# Supplementary material for: Flexibility in Mannan-Binding Lectin-Associated Serine Proteases-1 and -2 Provides Insight on Lectin Pathway Activation
Source: Structure. 2017 Feb 7;25(2):364–75. doi: 10.1016/j.str.2016.12.014 (PMC5300068; doi:10.1016/j.str.2016.12.014)
Supplement: Data S1. The Ten Best-Fit Structures for MASP-1 3D from SASSIE Modeling, Figures 5A, 6A, and 7A [file mmc2.zip › fit09.pdb]

ATOM      1  N   HIS A   2     147.077 114.946 122.636  0.00  0.00      PROA N  
ATOM      2  CA  HIS A   2     147.003 115.637 123.985  0.00  0.00      PROA C  
ATOM      3  C   HIS A   2     148.056 115.174 124.992  0.00  0.00      PROA C  
ATOM      4  O   HIS A   2     148.483 114.019 124.979  0.00  0.00      PROA O  
ATOM      5  CB  HIS A   2     145.582 115.468 124.614  0.00  0.00      PROA C  
ATOM      6  CG  HIS A   2     144.462 116.073 123.799  0.00  0.00      PROA C  
ATOM      7  CD2 HIS A   2     143.862 117.292 123.917  0.00  0.00      PROA C  
ATOM      8  ND1 HIS A   2     143.702 115.371 122.883  0.00  0.00      PROA N  
ATOM      9  CE1 HIS A   2     142.705 116.194 122.472  0.00  0.00      PROA C  
ATOM     10  NE2 HIS A   2     142.761 117.372 123.072  0.00  0.00      PROA N  
ATOM     11  N   THR A   3     148.511 116.068 125.900  0.00  0.00      PROA N  
ATOM     12  CA  THR A   3     149.503 115.733 126.925  0.00  0.00      PROA C  
ATOM     13  C   THR A   3     149.061 116.255 128.284  0.00  0.00      PROA C  
ATOM     14  O   THR A   3     148.791 117.442 128.470  0.00  0.00      PROA O  
ATOM     15  CB  THR A   3     150.936 116.159 126.567  0.00  0.00      PROA C  
ATOM     16  CG2 THR A   3     151.034 117.652 126.208  0.00  0.00      PROA C  
ATOM     17  OG1 THR A   3     151.886 115.898 127.598  0.00  0.00      PROA O  
ATOM     18  N   VAL A   4     148.938 115.348 129.271  0.00  0.00      PROA N  
ATOM     19  CA  VAL A   4     148.477 115.645 130.620  0.00  0.00      PROA C  
ATOM     20  C   VAL A   4     149.515 115.146 131.620  0.00  0.00      PROA C  
ATOM     21  O   VAL A   4     150.049 114.045 131.494  0.00  0.00      PROA O  
ATOM     22  CB  VAL A   4     147.111 115.008 130.902  0.00  0.00      PROA C  
ATOM     23  CG1 VAL A   4     146.658 115.245 132.359  0.00  0.00      PROA C  
ATOM     24  CG2 VAL A   4     146.062 115.595 129.935  0.00  0.00      PROA C  
ATOM     25  N   GLU A   5     149.850 115.943 132.652  0.00  0.00      PROA N  
ATOM     26  CA  GLU A   5     150.778 115.527 133.690  0.00  0.00      PROA C  
ATOM     27  C   GLU A   5     150.254 115.915 135.066  0.00  0.00      PROA C  
ATOM     28  O   GLU A   5     149.761 117.024 135.289  0.00  0.00      PROA O  
ATOM     29  CB  GLU A   5     152.227 116.053 133.463  0.00  0.00      PROA C  
ATOM     30  CG  GLU A   5     152.441 117.591 133.509  0.00  0.00      PROA C  
ATOM     31  CD  GLU A   5     151.893 118.329 132.289  0.00  0.00      PROA C  
ATOM     32  OE1 GLU A   5     152.395 118.097 131.156  0.00  0.00      PROA O  
ATOM     33  OE2 GLU A   5     150.973 119.176 132.450  0.00  0.00      PROA O1-
ATOM     34  N   LEU A   6     150.310 114.975 136.032  0.00  0.00      PROA N  
ATOM     35  CA  LEU A   6     149.848 115.219 137.386  0.00  0.00      PROA C  
ATOM     36  C   LEU A   6     150.542 114.246 138.337  0.00  0.00      PROA C  
ATOM     37  O   LEU A   6     150.953 113.151 137.948  0.00  0.00      PROA O  
ATOM     38  CB  LEU A   6     148.297 115.107 137.478  0.00  0.00      PROA C  
ATOM     39  CG  LEU A   6     147.654 115.676 138.766  0.00  0.00      PROA C  
ATOM     40  CD1 LEU A   6     146.439 116.558 138.432  0.00  0.00      PROA C  
ATOM     41  CD2 LEU A   6     147.231 114.568 139.741  0.00  0.00      PROA C  
ATOM     42  N   ASN A   7     150.729 114.647 139.614  0.00  0.00      PROA N  
ATOM     43  CA  ASN A   7     151.443 113.856 140.606  0.00  0.00      PROA C  
ATOM     44  C   ASN A   7     150.452 113.134 141.531  0.00  0.00      PROA C  
ATOM     45  O   ASN A   7     149.703 112.259 141.088  0.00  0.00      PROA O  
ATOM     46  CB  ASN A   7     152.463 114.739 141.388  0.00  0.00      PROA C  
ATOM     47  CG  ASN A   7     153.546 115.308 140.465  0.00  0.00      PROA C  
ATOM     48  ND2 ASN A   7     154.403 116.178 141.051  0.00  0.00      PROA N  
ATOM     49  OD1 ASN A   7     153.662 115.025 139.270  0.00  0.00      PROA O  
ATOM     50  N   GLU A   8     150.426 113.502 142.837  0.00  0.00      PROA N  
ATOM     51  CA  GLU A   8     149.531 112.974 143.861  0.00  0.00      PROA C  
ATOM     52  C   GLU A   8     149.769 111.499 144.232  0.00  0.00      PROA C  
ATOM     53  O   GLU A   8     150.411 110.724 143.521  0.00  0.00      PROA O  
ATOM     54  CB  GLU A   8     148.041 113.320 143.550  0.00  0.00      PROA C  
ATOM     55  CG  GLU A   8     146.995 113.066 144.669  0.00  0.00      PROA C  
ATOM     56  CD  GLU A   8     147.395 113.696 145.999  0.00  0.00      PROA C  
ATOM     57  OE1 GLU A   8     147.255 114.939 146.157  0.00  0.00      PROA O  
ATOM     58  OE2 GLU A   8     147.862 112.953 146.902  0.00  0.00      PROA O1-
ATOM     59  N   MET A   9     149.278 111.066 145.408  0.00  0.00      PROA N  
ATOM     60  CA  MET A   9     149.392 109.703 145.892  0.00  0.00      PROA C  
ATOM     61  C   MET A   9     148.490 108.713 145.158  0.00  0.00      PROA C  
ATOM     62  O   MET A   9     148.679 107.500 145.249  0.00  0.00      PROA O  
ATOM     63  CB  MET A   9     149.091 109.624 147.413  0.00  0.00      PROA C  
ATOM     64  CG  MET A   9     150.133 110.312 148.322  0.00  0.00      PROA C  
ATOM     65  SD  MET A   9     151.768 109.506 148.365  0.00  0.00      PROA S  
ATOM     66  CE  MET A   9     152.616 110.573 147.165  0.00  0.00      PROA C  
ATOM     67  N   PHE A  10     147.491 109.203 144.406  0.00  0.00      PROA N  
ATOM     68  CA  PHE A  10     146.535 108.369 143.715  0.00  0.00      PROA C  
ATOM     69  C   PHE A  10     145.940 109.139 142.541  0.00  0.00      PROA C  
ATOM     70  O   PHE A  10     146.042 110.366 142.451  0.00  0.00      PROA O  
ATOM     71  CB  PHE A  10     145.401 107.863 144.664  0.00  0.00      PROA C  
ATOM     72  CG  PHE A  10     144.491 108.967 145.166  0.00  0.00      PROA C  
ATOM     73  CD1 PHE A  10     144.891 109.815 146.213  0.00  0.00      PROA C  
ATOM     74  CD2 PHE A  10     143.215 109.148 144.602  0.00  0.00      PROA C  
ATOM     75  CE1 PHE A  10     144.050 110.837 146.670  0.00  0.00      PROA C  
ATOM     76  CE2 PHE A  10     142.365 110.162 145.062  0.00  0.00      PROA C  
ATOM     77  CZ  PHE A  10     142.784 111.009 146.095  0.00  0.00      PROA C  
ATOM     78  N   GLY A  11     145.292 108.420 141.605  0.00  0.00      PROA N  
ATOM     79  CA  GLY A  11     144.545 109.046 140.527  0.00  0.00      PROA C  
ATOM     80  C   GLY A  11     143.809 108.037 139.688  0.00  0.00      PROA C  
ATOM     81  O   GLY A  11     144.075 106.836 139.734  0.00  0.00      PROA O  
ATOM     82  N   GLN A  12     142.840 108.520 138.892  0.00  0.00      PROA N  
ATOM     83  CA  GLN A  12     141.987 107.695 138.058  0.00  0.00      PROA C  
ATOM     84  C   GLN A  12     142.035 108.204 136.622  0.00  0.00      PROA C  
ATOM     85  O   GLN A  12     141.921 109.403 136.355  0.00  0.00      PROA O  
ATOM     86  CB  GLN A  12     140.549 107.677 138.634  0.00  0.00      PROA C  
ATOM     87  CG  GLN A  12     139.560 106.711 137.936  0.00  0.00      PROA C  
ATOM     88  CD  GLN A  12     138.686 107.351 136.856  0.00  0.00      PROA C  
ATOM     89  NE2 GLN A  12     137.920 106.499 136.141  0.00  0.00      PROA N  
ATOM     90  OE1 GLN A  12     138.629 108.570 136.660  0.00  0.00      PROA O  
ATOM     91  N   ILE A  13     142.268 107.289 135.662  0.00  0.00      PROA N  
ATOM     92  CA  ILE A  13     142.528 107.592 134.264  0.00  0.00      PROA C  
ATOM     93  C   ILE A  13     141.491 106.891 133.388  0.00  0.00      PROA C  
ATOM     94  O   ILE A  13     141.225 105.694 133.521  0.00  0.00      PROA O  
ATOM     95  CB  ILE A  13     143.954 107.211 133.834  0.00  0.00      PROA C  
ATOM     96  CG1 ILE A  13     145.003 107.961 134.701  0.00  0.00      PROA C  
ATOM     97  CG2 ILE A  13     144.157 107.504 132.328  0.00  0.00      PROA C  
ATOM     98  CD  ILE A  13     146.462 107.622 134.367  0.00  0.00      PROA C  
ATOM     99  N   GLN A  14     140.865 107.650 132.465  0.00  0.00      PROA N  
ATOM    100  CA  GLN A  14     139.863 107.152 131.544  0.00  0.00      PROA C  
ATOM    101  C   GLN A  14     140.265 107.410 130.103  0.00  0.00      PROA C  
ATOM    102  O   GLN A  14     140.897 108.419 129.783  0.00  0.00      PROA O  
ATOM    103  CB  GLN A  14     138.498 107.851 131.767  0.00  0.00      PROA C  
ATOM    104  CG  GLN A  14     137.929 107.603 133.179  0.00  0.00      PROA C  
ATOM    105  CD  GLN A  14     136.518 108.147 133.430  0.00  0.00      PROA C  
ATOM    106  NE2 GLN A  14     136.033 109.084 132.587  0.00  0.00      PROA N  
ATOM    107  OE1 GLN A  14     135.857 107.735 134.388  0.00  0.00      PROA O  
ATOM    108  N   SER A  15     139.875 106.514 129.177  0.00  0.00      PROA N  
ATOM    109  CA  SER A  15     139.897 106.801 127.747  0.00  0.00      PROA C  
ATOM    110  C   SER A  15     138.975 107.962 127.345  0.00  0.00      PROA C  
ATOM    111  O   SER A  15     137.919 108.125 127.966  0.00  0.00      PROA O  
ATOM    112  CB  SER A  15     139.545 105.562 126.881  0.00  0.00      PROA C  
ATOM    113  OG  SER A  15     138.361 104.914 127.352  0.00  0.00      PROA O  
ATOM    114  N   PRO A  16     139.291 108.803 126.355  0.00  0.00      PROA N  
ATOM    115  CA  PRO A  16     138.372 109.803 125.806  0.00  0.00      PROA C  
ATOM    116  C   PRO A  16     136.942 109.333 125.545  0.00  0.00      PROA C  
ATOM    117  O   PRO A  16     136.734 108.401 124.771  0.00  0.00      PROA O  
ATOM    118  CB  PRO A  16     139.089 110.299 124.541  0.00  0.00      PROA C  
ATOM    119  CG  PRO A  16     140.569 110.164 124.900  0.00  0.00      PROA C  
ATOM    120  CD  PRO A  16     140.607 108.870 125.714  0.00  0.00      PROA C  
ATOM    121  N   GLY A  17     135.938 109.975 126.178  0.00  0.00      PROA N  
ATOM    122  CA  GLY A  17     134.521 109.672 125.979  0.00  0.00      PROA C  
ATOM    123  C   GLY A  17     133.948 108.598 126.877  0.00  0.00      PROA C  
ATOM    124  O   GLY A  17     132.756 108.310 126.791  0.00  0.00      PROA O  
ATOM    125  N   TYR A  18     134.753 108.000 127.783  0.00  0.00      PROA N  
ATOM    126  CA  TYR A  18     134.351 106.918 128.682  0.00  0.00      PROA C  
ATOM    127  C   TYR A  18     133.146 107.284 129.582  0.00  0.00      PROA C  
ATOM    128  O   TYR A  18     133.094 108.427 130.054  0.00  0.00      PROA O  
ATOM    129  CB  TYR A  18     135.582 106.513 129.548  0.00  0.00      PROA C  
ATOM    130  CG  TYR A  18     135.365 105.279 130.382  0.00  0.00      PROA C  
ATOM    131  CD1 TYR A  18     135.589 104.009 129.822  0.00  0.00      PROA C  
ATOM    132  CD2 TYR A  18     134.917 105.367 131.712  0.00  0.00      PROA C  
ATOM    133  CE1 TYR A  18     135.304 102.849 130.555  0.00  0.00      PROA C  
ATOM    134  CE2 TYR A  18     134.644 104.208 132.451  0.00  0.00      PROA C  
ATOM    135  CZ  TYR A  18     134.823 102.948 131.865  0.00  0.00      PROA C  
ATOM    136  OH  TYR A  18     134.540 101.778 132.600  0.00  0.00      PROA O  
ATOM    137  N   PRO A  19     132.154 106.428 129.879  0.00  0.00      PROA N  
ATOM    138  CA  PRO A  19     132.082 104.996 129.578  0.00  0.00      PROA C  
ATOM    139  C   PRO A  19     131.798 104.698 128.119  0.00  0.00      PROA C  
ATOM    140  O   PRO A  19     132.049 103.576 127.677  0.00  0.00      PROA O  
ATOM    141  CB  PRO A  19     130.967 104.482 130.506  0.00  0.00      PROA C  
ATOM    142  CG  PRO A  19     130.056 105.694 130.711  0.00  0.00      PROA C  
ATOM    143  CD  PRO A  19     131.049 106.856 130.743  0.00  0.00      PROA C  
ATOM    144  N   ASP A  20     131.237 105.658 127.362  0.00  0.00      PROA N  
ATOM    145  CA  ASP A  20     131.013 105.543 125.935  0.00  0.00      PROA C  
ATOM    146  C   ASP A  20     132.305 105.317 125.120  0.00  0.00      PROA C  
ATOM    147  O   ASP A  20     133.435 105.561 125.551  0.00  0.00      PROA O  
ATOM    148  CB  ASP A  20     130.139 106.723 125.409  0.00  0.00      PROA C  
ATOM    149  CG  ASP A  20     129.449 106.450 124.078  0.00  0.00      PROA C  
ATOM    150  OD1 ASP A  20     129.446 105.288 123.592  0.00  0.00      PROA O  
ATOM    151  OD2 ASP A  20     128.845 107.407 123.522  0.00  0.00      PROA O1-
ATOM    152  N   SER A  21     132.144 104.765 123.913  0.00  0.00      PROA N  
ATOM    153  CA  SER A  21     133.218 104.374 123.016  0.00  0.00      PROA C  
ATOM    154  C   SER A  21     134.131 105.504 122.566  0.00  0.00      PROA C  
ATOM    155  O   SER A  21     133.686 106.622 122.296  0.00  0.00      PROA O  
ATOM    156  CB  SER A  21     132.677 103.642 121.770  0.00  0.00      PROA C  
ATOM    157  OG  SER A  21     131.950 102.474 122.168  0.00  0.00      PROA O  
ATOM    158  N   TYR A  22     135.455 105.246 122.490  0.00  0.00      PROA N  
ATOM    159  CA  TYR A  22     136.430 106.269 122.142  0.00  0.00      PROA C  
ATOM    160  C   TYR A  22     136.316 106.830 120.709  0.00  0.00      PROA C  
ATOM    161  O   TYR A  22     136.052 106.067 119.771  0.00  0.00      PROA O  
ATOM    162  CB  TYR A  22     137.895 105.892 122.509  0.00  0.00      PROA C  
ATOM    163  CG  TYR A  22     138.299 104.535 121.998  0.00  0.00      PROA C  
ATOM    164  CD1 TYR A  22     138.847 104.387 120.711  0.00  0.00      PROA C  
ATOM    165  CD2 TYR A  22     138.235 103.414 122.841  0.00  0.00      PROA C  
ATOM    166  CE1 TYR A  22     139.320 103.140 120.279  0.00  0.00      PROA C  
ATOM    167  CE2 TYR A  22     138.693 102.164 122.404  0.00  0.00      PROA C  
ATOM    168  CZ  TYR A  22     139.240 102.030 121.125  0.00  0.00      PROA C  
ATOM    169  OH  TYR A  22     139.705 100.775 120.700  0.00  0.00      PROA O  
ATOM    170  N   PRO A  23     136.461 108.143 120.483  0.00  0.00      PROA N  
ATOM    171  CA  PRO A  23     136.492 108.744 119.153  0.00  0.00      PROA C  
ATOM    172  C   PRO A  23     137.596 108.252 118.219  0.00  0.00      PROA C  
ATOM    173  O   PRO A  23     138.588 107.654 118.641  0.00  0.00      PROA O  
ATOM    174  CB  PRO A  23     136.605 110.256 119.433  0.00  0.00      PROA C  
ATOM    175  CG  PRO A  23     137.344 110.334 120.768  0.00  0.00      PROA C  
ATOM    176  CD  PRO A  23     136.789 109.127 121.520  0.00  0.00      PROA C  
ATOM    177  N   SER A  24     137.416 108.542 116.915  0.00  0.00      PROA N  
ATOM    178  CA  SER A  24     138.370 108.349 115.826  0.00  0.00      PROA C  
ATOM    179  C   SER A  24     139.728 109.014 116.058  0.00  0.00      PROA C  
ATOM    180  O   SER A  24     139.818 110.043 116.734  0.00  0.00      PROA O  
ATOM    181  CB  SER A  24     137.748 108.890 114.497  0.00  0.00      PROA C  
ATOM    182  OG  SER A  24     138.601 108.793 113.351  0.00  0.00      PROA O  
ATOM    183  N   ASP A  25     140.810 108.411 115.501  0.00  0.00      PROA N  
ATOM    184  CA  ASP A  25     142.173 108.925 115.403  0.00  0.00      PROA C  
ATOM    185  C   ASP A  25     142.670 109.856 116.528  0.00  0.00      PROA C  
ATOM    186  O   ASP A  25     143.026 111.018 116.316  0.00  0.00      PROA O  
ATOM    187  CB  ASP A  25     142.528 109.421 113.963  0.00  0.00      PROA C  
ATOM    188  CG  ASP A  25     141.739 110.621 113.448  0.00  0.00      PROA C  
ATOM    189  OD1 ASP A  25     140.486 110.668 113.556  0.00  0.00      PROA O  
ATOM    190  OD2 ASP A  25     142.375 111.490 112.787  0.00  0.00      PROA O1-
ATOM    191  N   SER A  26     142.688 109.340 117.775  0.00  0.00      PROA N  
ATOM    192  CA  SER A  26     142.951 110.131 118.972  0.00  0.00      PROA C  
ATOM    193  C   SER A  26     144.111 109.579 119.781  0.00  0.00      PROA C  
ATOM    194  O   SER A  26     144.194 108.377 120.042  0.00  0.00      PROA O  
ATOM    195  CB  SER A  26     141.704 110.242 119.891  0.00  0.00      PROA C  
ATOM    196  OG  SER A  26     140.679 111.010 119.253  0.00  0.00      PROA O  
ATOM    197  N   GLU A  27     145.048 110.462 120.189  0.00  0.00      PROA N  
ATOM    198  CA  GLU A  27     146.225 110.102 120.963  0.00  0.00      PROA C  
ATOM    199  C   GLU A  27     146.305 110.937 122.236  0.00  0.00      PROA C  
ATOM    200  O   GLU A  27     146.287 112.172 122.202  0.00  0.00      PROA O  
ATOM    201  CB  GLU A  27     147.542 110.295 120.160  0.00  0.00      PROA C  
ATOM    202  CG  GLU A  27     147.614 109.441 118.864  0.00  0.00      PROA C  
ATOM    203  CD  GLU A  27     147.314 110.174 117.552  0.00  0.00      PROA C  
ATOM    204  OE1 GLU A  27     147.028 111.401 117.543  0.00  0.00      PROA O  
ATOM    205  OE2 GLU A  27     147.388 109.501 116.485  0.00  0.00      PROA O1-
ATOM    206  N   VAL A  28     146.395 110.282 123.409  0.00  0.00      PROA N  
ATOM    207  CA  VAL A  28     146.479 110.954 124.699  0.00  0.00      PROA C  
ATOM    208  C   VAL A  28     147.617 110.361 125.515  0.00  0.00      PROA C  
ATOM    209  O   VAL A  28     147.722 109.146 125.682  0.00  0.00      PROA O  
ATOM    210  CB  VAL A  28     145.186 110.886 125.514  0.00  0.00      PROA C  
ATOM    211  CG1 VAL A  28     145.326 111.725 126.803  0.00  0.00      PROA C  
ATOM    212  CG2 VAL A  28     144.009 111.419 124.676  0.00  0.00      PROA C  
ATOM    213  N   THR A  29     148.510 111.217 126.050  0.00  0.00      PROA N  
ATOM    214  CA  THR A  29     149.616 110.798 126.908  0.00  0.00      PROA C  
ATOM    215  C   THR A  29     149.433 111.371 128.300  0.00  0.00      PROA C  
ATOM    216  O   THR A  29     149.219 112.573 128.473  0.00  0.00      PROA O  
ATOM    217  CB  THR A  29     150.988 111.226 126.379  0.00  0.00      PROA C  
ATOM    218  CG2 THR A  29     152.135 110.884 127.344  0.00  0.00      PROA C  
ATOM    219  OG1 THR A  29     151.288 110.564 125.157  0.00  0.00      PROA O  
ATOM    220  N   TRP A  30     149.525 110.516 129.336  0.00  0.00      PROA N  
ATOM    221  CA  TRP A  30     149.489 110.891 130.735  0.00  0.00      PROA C  
ATOM    222  C   TRP A  30     150.833 110.587 131.385  0.00  0.00      PROA C  
ATOM    223  O   TRP A  30     151.360 109.478 131.280  0.00  0.00      PROA O  
ATOM    224  CB  TRP A  30     148.389 110.156 131.554  0.00  0.00      PROA C  
ATOM    225  CG  TRP A  30     146.987 110.379 131.081  0.00  0.00      PROA C  
ATOM    226  CD1 TRP A  30     146.111 111.334 131.534  0.00  0.00      PROA C  
ATOM    227  CD2 TRP A  30     146.272 109.593 130.112  0.00  0.00      PROA C  
ATOM    228  CE2 TRP A  30     144.968 110.137 130.023  0.00  0.00      PROA C  
ATOM    229  CE3 TRP A  30     146.607 108.481 129.339  0.00  0.00      PROA C  
ATOM    230  NE1 TRP A  30     144.902 111.193 130.888  0.00  0.00      PROA N  
ATOM    231  CZ2 TRP A  30     144.004 109.592 129.188  0.00  0.00      PROA C  
ATOM    232  CZ3 TRP A  30     145.636 107.934 128.500  0.00  0.00      PROA C  
ATOM    233  CH2 TRP A  30     144.356 108.477 128.425  0.00  0.00      PROA C  
ATOM    234  N   ASN A  31     152.357 112.115 134.168  1.00 26.97      PROA N  
ATOM    235  CA  ASN A  31     152.567 111.568 132.814  1.00 26.97      PROA C  
ATOM    236  C   ASN A  31     152.916 110.077 132.780  1.00 26.97      PROA C  
ATOM    237  O   ASN A  31     152.033 109.172 132.778  1.00 26.97      PROA O  
ATOM    238  CB  ASN A  31     153.829 112.342 132.387  1.00 26.97      PROA C  
ATOM    239  CG  ASN A  31     154.155 112.226 130.909  1.00 26.97      PROA C  
ATOM    240  ND2 ASN A  31     154.473 113.353 130.312  1.00 26.97      PROA N  
ATOM    241  OD1 ASN A  31     154.226 111.101 130.360  1.00 26.97      PROA O  
ATOM    242  N   ILE A  32     152.900 110.468 135.047  0.00  0.00      PROA N  
ATOM    243  CA  ILE A  32     152.700 110.302 136.474  0.00  0.00      PROA C  
ATOM    244  C   ILE A  32     154.056 110.327 137.165  0.00  0.00      PROA C  
ATOM    245  O   ILE A  32     154.947 109.526 136.870  0.00  0.00      PROA O  
ATOM    246  CB  ILE A  32     151.972 108.995 136.820  0.00  0.00      PROA C  
ATOM    247  CG1 ILE A  32     150.578 108.908 136.141  0.00  0.00      PROA C  
ATOM    248  CG2 ILE A  32     151.826 108.867 138.356  0.00  0.00      PROA C  
ATOM    249  CD  ILE A  32     150.570 108.182 134.788  0.00  0.00      PROA C  
ATOM    250  N   THR A  33     154.251 111.268 138.112  0.00  0.00      PROA N  
ATOM    251  CA  THR A  33     155.483 111.376 138.896  0.00  0.00      PROA C  
ATOM    252  C   THR A  33     155.123 111.343 140.365  0.00  0.00      PROA C  
ATOM    253  O   THR A  33     154.238 112.069 140.816  0.00  0.00      PROA O  
ATOM    254  CB  THR A  33     156.285 112.658 138.651  0.00  0.00      PROA C  
ATOM    255  CG2 THR A  33     157.698 112.536 139.246  0.00  0.00      PROA C  
ATOM    256  OG1 THR A  33     156.438 112.914 137.259  0.00  0.00      PROA O  
ATOM    257  N   VAL A  34     155.802 110.502 141.164  0.00  0.00      PROA N  
ATOM    258  CA  VAL A  34     155.632 110.442 142.610  0.00  0.00      PROA C  
ATOM    259  C   VAL A  34     156.970 110.784 143.278  0.00  0.00      PROA C  
ATOM    260  O   VAL A  34     158.000 110.639 142.617  0.00  0.00      PROA O  
ATOM    261  CB  VAL A  34     155.083 109.100 143.100  0.00  0.00      PROA C  
ATOM    262  CG1 VAL A  34     153.619 108.953 142.636  0.00  0.00      PROA C  
ATOM    263  CG2 VAL A  34     155.936 107.930 142.577  0.00  0.00      PROA C  
ATOM    264  N   PRO A  35     157.073 111.269 144.527  0.00  0.00      PROA N  
ATOM    265  CA  PRO A  35     158.370 111.757 145.010  0.00  0.00      PROA C  
ATOM    266  C   PRO A  35     159.399 110.671 145.329  0.00  0.00      PROA C  
ATOM    267  O   PRO A  35     160.429 110.603 144.651  0.00  0.00      PROA O  
ATOM    268  CB  PRO A  35     158.013 112.588 146.258  0.00  0.00      PROA C  
ATOM    269  CG  PRO A  35     156.617 113.123 145.938  0.00  0.00      PROA C  
ATOM    270  CD  PRO A  35     155.962 111.941 145.222  0.00  0.00      PROA C  
ATOM    271  N   GLU A  36     159.144 109.808 146.328  0.00  0.00      PROA N  
ATOM    272  CA  GLU A  36     160.091 108.820 146.832  0.00  0.00      PROA C  
ATOM    273  C   GLU A  36     159.413 107.451 146.889  0.00  0.00      PROA C  
ATOM    274  O   GLU A  36     159.621 106.639 147.794  0.00  0.00      PROA O  
ATOM    275  CB  GLU A  36     160.617 109.225 148.236  0.00  0.00      PROA C  
ATOM    276  CG  GLU A  36     161.455 110.533 148.279  0.00  0.00      PROA C  
ATOM    277  CD  GLU A  36     162.733 110.484 147.444  0.00  0.00      PROA C  
ATOM    278  OE1 GLU A  36     163.519 109.507 147.571  0.00  0.00      PROA O  
ATOM    279  OE2 GLU A  36     162.997 111.452 146.680  0.00  0.00      PROA O1-
ATOM    280  N   PHE A  37     158.551 107.185 145.891  0.00  0.00      PROA N  
ATOM    281  CA  PHE A  37     157.639 106.057 145.843  0.00  0.00      PROA C  
ATOM    282  C   PHE A  37     157.764 105.373 144.484  0.00  0.00      PROA C  
ATOM    283  O   PHE A  37     158.386 105.891 143.558  0.00  0.00      PROA O  
ATOM    284  CB  PHE A  37     156.155 106.496 146.033  0.00  0.00      PROA C  
ATOM    285  CG  PHE A  37     155.961 107.238 147.328  0.00  0.00      PROA C  
ATOM    286  CD1 PHE A  37     156.062 108.639 147.375  0.00  0.00      PROA C  
ATOM    287  CD2 PHE A  37     155.620 106.549 148.500  0.00  0.00      PROA C  
ATOM    288  CE1 PHE A  37     155.885 109.332 148.580  0.00  0.00      PROA C  
ATOM    289  CE2 PHE A  37     155.437 107.233 149.707  0.00  0.00      PROA C  
ATOM    290  CZ  PHE A  37     155.575 108.626 149.749  0.00  0.00      PROA C  
ATOM    291  N   ARG A  38     157.170 104.178 144.334  0.00  0.00      PROA N  
ATOM    292  CA  ARG A  38     156.887 103.577 143.041  0.00  0.00      PROA C  
ATOM    293  C   ARG A  38     155.461 103.886 142.605  0.00  0.00      PROA C  
ATOM    294  O   ARG A  38     154.616 104.273 143.412  0.00  0.00      PROA O  
ATOM    295  CB  ARG A  38     157.105 102.045 143.042  0.00  0.00      PROA C  
ATOM    296  CG  ARG A  38     158.587 101.626 142.998  0.00  0.00      PROA C  
ATOM    297  CD  ARG A  38     158.766 100.153 143.377  0.00  0.00      PROA C  
ATOM    298  NE  ARG A  38     160.228  99.814 143.320  0.00  0.00      PROA N  
ATOM    299  CZ  ARG A  38     160.749  98.895 142.518  0.00  0.00      PROA C  
ATOM    300  NH1 ARG A  38     160.120  98.460 141.450  0.00  0.00      PROA N1+
ATOM    301  NH2 ARG A  38     161.938  98.396 142.784  0.00  0.00      PROA N  
ATOM    302  N   VAL A  39     155.159 103.717 141.307  0.00  0.00      PROA N  
ATOM    303  CA  VAL A  39     153.832 103.879 140.747  0.00  0.00      PROA C  
ATOM    304  C   VAL A  39     153.264 102.498 140.445  0.00  0.00      PROA C  
ATOM    305  O   VAL A  39     153.822 101.723 139.663  0.00  0.00      PROA O  
ATOM    306  CB  VAL A  39     153.819 104.724 139.470  0.00  0.00      PROA C  
ATOM    307  CG1 VAL A  39     152.376 104.886 138.944  0.00  0.00      PROA C  
ATOM    308  CG2 VAL A  39     154.434 106.108 139.756  0.00  0.00      PROA C  
ATOM    309  N   GLN A  40     152.127 102.158 141.078  0.00  0.00      PROA N  
ATOM    310  CA  GLN A  40     151.353 100.968 140.784  0.00  0.00      PROA C  
ATOM    311  C   GLN A  40     150.155 101.299 139.912  0.00  0.00      PROA C  
ATOM    312  O   GLN A  40     149.424 102.249 140.188  0.00  0.00      PROA O  
ATOM    313  CB  GLN A  40     150.926 100.228 142.080  0.00  0.00      PROA C  
ATOM    314  CG  GLN A  40     149.705  99.281 141.956  0.00  0.00      PROA C  
ATOM    315  CD  GLN A  40     149.527  98.381 143.186  0.00  0.00      PROA C  
ATOM    316  NE2 GLN A  40     148.424  97.595 143.186  0.00  0.00      PROA N  
ATOM    317  OE1 GLN A  40     150.328  98.345 144.123  0.00  0.00      PROA O  
ATOM    318  N   LEU A  41     149.947 100.530 138.827  0.00  0.00      PROA N  
ATOM    319  CA  LEU A  41     148.886 100.731 137.860  0.00  0.00      PROA C  
ATOM    320  C   LEU A  41     148.096  99.444 137.629  0.00  0.00      PROA C  
ATOM    321  O   LEU A  41     148.660  98.351 137.516  0.00  0.00      PROA O  
ATOM    322  CB  LEU A  41     149.492 101.236 136.523  0.00  0.00      PROA C  
ATOM    323  CG  LEU A  41     148.511 101.487 135.355  0.00  0.00      PROA C  
ATOM    324  CD1 LEU A  41     147.550 102.644 135.662  0.00  0.00      PROA C  
ATOM    325  CD2 LEU A  41     149.278 101.776 134.056  0.00  0.00      PROA C  
ATOM    326  N   TYR A  42     146.754  99.546 137.549  0.00  0.00      PROA N  
ATOM    327  CA  TYR A  42     145.894  98.429 137.200  0.00  0.00      PROA C  
ATOM    328  C   TYR A  42     144.598  98.930 136.563  0.00  0.00      PROA C  
ATOM    329  O   TYR A  42     144.258 100.115 136.623  0.00  0.00      PROA O  
ATOM    330  CB  TYR A  42     145.604  97.465 138.390  0.00  0.00      PROA C  
ATOM    331  CG  TYR A  42     144.996  98.188 139.563  0.00  0.00      PROA C  
ATOM    332  CD1 TYR A  42     143.606  98.386 139.644  0.00  0.00      PROA C  
ATOM    333  CD2 TYR A  42     145.813  98.656 140.602  0.00  0.00      PROA C  
ATOM    334  CE1 TYR A  42     143.049  99.087 140.722  0.00  0.00      PROA C  
ATOM    335  CE2 TYR A  42     145.258  99.342 141.689  0.00  0.00      PROA C  
ATOM    336  CZ  TYR A  42     143.876  99.570 141.741  0.00  0.00      PROA C  
ATOM    337  OH  TYR A  42     143.308 100.286 142.813  0.00  0.00      PROA O  
ATOM    338  N   PHE A  43     143.858  98.013 135.910  0.00  0.00      PROA N  
ATOM    339  CA  PHE A  43     142.689  98.313 135.103  0.00  0.00      PROA C  
ATOM    340  C   PHE A  43     141.443  97.646 135.682  0.00  0.00      PROA C  
ATOM    341  O   PHE A  43     141.481  96.508 136.153  0.00  0.00      PROA O  
ATOM    342  CB  PHE A  43     142.861  97.850 133.626  0.00  0.00      PROA C  
ATOM    343  CG  PHE A  43     143.990  98.581 132.936  0.00  0.00      PROA C  
ATOM    344  CD1 PHE A  43     145.330  98.183 133.109  0.00  0.00      PROA C  
ATOM    345  CD2 PHE A  43     143.714  99.623 132.034  0.00  0.00      PROA C  
ATOM    346  CE1 PHE A  43     146.367  98.822 132.419  0.00  0.00      PROA C  
ATOM    347  CE2 PHE A  43     144.746 100.256 131.327  0.00  0.00      PROA C  
ATOM    348  CZ  PHE A  43     146.074  99.859 131.525  0.00  0.00      PROA C  
ATOM    349  N   MET A  44     140.297  98.359 135.667  0.00  0.00      PROA N  
ATOM    350  CA  MET A  44     139.026  97.831 136.146  0.00  0.00      PROA C  
ATOM    351  C   MET A  44     138.062  97.504 135.004  0.00  0.00      PROA C  
ATOM    352  O   MET A  44     137.112  96.737 135.168  0.00  0.00      PROA O  
ATOM    353  CB  MET A  44     138.357  98.844 137.111  0.00  0.00      PROA C  
ATOM    354  CG  MET A  44     139.198  99.145 138.373  0.00  0.00      PROA C  
ATOM    355  SD  MET A  44     139.575  97.711 139.432  0.00  0.00      PROA S  
ATOM    356  CE  MET A  44     137.891  97.435 140.045  0.00  0.00      PROA C  
ATOM    357  N   HIS A  45     138.319  98.042 133.797  0.00  0.00      PROA N  
ATOM    358  CA  HIS A  45     137.607  97.689 132.581  0.00  0.00      PROA C  
ATOM    359  C   HIS A  45     138.559  97.858 131.416  0.00  0.00      PROA C  
ATOM    360  O   HIS A  45     139.330  98.821 131.386  0.00  0.00      PROA O  
ATOM    361  CB  HIS A  45     136.353  98.570 132.331  0.00  0.00      PROA C  
ATOM    362  CG  HIS A  45     135.686  98.346 130.992  0.00  0.00      PROA C  
ATOM    363  CD2 HIS A  45     135.763  99.075 129.841  0.00  0.00      PROA C  
ATOM    364  ND1 HIS A  45     134.733  97.379 130.755  0.00  0.00      PROA N  
ATOM    365  CE1 HIS A  45     134.287  97.556 129.486  0.00  0.00      PROA C  
ATOM    366  NE2 HIS A  45     134.883  98.576 128.890  0.00  0.00      PROA N  
ATOM    367  N   PHE A  46     138.544  96.935 130.436  0.00  0.00      PROA N  
ATOM    368  CA  PHE A  46     139.389  97.063 129.268  0.00  0.00      PROA C  
ATOM    369  C   PHE A  46     138.698  96.484 128.026  0.00  0.00      PROA C  
ATOM    370  O   PHE A  46     138.250  95.335 127.996  0.00  0.00      PROA O  
ATOM    371  CB  PHE A  46     140.746  96.360 129.536  0.00  0.00      PROA C  
ATOM    372  CG  PHE A  46     141.786  96.810 128.552  0.00  0.00      PROA C  
ATOM    373  CD1 PHE A  46     142.553  97.956 128.821  0.00  0.00      PROA C  
ATOM    374  CD2 PHE A  46     142.039  96.079 127.384  0.00  0.00      PROA C  
ATOM    375  CE1 PHE A  46     143.556  98.369 127.937  0.00  0.00      PROA C  
ATOM    376  CE2 PHE A  46     143.035  96.493 126.494  0.00  0.00      PROA C  
ATOM    377  CZ  PHE A  46     143.795  97.637 126.769  0.00  0.00      PROA C  
ATOM    378  N   ASN A  47     138.610  97.279 126.945  0.00  0.00      PROA N  
ATOM    379  CA  ASN A  47     137.891  96.917 125.743  0.00  0.00      PROA C  
ATOM    380  C   ASN A  47     138.378  97.787 124.580  0.00  0.00      PROA C  
ATOM    381  O   ASN A  47     137.861  98.874 124.321  0.00  0.00      PROA O  
ATOM    382  CB  ASN A  47     136.358  97.090 125.967  0.00  0.00      PROA C  
ATOM    383  CG  ASN A  47     135.514  96.573 124.805  0.00  0.00      PROA C  
ATOM    384  ND2 ASN A  47     135.219  95.251 124.828  0.00  0.00      PROA N  
ATOM    385  OD1 ASN A  47     135.081  97.308 123.914  0.00  0.00      PROA O  
ATOM    386  N   LEU A  48     139.410  97.315 123.860  0.00  0.00      PROA N  
ATOM    387  CA  LEU A  48     140.041  97.990 122.739  0.00  0.00      PROA C  
ATOM    388  C   LEU A  48     140.042  97.041 121.538  0.00  0.00      PROA C  
ATOM    389  O   LEU A  48     139.751  95.850 121.662  0.00  0.00      PROA O  
ATOM    390  CB  LEU A  48     141.512  98.404 123.054  0.00  0.00      PROA C  
ATOM    391  CG  LEU A  48     141.709  99.755 123.785  0.00  0.00      PROA C  
ATOM    392  CD1 LEU A  48     141.194  99.778 125.231  0.00  0.00      PROA C  
ATOM    393  CD2 LEU A  48     143.198 100.133 123.768  0.00  0.00      PROA C  
ATOM    394  N   GLU A  49     140.358  97.526 120.316  0.00  0.00      PROA N  
ATOM    395  CA  GLU A  49     140.588  96.641 119.178  0.00  0.00      PROA C  
ATOM    396  C   GLU A  49     141.771  95.678 119.370  0.00  0.00      PROA C  
ATOM    397  O   GLU A  49     142.863  96.073 119.784  0.00  0.00      PROA O  
ATOM    398  CB  GLU A  49     140.764  97.405 117.834  0.00  0.00      PROA C  
ATOM    399  CG  GLU A  49     141.000  96.488 116.602  0.00  0.00      PROA C  
ATOM    400  CD  GLU A  49     141.145  97.197 115.251  0.00  0.00      PROA C  
ATOM    401  OE1 GLU A  49     141.179  98.452 115.177  0.00  0.00      PROA O  
ATOM    402  OE2 GLU A  49     141.260  96.460 114.230  0.00  0.00      PROA O1-
ATOM    403  N   SER A  50     141.589  94.372 119.065  0.00  0.00      PROA N  
ATOM    404  CA  SER A  50     142.688  93.405 119.064  0.00  0.00      PROA C  
ATOM    405  C   SER A  50     143.516  93.522 117.788  0.00  0.00      PROA C  
ATOM    406  O   SER A  50     142.982  93.614 116.681  0.00  0.00      PROA O  
ATOM    407  CB  SER A  50     142.215  91.928 119.230  0.00  0.00      PROA C  
ATOM    408  OG  SER A  50     143.322  91.023 119.351  0.00  0.00      PROA O  
ATOM    409  N   SER A  51     144.857  93.532 117.904  0.00  0.00      PROA N  
ATOM    410  CA  SER A  51     145.730  93.707 116.752  0.00  0.00      PROA C  
ATOM    411  C   SER A  51     147.085  93.072 116.988  0.00  0.00      PROA C  
ATOM    412  O   SER A  51     147.506  92.854 118.125  0.00  0.00      PROA O  
ATOM    413  CB  SER A  51     145.914  95.199 116.343  0.00  0.00      PROA C  
ATOM    414  OG  SER A  51     146.413  96.019 117.406  0.00  0.00      PROA O  
ATOM    415  N   TYR A  52     147.805  92.729 115.895  0.00  0.00      PROA N  
ATOM    416  CA  TYR A  52     149.131  92.125 115.938  0.00  0.00      PROA C  
ATOM    417  C   TYR A  52     150.170  93.006 116.642  0.00  0.00      PROA C  
ATOM    418  O   TYR A  52     150.531  94.080 116.158  0.00  0.00      PROA O  
ATOM    419  CB  TYR A  52     149.576  91.697 114.506  0.00  0.00      PROA C  
ATOM    420  CG  TYR A  52     150.982  91.144 114.441  0.00  0.00      PROA C  
ATOM    421  CD1 TYR A  52     151.257  89.852 114.919  0.00  0.00      PROA C  
ATOM    422  CD2 TYR A  52     152.026  91.895 113.874  0.00  0.00      PROA C  
ATOM    423  CE1 TYR A  52     152.553  89.324 114.840  0.00  0.00      PROA C  
ATOM    424  CE2 TYR A  52     153.324  91.370 113.794  0.00  0.00      PROA C  
ATOM    425  CZ  TYR A  52     153.586  90.082 114.277  0.00  0.00      PROA C  
ATOM    426  OH  TYR A  52     154.886  89.541 114.199  0.00  0.00      PROA O  
ATOM    427  N   LEU A  53     150.629  92.570 117.839  0.00  0.00      PROA N  
ATOM    428  CA  LEU A  53     151.561  93.292 118.698  0.00  0.00      PROA C  
ATOM    429  C   LEU A  53     151.052  94.667 119.143  0.00  0.00      PROA C  
ATOM    430  O   LEU A  53     151.829  95.569 119.465  0.00  0.00      PROA O  
ATOM    431  CB  LEU A  53     152.992  93.382 118.094  0.00  0.00      PROA C  
ATOM    432  CG  LEU A  53     153.625  92.031 117.691  0.00  0.00      PROA C  
ATOM    433  CD1 LEU A  53     154.985  92.260 117.014  0.00  0.00      PROA C  
ATOM    434  CD2 LEU A  53     153.787  91.078 118.886  0.00  0.00      PROA C  
ATOM    435  N   CYS A  54     149.712  94.841 119.192  0.00  0.00      PROA N  
ATOM    436  CA  CYS A  54     149.049  96.081 119.566  0.00  0.00      PROA C  
ATOM    437  C   CYS A  54     149.427  97.285 118.701  0.00  0.00      PROA C  
ATOM    438  O   CYS A  54     149.782  98.352 119.199  0.00  0.00      PROA O  
ATOM    439  CB  CYS A  54     149.208  96.396 121.079  0.00  0.00      PROA C  
ATOM    440  SG  CYS A  54     148.609  95.064 122.158  0.00  0.00      PROA S  
ATOM    441  N   GLU A  55     149.373  97.136 117.362  0.00  0.00      PROA N  
ATOM    442  CA  GLU A  55     149.795  98.179 116.439  0.00  0.00      PROA C  
ATOM    443  C   GLU A  55     148.675  99.187 116.156  0.00  0.00      PROA C  
ATOM    444  O   GLU A  55     148.935 100.348 115.828  0.00  0.00      PROA O  
ATOM    445  CB  GLU A  55     150.264  97.518 115.113  0.00  0.00      PROA C  
ATOM    446  CG  GLU A  55     151.365  98.296 114.337  0.00  0.00      PROA C  
ATOM    447  CD  GLU A  55     150.854  99.268 113.275  0.00  0.00      PROA C  
ATOM    448  OE1 GLU A  55     150.154  98.824 112.325  0.00  0.00      PROA O  
ATOM    449  OE2 GLU A  55     151.205 100.478 113.338  0.00  0.00      PROA O1-
ATOM    450  N   TYR A  56     147.393  98.784 116.311  0.00  0.00      PROA N  
ATOM    451  CA  TYR A  56     146.254  99.622 115.957  0.00  0.00      PROA C  
ATOM    452  C   TYR A  56     145.785 100.478 117.141  0.00  0.00      PROA C  
ATOM    453  O   TYR A  56     146.359 101.529 117.436  0.00  0.00      PROA O  
ATOM    454  CB  TYR A  56     145.091  98.777 115.355  0.00  0.00      PROA C  
ATOM    455  CG  TYR A  56     145.455  98.050 114.074  0.00  0.00      PROA C  
ATOM    456  CD1 TYR A  56     146.511  98.441 113.226  0.00  0.00      PROA C  
ATOM    457  CD2 TYR A  56     144.682  96.939 113.694  0.00  0.00      PROA C  
ATOM    458  CE1 TYR A  56     146.803  97.720 112.059  0.00  0.00      PROA C  
ATOM    459  CE2 TYR A  56     144.971  96.212 112.532  0.00  0.00      PROA C  
ATOM    460  CZ  TYR A  56     146.036  96.602 111.715  0.00  0.00      PROA C  
ATOM    461  OH  TYR A  56     146.325  95.869 110.545  0.00  0.00      PROA O  
ATOM    462  N   ASP A  57     144.742 100.042 117.878  0.00  0.00      PROA N  
ATOM    463  CA  ASP A  57     144.333 100.684 119.114  0.00  0.00      PROA C  
ATOM    464  C   ASP A  57     145.130 100.086 120.272  0.00  0.00      PROA C  
ATOM    465  O   ASP A  57     145.205  98.864 120.424  0.00  0.00      PROA O  
ATOM    466  CB  ASP A  57     142.821 100.502 119.415  0.00  0.00      PROA C  
ATOM    467  CG  ASP A  57     141.921 101.163 118.376  0.00  0.00      PROA C  
ATOM    468  OD1 ASP A  57     142.334 102.135 117.693  0.00  0.00      PROA O  
ATOM    469  OD2 ASP A  57     140.718 100.783 118.342  0.00  0.00      PROA O1-
ATOM    470  N   TYR A  58     145.757 100.923 121.120  0.00  0.00      PROA N  
ATOM    471  CA  TYR A  58     146.569 100.401 122.200  0.00  0.00      PROA C  
ATOM    472  C   TYR A  58     146.715 101.357 123.373  0.00  0.00      PROA C  
ATOM    473  O   TYR A  58     146.577 102.577 123.257  0.00  0.00      PROA O  
ATOM    474  CB  TYR A  58     147.980  99.945 121.715  0.00  0.00      PROA C  
ATOM    475  CG  TYR A  58     148.855 101.051 121.164  0.00  0.00      PROA C  
ATOM    476  CD1 TYR A  58     149.724 101.762 122.010  0.00  0.00      PROA C  
ATOM    477  CD2 TYR A  58     148.912 101.298 119.782  0.00  0.00      PROA C  
ATOM    478  CE1 TYR A  58     150.629 102.699 121.489  0.00  0.00      PROA C  
ATOM    479  CE2 TYR A  58     149.825 102.220 119.254  0.00  0.00      PROA C  
ATOM    480  CZ  TYR A  58     150.689 102.916 120.107  0.00  0.00      PROA C  
ATOM    481  OH  TYR A  58     151.628 103.822 119.567  0.00  0.00      PROA O  
ATOM    482  N   VAL A  59     147.045 100.777 124.543  0.00  0.00      PROA N  
ATOM    483  CA  VAL A  59     147.539 101.489 125.706  0.00  0.00      PROA C  
ATOM    484  C   VAL A  59     148.971 101.029 125.922  0.00  0.00      PROA C  
ATOM    485  O   VAL A  59     149.257  99.835 126.025  0.00  0.00      PROA O  
ATOM    486  CB  VAL A  59     146.722 101.244 126.976  0.00  0.00      PROA C  
ATOM    487  CG1 VAL A  59     147.363 101.949 128.190  0.00  0.00      PROA C  
ATOM    488  CG2 VAL A  59     145.292 101.774 126.775  0.00  0.00      PROA C  
ATOM    489  N   LYS A  60     149.925 101.970 125.966  0.00  0.00      PROA N  
ATOM    490  CA  LYS A  60     151.330 101.686 126.164  0.00  0.00      PROA C  
ATOM    491  C   LYS A  60     151.799 102.288 127.474  0.00  0.00      PROA C  
ATOM    492  O   LYS A  60     151.548 103.458 127.766  0.00  0.00      PROA O  
ATOM    493  CB  LYS A  60     152.172 102.245 124.991  0.00  0.00      PROA C  
ATOM    494  CG  LYS A  60     153.692 102.051 125.122  0.00  0.00      PROA C  
ATOM    495  CD  LYS A  60     154.446 102.656 123.924  0.00  0.00      PROA C  
ATOM    496  CE  LYS A  60     155.958 102.393 123.973  0.00  0.00      PROA C  
ATOM    497  NZ  LYS A  60     156.672 103.186 122.942  0.00  0.00      PROA N1+
ATOM    498  N   VAL A  61     152.496 101.487 128.299  0.00  0.00      PROA N  
ATOM    499  CA  VAL A  61     153.013 101.902 129.590  0.00  0.00      PROA C  
ATOM    500  C   VAL A  61     154.532 101.870 129.505  0.00  0.00      PROA C  
ATOM    501  O   VAL A  61     155.138 100.859 129.145  0.00  0.00      PROA O  
ATOM    502  CB  VAL A  61     152.525 101.013 130.733  0.00  0.00      PROA C  
ATOM    503  CG1 VAL A  61     153.015 101.583 132.079  0.00  0.00      PROA C  
ATOM    504  CG2 VAL A  61     150.983 100.954 130.720  0.00  0.00      PROA C  
ATOM    505  N   GLU A  62     155.194 102.999 129.805  0.00  0.00      PROA N  
ATOM    506  CA  GLU A  62     156.612 103.183 129.576  0.00  0.00      PROA C  
ATOM    507  C   GLU A  62     157.184 104.089 130.662  0.00  0.00      PROA C  
ATOM    508  O   GLU A  62     156.489 104.936 131.221  0.00  0.00      PROA O  
ATOM    509  CB  GLU A  62     156.829 103.801 128.160  0.00  0.00      PROA C  
ATOM    510  CG  GLU A  62     158.302 104.023 127.723  0.00  0.00      PROA C  
ATOM    511  CD  GLU A  62     158.474 104.649 126.336  0.00  0.00      PROA C  
ATOM    512  OE1 GLU A  62     157.473 105.000 125.657  0.00  0.00      PROA O  
ATOM    513  OE2 GLU A  62     159.652 104.799 125.906  0.00  0.00      PROA O1-
ATOM    514  N   THR A  63     158.467 103.921 131.036  0.00  0.00      PROA N  
ATOM    515  CA  THR A  63     159.182 104.843 131.921  0.00  0.00      PROA C  
ATOM    516  C   THR A  63     159.719 106.039 131.123  0.00  0.00      PROA C  
ATOM    517  O   THR A  63     159.096 106.510 130.170  0.00  0.00      PROA O  
ATOM    518  CB  THR A  63     160.300 104.174 132.731  0.00  0.00      PROA C  
ATOM    519  CG2 THR A  63     159.754 102.925 133.436  0.00  0.00      PROA C  
ATOM    520  OG1 THR A  63     161.402 103.759 131.929  0.00  0.00      PROA O  
ATOM    521  N   GLU A  64     160.902 106.582 131.473  0.00  0.00      PROA N  
ATOM    522  CA  GLU A  64     161.589 107.564 130.663  0.00  0.00      PROA C  
ATOM    523  C   GLU A  64     162.597 106.898 129.719  0.00  0.00      PROA C  
ATOM    524  O   GLU A  64     163.183 107.566 128.863  0.00  0.00      PROA O  
ATOM    525  CB  GLU A  64     162.308 108.613 131.561  0.00  0.00      PROA C  
ATOM    526  CG  GLU A  64     163.524 108.112 132.391  0.00  0.00      PROA C  
ATOM    527  CD  GLU A  64     163.139 107.591 133.775  0.00  0.00      PROA C  
ATOM    528  OE1 GLU A  64     163.552 108.215 134.791  0.00  0.00      PROA O  
ATOM    529  OE2 GLU A  64     162.438 106.550 133.866  0.00  0.00      PROA O1-
ATOM    530  N   ASP A  65     162.784 105.560 129.802  0.00  0.00      PROA N  
ATOM    531  CA  ASP A  65     163.749 104.862 128.964  0.00  0.00      PROA C  
ATOM    532  C   ASP A  65     163.502 103.347 128.826  0.00  0.00      PROA C  
ATOM    533  O   ASP A  65     164.237 102.658 128.114  0.00  0.00      PROA O  
ATOM    534  CB  ASP A  65     165.219 105.157 129.424  0.00  0.00      PROA C  
ATOM    535  CG  ASP A  65     165.637 104.614 130.787  0.00  0.00      PROA C  
ATOM    536  OD1 ASP A  65     164.841 103.960 131.507  0.00  0.00      PROA O  
ATOM    537  OD2 ASP A  65     166.823 104.845 131.154  0.00  0.00      PROA O1-
ATOM    538  N   GLN A  66     162.447 102.788 129.451  0.00  0.00      PROA N  
ATOM    539  CA  GLN A  66     162.088 101.386 129.341  0.00  0.00      PROA C  
ATOM    540  C   GLN A  66     160.593 101.205 129.116  0.00  0.00      PROA C  
ATOM    541  O   GLN A  66     159.759 101.708 129.868  0.00  0.00      PROA O  
ATOM    542  CB  GLN A  66     162.524 100.602 130.611  0.00  0.00      PROA C  
ATOM    543  CG  GLN A  66     162.083  99.117 130.653  0.00  0.00      PROA C  
ATOM    544  CD  GLN A  66     162.588  98.392 131.906  0.00  0.00      PROA C  
ATOM    545  NE2 GLN A  66     162.175  97.110 132.045  0.00  0.00      PROA N  
ATOM    546  OE1 GLN A  66     163.325  98.920 132.744  0.00  0.00      PROA O  
ATOM    547  N   VAL A  67     160.196 100.457 128.064  0.00  0.00      PROA N  
ATOM    548  CA  VAL A  67     158.805 100.066 127.860  0.00  0.00      PROA C  
ATOM    549  C   VAL A  67     158.420  98.960 128.837  0.00  0.00      PROA C  
ATOM    550  O   VAL A  67     159.075  97.918 128.918  0.00  0.00      PROA O  
ATOM    551  CB  VAL A  67     158.506  99.639 126.425  0.00  0.00      PROA C  
ATOM    552  CG1 VAL A  67     157.008  99.298 126.261  0.00  0.00      PROA C  
ATOM    553  CG2 VAL A  67     158.890 100.787 125.472  0.00  0.00      PROA C  
ATOM    554  N   LEU A  68     157.349  99.166 129.627  0.00  0.00      PROA N  
ATOM    555  CA  LEU A  68     156.919  98.216 130.633  0.00  0.00      PROA C  
ATOM    556  C   LEU A  68     155.889  97.250 130.065  0.00  0.00      PROA C  
ATOM    557  O   LEU A  68     156.001  96.035 130.246  0.00  0.00      PROA O  
ATOM    558  CB  LEU A  68     156.333  98.937 131.879  0.00  0.00      PROA C  
ATOM    559  CG  LEU A  68     157.315  99.898 132.591  0.00  0.00      PROA C  
ATOM    560  CD1 LEU A  68     156.656 100.534 133.825  0.00  0.00      PROA C  
ATOM    561  CD2 LEU A  68     158.619  99.197 133.002  0.00  0.00      PROA C  
ATOM    562  N   ALA A  69     154.876  97.761 129.334  0.00  0.00      PROA N  
ATOM    563  CA  ALA A  69     153.840  96.919 128.776  0.00  0.00      PROA C  
ATOM    564  C   ALA A  69     153.100  97.586 127.621  0.00  0.00      PROA C  
ATOM    565  O   ALA A  69     153.042  98.811 127.502  0.00  0.00      PROA O  
ATOM    566  CB  ALA A  69     152.814  96.528 129.862  0.00  0.00      PROA C  
ATOM    567  N   THR A  70     152.499  96.764 126.739  0.00  0.00      PROA N  
ATOM    568  CA  THR A  70     151.602  97.207 125.672  0.00  0.00      PROA C  
ATOM    569  C   THR A  70     150.334  96.379 125.718  0.00  0.00      PROA C  
ATOM    570  O   THR A  70     150.376  95.150 125.638  0.00  0.00      PROA O  
ATOM    571  CB  THR A  70     152.160  97.119 124.246  0.00  0.00      PROA C  
ATOM    572  CG2 THR A  70     153.207  98.227 124.049  0.00  0.00      PROA C  
ATOM    573  OG1 THR A  70     152.798  95.869 123.985  0.00  0.00      PROA O  
ATOM    574  N   PHE A  71     149.174  97.040 125.851  0.00  0.00      PROA N  
ATOM    575  CA  PHE A  71     147.889  96.405 126.061  0.00  0.00      PROA C  
ATOM    576  C   PHE A  71     146.910  96.731 124.943  0.00  0.00      PROA C  
ATOM    577  O   PHE A  71     146.808  97.871 124.486  0.00  0.00      PROA O  
ATOM    578  CB  PHE A  71     147.263  96.869 127.402  0.00  0.00      PROA C  
ATOM    579  CG  PHE A  71     148.111  96.474 128.585  0.00  0.00      PROA C  
ATOM    580  CD1 PHE A  71     148.465  95.130 128.798  0.00  0.00      PROA C  
ATOM    581  CD2 PHE A  71     148.511  97.436 129.530  0.00  0.00      PROA C  
ATOM    582  CE1 PHE A  71     149.208  94.754 129.923  0.00  0.00      PROA C  
ATOM    583  CE2 PHE A  71     149.250  97.064 130.660  0.00  0.00      PROA C  
ATOM    584  CZ  PHE A  71     149.593  95.721 130.859  0.00  0.00      PROA C  
ATOM    585  N   CYS A  72     146.158  95.717 124.474  0.00  0.00      PROA N  
ATOM    586  CA  CYS A  72     145.153  95.875 123.439  0.00  0.00      PROA C  
ATOM    587  C   CYS A  72     144.198  94.688 123.471  0.00  0.00      PROA C  
ATOM    588  O   CYS A  72     144.433  93.704 124.175  0.00  0.00      PROA O  
ATOM    589  CB  CYS A  72     145.747  96.056 122.015  0.00  0.00      PROA C  
ATOM    590  SG  CYS A  72     146.761  94.666 121.420  0.00  0.00      PROA S  
ATOM    591  N   GLY A  73     143.075  94.761 122.724  0.00  0.00      PROA N  
ATOM    592  CA  GLY A  73     142.045  93.724 122.726  0.00  0.00      PROA C  
ATOM    593  C   GLY A  73     140.988  93.874 123.795  0.00  0.00      PROA C  
ATOM    594  O   GLY A  73     140.856  94.901 124.459  0.00  0.00      PROA O  
ATOM    595  N   ARG A  74     140.162  92.828 123.952  0.00  0.00      PROA N  
ATOM    596  CA  ARG A  74     138.992  92.838 124.808  0.00  0.00      PROA C  
ATOM    597  C   ARG A  74     139.179  91.913 125.997  0.00  0.00      PROA C  
ATOM    598  O   ARG A  74     139.648  90.787 125.849  0.00  0.00      PROA O  
ATOM    599  CB  ARG A  74     137.743  92.334 124.037  0.00  0.00      PROA C  
ATOM    600  CG  ARG A  74     137.354  93.188 122.811  0.00  0.00      PROA C  
ATOM    601  CD  ARG A  74     136.260  92.572 121.920  0.00  0.00      PROA C  
ATOM    602  NE  ARG A  74     135.090  92.230 122.794  0.00  0.00      PROA N  
ATOM    603  CZ  ARG A  74     133.901  91.853 122.345  0.00  0.00      PROA C  
ATOM    604  NH1 ARG A  74     133.549  91.943 121.084  0.00  0.00      PROA N1+
ATOM    605  NH2 ARG A  74     133.038  91.349 123.204  0.00  0.00      PROA N  
ATOM    606  N   GLU A  75     138.768  92.344 127.211  0.00  0.00      PROA N  
ATOM    607  CA  GLU A  75     138.810  91.533 128.425  0.00  0.00      PROA C  
ATOM    608  C   GLU A  75     137.990  90.240 128.328  0.00  0.00      PROA C  
ATOM    609  O   GLU A  75     138.342  89.209 128.904  0.00  0.00      PROA O  
ATOM    610  CB  GLU A  75     138.367  92.367 129.660  0.00  0.00      PROA C  
ATOM    611  CG  GLU A  75     136.861  92.751 129.711  0.00  0.00      PROA C  
ATOM    612  CD  GLU A  75     136.481  93.662 130.882  0.00  0.00      PROA C  
ATOM    613  OE1 GLU A  75     137.366  94.117 131.654  0.00  0.00      PROA O  
ATOM    614  OE2 GLU A  75     135.256  93.925 131.042  0.00  0.00      PROA O1-
ATOM    615  N   THR A  76     136.876  90.269 127.563  0.00  0.00      PROA N  
ATOM    616  CA  THR A  76     136.031  89.120 127.237  0.00  0.00      PROA C  
ATOM    617  C   THR A  76     136.761  88.011 126.491  0.00  0.00      PROA C  
ATOM    618  O   THR A  76     136.533  86.823 126.719  0.00  0.00      PROA O  
ATOM    619  CB  THR A  76     134.788  89.504 126.426  0.00  0.00      PROA C  
ATOM    620  CG2 THR A  76     133.882  90.388 127.296  0.00  0.00      PROA C  
ATOM    621  OG1 THR A  76     135.109  90.267 125.262  0.00  0.00      PROA O  
ATOM    622  N   THR A  77     137.665  88.381 125.565  0.00  0.00      PROA N  
ATOM    623  CA  THR A  77     138.383  87.443 124.709  0.00  0.00      PROA C  
ATOM    624  C   THR A  77     139.684  87.019 125.368  0.00  0.00      PROA C  
ATOM    625  O   THR A  77     140.642  87.785 125.476  0.00  0.00      PROA O  
ATOM    626  CB  THR A  77     138.701  88.016 123.326  0.00  0.00      PROA C  
ATOM    627  CG2 THR A  77     139.318  86.950 122.406  0.00  0.00      PROA C  
ATOM    628  OG1 THR A  77     137.519  88.489 122.688  0.00  0.00      PROA O  
ATOM    629  N   ASP A  78     139.754  85.756 125.839  0.00  0.00      PROA N  
ATOM    630  CA  ASP A  78     140.945  85.201 126.454  0.00  0.00      PROA C  
ATOM    631  C   ASP A  78     142.006  84.831 125.402  0.00  0.00      PROA C  
ATOM    632  O   ASP A  78     141.752  84.820 124.197  0.00  0.00      PROA O  
ATOM    633  CB  ASP A  78     140.542  84.007 127.376  0.00  0.00      PROA C  
ATOM    634  CG  ASP A  78     141.605  83.576 128.381  0.00  0.00      PROA C  
ATOM    635  OD1 ASP A  78     142.648  84.263 128.536  0.00  0.00      PROA O  
ATOM    636  OD2 ASP A  78     141.375  82.547 129.073  0.00  0.00      PROA O1-
ATOM    637  N   THR A  79     143.242  84.553 125.855  0.00  0.00      PROA N  
ATOM    638  CA  THR A  79     144.420  84.168 125.069  0.00  0.00      PROA C  
ATOM    639  C   THR A  79     145.065  85.346 124.349  0.00  0.00      PROA C  
ATOM    640  O   THR A  79     145.832  85.189 123.397  0.00  0.00      PROA O  
ATOM    641  CB  THR A  79     144.297  82.932 124.157  0.00  0.00      PROA C  
ATOM    642  CG2 THR A  79     143.780  81.735 124.974  0.00  0.00      PROA C  
ATOM    643  OG1 THR A  79     143.417  83.117 123.055  0.00  0.00      PROA O  
ATOM    644  N   GLU A  80     144.782  86.573 124.825  0.00  0.00      PROA N  
ATOM    645  CA  GLU A  80     145.244  87.823 124.247  0.00  0.00      PROA C  
ATOM    646  C   GLU A  80     146.189  88.546 125.202  0.00  0.00      PROA C  
ATOM    647  O   GLU A  80     146.353  88.177 126.366  0.00  0.00      PROA O  
ATOM    648  CB  GLU A  80     144.052  88.755 123.879  0.00  0.00      PROA C  
ATOM    649  CG  GLU A  80     143.127  88.217 122.752  0.00  0.00      PROA C  
ATOM    650  CD  GLU A  80     143.713  88.275 121.338  0.00  0.00      PROA C  
ATOM    651  OE1 GLU A  80     144.938  88.500 121.157  0.00  0.00      PROA O  
ATOM    652  OE2 GLU A  80     142.920  88.100 120.370  0.00  0.00      PROA O1-
ATOM    653  N   GLN A  81     146.855  89.617 124.722  0.00  0.00      PROA N  
ATOM    654  CA  GLN A  81     147.745  90.463 125.509  0.00  0.00      PROA C  
ATOM    655  C   GLN A  81     146.998  91.568 126.271  0.00  0.00      PROA C  
ATOM    656  O   GLN A  81     147.359  92.746 126.273  0.00  0.00      PROA O  
ATOM    657  CB  GLN A  81     148.948  91.021 124.689  0.00  0.00      PROA C  
ATOM    658  CG  GLN A  81     148.626  91.760 123.360  0.00  0.00      PROA C  
ATOM    659  CD  GLN A  81     148.209  90.833 122.212  0.00  0.00      PROA C  
ATOM    660  NE2 GLN A  81     147.130  91.207 121.489  0.00  0.00      PROA N  
ATOM    661  OE1 GLN A  81     148.824  89.793 121.954  0.00  0.00      PROA O  
ATOM    662  N   THR A  82     145.907  91.184 126.952  0.00  0.00      PROA N  
ATOM    663  CA  THR A  82     145.067  92.029 127.793  0.00  0.00      PROA C  
ATOM    664  C   THR A  82     145.652  92.239 129.189  0.00  0.00      PROA C  
ATOM    665  O   THR A  82     146.386  91.371 129.673  0.00  0.00      PROA O  
ATOM    666  CB  THR A  82     143.649  91.472 127.939  0.00  0.00      PROA C  
ATOM    667  CG2 THR A  82     142.918  91.702 126.608  0.00  0.00      PROA C  
ATOM    668  OG1 THR A  82     143.650  90.065 128.180  0.00  0.00      PROA O  
ATOM    669  N   PRO A  83     145.369  93.338 129.894  0.00  0.00      PROA N  
ATOM    670  CA  PRO A  83     145.942  93.595 131.211  0.00  0.00      PROA C  
ATOM    671  C   PRO A  83     145.325  92.717 132.284  0.00  0.00      PROA C  
ATOM    672  O   PRO A  83     146.042  92.309 133.197  0.00  0.00      PROA O  
ATOM    673  CB  PRO A  83     145.668  95.085 131.462  0.00  0.00      PROA C  
ATOM    674  CG  PRO A  83     144.439  95.407 130.609  0.00  0.00      PROA C  
ATOM    675  CD  PRO A  83     144.599  94.483 129.399  0.00  0.00      PROA C  
ATOM    676  N   GLY A  84     144.003  92.432 132.212  0.00  0.00      PROA N  
ATOM    677  CA  GLY A  84     143.260  91.663 133.213  0.00  0.00      PROA C  
ATOM    678  C   GLY A  84     143.377  92.154 134.643  0.00  0.00      PROA C  
ATOM    679  O   GLY A  84     143.355  93.354 134.922  0.00  0.00      PROA O  
ATOM    680  N   GLN A  85     143.466  91.213 135.601  0.00  0.00      PROA N  
ATOM    681  CA  GLN A  85     143.597  91.516 137.017  0.00  0.00      PROA C  
ATOM    682  C   GLN A  85     145.035  91.828 137.435  0.00  0.00      PROA C  
ATOM    683  O   GLN A  85     145.281  92.399 138.501  0.00  0.00      PROA O  
ATOM    684  CB  GLN A  85     143.063  90.331 137.866  0.00  0.00      PROA C  
ATOM    685  CG  GLN A  85     141.564  89.993 137.644  0.00  0.00      PROA C  
ATOM    686  CD  GLN A  85     140.639  91.202 137.825  0.00  0.00      PROA C  
ATOM    687  NE2 GLN A  85     139.530  91.237 137.049  0.00  0.00      PROA N  
ATOM    688  OE1 GLN A  85     140.865  92.090 138.653  0.00  0.00      PROA O  
ATOM    689  N   GLU A  86     146.022  91.465 136.597  0.00  0.00      PROA N  
ATOM    690  CA  GLU A  86     147.439  91.712 136.767  0.00  0.00      PROA C  
ATOM    691  C   GLU A  86     147.859  93.181 136.947  0.00  0.00      PROA C  
ATOM    692  O   GLU A  86     147.207  94.125 136.490  0.00  0.00      PROA O  
ATOM    693  CB  GLU A  86     148.265  91.017 135.648  0.00  0.00      PROA C  
ATOM    694  CG  GLU A  86     148.317  89.464 135.755  0.00  0.00      PROA C  
ATOM    695  CD  GLU A  86     147.067  88.688 135.324  0.00  0.00      PROA C  
ATOM    696  OE1 GLU A  86     146.080  89.271 134.808  0.00  0.00      PROA O  
ATOM    697  OE2 GLU A  86     147.082  87.437 135.503  0.00  0.00      PROA O1-
ATOM    698  N   VAL A  87     148.975  93.394 137.675  0.00  0.00      PROA N  
ATOM    699  CA  VAL A  87     149.406  94.696 138.164  0.00  0.00      PROA C  
ATOM    700  C   VAL A  87     150.729  95.110 137.525  0.00  0.00      PROA C  
ATOM    701  O   VAL A  87     151.670  94.319 137.424  0.00  0.00      PROA O  
ATOM    702  CB  VAL A  87     149.534  94.680 139.690  0.00  0.00      PROA C  
ATOM    703  CG1 VAL A  87     150.133  95.995 140.225  0.00  0.00      PROA C  
ATOM    704  CG2 VAL A  87     148.139  94.454 140.309  0.00  0.00      PROA C  
ATOM    705  N   VAL A  88     150.831  96.378 137.072  0.00  0.00      PROA N  
ATOM    706  CA  VAL A  88     152.049  96.954 136.517  0.00  0.00      PROA C  
ATOM    707  C   VAL A  88     152.697  97.854 137.566  0.00  0.00      PROA C  
ATOM    708  O   VAL A  88     152.044  98.710 138.165  0.00  0.00      PROA O  
ATOM    709  CB  VAL A  88     151.788  97.737 135.227  0.00  0.00      PROA C  
ATOM    710  CG1 VAL A  88     153.085  98.376 134.683  0.00  0.00      PROA C  
ATOM    711  CG2 VAL A  88     151.198  96.784 134.169  0.00  0.00      PROA C  
ATOM    712  N   LEU A  89     154.006  97.662 137.838  0.00  0.00      PROA N  
ATOM    713  CA  LEU A  89     154.739  98.408 138.848  0.00  0.00      PROA C  
ATOM    714  C   LEU A  89     155.982  99.046 138.235  0.00  0.00      PROA C  
ATOM    715  O   LEU A  89     156.778  98.384 137.564  0.00  0.00      PROA O  
ATOM    716  CB  LEU A  89     155.138  97.464 140.013  0.00  0.00      PROA C  
ATOM    717  CG  LEU A  89     155.857  98.116 141.216  0.00  0.00      PROA C  
ATOM    718  CD1 LEU A  89     154.937  99.081 141.977  0.00  0.00      PROA C  
ATOM    719  CD2 LEU A  89     156.385  97.033 142.170  0.00  0.00      PROA C  
ATOM    720  N   SER A  90     156.179 100.370 138.423  0.00  0.00      PROA N  
ATOM    721  CA  SER A  90     157.376 101.074 137.963  0.00  0.00      PROA C  
ATOM    722  C   SER A  90     158.687 100.624 138.632  0.00  0.00      PROA C  
ATOM    723  O   SER A  90     158.690 100.288 139.822  0.00  0.00      PROA O  
ATOM    724  CB  SER A  90     157.280 102.627 138.064  0.00  0.00      PROA C  
ATOM    725  OG  SER A  90     157.136 103.090 139.409  0.00  0.00      PROA O  
ATOM    726  N   PRO A  91     159.833 100.623 137.941  0.00  0.00      PROA N  
ATOM    727  CA  PRO A  91     161.131 100.427 138.587  0.00  0.00      PROA C  
ATOM    728  C   PRO A  91     161.544 101.645 139.398  0.00  0.00      PROA C  
ATOM    729  O   PRO A  91     162.027 101.500 140.522  0.00  0.00      PROA O  
ATOM    730  CB  PRO A  91     162.103 100.173 137.419  0.00  0.00      PROA C  
ATOM    731  CG  PRO A  91     161.212  99.589 136.320  0.00  0.00      PROA C  
ATOM    732  CD  PRO A  91     159.903 100.357 136.500  0.00  0.00      PROA C  
ATOM    733  N   GLY A  92     161.381 102.850 138.816  0.00  0.00      PROA N  
ATOM    734  CA  GLY A  92     161.652 104.131 139.460  0.00  0.00      PROA C  
ATOM    735  C   GLY A  92     160.403 104.768 140.009  0.00  0.00      PROA C  
ATOM    736  O   GLY A  92     159.444 104.101 140.395  0.00  0.00      PROA O  
ATOM    737  N   SER A  93     160.386 106.110 140.035  0.00  0.00      PROA N  
ATOM    738  CA  SER A  93     159.320 106.922 140.610  0.00  0.00      PROA C  
ATOM    739  C   SER A  93     158.518 107.661 139.543  0.00  0.00      PROA C  
ATOM    740  O   SER A  93     157.793 108.623 139.810  0.00  0.00      PROA O  
ATOM    741  CB  SER A  93     159.906 107.940 141.630  0.00  0.00      PROA C  
ATOM    742  OG  SER A  93     160.893 108.803 141.047  0.00  0.00      PROA O  
ATOM    743  N   PHE A  94     158.626 107.199 138.283  0.00  0.00      PROA N  
ATOM    744  CA  PHE A  94     158.006 107.812 137.126  0.00  0.00      PROA C  
ATOM    745  C   PHE A  94     157.319 106.759 136.255  0.00  0.00      PROA C  
ATOM    746  O   PHE A  94     157.844 105.665 136.031  0.00  0.00      PROA O  
ATOM    747  CB  PHE A  94     159.068 108.618 136.318  0.00  0.00      PROA C  
ATOM    748  CG  PHE A  94     158.512 109.228 135.054  0.00  0.00      PROA C  
ATOM    749  CD1 PHE A  94     157.676 110.350 135.133  0.00  0.00      PROA C  
ATOM    750  CD2 PHE A  94     158.812 108.690 133.790  0.00  0.00      PROA C  
ATOM    751  CE1 PHE A  94     157.130 110.919 133.976  0.00  0.00      PROA C  
ATOM    752  CE2 PHE A  94     158.264 109.252 132.629  0.00  0.00      PROA C  
ATOM    753  CZ  PHE A  94     157.421 110.368 132.722  0.00  0.00      PROA C  
ATOM    754  N   MET A  95     156.121 107.080 135.735  0.00  0.00      PROA N  
ATOM    755  CA  MET A  95     155.422 106.242 134.785  0.00  0.00      PROA C  
ATOM    756  C   MET A  95     154.715 107.116 133.754  0.00  0.00      PROA C  
ATOM    757  O   MET A  95     154.072 108.113 134.075  0.00  0.00      PROA O  
ATOM    758  CB  MET A  95     154.408 105.308 135.501  0.00  0.00      PROA C  
ATOM    759  CG  MET A  95     153.650 104.339 134.572  0.00  0.00      PROA C  
ATOM    760  SD  MET A  95     152.452 103.267 135.425  0.00  0.00      PROA S  
ATOM    761  CE  MET A  95     153.615 102.130 136.230  0.00  0.00      PROA C  
ATOM    762  N   SER A  96     154.828 106.760 132.462  0.00  0.00      PROA N  
ATOM    763  CA  SER A  96     154.150 107.428 131.366  0.00  0.00      PROA C  
ATOM    764  C   SER A  96     153.205 106.432 130.717  0.00  0.00      PROA C  
ATOM    765  O   SER A  96     153.567 105.295 130.412  0.00  0.00      PROA O  
ATOM    766  CB  SER A  96     155.141 107.955 130.288  0.00  0.00      PROA C  
ATOM    767  OG  SER A  96     154.488 108.715 129.266  0.00  0.00      PROA O  
ATOM    768  N   VAL A  97     151.943 106.841 130.514  0.00  0.00      PROA N  
ATOM    769  CA  VAL A  97     150.906 106.019 129.923  0.00  0.00      PROA C  
ATOM    770  C   VAL A  97     150.429 106.722 128.666  0.00  0.00      PROA C  
ATOM    771  O   VAL A  97     150.067 107.896 128.690  0.00  0.00      PROA O  
ATOM    772  CB  VAL A  97     149.729 105.778 130.872  0.00  0.00      PROA C  
ATOM    773  CG1 VAL A  97     148.640 104.927 130.185  0.00  0.00      PROA C  
ATOM    774  CG2 VAL A  97     150.238 105.057 132.138  0.00  0.00      PROA C  
ATOM    775  N   THR A  98     150.437 106.036 127.510  0.00  0.00      PROA N  
ATOM    776  CA  THR A  98     149.967 106.616 126.255  0.00  0.00      PROA C  
ATOM    777  C   THR A  98     148.892 105.755 125.644  0.00  0.00      PROA C  
ATOM    778  O   THR A  98     149.102 104.584 125.332  0.00  0.00      PROA O  
ATOM    779  CB  THR A  98     151.070 106.873 125.232  0.00  0.00      PROA C  
ATOM    780  CG2 THR A  98     150.516 107.399 123.895  0.00  0.00      PROA C  
ATOM    781  OG1 THR A  98     151.944 107.886 125.718  0.00  0.00      PROA O  
ATOM    782  N   PHE A  99     147.697 106.337 125.453  0.00  0.00      PROA N  
ATOM    783  CA  PHE A  99     146.605 105.754 124.708  0.00  0.00      PROA C  
ATOM    784  C   PHE A  99     146.651 106.261 123.272  0.00  0.00      PROA C  
ATOM    785  O   PHE A  99     146.788 107.459 123.020  0.00  0.00      PROA O  
ATOM    786  CB  PHE A  99     145.231 106.052 125.385  0.00  0.00      PROA C  
ATOM    787  CG  PHE A  99     144.044 105.696 124.519  0.00  0.00      PROA C  
ATOM    788  CD1 PHE A  99     143.760 104.354 124.217  0.00  0.00      PROA C  
ATOM    789  CD2 PHE A  99     143.233 106.705 123.967  0.00  0.00      PROA C  
ATOM    790  CE1 PHE A  99     142.699 104.023 123.366  0.00  0.00      PROA C  
ATOM    791  CE2 PHE A  99     142.176 106.378 123.108  0.00  0.00      PROA C  
ATOM    792  CZ  PHE A  99     141.912 105.037 122.809  0.00  0.00      PROA C  
ATOM    793  N   ARG A 100     146.530 105.352 122.297  0.00  0.00      PROA N  
ATOM    794  CA  ARG A 100     146.445 105.714 120.904  0.00  0.00      PROA C  
ATOM    795  C   ARG A 100     145.401 104.885 120.190  0.00  0.00      PROA C  
ATOM    796  O   ARG A 100     145.365 103.659 120.297  0.00  0.00      PROA O  
ATOM    797  CB  ARG A 100     147.815 105.596 120.184  0.00  0.00      PROA C  
ATOM    798  CG  ARG A 100     147.771 105.695 118.640  0.00  0.00      PROA C  
ATOM    799  CD  ARG A 100     149.166 105.794 118.012  0.00  0.00      PROA C  
ATOM    800  NE  ARG A 100     148.990 105.966 116.533  0.00  0.00      PROA N  
ATOM    801  CZ  ARG A 100     149.758 105.407 115.606  0.00  0.00      PROA C  
ATOM    802  NH1 ARG A 100     150.777 104.628 115.893  0.00  0.00      PROA N1+
ATOM    803  NH2 ARG A 100     149.510 105.652 114.335  0.00  0.00      PROA N  
ATOM    804  N   SER A 101     144.531 105.556 119.416  0.00  0.00      PROA N  
ATOM    805  CA  SER A 101     143.727 104.912 118.395  0.00  0.00      PROA C  
ATOM    806  C   SER A 101     144.264 105.364 117.047  0.00  0.00      PROA C  
ATOM    807  O   SER A 101     144.241 106.553 116.725  0.00  0.00      PROA O  
ATOM    808  CB  SER A 101     142.212 105.228 118.524  0.00  0.00      PROA C  
ATOM    809  OG  SER A 101     141.453 104.601 117.493  0.00  0.00      PROA O  
ATOM    810  N   ASP A 102     144.846 104.438 116.254  0.00  0.00      PROA N  
ATOM    811  CA  ASP A 102     145.566 104.763 115.033  0.00  0.00      PROA C  
ATOM    812  C   ASP A 102     144.750 105.428 113.908  0.00  0.00      PROA C  
ATOM    813  O   ASP A 102     145.208 106.384 113.277  0.00  0.00      PROA O  
ATOM    814  CB  ASP A 102     146.369 103.534 114.502  0.00  0.00      PROA C  
ATOM    815  CG  ASP A 102     145.537 102.467 113.794  0.00  0.00      PROA C  
ATOM    816  OD1 ASP A 102     144.448 102.084 114.291  0.00  0.00      PROA O  
ATOM    817  OD2 ASP A 102     146.020 101.948 112.749  0.00  0.00      PROA O1-
ATOM    818  N   PHE A 103     143.535 104.925 113.628  0.00  0.00      PROA N  
ATOM    819  CA  PHE A 103     142.770 105.279 112.447  0.00  0.00      PROA C  
ATOM    820  C   PHE A 103     141.281 105.400 112.773  0.00  0.00      PROA C  
ATOM    821  O   PHE A 103     140.777 106.482 113.077  0.00  0.00      PROA O  
ATOM    822  CB  PHE A 103     143.112 104.273 111.292  0.00  0.00      PROA C  
ATOM    823  CG  PHE A 103     142.212 104.317 110.076  0.00  0.00      PROA C  
ATOM    824  CD1 PHE A 103     142.052 105.497 109.330  0.00  0.00      PROA C  
ATOM    825  CD2 PHE A 103     141.545 103.152 109.655  0.00  0.00      PROA C  
ATOM    826  CE1 PHE A 103     141.227 105.516 108.195  0.00  0.00      PROA C  
ATOM    827  CE2 PHE A 103     140.717 103.168 108.526  0.00  0.00      PROA C  
ATOM    828  CZ  PHE A 103     140.560 104.351 107.794  0.00  0.00      PROA C  
ATOM    829  N   SER A 104     140.543 104.280 112.730  0.00  0.00      PROA N  
ATOM    830  CA  SER A 104     139.097 104.256 112.858  0.00  0.00      PROA C  
ATOM    831  C   SER A 104     138.697 102.902 113.419  0.00  0.00      PROA C  
ATOM    832  O   SER A 104     139.475 101.946 113.378  0.00  0.00      PROA O  
ATOM    833  CB  SER A 104     138.405 104.485 111.477  0.00  0.00      PROA C  
ATOM    834  OG  SER A 104     136.975 104.576 111.552  0.00  0.00      PROA O  
ATOM    835  N   ASN A 105     137.470 102.788 113.968  0.00  0.00      PROA N  
ATOM    836  CA  ASN A 105     136.998 101.576 114.621  0.00  0.00      PROA C  
ATOM    837  C   ASN A 105     135.839 101.013 113.803  0.00  0.00      PROA C  
ATOM    838  O   ASN A 105     134.861 101.718 113.544  0.00  0.00      PROA O  
ATOM    839  CB  ASN A 105     136.470 101.826 116.071  0.00  0.00      PROA C  
ATOM    840  CG  ASN A 105     137.389 102.667 116.965  0.00  0.00      PROA C  
ATOM    841  ND2 ASN A 105     136.826 103.086 118.127  0.00  0.00      PROA N  
ATOM    842  OD1 ASN A 105     138.542 102.988 116.681  0.00  0.00      PROA O  
ATOM    843  N   GLU A 106     135.894  99.741 113.349  0.00  0.00      PROA N  
ATOM    844  CA  GLU A 106     134.788  99.096 112.650  0.00  0.00      PROA C  
ATOM    845  C   GLU A 106     133.545  98.959 113.528  0.00  0.00      PROA C  
ATOM    846  O   GLU A 106     132.420  99.258 113.123  0.00  0.00      PROA O  
ATOM    847  CB  GLU A 106     135.159  97.668 112.160  0.00  0.00      PROA C  
ATOM    848  CG  GLU A 106     136.492  97.583 111.378  0.00  0.00      PROA C  
ATOM    849  CD  GLU A 106     137.632  97.122 112.282  0.00  0.00      PROA C  
ATOM    850  OE1 GLU A 106     137.934  97.828 113.281  0.00  0.00      PROA O  
ATOM    851  OE2 GLU A 106     138.223  96.043 112.005  0.00  0.00      PROA O1-
ATOM    852  N   GLU A 107     133.762  98.532 114.784  0.00  0.00      PROA N  
ATOM    853  CA  GLU A 107     132.753  98.404 115.809  0.00  0.00      PROA C  
ATOM    854  C   GLU A 107     133.172  99.294 116.963  0.00  0.00      PROA C  
ATOM    855  O   GLU A 107     134.348  99.594 117.155  0.00  0.00      PROA O  
ATOM    856  CB  GLU A 107     132.577  96.930 116.262  0.00  0.00      PROA C  
ATOM    857  CG  GLU A 107     131.469  96.691 117.320  0.00  0.00      PROA C  
ATOM    858  CD  GLU A 107     130.129  97.285 116.895  0.00  0.00      PROA C  
ATOM    859  OE1 GLU A 107     129.419  96.655 116.067  0.00  0.00      PROA O  
ATOM    860  OE2 GLU A 107     129.772  98.391 117.383  0.00  0.00      PROA O1-
ATOM    861  N   ARG A 108     132.209  99.812 117.732  0.00  0.00      PROA N  
ATOM    862  CA  ARG A 108     132.467 100.790 118.760  0.00  0.00      PROA C  
ATOM    863  C   ARG A 108     132.975 100.142 120.058  0.00  0.00      PROA C  
ATOM    864  O   ARG A 108     132.252  99.438 120.768  0.00  0.00      PROA O  
ATOM    865  CB  ARG A 108     131.195 101.651 118.964  0.00  0.00      PROA C  
ATOM    866  CG  ARG A 108     130.733 102.407 117.694  0.00  0.00      PROA C  
ATOM    867  CD  ARG A 108     131.738 103.447 117.171  0.00  0.00      PROA C  
ATOM    868  NE  ARG A 108     131.161 104.062 115.930  0.00  0.00      PROA N  
ATOM    869  CZ  ARG A 108     131.284 103.570 114.703  0.00  0.00      PROA C  
ATOM    870  NH1 ARG A 108     131.918 102.450 114.443  0.00  0.00      PROA N1+
ATOM    871  NH2 ARG A 108     130.760 104.232 113.692  0.00  0.00      PROA N  
ATOM    872  N   PHE A 109     134.272 100.356 120.373  0.00  0.00      PROA N  
ATOM    873  CA  PHE A 109     134.948  99.786 121.528  0.00  0.00      PROA C  
ATOM    874  C   PHE A 109     134.937 100.753 122.709  0.00  0.00      PROA C  
ATOM    875  O   PHE A 109     135.231 101.944 122.573  0.00  0.00      PROA O  
ATOM    876  CB  PHE A 109     136.415  99.403 121.200  0.00  0.00      PROA C  
ATOM    877  CG  PHE A 109     136.479  98.363 120.115  0.00  0.00      PROA C  
ATOM    878  CD1 PHE A 109     136.077  97.041 120.379  0.00  0.00      PROA C  
ATOM    879  CD2 PHE A 109     136.988  98.675 118.842  0.00  0.00      PROA C  
ATOM    880  CE1 PHE A 109     136.152  96.059 119.383  0.00  0.00      PROA C  
ATOM    881  CE2 PHE A 109     137.057  97.697 117.841  0.00  0.00      PROA C  
ATOM    882  CZ  PHE A 109     136.639  96.389 118.111  0.00  0.00      PROA C  
ATOM    883  N   THR A 110     134.583 100.264 123.914  0.00  0.00      PROA N  
ATOM    884  CA  THR A 110     134.284 101.104 125.075  0.00  0.00      PROA C  
ATOM    885  C   THR A 110     135.489 101.722 125.761  0.00  0.00      PROA C  
ATOM    886  O   THR A 110     135.347 102.679 126.521  0.00  0.00      PROA O  
ATOM    887  CB  THR A 110     133.374 100.455 126.124  0.00  0.00      PROA C  
ATOM    888  CG2 THR A 110     131.932 100.546 125.596  0.00  0.00      PROA C  
ATOM    889  OG1 THR A 110     133.659  99.074 126.318  0.00  0.00      PROA O  
ATOM    890  N   GLY A 111     136.715 101.232 125.490  0.00  0.00      PROA N  
ATOM    891  CA  GLY A 111     137.942 101.818 126.010  0.00  0.00      PROA C  
ATOM    892  C   GLY A 111     138.388 101.216 127.312  0.00  0.00      PROA C  
ATOM    893  O   GLY A 111     138.335 100.002 127.501  0.00  0.00      PROA O  
ATOM    894  N   PHE A 112     138.896 102.037 128.244  0.00  0.00      PROA N  
ATOM    895  CA  PHE A 112     139.477 101.505 129.462  0.00  0.00      PROA C  
ATOM    896  C   PHE A 112     139.226 102.408 130.666  0.00  0.00      PROA C  
ATOM    897  O   PHE A 112     138.980 103.613 130.556  0.00  0.00      PROA O  
ATOM    898  CB  PHE A 112     141.002 101.200 129.307  0.00  0.00      PROA C  
ATOM    899  CG  PHE A 112     141.870 102.436 129.243  0.00  0.00      PROA C  
ATOM    900  CD1 PHE A 112     142.151 103.060 128.018  0.00  0.00      PROA C  
ATOM    901  CD2 PHE A 112     142.430 102.970 130.419  0.00  0.00      PROA C  
ATOM    902  CE1 PHE A 112     142.942 104.215 127.972  0.00  0.00      PROA C  
ATOM    903  CE2 PHE A 112     143.230 104.117 130.377  0.00  0.00      PROA C  
ATOM    904  CZ  PHE A 112     143.483 104.743 129.151  0.00  0.00      PROA C  
ATOM    905  N   ASP A 113     139.303 101.798 131.864  0.00  0.00      PROA N  
ATOM    906  CA  ASP A 113     139.259 102.476 133.142  0.00  0.00      PROA C  
ATOM    907  C   ASP A 113     140.459 102.000 133.961  0.00  0.00      PROA C  
ATOM    908  O   ASP A 113     140.597 100.804 134.240  0.00  0.00      PROA O  
ATOM    909  CB  ASP A 113     137.905 102.161 133.837  0.00  0.00      PROA C  
ATOM    910  CG  ASP A 113     137.648 102.909 135.140  0.00  0.00      PROA C  
ATOM    911  OD1 ASP A 113     138.442 103.800 135.533  0.00  0.00      PROA O  
ATOM    912  OD2 ASP A 113     136.590 102.627 135.771  0.00  0.00      PROA O1-
ATOM    913  N   ALA A 114     141.372 102.915 134.331  0.00  0.00      PROA N  
ATOM    914  CA  ALA A 114     142.597 102.599 135.029  0.00  0.00      PROA C  
ATOM    915  C   ALA A 114     142.771 103.439 136.290  0.00  0.00      PROA C  
ATOM    916  O   ALA A 114     142.354 104.596 136.371  0.00  0.00      PROA O  
ATOM    917  CB  ALA A 114     143.813 102.803 134.106  0.00  0.00      PROA C  
ATOM    918  N   HIS A 115     143.408 102.860 137.322  0.00  0.00      PROA N  
ATOM    919  CA  HIS A 115     143.697 103.547 138.569  0.00  0.00      PROA C  
ATOM    920  C   HIS A 115     145.166 103.416 138.914  0.00  0.00      PROA C  
ATOM    921  O   HIS A 115     145.749 102.336 138.788  0.00  0.00      PROA O  
ATOM    922  CB  HIS A 115     142.871 103.003 139.756  0.00  0.00      PROA C  
ATOM    923  CG  HIS A 115     141.390 103.214 139.582  0.00  0.00      PROA C  
ATOM    924  CD2 HIS A 115     140.583 104.207 140.050  0.00  0.00      PROA C  
ATOM    925  ND1 HIS A 115     140.543 102.274 139.036  0.00  0.00      PROA N  
ATOM    926  CE1 HIS A 115     139.276 102.739 139.186  0.00  0.00      PROA C  
ATOM    927  NE2 HIS A 115     139.252 103.907 139.804  0.00  0.00      PROA N  
ATOM    928  N   TYR A 116     145.801 104.518 139.366  0.00  0.00      PROA N  
ATOM    929  CA  TYR A 116     147.188 104.500 139.791  0.00  0.00      PROA C  
ATOM    930  C   TYR A 116     147.303 104.912 141.254  0.00  0.00      PROA C  
ATOM    931  O   TYR A 116     146.462 105.627 141.805  0.00  0.00      PROA O  
ATOM    932  CB  TYR A 116     148.139 105.339 138.875  0.00  0.00      PROA C  
ATOM    933  CG  TYR A 116     148.039 106.845 139.022  0.00  0.00      PROA C  
ATOM    934  CD1 TYR A 116     148.785 107.518 140.010  0.00  0.00      PROA C  
ATOM    935  CD2 TYR A 116     147.294 107.605 138.107  0.00  0.00      PROA C  
ATOM    936  CE1 TYR A 116     148.760 108.918 140.102  0.00  0.00      PROA C  
ATOM    937  CE2 TYR A 116     147.286 109.006 138.179  0.00  0.00      PROA C  
ATOM    938  CZ  TYR A 116     148.016 109.662 139.179  0.00  0.00      PROA C  
ATOM    939  OH  TYR A 116     148.006 111.069 139.251  0.00  0.00      PROA O  
ATOM    940  N   MET A 117     148.374 104.445 141.917  0.00  0.00      PROA N  
ATOM    941  CA  MET A 117     148.670 104.794 143.288  0.00  0.00      PROA C  
ATOM    942  C   MET A 117     150.166 104.796 143.541  0.00  0.00      PROA C  
ATOM    943  O   MET A 117     150.936 104.050 142.930  0.00  0.00      PROA O  
ATOM    944  CB  MET A 117     147.997 103.826 144.294  0.00  0.00      PROA C  
ATOM    945  CG  MET A 117     148.453 102.356 144.146  0.00  0.00      PROA C  
ATOM    946  SD  MET A 117     147.628 101.168 145.242  0.00  0.00      PROA S  
ATOM    947  CE  MET A 117     145.951 101.488 144.632  0.00  0.00      PROA C  
ATOM    948  N   ALA A 118     150.614 105.662 144.465  0.00  0.00      PROA N  
ATOM    949  CA  ALA A 118     151.926 105.611 145.061  0.00  0.00      PROA C  
ATOM    950  C   ALA A 118     152.119 104.383 145.957  0.00  0.00      PROA C  
ATOM    951  O   ALA A 118     151.257 104.026 146.765  0.00  0.00      PROA O  
ATOM    952  CB  ALA A 118     152.197 106.898 145.860  0.00  0.00      PROA C  
ATOM    953  N   VAL A 119     153.273 103.710 145.822  0.00  0.00      PROA N  
ATOM    954  CA  VAL A 119     153.640 102.542 146.601  0.00  0.00      PROA C  
ATOM    955  C   VAL A 119     154.953 102.818 147.305  0.00  0.00      PROA C  
ATOM    956  O   VAL A 119     155.948 103.197 146.686  0.00  0.00      PROA O  
ATOM    957  CB  VAL A 119     153.761 101.287 145.738  0.00  0.00      PROA C  
ATOM    958  CG1 VAL A 119     154.272 100.077 146.550  0.00  0.00      PROA C  
ATOM    959  CG2 VAL A 119     152.375 100.966 145.153  0.00  0.00      PROA C  
ATOM    960  N   ASP A 120     154.987 102.650 148.642  0.00  0.00      PROA N  
ATOM    961  CA  ASP A 120     156.178 102.843 149.441  0.00  0.00      PROA C  
ATOM    962  C   ASP A 120     157.335 101.910 149.039  0.00  0.00      PROA C  
ATOM    963  O   ASP A 120     157.165 100.693 148.910  0.00  0.00      PROA O  
ATOM    964  CB  ASP A 120     155.785 102.687 150.933  0.00  0.00      PROA C  
ATOM    965  CG  ASP A 120     156.947 103.008 151.857  0.00  0.00      PROA C  
ATOM    966  OD1 ASP A 120     157.681 103.990 151.568  0.00  0.00      PROA O  
ATOM    967  OD2 ASP A 120     157.066 102.338 152.919  0.00  0.00      PROA O1-
ATOM    968  N   VAL A 121     158.547 102.458 148.828  0.00  0.00      PROA N  
ATOM    969  CA  VAL A 121     159.700 101.665 148.437  0.00  0.00      PROA C  
ATOM    970  C   VAL A 121     160.417 101.167 149.677  0.00  0.00      PROA C  
ATOM    971  O   VAL A 121     160.930 101.949 150.480  0.00  0.00      PROA O  
ATOM    972  CB  VAL A 121     160.693 102.407 147.544  0.00  0.00      PROA C  
ATOM    973  CG1 VAL A 121     161.871 101.482 147.160  0.00  0.00      PROA C  
ATOM    974  CG2 VAL A 121     159.957 102.877 146.279  0.00  0.00      PROA C  
ATOM    975  N   ASP A 122     160.486  99.831 149.863  0.00  0.00      PROA N  
ATOM    976  CA  ASP A 122     161.221  99.254 150.965  0.00  0.00      PROA C  
ATOM    977  C   ASP A 122     162.705  99.147 150.597  0.00  0.00      PROA C  
ATOM    978  O   ASP A 122     163.180  98.143 150.057  0.00  0.00      PROA O  
ATOM    979  CB  ASP A 122     160.558  97.919 151.405  0.00  0.00      PROA C  
ATOM    980  CG  ASP A 122     161.115  97.346 152.702  0.00  0.00      PROA C  
ATOM    981  OD1 ASP A 122     162.107  97.884 153.259  0.00  0.00      PROA O  
ATOM    982  OD2 ASP A 122     160.548  96.323 153.177  0.00  0.00      PROA O1-
ATOM    983  N   GLU A 123     163.485 100.214 150.881  0.00  0.00      PROA N  
ATOM    984  CA  GLU A 123     164.897 100.300 150.539  0.00  0.00      PROA C  
ATOM    985  C   GLU A 123     165.793  99.373 151.350  0.00  0.00      PROA C  
ATOM    986  O   GLU A 123     166.915  99.057 150.947  0.00  0.00      PROA O  
ATOM    987  CB  GLU A 123     165.435 101.759 150.589  0.00  0.00      PROA C  
ATOM    988  CG  GLU A 123     165.176 102.558 149.275  0.00  0.00      PROA C  
ATOM    989  CD  GLU A 123     164.316 103.826 149.376  0.00  0.00      PROA C  
ATOM    990  OE1 GLU A 123     163.760 104.159 150.454  0.00  0.00      PROA O  
ATOM    991  OE2 GLU A 123     164.207 104.523 148.327  0.00  0.00      PROA O1-
ATOM    992  N   CYS A 124     165.302  98.852 152.489  0.00  0.00      PROA N  
ATOM    993  CA  CYS A 124     166.004  97.831 153.246  0.00  0.00      PROA C  
ATOM    994  C   CYS A 124     165.891  96.446 152.598  0.00  0.00      PROA C  
ATOM    995  O   CYS A 124     166.738  95.575 152.807  0.00  0.00      PROA O  
ATOM    996  CB  CYS A 124     165.486  97.780 154.706  0.00  0.00      PROA C  
ATOM    997  SG  CYS A 124     165.538  99.406 155.527  0.00  0.00      PROA S  
ATOM    998  N   LYS A 125     164.852  96.215 151.766  0.00  0.00      PROA N  
ATOM    999  CA  LYS A 125     164.567  94.938 151.124  0.00  0.00      PROA C  
ATOM   1000  C   LYS A 125     164.931  94.915 149.636  0.00  0.00      PROA C  
ATOM   1001  O   LYS A 125     164.903  93.872 148.977  0.00  0.00      PROA O  
ATOM   1002  CB  LYS A 125     163.060  94.618 151.334  0.00  0.00      PROA C  
ATOM   1003  CG  LYS A 125     162.529  93.280 150.780  0.00  0.00      PROA C  
ATOM   1004  CD  LYS A 125     163.286  92.042 151.297  0.00  0.00      PROA C  
ATOM   1005  CE  LYS A 125     162.733  90.698 150.795  0.00  0.00      PROA C  
ATOM   1006  NZ  LYS A 125     162.876  90.574 149.317  0.00  0.00      PROA N1+
ATOM   1007  N   GLU A 126     165.343  96.069 149.061  0.00  0.00      PROA N  
ATOM   1008  CA  GLU A 126     165.738  96.209 147.665  0.00  0.00      PROA C  
ATOM   1009  C   GLU A 126     166.810  95.220 147.167  0.00  0.00      PROA C  
ATOM   1010  O   GLU A 126     167.742  94.849 147.882  0.00  0.00      PROA O  
ATOM   1011  CB  GLU A 126     166.148  97.675 147.342  0.00  0.00      PROA C  
ATOM   1012  CG  GLU A 126     165.077  98.404 146.501  0.00  0.00      PROA C  
ATOM   1013  CD  GLU A 126     165.098  97.945 145.046  0.00  0.00      PROA C  
ATOM   1014  OE1 GLU A 126     165.854  98.544 144.237  0.00  0.00      PROA O  
ATOM   1015  OE2 GLU A 126     164.354  96.993 144.687  0.00  0.00      PROA O1-
ATOM   1016  N   ARG A 127     166.650  94.760 145.913  0.00  0.00      PROA N  
ATOM   1017  CA  ARG A 127     167.426  93.691 145.289  0.00  0.00      PROA C  
ATOM   1018  C   ARG A 127     168.094  94.152 143.984  0.00  0.00      PROA C  
ATOM   1019  O   ARG A 127     167.678  95.129 143.360  0.00  0.00      PROA O  
ATOM   1020  CB  ARG A 127     166.556  92.424 145.016  0.00  0.00      PROA C  
ATOM   1021  CG  ARG A 127     166.240  91.540 146.255  0.00  0.00      PROA C  
ATOM   1022  CD  ARG A 127     166.025  90.049 145.878  0.00  0.00      PROA C  
ATOM   1023  NE  ARG A 127     165.655  89.235 147.092  0.00  0.00      PROA N  
ATOM   1024  CZ  ARG A 127     166.523  88.737 147.974  0.00  0.00      PROA C  
ATOM   1025  NH1 ARG A 127     167.786  89.086 148.023  0.00  0.00      PROA N1+
ATOM   1026  NH2 ARG A 127     166.137  87.864 148.876  0.00  0.00      PROA N  
ATOM   1027  N   GLU A 128     169.174  93.496 143.511  0.00  0.00      PROA N  
ATOM   1028  CA  GLU A 128     169.809  92.295 144.038  0.00  0.00      PROA C  
ATOM   1029  C   GLU A 128     171.175  92.632 144.610  0.00  0.00      PROA C  
ATOM   1030  O   GLU A 128     171.945  93.393 144.020  0.00  0.00      PROA O  
ATOM   1031  CB  GLU A 128     169.996  91.198 142.952  0.00  0.00      PROA C  
ATOM   1032  CG  GLU A 128     168.679  90.540 142.464  0.00  0.00      PROA C  
ATOM   1033  CD  GLU A 128     168.872  89.515 141.350  0.00  0.00      PROA C  
ATOM   1034  OE1 GLU A 128     170.023  89.283 140.895  0.00  0.00      PROA O  
ATOM   1035  OE2 GLU A 128     167.851  88.918 140.912  0.00  0.00      PROA O1-
ATOM   1036  N   ASP A 129     171.479  92.086 145.812  0.00  0.00      PROA N  
ATOM   1037  CA  ASP A 129     172.759  92.234 146.504  0.00  0.00      PROA C  
ATOM   1038  C   ASP A 129     173.035  93.679 146.942  0.00  0.00      PROA C  
ATOM   1039  O   ASP A 129     174.173  94.058 147.235  0.00  0.00      PROA O  
ATOM   1040  CB  ASP A 129     173.946  91.618 145.702  0.00  0.00      PROA C  
ATOM   1041  CG  ASP A 129     173.795  90.123 145.470  0.00  0.00      PROA C  
ATOM   1042  OD1 ASP A 129     173.028  89.440 146.200  0.00  0.00      PROA O  
ATOM   1043  OD2 ASP A 129     174.531  89.583 144.598  0.00  0.00      PROA O1-
ATOM   1044  N   GLU A 130     171.959  94.502 146.996  0.00  0.00      PROA N  
ATOM   1045  CA  GLU A 130     171.952  95.936 147.246  0.00  0.00      PROA C  
ATOM   1046  C   GLU A 130     173.101  96.761 146.629  0.00  0.00      PROA C  
ATOM   1047  O   GLU A 130     173.603  96.474 145.539  0.00  0.00      PROA O  
ATOM   1048  CB  GLU A 130     171.617  96.263 148.736  0.00  0.00      PROA C  
ATOM   1049  CG  GLU A 130     172.637  95.755 149.796  0.00  0.00      PROA C  
ATOM   1050  CD  GLU A 130     172.324  94.370 150.369  0.00  0.00      PROA C  
ATOM   1051  OE1 GLU A 130     171.216  94.180 150.941  0.00  0.00      PROA O  
ATOM   1052  OE2 GLU A 130     173.199  93.464 150.301  0.00  0.00      PROA O1-
ATOM   1053  N   GLU A 131     173.515  97.851 147.297  0.00  0.00      PROA N  
ATOM   1054  CA  GLU A 131     174.635  98.673 146.888  0.00  0.00      PROA C  
ATOM   1055  C   GLU A 131     175.172  99.308 148.167  0.00  0.00      PROA C  
ATOM   1056  O   GLU A 131     175.448  98.611 149.146  0.00  0.00      PROA O  
ATOM   1057  CB  GLU A 131     174.215  99.727 145.825  0.00  0.00      PROA C  
ATOM   1058  CG  GLU A 131     175.410 100.458 145.146  0.00  0.00      PROA C  
ATOM   1059  CD  GLU A 131     175.274 101.978 145.079  0.00  0.00      PROA C  
ATOM   1060  OE1 GLU A 131     174.609 102.581 145.961  0.00  0.00      PROA O  
ATOM   1061  OE2 GLU A 131     175.866 102.591 144.150  0.00  0.00      PROA O1-
ATOM   1062  N   LEU A 132     175.314 100.646 148.231  0.00  0.00      PROA N  
ATOM   1063  CA  LEU A 132     175.672 101.365 149.445  0.00  0.00      PROA C  
ATOM   1064  C   LEU A 132     174.466 101.523 150.383  0.00  0.00      PROA C  
ATOM   1065  O   LEU A 132     173.913 102.608 150.575  0.00  0.00      PROA O  
ATOM   1066  CB  LEU A 132     176.354 102.732 149.149  0.00  0.00      PROA C  
ATOM   1067  CG  LEU A 132     177.869 102.668 148.829  0.00  0.00      PROA C  
ATOM   1068  CD1 LEU A 132     178.234 101.739 147.662  0.00  0.00      PROA C  
ATOM   1069  CD2 LEU A 132     178.408 104.081 148.559  0.00  0.00      PROA C  
ATOM   1070  N   SER A 133     174.031 100.405 151.001  0.00  0.00      PROA N  
ATOM   1071  CA  SER A 133     172.958 100.358 151.992  0.00  0.00      PROA C  
ATOM   1072  C   SER A 133     173.539 100.522 153.390  0.00  0.00      PROA C  
ATOM   1073  O   SER A 133     174.747 100.699 153.561  0.00  0.00      PROA O  
ATOM   1074  CB  SER A 133     172.121  99.048 151.892  0.00  0.00      PROA C  
ATOM   1075  OG  SER A 133     170.910  99.106 152.658  0.00  0.00      PROA O  
ATOM   1076  N   CYS A 134     172.695 100.505 154.440  0.00  0.00      PROA N  
ATOM   1077  CA  CYS A 134     173.111 100.635 155.830  0.00  0.00      PROA C  
ATOM   1078  C   CYS A 134     174.106  99.567 156.278  0.00  0.00      PROA C  
ATOM   1079  O   CYS A 134     173.950  98.373 156.013  0.00  0.00      PROA O  
ATOM   1080  CB  CYS A 134     171.911 100.596 156.816  0.00  0.00      PROA C  
ATOM   1081  SG  CYS A 134     170.666 101.886 156.508  0.00  0.00      PROA S  
ATOM   1082  N   ASP A 135     175.175  99.996 156.979  0.00  0.00      PROA N  
ATOM   1083  CA  ASP A 135     176.216  99.123 157.483  0.00  0.00      PROA C  
ATOM   1084  C   ASP A 135     175.717  98.109 158.528  0.00  0.00      PROA C  
ATOM   1085  O   ASP A 135     176.044  96.921 158.486  0.00  0.00      PROA O  
ATOM   1086  CB  ASP A 135     177.353 100.028 158.023  0.00  0.00      PROA C  
ATOM   1087  CG  ASP A 135     178.650  99.267 158.246  0.00  0.00      PROA C  
ATOM   1088  OD1 ASP A 135     178.952  98.322 157.467  0.00  0.00      PROA O  
ATOM   1089  OD2 ASP A 135     179.447  99.709 159.116  0.00  0.00      PROA O1-
ATOM   1090  N   HIS A 136     174.864  98.570 159.471  0.00  0.00      PROA N  
ATOM   1091  CA  HIS A 136     174.310  97.739 160.531  0.00  0.00      PROA C  
ATOM   1092  C   HIS A 136     172.799  97.601 160.394  0.00  0.00      PROA C  
ATOM   1093  O   HIS A 136     172.317  96.650 159.777  0.00  0.00      PROA O  
ATOM   1094  CB  HIS A 136     174.730  98.254 161.934  0.00  0.00      PROA C  
ATOM   1095  CG  HIS A 136     176.206  98.057 162.202  0.00  0.00      PROA C  
ATOM   1096  CD2 HIS A 136     177.096  97.177 161.658  0.00  0.00      PROA C  
ATOM   1097  ND1 HIS A 136     176.938  98.816 163.092  0.00  0.00      PROA N  
ATOM   1098  CE1 HIS A 136     178.218  98.366 163.052  0.00  0.00      PROA C  
ATOM   1099  NE2 HIS A 136     178.362  97.367 162.200  0.00  0.00      PROA N  
ATOM   1100  N   TYR A 137     171.998  98.534 160.950  0.00  0.00      PROA N  
ATOM   1101  CA  TYR A 137     170.546  98.419 160.955  0.00  0.00      PROA C  
ATOM   1102  C   TYR A 137     169.897  99.400 159.992  0.00  0.00      PROA C  
ATOM   1103  O   TYR A 137     170.300 100.556 159.871  0.00  0.00      PROA O  
ATOM   1104  CB  TYR A 137     169.948  98.638 162.368  0.00  0.00      PROA C  
ATOM   1105  CG  TYR A 137     170.445  97.606 163.345  0.00  0.00      PROA C  
ATOM   1106  CD1 TYR A 137     170.262  96.234 163.092  0.00  0.00      PROA C  
ATOM   1107  CD2 TYR A 137     171.019  97.998 164.566  0.00  0.00      PROA C  
ATOM   1108  CE1 TYR A 137     170.668  95.273 164.028  0.00  0.00      PROA C  
ATOM   1109  CE2 TYR A 137     171.409  97.039 165.510  0.00  0.00      PROA C  
ATOM   1110  CZ  TYR A 137     171.244  95.678 165.238  0.00  0.00      PROA C  
ATOM   1111  OH  TYR A 137     171.651  94.720 166.191  0.00  0.00      PROA O  
ATOM   1112  N   CYS A 138     168.864  98.930 159.265  0.00  0.00      PROA N  
ATOM   1113  CA  CYS A 138     168.137  99.699 158.272  0.00  0.00      PROA C  
ATOM   1114  C   CYS A 138     166.686  99.827 158.707  0.00  0.00      PROA C  
ATOM   1115  O   CYS A 138     166.045  98.846 159.091  0.00  0.00      PROA O  
ATOM   1116  CB  CYS A 138     168.220  98.998 156.888  0.00  0.00      PROA C  
ATOM   1117  SG  CYS A 138     167.499  99.927 155.495  0.00  0.00      PROA S  
ATOM   1118  N   HIS A 139     166.136 101.055 158.666  0.00  0.00      PROA N  
ATOM   1119  CA  HIS A 139     164.781 101.345 159.095  0.00  0.00      PROA C  
ATOM   1120  C   HIS A 139     163.989 101.973 157.965  0.00  0.00      PROA C  
ATOM   1121  O   HIS A 139     164.283 103.076 157.506  0.00  0.00      PROA O  
ATOM   1122  CB  HIS A 139     164.797 102.303 160.302  0.00  0.00      PROA C  
ATOM   1123  CG  HIS A 139     165.590 101.705 161.427  0.00  0.00      PROA C  
ATOM   1124  CD2 HIS A 139     166.927 101.766 161.671  0.00  0.00      PROA C  
ATOM   1125  ND1 HIS A 139     165.049 100.989 162.473  0.00  0.00      PROA N  
ATOM   1126  CE1 HIS A 139     166.074 100.634 163.285  0.00  0.00      PROA C  
ATOM   1127  NE2 HIS A 139     167.234 101.076 162.833  0.00  0.00      PROA N  
ATOM   1128  N   ASN A 140     162.952 101.262 157.485  0.00  0.00      PROA N  
ATOM   1129  CA  ASN A 140     162.104 101.681 156.386  0.00  0.00      PROA C  
ATOM   1130  C   ASN A 140     160.888 102.452 156.903  0.00  0.00      PROA C  
ATOM   1131  O   ASN A 140     160.213 101.998 157.824  0.00  0.00      PROA O  
ATOM   1132  CB  ASN A 140     161.649 100.410 155.613  0.00  0.00      PROA C  
ATOM   1133  CG  ASN A 140     160.802 100.772 154.396  0.00  0.00      PROA C  
ATOM   1134  ND2 ASN A 140     159.588 100.187 154.276  0.00  0.00      PROA N  
ATOM   1135  OD1 ASN A 140     161.214 101.603 153.583  0.00  0.00      PROA O  
ATOM   1136  N   TYR A 141     160.553 103.615 156.320  0.00  0.00      PROA N  
ATOM   1137  CA  TYR A 141     159.371 104.374 156.691  0.00  0.00      PROA C  
ATOM   1138  C   TYR A 141     158.695 104.853 155.406  0.00  0.00      PROA C  
ATOM   1139  O   TYR A 141     159.273 104.785 154.322  0.00  0.00      PROA O  
ATOM   1140  CB  TYR A 141     159.690 105.558 157.661  0.00  0.00      PROA C  
ATOM   1141  CG  TYR A 141     160.485 106.678 157.025  0.00  0.00      PROA C  
ATOM   1142  CD1 TYR A 141     161.889 106.684 157.067  0.00  0.00      PROA C  
ATOM   1143  CD2 TYR A 141     159.822 107.760 156.419  0.00  0.00      PROA C  
ATOM   1144  CE1 TYR A 141     162.614 107.739 156.495  0.00  0.00      PROA C  
ATOM   1145  CE2 TYR A 141     160.544 108.803 155.822  0.00  0.00      PROA C  
ATOM   1146  CZ  TYR A 141     161.944 108.791 155.861  0.00  0.00      PROA C  
ATOM   1147  OH  TYR A 141     162.685 109.832 155.265  0.00  0.00      PROA O  
ATOM   1148  N   ILE A 142     157.431 105.333 155.495  0.00  0.00      PROA N  
ATOM   1149  CA  ILE A 142     156.678 105.812 154.338  0.00  0.00      PROA C  
ATOM   1150  C   ILE A 142     157.379 106.952 153.588  0.00  0.00      PROA C  
ATOM   1151  O   ILE A 142     157.443 108.099 154.040  0.00  0.00      PROA O  
ATOM   1152  CB  ILE A 142     155.229 106.184 154.679  0.00  0.00      PROA C  
ATOM   1153  CG1 ILE A 142     154.488 104.966 155.291  0.00  0.00      PROA C  
ATOM   1154  CG2 ILE A 142     154.494 106.705 153.421  0.00  0.00      PROA C  
ATOM   1155  CD  ILE A 142     153.046 105.261 155.721  0.00  0.00      PROA C  
ATOM   1156  N   GLY A 143     157.932 106.634 152.401  0.00  0.00      PROA N  
ATOM   1157  CA  GLY A 143     158.684 107.546 151.554  0.00  0.00      PROA C  
ATOM   1158  C   GLY A 143     160.162 107.683 151.873  0.00  0.00      PROA C  
ATOM   1159  O   GLY A 143     160.771 108.700 151.536  0.00  0.00      PROA O  
ATOM   1160  N   GLY A 144     160.807 106.682 152.508  0.00  0.00      PROA N  
ATOM   1161  CA  GLY A 144     162.256 106.715 152.696  0.00  0.00      PROA C  
ATOM   1162  C   GLY A 144     162.805 105.702 153.675  0.00  0.00      PROA C  
ATOM   1163  O   GLY A 144     162.142 104.759 154.107  0.00  0.00      PROA O  
ATOM   1164  N   TYR A 145     164.077 105.889 154.075  0.00  0.00      PROA N  
ATOM   1165  CA  TYR A 145     164.717 105.017 155.041  0.00  0.00      PROA C  
ATOM   1166  C   TYR A 145     165.764 105.810 155.817  0.00  0.00      PROA C  
ATOM   1167  O   TYR A 145     166.186 106.901 155.423  0.00  0.00      PROA O  
ATOM   1168  CB  TYR A 145     165.349 103.738 154.386  0.00  0.00      PROA C  
ATOM   1169  CG  TYR A 145     166.661 103.967 153.660  0.00  0.00      PROA C  
ATOM   1170  CD1 TYR A 145     166.688 104.602 152.407  0.00  0.00      PROA C  
ATOM   1171  CD2 TYR A 145     167.873 103.515 154.213  0.00  0.00      PROA C  
ATOM   1172  CE1 TYR A 145     167.896 104.790 151.722  0.00  0.00      PROA C  
ATOM   1173  CE2 TYR A 145     169.084 103.702 153.532  0.00  0.00      PROA C  
ATOM   1174  CZ  TYR A 145     169.095 104.337 152.285  0.00  0.00      PROA C  
ATOM   1175  OH  TYR A 145     170.316 104.517 151.602  0.00  0.00      PROA O  
ATOM   1176  N   TYR A 146     166.206 105.260 156.959  0.00  0.00      PROA N  
ATOM   1177  CA  TYR A 146     167.342 105.769 157.700  0.00  0.00      PROA C  
ATOM   1178  C   TYR A 146     168.112 104.597 158.300  0.00  0.00      PROA C  
ATOM   1179  O   TYR A 146     167.615 103.472 158.387  0.00  0.00      PROA O  
ATOM   1180  CB  TYR A 146     166.960 106.838 158.772  0.00  0.00      PROA C  
ATOM   1181  CG  TYR A 146     165.968 106.328 159.788  0.00  0.00      PROA C  
ATOM   1182  CD1 TYR A 146     164.589 106.483 159.577  0.00  0.00      PROA C  
ATOM   1183  CD2 TYR A 146     166.408 105.738 160.985  0.00  0.00      PROA C  
ATOM   1184  CE1 TYR A 146     163.661 106.016 160.516  0.00  0.00      PROA C  
ATOM   1185  CE2 TYR A 146     165.484 105.277 161.932  0.00  0.00      PROA C  
ATOM   1186  CZ  TYR A 146     164.109 105.414 161.697  0.00  0.00      PROA C  
ATOM   1187  OH  TYR A 146     163.174 104.938 162.640  0.00  0.00      PROA O  
ATOM   1188  N   CYS A 147     169.376 104.833 158.702  0.00  0.00      PROA N  
ATOM   1189  CA  CYS A 147     170.234 103.812 159.281  0.00  0.00      PROA C  
ATOM   1190  C   CYS A 147     170.384 104.020 160.782  0.00  0.00      PROA C  
ATOM   1191  O   CYS A 147     170.259 105.134 161.294  0.00  0.00      PROA O  
ATOM   1192  CB  CYS A 147     171.657 103.820 158.652  0.00  0.00      PROA C  
ATOM   1193  SG  CYS A 147     171.663 103.621 156.839  0.00  0.00      PROA S  
ATOM   1194  N   SER A 148     170.684 102.945 161.535  0.00  0.00      PROA N  
ATOM   1195  CA  SER A 148     171.115 103.070 162.922  0.00  0.00      PROA C  
ATOM   1196  C   SER A 148     172.213 102.057 163.202  0.00  0.00      PROA C  
ATOM   1197  O   SER A 148     172.458 101.124 162.433  0.00  0.00      PROA O  
ATOM   1198  CB  SER A 148     169.984 102.966 164.003  0.00  0.00      PROA C  
ATOM   1199  OG  SER A 148     169.544 101.635 164.287  0.00  0.00      PROA O  
ATOM   1200  N   CYS A 149     172.942 102.263 164.314  0.00  0.00      PROA N  
ATOM   1201  CA  CYS A 149     174.071 101.446 164.713  0.00  0.00      PROA C  
ATOM   1202  C   CYS A 149     173.734 100.609 165.947  0.00  0.00      PROA C  
ATOM   1203  O   CYS A 149     172.756 100.865 166.652  0.00  0.00      PROA O  
ATOM   1204  CB  CYS A 149     175.310 102.335 164.999  0.00  0.00      PROA C  
ATOM   1205  SG  CYS A 149     175.726 103.435 163.610  0.00  0.00      PROA S  
ATOM   1206  N   ARG A 150     174.538  99.558 166.240  0.00  0.00      PROA N  
ATOM   1207  CA  ARG A 150     174.369  98.749 167.442  0.00  0.00      PROA C  
ATOM   1208  C   ARG A 150     174.771  99.509 168.713  0.00  0.00      PROA C  
ATOM   1209  O   ARG A 150     175.304 100.620 168.673  0.00  0.00      PROA O  
ATOM   1210  CB  ARG A 150     175.187  97.426 167.394  0.00  0.00      PROA C  
ATOM   1211  CG  ARG A 150     175.139  96.650 166.061  0.00  0.00      PROA C  
ATOM   1212  CD  ARG A 150     175.616  95.198 166.224  0.00  0.00      PROA C  
ATOM   1213  NE  ARG A 150     175.774  94.599 164.859  0.00  0.00      PROA N  
ATOM   1214  CZ  ARG A 150     176.875  94.681 164.124  0.00  0.00      PROA C  
ATOM   1215  NH1 ARG A 150     177.947  95.329 164.517  0.00  0.00      PROA N1+
ATOM   1216  NH2 ARG A 150     176.910  94.100 162.943  0.00  0.00      PROA N  
ATOM   1217  N   PHE A 151     174.528  98.913 169.901  0.00  0.00      PROA N  
ATOM   1218  CA  PHE A 151     174.974  99.461 171.174  0.00  0.00      PROA C  
ATOM   1219  C   PHE A 151     176.509  99.553 171.268  0.00  0.00      PROA C  
ATOM   1220  O   PHE A 151     177.225  98.559 171.118  0.00  0.00      PROA O  
ATOM   1221  CB  PHE A 151     174.356  98.645 172.350  0.00  0.00      PROA C  
ATOM   1222  CG  PHE A 151     174.702  99.209 173.709  0.00  0.00      PROA C  
ATOM   1223  CD1 PHE A 151     173.882 100.188 174.295  0.00  0.00      PROA C  
ATOM   1224  CD2 PHE A 151     175.814  98.738 174.428  0.00  0.00      PROA C  
ATOM   1225  CE1 PHE A 151     174.180 100.707 175.561  0.00  0.00      PROA C  
ATOM   1226  CE2 PHE A 151     176.123  99.261 175.690  0.00  0.00      PROA C  
ATOM   1227  CZ  PHE A 151     175.307 100.250 176.255  0.00  0.00      PROA C  
ATOM   1228  N   GLY A 152     177.047 100.772 171.506  0.00  0.00      PROA N  
ATOM   1229  CA  GLY A 152     178.487 101.029 171.603  0.00  0.00      PROA C  
ATOM   1230  C   GLY A 152     179.114 101.537 170.324  0.00  0.00      PROA C  
ATOM   1231  O   GLY A 152     180.335 101.658 170.224  0.00  0.00      PROA O  
ATOM   1232  N   TYR A 153     178.290 101.864 169.316  0.00  0.00      PROA N  
ATOM   1233  CA  TYR A 153     178.721 102.385 168.031  0.00  0.00      PROA C  
ATOM   1234  C   TYR A 153     178.047 103.727 167.770  0.00  0.00      PROA C  
ATOM   1235  O   TYR A 153     176.913 103.972 168.185  0.00  0.00      PROA O  
ATOM   1236  CB  TYR A 153     178.376 101.428 166.860  0.00  0.00      PROA C  
ATOM   1237  CG  TYR A 153     179.088 100.105 166.953  0.00  0.00      PROA C  
ATOM   1238  CD1 TYR A 153     178.570  99.090 167.772  0.00  0.00      PROA C  
ATOM   1239  CD2 TYR A 153     180.205  99.820 166.147  0.00  0.00      PROA C  
ATOM   1240  CE1 TYR A 153     179.154  97.821 167.801  0.00  0.00      PROA C  
ATOM   1241  CE2 TYR A 153     180.797  98.546 166.172  0.00  0.00      PROA C  
ATOM   1242  CZ  TYR A 153     180.263  97.547 166.998  0.00  0.00      PROA C  
ATOM   1243  OH  TYR A 153     180.807  96.249 167.035  0.00  0.00      PROA O  
ATOM   1244  N   ILE A 154     178.743 104.642 167.073  0.00  0.00      PROA N  
ATOM   1245  CA  ILE A 154     178.282 106.000 166.836  0.00  0.00      PROA C  
ATOM   1246  C   ILE A 154     178.040 106.184 165.345  0.00  0.00      PROA C  
ATOM   1247  O   ILE A 154     178.900 105.903 164.510  0.00  0.00      PROA O  
ATOM   1248  CB  ILE A 154     179.278 107.046 167.354  0.00  0.00      PROA C  
ATOM   1249  CG1 ILE A 154     179.579 106.815 168.860  0.00  0.00      PROA C  
ATOM   1250  CG2 ILE A 154     178.732 108.471 167.096  0.00  0.00      PROA C  
ATOM   1251  CD  ILE A 154     180.608 107.789 169.445  0.00  0.00      PROA C  
ATOM   1252  N   LEU A 155     176.836 106.656 164.954  0.00  0.00      PROA N  
ATOM   1253  CA  LEU A 155     176.527 106.970 163.568  0.00  0.00      PROA C  
ATOM   1254  C   LEU A 155     177.387 108.117 163.031  0.00  0.00      PROA C  
ATOM   1255  O   LEU A 155     177.491 109.191 163.631  0.00  0.00      PROA O  
ATOM   1256  CB  LEU A 155     175.016 107.281 163.402  0.00  0.00      PROA C  
ATOM   1257  CG  LEU A 155     174.509 107.436 161.950  0.00  0.00      PROA C  
ATOM   1258  CD1 LEU A 155     174.593 106.114 161.171  0.00  0.00      PROA C  
ATOM   1259  CD2 LEU A 155     173.063 107.953 161.937  0.00  0.00      PROA C  
ATOM   1260  N   HIS A 156     178.058 107.898 161.887  0.00  0.00      PROA N  
ATOM   1261  CA  HIS A 156     178.968 108.858 161.292  0.00  0.00      PROA C  
ATOM   1262  C   HIS A 156     178.233 109.975 160.541  0.00  0.00      PROA C  
ATOM   1263  O   HIS A 156     177.008 109.977 160.398  0.00  0.00      PROA O  
ATOM   1264  CB  HIS A 156     180.006 108.110 160.411  0.00  0.00      PROA C  
ATOM   1265  CG  HIS A 156     181.104 108.940 159.803  0.00  0.00      PROA C  
ATOM   1266  CD2 HIS A 156     181.535 108.995 158.511  0.00  0.00      PROA C  
ATOM   1267  ND1 HIS A 156     181.929 109.791 160.512  0.00  0.00      PROA N  
ATOM   1268  CE1 HIS A 156     182.808 110.324 159.625  0.00  0.00      PROA C  
ATOM   1269  NE2 HIS A 156     182.609 109.869 158.398  0.00  0.00      PROA N  
ATOM   1270  N   THR A 157     178.966 110.998 160.051  0.00  0.00      PROA N  
ATOM   1271  CA  THR A 157     178.400 112.210 159.449  0.00  0.00      PROA C  
ATOM   1272  C   THR A 157     177.781 111.971 158.082  0.00  0.00      PROA C  
ATOM   1273  O   THR A 157     177.027 112.795 157.563  0.00  0.00      PROA O  
ATOM   1274  CB  THR A 157     179.398 113.368 159.349  0.00  0.00      PROA C  
ATOM   1275  CG2 THR A 157     179.696 113.874 160.772  0.00  0.00      PROA C  
ATOM   1276  OG1 THR A 157     180.647 112.966 158.789  0.00  0.00      PROA O  
ATOM   1277  N   ASP A 158     178.049 110.796 157.479  0.00  0.00      PROA N  
ATOM   1278  CA  ASP A 158     177.436 110.331 156.251  0.00  0.00      PROA C  
ATOM   1279  C   ASP A 158     175.979 109.884 156.461  0.00  0.00      PROA C  
ATOM   1280  O   ASP A 158     175.199 109.795 155.510  0.00  0.00      PROA O  
ATOM   1281  CB  ASP A 158     178.309 109.186 155.636  0.00  0.00      PROA C  
ATOM   1282  CG  ASP A 158     178.407 107.889 156.439  0.00  0.00      PROA C  
ATOM   1283  OD1 ASP A 158     177.909 107.803 157.587  0.00  0.00      PROA O  
ATOM   1284  OD2 ASP A 158     179.018 106.917 155.923  0.00  0.00      PROA O1-
ATOM   1285  N   ASN A 159     174.044 108.150 156.849  1.00 26.97      PROA N  
ATOM   1286  CA  ASN A 159     174.360 109.097 157.937  1.00 26.97      PROA C  
ATOM   1287  C   ASN A 159     174.659 108.436 159.285  1.00 26.97      PROA C  
ATOM   1288  O   ASN A 159     175.812 108.020 159.598  1.00 26.97      PROA O  
ATOM   1289  CB  ASN A 159     173.012 109.830 158.076  1.00 26.97      PROA C  
ATOM   1290  CG  ASN A 159     173.076 111.085 158.928  1.00 26.97      PROA C  
ATOM   1291  ND2 ASN A 159     172.462 112.135 158.430  1.00 26.97      PROA N  
ATOM   1292  OD1 ASN A 159     173.582 111.051 160.074  1.00 26.97      PROA O  
ATOM   1293  N   ARG A 160     175.257 106.828 157.493  0.00  0.00      PROA N  
ATOM   1294  CA  ARG A 160     175.287 105.483 156.967  0.00  0.00      PROA C  
ATOM   1295  C   ARG A 160     176.256 104.599 157.738  0.00  0.00      PROA C  
ATOM   1296  O   ARG A 160     175.857 103.591 158.327  0.00  0.00      PROA O  
ATOM   1297  CB  ARG A 160     175.607 105.478 155.447  0.00  0.00      PROA C  
ATOM   1298  CG  ARG A 160     175.935 104.091 154.855  0.00  0.00      PROA C  
ATOM   1299  CD  ARG A 160     176.149 104.094 153.337  0.00  0.00      PROA C  
ATOM   1300  NE  ARG A 160     176.540 102.690 152.986  0.00  0.00      PROA N  
ATOM   1301  CZ  ARG A 160     177.768 102.251 152.754  0.00  0.00      PROA C  
ATOM   1302  NH1 ARG A 160     178.810 103.038 152.627  0.00  0.00      PROA N1+
ATOM   1303  NH2 ARG A 160     177.952 100.950 152.651  0.00  0.00      PROA N  
ATOM   1304  N   THR A 161     177.564 104.929 157.731  0.00  0.00      PROA N  
ATOM   1305  CA  THR A 161     178.592 104.171 158.439  0.00  0.00      PROA C  
ATOM   1306  C   THR A 161     178.550 104.332 159.952  0.00  0.00      PROA C  
ATOM   1307  O   THR A 161     178.111 105.346 160.500  0.00  0.00      PROA O  
ATOM   1308  CB  THR A 161     180.033 104.358 157.949  0.00  0.00      PROA C  
ATOM   1309  CG2 THR A 161     180.176 103.734 156.553  0.00  0.00      PROA C  
ATOM   1310  OG1 THR A 161     180.412 105.722 157.841  0.00  0.00      PROA O  
ATOM   1311  N   CYS A 162     179.011 103.297 160.677  0.00  0.00      PROA N  
ATOM   1312  CA  CYS A 162     179.034 103.287 162.127  0.00  0.00      PROA C  
ATOM   1313  C   CYS A 162     180.474 103.228 162.618  0.00  0.00      PROA C  
ATOM   1314  O   CYS A 162     181.207 102.276 162.350  0.00  0.00      PROA O  
ATOM   1315  CB  CYS A 162     178.244 102.072 162.668  0.00  0.00      PROA C  
ATOM   1316  SG  CYS A 162     176.480 102.168 162.223  0.00  0.00      PROA S  
ATOM   1317  N   ARG A 163     180.909 104.271 163.348  0.00  0.00      PROA N  
ATOM   1318  CA  ARG A 163     182.263 104.423 163.845  0.00  0.00      PROA C  
ATOM   1319  C   ARG A 163     182.759 105.851 163.655  0.00  0.00      PROA C  
ATOM   1320  O   ARG A 163     182.044 106.727 163.162  0.00  0.00      PROA O  
ATOM   1321  CB  ARG A 163     183.247 103.428 163.172  0.00  0.00      PROA C  
ATOM   1322  CG  ARG A 163     183.419 103.587 161.645  0.00  0.00      PROA C  
ATOM   1323  CD  ARG A 163     184.620 102.794 161.114  0.00  0.00      PROA C  
ATOM   1324  NE  ARG A 163     184.712 103.056 159.641  0.00  0.00      PROA N  
ATOM   1325  CZ  ARG A 163     185.774 102.765 158.900  0.00  0.00      PROA C  
ATOM   1326  NH1 ARG A 163     186.815 102.122 159.380  0.00  0.00      PROA N1+
ATOM   1327  NH2 ARG A 163     185.799 103.124 157.633  0.00  0.00      PROA N  
ATOM   1328  N   VAL A 164     184.014 106.125 164.058  0.00  0.00      PROA N  
ATOM   1329  CA  VAL A 164     184.660 107.416 163.861  0.00  0.00      PROA C  
ATOM   1330  C   VAL A 164     186.165 107.287 164.075  0.00  0.00      PROA C  
ATOM   1331  O   VAL A 164     186.639 106.663 165.028  0.00  0.00      PROA O  
ATOM   1332  CB  VAL A 164     184.123 108.527 164.773  0.00  0.00      PROA C  
ATOM   1333  CG1 VAL A 164     182.616 108.733 164.508  0.00  0.00      PROA C  
ATOM   1334  CG2 VAL A 164     184.405 108.220 166.261  0.00  0.00      PROA C  
ATOM   1335  N   GLU A 165     186.966 107.889 163.170  0.00  0.00      PROA N  
ATOM   1336  CA  GLU A 165     188.403 108.026 163.344  0.00  0.00      PROA C  
ATOM   1337  C   GLU A 165     189.061 108.507 162.053  0.00  0.00      PROA C  
ATOM   1338  O   GLU A 165     188.718 108.086 160.947  0.00  0.00      PROA O  
ATOM   1339  CB  GLU A 165     189.060 106.704 163.826  0.00  0.00      PROA C  
ATOM   1340  CG  GLU A 165     188.743 106.341 165.302  0.00  0.00      PROA C  
ATOM   1341  CD  GLU A 165     189.552 107.114 166.346  0.00  0.00      PROA C  
ATOM   1342  OE1 GLU A 165     190.197 108.145 166.022  0.00  0.00      PROA O  
ATOM   1343  OE2 GLU A 165     189.550 106.675 167.530  0.00  0.00      PROA O1-
ATOM   1344  N   CYS A 166     190.040 109.425 162.178  0.00  0.00      PROA N  
ATOM   1345  CA  CYS A 166     190.715 110.074 161.062  0.00  0.00      PROA C  
ATOM   1346  C   CYS A 166     192.189 109.679 160.988  0.00  0.00      PROA C  
ATOM   1347  O   CYS A 166     193.012 110.369 160.387  0.00  0.00      PROA O  
ATOM   1348  CB  CYS A 166     190.545 111.621 161.144  0.00  0.00      PROA C  
ATOM   1349  SG  CYS A 166     190.956 112.311 162.779  0.00  0.00      PROA S  
ATOM   1350  N   SER A 167     192.563 108.529 161.589  0.00  0.00      PROA N  
ATOM   1351  CA  SER A 167     193.927 107.997 161.524  0.00  0.00      PROA C  
ATOM   1352  C   SER A 167     194.058 106.837 160.541  0.00  0.00      PROA C  
ATOM   1353  O   SER A 167     195.151 106.318 160.305  0.00  0.00      PROA O  
ATOM   1354  CB  SER A 167     194.455 107.540 162.920  0.00  0.00      PROA C  
ATOM   1355  OG  SER A 167     193.668 106.498 163.517  0.00  0.00      PROA O  
ATOM   1356  N   GLY A 168     192.944 106.419 159.899  0.00  0.00      PROA N  
ATOM   1357  CA  GLY A 168     192.894 105.290 158.966  0.00  0.00      PROA C  
ATOM   1358  C   GLY A 168     193.051 105.676 157.517  0.00  0.00      PROA C  
ATOM   1359  O   GLY A 168     192.244 105.288 156.671  0.00  0.00      PROA O  
ATOM   1360  N   ASN A 169     194.091 106.456 157.180  0.00  0.00      PROA N  
ATOM   1361  CA  ASN A 169     194.356 106.872 155.812  0.00  0.00      PROA C  
ATOM   1362  C   ASN A 169     195.859 107.013 155.570  0.00  0.00      PROA C  
ATOM   1363  O   ASN A 169     196.606 107.518 156.409  0.00  0.00      PROA O  
ATOM   1364  CB  ASN A 169     193.589 108.174 155.420  0.00  0.00      PROA C  
ATOM   1365  CG  ASN A 169     193.984 109.402 156.245  0.00  0.00      PROA C  
ATOM   1366  ND2 ASN A 169     193.472 109.492 157.491  0.00  0.00      PROA N  
ATOM   1367  OD1 ASN A 169     194.701 110.291 155.779  0.00  0.00      PROA O  
ATOM   1368  N   LEU A 170     196.325 106.552 154.392  0.00  0.00      PROA N  
ATOM   1369  CA  LEU A 170     197.710 106.621 153.959  0.00  0.00      PROA C  
ATOM   1370  C   LEU A 170     197.723 106.910 152.465  0.00  0.00      PROA C  
ATOM   1371  O   LEU A 170     196.910 106.369 151.711  0.00  0.00      PROA O  
ATOM   1372  CB  LEU A 170     198.485 105.290 154.187  0.00  0.00      PROA C  
ATOM   1373  CG  LEU A 170     198.653 104.851 155.658  0.00  0.00      PROA C  
ATOM   1374  CD1 LEU A 170     199.228 103.428 155.731  0.00  0.00      PROA C  
ATOM   1375  CD2 LEU A 170     199.552 105.814 156.445  0.00  0.00      PROA C  
ATOM   1376  N   PHE A 171     198.640 107.781 151.996  0.00  0.00      PROA N  
ATOM   1377  CA  PHE A 171     198.683 108.201 150.603  0.00  0.00      PROA C  
ATOM   1378  C   PHE A 171     200.033 107.875 149.972  0.00  0.00      PROA C  
ATOM   1379  O   PHE A 171     201.094 108.263 150.464  0.00  0.00      PROA O  
ATOM   1380  CB  PHE A 171     198.368 109.713 150.447  0.00  0.00      PROA C  
ATOM   1381  CG  PHE A 171     197.021 110.018 151.049  0.00  0.00      PROA C  
ATOM   1382  CD1 PHE A 171     195.851 109.510 150.455  0.00  0.00      PROA C  
ATOM   1383  CD2 PHE A 171     196.909 110.807 152.206  0.00  0.00      PROA C  
ATOM   1384  CE1 PHE A 171     194.595 109.758 151.025  0.00  0.00      PROA C  
ATOM   1385  CE2 PHE A 171     195.655 111.057 152.776  0.00  0.00      PROA C  
ATOM   1386  CZ  PHE A 171     194.497 110.531 152.188  0.00  0.00      PROA C  
ATOM   1387  N   THR A 172     200.012 107.104 148.859  0.00  0.00      PROA N  
ATOM   1388  CA  THR A 172     201.220 106.632 148.175  0.00  0.00      PROA C  
ATOM   1389  C   THR A 172     201.267 107.064 146.714  0.00  0.00      PROA C  
ATOM   1390  O   THR A 172     202.140 106.644 145.952  0.00  0.00      PROA O  
ATOM   1391  CB  THR A 172     201.363 105.104 148.278  0.00  0.00      PROA C  
ATOM   1392  CG2 THR A 172     200.221 104.362 147.558  0.00  0.00      PROA C  
ATOM   1393  OG1 THR A 172     202.597 104.621 147.753  0.00  0.00      PROA O  
ATOM   1394  N   GLN A 173     200.332 107.927 146.270  0.00  0.00      PROA N  
ATOM   1395  CA  GLN A 173     200.275 108.418 144.900  0.00  0.00      PROA C  
ATOM   1396  C   GLN A 173     201.128 109.679 144.757  0.00  0.00      PROA C  
ATOM   1397  O   GLN A 173     201.346 110.401 145.727  0.00  0.00      PROA O  
ATOM   1398  CB  GLN A 173     198.795 108.680 144.509  0.00  0.00      PROA C  
ATOM   1399  CG  GLN A 173     198.554 109.006 143.012  0.00  0.00      PROA C  
ATOM   1400  CD  GLN A 173     197.062 109.059 142.658  0.00  0.00      PROA C  
ATOM   1401  NE2 GLN A 173     196.776 109.336 141.365  0.00  0.00      PROA N  
ATOM   1402  OE1 GLN A 173     196.165 108.855 143.482  0.00  0.00      PROA O  
ATOM   1403  N   ARG A 174     201.652 109.986 143.547  0.00  0.00      PROA N  
ATOM   1404  CA  ARG A 174     202.470 111.171 143.292  0.00  0.00      PROA C  
ATOM   1405  C   ARG A 174     201.781 112.504 143.595  0.00  0.00      PROA C  
ATOM   1406  O   ARG A 174     202.375 113.432 144.144  0.00  0.00      PROA O  
ATOM   1407  CB  ARG A 174     202.950 111.176 141.812  0.00  0.00      PROA C  
ATOM   1408  CG  ARG A 174     203.779 112.414 141.384  0.00  0.00      PROA C  
ATOM   1409  CD  ARG A 174     204.136 112.479 139.890  0.00  0.00      PROA C  
ATOM   1410  NE  ARG A 174     204.952 111.274 139.538  0.00  0.00      PROA N  
ATOM   1411  CZ  ARG A 174     206.256 111.148 139.740  0.00  0.00      PROA C  
ATOM   1412  NH1 ARG A 174     206.989 112.068 140.329  0.00  0.00      PROA N1+
ATOM   1413  NH2 ARG A 174     206.853 110.050 139.322  0.00  0.00      PROA N  
ATOM   1414  N   THR A 175     200.494 112.614 143.219  0.00  0.00      PROA N  
ATOM   1415  CA  THR A 175     199.669 113.807 143.384  0.00  0.00      PROA C  
ATOM   1416  C   THR A 175     198.443 113.477 144.217  0.00  0.00      PROA C  
ATOM   1417  O   THR A 175     197.851 112.404 144.088  0.00  0.00      PROA O  
ATOM   1418  CB  THR A 175     199.282 114.458 142.045  0.00  0.00      PROA C  
ATOM   1419  CG2 THR A 175     198.594 113.467 141.090  0.00  0.00      PROA C  
ATOM   1420  OG1 THR A 175     198.424 115.591 142.171  0.00  0.00      PROA O  
ATOM   1421  N   GLY A 176     198.026 114.389 145.117  0.00  0.00      PROA N  
ATOM   1422  CA  GLY A 176     196.821 114.180 145.912  0.00  0.00      PROA C  
ATOM   1423  C   GLY A 176     196.372 115.412 146.652  0.00  0.00      PROA C  
ATOM   1424  O   GLY A 176     197.078 116.415 146.737  0.00  0.00      PROA O  
ATOM   1425  N   THR A 177     195.152 115.352 147.216  0.00  0.00      PROA N  
ATOM   1426  CA  THR A 177     194.528 116.425 147.988  0.00  0.00      PROA C  
ATOM   1427  C   THR A 177     194.128 115.908 149.357  0.00  0.00      PROA C  
ATOM   1428  O   THR A 177     193.457 114.879 149.463  0.00  0.00      PROA O  
ATOM   1429  CB  THR A 177     193.264 117.019 147.345  0.00  0.00      PROA C  
ATOM   1430  CG2 THR A 177     193.659 117.818 146.092  0.00  0.00      PROA C  
ATOM   1431  OG1 THR A 177     192.337 116.017 146.922  0.00  0.00      PROA O  
ATOM   1432  N   ILE A 178     194.503 116.611 150.445  0.00  0.00      PROA N  
ATOM   1433  CA  ILE A 178     194.121 116.234 151.802  0.00  0.00      PROA C  
ATOM   1434  C   ILE A 178     193.372 117.383 152.466  0.00  0.00      PROA C  
ATOM   1435  O   ILE A 178     193.615 118.564 152.200  0.00  0.00      PROA O  
ATOM   1436  CB  ILE A 178     195.272 115.732 152.682  0.00  0.00      PROA C  
ATOM   1437  CG1 ILE A 178     196.351 116.803 152.959  0.00  0.00      PROA C  
ATOM   1438  CG2 ILE A 178     195.880 114.473 152.024  0.00  0.00      PROA C  
ATOM   1439  CD  ILE A 178     197.363 116.388 154.033  0.00  0.00      PROA C  
ATOM   1440  N   THR A 179     192.389 117.053 153.326  0.00  0.00      PROA N  
ATOM   1441  CA  THR A 179     191.517 118.035 153.965  0.00  0.00      PROA C  
ATOM   1442  C   THR A 179     191.364 117.717 155.437  0.00  0.00      PROA C  
ATOM   1443  O   THR A 179     191.618 116.602 155.901  0.00  0.00      PROA O  
ATOM   1444  CB  THR A 179     190.089 118.127 153.383  0.00  0.00      PROA C  
ATOM   1445  CG2 THR A 179     190.133 118.304 151.858  0.00  0.00      PROA C  
ATOM   1446  OG1 THR A 179     189.259 116.994 153.656  0.00  0.00      PROA O  
ATOM   1447  N   SER A 180     190.859 118.690 156.214  0.00  0.00      PROA N  
ATOM   1448  CA  SER A 180     190.214 118.439 157.496  0.00  0.00      PROA C  
ATOM   1449  C   SER A 180     189.001 117.502 157.364  0.00  0.00      PROA C  
ATOM   1450  O   SER A 180     188.370 117.503 156.299  0.00  0.00      PROA O  
ATOM   1451  CB  SER A 180     189.772 119.758 158.181  0.00  0.00      PROA C  
ATOM   1452  OG  SER A 180     188.955 120.553 157.315  0.00  0.00      PROA O  
ATOM   1453  N   PRO A 181     188.634 116.656 158.329  0.00  0.00      PROA N  
ATOM   1454  CA  PRO A 181     187.426 115.832 158.251  0.00  0.00      PROA C  
ATOM   1455  C   PRO A 181     186.135 116.618 158.020  0.00  0.00      PROA C  
ATOM   1456  O   PRO A 181     185.939 117.659 158.651  0.00  0.00      PROA O  
ATOM   1457  CB  PRO A 181     187.405 115.040 159.570  0.00  0.00      PROA C  
ATOM   1458  CG  PRO A 181     188.847 115.103 160.081  0.00  0.00      PROA C  
ATOM   1459  CD  PRO A 181     189.332 116.471 159.603  0.00  0.00      PROA C  
ATOM   1460  N   ASP A 182     185.264 116.132 157.108  0.00  0.00      PROA N  
ATOM   1461  CA  ASP A 182     183.944 116.678 156.825  0.00  0.00      PROA C  
ATOM   1462  C   ASP A 182     183.984 117.987 156.011  0.00  0.00      PROA C  
ATOM   1463  O   ASP A 182     183.000 118.717 155.904  0.00  0.00      PROA O  
ATOM   1464  CB  ASP A 182     183.051 116.740 158.104  0.00  0.00      PROA C  
ATOM   1465  CG  ASP A 182     181.564 116.872 157.800  0.00  0.00      PROA C  
ATOM   1466  OD1 ASP A 182     181.089 116.334 156.763  0.00  0.00      PROA O  
ATOM   1467  OD2 ASP A 182     180.827 117.414 158.668  0.00  0.00      PROA O1-
ATOM   1468  N   TYR A 183     185.132 118.298 155.371  0.00  0.00      PROA N  
ATOM   1469  CA  TYR A 183     185.359 119.508 154.591  0.00  0.00      PROA C  
ATOM   1470  C   TYR A 183     184.315 119.743 153.471  0.00  0.00      PROA C  
ATOM   1471  O   TYR A 183     183.888 118.770 152.838  0.00  0.00      PROA O  
ATOM   1472  CB  TYR A 183     186.823 119.460 154.043  0.00  0.00      PROA C  
ATOM   1473  CG  TYR A 183     187.232 120.648 153.212  0.00  0.00      PROA C  
ATOM   1474  CD1 TYR A 183     187.000 120.675 151.826  0.00  0.00      PROA C  
ATOM   1475  CD2 TYR A 183     187.864 121.746 153.819  0.00  0.00      PROA C  
ATOM   1476  CE1 TYR A 183     187.309 121.817 151.074  0.00  0.00      PROA C  
ATOM   1477  CE2 TYR A 183     188.174 122.888 153.070  0.00  0.00      PROA C  
ATOM   1478  CZ  TYR A 183     187.872 122.930 151.705  0.00  0.00      PROA C  
ATOM   1479  OH  TYR A 183     188.114 124.110 150.982  0.00  0.00      PROA O  
ATOM   1480  N   PRO A 184     183.861 120.965 153.156  0.00  0.00      PROA N  
ATOM   1481  CA  PRO A 184     184.233 122.240 153.772  0.00  0.00      PROA C  
ATOM   1482  C   PRO A 184     183.515 122.538 155.082  0.00  0.00      PROA C  
ATOM   1483  O   PRO A 184     183.703 123.626 155.628  0.00  0.00      PROA O  
ATOM   1484  CB  PRO A 184     183.828 123.250 152.684  0.00  0.00      PROA C  
ATOM   1485  CG  PRO A 184     182.577 122.633 152.057  0.00  0.00      PROA C  
ATOM   1486  CD  PRO A 184     182.922 121.143 152.044  0.00  0.00      PROA C  
ATOM   1487  N   ASN A 185     182.683 121.624 155.616  0.00  0.00      PROA N  
ATOM   1488  CA  ASN A 185     181.993 121.814 156.884  0.00  0.00      PROA C  
ATOM   1489  C   ASN A 185     182.958 121.835 158.086  0.00  0.00      PROA C  
ATOM   1490  O   ASN A 185     184.001 121.173 158.028  0.00  0.00      PROA O  
ATOM   1491  CB  ASN A 185     180.878 120.764 157.135  0.00  0.00      PROA C  
ATOM   1492  CG  ASN A 185     179.992 120.623 155.902  0.00  0.00      PROA C  
ATOM   1493  ND2 ASN A 185     180.208 119.546 155.114  0.00  0.00      PROA N  
ATOM   1494  OD1 ASN A 185     179.095 121.436 155.656  0.00  0.00      PROA O  
ATOM   1495  N   PRO A 186     182.677 122.569 159.172  0.00  0.00      PROA N  
ATOM   1496  CA  PRO A 186     183.407 122.504 160.439  0.00  0.00      PROA C  
ATOM   1497  C   PRO A 186     183.921 121.151 160.913  0.00  0.00      PROA C  
ATOM   1498  O   PRO A 186     183.157 120.182 160.953  0.00  0.00      PROA O  
ATOM   1499  CB  PRO A 186     182.454 123.163 161.441  0.00  0.00      PROA C  
ATOM   1500  CG  PRO A 186     181.751 124.229 160.598  0.00  0.00      PROA C  
ATOM   1501  CD  PRO A 186     181.578 123.538 159.244  0.00  0.00      PROA C  
ATOM   1502  N   TYR A 187     185.211 121.066 161.297  0.00  0.00      PROA N  
ATOM   1503  CA  TYR A 187     185.808 119.837 161.791  0.00  0.00      PROA C  
ATOM   1504  C   TYR A 187     185.194 119.314 163.103  0.00  0.00      PROA C  
ATOM   1505  O   TYR A 187     184.807 120.117 163.962  0.00  0.00      PROA O  
ATOM   1506  CB  TYR A 187     187.364 119.881 161.866  0.00  0.00      PROA C  
ATOM   1507  CG  TYR A 187     187.893 121.113 162.555  0.00  0.00      PROA C  
ATOM   1508  CD1 TYR A 187     188.068 121.144 163.949  0.00  0.00      PROA C  
ATOM   1509  CD2 TYR A 187     188.318 122.214 161.797  0.00  0.00      PROA C  
ATOM   1510  CE1 TYR A 187     188.652 122.257 164.571  0.00  0.00      PROA C  
ATOM   1511  CE2 TYR A 187     188.906 123.326 162.413  0.00  0.00      PROA C  
ATOM   1512  CZ  TYR A 187     189.083 123.344 163.801  0.00  0.00      PROA C  
ATOM   1513  OH  TYR A 187     189.715 124.444 164.415  0.00  0.00      PROA O  
ATOM   1514  N   PRO A 188     185.050 117.999 163.307  0.00  0.00      PROA N  
ATOM   1515  CA  PRO A 188     184.691 117.424 164.599  0.00  0.00      PROA C  
ATOM   1516  C   PRO A 188     185.628 117.805 165.741  0.00  0.00      PROA C  
ATOM   1517  O   PRO A 188     186.830 118.016 165.549  0.00  0.00      PROA O  
ATOM   1518  CB  PRO A 188     184.656 115.908 164.344  0.00  0.00      PROA C  
ATOM   1519  CG  PRO A 188     185.646 115.707 163.199  0.00  0.00      PROA C  
ATOM   1520  CD  PRO A 188     185.461 116.966 162.357  0.00  0.00      PROA C  
ATOM   1521  N   LYS A 189     185.068 117.905 166.953  0.00  0.00      PROA N  
ATOM   1522  CA  LYS A 189     185.792 118.174 168.173  0.00  0.00      PROA C  
ATOM   1523  C   LYS A 189     186.503 116.946 168.729  0.00  0.00      PROA C  
ATOM   1524  O   LYS A 189     186.218 115.803 168.363  0.00  0.00      PROA O  
ATOM   1525  CB  LYS A 189     184.844 118.804 169.220  0.00  0.00      PROA C  
ATOM   1526  CG  LYS A 189     184.470 120.251 168.858  0.00  0.00      PROA C  
ATOM   1527  CD  LYS A 189     183.165 120.706 169.528  0.00  0.00      PROA C  
ATOM   1528  CE  LYS A 189     182.640 122.021 168.943  0.00  0.00      PROA C  
ATOM   1529  NZ  LYS A 189     181.286 122.325 169.442  0.00  0.00      PROA N1+
ATOM   1530  N   SER A 190     187.483 117.169 169.622  0.00  0.00      PROA N  
ATOM   1531  CA  SER A 190     188.152 116.133 170.402  0.00  0.00      PROA C  
ATOM   1532  C   SER A 190     188.851 115.075 169.551  0.00  0.00      PROA C  
ATOM   1533  O   SER A 190     188.788 113.878 169.839  0.00  0.00      PROA O  
ATOM   1534  CB  SER A 190     187.191 115.441 171.424  0.00  0.00      PROA C  
ATOM   1535  OG  SER A 190     186.584 116.397 172.299  0.00  0.00      PROA O  
ATOM   1536  N   SER A 191     189.523 115.493 168.460  0.00  0.00      PROA N  
ATOM   1537  CA  SER A 191     189.990 114.581 167.424  0.00  0.00      PROA C  
ATOM   1538  C   SER A 191     191.408 114.897 166.974  0.00  0.00      PROA C  
ATOM   1539  O   SER A 191     191.748 116.031 166.632  0.00  0.00      PROA O  
ATOM   1540  CB  SER A 191     189.074 114.597 166.164  0.00  0.00      PROA C  
ATOM   1541  OG  SER A 191     187.745 114.163 166.477  0.00  0.00      PROA O  
ATOM   1542  N   GLU A 192     192.291 113.884 166.956  0.00  0.00      PROA N  
ATOM   1543  CA  GLU A 192     193.638 113.968 166.441  0.00  0.00      PROA C  
ATOM   1544  C   GLU A 192     193.712 113.167 165.139  0.00  0.00      PROA C  
ATOM   1545  O   GLU A 192     193.367 111.985 165.061  0.00  0.00      PROA O  
ATOM   1546  CB  GLU A 192     194.671 113.491 167.508  0.00  0.00      PROA C  
ATOM   1547  CG  GLU A 192     194.869 111.962 167.739  0.00  0.00      PROA C  
ATOM   1548  CD  GLU A 192     193.688 111.164 168.305  0.00  0.00      PROA C  
ATOM   1549  OE1 GLU A 192     192.606 111.720 168.628  0.00  0.00      PROA O  
ATOM   1550  OE2 GLU A 192     193.861 109.922 168.459  0.00  0.00      PROA O1-
ATOM   1551  N   CYS A 193     194.131 113.837 164.048  0.00  0.00      PROA N  
ATOM   1552  CA  CYS A 193     194.082 113.313 162.695  0.00  0.00      PROA C  
ATOM   1553  C   CYS A 193     195.468 113.303 162.079  0.00  0.00      PROA C  
ATOM   1554  O   CYS A 193     196.156 114.322 162.029  0.00  0.00      PROA O  
ATOM   1555  CB  CYS A 193     193.144 114.153 161.785  0.00  0.00      PROA C  
ATOM   1556  SG  CYS A 193     191.438 114.245 162.409  0.00  0.00      PROA S  
ATOM   1557  N   SER A 194     195.916 112.130 161.598  0.00  0.00      PROA N  
ATOM   1558  CA  SER A 194     197.267 111.930 161.093  0.00  0.00      PROA C  
ATOM   1559  C   SER A 194     197.259 111.557 159.620  0.00  0.00      PROA C  
ATOM   1560  O   SER A 194     196.580 110.621 159.196  0.00  0.00      PROA O  
ATOM   1561  CB  SER A 194     198.055 110.842 161.883  0.00  0.00      PROA C  
ATOM   1562  OG  SER A 194     197.371 109.581 161.924  0.00  0.00      PROA O  
ATOM   1563  N   TYR A 195     198.038 112.289 158.806  0.00  0.00      PROA N  
ATOM   1564  CA  TYR A 195     198.113 112.117 157.367  0.00  0.00      PROA C  
ATOM   1565  C   TYR A 195     199.574 111.838 157.046  0.00  0.00      PROA C  
ATOM   1566  O   TYR A 195     200.465 112.591 157.438  0.00  0.00      PROA O  
ATOM   1567  CB  TYR A 195     197.649 113.374 156.566  0.00  0.00      PROA C  
ATOM   1568  CG  TYR A 195     196.338 113.940 157.063  0.00  0.00      PROA C  
ATOM   1569  CD1 TYR A 195     196.296 114.760 158.209  0.00  0.00      PROA C  
ATOM   1570  CD2 TYR A 195     195.154 113.751 156.330  0.00  0.00      PROA C  
ATOM   1571  CE1 TYR A 195     195.092 115.332 158.637  0.00  0.00      PROA C  
ATOM   1572  CE2 TYR A 195     193.955 114.355 156.734  0.00  0.00      PROA C  
ATOM   1573  CZ  TYR A 195     193.926 115.144 157.888  0.00  0.00      PROA C  
ATOM   1574  OH  TYR A 195     192.736 115.798 158.252  0.00  0.00      PROA O  
ATOM   1575  N   THR A 196     199.876 110.722 156.356  0.00  0.00      PROA N  
ATOM   1576  CA  THR A 196     201.260 110.333 156.074  0.00  0.00      PROA C  
ATOM   1577  C   THR A 196     201.451 110.134 154.588  0.00  0.00      PROA C  
ATOM   1578  O   THR A 196     200.699 109.405 153.937  0.00  0.00      PROA O  
ATOM   1579  CB  THR A 196     201.708 109.079 156.819  0.00  0.00      PROA C  
ATOM   1580  CG2 THR A 196     203.169 108.714 156.506  0.00  0.00      PROA C  
ATOM   1581  OG1 THR A 196     201.639 109.288 158.226  0.00  0.00      PROA O  
ATOM   1582  N   ILE A 197     202.472 110.797 154.015  0.00  0.00      PROA N  
ATOM   1583  CA  ILE A 197     202.808 110.724 152.603  0.00  0.00      PROA C  
ATOM   1584  C   ILE A 197     204.174 110.057 152.491  0.00  0.00      PROA C  
ATOM   1585  O   ILE A 197     205.191 110.625 152.894  0.00  0.00      PROA O  
ATOM   1586  CB  ILE A 197     202.845 112.101 151.925  0.00  0.00      PROA C  
ATOM   1587  CG1 ILE A 197     201.501 112.861 152.076  0.00  0.00      PROA C  
ATOM   1588  CG2 ILE A 197     203.229 111.941 150.433  0.00  0.00      PROA C  
ATOM   1589  CD  ILE A 197     201.635 114.369 151.825  0.00  0.00      PROA C  
ATOM   1590  N   ASP A 198     204.216 108.823 151.944  0.00  0.00      PROA N  
ATOM   1591  CA  ASP A 198     205.433 108.049 151.771  0.00  0.00      PROA C  
ATOM   1592  C   ASP A 198     205.588 107.664 150.300  0.00  0.00      PROA C  
ATOM   1593  O   ASP A 198     204.728 106.995 149.723  0.00  0.00      PROA O  
ATOM   1594  CB  ASP A 198     205.407 106.737 152.610  0.00  0.00      PROA C  
ATOM   1595  CG  ASP A 198     205.556 106.965 154.108  0.00  0.00      PROA C  
ATOM   1596  OD1 ASP A 198     206.236 107.929 154.541  0.00  0.00      PROA O  
ATOM   1597  OD2 ASP A 198     205.108 106.065 154.874  0.00  0.00      PROA O1-
ATOM   1598  N   LEU A 199     206.710 108.061 149.671  0.00  0.00      PROA N  
ATOM   1599  CA  LEU A 199     207.026 107.759 148.286  0.00  0.00      PROA C  
ATOM   1600  C   LEU A 199     208.401 107.100 148.190  0.00  0.00      PROA C  
ATOM   1601  O   LEU A 199     209.175 107.059 149.148  0.00  0.00      PROA O  
ATOM   1602  CB  LEU A 199     207.013 109.026 147.384  0.00  0.00      PROA C  
ATOM   1603  CG  LEU A 199     205.666 109.779 147.299  0.00  0.00      PROA C  
ATOM   1604  CD1 LEU A 199     205.807 111.006 146.389  0.00  0.00      PROA C  
ATOM   1605  CD2 LEU A 199     204.521 108.899 146.780  0.00  0.00      PROA C  
ATOM   1606  N   GLU A 200     208.730 106.529 147.011  0.00  0.00      PROA N  
ATOM   1607  CA  GLU A 200     210.040 105.976 146.693  0.00  0.00      PROA C  
ATOM   1608  C   GLU A 200     211.162 107.020 146.770  0.00  0.00      PROA C  
ATOM   1609  O   GLU A 200     210.958 108.206 146.493  0.00  0.00      PROA O  
ATOM   1610  CB  GLU A 200     210.002 105.335 145.279  0.00  0.00      PROA C  
ATOM   1611  CG  GLU A 200     211.220 104.446 144.910  0.00  0.00      PROA C  
ATOM   1612  CD  GLU A 200     210.954 103.510 143.725  0.00  0.00      PROA C  
ATOM   1613  OE1 GLU A 200     209.900 103.623 143.044  0.00  0.00      PROA O  
ATOM   1614  OE2 GLU A 200     211.817 102.629 143.460  0.00  0.00      PROA O1-
ATOM   1615  N   GLU A 201     212.389 106.611 147.167  0.00  0.00      PROA N  
ATOM   1616  CA  GLU A 201     213.552 107.489 147.156  0.00  0.00      PROA C  
ATOM   1617  C   GLU A 201     213.858 108.054 145.763  0.00  0.00      PROA C  
ATOM   1618  O   GLU A 201     213.785 107.356 144.749  0.00  0.00      PROA O  
ATOM   1619  CB  GLU A 201     214.794 106.776 147.759  0.00  0.00      PROA C  
ATOM   1620  CG  GLU A 201     216.117 107.589 147.770  0.00  0.00      PROA C  
ATOM   1621  CD  GLU A 201     216.081 108.756 148.752  0.00  0.00      PROA C  
ATOM   1622  OE1 GLU A 201     216.188 108.516 149.985  0.00  0.00      PROA O  
ATOM   1623  OE2 GLU A 201     215.966 109.928 148.305  0.00  0.00      PROA O1-
ATOM   1624  N   GLY A 202     214.172 109.364 145.688  0.00  0.00      PROA N  
ATOM   1625  CA  GLY A 202     214.418 110.090 144.444  0.00  0.00      PROA C  
ATOM   1626  C   GLY A 202     213.322 111.074 144.126  0.00  0.00      PROA C  
ATOM   1627  O   GLY A 202     213.520 112.009 143.349  0.00  0.00      PROA O  
ATOM   1628  N   PHE A 203     212.137 110.910 144.742  0.00  0.00      PROA N  
ATOM   1629  CA  PHE A 203     211.020 111.831 144.609  0.00  0.00      PROA C  
ATOM   1630  C   PHE A 203     210.996 112.821 145.769  0.00  0.00      PROA C  
ATOM   1631  O   PHE A 203     211.206 112.459 146.929  0.00  0.00      PROA O  
ATOM   1632  CB  PHE A 203     209.648 111.098 144.536  0.00  0.00      PROA C  
ATOM   1633  CG  PHE A 203     209.575 110.130 143.378  0.00  0.00      PROA C  
ATOM   1634  CD1 PHE A 203     210.033 110.477 142.092  0.00  0.00      PROA C  
ATOM   1635  CD2 PHE A 203     208.998 108.861 143.562  0.00  0.00      PROA C  
ATOM   1636  CE1 PHE A 203     209.951 109.566 141.030  0.00  0.00      PROA C  
ATOM   1637  CE2 PHE A 203     208.899 107.953 142.500  0.00  0.00      PROA C  
ATOM   1638  CZ  PHE A 203     209.383 108.304 141.235  0.00  0.00      PROA C  
ATOM   1639  N   MET A 204     210.740 114.113 145.471  0.00  0.00      PROA N  
ATOM   1640  CA  MET A 204     210.724 115.174 146.467  0.00  0.00      PROA C  
ATOM   1641  C   MET A 204     209.339 115.797 146.529  0.00  0.00      PROA C  
ATOM   1642  O   MET A 204     208.816 116.294 145.531  0.00  0.00      PROA O  
ATOM   1643  CB  MET A 204     211.770 116.275 146.154  0.00  0.00      PROA C  
ATOM   1644  CG  MET A 204     213.219 115.753 146.082  0.00  0.00      PROA C  
ATOM   1645  SD  MET A 204     213.828 115.046 147.644  0.00  0.00      PROA S  
ATOM   1646  CE  MET A 204     215.371 114.433 146.912  0.00  0.00      PROA C  
ATOM   1647  N   VAL A 205     208.698 115.760 147.714  0.00  0.00      PROA N  
ATOM   1648  CA  VAL A 205     207.311 116.162 147.894  0.00  0.00      PROA C  
ATOM   1649  C   VAL A 205     207.178 117.647 148.235  0.00  0.00      PROA C  
ATOM   1650  O   VAL A 205     207.900 118.203 149.067  0.00  0.00      PROA O  
ATOM   1651  CB  VAL A 205     206.614 115.313 148.961  0.00  0.00      PROA C  
ATOM   1652  CG1 VAL A 205     205.129 115.711 149.112  0.00  0.00      PROA C  
ATOM   1653  CG2 VAL A 205     206.704 113.821 148.585  0.00  0.00      PROA C  
ATOM   1654  N   THR A 206     206.221 118.334 147.582  0.00  0.00      PROA N  
ATOM   1655  CA  THR A 206     205.896 119.740 147.797  0.00  0.00      PROA C  
ATOM   1656  C   THR A 206     204.462 119.858 148.293  0.00  0.00      PROA C  
ATOM   1657  O   THR A 206     203.578 119.130 147.838  0.00  0.00      PROA O  
ATOM   1658  CB  THR A 206     206.068 120.616 146.550  0.00  0.00      PROA C  
ATOM   1659  CG2 THR A 206     207.531 120.550 146.084  0.00  0.00      PROA C  
ATOM   1660  OG1 THR A 206     205.257 120.209 145.451  0.00  0.00      PROA O  
ATOM   1661  N   LEU A 207     204.205 120.763 149.260  0.00  0.00      PROA N  
ATOM   1662  CA  LEU A 207     202.910 120.945 149.896  0.00  0.00      PROA C  
ATOM   1663  C   LEU A 207     202.373 122.350 149.630  0.00  0.00      PROA C  
ATOM   1664  O   LEU A 207     203.067 123.352 149.826  0.00  0.00      PROA O  
ATOM   1665  CB  LEU A 207     202.994 120.760 151.439  0.00  0.00      PROA C  
ATOM   1666  CG  LEU A 207     203.627 119.438 151.927  0.00  0.00      PROA C  
ATOM   1667  CD1 LEU A 207     203.724 119.433 153.460  0.00  0.00      PROA C  
ATOM   1668  CD2 LEU A 207     202.848 118.208 151.444  0.00  0.00      PROA C  
ATOM   1669  N   HIS A 208     201.114 122.462 149.160  0.00  0.00      PROA N  
ATOM   1670  CA  HIS A 208     200.498 123.733 148.816  0.00  0.00      PROA C  
ATOM   1671  C   HIS A 208     199.095 123.877 149.410  0.00  0.00      PROA C  
ATOM   1672  O   HIS A 208     198.157 123.186 149.010  0.00  0.00      PROA O  
ATOM   1673  CB  HIS A 208     200.444 123.860 147.268  0.00  0.00      PROA C  
ATOM   1674  CG  HIS A 208     199.774 125.098 146.728  0.00  0.00      PROA C  
ATOM   1675  CD2 HIS A 208     200.294 126.331 146.468  0.00  0.00      PROA C  
ATOM   1676  ND1 HIS A 208     198.503 125.113 146.198  0.00  0.00      PROA N  
ATOM   1677  CE1 HIS A 208     198.293 126.346 145.681  0.00  0.00      PROA C  
ATOM   1678  NE2 HIS A 208     199.356 127.123 145.816  0.00  0.00      PROA N  
ATOM   1679  N   PHE A 209     198.908 124.787 150.396  0.00  0.00      PROA N  
ATOM   1680  CA  PHE A 209     197.597 125.150 150.932  0.00  0.00      PROA C  
ATOM   1681  C   PHE A 209     196.651 125.822 149.932  0.00  0.00      PROA C  
ATOM   1682  O   PHE A 209     197.054 126.667 149.129  0.00  0.00      PROA O  
ATOM   1683  CB  PHE A 209     197.691 126.007 152.227  0.00  0.00      PROA C  
ATOM   1684  CG  PHE A 209     198.036 125.139 153.412  0.00  0.00      PROA C  
ATOM   1685  CD1 PHE A 209     197.006 124.570 154.184  0.00  0.00      PROA C  
ATOM   1686  CD2 PHE A 209     199.370 124.923 153.799  0.00  0.00      PROA C  
ATOM   1687  CE1 PHE A 209     197.301 123.791 155.309  0.00  0.00      PROA C  
ATOM   1688  CE2 PHE A 209     199.669 124.137 154.921  0.00  0.00      PROA C  
ATOM   1689  CZ  PHE A 209     198.634 123.578 155.680  0.00  0.00      PROA C  
ATOM   1690  N   GLU A 210     195.353 125.461 149.981  0.00  0.00      PROA N  
ATOM   1691  CA  GLU A 210     194.340 125.917 149.044  0.00  0.00      PROA C  
ATOM   1692  C   GLU A 210     193.015 126.212 149.733  0.00  0.00      PROA C  
ATOM   1693  O   GLU A 210     192.761 125.772 150.855  0.00  0.00      PROA O  
ATOM   1694  CB  GLU A 210     194.114 124.883 147.903  0.00  0.00      PROA C  
ATOM   1695  CG  GLU A 210     195.160 124.989 146.767  0.00  0.00      PROA C  
ATOM   1696  CD  GLU A 210     195.293 123.713 145.947  0.00  0.00      PROA C  
ATOM   1697  OE1 GLU A 210     194.281 123.238 145.362  0.00  0.00      PROA O  
ATOM   1698  OE2 GLU A 210     196.429 123.179 145.876  0.00  0.00      PROA O1-
ATOM   1699  N   ASP A 211     192.134 126.982 149.051  0.00  0.00      PROA N  
ATOM   1700  CA  ASP A 211     190.822 127.407 149.526  0.00  0.00      PROA C  
ATOM   1701  C   ASP A 211     190.836 128.076 150.917  0.00  0.00      PROA C  
ATOM   1702  O   ASP A 211     191.767 128.800 151.283  0.00  0.00      PROA O  
ATOM   1703  CB  ASP A 211     189.786 126.244 149.473  0.00  0.00      PROA C  
ATOM   1704  CG  ASP A 211     189.682 125.527 148.139  0.00  0.00      PROA C  
ATOM   1705  OD1 ASP A 211     190.081 126.047 147.066  0.00  0.00      PROA O  
ATOM   1706  OD2 ASP A 211     189.124 124.393 148.140  0.00  0.00      PROA O1-
ATOM   1707  N   ILE A 212     189.761 127.893 151.711  0.00  0.00      PROA N  
ATOM   1708  CA  ILE A 212     189.673 128.345 153.089  0.00  0.00      PROA C  
ATOM   1709  C   ILE A 212     190.683 127.682 154.029  0.00  0.00      PROA C  
ATOM   1710  O   ILE A 212     190.990 126.490 153.946  0.00  0.00      PROA O  
ATOM   1711  CB  ILE A 212     188.256 128.262 153.667  0.00  0.00      PROA C  
ATOM   1712  CG1 ILE A 212     187.651 126.834 153.667  0.00  0.00      PROA C  
ATOM   1713  CG2 ILE A 212     187.369 129.240 152.862  0.00  0.00      PROA C  
ATOM   1714  CD  ILE A 212     187.740 126.130 155.026  0.00  0.00      PROA C  
ATOM   1715  N   PHE A 213     191.229 128.479 154.965  0.00  0.00      PROA N  
ATOM   1716  CA  PHE A 213     192.034 127.987 156.060  0.00  0.00      PROA C  
ATOM   1717  C   PHE A 213     191.467 128.632 157.317  0.00  0.00      PROA C  
ATOM   1718  O   PHE A 213     191.581 129.838 157.528  0.00  0.00      PROA O  
ATOM   1719  CB  PHE A 213     193.527 128.338 155.815  0.00  0.00      PROA C  
ATOM   1720  CG  PHE A 213     194.447 127.839 156.900  0.00  0.00      PROA C  
ATOM   1721  CD1 PHE A 213     195.031 126.565 156.814  0.00  0.00      PROA C  
ATOM   1722  CD2 PHE A 213     194.815 128.680 157.964  0.00  0.00      PROA C  
ATOM   1723  CE1 PHE A 213     195.953 126.134 157.777  0.00  0.00      PROA C  
ATOM   1724  CE2 PHE A 213     195.740 128.258 158.925  0.00  0.00      PROA C  
ATOM   1725  CZ  PHE A 213     196.310 126.982 158.833  0.00  0.00      PROA C  
ATOM   1726  N   ASP A 214     190.782 127.845 158.159  0.00  0.00      PROA N  
ATOM   1727  CA  ASP A 214     190.133 128.337 159.345  0.00  0.00      PROA C  
ATOM   1728  C   ASP A 214     190.403 127.373 160.497  0.00  0.00      PROA C  
ATOM   1729  O   ASP A 214     189.779 126.316 160.618  0.00  0.00      PROA O  
ATOM   1730  CB  ASP A 214     188.614 128.517 159.056  0.00  0.00      PROA C  
ATOM   1731  CG  ASP A 214     187.833 129.074 160.235  0.00  0.00      PROA C  
ATOM   1732  OD1 ASP A 214     188.436 129.724 161.129  0.00  0.00      PROA O  
ATOM   1733  OD2 ASP A 214     186.581 128.933 160.236  0.00  0.00      PROA O1-
ATOM   1734  N   ILE A 215     191.350 127.738 161.375  0.00  0.00      PROA N  
ATOM   1735  CA  ILE A 215     191.716 126.981 162.558  0.00  0.00      PROA C  
ATOM   1736  C   ILE A 215     191.678 127.963 163.719  0.00  0.00      PROA C  
ATOM   1737  O   ILE A 215     192.214 129.068 163.606  0.00  0.00      PROA O  
ATOM   1738  CB  ILE A 215     193.102 126.340 162.429  0.00  0.00      PROA C  
ATOM   1739  CG1 ILE A 215     193.154 125.393 161.201  0.00  0.00      PROA C  
ATOM   1740  CG2 ILE A 215     193.473 125.596 163.729  0.00  0.00      PROA C  
ATOM   1741  CD  ILE A 215     194.504 124.696 161.015  0.00  0.00      PROA C  
ATOM   1742  N   GLU A 216     191.021 127.626 164.857  0.00  0.00      PROA N  
ATOM   1743  CA  GLU A 216     190.856 128.565 165.963  0.00  0.00      PROA C  
ATOM   1744  C   GLU A 216     192.166 129.117 166.540  0.00  0.00      PROA C  
ATOM   1745  O   GLU A 216     193.114 128.381 166.833  0.00  0.00      PROA O  
ATOM   1746  CB  GLU A 216     189.986 128.005 167.126  0.00  0.00      PROA C  
ATOM   1747  CG  GLU A 216     189.673 129.053 168.235  0.00  0.00      PROA C  
ATOM   1748  CD  GLU A 216     188.645 128.628 169.289  0.00  0.00      PROA C  
ATOM   1749  OE1 GLU A 216     188.205 127.452 169.331  0.00  0.00      PROA O  
ATOM   1750  OE2 GLU A 216     188.262 129.510 170.110  0.00  0.00      PROA O1-
ATOM   1751  N   ASP A 217     192.230 130.450 166.709  0.00  0.00      PROA N  
ATOM   1752  CA  ASP A 217     193.403 131.169 167.147  0.00  0.00      PROA C  
ATOM   1753  C   ASP A 217     193.026 132.241 168.171  0.00  0.00      PROA C  
ATOM   1754  O   ASP A 217     191.858 132.536 168.435  0.00  0.00      PROA O  
ATOM   1755  CB  ASP A 217     194.204 131.766 165.944  0.00  0.00      PROA C  
ATOM   1756  CG  ASP A 217     193.556 132.949 165.222  0.00  0.00      PROA C  
ATOM   1757  OD1 ASP A 217     192.317 133.158 165.303  0.00  0.00      PROA O  
ATOM   1758  OD2 ASP A 217     194.297 133.651 164.482  0.00  0.00      PROA O1-
ATOM   1759  N   HIS A 218     194.053 132.830 168.805  0.00  0.00      PROA N  
ATOM   1760  CA  HIS A 218     193.909 133.980 169.671  0.00  0.00      PROA C  
ATOM   1761  C   HIS A 218     195.236 134.728 169.566  0.00  0.00      PROA C  
ATOM   1762  O   HIS A 218     196.251 134.058 169.355  0.00  0.00      PROA O  
ATOM   1763  CB  HIS A 218     193.620 133.537 171.134  0.00  0.00      PROA C  
ATOM   1764  CG  HIS A 218     193.147 134.641 172.045  0.00  0.00      PROA C  
ATOM   1765  CD2 HIS A 218     191.876 135.053 172.316  0.00  0.00      PROA C  
ATOM   1766  ND1 HIS A 218     193.959 135.339 172.916  0.00  0.00      PROA N  
ATOM   1767  CE1 HIS A 218     193.159 136.156 173.646  0.00  0.00      PROA C  
ATOM   1768  NE2 HIS A 218     191.884 136.017 173.318  0.00  0.00      PROA N  
ATOM   1769  N   PRO A 219     195.344 136.053 169.672  0.00  0.00      PROA N  
ATOM   1770  CA  PRO A 219     196.614 136.775 169.506  0.00  0.00      PROA C  
ATOM   1771  C   PRO A 219     197.562 136.665 170.708  0.00  0.00      PROA C  
ATOM   1772  O   PRO A 219     198.409 137.542 170.889  0.00  0.00      PROA O  
ATOM   1773  CB  PRO A 219     196.149 138.226 169.260  0.00  0.00      PROA C  
ATOM   1774  CG  PRO A 219     194.817 138.331 170.005  0.00  0.00      PROA C  
ATOM   1775  CD  PRO A 219     194.196 136.965 169.730  0.00  0.00      PROA C  
ATOM   1776  N   GLU A 220     197.478 135.596 171.525  0.00  0.00      PROA N  
ATOM   1777  CA  GLU A 220     198.373 135.339 172.642  0.00  0.00      PROA C  
ATOM   1778  C   GLU A 220     199.366 134.224 172.306  0.00  0.00      PROA C  
ATOM   1779  O   GLU A 220     200.314 134.420 171.542  0.00  0.00      PROA O  
ATOM   1780  CB  GLU A 220     197.584 135.060 173.955  0.00  0.00      PROA C  
ATOM   1781  CG  GLU A 220     196.873 136.319 174.527  0.00  0.00      PROA C  
ATOM   1782  CD  GLU A 220     197.800 137.335 175.197  0.00  0.00      PROA C  
ATOM   1783  OE1 GLU A 220     199.033 137.106 175.309  0.00  0.00      PROA O  
ATOM   1784  OE2 GLU A 220     197.280 138.396 175.640  0.00  0.00      PROA O1-
ATOM   1785  N   VAL A 221     199.183 133.015 172.884  0.00  0.00      PROA N  
ATOM   1786  CA  VAL A 221     200.029 131.845 172.672  0.00  0.00      PROA C  
ATOM   1787  C   VAL A 221     200.038 131.379 171.205  0.00  0.00      PROA C  
ATOM   1788  O   VAL A 221     198.983 131.413 170.564  0.00  0.00      PROA O  
ATOM   1789  CB  VAL A 221     199.614 130.707 173.615  0.00  0.00      PROA C  
ATOM   1790  CG1 VAL A 221     200.414 129.408 173.371  0.00  0.00      PROA C  
ATOM   1791  CG2 VAL A 221     199.821 131.164 175.074  0.00  0.00      PROA C  
ATOM   1792  N   PRO A 222     201.154 130.944 170.607  0.00  0.00      PROA N  
ATOM   1793  CA  PRO A 222     201.157 130.230 169.331  0.00  0.00      PROA C  
ATOM   1794  C   PRO A 222     200.351 128.928 169.329  0.00  0.00      PROA C  
ATOM   1795  O   PRO A 222     200.862 127.878 169.721  0.00  0.00      PROA O  
ATOM   1796  CB  PRO A 222     202.654 130.003 169.041  0.00  0.00      PROA C  
ATOM   1797  CG  PRO A 222     203.340 131.183 169.734  0.00  0.00      PROA C  
ATOM   1798  CD  PRO A 222     202.506 131.351 171.005  0.00  0.00      PROA C  
ATOM   1799  N   CYS A 223     199.090 128.984 168.859  0.00  0.00      PROA N  
ATOM   1800  CA  CYS A 223     198.203 127.842 168.671  0.00  0.00      PROA C  
ATOM   1801  C   CYS A 223     197.957 126.925 169.889  0.00  0.00      PROA C  
ATOM   1802  O   CYS A 223     198.295 125.738 169.835  0.00  0.00      PROA O  
ATOM   1803  CB  CYS A 223     198.618 127.011 167.428  0.00  0.00      PROA C  
ATOM   1804  SG  CYS A 223     199.016 128.026 165.970  0.00  0.00      PROA S  
ATOM   1805  N   PRO A 224     197.382 127.394 171.005  0.00  0.00      PROA N  
ATOM   1806  CA  PRO A 224     197.189 126.582 172.206  0.00  0.00      PROA C  
ATOM   1807  C   PRO A 224     196.068 125.568 172.032  0.00  0.00      PROA C  
ATOM   1808  O   PRO A 224     196.096 124.515 172.671  0.00  0.00      PROA O  
ATOM   1809  CB  PRO A 224     196.845 127.618 173.293  0.00  0.00      PROA C  
ATOM   1810  CG  PRO A 224     196.162 128.760 172.531  0.00  0.00      PROA C  
ATOM   1811  CD  PRO A 224     196.919 128.773 171.200  0.00  0.00      PROA C  
ATOM   1812  N   TYR A 225     195.047 125.899 171.223  0.00  0.00      PROA N  
ATOM   1813  CA  TYR A 225     193.846 125.111 171.045  0.00  0.00      PROA C  
ATOM   1814  C   TYR A 225     194.041 124.099 169.914  0.00  0.00      PROA C  
ATOM   1815  O   TYR A 225     194.472 122.963 170.135  0.00  0.00      PROA O  
ATOM   1816  CB  TYR A 225     192.611 126.031 170.794  0.00  0.00      PROA C  
ATOM   1817  CG  TYR A 225     192.427 127.053 171.894  0.00  0.00      PROA C  
ATOM   1818  CD1 TYR A 225     192.531 126.700 173.253  0.00  0.00      PROA C  
ATOM   1819  CD2 TYR A 225     192.115 128.388 171.569  0.00  0.00      PROA C  
ATOM   1820  CE1 TYR A 225     192.355 127.660 174.259  0.00  0.00      PROA C  
ATOM   1821  CE2 TYR A 225     191.929 129.348 172.573  0.00  0.00      PROA C  
ATOM   1822  CZ  TYR A 225     192.051 128.983 173.919  0.00  0.00      PROA C  
ATOM   1823  OH  TYR A 225     191.859 129.938 174.941  0.00  0.00      PROA O  
ATOM   1824  N   ASP A 226     193.731 124.504 168.670  0.00  0.00      PROA N  
ATOM   1825  CA  ASP A 226     193.769 123.653 167.502  0.00  0.00      PROA C  
ATOM   1826  C   ASP A 226     195.014 123.979 166.671  0.00  0.00      PROA C  
ATOM   1827  O   ASP A 226     195.428 125.137 166.572  0.00  0.00      PROA O  
ATOM   1828  CB  ASP A 226     192.489 123.858 166.646  0.00  0.00      PROA C  
ATOM   1829  CG  ASP A 226     191.203 123.576 167.419  0.00  0.00      PROA C  
ATOM   1830  OD1 ASP A 226     191.200 122.826 168.430  0.00  0.00      PROA O  
ATOM   1831  OD2 ASP A 226     190.137 124.044 166.930  0.00  0.00      PROA O1-
ATOM   1832  N   TYR A 227     195.665 122.962 166.069  0.00  0.00      PROA N  
ATOM   1833  CA  TYR A 227     196.867 123.197 165.285  0.00  0.00      PROA C  
ATOM   1834  C   TYR A 227     197.172 122.087 164.291  0.00  0.00      PROA C  
ATOM   1835  O   TYR A 227     196.791 120.930 164.474  0.00  0.00      PROA O  
ATOM   1836  CB  TYR A 227     198.142 123.441 166.152  0.00  0.00      PROA C  
ATOM   1837  CG  TYR A 227     198.422 122.344 167.153  0.00  0.00      PROA C  
ATOM   1838  CD1 TYR A 227     199.212 121.234 166.803  0.00  0.00      PROA C  
ATOM   1839  CD2 TYR A 227     197.972 122.464 168.479  0.00  0.00      PROA C  
ATOM   1840  CE1 TYR A 227     199.524 120.253 167.754  0.00  0.00      PROA C  
ATOM   1841  CE2 TYR A 227     198.299 121.496 169.437  0.00  0.00      PROA C  
ATOM   1842  CZ  TYR A 227     199.077 120.391 169.072  0.00  0.00      PROA C  
ATOM   1843  OH  TYR A 227     199.429 119.427 170.041  0.00  0.00      PROA O  
ATOM   1844  N   ILE A 228     197.930 122.440 163.232  0.00  0.00      PROA N  
ATOM   1845  CA  ILE A 228     198.601 121.498 162.347  0.00  0.00      PROA C  
ATOM   1846  C   ILE A 228     200.091 121.595 162.636  0.00  0.00      PROA C  
ATOM   1847  O   ILE A 228     200.650 122.691 162.701  0.00  0.00      PROA O  
ATOM   1848  CB  ILE A 228     198.398 121.771 160.849  0.00  0.00      PROA C  
ATOM   1849  CG1 ILE A 228     196.905 121.848 160.460  0.00  0.00      PROA C  
ATOM   1850  CG2 ILE A 228     199.120 120.692 160.005  0.00  0.00      PROA C  
ATOM   1851  CD  ILE A 228     196.690 122.410 159.049  0.00  0.00      PROA C  
ATOM   1852  N   LYS A 229     200.785 120.457 162.815  0.00  0.00      PROA N  
ATOM   1853  CA  LYS A 229     202.235 120.422 162.787  0.00  0.00      PROA C  
ATOM   1854  C   LYS A 229     202.709 119.356 161.811  0.00  0.00      PROA C  
ATOM   1855  O   LYS A 229     202.145 118.263 161.705  0.00  0.00      PROA O  
ATOM   1856  CB  LYS A 229     202.890 120.279 164.184  0.00  0.00      PROA C  
ATOM   1857  CG  LYS A 229     202.563 118.998 164.969  0.00  0.00      PROA C  
ATOM   1858  CD  LYS A 229     203.223 119.042 166.364  0.00  0.00      PROA C  
ATOM   1859  CE  LYS A 229     203.008 117.807 167.254  0.00  0.00      PROA C  
ATOM   1860  NZ  LYS A 229     203.741 116.623 166.732  0.00  0.00      PROA N1+
ATOM   1861  N   ILE A 230     203.746 119.687 161.022  0.00  0.00      PROA N  
ATOM   1862  CA  ILE A 230     204.214 118.882 159.907  0.00  0.00      PROA C  
ATOM   1863  C   ILE A 230     205.647 118.464 160.184  0.00  0.00      PROA C  
ATOM   1864  O   ILE A 230     206.498 119.282 160.524  0.00  0.00      PROA O  
ATOM   1865  CB  ILE A 230     204.119 119.635 158.572  0.00  0.00      PROA C  
ATOM   1866  CG1 ILE A 230     202.656 120.081 158.305  0.00  0.00      PROA C  
ATOM   1867  CG2 ILE A 230     204.710 118.774 157.428  0.00  0.00      PROA C  
ATOM   1868  CD  ILE A 230     202.455 120.878 157.012  0.00  0.00      PROA C  
ATOM   1869  N   LYS A 231     205.959 117.165 160.061  0.00  0.00      PROA N  
ATOM   1870  CA  LYS A 231     207.290 116.639 160.262  0.00  0.00      PROA C  
ATOM   1871  C   LYS A 231     207.811 116.037 158.968  0.00  0.00      PROA C  
ATOM   1872  O   LYS A 231     207.194 115.155 158.366  0.00  0.00      PROA O  
ATOM   1873  CB  LYS A 231     207.304 115.585 161.396  0.00  0.00      PROA C  
ATOM   1874  CG  LYS A 231     208.680 114.957 161.671  0.00  0.00      PROA C  
ATOM   1875  CD  LYS A 231     208.644 113.988 162.868  0.00  0.00      PROA C  
ATOM   1876  CE  LYS A 231     209.997 113.310 163.142  0.00  0.00      PROA C  
ATOM   1877  NZ  LYS A 231     209.903 112.392 164.303  0.00  0.00      PROA N1+
ATOM   1878  N   ALA A 232     208.978 116.520 158.504  0.00  0.00      PROA N  
ATOM   1879  CA  ALA A 232     209.647 116.010 157.329  0.00  0.00      PROA C  
ATOM   1880  C   ALA A 232     211.086 115.684 157.702  0.00  0.00      PROA C  
ATOM   1881  O   ALA A 232     211.866 116.553 158.096  0.00  0.00      PROA O  
ATOM   1882  CB  ALA A 232     209.593 117.035 156.176  0.00  0.00      PROA C  
ATOM   1883  N   GLY A 233     211.475 114.391 157.614  0.00  0.00      PROA N  
ATOM   1884  CA  GLY A 233     212.764 113.912 158.121  0.00  0.00      PROA C  
ATOM   1885  C   GLY A 233     212.924 114.110 159.615  0.00  0.00      PROA C  
ATOM   1886  O   GLY A 233     212.146 113.595 160.417  0.00  0.00      PROA O  
ATOM   1887  N   SER A 234     213.954 114.871 160.028  0.00  0.00      PROA N  
ATOM   1888  CA  SER A 234     214.204 115.204 161.427  0.00  0.00      PROA C  
ATOM   1889  C   SER A 234     213.723 116.604 161.793  0.00  0.00      PROA C  
ATOM   1890  O   SER A 234     213.902 117.057 162.923  0.00  0.00      PROA O  
ATOM   1891  CB  SER A 234     215.720 115.083 161.774  0.00  0.00      PROA C  
ATOM   1892  OG  SER A 234     216.555 115.899 160.937  0.00  0.00      PROA O  
ATOM   1893  N   LYS A 235     213.080 117.326 160.852  0.00  0.00      PROA N  
ATOM   1894  CA  LYS A 235     212.660 118.704 161.038  0.00  0.00      PROA C  
ATOM   1895  C   LYS A 235     211.153 118.831 161.218  0.00  0.00      PROA C  
ATOM   1896  O   LYS A 235     210.357 118.229 160.494  0.00  0.00      PROA O  
ATOM   1897  CB  LYS A 235     213.131 119.604 159.864  0.00  0.00      PROA C  
ATOM   1898  CG  LYS A 235     212.674 121.073 159.952  0.00  0.00      PROA C  
ATOM   1899  CD  LYS A 235     213.336 121.972 158.890  0.00  0.00      PROA C  
ATOM   1900  CE  LYS A 235     212.913 123.446 159.007  0.00  0.00      PROA C  
ATOM   1901  NZ  LYS A 235     213.623 124.284 158.009  0.00  0.00      PROA N1+
ATOM   1902  N   VAL A 236     210.729 119.640 162.211  0.00  0.00      PROA N  
ATOM   1903  CA  VAL A 236     209.332 119.947 162.470  0.00  0.00      PROA C  
ATOM   1904  C   VAL A 236     208.997 121.365 162.019  0.00  0.00      PROA C  
ATOM   1905  O   VAL A 236     209.766 122.316 162.182  0.00  0.00      PROA O  
ATOM   1906  CB  VAL A 236     208.905 119.721 163.923  0.00  0.00      PROA C  
ATOM   1907  CG1 VAL A 236     208.984 118.213 164.232  0.00  0.00      PROA C  
ATOM   1908  CG2 VAL A 236     209.767 120.535 164.911  0.00  0.00      PROA C  
ATOM   1909  N   TRP A 237     207.820 121.517 161.396  0.00  0.00      PROA N  
ATOM   1910  CA  TRP A 237     207.290 122.750 160.856  0.00  0.00      PROA C  
ATOM   1911  C   TRP A 237     205.963 123.045 161.553  0.00  0.00      PROA C  
ATOM   1912  O   TRP A 237     205.139 122.152 161.766  0.00  0.00      PROA O  
ATOM   1913  CB  TRP A 237     207.040 122.628 159.323  0.00  0.00      PROA C  
ATOM   1914  CG  TRP A 237     208.222 122.254 158.480  0.00  0.00      PROA C  
ATOM   1915  CD1 TRP A 237     208.733 120.991 158.301  0.00  0.00      PROA C  
ATOM   1916  CD2 TRP A 237     208.969 123.121 157.607  0.00  0.00      PROA C  
ATOM   1917  CE2 TRP A 237     209.918 122.311 156.937  0.00  0.00      PROA C  
ATOM   1918  CE3 TRP A 237     208.910 124.488 157.320  0.00  0.00      PROA C  
ATOM   1919  NE1 TRP A 237     209.761 121.033 157.385  0.00  0.00      PROA N  
ATOM   1920  CZ2 TRP A 237     210.794 122.834 155.996  0.00  0.00      PROA C  
ATOM   1921  CZ3 TRP A 237     209.790 125.012 156.368  0.00  0.00      PROA C  
ATOM   1922  CH2 TRP A 237     210.712 124.200 155.714  0.00  0.00      PROA C  
ATOM   1923  N   GLY A 238     205.732 124.319 161.942  0.00  0.00      PROA N  
ATOM   1924  CA  GLY A 238     204.532 124.742 162.664  0.00  0.00      PROA C  
ATOM   1925  C   GLY A 238     204.823 125.059 164.117  0.00  0.00      PROA C  
ATOM   1926  O   GLY A 238     205.968 125.382 164.449  0.00  0.00      PROA O  
ATOM   1927  N   PRO A 239     203.848 124.989 165.026  0.00  0.00      PROA N  
ATOM   1928  CA  PRO A 239     202.417 124.823 164.762  0.00  0.00      PROA C  
ATOM   1929  C   PRO A 239     201.798 125.888 163.856  0.00  0.00      PROA C  
ATOM   1930  O   PRO A 239     202.223 127.045 163.864  0.00  0.00      PROA O  
ATOM   1931  CB  PRO A 239     201.789 124.809 166.165  0.00  0.00      PROA C  
ATOM   1932  CG  PRO A 239     202.717 125.697 166.995  0.00  0.00      PROA C  
ATOM   1933  CD  PRO A 239     204.098 125.370 166.421  0.00  0.00      PROA C  
ATOM   1934  N   PHE A 240     200.788 125.495 163.060  0.00  0.00      PROA N  
ATOM   1935  CA  PHE A 240     200.052 126.367 162.165  0.00  0.00      PROA C  
ATOM   1936  C   PHE A 240     198.594 126.470 162.606  0.00  0.00      PROA C  
ATOM   1937  O   PHE A 240     197.942 125.466 162.906  0.00  0.00      PROA O  
ATOM   1938  CB  PHE A 240     200.072 125.843 160.702  0.00  0.00      PROA C  
ATOM   1939  CG  PHE A 240     201.478 125.642 160.200  0.00  0.00      PROA C  
ATOM   1940  CD1 PHE A 240     202.361 126.733 160.113  0.00  0.00      PROA C  
ATOM   1941  CD2 PHE A 240     201.908 124.385 159.733  0.00  0.00      PROA C  
ATOM   1942  CE1 PHE A 240     203.640 126.576 159.565  0.00  0.00      PROA C  
ATOM   1943  CE2 PHE A 240     203.188 124.223 159.189  0.00  0.00      PROA C  
ATOM   1944  CZ  PHE A 240     204.050 125.323 159.097  0.00  0.00      PROA C  
ATOM   1945  N   CYS A 241     198.055 127.705 162.658  0.00  0.00      PROA N  
ATOM   1946  CA  CYS A 241     196.673 127.983 163.010  0.00  0.00      PROA C  
ATOM   1947  C   CYS A 241     196.302 129.385 162.533  0.00  0.00      PROA C  
ATOM   1948  O   CYS A 241     197.155 130.138 162.058  0.00  0.00      PROA O  
ATOM   1949  CB  CYS A 241     196.360 127.838 164.530  0.00  0.00      PROA C  
ATOM   1950  SG  CYS A 241     197.274 128.991 165.605  0.00  0.00      PROA S  
ATOM   1951  N   GLY A 242     195.010 129.767 162.635  0.00  0.00      PROA N  
ATOM   1952  CA  GLY A 242     194.514 131.089 162.263  0.00  0.00      PROA C  
ATOM   1953  C   GLY A 242     193.706 131.099 160.996  0.00  0.00      PROA C  
ATOM   1954  O   GLY A 242     193.254 130.064 160.508  0.00  0.00      PROA O  
ATOM   1955  N   GLU A 243     193.466 132.312 160.454  0.00  0.00      PROA N  
ATOM   1956  CA  GLU A 243     192.685 132.503 159.240  0.00  0.00      PROA C  
ATOM   1957  C   GLU A 243     193.598 132.655 158.018  0.00  0.00      PROA C  
ATOM   1958  O   GLU A 243     193.210 132.401 156.877  0.00  0.00      PROA O  
ATOM   1959  CB  GLU A 243     191.803 133.766 159.429  0.00  0.00      PROA C  
ATOM   1960  CG  GLU A 243     190.656 133.955 158.397  0.00  0.00      PROA C  
ATOM   1961  CD  GLU A 243     190.998 134.839 157.200  0.00  0.00      PROA C  
ATOM   1962  OE1 GLU A 243     191.557 135.952 157.393  0.00  0.00      PROA O  
ATOM   1963  OE2 GLU A 243     190.660 134.457 156.046  0.00  0.00      PROA O1-
ATOM   1964  N   LYS A 244     194.884 133.009 158.232  0.00  0.00      PROA N  
ATOM   1965  CA  LYS A 244     195.886 133.053 157.182  0.00  0.00      PROA C  
ATOM   1966  C   LYS A 244     196.658 131.741 157.123  0.00  0.00      PROA C  
ATOM   1967  O   LYS A 244     197.302 131.332 158.091  0.00  0.00      PROA O  
ATOM   1968  CB  LYS A 244     196.859 134.249 157.376  0.00  0.00      PROA C  
ATOM   1969  CG  LYS A 244     198.084 134.298 156.438  0.00  0.00      PROA C  
ATOM   1970  CD  LYS A 244     197.726 134.554 154.960  0.00  0.00      PROA C  
ATOM   1971  CE  LYS A 244     198.954 134.645 154.033  0.00  0.00      PROA C  
ATOM   1972  NZ  LYS A 244     199.407 133.304 153.603  0.00  0.00      PROA N1+
ATOM   1973  N   SER A 245     196.614 131.033 155.971  0.00  0.00      PROA N  
ATOM   1974  CA  SER A 245     197.408 129.827 155.748  0.00  0.00      PROA C  
ATOM   1975  C   SER A 245     198.912 130.095 155.782  0.00  0.00      PROA C  
ATOM   1976  O   SER A 245     199.329 131.165 155.326  0.00  0.00      PROA O  
ATOM   1977  CB  SER A 245     197.055 129.094 154.416  0.00  0.00      PROA C  
ATOM   1978  OG  SER A 245     197.261 129.909 153.254  0.00  0.00      PROA O  
ATOM   1979  N   PRO A 246     199.785 129.228 156.288  0.00  0.00      PROA N  
ATOM   1980  CA  PRO A 246     201.221 129.329 156.026  0.00  0.00      PROA C  
ATOM   1981  C   PRO A 246     201.574 129.326 154.539  0.00  0.00      PROA C  
ATOM   1982  O   PRO A 246     200.822 128.800 153.713  0.00  0.00      PROA O  
ATOM   1983  CB  PRO A 246     201.812 128.124 156.770  0.00  0.00      PROA C  
ATOM   1984  CG  PRO A 246     200.699 127.079 156.711  0.00  0.00      PROA C  
ATOM   1985  CD  PRO A 246     199.430 127.920 156.856  0.00  0.00      PROA C  
ATOM   1986  N   GLU A 247     202.715 129.940 154.167  0.00  0.00      PROA N  
ATOM   1987  CA  GLU A 247     203.231 129.908 152.809  0.00  0.00      PROA C  
ATOM   1988  C   GLU A 247     203.588 128.479 152.347  0.00  0.00      PROA C  
ATOM   1989  O   GLU A 247     203.982 127.668 153.194  0.00  0.00      PROA O  
ATOM   1990  CB  GLU A 247     204.455 130.851 152.650  0.00  0.00      PROA C  
ATOM   1991  CG  GLU A 247     204.151 132.348 152.937  0.00  0.00      PROA C  
ATOM   1992  CD  GLU A 247     202.979 132.896 152.129  0.00  0.00      PROA C  
ATOM   1993  OE1 GLU A 247     203.076 132.956 150.875  0.00  0.00      PROA O  
ATOM   1994  OE2 GLU A 247     201.947 133.290 152.738  0.00  0.00      PROA O1-
ATOM   1995  N   PRO A 248     203.444 128.103 151.065  0.00  0.00      PROA N  
ATOM   1996  CA  PRO A 248     203.875 126.816 150.503  0.00  0.00      PROA C  
ATOM   1997  C   PRO A 248     205.189 126.218 151.002  0.00  0.00      PROA C  
ATOM   1998  O   PRO A 248     206.178 126.940 151.156  0.00  0.00      PROA O  
ATOM   1999  CB  PRO A 248     203.869 127.055 148.987  0.00  0.00      PROA C  
ATOM   2000  CG  PRO A 248     202.736 128.065 148.799  0.00  0.00      PROA C  
ATOM   2001  CD  PRO A 248     202.870 128.967 150.028  0.00  0.00      PROA C  
ATOM   2002  N   ILE A 249     205.223 124.893 151.243  0.00  0.00      PROA N  
ATOM   2003  CA  ILE A 249     206.365 124.214 151.843  0.00  0.00      PROA C  
ATOM   2004  C   ILE A 249     206.952 123.243 150.832  0.00  0.00      PROA C  
ATOM   2005  O   ILE A 249     206.291 122.326 150.344  0.00  0.00      PROA O  
ATOM   2006  CB  ILE A 249     206.020 123.483 153.152  0.00  0.00      PROA C  
ATOM   2007  CG1 ILE A 249     205.394 124.459 154.186  0.00  0.00      PROA C  
ATOM   2008  CG2 ILE A 249     207.283 122.790 153.725  0.00  0.00      PROA C  
ATOM   2009  CD  ILE A 249     204.907 123.781 155.473  0.00  0.00      PROA C  
ATOM   2010  N   SER A 250     208.242 123.421 150.481  0.00  0.00      PROA N  
ATOM   2011  CA  SER A 250     208.961 122.503 149.606  0.00  0.00      PROA C  
ATOM   2012  C   SER A 250     209.887 121.660 150.462  0.00  0.00      PROA C  
ATOM   2013  O   SER A 250     210.884 122.143 151.000  0.00  0.00      PROA O  
ATOM   2014  CB  SER A 250     209.779 123.248 148.512  0.00  0.00      PROA C  
ATOM   2015  OG  SER A 250     210.430 122.356 147.598  0.00  0.00      PROA O  
ATOM   2016  N   THR A 251     209.570 120.361 150.630  0.00  0.00      PROA N  
ATOM   2017  CA  THR A 251     210.340 119.470 151.496  0.00  0.00      PROA C  
ATOM   2018  C   THR A 251     211.540 118.876 150.771  0.00  0.00      PROA C  
ATOM   2019  O   THR A 251     211.622 118.860 149.542  0.00  0.00      PROA O  
ATOM   2020  CB  THR A 251     209.524 118.345 152.152  0.00  0.00      PROA C  
ATOM   2021  CG2 THR A 251     208.217 118.907 152.735  0.00  0.00      PROA C  
ATOM   2022  OG1 THR A 251     209.206 117.269 151.277  0.00  0.00      PROA O  
ATOM   2023  N   GLN A 252     212.517 118.362 151.545  0.00  0.00      PROA N  
ATOM   2024  CA  GLN A 252     213.699 117.694 151.028  0.00  0.00      PROA C  
ATOM   2025  C   GLN A 252     213.628 116.194 151.312  0.00  0.00      PROA C  
ATOM   2026  O   GLN A 252     214.644 115.502 151.386  0.00  0.00      PROA O  
ATOM   2027  CB  GLN A 252     214.976 118.302 151.669  0.00  0.00      PROA C  
ATOM   2028  CG  GLN A 252     215.178 119.818 151.406  0.00  0.00      PROA C  
ATOM   2029  CD  GLN A 252     215.091 120.175 149.917  0.00  0.00      PROA C  
ATOM   2030  NE2 GLN A 252     214.258 121.184 149.574  0.00  0.00      PROA N  
ATOM   2031  OE1 GLN A 252     215.768 119.584 149.069  0.00  0.00      PROA O  
ATOM   2032  N   SER A 253     212.406 115.651 151.495  0.00  0.00      PROA N  
ATOM   2033  CA  SER A 253     212.190 114.279 151.935  0.00  0.00      PROA C  
ATOM   2034  C   SER A 253     211.176 113.573 151.043  0.00  0.00      PROA C  
ATOM   2035  O   SER A 253     210.367 114.193 150.350  0.00  0.00      PROA O  
ATOM   2036  CB  SER A 253     211.681 114.233 153.410  0.00  0.00      PROA C  
ATOM   2037  OG  SER A 253     211.570 112.897 153.921  0.00  0.00      PROA O  
ATOM   2038  N   HIS A 254     211.203 112.224 151.054  0.00  0.00      PROA N  
ATOM   2039  CA  HIS A 254     210.213 111.377 150.408  0.00  0.00      PROA C  
ATOM   2040  C   HIS A 254     209.212 110.839 151.429  0.00  0.00      PROA C  
ATOM   2041  O   HIS A 254     208.296 110.091 151.086  0.00  0.00      PROA O  
ATOM   2042  CB  HIS A 254     210.901 110.177 149.703  0.00  0.00      PROA C  
ATOM   2043  CG  HIS A 254     211.653 109.259 150.639  0.00  0.00      PROA C  
ATOM   2044  CD2 HIS A 254     211.212 108.174 151.340  0.00  0.00      PROA C  
ATOM   2045  ND1 HIS A 254     213.021 109.282 150.813  0.00  0.00      PROA N  
ATOM   2046  CE1 HIS A 254     213.344 108.241 151.620  0.00  0.00      PROA C  
ATOM   2047  NE2 HIS A 254     212.277 107.540 151.970  0.00  0.00      PROA N  
ATOM   2048  N   SER A 255     209.360 111.218 152.718  0.00  0.00      PROA N  
ATOM   2049  CA  SER A 255     208.463 110.822 153.796  0.00  0.00      PROA C  
ATOM   2050  C   SER A 255     208.054 112.016 154.654  0.00  0.00      PROA C  
ATOM   2051  O   SER A 255     208.881 112.706 155.255  0.00  0.00      PROA O  
ATOM   2052  CB  SER A 255     209.024 109.678 154.695  0.00  0.00      PROA C  
ATOM   2053  OG  SER A 255     210.291 109.985 155.291  0.00  0.00      PROA O  
ATOM   2054  N   ILE A 256     206.737 112.301 154.709  0.00  0.00      PROA N  
ATOM   2055  CA  ILE A 256     206.160 113.415 155.455  0.00  0.00      PROA C  
ATOM   2056  C   ILE A 256     205.068 112.893 156.376  0.00  0.00      PROA C  
ATOM   2057  O   ILE A 256     204.204 112.119 155.962  0.00  0.00      PROA O  
ATOM   2058  CB  ILE A 256     205.562 114.515 154.563  0.00  0.00      PROA C  
ATOM   2059  CG1 ILE A 256     206.599 115.048 153.545  0.00  0.00      PROA C  
ATOM   2060  CG2 ILE A 256     205.006 115.669 155.436  0.00  0.00      PROA C  
ATOM   2061  CD  ILE A 256     206.004 116.057 152.559  0.00  0.00      PROA C  
ATOM   2062  N   GLN A 257     205.073 113.319 157.657  0.00  0.00      PROA N  
ATOM   2063  CA  GLN A 257     204.009 113.039 158.604  0.00  0.00      PROA C  
ATOM   2064  C   GLN A 257     203.348 114.346 159.034  0.00  0.00      PROA C  
ATOM   2065  O   GLN A 257     203.997 115.266 159.532  0.00  0.00      PROA O  
ATOM   2066  CB  GLN A 257     204.497 112.281 159.873  0.00  0.00      PROA C  
ATOM   2067  CG  GLN A 257     205.080 110.864 159.622  0.00  0.00      PROA C  
ATOM   2068  CD  GLN A 257     206.511 110.882 159.072  0.00  0.00      PROA C  
ATOM   2069  NE2 GLN A 257     206.720 110.308 157.865  0.00  0.00      PROA N  
ATOM   2070  OE1 GLN A 257     207.445 111.370 159.716  0.00  0.00      PROA O  
ATOM   2071  N   ILE A 258     202.023 114.462 158.847  0.00  0.00      PROA N  
ATOM   2072  CA  ILE A 258     201.246 115.648 159.171  0.00  0.00      PROA C  
ATOM   2073  C   ILE A 258     200.271 115.282 160.277  0.00  0.00      PROA C  
ATOM   2074  O   ILE A 258     199.534 114.300 160.176  0.00  0.00      PROA O  
ATOM   2075  CB  ILE A 258     200.479 116.183 157.952  0.00  0.00      PROA C  
ATOM   2076  CG1 ILE A 258     201.453 116.534 156.798  0.00  0.00      PROA C  
ATOM   2077  CG2 ILE A 258     199.582 117.378 158.356  0.00  0.00      PROA C  
ATOM   2078  CD  ILE A 258     200.775 116.946 155.486  0.00  0.00      PROA C  
ATOM   2079  N   LEU A 259     200.245 116.059 161.378  0.00  0.00      PROA N  
ATOM   2080  CA  LEU A 259     199.322 115.847 162.475  0.00  0.00      PROA C  
ATOM   2081  C   LEU A 259     198.470 117.086 162.679  0.00  0.00      PROA C  
ATOM   2082  O   LEU A 259     198.975 118.198 162.835  0.00  0.00      PROA O  
ATOM   2083  CB  LEU A 259     200.074 115.496 163.785  0.00  0.00      PROA C  
ATOM   2084  CG  LEU A 259     199.195 115.242 165.035  0.00  0.00      PROA C  
ATOM   2085  CD1 LEU A 259     198.252 114.042 164.863  0.00  0.00      PROA C  
ATOM   2086  CD2 LEU A 259     200.076 115.024 166.273  0.00  0.00      PROA C  
ATOM   2087  N   PHE A 260     197.139 116.905 162.685  0.00  0.00      PROA N  
ATOM   2088  CA  PHE A 260     196.162 117.937 162.954  0.00  0.00      PROA C  
ATOM   2089  C   PHE A 260     195.398 117.579 164.223  0.00  0.00      PROA C  
ATOM   2090  O   PHE A 260     194.872 116.476 164.361  0.00  0.00      PROA O  
ATOM   2091  CB  PHE A 260     195.216 118.116 161.729  0.00  0.00      PROA C  
ATOM   2092  CG  PHE A 260     194.025 119.009 161.990  0.00  0.00      PROA C  
ATOM   2093  CD1 PHE A 260     194.218 120.344 162.382  0.00  0.00      PROA C  
ATOM   2094  CD2 PHE A 260     192.711 118.530 161.840  0.00  0.00      PROA C  
ATOM   2095  CE1 PHE A 260     193.126 121.179 162.648  0.00  0.00      PROA C  
ATOM   2096  CE2 PHE A 260     191.614 119.361 162.103  0.00  0.00      PROA C  
ATOM   2097  CZ  PHE A 260     191.824 120.684 162.510  0.00  0.00      PROA C  
ATOM   2098  N   ARG A 261     195.334 118.501 165.194  0.00  0.00      PROA N  
ATOM   2099  CA  ARG A 261     194.643 118.283 166.449  0.00  0.00      PROA C  
ATOM   2100  C   ARG A 261     193.548 119.309 166.691  0.00  0.00      PROA C  
ATOM   2101  O   ARG A 261     193.772 120.516 166.574  0.00  0.00      PROA O  
ATOM   2102  CB  ARG A 261     195.642 118.224 167.635  0.00  0.00      PROA C  
ATOM   2103  CG  ARG A 261     195.012 118.317 169.042  0.00  0.00      PROA C  
ATOM   2104  CD  ARG A 261     195.984 118.031 170.196  0.00  0.00      PROA C  
ATOM   2105  NE  ARG A 261     196.260 116.555 170.198  0.00  0.00      PROA N  
ATOM   2106  CZ  ARG A 261     197.416 115.966 169.915  0.00  0.00      PROA C  
ATOM   2107  NH1 ARG A 261     198.514 116.615 169.607  0.00  0.00      PROA N1+
ATOM   2108  NH2 ARG A 261     197.473 114.648 169.958  0.00  0.00      PROA N  
ATOM   2109  N   SER A 262     192.332 118.837 167.043  0.00  0.00      PROA N  
ATOM   2110  CA  SER A 262     191.215 119.665 167.475  0.00  0.00      PROA C  
ATOM   2111  C   SER A 262     190.872 119.368 168.931  0.00  0.00      PROA C  
ATOM   2112  O   SER A 262     190.865 118.214 169.369  0.00  0.00      PROA O  
ATOM   2113  CB  SER A 262     189.916 119.497 166.619  0.00  0.00      PROA C  
ATOM   2114  OG  SER A 262     189.345 118.183 166.679  0.00  0.00      PROA O  
ATOM   2115  N   ASP A 263     190.593 120.409 169.742  0.00  0.00      PROA N  
ATOM   2116  CA  ASP A 263     190.137 120.236 171.112  0.00  0.00      PROA C  
ATOM   2117  C   ASP A 263     188.598 120.184 171.191  0.00  0.00      PROA C  
ATOM   2118  O   ASP A 263     187.911 119.855 170.222  0.00  0.00      PROA O  
ATOM   2119  CB  ASP A 263     190.849 121.223 172.096  0.00  0.00      PROA C  
ATOM   2120  CG  ASP A 263     190.344 122.664 172.178  0.00  0.00      PROA C  
ATOM   2121  OD1 ASP A 263     189.339 123.049 171.533  0.00  0.00      PROA O  
ATOM   2122  OD2 ASP A 263     190.959 123.425 172.978  0.00  0.00      PROA O1-
ATOM   2123  N   ASN A 264     188.010 120.454 172.374  0.00  0.00      PROA N  
ATOM   2124  CA  ASN A 264     186.595 120.258 172.644  0.00  0.00      PROA C  
ATOM   2125  C   ASN A 264     185.750 121.518 172.394  0.00  0.00      PROA C  
ATOM   2126  O   ASN A 264     184.591 121.598 172.805  0.00  0.00      PROA O  
ATOM   2127  CB  ASN A 264     186.389 119.689 174.084  0.00  0.00      PROA C  
ATOM   2128  CG  ASN A 264     186.877 120.598 175.214  0.00  0.00      PROA C  
ATOM   2129  ND2 ASN A 264     186.687 120.118 176.467  0.00  0.00      PROA N  
ATOM   2130  OD1 ASN A 264     187.415 121.693 175.033  0.00  0.00      PROA O  
ATOM   2131  N   SER A 265     186.305 122.524 171.694  0.00  0.00      PROA N  
ATOM   2132  CA  SER A 265     185.669 123.811 171.447  0.00  0.00      PROA C  
ATOM   2133  C   SER A 265     185.834 124.238 169.986  0.00  0.00      PROA C  
ATOM   2134  O   SER A 265     186.662 123.712 169.241  0.00  0.00      PROA O  
ATOM   2135  CB  SER A 265     186.257 124.903 172.398  0.00  0.00      PROA C  
ATOM   2136  OG  SER A 265     185.627 126.188 172.287  0.00  0.00      PROA O  
ATOM   2137  N   GLY A 266     185.008 125.216 169.537  0.00  0.00      PROA N  
ATOM   2138  CA  GLY A 266     185.123 125.873 168.234  0.00  0.00      PROA C  
ATOM   2139  C   GLY A 266     184.352 125.237 167.096  0.00  0.00      PROA C  
ATOM   2140  O   GLY A 266     184.266 124.017 166.952  0.00  0.00      PROA O  
ATOM   2141  N   GLU A 267     183.787 126.095 166.223  0.00  0.00      PROA N  
ATOM   2142  CA  GLU A 267     182.996 125.723 165.058  0.00  0.00      PROA C  
ATOM   2143  C   GLU A 267     183.708 126.139 163.765  0.00  0.00      PROA C  
ATOM   2144  O   GLU A 267     183.100 126.365 162.719  0.00  0.00      PROA O  
ATOM   2145  CB  GLU A 267     181.556 126.321 165.119  0.00  0.00      PROA C  
ATOM   2146  CG  GLU A 267     180.549 125.569 166.037  0.00  0.00      PROA C  
ATOM   2147  CD  GLU A 267     180.774 125.731 167.538  0.00  0.00      PROA C  
ATOM   2148  OE1 GLU A 267     180.789 126.885 168.041  0.00  0.00      PROA O  
ATOM   2149  OE2 GLU A 267     180.877 124.689 168.242  0.00  0.00      PROA O1-
ATOM   2150  N   ASN A 268     185.046 126.282 163.814  0.00  0.00      PROA N  
ATOM   2151  CA  ASN A 268     185.893 126.650 162.689  0.00  0.00      PROA C  
ATOM   2152  C   ASN A 268     185.854 125.665 161.513  0.00  0.00      PROA C  
ATOM   2153  O   ASN A 268     185.738 124.449 161.680  0.00  0.00      PROA O  
ATOM   2154  CB  ASN A 268     187.347 126.895 163.153  0.00  0.00      PROA C  
ATOM   2155  CG  ASN A 268     187.350 128.023 164.179  0.00  0.00      PROA C  
ATOM   2156  ND2 ASN A 268     187.771 129.235 163.757  0.00  0.00      PROA N  
ATOM   2157  OD1 ASN A 268     186.992 127.841 165.346  0.00  0.00      PROA O  
ATOM   2158  N   ARG A 269     185.911 126.194 160.276  0.00  0.00      PROA N  
ATOM   2159  CA  ARG A 269     185.577 125.458 159.071  0.00  0.00      PROA C  
ATOM   2160  C   ARG A 269     186.634 124.472 158.568  0.00  0.00      PROA C  
ATOM   2161  O   ARG A 269     186.317 123.541 157.826  0.00  0.00      PROA O  
ATOM   2162  CB  ARG A 269     185.155 126.427 157.939  0.00  0.00      PROA C  
ATOM   2163  CG  ARG A 269     183.922 127.278 158.317  0.00  0.00      PROA C  
ATOM   2164  CD  ARG A 269     183.355 128.146 157.183  0.00  0.00      PROA C  
ATOM   2165  NE  ARG A 269     182.539 127.262 156.283  0.00  0.00      PROA N  
ATOM   2166  CZ  ARG A 269     182.785 127.003 155.006  0.00  0.00      PROA C  
ATOM   2167  NH1 ARG A 269     183.900 127.346 154.404  0.00  0.00      PROA N1+
ATOM   2168  NH2 ARG A 269     181.861 126.388 154.295  0.00  0.00      PROA N  
ATOM   2169  N   GLY A 270     187.912 124.616 158.982  0.00  0.00      PROA N  
ATOM   2170  CA  GLY A 270     188.970 123.673 158.633  0.00  0.00      PROA C  
ATOM   2171  C   GLY A 270     189.868 124.114 157.512  0.00  0.00      PROA C  
ATOM   2172  O   GLY A 270     190.157 125.298 157.350  0.00  0.00      PROA O  
ATOM   2173  N   TRP A 271     190.407 123.155 156.743  0.00  0.00      PROA N  
ATOM   2174  CA  TRP A 271     191.516 123.434 155.852  0.00  0.00      PROA C  
ATOM   2175  C   TRP A 271     191.642 122.406 154.729  0.00  0.00      PROA C  
ATOM   2176  O   TRP A 271     191.135 121.283 154.805  0.00  0.00      PROA O  
ATOM   2177  CB  TRP A 271     192.857 123.529 156.648  0.00  0.00      PROA C  
ATOM   2178  CG  TRP A 271     193.169 122.339 157.507  0.00  0.00      PROA C  
ATOM   2179  CD1 TRP A 271     192.834 122.165 158.828  0.00  0.00      PROA C  
ATOM   2180  CD2 TRP A 271     193.832 121.132 157.090  0.00  0.00      PROA C  
ATOM   2181  CE2 TRP A 271     193.836 120.262 158.208  0.00  0.00      PROA C  
ATOM   2182  CE3 TRP A 271     194.423 120.720 155.894  0.00  0.00      PROA C  
ATOM   2183  NE1 TRP A 271     193.231 120.914 159.242  0.00  0.00      PROA N  
ATOM   2184  CZ2 TRP A 271     194.379 118.988 158.136  0.00  0.00      PROA C  
ATOM   2185  CZ3 TRP A 271     194.982 119.443 155.832  0.00  0.00      PROA C  
ATOM   2186  CH2 TRP A 271     194.957 118.588 156.929  0.00  0.00      PROA C  
ATOM   2187  N   ARG A 272     192.352 122.790 153.645  0.00  0.00      PROA N  
ATOM   2188  CA  ARG A 272     192.680 121.919 152.533  0.00  0.00      PROA C  
ATOM   2189  C   ARG A 272     194.061 122.248 151.972  0.00  0.00      PROA C  
ATOM   2190  O   ARG A 272     194.477 123.407 151.902  0.00  0.00      PROA O  
ATOM   2191  CB  ARG A 272     191.615 121.979 151.397  0.00  0.00      PROA C  
ATOM   2192  CG  ARG A 272     191.994 121.198 150.114  0.00  0.00      PROA C  
ATOM   2193  CD  ARG A 272     190.860 121.036 149.087  0.00  0.00      PROA C  
ATOM   2194  NE  ARG A 272     190.800 122.258 148.219  0.00  0.00      PROA N  
ATOM   2195  CZ  ARG A 272     191.520 122.453 147.125  0.00  0.00      PROA C  
ATOM   2196  NH1 ARG A 272     191.199 123.472 146.361  0.00  0.00      PROA N1+
ATOM   2197  NH2 ARG A 272     192.574 121.745 146.795  0.00  0.00      PROA N  
ATOM   2198  N   LEU A 273     194.818 121.220 151.544  0.00  0.00      PROA N  
ATOM   2199  CA  LEU A 273     196.057 121.414 150.818  0.00  0.00      PROA C  
ATOM   2200  C   LEU A 273     196.194 120.327 149.764  0.00  0.00      PROA C  
ATOM   2201  O   LEU A 273     195.572 119.264 149.843  0.00  0.00      PROA O  
ATOM   2202  CB  LEU A 273     197.296 121.468 151.759  0.00  0.00      PROA C  
ATOM   2203  CG  LEU A 273     197.680 120.168 152.498  0.00  0.00      PROA C  
ATOM   2204  CD1 LEU A 273     198.751 119.357 151.747  0.00  0.00      PROA C  
ATOM   2205  CD2 LEU A 273     198.178 120.479 153.917  0.00  0.00      PROA C  
ATOM   2206  N   SER A 274     197.003 120.576 148.719  0.00  0.00      PROA N  
ATOM   2207  CA  SER A 274     197.355 119.573 147.724  0.00  0.00      PROA C  
ATOM   2208  C   SER A 274     198.851 119.329 147.785  0.00  0.00      PROA C  
ATOM   2209  O   SER A 274     199.638 120.215 148.130  0.00  0.00      PROA O  
ATOM   2210  CB  SER A 274     196.920 119.904 146.259  0.00  0.00      PROA C  
ATOM   2211  OG  SER A 274     197.679 120.936 145.621  0.00  0.00      PROA O  
ATOM   2212  N   TYR A 275     199.279 118.087 147.494  0.00  0.00      PROA N  
ATOM   2213  CA  TYR A 275     200.680 117.722 147.476  0.00  0.00      PROA C  
ATOM   2214  C   TYR A 275     201.024 117.170 146.095  0.00  0.00      PROA C  
ATOM   2215  O   TYR A 275     200.214 116.506 145.442  0.00  0.00      PROA O  
ATOM   2216  CB  TYR A 275     201.060 116.740 148.631  0.00  0.00      PROA C  
ATOM   2217  CG  TYR A 275     200.673 115.300 148.398  0.00  0.00      PROA C  
ATOM   2218  CD1 TYR A 275     201.575 114.445 147.740  0.00  0.00      PROA C  
ATOM   2219  CD2 TYR A 275     199.452 114.780 148.860  0.00  0.00      PROA C  
ATOM   2220  CE1 TYR A 275     201.237 113.113 147.488  0.00  0.00      PROA C  
ATOM   2221  CE2 TYR A 275     199.118 113.437 148.624  0.00  0.00      PROA C  
ATOM   2222  CZ  TYR A 275     200.006 112.612 147.919  0.00  0.00      PROA C  
ATOM   2223  OH  TYR A 275     199.670 111.284 147.609  0.00  0.00      PROA O  
ATOM   2224  N   ARG A 276     202.255 117.455 145.624  0.00  0.00      PROA N  
ATOM   2225  CA  ARG A 276     202.785 116.956 144.365  0.00  0.00      PROA C  
ATOM   2226  C   ARG A 276     204.279 116.720 144.494  0.00  0.00      PROA C  
ATOM   2227  O   ARG A 276     204.963 117.411 145.253  0.00  0.00      PROA O  
ATOM   2228  CB  ARG A 276     202.529 117.913 143.165  0.00  0.00      PROA C  
ATOM   2229  CG  ARG A 276     201.032 118.061 142.833  0.00  0.00      PROA C  
ATOM   2230  CD  ARG A 276     200.721 118.905 141.592  0.00  0.00      PROA C  
ATOM   2231  NE  ARG A 276     199.226 118.932 141.453  0.00  0.00      PROA N  
ATOM   2232  CZ  ARG A 276     198.418 119.630 142.240  0.00  0.00      PROA C  
ATOM   2233  NH1 ARG A 276     198.860 120.533 143.084  0.00  0.00      PROA N1+
ATOM   2234  NH2 ARG A 276     197.121 119.407 142.200  0.00  0.00      PROA N  
ATOM   2235  N   ALA A 277     204.823 115.723 143.767  0.00  0.00      PROA N  
ATOM   2236  CA  ALA A 277     206.222 115.355 143.856  0.00  0.00      PROA C  
ATOM   2237  C   ALA A 277     206.909 115.301 142.495  0.00  0.00      PROA C  
ATOM   2238  O   ALA A 277     206.445 114.617 141.581  0.00  0.00      PROA O  
ATOM   2239  CB  ALA A 277     206.350 113.990 144.557  0.00  0.00      PROA C  
ATOM   2240  N   HIS A 278     208.052 116.015 142.363  0.00  0.00      PROA N  
ATOM   2241  CA  HIS A 278     208.807 116.246 141.131  0.00  0.00      PROA C  
ATOM   2242  C   HIS A 278     209.853 117.344 141.359  0.00  0.00      PROA C  
ATOM   2243  O   HIS A 278     209.922 117.937 142.436  0.00  0.00      PROA O  
ATOM   2244  CB  HIS A 278     207.923 116.619 139.893  0.00  0.00      PROA C  
ATOM   2245  CG  HIS A 278     208.649 117.024 138.632  0.00  0.00      PROA C  
ATOM   2246  CD2 HIS A 278     209.121 116.251 137.613  0.00  0.00      PROA C  
ATOM   2247  ND1 HIS A 278     208.755 118.328 138.190  0.00  0.00      PROA N  
ATOM   2248  CE1 HIS A 278     209.306 118.289 136.952  0.00  0.00      PROA C  
ATOM   2249  NE2 HIS A 278     209.547 117.048 136.557  0.00  0.00      PROA N  
ATOM   2250  N   HIS A 279     210.710 117.600 140.341  0.00  0.00      PROA N  
ATOM   2251  CA  HIS A 279     211.771 118.608 140.316  0.00  0.00      PROA C  
ATOM   2252  C   HIS A 279     212.921 118.390 139.323  0.00  0.00      PROA C  
ATOM   2253  O   HIS A 279     214.035 118.003 139.673  0.00  0.00      PROA O  
ATOM   2254  CB  HIS A 279     212.331 119.044 141.712  0.00  0.00      PROA C  
ATOM   2255  CG  HIS A 279     211.555 120.097 142.466  0.00  0.00      PROA C  
ATOM   2256  CD2 HIS A 279     211.700 120.474 143.768  0.00  0.00      PROA C  
ATOM   2257  ND1 HIS A 279     210.584 120.932 141.942  0.00  0.00      PROA N  
ATOM   2258  CE1 HIS A 279     210.191 121.767 142.937  0.00  0.00      PROA C  
ATOM   2259  NE2 HIS A 279     210.841 121.527 144.066  0.00  0.00      PROA N  
ATOM   2260  N   HIS A 280     212.698 118.630 138.008  0.00  0.00      PROA N  
ATOM   2261  CA  HIS A 280     211.419 118.953 137.379  0.00  0.00      PROA C  
ATOM   2262  C   HIS A 280     211.372 118.484 135.930  0.00  0.00      PROA C  
ATOM   2263  O   HIS A 280     210.399 117.861 135.506  0.00  0.00      PROA O  
ATOM   2264  CB  HIS A 280     211.024 120.447 137.534  0.00  0.00      PROA C  
ATOM   2265  CG  HIS A 280     210.532 120.741 138.927  0.00  0.00      PROA C  
ATOM   2266  CD2 HIS A 280     211.101 121.456 139.938  0.00  0.00      PROA C  
ATOM   2267  ND1 HIS A 280     209.277 120.379 139.382  0.00  0.00      PROA N  
ATOM   2268  CE1 HIS A 280     209.147 120.868 140.638  0.00  0.00      PROA C  
ATOM   2269  NE2 HIS A 280     210.231 121.530 141.022  0.00  0.00      PROA N  
ATOM   2270  N   HIS A 281     212.431 118.761 135.145  0.00  0.00      PROA N  
ATOM   2271  CA  HIS A 281     212.515 118.472 133.716  0.00  0.00      PROA C  
ATOM   2272  C   HIS A 281     213.785 119.114 133.191  0.00  0.00      PROA C  
ATOM   2273  O   HIS A 281     213.888 120.333 133.088  0.00  0.00      PROA O  
ATOM   2274  CB  HIS A 281     211.303 118.945 132.846  0.00  0.00      PROA C  
ATOM   2275  CG  HIS A 281     210.783 120.336 133.129  0.00  0.00      PROA C  
ATOM   2276  CD2 HIS A 281     209.706 120.722 133.870  0.00  0.00      PROA C  
ATOM   2277  ND1 HIS A 281     211.203 121.470 132.467  0.00  0.00      PROA N  
ATOM   2278  CE1 HIS A 281     210.387 122.487 132.851  0.00  0.00      PROA C  
ATOM   2279  NE2 HIS A 281     209.463 122.078 133.704  0.00  0.00      PROA N  
ATOM   2280  N   HIS A 282     214.827 118.294 132.934  0.00  0.00      PROA N  
ATOM   2281  CA  HIS A 282     216.186 118.666 132.520  0.00  0.00      PROA C  
ATOM   2282  C   HIS A 282     216.998 119.494 133.535  0.00  0.00      PROA C  
ATOM   2283  O   HIS A 282     218.221 119.371 133.597  0.00  0.00      PROA O  
ATOM   2284  CB  HIS A 282     216.231 119.292 131.090  0.00  0.00      PROA C  
ATOM   2285  CG  HIS A 282     215.911 120.770 130.977  0.00  0.00      PROA C  
ATOM   2286  CD2 HIS A 282     216.603 121.853 131.434  0.00  0.00      PROA C  
ATOM   2287  ND1 HIS A 282     214.876 121.282 130.217  0.00  0.00      PROA N  
ATOM   2288  CE1 HIS A 282     214.970 122.633 130.268  0.00  0.00      PROA C  
ATOM   2289  NE2 HIS A 282     216.007 123.028 130.993  0.00  0.00      PROA N  
ATOM   2290  N   HIS A 283     216.311 120.279 134.387  0.00  0.00      PROA N  
ATOM   2291  CA  HIS A 283     216.771 120.976 135.574  0.00  0.00      PROA C  
ATOM   2292  C   HIS A 283     217.625 122.257 135.315  0.00  0.00      PROA C  
ATOM   2293  CB  HIS A 283     217.410 120.026 136.625  0.00  0.00      PROA C  
ATOM   2294  CG  HIS A 283     217.354 120.552 138.043  0.00  0.00      PROA C  
ATOM   2295  CD2 HIS A 283     216.725 120.035 139.139  0.00  0.00      PROA C  
ATOM   2296  ND1 HIS A 283     218.011 121.681 138.490  0.00  0.00      PROA N  
ATOM   2297  CE1 HIS A 283     217.747 121.808 139.813  0.00  0.00      PROA C  
ATOM   2298  NE2 HIS A 283     216.970 120.830 140.255  0.00  0.00      PROA N  
ATOM   2299  OT1 HIS A 283     218.684 122.207 134.636  0.00  0.00      PROA O  
ATOM   2300  OT2 HIS A 283     217.224 123.342 135.821  0.00  0.00      PROA O  
TER    2301      HIS A 283 
ATOM   2302  N   HIS B   2     158.343 114.946 182.784  0.00  0.00      PROB N  
ATOM   2303  CA  HIS B   2     158.417 115.637 181.435  0.00  0.00      PROB C  
ATOM   2304  C   HIS B   2     157.364 115.174 180.429  0.00  0.00      PROB C  
ATOM   2305  O   HIS B   2     156.937 114.019 180.441  0.00  0.00      PROB O  
ATOM   2306  CB  HIS B   2     159.838 115.468 180.806  0.00  0.00      PROB C  
ATOM   2307  CG  HIS B   2     160.958 116.073 181.621  0.00  0.00      PROB C  
ATOM   2308  CD2 HIS B   2     161.559 117.292 181.503  0.00  0.00      PROB C  
ATOM   2309  ND1 HIS B   2     161.718 115.371 182.537  0.00  0.00      PROB N  
ATOM   2310  CE1 HIS B   2     162.715 116.194 182.948  0.00  0.00      PROB C  
ATOM   2311  NE2 HIS B   2     162.659 117.372 182.348  0.00  0.00      PROB N  
ATOM   2312  N   THR B   3     156.909 116.068 179.521  0.00  0.00      PROB N  
ATOM   2313  CA  THR B   3     155.917 115.733 178.496  0.00  0.00      PROB C  
ATOM   2314  C   THR B   3     156.359 116.255 177.136  0.00  0.00      PROB C  
ATOM   2315  O   THR B   3     156.629 117.442 176.950  0.00  0.00      PROB O  
ATOM   2316  CB  THR B   3     154.484 116.159 178.853  0.00  0.00      PROB C  
ATOM   2317  CG2 THR B   3     154.386 117.652 179.212  0.00  0.00      PROB C  
ATOM   2318  OG1 THR B   3     153.534 115.898 177.822  0.00  0.00      PROB O  
ATOM   2319  N   VAL B   4     156.482 115.348 176.149  0.00  0.00      PROB N  
ATOM   2320  CA  VAL B   4     156.943 115.645 174.801  0.00  0.00      PROB C  
ATOM   2321  C   VAL B   4     155.905 115.146 173.800  0.00  0.00      PROB C  
ATOM   2322  O   VAL B   4     155.372 114.044 173.926  0.00  0.00      PROB O  
ATOM   2323  CB  VAL B   4     158.309 115.008 174.518  0.00  0.00      PROB C  
ATOM   2324  CG1 VAL B   4     158.762 115.246 173.061  0.00  0.00      PROB C  
ATOM   2325  CG2 VAL B   4     159.358 115.595 175.485  0.00  0.00      PROB C  
ATOM   2326  N   GLU B   5     155.569 115.943 172.768  0.00  0.00      PROB N  
ATOM   2327  CA  GLU B   5     154.642 115.527 171.730  0.00  0.00      PROB C  
ATOM   2328  C   GLU B   5     155.167 115.915 170.354  0.00  0.00      PROB C  
ATOM   2329  O   GLU B   5     155.659 117.024 170.131  0.00  0.00      PROB O  
ATOM   2330  CB  GLU B   5     153.193 116.053 171.957  0.00  0.00      PROB C  
ATOM   2331  CG  GLU B   5     152.978 117.592 171.911  0.00  0.00      PROB C  
ATOM   2332  CD  GLU B   5     153.527 118.329 173.131  0.00  0.00      PROB C  
ATOM   2333  OE1 GLU B   5     153.024 118.097 174.264  0.00  0.00      PROB O  
ATOM   2334  OE2 GLU B   5     154.447 119.175 172.970  0.00  0.00      PROB O1-
ATOM   2335  N   LEU B   6     155.111 114.974 169.389  0.00  0.00      PROB N  
ATOM   2336  CA  LEU B   6     155.574 115.218 168.035  0.00  0.00      PROB C  
ATOM   2337  C   LEU B   6     154.880 114.245 167.084  0.00  0.00      PROB C  
ATOM   2338  O   LEU B   6     154.470 113.150 167.474  0.00  0.00      PROB O  
ATOM   2339  CB  LEU B   6     157.124 115.107 167.942  0.00  0.00      PROB C  
ATOM   2340  CG  LEU B   6     157.767 115.672 166.653  0.00  0.00      PROB C  
ATOM   2341  CD1 LEU B   6     158.983 116.554 166.985  0.00  0.00      PROB C  
ATOM   2342  CD2 LEU B   6     158.188 114.562 165.680  0.00  0.00      PROB C  
ATOM   2343  N   ASN B   7     154.692 114.646 165.807  0.00  0.00      PROB N  
ATOM   2344  CA  ASN B   7     153.977 113.855 164.817  0.00  0.00      PROB C  
ATOM   2345  C   ASN B   7     154.965 113.132 163.890  0.00  0.00      PROB C  
ATOM   2346  O   ASN B   7     155.709 112.250 164.329  0.00  0.00      PROB O  
ATOM   2347  CB  ASN B   7     152.956 114.737 164.036  0.00  0.00      PROB C  
ATOM   2348  CG  ASN B   7     151.873 115.306 164.960  0.00  0.00      PROB C  
ATOM   2349  ND2 ASN B   7     151.014 116.175 164.375  0.00  0.00      PROB N  
ATOM   2350  OD1 ASN B   7     151.758 115.023 166.155  0.00  0.00      PROB O  
ATOM   2351  N   GLU B   8     154.996 113.509 162.586  0.00  0.00      PROB N  
ATOM   2352  CA  GLU B   8     155.884 112.982 161.557  0.00  0.00      PROB C  
ATOM   2353  C   GLU B   8     155.642 111.508 161.183  0.00  0.00      PROB C  
ATOM   2354  O   GLU B   8     154.995 110.735 161.890  0.00  0.00      PROB O  
ATOM   2355  CB  GLU B   8     157.376 113.323 161.866  0.00  0.00      PROB C  
ATOM   2356  CG  GLU B   8     158.420 113.071 160.745  0.00  0.00      PROB C  
ATOM   2357  CD  GLU B   8     158.018 113.704 159.417  0.00  0.00      PROB C  
ATOM   2358  OE1 GLU B   8     158.158 114.947 159.261  0.00  0.00      PROB O  
ATOM   2359  OE2 GLU B   8     157.550 112.963 158.513  0.00  0.00      PROB O1-
ATOM   2360  N   MET B   9     156.136 111.076 160.008  0.00  0.00      PROB N  
ATOM   2361  CA  MET B   9     156.022 109.712 159.523  0.00  0.00      PROB C  
ATOM   2362  C   MET B   9     156.925 108.724 160.257  0.00  0.00      PROB C  
ATOM   2363  O   MET B   9     156.739 107.511 160.165  0.00  0.00      PROB O  
ATOM   2364  CB  MET B   9     156.322 109.633 158.003  0.00  0.00      PROB C  
ATOM   2365  CG  MET B   9     155.277 110.317 157.093  0.00  0.00      PROB C  
ATOM   2366  SD  MET B   9     153.645 109.505 157.055  0.00  0.00      PROB S  
ATOM   2367  CE  MET B   9     152.796 110.575 158.253  0.00  0.00      PROB C  
ATOM   2368  N   PHE B  10     157.921 109.216 161.011  0.00  0.00      PROB N  
ATOM   2369  CA  PHE B  10     158.876 108.382 161.702  0.00  0.00      PROB C  
ATOM   2370  C   PHE B  10     159.473 109.151 162.876  0.00  0.00      PROB C  
ATOM   2371  O   PHE B  10     159.381 110.378 162.962  0.00  0.00      PROB O  
ATOM   2372  CB  PHE B  10     160.008 107.877 160.749  0.00  0.00      PROB C  
ATOM   2373  CG  PHE B  10     160.917 108.983 160.247  0.00  0.00      PROB C  
ATOM   2374  CD1 PHE B  10     160.519 109.824 159.193  0.00  0.00      PROB C  
ATOM   2375  CD2 PHE B  10     162.189 109.174 160.817  0.00  0.00      PROB C  
ATOM   2376  CE1 PHE B  10     161.358 110.847 158.735  0.00  0.00      PROB C  
ATOM   2377  CE2 PHE B  10     163.037 110.188 160.356  0.00  0.00      PROB C  
ATOM   2378  CZ  PHE B  10     162.620 111.028 159.315  0.00  0.00      PROB C  
ATOM   2379  N   GLY B  11     160.112 108.427 163.814  0.00  0.00      PROB N  
ATOM   2380  CA  GLY B  11     160.872 109.050 164.885  0.00  0.00      PROB C  
ATOM   2381  C   GLY B  11     161.603 108.033 165.717  0.00  0.00      PROB C  
ATOM   2382  O   GLY B  11     161.340 106.832 165.654  0.00  0.00      PROB O  
ATOM   2383  N   GLN B  12     162.565 108.506 166.527  0.00  0.00      PROB N  
ATOM   2384  CA  GLN B  12     163.406 107.668 167.359  0.00  0.00      PROB C  
ATOM   2385  C   GLN B  12     163.390 108.191 168.790  0.00  0.00      PROB C  
ATOM   2386  O   GLN B  12     163.533 109.390 169.046  0.00  0.00      PROB O  
ATOM   2387  CB  GLN B  12     164.831 107.586 166.756  0.00  0.00      PROB C  
ATOM   2388  CG  GLN B  12     165.816 106.635 167.479  0.00  0.00      PROB C  
ATOM   2389  CD  GLN B  12     166.705 107.302 168.531  0.00  0.00      PROB C  
ATOM   2390  NE2 GLN B  12     167.473 106.467 169.262  0.00  0.00      PROB N  
ATOM   2391  OE1 GLN B  12     166.771 108.525 168.691  0.00  0.00      PROB O  
ATOM   2392  N   ILE B  13     163.144 107.290 169.759  0.00  0.00      PROB N  
ATOM   2393  CA  ILE B  13     162.891 107.606 171.154  0.00  0.00      PROB C  
ATOM   2394  C   ILE B  13     163.923 106.901 172.032  0.00  0.00      PROB C  
ATOM   2395  O   ILE B  13     164.179 105.701 171.906  0.00  0.00      PROB O  
ATOM   2396  CB  ILE B  13     161.463 107.237 171.590  0.00  0.00      PROB C  
ATOM   2397  CG1 ILE B  13     160.416 107.992 170.725  0.00  0.00      PROB C  
ATOM   2398  CG2 ILE B  13     161.266 107.533 173.096  0.00  0.00      PROB C  
ATOM   2399  CD  ILE B  13     158.957 107.647 171.052  0.00  0.00      PROB C  
ATOM   2400  N   GLN B  14     164.557 107.659 172.950  0.00  0.00      PROB N  
ATOM   2401  CA  GLN B  14     165.561 107.158 173.868  0.00  0.00      PROB C  
ATOM   2402  C   GLN B  14     165.163 107.419 175.309  0.00  0.00      PROB C  
ATOM   2403  O   GLN B  14     164.537 108.431 175.630  0.00  0.00      PROB O  
ATOM   2404  CB  GLN B  14     166.927 107.849 173.635  0.00  0.00      PROB C  
ATOM   2405  CG  GLN B  14     167.488 107.592 172.221  0.00  0.00      PROB C  
ATOM   2406  CD  GLN B  14     168.898 108.132 171.957  0.00  0.00      PROB C  
ATOM   2407  NE2 GLN B  14     169.396 109.063 172.801  0.00  0.00      PROB N  
ATOM   2408  OE1 GLN B  14     169.547 107.724 170.989  0.00  0.00      PROB O  
ATOM   2409  N   SER B  15     165.551 106.522 176.236  0.00  0.00      PROB N  
ATOM   2410  CA  SER B  15     165.528 106.806 177.666  0.00  0.00      PROB C  
ATOM   2411  C   SER B  15     166.449 107.966 178.072  0.00  0.00      PROB C  
ATOM   2412  O   SER B  15     167.505 108.132 177.452  0.00  0.00      PROB O  
ATOM   2413  CB  SER B  15     165.877 105.565 178.530  0.00  0.00      PROB C  
ATOM   2414  OG  SER B  15     167.061 104.916 178.059  0.00  0.00      PROB O  
ATOM   2415  N   PRO B  16     166.133 108.803 179.065  0.00  0.00      PROB N  
ATOM   2416  CA  PRO B  16     167.049 109.804 179.614  0.00  0.00      PROB C  
ATOM   2417  C   PRO B  16     168.480 109.334 179.876  0.00  0.00      PROB C  
ATOM   2418  O   PRO B  16     168.687 108.403 180.651  0.00  0.00      PROB O  
ATOM   2419  CB  PRO B  16     166.331 110.299 180.878  0.00  0.00      PROB C  
ATOM   2420  CG  PRO B  16     164.852 110.163 180.519  0.00  0.00      PROB C  
ATOM   2421  CD  PRO B  16     164.815 108.869 179.704  0.00  0.00      PROB C  
ATOM   2422  N   GLY B  17     169.484 109.975 179.243  0.00  0.00      PROB N  
ATOM   2423  CA  GLY B  17     170.900 109.671 179.441  0.00  0.00      PROB C  
ATOM   2424  C   GLY B  17     171.473 108.597 178.543  0.00  0.00      PROB C  
ATOM   2425  O   GLY B  17     172.665 108.309 178.628  0.00  0.00      PROB O  
ATOM   2426  N   TYR B  18     170.667 108.000 177.637  0.00  0.00      PROB N  
ATOM   2427  CA  TYR B  18     171.068 106.919 176.737  0.00  0.00      PROB C  
ATOM   2428  C   TYR B  18     172.273 107.283 175.837  0.00  0.00      PROB C  
ATOM   2429  O   TYR B  18     172.327 108.426 175.366  0.00  0.00      PROB O  
ATOM   2430  CB  TYR B  18     169.835 106.517 175.870  0.00  0.00      PROB C  
ATOM   2431  CG  TYR B  18     170.049 105.283 175.034  0.00  0.00      PROB C  
ATOM   2432  CD1 TYR B  18     169.819 104.013 175.590  0.00  0.00      PROB C  
ATOM   2433  CD2 TYR B  18     170.496 105.373 173.704  0.00  0.00      PROB C  
ATOM   2434  CE1 TYR B  18     170.096 102.854 174.853  0.00  0.00      PROB C  
ATOM   2435  CE2 TYR B  18     170.761 104.214 172.961  0.00  0.00      PROB C  
ATOM   2436  CZ  TYR B  18     170.575 102.954 173.542  0.00  0.00      PROB C  
ATOM   2437  OH  TYR B  18     170.852 101.784 172.804  0.00  0.00      PROB O  
ATOM   2438  N   PRO B  19     173.262 106.425 175.539  0.00  0.00      PROB N  
ATOM   2439  CA  PRO B  19     173.332 104.993 175.841  0.00  0.00      PROB C  
ATOM   2440  C   PRO B  19     173.621 104.695 177.298  0.00  0.00      PROB C  
ATOM   2441  O   PRO B  19     173.377 103.571 177.740  0.00  0.00      PROB O  
ATOM   2442  CB  PRO B  19     174.443 104.477 174.910  0.00  0.00      PROB C  
ATOM   2443  CG  PRO B  19     175.358 105.686 174.706  0.00  0.00      PROB C  
ATOM   2444  CD  PRO B  19     174.369 106.851 174.676  0.00  0.00      PROB C  
ATOM   2445  N   ASP B  20     174.177 105.658 178.056  0.00  0.00      PROB N  
ATOM   2446  CA  ASP B  20     174.404 105.541 179.482  0.00  0.00      PROB C  
ATOM   2447  C   ASP B  20     173.113 105.315 180.299  0.00  0.00      PROB C  
ATOM   2448  O   ASP B  20     171.983 105.559 179.868  0.00  0.00      PROB O  
ATOM   2449  CB  ASP B  20     175.279 106.720 180.007  0.00  0.00      PROB C  
ATOM   2450  CG  ASP B  20     175.971 106.447 181.338  0.00  0.00      PROB C  
ATOM   2451  OD1 ASP B  20     175.974 105.284 181.824  0.00  0.00      PROB O  
ATOM   2452  OD2 ASP B  20     176.576 107.403 181.893  0.00  0.00      PROB O1-
ATOM   2453  N   SER B  21     173.275 104.764 181.505  0.00  0.00      PROB N  
ATOM   2454  CA  SER B  21     172.202 104.373 182.403  0.00  0.00      PROB C  
ATOM   2455  C   SER B  21     171.288 105.503 182.854  0.00  0.00      PROB C  
ATOM   2456  O   SER B  21     171.734 106.622 183.124  0.00  0.00      PROB O  
ATOM   2457  CB  SER B  21     172.742 103.642 183.649  0.00  0.00      PROB C  
ATOM   2458  OG  SER B  21     173.469 102.474 183.251  0.00  0.00      PROB O  
ATOM   2459  N   TYR B  22     169.965 105.246 182.929  0.00  0.00      PROB N  
ATOM   2460  CA  TYR B  22     168.990 106.269 183.277  0.00  0.00      PROB C  
ATOM   2461  C   TYR B  22     169.103 106.830 184.711  0.00  0.00      PROB C  
ATOM   2462  O   TYR B  22     169.367 106.066 185.648  0.00  0.00      PROB O  
ATOM   2463  CB  TYR B  22     167.525 105.893 182.909  0.00  0.00      PROB C  
ATOM   2464  CG  TYR B  22     167.120 104.536 183.419  0.00  0.00      PROB C  
ATOM   2465  CD1 TYR B  22     166.575 104.387 184.707  0.00  0.00      PROB C  
ATOM   2466  CD2 TYR B  22     167.183 103.415 182.575  0.00  0.00      PROB C  
ATOM   2467  CE1 TYR B  22     166.101 103.139 185.138  0.00  0.00      PROB C  
ATOM   2468  CE2 TYR B  22     166.724 102.165 183.011  0.00  0.00      PROB C  
ATOM   2469  CZ  TYR B  22     166.179 102.030 184.291  0.00  0.00      PROB C  
ATOM   2470  OH  TYR B  22     165.713 100.775 184.715  0.00  0.00      PROB O  
ATOM   2471  N   PRO B  23     168.958 108.142 184.936  0.00  0.00      PROB N  
ATOM   2472  CA  PRO B  23     168.928 108.744 186.267  0.00  0.00      PROB C  
ATOM   2473  C   PRO B  23     167.824 108.251 187.201  0.00  0.00      PROB C  
ATOM   2474  O   PRO B  23     166.832 107.654 186.779  0.00  0.00      PROB O  
ATOM   2475  CB  PRO B  23     168.815 110.255 185.987  0.00  0.00      PROB C  
ATOM   2476  CG  PRO B  23     168.076 110.333 184.652  0.00  0.00      PROB C  
ATOM   2477  CD  PRO B  23     168.630 109.127 183.900  0.00  0.00      PROB C  
ATOM   2478  N   SER B  24     168.004 108.542 188.505  0.00  0.00      PROB N  
ATOM   2479  CA  SER B  24     167.050 108.349 189.594  0.00  0.00      PROB C  
ATOM   2480  C   SER B  24     165.692 109.013 189.362  0.00  0.00      PROB C  
ATOM   2481  O   SER B  24     165.603 110.043 188.686  0.00  0.00      PROB O  
ATOM   2482  CB  SER B  24     167.672 108.889 190.923  0.00  0.00      PROB C  
ATOM   2483  OG  SER B  24     166.819 108.793 192.069  0.00  0.00      PROB O  
ATOM   2484  N   ASP B  25     164.610 108.411 189.919  0.00  0.00      PROB N  
ATOM   2485  CA  ASP B  25     163.247 108.925 190.017  0.00  0.00      PROB C  
ATOM   2486  C   ASP B  25     162.750 109.856 188.892  0.00  0.00      PROB C  
ATOM   2487  O   ASP B  25     162.395 111.018 189.104  0.00  0.00      PROB O  
ATOM   2488  CB  ASP B  25     162.892 109.421 191.457  0.00  0.00      PROB C  
ATOM   2489  CG  ASP B  25     163.681 110.621 191.971  0.00  0.00      PROB C  
ATOM   2490  OD1 ASP B  25     164.934 110.668 191.863  0.00  0.00      PROB O  
ATOM   2491  OD2 ASP B  25     163.045 111.490 192.633  0.00  0.00      PROB O1-
ATOM   2492  N   SER B  26     162.732 109.340 187.645  0.00  0.00      PROB N  
ATOM   2493  CA  SER B  26     162.469 110.131 186.448  0.00  0.00      PROB C  
ATOM   2494  C   SER B  26     161.309 109.579 185.639  0.00  0.00      PROB C  
ATOM   2495  O   SER B  26     161.226 108.377 185.379  0.00  0.00      PROB O  
ATOM   2496  CB  SER B  26     163.716 110.242 185.529  0.00  0.00      PROB C  
ATOM   2497  OG  SER B  26     164.741 111.010 186.167  0.00  0.00      PROB O  
ATOM   2498  N   GLU B  27     160.372 110.462 185.231  0.00  0.00      PROB N  
ATOM   2499  CA  GLU B  27     159.195 110.102 184.457  0.00  0.00      PROB C  
ATOM   2500  C   GLU B  27     159.115 110.937 183.184  0.00  0.00      PROB C  
ATOM   2501  O   GLU B  27     159.133 112.172 183.218  0.00  0.00      PROB O  
ATOM   2502  CB  GLU B  27     157.877 110.295 185.260  0.00  0.00      PROB C  
ATOM   2503  CG  GLU B  27     157.805 109.441 186.556  0.00  0.00      PROB C  
ATOM   2504  CD  GLU B  27     158.106 110.174 187.869  0.00  0.00      PROB C  
ATOM   2505  OE1 GLU B  27     158.392 111.401 187.878  0.00  0.00      PROB O  
ATOM   2506  OE2 GLU B  27     158.032 109.501 188.935  0.00  0.00      PROB O1-
ATOM   2507  N   VAL B  28     159.025 110.282 182.011  0.00  0.00      PROB N  
ATOM   2508  CA  VAL B  28     158.941 110.954 180.722  0.00  0.00      PROB C  
ATOM   2509  C   VAL B  28     157.803 110.361 179.905  0.00  0.00      PROB C  
ATOM   2510  O   VAL B  28     157.698 109.146 179.738  0.00  0.00      PROB O  
ATOM   2511  CB  VAL B  28     160.234 110.887 179.906  0.00  0.00      PROB C  
ATOM   2512  CG1 VAL B  28     160.094 111.726 178.618  0.00  0.00      PROB C  
ATOM   2513  CG2 VAL B  28     161.411 111.419 180.745  0.00  0.00      PROB C  
ATOM   2514  N   THR B  29     156.910 111.217 179.370  0.00  0.00      PROB N  
ATOM   2515  CA  THR B  29     155.804 110.798 178.513  0.00  0.00      PROB C  
ATOM   2516  C   THR B  29     155.987 111.371 177.120  0.00  0.00      PROB C  
ATOM   2517  O   THR B  29     156.201 112.573 176.948  0.00  0.00      PROB O  
ATOM   2518  CB  THR B  29     154.432 111.226 179.041  0.00  0.00      PROB C  
ATOM   2519  CG2 THR B  29     153.285 110.884 178.076  0.00  0.00      PROB C  
ATOM   2520  OG1 THR B  29     154.132 110.564 180.263  0.00  0.00      PROB O  
ATOM   2521  N   TRP B  30     155.895 110.516 176.085  0.00  0.00      PROB N  
ATOM   2522  CA  TRP B  30     155.932 110.892 174.686  0.00  0.00      PROB C  
ATOM   2523  C   TRP B  30     154.588 110.586 174.035  0.00  0.00      PROB C  
ATOM   2524  O   TRP B  30     154.062 109.477 174.139  0.00  0.00      PROB O  
ATOM   2525  CB  TRP B  30     157.033 110.157 173.868  0.00  0.00      PROB C  
ATOM   2526  CG  TRP B  30     158.434 110.381 174.342  0.00  0.00      PROB C  
ATOM   2527  CD1 TRP B  30     159.310 111.336 173.889  0.00  0.00      PROB C  
ATOM   2528  CD2 TRP B  30     159.149 109.595 175.311  0.00  0.00      PROB C  
ATOM   2529  CE2 TRP B  30     160.453 110.140 175.400  0.00  0.00      PROB C  
ATOM   2530  CE3 TRP B  30     158.814 108.483 176.083  0.00  0.00      PROB C  
ATOM   2531  NE1 TRP B  30     160.519 111.196 174.536  0.00  0.00      PROB N  
ATOM   2532  CZ2 TRP B  30     161.417 109.595 176.235  0.00  0.00      PROB C  
ATOM   2533  CZ3 TRP B  30     159.785 107.936 176.922  0.00  0.00      PROB C  
ATOM   2534  CH2 TRP B  30     161.065 108.479 176.998  0.00  0.00      PROB C  
ATOM   2535  N   ASN B  31     153.065 112.114 171.251  1.00 26.97      PROB N  
ATOM   2536  CA  ASN B  31     152.855 111.567 172.606  1.00 26.97      PROB C  
ATOM   2537  C   ASN B  31     152.507 110.076 172.640  1.00 26.97      PROB C  
ATOM   2538  O   ASN B  31     153.390 109.171 172.642  1.00 26.97      PROB O  
ATOM   2539  CB  ASN B  31     151.593 112.341 173.032  1.00 26.97      PROB C  
ATOM   2540  CG  ASN B  31     151.266 112.225 174.510  1.00 26.97      PROB C  
ATOM   2541  ND2 ASN B  31     150.947 113.352 175.106  1.00 26.97      PROB N  
ATOM   2542  OD1 ASN B  31     151.195 111.100 175.059  1.00 26.97      PROB O  
ATOM   2543  N   ILE B  32     152.523 110.466 170.371  0.00  0.00      PROB N  
ATOM   2544  CA  ILE B  32     152.725 110.302 168.945  0.00  0.00      PROB C  
ATOM   2545  C   ILE B  32     151.368 110.325 168.254  0.00  0.00      PROB C  
ATOM   2546  O   ILE B  32     150.479 109.522 168.547  0.00  0.00      PROB O  
ATOM   2547  CB  ILE B  32     153.456 108.997 168.596  0.00  0.00      PROB C  
ATOM   2548  CG1 ILE B  32     154.848 108.911 169.278  0.00  0.00      PROB C  
ATOM   2549  CG2 ILE B  32     153.604 108.874 167.060  0.00  0.00      PROB C  
ATOM   2550  CD  ILE B  32     154.855 108.182 170.629  0.00  0.00      PROB C  
ATOM   2551  N   THR B  33     151.170 111.268 167.309  0.00  0.00      PROB N  
ATOM   2552  CA  THR B  33     149.937 111.376 166.527  0.00  0.00      PROB C  
ATOM   2553  C   THR B  33     150.296 111.344 165.057  0.00  0.00      PROB C  
ATOM   2554  O   THR B  33     151.182 112.070 164.606  0.00  0.00      PROB O  
ATOM   2555  CB  THR B  33     149.136 112.659 166.774  0.00  0.00      PROB C  
ATOM   2556  CG2 THR B  33     147.722 112.537 166.181  0.00  0.00      PROB C  
ATOM   2557  OG1 THR B  33     148.986 112.915 168.166  0.00  0.00      PROB O  
ATOM   2558  N   VAL B  34     149.616 110.506 164.259  0.00  0.00      PROB N  
ATOM   2559  CA  VAL B  34     149.786 110.446 162.813  0.00  0.00      PROB C  
ATOM   2560  C   VAL B  34     148.448 110.786 162.144  0.00  0.00      PROB C  
ATOM   2561  O   VAL B  34     147.417 110.641 162.805  0.00  0.00      PROB O  
ATOM   2562  CB  VAL B  34     150.337 109.104 162.324  0.00  0.00      PROB C  
ATOM   2563  CG1 VAL B  34     151.800 108.958 162.789  0.00  0.00      PROB C  
ATOM   2564  CG2 VAL B  34     149.484 107.933 162.847  0.00  0.00      PROB C  
ATOM   2565  N   PRO B  35     148.345 111.270 160.895  0.00  0.00      PROB N  
ATOM   2566  CA  PRO B  35     147.047 111.757 160.412  0.00  0.00      PROB C  
ATOM   2567  C   PRO B  35     146.019 110.671 160.092  0.00  0.00      PROB C  
ATOM   2568  O   PRO B  35     144.990 110.599 160.773  0.00  0.00      PROB O  
ATOM   2569  CB  PRO B  35     147.403 112.589 159.164  0.00  0.00      PROB C  
ATOM   2570  CG  PRO B  35     148.799 113.126 159.484  0.00  0.00      PROB C  
ATOM   2571  CD  PRO B  35     149.455 111.944 160.200  0.00  0.00      PROB C  
ATOM   2572  N   GLU B  36     146.273 109.809 159.091  0.00  0.00      PROB N  
ATOM   2573  CA  GLU B  36     145.328 108.820 158.588  0.00  0.00      PROB C  
ATOM   2574  C   GLU B  36     146.008 107.451 158.533  0.00  0.00      PROB C  
ATOM   2575  O   GLU B  36     145.798 106.636 157.631  0.00  0.00      PROB O  
ATOM   2576  CB  GLU B  36     144.801 109.223 157.184  0.00  0.00      PROB C  
ATOM   2577  CG  GLU B  36     143.966 110.533 157.138  0.00  0.00      PROB C  
ATOM   2578  CD  GLU B  36     142.691 110.491 157.977  0.00  0.00      PROB C  
ATOM   2579  OE1 GLU B  36     141.901 109.516 157.855  0.00  0.00      PROB O  
ATOM   2580  OE2 GLU B  36     142.433 111.462 158.739  0.00  0.00      PROB O1-
ATOM   2581  N   PHE B  37     146.872 107.189 159.529  0.00  0.00      PROB N  
ATOM   2582  CA  PHE B  37     147.788 106.064 159.578  0.00  0.00      PROB C  
ATOM   2583  C   PHE B  37     147.662 105.376 160.935  0.00  0.00      PROB C  
ATOM   2584  O   PHE B  37     147.037 105.890 161.861  0.00  0.00      PROB O  
ATOM   2585  CB  PHE B  37     149.271 106.509 159.392  0.00  0.00      PROB C  
ATOM   2586  CG  PHE B  37     149.465 107.250 158.096  0.00  0.00      PROB C  
ATOM   2587  CD1 PHE B  37     149.354 108.650 158.046  0.00  0.00      PROB C  
ATOM   2588  CD2 PHE B  37     149.817 106.561 156.927  0.00  0.00      PROB C  
ATOM   2589  CE1 PHE B  37     149.531 109.343 156.841  0.00  0.00      PROB C  
ATOM   2590  CE2 PHE B  37     150.001 107.245 155.721  0.00  0.00      PROB C  
ATOM   2591  CZ  PHE B  37     149.853 108.637 155.676  0.00  0.00      PROB C  
ATOM   2592  N   ARG B  38     148.261 104.182 161.084  0.00  0.00      PROB N  
ATOM   2593  CA  ARG B  38     148.542 103.579 162.376  0.00  0.00      PROB C  
ATOM   2594  C   ARG B  38     149.967 103.886 162.813  0.00  0.00      PROB C  
ATOM   2595  O   ARG B  38     150.814 104.268 162.006  0.00  0.00      PROB O  
ATOM   2596  CB  ARG B  38     148.320 102.047 162.376  0.00  0.00      PROB C  
ATOM   2597  CG  ARG B  38     146.837 101.631 162.434  0.00  0.00      PROB C  
ATOM   2598  CD  ARG B  38     146.648 100.161 162.043  0.00  0.00      PROB C  
ATOM   2599  NE  ARG B  38     145.188  99.819 162.122  0.00  0.00      PROB N  
ATOM   2600  CZ  ARG B  38     144.680  98.904 162.937  0.00  0.00      PROB C  
ATOM   2601  NH1 ARG B  38     145.326  98.473 163.995  0.00  0.00      PROB N1+
ATOM   2602  NH2 ARG B  38     143.489  98.398 162.695  0.00  0.00      PROB N  
ATOM   2603  N   VAL B  39     150.267 103.722 164.112  0.00  0.00      PROB N  
ATOM   2604  CA  VAL B  39     151.595 103.883 164.672  0.00  0.00      PROB C  
ATOM   2605  C   VAL B  39     152.164 102.503 164.971  0.00  0.00      PROB C  
ATOM   2606  O   VAL B  39     151.606 101.725 165.750  0.00  0.00      PROB O  
ATOM   2607  CB  VAL B  39     151.607 104.726 165.951  0.00  0.00      PROB C  
ATOM   2608  CG1 VAL B  39     153.050 104.888 166.478  0.00  0.00      PROB C  
ATOM   2609  CG2 VAL B  39     150.991 106.110 165.668  0.00  0.00      PROB C  
ATOM   2610  N   GLN B  40     153.301 102.165 164.337  0.00  0.00      PROB N  
ATOM   2611  CA  GLN B  40     154.077 100.977 164.630  0.00  0.00      PROB C  
ATOM   2612  C   GLN B  40     155.274 101.308 165.503  0.00  0.00      PROB C  
ATOM   2613  O   GLN B  40     156.002 102.263 165.234  0.00  0.00      PROB O  
ATOM   2614  CB  GLN B  40     154.508 100.240 163.333  0.00  0.00      PROB C  
ATOM   2615  CG  GLN B  40     155.723  99.286 163.462  0.00  0.00      PROB C  
ATOM   2616  CD  GLN B  40     155.907  98.391 162.229  0.00  0.00      PROB C  
ATOM   2617  NE2 GLN B  40     157.002  97.594 162.238  0.00  0.00      PROB N  
ATOM   2618  OE1 GLN B  40     155.117  98.369 161.282  0.00  0.00      PROB O  
ATOM   2619  N   LEU B  41     155.484 100.534 166.584  0.00  0.00      PROB N  
ATOM   2620  CA  LEU B  41     156.546 100.733 167.550  0.00  0.00      PROB C  
ATOM   2621  C   LEU B  41     157.335  99.445 167.777  0.00  0.00      PROB C  
ATOM   2622  O   LEU B  41     156.770  98.354 167.898  0.00  0.00      PROB O  
ATOM   2623  CB  LEU B  41     155.940 101.232 168.889  0.00  0.00      PROB C  
ATOM   2624  CG  LEU B  41     156.927 101.506 170.045  0.00  0.00      PROB C  
ATOM   2625  CD1 LEU B  41     157.856 102.685 169.724  0.00  0.00      PROB C  
ATOM   2626  CD2 LEU B  41     156.167 101.781 171.352  0.00  0.00      PROB C  
ATOM   2627  N   TYR B  42     158.678  99.544 167.842  0.00  0.00      PROB N  
ATOM   2628  CA  TYR B  42     159.537  98.427 168.191  0.00  0.00      PROB C  
ATOM   2629  C   TYR B  42     160.828  98.924 168.839  0.00  0.00      PROB C  
ATOM   2630  O   TYR B  42     161.171 100.108 168.783  0.00  0.00      PROB O  
ATOM   2631  CB  TYR B  42     159.832  97.467 166.999  0.00  0.00      PROB C  
ATOM   2632  CG  TYR B  42     160.459  98.185 165.832  0.00  0.00      PROB C  
ATOM   2633  CD1 TYR B  42     161.853  98.363 165.760  0.00  0.00      PROB C  
ATOM   2634  CD2 TYR B  42     159.658  98.655 164.780  0.00  0.00      PROB C  
ATOM   2635  CE1 TYR B  42     162.429  99.040 164.678  0.00  0.00      PROB C  
ATOM   2636  CE2 TYR B  42     160.233  99.318 163.689  0.00  0.00      PROB C  
ATOM   2637  CZ  TYR B  42     161.619  99.522 163.645  0.00  0.00      PROB C  
ATOM   2638  OH  TYR B  42     162.209 100.210 162.565  0.00  0.00      PROB O  
ATOM   2639  N   PHE B  43     161.561  98.005 169.499  0.00  0.00      PROB N  
ATOM   2640  CA  PHE B  43     162.727  98.306 170.310  0.00  0.00      PROB C  
ATOM   2641  C   PHE B  43     163.974  97.639 169.736  0.00  0.00      PROB C  
ATOM   2642  O   PHE B  43     163.939  96.498 169.270  0.00  0.00      PROB O  
ATOM   2643  CB  PHE B  43     162.551  97.846 171.787  0.00  0.00      PROB C  
ATOM   2644  CG  PHE B  43     161.423  98.582 172.474  0.00  0.00      PROB C  
ATOM   2645  CD1 PHE B  43     160.084  98.186 172.302  0.00  0.00      PROB C  
ATOM   2646  CD2 PHE B  43     161.703  99.626 173.374  0.00  0.00      PROB C  
ATOM   2647  CE1 PHE B  43     159.048  98.828 172.992  0.00  0.00      PROB C  
ATOM   2648  CE2 PHE B  43     160.672 100.261 174.080  0.00  0.00      PROB C  
ATOM   2649  CZ  PHE B  43     159.343  99.866 173.884  0.00  0.00      PROB C  
ATOM   2650  N   MET B  44     165.118  98.354 169.748  0.00  0.00      PROB N  
ATOM   2651  CA  MET B  44     166.390  97.828 169.270  0.00  0.00      PROB C  
ATOM   2652  C   MET B  44     167.359  97.510 170.410  0.00  0.00      PROB C  
ATOM   2653  O   MET B  44     168.317  96.752 170.244  0.00  0.00      PROB O  
ATOM   2654  CB  MET B  44     167.048  98.833 168.289  0.00  0.00      PROB C  
ATOM   2655  CG  MET B  44     166.208  99.097 167.018  0.00  0.00      PROB C  
ATOM   2656  SD  MET B  44     165.873  97.641 165.975  0.00  0.00      PROB S  
ATOM   2657  CE  MET B  44     167.566  97.400 165.375  0.00  0.00      PROB C  
ATOM   2658  N   HIS B  45     167.099  98.044 171.618  0.00  0.00      PROB N  
ATOM   2659  CA  HIS B  45     167.811  97.691 172.834  0.00  0.00      PROB C  
ATOM   2660  C   HIS B  45     166.858  97.857 173.999  0.00  0.00      PROB C  
ATOM   2661  O   HIS B  45     166.084  98.817 174.028  0.00  0.00      PROB O  
ATOM   2662  CB  HIS B  45     169.064  98.573 173.087  0.00  0.00      PROB C  
ATOM   2663  CG  HIS B  45     169.730  98.349 174.426  0.00  0.00      PROB C  
ATOM   2664  CD2 HIS B  45     169.653  99.076 175.577  0.00  0.00      PROB C  
ATOM   2665  ND1 HIS B  45     170.684  97.382 174.662  0.00  0.00      PROB N  
ATOM   2666  CE1 HIS B  45     171.130  97.557 175.931  0.00  0.00      PROB C  
ATOM   2667  NE2 HIS B  45     170.533  98.576 176.528  0.00  0.00      PROB N  
ATOM   2668  N   PHE B  46     166.875  96.935 174.981  0.00  0.00      PROB N  
ATOM   2669  CA  PHE B  46     166.031  97.064 176.149  0.00  0.00      PROB C  
ATOM   2670  C   PHE B  46     166.722  96.485 177.391  0.00  0.00      PROB C  
ATOM   2671  O   PHE B  46     167.171  95.336 177.422  0.00  0.00      PROB O  
ATOM   2672  CB  PHE B  46     164.673  96.360 175.882  0.00  0.00      PROB C  
ATOM   2673  CG  PHE B  46     163.634  96.811 176.866  0.00  0.00      PROB C  
ATOM   2674  CD1 PHE B  46     162.865  97.955 176.596  0.00  0.00      PROB C  
ATOM   2675  CD2 PHE B  46     163.382  96.080 178.035  0.00  0.00      PROB C  
ATOM   2676  CE1 PHE B  46     161.863  98.369 177.481  0.00  0.00      PROB C  
ATOM   2677  CE2 PHE B  46     162.386  96.494 178.925  0.00  0.00      PROB C  
ATOM   2678  CZ  PHE B  46     161.625  97.637 178.650  0.00  0.00      PROB C  
ATOM   2679  N   ASN B  47     166.809  97.280 178.472  0.00  0.00      PROB N  
ATOM   2680  CA  ASN B  47     167.528  96.918 179.674  0.00  0.00      PROB C  
ATOM   2681  C   ASN B  47     167.041  97.788 180.838  0.00  0.00      PROB C  
ATOM   2682  O   ASN B  47     167.557  98.875 181.096  0.00  0.00      PROB O  
ATOM   2683  CB  ASN B  47     169.061  97.091 179.451  0.00  0.00      PROB C  
ATOM   2684  CG  ASN B  47     169.905  96.574 180.613  0.00  0.00      PROB C  
ATOM   2685  ND2 ASN B  47     170.199  95.252 180.591  0.00  0.00      PROB N  
ATOM   2686  OD1 ASN B  47     170.338  97.309 181.504  0.00  0.00      PROB O  
ATOM   2687  N   LEU B  48     166.010  97.315 181.559  0.00  0.00      PROB N  
ATOM   2688  CA  LEU B  48     165.380  97.991 182.680  0.00  0.00      PROB C  
ATOM   2689  C   LEU B  48     165.378  97.041 183.880  0.00  0.00      PROB C  
ATOM   2690  O   LEU B  48     165.670  95.850 183.757  0.00  0.00      PROB O  
ATOM   2691  CB  LEU B  48     163.909  98.404 182.365  0.00  0.00      PROB C  
ATOM   2692  CG  LEU B  48     163.711  99.755 181.634  0.00  0.00      PROB C  
ATOM   2693  CD1 LEU B  48     164.225  99.778 180.188  0.00  0.00      PROB C  
ATOM   2694  CD2 LEU B  48     162.222 100.133 181.651  0.00  0.00      PROB C  
ATOM   2695  N   GLU B  49     165.062  97.526 185.103  0.00  0.00      PROB N  
ATOM   2696  CA  GLU B  49     164.832  96.641 186.241  0.00  0.00      PROB C  
ATOM   2697  C   GLU B  49     163.650  95.679 186.048  0.00  0.00      PROB C  
ATOM   2698  O   GLU B  49     162.558  96.073 185.634  0.00  0.00      PROB O  
ATOM   2699  CB  GLU B  49     164.656  97.405 187.585  0.00  0.00      PROB C  
ATOM   2700  CG  GLU B  49     164.420  96.488 188.817  0.00  0.00      PROB C  
ATOM   2701  CD  GLU B  49     164.276  97.197 190.168  0.00  0.00      PROB C  
ATOM   2702  OE1 GLU B  49     164.241  98.453 190.242  0.00  0.00      PROB O  
ATOM   2703  OE2 GLU B  49     164.161  96.461 191.189  0.00  0.00      PROB O1-
ATOM   2704  N   SER B  50     163.832  94.372 186.355  0.00  0.00      PROB N  
ATOM   2705  CA  SER B  50     162.732  93.406 186.356  0.00  0.00      PROB C  
ATOM   2706  C   SER B  50     161.904  93.522 187.632  0.00  0.00      PROB C  
ATOM   2707  O   SER B  50     162.438  93.614 188.739  0.00  0.00      PROB O  
ATOM   2708  CB  SER B  50     163.205  91.928 186.189  0.00  0.00      PROB C  
ATOM   2709  OG  SER B  50     162.098  91.024 186.069  0.00  0.00      PROB O  
ATOM   2710  N   SER B  51     160.563  93.532 187.515  0.00  0.00      PROB N  
ATOM   2711  CA  SER B  51     159.690  93.707 188.668  0.00  0.00      PROB C  
ATOM   2712  C   SER B  51     158.335  93.072 188.432  0.00  0.00      PROB C  
ATOM   2713  O   SER B  51     157.915  92.854 187.295  0.00  0.00      PROB O  
ATOM   2714  CB  SER B  51     159.506  95.199 189.077  0.00  0.00      PROB C  
ATOM   2715  OG  SER B  51     159.008  96.019 188.014  0.00  0.00      PROB O  
ATOM   2716  N   TYR B  52     157.615  92.729 189.525  0.00  0.00      PROB N  
ATOM   2717  CA  TYR B  52     156.290  92.125 189.482  0.00  0.00      PROB C  
ATOM   2718  C   TYR B  52     155.250  93.006 188.778  0.00  0.00      PROB C  
ATOM   2719  O   TYR B  52     154.889  94.080 189.262  0.00  0.00      PROB O  
ATOM   2720  CB  TYR B  52     155.845  91.697 190.914  0.00  0.00      PROB C  
ATOM   2721  CG  TYR B  52     154.439  91.144 190.979  0.00  0.00      PROB C  
ATOM   2722  CD1 TYR B  52     154.164  89.852 190.501  0.00  0.00      PROB C  
ATOM   2723  CD2 TYR B  52     153.394  91.895 191.546  0.00  0.00      PROB C  
ATOM   2724  CE1 TYR B  52     152.867  89.324 190.580  0.00  0.00      PROB C  
ATOM   2725  CE2 TYR B  52     152.097  91.371 191.626  0.00  0.00      PROB C  
ATOM   2726  CZ  TYR B  52     151.834  90.083 191.143  0.00  0.00      PROB C  
ATOM   2727  OH  TYR B  52     150.534  89.541 191.221  0.00  0.00      PROB O  
ATOM   2728  N   LEU B  53     154.791  92.570 187.581  0.00  0.00      PROB N  
ATOM   2729  CA  LEU B  53     153.859  93.292 186.722  0.00  0.00      PROB C  
ATOM   2730  C   LEU B  53     154.368  94.667 186.277  0.00  0.00      PROB C  
ATOM   2731  O   LEU B  53     153.592  95.569 185.955  0.00  0.00      PROB O  
ATOM   2732  CB  LEU B  53     152.428  93.382 187.326  0.00  0.00      PROB C  
ATOM   2733  CG  LEU B  53     151.795  92.031 187.729  0.00  0.00      PROB C  
ATOM   2734  CD1 LEU B  53     150.435  92.260 188.406  0.00  0.00      PROB C  
ATOM   2735  CD2 LEU B  53     151.633  91.078 186.534  0.00  0.00      PROB C  
ATOM   2736  N   CYS B  54     155.709  94.841 186.227  0.00  0.00      PROB N  
ATOM   2737  CA  CYS B  54     156.371  96.081 185.853  0.00  0.00      PROB C  
ATOM   2738  C   CYS B  54     155.994  97.285 186.718  0.00  0.00      PROB C  
ATOM   2739  O   CYS B  54     155.638  98.352 186.221  0.00  0.00      PROB O  
ATOM   2740  CB  CYS B  54     156.213  96.395 184.341  0.00  0.00      PROB C  
ATOM   2741  SG  CYS B  54     156.812  95.064 183.262  0.00  0.00      PROB S  
ATOM   2742  N   GLU B  55     156.048  97.136 188.058  0.00  0.00      PROB N  
ATOM   2743  CA  GLU B  55     155.626  98.179 188.981  0.00  0.00      PROB C  
ATOM   2744  C   GLU B  55     156.746  99.187 189.264  0.00  0.00      PROB C  
ATOM   2745  O   GLU B  55     156.486 100.348 189.592  0.00  0.00      PROB O  
ATOM   2746  CB  GLU B  55     155.156  97.518 190.307  0.00  0.00      PROB C  
ATOM   2747  CG  GLU B  55     154.055  98.296 191.083  0.00  0.00      PROB C  
ATOM   2748  CD  GLU B  55     154.566  99.268 192.145  0.00  0.00      PROB C  
ATOM   2749  OE1 GLU B  55     155.266  98.824 193.095  0.00  0.00      PROB O  
ATOM   2750  OE2 GLU B  55     154.215 100.478 192.081  0.00  0.00      PROB O1-
ATOM   2751  N   TYR B  56     158.027  98.784 189.108  0.00  0.00      PROB N  
ATOM   2752  CA  TYR B  56     159.166  99.622 189.462  0.00  0.00      PROB C  
ATOM   2753  C   TYR B  56     159.636 100.478 188.279  0.00  0.00      PROB C  
ATOM   2754  O   TYR B  56     159.061 101.529 187.984  0.00  0.00      PROB O  
ATOM   2755  CB  TYR B  56     160.330  98.777 190.065  0.00  0.00      PROB C  
ATOM   2756  CG  TYR B  56     159.965  98.050 191.346  0.00  0.00      PROB C  
ATOM   2757  CD1 TYR B  56     158.909  98.441 192.194  0.00  0.00      PROB C  
ATOM   2758  CD2 TYR B  56     160.738  96.939 191.726  0.00  0.00      PROB C  
ATOM   2759  CE1 TYR B  56     158.617  97.720 193.361  0.00  0.00      PROB C  
ATOM   2760  CE2 TYR B  56     160.449  96.212 192.888  0.00  0.00      PROB C  
ATOM   2761  CZ  TYR B  56     159.384  96.602 193.705  0.00  0.00      PROB C  
ATOM   2762  OH  TYR B  56     159.095  95.869 194.875  0.00  0.00      PROB O  
ATOM   2763  N   ASP B  57     160.679 100.042 187.542  0.00  0.00      PROB N  
ATOM   2764  CA  ASP B  57     161.087 100.684 186.305  0.00  0.00      PROB C  
ATOM   2765  C   ASP B  57     160.289 100.086 185.148  0.00  0.00      PROB C  
ATOM   2766  O   ASP B  57     160.215  98.864 184.997  0.00  0.00      PROB O  
ATOM   2767  CB  ASP B  57     162.599 100.501 186.004  0.00  0.00      PROB C  
ATOM   2768  CG  ASP B  57     163.500 101.163 187.042  0.00  0.00      PROB C  
ATOM   2769  OD1 ASP B  57     163.087 102.134 187.726  0.00  0.00      PROB O  
ATOM   2770  OD2 ASP B  57     164.703 100.783 187.075  0.00  0.00      PROB O1-
ATOM   2771  N   TYR B  58     159.663 100.923 184.300  0.00  0.00      PROB N  
ATOM   2772  CA  TYR B  58     158.851 100.401 183.220  0.00  0.00      PROB C  
ATOM   2773  C   TYR B  58     158.705 101.357 182.047  0.00  0.00      PROB C  
ATOM   2774  O   TYR B  58     158.843 102.577 182.163  0.00  0.00      PROB O  
ATOM   2775  CB  TYR B  58     157.440  99.946 183.705  0.00  0.00      PROB C  
ATOM   2776  CG  TYR B  58     156.565 101.051 184.256  0.00  0.00      PROB C  
ATOM   2777  CD1 TYR B  58     155.695 101.762 183.410  0.00  0.00      PROB C  
ATOM   2778  CD2 TYR B  58     156.508 101.299 185.638  0.00  0.00      PROB C  
ATOM   2779  CE1 TYR B  58     154.790 102.699 183.931  0.00  0.00      PROB C  
ATOM   2780  CE2 TYR B  58     155.595 102.220 186.166  0.00  0.00      PROB C  
ATOM   2781  CZ  TYR B  58     154.731 102.916 185.313  0.00  0.00      PROB C  
ATOM   2782  OH  TYR B  58     153.792 103.822 185.853  0.00  0.00      PROB O  
ATOM   2783  N   VAL B  59     158.375 100.777 180.877  0.00  0.00      PROB N  
ATOM   2784  CA  VAL B  59     157.881 101.489 179.714  0.00  0.00      PROB C  
ATOM   2785  C   VAL B  59     156.448 101.029 179.498  0.00  0.00      PROB C  
ATOM   2786  O   VAL B  59     156.163  99.835 179.395  0.00  0.00      PROB O  
ATOM   2787  CB  VAL B  59     158.698 101.243 178.444  0.00  0.00      PROB C  
ATOM   2788  CG1 VAL B  59     158.057 101.949 177.230  0.00  0.00      PROB C  
ATOM   2789  CG2 VAL B  59     160.128 101.774 178.646  0.00  0.00      PROB C  
ATOM   2790  N   LYS B  60     155.494 101.970 179.454  0.00  0.00      PROB N  
ATOM   2791  CA  LYS B  60     154.090 101.686 179.256  0.00  0.00      PROB C  
ATOM   2792  C   LYS B  60     153.621 102.288 177.946  0.00  0.00      PROB C  
ATOM   2793  O   LYS B  60     153.872 103.458 177.654  0.00  0.00      PROB O  
ATOM   2794  CB  LYS B  60     153.248 102.245 180.429  0.00  0.00      PROB C  
ATOM   2795  CG  LYS B  60     151.728 102.051 180.298  0.00  0.00      PROB C  
ATOM   2796  CD  LYS B  60     150.974 102.656 181.496  0.00  0.00      PROB C  
ATOM   2797  CE  LYS B  60     149.462 102.393 181.447  0.00  0.00      PROB C  
ATOM   2798  NZ  LYS B  60     148.748 103.186 182.478  0.00  0.00      PROB N1+
ATOM   2799  N   VAL B  61     152.924 101.487 177.120  0.00  0.00      PROB N  
ATOM   2800  CA  VAL B  61     152.407 101.902 175.830  0.00  0.00      PROB C  
ATOM   2801  C   VAL B  61     150.888 101.871 175.915  0.00  0.00      PROB C  
ATOM   2802  O   VAL B  61     150.282 100.859 176.275  0.00  0.00      PROB O  
ATOM   2803  CB  VAL B  61     152.895 101.014 174.686  0.00  0.00      PROB C  
ATOM   2804  CG1 VAL B  61     152.405 101.584 173.341  0.00  0.00      PROB C  
ATOM   2805  CG2 VAL B  61     154.437 100.956 174.699  0.00  0.00      PROB C  
ATOM   2806  N   GLU B  62     150.227 102.999 175.615  0.00  0.00      PROB N  
ATOM   2807  CA  GLU B  62     148.808 103.184 175.844  0.00  0.00      PROB C  
ATOM   2808  C   GLU B  62     148.236 104.090 174.758  0.00  0.00      PROB C  
ATOM   2809  O   GLU B  62     148.932 104.936 174.198  0.00  0.00      PROB O  
ATOM   2810  CB  GLU B  62     148.592 103.801 177.260  0.00  0.00      PROB C  
ATOM   2811  CG  GLU B  62     147.119 104.023 177.697  0.00  0.00      PROB C  
ATOM   2812  CD  GLU B  62     146.946 104.650 179.084  0.00  0.00      PROB C  
ATOM   2813  OE1 GLU B  62     147.947 105.001 179.763  0.00  0.00      PROB O  
ATOM   2814  OE2 GLU B  62     145.769 104.799 179.515  0.00  0.00      PROB O1-
ATOM   2815  N   THR B  63     146.954 103.922 174.385  0.00  0.00      PROB N  
ATOM   2816  CA  THR B  63     146.238 104.843 173.499  0.00  0.00      PROB C  
ATOM   2817  C   THR B  63     145.702 106.040 174.297  0.00  0.00      PROB C  
ATOM   2818  O   THR B  63     146.325 106.510 175.251  0.00  0.00      PROB O  
ATOM   2819  CB  THR B  63     145.120 104.174 172.690  0.00  0.00      PROB C  
ATOM   2820  CG2 THR B  63     145.666 102.925 171.986  0.00  0.00      PROB C  
ATOM   2821  OG1 THR B  63     144.018 103.760 173.492  0.00  0.00      PROB O  
ATOM   2822  N   GLU B  64     144.518 106.583 173.947  0.00  0.00      PROB N  
ATOM   2823  CA  GLU B  64     143.832 107.565 174.758  0.00  0.00      PROB C  
ATOM   2824  C   GLU B  64     142.824 106.899 175.702  0.00  0.00      PROB C  
ATOM   2825  O   GLU B  64     142.238 107.566 176.558  0.00  0.00      PROB O  
ATOM   2826  CB  GLU B  64     143.112 108.613 173.860  0.00  0.00      PROB C  
ATOM   2827  CG  GLU B  64     141.897 108.113 173.029  0.00  0.00      PROB C  
ATOM   2828  CD  GLU B  64     142.282 107.593 171.646  0.00  0.00      PROB C  
ATOM   2829  OE1 GLU B  64     141.869 108.217 170.630  0.00  0.00      PROB O  
ATOM   2830  OE2 GLU B  64     142.984 106.552 171.554  0.00  0.00      PROB O1-
ATOM   2831  N   ASP B  65     142.636 105.561 175.619  0.00  0.00      PROB N  
ATOM   2832  CA  ASP B  65     141.672 104.863 176.458  0.00  0.00      PROB C  
ATOM   2833  C   ASP B  65     141.918 103.347 176.594  0.00  0.00      PROB C  
ATOM   2834  O   ASP B  65     141.182 102.658 177.306  0.00  0.00      PROB O  
ATOM   2835  CB  ASP B  65     140.201 105.159 175.999  0.00  0.00      PROB C  
ATOM   2836  CG  ASP B  65     139.783 104.616 174.635  0.00  0.00      PROB C  
ATOM   2837  OD1 ASP B  65     140.578 103.962 173.915  0.00  0.00      PROB O  
ATOM   2838  OD2 ASP B  65     138.596 104.848 174.268  0.00  0.00      PROB O1-
ATOM   2839  N   GLN B  66     142.974 102.789 175.971  0.00  0.00      PROB N  
ATOM   2840  CA  GLN B  66     143.332 101.387 176.080  0.00  0.00      PROB C  
ATOM   2841  C   GLN B  66     144.827 101.205 176.305  0.00  0.00      PROB C  
ATOM   2842  O   GLN B  66     145.661 101.709 175.553  0.00  0.00      PROB O  
ATOM   2843  CB  GLN B  66     142.895 100.603 174.811  0.00  0.00      PROB C  
ATOM   2844  CG  GLN B  66     143.337  99.117 174.769  0.00  0.00      PROB C  
ATOM   2845  CD  GLN B  66     142.831  98.393 173.516  0.00  0.00      PROB C  
ATOM   2846  NE2 GLN B  66     143.244  97.111 173.376  0.00  0.00      PROB N  
ATOM   2847  OE1 GLN B  66     142.094  98.921 172.678  0.00  0.00      PROB O  
ATOM   2848  N   VAL B  67     145.224 100.457 177.356  0.00  0.00      PROB N  
ATOM   2849  CA  VAL B  67     146.615 100.066 177.560  0.00  0.00      PROB C  
ATOM   2850  C   VAL B  67     147.000  98.960 176.583  0.00  0.00      PROB C  
ATOM   2851  O   VAL B  67     146.345  97.918 176.502  0.00  0.00      PROB O  
ATOM   2852  CB  VAL B  67     146.914  99.639 178.995  0.00  0.00      PROB C  
ATOM   2853  CG1 VAL B  67     148.413  99.298 179.159  0.00  0.00      PROB C  
ATOM   2854  CG2 VAL B  67     146.530 100.787 179.949  0.00  0.00      PROB C  
ATOM   2855  N   LEU B  68     148.072  99.166 175.793  0.00  0.00      PROB N  
ATOM   2856  CA  LEU B  68     148.502  98.216 174.787  0.00  0.00      PROB C  
ATOM   2857  C   LEU B  68     149.531  97.250 175.355  0.00  0.00      PROB C  
ATOM   2858  O   LEU B  68     149.419  96.035 175.174  0.00  0.00      PROB O  
ATOM   2859  CB  LEU B  68     149.087  98.938 173.541  0.00  0.00      PROB C  
ATOM   2860  CG  LEU B  68     148.105  99.899 172.830  0.00  0.00      PROB C  
ATOM   2861  CD1 LEU B  68     148.765 100.534 171.595  0.00  0.00      PROB C  
ATOM   2862  CD2 LEU B  68     146.801  99.198 172.419  0.00  0.00      PROB C  
ATOM   2863  N   ALA B  69     150.544  97.761 176.086  0.00  0.00      PROB N  
ATOM   2864  CA  ALA B  69     151.580  96.919 176.644  0.00  0.00      PROB C  
ATOM   2865  C   ALA B  69     152.320  97.586 177.799  0.00  0.00      PROB C  
ATOM   2866  O   ALA B  69     152.378  98.811 177.918  0.00  0.00      PROB O  
ATOM   2867  CB  ALA B  69     152.606  96.528 175.558  0.00  0.00      PROB C  
ATOM   2868  N   THR B  70     152.921  96.764 178.681  0.00  0.00      PROB N  
ATOM   2869  CA  THR B  70     153.818  97.207 179.749  0.00  0.00      PROB C  
ATOM   2870  C   THR B  70     155.086  96.379 179.702  0.00  0.00      PROB C  
ATOM   2871  O   THR B  70     155.044  95.150 179.782  0.00  0.00      PROB O  
ATOM   2872  CB  THR B  70     153.260  97.119 181.174  0.00  0.00      PROB C  
ATOM   2873  CG2 THR B  70     152.213  98.227 181.371  0.00  0.00      PROB C  
ATOM   2874  OG1 THR B  70     152.622  95.869 181.435  0.00  0.00      PROB O  
ATOM   2875  N   PHE B  71     156.246  97.041 179.569  0.00  0.00      PROB N  
ATOM   2876  CA  PHE B  71     157.531  96.405 179.358  0.00  0.00      PROB C  
ATOM   2877  C   PHE B  71     158.510  96.731 180.477  0.00  0.00      PROB C  
ATOM   2878  O   PHE B  71     158.612  97.872 180.933  0.00  0.00      PROB O  
ATOM   2879  CB  PHE B  71     158.157  96.869 178.017  0.00  0.00      PROB C  
ATOM   2880  CG  PHE B  71     157.309  96.474 176.835  0.00  0.00      PROB C  
ATOM   2881  CD1 PHE B  71     156.955  95.130 176.622  0.00  0.00      PROB C  
ATOM   2882  CD2 PHE B  71     156.909  97.436 175.890  0.00  0.00      PROB C  
ATOM   2883  CE1 PHE B  71     156.212  94.754 175.497  0.00  0.00      PROB C  
ATOM   2884  CE2 PHE B  71     156.170  97.064 174.760  0.00  0.00      PROB C  
ATOM   2885  CZ  PHE B  71     155.827  95.721 174.561  0.00  0.00      PROB C  
ATOM   2886  N   CYS B  72     159.262  95.717 180.946  0.00  0.00      PROB N  
ATOM   2887  CA  CYS B  72     160.267  95.875 181.980  0.00  0.00      PROB C  
ATOM   2888  C   CYS B  72     161.222  94.688 181.948  0.00  0.00      PROB C  
ATOM   2889  O   CYS B  72     160.988  93.705 181.244  0.00  0.00      PROB O  
ATOM   2890  CB  CYS B  72     159.673  96.057 183.404  0.00  0.00      PROB C  
ATOM   2891  SG  CYS B  72     158.660  94.666 184.000  0.00  0.00      PROB S  
ATOM   2892  N   GLY B  73     162.345  94.761 182.695  0.00  0.00      PROB N  
ATOM   2893  CA  GLY B  73     163.375  93.724 182.694  0.00  0.00      PROB C  
ATOM   2894  C   GLY B  73     164.432  93.875 181.625  0.00  0.00      PROB C  
ATOM   2895  O   GLY B  73     164.565  94.901 180.960  0.00  0.00      PROB O  
ATOM   2896  N   ARG B  74     165.259  92.828 181.468  0.00  0.00      PROB N  
ATOM   2897  CA  ARG B  74     166.428  92.839 180.612  0.00  0.00      PROB C  
ATOM   2898  C   ARG B  74     166.241  91.913 179.423  0.00  0.00      PROB C  
ATOM   2899  O   ARG B  74     165.772  90.787 179.571  0.00  0.00      PROB O  
ATOM   2900  CB  ARG B  74     167.677  92.334 181.382  0.00  0.00      PROB C  
ATOM   2901  CG  ARG B  74     168.066  93.188 182.609  0.00  0.00      PROB C  
ATOM   2902  CD  ARG B  74     169.160  92.572 183.500  0.00  0.00      PROB C  
ATOM   2903  NE  ARG B  74     170.330  92.230 182.626  0.00  0.00      PROB N  
ATOM   2904  CZ  ARG B  74     171.520  91.853 183.075  0.00  0.00      PROB C  
ATOM   2905  NH1 ARG B  74     171.871  91.943 184.336  0.00  0.00      PROB N1+
ATOM   2906  NH2 ARG B  74     172.382  91.349 182.217  0.00  0.00      PROB N  
ATOM   2907  N   GLU B  75     166.653  92.344 178.209  0.00  0.00      PROB N  
ATOM   2908  CA  GLU B  75     166.610  91.534 176.995  0.00  0.00      PROB C  
ATOM   2909  C   GLU B  75     167.430  90.240 177.092  0.00  0.00      PROB C  
ATOM   2910  O   GLU B  75     167.078  89.209 176.515  0.00  0.00      PROB O  
ATOM   2911  CB  GLU B  75     167.054  92.367 175.760  0.00  0.00      PROB C  
ATOM   2912  CG  GLU B  75     168.559  92.751 175.708  0.00  0.00      PROB C  
ATOM   2913  CD  GLU B  75     168.939  93.662 174.537  0.00  0.00      PROB C  
ATOM   2914  OE1 GLU B  75     168.055  94.115 173.763  0.00  0.00      PROB O  
ATOM   2915  OE2 GLU B  75     170.164  93.925 174.378  0.00  0.00      PROB O1-
ATOM   2916  N   THR B  76     168.545  90.269 177.857  0.00  0.00      PROB N  
ATOM   2917  CA  THR B  76     169.389  89.120 178.183  0.00  0.00      PROB C  
ATOM   2918  C   THR B  76     168.659  88.011 178.929  0.00  0.00      PROB C  
ATOM   2919  O   THR B  76     168.887  86.823 178.701  0.00  0.00      PROB O  
ATOM   2920  CB  THR B  76     170.632  89.504 178.994  0.00  0.00      PROB C  
ATOM   2921  CG2 THR B  76     171.538  90.388 178.124  0.00  0.00      PROB C  
ATOM   2922  OG1 THR B  76     170.311  90.267 180.158  0.00  0.00      PROB O  
ATOM   2923  N   THR B  77     167.755  88.381 179.855  0.00  0.00      PROB N  
ATOM   2924  CA  THR B  77     167.037  87.444 180.711  0.00  0.00      PROB C  
ATOM   2925  C   THR B  77     165.736  87.019 180.052  0.00  0.00      PROB C  
ATOM   2926  O   THR B  77     164.778  87.785 179.944  0.00  0.00      PROB O  
ATOM   2927  CB  THR B  77     166.719  88.016 182.094  0.00  0.00      PROB C  
ATOM   2928  CG2 THR B  77     166.102  86.950 183.014  0.00  0.00      PROB C  
ATOM   2929  OG1 THR B  77     167.901  88.489 182.732  0.00  0.00      PROB O  
ATOM   2930  N   ASP B  78     165.666  85.756 179.581  0.00  0.00      PROB N  
ATOM   2931  CA  ASP B  78     164.475  85.201 178.965  0.00  0.00      PROB C  
ATOM   2932  C   ASP B  78     163.414  84.831 180.018  0.00  0.00      PROB C  
ATOM   2933  O   ASP B  78     163.668  84.821 181.223  0.00  0.00      PROB O  
ATOM   2934  CB  ASP B  78     164.878  84.007 178.044  0.00  0.00      PROB C  
ATOM   2935  CG  ASP B  78     163.815  83.576 177.039  0.00  0.00      PROB C  
ATOM   2936  OD1 ASP B  78     162.772  84.263 176.884  0.00  0.00      PROB O  
ATOM   2937  OD2 ASP B  78     164.045  82.547 176.347  0.00  0.00      PROB O1-
ATOM   2938  N   THR B  79     162.178  84.553 179.565  0.00  0.00      PROB N  
ATOM   2939  CA  THR B  79     161.000  84.168 180.351  0.00  0.00      PROB C  
ATOM   2940  C   THR B  79     160.355  85.347 181.071  0.00  0.00      PROB C  
ATOM   2941  O   THR B  79     159.588  85.189 182.023  0.00  0.00      PROB O  
ATOM   2942  CB  THR B  79     161.123  82.932 181.263  0.00  0.00      PROB C  
ATOM   2943  CG2 THR B  79     161.640  81.735 180.446  0.00  0.00      PROB C  
ATOM   2944  OG1 THR B  79     162.003  83.117 182.365  0.00  0.00      PROB O  
ATOM   2945  N   GLU B  80     160.637  86.573 180.595  0.00  0.00      PROB N  
ATOM   2946  CA  GLU B  80     160.176  87.823 181.173  0.00  0.00      PROB C  
ATOM   2947  C   GLU B  80     159.231  88.547 180.218  0.00  0.00      PROB C  
ATOM   2948  O   GLU B  80     159.067  88.178 179.054  0.00  0.00      PROB O  
ATOM   2949  CB  GLU B  80     161.368  88.755 181.541  0.00  0.00      PROB C  
ATOM   2950  CG  GLU B  80     162.293  88.217 182.668  0.00  0.00      PROB C  
ATOM   2951  CD  GLU B  80     161.707  88.274 184.082  0.00  0.00      PROB C  
ATOM   2952  OE1 GLU B  80     160.482  88.500 184.263  0.00  0.00      PROB O  
ATOM   2953  OE2 GLU B  80     162.500  88.100 185.050  0.00  0.00      PROB O1-
ATOM   2954  N   GLN B  81     158.565  89.617 180.698  0.00  0.00      PROB N  
ATOM   2955  CA  GLN B  81     157.675  90.463 179.910  0.00  0.00      PROB C  
ATOM   2956  C   GLN B  81     158.422  91.568 179.149  0.00  0.00      PROB C  
ATOM   2957  O   GLN B  81     158.061  92.746 179.147  0.00  0.00      PROB O  
ATOM   2958  CB  GLN B  81     156.472  91.022 180.730  0.00  0.00      PROB C  
ATOM   2959  CG  GLN B  81     156.794  91.760 182.060  0.00  0.00      PROB C  
ATOM   2960  CD  GLN B  81     157.211  90.833 183.208  0.00  0.00      PROB C  
ATOM   2961  NE2 GLN B  81     158.290  91.207 183.931  0.00  0.00      PROB N  
ATOM   2962  OE1 GLN B  81     156.596  89.793 183.466  0.00  0.00      PROB O  
ATOM   2963  N   THR B  82     159.513  91.184 178.467  0.00  0.00      PROB N  
ATOM   2964  CA  THR B  82     160.353  92.029 177.627  0.00  0.00      PROB C  
ATOM   2965  C   THR B  82     159.767  92.239 176.231  0.00  0.00      PROB C  
ATOM   2966  O   THR B  82     159.033  91.372 175.746  0.00  0.00      PROB O  
ATOM   2967  CB  THR B  82     161.771  91.473 177.481  0.00  0.00      PROB C  
ATOM   2968  CG2 THR B  82     162.502  91.702 178.812  0.00  0.00      PROB C  
ATOM   2969  OG1 THR B  82     161.770  90.065 177.239  0.00  0.00      PROB O  
ATOM   2970  N   PRO B  83     160.050  93.339 175.525  0.00  0.00      PROB N  
ATOM   2971  CA  PRO B  83     159.477  93.596 174.208  0.00  0.00      PROB C  
ATOM   2972  C   PRO B  83     160.095  92.718 173.135  0.00  0.00      PROB C  
ATOM   2973  O   PRO B  83     159.377  92.310 172.223  0.00  0.00      PROB O  
ATOM   2974  CB  PRO B  83     159.752  95.086 173.958  0.00  0.00      PROB C  
ATOM   2975  CG  PRO B  83     160.981  95.408 174.811  0.00  0.00      PROB C  
ATOM   2976  CD  PRO B  83     160.822  94.484 176.020  0.00  0.00      PROB C  
ATOM   2977  N   GLY B  84     161.416  92.432 173.208  0.00  0.00      PROB N  
ATOM   2978  CA  GLY B  84     162.159  91.664 172.207  0.00  0.00      PROB C  
ATOM   2979  C   GLY B  84     162.042  92.155 170.777  0.00  0.00      PROB C  
ATOM   2980  O   GLY B  84     162.064  93.354 170.497  0.00  0.00      PROB O  
ATOM   2981  N   GLN B  85     161.954  91.213 169.818  0.00  0.00      PROB N  
ATOM   2982  CA  GLN B  85     161.823  91.516 168.403  0.00  0.00      PROB C  
ATOM   2983  C   GLN B  85     160.385  91.829 167.984  0.00  0.00      PROB C  
ATOM   2984  O   GLN B  85     160.140  92.401 166.919  0.00  0.00      PROB O  
ATOM   2985  CB  GLN B  85     162.357  90.330 167.554  0.00  0.00      PROB C  
ATOM   2986  CG  GLN B  85     163.856  89.992 167.776  0.00  0.00      PROB C  
ATOM   2987  CD  GLN B  85     164.781  91.201 167.594  0.00  0.00      PROB C  
ATOM   2988  NE2 GLN B  85     165.889  91.236 168.371  0.00  0.00      PROB N  
ATOM   2989  OE1 GLN B  85     164.555  92.089 166.765  0.00  0.00      PROB O  
ATOM   2990  N   GLU B  86     159.398  91.466 168.822  0.00  0.00      PROB N  
ATOM   2991  CA  GLU B  86     157.981  91.713 168.652  0.00  0.00      PROB C  
ATOM   2992  C   GLU B  86     157.562  93.183 168.472  0.00  0.00      PROB C  
ATOM   2993  O   GLU B  86     158.214  94.126 168.928  0.00  0.00      PROB O  
ATOM   2994  CB  GLU B  86     157.155  91.018 169.770  0.00  0.00      PROB C  
ATOM   2995  CG  GLU B  86     157.102  89.466 169.663  0.00  0.00      PROB C  
ATOM   2996  CD  GLU B  86     158.351  88.689 170.095  0.00  0.00      PROB C  
ATOM   2997  OE1 GLU B  86     159.339  89.272 170.611  0.00  0.00      PROB O  
ATOM   2998  OE2 GLU B  86     158.337  87.439 169.917  0.00  0.00      PROB O1-
ATOM   2999  N   VAL B  87     156.447  93.396 167.743  0.00  0.00      PROB N  
ATOM   3000  CA  VAL B  87     156.016  94.699 167.254  0.00  0.00      PROB C  
ATOM   3001  C   VAL B  87     154.694  95.113 167.894  0.00  0.00      PROB C  
ATOM   3002  O   VAL B  87     153.751  94.323 167.994  0.00  0.00      PROB O  
ATOM   3003  CB  VAL B  87     155.887  94.683 165.728  0.00  0.00      PROB C  
ATOM   3004  CG1 VAL B  87     155.289  95.998 165.193  0.00  0.00      PROB C  
ATOM   3005  CG2 VAL B  87     157.281  94.454 165.108  0.00  0.00      PROB C  
ATOM   3006  N   VAL B  88     154.592  96.381 168.347  0.00  0.00      PROB N  
ATOM   3007  CA  VAL B  88     153.374  96.957 168.902  0.00  0.00      PROB C  
ATOM   3008  C   VAL B  88     152.727  97.858 167.852  0.00  0.00      PROB C  
ATOM   3009  O   VAL B  88     153.381  98.712 167.251  0.00  0.00      PROB O  
ATOM   3010  CB  VAL B  88     153.634  97.740 170.192  0.00  0.00      PROB C  
ATOM   3011  CG1 VAL B  88     152.336  98.379 170.735  0.00  0.00      PROB C  
ATOM   3012  CG2 VAL B  88     154.224  96.787 171.250  0.00  0.00      PROB C  
ATOM   3013  N   LEU B  89     151.418  97.666 167.581  0.00  0.00      PROB N  
ATOM   3014  CA  LEU B  89     150.684  98.412 166.571  0.00  0.00      PROB C  
ATOM   3015  C   LEU B  89     149.442  99.051 167.185  0.00  0.00      PROB C  
ATOM   3016  O   LEU B  89     148.647  98.389 167.857  0.00  0.00      PROB O  
ATOM   3017  CB  LEU B  89     150.284  97.466 165.406  0.00  0.00      PROB C  
ATOM   3018  CG  LEU B  89     149.563  98.118 164.205  0.00  0.00      PROB C  
ATOM   3019  CD1 LEU B  89     150.483  99.084 163.442  0.00  0.00      PROB C  
ATOM   3020  CD2 LEU B  89     149.035  97.034 163.251  0.00  0.00      PROB C  
ATOM   3021  N   SER B  90     149.246 100.375 166.998  0.00  0.00      PROB N  
ATOM   3022  CA  SER B  90     148.051 101.080 167.461  0.00  0.00      PROB C  
ATOM   3023  C   SER B  90     146.740 100.632 166.793  0.00  0.00      PROB C  
ATOM   3024  O   SER B  90     146.737 100.299 165.603  0.00  0.00      PROB O  
ATOM   3025  CB  SER B  90     148.147 102.633 167.356  0.00  0.00      PROB C  
ATOM   3026  OG  SER B  90     148.290 103.095 166.011  0.00  0.00      PROB O  
ATOM   3027  N   PRO B  91     145.593 100.629 167.484  0.00  0.00      PROB N  
ATOM   3028  CA  PRO B  91     144.295 100.432 166.839  0.00  0.00      PROB C  
ATOM   3029  C   PRO B  91     143.880 101.648 166.028  0.00  0.00      PROB C  
ATOM   3030  O   PRO B  91     143.395 101.503 164.904  0.00  0.00      PROB O  
ATOM   3031  CB  PRO B  91     143.323 100.177 168.008  0.00  0.00      PROB C  
ATOM   3032  CG  PRO B  91     144.215  99.593 169.105  0.00  0.00      PROB C  
ATOM   3033  CD  PRO B  91     145.524 100.361 168.925  0.00  0.00      PROB C  
ATOM   3034  N   GLY B  92     144.042 102.854 166.608  0.00  0.00      PROB N  
ATOM   3035  CA  GLY B  92     143.770 104.134 165.964  0.00  0.00      PROB C  
ATOM   3036  C   GLY B  92     145.018 104.770 165.413  0.00  0.00      PROB C  
ATOM   3037  O   GLY B  92     145.977 104.103 165.027  0.00  0.00      PROB O  
ATOM   3038  N   SER B  93     145.034 106.113 165.386  0.00  0.00      PROB N  
ATOM   3039  CA  SER B  93     146.100 106.925 164.809  0.00  0.00      PROB C  
ATOM   3040  C   SER B  93     146.902 107.663 165.877  0.00  0.00      PROB C  
ATOM   3041  O   SER B  93     147.624 108.627 165.611  0.00  0.00      PROB O  
ATOM   3042  CB  SER B  93     145.513 107.941 163.789  0.00  0.00      PROB C  
ATOM   3043  OG  SER B  93     144.526 108.804 164.372  0.00  0.00      PROB O  
ATOM   3044  N   PHE B  94     146.798 107.198 167.136  0.00  0.00      PROB N  
ATOM   3045  CA  PHE B  94     147.417 107.811 168.293  0.00  0.00      PROB C  
ATOM   3046  C   PHE B  94     148.103 106.758 169.164  0.00  0.00      PROB C  
ATOM   3047  O   PHE B  94     147.577 105.665 169.389  0.00  0.00      PROB O  
ATOM   3048  CB  PHE B  94     146.354 108.617 169.101  0.00  0.00      PROB C  
ATOM   3049  CG  PHE B  94     146.910 109.227 170.365  0.00  0.00      PROB C  
ATOM   3050  CD1 PHE B  94     147.746 110.349 170.286  0.00  0.00      PROB C  
ATOM   3051  CD2 PHE B  94     146.609 108.690 171.629  0.00  0.00      PROB C  
ATOM   3052  CE1 PHE B  94     148.291 110.919 171.443  0.00  0.00      PROB C  
ATOM   3053  CE2 PHE B  94     147.156 109.252 172.790  0.00  0.00      PROB C  
ATOM   3054  CZ  PHE B  94     147.999 110.367 172.697  0.00  0.00      PROB C  
ATOM   3055  N   MET B  95     149.302 107.079 169.684  0.00  0.00      PROB N  
ATOM   3056  CA  MET B  95     150.000 106.241 170.634  0.00  0.00      PROB C  
ATOM   3057  C   MET B  95     150.707 107.115 171.666  0.00  0.00      PROB C  
ATOM   3058  O   MET B  95     151.351 108.111 171.345  0.00  0.00      PROB O  
ATOM   3059  CB  MET B  95     151.014 105.307 169.919  0.00  0.00      PROB C  
ATOM   3060  CG  MET B  95     151.772 104.338 170.848  0.00  0.00      PROB C  
ATOM   3061  SD  MET B  95     152.971 103.266 169.996  0.00  0.00      PROB S  
ATOM   3062  CE  MET B  95     151.809 102.129 169.190  0.00  0.00      PROB C  
ATOM   3063  N   SER B  96     150.593 106.760 172.957  0.00  0.00      PROB N  
ATOM   3064  CA  SER B  96     151.270 107.428 174.054  0.00  0.00      PROB C  
ATOM   3065  C   SER B  96     152.216 106.432 174.703  0.00  0.00      PROB C  
ATOM   3066  O   SER B  96     151.854 105.295 175.008  0.00  0.00      PROB O  
ATOM   3067  CB  SER B  96     150.280 107.955 175.131  0.00  0.00      PROB C  
ATOM   3068  OG  SER B  96     150.932 108.716 176.154  0.00  0.00      PROB O  
ATOM   3069  N   VAL B  97     153.477 106.841 174.906  0.00  0.00      PROB N  
ATOM   3070  CA  VAL B  97     154.515 106.019 175.497  0.00  0.00      PROB C  
ATOM   3071  C   VAL B  97     154.991 106.722 176.754  0.00  0.00      PROB C  
ATOM   3072  O   VAL B  97     155.354 107.896 176.730  0.00  0.00      PROB O  
ATOM   3073  CB  VAL B  97     155.691 105.777 174.548  0.00  0.00      PROB C  
ATOM   3074  CG1 VAL B  97     156.781 104.926 175.235  0.00  0.00      PROB C  
ATOM   3075  CG2 VAL B  97     155.182 105.057 173.282  0.00  0.00      PROB C  
ATOM   3076  N   THR B  98     154.983 106.036 177.910  0.00  0.00      PROB N  
ATOM   3077  CA  THR B  98     155.453 106.616 179.165  0.00  0.00      PROB C  
ATOM   3078  C   THR B  98     156.528 105.755 179.776  0.00  0.00      PROB C  
ATOM   3079  O   THR B  98     156.318 104.584 180.089  0.00  0.00      PROB O  
ATOM   3080  CB  THR B  98     154.350 106.873 180.188  0.00  0.00      PROB C  
ATOM   3081  CG2 THR B  98     154.904 107.399 181.525  0.00  0.00      PROB C  
ATOM   3082  OG1 THR B  98     153.476 107.886 179.702  0.00  0.00      PROB O  
ATOM   3083  N   PHE B  99     157.723 106.337 179.967  0.00  0.00      PROB N  
ATOM   3084  CA  PHE B  99     158.815 105.754 180.712  0.00  0.00      PROB C  
ATOM   3085  C   PHE B  99     158.768 106.261 182.148  0.00  0.00      PROB C  
ATOM   3086  O   PHE B  99     158.630 107.459 182.401  0.00  0.00      PROB O  
ATOM   3087  CB  PHE B  99     160.189 106.053 180.036  0.00  0.00      PROB C  
ATOM   3088  CG  PHE B  99     161.376 105.697 180.903  0.00  0.00      PROB C  
ATOM   3089  CD1 PHE B  99     161.659 104.354 181.206  0.00  0.00      PROB C  
ATOM   3090  CD2 PHE B  99     162.187 106.705 181.454  0.00  0.00      PROB C  
ATOM   3091  CE1 PHE B  99     162.719 104.024 182.058  0.00  0.00      PROB C  
ATOM   3092  CE2 PHE B  99     163.244 106.379 182.313  0.00  0.00      PROB C  
ATOM   3093  CZ  PHE B  99     163.507 105.037 182.613  0.00  0.00      PROB C  
ATOM   3094  N   ARG B 100     158.890 105.352 183.123  0.00  0.00      PROB N  
ATOM   3095  CA  ARG B 100     158.975 105.714 184.516  0.00  0.00      PROB C  
ATOM   3096  C   ARG B 100     160.019 104.885 185.230  0.00  0.00      PROB C  
ATOM   3097  O   ARG B 100     160.055 103.659 185.123  0.00  0.00      PROB O  
ATOM   3098  CB  ARG B 100     157.605 105.596 185.237  0.00  0.00      PROB C  
ATOM   3099  CG  ARG B 100     157.649 105.695 186.780  0.00  0.00      PROB C  
ATOM   3100  CD  ARG B 100     156.254 105.794 187.408  0.00  0.00      PROB C  
ATOM   3101  NE  ARG B 100     156.430 105.966 188.887  0.00  0.00      PROB N  
ATOM   3102  CZ  ARG B 100     155.662 105.407 189.814  0.00  0.00      PROB C  
ATOM   3103  NH1 ARG B 100     154.643 104.628 189.527  0.00  0.00      PROB N1+
ATOM   3104  NH2 ARG B 100     155.909 105.652 191.086  0.00  0.00      PROB N  
ATOM   3105  N   SER B 101     160.889 105.556 186.004  0.00  0.00      PROB N  
ATOM   3106  CA  SER B 101     161.694 104.912 187.024  0.00  0.00      PROB C  
ATOM   3107  C   SER B 101     161.156 105.364 188.372  0.00  0.00      PROB C  
ATOM   3108  O   SER B 101     161.180 106.552 188.695  0.00  0.00      PROB O  
ATOM   3109  CB  SER B 101     163.208 105.228 186.895  0.00  0.00      PROB C  
ATOM   3110  OG  SER B 101     163.968 104.601 187.927  0.00  0.00      PROB O  
ATOM   3111  N   ASP B 102     160.574 104.438 189.166  0.00  0.00      PROB N  
ATOM   3112  CA  ASP B 102     159.854 104.763 190.387  0.00  0.00      PROB C  
ATOM   3113  C   ASP B 102     160.670 105.428 191.512  0.00  0.00      PROB C  
ATOM   3114  O   ASP B 102     160.212 106.384 192.143  0.00  0.00      PROB O  
ATOM   3115  CB  ASP B 102     159.051 103.534 190.918  0.00  0.00      PROB C  
ATOM   3116  CG  ASP B 102     159.883 102.467 191.626  0.00  0.00      PROB C  
ATOM   3117  OD1 ASP B 102     160.972 102.084 191.128  0.00  0.00      PROB O  
ATOM   3118  OD2 ASP B 102     159.400 101.948 192.671  0.00  0.00      PROB O1-
ATOM   3119  N   PHE B 103     161.885 104.925 191.792  0.00  0.00      PROB N  
ATOM   3120  CA  PHE B 103     162.650 105.279 192.973  0.00  0.00      PROB C  
ATOM   3121  C   PHE B 103     164.139 105.400 192.647  0.00  0.00      PROB C  
ATOM   3122  O   PHE B 103     164.642 106.482 192.343  0.00  0.00      PROB O  
ATOM   3123  CB  PHE B 103     162.308 104.273 194.128  0.00  0.00      PROB C  
ATOM   3124  CG  PHE B 103     163.208 104.317 195.344  0.00  0.00      PROB C  
ATOM   3125  CD1 PHE B 103     163.368 105.497 196.090  0.00  0.00      PROB C  
ATOM   3126  CD2 PHE B 103     163.875 103.152 195.765  0.00  0.00      PROB C  
ATOM   3127  CE1 PHE B 103     164.193 105.516 197.225  0.00  0.00      PROB C  
ATOM   3128  CE2 PHE B 103     164.703 103.168 196.894  0.00  0.00      PROB C  
ATOM   3129  CZ  PHE B 103     164.860 104.351 197.626  0.00  0.00      PROB C  
ATOM   3130  N   SER B 104     164.877 104.280 192.690  0.00  0.00      PROB N  
ATOM   3131  CA  SER B 104     166.323 104.256 192.562  0.00  0.00      PROB C  
ATOM   3132  C   SER B 104     166.723 102.902 192.001  0.00  0.00      PROB C  
ATOM   3133  O   SER B 104     165.945 101.946 192.042  0.00  0.00      PROB O  
ATOM   3134  CB  SER B 104     167.015 104.485 193.943  0.00  0.00      PROB C  
ATOM   3135  OG  SER B 104     168.445 104.576 193.868  0.00  0.00      PROB O  
ATOM   3136  N   ASN B 105     167.950 102.788 191.452  0.00  0.00      PROB N  
ATOM   3137  CA  ASN B 105     168.422 101.576 190.799  0.00  0.00      PROB C  
ATOM   3138  C   ASN B 105     169.581 101.013 191.617  0.00  0.00      PROB C  
ATOM   3139  O   ASN B 105     170.559 101.718 191.876  0.00  0.00      PROB O  
ATOM   3140  CB  ASN B 105     168.949 101.826 189.348  0.00  0.00      PROB C  
ATOM   3141  CG  ASN B 105     168.031 102.667 188.455  0.00  0.00      PROB C  
ATOM   3142  ND2 ASN B 105     168.594 103.087 187.294  0.00  0.00      PROB N  
ATOM   3143  OD1 ASN B 105     166.877 102.988 188.739  0.00  0.00      PROB O  
ATOM   3144  N   GLU B 106     169.526  99.741 192.071  0.00  0.00      PROB N  
ATOM   3145  CA  GLU B 106     170.632  99.096 192.769  0.00  0.00      PROB C  
ATOM   3146  C   GLU B 106     171.875  98.959 191.892  0.00  0.00      PROB C  
ATOM   3147  O   GLU B 106     173.000  99.257 192.296  0.00  0.00      PROB O  
ATOM   3148  CB  GLU B 106     170.261  97.668 193.259  0.00  0.00      PROB C  
ATOM   3149  CG  GLU B 106     168.928  97.583 194.042  0.00  0.00      PROB C  
ATOM   3150  CD  GLU B 106     167.788  97.123 193.138  0.00  0.00      PROB C  
ATOM   3151  OE1 GLU B 106     167.486  97.828 192.139  0.00  0.00      PROB O  
ATOM   3152  OE2 GLU B 106     167.197  96.043 193.415  0.00  0.00      PROB O1-
ATOM   3153  N   GLU B 107     171.658  98.532 190.635  0.00  0.00      PROB N  
ATOM   3154  CA  GLU B 107     172.666  98.404 189.610  0.00  0.00      PROB C  
ATOM   3155  C   GLU B 107     172.247  99.294 188.456  0.00  0.00      PROB C  
ATOM   3156  O   GLU B 107     171.071  99.593 188.264  0.00  0.00      PROB O  
ATOM   3157  CB  GLU B 107     172.843  96.930 189.158  0.00  0.00      PROB C  
ATOM   3158  CG  GLU B 107     173.951  96.691 188.100  0.00  0.00      PROB C  
ATOM   3159  CD  GLU B 107     175.290  97.286 188.524  0.00  0.00      PROB C  
ATOM   3160  OE1 GLU B 107     176.001  96.657 189.352  0.00  0.00      PROB O  
ATOM   3161  OE2 GLU B 107     175.648  98.392 188.036  0.00  0.00      PROB O1-
ATOM   3162  N   ARG B 108     173.209  99.811 187.687  0.00  0.00      PROB N  
ATOM   3163  CA  ARG B 108     172.952 100.790 186.658  0.00  0.00      PROB C  
ATOM   3164  C   ARG B 108     172.443 100.142 185.360  0.00  0.00      PROB C  
ATOM   3165  O   ARG B 108     173.166  99.436 184.651  0.00  0.00      PROB O  
ATOM   3166  CB  ARG B 108     174.224 101.650 186.455  0.00  0.00      PROB C  
ATOM   3167  CG  ARG B 108     174.686 102.407 187.725  0.00  0.00      PROB C  
ATOM   3168  CD  ARG B 108     173.681 103.446 188.248  0.00  0.00      PROB C  
ATOM   3169  NE  ARG B 108     174.259 104.061 189.489  0.00  0.00      PROB N  
ATOM   3170  CZ  ARG B 108     174.135 103.570 190.716  0.00  0.00      PROB C  
ATOM   3171  NH1 ARG B 108     173.502 102.449 190.976  0.00  0.00      PROB N1+
ATOM   3172  NH2 ARG B 108     174.660 104.231 191.727  0.00  0.00      PROB N  
ATOM   3173  N   PHE B 109     171.146 100.358 185.045  0.00  0.00      PROB N  
ATOM   3174  CA  PHE B 109     170.471  99.787 183.890  0.00  0.00      PROB C  
ATOM   3175  C   PHE B 109     170.481 100.754 182.708  0.00  0.00      PROB C  
ATOM   3176  O   PHE B 109     170.187 101.945 182.844  0.00  0.00      PROB O  
ATOM   3177  CB  PHE B 109     169.004  99.403 184.217  0.00  0.00      PROB C  
ATOM   3178  CG  PHE B 109     168.941  98.363 185.303  0.00  0.00      PROB C  
ATOM   3179  CD1 PHE B 109     169.343  97.042 185.039  0.00  0.00      PROB C  
ATOM   3180  CD2 PHE B 109     168.432  98.675 186.575  0.00  0.00      PROB C  
ATOM   3181  CE1 PHE B 109     169.268  96.060 186.036  0.00  0.00      PROB C  
ATOM   3182  CE2 PHE B 109     168.363  97.698 187.577  0.00  0.00      PROB C  
ATOM   3183  CZ  PHE B 109     168.781  96.390 187.307  0.00  0.00      PROB C  
ATOM   3184  N   THR B 110     170.834 100.265 181.503  0.00  0.00      PROB N  
ATOM   3185  CA  THR B 110     171.134 101.104 180.343  0.00  0.00      PROB C  
ATOM   3186  C   THR B 110     169.930 101.722 179.655  0.00  0.00      PROB C  
ATOM   3187  O   THR B 110     170.073 102.679 178.894  0.00  0.00      PROB O  
ATOM   3188  CB  THR B 110     172.045 100.456 179.294  0.00  0.00      PROB C  
ATOM   3189  CG2 THR B 110     173.487 100.546 179.825  0.00  0.00      PROB C  
ATOM   3190  OG1 THR B 110     171.761  99.075 179.099  0.00  0.00      PROB O  
ATOM   3191  N   GLY B 111     168.704 101.234 179.925  0.00  0.00      PROB N  
ATOM   3192  CA  GLY B 111     167.477 101.820 179.403  0.00  0.00      PROB C  
ATOM   3193  C   GLY B 111     167.031 101.216 178.102  0.00  0.00      PROB C  
ATOM   3194  O   GLY B 111     167.084 100.003 177.914  0.00  0.00      PROB O  
ATOM   3195  N   PHE B 112     166.522 102.036 177.168  0.00  0.00      PROB N  
ATOM   3196  CA  PHE B 112     165.939 101.502 175.953  0.00  0.00      PROB C  
ATOM   3197  C   PHE B 112     166.187 102.403 174.746  0.00  0.00      PROB C  
ATOM   3198  O   PHE B 112     166.433 103.608 174.853  0.00  0.00      PROB O  
ATOM   3199  CB  PHE B 112     164.414 101.198 176.112  0.00  0.00      PROB C  
ATOM   3200  CG  PHE B 112     163.549 102.436 176.182  0.00  0.00      PROB C  
ATOM   3201  CD1 PHE B 112     163.270 103.055 177.410  0.00  0.00      PROB C  
ATOM   3202  CD2 PHE B 112     162.988 102.975 175.009  0.00  0.00      PROB C  
ATOM   3203  CE1 PHE B 112     162.481 104.212 177.461  0.00  0.00      PROB C  
ATOM   3204  CE2 PHE B 112     162.190 104.124 175.056  0.00  0.00      PROB C  
ATOM   3205  CZ  PHE B 112     161.940 104.745 176.285  0.00  0.00      PROB C  
ATOM   3206  N   ASP B 113     166.106 101.791 173.549  0.00  0.00      PROB N  
ATOM   3207  CA  ASP B 113     166.142 102.468 172.270  0.00  0.00      PROB C  
ATOM   3208  C   ASP B 113     164.931 102.002 171.460  0.00  0.00      PROB C  
ATOM   3209  O   ASP B 113     164.794 100.812 171.158  0.00  0.00      PROB O  
ATOM   3210  CB  ASP B 113     167.487 102.142 171.562  0.00  0.00      PROB C  
ATOM   3211  CG  ASP B 113     167.728 102.877 170.249  0.00  0.00      PROB C  
ATOM   3212  OD1 ASP B 113     166.942 103.783 169.872  0.00  0.00      PROB O  
ATOM   3213  OD2 ASP B 113     168.765 102.573 169.595  0.00  0.00      PROB O1-
ATOM   3214  N   ALA B 114     164.007 102.921 171.125  0.00  0.00      PROB N  
ATOM   3215  CA  ALA B 114     162.769 102.620 170.442  0.00  0.00      PROB C  
ATOM   3216  C   ALA B 114     162.607 103.439 169.165  0.00  0.00      PROB C  
ATOM   3217  O   ALA B 114     163.002 104.603 169.077  0.00  0.00      PROB O  
ATOM   3218  CB  ALA B 114     161.565 102.866 171.369  0.00  0.00      PROB C  
ATOM   3219  N   HIS B 115     162.011 102.834 168.123  0.00  0.00      PROB N  
ATOM   3220  CA  HIS B 115     161.773 103.484 166.845  0.00  0.00      PROB C  
ATOM   3221  C   HIS B 115     160.308 103.367 166.471  0.00  0.00      PROB C  
ATOM   3222  O   HIS B 115     159.712 102.293 166.589  0.00  0.00      PROB O  
ATOM   3223  CB  HIS B 115     162.631 102.877 165.710  0.00  0.00      PROB C  
ATOM   3224  CG  HIS B 115     164.107 103.085 165.922  0.00  0.00      PROB C  
ATOM   3225  CD2 HIS B 115     164.951 103.979 165.337  0.00  0.00      PROB C  
ATOM   3226  ND1 HIS B 115     164.909 102.261 166.683  0.00  0.00      PROB N  
ATOM   3227  CE1 HIS B 115     166.186 102.698 166.538  0.00  0.00      PROB C  
ATOM   3228  NE2 HIS B 115     166.263 103.737 165.724  0.00  0.00      PROB N  
ATOM   3229  N   TYR B 116     159.686 104.475 166.012  0.00  0.00      PROB N  
ATOM   3230  CA  TYR B 116     158.295 104.472 165.596  0.00  0.00      PROB C  
ATOM   3231  C   TYR B 116     158.168 104.897 164.139  0.00  0.00      PROB C  
ATOM   3232  O   TYR B 116     159.008 105.609 163.581  0.00  0.00      PROB O  
ATOM   3233  CB  TYR B 116     157.356 105.305 166.532  0.00  0.00      PROB C  
ATOM   3234  CG  TYR B 116     157.434 106.813 166.388  0.00  0.00      PROB C  
ATOM   3235  CD1 TYR B 116     156.673 107.479 165.407  0.00  0.00      PROB C  
ATOM   3236  CD2 TYR B 116     158.169 107.583 167.304  0.00  0.00      PROB C  
ATOM   3237  CE1 TYR B 116     156.674 108.879 165.319  0.00  0.00      PROB C  
ATOM   3238  CE2 TYR B 116     158.154 108.983 167.237  0.00  0.00      PROB C  
ATOM   3239  CZ  TYR B 116     157.410 109.632 166.241  0.00  0.00      PROB C  
ATOM   3240  OH  TYR B 116     157.399 111.040 166.175  0.00  0.00      PROB O  
ATOM   3241  N   MET B 117     157.085 104.441 163.486  0.00  0.00      PROB N  
ATOM   3242  CA  MET B 117     156.778 104.793 162.118  0.00  0.00      PROB C  
ATOM   3243  C   MET B 117     155.279 104.795 161.877  0.00  0.00      PROB C  
ATOM   3244  O   MET B 117     154.514 104.047 162.491  0.00  0.00      PROB O  
ATOM   3245  CB  MET B 117     157.444 103.826 161.107  0.00  0.00      PROB C  
ATOM   3246  CG  MET B 117     156.998 102.355 161.262  0.00  0.00      PROB C  
ATOM   3247  SD  MET B 117     157.819 101.168 160.163  0.00  0.00      PROB S  
ATOM   3248  CE  MET B 117     159.502 101.489 160.758  0.00  0.00      PROB C  
ATOM   3249  N   ALA B 118     154.824 105.665 160.960  0.00  0.00      PROB N  
ATOM   3250  CA  ALA B 118     153.509 105.612 160.369  0.00  0.00      PROB C  
ATOM   3251  C   ALA B 118     153.317 104.388 159.468  0.00  0.00      PROB C  
ATOM   3252  O   ALA B 118     154.182 104.030 158.664  0.00  0.00      PROB O  
ATOM   3253  CB  ALA B 118     153.230 106.902 159.578  0.00  0.00      PROB C  
ATOM   3254  N   VAL B 119     152.160 103.718 159.596  0.00  0.00      PROB N  
ATOM   3255  CA  VAL B 119     151.793 102.552 158.813  0.00  0.00      PROB C  
ATOM   3256  C   VAL B 119     150.482 102.831 158.108  0.00  0.00      PROB C  
ATOM   3257  O   VAL B 119     149.487 103.213 158.726  0.00  0.00      PROB O  
ATOM   3258  CB  VAL B 119     151.668 101.294 159.672  0.00  0.00      PROB C  
ATOM   3259  CG1 VAL B 119     151.155 100.089 158.855  0.00  0.00      PROB C  
ATOM   3260  CG2 VAL B 119     153.052 100.969 160.258  0.00  0.00      PROB C  
ATOM   3261  N   ASP B 120     150.448 102.662 156.771  0.00  0.00      PROB N  
ATOM   3262  CA  ASP B 120     149.258 102.857 155.973  0.00  0.00      PROB C  
ATOM   3263  C   ASP B 120     148.100 101.926 156.376  0.00  0.00      PROB C  
ATOM   3264  O   ASP B 120     148.254 100.704 156.456  0.00  0.00      PROB O  
ATOM   3265  CB  ASP B 120     149.647 102.706 154.479  0.00  0.00      PROB C  
ATOM   3266  CG  ASP B 120     148.474 103.000 153.561  0.00  0.00      PROB C  
ATOM   3267  OD1 ASP B 120     147.731 103.976 153.843  0.00  0.00      PROB O  
ATOM   3268  OD2 ASP B 120     148.350 102.312 152.510  0.00  0.00      PROB O1-
ATOM   3269  N   VAL B 121     146.904 102.487 156.645  0.00  0.00      PROB N  
ATOM   3270  CA  VAL B 121     145.746 101.692 157.016  0.00  0.00      PROB C  
ATOM   3271  C   VAL B 121     145.049 101.201 155.763  0.00  0.00      PROB C  
ATOM   3272  O   VAL B 121     144.550 101.988 154.957  0.00  0.00      PROB O  
ATOM   3273  CB  VAL B 121     144.740 102.431 157.898  0.00  0.00      PROB C  
ATOM   3274  CG1 VAL B 121     143.564 101.500 158.269  0.00  0.00      PROB C  
ATOM   3275  CG2 VAL B 121     145.464 102.899 159.170  0.00  0.00      PROB C  
ATOM   3276  N   ASP B 122     144.984  99.866 155.571  0.00  0.00      PROB N  
ATOM   3277  CA  ASP B 122     144.267  99.299 154.454  0.00  0.00      PROB C  
ATOM   3278  C   ASP B 122     142.774  99.222 154.791  0.00  0.00      PROB C  
ATOM   3279  O   ASP B 122     142.273  98.238 155.337  0.00  0.00      PROB O  
ATOM   3280  CB  ASP B 122     144.912  97.952 154.031  0.00  0.00      PROB C  
ATOM   3281  CG  ASP B 122     144.381  97.406 152.711  0.00  0.00      PROB C  
ATOM   3282  OD1 ASP B 122     143.403  97.956 152.145  0.00  0.00      PROB O  
ATOM   3283  OD2 ASP B 122     144.950  96.386 152.230  0.00  0.00      PROB O1-
ATOM   3284  N   GLU B 123     142.030 100.300 154.473  0.00  0.00      PROB N  
ATOM   3285  CA  GLU B 123     140.611 100.430 154.752  0.00  0.00      PROB C  
ATOM   3286  C   GLU B 123     139.734  99.567 153.849  0.00  0.00      PROB C  
ATOM   3287  O   GLU B 123     138.577  99.275 154.165  0.00  0.00      PROB O  
ATOM   3288  CB  GLU B 123     140.173 101.924 154.747  0.00  0.00      PROB C  
ATOM   3289  CG  GLU B 123     140.344 102.604 156.141  0.00  0.00      PROB C  
ATOM   3290  CD  GLU B 123     141.016 103.985 156.182  0.00  0.00      PROB C  
ATOM   3291  OE1 GLU B 123     141.549 104.490 155.162  0.00  0.00      PROB O  
ATOM   3292  OE2 GLU B 123     141.009 104.590 157.292  0.00  0.00      PROB O1-
ATOM   3293  N   CYS B 124     140.290  99.082 152.721  0.00  0.00      PROB N  
ATOM   3294  CA  CYS B 124     139.649  98.084 151.884  0.00  0.00      PROB C  
ATOM   3295  C   CYS B 124     139.845  96.669 152.406  0.00  0.00      PROB C  
ATOM   3296  O   CYS B 124     139.061  95.771 152.100  0.00  0.00      PROB O  
ATOM   3297  CB  CYS B 124     140.168  98.155 150.429  0.00  0.00      PROB C  
ATOM   3298  SG  CYS B 124     139.914  99.805 149.717  0.00  0.00      PROB S  
ATOM   3299  N   LYS B 125     140.866  96.451 153.262  0.00  0.00      PROB N  
ATOM   3300  CA  LYS B 125     140.987  95.249 154.058  0.00  0.00      PROB C  
ATOM   3301  C   LYS B 125     140.003  95.326 155.205  0.00  0.00      PROB C  
ATOM   3302  O   LYS B 125     138.892  94.813 155.045  0.00  0.00      PROB O  
ATOM   3303  CB  LYS B 125     142.443  94.930 154.497  0.00  0.00      PROB C  
ATOM   3304  CG  LYS B 125     142.579  93.648 155.344  0.00  0.00      PROB C  
ATOM   3305  CD  LYS B 125     144.036  93.147 155.429  0.00  0.00      PROB C  
ATOM   3306  CE  LYS B 125     144.189  91.858 156.253  0.00  0.00      PROB C  
ATOM   3307  NZ  LYS B 125     145.590  91.375 156.213  0.00  0.00      PROB N1+
ATOM   3308  N   GLU B 126     140.366  95.947 156.359  0.00  0.00      PROB N  
ATOM   3309  CA  GLU B 126     139.500  96.351 157.476  0.00  0.00      PROB C  
ATOM   3310  C   GLU B 126     138.036  95.928 157.418  0.00  0.00      PROB C  
ATOM   3311  O   GLU B 126     137.166  96.721 157.036  0.00  0.00      PROB O  
ATOM   3312  CB  GLU B 126     139.634  97.865 157.786  0.00  0.00      PROB C  
ATOM   3313  CG  GLU B 126     141.000  98.254 158.408  0.00  0.00      PROB C  
ATOM   3314  CD  GLU B 126     141.098  97.897 159.889  0.00  0.00      PROB C  
ATOM   3315  OE1 GLU B 126     140.360  98.490 160.721  0.00  0.00      PROB O  
ATOM   3316  OE2 GLU B 126     141.941  97.032 160.254  0.00  0.00      PROB O1-
ATOM   3317  N   ARG B 127     137.636  94.687 157.758  0.00  0.00      PROB N  
ATOM   3318  CA  ARG B 127     138.328  93.490 158.264  0.00  0.00      PROB C  
ATOM   3319  C   ARG B 127     137.958  93.285 159.725  0.00  0.00      PROB C  
ATOM   3320  O   ARG B 127     138.555  92.521 160.477  0.00  0.00      PROB O  
ATOM   3321  CB  ARG B 127     139.827  93.206 157.909  0.00  0.00      PROB C  
ATOM   3322  CG  ARG B 127     140.426  91.830 158.308  0.00  0.00      PROB C  
ATOM   3323  CD  ARG B 127     139.623  90.612 157.830  0.00  0.00      PROB C  
ATOM   3324  NE  ARG B 127     140.358  89.378 158.266  0.00  0.00      PROB N  
ATOM   3325  CZ  ARG B 127     139.941  88.142 158.021  0.00  0.00      PROB C  
ATOM   3326  NH1 ARG B 127     138.856  87.895 157.320  0.00  0.00      PROB N1+
ATOM   3327  NH2 ARG B 127     140.629  87.121 158.490  0.00  0.00      PROB N  
ATOM   3328  N   GLU B 128     136.865  93.941 160.153  0.00  0.00      PROB N  
ATOM   3329  CA  GLU B 128     136.144  93.603 161.368  0.00  0.00      PROB C  
ATOM   3330  C   GLU B 128     134.673  93.484 161.002  0.00  0.00      PROB C  
ATOM   3331  O   GLU B 128     133.808  94.199 161.511  0.00  0.00      PROB O  
ATOM   3332  CB  GLU B 128     136.366  94.626 162.513  0.00  0.00      PROB C  
ATOM   3333  CG  GLU B 128     137.807  94.609 163.093  0.00  0.00      PROB C  
ATOM   3334  CD  GLU B 128     137.991  95.463 164.349  0.00  0.00      PROB C  
ATOM   3335  OE1 GLU B 128     137.030  96.128 164.820  0.00  0.00      PROB O  
ATOM   3336  OE2 GLU B 128     139.127  95.465 164.897  0.00  0.00      PROB O1-
ATOM   3337  N   ASP B 129     134.377  92.579 160.039  0.00  0.00      PROB N  
ATOM   3338  CA  ASP B 129     133.043  92.216 159.576  0.00  0.00      PROB C  
ATOM   3339  C   ASP B 129     132.358  93.328 158.764  0.00  0.00      PROB C  
ATOM   3340  O   ASP B 129     131.167  93.247 158.450  0.00  0.00      PROB O  
ATOM   3341  CB  ASP B 129     132.135  91.666 160.719  0.00  0.00      PROB C  
ATOM   3342  CG  ASP B 129     132.700  90.415 161.375  0.00  0.00      PROB C  
ATOM   3343  OD1 ASP B 129     133.523  89.687 160.761  0.00  0.00      PROB O  
ATOM   3344  OD2 ASP B 129     132.229  90.079 162.497  0.00  0.00      PROB O1-
ATOM   3345  N   GLU B 130     133.134  94.365 158.367  0.00  0.00      PROB N  
ATOM   3346  CA  GLU B 130     132.700  95.599 157.718  0.00  0.00      PROB C  
ATOM   3347  C   GLU B 130     131.667  96.418 158.532  0.00  0.00      PROB C  
ATOM   3348  O   GLU B 130     131.155  95.997 159.572  0.00  0.00      PROB O  
ATOM   3349  CB  GLU B 130     132.160  95.293 156.291  0.00  0.00      PROB C  
ATOM   3350  CG  GLU B 130     132.432  96.395 155.233  0.00  0.00      PROB C  
ATOM   3351  CD  GLU B 130     131.262  96.581 154.268  0.00  0.00      PROB C  
ATOM   3352  OE1 GLU B 130     130.939  95.625 153.506  0.00  0.00      PROB O  
ATOM   3353  OE2 GLU B 130     130.667  97.688 154.250  0.00  0.00      PROB O1-
ATOM   3354  N   GLU B 131     131.347  97.641 158.065  0.00  0.00      PROB N  
ATOM   3355  CA  GLU B 131     130.239  98.460 158.544  0.00  0.00      PROB C  
ATOM   3356  C   GLU B 131     129.655  99.229 157.363  0.00  0.00      PROB C  
ATOM   3357  O   GLU B 131     128.691  98.794 156.730  0.00  0.00      PROB O  
ATOM   3358  CB  GLU B 131     130.619  99.439 159.701  0.00  0.00      PROB C  
ATOM   3359  CG  GLU B 131     130.509  98.836 161.128  0.00  0.00      PROB C  
ATOM   3360  CD  GLU B 131     129.070  98.517 161.526  0.00  0.00      PROB C  
ATOM   3361  OE1 GLU B 131     128.235  99.459 161.601  0.00  0.00      PROB O  
ATOM   3362  OE2 GLU B 131     128.752  97.328 161.796  0.00  0.00      PROB O1-
ATOM   3363  N   LEU B 132     130.246 100.399 157.035  0.00  0.00      PROB N  
ATOM   3364  CA  LEU B 132     129.842 101.246 155.923  0.00  0.00      PROB C  
ATOM   3365  C   LEU B 132     131.048 101.460 155.005  0.00  0.00      PROB C  
ATOM   3366  O   LEU B 132     131.552 102.572 154.840  0.00  0.00      PROB O  
ATOM   3367  CB  LEU B 132     129.267 102.627 156.376  0.00  0.00      PROB C  
ATOM   3368  CG  LEU B 132     127.799 102.661 156.877  0.00  0.00      PROB C  
ATOM   3369  CD1 LEU B 132     127.550 101.917 158.197  0.00  0.00      PROB C  
ATOM   3370  CD2 LEU B 132     127.345 104.123 157.039  0.00  0.00      PROB C  
ATOM   3371  N   SER B 133     131.557 100.379 154.373  0.00  0.00      PROB N  
ATOM   3372  CA  SER B 133     132.614 100.456 153.365  0.00  0.00      PROB C  
ATOM   3373  C   SER B 133     131.985 100.543 151.979  0.00  0.00      PROB C  
ATOM   3374  O   SER B 133     130.767 100.675 151.833  0.00  0.00      PROB O  
ATOM   3375  CB  SER B 133     133.628  99.275 153.439  0.00  0.00      PROB C  
ATOM   3376  OG  SER B 133     134.820  99.529 152.682  0.00  0.00      PROB O  
ATOM   3377  N   CYS B 134     132.803 100.525 150.910  0.00  0.00      PROB N  
ATOM   3378  CA  CYS B 134     132.352 100.637 149.530  0.00  0.00      PROB C  
ATOM   3379  C   CYS B 134     131.366  99.553 149.103  0.00  0.00      PROB C  
ATOM   3380  O   CYS B 134     131.552  98.360 149.354  0.00  0.00      PROB O  
ATOM   3381  CB  CYS B 134     133.528 100.624 148.516  0.00  0.00      PROB C  
ATOM   3382  SG  CYS B 134     134.759 101.926 148.823  0.00  0.00      PROB S  
ATOM   3383  N   ASP B 135     130.274  99.972 148.433  0.00  0.00      PROB N  
ATOM   3384  CA  ASP B 135     129.235  99.090 147.945  0.00  0.00      PROB C  
ATOM   3385  C   ASP B 135     129.723  98.087 146.884  0.00  0.00      PROB C  
ATOM   3386  O   ASP B 135     129.412  96.895 146.928  0.00  0.00      PROB O  
ATOM   3387  CB  ASP B 135     128.075  99.984 147.436  0.00  0.00      PROB C  
ATOM   3388  CG  ASP B 135     126.788  99.206 147.215  0.00  0.00      PROB C  
ATOM   3389  OD1 ASP B 135     126.496  98.263 148.001  0.00  0.00      PROB O  
ATOM   3390  OD2 ASP B 135     125.988  99.630 146.341  0.00  0.00      PROB O1-
ATOM   3391  N   HIS B 136     130.551  98.560 145.924  0.00  0.00      PROB N  
ATOM   3392  CA  HIS B 136     131.101  97.730 144.861  0.00  0.00      PROB C  
ATOM   3393  C   HIS B 136     132.613  97.598 144.996  0.00  0.00      PROB C  
ATOM   3394  O   HIS B 136     133.100  96.650 145.614  0.00  0.00      PROB O  
ATOM   3395  CB  HIS B 136     130.675  98.233 143.454  0.00  0.00      PROB C  
ATOM   3396  CG  HIS B 136     129.204  98.009 143.174  0.00  0.00      PROB C  
ATOM   3397  CD2 HIS B 136     128.309  97.155 143.750  0.00  0.00      PROB C  
ATOM   3398  ND1 HIS B 136     128.482  98.720 142.237  0.00  0.00      PROB N  
ATOM   3399  CE1 HIS B 136     127.202  98.273 142.286  0.00  0.00      PROB C  
ATOM   3400  NE2 HIS B 136     127.049  97.316 143.185  0.00  0.00      PROB N  
ATOM   3401  N   TYR B 137     133.408  98.536 144.439  0.00  0.00      PROB N  
ATOM   3402  CA  TYR B 137     134.860  98.426 144.429  0.00  0.00      PROB C  
ATOM   3403  C   TYR B 137     135.513  99.420 145.376  0.00  0.00      PROB C  
ATOM   3404  O   TYR B 137     135.109 100.577 145.483  0.00  0.00      PROB O  
ATOM   3405  CB  TYR B 137     135.454  98.632 143.011  0.00  0.00      PROB C  
ATOM   3406  CG  TYR B 137     134.973  97.581 142.045  0.00  0.00      PROB C  
ATOM   3407  CD1 TYR B 137     135.154  96.214 142.321  0.00  0.00      PROB C  
ATOM   3408  CD2 TYR B 137     134.419  97.953 140.808  0.00  0.00      PROB C  
ATOM   3409  CE1 TYR B 137     134.763  95.238 141.393  0.00  0.00      PROB C  
ATOM   3410  CE2 TYR B 137     134.043  96.980 139.874  0.00  0.00      PROB C  
ATOM   3411  CZ  TYR B 137     134.204  95.623 140.169  0.00  0.00      PROB C  
ATOM   3412  OH  TYR B 137     133.809  94.650 139.227  0.00  0.00      PROB O  
ATOM   3413  N   CYS B 138     136.552  98.963 146.102  0.00  0.00      PROB N  
ATOM   3414  CA  CYS B 138     137.294  99.754 147.066  0.00  0.00      PROB C  
ATOM   3415  C   CYS B 138     138.741  99.866 146.611  0.00  0.00      PROB C  
ATOM   3416  O   CYS B 138     139.366  98.877 146.221  0.00  0.00      PROB O  
ATOM   3417  CB  CYS B 138     137.230  99.087 148.467  0.00  0.00      PROB C  
ATOM   3418  SG  CYS B 138     137.909 100.082 149.837  0.00  0.00      PROB S  
ATOM   3419  N   HIS B 139     139.305 101.087 146.651  0.00  0.00      PROB N  
ATOM   3420  CA  HIS B 139     140.673 101.354 146.249  0.00  0.00      PROB C  
ATOM   3421  C   HIS B 139     141.453 101.991 147.385  0.00  0.00      PROB C  
ATOM   3422  O   HIS B 139     141.137 103.086 147.848  0.00  0.00      PROB O  
ATOM   3423  CB  HIS B 139     140.694 102.299 145.036  0.00  0.00      PROB C  
ATOM   3424  CG  HIS B 139     139.921 101.702 143.898  0.00  0.00      PROB C  
ATOM   3425  CD2 HIS B 139     138.589 101.765 143.629  0.00  0.00      PROB C  
ATOM   3426  ND1 HIS B 139     140.478 100.975 142.869  0.00  0.00      PROB N  
ATOM   3427  CE1 HIS B 139     139.468 100.614 142.043  0.00  0.00      PROB C  
ATOM   3428  NE2 HIS B 139     138.302 101.066 142.468  0.00  0.00      PROB N  
ATOM   3429  N   ASN B 140     142.500 101.296 147.868  0.00  0.00      PROB N  
ATOM   3430  CA  ASN B 140     143.326 101.730 148.978  0.00  0.00      PROB C  
ATOM   3431  C   ASN B 140     144.538 102.511 148.472  0.00  0.00      PROB C  
ATOM   3432  O   ASN B 140     145.211 102.074 147.542  0.00  0.00      PROB O  
ATOM   3433  CB  ASN B 140     143.793 100.479 149.775  0.00  0.00      PROB C  
ATOM   3434  CG  ASN B 140     144.569 100.889 151.023  0.00  0.00      PROB C  
ATOM   3435  ND2 ASN B 140     145.851 100.471 151.134  0.00  0.00      PROB N  
ATOM   3436  OD1 ASN B 140     144.032 101.604 151.873  0.00  0.00      PROB O  
ATOM   3437  N   TYR B 141     144.873 103.661 149.076  0.00  0.00      PROB N  
ATOM   3438  CA  TYR B 141     146.059 104.419 148.719  0.00  0.00      PROB C  
ATOM   3439  C   TYR B 141     146.731 104.879 150.010  0.00  0.00      PROB C  
ATOM   3440  O   TYR B 141     146.149 104.797 151.091  0.00  0.00      PROB O  
ATOM   3441  CB  TYR B 141     145.752 105.612 147.759  0.00  0.00      PROB C  
ATOM   3442  CG  TYR B 141     144.939 106.719 148.394  0.00  0.00      PROB C  
ATOM   3443  CD1 TYR B 141     143.537 106.723 148.314  0.00  0.00      PROB C  
ATOM   3444  CD2 TYR B 141     145.584 107.795 149.030  0.00  0.00      PROB C  
ATOM   3445  CE1 TYR B 141     142.795 107.770 148.879  0.00  0.00      PROB C  
ATOM   3446  CE2 TYR B 141     144.844 108.830 149.618  0.00  0.00      PROB C  
ATOM   3447  CZ  TYR B 141     143.446 108.816 149.541  0.00  0.00      PROB C  
ATOM   3448  OH  TYR B 141     142.687 109.850 150.129  0.00  0.00      PROB O  
ATOM   3449  N   ILE B 142     147.997 105.355 149.931  0.00  0.00      PROB N  
ATOM   3450  CA  ILE B 142     148.749 105.820 151.094  0.00  0.00      PROB C  
ATOM   3451  C   ILE B 142     148.048 106.955 151.851  0.00  0.00      PROB C  
ATOM   3452  O   ILE B 142     147.989 108.106 151.409  0.00  0.00      PROB O  
ATOM   3453  CB  ILE B 142     150.200 106.188 150.758  0.00  0.00      PROB C  
ATOM   3454  CG1 ILE B 142     150.937 104.970 150.141  0.00  0.00      PROB C  
ATOM   3455  CG2 ILE B 142     150.934 106.699 152.020  0.00  0.00      PROB C  
ATOM   3456  CD  ILE B 142     152.382 105.261 149.715  0.00  0.00      PROB C  
ATOM   3457  N   GLY B 143     147.487 106.627 153.032  0.00  0.00      PROB N  
ATOM   3458  CA  GLY B 143     146.728 107.531 153.880  0.00  0.00      PROB C  
ATOM   3459  C   GLY B 143     145.256 107.685 153.539  0.00  0.00      PROB C  
ATOM   3460  O   GLY B 143     144.652 108.706 153.871  0.00  0.00      PROB O  
ATOM   3461  N   GLY B 144     144.612 106.694 152.888  0.00  0.00      PROB N  
ATOM   3462  CA  GLY B 144     143.166 106.746 152.676  0.00  0.00      PROB C  
ATOM   3463  C   GLY B 144     142.616 105.720 151.711  0.00  0.00      PROB C  
ATOM   3464  O   GLY B 144     143.273 104.760 151.309  0.00  0.00      PROB O  
ATOM   3465  N   TYR B 145     141.353 105.917 151.288  0.00  0.00      PROB N  
ATOM   3466  CA  TYR B 145     140.716 105.043 150.322  0.00  0.00      PROB C  
ATOM   3467  C   TYR B 145     139.666 105.835 149.547  0.00  0.00      PROB C  
ATOM   3468  O   TYR B 145     139.246 106.927 149.942  0.00  0.00      PROB O  
ATOM   3469  CB  TYR B 145     140.085 103.763 150.974  0.00  0.00      PROB C  
ATOM   3470  CG  TYR B 145     138.773 103.988 151.700  0.00  0.00      PROB C  
ATOM   3471  CD1 TYR B 145     138.743 104.615 152.956  0.00  0.00      PROB C  
ATOM   3472  CD2 TYR B 145     137.561 103.539 151.142  0.00  0.00      PROB C  
ATOM   3473  CE1 TYR B 145     137.535 104.795 153.642  0.00  0.00      PROB C  
ATOM   3474  CE2 TYR B 145     136.350 103.717 151.825  0.00  0.00      PROB C  
ATOM   3475  CZ  TYR B 145     136.337 104.341 153.076  0.00  0.00      PROB C  
ATOM   3476  OH  TYR B 145     135.116 104.508 153.762  0.00  0.00      PROB O  
ATOM   3477  N   TYR B 146     139.219 105.285 148.406  0.00  0.00      PROB N  
ATOM   3478  CA  TYR B 146     138.083 105.796 147.665  0.00  0.00      PROB C  
ATOM   3479  C   TYR B 146     137.313 104.623 147.063  0.00  0.00      PROB C  
ATOM   3480  O   TYR B 146     137.814 103.500 146.970  0.00  0.00      PROB O  
ATOM   3481  CB  TYR B 146     138.466 106.868 146.593  0.00  0.00      PROB C  
ATOM   3482  CG  TYR B 146     139.451 106.351 145.574  0.00  0.00      PROB C  
ATOM   3483  CD1 TYR B 146     140.833 106.498 145.779  0.00  0.00      PROB C  
ATOM   3484  CD2 TYR B 146     139.003 105.739 144.390  0.00  0.00      PROB C  
ATOM   3485  CE1 TYR B 146     141.752 105.981 144.859  0.00  0.00      PROB C  
ATOM   3486  CE2 TYR B 146     139.920 105.225 143.463  0.00  0.00      PROB C  
ATOM   3487  CZ  TYR B 146     141.295 105.332 143.709  0.00  0.00      PROB C  
ATOM   3488  OH  TYR B 146     142.220 104.733 142.837  0.00  0.00      PROB O  
ATOM   3489  N   CYS B 147     136.048 104.858 146.663  0.00  0.00      PROB N  
ATOM   3490  CA  CYS B 147     135.193 103.838 146.074  0.00  0.00      PROB C  
ATOM   3491  C   CYS B 147     135.065 104.035 144.569  0.00  0.00      PROB C  
ATOM   3492  O   CYS B 147     135.203 105.144 144.049  0.00  0.00      PROB O  
ATOM   3493  CB  CYS B 147     133.762 103.856 146.684  0.00  0.00      PROB C  
ATOM   3494  SG  CYS B 147     133.739 103.647 148.495  0.00  0.00      PROB S  
ATOM   3495  N   SER B 148     134.771 102.954 143.822  0.00  0.00      PROB N  
ATOM   3496  CA  SER B 148     134.381 103.060 142.421  0.00  0.00      PROB C  
ATOM   3497  C   SER B 148     133.282 102.051 142.123  0.00  0.00      PROB C  
ATOM   3498  O   SER B 148     132.970 101.164 142.923  0.00  0.00      PROB O  
ATOM   3499  CB  SER B 148     135.542 102.943 141.373  0.00  0.00      PROB C  
ATOM   3500  OG  SER B 148     135.958 101.606 141.082  0.00  0.00      PROB O  
ATOM   3501  N   CYS B 149     132.624 102.215 140.960  0.00  0.00      PROB N  
ATOM   3502  CA  CYS B 149     131.459 101.445 140.566  0.00  0.00      PROB C  
ATOM   3503  C   CYS B 149     131.806 100.504 139.414  0.00  0.00      PROB C  
ATOM   3504  O   CYS B 149     132.825 100.661 138.738  0.00  0.00      PROB O  
ATOM   3505  CB  CYS B 149     130.301 102.373 140.103  0.00  0.00      PROB C  
ATOM   3506  SG  CYS B 149     130.039 103.814 141.185  0.00  0.00      PROB S  
ATOM   3507  N   ARG B 150     130.950  99.490 139.141  0.00  0.00      PROB N  
ATOM   3508  CA  ARG B 150     131.078  98.669 137.944  0.00  0.00      PROB C  
ATOM   3509  C   ARG B 150     130.671  99.445 136.683  0.00  0.00      PROB C  
ATOM   3510  O   ARG B 150     130.161 100.567 136.740  0.00  0.00      PROB O  
ATOM   3511  CB  ARG B 150     130.227  97.369 138.006  0.00  0.00      PROB C  
ATOM   3512  CG  ARG B 150     130.295  96.584 139.332  0.00  0.00      PROB C  
ATOM   3513  CD  ARG B 150     129.799  95.138 139.171  0.00  0.00      PROB C  
ATOM   3514  NE  ARG B 150     129.650  94.540 140.538  0.00  0.00      PROB N  
ATOM   3515  CZ  ARG B 150     128.555  94.622 141.280  0.00  0.00      PROB C  
ATOM   3516  NH1 ARG B 150     127.473  95.254 140.888  0.00  0.00      PROB N1+
ATOM   3517  NH2 ARG B 150     128.535  94.056 142.469  0.00  0.00      PROB N  
ATOM   3518  N   PHE B 151     130.886  98.856 135.487  0.00  0.00      PROB N  
ATOM   3519  CA  PHE B 151     130.434  99.426 134.225  0.00  0.00      PROB C  
ATOM   3520  C   PHE B 151     128.899  99.538 134.151  0.00  0.00      PROB C  
ATOM   3521  O   PHE B 151     128.174  98.551 134.296  0.00  0.00      PROB O  
ATOM   3522  CB  PHE B 151     131.026  98.616 133.032  0.00  0.00      PROB C  
ATOM   3523  CG  PHE B 151     130.681  99.204 131.684  0.00  0.00      PROB C  
ATOM   3524  CD1 PHE B 151     131.512 100.179 131.107  0.00  0.00      PROB C  
ATOM   3525  CD2 PHE B 151     129.561  98.756 130.961  0.00  0.00      PROB C  
ATOM   3526  CE1 PHE B 151     131.220 100.716 129.847  0.00  0.00      PROB C  
ATOM   3527  CE2 PHE B 151     129.258  99.297 129.704  0.00  0.00      PROB C  
ATOM   3528  CZ  PHE B 151     130.087 100.281 129.149  0.00  0.00      PROB C  
ATOM   3529  N   GLY B 152     128.372 100.767 133.934  0.00  0.00      PROB N  
ATOM   3530  CA  GLY B 152     126.934 101.038 133.846  0.00  0.00      PROB C  
ATOM   3531  C   GLY B 152     126.316 101.549 135.127  0.00  0.00      PROB C  
ATOM   3532  O   GLY B 152     125.096 101.676 135.233  0.00  0.00      PROB O  
ATOM   3533  N   TYR B 153     127.146 101.871 136.132  0.00  0.00      PROB N  
ATOM   3534  CA  TYR B 153     126.726 102.393 137.421  0.00  0.00      PROB C  
ATOM   3535  C   TYR B 153     127.394 103.742 137.668  0.00  0.00      PROB C  
ATOM   3536  O   TYR B 153     128.526 103.989 137.244  0.00  0.00      PROB O  
ATOM   3537  CB  TYR B 153     127.087 101.436 138.588  0.00  0.00      PROB C  
ATOM   3538  CG  TYR B 153     126.360 100.121 138.505  0.00  0.00      PROB C  
ATOM   3539  CD1 TYR B 153     126.862  99.097 137.685  0.00  0.00      PROB C  
ATOM   3540  CD2 TYR B 153     125.244  99.851 139.317  0.00  0.00      PROB C  
ATOM   3541  CE1 TYR B 153     126.263  97.835 137.663  0.00  0.00      PROB C  
ATOM   3542  CE2 TYR B 153     124.638  98.583 139.300  0.00  0.00      PROB C  
ATOM   3543  CZ  TYR B 153     125.156  97.576 138.474  0.00  0.00      PROB C  
ATOM   3544  OH  TYR B 153     124.597  96.284 138.448  0.00  0.00      PROB O  
ATOM   3545  N   ILE B 154     126.693 104.663 138.352  0.00  0.00      PROB N  
ATOM   3546  CA  ILE B 154     127.137 106.030 138.569  0.00  0.00      PROB C  
ATOM   3547  C   ILE B 154     127.376 106.241 140.057  0.00  0.00      PROB C  
ATOM   3548  O   ILE B 154     126.543 105.907 140.901  0.00  0.00      PROB O  
ATOM   3549  CB  ILE B 154     126.131 107.057 138.032  0.00  0.00      PROB C  
ATOM   3550  CG1 ILE B 154     125.844 106.802 136.527  0.00  0.00      PROB C  
ATOM   3551  CG2 ILE B 154     126.654 108.494 138.273  0.00  0.00      PROB C  
ATOM   3552  CD  ILE B 154     124.805 107.754 135.922  0.00  0.00      PROB C  
ATOM   3553  N   LEU B 155     128.550 106.795 140.434  0.00  0.00      PROB N  
ATOM   3554  CA  LEU B 155     128.864 107.098 141.821  0.00  0.00      PROB C  
ATOM   3555  C   LEU B 155     127.965 108.198 142.382  0.00  0.00      PROB C  
ATOM   3556  O   LEU B 155     127.824 109.280 141.805  0.00  0.00      PROB O  
ATOM   3557  CB  LEU B 155     130.360 107.475 141.984  0.00  0.00      PROB C  
ATOM   3558  CG  LEU B 155     130.870 107.598 143.439  0.00  0.00      PROB C  
ATOM   3559  CD1 LEU B 155     130.797 106.260 144.192  0.00  0.00      PROB C  
ATOM   3560  CD2 LEU B 155     132.313 108.127 143.460  0.00  0.00      PROB C  
ATOM   3561  N   HIS B 156     127.303 107.934 143.524  0.00  0.00      PROB N  
ATOM   3562  CA  HIS B 156     126.398 108.876 144.152  0.00  0.00      PROB C  
ATOM   3563  C   HIS B 156     127.143 109.987 144.904  0.00  0.00      PROB C  
ATOM   3564  O   HIS B 156     128.369 109.982 145.041  0.00  0.00      PROB O  
ATOM   3565  CB  HIS B 156     125.382 108.115 145.046  0.00  0.00      PROB C  
ATOM   3566  CG  HIS B 156     124.290 108.938 145.676  0.00  0.00      PROB C  
ATOM   3567  CD2 HIS B 156     123.882 108.991 146.975  0.00  0.00      PROB C  
ATOM   3568  ND1 HIS B 156     123.452 109.789 144.984  0.00  0.00      PROB N  
ATOM   3569  CE1 HIS B 156     122.588 110.320 145.887  0.00  0.00      PROB C  
ATOM   3570  NE2 HIS B 156     122.810 109.864 147.109  0.00  0.00      PROB N  
ATOM   3571  N   THR B 157     126.419 111.011 145.402  0.00  0.00      PROB N  
ATOM   3572  CA  THR B 157     126.995 112.219 145.998  0.00  0.00      PROB C  
ATOM   3573  C   THR B 157     127.630 111.978 147.359  0.00  0.00      PROB C  
ATOM   3574  O   THR B 157     128.394 112.799 147.867  0.00  0.00      PROB O  
ATOM   3575  CB  THR B 157     126.003 113.382 146.109  0.00  0.00      PROB C  
ATOM   3576  CG2 THR B 157     125.699 113.893 144.689  0.00  0.00      PROB C  
ATOM   3577  OG1 THR B 157     124.756 112.982 146.675  0.00  0.00      PROB O  
ATOM   3578  N   ASP B 158     127.363 110.807 147.968  0.00  0.00      PROB N  
ATOM   3579  CA  ASP B 158     127.986 110.343 149.191  0.00  0.00      PROB C  
ATOM   3580  C   ASP B 158     129.437 109.885 148.971  0.00  0.00      PROB C  
ATOM   3581  O   ASP B 158     130.224 109.793 149.916  0.00  0.00      PROB O  
ATOM   3582  CB  ASP B 158     127.111 109.209 149.824  0.00  0.00      PROB C  
ATOM   3583  CG  ASP B 158     127.004 107.905 149.035  0.00  0.00      PROB C  
ATOM   3584  OD1 ASP B 158     127.482 107.810 147.879  0.00  0.00      PROB O  
ATOM   3585  OD2 ASP B 158     126.402 106.936 149.568  0.00  0.00      PROB O1-
ATOM   3586  N   ASN B 159     131.355 108.135 148.571  1.00 26.97      PROB N  
ATOM   3587  CA  ASN B 159     131.041 109.085 147.486  1.00 26.97      PROB C  
ATOM   3588  C   ASN B 159     130.731 108.427 146.138  1.00 26.97      PROB C  
ATOM   3589  O   ASN B 159     129.574 108.021 145.829  1.00 26.97      PROB O  
ATOM   3590  CB  ASN B 159     132.394 109.807 147.341  1.00 26.97      PROB C  
ATOM   3591  CG  ASN B 159     132.336 111.064 146.491  1.00 26.97      PROB C  
ATOM   3592  ND2 ASN B 159     132.961 112.109 146.987  1.00 26.97      PROB N  
ATOM   3593  OD1 ASN B 159     131.825 111.035 145.347  1.00 26.97      PROB O  
ATOM   3594  N   ARG B 160     130.133 106.817 147.936  0.00  0.00      PROB N  
ATOM   3595  CA  ARG B 160     130.100 105.468 148.452  0.00  0.00      PROB C  
ATOM   3596  C   ARG B 160     129.110 104.599 147.691  0.00  0.00      PROB C  
ATOM   3597  O   ARG B 160     129.486 103.590 147.091  0.00  0.00      PROB O  
ATOM   3598  CB  ARG B 160     129.808 105.452 149.979  0.00  0.00      PROB C  
ATOM   3599  CG  ARG B 160     129.497 104.060 150.571  0.00  0.00      PROB C  
ATOM   3600  CD  ARG B 160     129.317 104.057 152.094  0.00  0.00      PROB C  
ATOM   3601  NE  ARG B 160     128.965 102.646 152.455  0.00  0.00      PROB N  
ATOM   3602  CZ  ARG B 160     127.764 102.186 152.765  0.00  0.00      PROB C  
ATOM   3603  NH1 ARG B 160     126.717 102.954 152.961  0.00  0.00      PROB N1+
ATOM   3604  NH2 ARG B 160     127.611 100.881 152.877  0.00  0.00      PROB N  
ATOM   3605  N   THR B 161     127.806 104.946 147.720  0.00  0.00      PROB N  
ATOM   3606  CA  THR B 161     126.757 104.212 147.016  0.00  0.00      PROB C  
ATOM   3607  C   THR B 161     126.807 104.339 145.498  0.00  0.00      PROB C  
ATOM   3608  O   THR B 161     127.279 105.325 144.927  0.00  0.00      PROB O  
ATOM   3609  CB  THR B 161     125.321 104.429 147.507  0.00  0.00      PROB C  
ATOM   3610  CG2 THR B 161     125.162 103.790 148.894  0.00  0.00      PROB C  
ATOM   3611  OG1 THR B 161     124.975 105.800 147.632  0.00  0.00      PROB O  
ATOM   3612  N   CYS B 162     126.322 103.295 144.799  0.00  0.00      PROB N  
ATOM   3613  CA  CYS B 162     126.366 103.211 143.350  0.00  0.00      PROB C  
ATOM   3614  C   CYS B 162     124.936 103.196 142.818  0.00  0.00      PROB C  
ATOM   3615  O   CYS B 162     124.164 102.275 143.089  0.00  0.00      PROB O  
ATOM   3616  CB  CYS B 162     127.109 101.920 142.910  0.00  0.00      PROB C  
ATOM   3617  SG  CYS B 162     128.750 101.768 143.705  0.00  0.00      PROB S  
ATOM   3618  N   ARG B 163     124.544 104.238 142.059  0.00  0.00      PROB N  
ATOM   3619  CA  ARG B 163     123.191 104.418 141.562  0.00  0.00      PROB C  
ATOM   3620  C   ARG B 163     123.166 105.330 140.341  0.00  0.00      PROB C  
ATOM   3621  O   ARG B 163     124.202 105.687 139.775  0.00  0.00      PROB O  
ATOM   3622  CB  ARG B 163     122.229 104.966 142.650  0.00  0.00      PROB C  
ATOM   3623  CG  ARG B 163     122.558 106.371 143.198  0.00  0.00      PROB C  
ATOM   3624  CD  ARG B 163     121.399 106.960 144.014  0.00  0.00      PROB C  
ATOM   3625  NE  ARG B 163     121.808 108.336 144.447  0.00  0.00      PROB N  
ATOM   3626  CZ  ARG B 163     120.965 109.248 144.915  0.00  0.00      PROB C  
ATOM   3627  NH1 ARG B 163     119.696 108.991 145.136  0.00  0.00      PROB N1+
ATOM   3628  NH2 ARG B 163     121.405 110.463 145.176  0.00  0.00      PROB N  
ATOM   3629  N   VAL B 164     121.958 105.723 139.892  0.00  0.00      PROB N  
ATOM   3630  CA  VAL B 164     121.773 106.654 138.785  0.00  0.00      PROB C  
ATOM   3631  C   VAL B 164     120.497 107.464 138.986  0.00  0.00      PROB C  
ATOM   3632  O   VAL B 164     119.543 107.388 138.209  0.00  0.00      PROB O  
ATOM   3633  CB  VAL B 164     121.716 105.980 137.407  0.00  0.00      PROB C  
ATOM   3634  CG1 VAL B 164     123.035 105.222 137.145  0.00  0.00      PROB C  
ATOM   3635  CG2 VAL B 164     120.489 105.050 137.282  0.00  0.00      PROB C  
ATOM   3636  N   GLU B 165     120.451 108.279 140.063  0.00  0.00      PROB N  
ATOM   3637  CA  GLU B 165     119.397 109.258 140.281  0.00  0.00      PROB C  
ATOM   3638  C   GLU B 165     119.918 110.675 140.054  0.00  0.00      PROB C  
ATOM   3639  O   GLU B 165     121.037 110.893 139.589  0.00  0.00      PROB O  
ATOM   3640  CB  GLU B 165     118.769 109.134 141.696  0.00  0.00      PROB C  
ATOM   3641  CG  GLU B 165     117.877 107.876 141.884  0.00  0.00      PROB C  
ATOM   3642  CD  GLU B 165     116.475 107.980 141.281  0.00  0.00      PROB C  
ATOM   3643  OE1 GLU B 165     116.191 108.903 140.472  0.00  0.00      PROB O  
ATOM   3644  OE2 GLU B 165     115.622 107.117 141.628  0.00  0.00      PROB O1-
ATOM   3645  N   CYS B 166     119.092 111.684 140.389  0.00  0.00      PROB N  
ATOM   3646  CA  CYS B 166     119.373 113.096 140.159  0.00  0.00      PROB C  
ATOM   3647  C   CYS B 166     119.543 113.858 141.472  0.00  0.00      PROB C  
ATOM   3648  O   CYS B 166     119.410 115.080 141.531  0.00  0.00      PROB O  
ATOM   3649  CB  CYS B 166     118.268 113.738 139.268  0.00  0.00      PROB C  
ATOM   3650  SG  CYS B 166     116.576 113.391 139.849  0.00  0.00      PROB S  
ATOM   3651  N   SER B 167     119.865 113.147 142.575  0.00  0.00      PROB N  
ATOM   3652  CA  SER B 167     120.136 113.765 143.876  0.00  0.00      PROB C  
ATOM   3653  C   SER B 167     121.626 113.823 144.197  0.00  0.00      PROB C  
ATOM   3654  O   SER B 167     122.040 114.378 145.216  0.00  0.00      PROB O  
ATOM   3655  CB  SER B 167     119.394 113.043 145.044  0.00  0.00      PROB C  
ATOM   3656  OG  SER B 167     119.765 111.664 145.193  0.00  0.00      PROB O  
ATOM   3657  N   GLY B 168     122.490 113.285 143.306  0.00  0.00      PROB N  
ATOM   3658  CA  GLY B 168     123.942 113.217 143.489  0.00  0.00      PROB C  
ATOM   3659  C   GLY B 168     124.700 114.362 142.869  0.00  0.00      PROB C  
ATOM   3660  O   GLY B 168     125.660 114.156 142.126  0.00  0.00      PROB O  
ATOM   3661  N   ASN B 169     124.294 115.613 143.148  0.00  0.00      PROB N  
ATOM   3662  CA  ASN B 169     124.961 116.794 142.626  0.00  0.00      PROB C  
ATOM   3663  C   ASN B 169     124.878 117.948 143.626  0.00  0.00      PROB C  
ATOM   3664  O   ASN B 169     123.850 118.183 144.260  0.00  0.00      PROB O  
ATOM   3665  CB  ASN B 169     124.426 117.217 141.221  0.00  0.00      PROB C  
ATOM   3666  CG  ASN B 169     122.946 117.612 141.212  0.00  0.00      PROB C  
ATOM   3667  ND2 ASN B 169     122.044 116.607 141.238  0.00  0.00      PROB N  
ATOM   3668  OD1 ASN B 169     122.591 118.792 141.138  0.00  0.00      PROB O  
ATOM   3669  N   LEU B 170     125.992 118.691 143.779  0.00  0.00      PROB N  
ATOM   3670  CA  LEU B 170     126.107 119.847 144.653  0.00  0.00      PROB C  
ATOM   3671  C   LEU B 170     126.977 120.880 143.950  0.00  0.00      PROB C  
ATOM   3672  O   LEU B 170     127.978 120.536 143.318  0.00  0.00      PROB O  
ATOM   3673  CB  LEU B 170     126.780 119.513 146.016  0.00  0.00      PROB C  
ATOM   3674  CG  LEU B 170     126.010 118.532 146.926  0.00  0.00      PROB C  
ATOM   3675  CD1 LEU B 170     126.878 118.116 148.124  0.00  0.00      PROB C  
ATOM   3676  CD2 LEU B 170     124.688 119.130 147.424  0.00  0.00      PROB C  
ATOM   3677  N   PHE B 171     126.612 122.176 144.035  0.00  0.00      PROB N  
ATOM   3678  CA  PHE B 171     127.315 123.235 143.328  0.00  0.00      PROB C  
ATOM   3679  C   PHE B 171     127.849 124.281 144.300  0.00  0.00      PROB C  
ATOM   3680  O   PHE B 171     127.115 124.868 145.097  0.00  0.00      PROB O  
ATOM   3681  CB  PHE B 171     126.417 123.906 142.254  0.00  0.00      PROB C  
ATOM   3682  CG  PHE B 171     125.921 122.868 141.283  0.00  0.00      PROB C  
ATOM   3683  CD1 PHE B 171     126.822 122.222 140.416  0.00  0.00      PROB C  
ATOM   3684  CD2 PHE B 171     124.559 122.524 141.225  0.00  0.00      PROB C  
ATOM   3685  CE1 PHE B 171     126.377 121.231 139.531  0.00  0.00      PROB C  
ATOM   3686  CE2 PHE B 171     124.114 121.534 140.341  0.00  0.00      PROB C  
ATOM   3687  CZ  PHE B 171     125.021 120.886 139.495  0.00  0.00      PROB C  
ATOM   3688  N   THR B 172     129.183 124.510 144.270  0.00  0.00      PROB N  
ATOM   3689  CA  THR B 172     129.869 125.430 145.182  0.00  0.00      PROB C  
ATOM   3690  C   THR B 172     130.613 126.530 144.434  0.00  0.00      PROB C  
ATOM   3691  O   THR B 172     131.354 127.315 145.028  0.00  0.00      PROB O  
ATOM   3692  CB  THR B 172     130.835 124.680 146.115  0.00  0.00      PROB C  
ATOM   3693  CG2 THR B 172     131.985 124.003 145.344  0.00  0.00      PROB C  
ATOM   3694  OG1 THR B 172     131.415 125.520 147.110  0.00  0.00      PROB O  
ATOM   3695  N   GLN B 173     130.436 126.631 143.103  0.00  0.00      PROB N  
ATOM   3696  CA  GLN B 173     131.093 127.636 142.282  0.00  0.00      PROB C  
ATOM   3697  C   GLN B 173     130.267 128.923 142.248  0.00  0.00      PROB C  
ATOM   3698  O   GLN B 173     129.052 128.899 142.426  0.00  0.00      PROB O  
ATOM   3699  CB  GLN B 173     131.334 127.070 140.854  0.00  0.00      PROB C  
ATOM   3700  CG  GLN B 173     132.213 127.954 139.934  0.00  0.00      PROB C  
ATOM   3701  CD  GLN B 173     132.582 127.250 138.620  0.00  0.00      PROB C  
ATOM   3702  NE2 GLN B 173     133.353 127.966 137.768  0.00  0.00      PROB N  
ATOM   3703  OE1 GLN B 173     132.217 126.103 138.343  0.00  0.00      PROB O  
ATOM   3704  N   ARG B 174     130.906 130.094 142.035  0.00  0.00      PROB N  
ATOM   3705  CA  ARG B 174     130.252 131.399 141.981  0.00  0.00      PROB C  
ATOM   3706  C   ARG B 174     129.177 131.530 140.895  0.00  0.00      PROB C  
ATOM   3707  O   ARG B 174     128.110 132.110 141.102  0.00  0.00      PROB O  
ATOM   3708  CB  ARG B 174     131.348 132.481 141.774  0.00  0.00      PROB C  
ATOM   3709  CG  ARG B 174     130.863 133.950 141.734  0.00  0.00      PROB C  
ATOM   3710  CD  ARG B 174     131.955 134.963 141.346  0.00  0.00      PROB C  
ATOM   3711  NE  ARG B 174     133.072 134.865 142.340  0.00  0.00      PROB N  
ATOM   3712  CZ  ARG B 174     133.152 135.530 143.484  0.00  0.00      PROB C  
ATOM   3713  NH1 ARG B 174     132.227 136.366 143.897  0.00  0.00      PROB N1+
ATOM   3714  NH2 ARG B 174     134.213 135.359 144.247  0.00  0.00      PROB N  
ATOM   3715  N   THR B 175     129.455 130.976 139.699  0.00  0.00      PROB N  
ATOM   3716  CA  THR B 175     128.571 130.983 138.537  0.00  0.00      PROB C  
ATOM   3717  C   THR B 175     128.315 129.560 138.068  0.00  0.00      PROB C  
ATOM   3718  O   THR B 175     129.205 128.707 138.105  0.00  0.00      PROB O  
ATOM   3719  CB  THR B 175     129.098 131.864 137.389  0.00  0.00      PROB C  
ATOM   3720  CG2 THR B 175     130.529 131.479 136.971  0.00  0.00      PROB C  
ATOM   3721  OG1 THR B 175     128.294 131.837 136.211  0.00  0.00      PROB O  
ATOM   3722  N   GLY B 176     127.083 129.245 137.618  0.00  0.00      PROB N  
ATOM   3723  CA  GLY B 176     126.783 127.920 137.080  0.00  0.00      PROB C  
ATOM   3724  C   GLY B 176     125.448 127.836 136.387  0.00  0.00      PROB C  
ATOM   3725  O   GLY B 176     124.620 128.741 136.451  0.00  0.00      PROB O  
ATOM   3726  N   THR B 177     125.212 126.709 135.689  0.00  0.00      PROB N  
ATOM   3727  CA  THR B 177     123.982 126.417 134.951  0.00  0.00      PROB C  
ATOM   3728  C   THR B 177     123.397 125.096 135.418  0.00  0.00      PROB C  
ATOM   3729  O   THR B 177     124.102 124.087 135.469  0.00  0.00      PROB O  
ATOM   3730  CB  THR B 177     124.164 126.314 133.427  0.00  0.00      PROB C  
ATOM   3731  CG2 THR B 177     124.462 127.710 132.858  0.00  0.00      PROB C  
ATOM   3732  OG1 THR B 177     125.257 125.472 133.057  0.00  0.00      PROB O  
ATOM   3733  N   ILE B 178     122.091 125.054 135.751  0.00  0.00      PROB N  
ATOM   3734  CA  ILE B 178     121.416 123.825 136.156  0.00  0.00      PROB C  
ATOM   3735  C   ILE B 178     120.227 123.557 135.239  0.00  0.00      PROB C  
ATOM   3736  O   ILE B 178     119.580 124.473 134.723  0.00  0.00      PROB O  
ATOM   3737  CB  ILE B 178     121.008 123.769 137.634  0.00  0.00      PROB C  
ATOM   3738  CG1 ILE B 178     119.957 124.831 138.024  0.00  0.00      PROB C  
ATOM   3739  CG2 ILE B 178     122.282 123.886 138.499  0.00  0.00      PROB C  
ATOM   3740  CD  ILE B 178     119.365 124.621 139.423  0.00  0.00      PROB C  
ATOM   3741  N   THR B 179     119.939 122.268 134.973  0.00  0.00      PROB N  
ATOM   3742  CA  THR B 179     118.895 121.854 134.041  0.00  0.00      PROB C  
ATOM   3743  C   THR B 179     118.075 120.731 134.640  0.00  0.00      PROB C  
ATOM   3744  O   THR B 179     118.482 120.045 135.580  0.00  0.00      PROB O  
ATOM   3745  CB  THR B 179     119.398 121.349 132.669  0.00  0.00      PROB C  
ATOM   3746  CG2 THR B 179     120.363 122.361 132.037  0.00  0.00      PROB C  
ATOM   3747  OG1 THR B 179     120.071 120.087 132.709  0.00  0.00      PROB O  
ATOM   3748  N   SER B 180     116.900 120.461 134.046  0.00  0.00      PROB N  
ATOM   3749  CA  SER B 180     116.221 119.177 134.158  0.00  0.00      PROB C  
ATOM   3750  C   SER B 180     117.088 118.013 133.648  0.00  0.00      PROB C  
ATOM   3751  O   SER B 180     117.918 118.244 132.759  0.00  0.00      PROB O  
ATOM   3752  CB  SER B 180     114.867 119.179 133.402  0.00  0.00      PROB C  
ATOM   3753  OG  SER B 180     115.025 119.583 132.038  0.00  0.00      PROB O  
ATOM   3754  N   PRO B 181     117.017 116.782 134.160  0.00  0.00      PROB N  
ATOM   3755  CA  PRO B 181     117.768 115.648 133.617  0.00  0.00      PROB C  
ATOM   3756  C   PRO B 181     117.527 115.379 132.130  0.00  0.00      PROB C  
ATOM   3757  O   PRO B 181     116.379 115.422 131.686  0.00  0.00      PROB O  
ATOM   3758  CB  PRO B 181     117.371 114.454 134.502  0.00  0.00      PROB C  
ATOM   3759  CG  PRO B 181     116.809 115.089 135.777  0.00  0.00      PROB C  
ATOM   3760  CD  PRO B 181     116.158 116.376 135.273  0.00  0.00      PROB C  
ATOM   3761  N   ASP B 182     118.608 115.119 131.362  0.00  0.00      PROB N  
ATOM   3762  CA  ASP B 182     118.573 114.742 129.956  0.00  0.00      PROB C  
ATOM   3763  C   ASP B 182     118.250 115.917 129.012  0.00  0.00      PROB C  
ATOM   3764  O   ASP B 182     117.928 115.740 127.838  0.00  0.00      PROB O  
ATOM   3765  CB  ASP B 182     117.710 113.465 129.714  0.00  0.00      PROB C  
ATOM   3766  CG  ASP B 182     117.998 112.781 128.382  0.00  0.00      PROB C  
ATOM   3767  OD1 ASP B 182     119.166 112.814 127.905  0.00  0.00      PROB O  
ATOM   3768  OD2 ASP B 182     117.081 112.095 127.855  0.00  0.00      PROB O1-
ATOM   3769  N   TYR B 183     118.373 117.171 129.499  0.00  0.00      PROB N  
ATOM   3770  CA  TYR B 183     118.074 118.393 128.764  0.00  0.00      PROB C  
ATOM   3771  C   TYR B 183     118.824 118.518 127.414  0.00  0.00      PROB C  
ATOM   3772  O   TYR B 183     119.994 118.121 127.342  0.00  0.00      PROB O  
ATOM   3773  CB  TYR B 183     118.346 119.604 129.713  0.00  0.00      PROB C  
ATOM   3774  CG  TYR B 183     118.079 120.959 129.111  0.00  0.00      PROB C  
ATOM   3775  CD1 TYR B 183     119.079 121.640 128.394  0.00  0.00      PROB C  
ATOM   3776  CD2 TYR B 183     116.821 121.564 129.268  0.00  0.00      PROB C  
ATOM   3777  CE1 TYR B 183     118.799 122.862 127.766  0.00  0.00      PROB C  
ATOM   3778  CE2 TYR B 183     116.539 122.784 128.642  0.00  0.00      PROB C  
ATOM   3779  CZ  TYR B 183     117.520 123.418 127.873  0.00  0.00      PROB C  
ATOM   3780  OH  TYR B 183     117.200 124.601 127.185  0.00  0.00      PROB O  
ATOM   3781  N   PRO B 184     118.256 119.047 126.323  0.00  0.00      PROB N  
ATOM   3782  CA  PRO B 184     116.895 119.574 126.190  0.00  0.00      PROB C  
ATOM   3783  C   PRO B 184     115.828 118.510 125.978  0.00  0.00      PROB C  
ATOM   3784  O   PRO B 184     114.667 118.867 125.773  0.00  0.00      PROB O  
ATOM   3785  CB  PRO B 184     117.023 120.478 124.952  0.00  0.00      PROB C  
ATOM   3786  CG  PRO B 184     118.029 119.745 124.063  0.00  0.00      PROB C  
ATOM   3787  CD  PRO B 184     119.029 119.202 125.086  0.00  0.00      PROB C  
ATOM   3788  N   ASN B 185     116.162 117.206 126.003  0.00  0.00      PROB N  
ATOM   3789  CA  ASN B 185     115.195 116.129 125.849  0.00  0.00      PROB C  
ATOM   3790  C   ASN B 185     114.217 116.038 127.039  0.00  0.00      PROB C  
ATOM   3791  O   ASN B 185     114.604 116.385 128.161  0.00  0.00      PROB O  
ATOM   3792  CB  ASN B 185     115.855 114.743 125.619  0.00  0.00      PROB C  
ATOM   3793  CG  ASN B 185     116.929 114.840 124.541  0.00  0.00      PROB C  
ATOM   3794  ND2 ASN B 185     118.214 114.884 124.960  0.00  0.00      PROB N  
ATOM   3795  OD1 ASN B 185     116.639 114.840 123.339  0.00  0.00      PROB O  
ATOM   3796  N   PRO B 186     112.961 115.604 126.857  0.00  0.00      PROB N  
ATOM   3797  CA  PRO B 186     112.022 115.284 127.931  0.00  0.00      PROB C  
ATOM   3798  C   PRO B 186     112.560 114.631 129.197  0.00  0.00      PROB C  
ATOM   3799  O   PRO B 186     113.280 113.632 129.117  0.00  0.00      PROB O  
ATOM   3800  CB  PRO B 186     110.949 114.439 127.237  0.00  0.00      PROB C  
ATOM   3801  CG  PRO B 186     110.893 115.041 125.832  0.00  0.00      PROB C  
ATOM   3802  CD  PRO B 186     112.358 115.372 125.539  0.00  0.00      PROB C  
ATOM   3803  N   TYR B 187     112.207 115.168 130.384  0.00  0.00      PROB N  
ATOM   3804  CA  TYR B 187     112.637 114.619 131.657  0.00  0.00      PROB C  
ATOM   3805  C   TYR B 187     112.121 113.196 131.946  0.00  0.00      PROB C  
ATOM   3806  O   TYR B 187     110.994 112.862 131.558  0.00  0.00      PROB O  
ATOM   3807  CB  TYR B 187     112.390 115.571 132.867  0.00  0.00      PROB C  
ATOM   3808  CG  TYR B 187     110.991 116.133 132.906  0.00  0.00      PROB C  
ATOM   3809  CD1 TYR B 187     109.951 115.440 133.550  0.00  0.00      PROB C  
ATOM   3810  CD2 TYR B 187     110.731 117.410 132.387  0.00  0.00      PROB C  
ATOM   3811  CE1 TYR B 187     108.678 116.016 133.669  0.00  0.00      PROB C  
ATOM   3812  CE2 TYR B 187     109.462 117.990 132.508  0.00  0.00      PROB C  
ATOM   3813  CZ  TYR B 187     108.436 117.296 133.159  0.00  0.00      PROB C  
ATOM   3814  OH  TYR B 187     107.172 117.898 133.320  0.00  0.00      PROB O  
ATOM   3815  N   PRO B 188     112.895 112.312 132.584  0.00  0.00      PROB N  
ATOM   3816  CA  PRO B 188     112.405 111.035 133.091  0.00  0.00      PROB C  
ATOM   3817  C   PRO B 188     111.223 111.149 134.050  0.00  0.00      PROB C  
ATOM   3818  O   PRO B 188     111.086 112.126 134.793  0.00  0.00      PROB O  
ATOM   3819  CB  PRO B 188     113.634 110.386 133.747  0.00  0.00      PROB C  
ATOM   3820  CG  PRO B 188     114.492 111.575 134.176  0.00  0.00      PROB C  
ATOM   3821  CD  PRO B 188     114.247 112.597 133.070  0.00  0.00      PROB C  
ATOM   3822  N   LYS B 189     110.347 110.137 134.030  0.00  0.00      PROB N  
ATOM   3823  CA  LYS B 189     109.209 110.018 134.910  0.00  0.00      PROB C  
ATOM   3824  C   LYS B 189     109.576 109.504 136.297  0.00  0.00      PROB C  
ATOM   3825  O   LYS B 189     110.657 108.954 136.527  0.00  0.00      PROB O  
ATOM   3826  CB  LYS B 189     108.121 109.137 134.252  0.00  0.00      PROB C  
ATOM   3827  CG  LYS B 189     107.434 109.854 133.077  0.00  0.00      PROB C  
ATOM   3828  CD  LYS B 189     106.771 108.878 132.094  0.00  0.00      PROB C  
ATOM   3829  CE  LYS B 189     106.338 109.572 130.798  0.00  0.00      PROB C  
ATOM   3830  NZ  LYS B 189     105.893 108.596 129.785  0.00  0.00      PROB N1+
ATOM   3831  N   SER B 190     108.674 109.704 137.274  0.00  0.00      PROB N  
ATOM   3832  CA  SER B 190     108.756 109.141 138.619  0.00  0.00      PROB C  
ATOM   3833  C   SER B 190     110.029 109.525 139.372  0.00  0.00      PROB C  
ATOM   3834  O   SER B 190     110.656 108.694 140.032  0.00  0.00      PROB O  
ATOM   3835  CB  SER B 190     108.586 107.587 138.628  0.00  0.00      PROB C  
ATOM   3836  OG  SER B 190     107.350 107.194 138.022  0.00  0.00      PROB O  
ATOM   3837  N   SER B 191     110.455 110.800 139.273  0.00  0.00      PROB N  
ATOM   3838  CA  SER B 191     111.781 111.223 139.705  0.00  0.00      PROB C  
ATOM   3839  C   SER B 191     111.742 112.540 140.463  0.00  0.00      PROB C  
ATOM   3840  O   SER B 191     111.172 113.536 140.016  0.00  0.00      PROB O  
ATOM   3841  CB  SER B 191     112.770 111.384 138.512  0.00  0.00      PROB C  
ATOM   3842  OG  SER B 191     112.980 110.141 137.833  0.00  0.00      PROB O  
ATOM   3843  N   GLU B 192     112.361 112.583 141.656  0.00  0.00      PROB N  
ATOM   3844  CA  GLU B 192     112.530 113.773 142.457  0.00  0.00      PROB C  
ATOM   3845  C   GLU B 192     114.008 114.172 142.434  0.00  0.00      PROB C  
ATOM   3846  O   GLU B 192     114.915 113.395 142.743  0.00  0.00      PROB O  
ATOM   3847  CB  GLU B 192     111.982 113.552 143.901  0.00  0.00      PROB C  
ATOM   3848  CG  GLU B 192     112.847 112.753 144.924  0.00  0.00      PROB C  
ATOM   3849  CD  GLU B 192     113.116 111.270 144.633  0.00  0.00      PROB C  
ATOM   3850  OE1 GLU B 192     112.614 110.690 143.635  0.00  0.00      PROB O  
ATOM   3851  OE2 GLU B 192     113.844 110.650 145.460  0.00  0.00      PROB O1-
ATOM   3852  N   CYS B 193     114.283 115.418 142.004  0.00  0.00      PROB N  
ATOM   3853  CA  CYS B 193     115.619 115.911 141.722  0.00  0.00      PROB C  
ATOM   3854  C   CYS B 193     115.921 117.134 142.567  0.00  0.00      PROB C  
ATOM   3855  O   CYS B 193     115.182 118.119 142.561  0.00  0.00      PROB O  
ATOM   3856  CB  CYS B 193     115.791 116.291 140.226  0.00  0.00      PROB C  
ATOM   3857  SG  CYS B 193     115.459 114.905 139.094  0.00  0.00      PROB S  
ATOM   3858  N   SER B 194     117.027 117.092 143.331  0.00  0.00      PROB N  
ATOM   3859  CA  SER B 194     117.384 118.130 144.288  0.00  0.00      PROB C  
ATOM   3860  C   SER B 194     118.697 118.796 143.918  0.00  0.00      PROB C  
ATOM   3861  O   SER B 194     119.719 118.138 143.711  0.00  0.00      PROB O  
ATOM   3862  CB  SER B 194     117.484 117.598 145.750  0.00  0.00      PROB C  
ATOM   3863  OG  SER B 194     118.395 116.497 145.880  0.00  0.00      PROB O  
ATOM   3864  N   TYR B 195     118.695 120.137 143.838  0.00  0.00      PROB N  
ATOM   3865  CA  TYR B 195     119.839 120.938 143.440  0.00  0.00      PROB C  
ATOM   3866  C   TYR B 195     120.107 121.897 144.592  0.00  0.00      PROB C  
ATOM   3867  O   TYR B 195     119.212 122.613 145.044  0.00  0.00      PROB O  
ATOM   3868  CB  TYR B 195     119.595 121.765 142.138  0.00  0.00      PROB C  
ATOM   3869  CG  TYR B 195     118.984 120.945 141.024  0.00  0.00      PROB C  
ATOM   3870  CD1 TYR B 195     117.602 120.669 141.006  0.00  0.00      PROB C  
ATOM   3871  CD2 TYR B 195     119.765 120.534 139.930  0.00  0.00      PROB C  
ATOM   3872  CE1 TYR B 195     117.027 119.960 139.944  0.00  0.00      PROB C  
ATOM   3873  CE2 TYR B 195     119.184 119.860 138.847  0.00  0.00      PROB C  
ATOM   3874  CZ  TYR B 195     117.815 119.573 138.857  0.00  0.00      PROB C  
ATOM   3875  OH  TYR B 195     117.229 118.953 137.739  0.00  0.00      PROB O  
ATOM   3876  N   THR B 196     121.338 121.915 145.136  0.00  0.00      PROB N  
ATOM   3877  CA  THR B 196     121.662 122.746 146.297  0.00  0.00      PROB C  
ATOM   3878  C   THR B 196     122.845 123.635 145.986  0.00  0.00      PROB C  
ATOM   3879  O   THR B 196     123.893 123.171 145.530  0.00  0.00      PROB O  
ATOM   3880  CB  THR B 196     121.945 121.945 147.566  0.00  0.00      PROB C  
ATOM   3881  CG2 THR B 196     122.267 122.856 148.761  0.00  0.00      PROB C  
ATOM   3882  OG1 THR B 196     120.798 121.186 147.935  0.00  0.00      PROB O  
ATOM   3883  N   ILE B 197     122.691 124.951 146.221  0.00  0.00      PROB N  
ATOM   3884  CA  ILE B 197     123.717 125.951 145.985  0.00  0.00      PROB C  
ATOM   3885  C   ILE B 197     124.114 126.528 147.339  0.00  0.00      PROB C  
ATOM   3886  O   ILE B 197     123.327 127.221 147.988  0.00  0.00      PROB O  
ATOM   3887  CB  ILE B 197     123.250 127.080 145.057  0.00  0.00      PROB C  
ATOM   3888  CG1 ILE B 197     122.759 126.544 143.686  0.00  0.00      PROB C  
ATOM   3889  CG2 ILE B 197     124.387 128.115 144.873  0.00  0.00      PROB C  
ATOM   3890  CD  ILE B 197     121.876 127.548 142.931  0.00  0.00      PROB C  
ATOM   3891  N   ASP B 198     125.352 126.240 147.794  0.00  0.00      PROB N  
ATOM   3892  CA  ASP B 198     125.881 126.706 149.064  0.00  0.00      PROB C  
ATOM   3893  C   ASP B 198     127.184 127.467 148.825  0.00  0.00      PROB C  
ATOM   3894  O   ASP B 198     128.152 126.922 148.289  0.00  0.00      PROB O  
ATOM   3895  CB  ASP B 198     126.187 125.522 150.032  0.00  0.00      PROB C  
ATOM   3896  CG  ASP B 198     124.942 124.855 150.595  0.00  0.00      PROB C  
ATOM   3897  OD1 ASP B 198     123.894 125.522 150.791  0.00  0.00      PROB O  
ATOM   3898  OD2 ASP B 198     125.059 123.664 150.999  0.00  0.00      PROB O1-
ATOM   3899  N   LEU B 199     127.237 128.745 149.242  0.00  0.00      PROB N  
ATOM   3900  CA  LEU B 199     128.405 129.602 149.121  0.00  0.00      PROB C  
ATOM   3901  C   LEU B 199     128.787 130.174 150.485  0.00  0.00      PROB C  
ATOM   3902  O   LEU B 199     128.052 130.070 151.468  0.00  0.00      PROB O  
ATOM   3903  CB  LEU B 199     128.178 130.779 148.128  0.00  0.00      PROB C  
ATOM   3904  CG  LEU B 199     127.873 130.384 146.665  0.00  0.00      PROB C  
ATOM   3905  CD1 LEU B 199     127.696 131.647 145.806  0.00  0.00      PROB C  
ATOM   3906  CD2 LEU B 199     128.967 129.506 146.040  0.00  0.00      PROB C  
ATOM   3907  N   GLU B 200     129.991 130.779 150.584  0.00  0.00      PROB N  
ATOM   3908  CA  GLU B 200     130.469 131.495 151.759  0.00  0.00      PROB C  
ATOM   3909  C   GLU B 200     129.580 132.688 152.136  0.00  0.00      PROB C  
ATOM   3910  O   GLU B 200     128.982 133.341 151.277  0.00  0.00      PROB O  
ATOM   3911  CB  GLU B 200     131.929 131.967 151.519  0.00  0.00      PROB C  
ATOM   3912  CG  GLU B 200     132.680 132.495 152.772  0.00  0.00      PROB C  
ATOM   3913  CD  GLU B 200     134.203 132.522 152.602  0.00  0.00      PROB C  
ATOM   3914  OE1 GLU B 200     134.727 132.307 151.477  0.00  0.00      PROB O  
ATOM   3915  OE2 GLU B 200     134.908 132.760 153.621  0.00  0.00      PROB O1-
ATOM   3916  N   GLU B 201     129.452 133.001 153.447  0.00  0.00      PROB N  
ATOM   3917  CA  GLU B 201     128.731 134.179 153.909  0.00  0.00      PROB C  
ATOM   3918  C   GLU B 201     129.304 135.486 153.343  0.00  0.00      PROB C  
ATOM   3919  O   GLU B 201     130.519 135.675 153.244  0.00  0.00      PROB O  
ATOM   3920  CB  GLU B 201     128.663 134.220 155.461  0.00  0.00      PROB C  
ATOM   3921  CG  GLU B 201     127.951 135.448 156.088  0.00  0.00      PROB C  
ATOM   3922  CD  GLU B 201     126.446 135.448 155.837  0.00  0.00      PROB C  
ATOM   3923  OE1 GLU B 201     125.718 134.676 156.517  0.00  0.00      PROB O  
ATOM   3924  OE2 GLU B 201     125.970 136.232 154.974  0.00  0.00      PROB O1-
ATOM   3925  N   GLY B 202     128.418 136.411 152.919  0.00  0.00      PROB N  
ATOM   3926  CA  GLY B 202     128.775 137.673 152.275  0.00  0.00      PROB C  
ATOM   3927  C   GLY B 202     128.427 137.687 150.810  0.00  0.00      PROB C  
ATOM   3928  O   GLY B 202     128.261 138.749 150.211  0.00  0.00      PROB O  
ATOM   3929  N   PHE B 203     128.273 136.500 150.194  0.00  0.00      PROB N  
ATOM   3930  CA  PHE B 203     127.845 136.351 148.813  0.00  0.00      PROB C  
ATOM   3931  C   PHE B 203     126.335 136.144 148.740  0.00  0.00      PROB C  
ATOM   3932  O   PHE B 203     125.749 135.398 149.528  0.00  0.00      PROB O  
ATOM   3933  CB  PHE B 203     128.553 135.163 148.094  0.00  0.00      PROB C  
ATOM   3934  CG  PHE B 203     130.061 135.286 148.072  0.00  0.00      PROB C  
ATOM   3935  CD1 PHE B 203     130.714 136.525 147.936  0.00  0.00      PROB C  
ATOM   3936  CD2 PHE B 203     130.850 134.122 148.140  0.00  0.00      PROB C  
ATOM   3937  CE1 PHE B 203     132.113 136.602 147.892  0.00  0.00      PROB C  
ATOM   3938  CE2 PHE B 203     132.247 134.191 148.090  0.00  0.00      PROB C  
ATOM   3939  CZ  PHE B 203     132.880 135.433 147.970  0.00  0.00      PROB C  
ATOM   3940  N   MET B 204     125.665 136.810 147.779  0.00  0.00      PROB N  
ATOM   3941  CA  MET B 204     124.224 136.711 147.593  0.00  0.00      PROB C  
ATOM   3942  C   MET B 204     123.939 136.139 146.214  0.00  0.00      PROB C  
ATOM   3943  O   MET B 204     124.456 136.620 145.208  0.00  0.00      PROB O  
ATOM   3944  CB  MET B 204     123.524 138.090 147.730  0.00  0.00      PROB C  
ATOM   3945  CG  MET B 204     123.773 138.784 149.085  0.00  0.00      PROB C  
ATOM   3946  SD  MET B 204     123.140 137.860 150.516  0.00  0.00      PROB S  
ATOM   3947  CE  MET B 204     123.879 138.993 151.728  0.00  0.00      PROB C  
ATOM   3948  N   VAL B 205     123.123 135.069 146.137  0.00  0.00      PROB N  
ATOM   3949  CA  VAL B 205     122.881 134.338 144.901  0.00  0.00      PROB C  
ATOM   3950  C   VAL B 205     121.627 134.825 144.173  0.00  0.00      PROB C  
ATOM   3951  O   VAL B 205     120.567 135.061 144.761  0.00  0.00      PROB O  
ATOM   3952  CB  VAL B 205     122.829 132.828 145.139  0.00  0.00      PROB C  
ATOM   3953  CG1 VAL B 205     122.527 132.051 143.839  0.00  0.00      PROB C  
ATOM   3954  CG2 VAL B 205     124.184 132.364 145.703  0.00  0.00      PROB C  
ATOM   3955  N   THR B 206     121.731 134.991 142.843  0.00  0.00      PROB N  
ATOM   3956  CA  THR B 206     120.655 135.392 141.944  0.00  0.00      PROB C  
ATOM   3957  C   THR B 206     120.369 134.273 140.954  0.00  0.00      PROB C  
ATOM   3958  O   THR B 206     121.284 133.617 140.455  0.00  0.00      PROB O  
ATOM   3959  CB  THR B 206     120.944 136.683 141.169  0.00  0.00      PROB C  
ATOM   3960  CG2 THR B 206     120.998 137.858 142.156  0.00  0.00      PROB C  
ATOM   3961  OG1 THR B 206     122.199 136.656 140.497  0.00  0.00      PROB O  
ATOM   3962  N   LEU B 207     119.076 134.008 140.668  0.00  0.00      PROB N  
ATOM   3963  CA  LEU B 207     118.626 132.910 139.825  0.00  0.00      PROB C  
ATOM   3964  C   LEU B 207     117.901 133.441 138.590  0.00  0.00      PROB C  
ATOM   3965  O   LEU B 207     116.999 134.277 138.683  0.00  0.00      PROB O  
ATOM   3966  CB  LEU B 207     117.641 131.972 140.578  0.00  0.00      PROB C  
ATOM   3967  CG  LEU B 207     118.147 131.400 141.923  0.00  0.00      PROB C  
ATOM   3968  CD1 LEU B 207     117.041 130.575 142.597  0.00  0.00      PROB C  
ATOM   3969  CD2 LEU B 207     119.413 130.552 141.750  0.00  0.00      PROB C  
ATOM   3970  N   HIS B 208     118.286 132.970 137.386  0.00  0.00      PROB N  
ATOM   3971  CA  HIS B 208     117.719 133.432 136.129  0.00  0.00      PROB C  
ATOM   3972  C   HIS B 208     117.340 132.275 135.202  0.00  0.00      PROB C  
ATOM   3973  O   HIS B 208     118.201 131.564 134.683  0.00  0.00      PROB O  
ATOM   3974  CB  HIS B 208     118.744 134.369 135.433  0.00  0.00      PROB C  
ATOM   3975  CG  HIS B 208     118.346 134.900 134.079  0.00  0.00      PROB C  
ATOM   3976  CD2 HIS B 208     117.624 136.009 133.753  0.00  0.00      PROB C  
ATOM   3977  ND1 HIS B 208     118.847 134.420 132.890  0.00  0.00      PROB N  
ATOM   3978  CE1 HIS B 208     118.387 135.224 131.903  0.00  0.00      PROB C  
ATOM   3979  NE2 HIS B 208     117.640 136.209 132.377  0.00  0.00      PROB N  
ATOM   3980  N   PHE B 209     116.025 132.049 134.965  0.00  0.00      PROB N  
ATOM   3981  CA  PHE B 209     115.529 131.100 133.969  0.00  0.00      PROB C  
ATOM   3982  C   PHE B 209     115.881 131.437 132.518  0.00  0.00      PROB C  
ATOM   3983  O   PHE B 209     115.833 132.595 132.095  0.00  0.00      PROB O  
ATOM   3984  CB  PHE B 209     113.999 130.843 134.095  0.00  0.00      PROB C  
ATOM   3985  CG  PHE B 209     113.711 129.917 135.251  0.00  0.00      PROB C  
ATOM   3986  CD1 PHE B 209     113.654 128.528 135.034  0.00  0.00      PROB C  
ATOM   3987  CD2 PHE B 209     113.443 130.412 136.539  0.00  0.00      PROB C  
ATOM   3988  CE1 PHE B 209     113.351 127.650 136.083  0.00  0.00      PROB C  
ATOM   3989  CE2 PHE B 209     113.147 129.536 137.594  0.00  0.00      PROB C  
ATOM   3990  CZ  PHE B 209     113.093 128.156 137.362  0.00  0.00      PROB C  
ATOM   3991  N   GLU B 210     116.231 130.411 131.717  0.00  0.00      PROB N  
ATOM   3992  CA  GLU B 210     116.693 130.560 130.349  0.00  0.00      PROB C  
ATOM   3993  C   GLU B 210     116.130 129.480 129.433  0.00  0.00      PROB C  
ATOM   3994  O   GLU B 210     115.653 128.439 129.885  0.00  0.00      PROB O  
ATOM   3995  CB  GLU B 210     118.246 130.554 130.267  0.00  0.00      PROB C  
ATOM   3996  CG  GLU B 210     118.880 131.928 130.589  0.00  0.00      PROB C  
ATOM   3997  CD  GLU B 210     120.332 131.836 131.036  0.00  0.00      PROB C  
ATOM   3998  OE1 GLU B 210     121.188 131.301 130.279  0.00  0.00      PROB O  
ATOM   3999  OE2 GLU B 210     120.629 132.315 132.161  0.00  0.00      PROB O1-
ATOM   4000  N   ASP B 211     116.181 129.725 128.102  0.00  0.00      PROB N  
ATOM   4001  CA  ASP B 211     115.686 128.846 127.050  0.00  0.00      PROB C  
ATOM   4002  C   ASP B 211     114.226 128.383 127.242  0.00  0.00      PROB C  
ATOM   4003  O   ASP B 211     113.367 129.122 127.732  0.00  0.00      PROB O  
ATOM   4004  CB  ASP B 211     116.635 127.631 126.823  0.00  0.00      PROB C  
ATOM   4005  CG  ASP B 211     118.096 127.979 126.606  0.00  0.00      PROB C  
ATOM   4006  OD1 ASP B 211     118.464 129.126 126.247  0.00  0.00      PROB O  
ATOM   4007  OD2 ASP B 211     118.935 127.047 126.751  0.00  0.00      PROB O1-
ATOM   4008  N   ILE B 212     113.897 127.150 126.804  0.00  0.00      PROB N  
ATOM   4009  CA  ILE B 212     112.607 126.518 127.026  0.00  0.00      PROB C  
ATOM   4010  C   ILE B 212     112.284 126.258 128.498  0.00  0.00      PROB C  
ATOM   4011  O   ILE B 212     113.133 125.885 129.312  0.00  0.00      PROB O  
ATOM   4012  CB  ILE B 212     112.399 125.252 126.190  0.00  0.00      PROB C  
ATOM   4013  CG1 ILE B 212     113.447 124.138 126.451  0.00  0.00      PROB C  
ATOM   4014  CG2 ILE B 212     112.396 125.673 124.701  0.00  0.00      PROB C  
ATOM   4015  CD  ILE B 212     112.948 123.033 127.390  0.00  0.00      PROB C  
ATOM   4016  N   PHE B 213     111.007 126.461 128.868  0.00  0.00      PROB N  
ATOM   4017  CA  PHE B 213     110.477 126.070 130.153  0.00  0.00      PROB C  
ATOM   4018  C   PHE B 213     109.190 125.310 129.860  0.00  0.00      PROB C  
ATOM   4019  O   PHE B 213     108.196 125.880 129.413  0.00  0.00      PROB O  
ATOM   4020  CB  PHE B 213     110.254 127.328 131.037  0.00  0.00      PROB C  
ATOM   4021  CG  PHE B 213     109.722 127.011 132.411  0.00  0.00      PROB C  
ATOM   4022  CD1 PHE B 213     110.602 126.771 133.480  0.00  0.00      PROB C  
ATOM   4023  CD2 PHE B 213     108.342 127.050 132.668  0.00  0.00      PROB C  
ATOM   4024  CE1 PHE B 213     110.111 126.561 134.775  0.00  0.00      PROB C  
ATOM   4025  CE2 PHE B 213     107.846 126.848 133.961  0.00  0.00      PROB C  
ATOM   4026  CZ  PHE B 213     108.731 126.602 135.017  0.00  0.00      PROB C  
ATOM   4027  N   ASP B 214     109.202 123.983 130.050  0.00  0.00      PROB N  
ATOM   4028  CA  ASP B 214     108.080 123.134 129.744  0.00  0.00      PROB C  
ATOM   4029  C   ASP B 214     107.890 122.132 130.879  0.00  0.00      PROB C  
ATOM   4030  O   ASP B 214     108.598 121.128 130.982  0.00  0.00      PROB O  
ATOM   4031  CB  ASP B 214     108.322 122.447 128.369  0.00  0.00      PROB C  
ATOM   4032  CG  ASP B 214     107.175 121.555 127.925  0.00  0.00      PROB C  
ATOM   4033  OD1 ASP B 214     106.023 121.742 128.396  0.00  0.00      PROB O  
ATOM   4034  OD2 ASP B 214     107.404 120.698 127.030  0.00  0.00      PROB O1-
ATOM   4035  N   ILE B 215     106.909 122.397 131.756  0.00  0.00      PROB N  
ATOM   4036  CA  ILE B 215     106.545 121.544 132.871  0.00  0.00      PROB C  
ATOM   4037  C   ILE B 215     105.039 121.344 132.778  0.00  0.00      PROB C  
ATOM   4038  O   ILE B 215     104.303 122.314 132.586  0.00  0.00      PROB O  
ATOM   4039  CB  ILE B 215     106.935 122.157 134.220  0.00  0.00      PROB C  
ATOM   4040  CG1 ILE B 215     108.460 122.422 134.280  0.00  0.00      PROB C  
ATOM   4041  CG2 ILE B 215     106.474 121.243 135.377  0.00  0.00      PROB C  
ATOM   4042  CD  ILE B 215     108.933 123.017 135.610  0.00  0.00      PROB C  
ATOM   4043  N   GLU B 216     104.525 120.092 132.872  0.00  0.00      PROB N  
ATOM   4044  CA  GLU B 216     103.101 119.823 132.682  0.00  0.00      PROB C  
ATOM   4045  C   GLU B 216     102.171 120.590 133.631  0.00  0.00      PROB C  
ATOM   4046  O   GLU B 216     102.368 120.633 134.849  0.00  0.00      PROB O  
ATOM   4047  CB  GLU B 216     102.744 118.310 132.735  0.00  0.00      PROB C  
ATOM   4048  CG  GLU B 216     101.260 118.004 132.377  0.00  0.00      PROB C  
ATOM   4049  CD  GLU B 216     100.905 116.523 132.196  0.00  0.00      PROB C  
ATOM   4050  OE1 GLU B 216     101.732 115.617 132.473  0.00  0.00      PROB O  
ATOM   4051  OE2 GLU B 216      99.749 116.257 131.760  0.00  0.00      PROB O1-
ATOM   4052  N   ASP B 217     101.124 121.217 133.064  0.00  0.00      PROB N  
ATOM   4053  CA  ASP B 217     100.190 122.064 133.769  0.00  0.00      PROB C  
ATOM   4054  C   ASP B 217      98.758 121.779 133.317  0.00  0.00      PROB C  
ATOM   4055  O   ASP B 217      98.488 121.044 132.364  0.00  0.00      PROB O  
ATOM   4056  CB  ASP B 217     100.558 123.577 133.630  0.00  0.00      PROB C  
ATOM   4057  CG  ASP B 217     100.328 124.203 132.254  0.00  0.00      PROB C  
ATOM   4058  OD1 ASP B 217     100.256 123.490 131.220  0.00  0.00      PROB O  
ATOM   4059  OD2 ASP B 217     100.297 125.463 132.190  0.00  0.00      PROB O1-
ATOM   4060  N   HIS B 218      97.789 122.352 134.050  0.00  0.00      PROB N  
ATOM   4061  CA  HIS B 218      96.391 122.346 133.678  0.00  0.00      PROB C  
ATOM   4062  C   HIS B 218      95.812 123.622 134.283  0.00  0.00      PROB C  
ATOM   4063  O   HIS B 218      96.318 124.038 135.330  0.00  0.00      PROB O  
ATOM   4064  CB  HIS B 218      95.678 121.080 134.233  0.00  0.00      PROB C  
ATOM   4065  CG  HIS B 218      94.313 120.817 133.648  0.00  0.00      PROB C  
ATOM   4066  CD2 HIS B 218      93.968 120.076 132.556  0.00  0.00      PROB C  
ATOM   4067  ND1 HIS B 218      93.123 121.174 134.248  0.00  0.00      PROB N  
ATOM   4068  CE1 HIS B 218      92.121 120.666 133.488  0.00  0.00      PROB C  
ATOM   4069  NE2 HIS B 218      92.585 119.989 132.449  0.00  0.00      PROB N  
ATOM   4070  N   PRO B 219      94.811 124.310 133.731  0.00  0.00      PROB N  
ATOM   4071  CA  PRO B 219      94.299 125.574 134.281  0.00  0.00      PROB C  
ATOM   4072  C   PRO B 219      93.413 125.405 135.524  0.00  0.00      PROB C  
ATOM   4073  O   PRO B 219      92.589 126.281 135.799  0.00  0.00      PROB O  
ATOM   4074  CB  PRO B 219      93.524 126.174 133.089  0.00  0.00      PROB C  
ATOM   4075  CG  PRO B 219      93.057 124.958 132.287  0.00  0.00      PROB C  
ATOM   4076  CD  PRO B 219      94.261 124.027 132.400  0.00  0.00      PROB C  
ATOM   4077  N   GLU B 220      93.573 124.324 136.312  0.00  0.00      PROB N  
ATOM   4078  CA  GLU B 220      92.855 124.096 137.557  0.00  0.00      PROB C  
ATOM   4079  C   GLU B 220      93.760 124.340 138.766  0.00  0.00      PROB C  
ATOM   4080  O   GLU B 220      94.073 125.482 139.111  0.00  0.00      PROB O  
ATOM   4081  CB  GLU B 220      92.189 122.689 137.584  0.00  0.00      PROB C  
ATOM   4082  CG  GLU B 220      90.986 122.557 136.608  0.00  0.00      PROB C  
ATOM   4083  CD  GLU B 220      89.708 123.267 137.059  0.00  0.00      PROB C  
ATOM   4084  OE1 GLU B 220      89.656 123.855 138.171  0.00  0.00      PROB O  
ATOM   4085  OE2 GLU B 220      88.714 123.227 136.283  0.00  0.00      PROB O1-
ATOM   4086  N   VAL B 221      94.198 123.265 139.459  0.00  0.00      PROB N  
ATOM   4087  CA  VAL B 221      95.069 123.317 140.630  0.00  0.00      PROB C  
ATOM   4088  C   VAL B 221      96.440 123.943 140.322  0.00  0.00      PROB C  
ATOM   4089  O   VAL B 221      96.987 123.676 139.247  0.00  0.00      PROB O  
ATOM   4090  CB  VAL B 221      95.220 121.919 141.246  0.00  0.00      PROB C  
ATOM   4091  CG1 VAL B 221      96.205 121.894 142.435  0.00  0.00      PROB C  
ATOM   4092  CG2 VAL B 221      93.837 121.428 141.722  0.00  0.00      PROB C  
ATOM   4093  N   PRO B 222      97.051 124.768 141.181  0.00  0.00      PROB N  
ATOM   4094  CA  PRO B 222      98.458 125.150 141.067  0.00  0.00      PROB C  
ATOM   4095  C   PRO B 222      99.441 123.978 141.106  0.00  0.00      PROB C  
ATOM   4096  O   PRO B 222      99.830 123.526 142.185  0.00  0.00      PROB O  
ATOM   4097  CB  PRO B 222      98.664 126.141 142.230  0.00  0.00      PROB C  
ATOM   4098  CG  PRO B 222      97.281 126.770 142.420  0.00  0.00      PROB C  
ATOM   4099  CD  PRO B 222      96.342 125.590 142.167  0.00  0.00      PROB C  
ATOM   4100  N   CYS B 223      99.872 123.493 139.925  0.00  0.00      PROB N  
ATOM   4101  CA  CYS B 223     100.887 122.461 139.752  0.00  0.00      PROB C  
ATOM   4102  C   CYS B 223     100.672 121.122 140.489  0.00  0.00      PROB C  
ATOM   4103  O   CYS B 223     101.493 120.752 141.335  0.00  0.00      PROB O  
ATOM   4104  CB  CYS B 223     102.307 123.021 140.028  0.00  0.00      PROB C  
ATOM   4105  SG  CYS B 223     102.611 124.647 139.268  0.00  0.00      PROB S  
ATOM   4106  N   PRO B 224      99.608 120.347 140.226  0.00  0.00      PROB N  
ATOM   4107  CA  PRO B 224      99.328 119.105 140.944  0.00  0.00      PROB C  
ATOM   4108  C   PRO B 224     100.269 117.985 140.529  0.00  0.00      PROB C  
ATOM   4109  O   PRO B 224     100.533 117.085 141.328  0.00  0.00      PROB O  
ATOM   4110  CB  PRO B 224      97.871 118.786 140.559  0.00  0.00      PROB C  
ATOM   4111  CG  PRO B 224      97.701 119.392 139.163  0.00  0.00      PROB C  
ATOM   4112  CD  PRO B 224      98.567 120.653 139.238  0.00  0.00      PROB C  
ATOM   4113  N   TYR B 225     100.728 117.990 139.266  0.00  0.00      PROB N  
ATOM   4114  CA  TYR B 225     101.525 116.937 138.672  0.00  0.00      PROB C  
ATOM   4115  C   TYR B 225     103.012 117.201 138.912  0.00  0.00      PROB C  
ATOM   4116  O   TYR B 225     103.592 116.757 139.908  0.00  0.00      PROB O  
ATOM   4117  CB  TYR B 225     101.200 116.785 137.153  0.00  0.00      PROB C  
ATOM   4118  CG  TYR B 225      99.726 116.552 136.905  0.00  0.00      PROB C  
ATOM   4119  CD1 TYR B 225      98.985 115.639 137.677  0.00  0.00      PROB C  
ATOM   4120  CD2 TYR B 225      99.072 117.234 135.861  0.00  0.00      PROB C  
ATOM   4121  CE1 TYR B 225      97.620 115.432 137.431  0.00  0.00      PROB C  
ATOM   4122  CE2 TYR B 225      97.709 117.023 135.606  0.00  0.00      PROB C  
ATOM   4123  CZ  TYR B 225      96.983 116.122 136.394  0.00  0.00      PROB C  
ATOM   4124  OH  TYR B 225      95.613 115.896 136.144  0.00  0.00      PROB O  
ATOM   4125  N   ASP B 226     103.659 117.946 137.998  0.00  0.00      PROB N  
ATOM   4126  CA  ASP B 226     105.078 118.216 138.020  0.00  0.00      PROB C  
ATOM   4127  C   ASP B 226     105.318 119.650 138.503  0.00  0.00      PROB C  
ATOM   4128  O   ASP B 226     104.548 120.563 138.195  0.00  0.00      PROB O  
ATOM   4129  CB  ASP B 226     105.685 118.024 136.604  0.00  0.00      PROB C  
ATOM   4130  CG  ASP B 226     105.460 116.620 136.044  0.00  0.00      PROB C  
ATOM   4131  OD1 ASP B 226     105.253 115.639 136.806  0.00  0.00      PROB O  
ATOM   4132  OD2 ASP B 226     105.600 116.482 134.798  0.00  0.00      PROB O1-
ATOM   4133  N   TYR B 227     106.382 119.887 139.297  0.00  0.00      PROB N  
ATOM   4134  CA  TYR B 227     106.656 121.220 139.812  0.00  0.00      PROB C  
ATOM   4135  C   TYR B 227     108.102 121.423 140.239  0.00  0.00      PROB C  
ATOM   4136  O   TYR B 227     108.808 120.481 140.603  0.00  0.00      PROB O  
ATOM   4137  CB  TYR B 227     105.733 121.635 141.000  0.00  0.00      PROB C  
ATOM   4138  CG  TYR B 227     105.741 120.658 142.154  0.00  0.00      PROB C  
ATOM   4139  CD1 TYR B 227     106.674 120.787 143.198  0.00  0.00      PROB C  
ATOM   4140  CD2 TYR B 227     104.756 119.662 142.245  0.00  0.00      PROB C  
ATOM   4141  CE1 TYR B 227     106.635 119.919 144.300  0.00  0.00      PROB C  
ATOM   4142  CE2 TYR B 227     104.702 118.806 143.352  0.00  0.00      PROB C  
ATOM   4143  CZ  TYR B 227     105.642 118.938 144.379  0.00  0.00      PROB C  
ATOM   4144  OH  TYR B 227     105.575 118.094 145.509  0.00  0.00      PROB O  
ATOM   4145  N   ILE B 228     108.538 122.699 140.245  0.00  0.00      PROB N  
ATOM   4146  CA  ILE B 228     109.751 123.153 140.910  0.00  0.00      PROB C  
ATOM   4147  C   ILE B 228     109.321 123.966 142.122  0.00  0.00      PROB C  
ATOM   4148  O   ILE B 228     108.460 124.841 142.020  0.00  0.00      PROB O  
ATOM   4149  CB  ILE B 228     110.659 124.046 140.049  0.00  0.00      PROB C  
ATOM   4150  CG1 ILE B 228     111.041 123.378 138.709  0.00  0.00      PROB C  
ATOM   4151  CG2 ILE B 228     111.931 124.438 140.840  0.00  0.00      PROB C  
ATOM   4152  CD  ILE B 228     111.688 124.359 137.724  0.00  0.00      PROB C  
ATOM   4153  N   LYS B 229     109.906 123.710 143.306  0.00  0.00      PROB N  
ATOM   4154  CA  LYS B 229     109.798 124.616 144.432  0.00  0.00      PROB C  
ATOM   4155  C   LYS B 229     111.184 124.938 144.975  0.00  0.00      PROB C  
ATOM   4156  O   LYS B 229     112.071 124.084 145.058  0.00  0.00      PROB O  
ATOM   4157  CB  LYS B 229     108.826 124.135 145.540  0.00  0.00      PROB C  
ATOM   4158  CG  LYS B 229     109.180 122.810 146.237  0.00  0.00      PROB C  
ATOM   4159  CD  LYS B 229     108.081 122.429 147.250  0.00  0.00      PROB C  
ATOM   4160  CE  LYS B 229     108.315 121.136 148.050  0.00  0.00      PROB C  
ATOM   4161  NZ  LYS B 229     109.428 121.290 149.023  0.00  0.00      PROB N1+
ATOM   4162  N   ILE B 230     111.412 126.219 145.309  0.00  0.00      PROB N  
ATOM   4163  CA  ILE B 230     112.717 126.752 145.663  0.00  0.00      PROB C  
ATOM   4164  C   ILE B 230     112.654 127.269 147.088  0.00  0.00      PROB C  
ATOM   4165  O   ILE B 230     111.756 128.022 147.457  0.00  0.00      PROB O  
ATOM   4166  CB  ILE B 230     113.168 127.863 144.705  0.00  0.00      PROB C  
ATOM   4167  CG1 ILE B 230     113.206 127.336 143.244  0.00  0.00      PROB C  
ATOM   4168  CG2 ILE B 230     114.521 128.457 145.172  0.00  0.00      PROB C  
ATOM   4169  CD  ILE B 230     113.614 128.379 142.197  0.00  0.00      PROB C  
ATOM   4170  N   LYS B 231     113.604 126.868 147.947  0.00  0.00      PROB N  
ATOM   4171  CA  LYS B 231     113.682 127.312 149.320  0.00  0.00      PROB C  
ATOM   4172  C   LYS B 231     114.970 128.088 149.542  0.00  0.00      PROB C  
ATOM   4173  O   LYS B 231     116.075 127.602 149.286  0.00  0.00      PROB O  
ATOM   4174  CB  LYS B 231     113.594 126.114 150.296  0.00  0.00      PROB C  
ATOM   4175  CG  LYS B 231     113.686 126.490 151.784  0.00  0.00      PROB C  
ATOM   4176  CD  LYS B 231     113.499 125.268 152.702  0.00  0.00      PROB C  
ATOM   4177  CE  LYS B 231     113.628 125.604 154.196  0.00  0.00      PROB C  
ATOM   4178  NZ  LYS B 231     113.438 124.390 155.029  0.00  0.00      PROB N1+
ATOM   4179  N   ALA B 232     114.847 129.338 150.023  0.00  0.00      PROB N  
ATOM   4180  CA  ALA B 232     115.971 130.182 150.357  0.00  0.00      PROB C  
ATOM   4181  C   ALA B 232     115.777 130.695 151.776  0.00  0.00      PROB C  
ATOM   4182  O   ALA B 232     114.814 131.399 152.086  0.00  0.00      PROB O  
ATOM   4183  CB  ALA B 232     116.097 131.353 149.359  0.00  0.00      PROB C  
ATOM   4184  N   GLY B 233     116.690 130.325 152.703  0.00  0.00      PROB N  
ATOM   4185  CA  GLY B 233     116.521 130.586 154.135  0.00  0.00      PROB C  
ATOM   4186  C   GLY B 233     115.297 129.913 154.723  0.00  0.00      PROB C  
ATOM   4187  O   GLY B 233     115.159 128.692 154.686  0.00  0.00      PROB O  
ATOM   4188  N   SER B 234     114.368 130.706 155.286  0.00  0.00      PROB N  
ATOM   4189  CA  SER B 234     113.110 130.214 155.837  0.00  0.00      PROB C  
ATOM   4190  C   SER B 234     111.934 130.419 154.888  0.00  0.00      PROB C  
ATOM   4191  O   SER B 234     110.791 130.102 155.222  0.00  0.00      PROB O  
ATOM   4192  CB  SER B 234     112.785 130.897 157.201  0.00  0.00      PROB C  
ATOM   4193  OG  SER B 234     112.734 132.330 157.114  0.00  0.00      PROB O  
ATOM   4194  N   LYS B 235     112.178 130.941 153.669  0.00  0.00      PROB N  
ATOM   4195  CA  LYS B 235     111.137 131.277 152.711  0.00  0.00      PROB C  
ATOM   4196  C   LYS B 235     111.081 130.294 151.549  0.00  0.00      PROB C  
ATOM   4197  O   LYS B 235     112.098 129.911 150.968  0.00  0.00      PROB O  
ATOM   4198  CB  LYS B 235     111.311 132.724 152.174  0.00  0.00      PROB C  
ATOM   4199  CG  LYS B 235     110.283 133.143 151.104  0.00  0.00      PROB C  
ATOM   4200  CD  LYS B 235     110.355 134.641 150.756  0.00  0.00      PROB C  
ATOM   4201  CE  LYS B 235     109.300 135.067 149.721  0.00  0.00      PROB C  
ATOM   4202  NZ  LYS B 235     109.365 136.527 149.466  0.00  0.00      PROB N1+
ATOM   4203  N   VAL B 236     109.856 129.864 151.182  0.00  0.00      PROB N  
ATOM   4204  CA  VAL B 236     109.605 128.996 150.044  0.00  0.00      PROB C  
ATOM   4205  C   VAL B 236     108.985 129.780 148.891  0.00  0.00      PROB C  
ATOM   4206  O   VAL B 236     108.133 130.655 149.062  0.00  0.00      PROB O  
ATOM   4207  CB  VAL B 236     108.764 127.762 150.376  0.00  0.00      PROB C  
ATOM   4208  CG1 VAL B 236     109.574 126.853 151.324  0.00  0.00      PROB C  
ATOM   4209  CG2 VAL B 236     107.404 128.140 151.001  0.00  0.00      PROB C  
ATOM   4210  N   TRP B 237     109.452 129.488 147.668  0.00  0.00      PROB N  
ATOM   4211  CA  TRP B 237     109.046 130.106 146.427  0.00  0.00      PROB C  
ATOM   4212  C   TRP B 237     108.481 129.020 145.513  0.00  0.00      PROB C  
ATOM   4213  O   TRP B 237     109.031 127.920 145.411  0.00  0.00      PROB O  
ATOM   4214  CB  TRP B 237     110.254 130.785 145.717  0.00  0.00      PROB C  
ATOM   4215  CG  TRP B 237     110.993 131.827 146.504  0.00  0.00      PROB C  
ATOM   4216  CD1 TRP B 237     111.939 131.603 147.476  0.00  0.00      PROB C  
ATOM   4217  CD2 TRP B 237     110.943 133.253 146.310  0.00  0.00      PROB C  
ATOM   4218  CE2 TRP B 237     111.882 133.823 147.205  0.00  0.00      PROB C  
ATOM   4219  CE3 TRP B 237     110.213 134.087 145.459  0.00  0.00      PROB C  
ATOM   4220  NE1 TRP B 237     112.458 132.804 147.904  0.00  0.00      PROB N  
ATOM   4221  CZ2 TRP B 237     112.104 135.191 147.259  0.00  0.00      PROB C  
ATOM   4222  CZ3 TRP B 237     110.442 135.466 145.513  0.00  0.00      PROB C  
ATOM   4223  CH2 TRP B 237     111.372 136.008 146.393  0.00  0.00      PROB C  
ATOM   4224  N   GLY B 238     107.349 129.304 144.832  0.00  0.00      PROB N  
ATOM   4225  CA  GLY B 238     106.665 128.346 143.960  0.00  0.00      PROB C  
ATOM   4226  C   GLY B 238     105.375 127.840 144.572  0.00  0.00      PROB C  
ATOM   4227  O   GLY B 238     104.794 128.528 145.418  0.00  0.00      PROB O  
ATOM   4228  N   PRO B 239     104.873 126.661 144.196  0.00  0.00      PROB N  
ATOM   4229  CA  PRO B 239     105.327 125.836 143.074  0.00  0.00      PROB C  
ATOM   4230  C   PRO B 239     105.308 126.527 141.712  0.00  0.00      PROB C  
ATOM   4231  O   PRO B 239     104.461 127.384 141.453  0.00  0.00      PROB O  
ATOM   4232  CB  PRO B 239     104.398 124.612 143.126  0.00  0.00      PROB C  
ATOM   4233  CG  PRO B 239     103.093 125.163 143.703  0.00  0.00      PROB C  
ATOM   4234  CD  PRO B 239     103.585 126.195 144.722  0.00  0.00      PROB C  
ATOM   4235  N   PHE B 240     106.256 126.160 140.832  0.00  0.00      PROB N  
ATOM   4236  CA  PHE B 240     106.374 126.674 139.480  0.00  0.00      PROB C  
ATOM   4237  C   PHE B 240     106.140 125.555 138.467  0.00  0.00      PROB C  
ATOM   4238  O   PHE B 240     106.685 124.455 138.587  0.00  0.00      PROB O  
ATOM   4239  CB  PHE B 240     107.782 127.274 139.211  0.00  0.00      PROB C  
ATOM   4240  CG  PHE B 240     108.134 128.344 140.211  0.00  0.00      PROB C  
ATOM   4241  CD1 PHE B 240     107.351 129.509 140.305  0.00  0.00      PROB C  
ATOM   4242  CD2 PHE B 240     109.289 128.239 141.007  0.00  0.00      PROB C  
ATOM   4243  CE1 PHE B 240     107.718 130.550 141.167  0.00  0.00      PROB C  
ATOM   4244  CE2 PHE B 240     109.658 129.275 141.874  0.00  0.00      PROB C  
ATOM   4245  CZ  PHE B 240     108.876 130.435 141.946  0.00  0.00      PROB C  
ATOM   4246  N   CYS B 241     105.308 125.824 137.440  0.00  0.00      PROB N  
ATOM   4247  CA  CYS B 241     105.009 124.896 136.362  0.00  0.00      PROB C  
ATOM   4248  C   CYS B 241     104.424 125.664 135.180  0.00  0.00      PROB C  
ATOM   4249  O   CYS B 241     104.156 126.864 135.276  0.00  0.00      PROB O  
ATOM   4250  CB  CYS B 241     104.052 123.734 136.767  0.00  0.00      PROB C  
ATOM   4251  SG  CYS B 241     102.391 124.269 137.291  0.00  0.00      PROB S  
ATOM   4252  N   GLY B 242     104.223 124.992 134.025  0.00  0.00      PROB N  
ATOM   4253  CA  GLY B 242     103.631 125.582 132.828  0.00  0.00      PROB C  
ATOM   4254  C   GLY B 242     104.617 125.823 131.720  0.00  0.00      PROB C  
ATOM   4255  O   GLY B 242     105.728 125.294 131.714  0.00  0.00      PROB O  
ATOM   4256  N   GLU B 243     104.195 126.615 130.711  0.00  0.00      PROB N  
ATOM   4257  CA  GLU B 243     105.015 126.937 129.552  0.00  0.00      PROB C  
ATOM   4258  C   GLU B 243     105.692 128.302 129.719  0.00  0.00      PROB C  
ATOM   4259  O   GLU B 243     106.725 128.599 129.119  0.00  0.00      PROB O  
ATOM   4260  CB  GLU B 243     104.101 126.925 128.297  0.00  0.00      PROB C  
ATOM   4261  CG  GLU B 243     104.832 126.909 126.925  0.00  0.00      PROB C  
ATOM   4262  CD  GLU B 243     105.046 128.280 126.287  0.00  0.00      PROB C  
ATOM   4263  OE1 GLU B 243     104.081 129.088 126.224  0.00  0.00      PROB O  
ATOM   4264  OE2 GLU B 243     106.171 128.548 125.786  0.00  0.00      PROB O1-
ATOM   4265  N   LYS B 244     105.159 129.163 130.613  0.00  0.00      PROB N  
ATOM   4266  CA  LYS B 244     105.776 130.429 130.970  0.00  0.00      PROB C  
ATOM   4267  C   LYS B 244     106.641 130.272 132.213  0.00  0.00      PROB C  
ATOM   4268  O   LYS B 244     106.161 129.896 133.285  0.00  0.00      PROB O  
ATOM   4269  CB  LYS B 244     104.710 131.539 131.186  0.00  0.00      PROB C  
ATOM   4270  CG  LYS B 244     105.220 132.881 131.753  0.00  0.00      PROB C  
ATOM   4271  CD  LYS B 244     106.141 133.656 130.789  0.00  0.00      PROB C  
ATOM   4272  CE  LYS B 244     106.615 135.014 131.342  0.00  0.00      PROB C  
ATOM   4273  NZ  LYS B 244     107.800 134.860 132.215  0.00  0.00      PROB N1+
ATOM   4274  N   SER B 245     107.960 130.555 132.106  0.00  0.00      PROB N  
ATOM   4275  CA  SER B 245     108.868 130.562 133.251  0.00  0.00      PROB C  
ATOM   4276  C   SER B 245     108.501 131.619 134.290  0.00  0.00      PROB C  
ATOM   4277  O   SER B 245     108.047 132.700 133.895  0.00  0.00      PROB O  
ATOM   4278  CB  SER B 245     110.365 130.744 132.849  0.00  0.00      PROB C  
ATOM   4279  OG  SER B 245     110.614 131.974 132.155  0.00  0.00      PROB O  
ATOM   4280  N   PRO B 246     108.645 131.424 135.598  0.00  0.00      PROB N  
ATOM   4281  CA  PRO B 246     108.612 132.528 136.558  0.00  0.00      PROB C  
ATOM   4282  C   PRO B 246     109.643 133.619 136.272  0.00  0.00      PROB C  
ATOM   4283  O   PRO B 246     110.676 133.362 135.647  0.00  0.00      PROB O  
ATOM   4284  CB  PRO B 246     108.847 131.840 137.909  0.00  0.00      PROB C  
ATOM   4285  CG  PRO B 246     109.727 130.641 137.559  0.00  0.00      PROB C  
ATOM   4286  CD  PRO B 246     109.176 130.195 136.204  0.00  0.00      PROB C  
ATOM   4287  N   GLU B 247     109.366 134.866 136.699  0.00  0.00      PROB N  
ATOM   4288  CA  GLU B 247     110.308 135.969 136.605  0.00  0.00      PROB C  
ATOM   4289  C   GLU B 247     111.587 135.728 137.434  0.00  0.00      PROB C  
ATOM   4290  O   GLU B 247     111.497 135.060 138.471  0.00  0.00      PROB O  
ATOM   4291  CB  GLU B 247     109.644 137.313 137.009  0.00  0.00      PROB C  
ATOM   4292  CG  GLU B 247     108.439 137.725 136.119  0.00  0.00      PROB C  
ATOM   4293  CD  GLU B 247     108.762 137.748 134.629  0.00  0.00      PROB C  
ATOM   4294  OE1 GLU B 247     109.610 138.575 134.199  0.00  0.00      PROB O  
ATOM   4295  OE2 GLU B 247     108.161 136.948 133.860  0.00  0.00      PROB O1-
ATOM   4296  N   PRO B 248     112.780 136.197 137.031  0.00  0.00      PROB N  
ATOM   4297  CA  PRO B 248     114.024 136.134 137.809  0.00  0.00      PROB C  
ATOM   4298  C   PRO B 248     113.940 136.356 139.318  0.00  0.00      PROB C  
ATOM   4299  O   PRO B 248     113.227 137.255 139.772  0.00  0.00      PROB O  
ATOM   4300  CB  PRO B 248     114.947 137.143 137.111  0.00  0.00      PROB C  
ATOM   4301  CG  PRO B 248     114.505 137.065 135.648  0.00  0.00      PROB C  
ATOM   4302  CD  PRO B 248     112.988 136.891 135.756  0.00  0.00      PROB C  
ATOM   4303  N   ILE B 249     114.677 135.556 140.112  0.00  0.00      PROB N  
ATOM   4304  CA  ILE B 249     114.591 135.568 141.567  0.00  0.00      PROB C  
ATOM   4305  C   ILE B 249     115.921 136.036 142.139  0.00  0.00      PROB C  
ATOM   4306  O   ILE B 249     116.977 135.446 141.910  0.00  0.00      PROB O  
ATOM   4307  CB  ILE B 249     114.195 134.208 142.166  0.00  0.00      PROB C  
ATOM   4308  CG1 ILE B 249     112.846 133.714 141.575  0.00  0.00      PROB C  
ATOM   4309  CG2 ILE B 249     114.133 134.302 143.712  0.00  0.00      PROB C  
ATOM   4310  CD  ILE B 249     112.441 132.306 142.030  0.00  0.00      PROB C  
ATOM   4311  N   SER B 250     115.902 137.136 142.921  0.00  0.00      PROB N  
ATOM   4312  CA  SER B 250     117.080 137.631 143.621  0.00  0.00      PROB C  
ATOM   4313  C   SER B 250     116.957 137.261 145.086  0.00  0.00      PROB C  
ATOM   4314  O   SER B 250     116.134 137.809 145.820  0.00  0.00      PROB O  
ATOM   4315  CB  SER B 250     117.246 139.172 143.474  0.00  0.00      PROB C  
ATOM   4316  OG  SER B 250     118.436 139.670 144.101  0.00  0.00      PROB O  
ATOM   4317  N   THR B 251     117.771 136.295 145.555  0.00  0.00      PROB N  
ATOM   4318  CA  THR B 251     117.696 135.804 146.930  0.00  0.00      PROB C  
ATOM   4319  C   THR B 251     118.497 136.679 147.887  0.00  0.00      PROB C  
ATOM   4320  O   THR B 251     119.377 137.445 147.495  0.00  0.00      PROB O  
ATOM   4321  CB  THR B 251     118.100 134.333 147.114  0.00  0.00      PROB C  
ATOM   4322  CG2 THR B 251     117.437 133.460 146.036  0.00  0.00      PROB C  
ATOM   4323  OG1 THR B 251     119.506 134.105 147.081  0.00  0.00      PROB O  
ATOM   4324  N   GLN B 252     118.192 136.572 149.196  0.00  0.00      PROB N  
ATOM   4325  CA  GLN B 252     118.898 137.274 150.255  0.00  0.00      PROB C  
ATOM   4326  C   GLN B 252     119.734 136.292 151.076  0.00  0.00      PROB C  
ATOM   4327  O   GLN B 252     120.043 136.527 152.245  0.00  0.00      PROB O  
ATOM   4328  CB  GLN B 252     117.884 138.012 151.171  0.00  0.00      PROB C  
ATOM   4329  CG  GLN B 252     117.004 139.070 150.451  0.00  0.00      PROB C  
ATOM   4330  CD  GLN B 252     117.831 140.067 149.633  0.00  0.00      PROB C  
ATOM   4331  NE2 GLN B 252     117.470 140.256 148.343  0.00  0.00      PROB N  
ATOM   4332  OE1 GLN B 252     118.773 140.692 150.132  0.00  0.00      PROB O  
ATOM   4333  N   SER B 253     120.110 135.143 150.478  0.00  0.00      PROB N  
ATOM   4334  CA  SER B 253     120.764 134.044 151.179  0.00  0.00      PROB C  
ATOM   4335  C   SER B 253     121.996 133.569 150.418  0.00  0.00      PROB C  
ATOM   4336  O   SER B 253     122.150 133.787 149.214  0.00  0.00      PROB O  
ATOM   4337  CB  SER B 253     119.792 132.837 151.366  0.00  0.00      PROB C  
ATOM   4338  OG  SER B 253     120.358 131.781 152.154  0.00  0.00      PROB O  
ATOM   4339  N   HIS B 254     122.915 132.885 151.131  0.00  0.00      PROB N  
ATOM   4340  CA  HIS B 254     124.066 132.209 150.554  0.00  0.00      PROB C  
ATOM   4341  C   HIS B 254     123.809 130.707 150.437  0.00  0.00      PROB C  
ATOM   4342  O   HIS B 254     124.667 129.950 149.978  0.00  0.00      PROB O  
ATOM   4343  CB  HIS B 254     125.326 132.432 151.433  0.00  0.00      PROB C  
ATOM   4344  CG  HIS B 254     125.208 131.881 152.835  0.00  0.00      PROB C  
ATOM   4345  CD2 HIS B 254     125.500 130.636 153.312  0.00  0.00      PROB C  
ATOM   4346  ND1 HIS B 254     124.923 132.646 153.947  0.00  0.00      PROB N  
ATOM   4347  CE1 HIS B 254     125.030 131.840 155.031  0.00  0.00      PROB C  
ATOM   4348  NE2 HIS B 254     125.375 130.606 154.695  0.00  0.00      PROB N  
ATOM   4349  N   SER B 255     122.610 130.238 150.847  0.00  0.00      PROB N  
ATOM   4350  CA  SER B 255     122.207 128.840 150.763  0.00  0.00      PROB C  
ATOM   4351  C   SER B 255     120.812 128.694 150.161  0.00  0.00      PROB C  
ATOM   4352  O   SER B 255     119.817 129.215 150.674  0.00  0.00      PROB O  
ATOM   4353  CB  SER B 255     122.291 128.077 152.120  0.00  0.00      PROB C  
ATOM   4354  OG  SER B 255     121.519 128.679 153.167  0.00  0.00      PROB O  
ATOM   4355  N   ILE B 256     120.714 127.985 149.019  0.00  0.00      PROB N  
ATOM   4356  CA  ILE B 256     119.474 127.769 148.281  0.00  0.00      PROB C  
ATOM   4357  C   ILE B 256     119.284 126.277 148.044  0.00  0.00      PROB C  
ATOM   4358  O   ILE B 256     120.204 125.579 147.611  0.00  0.00      PROB O  
ATOM   4359  CB  ILE B 256     119.429 128.489 146.925  0.00  0.00      PROB C  
ATOM   4360  CG1 ILE B 256     119.699 130.005 147.076  0.00  0.00      PROB C  
ATOM   4361  CG2 ILE B 256     118.063 128.240 146.233  0.00  0.00      PROB C  
ATOM   4362  CD  ILE B 256     119.800 130.731 145.731  0.00  0.00      PROB C  
ATOM   4363  N   GLN B 257     118.072 125.749 148.312  0.00  0.00      PROB N  
ATOM   4364  CA  GLN B 257     117.697 124.385 147.992  0.00  0.00      PROB C  
ATOM   4365  C   GLN B 257     116.557 124.389 146.975  0.00  0.00      PROB C  
ATOM   4366  O   GLN B 257     115.498 124.976 147.195  0.00  0.00      PROB O  
ATOM   4367  CB  GLN B 257     117.258 123.558 149.234  0.00  0.00      PROB C  
ATOM   4368  CG  GLN B 257     118.353 123.342 150.313  0.00  0.00      PROB C  
ATOM   4369  CD  GLN B 257     118.587 124.569 151.202  0.00  0.00      PROB C  
ATOM   4370  NE2 GLN B 257     119.825 125.110 151.200  0.00  0.00      PROB N  
ATOM   4371  OE1 GLN B 257     117.690 125.029 151.916  0.00  0.00      PROB O  
ATOM   4372  N   ILE B 258     116.751 123.728 145.824  0.00  0.00      PROB N  
ATOM   4373  CA  ILE B 258     115.783 123.661 144.740  0.00  0.00      PROB C  
ATOM   4374  C   ILE B 258     115.344 122.214 144.590  0.00  0.00      PROB C  
ATOM   4375  O   ILE B 258     116.172 121.307 144.484  0.00  0.00      PROB O  
ATOM   4376  CB  ILE B 258     116.368 124.171 143.415  0.00  0.00      PROB C  
ATOM   4377  CG1 ILE B 258     116.852 125.639 143.554  0.00  0.00      PROB C  
ATOM   4378  CG2 ILE B 258     115.350 123.989 142.263  0.00  0.00      PROB C  
ATOM   4379  CD  ILE B 258     117.581 126.195 142.325  0.00  0.00      PROB C  
ATOM   4380  N   LEU B 259     114.023 121.952 144.590  0.00  0.00      PROB N  
ATOM   4381  CA  LEU B 259     113.479 120.622 144.399  0.00  0.00      PROB C  
ATOM   4382  C   LEU B 259     112.568 120.606 143.185  0.00  0.00      PROB C  
ATOM   4383  O   LEU B 259     111.637 121.404 143.067  0.00  0.00      PROB O  
ATOM   4384  CB  LEU B 259     112.703 120.143 145.654  0.00  0.00      PROB C  
ATOM   4385  CG  LEU B 259     112.073 118.731 145.575  0.00  0.00      PROB C  
ATOM   4386  CD1 LEU B 259     113.123 117.624 145.394  0.00  0.00      PROB C  
ATOM   4387  CD2 LEU B 259     111.244 118.444 146.834  0.00  0.00      PROB C  
ATOM   4388  N   PHE B 260     112.828 119.676 142.251  0.00  0.00      PROB N  
ATOM   4389  CA  PHE B 260     112.027 119.439 141.071  0.00  0.00      PROB C  
ATOM   4390  C   PHE B 260     111.444 118.032 141.141  0.00  0.00      PROB C  
ATOM   4391  O   PHE B 260     112.161 117.054 141.349  0.00  0.00      PROB O  
ATOM   4392  CB  PHE B 260     112.881 119.657 139.786  0.00  0.00      PROB C  
ATOM   4393  CG  PHE B 260     112.203 119.219 138.508  0.00  0.00      PROB C  
ATOM   4394  CD1 PHE B 260     110.982 119.795 138.123  0.00  0.00      PROB C  
ATOM   4395  CD2 PHE B 260     112.779 118.237 137.680  0.00  0.00      PROB C  
ATOM   4396  CE1 PHE B 260     110.331 119.387 136.954  0.00  0.00      PROB C  
ATOM   4397  CE2 PHE B 260     112.133 117.825 136.507  0.00  0.00      PROB C  
ATOM   4398  CZ  PHE B 260     110.907 118.399 136.148  0.00  0.00      PROB C  
ATOM   4399  N   ARG B 261     110.119 117.896 140.987  0.00  0.00      PROB N  
ATOM   4400  CA  ARG B 261     109.442 116.616 141.037  0.00  0.00      PROB C  
ATOM   4401  C   ARG B 261     108.676 116.317 139.759  0.00  0.00      PROB C  
ATOM   4402  O   ARG B 261     107.905 117.147 139.273  0.00  0.00      PROB O  
ATOM   4403  CB  ARG B 261     108.528 116.516 142.288  0.00  0.00      PROB C  
ATOM   4404  CG  ARG B 261     107.521 115.344 142.283  0.00  0.00      PROB C  
ATOM   4405  CD  ARG B 261     106.789 115.129 143.616  0.00  0.00      PROB C  
ATOM   4406  NE  ARG B 261     107.775 114.541 144.583  0.00  0.00      PROB N  
ATOM   4407  CZ  ARG B 261     108.263 115.126 145.670  0.00  0.00      PROB C  
ATOM   4408  NH1 ARG B 261     107.920 116.327 146.071  0.00  0.00      PROB N1+
ATOM   4409  NH2 ARG B 261     109.134 114.459 146.402  0.00  0.00      PROB N  
ATOM   4410  N   SER B 262     108.876 115.107 139.192  0.00  0.00      PROB N  
ATOM   4411  CA  SER B 262     108.114 114.582 138.070  0.00  0.00      PROB C  
ATOM   4412  C   SER B 262     107.312 113.360 138.503  0.00  0.00      PROB C  
ATOM   4413  O   SER B 262     107.796 112.503 139.250  0.00  0.00      PROB O  
ATOM   4414  CB  SER B 262     108.979 114.188 136.828  0.00  0.00      PROB C  
ATOM   4415  OG  SER B 262     109.906 113.122 137.078  0.00  0.00      PROB O  
ATOM   4416  N   ASP B 263     106.041 113.246 138.065  0.00  0.00      PROB N  
ATOM   4417  CA  ASP B 263     105.225 112.071 138.319  0.00  0.00      PROB C  
ATOM   4418  C   ASP B 263     105.361 111.035 137.184  0.00  0.00      PROB C  
ATOM   4419  O   ASP B 263     106.351 111.002 136.453  0.00  0.00      PROB O  
ATOM   4420  CB  ASP B 263     103.765 112.449 138.739  0.00  0.00      PROB C  
ATOM   4421  CG  ASP B 263     102.765 112.829 137.646  0.00  0.00      PROB C  
ATOM   4422  OD1 ASP B 263     103.069 112.781 136.429  0.00  0.00      PROB O  
ATOM   4423  OD2 ASP B 263     101.604 113.136 138.035  0.00  0.00      PROB O1-
ATOM   4424  N   ASN B 264     104.385 110.116 137.039  0.00  0.00      PROB N  
ATOM   4425  CA  ASN B 264     104.469 108.972 136.148  0.00  0.00      PROB C  
ATOM   4426  C   ASN B 264     103.874 109.241 134.756  0.00  0.00      PROB C  
ATOM   4427  O   ASN B 264     103.645 108.316 133.973  0.00  0.00      PROB O  
ATOM   4428  CB  ASN B 264     103.841 107.710 136.821  0.00  0.00      PROB C  
ATOM   4429  CG  ASN B 264     102.354 107.833 137.166  0.00  0.00      PROB C  
ATOM   4430  ND2 ASN B 264     101.801 106.738 137.743  0.00  0.00      PROB N  
ATOM   4431  OD1 ASN B 264     101.680 108.844 136.957  0.00  0.00      PROB O  
ATOM   4432  N   SER B 265     103.629 110.516 134.408  0.00  0.00      PROB N  
ATOM   4433  CA  SER B 265     102.989 110.926 133.166  0.00  0.00      PROB C  
ATOM   4434  C   SER B 265     103.726 112.103 132.522  0.00  0.00      PROB C  
ATOM   4435  O   SER B 265     104.538 112.786 133.150  0.00  0.00      PROB O  
ATOM   4436  CB  SER B 265     101.492 111.303 133.421  0.00  0.00      PROB C  
ATOM   4437  OG  SER B 265     100.755 111.637 132.236  0.00  0.00      PROB O  
ATOM   4438  N   GLY B 266     103.462 112.351 131.217  0.00  0.00      PROB N  
ATOM   4439  CA  GLY B 266     103.931 113.524 130.477  0.00  0.00      PROB C  
ATOM   4440  C   GLY B 266     105.266 113.380 129.778  0.00  0.00      PROB C  
ATOM   4441  O   GLY B 266     106.218 112.782 130.277  0.00  0.00      PROB O  
ATOM   4442  N   GLU B 267     105.361 113.983 128.575  0.00  0.00      PROB N  
ATOM   4443  CA  GLU B 267     106.535 113.978 127.713  0.00  0.00      PROB C  
ATOM   4444  C   GLU B 267     107.101 115.395 127.564  0.00  0.00      PROB C  
ATOM   4445  O   GLU B 267     107.757 115.744 126.582  0.00  0.00      PROB O  
ATOM   4446  CB  GLU B 267     106.228 113.346 126.321  0.00  0.00      PROB C  
ATOM   4447  CG  GLU B 267     106.183 111.791 126.277  0.00  0.00      PROB C  
ATOM   4448  CD  GLU B 267     104.969 111.146 126.938  0.00  0.00      PROB C  
ATOM   4449  OE1 GLU B 267     103.812 111.440 126.533  0.00  0.00      PROB O  
ATOM   4450  OE2 GLU B 267     105.165 110.283 127.837  0.00  0.00      PROB O1-
ATOM   4451  N   ASN B 268     106.827 116.276 128.544  0.00  0.00      PROB N  
ATOM   4452  CA  ASN B 268     107.291 117.655 128.588  0.00  0.00      PROB C  
ATOM   4453  C   ASN B 268     108.816 117.814 128.616  0.00  0.00      PROB C  
ATOM   4454  O   ASN B 268     109.547 117.018 129.209  0.00  0.00      PROB O  
ATOM   4455  CB  ASN B 268     106.636 118.419 129.762  0.00  0.00      PROB C  
ATOM   4456  CG  ASN B 268     105.123 118.399 129.577  0.00  0.00      PROB C  
ATOM   4457  ND2 ASN B 268     104.545 119.534 129.124  0.00  0.00      PROB N  
ATOM   4458  OD1 ASN B 268     104.449 117.398 129.834  0.00  0.00      PROB O  
ATOM   4459  N   ARG B 269     109.332 118.847 127.925  0.00  0.00      PROB N  
ATOM   4460  CA  ARG B 269     110.739 118.964 127.587  0.00  0.00      PROB C  
ATOM   4461  C   ARG B 269     111.669 119.413 128.718  0.00  0.00      PROB C  
ATOM   4462  O   ARG B 269     112.875 119.170 128.667  0.00  0.00      PROB O  
ATOM   4463  CB  ARG B 269     110.928 119.863 126.339  0.00  0.00      PROB C  
ATOM   4464  CG  ARG B 269     110.200 119.308 125.096  0.00  0.00      PROB C  
ATOM   4465  CD  ARG B 269     110.473 120.064 123.787  0.00  0.00      PROB C  
ATOM   4466  NE  ARG B 269     111.813 119.626 123.267  0.00  0.00      PROB N  
ATOM   4467  CZ  ARG B 269     112.882 120.396 123.107  0.00  0.00      PROB C  
ATOM   4468  NH1 ARG B 269     112.960 121.623 123.566  0.00  0.00      PROB N1+
ATOM   4469  NH2 ARG B 269     113.912 119.917 122.437  0.00  0.00      PROB N  
ATOM   4470  N   GLY B 270     111.138 120.044 129.789  0.00  0.00      PROB N  
ATOM   4471  CA  GLY B 270     111.927 120.425 130.956  0.00  0.00      PROB C  
ATOM   4472  C   GLY B 270     112.333 121.871 131.003  0.00  0.00      PROB C  
ATOM   4473  O   GLY B 270     111.603 122.755 130.561  0.00  0.00      PROB O  
ATOM   4474  N   TRP B 271     113.489 122.164 131.618  0.00  0.00      PROB N  
ATOM   4475  CA  TRP B 271     113.819 123.524 131.997  0.00  0.00      PROB C  
ATOM   4476  C   TRP B 271     115.319 123.733 132.195  0.00  0.00      PROB C  
ATOM   4477  O   TRP B 271     116.092 122.795 132.406  0.00  0.00      PROB O  
ATOM   4478  CB  TRP B 271     113.042 123.946 133.285  0.00  0.00      PROB C  
ATOM   4479  CG  TRP B 271     113.212 123.025 134.457  0.00  0.00      PROB C  
ATOM   4480  CD1 TRP B 271     112.420 121.952 134.786  0.00  0.00      PROB C  
ATOM   4481  CD2 TRP B 271     114.273 123.063 135.428  0.00  0.00      PROB C  
ATOM   4482  CE2 TRP B 271     114.072 121.963 136.296  0.00  0.00      PROB C  
ATOM   4483  CE3 TRP B 271     115.353 123.922 135.644  0.00  0.00      PROB C  
ATOM   4484  NE1 TRP B 271     112.943 121.313 135.885  0.00  0.00      PROB N  
ATOM   4485  CZ2 TRP B 271     114.943 121.688 137.339  0.00  0.00      PROB C  
ATOM   4486  CZ3 TRP B 271     116.219 123.651 136.705  0.00  0.00      PROB C  
ATOM   4487  CH2 TRP B 271     116.024 122.552 137.534  0.00  0.00      PROB C  
ATOM   4488  N   ARG B 272     115.757 125.010 132.139  0.00  0.00      PROB N  
ATOM   4489  CA  ARG B 272     117.120 125.419 132.418  0.00  0.00      PROB C  
ATOM   4490  C   ARG B 272     117.150 126.781 133.107  0.00  0.00      PROB C  
ATOM   4491  O   ARG B 272     116.359 127.680 132.812  0.00  0.00      PROB O  
ATOM   4492  CB  ARG B 272     118.004 125.452 131.135  0.00  0.00      PROB C  
ATOM   4493  CG  ARG B 272     119.422 126.039 131.342  0.00  0.00      PROB C  
ATOM   4494  CD  ARG B 272     120.391 125.847 130.161  0.00  0.00      PROB C  
ATOM   4495  NE  ARG B 272     120.177 126.948 129.164  0.00  0.00      PROB N  
ATOM   4496  CZ  ARG B 272     120.752 128.139 129.208  0.00  0.00      PROB C  
ATOM   4497  NH1 ARG B 272     120.632 128.910 128.152  0.00  0.00      PROB N1+
ATOM   4498  NH2 ARG B 272     121.368 128.626 130.258  0.00  0.00      PROB N  
ATOM   4499  N   LEU B 273     118.086 126.976 134.057  0.00  0.00      PROB N  
ATOM   4500  CA  LEU B 273     118.343 128.275 134.643  0.00  0.00      PROB C  
ATOM   4501  C   LEU B 273     119.832 128.419 134.911  0.00  0.00      PROB C  
ATOM   4502  O   LEU B 273     120.573 127.438 134.999  0.00  0.00      PROB O  
ATOM   4503  CB  LEU B 273     117.497 128.525 135.926  0.00  0.00      PROB C  
ATOM   4504  CG  LEU B 273     117.821 127.663 137.165  0.00  0.00      PROB C  
ATOM   4505  CD1 LEU B 273     118.803 128.354 138.126  0.00  0.00      PROB C  
ATOM   4506  CD2 LEU B 273     116.535 127.300 137.926  0.00  0.00      PROB C  
ATOM   4507  N   SER B 274     120.322 129.666 135.023  0.00  0.00      PROB N  
ATOM   4508  CA  SER B 274     121.690 129.954 135.430  0.00  0.00      PROB C  
ATOM   4509  C   SER B 274     121.664 130.717 136.742  0.00  0.00      PROB C  
ATOM   4510  O   SER B 274     120.728 131.464 137.039  0.00  0.00      PROB O  
ATOM   4511  CB  SER B 274     122.553 130.722 134.376  0.00  0.00      PROB C  
ATOM   4512  OG  SER B 274     122.199 132.096 134.197  0.00  0.00      PROB O  
ATOM   4513  N   TYR B 275     122.687 130.504 137.591  0.00  0.00      PROB N  
ATOM   4514  CA  TYR B 275     122.813 131.184 138.865  0.00  0.00      PROB C  
ATOM   4515  C   TYR B 275     124.149 131.924 138.894  0.00  0.00      PROB C  
ATOM   4516  O   TYR B 275     125.160 131.461 138.356  0.00  0.00      PROB O  
ATOM   4517  CB  TYR B 275     122.624 130.218 140.081  0.00  0.00      PROB C  
ATOM   4518  CG  TYR B 275     123.830 129.381 140.426  0.00  0.00      PROB C  
ATOM   4519  CD1 TYR B 275     124.790 129.895 141.315  0.00  0.00      PROB C  
ATOM   4520  CD2 TYR B 275     123.999 128.082 139.917  0.00  0.00      PROB C  
ATOM   4521  CE1 TYR B 275     125.930 129.157 141.638  0.00  0.00      PROB C  
ATOM   4522  CE2 TYR B 275     125.136 127.330 140.255  0.00  0.00      PROB C  
ATOM   4523  CZ  TYR B 275     126.110 127.881 141.098  0.00  0.00      PROB C  
ATOM   4524  OH  TYR B 275     127.290 127.181 141.396  0.00  0.00      PROB O  
ATOM   4525  N   ARG B 276     124.162 133.117 139.519  0.00  0.00      PROB N  
ATOM   4526  CA  ARG B 276     125.340 133.948 139.687  0.00  0.00      PROB C  
ATOM   4527  C   ARG B 276     125.271 134.695 141.010  0.00  0.00      PROB C  
ATOM   4528  O   ARG B 276     124.215 134.780 141.638  0.00  0.00      PROB O  
ATOM   4529  CB  ARG B 276     125.524 134.983 138.540  0.00  0.00      PROB C  
ATOM   4530  CG  ARG B 276     125.818 134.324 137.179  0.00  0.00      PROB C  
ATOM   4531  CD  ARG B 276     126.151 135.305 136.047  0.00  0.00      PROB C  
ATOM   4532  NE  ARG B 276     126.395 134.484 134.814  0.00  0.00      PROB N  
ATOM   4533  CZ  ARG B 276     125.439 133.880 134.120  0.00  0.00      PROB C  
ATOM   4534  NH1 ARG B 276     124.165 134.117 134.325  0.00  0.00      PROB N1+
ATOM   4535  NH2 ARG B 276     125.764 132.996 133.201  0.00  0.00      PROB N  
ATOM   4536  N   ALA B 277     126.402 135.272 141.469  0.00  0.00      PROB N  
ATOM   4537  CA  ALA B 277     126.436 136.095 142.665  0.00  0.00      PROB C  
ATOM   4538  C   ALA B 277     125.967 137.535 142.372  0.00  0.00      PROB C  
ATOM   4539  O   ALA B 277     124.761 137.781 142.308  0.00  0.00      PROB O  
ATOM   4540  CB  ALA B 277     127.848 136.042 143.290  0.00  0.00      PROB C  
ATOM   4541  N   HIS B 278     126.918 138.484 142.153  0.00  0.00      PROB N  
ATOM   4542  CA  HIS B 278     126.736 139.882 141.727  0.00  0.00      PROB C  
ATOM   4543  C   HIS B 278     127.216 140.139 140.292  0.00  0.00      PROB C  
ATOM   4544  O   HIS B 278     128.366 139.880 139.932  0.00  0.00      PROB O  
ATOM   4545  CB  HIS B 278     127.275 140.989 142.692  0.00  0.00      PROB C  
ATOM   4546  CG  HIS B 278     126.735 142.391 142.503  0.00  0.00      PROB C  
ATOM   4547  CD2 HIS B 278     126.082 143.184 143.402  0.00  0.00      PROB C  
ATOM   4548  ND1 HIS B 278     126.926 143.179 141.387  0.00  0.00      PROB N  
ATOM   4549  CE1 HIS B 278     126.371 144.390 141.643  0.00  0.00      PROB C  
ATOM   4550  NE2 HIS B 278     125.848 144.442 142.857  0.00  0.00      PROB N  
ATOM   4551  N   HIS B 279     126.310 140.668 139.432  0.00  0.00      PROB N  
ATOM   4552  CA  HIS B 279     126.570 140.967 138.025  0.00  0.00      PROB C  
ATOM   4553  C   HIS B 279     128.065 141.220 137.785  0.00  0.00      PROB C  
ATOM   4554  O   HIS B 279     128.878 140.299 137.873  0.00  0.00      PROB O  
ATOM   4555  CB  HIS B 279     125.695 142.150 137.529  0.00  0.00      PROB C  
ATOM   4556  CG  HIS B 279     124.226 141.831 137.611  0.00  0.00      PROB C  
ATOM   4557  CD2 HIS B 279     123.423 141.230 136.690  0.00  0.00      PROB C  
ATOM   4558  ND1 HIS B 279     123.388 142.237 138.632  0.00  0.00      PROB N  
ATOM   4559  CE1 HIS B 279     122.134 141.842 138.297  0.00  0.00      PROB C  
ATOM   4560  NE2 HIS B 279     122.106 141.229 137.126  0.00  0.00      PROB N  
ATOM   4561  N   HIS B 280     128.480 142.464 137.451  0.00  0.00      PROB N  
ATOM   4562  CA  HIS B 280     129.862 142.830 137.150  0.00  0.00      PROB C  
ATOM   4563  C   HIS B 280     130.321 144.005 138.007  0.00  0.00      PROB C  
ATOM   4564  O   HIS B 280     130.733 145.048 137.496  0.00  0.00      PROB O  
ATOM   4565  CB  HIS B 280     130.068 143.144 135.641  0.00  0.00      PROB C  
ATOM   4566  CG  HIS B 280     128.983 143.989 135.019  0.00  0.00      PROB C  
ATOM   4567  CD2 HIS B 280     128.149 143.697 133.980  0.00  0.00      PROB C  
ATOM   4568  ND1 HIS B 280     128.697 145.292 135.374  0.00  0.00      PROB N  
ATOM   4569  CE1 HIS B 280     127.706 145.724 134.556  0.00  0.00      PROB C  
ATOM   4570  NE2 HIS B 280     127.340 144.789 133.690  0.00  0.00      PROB N  
ATOM   4571  N   HIS B 281     130.207 143.883 139.352  0.00  0.00      PROB N  
ATOM   4572  CA  HIS B 281     130.311 145.032 140.243  0.00  0.00      PROB C  
ATOM   4573  C   HIS B 281     131.204 144.747 141.456  0.00  0.00      PROB C  
ATOM   4574  O   HIS B 281     132.361 145.163 141.478  0.00  0.00      PROB O  
ATOM   4575  CB  HIS B 281     128.875 145.480 140.642  0.00  0.00      PROB C  
ATOM   4576  CG  HIS B 281     128.746 146.917 141.075  0.00  0.00      PROB C  
ATOM   4577  CD2 HIS B 281     129.674 147.910 141.189  0.00  0.00      PROB C  
ATOM   4578  ND1 HIS B 281     127.528 147.515 141.324  0.00  0.00      PROB N  
ATOM   4579  CE1 HIS B 281     127.765 148.824 141.581  0.00  0.00      PROB C  
ATOM   4580  NE2 HIS B 281     129.054 149.114 141.506  0.00  0.00      PROB N  
ATOM   4581  N   HIS B 282     130.689 144.039 142.490  0.00  0.00      PROB N  
ATOM   4582  CA  HIS B 282     131.385 143.543 143.684  0.00  0.00      PROB C  
ATOM   4583  C   HIS B 282     131.382 144.512 144.869  0.00  0.00      PROB C  
ATOM   4584  O   HIS B 282     131.668 144.116 146.003  0.00  0.00      PROB O  
ATOM   4585  CB  HIS B 282     132.814 142.945 143.430  0.00  0.00      PROB C  
ATOM   4586  CG  HIS B 282     134.014 143.853 143.647  0.00  0.00      PROB C  
ATOM   4587  CD2 HIS B 282     134.869 144.416 142.745  0.00  0.00      PROB C  
ATOM   4588  ND1 HIS B 282     134.569 144.107 144.886  0.00  0.00      PROB N  
ATOM   4589  CE1 HIS B 282     135.700 144.825 144.688  0.00  0.00      PROB C  
ATOM   4590  NE2 HIS B 282     135.927 145.037 143.401  0.00  0.00      PROB N  
ATOM   4591  N   HIS B 283     131.028 145.793 144.659  0.00  0.00      PROB N  
ATOM   4592  CA  HIS B 283     130.996 146.790 145.719  0.00  0.00      PROB C  
ATOM   4593  C   HIS B 283     129.858 147.820 145.446  0.00  0.00      PROB C  
ATOM   4594  CB  HIS B 283     132.384 147.481 145.868  0.00  0.00      PROB C  
ATOM   4595  CG  HIS B 283     132.545 148.380 147.073  0.00  0.00      PROB C  
ATOM   4596  CD2 HIS B 283     131.694 148.655 148.102  0.00  0.00      PROB C  
ATOM   4597  ND1 HIS B 283     133.691 149.102 147.333  0.00  0.00      PROB N  
ATOM   4598  CE1 HIS B 283     133.490 149.777 148.491  0.00  0.00      PROB C  
ATOM   4599  NE2 HIS B 283     132.291 149.536 148.999  0.00  0.00      PROB N  
ATOM   4600  OT1 HIS B 283     128.692 147.386 145.240  0.00  0.00      PROB O  
ATOM   4601  OT2 HIS B 283     130.102 149.056 145.452  0.00  0.00      PROB O  
TER    4602      HIS B 283 
HETATM 4603  C1  NAG U 284     154.601 114.704 130.893  1.00 31.30      SUAU C  
HETATM 4604  C2  NAG U 284     155.047 115.587 129.740  1.00 31.30      SUAU C  
HETATM 4605  N2  NAG U 284     156.257 115.030 129.157  1.00 31.30      SUAU N  
HETATM 4606  C3  NAG U 284     155.230 117.048 130.160  1.00 31.30      SUAU C  
HETATM 4607  O3  NAG U 284     155.644 117.773 128.985  1.00 31.30      SUAU O  
HETATM 4608  C4  NAG U 284     153.878 117.555 130.727  1.00 31.30      SUAU C  
HETATM 4609  O4  NAG U 284     153.959 118.861 131.300  1.00 31.30      SUAU O  
HETATM 4610  C5  NAG U 284     153.368 116.636 131.840  1.00 31.30      SUAU C  
HETATM 4611  O5  NAG U 284     153.376 115.271 131.385  1.00 31.30      SUAU O  
HETATM 4612  C6  NAG U 284     151.950 117.048 132.260  1.00 31.30      SUAU C  
HETATM 4613  O6  NAG U 284     151.016 116.575 131.288  1.00 31.30      SUAU O  
HETATM 4614  C7  NAG U 284     156.303 114.508 127.951  1.00 31.30      SUAU C  
HETATM 4615  O7  NAG U 284     157.364 114.075 127.431  1.00 31.30      SUAU O  
HETATM 4616  C8  NAG U 284     155.017 114.580 127.125  1.00 31.30      SUAU C  
HETATM 4617  C1  NAG U 285     153.801 120.036 130.499  1.00 23.78      SUAU C  
HETATM 4618  C2  NAG U 285     153.544 121.262 131.402  1.00 23.78      SUAU C  
HETATM 4619  N2  NAG U 285     152.240 121.091 132.082  1.00 23.78      SUAU N  
HETATM 4620  C3  NAG U 285     153.581 122.575 130.571  1.00 23.78      SUAU C  
HETATM 4621  O3  NAG U 285     153.478 123.737 131.417  1.00 23.78      SUAU O  
HETATM 4622  C4  NAG U 285     154.840 122.657 129.677  1.00 23.78      SUAU C  
HETATM 4623  O4  NAG U 285     154.696 123.727 128.737  1.00 23.78      SUAU O  
HETATM 4624  C5  NAG U 285     155.049 121.361 128.865  1.00 23.78      SUAU C  
HETATM 4625  O5  NAG U 285     155.002 120.262 129.764  1.00 23.78      SUAU O  
HETATM 4626  C6  NAG U 285     156.399 121.317 128.127  1.00 23.78      SUAU C  
HETATM 4627  O6  NAG U 285     156.568 120.035 127.497  1.00 23.78      SUAU O  
HETATM 4628  C7  NAG U 285     152.035 121.089 133.387  1.00 23.78      SUAU C  
HETATM 4629  O7  NAG U 285     152.928 121.251 134.263  1.00 23.78      SUAU O  
HETATM 4630  C8  NAG U 285     150.581 120.894 133.794  1.00 23.78      SUAU C  
HETATM 4631  C1  MAN U 286     155.104 125.050 129.066  1.00 15.47      SUAU C  
HETATM 4632  C2  MAN U 286     155.595 125.729 127.778  1.00 15.47      SUAU C  
HETATM 4633  O2  MAN U 286     154.597 125.528 126.787  1.00 15.47      SUAU O  
HETATM 4634  C3  MAN U 286     155.826 127.238 128.001  1.00 15.47      SUAU C  
HETATM 4635  O3  MAN U 286     156.035 127.929 126.769  1.00 15.47      SUAU O  
HETATM 4636  C4  MAN U 286     154.579 127.860 128.592  1.00 15.47      SUAU C  
HETATM 4637  O4  MAN U 286     154.815 129.251 128.811  1.00 15.47      SUAU O  
HETATM 4638  C5  MAN U 286     154.152 127.148 129.874  1.00 15.47      SUAU C  
HETATM 4639  O5  MAN U 286     153.974 125.766 129.564  1.00 15.47      SUAU O  
HETATM 4640  C6  MAN U 286     152.820 127.706 130.342  1.00 15.47      SUAU C  
HETATM 4641  O6  MAN U 286     152.522 127.164 131.623  1.00 15.47      SUAU O  
HETATM 4642  C1  MAN U 287     151.419 127.772 132.286  1.00 35.15      SUAU C  
HETATM 4643  C2  MAN U 287     151.285 127.259 133.721  1.00 35.15      SUAU C  
HETATM 4644  O2  MAN U 287     150.228 127.995 134.332  1.00 35.15      SUAU O  
HETATM 4645  C3  MAN U 287     151.004 125.753 133.767  1.00 35.15      SUAU C  
HETATM 4646  O3  MAN U 287     150.771 125.328 135.116  1.00 35.15      SUAU O  
HETATM 4647  C4  MAN U 287     149.824 125.387 132.858  1.00 35.15      SUAU C  
HETATM 4648  O4  MAN U 287     149.703 123.957 132.790  1.00 35.15      SUAU O  
HETATM 4649  C5  MAN U 287     150.013 125.974 131.443  1.00 35.15      SUAU C  
HETATM 4650  O5  MAN U 287     150.260 127.375 131.570  1.00 35.15      SUAU O  
HETATM 4651  C6  MAN U 287     148.778 125.834 130.549  1.00 35.15      SUAU C  
HETATM 4652  O6  MAN U 287     147.750 126.714 131.042  1.00 35.15      SUAU O  
HETATM 4653  C1  NAG U 288     150.653 129.094 135.138  1.00 37.16      SUAU C  
HETATM 4654  C2  NAG U 288     149.454 129.923 135.628  1.00 37.16      SUAU C  
HETATM 4655  N2  NAG U 288     148.905 130.727 134.520  1.00 37.16      SUAU N  
HETATM 4656  C3  NAG U 288     149.806 130.857 136.805  1.00 37.16      SUAU C  
HETATM 4657  O3  NAG U 288     148.546 131.291 137.336  1.00 37.16      SUAU O  
HETATM 4658  C4  NAG U 288     150.689 130.168 137.894  1.00 37.16      SUAU C  
HETATM 4659  O4  NAG U 288     151.269 131.073 138.861  1.00 37.16      SUAU O  
HETATM 4660  C5  NAG U 288     151.859 129.379 137.269  1.00 37.16      SUAU C  
HETATM 4661  O5  NAG U 288     151.338 128.525 136.251  1.00 37.16      SUAU O  
HETATM 4662  C6  NAG U 288     152.559 128.487 138.312  1.00 37.16      SUAU C  
HETATM 4663  O6  NAG U 288     151.623 127.522 138.809  1.00 37.16      SUAU O  
HETATM 4664  C7  NAG U 288     147.622 130.994 134.370  0.00  0.00      SUAU C  
HETATM 4665  O7  NAG U 288     146.721 130.612 135.160  0.00  0.00      SUAU O  
HETATM 4666  C8  NAG U 288     147.266 131.877 133.179  0.00  0.00      SUAU C  
HETATM 4667  C1  GAL U 289     150.526 131.964 139.712  1.00 40.97      SUAU C  
HETATM 4668  C2  GAL U 289     149.610 131.250 140.735  1.00 40.97      SUAU C  
HETATM 4669  O2  GAL U 289     148.610 130.421 140.132  1.00 40.97      SUAU O  
HETATM 4670  C3  GAL U 289     148.863 132.304 141.540  1.00 40.97      SUAU C  
HETATM 4671  O3  GAL U 289     147.962 131.643 142.440  1.00 40.97      SUAU O  
HETATM 4672  C4  GAL U 289     149.859 133.207 142.270  1.00 40.97      SUAU C  
HETATM 4673  O4  GAL U 289     150.586 132.435 143.225  1.00 40.97      SUAU O  
HETATM 4674  C5  GAL U 289     150.864 133.817 141.285  1.00 40.97      SUAU C  
HETATM 4675  O5  GAL U 289     151.429 132.774 140.472  1.00 40.97      SUAU O  
HETATM 4676  C6  GAL U 289     151.972 134.587 142.030  1.00 40.97      SUAU C  
HETATM 4677  O6  GAL U 289     152.307 134.266 143.215  1.00 70.51      SUAU O  
HETATM 4678  C1  SIA U 290     147.181 130.247 140.598  1.00 74.10      SUAU C  
HETATM 4679  O1A SIA U 290     147.917 129.274 140.875  1.00 75.99      SUAU O  
HETATM 4680  O1B SIA U 290     146.720 130.424 139.446  1.00 70.47      SUAU O  
HETATM 4681  C2  SIA U 290     146.797 131.223 141.725  1.00 75.57      SUAU C  
HETATM 4682  C3  SIA U 290     146.131 132.492 141.134  1.00 77.02      SUAU C  
HETATM 4683  C4  SIA U 290     144.703 132.261 140.614  1.00 78.27      SUAU C  
HETATM 4684  O4  SIA U 290     144.057 133.519 140.449  1.00 81.28      SUAU O  
HETATM 4685  C5  SIA U 290     143.881 131.399 141.582  1.00 76.83      SUAU C  
HETATM 4686  N5  SIA U 290     142.642 130.990 140.936  1.00 81.65      SUAU N  
HETATM 4687  C6  SIA U 290     144.668 130.155 141.976  1.00 74.54      SUAU C  
HETATM 4688  O6  SIA U 290     145.898 130.540 142.618  1.00 74.47      SUAU O  
HETATM 4689  C7  SIA U 290     143.850 129.258 142.901  1.00 70.99      SUAU C  
HETATM 4690  O7  SIA U 290     144.085 129.637 144.251  1.00 70.14      SUAU O  
HETATM 4691  C8  SIA U 290     144.214 127.780 142.688  1.00 71.80      SUAU C  
HETATM 4692  O8  SIA U 290     143.167 126.953 143.159  1.00 74.45      SUAU O  
HETATM 4693  C9  SIA U 290     145.514 127.390 143.395  1.00 71.56      SUAU C  
HETATM 4694  O9  SIA U 290     145.624 125.969 143.436  1.00 67.19      SUAU O  
HETATM 4695  C10 SIA U 290     141.514 131.671 141.128  1.00 84.70      SUAU C  
HETATM 4696  O10 SIA U 290     141.465 132.682 141.832  1.00 84.43      SUAU O  
HETATM 4697  C11 SIA U 290     140.275 131.147 140.408  1.00 81.67      SUAU C  
HETATM 4698  C1  MAN U 291     157.282 128.573 126.509  1.00 45.88      SUAU C  
HETATM 4699  C2  MAN U 291     157.199 129.250 125.124  1.00 45.88      SUAU C  
HETATM 4700  O2  MAN U 291     158.443 129.927 124.874  1.00 45.88      SUAU O  
HETATM 4701  C3  MAN U 291     156.961 128.186 124.033  1.00 45.88      SUAU C  
HETATM 4702  O3  MAN U 291     156.928 128.780 122.730  0.00  0.00      SUAU O  
HETATM 4703  C4  MAN U 291     158.035 127.084 124.086  1.00 45.88      SUAU C  
HETATM 4704  O4  MAN U 291     157.739 126.055 123.132  0.00  0.00      SUAU O  
HETATM 4705  C5  MAN U 291     158.146 126.479 125.503  1.00 45.88      SUAU C  
HETATM 4706  O5  MAN U 291     158.293 127.557 126.442  1.00 45.88      SUAU O  
HETATM 4707  C6  MAN U 291     159.334 125.513 125.643  1.00 45.88      SUAU C  
HETATM 4708  O6  MAN U 291     160.554 126.217 125.372  0.00  0.00      SUAU O  
HETATM 4709  C1  MAN U 292     158.604 131.362 125.160  1.00 37.16      SUAU C  
HETATM 4710  C2  MAN U 292     157.801 132.079 124.062  1.00 37.16      SUAU C  
HETATM 4711  N2  MAN U 292     158.549 132.063 122.790  1.00 37.16      SUAU N  
HETATM 4712  C3  MAN U 292     157.449 133.539 124.426  1.00 37.16      SUAU C  
HETATM 4713  O3  MAN U 292     156.449 133.935 123.476  1.00 37.16      SUAU O  
HETATM 4714  C4  MAN U 292     156.953 133.703 125.896  1.00 37.16      SUAU C  
HETATM 4715  O4  MAN U 292     156.883 135.073 126.359  1.00 37.16      SUAU O  
HETATM 4716  C5  MAN U 292     157.851 132.945 126.895  1.00 37.16      SUAU C  
HETATM 4717  O5  MAN U 292     158.011 131.604 126.434  1.00 37.16      SUAU O  
HETATM 4718  C6  MAN U 292     157.214 132.883 128.295  1.00 37.16      SUAU C  
HETATM 4719  O6  MAN U 292     155.976 132.165 128.217  1.00 37.16      SUAU O  
HETATM 4720  C7  MAN U 292     157.979 131.961 121.605  0.00  0.00      SUAU C  
HETATM 4721  O7  MAN U 292     156.738 131.887 121.418  0.00  0.00      SUAU O  
HETATM 4722  C8  MAN U 292     158.928 132.002 120.413  0.00  0.00      SUAU C  
HETATM 4723  C1  GAL U 293     156.105 136.116 125.745  1.00 40.97      SUAU C  
HETATM 4724  C2  GAL U 293     154.578 135.882 125.797  1.00 40.97      SUAU C  
HETATM 4725  O2  GAL U 293     154.152 134.689 125.130  1.00 40.97      SUAU O  
HETATM 4726  C3  GAL U 293     153.882 137.037 125.086  1.00 40.97      SUAU C  
HETATM 4727  O3  GAL U 293     152.468 136.788 125.072  1.00 40.97      SUAU O  
HETATM 4728  C4  GAL U 293     154.234 138.361 125.770  1.00 40.97      SUAU C  
HETATM 4729  O4  GAL U 293     153.716 138.356 127.099  1.00 40.97      SUAU O  
HETATM 4730  C5  GAL U 293     155.754 138.542 125.852  1.00 40.97      SUAU C  
HETATM 4731  O5  GAL U 293     156.351 137.359 126.413  1.00 40.97      SUAU O  
HETATM 4732  C6  GAL U 293     156.117 139.783 126.691  1.00 40.97      SUAU C  
HETATM 4733  O6  GAL U 293     155.344 140.201 127.610  1.00 70.51      SUAU O  
HETATM 4734  C1  SIA U 294     152.377 136.545 122.644  1.00191.87      SUAU C  
HETATM 4735  O1A SIA U 294     153.234 137.454 122.548  1.00189.73      SUAU O  
HETATM 4736  O1B SIA U 294     151.711 136.153 121.659  1.00182.94      SUAU O  
HETATM 4737  C2  SIA U 294     152.155 135.880 124.013  1.00195.19      SUAU C  
HETATM 4738  C3  SIA U 294     150.680 135.467 124.164  1.00200.89      SUAU C  
HETATM 4739  C4  SIA U 294     150.292 134.397 123.139  1.00200.89      SUAU C  
HETATM 4740  O4  SIA U 294     148.999 133.894 123.447  1.00200.89      SUAU O  
HETATM 4741  C5  SIA U 294     151.303 133.239 123.125  1.00200.89      SUAU C  
HETATM 4742  N5  SIA U 294     151.033 132.353 122.006  1.00200.89      SUAU N  
HETATM 4743  C6  SIA U 294     152.744 133.767 123.022  1.00200.89      SUAU C  
HETATM 4744  O6  SIA U 294     153.010 134.722 124.082  1.00200.89      SUAU O  
HETATM 4745  C7  SIA U 294     153.741 132.609 123.115  1.00198.40      SUAU C  
HETATM 4746  O7  SIA U 294     154.969 133.068 123.656  1.00195.87      SUAU O  
HETATM 4747  C8  SIA U 294     153.987 131.976 121.740  1.00191.91      SUAU C  
HETATM 4748  O8  SIA U 294     154.902 130.901 121.869  1.00177.91      SUAU O  
HETATM 4749  C9  SIA U 294     154.534 132.999 120.741  1.00190.21      SUAU C  
HETATM 4750  O9  SIA U 294     155.755 133.544 121.222  1.00193.37      SUAU O  
HETATM 4751  C10 SIA U 294     149.860 132.387 121.382  1.00200.89      SUAU C  
HETATM 4752  O10 SIA U 294     148.887 131.736 121.760  1.00200.89      SUAU O  
HETATM 4753  C11 SIA U 294     149.741 133.285 120.158  1.00200.89      SUAU C  
HETATM 4754  C1  NAG V 284     171.681 112.246 157.182  1.00 31.30      SUAV C  
HETATM 4755  C2  NAG V 284     171.167 113.675 157.166  1.00 31.30      SUAV C  
HETATM 4756  N2  NAG V 284     170.436 113.930 158.396  1.00 31.30      SUAV N  
HETATM 4757  C3  NAG V 284     170.327 113.979 155.922  1.00 31.30      SUAV C  
HETATM 4758  O3  NAG V 284     169.909 115.355 156.025  1.00 31.30      SUAV O  
HETATM 4759  C4  NAG V 284     171.208 113.716 154.673  1.00 31.30      SUAV C  
HETATM 4760  O4  NAG V 284     170.488 113.812 153.444  1.00 31.30      SUAV O  
HETATM 4761  C5  NAG V 284     171.801 112.305 154.706  1.00 31.30      SUAV C  
HETATM 4762  O5  NAG V 284     172.441 112.076 155.975  1.00 31.30      SUAV O  
HETATM 4763  C6  NAG V 284     172.811 112.127 153.563  1.00 31.30      SUAV C  
HETATM 4764  O6  NAG V 284     174.036 112.773 153.913  1.00 31.30      SUAV O  
HETATM 4765  C7  NAG V 284     170.858 114.758 159.328  1.00 31.30      SUAV C  
HETATM 4766  O7  NAG V 284     170.196 115.015 160.367  1.00 31.30      SUAV O  
HETATM 4767  C8  NAG V 284     172.146 115.526 159.028  1.00 31.30      SUAV C  
HETATM 4768  C1  NAG V 285     170.322 115.067 152.776  1.00 23.78      SUAV C  
HETATM 4769  C2  NAG V 285     169.867 114.835 151.319  1.00 23.78      SUAV C  
HETATM 4770  N2  NAG V 285     170.955 114.157 150.579  1.00 23.78      SUAV N  
HETATM 4771  C3  NAG V 285     169.476 116.180 150.643  1.00 23.78      SUAV C  
HETATM 4772  O3  NAG V 285     168.922 115.969 149.330  1.00 23.78      SUAV O  
HETATM 4773  C4  NAG V 285     168.507 117.006 151.521  1.00 23.78      SUAV C  
HETATM 4774  O4  NAG V 285     168.399 118.335 151.000  1.00 23.78      SUAV O  
HETATM 4775  C5  NAG V 285     169.014 117.125 152.974  1.00 23.78      SUAV C  
HETATM 4776  O5  NAG V 285     169.313 115.820 153.447  1.00 23.78      SUAV O  
HETATM 4777  C6  NAG V 285     167.984 117.755 153.927  1.00 23.78      SUAV C  
HETATM 4778  O6  NAG V 285     168.482 117.719 155.277  1.00 23.78      SUAV O  
HETATM 4779  C7  NAG V 285     170.867 113.000 149.948  1.00 23.78      SUAV C  
HETATM 4780  O7  NAG V 285     169.824 112.296 149.863  1.00 23.78      SUAV O  
HETATM 4781  C8  NAG V 285     172.156 112.553 149.272  1.00 23.78      SUAV C  
HETATM 4782  C1  MAN V 286     167.432 118.656 150.006  1.00 15.47      SUAV C  
HETATM 4783  C2  MAN V 286     166.990 120.110 150.226  1.00 15.47      SUAV C  
HETATM 4784  O2  MAN V 286     168.166 120.899 150.342  1.00 15.47      SUAV O  
HETATM 4785  C3  MAN V 286     166.127 120.611 149.049  1.00 15.47      SUAV C  
HETATM 4786  O3  MAN V 286     165.919 122.022 149.109  1.00 15.47      SUAV O  
HETATM 4787  C4  MAN V 286     166.864 120.378 147.747  1.00 15.47      SUAV C  
HETATM 4788  O4  MAN V 286     166.046 120.829 146.666  1.00 15.47      SUAV O  
HETATM 4789  C5  MAN V 286     167.265 118.914 147.585  1.00 15.47      SUAV C  
HETATM 4790  O5  MAN V 286     168.046 118.549 148.722  1.00 15.47      SUAV O  
HETATM 4791  C6  MAN V 286     168.128 118.762 146.345  1.00 15.47      SUAV C  
HETATM 4792  O6  MAN V 286     168.346 117.376 146.107  1.00 15.47      SUAV O  
HETATM 4793  C1  MAN V 287     168.944 117.073 144.852  1.00 35.15      SUAV C  
HETATM 4794  C2  MAN V 287     168.972 115.564 144.602  1.00 35.15      SUAV C  
HETATM 4795  O2  MAN V 287     169.489 115.367 143.288  1.00 35.15      SUAV O  
HETATM 4796  C3  MAN V 287     169.821 114.827 145.643  1.00 35.15      SUAV C  
HETATM 4797  O3  MAN V 287     169.920 113.435 145.313  1.00 35.15      SUAV O  
HETATM 4798  C4  MAN V 287     171.210 115.466 145.771  1.00 35.15      SUAV C  
HETATM 4799  O4  MAN V 287     171.910 114.865 146.872  1.00 35.15      SUAV O  
HETATM 4800  C5  MAN V 287     171.099 116.992 145.980  1.00 35.15      SUAV C  
HETATM 4801  O5  MAN V 287     170.286 117.528 144.934  1.00 35.15      SUAV O  
HETATM 4802  C6  MAN V 287     172.442 117.723 145.898  1.00 35.15      SUAV C  
HETATM 4803  O6  MAN V 287     172.899 117.696 144.533  1.00 35.15      SUAV O  
HETATM 4804  C1  NAG V 288     168.498 115.160 142.280  1.00 37.16      SUAV C  
HETATM 4805  C2  NAG V 288     169.129 115.114 140.879  1.00 37.16      SUAV C  
HETATM 4806  N2  NAG V 288     169.524 116.470 140.454  1.00 37.16      SUAV N  
HETATM 4807  C3  NAG V 288     168.193 114.502 139.815  1.00 37.16      SUAV C  
HETATM 4808  O3  NAG V 288     169.029 114.236 138.681  1.00 37.16      SUAV O  
HETATM 4809  C4  NAG V 288     167.459 113.215 140.310  1.00 37.16      SUAV C  
HETATM 4810  O4  NAG V 288     166.375 112.776 139.459  1.00 37.16      SUAV O  
HETATM 4811  C5  NAG V 288     166.865 113.400 141.723  1.00 37.16      SUAV C  
HETATM 4812  O5  NAG V 288     167.886 113.908 142.581  1.00 37.16      SUAV O  
HETATM 4813  C6  NAG V 288     166.385 112.061 142.313  1.00 37.16      SUAV C  
HETATM 4814  O6  NAG V 288     167.505 111.176 142.442  1.00 37.16      SUAV O  
HETATM 4815  C7  NAG V 288     170.590 116.730 139.721  0.00  0.00      SUAV C  
HETATM 4816  O7  NAG V 288     171.382 115.855 139.286  0.00  0.00      SUAV O  
HETATM 4817  C8  NAG V 288     170.799 118.195 139.356  0.00  0.00      SUAV C  
HETATM 4818  C1  GAL V 289     166.498 112.436 138.067  1.00 40.97      SUAV C  
HETATM 4819  C2  GAL V 289     167.390 111.202 137.791  1.00 40.97      SUAV C  
HETATM 4820  O2  GAL V 289     168.741 111.355 138.239  1.00 40.97      SUAV O  
HETATM 4821  C3  GAL V 289     167.462 110.979 136.286  1.00 40.97      SUAV C  
HETATM 4822  O3  GAL V 289     168.344 109.877 136.026  1.00 40.97      SUAV O  
HETATM 4823  C4  GAL V 289     166.058 110.747 135.725  1.00 40.97      SUAV C  
HETATM 4824  O4  GAL V 289     165.524 109.541 136.269  1.00 40.97      SUAV O  
HETATM 4825  C5  GAL V 289     165.121 111.900 136.108  1.00 40.97      SUAV C  
HETATM 4826  O5  GAL V 289     165.209 112.135 137.524  1.00 40.97      SUAV O  
HETATM 4827  C6  GAL V 289     163.669 111.593 135.697  1.00 40.97      SUAV C  
HETATM 4828  O6  GAL V 289     163.252 110.393 135.612  1.00 70.51      SUAV O  
HETATM 4829  C1  SIA V 290     169.987 110.865 137.534  1.00 74.10      SUAV C  
HETATM 4830  O1A SIA V 290     169.667 110.167 138.522  1.00 75.99      SUAV O  
HETATM 4831  O1B SIA V 290     170.567 111.970 137.661  1.00 70.47      SUAV O  
HETATM 4832  C2  SIA V 290     169.700 110.320 136.123  1.00 75.57      SUAV C  
HETATM 4833  C3  SIA V 290     169.904 111.433 135.064  1.00 77.02      SUAV C  
HETATM 4834  C4  SIA V 290     171.377 111.791 134.813  1.00 78.27      SUAV C  
HETATM 4835  O4  SIA V 290     171.479 112.523 133.595  1.00 81.28      SUAV O  
HETATM 4836  C5  SIA V 290     172.257 110.537 134.718  1.00 76.83      SUAV C  
HETATM 4837  N5  SIA V 290     173.660 110.923 134.744  1.00 81.65      SUAV N  
HETATM 4838  C6  SIA V 290     171.976 109.609 135.894  1.00 74.54      SUAV C  
HETATM 4839  O6  SIA V 290     170.591 109.215 135.883  1.00 74.47      SUAV O  
HETATM 4840  C7  SIA V 290     172.874 108.376 135.847  1.00 70.99      SUAV C  
HETATM 4841  O7  SIA V 290     172.231 107.354 135.096  1.00 70.14      SUAV O  
HETATM 4842  C8  SIA V 290     173.191 107.879 137.266  1.00 71.80      SUAV C  
HETATM 4843  O8  SIA V 290     174.360 107.082 137.248  1.00 74.45      SUAV O  
HETATM 4844  C9  SIA V 290     172.044 107.068 137.872  1.00 71.56      SUAV C  
HETATM 4845  O9  SIA V 290     172.512 106.373 139.027  1.00 67.19      SUAV O  
HETATM 4846  C10 SIA V 290     174.349 111.072 133.615  1.00 84.70      SUAV C  
HETATM 4847  O10 SIA V 290     173.837 110.916 132.504  1.00 84.43      SUAV O  
HETATM 4848  C11 SIA V 290     175.814 111.470 133.763  1.00 81.67      SUAV C  
HETATM 4849  C1  MAN V 291     164.602 122.547 149.276  1.00 45.88      SUAV C  
HETATM 4850  C2  MAN V 291     164.690 124.089 149.277  1.00 45.88      SUAV C  
HETATM 4851  O2  MAN V 291     163.361 124.620 149.411  1.00 45.88      SUAV O  
HETATM 4852  C3  MAN V 291     165.560 124.563 150.459  1.00 45.88      SUAV C  
HETATM 4853  O3  MAN V 291     165.621 125.994 150.515  0.00  0.00      SUAV O  
HETATM 4854  C4  MAN V 291     165.038 124.003 151.795  1.00 45.88      SUAV C  
HETATM 4855  O4  MAN V 291     165.916 124.372 152.866  0.00  0.00      SUAV O  
HETATM 4856  C5  MAN V 291     164.889 122.467 151.736  1.00 45.88      SUAV C  
HETATM 4857  O5  MAN V 291     164.126 122.133 150.564  1.00 45.88      SUAV O  
HETATM 4858  C6  MAN V 291     164.191 121.891 152.980  1.00 45.88      SUAV C  
HETATM 4859  O6  MAN V 291     162.876 122.454 153.092  0.00  0.00      SUAV O  
HETATM 4860  C1  MAN V 292     162.578 125.031 148.235  1.00 37.16      SUAV C  
HETATM 4861  C2  MAN V 292     163.232 126.339 147.759  1.00 37.16      SUAV C  
HETATM 4862  N2  MAN V 292     162.838 127.456 148.637  1.00 37.16      SUAV N  
HETATM 4863  C3  MAN V 292     162.880 126.694 146.296  1.00 37.16      SUAV C  
HETATM 4864  O3  MAN V 292     163.809 127.722 145.922  1.00 37.16      SUAV O  
HETATM 4865  C4  MAN V 292     162.950 125.468 145.333  1.00 37.16      SUAV C  
HETATM 4866  O4  MAN V 292     162.361 125.693 144.029  1.00 37.16      SUAV O  
HETATM 4867  C5  MAN V 292     162.248 124.229 145.926  1.00 37.16      SUAV C  
HETATM 4868  O5  MAN V 292     162.743 124.015 147.247  1.00 37.16      SUAV O  
HETATM 4869  C6  MAN V 292     162.548 122.962 145.106  1.00 37.16      SUAV C  
HETATM 4870  O6  MAN V 292     163.958 122.701 145.142  1.00 37.16      SUAV O  
HETATM 4871  C7  MAN V 292     163.634 128.461 148.948  0.00  0.00      SUAV C  
HETATM 4872  O7  MAN V 292     164.808 128.596 148.521  0.00  0.00      SUAV O  
HETATM 4873  C8  MAN V 292     163.019 129.533 149.841  0.00  0.00      SUAV C  
HETATM 4874  C1  GAL V 293     162.762 126.721 143.107  1.00 40.97      SUAV C  
HETATM 4875  C2  GAL V 293     164.205 126.572 142.576  1.00 40.97      SUAV C  
HETATM 4876  O2  GAL V 293     165.205 126.611 143.599  1.00 40.97      SUAV O  
HETATM 4877  C3  GAL V 293     164.506 127.739 141.642  1.00 40.97      SUAV C  
HETATM 4878  O3  GAL V 293     165.869 127.640 141.202  1.00 40.97      SUAV O  
HETATM 4879  C4  GAL V 293     163.515 127.745 140.475  1.00 40.97      SUAV C  
HETATM 4880  O4  GAL V 293     163.702 126.566 139.694  1.00 40.97      SUAV O  
HETATM 4881  C5  GAL V 293     162.071 127.752 140.989  1.00 40.97      SUAV C  
HETATM 4882  O5  GAL V 293     161.901 126.705 141.962  1.00 40.97      SUAV O  
HETATM 4883  C6  GAL V 293     161.072 127.582 139.828  1.00 40.97      SUAV C  
HETATM 4884  O6  GAL V 293     161.399 126.963 138.767  1.00 70.51      SUAV O  
HETATM 4885  C1  SIA V 294     166.554 129.679 142.356  1.00191.87      SUAV C  
HETATM 4886  O1A SIA V 294     165.444 130.183 142.068  1.00189.73      SUAV O  
HETATM 4887  O1B SIA V 294     167.511 130.373 142.770  1.00182.94      SUAV O  
HETATM 4888  C2  SIA V 294     166.736 128.158 142.214  1.00195.19      SUAV C  
HETATM 4889  C3  SIA V 294     168.185 127.838 141.807  1.00200.89      SUAV C  
HETATM 4890  C4  SIA V 294     169.176 128.252 142.898  1.00200.89      SUAV C  
HETATM 4891  O4  SIA V 294     170.467 127.750 142.580  1.00200.89      SUAV O  
HETATM 4892  C5  SIA V 294     168.746 127.725 144.277  1.00200.89      SUAV C  
HETATM 4893  N5  SIA V 294     169.578 128.307 145.317  1.00200.89      SUAV N  
HETATM 4894  C6  SIA V 294     167.271 128.056 144.558  1.00200.89      SUAV C  
HETATM 4895  O6  SIA V 294     166.428 127.559 143.487  1.00200.89      SUAV O  
HETATM 4896  C7  SIA V 294     166.832 127.435 145.887  1.00198.40      SUAV C  
HETATM 4897  O7  SIA V 294     165.439 127.165 145.859  1.00195.87      SUAV O  
HETATM 4898  C8  SIA V 294     167.155 128.359 147.066  1.00191.91      SUAV C  
HETATM 4899  O8  SIA V 294     166.747 127.745 148.277  1.00177.91      SUAV O  
HETATM 4900  C9  SIA V 294     166.463 129.717 146.921  1.00190.21      SUAV C  
HETATM 4901  O9  SIA V 294     165.054 129.540 146.847  1.00193.37      SUAV O  
HETATM 4902  C10 SIA V 294     170.740 128.879 145.014  1.00200.89      SUAV C  
HETATM 4903  O10 SIA V 294     171.790 128.246 144.930  1.00200.89      SUAV O  
HETATM 4904  C11 SIA V 294     170.737 130.381 144.758  1.00200.89      SUAV C  
HETATM 4905  C1  NAG W 284     150.819 114.703 174.525  1.00 31.30      SUBW C  
HETATM 4906  C2  NAG W 284     150.372 115.586 175.677  1.00 31.30      SUBW C  
HETATM 4907  N2  NAG W 284     149.162 115.028 176.260  1.00 31.30      SUBW N  
HETATM 4908  C3  NAG W 284     150.190 117.047 175.257  1.00 31.30      SUBW C  
HETATM 4909  O3  NAG W 284     149.775 117.772 176.432  1.00 31.30      SUBW O  
HETATM 4910  C4  NAG W 284     151.541 117.554 174.691  1.00 31.30      SUBW C  
HETATM 4911  O4  NAG W 284     151.460 118.859 174.118  1.00 31.30      SUBW O  
HETATM 4912  C5  NAG W 284     152.052 116.635 173.579  1.00 31.30      SUBW C  
HETATM 4913  O5  NAG W 284     152.044 115.270 174.034  1.00 31.30      SUBW O  
HETATM 4914  C6  NAG W 284     153.470 117.047 173.159  1.00 31.30      SUBW C  
HETATM 4915  O6  NAG W 284     154.404 116.575 174.131  1.00 31.30      SUBW O  
HETATM 4916  C7  NAG W 284     149.116 114.507 177.467  1.00 31.30      SUBW C  
HETATM 4917  O7  NAG W 284     148.055 114.074 177.986  1.00 31.30      SUBW O  
HETATM 4918  C8  NAG W 284     150.402 114.579 178.293  1.00 31.30      SUBW C  
HETATM 4919  C1  NAG W 285     151.618 120.035 174.919  1.00 23.78      SUBW C  
HETATM 4920  C2  NAG W 285     151.874 121.261 174.015  1.00 23.78      SUBW C  
HETATM 4921  N2  NAG W 285     153.178 121.091 173.336  1.00 23.78      SUBW N  
HETATM 4922  C3  NAG W 285     151.837 122.574 174.846  1.00 23.78      SUBW C  
HETATM 4923  O3  NAG W 285     151.939 123.736 174.000  1.00 23.78      SUBW O  
HETATM 4924  C4  NAG W 285     150.577 122.656 175.739  1.00 23.78      SUBW C  
HETATM 4925  O4  NAG W 285     150.720 123.726 176.679  1.00 23.78      SUBW O  
HETATM 4926  C5  NAG W 285     150.368 121.360 176.551  1.00 23.78      SUBW C  
HETATM 4927  O5  NAG W 285     150.416 120.261 175.653  1.00 23.78      SUBW O  
HETATM 4928  C6  NAG W 285     149.018 121.316 177.289  1.00 23.78      SUBW C  
HETATM 4929  O6  NAG W 285     148.849 120.034 177.919  1.00 23.78      SUBW O  
HETATM 4930  C7  NAG W 285     153.384 121.088 172.031  1.00 23.78      SUBW C  
HETATM 4931  O7  NAG W 285     152.492 121.250 171.155  1.00 23.78      SUBW O  
HETATM 4932  C8  NAG W 285     154.838 120.894 171.624  1.00 23.78      SUBW C  
HETATM 4933  C1  MAN W 286     150.312 125.049 176.350  1.00 15.47      SUBW C  
HETATM 4934  C2  MAN W 286     149.821 125.728 177.637  1.00 15.47      SUBW C  
HETATM 4935  O2  MAN W 286     150.817 125.528 178.629  1.00 15.47      SUBW O  
HETATM 4936  C3  MAN W 286     149.589 127.237 177.414  1.00 15.47      SUBW C  
HETATM 4937  O3  MAN W 286     149.379 127.928 178.645  1.00 15.47      SUBW O  
HETATM 4938  C4  MAN W 286     150.836 127.859 176.823  1.00 15.47      SUBW C  
HETATM 4939  O4  MAN W 286     150.600 129.251 176.604  1.00 15.47      SUBW O
[truncated: 38,536 more chars]
