# Supplementary material for: Flexibility in Mannan-Binding Lectin-Associated Serine Proteases-1 and -2 Provides Insight on Lectin Pathway Activation
Source: Structure. 2017 Feb 7;25(2):364–75. doi: 10.1016/j.str.2016.12.014 (PMC5300068; doi:10.1016/j.str.2016.12.014)
Supplement: Data S2. The Ten Best-Fit Structures for the Full-Length Zymogen of MASP-1 from SASSIE Modeling, Figures 5B, 6B, and 7B [file mmc3.zip › fit07.pdb]

ATOM      1  N   HIS A   1     -24.708 161.288  23.456  0.00  0.00      PROA N  
ATOM      2  CA  HIS A   1     -23.490 160.767  22.732  0.00  0.00      PROA C  
ATOM      3  C   HIS A   1     -22.735 161.832  21.939  0.00  0.00      PROA C  
ATOM      4  O   HIS A   1     -21.858 162.516  22.470  0.00  0.00      PROA O  
ATOM      5  CB  HIS A   1     -23.869 159.521  21.861  0.00  0.00      PROA C  
ATOM      6  CG  HIS A   1     -22.754 158.968  20.998  0.00  0.00      PROA C  
ATOM      7  CD2 HIS A   1     -22.684 158.805  19.645  0.00  0.00      PROA C  
ATOM      8  ND1 HIS A   1     -21.578 158.447  21.498  0.00  0.00      PROA N  
ATOM      9  CE1 HIS A   1     -20.849 158.008  20.441  0.00  0.00      PROA C  
ATOM     10  NE2 HIS A   1     -21.481 158.204  19.294  0.00  0.00      PROA N  
ATOM     11  N   HIS A   2     -23.055 162.023  20.644  0.00  0.00      PROA N  
ATOM     12  CA  HIS A   2     -22.346 162.941  19.770  0.00  0.00      PROA C  
ATOM     13  C   HIS A   2     -22.616 162.508  18.342  0.00  0.00      PROA C  
ATOM     14  O   HIS A   2     -21.687 162.355  17.546  0.00  0.00      PROA O  
ATOM     15  CB  HIS A   2     -20.823 162.924  20.083  0.00  0.00      PROA C  
ATOM     16  CG  HIS A   2     -19.980 163.907  19.306  0.00  0.00      PROA C  
ATOM     17  CD2 HIS A   2     -19.574 165.162  19.647  0.00  0.00      PROA C  
ATOM     18  ND1 HIS A   2     -19.276 163.585  18.164  0.00  0.00      PROA N  
ATOM     19  CE1 HIS A   2     -18.501 164.653  17.852  0.00  0.00      PROA C  
ATOM     20  NE2 HIS A   2     -18.649 165.639  18.724  0.00  0.00      PROA N  
ATOM     21  N   HIS A   3     -23.891 162.259  17.973  0.00  0.00      PROA N  
ATOM     22  CA  HIS A   3     -24.273 161.894  16.615  0.00  0.00      PROA C  
ATOM     23  C   HIS A   3     -23.081 161.792  15.663  0.00  0.00      PROA C  
ATOM     24  O   HIS A   3     -22.114 162.552  15.760  0.00  0.00      PROA O  
ATOM     25  CB  HIS A   3     -25.327 162.872  16.035  0.00  0.00      PROA C  
ATOM     26  CG  HIS A   3     -25.840 162.493  14.668  0.00  0.00      PROA C  
ATOM     27  CD2 HIS A   3     -25.627 163.069  13.450  0.00  0.00      PROA C  
ATOM     28  ND1 HIS A   3     -26.781 161.504  14.455  0.00  0.00      PROA N  
ATOM     29  CE1 HIS A   3     -27.083 161.512  13.132  0.00  0.00      PROA C  
ATOM     30  NE2 HIS A   3     -26.408 162.447  12.481  0.00  0.00      PROA N  
ATOM     31  N   HIS A   4     -23.112 160.818  14.731  0.00  0.00      PROA N  
ATOM     32  CA  HIS A   4     -22.010 160.538  13.823  0.00  0.00      PROA C  
ATOM     33  C   HIS A   4     -20.634 160.542  14.486  0.00  0.00      PROA C  
ATOM     34  O   HIS A   4     -20.498 160.508  15.710  0.00  0.00      PROA O  
ATOM     35  CB  HIS A   4     -21.988 161.527  12.631  0.00  0.00      PROA C  
ATOM     36  CG  HIS A   4     -23.276 161.527  11.849  0.00  0.00      PROA C  
ATOM     37  CD2 HIS A   4     -24.221 162.498  11.719  0.00  0.00      PROA C  
ATOM     38  ND1 HIS A   4     -23.667 160.507  11.005  0.00  0.00      PROA N  
ATOM     39  CE1 HIS A   4     -24.827 160.893  10.419  0.00  0.00      PROA C  
ATOM     40  NE2 HIS A   4     -25.205 162.097  10.822  0.00  0.00      PROA N  
ATOM     41  N   HIS A   5     -19.576 160.593  13.663  0.00  0.00      PROA N  
ATOM     42  CA  HIS A   5     -18.193 160.638  14.102  0.00  0.00      PROA C  
ATOM     43  C   HIS A   5     -17.615 161.954  13.627  0.00  0.00      PROA C  
ATOM     44  O   HIS A   5     -17.041 162.713  14.407  0.00  0.00      PROA O  
ATOM     45  CB  HIS A   5     -17.339 159.463  13.541  0.00  0.00      PROA C  
ATOM     46  CG  HIS A   5     -17.597 158.136  14.213  0.00  0.00      PROA C  
ATOM     47  CD2 HIS A   5     -16.790 157.414  15.042  0.00  0.00      PROA C  
ATOM     48  ND1 HIS A   5     -18.695 157.337  13.976  0.00  0.00      PROA N  
ATOM     49  CE1 HIS A   5     -18.522 156.191  14.680  0.00  0.00      PROA C  
ATOM     50  NE2 HIS A   5     -17.377 156.190  15.342  0.00  0.00      PROA N  
ATOM     51  N   HIS A   6     -17.729 162.266  12.319  0.00  0.00      PROA N  
ATOM     52  CA  HIS A   6     -17.348 163.569  11.796  0.00  0.00      PROA C  
ATOM     53  C   HIS A   6     -17.563 164.681  12.823  0.00  0.00      PROA C  
ATOM     54  O   HIS A   6     -18.623 165.308  12.876  0.00  0.00      PROA O  
ATOM     55  CB  HIS A   6     -18.103 163.924  10.489  0.00  0.00      PROA C  
ATOM     56  CG  HIS A   6     -17.835 162.944   9.374  0.00  0.00      PROA C  
ATOM     57  CD2 HIS A   6     -16.864 162.961   8.418  0.00  0.00      PROA C  
ATOM     58  ND1 HIS A   6     -18.688 161.916   9.021  0.00  0.00      PROA N  
ATOM     59  CE1 HIS A   6     -18.188 161.346   7.897  0.00  0.00      PROA C  
ATOM     60  NE2 HIS A   6     -17.081 161.947   7.491  0.00  0.00      PROA N  
ATOM     61  N   ILE A   7     -16.558 164.935  13.680  0.00  0.00      PROA N  
ATOM     62  CA  ILE A   7     -16.615 165.942  14.729  0.00  0.00      PROA C  
ATOM     63  C   ILE A   7     -15.455 166.911  14.570  0.00  0.00      PROA C  
ATOM     64  O   ILE A   7     -14.383 166.570  14.063  0.00  0.00      PROA O  
ATOM     65  CB  ILE A   7     -16.673 165.394  16.167  0.00  0.00      PROA C  
ATOM     66  CG1 ILE A   7     -15.372 164.736  16.714  0.00  0.00      PROA C  
ATOM     67  CG2 ILE A   7     -17.901 164.467  16.309  0.00  0.00      PROA C  
ATOM     68  CD  ILE A   7     -14.862 163.492  15.974  0.00  0.00      PROA C  
ATOM     69  N   ASP A   8     -15.666 168.183  14.974  0.00  0.00      PROA N  
ATOM     70  CA  ASP A   8     -14.646 169.222  14.993  0.00  0.00      PROA C  
ATOM     71  C   ASP A   8     -13.484 168.892  15.935  0.00  0.00      PROA C  
ATOM     72  O   ASP A   8     -12.312 169.114  15.617  0.00  0.00      PROA O  
ATOM     73  CB  ASP A   8     -15.273 170.587  15.396  0.00  0.00      PROA C  
ATOM     74  CG  ASP A   8     -16.252 171.118  14.360  0.00  0.00      PROA C  
ATOM     75  OD1 ASP A   8     -16.241 170.678  13.180  0.00  0.00      PROA O  
ATOM     76  OD2 ASP A   8     -17.003 172.072  14.703  0.00  0.00      PROA O1-
ATOM     77  N   GLY A   9     -13.805 168.341  17.129  0.00  0.00      PROA N  
ATOM     78  CA  GLY A   9     -12.845 167.810  18.097  0.00  0.00      PROA C  
ATOM     79  C   GLY A   9     -11.958 166.686  17.601  0.00  0.00      PROA C  
ATOM     80  O   GLY A   9     -12.097 166.163  16.496  0.00  0.00      PROA O  
ATOM     81  N   ARG A  10     -11.014 166.262  18.453  0.00  0.00      PROA N  
ATOM     82  CA  ARG A  10     -10.069 165.210  18.135  0.00  0.00      PROA C  
ATOM     83  C   ARG A  10     -10.222 164.017  19.061  0.00  0.00      PROA C  
ATOM     84  O   ARG A  10     -10.345 164.147  20.280  0.00  0.00      PROA O  
ATOM     85  CB  ARG A  10      -8.610 165.732  18.154  0.00  0.00      PROA C  
ATOM     86  CG  ARG A  10      -8.290 166.654  16.958  0.00  0.00      PROA C  
ATOM     87  CD  ARG A  10      -6.890 167.272  17.035  0.00  0.00      PROA C  
ATOM     88  NE  ARG A  10      -6.649 167.997  15.745  0.00  0.00      PROA N  
ATOM     89  CZ  ARG A  10      -5.534 168.659  15.476  0.00  0.00      PROA C  
ATOM     90  NH1 ARG A  10      -4.633 168.925  16.393  0.00  0.00      PROA N1+
ATOM     91  NH2 ARG A  10      -5.289 169.075  14.251  0.00  0.00      PROA N  
ATOM     92  N   HIS A  11     -10.214 162.807  18.478  0.00  0.00      PROA N  
ATOM     93  CA  HIS A  11     -10.220 161.556  19.210  0.00  0.00      PROA C  
ATOM     94  C   HIS A  11      -9.191 160.652  18.561  0.00  0.00      PROA C  
ATOM     95  O   HIS A  11      -8.782 160.869  17.418  0.00  0.00      PROA O  
ATOM     96  CB  HIS A  11     -11.607 160.858  19.201  0.00  0.00      PROA C  
ATOM     97  CG  HIS A  11     -12.664 161.624  19.959  0.00  0.00      PROA C  
ATOM     98  CD2 HIS A  11     -13.151 161.423  21.216  0.00  0.00      PROA C  
ATOM     99  ND1 HIS A  11     -13.467 162.599  19.401  0.00  0.00      PROA N  
ATOM    100  CE1 HIS A  11     -14.378 162.958  20.339  0.00  0.00      PROA C  
ATOM    101  NE2 HIS A  11     -14.227 162.269  21.460  0.00  0.00      PROA N  
ATOM    102  N   THR A  12      -8.710 159.615  19.279  0.00  0.00      PROA N  
ATOM    103  CA  THR A  12      -7.782 158.631  18.719  0.00  0.00      PROA C  
ATOM    104  C   THR A  12      -8.379 157.863  17.549  0.00  0.00      PROA C  
ATOM    105  O   THR A  12      -9.585 157.605  17.491  0.00  0.00      PROA O  
ATOM    106  CB  THR A  12      -7.174 157.645  19.722  0.00  0.00      PROA C  
ATOM    107  CG2 THR A  12      -6.349 158.433  20.755  0.00  0.00      PROA C  
ATOM    108  OG1 THR A  12      -8.158 156.894  20.426  0.00  0.00      PROA O  
ATOM    109  N   VAL A  13      -7.542 157.511  16.557  0.00  0.00      PROA N  
ATOM    110  CA  VAL A  13      -7.994 156.827  15.362  0.00  0.00      PROA C  
ATOM    111  C   VAL A  13      -7.409 155.423  15.313  0.00  0.00      PROA C  
ATOM    112  O   VAL A  13      -6.195 155.197  15.307  0.00  0.00      PROA O  
ATOM    113  CB  VAL A  13      -7.784 157.647  14.085  0.00  0.00      PROA C  
ATOM    114  CG1 VAL A  13      -6.362 158.230  14.004  0.00  0.00      PROA C  
ATOM    115  CG2 VAL A  13      -8.128 156.822  12.828  0.00  0.00      PROA C  
ATOM    116  N   GLU A  14      -8.305 154.418  15.310  0.00  0.00      PROA N  
ATOM    117  CA  GLU A  14      -7.946 153.018  15.266  0.00  0.00      PROA C  
ATOM    118  C   GLU A  14      -8.365 152.452  13.920  0.00  0.00      PROA C  
ATOM    119  O   GLU A  14      -9.508 152.596  13.479  0.00  0.00      PROA O  
ATOM    120  CB  GLU A  14      -8.595 152.190  16.410  0.00  0.00      PROA C  
ATOM    121  CG  GLU A  14      -8.116 152.570  17.840  0.00  0.00      PROA C  
ATOM    122  CD  GLU A  14      -8.946 153.667  18.512  0.00  0.00      PROA C  
ATOM    123  OE1 GLU A  14     -10.184 153.485  18.669  0.00  0.00      PROA O  
ATOM    124  OE2 GLU A  14      -8.363 154.701  18.935  0.00  0.00      PROA O1-
ATOM    125  N   LEU A  15      -7.416 151.811  13.224  0.00  0.00      PROA N  
ATOM    126  CA  LEU A  15      -7.568 151.321  11.877  0.00  0.00      PROA C  
ATOM    127  C   LEU A  15      -7.317 149.820  11.856  0.00  0.00      PROA C  
ATOM    128  O   LEU A  15      -6.220 149.338  12.143  0.00  0.00      PROA O  
ATOM    129  CB  LEU A  15      -6.558 152.018  10.925  0.00  0.00      PROA C  
ATOM    130  CG  LEU A  15      -6.667 153.559  10.868  0.00  0.00      PROA C  
ATOM    131  CD1 LEU A  15      -5.534 154.140  10.012  0.00  0.00      PROA C  
ATOM    132  CD2 LEU A  15      -8.028 154.021  10.327  0.00  0.00      PROA C  
ATOM    133  N   ASN A  16      -8.347 149.026  11.505  0.00  0.00      PROA N  
ATOM    134  CA  ASN A  16      -8.218 147.586  11.407  0.00  0.00      PROA C  
ATOM    135  C   ASN A  16      -8.656 147.174  10.006  0.00  0.00      PROA C  
ATOM    136  O   ASN A  16      -9.843 146.988   9.734  0.00  0.00      PROA O  
ATOM    137  CB  ASN A  16      -9.089 146.918  12.512  0.00  0.00      PROA C  
ATOM    138  CG  ASN A  16      -8.850 145.414  12.610  0.00  0.00      PROA C  
ATOM    139  ND2 ASN A  16      -9.907 144.644  12.952  0.00  0.00      PROA N  
ATOM    140  OD1 ASN A  16      -7.741 144.923  12.379  0.00  0.00      PROA O  
ATOM    141  N   GLU A  17      -7.696 147.043   9.072  0.00  0.00      PROA N  
ATOM    142  CA  GLU A  17      -7.990 146.735   7.685  0.00  0.00      PROA C  
ATOM    143  C   GLU A  17      -6.704 146.277   7.009  0.00  0.00      PROA C  
ATOM    144  O   GLU A  17      -5.602 146.475   7.524  0.00  0.00      PROA O  
ATOM    145  CB  GLU A  17      -8.614 147.957   6.938  0.00  0.00      PROA C  
ATOM    146  CG  GLU A  17      -9.109 147.723   5.486  0.00  0.00      PROA C  
ATOM    147  CD  GLU A  17     -10.013 146.501   5.368  0.00  0.00      PROA C  
ATOM    148  OE1 GLU A  17      -9.504 145.407   5.007  0.00  0.00      PROA O  
ATOM    149  OE2 GLU A  17     -11.241 146.619   5.628  0.00  0.00      PROA O1-
ATOM    150  N   MET A  18      -6.812 145.631   5.839  0.00  0.00      PROA N  
ATOM    151  CA  MET A  18      -5.701 145.208   5.012  0.00  0.00      PROA C  
ATOM    152  C   MET A  18      -4.795 146.318   4.471  0.00  0.00      PROA C  
ATOM    153  O   MET A  18      -3.581 146.151   4.364  0.00  0.00      PROA O  
ATOM    154  CB  MET A  18      -6.200 144.306   3.858  0.00  0.00      PROA C  
ATOM    155  CG  MET A  18      -6.765 142.951   4.335  0.00  0.00      PROA C  
ATOM    156  SD  MET A  18      -5.571 141.913   5.237  0.00  0.00      PROA S  
ATOM    157  CE  MET A  18      -6.729 140.536   5.467  0.00  0.00      PROA C  
ATOM    158  N   PHE A  19      -5.353 147.483   4.098  0.00  0.00      PROA N  
ATOM    159  CA  PHE A  19      -4.564 148.561   3.531  0.00  0.00      PROA C  
ATOM    160  C   PHE A  19      -5.278 149.894   3.731  0.00  0.00      PROA C  
ATOM    161  O   PHE A  19      -6.477 149.947   4.019  0.00  0.00      PROA O  
ATOM    162  CB  PHE A  19      -4.227 148.331   2.020  0.00  0.00      PROA C  
ATOM    163  CG  PHE A  19      -5.459 148.272   1.143  0.00  0.00      PROA C  
ATOM    164  CD1 PHE A  19      -6.190 147.078   1.003  0.00  0.00      PROA C  
ATOM    165  CD2 PHE A  19      -5.876 149.407   0.424  0.00  0.00      PROA C  
ATOM    166  CE1 PHE A  19      -7.332 147.028   0.195  0.00  0.00      PROA C  
ATOM    167  CE2 PHE A  19      -7.015 149.361  -0.389  0.00  0.00      PROA C  
ATOM    168  CZ  PHE A  19      -7.746 148.171  -0.501  0.00  0.00      PROA C  
ATOM    169  N   GLY A  20      -4.546 151.017   3.589  0.00  0.00      PROA N  
ATOM    170  CA  GLY A  20      -5.142 152.344   3.663  0.00  0.00      PROA C  
ATOM    171  C   GLY A  20      -4.116 153.445   3.651  0.00  0.00      PROA C  
ATOM    172  O   GLY A  20      -2.933 153.219   3.400  0.00  0.00      PROA O  
ATOM    173  N   GLN A  21      -4.562 154.684   3.930  0.00  0.00      PROA N  
ATOM    174  CA  GLN A  21      -3.738 155.881   3.894  0.00  0.00      PROA C  
ATOM    175  C   GLN A  21      -3.561 156.511   5.267  0.00  0.00      PROA C  
ATOM    176  O   GLN A  21      -4.502 156.625   6.055  0.00  0.00      PROA O  
ATOM    177  CB  GLN A  21      -4.322 156.963   2.950  0.00  0.00      PROA C  
ATOM    178  CG  GLN A  21      -4.308 156.528   1.470  0.00  0.00      PROA C  
ATOM    179  CD  GLN A  21      -4.796 157.635   0.534  0.00  0.00      PROA C  
ATOM    180  NE2 GLN A  21      -4.009 158.729   0.417  0.00  0.00      PROA N  
ATOM    181  OE1 GLN A  21      -5.862 157.539  -0.085  0.00  0.00      PROA O  
ATOM    182  N   ILE A  22      -2.330 156.964   5.555  0.00  0.00      PROA N  
ATOM    183  CA  ILE A  22      -1.950 157.703   6.745  0.00  0.00      PROA C  
ATOM    184  C   ILE A  22      -1.479 159.063   6.247  0.00  0.00      PROA C  
ATOM    185  O   ILE A  22      -0.651 159.158   5.344  0.00  0.00      PROA O  
ATOM    186  CB  ILE A  22      -0.814 157.039   7.535  0.00  0.00      PROA C  
ATOM    187  CG1 ILE A  22      -1.094 155.552   7.873  0.00  0.00      PROA C  
ATOM    188  CG2 ILE A  22      -0.534 157.849   8.817  0.00  0.00      PROA C  
ATOM    189  CD  ILE A  22      -2.354 155.310   8.713  0.00  0.00      PROA C  
ATOM    190  N   GLN A  23      -2.022 160.173   6.775  0.00  0.00      PROA N  
ATOM    191  CA  GLN A  23      -1.754 161.462   6.175  0.00  0.00      PROA C  
ATOM    192  C   GLN A  23      -1.787 162.567   7.218  0.00  0.00      PROA C  
ATOM    193  O   GLN A  23      -2.623 162.553   8.124  0.00  0.00      PROA O  
ATOM    194  CB  GLN A  23      -2.784 161.684   5.040  0.00  0.00      PROA C  
ATOM    195  CG  GLN A  23      -2.652 163.016   4.284  0.00  0.00      PROA C  
ATOM    196  CD  GLN A  23      -3.609 163.073   3.092  0.00  0.00      PROA C  
ATOM    197  NE2 GLN A  23      -3.333 162.261   2.047  0.00  0.00      PROA N  
ATOM    198  OE1 GLN A  23      -4.588 163.825   3.083  0.00  0.00      PROA O  
ATOM    199  N   SER A  24      -0.866 163.556   7.135  0.00  0.00      PROA N  
ATOM    200  CA  SER A  24      -0.806 164.678   8.073  0.00  0.00      PROA C  
ATOM    201  C   SER A  24      -2.091 165.507   8.155  0.00  0.00      PROA C  
ATOM    202  O   SER A  24      -2.758 165.661   7.129  0.00  0.00      PROA O  
ATOM    203  CB  SER A  24       0.348 165.679   7.791  0.00  0.00      PROA C  
ATOM    204  OG  SER A  24       1.618 165.090   8.057  0.00  0.00      PROA O  
ATOM    205  N   PRO A  25      -2.485 166.059   9.314  0.00  0.00      PROA N  
ATOM    206  CA  PRO A  25      -3.716 166.833   9.493  0.00  0.00      PROA C  
ATOM    207  C   PRO A  25      -4.080 167.865   8.436  0.00  0.00      PROA C  
ATOM    208  O   PRO A  25      -5.237 167.913   8.014  0.00  0.00      PROA O  
ATOM    209  CB  PRO A  25      -3.563 167.448  10.891  0.00  0.00      PROA C  
ATOM    210  CG  PRO A  25      -2.788 166.375  11.654  0.00  0.00      PROA C  
ATOM    211  CD  PRO A  25      -1.813 165.841  10.602  0.00  0.00      PROA C  
ATOM    212  N   GLY A  26      -3.123 168.720   8.013  0.00  0.00      PROA N  
ATOM    213  CA  GLY A  26      -3.394 169.792   7.057  0.00  0.00      PROA C  
ATOM    214  C   GLY A  26      -3.391 169.368   5.607  0.00  0.00      PROA C  
ATOM    215  O   GLY A  26      -4.085 169.969   4.788  0.00  0.00      PROA O  
ATOM    216  N   TYR A  27      -2.577 168.340   5.268  0.00  0.00      PROA N  
ATOM    217  CA  TYR A  27      -2.213 167.880   3.927  0.00  0.00      PROA C  
ATOM    218  C   TYR A  27      -3.325 167.984   2.854  0.00  0.00      PROA C  
ATOM    219  O   TYR A  27      -4.443 167.518   3.109  0.00  0.00      PROA O  
ATOM    220  CB  TYR A  27      -1.645 166.433   4.010  0.00  0.00      PROA C  
ATOM    221  CG  TYR A  27      -0.876 166.008   2.780  0.00  0.00      PROA C  
ATOM    222  CD1 TYR A  27      -1.527 165.476   1.652  0.00  0.00      PROA C  
ATOM    223  CD2 TYR A  27       0.526 166.114   2.760  0.00  0.00      PROA C  
ATOM    224  CE1 TYR A  27      -0.798 165.109   0.511  0.00  0.00      PROA C  
ATOM    225  CE2 TYR A  27       1.259 165.743   1.625  0.00  0.00      PROA C  
ATOM    226  CZ  TYR A  27       0.596 165.248   0.497  0.00  0.00      PROA C  
ATOM    227  OH  TYR A  27       1.341 164.877  -0.642  0.00  0.00      PROA O  
ATOM    228  N   PRO A  28      -3.123 168.546   1.657  0.00  0.00      PROA N  
ATOM    229  CA  PRO A  28      -1.845 168.942   1.067  0.00  0.00      PROA C  
ATOM    230  C   PRO A  28      -1.243 170.192   1.684  0.00  0.00      PROA C  
ATOM    231  O   PRO A  28      -0.021 170.338   1.633  0.00  0.00      PROA O  
ATOM    232  CB  PRO A  28      -2.169 169.132  -0.426  0.00  0.00      PROA C  
ATOM    233  CG  PRO A  28      -3.656 169.498  -0.448  0.00  0.00      PROA C  
ATOM    234  CD  PRO A  28      -4.222 168.654   0.694  0.00  0.00      PROA C  
ATOM    235  N   ASP A  29      -2.045 171.127   2.229  0.00  0.00      PROA N  
ATOM    236  CA  ASP A  29      -1.527 172.339   2.841  0.00  0.00      PROA C  
ATOM    237  C   ASP A  29      -0.857 172.076   4.205  0.00  0.00      PROA C  
ATOM    238  O   ASP A  29      -0.866 170.969   4.744  0.00  0.00      PROA O  
ATOM    239  CB  ASP A  29      -2.581 173.487   2.791  0.00  0.00      PROA C  
ATOM    240  CG  ASP A  29      -3.790 173.304   3.697  0.00  0.00      PROA C  
ATOM    241  OD1 ASP A  29      -3.633 173.254   4.943  0.00  0.00      PROA O  
ATOM    242  OD2 ASP A  29      -4.935 173.290   3.166  0.00  0.00      PROA O1-
ATOM    243  N   SER A  30      -0.150 173.084   4.757  0.00  0.00      PROA N  
ATOM    244  CA  SER A  30       0.671 172.903   5.953  0.00  0.00      PROA C  
ATOM    245  C   SER A  30      -0.065 172.460   7.215  0.00  0.00      PROA C  
ATOM    246  O   SER A  30      -1.174 172.909   7.513  0.00  0.00      PROA O  
ATOM    247  CB  SER A  30       1.547 174.152   6.254  0.00  0.00      PROA C  
ATOM    248  OG  SER A  30       2.386 174.001   7.407  0.00  0.00      PROA O  
ATOM    249  N   TYR A  31       0.550 171.551   8.008  0.00  0.00      PROA N  
ATOM    250  CA  TYR A  31      -0.006 171.108   9.275  0.00  0.00      PROA C  
ATOM    251  C   TYR A  31      -0.178 172.226  10.326  0.00  0.00      PROA C  
ATOM    252  O   TYR A  31       0.668 173.124  10.413  0.00  0.00      PROA O  
ATOM    253  CB  TYR A  31       0.727 169.875   9.879  0.00  0.00      PROA C  
ATOM    254  CG  TYR A  31       2.225 170.046   9.987  0.00  0.00      PROA C  
ATOM    255  CD1 TYR A  31       2.796 170.725  11.077  0.00  0.00      PROA C  
ATOM    256  CD2 TYR A  31       3.079 169.393   9.081  0.00  0.00      PROA C  
ATOM    257  CE1 TYR A  31       4.186 170.749  11.260  0.00  0.00      PROA C  
ATOM    258  CE2 TYR A  31       4.469 169.412   9.262  0.00  0.00      PROA C  
ATOM    259  CZ  TYR A  31       5.022 170.083  10.359  0.00  0.00      PROA C  
ATOM    260  OH  TYR A  31       6.415 170.071  10.572  0.00  0.00      PROA O  
ATOM    261  N   PRO A  32      -1.247 172.251  11.125  0.00  0.00      PROA N  
ATOM    262  CA  PRO A  32      -1.343 173.078  12.326  0.00  0.00      PROA C  
ATOM    263  C   PRO A  32      -0.247 172.886  13.370  0.00  0.00      PROA C  
ATOM    264  O   PRO A  32       0.291 171.788  13.529  0.00  0.00      PROA O  
ATOM    265  CB  PRO A  32      -2.733 172.745  12.898  0.00  0.00      PROA C  
ATOM    266  CG  PRO A  32      -3.544 172.324  11.672  0.00  0.00      PROA C  
ATOM    267  CD  PRO A  32      -2.510 171.562  10.846  0.00  0.00      PROA C  
ATOM    268  N   SER A  33       0.062 173.955  14.129  0.00  0.00      PROA N  
ATOM    269  CA  SER A  33       0.819 173.915  15.377  0.00  0.00      PROA C  
ATOM    270  C   SER A  33       0.163 173.084  16.475  0.00  0.00      PROA C  
ATOM    271  O   SER A  33      -1.063 172.994  16.554  0.00  0.00      PROA O  
ATOM    272  CB  SER A  33       1.071 175.338  15.961  0.00  0.00      PROA C  
ATOM    273  OG  SER A  33      -0.135 176.110  16.058  0.00  0.00      PROA O  
ATOM    274  N   ASP A  34       0.978 172.467  17.358  0.00  0.00      PROA N  
ATOM    275  CA  ASP A  34       0.533 171.750  18.545  0.00  0.00      PROA C  
ATOM    276  C   ASP A  34      -0.504 170.646  18.263  0.00  0.00      PROA C  
ATOM    277  O   ASP A  34      -1.590 170.584  18.848  0.00  0.00      PROA O  
ATOM    278  CB  ASP A  34       0.128 172.755  19.667  0.00  0.00      PROA C  
ATOM    279  CG  ASP A  34      -0.165 172.095  21.008  0.00  0.00      PROA C  
ATOM    280  OD1 ASP A  34       0.428 171.029  21.322  0.00  0.00      PROA O  
ATOM    281  OD2 ASP A  34      -0.925 172.699  21.814  0.00  0.00      PROA O1-
ATOM    282  N   SER A  35      -0.184 169.747  17.317  0.00  0.00      PROA N  
ATOM    283  CA  SER A  35      -1.059 168.656  16.924  0.00  0.00      PROA C  
ATOM    284  C   SER A  35      -0.384 167.336  17.181  0.00  0.00      PROA C  
ATOM    285  O   SER A  35       0.745 167.106  16.757  0.00  0.00      PROA O  
ATOM    286  CB  SER A  35      -1.469 168.705  15.428  0.00  0.00      PROA C  
ATOM    287  OG  SER A  35      -2.257 169.871  15.177  0.00  0.00      PROA O  
ATOM    288  N   GLU A  36      -1.068 166.422  17.891  0.00  0.00      PROA N  
ATOM    289  CA  GLU A  36      -0.589 165.072  18.102  0.00  0.00      PROA C  
ATOM    290  C   GLU A  36      -1.665 164.112  17.632  0.00  0.00      PROA C  
ATOM    291  O   GLU A  36      -2.787 164.103  18.143  0.00  0.00      PROA O  
ATOM    292  CB  GLU A  36      -0.232 164.816  19.587  0.00  0.00      PROA C  
ATOM    293  CG  GLU A  36       0.347 163.403  19.863  0.00  0.00      PROA C  
ATOM    294  CD  GLU A  36       0.802 163.186  21.308  0.00  0.00      PROA C  
ATOM    295  OE1 GLU A  36       0.698 164.111  22.156  0.00  0.00      PROA O  
ATOM    296  OE2 GLU A  36       1.273 162.056  21.613  0.00  0.00      PROA O1-
ATOM    297  N   VAL A  37      -1.355 163.297  16.610  0.00  0.00      PROA N  
ATOM    298  CA  VAL A  37      -2.293 162.353  16.029  0.00  0.00      PROA C  
ATOM    299  C   VAL A  37      -1.626 160.996  16.007  0.00  0.00      PROA C  
ATOM    300  O   VAL A  37      -0.513 160.835  15.509  0.00  0.00      PROA O  
ATOM    301  CB  VAL A  37      -2.767 162.742  14.627  0.00  0.00      PROA C  
ATOM    302  CG1 VAL A  37      -3.738 161.681  14.066  0.00  0.00      PROA C  
ATOM    303  CG2 VAL A  37      -3.479 164.108  14.699  0.00  0.00      PROA C  
ATOM    304  N   THR A  38      -2.285 159.973  16.583  0.00  0.00      PROA N  
ATOM    305  CA  THR A  38      -1.749 158.621  16.609  0.00  0.00      PROA C  
ATOM    306  C   THR A  38      -2.716 157.688  15.906  0.00  0.00      PROA C  
ATOM    307  O   THR A  38      -3.924 157.692  16.152  0.00  0.00      PROA O  
ATOM    308  CB  THR A  38      -1.381 158.136  18.014  0.00  0.00      PROA C  
ATOM    309  CG2 THR A  38      -2.606 157.881  18.910  0.00  0.00      PROA C  
ATOM    310  OG1 THR A  38      -0.594 156.952  17.980  0.00  0.00      PROA O  
ATOM    311  N   TRP A  39      -2.189 156.887  14.967  0.00  0.00      PROA N  
ATOM    312  CA  TRP A  39      -2.923 155.915  14.191  0.00  0.00      PROA C  
ATOM    313  C   TRP A  39      -2.510 154.529  14.648  0.00  0.00      PROA C  
ATOM    314  O   TRP A  39      -1.362 154.107  14.495  0.00  0.00      PROA O  
ATOM    315  CB  TRP A  39      -2.682 156.030  12.656  0.00  0.00      PROA C  
ATOM    316  CG  TRP A  39      -3.049 157.347  12.043  0.00  0.00      PROA C  
ATOM    317  CD1 TRP A  39      -4.244 157.658  11.445  0.00  0.00      PROA C  
ATOM    318  CD2 TRP A  39      -2.208 158.506  11.896  0.00  0.00      PROA C  
ATOM    319  CE2 TRP A  39      -2.973 159.488  11.221  0.00  0.00      PROA C  
ATOM    320  CE3 TRP A  39      -0.886 158.787  12.236  0.00  0.00      PROA C  
ATOM    321  NE1 TRP A  39      -4.200 158.949  10.964  0.00  0.00      PROA N  
ATOM    322  CZ2 TRP A  39      -2.454 160.735  10.911  0.00  0.00      PROA C  
ATOM    323  CZ3 TRP A  39      -0.356 160.035  11.907  0.00  0.00      PROA C  
ATOM    324  CH2 TRP A  39      -1.127 160.998  11.261  0.00  0.00      PROA C  
ATOM    325  N   ASN A  40      -3.695 153.868  15.534  1.00 26.97      PROA N  
ATOM    326  CA  ASN A  40      -3.109 152.582  15.960  1.00 26.97      PROA C  
ATOM    327  C   ASN A  40      -2.648 151.684  14.809  1.00 26.97      PROA C  
ATOM    328  O   ASN A  40      -1.504 151.787  14.282  1.00 26.97      PROA O  
ATOM    329  CB  ASN A  40      -4.338 151.909  16.601  1.00 26.97      PROA C  
ATOM    330  CG  ASN A  40      -4.010 150.667  17.410  1.00 26.97      PROA C  
ATOM    331  ND2 ASN A  40      -4.598 150.587  18.583  1.00 26.97      PROA N  
ATOM    332  OD1 ASN A  40      -3.322 149.746  16.911  1.00 26.97      PROA O  
ATOM    333  N   ILE A  41      -2.691 150.768  13.903  0.00  0.00      PROA N  
ATOM    334  CA  ILE A  41      -2.880 149.970  12.713  0.00  0.00      PROA C  
ATOM    335  C   ILE A  41      -2.751 148.501  13.094  0.00  0.00      PROA C  
ATOM    336  O   ILE A  41      -1.691 148.014  13.499  0.00  0.00      PROA O  
ATOM    337  CB  ILE A  41      -1.884 150.310  11.600  0.00  0.00      PROA C  
ATOM    338  CG1 ILE A  41      -1.837 151.834  11.306  0.00  0.00      PROA C  
ATOM    339  CG2 ILE A  41      -2.261 149.500  10.340  0.00  0.00      PROA C  
ATOM    340  CD  ILE A  41      -0.708 152.238  10.348  0.00  0.00      PROA C  
ATOM    341  N   THR A  42      -3.854 147.746  12.974  0.00  0.00      PROA N  
ATOM    342  CA  THR A  42      -3.876 146.315  13.242  0.00  0.00      PROA C  
ATOM    343  C   THR A  42      -4.259 145.567  11.990  0.00  0.00      PROA C  
ATOM    344  O   THR A  42      -5.123 145.985  11.220  0.00  0.00      PROA O  
ATOM    345  CB  THR A  42      -4.800 145.857  14.377  0.00  0.00      PROA C  
ATOM    346  CG2 THR A  42      -4.260 146.414  15.704  0.00  0.00      PROA C  
ATOM    347  OG1 THR A  42      -6.141 146.319  14.227  0.00  0.00      PROA O  
ATOM    348  N   VAL A  43      -3.606 144.422  11.755  0.00  0.00      PROA N  
ATOM    349  CA  VAL A  43      -3.967 143.492  10.704  0.00  0.00      PROA C  
ATOM    350  C   VAL A  43      -4.247 142.147  11.388  0.00  0.00      PROA C  
ATOM    351  O   VAL A  43      -3.672 141.905  12.455  0.00  0.00      PROA O  
ATOM    352  CB  VAL A  43      -2.893 143.441   9.610  0.00  0.00      PROA C  
ATOM    353  CG1 VAL A  43      -1.527 142.970  10.142  0.00  0.00      PROA C  
ATOM    354  CG2 VAL A  43      -3.342 142.575   8.423  0.00  0.00      PROA C  
ATOM    355  N   PRO A  44      -5.140 141.258  10.929  0.00  0.00      PROA N  
ATOM    356  CA  PRO A  44      -5.216 139.865  11.380  0.00  0.00      PROA C  
ATOM    357  C   PRO A  44      -3.893 139.101  11.477  0.00  0.00      PROA C  
ATOM    358  O   PRO A  44      -2.909 139.444  10.818  0.00  0.00      PROA O  
ATOM    359  CB  PRO A  44      -6.239 139.201  10.430  0.00  0.00      PROA C  
ATOM    360  CG  PRO A  44      -6.463 140.214   9.299  0.00  0.00      PROA C  
ATOM    361  CD  PRO A  44      -6.213 141.557   9.978  0.00  0.00      PROA C  
ATOM    362  N   GLU A  45      -3.843 138.055  12.326  0.00  0.00      PROA N  
ATOM    363  CA  GLU A  45      -2.673 137.209  12.497  0.00  0.00      PROA C  
ATOM    364  C   GLU A  45      -2.215 136.507  11.213  0.00  0.00      PROA C  
ATOM    365  O   GLU A  45      -3.009 136.141  10.343  0.00  0.00      PROA O  
ATOM    366  CB  GLU A  45      -2.866 136.183  13.647  0.00  0.00      PROA C  
ATOM    367  CG  GLU A  45      -3.975 135.123  13.403  0.00  0.00      PROA C  
ATOM    368  CD  GLU A  45      -4.213 134.182  14.584  0.00  0.00      PROA C  
ATOM    369  OE1 GLU A  45      -3.530 134.291  15.636  0.00  0.00      PROA O  
ATOM    370  OE2 GLU A  45      -5.112 133.305  14.464  0.00  0.00      PROA O1-
ATOM    371  N   GLY A  46      -0.881 136.344  11.054  0.00  0.00      PROA N  
ATOM    372  CA  GLY A  46      -0.271 135.796   9.841  0.00  0.00      PROA C  
ATOM    373  C   GLY A  46       0.077 136.861   8.829  0.00  0.00      PROA C  
ATOM    374  O   GLY A  46       0.484 136.561   7.707  0.00  0.00      PROA O  
ATOM    375  N   PHE A  47      -0.049 138.141   9.222  0.00  0.00      PROA N  
ATOM    376  CA  PHE A  47       0.308 139.287   8.411  0.00  0.00      PROA C  
ATOM    377  C   PHE A  47       1.231 140.240   9.161  0.00  0.00      PROA C  
ATOM    378  O   PHE A  47       1.077 140.487  10.357  0.00  0.00      PROA O  
ATOM    379  CB  PHE A  47      -0.934 140.092   7.946  0.00  0.00      PROA C  
ATOM    380  CG  PHE A  47      -1.809 139.267   7.045  0.00  0.00      PROA C  
ATOM    381  CD1 PHE A  47      -1.342 138.910   5.774  0.00  0.00      PROA C  
ATOM    382  CD2 PHE A  47      -3.106 138.877   7.424  0.00  0.00      PROA C  
ATOM    383  CE1 PHE A  47      -2.131 138.146   4.910  0.00  0.00      PROA C  
ATOM    384  CE2 PHE A  47      -3.911 138.130   6.555  0.00  0.00      PROA C  
ATOM    385  CZ  PHE A  47      -3.424 137.769   5.293  0.00  0.00      PROA C  
ATOM    386  N   ARG A  48       2.215 140.811   8.445  0.00  0.00      PROA N  
ATOM    387  CA  ARG A  48       2.929 142.013   8.830  0.00  0.00      PROA C  
ATOM    388  C   ARG A  48       2.252 143.243   8.248  0.00  0.00      PROA C  
ATOM    389  O   ARG A  48       1.405 143.148   7.361  0.00  0.00      PROA O  
ATOM    390  CB  ARG A  48       4.430 142.004   8.422  0.00  0.00      PROA C  
ATOM    391  CG  ARG A  48       5.371 141.372   9.466  0.00  0.00      PROA C  
ATOM    392  CD  ARG A  48       5.215 139.870   9.655  0.00  0.00      PROA C  
ATOM    393  NE  ARG A  48       6.195 139.461  10.712  0.00  0.00      PROA N  
ATOM    394  CZ  ARG A  48       7.139 138.545  10.608  0.00  0.00      PROA C  
ATOM    395  NH1 ARG A  48       7.459 137.881   9.525  0.00  0.00      PROA N1+
ATOM    396  NH2 ARG A  48       7.877 138.264  11.661  0.00  0.00      PROA N  
ATOM    397  N   VAL A  49       2.620 144.438   8.734  0.00  0.00      PROA N  
ATOM    398  CA  VAL A  49       2.173 145.700   8.172  0.00  0.00      PROA C  
ATOM    399  C   VAL A  49       3.375 146.530   7.735  0.00  0.00      PROA C  
ATOM    400  O   VAL A  49       4.390 146.644   8.426  0.00  0.00      PROA O  
ATOM    401  CB  VAL A  49       1.189 146.439   9.078  0.00  0.00      PROA C  
ATOM    402  CG1 VAL A  49       1.741 146.582  10.508  0.00  0.00      PROA C  
ATOM    403  CG2 VAL A  49       0.798 147.807   8.483  0.00  0.00      PROA C  
ATOM    404  N   GLN A  50       3.292 147.062   6.504  0.00  0.00      PROA N  
ATOM    405  CA  GLN A  50       4.352 147.708   5.768  0.00  0.00      PROA C  
ATOM    406  C   GLN A  50       3.962 149.145   5.437  0.00  0.00      PROA C  
ATOM    407  O   GLN A  50       2.832 149.396   5.017  0.00  0.00      PROA O  
ATOM    408  CB  GLN A  50       4.509 146.907   4.451  0.00  0.00      PROA C  
ATOM    409  CG  GLN A  50       5.668 147.341   3.537  0.00  0.00      PROA C  
ATOM    410  CD  GLN A  50       5.727 146.502   2.256  0.00  0.00      PROA C  
ATOM    411  NE2 GLN A  50       4.734 146.695   1.357  0.00  0.00      PROA N  
ATOM    412  OE1 GLN A  50       6.637 145.694   2.048  0.00  0.00      PROA O  
ATOM    413  N   LEU A  51       4.876 150.126   5.601  0.00  0.00      PROA N  
ATOM    414  CA  LEU A  51       4.633 151.513   5.215  0.00  0.00      PROA C  
ATOM    415  C   LEU A  51       5.509 151.952   4.053  0.00  0.00      PROA C  
ATOM    416  O   LEU A  51       6.698 151.632   3.971  0.00  0.00      PROA O  
ATOM    417  CB  LEU A  51       4.904 152.565   6.324  0.00  0.00      PROA C  
ATOM    418  CG  LEU A  51       4.108 152.410   7.626  0.00  0.00      PROA C  
ATOM    419  CD1 LEU A  51       4.540 153.492   8.627  0.00  0.00      PROA C  
ATOM    420  CD2 LEU A  51       2.595 152.471   7.390  0.00  0.00      PROA C  
ATOM    421  N   TYR A  52       4.921 152.756   3.149  0.00  0.00      PROA N  
ATOM    422  CA  TYR A  52       5.643 153.550   2.175  0.00  0.00      PROA C  
ATOM    423  C   TYR A  52       5.236 155.012   2.365  0.00  0.00      PROA C  
ATOM    424  O   TYR A  52       4.056 155.322   2.532  0.00  0.00      PROA O  
ATOM    425  CB  TYR A  52       5.372 153.067   0.719  0.00  0.00      PROA C  
ATOM    426  CG  TYR A  52       6.178 153.842  -0.299  0.00  0.00      PROA C  
ATOM    427  CD1 TYR A  52       7.456 153.397  -0.677  0.00  0.00      PROA C  
ATOM    428  CD2 TYR A  52       5.666 155.011  -0.891  0.00  0.00      PROA C  
ATOM    429  CE1 TYR A  52       8.217 154.116  -1.608  0.00  0.00      PROA C  
ATOM    430  CE2 TYR A  52       6.433 155.742  -1.810  0.00  0.00      PROA C  
ATOM    431  CZ  TYR A  52       7.710 155.292  -2.169  0.00  0.00      PROA C  
ATOM    432  OH  TYR A  52       8.492 156.013  -3.097  0.00  0.00      PROA O  
ATOM    433  N   PHE A  53       6.212 155.943   2.341  0.00  0.00      PROA N  
ATOM    434  CA  PHE A  53       5.980 157.372   2.482  0.00  0.00      PROA C  
ATOM    435  C   PHE A  53       6.081 158.065   1.126  0.00  0.00      PROA C  
ATOM    436  O   PHE A  53       7.133 158.109   0.487  0.00  0.00      PROA O  
ATOM    437  CB  PHE A  53       6.965 158.033   3.482  0.00  0.00      PROA C  
ATOM    438  CG  PHE A  53       6.687 157.568   4.892  0.00  0.00      PROA C  
ATOM    439  CD1 PHE A  53       7.200 156.351   5.381  0.00  0.00      PROA C  
ATOM    440  CD2 PHE A  53       5.960 158.391   5.769  0.00  0.00      PROA C  
ATOM    441  CE1 PHE A  53       6.964 155.954   6.704  0.00  0.00      PROA C  
ATOM    442  CE2 PHE A  53       5.722 157.999   7.092  0.00  0.00      PROA C  
ATOM    443  CZ  PHE A  53       6.223 156.779   7.560  0.00  0.00      PROA C  
ATOM    444  N   MET A  54       4.945 158.597   0.635  0.00  0.00      PROA N  
ATOM    445  CA  MET A  54       4.816 159.235  -0.659  0.00  0.00      PROA C  
ATOM    446  C   MET A  54       5.600 160.529  -0.815  0.00  0.00      PROA C  
ATOM    447  O   MET A  54       6.305 160.764  -1.799  0.00  0.00      PROA O  
ATOM    448  CB  MET A  54       3.320 159.566  -0.893  0.00  0.00      PROA C  
ATOM    449  CG  MET A  54       3.000 159.935  -2.350  0.00  0.00      PROA C  
ATOM    450  SD  MET A  54       3.568 158.687  -3.544  0.00  0.00      PROA S  
ATOM    451  CE  MET A  54       2.705 157.299  -2.750  0.00  0.00      PROA C  
ATOM    452  N   HIS A  55       5.476 161.398   0.196  0.00  0.00      PROA N  
ATOM    453  CA  HIS A  55       6.120 162.684   0.258  0.00  0.00      PROA C  
ATOM    454  C   HIS A  55       6.256 162.988   1.727  0.00  0.00      PROA C  
ATOM    455  O   HIS A  55       5.422 162.558   2.527  0.00  0.00      PROA O  
ATOM    456  CB  HIS A  55       5.301 163.792  -0.458  0.00  0.00      PROA C  
ATOM    457  CG  HIS A  55       5.906 165.174  -0.384  0.00  0.00      PROA C  
ATOM    458  CD2 HIS A  55       6.740 165.808  -1.257  0.00  0.00      PROA C  
ATOM    459  ND1 HIS A  55       5.532 166.132   0.536  0.00  0.00      PROA N  
ATOM    460  CE1 HIS A  55       6.163 167.284   0.197  0.00  0.00      PROA C  
ATOM    461  NE2 HIS A  55       6.912 167.136  -0.884  0.00  0.00      PROA N  
ATOM    462  N   PHE A  56       7.326 163.693   2.128  0.00  0.00      PROA N  
ATOM    463  CA  PHE A  56       7.587 163.928   3.528  0.00  0.00      PROA C  
ATOM    464  C   PHE A  56       8.275 165.281   3.688  0.00  0.00      PROA C  
ATOM    465  O   PHE A  56       9.428 165.472   3.296  0.00  0.00      PROA O  
ATOM    466  CB  PHE A  56       8.480 162.767   4.048  0.00  0.00      PROA C  
ATOM    467  CG  PHE A  56       8.525 162.710   5.547  0.00  0.00      PROA C  
ATOM    468  CD1 PHE A  56       9.406 163.526   6.268  0.00  0.00      PROA C  
ATOM    469  CD2 PHE A  56       7.738 161.778   6.242  0.00  0.00      PROA C  
ATOM    470  CE1 PHE A  56       9.486 163.430   7.660  0.00  0.00      PROA C  
ATOM    471  CE2 PHE A  56       7.817 161.673   7.634  0.00  0.00      PROA C  
ATOM    472  CZ  PHE A  56       8.686 162.508   8.346  0.00  0.00      PROA C  
ATOM    473  N   ASN A  57       7.587 166.283   4.264  0.00  0.00      PROA N  
ATOM    474  CA  ASN A  57       8.202 167.537   4.670  0.00  0.00      PROA C  
ATOM    475  C   ASN A  57       7.809 167.826   6.112  0.00  0.00      PROA C  
ATOM    476  O   ASN A  57       6.652 168.130   6.392  0.00  0.00      PROA O  
ATOM    477  CB  ASN A  57       7.730 168.754   3.811  0.00  0.00      PROA C  
ATOM    478  CG  ASN A  57       8.379 168.925   2.434  0.00  0.00      PROA C  
ATOM    479  ND2 ASN A  57       9.042 167.890   1.883  0.00  0.00      PROA N  
ATOM    480  OD1 ASN A  57       8.330 170.023   1.870  0.00  0.00      PROA O  
ATOM    481  N   LEU A  58       8.772 167.780   7.045  0.00  0.00      PROA N  
ATOM    482  CA  LEU A  58       8.607 168.145   8.442  0.00  0.00      PROA C  
ATOM    483  C   LEU A  58       9.812 169.003   8.842  0.00  0.00      PROA C  
ATOM    484  O   LEU A  58      10.806 169.080   8.116  0.00  0.00      PROA O  
ATOM    485  CB  LEU A  58       8.525 166.900   9.380  0.00  0.00      PROA C  
ATOM    486  CG  LEU A  58       7.105 166.357   9.681  0.00  0.00      PROA C  
ATOM    487  CD1 LEU A  58       6.477 165.521   8.557  0.00  0.00      PROA C  
ATOM    488  CD2 LEU A  58       7.141 165.506  10.959  0.00  0.00      PROA C  
ATOM    489  N   GLU A  59       9.776 169.685  10.012  0.00  0.00      PROA N  
ATOM    490  CA  GLU A  59      10.975 170.295  10.583  0.00  0.00      PROA C  
ATOM    491  C   GLU A  59      12.123 169.318  10.846  0.00  0.00      PROA C  
ATOM    492  O   GLU A  59      11.927 168.168  11.240  0.00  0.00      PROA O  
ATOM    493  CB  GLU A  59      10.739 171.118  11.889  0.00  0.00      PROA C  
ATOM    494  CG  GLU A  59      10.194 172.546  11.643  0.00  0.00      PROA C  
ATOM    495  CD  GLU A  59      10.333 173.515  12.824  0.00  0.00      PROA C  
ATOM    496  OE1 GLU A  59      10.800 173.123  13.927  0.00  0.00      PROA O  
ATOM    497  OE2 GLU A  59      10.003 174.718  12.630  0.00  0.00      PROA O1-
ATOM    498  N   SER A  60      13.371 169.781  10.641  0.00  0.00      PROA N  
ATOM    499  CA  SER A  60      14.582 169.055  11.001  0.00  0.00      PROA C  
ATOM    500  C   SER A  60      14.937 169.337  12.451  0.00  0.00      PROA C  
ATOM    501  O   SER A  60      14.983 170.491  12.879  0.00  0.00      PROA O  
ATOM    502  CB  SER A  60      15.815 169.476  10.145  0.00  0.00      PROA C  
ATOM    503  OG  SER A  60      15.609 169.226   8.754  0.00  0.00      PROA O  
ATOM    504  N   SER A  61      15.200 168.296  13.263  0.00  0.00      PROA N  
ATOM    505  CA  SER A  61      15.587 168.502  14.655  0.00  0.00      PROA C  
ATOM    506  C   SER A  61      16.392 167.323  15.164  0.00  0.00      PROA C  
ATOM    507  O   SER A  61      16.306 166.213  14.636  0.00  0.00      PROA O  
ATOM    508  CB  SER A  61      14.381 168.793  15.598  0.00  0.00      PROA C  
ATOM    509  OG  SER A  61      13.402 167.749  15.585  0.00  0.00      PROA O  
ATOM    510  N   TYR A  62      17.246 167.539  16.189  0.00  0.00      PROA N  
ATOM    511  CA  TYR A  62      18.129 166.516  16.731  0.00  0.00      PROA C  
ATOM    512  C   TYR A  62      17.374 165.330  17.343  0.00  0.00      PROA C  
ATOM    513  O   TYR A  62      16.613 165.474  18.301  0.00  0.00      PROA O  
ATOM    514  CB  TYR A  62      19.169 167.132  17.715  0.00  0.00      PROA C  
ATOM    515  CG  TYR A  62      20.075 166.093  18.336  0.00  0.00      PROA C  
ATOM    516  CD1 TYR A  62      21.059 165.463  17.555  0.00  0.00      PROA C  
ATOM    517  CD2 TYR A  62      19.947 165.734  19.689  0.00  0.00      PROA C  
ATOM    518  CE1 TYR A  62      21.887 164.478  18.112  0.00  0.00      PROA C  
ATOM    519  CE2 TYR A  62      20.773 164.748  20.248  0.00  0.00      PROA C  
ATOM    520  CZ  TYR A  62      21.743 164.119  19.457  0.00  0.00      PROA C  
ATOM    521  OH  TYR A  62      22.580 163.127  20.009  0.00  0.00      PROA O  
ATOM    522  N   LEU A  63      17.545 164.125  16.749  0.00  0.00      PROA N  
ATOM    523  CA  LEU A  63      16.861 162.898  17.140  0.00  0.00      PROA C  
ATOM    524  C   LEU A  63      15.337 163.009  16.974  0.00  0.00      PROA C  
ATOM    525  O   LEU A  63      14.547 162.315  17.617  0.00  0.00      PROA O  
ATOM    526  CB  LEU A  63      17.309 162.429  18.555  0.00  0.00      PROA C  
ATOM    527  CG  LEU A  63      17.784 160.961  18.629  0.00  0.00      PROA C  
ATOM    528  CD1 LEU A  63      18.417 160.672  19.999  0.00  0.00      PROA C  
ATOM    529  CD2 LEU A  63      16.659 159.955  18.341  0.00  0.00      PROA C  
ATOM    530  N   CYS A  64      14.900 163.923  16.078  0.00  0.00      PROA N  
ATOM    531  CA  CYS A  64      13.515 164.279  15.830  0.00  0.00      PROA C  
ATOM    532  C   CYS A  64      12.756 164.732  17.080  0.00  0.00      PROA C  
ATOM    533  O   CYS A  64      11.607 164.359  17.309  0.00  0.00      PROA O  
ATOM    534  CB  CYS A  64      12.749 163.164  15.067  0.00  0.00      PROA C  
ATOM    535  SG  CYS A  64      13.557 162.674  13.513  0.00  0.00      PROA S  
ATOM    536  N   GLU A  65      13.397 165.558  17.932  0.00  0.00      PROA N  
ATOM    537  CA  GLU A  65      12.824 166.091  19.155  0.00  0.00      PROA C  
ATOM    538  C   GLU A  65      11.583 166.970  18.988  0.00  0.00      PROA C  
ATOM    539  O   GLU A  65      10.634 166.871  19.771  0.00  0.00      PROA O  
ATOM    540  CB  GLU A  65      13.894 166.811  20.024  0.00  0.00      PROA C  
ATOM    541  CG  GLU A  65      14.632 167.990  19.336  0.00  0.00      PROA C  
ATOM    542  CD  GLU A  65      15.750 168.611  20.178  0.00  0.00      PROA C  
ATOM    543  OE1 GLU A  65      15.898 168.283  21.386  0.00  0.00      PROA O  
ATOM    544  OE2 GLU A  65      16.502 169.460  19.624  0.00  0.00      PROA O1-
ATOM    545  N   TYR A  66      11.545 167.846  17.963  0.00  0.00      PROA N  
ATOM    546  CA  TYR A  66      10.445 168.776  17.771  0.00  0.00      PROA C  
ATOM    547  C   TYR A  66       9.307 168.128  16.987  0.00  0.00      PROA C  
ATOM    548  O   TYR A  66       8.490 167.393  17.548  0.00  0.00      PROA O  
ATOM    549  CB  TYR A  66      10.912 170.111  17.116  0.00  0.00      PROA C  
ATOM    550  CG  TYR A  66      11.913 170.872  17.960  0.00  0.00      PROA C  
ATOM    551  CD1 TYR A  66      11.849 170.901  19.368  0.00  0.00      PROA C  
ATOM    552  CD2 TYR A  66      12.915 171.627  17.323  0.00  0.00      PROA C  
ATOM    553  CE1 TYR A  66      12.778 171.641  20.114  0.00  0.00      PROA C  
ATOM    554  CE2 TYR A  66      13.846 172.367  18.065  0.00  0.00      PROA C  
ATOM    555  CZ  TYR A  66      13.777 172.371  19.463  0.00  0.00      PROA C  
ATOM    556  OH  TYR A  66      14.698 173.125  20.222  0.00  0.00      PROA O  
ATOM    557  N   ASP A  67       9.220 168.358  15.665  0.00  0.00      PROA N  
ATOM    558  CA  ASP A  67       8.197 167.741  14.844  0.00  0.00      PROA C  
ATOM    559  C   ASP A  67       8.667 166.352  14.405  0.00  0.00      PROA C  
ATOM    560  O   ASP A  67       9.827 166.157  14.030  0.00  0.00      PROA O  
ATOM    561  CB  ASP A  67       7.826 168.605  13.606  0.00  0.00      PROA C  
ATOM    562  CG  ASP A  67       7.238 169.969  13.967  0.00  0.00      PROA C  
ATOM    563  OD1 ASP A  67       6.939 170.258  15.156  0.00  0.00      PROA O  
ATOM    564  OD2 ASP A  67       7.010 170.760  13.010  0.00  0.00      PROA O1-
ATOM    565  N   TYR A  68       7.780 165.340  14.455  0.00  0.00      PROA N  
ATOM    566  CA  TYR A  68       8.179 163.987  14.125  0.00  0.00      PROA C  
ATOM    567  C   TYR A  68       7.040 163.132  13.600  0.00  0.00      PROA C  
ATOM    568  O   TYR A  68       5.861 163.355  13.883  0.00  0.00      PROA O  
ATOM    569  CB  TYR A  68       8.881 163.255  15.316  0.00  0.00      PROA C  
ATOM    570  CG  TYR A  68       8.048 163.078  16.572  0.00  0.00      PROA C  
ATOM    571  CD1 TYR A  68       7.074 162.065  16.657  0.00  0.00      PROA C  
ATOM    572  CD2 TYR A  68       8.346 163.815  17.733  0.00  0.00      PROA C  
ATOM    573  CE1 TYR A  68       6.408 161.801  17.863  0.00  0.00      PROA C  
ATOM    574  CE2 TYR A  68       7.707 163.533  18.948  0.00  0.00      PROA C  
ATOM    575  CZ  TYR A  68       6.734 162.530  19.012  0.00  0.00      PROA C  
ATOM    576  OH  TYR A  68       6.106 162.249  20.243  0.00  0.00      PROA O  
ATOM    577  N   VAL A  69       7.417 162.087  12.841  0.00  0.00      PROA N  
ATOM    578  CA  VAL A  69       6.589 160.926  12.585  0.00  0.00      PROA C  
ATOM    579  C   VAL A  69       7.317 159.750  13.201  0.00  0.00      PROA C  
ATOM    580  O   VAL A  69       8.459 159.443  12.861  0.00  0.00      PROA O  
ATOM    581  CB  VAL A  69       6.333 160.651  11.110  0.00  0.00      PROA C  
ATOM    582  CG1 VAL A  69       5.463 159.387  10.942  0.00  0.00      PROA C  
ATOM    583  CG2 VAL A  69       5.617 161.864  10.501  0.00  0.00      PROA C  
ATOM    584  N   LYS A  70       6.689 159.079  14.172  0.00  0.00      PROA N  
ATOM    585  CA  LYS A  70       7.301 158.009  14.923  0.00  0.00      PROA C  
ATOM    586  C   LYS A  70       6.515 156.735  14.691  0.00  0.00      PROA C  
ATOM    587  O   LYS A  70       5.287 156.716  14.785  0.00  0.00      PROA O  
ATOM    588  CB  LYS A  70       7.340 158.398  16.418  0.00  0.00      PROA C  
ATOM    589  CG  LYS A  70       8.025 157.391  17.351  0.00  0.00      PROA C  
ATOM    590  CD  LYS A  70       8.133 157.961  18.780  0.00  0.00      PROA C  
ATOM    591  CE  LYS A  70       8.891 157.052  19.758  0.00  0.00      PROA C  
ATOM    592  NZ  LYS A  70       8.875 157.621  21.130  0.00  0.00      PROA N1+
ATOM    593  N   VAL A  71       7.211 155.640  14.340  0.00  0.00      PROA N  
ATOM    594  CA  VAL A  71       6.590 154.379  13.977  0.00  0.00      PROA C  
ATOM    595  C   VAL A  71       7.000 153.350  15.015  0.00  0.00      PROA C  
ATOM    596  O   VAL A  71       8.185 153.109  15.247  0.00  0.00      PROA O  
ATOM    597  CB  VAL A  71       6.976 153.923  12.571  0.00  0.00      PROA C  
ATOM    598  CG1 VAL A  71       6.251 152.612  12.214  0.00  0.00      PROA C  
ATOM    599  CG2 VAL A  71       6.584 155.019  11.557  0.00  0.00      PROA C  
ATOM    600  N   GLU A  72       6.019 152.744  15.706  0.00  0.00      PROA N  
ATOM    601  CA  GLU A  72       6.249 151.948  16.894  0.00  0.00      PROA C  
ATOM    602  C   GLU A  72       5.486 150.629  16.851  0.00  0.00      PROA C  
ATOM    603  O   GLU A  72       4.404 150.516  16.279  0.00  0.00      PROA O  
ATOM    604  CB  GLU A  72       5.756 152.698  18.167  0.00  0.00      PROA C  
ATOM    605  CG  GLU A  72       6.326 154.125  18.352  0.00  0.00      PROA C  
ATOM    606  CD  GLU A  72       5.884 154.751  19.674  0.00  0.00      PROA C  
ATOM    607  OE1 GLU A  72       6.336 154.286  20.755  0.00  0.00      PROA O  
ATOM    608  OE2 GLU A  72       5.089 155.730  19.653  0.00  0.00      PROA O1-
ATOM    609  N   THR A  73       6.031 149.592  17.509  0.00  0.00      PROA N  
ATOM    610  CA  THR A  73       5.264 148.476  18.062  0.00  0.00      PROA C  
ATOM    611  C   THR A  73       5.007 148.801  19.525  0.00  0.00      PROA C  
ATOM    612  O   THR A  73       5.514 149.793  20.048  0.00  0.00      PROA O  
ATOM    613  CB  THR A  73       5.924 147.093  17.973  0.00  0.00      PROA C  
ATOM    614  CG2 THR A  73       6.053 146.659  16.511  0.00  0.00      PROA C  
ATOM    615  OG1 THR A  73       7.229 147.071  18.537  0.00  0.00      PROA O  
ATOM    616  N   GLU A  74       4.215 147.989  20.259  0.00  0.00      PROA N  
ATOM    617  CA  GLU A  74       4.122 148.143  21.707  0.00  0.00      PROA C  
ATOM    618  C   GLU A  74       5.470 147.962  22.420  0.00  0.00      PROA C  
ATOM    619  O   GLU A  74       5.854 148.746  23.290  0.00  0.00      PROA O  
ATOM    620  CB  GLU A  74       3.096 147.148  22.315  0.00  0.00      PROA C  
ATOM    621  CG  GLU A  74       1.637 147.400  21.860  0.00  0.00      PROA C  
ATOM    622  CD  GLU A  74       0.635 146.551  22.636  0.00  0.00      PROA C  
ATOM    623  OE1 GLU A  74       0.671 145.296  22.516  0.00  0.00      PROA O  
ATOM    624  OE2 GLU A  74      -0.210 147.125  23.375  0.00  0.00      PROA O1-
ATOM    625  N   ASP A  75       6.230 146.915  22.033  0.00  0.00      PROA N  
ATOM    626  CA  ASP A  75       7.560 146.623  22.535  0.00  0.00      PROA C  
ATOM    627  C   ASP A  75       8.646 147.649  22.153  0.00  0.00      PROA C  
ATOM    628  O   ASP A  75       9.436 148.097  22.987  0.00  0.00      PROA O  
ATOM    629  CB  ASP A  75       7.928 145.191  22.043  0.00  0.00      PROA C  
ATOM    630  CG  ASP A  75       9.187 144.611  22.670  0.00  0.00      PROA C  
ATOM    631  OD1 ASP A  75       9.573 145.017  23.797  0.00  0.00      PROA O  
ATOM    632  OD2 ASP A  75       9.748 143.645  22.085  0.00  0.00      PROA O1-
ATOM    633  N   GLN A  76       8.702 148.049  20.867  0.00  0.00      PROA N  
ATOM    634  CA  GLN A  76       9.879 148.684  20.297  0.00  0.00      PROA C  
ATOM    635  C   GLN A  76       9.565 149.716  19.219  0.00  0.00      PROA C  
ATOM    636  O   GLN A  76       8.663 149.546  18.398  0.00  0.00      PROA O  
ATOM    637  CB  GLN A  76      10.824 147.584  19.727  0.00  0.00      PROA C  
ATOM    638  CG  GLN A  76      12.055 148.080  18.926  0.00  0.00      PROA C  
ATOM    639  CD  GLN A  76      12.983 146.929  18.528  0.00  0.00      PROA C  
ATOM    640  NE2 GLN A  76      12.506 146.055  17.612  0.00  0.00      PROA N  
ATOM    641  OE1 GLN A  76      14.113 146.807  19.010  0.00  0.00      PROA O  
ATOM    642  N   VAL A  77      10.333 150.825  19.183  0.00  0.00      PROA N  
ATOM    643  CA  VAL A  77      10.236 151.852  18.156  0.00  0.00      PROA C  
ATOM    644  C   VAL A  77      10.979 151.409  16.896  0.00  0.00      PROA C  
ATOM    645  O   VAL A  77      12.193 151.190  16.913  0.00  0.00      PROA O  
ATOM    646  CB  VAL A  77      10.800 153.188  18.640  0.00  0.00      PROA C  
ATOM    647  CG1 VAL A  77      10.593 154.285  17.573  0.00  0.00      PROA C  
ATOM    648  CG2 VAL A  77      10.109 153.587  19.959  0.00  0.00      PROA C  
ATOM    649  N   LEU A  78      10.268 151.238  15.761  0.00  0.00      PROA N  
ATOM    650  CA  LEU A  78      10.868 150.920  14.477  0.00  0.00      PROA C  
ATOM    651  C   LEU A  78      11.741 152.052  13.946  0.00  0.00      PROA C  
ATOM    652  O   LEU A  78      12.884 151.845  13.531  0.00  0.00      PROA O  
ATOM    653  CB  LEU A  78       9.810 150.634  13.373  0.00  0.00      PROA C  
ATOM    654  CG  LEU A  78       8.899 149.401  13.551  0.00  0.00      PROA C  
ATOM    655  CD1 LEU A  78       7.845 149.570  14.646  0.00  0.00      PROA C  
ATOM    656  CD2 LEU A  78       8.174 149.134  12.227  0.00  0.00      PROA C  
ATOM    657  N   ALA A  79      11.200 153.287  13.967  0.00  0.00      PROA N  
ATOM    658  CA  ALA A  79      11.867 154.426  13.388  0.00  0.00      PROA C  
ATOM    659  C   ALA A  79      11.278 155.750  13.861  0.00  0.00      PROA C  
ATOM    660  O   ALA A  79      10.118 155.849  14.267  0.00  0.00      PROA O  
ATOM    661  CB  ALA A  79      11.785 154.372  11.847  0.00  0.00      PROA C  
ATOM    662  N   THR A  80      12.097 156.815  13.783  0.00  0.00      PROA N  
ATOM    663  CA  THR A  80      11.696 158.203  13.989  0.00  0.00      PROA C  
ATOM    664  C   THR A  80      12.084 158.990  12.756  0.00  0.00      PROA C  
ATOM    665  O   THR A  80      13.252 159.016  12.365  0.00  0.00      PROA O  
ATOM    666  CB  THR A  80      12.341 158.905  15.191  0.00  0.00      PROA C  
ATOM    667  CG2 THR A  80      11.712 158.369  16.485  0.00  0.00      PROA C  
ATOM    668  OG1 THR A  80      13.748 158.675  15.268  0.00  0.00      PROA O  
ATOM    669  N   PHE A  81      11.112 159.653  12.114  0.00  0.00      PROA N  
ATOM    670  CA  PHE A  81      11.306 160.365  10.870  0.00  0.00      PROA C  
ATOM    671  C   PHE A  81      11.022 161.849  11.058  0.00  0.00      PROA C  
ATOM    672  O   PHE A  81      10.067 162.247  11.729  0.00  0.00      PROA O  
ATOM    673  CB  PHE A  81      10.370 159.827   9.760  0.00  0.00      PROA C  
ATOM    674  CG  PHE A  81      10.536 158.346   9.535  0.00  0.00      PROA C  
ATOM    675  CD1 PHE A  81      11.756 157.831   9.062  0.00  0.00      PROA C  
ATOM    676  CD2 PHE A  81       9.440 157.472   9.670  0.00  0.00      PROA C  
ATOM    677  CE1 PHE A  81      11.879 156.477   8.724  0.00  0.00      PROA C  
ATOM    678  CE2 PHE A  81       9.559 156.119   9.331  0.00  0.00      PROA C  
ATOM    679  CZ  PHE A  81      10.777 155.622   8.851  0.00  0.00      PROA C  
ATOM    680  N   CYS A  82      11.869 162.709  10.468  0.00  0.00      PROA N  
ATOM    681  CA  CYS A  82      11.728 164.151  10.529  0.00  0.00      PROA C  
ATOM    682  C   CYS A  82      12.587 164.768   9.431  0.00  0.00      PROA C  
ATOM    683  O   CYS A  82      13.313 164.059   8.734  0.00  0.00      PROA O  
ATOM    684  CB  CYS A  82      12.049 164.755  11.923  0.00  0.00      PROA C  
ATOM    685  SG  CYS A  82      13.732 164.439  12.530  0.00  0.00      PROA S  
ATOM    686  N   GLY A  83      12.512 166.099   9.226  0.00  0.00      PROA N  
ATOM    687  CA  GLY A  83      13.194 166.785   8.129  0.00  0.00      PROA C  
ATOM    688  C   GLY A  83      12.428 166.808   6.827  0.00  0.00      PROA C  
ATOM    689  O   GLY A  83      11.305 166.314   6.716  0.00  0.00      PROA O  
ATOM    690  N   ARG A  84      13.018 167.430   5.788  0.00  0.00      PROA N  
ATOM    691  CA  ARG A  84      12.364 167.620   4.506  0.00  0.00      PROA C  
ATOM    692  C   ARG A  84      13.079 166.814   3.429  0.00  0.00      PROA C  
ATOM    693  O   ARG A  84      14.307 166.787   3.340  0.00  0.00      PROA O  
ATOM    694  CB  ARG A  84      12.265 169.130   4.128  0.00  0.00      PROA C  
ATOM    695  CG  ARG A  84      13.592 169.838   3.765  0.00  0.00      PROA C  
ATOM    696  CD  ARG A  84      13.447 171.339   3.438  0.00  0.00      PROA C  
ATOM    697  NE  ARG A  84      13.437 172.107   4.727  0.00  0.00      PROA N  
ATOM    698  CZ  ARG A  84      13.106 173.388   4.834  0.00  0.00      PROA C  
ATOM    699  NH1 ARG A  84      12.598 174.091   3.848  0.00  0.00      PROA N1+
ATOM    700  NH2 ARG A  84      13.267 174.017   5.977  0.00  0.00      PROA N  
ATOM    701  N   GLU A  85      12.298 166.105   2.581  0.00  0.00      PROA N  
ATOM    702  CA  GLU A  85      12.769 165.149   1.586  0.00  0.00      PROA C  
ATOM    703  C   GLU A  85      13.777 165.686   0.573  0.00  0.00      PROA C  
ATOM    704  O   GLU A  85      14.742 165.015   0.200  0.00  0.00      PROA O  
ATOM    705  CB  GLU A  85      11.542 164.526   0.867  0.00  0.00      PROA C  
ATOM    706  CG  GLU A  85      11.859 163.607  -0.342  0.00  0.00      PROA C  
ATOM    707  CD  GLU A  85      10.594 162.998  -0.946  0.00  0.00      PROA C  
ATOM    708  OE1 GLU A  85       9.905 162.203  -0.253  0.00  0.00      PROA O  
ATOM    709  OE2 GLU A  85      10.285 163.298  -2.131  0.00  0.00      PROA O1-
ATOM    710  N   THR A  86      13.583 166.942   0.113  0.00  0.00      PROA N  
ATOM    711  CA  THR A  86      14.481 167.622  -0.824  0.00  0.00      PROA C  
ATOM    712  C   THR A  86      15.903 167.812  -0.297  0.00  0.00      PROA C  
ATOM    713  O   THR A  86      16.866 167.820  -1.065  0.00  0.00      PROA O  
ATOM    714  CB  THR A  86      13.915 168.953  -1.345  0.00  0.00      PROA C  
ATOM    715  CG2 THR A  86      13.806 170.025  -0.246  0.00  0.00      PROA C  
ATOM    716  OG1 THR A  86      14.673 169.501  -2.423  0.00  0.00      PROA O  
ATOM    717  N   THR A  87      16.083 167.974   1.028  0.00  0.00      PROA N  
ATOM    718  CA  THR A  87      17.394 168.180   1.640  0.00  0.00      PROA C  
ATOM    719  C   THR A  87      18.114 166.858   1.870  0.00  0.00      PROA C  
ATOM    720  O   THR A  87      17.620 165.957   2.550  0.00  0.00      PROA O  
ATOM    721  CB  THR A  87      17.335 168.966   2.951  0.00  0.00      PROA C  
ATOM    722  CG2 THR A  87      18.729 169.172   3.565  0.00  0.00      PROA C  
ATOM    723  OG1 THR A  87      16.816 170.269   2.710  0.00  0.00      PROA O  
ATOM    724  N   ASP A  88      19.318 166.697   1.280  0.00  0.00      PROA N  
ATOM    725  CA  ASP A  88      20.186 165.543   1.471  0.00  0.00      PROA C  
ATOM    726  C   ASP A  88      20.686 165.371   2.912  0.00  0.00      PROA C  
ATOM    727  O   ASP A  88      20.882 166.337   3.649  0.00  0.00      PROA O  
ATOM    728  CB  ASP A  88      21.405 165.600   0.507  0.00  0.00      PROA C  
ATOM    729  CG  ASP A  88      21.001 165.482  -0.955  0.00  0.00      PROA C  
ATOM    730  OD1 ASP A  88      19.952 164.866  -1.277  0.00  0.00      PROA O  
ATOM    731  OD2 ASP A  88      21.812 165.909  -1.822  0.00  0.00      PROA O1-
ATOM    732  N   THR A  89      20.903 164.109   3.347  0.00  0.00      PROA N  
ATOM    733  CA  THR A  89      21.501 163.732   4.638  0.00  0.00      PROA C  
ATOM    734  C   THR A  89      20.555 163.890   5.822  0.00  0.00      PROA C  
ATOM    735  O   THR A  89      20.964 163.930   6.983  0.00  0.00      PROA O  
ATOM    736  CB  THR A  89      22.909 164.272   4.952  0.00  0.00      PROA C  
ATOM    737  CG2 THR A  89      23.858 163.947   3.786  0.00  0.00      PROA C  
ATOM    738  OG1 THR A  89      22.949 165.678   5.166  0.00  0.00      PROA O  
ATOM    739  N   GLU A  90      19.239 163.954   5.549  0.00  0.00      PROA N  
ATOM    740  CA  GLU A  90      18.201 164.078   6.557  0.00  0.00      PROA C  
ATOM    741  C   GLU A  90      17.745 162.751   7.161  0.00  0.00      PROA C  
ATOM    742  O   GLU A  90      18.134 161.657   6.749  0.00  0.00      PROA O  
ATOM    743  CB  GLU A  90      16.991 164.897   6.023  0.00  0.00      PROA C  
ATOM    744  CG  GLU A  90      17.270 166.419   5.933  0.00  0.00      PROA C  
ATOM    745  CD  GLU A  90      17.584 167.037   7.293  0.00  0.00      PROA C  
ATOM    746  OE1 GLU A  90      16.743 166.920   8.225  0.00  0.00      PROA O  
ATOM    747  OE2 GLU A  90      18.668 167.663   7.447  0.00  0.00      PROA O1-
ATOM    748  N   GLN A  91      16.876 162.845   8.189  0.00  0.00      PROA N  
ATOM    749  CA  GLN A  91      16.312 161.730   8.932  0.00  0.00      PROA C  
ATOM    750  C   GLN A  91      14.985 161.268   8.321  0.00  0.00      PROA C  
ATOM    751  O   GLN A  91      14.211 160.515   8.912  0.00  0.00      PROA O  
ATOM    752  CB  GLN A  91      16.124 162.153  10.417  0.00  0.00      PROA C  
ATOM    753  CG  GLN A  91      17.470 162.417  11.145  0.00  0.00      PROA C  
ATOM    754  CD  GLN A  91      17.288 163.131  12.490  0.00  0.00      PROA C  
ATOM    755  NE2 GLN A  91      17.119 164.473  12.434  0.00  0.00      PROA N  
ATOM    756  OE1 GLN A  91      17.317 162.528  13.567  0.00  0.00      PROA O  
ATOM    757  N   THR A  92      14.706 161.725   7.088  0.00  0.00      PROA N  
ATOM    758  CA  THR A  92      13.560 161.402   6.248  0.00  0.00      PROA C  
ATOM    759  C   THR A  92      13.416 159.924   5.884  0.00  0.00      PROA C  
ATOM    760  O   THR A  92      14.425 159.211   5.840  0.00  0.00      PROA O  
ATOM    761  CB  THR A  92      13.538 162.218   4.956  0.00  0.00      PROA C  
ATOM    762  CG2 THR A  92      13.208 163.668   5.325  0.00  0.00      PROA C  
ATOM    763  OG1 THR A  92      14.812 162.236   4.312  0.00  0.00      PROA O  
ATOM    764  N   PRO A  93      12.221 159.397   5.584  0.00  0.00      PROA N  
ATOM    765  CA  PRO A  93      12.061 157.994   5.209  0.00  0.00      PROA C  
ATOM    766  C   PRO A  93      12.637 157.707   3.834  0.00  0.00      PROA C  
ATOM    767  O   PRO A  93      13.187 156.626   3.616  0.00  0.00      PROA O  
ATOM    768  CB  PRO A  93      10.536 157.750   5.197  0.00  0.00      PROA C  
ATOM    769  CG  PRO A  93       9.922 158.945   5.931  0.00  0.00      PROA C  
ATOM    770  CD  PRO A  93      10.929 160.075   5.728  0.00  0.00      PROA C  
ATOM    771  N   GLY A  94      12.485 158.651   2.876  0.00  0.00      PROA N  
ATOM    772  CA  GLY A  94      12.768 158.439   1.457  0.00  0.00      PROA C  
ATOM    773  C   GLY A  94      11.986 157.298   0.842  0.00  0.00      PROA C  
ATOM    774  O   GLY A  94      10.834 157.037   1.191  0.00  0.00      PROA O  
ATOM    775  N   GLN A  95      12.600 156.584  -0.119  0.00  0.00      PROA N  
ATOM    776  CA  GLN A  95      11.976 155.448  -0.781  0.00  0.00      PROA C  
ATOM    777  C   GLN A  95      11.967 154.190   0.089  0.00  0.00      PROA C  
ATOM    778  O   GLN A  95      11.242 153.233  -0.189  0.00  0.00      PROA O  
ATOM    779  CB  GLN A  95      12.651 155.127  -2.147  0.00  0.00      PROA C  
ATOM    780  CG  GLN A  95      14.075 154.495  -2.135  0.00  0.00      PROA C  
ATOM    781  CD  GLN A  95      15.141 155.298  -1.385  0.00  0.00      PROA C  
ATOM    782  NE2 GLN A  95      15.464 156.503  -1.907  0.00  0.00      PROA N  
ATOM    783  OE1 GLN A  95      15.679 154.875  -0.358  0.00  0.00      PROA O  
ATOM    784  N   GLU A  96      12.780 154.154   1.167  0.00  0.00      PROA N  
ATOM    785  CA  GLU A  96      12.889 153.019   2.063  0.00  0.00      PROA C  
ATOM    786  C   GLU A  96      11.586 152.613   2.758  0.00  0.00      PROA C  
ATOM    787  O   GLU A  96      10.809 153.430   3.260  0.00  0.00      PROA O  
ATOM    788  CB  GLU A  96      14.060 153.197   3.070  0.00  0.00      PROA C  
ATOM    789  CG  GLU A  96      14.214 152.071   4.128  0.00  0.00      PROA C  
ATOM    790  CD  GLU A  96      15.475 152.181   4.988  0.00  0.00      PROA C  
ATOM    791  OE1 GLU A  96      16.281 153.134   4.823  0.00  0.00      PROA O  
ATOM    792  OE2 GLU A  96      15.674 151.286   5.854  0.00  0.00      PROA O1-
ATOM    793  N   VAL A  97      11.321 151.296   2.771  0.00  0.00      PROA N  
ATOM    794  CA  VAL A  97      10.114 150.700   3.300  0.00  0.00      PROA C  
ATOM    795  C   VAL A  97      10.341 150.251   4.735  0.00  0.00      PROA C  
ATOM    796  O   VAL A  97      11.342 149.603   5.050  0.00  0.00      PROA O  
ATOM    797  CB  VAL A  97       9.683 149.540   2.407  0.00  0.00      PROA C  
ATOM    798  CG1 VAL A  97       8.617 148.661   3.074  0.00  0.00      PROA C  
ATOM    799  CG2 VAL A  97       9.130 150.119   1.089  0.00  0.00      PROA C  
ATOM    800  N   VAL A  98       9.413 150.586   5.653  0.00  0.00      PROA N  
ATOM    801  CA  VAL A  98       9.494 150.162   7.041  0.00  0.00      PROA C  
ATOM    802  C   VAL A  98       8.407 149.125   7.312  0.00  0.00      PROA C  
ATOM    803  O   VAL A  98       7.230 149.298   6.988  0.00  0.00      PROA O  
ATOM    804  CB  VAL A  98       9.523 151.331   8.030  0.00  0.00      PROA C  
ATOM    805  CG1 VAL A  98       8.274 152.221   7.926  0.00  0.00      PROA C  
ATOM    806  CG2 VAL A  98       9.708 150.821   9.470  0.00  0.00      PROA C  
ATOM    807  N   LEU A  99       8.815 147.962   7.856  0.00  0.00      PROA N  
ATOM    808  CA  LEU A  99       7.976 146.792   8.020  0.00  0.00      PROA C  
ATOM    809  C   LEU A  99       7.937 146.417   9.493  0.00  0.00      PROA C  
ATOM    810  O   LEU A  99       8.976 146.290  10.146  0.00  0.00      PROA O  
ATOM    811  CB  LEU A  99       8.564 145.621   7.186  0.00  0.00      PROA C  
ATOM    812  CG  LEU A  99       7.746 144.311   7.164  0.00  0.00      PROA C  
ATOM    813  CD1 LEU A  99       6.459 144.465   6.345  0.00  0.00      PROA C  
ATOM    814  CD2 LEU A  99       8.585 143.158   6.592  0.00  0.00      PROA C  
ATOM    815  N   SER A 100       6.730 146.249  10.077  0.00  0.00      PROA N  
ATOM    816  CA  SER A 100       6.585 145.783  11.456  0.00  0.00      PROA C  
ATOM    817  C   SER A 100       7.141 144.374  11.680  0.00  0.00      PROA C  
ATOM    818  O   SER A 100       7.051 143.540  10.777  0.00  0.00      PROA O  
ATOM    819  CB  SER A 100       5.126 145.862  12.000  0.00  0.00      PROA C  
ATOM    820  OG  SER A 100       5.029 145.491  13.381  0.00  0.00      PROA O  
ATOM    821  N   PRO A 101       7.701 144.027  12.839  0.00  0.00      PROA N  
ATOM    822  CA  PRO A 101       7.994 142.640  13.183  0.00  0.00      PROA C  
ATOM    823  C   PRO A 101       6.734 141.809  13.365  0.00  0.00      PROA C  
ATOM    824  O   PRO A 101       6.795 140.586  13.229  0.00  0.00      PROA O  
ATOM    825  CB  PRO A 101       8.787 142.746  14.501  0.00  0.00      PROA C  
ATOM    826  CG  PRO A 101       9.460 144.119  14.416  0.00  0.00      PROA C  
ATOM    827  CD  PRO A 101       8.397 144.969  13.722  0.00  0.00      PROA C  
ATOM    828  N   GLY A 102       5.596 142.438  13.717  0.00  0.00      PROA N  
ATOM    829  CA  GLY A 102       4.341 141.755  14.014  0.00  0.00      PROA C  
ATOM    830  C   GLY A 102       3.169 142.285  13.231  0.00  0.00      PROA C  
ATOM    831  O   GLY A 102       3.298 142.935  12.195  0.00  0.00      PROA O  
ATOM    832  N   SER A 103       1.956 142.012  13.744  0.00  0.00      PROA N  
ATOM    833  CA  SER A 103       0.692 142.359  13.100  0.00  0.00      PROA C  
ATOM    834  C   SER A 103       0.121 143.655  13.659  0.00  0.00      PROA C  
ATOM    835  O   SER A 103      -1.014 144.045  13.380  0.00  0.00      PROA O  
ATOM    836  CB  SER A 103      -0.361 141.233  13.294  0.00  0.00      PROA C  
ATOM    837  OG  SER A 103       0.147 139.977  12.840  0.00  0.00      PROA O  
ATOM    838  N   PHE A 104       0.925 144.361  14.471  0.00  0.00      PROA N  
ATOM    839  CA  PHE A 104       0.588 145.613  15.111  0.00  0.00      PROA C  
ATOM    840  C   PHE A 104       1.574 146.685  14.666  0.00  0.00      PROA C  
ATOM    841  O   PHE A 104       2.783 146.457  14.590  0.00  0.00      PROA O  
ATOM    842  CB  PHE A 104       0.592 145.423  16.662  0.00  0.00      PROA C  
ATOM    843  CG  PHE A 104       0.358 146.695  17.448  0.00  0.00      PROA C  
ATOM    844  CD1 PHE A 104       1.426 147.568  17.729  0.00  0.00      PROA C  
ATOM    845  CD2 PHE A 104      -0.915 147.003  17.955  0.00  0.00      PROA C  
ATOM    846  CE1 PHE A 104       1.218 148.750  18.451  0.00  0.00      PROA C  
ATOM    847  CE2 PHE A 104      -1.123 148.170  18.702  0.00  0.00      PROA C  
ATOM    848  CZ  PHE A 104      -0.059 149.049  18.940  0.00  0.00      PROA C  
ATOM    849  N   MET A 105       1.078 147.894  14.375  0.00  0.00      PROA N  
ATOM    850  CA  MET A 105       1.909 149.059  14.192  0.00  0.00      PROA C  
ATOM    851  C   MET A 105       1.177 150.283  14.712  0.00  0.00      PROA C  
ATOM    852  O   MET A 105      -0.023 150.456  14.517  0.00  0.00      PROA O  
ATOM    853  CB  MET A 105       2.298 149.243  12.707  0.00  0.00      PROA C  
ATOM    854  CG  MET A 105       3.074 150.527  12.372  0.00  0.00      PROA C  
ATOM    855  SD  MET A 105       3.384 150.717  10.598  0.00  0.00      PROA S  
ATOM    856  CE  MET A 105       4.760 149.551  10.414  0.00  0.00      PROA C  
ATOM    857  N   SER A 106       1.886 151.179  15.408  0.00  0.00      PROA N  
ATOM    858  CA  SER A 106       1.345 152.444  15.859  0.00  0.00      PROA C  
ATOM    859  C   SER A 106       2.167 153.538  15.217  0.00  0.00      PROA C  
ATOM    860  O   SER A 106       3.394 153.551  15.308  0.00  0.00      PROA O  
ATOM    861  CB  SER A 106       1.392 152.580  17.406  0.00  0.00      PROA C  
ATOM    862  OG  SER A 106       0.727 153.754  17.883  0.00  0.00      PROA O  
ATOM    863  N   VAL A 107       1.511 154.482  14.530  0.00  0.00      PROA N  
ATOM    864  CA  VAL A 107       2.174 155.591  13.868  0.00  0.00      PROA C  
ATOM    865  C   VAL A 107       1.734 156.851  14.581  0.00  0.00      PROA C  
ATOM    866  O   VAL A 107       0.543 157.081  14.775  0.00  0.00      PROA O  
ATOM    867  CB  VAL A 107       1.839 155.688  12.378  0.00  0.00      PROA C  
ATOM    868  CG1 VAL A 107       2.572 156.884  11.734  0.00  0.00      PROA C  
ATOM    869  CG2 VAL A 107       2.253 154.378  11.680  0.00  0.00      PROA C  
ATOM    870  N   THR A 108       2.677 157.694  15.025  0.00  0.00      PROA N  
ATOM    871  CA  THR A 108       2.354 158.919  15.744  0.00  0.00      PROA C  
ATOM    872  C   THR A 108       2.987 160.100  15.056  0.00  0.00      PROA C  
ATOM    873  O   THR A 108       4.207 160.190  14.924  0.00  0.00      PROA O  
ATOM    874  CB  THR A 108       2.770 158.907  17.212  0.00  0.00      PROA C  
ATOM    875  CG2 THR A 108       2.446 160.241  17.907  0.00  0.00      PROA C  
ATOM    876  OG1 THR A 108       2.040 157.904  17.912  0.00  0.00      PROA O  
ATOM    877  N   PHE A 109       2.153 161.051  14.610  0.00  0.00      PROA N  
ATOM    878  CA  PHE A 109       2.563 162.348  14.125  0.00  0.00      PROA C  
ATOM    879  C   PHE A 109       2.487 163.348  15.269  0.00  0.00      PROA C  
ATOM    880  O   PHE A 109       1.486 163.411  15.986  0.00  0.00      PROA O  
ATOM    881  CB  PHE A 109       1.685 162.792  12.914  0.00  0.00      PROA C  
ATOM    882  CG  PHE A 109       1.872 164.241  12.526  0.00  0.00      PROA C  
ATOM    883  CD1 PHE A 109       2.976 164.643  11.755  0.00  0.00      PROA C  
ATOM    884  CD2 PHE A 109       0.957 165.216  12.964  0.00  0.00      PROA C  
ATOM    885  CE1 PHE A 109       3.176 165.993  11.445  0.00  0.00      PROA C  
ATOM    886  CE2 PHE A 109       1.161 166.569  12.669  0.00  0.00      PROA C  
ATOM    887  CZ  PHE A 109       2.271 166.953  11.910  0.00  0.00      PROA C  
ATOM    888  N   ARG A 110       3.535 164.163  15.462  0.00  0.00      PROA N  
ATOM    889  CA  ARG A 110       3.473 165.245  16.415  0.00  0.00      PROA C  
ATOM    890  C   ARG A 110       4.092 166.493  15.811  0.00  0.00      PROA C  
ATOM    891  O   ARG A 110       5.180 166.461  15.232  0.00  0.00      PROA O  
ATOM    892  CB  ARG A 110       4.193 164.911  17.745  0.00  0.00      PROA C  
ATOM    893  CG  ARG A 110       3.766 165.845  18.900  0.00  0.00      PROA C  
ATOM    894  CD  ARG A 110       4.525 165.626  20.214  0.00  0.00      PROA C  
ATOM    895  NE  ARG A 110       5.901 166.193  20.025  0.00  0.00      PROA N  
ATOM    896  CZ  ARG A 110       6.276 167.420  20.351  0.00  0.00      PROA C  
ATOM    897  NH1 ARG A 110       5.493 168.306  20.917  0.00  0.00      PROA N1+
ATOM    898  NH2 ARG A 110       7.493 167.816  20.074  0.00  0.00      PROA N  
ATOM    899  N   SER A 111       3.397 167.633  15.958  0.00  0.00      PROA N  
ATOM    900  CA  SER A 111       3.912 168.960  15.685  0.00  0.00      PROA C  
ATOM    901  C   SER A 111       3.975 169.745  16.985  0.00  0.00      PROA C  
ATOM    902  O   SER A 111       3.097 169.658  17.848  0.00  0.00      PROA O  
ATOM    903  CB  SER A 111       3.091 169.778  14.641  0.00  0.00      PROA C  
ATOM    904  OG  SER A 111       1.743 170.029  15.054  0.00  0.00      PROA O  
ATOM    905  N   ASP A 112       5.052 170.522  17.179  0.00  0.00      PROA N  
ATOM    906  CA  ASP A 112       5.218 171.409  18.312  0.00  0.00      PROA C  
ATOM    907  C   ASP A 112       4.476 172.736  18.144  0.00  0.00      PROA C  
ATOM    908  O   ASP A 112       3.814 173.010  17.139  0.00  0.00      PROA O  
ATOM    909  CB  ASP A 112       6.733 171.624  18.625  0.00  0.00      PROA C  
ATOM    910  CG  ASP A 112       7.124 170.892  19.892  0.00  0.00      PROA C  
ATOM    911  OD1 ASP A 112       6.316 170.833  20.856  0.00  0.00      PROA O  
ATOM    912  OD2 ASP A 112       8.268 170.379  19.980  0.00  0.00      PROA O1-
ATOM    913  N   PHE A 113       4.538 173.590  19.188  0.00  0.00      PROA N  
ATOM    914  CA  PHE A 113       3.966 174.929  19.210  0.00  0.00      PROA C  
ATOM    915  C   PHE A 113       4.516 175.839  18.111  0.00  0.00      PROA C  
ATOM    916  O   PHE A 113       3.783 176.571  17.446  0.00  0.00      PROA O  
ATOM    917  CB  PHE A 113       4.250 175.628  20.571  0.00  0.00      PROA C  
ATOM    918  CG  PHE A 113       3.712 174.828  21.727  0.00  0.00      PROA C  
ATOM    919  CD1 PHE A 113       2.355 174.917  22.077  0.00  0.00      PROA C  
ATOM    920  CD2 PHE A 113       4.568 174.042  22.522  0.00  0.00      PROA C  
ATOM    921  CE1 PHE A 113       1.857 174.224  23.188  0.00  0.00      PROA C  
ATOM    922  CE2 PHE A 113       4.072 173.341  23.628  0.00  0.00      PROA C  
ATOM    923  CZ  PHE A 113       2.714 173.431  23.960  0.00  0.00      PROA C  
ATOM    924  N   SER A 114       5.841 175.795  17.889  0.00  0.00      PROA N  
ATOM    925  CA  SER A 114       6.532 176.623  16.913  0.00  0.00      PROA C  
ATOM    926  C   SER A 114       6.740 175.914  15.582  0.00  0.00      PROA C  
ATOM    927  O   SER A 114       7.416 174.888  15.501  0.00  0.00      PROA O  
ATOM    928  CB  SER A 114       7.920 177.105  17.431  0.00  0.00      PROA C  
ATOM    929  OG  SER A 114       8.746 176.020  17.878  0.00  0.00      PROA O  
ATOM    930  N   ASN A 115       6.187 176.478  14.490  0.00  0.00      PROA N  
ATOM    931  CA  ASN A 115       6.546 176.080  13.138  0.00  0.00      PROA C  
ATOM    932  C   ASN A 115       6.364 177.301  12.238  0.00  0.00      PROA C  
ATOM    933  O   ASN A 115       5.379 177.467  11.519  0.00  0.00      PROA O  
ATOM    934  CB  ASN A 115       5.871 174.765  12.617  0.00  0.00      PROA C  
ATOM    935  CG  ASN A 115       4.376 174.827  12.307  0.00  0.00      PROA C  
ATOM    936  ND2 ASN A 115       3.550 175.137  13.330  0.00  0.00      PROA N  
ATOM    937  OD1 ASN A 115       3.939 174.587  11.177  0.00  0.00      PROA O  
ATOM    938  N   GLU A 116       7.319 178.252  12.327  0.00  0.00      PROA N  
ATOM    939  CA  GLU A 116       7.333 179.468  11.529  0.00  0.00      PROA C  
ATOM    940  C   GLU A 116       7.434 179.214  10.024  0.00  0.00      PROA C  
ATOM    941  O   GLU A 116       6.661 179.758   9.232  0.00  0.00      PROA O  
ATOM    942  CB  GLU A 116       8.463 180.432  11.988  0.00  0.00      PROA C  
ATOM    943  CG  GLU A 116       8.216 181.110  13.366  0.00  0.00      PROA C  
ATOM    944  CD  GLU A 116       8.316 180.162  14.559  0.00  0.00      PROA C  
ATOM    945  OE1 GLU A 116       9.395 179.543  14.757  0.00  0.00      PROA O  
ATOM    946  OE2 GLU A 116       7.321 180.033  15.321  0.00  0.00      PROA O1-
ATOM    947  N   GLU A 117       8.354 178.320   9.596  0.00  0.00      PROA N  
ATOM    948  CA  GLU A 117       8.303 177.703   8.280  0.00  0.00      PROA C  
ATOM    949  C   GLU A 117       7.105 176.762   8.154  0.00  0.00      PROA C  
ATOM    950  O   GLU A 117       6.800 175.985   9.060  0.00  0.00      PROA O  
ATOM    951  CB  GLU A 117       9.620 176.970   7.899  0.00  0.00      PROA C  
ATOM    952  CG  GLU A 117      10.796 177.917   7.548  0.00  0.00      PROA C  
ATOM    953  CD  GLU A 117      12.069 177.155   7.183  0.00  0.00      PROA C  
ATOM    954  OE1 GLU A 117      12.091 176.442   6.142  0.00  0.00      PROA O  
ATOM    955  OE2 GLU A 117      13.080 177.268   7.927  0.00  0.00      PROA O1-
ATOM    956  N   ARG A 118       6.380 176.818   7.021  0.00  0.00      PROA N  
ATOM    957  CA  ARG A 118       5.175 176.033   6.845  0.00  0.00      PROA C  
ATOM    958  C   ARG A 118       5.431 174.795   6.000  0.00  0.00      PROA C  
ATOM    959  O   ARG A 118       5.594 174.843   4.780  0.00  0.00      PROA O  
ATOM    960  CB  ARG A 118       4.021 176.908   6.293  0.00  0.00      PROA C  
ATOM    961  CG  ARG A 118       3.572 178.031   7.262  0.00  0.00      PROA C  
ATOM    962  CD  ARG A 118       3.287 177.606   8.714  0.00  0.00      PROA C  
ATOM    963  NE  ARG A 118       2.203 176.569   8.712  0.00  0.00      PROA N  
ATOM    964  CZ  ARG A 118       0.934 176.774   9.024  0.00  0.00      PROA C  
ATOM    965  NH1 ARG A 118       0.411 177.970   9.169  0.00  0.00      PROA N1+
ATOM    966  NH2 ARG A 118       0.156 175.725   9.188  0.00  0.00      PROA N  
ATOM    967  N   PHE A 119       5.478 173.632   6.674  0.00  0.00      PROA N  
ATOM    968  CA  PHE A 119       5.766 172.339   6.086  0.00  0.00      PROA C  
ATOM    969  C   PHE A 119       4.483 171.602   5.754  0.00  0.00      PROA C  
ATOM    970  O   PHE A 119       3.501 171.678   6.491  0.00  0.00      PROA O  
ATOM    971  CB  PHE A 119       6.599 171.458   7.047  0.00  0.00      PROA C  
ATOM    972  CG  PHE A 119       7.932 172.082   7.331  0.00  0.00      PROA C  
ATOM    973  CD1 PHE A 119       8.078 173.001   8.382  0.00  0.00      PROA C  
ATOM    974  CD2 PHE A 119       9.067 171.710   6.591  0.00  0.00      PROA C  
ATOM    975  CE1 PHE A 119       9.319 173.581   8.650  0.00  0.00      PROA C  
ATOM    976  CE2 PHE A 119      10.319 172.263   6.881  0.00  0.00      PROA C  
ATOM    977  CZ  PHE A 119      10.444 173.209   7.906  0.00  0.00      PROA C  
ATOM    978  N   THR A 120       4.446 170.864   4.624  0.00  0.00      PROA N  
ATOM    979  CA  THR A 120       3.233 170.194   4.146  0.00  0.00      PROA C  
ATOM    980  C   THR A 120       2.840 168.984   4.971  0.00  0.00      PROA C  
ATOM    981  O   THR A 120       1.688 168.554   4.952  0.00  0.00      PROA O  
ATOM    982  CB  THR A 120       3.319 169.716   2.691  0.00  0.00      PROA C  
ATOM    983  CG2 THR A 120       3.497 170.932   1.770  0.00  0.00      PROA C  
ATOM    984  OG1 THR A 120       4.424 168.842   2.462  0.00  0.00      PROA O  
ATOM    985  N   GLY A 121       3.794 168.390   5.715  0.00  0.00      PROA N  
ATOM    986  CA  GLY A 121       3.607 167.103   6.365  0.00  0.00      PROA C  
ATOM    987  C   GLY A 121       3.891 165.970   5.423  0.00  0.00      PROA C  
ATOM    988  O   GLY A 121       4.682 166.097   4.486  0.00  0.00      PROA O  
ATOM    989  N   PHE A 122       3.256 164.816   5.662  0.00  0.00      PROA N  
ATOM    990  CA  PHE A 122       3.508 163.616   4.900  0.00  0.00      PROA C  
ATOM    991  C   PHE A 122       2.201 162.988   4.425  0.00  0.00      PROA C  
ATOM    992  O   PHE A 122       1.105 163.244   4.933  0.00  0.00      PROA O  
ATOM    993  CB  PHE A 122       4.358 162.587   5.715  0.00  0.00      PROA C  
ATOM    994  CG  PHE A 122       3.578 161.877   6.800  0.00  0.00      PROA C  
ATOM    995  CD1 PHE A 122       3.319 162.511   8.022  0.00  0.00      PROA C  
ATOM    996  CD2 PHE A 122       3.087 160.575   6.596  0.00  0.00      PROA C  
ATOM    997  CE1 PHE A 122       2.550 161.879   9.007  0.00  0.00      PROA C  
ATOM    998  CE2 PHE A 122       2.340 159.928   7.588  0.00  0.00      PROA C  
ATOM    999  CZ  PHE A 122       2.069 160.583   8.796  0.00  0.00      PROA C  
ATOM   1000  N   ASP A 123       2.335 162.119   3.413  0.00  0.00      PROA N  
ATOM   1001  CA  ASP A 123       1.299 161.228   2.956  0.00  0.00      PROA C  
ATOM   1002  C   ASP A 123       1.950 159.851   2.868  0.00  0.00      PROA C  
ATOM   1003  O   ASP A 123       3.043 159.699   2.322  0.00  0.00      PROA O  
ATOM   1004  CB  ASP A 123       0.728 161.728   1.601  0.00  0.00      PROA C  
ATOM   1005  CG  ASP A 123      -0.431 160.893   1.078  0.00  0.00      PROA C  
ATOM   1006  OD1 ASP A 123      -1.241 160.377   1.892  0.00  0.00      PROA O  
ATOM   1007  OD2 ASP A 123      -0.621 160.859  -0.169  0.00  0.00      PROA O1-
ATOM   1008  N   ALA A 124       1.336 158.818   3.450  0.00  0.00      PROA N  
ATOM   1009  CA  ALA A 124       1.877 157.486   3.488  0.00  0.00      PROA C  
ATOM   1010  C   ALA A 124       0.760 156.475   3.319  0.00  0.00      PROA C  
ATOM   1011  O   ALA A 124      -0.416 156.752   3.551  0.00  0.00      PROA O  
ATOM   1012  CB  ALA A 124       2.616 157.222   4.816  0.00  0.00      PROA C  
ATOM   1013  N   HIS A 125       1.104 155.259   2.876  0.00  0.00      PROA N  
ATOM   1014  CA  HIS A 125       0.142 154.181   2.740  0.00  0.00      PROA C  
ATOM   1015  C   HIS A 125       0.618 152.996   3.547  0.00  0.00      PROA C  
ATOM   1016  O   HIS A 125       1.809 152.676   3.569  0.00  0.00      PROA O  
ATOM   1017  CB  HIS A 125      -0.100 153.726   1.281  0.00  0.00      PROA C  
ATOM   1018  CG  HIS A 125      -0.795 154.732   0.387  0.00  0.00      PROA C  
ATOM   1019  CD2 HIS A 125      -1.901 154.572  -0.397  0.00  0.00      PROA C  
ATOM   1020  ND1 HIS A 125      -0.336 156.006   0.119  0.00  0.00      PROA N  
ATOM   1021  CE1 HIS A 125      -1.177 156.557  -0.792  0.00  0.00      PROA C  
ATOM   1022  NE2 HIS A 125      -2.144 155.723  -1.139  0.00  0.00      PROA N  
ATOM   1023  N   TYR A 126      -0.324 152.322   4.232  0.00  0.00      PROA N  
ATOM   1024  CA  TYR A 126      -0.055 151.138   5.018  0.00  0.00      PROA C  
ATOM   1025  C   TYR A 126      -0.625 149.941   4.277  0.00  0.00      PROA C  
ATOM   1026  O   TYR A 126      -1.685 149.994   3.649  0.00  0.00      PROA O  
ATOM   1027  CB  TYR A 126      -0.567 151.234   6.488  0.00  0.00      PROA C  
ATOM   1028  CG  TYR A 126      -2.062 151.130   6.664  0.00  0.00      PROA C  
ATOM   1029  CD1 TYR A 126      -2.672 149.881   6.883  0.00  0.00      PROA C  
ATOM   1030  CD2 TYR A 126      -2.855 152.287   6.707  0.00  0.00      PROA C  
ATOM   1031  CE1 TYR A 126      -4.048 149.792   7.132  0.00  0.00      PROA C  
ATOM   1032  CE2 TYR A 126      -4.227 152.204   6.968  0.00  0.00      PROA C  
ATOM   1033  CZ  TYR A 126      -4.824 150.957   7.178  0.00  0.00      PROA C  
ATOM   1034  OH  TYR A 126      -6.208 150.880   7.422  0.00  0.00      PROA O  
ATOM   1035  N   MET A 127       0.148 148.849   4.275  0.00  0.00      PROA N  
ATOM   1036  CA  MET A 127      -0.069 147.714   3.418  0.00  0.00      PROA C  
ATOM   1037  C   MET A 127       0.170 146.438   4.218  0.00  0.00      PROA C  
ATOM   1038  O   MET A 127       1.259 146.219   4.746  0.00  0.00      PROA O  
ATOM   1039  CB  MET A 127       0.960 147.818   2.256  0.00  0.00      PROA C  
ATOM   1040  CG  MET A 127       0.852 149.128   1.432  0.00  0.00      PROA C  
ATOM   1041  SD  MET A 127       2.105 149.312   0.130  0.00  0.00      PROA S  
ATOM   1042  CE  MET A 127       3.377 150.002   1.230  0.00  0.00      PROA C  
ATOM   1043  N   ALA A 128      -0.829 145.547   4.363  0.00  0.00      PROA N  
ATOM   1044  CA  ALA A 128      -0.604 144.222   4.905  0.00  0.00      PROA C  
ATOM   1045  C   ALA A 128       0.250 143.318   4.006  0.00  0.00      PROA C  
ATOM   1046  O   ALA A 128       0.118 143.306   2.779  0.00  0.00      PROA O  
ATOM   1047  CB  ALA A 128      -1.932 143.544   5.270  0.00  0.00      PROA C  
ATOM   1048  N   VAL A 129       1.168 142.553   4.627  0.00  0.00      PROA N  
ATOM   1049  CA  VAL A 129       2.144 141.704   3.962  0.00  0.00      PROA C  
ATOM   1050  C   VAL A 129       2.104 140.310   4.572  0.00  0.00      PROA C  
ATOM   1051  O   VAL A 129       2.158 140.141   5.788  0.00  0.00      PROA O  
ATOM   1052  CB  VAL A 129       3.562 142.279   4.059  0.00  0.00      PROA C  
ATOM   1053  CG1 VAL A 129       4.627 141.300   3.521  0.00  0.00      PROA C  
ATOM   1054  CG2 VAL A 129       3.623 143.592   3.255  0.00  0.00      PROA C  
ATOM   1055  N   ASP A 130       1.986 139.257   3.742  0.00  0.00      PROA N  
ATOM   1056  CA  ASP A 130       1.945 137.872   4.179  0.00  0.00      PROA C  
ATOM   1057  C   ASP A 130       3.193 137.396   4.957  0.00  0.00      PROA C  
ATOM   1058  O   ASP A 130       4.334 137.629   4.549  0.00  0.00      PROA O  
ATOM   1059  CB  ASP A 130       1.701 137.011   2.912  0.00  0.00      PROA C  
ATOM   1060  CG  ASP A 130       1.443 135.545   3.226  0.00  0.00      PROA C  
ATOM   1061  OD1 ASP A 130       0.808 135.248   4.272  0.00  0.00      PROA O  
ATOM   1062  OD2 ASP A 130       1.770 134.695   2.352  0.00  0.00      PROA O1-
ATOM   1063  N   VAL A 131       3.008 136.696   6.097  0.00  0.00      PROA N  
ATOM   1064  CA  VAL A 131       4.087 136.049   6.835  0.00  0.00      PROA C  
ATOM   1065  C   VAL A 131       4.544 134.765   6.147  0.00  0.00      PROA C  
ATOM   1066  O   VAL A 131       3.762 133.836   5.937  0.00  0.00      PROA O  
ATOM   1067  CB  VAL A 131       3.712 135.711   8.285  0.00  0.00      PROA C  
ATOM   1068  CG1 VAL A 131       4.837 134.939   9.010  0.00  0.00      PROA C  
ATOM   1069  CG2 VAL A 131       3.459 137.001   9.074  0.00  0.00      PROA C  
ATOM   1070  N   ASP A 132       5.849 134.661   5.804  0.00  0.00      PROA N  
ATOM   1071  CA  ASP A 132       6.456 133.420   5.355  0.00  0.00      PROA C  
ATOM   1072  C   ASP A 132       6.781 132.528   6.564  0.00  0.00      PROA C  
ATOM   1073  O   ASP A 132       7.904 132.489   7.074  0.00  0.00      PROA O  
ATOM   1074  CB  ASP A 132       7.686 133.741   4.459  0.00  0.00      PROA C  
ATOM   1075  CG  ASP A 132       8.300 132.522   3.780  0.00  0.00      PROA C  
ATOM   1076  OD1 ASP A 132       7.775 131.386   3.910  0.00  0.00      PROA O  
ATOM   1077  OD2 ASP A 132       9.320 132.712   3.061  0.00  0.00      PROA O1-
ATOM   1078  N   GLU A 133       5.753 131.825   7.083  0.00  0.00      PROA N  
ATOM   1079  CA  GLU A 133       5.781 131.131   8.356  0.00  0.00      PROA C  
ATOM   1080  C   GLU A 133       6.846 130.063   8.527  0.00  0.00      PROA C  
ATOM   1081  O   GLU A 133       7.526 130.003   9.550  0.00  0.00      PROA O  
ATOM   1082  CB  GLU A 133       4.386 130.496   8.613  0.00  0.00      PROA C  
ATOM   1083  CG  GLU A 133       3.328 131.506   9.129  0.00  0.00      PROA C  
ATOM   1084  CD  GLU A 133       3.529 131.909  10.593  0.00  0.00      PROA C  
ATOM   1085  OE1 GLU A 133       4.503 131.447  11.250  0.00  0.00      PROA O  
ATOM   1086  OE2 GLU A 133       2.676 132.677  11.116  0.00  0.00      PROA O1-
ATOM   1087  N   CYS A 134       7.012 129.185   7.523  0.00  0.00      PROA N  
ATOM   1088  CA  CYS A 134       7.911 128.044   7.585  0.00  0.00      PROA C  
ATOM   1089  C   CYS A 134       9.391 128.385   7.678  0.00  0.00      PROA C  
ATOM   1090  O   CYS A 134      10.131 127.786   8.457  0.00  0.00      PROA O  
ATOM   1091  CB  CYS A 134       7.647 127.080   6.410  0.00  0.00      PROA C  
ATOM   1092  SG  CYS A 134       5.901 126.571   6.382  0.00  0.00      PROA S  
ATOM   1093  N   LYS A 135       9.865 129.375   6.897  0.00  0.00      PROA N  
ATOM   1094  CA  LYS A 135      11.213 129.910   7.026  0.00  0.00      PROA C  
ATOM   1095  C   LYS A 135      11.479 130.605   8.360  0.00  0.00      PROA C  
ATOM   1096  O   LYS A 135      12.518 130.419   8.996  0.00  0.00      PROA O  
ATOM   1097  CB  LYS A 135      11.579 130.845   5.841  0.00  0.00      PROA C  
ATOM   1098  CG  LYS A 135      12.031 130.121   4.553  0.00  0.00      PROA C  
ATOM   1099  CD  LYS A 135      10.976 129.185   3.933  0.00  0.00      PROA C  
ATOM   1100  CE  LYS A 135      11.283 128.718   2.498  0.00  0.00      PROA C  
ATOM   1101  NZ  LYS A 135      12.524 127.906   2.445  0.00  0.00      PROA N1+
ATOM   1102  N   GLU A 136      10.508 131.422   8.812  0.00  0.00      PROA N  
ATOM   1103  CA  GLU A 136      10.560 132.217  10.025  0.00  0.00      PROA C  
ATOM   1104  C   GLU A 136      10.698 131.399  11.312  0.00  0.00      PROA C  
ATOM   1105  O   GLU A 136      11.447 131.744  12.227  0.00  0.00      PROA O  
ATOM   1106  CB  GLU A 136       9.294 133.114  10.087  0.00  0.00      PROA C  
ATOM   1107  CG  GLU A 136       9.267 134.181  11.210  0.00  0.00      PROA C  
ATOM   1108  CD  GLU A 136      10.156 135.381  10.894  0.00  0.00      PROA C  
ATOM   1109  OE1 GLU A 136      11.408 135.267  10.961  0.00  0.00      PROA O  
ATOM   1110  OE2 GLU A 136       9.602 136.473  10.584  0.00  0.00      PROA O1-
ATOM   1111  N   ARG A 137       9.991 130.257  11.407  0.00  0.00      PROA N  
ATOM   1112  CA  ARG A 137       9.797 129.563  12.666  0.00  0.00      PROA C  
ATOM   1113  C   ARG A 137      10.918 128.603  13.050  0.00  0.00      PROA C  
ATOM   1114  O   ARG A 137      10.858 127.931  14.079  0.00  0.00      PROA O  
ATOM   1115  CB  ARG A 137       8.467 128.779  12.619  0.00  0.00      PROA C  
ATOM   1116  CG  ARG A 137       8.418 127.691  11.521  0.00  0.00      PROA C  
ATOM   1117  CD  ARG A 137       7.087 126.941  11.427  0.00  0.00      PROA C  
ATOM   1118  NE  ARG A 137       6.015 127.968  11.226  0.00  0.00      PROA N  
ATOM   1119  CZ  ARG A 137       4.808 127.860  11.756  0.00  0.00      PROA C  
ATOM   1120  NH1 ARG A 137       4.303 126.688  12.075  0.00  0.00      PROA N1+
ATOM   1121  NH2 ARG A 137       4.078 128.927  11.970  0.00  0.00      PROA N  
ATOM   1122  N   GLU A 138      12.023 128.568  12.281  0.00  0.00      PROA N  
ATOM   1123  CA  GLU A 138      13.214 127.794  12.594  0.00  0.00      PROA C  
ATOM   1124  C   GLU A 138      13.826 128.122  13.959  0.00  0.00      PROA C  
ATOM   1125  O   GLU A 138      14.244 127.228  14.699  0.00  0.00      PROA O  
ATOM   1126  CB  GLU A 138      14.282 127.973  11.481  0.00  0.00      PROA C  
ATOM   1127  CG  GLU A 138      13.919 127.269  10.148  0.00  0.00      PROA C  
ATOM   1128  CD  GLU A 138      14.003 125.748  10.248  0.00  0.00      PROA C  
ATOM   1129  OE1 GLU A 138      12.959 125.061  10.087  0.00  0.00      PROA O  
ATOM   1130  OE2 GLU A 138      15.123 125.214  10.471  0.00  0.00      PROA O1-
ATOM   1131  N   ASP A 139      13.854 129.416  14.345  0.00  0.00      PROA N  
ATOM   1132  CA  ASP A 139      14.320 129.838  15.654  0.00  0.00      PROA C  
ATOM   1133  C   ASP A 139      13.163 130.073  16.642  0.00  0.00      PROA C  
ATOM   1134  O   ASP A 139      13.381 130.500  17.778  0.00  0.00      PROA O  
ATOM   1135  CB  ASP A 139      15.315 131.038  15.531  0.00  0.00      PROA C  
ATOM   1136  CG  ASP A 139      14.735 132.389  15.134  0.00  0.00      PROA C  
ATOM   1137  OD1 ASP A 139      13.508 132.532  14.909  0.00  0.00      PROA O  
ATOM   1138  OD2 ASP A 139      15.543 133.356  15.044  0.00  0.00      PROA O1-
ATOM   1139  N   GLU A 140      11.909 129.740  16.263  0.00  0.00      PROA N  
ATOM   1140  CA  GLU A 140      10.767 129.755  17.162  0.00  0.00      PROA C  
ATOM   1141  C   GLU A 140      10.589 128.420  17.886  0.00  0.00      PROA C  
ATOM   1142  O   GLU A 140      10.958 127.350  17.397  0.00  0.00      PROA O  
ATOM   1143  CB  GLU A 140       9.443 130.172  16.467  0.00  0.00      PROA C  
ATOM   1144  CG  GLU A 140       9.449 131.653  16.005  0.00  0.00      PROA C  
ATOM   1145  CD  GLU A 140       8.095 132.179  15.528  0.00  0.00      PROA C  
ATOM   1146  OE1 GLU A 140       7.089 131.421  15.497  0.00  0.00      PROA O  
ATOM   1147  OE2 GLU A 140       8.024 133.393  15.190  0.00  0.00      PROA O1-
ATOM   1148  N   GLU A 141      10.042 128.466  19.117  0.00  0.00      PROA N  
ATOM   1149  CA  GLU A 141       9.842 127.316  19.984  0.00  0.00      PROA C  
ATOM   1150  C   GLU A 141       8.909 126.222  19.455  0.00  0.00      PROA C  
ATOM   1151  O   GLU A 141       9.180 125.030  19.610  0.00  0.00      PROA O  
ATOM   1152  CB  GLU A 141       9.352 127.761  21.393  0.00  0.00      PROA C  
ATOM   1153  CG  GLU A 141      10.419 128.463  22.278  0.00  0.00      PROA C  
ATOM   1154  CD  GLU A 141      10.840 129.847  21.790  0.00  0.00      PROA C  
ATOM   1155  OE1 GLU A 141       9.955 130.714  21.564  0.00  0.00      PROA O  
ATOM   1156  OE2 GLU A 141      12.067 130.091  21.645  0.00  0.00      PROA O1-
ATOM   1157  N   LEU A 142       7.774 126.609  18.836  0.00  0.00      PROA N  
ATOM   1158  CA  LEU A 142       6.666 125.714  18.541  0.00  0.00      PROA C  
ATOM   1159  C   LEU A 142       6.915 124.853  17.301  0.00  0.00      PROA C  
ATOM   1160  O   LEU A 142       7.465 123.754  17.394  0.00  0.00      PROA O  
ATOM   1161  CB  LEU A 142       5.320 126.494  18.419  0.00  0.00      PROA C  
ATOM   1162  CG  LEU A 142       4.783 127.177  19.708  0.00  0.00      PROA C  
ATOM   1163  CD1 LEU A 142       4.887 126.286  20.955  0.00  0.00      PROA C  
ATOM   1164  CD2 LEU A 142       5.404 128.560  19.971  0.00  0.00      PROA C  
ATOM   1165  N   SER A 143       6.495 125.329  16.109  0.00  0.00      PROA N  
ATOM   1166  CA  SER A 143       6.735 124.658  14.834  0.00  0.00      PROA C  
ATOM   1167  C   SER A 143       5.940 123.395  14.557  0.00  0.00      PROA C  
ATOM   1168  O   SER A 143       5.412 122.726  15.444  0.00  0.00      PROA O  
ATOM   1169  CB  SER A 143       8.235 124.459  14.465  0.00  0.00      PROA C  
ATOM   1170  OG  SER A 143       8.838 125.733  14.248  0.00  0.00      PROA O  
ATOM   1171  N   CYS A 144       5.786 123.059  13.259  0.00  0.00      PROA N  
ATOM   1172  CA  CYS A 144       5.307 121.757  12.820  0.00  0.00      PROA C  
ATOM   1173  C   CYS A 144       6.288 120.648  13.189  0.00  0.00      PROA C  
ATOM   1174  O   CYS A 144       7.501 120.834  13.075  0.00  0.00      PROA O  
ATOM   1175  CB  CYS A 144       5.117 121.733  11.281  0.00  0.00      PROA C  
ATOM   1176  SG  CYS A 144       4.040 123.067  10.668  0.00  0.00      PROA S  
ATOM   1177  N   ASP A 145       5.813 119.461  13.631  0.00  0.00      PROA N  
ATOM   1178  CA  ASP A 145       6.708 118.338  13.897  0.00  0.00      PROA C  
ATOM   1179  C   ASP A 145       7.463 117.847  12.661  0.00  0.00      PROA C  
ATOM   1180  O   ASP A 145       8.678 117.640  12.690  0.00  0.00      PROA O  
ATOM   1181  CB  ASP A 145       5.936 117.122  14.482  0.00  0.00      PROA C  
ATOM   1182  CG  ASP A 145       5.582 117.277  15.952  0.00  0.00      PROA C  
ATOM   1183  OD1 ASP A 145       5.881 118.317  16.593  0.00  0.00      PROA O  
ATOM   1184  OD2 ASP A 145       4.966 116.312  16.481  0.00  0.00      PROA O1-
ATOM   1185  N   HIS A 146       6.743 117.672  11.536  0.00  0.00      PROA N  
ATOM   1186  CA  HIS A 146       7.293 117.084  10.329  0.00  0.00      PROA C  
ATOM   1187  C   HIS A 146       7.287 118.067   9.176  0.00  0.00      PROA C  
ATOM   1188  O   HIS A 146       8.340 118.588   8.804  0.00  0.00      PROA O  
ATOM   1189  CB  HIS A 146       6.582 115.753   9.996  0.00  0.00      PROA C  
ATOM   1190  CG  HIS A 146       6.889 114.701  11.039  0.00  0.00      PROA C  
ATOM   1191  CD2 HIS A 146       7.997 114.539  11.817  0.00  0.00      PROA C  
ATOM   1192  ND1 HIS A 146       6.018 113.703  11.426  0.00  0.00      PROA N  
ATOM   1193  CE1 HIS A 146       6.631 112.991  12.404  0.00  0.00      PROA C  
ATOM   1194  NE2 HIS A 146       7.841 113.453  12.666  0.00  0.00      PROA N  
ATOM   1195  N   TYR A 147       6.117 118.358   8.574  0.00  0.00      PROA N  
ATOM   1196  CA  TYR A 147       6.041 119.207   7.397  0.00  0.00      PROA C  
ATOM   1197  C   TYR A 147       5.284 120.500   7.675  0.00  0.00      PROA C  
ATOM   1198  O   TYR A 147       4.263 120.520   8.363  0.00  0.00      PROA O  
ATOM   1199  CB  TYR A 147       5.387 118.470   6.200  0.00  0.00      PROA C  
ATOM   1200  CG  TYR A 147       6.152 117.232   5.822  0.00  0.00      PROA C  
ATOM   1201  CD1 TYR A 147       7.490 117.330   5.403  0.00  0.00      PROA C  
ATOM   1202  CD2 TYR A 147       5.527 115.974   5.812  0.00  0.00      PROA C  
ATOM   1203  CE1 TYR A 147       8.199 116.190   5.000  0.00  0.00      PROA C  
ATOM   1204  CE2 TYR A 147       6.232 114.833   5.403  0.00  0.00      PROA C  
ATOM   1205  CZ  TYR A 147       7.568 114.941   4.999  0.00  0.00      PROA C  
ATOM   1206  OH  TYR A 147       8.274 113.795   4.576  0.00  0.00      PROA O  
ATOM   1207  N   CYS A 148       5.812 121.624   7.147  0.00  0.00      PROA N  
ATOM   1208  CA  CYS A 148       5.241 122.954   7.265  0.00  0.00      PROA C  
ATOM   1209  C   CYS A 148       4.882 123.469   5.885  0.00  0.00      PROA C  
ATOM   1210  O   CYS A 148       5.628 123.290   4.918  0.00  0.00      PROA O  
ATOM   1211  CB  CYS A 148       6.240 123.948   7.930  0.00  0.00      PROA C  
ATOM   1212  SG  CYS A 148       5.608 125.649   8.177  0.00  0.00      PROA S  
ATOM   1213  N   HIS A 149       3.718 124.134   5.773  0.00  0.00      PROA N  
ATOM   1214  CA  HIS A 149       3.215 124.635   4.514  0.00  0.00      PROA C  
ATOM   1215  C   HIS A 149       2.594 125.999   4.747  0.00  0.00      PROA C  
ATOM   1216  O   HIS A 149       1.885 126.213   5.730  0.00  0.00      PROA O  
ATOM   1217  CB  HIS A 149       2.143 123.673   3.987  0.00  0.00      PROA C  
ATOM   1218  CG  HIS A 149       2.586 122.247   4.133  0.00  0.00      PROA C  
ATOM   1219  CD2 HIS A 149       2.384 121.401   5.180  0.00  0.00      PROA C  
ATOM   1220  ND1 HIS A 149       3.278 121.520   3.190  0.00  0.00      PROA N  
ATOM   1221  CE1 HIS A 149       3.480 120.288   3.714  0.00  0.00      PROA C  
ATOM   1222  NE2 HIS A 149       2.951 120.170   4.918  0.00  0.00      PROA N  
ATOM   1223  N   ASN A 150       2.872 126.972   3.861  0.00  0.00      PROA N  
ATOM   1224  CA  ASN A 150       2.517 128.363   4.069  0.00  0.00      PROA C  
ATOM   1225  C   ASN A 150       1.579 128.865   2.973  0.00  0.00      PROA C  
ATOM   1226  O   ASN A 150       1.822 128.680   1.779  0.00  0.00      PROA O  
ATOM   1227  CB  ASN A 150       3.825 129.199   4.174  0.00  0.00      PROA C  
ATOM   1228  CG  ASN A 150       3.640 130.716   4.195  0.00  0.00      PROA C  
ATOM   1229  ND2 ASN A 150       2.870 131.235   5.175  0.00  0.00      PROA N  
ATOM   1230  OD1 ASN A 150       4.184 131.431   3.349  0.00  0.00      PROA O  
ATOM   1231  N   TYR A 151       0.486 129.532   3.378  0.00  0.00      PROA N  
ATOM   1232  CA  TYR A 151      -0.521 130.088   2.499  0.00  0.00      PROA C  
ATOM   1233  C   TYR A 151      -0.785 131.513   2.961  0.00  0.00      PROA C  
ATOM   1234  O   TYR A 151      -0.357 131.914   4.043  0.00  0.00      PROA O  
ATOM   1235  CB  TYR A 151      -1.831 129.240   2.492  0.00  0.00      PROA C  
ATOM   1236  CG  TYR A 151      -2.525 129.123   3.829  0.00  0.00      PROA C  
ATOM   1237  CD1 TYR A 151      -3.445 130.100   4.242  0.00  0.00      PROA C  
ATOM   1238  CD2 TYR A 151      -2.341 127.984   4.632  0.00  0.00      PROA C  
ATOM   1239  CE1 TYR A 151      -4.132 129.972   5.456  0.00  0.00      PROA C  
ATOM   1240  CE2 TYR A 151      -3.053 127.836   5.830  0.00  0.00      PROA C  
ATOM   1241  CZ  TYR A 151      -3.938 128.835   6.249  0.00  0.00      PROA C  
ATOM   1242  OH  TYR A 151      -4.640 128.689   7.465  0.00  0.00      PROA O  
ATOM   1243  N   ILE A 152      -1.468 132.342   2.144  0.00  0.00      PROA N  
ATOM   1244  CA  ILE A 152      -1.725 133.720   2.533  0.00  0.00      PROA C  
ATOM   1245  C   ILE A 152      -2.507 133.906   3.836  0.00  0.00      PROA C  
ATOM   1246  O   ILE A 152      -3.661 133.497   4.003  0.00  0.00      PROA O  
ATOM   1247  CB  ILE A 152      -2.266 134.590   1.411  0.00  0.00      PROA C  
ATOM   1248  CG1 ILE A 152      -2.133 136.078   1.787  0.00  0.00      PROA C  
ATOM   1249  CG2 ILE A 152      -3.709 134.205   1.025  0.00  0.00      PROA C  
ATOM   1250  CD  ILE A 152      -2.249 136.998   0.579  0.00  0.00      PROA C  
ATOM   1251  N   GLY A 153      -1.841 134.513   4.832  0.00  0.00      PROA N  
ATOM   1252  CA  GLY A 153      -2.371 134.737   6.164  0.00  0.00      PROA C  
ATOM   1253  C   GLY A 153      -2.370 133.529   7.071  0.00  0.00      PROA C  
ATOM   1254  O   GLY A 153      -3.105 133.494   8.059  0.00  0.00      PROA O  
ATOM   1255  N   GLY A 154      -1.543 132.501   6.795  0.00  0.00      PROA N  
ATOM   1256  CA  GLY A 154      -1.453 131.372   7.708  0.00  0.00      PROA C  
ATOM   1257  C   GLY A 154      -0.515 130.271   7.296  0.00  0.00      PROA C  
ATOM   1258  O   GLY A 154       0.247 130.339   6.331  0.00  0.00      PROA O  
ATOM   1259  N   TYR A 155      -0.552 129.183   8.068  0.00  0.00      PROA N  
ATOM   1260  CA  TYR A 155       0.230 127.997   7.820  0.00  0.00      PROA C  
ATOM   1261  C   TYR A 155      -0.662 126.811   8.129  0.00  0.00      PROA C  
ATOM   1262  O   TYR A 155      -1.661 126.920   8.846  0.00  0.00      PROA O  
ATOM   1263  CB  TYR A 155       1.522 127.942   8.702  0.00  0.00      PROA C  
ATOM   1264  CG  TYR A 155       1.237 127.772  10.183  0.00  0.00      PROA C  
ATOM   1265  CD1 TYR A 155       0.917 128.877  10.990  0.00  0.00      PROA C  
ATOM   1266  CD2 TYR A 155       1.269 126.493  10.769  0.00  0.00      PROA C  
ATOM   1267  CE1 TYR A 155       0.614 128.708  12.350  0.00  0.00      PROA C  
ATOM   1268  CE2 TYR A 155       0.954 126.319  12.124  0.00  0.00      PROA C  
ATOM   1269  CZ  TYR A 155       0.631 127.426  12.915  0.00  0.00      PROA C  
ATOM   1270  OH  TYR A 155       0.337 127.240  14.281  0.00  0.00      PROA O  
ATOM   1271  N   TYR A 156      -0.289 125.629   7.627  0.00  0.00      PROA N  
ATOM   1272  CA  TYR A 156      -0.816 124.398   8.161  0.00  0.00      PROA C  
ATOM   1273  C   TYR A 156       0.381 123.474   8.326  0.00  0.00      PROA C  
ATOM   1274  O   TYR A 156       1.413 123.615   7.664  0.00  0.00      PROA O  
ATOM   1275  CB  TYR A 156      -1.982 123.800   7.301  0.00  0.00      PROA C  
ATOM   1276  CG  TYR A 156      -1.550 123.213   5.978  0.00  0.00      PROA C  
ATOM   1277  CD1 TYR A 156      -1.124 121.877   5.925  0.00  0.00      PROA C  
ATOM   1278  CD2 TYR A 156      -1.595 123.960   4.787  0.00  0.00      PROA C  
ATOM   1279  CE1 TYR A 156      -0.652 121.325   4.731  0.00  0.00      PROA C  
ATOM   1280  CE2 TYR A 156      -1.139 123.402   3.581  0.00  0.00      PROA C  
ATOM   1281  CZ  TYR A 156      -0.625 122.097   3.567  0.00  0.00      PROA C  
ATOM   1282  OH  TYR A 156       0.006 121.580   2.418  0.00  0.00      PROA O  
ATOM   1283  N   CYS A 157       0.267 122.513   9.255  0.00  0.00      PROA N  
ATOM   1284  CA  CYS A 157       1.267 121.487   9.457  0.00  0.00      PROA C  
ATOM   1285  C   CYS A 157       0.706 120.172   8.978  0.00  0.00      PROA C  
ATOM   1286  O   CYS A 157      -0.507 119.961   8.929  0.00  0.00      PROA O  
ATOM   1287  CB  CYS A 157       1.650 121.298  10.943  0.00  0.00      PROA C  
ATOM   1288  SG  CYS A 157       2.333 122.796  11.703  0.00  0.00      PROA S  
ATOM   1289  N   SER A 158       1.586 119.233   8.623  0.00  0.00      PROA N  
ATOM   1290  CA  SER A 158       1.139 117.911   8.255  0.00  0.00      PROA C  
ATOM   1291  C   SER A 158       2.252 116.934   8.547  0.00  0.00      PROA C  
ATOM   1292  O   SER A 158       3.355 117.305   8.955  0.00  0.00      PROA O  
ATOM   1293  CB  SER A 158       0.698 117.820   6.774  0.00  0.00      PROA C  
ATOM   1294  OG  SER A 158      -0.013 116.607   6.496  0.00  0.00      PROA O  
ATOM   1295  N   CYS A 159       1.957 115.639   8.399  0.00  0.00      PROA N  
ATOM   1296  CA  CYS A 159       2.786 114.556   8.871  0.00  0.00      PROA C  
ATOM   1297  C   CYS A 159       3.101 113.594   7.738  0.00  0.00      PROA C  
ATOM   1298  O   CYS A 159       2.401 113.530   6.726  0.00  0.00      PROA O  
ATOM   1299  CB  CYS A 159       2.077 113.762  10.006  0.00  0.00      PROA C  
ATOM   1300  SG  CYS A 159       1.421 114.807  11.346  0.00  0.00      PROA S  
ATOM   1301  N   ARG A 160       4.184 112.797   7.890  0.00  0.00      PROA N  
ATOM   1302  CA  ARG A 160       4.439 111.620   7.073  0.00  0.00      PROA C  
ATOM   1303  C   ARG A 160       3.300 110.601   7.049  0.00  0.00      PROA C  
ATOM   1304  O   ARG A 160       2.472 110.529   7.959  0.00  0.00      PROA O  
ATOM   1305  CB  ARG A 160       5.764 110.912   7.463  0.00  0.00      PROA C  
ATOM   1306  CG  ARG A 160       7.028 111.698   7.060  0.00  0.00      PROA C  
ATOM   1307  CD  ARG A 160       8.349 110.941   7.281  0.00  0.00      PROA C  
ATOM   1308  NE  ARG A 160       8.493 110.656   8.747  0.00  0.00      PROA N  
ATOM   1309  CZ  ARG A 160       8.866 111.543   9.659  0.00  0.00      PROA C  
ATOM   1310  NH1 ARG A 160       9.267 112.756   9.355  0.00  0.00      PROA N1+
ATOM   1311  NH2 ARG A 160       8.841 111.210  10.930  0.00  0.00      PROA N  
ATOM   1312  N   PHE A 161       3.214 109.775   5.986  0.00  0.00      PROA N  
ATOM   1313  CA  PHE A 161       2.251 108.686   5.929  0.00  0.00      PROA C  
ATOM   1314  C   PHE A 161       2.475 107.672   7.068  0.00  0.00      PROA C  
ATOM   1315  O   PHE A 161       3.604 107.281   7.373  0.00  0.00      PROA O  
ATOM   1316  CB  PHE A 161       2.275 108.018   4.525  0.00  0.00      PROA C  
ATOM   1317  CG  PHE A 161       1.151 107.027   4.339  0.00  0.00      PROA C  
ATOM   1318  CD1 PHE A 161      -0.126 107.478   3.960  0.00  0.00      PROA C  
ATOM   1319  CD2 PHE A 161       1.365 105.647   4.496  0.00  0.00      PROA C  
ATOM   1320  CE1 PHE A 161      -1.174 106.570   3.757  0.00  0.00      PROA C  
ATOM   1321  CE2 PHE A 161       0.319 104.736   4.297  0.00  0.00      PROA C  
ATOM   1322  CZ  PHE A 161      -0.951 105.198   3.928  0.00  0.00      PROA C  
ATOM   1323  N   GLY A 162       1.385 107.260   7.754  0.00  0.00      PROA N  
ATOM   1324  CA  GLY A 162       1.442 106.389   8.930  0.00  0.00      PROA C  
ATOM   1325  C   GLY A 162       1.445 107.146  10.238  0.00  0.00      PROA C  
ATOM   1326  O   GLY A 162       1.504 106.552  11.314  0.00  0.00      PROA O  
ATOM   1327  N   TYR A 163       1.347 108.484  10.175  0.00  0.00      PROA N  
ATOM   1328  CA  TYR A 163       1.246 109.367  11.322  0.00  0.00      PROA C  
ATOM   1329  C   TYR A 163      -0.092 110.094  11.297  0.00  0.00      PROA C  
ATOM   1330  O   TYR A 163      -0.705 110.307  10.249  0.00  0.00      PROA O  
ATOM   1331  CB  TYR A 163       2.362 110.444  11.372  0.00  0.00      PROA C  
ATOM   1332  CG  TYR A 163       3.736 109.880  11.619  0.00  0.00      PROA C  
ATOM   1333  CD1 TYR A 163       4.455 109.263  10.581  0.00  0.00      PROA C  
ATOM   1334  CD2 TYR A 163       4.376 110.083  12.855  0.00  0.00      PROA C  
ATOM   1335  CE1 TYR A 163       5.779 108.850  10.772  0.00  0.00      PROA C  
ATOM   1336  CE2 TYR A 163       5.703 109.675  13.049  0.00  0.00      PROA C  
ATOM   1337  CZ  TYR A 163       6.405 109.063  12.003  0.00  0.00      PROA C  
ATOM   1338  OH  TYR A 163       7.757 108.696  12.160  0.00  0.00      PROA O  
ATOM   1339  N   ILE A 164      -0.571 110.493  12.485  0.00  0.00      PROA N  
ATOM   1340  CA  ILE A 164      -1.839 111.164  12.688  0.00  0.00      PROA C  
ATOM   1341  C   ILE A 164      -1.555 112.586  13.152  0.00  0.00      PROA C  
ATOM   1342  O   ILE A 164      -0.927 112.819  14.187  0.00  0.00      PROA O  
ATOM   1343  CB  ILE A 164      -2.712 110.441  13.720  0.00  0.00      PROA C  
ATOM   1344  CG1 ILE A 164      -2.930 108.942  13.376  0.00  0.00      PROA C  
ATOM   1345  CG2 ILE A 164      -4.058 111.179  13.906  0.00  0.00      PROA C  
ATOM   1346  CD  ILE A 164      -3.610 108.681  12.026  0.00  0.00      PROA C  
ATOM   1347  N   LEU A 165      -2.013 113.594  12.379  0.00  0.00      PROA N  
ATOM   1348  CA  LEU A 165      -1.946 114.995  12.763  0.00  0.00      PROA C  
ATOM   1349  C   LEU A 165      -2.914 115.265  13.919  0.00  0.00      PROA C  
ATOM   1350  O   LEU A 165      -4.129 115.081  13.812  0.00  0.00      PROA O  
ATOM   1351  CB  LEU A 165      -2.199 115.877  11.510  0.00  0.00      PROA C  
ATOM   1352  CG  LEU A 165      -2.016 117.411  11.632  0.00  0.00      PROA C  
ATOM   1353  CD1 LEU A 165      -3.276 118.118  12.152  0.00  0.00      PROA C  
ATOM   1354  CD2 LEU A 165      -0.770 117.822  12.432  0.00  0.00      PROA C  
ATOM   1355  N   HIS A 166      -2.371 115.635  15.094  0.00  0.00      PROA N  
ATOM   1356  CA  HIS A 166      -3.103 115.657  16.348  0.00  0.00      PROA C  
ATOM   1357  C   HIS A 166      -3.817 116.987  16.623  0.00  0.00      PROA C  
ATOM   1358  O   HIS A 166      -3.786 117.925  15.829  0.00  0.00      PROA O  
ATOM   1359  CB  HIS A 166      -2.173 115.214  17.511  0.00  0.00      PROA C  
ATOM   1360  CG  HIS A 166      -2.820 115.095  18.864  0.00  0.00      PROA C  
ATOM   1361  CD2 HIS A 166      -2.619 115.810  20.006  0.00  0.00      PROA C  
ATOM   1362  ND1 HIS A 166      -3.813 114.183  19.160  0.00  0.00      PROA N  
ATOM   1363  CE1 HIS A 166      -4.177 114.392  20.449  0.00  0.00      PROA C  
ATOM   1364  NE2 HIS A 166      -3.493 115.383  20.996  0.00  0.00      PROA N  
ATOM   1365  N   THR A 167      -4.524 117.076  17.773  0.00  0.00      PROA N  
ATOM   1366  CA  THR A 167      -5.468 118.132  18.155  0.00  0.00      PROA C  
ATOM   1367  C   THR A 167      -4.945 119.563  18.106  0.00  0.00      PROA C  
ATOM   1368  O   THR A 167      -5.686 120.484  17.762  0.00  0.00      PROA O  
ATOM   1369  CB  THR A 167      -6.123 117.921  19.529  0.00  0.00      PROA C  
ATOM   1370  CG2 THR A 167      -6.943 116.621  19.527  0.00  0.00      PROA C  
ATOM   1371  OG1 THR A 167      -5.190 117.844  20.606  0.00  0.00      PROA O  
ATOM   1372  N   ASP A 168      -3.655 119.804  18.431  0.00  0.00      PROA N  
ATOM   1373  CA  ASP A 168      -3.064 121.133  18.400  0.00  0.00      PROA C  
ATOM   1374  C   ASP A 168      -2.818 121.634  16.967  0.00  0.00      PROA C  
ATOM   1375  O   ASP A 168      -2.606 122.827  16.735  0.00  0.00      PROA O  
ATOM   1376  CB  ASP A 168      -1.784 121.183  19.295  0.00  0.00      PROA C  
ATOM   1377  CG  ASP A 168      -0.526 120.498  18.762  0.00  0.00      PROA C  
ATOM   1378  OD1 ASP A 168      -0.531 119.925  17.643  0.00  0.00      PROA O  
ATOM   1379  OD2 ASP A 168       0.503 120.544  19.491  0.00  0.00      PROA O1-
ATOM   1380  N   ASN A 169      -1.379 121.564  14.389  1.00 26.97      PROA N  
ATOM   1381  CA  ASN A 169      -2.682 120.872  14.411  1.00 26.97      PROA C  
ATOM   1382  C   ASN A 169      -2.876 119.849  13.288  1.00 26.97      PROA C  
ATOM   1383  O   ASN A 169      -2.479 118.653  13.382  1.00 26.97      PROA O  
ATOM   1384  CB  ASN A 169      -3.634 122.050  14.125  1.00 26.97      PROA C  
ATOM   1385  CG  ASN A 169      -5.099 121.733  14.365  1.00 26.97      PROA C  
ATOM   1386  ND2 ASN A 169      -5.772 122.649  15.027  1.00 26.97      PROA N  
ATOM   1387  OD1 ASN A 169      -5.624 120.720  13.848  1.00 26.97      PROA O  
ATOM   1388  N   ARG A 170      -0.279 120.832  15.030  0.00  0.00      PROA N  
ATOM   1389  CA  ARG A 170       1.136 120.906  14.730  0.00  0.00      PROA C  
ATOM   1390  C   ARG A 170       1.812 119.563  14.915  0.00  0.00      PROA C  
ATOM   1391  O   ARG A 170       2.703 119.182  14.151  0.00  0.00      PROA O  
ATOM   1392  CB  ARG A 170       1.870 121.909  15.653  0.00  0.00      PROA C  
ATOM   1393  CG  ARG A 170       1.426 123.377  15.501  0.00  0.00      PROA C  
ATOM   1394  CD  ARG A 170       2.320 124.388  16.239  0.00  0.00      PROA C  
ATOM   1395  NE  ARG A 170       2.210 124.122  17.712  0.00  0.00      PROA N  
ATOM   1396  CZ  ARG A 170       3.039 123.390  18.445  0.00  0.00      PROA C  
ATOM   1397  NH1 ARG A 170       4.131 122.826  17.981  0.00  0.00      PROA N1+
ATOM   1398  NH2 ARG A 170       2.760 123.218  19.722  0.00  0.00      PROA N  
ATOM   1399  N   THR A 171       1.419 118.828  15.967  0.00  0.00      PROA N  
ATOM   1400  CA  THR A 171       2.112 117.632  16.405  0.00  0.00      PROA C  
ATOM   1401  C   THR A 171       1.607 116.354  15.752  0.00  0.00      PROA C  
ATOM   1402  O   THR A 171       0.432 116.205  15.403  0.00  0.00      PROA O  
ATOM   1403  CB  THR A 171       2.165 117.528  17.922  0.00  0.00      PROA C  
ATOM   1404  CG2 THR A 171       0.836 117.067  18.521  0.00  0.00      PROA C  
ATOM   1405  OG1 THR A 171       3.170 116.638  18.373  0.00  0.00      PROA O  
ATOM   1406  N   CYS A 172       2.523 115.397  15.535  0.00  0.00      PROA N  
ATOM   1407  CA  CYS A 172       2.280 114.179  14.783  0.00  0.00      PROA C  
ATOM   1408  C   CYS A 172       2.436 112.942  15.665  0.00  0.00      PROA C  
ATOM   1409  O   CYS A 172       3.545 112.567  16.051  0.00  0.00      PROA O  
ATOM   1410  CB  CYS A 172       3.280 114.065  13.599  0.00  0.00      PROA C  
ATOM   1411  SG  CYS A 172       3.063 115.392  12.370  0.00  0.00      PROA S  
ATOM   1412  N   ARG A 173       1.313 112.259  15.980  0.00  0.00      PROA N  
ATOM   1413  CA  ARG A 173       1.314 111.027  16.755  0.00  0.00      PROA C  
ATOM   1414  C   ARG A 173       0.277 110.058  16.199  0.00  0.00      PROA C  
ATOM   1415  O   ARG A 173      -0.476 110.373  15.281  0.00  0.00      PROA O  
ATOM   1416  CB  ARG A 173       1.060 111.265  18.273  0.00  0.00      PROA C  
ATOM   1417  CG  ARG A 173      -0.392 111.571  18.705  0.00  0.00      PROA C  
ATOM   1418  CD  ARG A 173      -0.565 111.598  20.230  0.00  0.00      PROA C  
ATOM   1419  NE  ARG A 173      -2.034 111.723  20.519  0.00  0.00      PROA N  
ATOM   1420  CZ  ARG A 173      -2.834 110.706  20.797  0.00  0.00      PROA C  
ATOM   1421  NH1 ARG A 173      -2.515 109.441  20.696  0.00  0.00      PROA N1+
ATOM   1422  NH2 ARG A 173      -4.068 110.907  21.211  0.00  0.00      PROA N  
ATOM   1423  N   VAL A 174       0.201 108.841  16.767  0.00  0.00      PROA N  
ATOM   1424  CA  VAL A 174      -0.869 107.891  16.497  0.00  0.00      PROA C  
ATOM   1425  C   VAL A 174      -0.759 106.771  17.513  0.00  0.00      PROA C  
ATOM   1426  O   VAL A 174      -0.039 105.791  17.315  0.00  0.00      PROA O  
ATOM   1427  CB  VAL A 174      -0.865 107.310  15.082  0.00  0.00      PROA C  
ATOM   1428  CG1 VAL A 174      -1.105 108.446  14.070  0.00  0.00      PROA C  
ATOM   1429  CG2 VAL A 174       0.441 106.540  14.798  0.00  0.00      PROA C  
ATOM   1430  N   GLU A 175      -1.447 106.897  18.665  0.00  0.00      PROA N  
ATOM   1431  CA  GLU A 175      -1.503 105.830  19.642  0.00  0.00      PROA C  
ATOM   1432  C   GLU A 175      -1.582 106.422  21.047  0.00  0.00      PROA C  
ATOM   1433  O   GLU A 175      -2.633 106.464  21.690  0.00  0.00      PROA O  
ATOM   1434  CB  GLU A 175      -0.299 104.867  19.491  0.00  0.00      PROA C  
ATOM   1435  CG  GLU A 175      -0.427 103.556  20.306  0.00  0.00      PROA C  
ATOM   1436  CD  GLU A 175      -1.753 102.852  20.038  0.00  0.00      PROA C  
ATOM   1437  OE1 GLU A 175      -2.018 102.475  18.863  0.00  0.00      PROA O  
ATOM   1438  OE2 GLU A 175      -2.565 102.708  20.987  0.00  0.00      PROA O1-
ATOM   1439  N   CYS A 176      -0.426 106.874  21.567  0.00  0.00      PROA N  
ATOM   1440  CA  CYS A 176      -0.273 107.305  22.948  0.00  0.00      PROA C  
ATOM   1441  C   CYS A 176      -0.313 108.815  23.122  0.00  0.00      PROA C  
ATOM   1442  O   CYS A 176      -0.358 109.314  24.246  0.00  0.00      PROA O  
ATOM   1443  CB  CYS A 176       1.141 106.896  23.426  0.00  0.00      PROA C  
ATOM   1444  SG  CYS A 176       1.294 105.205  24.032  0.00  0.00      PROA S  
ATOM   1445  N   SER A 177      -0.275 109.596  22.027  0.00  0.00      PROA N  
ATOM   1446  CA  SER A 177       0.006 111.030  22.109  0.00  0.00      PROA C  
ATOM   1447  C   SER A 177      -1.168 111.850  22.627  0.00  0.00      PROA C  
ATOM   1448  O   SER A 177      -0.998 112.966  23.118  0.00  0.00      PROA O  
ATOM   1449  CB  SER A 177       0.438 111.593  20.722  0.00  0.00      PROA C  
ATOM   1450  OG  SER A 177       0.948 112.933  20.792  0.00  0.00      PROA O  
ATOM   1451  N   GLY A 178      -2.403 111.309  22.551  0.00  0.00      PROA N  
ATOM   1452  CA  GLY A 178      -3.622 112.004  22.968  0.00  0.00      PROA C  
ATOM   1453  C   GLY A 178      -3.860 111.963  24.458  0.00  0.00      PROA C  
ATOM   1454  O   GLY A 178      -4.787 111.319  24.944  0.00  0.00      PROA O  
ATOM   1455  N   ASN A 179      -3.023 112.684  25.219  0.00  0.00      PROA N  
ATOM   1456  CA  ASN A 179      -3.131 112.836  26.656  0.00  0.00      PROA C  
ATOM   1457  C   ASN A 179      -2.752 114.263  27.029  0.00  0.00      PROA C  
ATOM   1458  O   ASN A 179      -1.767 114.815  26.538  0.00  0.00      PROA O  
ATOM   1459  CB  ASN A 179      -2.204 111.854  27.427  0.00  0.00      PROA C  
ATOM   1460  CG  ASN A 179      -2.771 110.439  27.381  0.00  0.00      PROA C  
ATOM   1461  ND2 ASN A 179      -2.191 109.552  26.543  0.00  0.00      PROA N  
ATOM   1462  OD1 ASN A 179      -3.694 110.104  28.130  0.00  0.00      PROA O  
ATOM   1463  N   LEU A 180      -3.546 114.900  27.908  0.00  0.00      PROA N  
ATOM   1464  CA  LEU A 180      -3.257 116.229  28.405  0.00  0.00      PROA C  
ATOM   1465  C   LEU A 180      -3.608 116.272  29.886  0.00  0.00      PROA C  
ATOM   1466  O   LEU A 180      -4.776 116.168  30.269  0.00  0.00      PROA O  
ATOM   1467  CB  LEU A 180      -4.086 117.269  27.608  0.00  0.00      PROA C  
ATOM   1468  CG  LEU A 180      -3.757 118.748  27.889  0.00  0.00      PROA C  
ATOM   1469  CD1 LEU A 180      -2.344 119.108  27.409  0.00  0.00      PROA C  
ATOM   1470  CD2 LEU A 180      -4.792 119.668  27.222  0.00  0.00      PROA C  
ATOM   1471  N   PHE A 181      -2.604 116.403  30.772  0.00  0.00      PROA N  
ATOM   1472  CA  PHE A 181      -2.821 116.354  32.206  0.00  0.00      PROA C  
ATOM   1473  C   PHE A 181      -2.813 117.748  32.828  0.00  0.00      PROA C  
ATOM   1474  O   PHE A 181      -1.764 118.343  33.079  0.00  0.00      PROA O  
ATOM   1475  CB  PHE A 181      -1.767 115.445  32.888  0.00  0.00      PROA C  
ATOM   1476  CG  PHE A 181      -1.978 114.011  32.485  0.00  0.00      PROA C  
ATOM   1477  CD1 PHE A 181      -3.002 113.257  33.083  0.00  0.00      PROA C  
ATOM   1478  CD2 PHE A 181      -1.143 113.393  31.539  0.00  0.00      PROA C  
ATOM   1479  CE1 PHE A 181      -3.209 111.919  32.721  0.00  0.00      PROA C  
ATOM   1480  CE2 PHE A 181      -1.347 112.057  31.174  0.00  0.00      PROA C  
ATOM   1481  CZ  PHE A 181      -2.384 111.320  31.760  0.00  0.00      PROA C  
ATOM   1482  N   THR A 182      -4.016 118.297  33.106  0.00  0.00      PROA N  
ATOM   1483  CA  THR A 182      -4.180 119.633  33.685  0.00  0.00      PROA C  
ATOM   1484  C   THR A 182      -4.553 119.584  35.157  0.00  0.00      PROA C  
ATOM   1485  O   THR A 182      -4.476 120.588  35.868  0.00  0.00      PROA O  
ATOM   1486  CB  THR A 182      -5.266 120.456  32.981  0.00  0.00      PROA C  
ATOM   1487  CG2 THR A 182      -4.810 120.760  31.547  0.00  0.00      PROA C  
ATOM   1488  OG1 THR A 182      -6.500 119.744  32.884  0.00  0.00      PROA O  
ATOM   1489  N   GLN A 183      -4.958 118.400  35.662  0.00  0.00      PROA N  
ATOM   1490  CA  GLN A 183      -5.342 118.171  37.043  0.00  0.00      PROA C  
ATOM   1491  C   GLN A 183      -4.217 118.381  38.052  0.00  0.00      PROA C  
ATOM   1492  O   GLN A 183      -3.048 118.128  37.767  0.00  0.00      PROA O  
ATOM   1493  CB  GLN A 183      -5.961 116.760  37.232  0.00  0.00      PROA C  
ATOM   1494  CG  GLN A 183      -7.277 116.562  36.438  0.00  0.00      PROA C  
ATOM   1495  CD  GLN A 183      -7.850 115.153  36.614  0.00  0.00      PROA C  
ATOM   1496  NE2 GLN A 183      -8.343 114.845  37.836  0.00  0.00      PROA N  
ATOM   1497  OE1 GLN A 183      -7.874 114.339  35.685  0.00  0.00      PROA O  
ATOM   1498  N   ARG A 184      -4.549 118.841  39.278  0.00  0.00      PROA N  
ATOM   1499  CA  ARG A 184      -3.594 118.980  40.370  0.00  0.00      PROA C  
ATOM   1500  C   ARG A 184      -2.942 117.659  40.777  0.00  0.00      PROA C  
ATOM   1501  O   ARG A 184      -1.740 117.577  41.011  0.00  0.00      PROA O  
ATOM   1502  CB  ARG A 184      -4.280 119.598  41.619  0.00  0.00      PROA C  
ATOM   1503  CG  ARG A 184      -4.886 121.004  41.410  0.00  0.00      PROA C  
ATOM   1504  CD  ARG A 184      -3.865 122.114  41.116  0.00  0.00      PROA C  
ATOM   1505  NE  ARG A 184      -4.630 123.400  40.994  0.00  0.00      PROA N  
ATOM   1506  CZ  ARG A 184      -5.091 124.115  42.012  0.00  0.00      PROA C  
ATOM   1507  NH1 ARG A 184      -4.842 123.820  43.269  0.00  0.00      PROA N1+
ATOM   1508  NH2 ARG A 184      -5.844 125.168  41.764  0.00  0.00      PROA N  
ATOM   1509  N   THR A 185      -3.741 116.580  40.858  0.00  0.00      PROA N  
ATOM   1510  CA  THR A 185      -3.261 115.232  41.150  0.00  0.00      PROA C  
ATOM   1511  C   THR A 185      -3.722 114.323  40.034  0.00  0.00      PROA C  
ATOM   1512  O   THR A 185      -4.867 114.403  39.588  0.00  0.00      PROA O  
ATOM   1513  CB  THR A 185      -3.767 114.681  42.485  0.00  0.00      PROA C  
ATOM   1514  CG2 THR A 185      -3.204 113.281  42.786  0.00  0.00      PROA C  
ATOM   1515  OG1 THR A 185      -3.352 115.523  43.556  0.00  0.00      PROA O  
ATOM   1516  N   GLY A 186      -2.847 113.434  39.528  0.00  0.00      PROA N  
ATOM   1517  CA  GLY A 186      -3.249 112.462  38.520  0.00  0.00      PROA C  
ATOM   1518  C   GLY A 186      -2.338 111.272  38.499  0.00  0.00      PROA C  
ATOM   1519  O   GLY A 186      -1.292 111.240  39.148  0.00  0.00      PROA O  
ATOM   1520  N   THR A 187      -2.716 110.240  37.726  0.00  0.00      PROA N  
ATOM   1521  CA  THR A 187      -1.887 109.059  37.523  0.00  0.00      PROA C  
ATOM   1522  C   THR A 187      -1.698 108.790  36.043  0.00  0.00      PROA C  
ATOM   1523  O   THR A 187      -2.611 108.920  35.223  0.00  0.00      PROA O  
ATOM   1524  CB  THR A 187      -2.331 107.815  38.294  0.00  0.00      PROA C  
ATOM   1525  CG2 THR A 187      -3.734 107.348  37.872  0.00  0.00      PROA C  
ATOM   1526  OG1 THR A 187      -1.439 106.716  38.125  0.00  0.00      PROA O  
ATOM   1527  N   ILE A 188      -0.451 108.463  35.673  0.00  0.00      PROA N  
ATOM   1528  CA  ILE A 188       0.025 108.307  34.317  0.00  0.00      PROA C  
ATOM   1529  C   ILE A 188       0.610 106.908  34.249  0.00  0.00      PROA C  
ATOM   1530  O   ILE A 188       1.188 106.416  35.215  0.00  0.00      PROA O  
ATOM   1531  CB  ILE A 188       1.059 109.377  33.959  0.00  0.00      PROA C  
ATOM   1532  CG1 ILE A 188       0.501 110.784  34.303  0.00  0.00      PROA C  
ATOM   1533  CG2 ILE A 188       1.438 109.255  32.469  0.00  0.00      PROA C  
ATOM   1534  CD  ILE A 188       1.439 111.934  33.948  0.00  0.00      PROA C  
ATOM   1535  N   THR A 189       0.431 106.170  33.143  0.00  0.00      PROA N  
ATOM   1536  CA  THR A 189       0.816 104.765  33.150  0.00  0.00      PROA C  
ATOM   1537  C   THR A 189       1.030 104.273  31.736  0.00  0.00      PROA C  
ATOM   1538  O   THR A 189       0.562 104.879  30.766  0.00  0.00      PROA O  
ATOM   1539  CB  THR A 189      -0.215 103.908  33.888  0.00  0.00      PROA C  
ATOM   1540  CG2 THR A 189      -1.561 103.832  33.144  0.00  0.00      PROA C  
ATOM   1541  OG1 THR A 189       0.228 102.587  34.139  0.00  0.00      PROA O  
ATOM   1542  N   SER A 190       1.771 103.156  31.569  0.00  0.00      PROA N  
ATOM   1543  CA  SER A 190       1.957 102.477  30.290  0.00  0.00      PROA C  
ATOM   1544  C   SER A 190       0.622 102.034  29.691  0.00  0.00      PROA C  
ATOM   1545  O   SER A 190      -0.286 101.685  30.454  0.00  0.00      PROA O  
ATOM   1546  CB  SER A 190       2.811 101.184  30.394  0.00  0.00      PROA C  
ATOM   1547  OG  SER A 190       3.899 101.352  31.292  0.00  0.00      PROA O  
ATOM   1548  N   PRO A 191       0.400 102.026  28.379  0.00  0.00      PROA N  
ATOM   1549  CA  PRO A 191      -0.846 101.529  27.804  0.00  0.00      PROA C  
ATOM   1550  C   PRO A 191      -1.173 100.092  28.204  0.00  0.00      PROA C  
ATOM   1551  O   PRO A 191      -0.313  99.215  28.088  0.00  0.00      PROA O  
ATOM   1552  CB  PRO A 191      -0.680 101.691  26.285  0.00  0.00      PROA C  
ATOM   1553  CG  PRO A 191       0.532 102.614  26.124  0.00  0.00      PROA C  
ATOM   1554  CD  PRO A 191       1.393 102.311  27.345  0.00  0.00      PROA C  
ATOM   1555  N   ASP A 192      -2.404  99.858  28.702  0.00  0.00      PROA N  
ATOM   1556  CA  ASP A 192      -2.925  98.554  29.067  0.00  0.00      PROA C  
ATOM   1557  C   ASP A 192      -2.300  97.981  30.355  0.00  0.00      PROA C  
ATOM   1558  O   ASP A 192      -2.455  96.808  30.678  0.00  0.00      PROA O  
ATOM   1559  CB  ASP A 192      -2.922  97.575  27.849  0.00  0.00      PROA C  
ATOM   1560  CG  ASP A 192      -3.859  96.383  28.000  0.00  0.00      PROA C  
ATOM   1561  OD1 ASP A 192      -4.828  96.432  28.803  0.00  0.00      PROA O  
ATOM   1562  OD2 ASP A 192      -3.692  95.402  27.226  0.00  0.00      PROA O1-
ATOM   1563  N   TYR A 193      -1.610  98.806  31.172  0.00  0.00      PROA N  
ATOM   1564  CA  TYR A 193      -1.020  98.391  32.438  0.00  0.00      PROA C  
ATOM   1565  C   TYR A 193      -2.006  97.709  33.420  0.00  0.00      PROA C  
ATOM   1566  O   TYR A 193      -3.177  98.103  33.464  0.00  0.00      PROA O  
ATOM   1567  CB  TYR A 193      -0.270  99.609  33.070  0.00  0.00      PROA C  
ATOM   1568  CG  TYR A 193       0.150  99.464  34.517  0.00  0.00      PROA C  
ATOM   1569  CD1 TYR A 193      -0.778  99.695  35.549  0.00  0.00      PROA C  
ATOM   1570  CD2 TYR A 193       1.476  99.146  34.857  0.00  0.00      PROA C  
ATOM   1571  CE1 TYR A 193      -0.411  99.536  36.890  0.00  0.00      PROA C  
ATOM   1572  CE2 TYR A 193       1.853  99.013  36.201  0.00  0.00      PROA C  
ATOM   1573  CZ  TYR A 193       0.905  99.193  37.215  0.00  0.00      PROA C  
ATOM   1574  OH  TYR A 193       1.264  99.038  38.567  0.00  0.00      PROA O  
ATOM   1575  N   PRO A 194      -1.621  96.723  34.237  0.00  0.00      PROA N  
ATOM   1576  CA  PRO A 194      -0.321  96.052  34.270  0.00  0.00      PROA C  
ATOM   1577  C   PRO A 194      -0.136  94.976  33.204  0.00  0.00      PROA C  
ATOM   1578  O   PRO A 194       0.832  94.222  33.289  0.00  0.00      PROA O  
ATOM   1579  CB  PRO A 194      -0.317  95.446  35.682  0.00  0.00      PROA C  
ATOM   1580  CG  PRO A 194      -1.775  95.044  35.910  0.00  0.00      PROA C  
ATOM   1581  CD  PRO A 194      -2.541  96.191  35.247  0.00  0.00      PROA C  
ATOM   1582  N   ASN A 195      -1.008  94.861  32.183  0.00  0.00      PROA N  
ATOM   1583  CA  ASN A 195      -0.795  93.955  31.061  0.00  0.00      PROA C  
ATOM   1584  C   ASN A 195       0.428  94.386  30.226  0.00  0.00      PROA C  
ATOM   1585  O   ASN A 195       0.744  95.582  30.216  0.00  0.00      PROA O  
ATOM   1586  CB  ASN A 195      -2.037  93.806  30.136  0.00  0.00      PROA C  
ATOM   1587  CG  ASN A 195      -3.288  93.507  30.957  0.00  0.00      PROA C  
ATOM   1588  ND2 ASN A 195      -4.388  94.250  30.699  0.00  0.00      PROA N  
ATOM   1589  OD1 ASN A 195      -3.298  92.624  31.822  0.00  0.00      PROA O  
ATOM   1590  N   PRO A 196       1.161  93.489  29.555  0.00  0.00      PROA N  
ATOM   1591  CA  PRO A 196       2.234  93.826  28.616  0.00  0.00      PROA C  
ATOM   1592  C   PRO A 196       2.032  95.062  27.740  0.00  0.00      PROA C  
ATOM   1593  O   PRO A 196       1.024  95.138  27.031  0.00  0.00      PROA O  
ATOM   1594  CB  PRO A 196       2.418  92.543  27.795  0.00  0.00      PROA C  
ATOM   1595  CG  PRO A 196       2.071  91.432  28.790  0.00  0.00      PROA C  
ATOM   1596  CD  PRO A 196       0.926  92.041  29.600  0.00  0.00      PROA C  
ATOM   1597  N   TYR A 197       2.964  96.041  27.755  0.00  0.00      PROA N  
ATOM   1598  CA  TYR A 197       2.822  97.225  26.921  0.00  0.00      PROA C  
ATOM   1599  C   TYR A 197       2.901  96.955  25.406  0.00  0.00      PROA C  
ATOM   1600  O   TYR A 197       3.650  96.065  24.984  0.00  0.00      PROA O  
ATOM   1601  CB  TYR A 197       3.700  98.441  27.335  0.00  0.00      PROA C  
ATOM   1602  CG  TYR A 197       5.153  98.108  27.552  0.00  0.00      PROA C  
ATOM   1603  CD1 TYR A 197       6.029  97.913  26.470  0.00  0.00      PROA C  
ATOM   1604  CD2 TYR A 197       5.681  98.114  28.852  0.00  0.00      PROA C  
ATOM   1605  CE1 TYR A 197       7.402  97.718  26.686  0.00  0.00      PROA C  
ATOM   1606  CE2 TYR A 197       7.050  97.931  29.073  0.00  0.00      PROA C  
ATOM   1607  CZ  TYR A 197       7.912  97.737  27.988  0.00  0.00      PROA C  
ATOM   1608  OH  TYR A 197       9.288  97.556  28.222  0.00  0.00      PROA O  
ATOM   1609  N   PRO A 198       2.150  97.658  24.553  0.00  0.00      PROA N  
ATOM   1610  CA  PRO A 198       2.375  97.746  23.110  0.00  0.00      PROA C  
ATOM   1611  C   PRO A 198       3.816  97.890  22.647  0.00  0.00      PROA C  
ATOM   1612  O   PRO A 198       4.578  98.675  23.216  0.00  0.00      PROA O  
ATOM   1613  CB  PRO A 198       1.491  98.915  22.662  0.00  0.00      PROA C  
ATOM   1614  CG  PRO A 198       0.331  98.863  23.654  0.00  0.00      PROA C  
ATOM   1615  CD  PRO A 198       1.024  98.495  24.961  0.00  0.00      PROA C  
ATOM   1616  N   LYS A 199       4.198  97.151  21.598  0.00  0.00      PROA N  
ATOM   1617  CA  LYS A 199       5.522  97.178  21.018  0.00  0.00      PROA C  
ATOM   1618  C   LYS A 199       5.642  98.284  19.967  0.00  0.00      PROA C  
ATOM   1619  O   LYS A 199       4.658  98.716  19.368  0.00  0.00      PROA O  
ATOM   1620  CB  LYS A 199       5.893  95.819  20.378  0.00  0.00      PROA C  
ATOM   1621  CG  LYS A 199       6.074  94.616  21.322  0.00  0.00      PROA C  
ATOM   1622  CD  LYS A 199       4.763  94.077  21.926  0.00  0.00      PROA C  
ATOM   1623  CE  LYS A 199       4.866  92.611  22.371  0.00  0.00      PROA C  
ATOM   1624  NZ  LYS A 199       3.636  92.178  23.075  0.00  0.00      PROA N1+
ATOM   1625  N   SER A 200       6.872  98.785  19.732  0.00  0.00      PROA N  
ATOM   1626  CA  SER A 200       7.199  99.862  18.795  0.00  0.00      PROA C  
ATOM   1627  C   SER A 200       6.368 101.121  18.961  0.00  0.00      PROA C  
ATOM   1628  O   SER A 200       5.880 101.714  17.996  0.00  0.00      PROA O  
ATOM   1629  CB  SER A 200       7.202  99.442  17.303  0.00  0.00      PROA C  
ATOM   1630  OG  SER A 200       8.140  98.389  17.089  0.00  0.00      PROA O  
ATOM   1631  N   SER A 201       6.180 101.558  20.213  0.00  0.00      PROA N  
ATOM   1632  CA  SER A 201       5.244 102.607  20.551  0.00  0.00      PROA C  
ATOM   1633  C   SER A 201       6.014 103.746  21.183  0.00  0.00      PROA C  
ATOM   1634  O   SER A 201       6.846 103.554  22.070  0.00  0.00      PROA O  
ATOM   1635  CB  SER A 201       4.148 102.080  21.521  0.00  0.00      PROA C  
ATOM   1636  OG  SER A 201       3.005 102.939  21.563  0.00  0.00      PROA O  
ATOM   1637  N   GLU A 202       5.768 104.982  20.710  0.00  0.00      PROA N  
ATOM   1638  CA  GLU A 202       6.400 106.175  21.239  0.00  0.00      PROA C  
ATOM   1639  C   GLU A 202       5.326 106.987  21.936  0.00  0.00      PROA C  
ATOM   1640  O   GLU A 202       4.380 107.487  21.322  0.00  0.00      PROA O  
ATOM   1641  CB  GLU A 202       7.083 106.992  20.114  0.00  0.00      PROA C  
ATOM   1642  CG  GLU A 202       7.846 108.242  20.617  0.00  0.00      PROA C  
ATOM   1643  CD  GLU A 202       8.559 108.973  19.482  0.00  0.00      PROA C  
ATOM   1644  OE1 GLU A 202       7.872 109.541  18.592  0.00  0.00      PROA O  
ATOM   1645  OE2 GLU A 202       9.819 109.000  19.471  0.00  0.00      PROA O1-
ATOM   1646  N   CYS A 203       5.419 107.080  23.271  0.00  0.00      PROA N  
ATOM   1647  CA  CYS A 203       4.339 107.537  24.113  0.00  0.00      PROA C  
ATOM   1648  C   CYS A 203       4.732 108.793  24.851  0.00  0.00      PROA C  
ATOM   1649  O   CYS A 203       5.628 108.796  25.689  0.00  0.00      PROA O  
ATOM   1650  CB  CYS A 203       3.897 106.408  25.087  0.00  0.00      PROA C  
ATOM   1651  SG  CYS A 203       3.307 104.958  24.149  0.00  0.00      PROA S  
ATOM   1652  N   SER A 204       4.058 109.913  24.530  0.00  0.00      PROA N  
ATOM   1653  CA  SER A 204       4.341 111.210  25.116  0.00  0.00      PROA C  
ATOM   1654  C   SER A 204       3.168 111.632  25.973  0.00  0.00      PROA C  
ATOM   1655  O   SER A 204       2.040 111.790  25.501  0.00  0.00      PROA O  
ATOM   1656  CB  SER A 204       4.627 112.295  24.037  0.00  0.00      PROA C  
ATOM   1657  OG  SER A 204       4.900 113.585  24.597  0.00  0.00      PROA O  
ATOM   1658  N   TYR A 205       3.421 111.811  27.276  0.00  0.00      PROA N  
ATOM   1659  CA  TYR A 205       2.434 112.232  28.244  0.00  0.00      PROA C  
ATOM   1660  C   TYR A 205       2.847 113.620  28.696  0.00  0.00      PROA C  
ATOM   1661  O   TYR A 205       3.969 113.837  29.154  0.00  0.00      PROA O  
ATOM   1662  CB  TYR A 205       2.365 111.292  29.478  0.00  0.00      PROA C  
ATOM   1663  CG  TYR A 205       2.188 109.849  29.077  0.00  0.00      PROA C  
ATOM   1664  CD1 TYR A 205       0.909 109.263  29.029  0.00  0.00      PROA C  
ATOM   1665  CD2 TYR A 205       3.312 109.032  28.852  0.00  0.00      PROA C  
ATOM   1666  CE1 TYR A 205       0.762 107.887  28.799  0.00  0.00      PROA C  
ATOM   1667  CE2 TYR A 205       3.165 107.668  28.579  0.00  0.00      PROA C  
ATOM   1668  CZ  TYR A 205       1.891 107.092  28.580  0.00  0.00      PROA C  
ATOM   1669  OH  TYR A 205       1.757 105.701  28.432  0.00  0.00      PROA O  
ATOM   1670  N   THR A 206       1.955 114.616  28.546  0.00  0.00      PROA N  
ATOM   1671  CA  THR A 206       2.289 116.007  28.829  0.00  0.00      PROA C  
ATOM   1672  C   THR A 206       1.439 116.531  29.964  0.00  0.00      PROA C  
ATOM   1673  O   THR A 206       0.214 116.396  29.995  0.00  0.00      PROA O  
ATOM   1674  CB  THR A 206       2.265 116.925  27.597  0.00  0.00      PROA C  
ATOM   1675  CG2 THR A 206       0.926 116.857  26.848  0.00  0.00      PROA C  
ATOM   1676  OG1 THR A 206       2.524 118.296  27.895  0.00  0.00      PROA O  
ATOM   1677  N   ILE A 207       2.111 117.131  30.955  0.00  0.00      PROA N  
ATOM   1678  CA  ILE A 207       1.512 117.627  32.172  0.00  0.00      PROA C  
ATOM   1679  C   ILE A 207       1.670 119.129  32.098  0.00  0.00      PROA C  
ATOM   1680  O   ILE A 207       2.776 119.650  31.931  0.00  0.00      PROA O  
ATOM   1681  CB  ILE A 207       2.189 117.102  33.449  0.00  0.00      PROA C  
ATOM   1682  CG1 ILE A 207       2.140 115.557  33.639  0.00  0.00      PROA C  
ATOM   1683  CG2 ILE A 207       1.562 117.774  34.694  0.00  0.00      PROA C  
ATOM   1684  CD  ILE A 207       2.841 114.694  32.579  0.00  0.00      PROA C  
ATOM   1685  N   ASP A 208       0.569 119.886  32.188  0.00  0.00      PROA N  
ATOM   1686  CA  ASP A 208       0.652 121.323  32.266  0.00  0.00      PROA C  
ATOM   1687  C   ASP A 208      -0.254 121.859  33.361  0.00  0.00      PROA C  
ATOM   1688  O   ASP A 208      -1.482 121.914  33.272  0.00  0.00      PROA O  
ATOM   1689  CB  ASP A 208       0.492 122.054  30.896  0.00  0.00      PROA C  
ATOM   1690  CG  ASP A 208      -0.873 121.937  30.229  0.00  0.00      PROA C  
ATOM   1691  OD1 ASP A 208      -1.486 120.841  30.215  0.00  0.00      PROA O  
ATOM   1692  OD2 ASP A 208      -1.283 122.941  29.578  0.00  0.00      PROA O1-
ATOM   1693  N   LEU A 209       0.389 122.315  34.444  0.00  0.00      PROA N  
ATOM   1694  CA  LEU A 209      -0.226 123.085  35.492  0.00  0.00      PROA C  
ATOM   1695  C   LEU A 209      -0.038 124.555  35.149  0.00  0.00      PROA C  
ATOM   1696  O   LEU A 209       0.810 124.918  34.330  0.00  0.00      PROA O  
ATOM   1697  CB  LEU A 209       0.427 122.777  36.864  0.00  0.00      PROA C  
ATOM   1698  CG  LEU A 209       0.494 121.276  37.220  0.00  0.00      PROA C  
ATOM   1699  CD1 LEU A 209       1.333 121.074  38.486  0.00  0.00      PROA C  
ATOM   1700  CD2 LEU A 209      -0.902 120.666  37.398  0.00  0.00      PROA C  
ATOM   1701  N   GLU A 210      -0.826 125.463  35.749  0.00  0.00      PROA N  
ATOM   1702  CA  GLU A 210      -0.539 126.886  35.661  0.00  0.00      PROA C  
ATOM   1703  C   GLU A 210       0.729 127.270  36.431  0.00  0.00      PROA C  
ATOM   1704  O   GLU A 210       1.168 126.574  37.353  0.00  0.00      PROA O  
ATOM   1705  CB  GLU A 210      -1.746 127.772  36.058  0.00  0.00      PROA C  
ATOM   1706  CG  GLU A 210      -2.154 127.709  37.547  0.00  0.00      PROA C  
ATOM   1707  CD  GLU A 210      -3.385 128.566  37.807  0.00  0.00      PROA C  
ATOM   1708  OE1 GLU A 210      -3.309 129.817  37.691  0.00  0.00      PROA O  
ATOM   1709  OE2 GLU A 210      -4.460 128.002  38.151  0.00  0.00      PROA O1-
ATOM   1710  N   GLU A 211       1.388 128.377  36.031  0.00  0.00      PROA N  
ATOM   1711  CA  GLU A 211       2.613 128.848  36.660  0.00  0.00      PROA C  
ATOM   1712  C   GLU A 211       2.534 129.076  38.168  0.00  0.00      PROA C  
ATOM   1713  O   GLU A 211       1.570 129.631  38.695  0.00  0.00      PROA O  
ATOM   1714  CB  GLU A 211       3.177 130.111  35.955  0.00  0.00      PROA C  
ATOM   1715  CG  GLU A 211       4.016 129.777  34.695  0.00  0.00      PROA C  
ATOM   1716  CD  GLU A 211       5.502 129.623  35.021  0.00  0.00      PROA C  
ATOM   1717  OE1 GLU A 211       5.862 128.786  35.891  0.00  0.00      PROA O  
ATOM   1718  OE2 GLU A 211       6.331 130.357  34.417  0.00  0.00      PROA O1-
ATOM   1719  N   GLY A 212       3.580 128.620  38.889  0.00  0.00      PROA N  
ATOM   1720  CA  GLY A 212       3.698 128.682  40.343  0.00  0.00      PROA C  
ATOM   1721  C   GLY A 212       3.574 127.324  40.986  0.00  0.00      PROA C  
ATOM   1722  O   GLY A 212       4.099 127.091  42.075  0.00  0.00      PROA O  
ATOM   1723  N   PHE A 213       2.902 126.369  40.316  0.00  0.00      PROA N  
ATOM   1724  CA  PHE A 213       2.869 124.981  40.742  0.00  0.00      PROA C  
ATOM   1725  C   PHE A 213       4.115 124.209  40.323  0.00  0.00      PROA C  
ATOM   1726  O   PHE A 213       4.769 124.512  39.326  0.00  0.00      PROA O  
ATOM   1727  CB  PHE A 213       1.610 124.216  40.261  0.00  0.00      PROA C  
ATOM   1728  CG  PHE A 213       0.373 124.737  40.938  0.00  0.00      PROA C  
ATOM   1729  CD1 PHE A 213       0.159 124.471  42.303  0.00  0.00      PROA C  
ATOM   1730  CD2 PHE A 213      -0.608 125.440  40.221  0.00  0.00      PROA C  
ATOM   1731  CE1 PHE A 213      -0.993 124.936  42.948  0.00  0.00      PROA C  
ATOM   1732  CE2 PHE A 213      -1.764 125.906  40.862  0.00  0.00      PROA C  
ATOM   1733  CZ  PHE A 213      -1.949 125.661  42.228  0.00  0.00      PROA C  
ATOM   1734  N   MET A 214       4.473 123.187  41.114  0.00  0.00      PROA N  
ATOM   1735  CA  MET A 214       5.644 122.365  40.916  0.00  0.00      PROA C  
ATOM   1736  C   MET A 214       5.247 120.894  40.854  0.00  0.00      PROA C  
ATOM   1737  O   MET A 214       4.683 120.345  41.800  0.00  0.00      PROA O  
ATOM   1738  CB  MET A 214       6.639 122.599  42.079  0.00  0.00      PROA C  
ATOM   1739  CG  MET A 214       7.156 124.051  42.154  0.00  0.00      PROA C  
ATOM   1740  SD  MET A 214       8.422 124.329  43.430  0.00  0.00      PROA S  
ATOM   1741  CE  MET A 214       7.296 124.352  44.854  0.00  0.00      PROA C  
ATOM   1742  N   VAL A 215       5.504 120.202  39.728  0.00  0.00      PROA N  
ATOM   1743  CA  VAL A 215       5.161 118.794  39.578  0.00  0.00      PROA C  
ATOM   1744  C   VAL A 215       6.074 117.883  40.401  0.00  0.00      PROA C  
ATOM   1745  O   VAL A 215       7.302 117.896  40.271  0.00  0.00      PROA O  
ATOM   1746  CB  VAL A 215       5.132 118.322  38.123  0.00  0.00      PROA C  
ATOM   1747  CG1 VAL A 215       4.661 116.855  38.047  0.00  0.00      PROA C  
ATOM   1748  CG2 VAL A 215       4.162 119.191  37.301  0.00  0.00      PROA C  
ATOM   1749  N   THR A 216       5.477 117.051  41.276  0.00  0.00      PROA N  
ATOM   1750  CA  THR A 216       6.187 116.057  42.071  0.00  0.00      PROA C  
ATOM   1751  C   THR A 216       5.724 114.678  41.646  0.00  0.00      PROA C  
ATOM   1752  O   THR A 216       4.530 114.404  41.559  0.00  0.00      PROA O  
ATOM   1753  CB  THR A 216       6.018 116.219  43.587  0.00  0.00      PROA C  
ATOM   1754  CG2 THR A 216       6.549 117.596  44.011  0.00  0.00      PROA C  
ATOM   1755  OG1 THR A 216       4.663 116.143  44.019  0.00  0.00      PROA O  
ATOM   1756  N   LEU A 217       6.670 113.779  41.337  0.00  0.00      PROA N  
ATOM   1757  CA  LEU A 217       6.421 112.508  40.689  0.00  0.00      PROA C  
ATOM   1758  C   LEU A 217       6.810 111.360  41.608  0.00  0.00      PROA C  
ATOM   1759  O   LEU A 217       7.882 111.377  42.210  0.00  0.00      PROA O  
ATOM   1760  CB  LEU A 217       7.304 112.335  39.422  0.00  0.00      PROA C  
ATOM   1761  CG  LEU A 217       7.141 113.344  38.263  0.00  0.00      PROA C  
ATOM   1762  CD1 LEU A 217       7.864 114.680  38.498  0.00  0.00      PROA C  
ATOM   1763  CD2 LEU A 217       7.706 112.694  36.991  0.00  0.00      PROA C  
ATOM   1764  N   GLN A 218       5.978 110.306  41.720  0.00  0.00      PROA N  
ATOM   1765  CA  GLN A 218       6.409 109.080  42.373  0.00  0.00      PROA C  
ATOM   1766  C   GLN A 218       5.854 107.884  41.613  0.00  0.00      PROA C  
ATOM   1767  O   GLN A 218       4.673 107.818  41.267  0.00  0.00      PROA O  
ATOM   1768  CB  GLN A 218       5.991 109.024  43.872  0.00  0.00      PROA C  
ATOM   1769  CG  GLN A 218       4.480 108.791  44.145  0.00  0.00      PROA C  
ATOM   1770  CD  GLN A 218       4.033 108.988  45.602  0.00  0.00      PROA C  
ATOM   1771  NE2 GLN A 218       4.984 109.176  46.542  0.00  0.00      PROA N  
ATOM   1772  OE1 GLN A 218       2.833 108.964  45.899  0.00  0.00      PROA O  
ATOM   1773  N   PHE A 219       6.716 106.901  41.294  0.00  0.00      PROA N  
ATOM   1774  CA  PHE A 219       6.290 105.622  40.751  0.00  0.00      PROA C  
ATOM   1775  C   PHE A 219       5.548 104.755  41.767  0.00  0.00      PROA C  
ATOM   1776  O   PHE A 219       5.828 104.776  42.968  0.00  0.00      PROA O  
ATOM   1777  CB  PHE A 219       7.450 104.842  40.083  0.00  0.00      PROA C  
ATOM   1778  CG  PHE A 219       7.849 105.526  38.799  0.00  0.00      PROA C  
ATOM   1779  CD1 PHE A 219       7.215 105.178  37.592  0.00  0.00      PROA C  
ATOM   1780  CD2 PHE A 219       8.852 106.511  38.775  0.00  0.00      PROA C  
ATOM   1781  CE1 PHE A 219       7.556 105.817  36.394  0.00  0.00      PROA C  
ATOM   1782  CE2 PHE A 219       9.187 107.161  37.578  0.00  0.00      PROA C  
ATOM   1783  CZ  PHE A 219       8.541 106.809  36.387  0.00  0.00      PROA C  
ATOM   1784  N   GLU A 220       4.555 103.986  41.294  0.00  0.00      PROA N  
ATOM   1785  CA  GLU A 220       3.657 103.208  42.119  0.00  0.00      PROA C  
ATOM   1786  C   GLU A 220       3.562 101.771  41.613  0.00  0.00      PROA C  
ATOM   1787  O   GLU A 220       3.621 101.515  40.408  0.00  0.00      PROA O  
ATOM   1788  CB  GLU A 220       2.255 103.871  42.138  0.00  0.00      PROA C  
ATOM   1789  CG  GLU A 220       1.214 103.167  43.041  0.00  0.00      PROA C  
ATOM   1790  CD  GLU A 220      -0.115 103.908  43.060  0.00  0.00      PROA C  
ATOM   1791  OE1 GLU A 220      -0.788 103.951  41.996  0.00  0.00      PROA O  
ATOM   1792  OE2 GLU A 220      -0.525 104.419  44.137  0.00  0.00      PROA O1-
ATOM   1793  N   ASP A 221       3.419 100.799  42.547  0.00  0.00      PROA N  
ATOM   1794  CA  ASP A 221       3.329  99.364  42.301  0.00  0.00      PROA C  
ATOM   1795  C   ASP A 221       4.396  98.792  41.348  0.00  0.00      PROA C  
ATOM   1796  O   ASP A 221       5.567  99.174  41.417  0.00  0.00      PROA O  
ATOM   1797  CB  ASP A 221       1.863  98.934  41.990  0.00  0.00      PROA C  
ATOM   1798  CG  ASP A 221       0.918  99.174  43.164  0.00  0.00      PROA C  
ATOM   1799  OD1 ASP A 221       1.369  99.360  44.325  0.00  0.00      PROA O  
ATOM   1800  OD2 ASP A 221      -0.319  99.074  42.941  0.00  0.00      PROA O1-
ATOM   1801  N   ILE A 222       4.057  97.796  40.501  0.00  0.00      PROA N  
ATOM   1802  CA  ILE A 222       5.027  97.123  39.645  0.00  0.00      PROA C  
ATOM   1803  C   ILE A 222       5.698  98.033  38.611  0.00  0.00      PROA C  
ATOM   1804  O   ILE A 222       5.096  98.934  38.021  0.00  0.00      PROA O  
ATOM   1805  CB  ILE A 222       4.521  95.822  39.012  0.00  0.00      PROA C  
ATOM   1806  CG1 ILE A 222       3.386  96.014  37.977  0.00  0.00      PROA C  
ATOM   1807  CG2 ILE A 222       4.081  94.877  40.154  0.00  0.00      PROA C  
ATOM   1808  CD  ILE A 222       3.880  96.047  36.526  0.00  0.00      PROA C  
ATOM   1809  N   PHE A 223       7.010  97.817  38.400  0.00  0.00      PROA N  
ATOM   1810  CA  PHE A 223       7.793  98.554  37.435  0.00  0.00      PROA C  
ATOM   1811  C   PHE A 223       8.593  97.527  36.646  0.00  0.00      PROA C  
ATOM   1812  O   PHE A 223       9.459  96.835  37.183  0.00  0.00      PROA O  
ATOM   1813  CB  PHE A 223       8.695  99.573  38.179  0.00  0.00      PROA C  
ATOM   1814  CG  PHE A 223       9.431 100.508  37.253  0.00  0.00      PROA C  
ATOM   1815  CD1 PHE A 223       8.846 101.721  36.850  0.00  0.00      PROA C  
ATOM   1816  CD2 PHE A 223      10.751 100.233  36.862  0.00  0.00      PROA C  
ATOM   1817  CE1 PHE A 223       9.558 102.626  36.051  0.00  0.00      PROA C  
ATOM   1818  CE2 PHE A 223      11.467 101.134  36.064  0.00  0.00      PROA C  
ATOM   1819  CZ  PHE A 223      10.869 102.332  35.658  0.00  0.00      PROA C  
ATOM   1820  N   ASP A 224       8.272  97.364  35.355  0.00  0.00      PROA N  
ATOM   1821  CA  ASP A 224       8.875  96.357  34.519  0.00  0.00      PROA C  
ATOM   1822  C   ASP A 224       9.118  96.925  33.122  0.00  0.00      PROA C  
ATOM   1823  O   ASP A 224       8.219  96.981  32.281  0.00  0.00      PROA O  
ATOM   1824  CB  ASP A 224       7.950  95.107  34.497  0.00  0.00      PROA C  
ATOM   1825  CG  ASP A 224       8.474  93.959  33.650  0.00  0.00      PROA C  
ATOM   1826  OD1 ASP A 224       9.705  93.879  33.396  0.00  0.00      PROA O  
ATOM   1827  OD2 ASP A 224       7.655  93.065  33.304  0.00  0.00      PROA O1-
ATOM   1828  N   ILE A 225      10.361  97.354  32.852  0.00  0.00      PROA N  
ATOM   1829  CA  ILE A 225      10.806  97.837  31.556  0.00  0.00      PROA C  
ATOM   1830  C   ILE A 225      12.099  97.087  31.288  0.00  0.00      PROA C  
ATOM   1831  O   ILE A 225      12.981  97.085  32.145  0.00  0.00      PROA O  
ATOM   1832  CB  ILE A 225      11.078  99.344  31.561  0.00  0.00      PROA C  
ATOM   1833  CG1 ILE A 225       9.840 100.144  32.038  0.00  0.00      PROA C  
ATOM   1834  CG2 ILE A 225      11.539  99.799  30.160  0.00  0.00      PROA C  
ATOM   1835  CD  ILE A 225      10.105 101.648  32.139  0.00  0.00      PROA C  
ATOM   1836  N   GLU A 226      12.272  96.373  30.153  0.00  0.00      PROA N  
ATOM   1837  CA  GLU A 226      13.445  95.508  30.025  0.00  0.00      PROA C  
ATOM   1838  C   GLU A 226      14.829  96.168  30.054  0.00  0.00      PROA C  
ATOM   1839  O   GLU A 226      15.098  97.205  29.439  0.00  0.00      PROA O  
ATOM   1840  CB  GLU A 226      13.387  94.437  28.906  0.00  0.00      PROA C  
ATOM   1841  CG  GLU A 226      13.297  94.957  27.454  0.00  0.00      PROA C  
ATOM   1842  CD  GLU A 226      13.133  93.787  26.484  0.00  0.00      PROA C  
ATOM   1843  OE1 GLU A 226      14.006  93.591  25.596  0.00  0.00      PROA O  
ATOM   1844  OE2 GLU A 226      12.132  93.031  26.615  0.00  0.00      PROA O1-
ATOM   1845  N   ASP A 227      15.742  95.522  30.807  0.00  0.00      PROA N  
ATOM   1846  CA  ASP A 227      17.140  95.866  30.946  0.00  0.00      PROA C  
ATOM   1847  C   ASP A 227      18.000  95.291  29.826  0.00  0.00      PROA C  
ATOM   1848  O   ASP A 227      17.656  94.326  29.140  0.00  0.00      PROA O  
ATOM   1849  CB  ASP A 227      17.703  95.287  32.284  0.00  0.00      PROA C  
ATOM   1850  CG  ASP A 227      17.363  96.150  33.486  0.00  0.00      PROA C  
ATOM   1851  OD1 ASP A 227      17.541  97.394  33.417  0.00  0.00      PROA O  
ATOM   1852  OD2 ASP A 227      17.047  95.572  34.563  0.00  0.00      PROA O1-
ATOM   1853  N   HIS A 228      19.209  95.858  29.696  0.00  0.00      PROA N  
ATOM   1854  CA  HIS A 228      20.381  95.153  29.218  0.00  0.00      PROA C  
ATOM   1855  C   HIS A 228      21.352  95.261  30.397  0.00  0.00      PROA C  
ATOM   1856  O   HIS A 228      21.452  96.360  30.949  0.00  0.00      PROA O  
ATOM   1857  CB  HIS A 228      20.964  95.831  27.949  0.00  0.00      PROA C  
ATOM   1858  CG  HIS A 228      22.022  95.073  27.179  0.00  0.00      PROA C  
ATOM   1859  CD2 HIS A 228      22.184  94.967  25.828  0.00  0.00      PROA C  
ATOM   1860  ND1 HIS A 228      23.050  94.337  27.731  0.00  0.00      PROA N  
ATOM   1861  CE1 HIS A 228      23.781  93.828  26.708  0.00  0.00      PROA C  
ATOM   1862  NE2 HIS A 228      23.294  94.186  25.532  0.00  0.00      PROA N  
ATOM   1863  N   PRO A 229      22.067  94.240  30.881  0.00  0.00      PROA N  
ATOM   1864  CA  PRO A 229      22.875  94.418  32.090  0.00  0.00      PROA C  
ATOM   1865  C   PRO A 229      24.112  95.275  31.857  0.00  0.00      PROA C  
ATOM   1866  O   PRO A 229      24.400  96.162  32.663  0.00  0.00      PROA O  
ATOM   1867  CB  PRO A 229      23.239  92.983  32.506  0.00  0.00      PROA C  
ATOM   1868  CG  PRO A 229      22.036  92.165  32.034  0.00  0.00      PROA C  
ATOM   1869  CD  PRO A 229      21.671  92.834  30.706  0.00  0.00      PROA C  
ATOM   1870  N   GLU A 230      24.862  95.020  30.770  0.00  0.00      PROA N  
ATOM   1871  CA  GLU A 230      26.002  95.806  30.333  0.00  0.00      PROA C  
ATOM   1872  C   GLU A 230      25.701  97.266  29.966  0.00  0.00      PROA C  
ATOM   1873  O   GLU A 230      26.456  98.177  30.313  0.00  0.00      PROA O  
ATOM   1874  CB  GLU A 230      26.703  95.124  29.122  0.00  0.00      PROA C  
ATOM   1875  CG  GLU A 230      27.460  93.804  29.444  0.00  0.00      PROA C  
ATOM   1876  CD  GLU A 230      26.562  92.633  29.834  0.00  0.00      PROA C  
ATOM   1877  OE1 GLU A 230      25.595  92.326  29.086  0.00  0.00      PROA O  
ATOM   1878  OE2 GLU A 230      26.820  91.997  30.892  0.00  0.00      PROA O1-
ATOM   1879  N   VAL A 231      24.593  97.518  29.240  0.00  0.00      PROA N  
ATOM   1880  CA  VAL A 231      24.333  98.791  28.576  0.00  0.00      PROA C  
ATOM   1881  C   VAL A 231      23.156  99.509  29.246  0.00  0.00      PROA C  
ATOM   1882  O   VAL A 231      22.124  98.870  29.464  0.00  0.00      PROA O  
ATOM   1883  CB  VAL A 231      24.026  98.580  27.087  0.00  0.00      PROA C  
ATOM   1884  CG1 VAL A 231      23.768  99.917  26.361  0.00  0.00      PROA C  
ATOM   1885  CG2 VAL A 231      25.210  97.854  26.417  0.00  0.00      PROA C  
ATOM   1886  N   PRO A 232      23.196 100.791  29.623  0.00  0.00      PROA N  
ATOM   1887  CA  PRO A 232      22.007 101.523  30.064  0.00  0.00      PROA C  
ATOM   1888  C   PRO A 232      20.909 101.627  29.001  0.00  0.00      PROA C  
ATOM   1889  O   PRO A 232      21.110 102.264  27.965  0.00  0.00      PROA O  
ATOM   1890  CB  PRO A 232      22.556 102.895  30.500  0.00  0.00      PROA C  
ATOM   1891  CG  PRO A 232      23.826 103.082  29.664  0.00  0.00      PROA C  
ATOM   1892  CD  PRO A 232      24.376 101.658  29.545  0.00  0.00      PROA C  
ATOM   1893  N   CYS A 233      19.732 101.021  29.268  0.00  0.00      PROA N  
ATOM   1894  CA  CYS A 233      18.483 101.112  28.513  0.00  0.00      PROA C  
ATOM   1895  C   CYS A 233      18.539 101.231  26.974  0.00  0.00      PROA C  
ATOM   1896  O   CYS A 233      18.026 102.216  26.431  0.00  0.00      PROA O  
ATOM   1897  CB  CYS A 233      17.580 102.243  29.087  0.00  0.00      PROA C  
ATOM   1898  SG  CYS A 233      17.474 102.272  30.905  0.00  0.00      PROA S  
ATOM   1899  N   PRO A 234      19.108 100.296  26.203  0.00  0.00      PROA N  
ATOM   1900  CA  PRO A 234      19.165 100.404  24.747  0.00  0.00      PROA C  
ATOM   1901  C   PRO A 234      17.810 100.116  24.118  0.00  0.00      PROA C  
ATOM   1902  O   PRO A 234      17.518 100.625  23.034  0.00  0.00      PROA O  
ATOM   1903  CB  PRO A 234      20.231  99.370  24.345  0.00  0.00      PROA C  
ATOM   1904  CG  PRO A 234      20.158  98.301  25.441  0.00  0.00      PROA C  
ATOM   1905  CD  PRO A 234      19.813  99.107  26.696  0.00  0.00      PROA C  
ATOM   1906  N   TYR A 235      16.999  99.260  24.763  0.00  0.00      PROA N  
ATOM   1907  CA  TYR A 235      15.737  98.754  24.264  0.00  0.00      PROA C  
ATOM   1908  C   TYR A 235      14.604  99.741  24.550  0.00  0.00      PROA C  
ATOM   1909  O   TYR A 235      14.256 100.589  23.720  0.00  0.00      PROA O  
ATOM   1910  CB  TYR A 235      15.433  97.352  24.878  0.00  0.00      PROA C  
ATOM   1911  CG  TYR A 235      16.571  96.384  24.649  0.00  0.00      PROA C  
ATOM   1912  CD1 TYR A 235      17.076  96.156  23.357  0.00  0.00      PROA C  
ATOM   1913  CD2 TYR A 235      17.122  95.662  25.725  0.00  0.00      PROA C  
ATOM   1914  CE1 TYR A 235      18.115  95.238  23.144  0.00  0.00      PROA C  
ATOM   1915  CE2 TYR A 235      18.157  94.740  25.515  0.00  0.00      PROA C  
ATOM   1916  CZ  TYR A 235      18.652  94.528  24.224  0.00  0.00      PROA C  
ATOM   1917  OH  TYR A 235      19.684  93.589  24.016  0.00  0.00      PROA O  
ATOM   1918  N   ASP A 236      14.009  99.653  25.751  0.00  0.00      PROA N  
ATOM   1919  CA  ASP A 236      12.834 100.396  26.149  0.00  0.00      PROA C  
ATOM   1920  C   ASP A 236      13.231 101.368  27.263  0.00  0.00      PROA C  
ATOM   1921  O   ASP A 236      14.107 101.073  28.080  0.00  0.00      PROA O  
ATOM   1922  CB  ASP A 236      11.731  99.427  26.659  0.00  0.00      PROA C  
ATOM   1923  CG  ASP A 236      11.298  98.394  25.620  0.00  0.00      PROA C  
ATOM   1924  OD1 ASP A 236      11.501  98.577  24.393  0.00  0.00      PROA O  
ATOM   1925  OD2 ASP A 236      10.637  97.405  26.048  0.00  0.00      PROA O1-
ATOM   1926  N   TYR A 237      12.620 102.569  27.317  0.00  0.00      PROA N  
ATOM   1927  CA  TYR A 237      12.985 103.549  28.325  0.00  0.00      PROA C  
ATOM   1928  C   TYR A 237      11.897 104.572  28.601  0.00  0.00      PROA C  
ATOM   1929  O   TYR A 237      11.040 104.847  27.760  0.00  0.00      PROA O  
ATOM   1930  CB  TYR A 237      14.313 104.310  28.002  0.00  0.00      PROA C  
ATOM   1931  CG  TYR A 237      14.340 104.997  26.652  0.00  0.00      PROA C  
ATOM   1932  CD1 TYR A 237      13.651 106.206  26.438  0.00  0.00      PROA C  
ATOM   1933  CD2 TYR A 237      15.150 104.497  25.615  0.00  0.00      PROA C  
ATOM   1934  CE1 TYR A 237      13.736 106.880  25.213  0.00  0.00      PROA C  
ATOM   1935  CE2 TYR A 237      15.259 105.183  24.398  0.00  0.00      PROA C  
ATOM   1936  CZ  TYR A 237      14.548 106.371  24.194  0.00  0.00      PROA C  
ATOM   1937  OH  TYR A 237      14.674 107.064  22.970  0.00  0.00      PROA O  
ATOM   1938  N   ILE A 238      11.964 105.199  29.792  0.00  0.00      PROA N  
ATOM   1939  CA  ILE A 238      11.279 106.443  30.108  0.00  0.00      PROA C  
ATOM   1940  C   ILE A 238      12.325 107.552  30.156  0.00  0.00      PROA C  
ATOM   1941  O   ILE A 238      13.358 107.426  30.813  0.00  0.00      PROA O  
ATOM   1942  CB  ILE A 238      10.535 106.448  31.449  0.00  0.00      PROA C  
ATOM   1943  CG1 ILE A 238       9.562 105.258  31.594  0.00  0.00      PROA C  
ATOM   1944  CG2 ILE A 238       9.786 107.790  31.631  0.00  0.00      PROA C  
ATOM   1945  CD  ILE A 238       9.050 105.096  33.031  0.00  0.00      PROA C  
ATOM   1946  N   LYS A 239      12.080 108.674  29.466  0.00  0.00      PROA N  
ATOM   1947  CA  LYS A 239      12.820 109.911  29.609  0.00  0.00      PROA C  
ATOM   1948  C   LYS A 239      11.873 111.015  30.051  0.00  0.00      PROA C  
ATOM   1949  O   LYS A 239      10.751 111.129  29.559  0.00  0.00      PROA O  
ATOM   1950  CB  LYS A 239      13.562 110.316  28.310  0.00  0.00      PROA C  
ATOM   1951  CG  LYS A 239      14.798 109.448  28.025  0.00  0.00      PROA C  
ATOM   1952  CD  LYS A 239      15.491 109.839  26.707  0.00  0.00      PROA C  
ATOM   1953  CE  LYS A 239      16.725 108.980  26.385  0.00  0.00      PROA C  
ATOM   1954  NZ  LYS A 239      17.363 109.417  25.117  0.00  0.00      PROA N1+
ATOM   1955  N   ILE A 240      12.285 111.850  31.021  0.00  0.00      PROA N  
ATOM   1956  CA  ILE A 240      11.412 112.872  31.585  0.00  0.00      PROA C  
ATOM   1957  C   ILE A 240      12.015 114.242  31.334  0.00  0.00      PROA C  
ATOM   1958  O   ILE A 240      13.083 114.594  31.834  0.00  0.00      PROA O  
ATOM   1959  CB  ILE A 240      11.087 112.659  33.066  0.00  0.00      PROA C  
ATOM   1960  CG1 ILE A 240      10.552 111.218  33.288  0.00  0.00      PROA C  
ATOM   1961  CG2 ILE A 240      10.073 113.738  33.524  0.00  0.00      PROA C  
ATOM   1962  CD  ILE A 240      10.157 110.895  34.733  0.00  0.00      PROA C  
ATOM   1963  N   LYS A 241      11.328 115.057  30.522  0.00  0.00      PROA N  
ATOM   1964  CA  LYS A 241      11.726 116.396  30.154  0.00  0.00      PROA C  
ATOM   1965  C   LYS A 241      11.134 117.391  31.143  0.00  0.00      PROA C  
ATOM   1966  O   LYS A 241       9.914 117.532  31.253  0.00  0.00      PROA O  
ATOM   1967  CB  LYS A 241      11.210 116.684  28.720  0.00  0.00      PROA C  
ATOM   1968  CG  LYS A 241      11.492 118.079  28.130  0.00  0.00      PROA C  
ATOM   1969  CD  LYS A 241      12.959 118.274  27.702  0.00  0.00      PROA C  
ATOM   1970  CE  LYS A 241      13.192 119.540  26.860  0.00  0.00      PROA C  
ATOM   1971  NZ  LYS A 241      14.616 119.656  26.451  0.00  0.00      PROA N1+
ATOM   1972  N   ALA A 242      11.990 118.094  31.904  0.00  0.00      PROA N  
ATOM   1973  CA  ALA A 242      11.570 119.103  32.852  0.00  0.00      PROA C  
ATOM   1974  C   ALA A 242      12.472 120.317  32.688  0.00  0.00      PROA C  
ATOM   1975  O   ALA A 242      13.685 120.250  32.900  0.00  0.00      PROA O  
ATOM   1976  CB  ALA A 242      11.646 118.560  34.295  0.00  0.00      PROA C  
ATOM   1977  N   GLY A 243      11.907 121.478  32.280  0.00  0.00      PROA N  
ATOM   1978  CA  GLY A 243      12.694 122.603  31.759  0.00  0.00      PROA C  
ATOM   1979  C   GLY A 243      13.579 122.224  30.587  0.00  0.00      PROA C  
ATOM   1980  O   GLY A 243      13.196 121.431  29.729  0.00  0.00      PROA O  
ATOM   1981  N   SER A 244      14.799 122.791  30.504  0.00  0.00      PROA N  
ATOM   1982  CA  SER A 244      15.805 122.389  29.518  0.00  0.00      PROA C  
ATOM   1983  C   SER A 244      16.247 120.927  29.662  0.00  0.00      PROA C  
ATOM   1984  O   SER A 244      16.386 120.193  28.681  0.00  0.00      PROA O  
ATOM   1985  CB  SER A 244      17.055 123.322  29.587  0.00  0.00      PROA C  
ATOM   1986  OG  SER A 244      18.037 123.035  28.579  0.00  0.00      PROA O  
ATOM   1987  N   LYS A 245      16.456 120.480  30.916  0.00  0.00      PROA N  
ATOM   1988  CA  LYS A 245      16.943 119.165  31.304  0.00  0.00      PROA C  
ATOM   1989  C   LYS A 245      16.081 117.955  30.914  0.00  0.00      PROA C  
ATOM   1990  O   LYS A 245      14.850 117.974  30.976  0.00  0.00      PROA O  
ATOM   1991  CB  LYS A 245      17.239 119.177  32.834  0.00  0.00      PROA C  
ATOM   1992  CG  LYS A 245      17.688 117.857  33.497  0.00  0.00      PROA C  
ATOM   1993  CD  LYS A 245      19.052 117.316  33.017  0.00  0.00      PROA C  
ATOM   1994  CE  LYS A 245      20.242 117.572  33.962  0.00  0.00      PROA C  
ATOM   1995  NZ  LYS A 245      20.563 119.017  34.070  0.00  0.00      PROA N1+
ATOM   1996  N   VAL A 246      16.740 116.840  30.528  0.00  0.00      PROA N  
ATOM   1997  CA  VAL A 246      16.104 115.547  30.328  0.00  0.00      PROA C  
ATOM   1998  C   VAL A 246      16.654 114.573  31.358  0.00  0.00      PROA C  
ATOM   1999  O   VAL A 246      17.856 114.305  31.426  0.00  0.00      PROA O  
ATOM   2000  CB  VAL A 246      16.315 114.980  28.925  0.00  0.00      PROA C  
ATOM   2001  CG1 VAL A 246      15.687 113.576  28.796  0.00  0.00      PROA C  
ATOM   2002  CG2 VAL A 246      15.654 115.924  27.907  0.00  0.00      PROA C  
ATOM   2003  N   TRP A 247      15.770 114.021  32.205  0.00  0.00      PROA N  
ATOM   2004  CA  TRP A 247      16.086 112.988  33.168  0.00  0.00      PROA C  
ATOM   2005  C   TRP A 247      15.926 111.604  32.544  0.00  0.00      PROA C  
ATOM   2006  O   TRP A 247      15.134 111.403  31.620  0.00  0.00      PROA O  
ATOM   2007  CB  TRP A 247      15.188 113.094  34.430  0.00  0.00      PROA C  
ATOM   2008  CG  TRP A 247      15.200 114.439  35.092  0.00  0.00      PROA C  
ATOM   2009  CD1 TRP A 247      14.169 115.344  35.135  0.00  0.00      PROA C  
ATOM   2010  CD2 TRP A 247      16.295 115.029  35.816  0.00  0.00      PROA C  
ATOM   2011  CE2 TRP A 247      15.845 116.286  36.286  0.00  0.00      PROA C  
ATOM   2012  CE3 TRP A 247      17.595 114.611  36.113  0.00  0.00      PROA C  
ATOM   2013  NE1 TRP A 247      14.560 116.450  35.859  0.00  0.00      PROA N  
ATOM   2014  CZ2 TRP A 247      16.655 117.116  37.046  0.00  0.00      PROA C  
ATOM   2015  CZ3 TRP A 247      18.412 115.452  36.874  0.00  0.00      PROA C  
ATOM   2016  CH2 TRP A 247      17.951 116.682  37.333  0.00  0.00      PROA C  
ATOM   2017  N   GLY A 248      16.690 110.609  33.041  0.00  0.00      PROA N  
ATOM   2018  CA  GLY A 248      16.694 109.253  32.498  0.00  0.00      PROA C  
ATOM   2019  C   GLY A 248      17.855 109.023  31.551  0.00  0.00      PROA C  
ATOM   2020  O   GLY A 248      18.861 109.735  31.642  0.00  0.00      PROA O  
ATOM   2021  N   PRO A 249      17.792 108.061  30.631  0.00  0.00      PROA N  
ATOM   2022  CA  PRO A 249      16.754 107.036  30.515  0.00  0.00      PROA C  
ATOM   2023  C   PRO A 249      16.550 106.183  31.765  0.00  0.00      PROA C  
ATOM   2024  O   PRO A 249      17.512 105.841  32.454  0.00  0.00      PROA O  
ATOM   2025  CB  PRO A 249      17.201 106.201  29.304  0.00  0.00      PROA C  
ATOM   2026  CG  PRO A 249      18.726 106.315  29.312  0.00  0.00      PROA C  
ATOM   2027  CD  PRO A 249      18.961 107.745  29.803  0.00  0.00      PROA C  
ATOM   2028  N   PHE A 250      15.289 105.835  32.066  0.00  0.00      PROA N  
ATOM   2029  CA  PHE A 250      14.916 104.962  33.161  0.00  0.00      PROA C  
ATOM   2030  C   PHE A 250      14.351 103.663  32.602  0.00  0.00      PROA C  
ATOM   2031  O   PHE A 250      13.533 103.660  31.681  0.00  0.00      PROA O  
ATOM   2032  CB  PHE A 250      13.835 105.588  34.085  0.00  0.00      PROA C  
ATOM   2033  CG  PHE A 250      14.259 106.930  34.620  0.00  0.00      PROA C  
ATOM   2034  CD1 PHE A 250      15.371 107.028  35.473  0.00  0.00      PROA C  
ATOM   2035  CD2 PHE A 250      13.504 108.086  34.353  0.00  0.00      PROA C  
ATOM   2036  CE1 PHE A 250      15.720 108.254  36.054  0.00  0.00      PROA C  
ATOM   2037  CE2 PHE A 250      13.847 109.315  34.932  0.00  0.00      PROA C  
ATOM   2038  CZ  PHE A 250      14.951 109.396  35.789  0.00  0.00      PROA C  
ATOM   2039  N   CYS A 251      14.796 102.522  33.155  0.00  0.00      PROA N  
ATOM   2040  CA  CYS A 251      14.337 101.203  32.774  0.00  0.00      PROA C  
ATOM   2041  C   CYS A 251      14.681 100.239  33.903  0.00  0.00      PROA C  
ATOM   2042  O   CYS A 251      15.338 100.619  34.876  0.00  0.00      PROA O  
ATOM   2043  CB  CYS A 251      14.913 100.692  31.417  0.00  0.00      PROA C  
ATOM   2044  SG  CYS A 251      16.720 100.450  31.377  0.00  0.00      PROA S  
ATOM   2045  N   GLY A 252      14.228  98.974  33.814  0.00  0.00      PROA N  
ATOM   2046  CA  GLY A 252      14.583  97.908  34.740  0.00  0.00      PROA C  
ATOM   2047  C   GLY A 252      13.458  97.430  35.613  0.00  0.00      PROA C  
ATOM   2048  O   GLY A 252      12.289  97.768  35.427  0.00  0.00      PROA O  
ATOM   2049  N   GLU A 253      13.812  96.582  36.599  0.00  0.00      PROA N  
ATOM   2050  CA  GLU A 253      12.913  96.061  37.619  0.00  0.00      PROA C  
ATOM   2051  C   GLU A 253      12.655  97.066  38.745  0.00  0.00      PROA C  
ATOM   2052  O   GLU A 253      11.676  96.976  39.488  0.00  0.00      PROA O  
ATOM   2053  CB  GLU A 253      13.531  94.784  38.257  0.00  0.00      PROA C  
ATOM   2054  CG  GLU A 253      13.649  93.567  37.298  0.00  0.00      PROA C  
ATOM   2055  CD  GLU A 253      12.377  92.729  37.145  0.00  0.00      PROA C  
ATOM   2056  OE1 GLU A 253      11.332  93.019  37.783  0.00  0.00      PROA O  
ATOM   2057  OE2 GLU A 253      12.432  91.727  36.380  0.00  0.00      PROA O1-
ATOM   2058  N   LYS A 254      13.552  98.057  38.899  0.00  0.00      PROA N  
ATOM   2059  CA  LYS A 254      13.542  98.998  39.999  0.00  0.00      PROA C  
ATOM   2060  C   LYS A 254      13.260 100.405  39.503  0.00  0.00      PROA C  
ATOM   2061  O   LYS A 254      13.978 100.953  38.663  0.00  0.00      PROA O  
ATOM   2062  CB  LYS A 254      14.892  98.934  40.761  0.00  0.00      PROA C  
ATOM   2063  CG  LYS A 254      15.102  99.969  41.884  0.00  0.00      PROA C  
ATOM   2064  CD  LYS A 254      14.040  99.893  42.998  0.00  0.00      PROA C  
ATOM   2065  CE  LYS A 254      14.373 100.696  44.270  0.00  0.00      PROA C  
ATOM   2066  NZ  LYS A 254      14.524 102.145  43.977  0.00  0.00      PROA N1+
ATOM   2067  N   SER A 255      12.176 101.031  40.011  0.00  0.00      PROA N  
ATOM   2068  CA  SER A 255      11.827 102.415  39.712  0.00  0.00      PROA C  
ATOM   2069  C   SER A 255      12.896 103.405  40.157  0.00  0.00      PROA C  
ATOM   2070  O   SER A 255      13.505 103.180  41.211  0.00  0.00      PROA O  
ATOM   2071  CB  SER A 255      10.520 102.879  40.413  0.00  0.00      PROA C  
ATOM   2072  OG  SER A 255       9.442 101.981  40.157  0.00  0.00      PROA O  
ATOM   2073  N   PRO A 256      13.181 104.508  39.466  0.00  0.00      PROA N  
ATOM   2074  CA  PRO A 256      13.855 105.647  40.086  0.00  0.00      PROA C  
ATOM   2075  C   PRO A 256      13.128 106.169  41.325  0.00  0.00      PROA C  
ATOM   2076  O   PRO A 256      11.907 106.028  41.449  0.00  0.00      PROA O  
ATOM   2077  CB  PRO A 256      13.926 106.687  38.960  0.00  0.00      PROA C  
ATOM   2078  CG  PRO A 256      12.670 106.412  38.135  0.00  0.00      PROA C  
ATOM   2079  CD  PRO A 256      12.541 104.888  38.196  0.00  0.00      PROA C  
ATOM   2080  N   GLU A 257      13.870 106.759  42.277  0.00  0.00      PROA N  
ATOM   2081  CA  GLU A 257      13.342 107.430  43.441  0.00  0.00      PROA C  
ATOM   2082  C   GLU A 257      12.428 108.612  43.065  0.00  0.00      PROA C  
ATOM   2083  O   GLU A 257      12.629 109.202  41.996  0.00  0.00      PROA O  
ATOM   2084  CB  GLU A 257      14.500 107.880  44.380  0.00  0.00      PROA C  
ATOM   2085  CG  GLU A 257      15.459 108.976  43.829  0.00  0.00      PROA C  
ATOM   2086  CD  GLU A 257      16.499 108.514  42.802  0.00  0.00      PROA C  
ATOM   2087  OE1 GLU A 257      16.565 107.308  42.445  0.00  0.00      PROA O  
ATOM   2088  OE2 GLU A 257      17.288 109.385  42.342  0.00  0.00      PROA O1-
ATOM   2089  N   PRO A 258      11.398 108.965  43.850  0.00  0.00      PROA N  
ATOM   2090  CA  PRO A 258      10.570 110.156  43.653  0.00  0.00      PROA C  
ATOM   2091  C   PRO A 258      11.269 111.425  43.173  0.00  0.00      PROA C  
ATOM   2092  O   PRO A 258      12.323 111.790  43.699  0.00  0.00      PROA O  
ATOM   2093  CB  PRO A 258       9.846 110.334  44.993  0.00  0.00      PROA C  
ATOM   2094  CG  PRO A 258       9.683 108.896  45.492  0.00  0.00      PROA C  
ATOM   2095  CD  PRO A 258      10.994 108.235  45.056  0.00  0.00      PROA C  
ATOM   2096  N   ILE A 259      10.684 112.115  42.179  0.00  0.00      PROA N  
ATOM   2097  CA  ILE A 259      11.303 113.247  41.519  0.00  0.00      PROA C  
ATOM   2098  C   ILE A 259      10.512 114.487  41.884  0.00  0.00      PROA C  
ATOM   2099  O   ILE A 259       9.331 114.622  41.567  0.00  0.00      PROA O  
ATOM   2100  CB  ILE A 259      11.396 113.113  39.990  0.00  0.00      PROA C  
ATOM   2101  CG1 ILE A 259      12.041 111.773  39.546  0.00  0.00      PROA C  
ATOM   2102  CG2 ILE A 259      12.199 114.308  39.423  0.00  0.00      PROA C  
ATOM   2103  CD  ILE A 259      11.028 110.658  39.239  0.00  0.00      PROA C  
ATOM   2104  N   SER A 260      11.148 115.447  42.581  0.00  0.00      PROA N  
ATOM   2105  CA  SER A 260      10.534 116.735  42.864  0.00  0.00      PROA C  
ATOM   2106  C   SER A 260      11.078 117.736  41.866  0.00  0.00      PROA C  
ATOM   2107  O   SER A 260      12.236 118.146  41.941  0.00  0.00      PROA O  
ATOM   2108  CB  SER A 260      10.822 117.224  44.314  0.00  0.00      PROA C  
ATOM   2109  OG  SER A 260      10.176 118.468  44.622  0.00  0.00      PROA O  
ATOM   2110  N   THR A 261      10.254 118.152  40.885  0.00  0.00      PROA N  
ATOM   2111  CA  THR A 261      10.654 119.164  39.913  0.00  0.00      PROA C  
ATOM   2112  C   THR A 261      10.289 120.539  40.441  0.00  0.00      PROA C  
ATOM   2113  O   THR A 261       9.476 120.685  41.353  0.00  0.00      PROA O  
ATOM   2114  CB  THR A 261      10.077 118.980  38.499  0.00  0.00      PROA C  
ATOM   2115  CG2 THR A 261      10.259 117.529  38.035  0.00  0.00      PROA C  
ATOM   2116  OG1 THR A 261       8.699 119.313  38.384  0.00  0.00      PROA O  
ATOM   2117  N   GLN A 262      10.886 121.599  39.862  0.00  0.00      PROA N  
ATOM   2118  CA  GLN A 262      10.552 122.973  40.194  0.00  0.00      PROA C  
ATOM   2119  C   GLN A 262       9.613 123.547  39.133  0.00  0.00      PROA C  
ATOM   2120  O   GLN A 262       9.369 124.752  39.068  0.00  0.00      PROA O  
ATOM   2121  CB  GLN A 262      11.850 123.824  40.257  0.00  0.00      PROA C  
ATOM   2122  CG  GLN A 262      12.932 123.300  41.242  0.00  0.00      PROA C  
ATOM   2123  CD  GLN A 262      12.394 122.996  42.643  0.00  0.00      PROA C  
ATOM   2124  NE2 GLN A 262      11.957 124.056  43.359  0.00  0.00      PROA N  
ATOM   2125  OE1 GLN A 262      12.380 121.853  43.110  0.00  0.00      PROA O  
ATOM   2126  N   SER A 263       9.064 122.681  38.256  0.00  0.00      PROA N  
ATOM   2127  CA  SER A 263       8.426 123.077  37.010  0.00  0.00      PROA C  
ATOM   2128  C   SER A 263       6.932 122.802  37.032  0.00  0.00      PROA C  
ATOM   2129  O   SER A 263       6.464 121.798  37.570  0.00  0.00      PROA O  
ATOM   2130  CB  SER A 263       9.054 122.329  35.797  0.00  0.00      PROA C  
ATOM   2131  OG  SER A 263       8.548 122.789  34.538  0.00  0.00      PROA O  
ATOM   2132  N   HIS A 264       6.138 123.712  36.429  0.00  0.00      PROA N  
ATOM   2133  CA  HIS A 264       4.695 123.572  36.280  0.00  0.00      PROA C  
ATOM   2134  C   HIS A 264       4.323 122.589  35.171  0.00  0.00      PROA C  
ATOM   2135  O   HIS A 264       3.226 122.028  35.138  0.00  0.00      PROA O  
ATOM   2136  CB  HIS A 264       4.066 124.960  35.969  0.00  0.00      PROA C  
ATOM   2137  CG  HIS A 264       4.366 125.494  34.583  0.00  0.00      PROA C  
ATOM   2138  CD2 HIS A 264       5.461 126.135  34.083  0.00  0.00      PROA C  
ATOM   2139  ND1 HIS A 264       3.440 125.495  33.561  0.00  0.00      PROA N  
ATOM   2140  CE1 HIS A 264       4.013 126.097  32.493  0.00  0.00      PROA C  
ATOM   2141  NE2 HIS A 264       5.244 126.503  32.759  0.00  0.00      PROA N  
ATOM   2142  N   SER A 265       5.262 122.342  34.237  0.00  0.00      PROA N  
ATOM   2143  CA  SER A 265       5.112 121.372  33.168  0.00  0.00      PROA C  
ATOM   2144  C   SER A 265       6.226 120.362  33.146  0.00  0.00      PROA C  
ATOM   2145  O   SER A 265       7.402 120.689  33.308  0.00  0.00      PROA O  
ATOM   2146  CB  SER A 265       5.007 121.980  31.740  0.00  0.00      PROA C  
ATOM   2147  OG  SER A 265       3.674 122.402  31.469  0.00  0.00      PROA O  
ATOM   2148  N   ILE A 266       5.865 119.097  32.898  0.00  0.00      PROA N  
ATOM   2149  CA  ILE A 266       6.810 118.040  32.613  0.00  0.00      PROA C  
ATOM   2150  C   ILE A 266       6.281 117.304  31.397  0.00  0.00      PROA C  
ATOM   2151  O   ILE A 266       5.081 117.313  31.103  0.00  0.00      PROA O  
ATOM   2152  CB  ILE A 266       7.033 117.053  33.766  0.00  0.00      PROA C  
ATOM   2153  CG1 ILE A 266       5.714 116.415  34.256  0.00  0.00      PROA C  
ATOM   2154  CG2 ILE A 266       7.771 117.773  34.914  0.00  0.00      PROA C  
ATOM   2155  CD  ILE A 266       5.911 115.133  35.061  0.00  0.00      PROA C  
ATOM   2156  N   GLN A 267       7.173 116.653  30.641  0.00  0.00      PROA N  
ATOM   2157  CA  GLN A 267       6.783 115.808  29.538  0.00  0.00      PROA C  
ATOM   2158  C   GLN A 267       7.478 114.471  29.714  0.00  0.00      PROA C  
ATOM   2159  O   GLN A 267       8.703 114.378  29.803  0.00  0.00      PROA O  
ATOM   2160  CB  GLN A 267       7.054 116.517  28.184  0.00  0.00      PROA C  
ATOM   2161  CG  GLN A 267       6.633 115.765  26.894  0.00  0.00      PROA C  
ATOM   2162  CD  GLN A 267       7.542 114.604  26.473  0.00  0.00      PROA C  
ATOM   2163  NE2 GLN A 267       8.865 114.860  26.381  0.00  0.00      PROA N  
ATOM   2164  OE1 GLN A 267       7.071 113.502  26.181  0.00  0.00      PROA O  
ATOM   2165  N   ILE A 268       6.687 113.395  29.814  0.00  0.00      PROA N  
ATOM   2166  CA  ILE A 268       7.166 112.051  30.061  0.00  0.00      PROA C  
ATOM   2167  C   ILE A 268       7.130 111.308  28.740  0.00  0.00      PROA C  
ATOM   2168  O   ILE A 268       6.074 111.117  28.134  0.00  0.00      PROA O  
ATOM   2169  CB  ILE A 268       6.351 111.313  31.127  0.00  0.00      PROA C  
ATOM   2170  CG1 ILE A 268       6.366 112.083  32.475  0.00  0.00      PROA C  
ATOM   2171  CG2 ILE A 268       6.879 109.869  31.293  0.00  0.00      PROA C  
ATOM   2172  CD  ILE A 268       5.433 111.490  33.539  0.00  0.00      PROA C  
ATOM   2173  N   LEU A 269       8.307 110.885  28.254  0.00  0.00      PROA N  
ATOM   2174  CA  LEU A 269       8.469 110.193  27.002  0.00  0.00      PROA C  
ATOM   2175  C   LEU A 269       8.818 108.745  27.279  0.00  0.00      PROA C  
ATOM   2176  O   LEU A 269       9.864 108.428  27.839  0.00  0.00      PROA O  
ATOM   2177  CB  LEU A 269       9.582 110.850  26.147  0.00  0.00      PROA C  
ATOM   2178  CG  LEU A 269       9.909 110.151  24.809  0.00  0.00      PROA C  
ATOM   2179  CD1 LEU A 269       8.680 110.073  23.889  0.00  0.00      PROA C  
ATOM   2180  CD2 LEU A 269      11.063 110.874  24.098  0.00  0.00      PROA C  
ATOM   2181  N   PHE A 270       7.934 107.823  26.887  0.00  0.00      PROA N  
ATOM   2182  CA  PHE A 270       8.120 106.403  27.048  0.00  0.00      PROA C  
ATOM   2183  C   PHE A 270       8.251 105.759  25.672  0.00  0.00      PROA C  
ATOM   2184  O   PHE A 270       7.409 105.946  24.795  0.00  0.00      PROA O  
ATOM   2185  CB  PHE A 270       6.975 105.812  27.922  0.00  0.00      PROA C  
ATOM   2186  CG  PHE A 270       6.945 104.307  27.947  0.00  0.00      PROA C  
ATOM   2187  CD1 PHE A 270       8.037 103.594  28.468  0.00  0.00      PROA C  
ATOM   2188  CD2 PHE A 270       5.832 103.596  27.466  0.00  0.00      PROA C  
ATOM   2189  CE1 PHE A 270       8.039 102.195  28.473  0.00  0.00      PROA C  
ATOM   2190  CE2 PHE A 270       5.828 102.195  27.470  0.00  0.00      PROA C  
ATOM   2191  CZ  PHE A 270       6.936 101.500  27.966  0.00  0.00      PROA C  
ATOM   2192  N   ARG A 271       9.338 105.008  25.438  0.00  0.00      PROA N  
ATOM   2193  CA  ARG A 271       9.576 104.357  24.166  0.00  0.00      PROA C  
ATOM   2194  C   ARG A 271       9.678 102.858  24.378  0.00  0.00      PROA C  
ATOM   2195  O   ARG A 271      10.406 102.381  25.251  0.00  0.00      PROA O  
ATOM   2196  CB  ARG A 271      10.885 104.840  23.490  0.00  0.00      PROA C  
ATOM   2197  CG  ARG A 271      10.990 104.409  22.009  0.00  0.00      PROA C  
ATOM   2198  CD  ARG A 271      12.360 104.644  21.356  0.00  0.00      PROA C  
ATOM   2199  NE  ARG A 271      13.291 103.591  21.876  0.00  0.00      PROA N  
ATOM   2200  CZ  ARG A 271      14.523 103.399  21.424  0.00  0.00      PROA C  
ATOM   2201  NH1 ARG A 271      15.082 104.189  20.536  0.00  0.00      PROA N1+
ATOM   2202  NH2 ARG A 271      15.223 102.386  21.883  0.00  0.00      PROA N  
ATOM   2203  N   SER A 272       8.964 102.083  23.544  0.00  0.00      PROA N  
ATOM   2204  CA  SER A 272       9.118 100.643  23.432  0.00  0.00      PROA C  
ATOM   2205  C   SER A 272       9.621 100.294  22.039  0.00  0.00      PROA C  
ATOM   2206  O   SER A 272       9.247 100.929  21.050  0.00  0.00      PROA O  
ATOM   2207  CB  SER A 272       7.808  99.848  23.708  0.00  0.00      PROA C  
ATOM   2208  OG  SER A 272       6.751 100.186  22.803  0.00  0.00      PROA O  
ATOM   2209  N   ASP A 273      10.510  99.291  21.913  0.00  0.00      PROA N  
ATOM   2210  CA  ASP A 273      10.917  98.738  20.631  0.00  0.00      PROA C  
ATOM   2211  C   ASP A 273      10.072  97.498  20.280  0.00  0.00      PROA C  
ATOM   2212  O   ASP A 273       8.971  97.300  20.801  0.00  0.00      PROA O  
ATOM   2213  CB  ASP A 273      12.472  98.608  20.502  0.00  0.00      PROA C  
ATOM   2214  CG  ASP A 273      13.167  97.394  21.118  0.00  0.00      PROA C  
ATOM   2215  OD1 ASP A 273      12.518  96.460  21.649  0.00  0.00      PROA O  
ATOM   2216  OD2 ASP A 273      14.425  97.356  21.006  0.00  0.00      PROA O1-
ATOM   2217  N   ASN A 274      10.522  96.658  19.325  0.00  0.00      PROA N  
ATOM   2218  CA  ASN A 274       9.670  95.690  18.652  0.00  0.00      PROA C  
ATOM   2219  C   ASN A 274       9.574  94.325  19.348  0.00  0.00      PROA C  
ATOM   2220  O   ASN A 274       9.012  93.380  18.795  0.00  0.00      PROA O  
ATOM   2221  CB  ASN A 274      10.138  95.527  17.173  0.00  0.00      PROA C  
ATOM   2222  CG  ASN A 274      11.591  95.067  17.054  0.00  0.00      PROA C  
ATOM   2223  ND2 ASN A 274      11.825  93.736  17.120  0.00  0.00      PROA N  
ATOM   2224  OD1 ASN A 274      12.507  95.874  16.869  0.00  0.00      PROA O  
ATOM   2225  N   SER A 275      10.097  94.179  20.576  0.00  0.00      PROA N  
ATOM   2226  CA  SER A 275      10.043  92.920  21.307  0.00  0.00      PROA C  
ATOM   2227  C   SER A 275       9.872  93.129  22.804  0.00  0.00      PROA C  
ATOM   2228  O   SER A 275      10.093  94.217  23.337  0.00  0.00      PROA O  
ATOM   2229  CB  SER A 275      11.269  91.983  21.049  0.00  0.00      PROA C  
ATOM   2230  OG  SER A 275      12.531  92.610  21.317  0.00  0.00      PROA O  
ATOM   2231  N   GLY A 276       9.456  92.060  23.521  0.00  0.00      PROA N  
ATOM   2232  CA  GLY A 276       9.334  92.042  24.979  0.00  0.00      PROA C  
ATOM   2233  C   GLY A 276       7.919  92.134  25.490  0.00  0.00      PROA C  
ATOM   2234  O   GLY A 276       7.106  92.937  25.042  0.00  0.00      PROA O  
ATOM   2235  N   GLU A 277       7.603  91.306  26.505  0.00  0.00      PROA N  
ATOM   2236  CA  GLU A 277       6.279  91.177  27.099  0.00  0.00      PROA C  
ATOM   2237  C   GLU A 277       6.215  91.896  28.447  0.00  0.00      PROA C  
ATOM   2238  O   GLU A 277       5.412  91.580  29.324  0.00  0.00      PROA O  
ATOM   2239  CB  GLU A 277       5.916  89.674  27.271  0.00  0.00      PROA C  
ATOM   2240  CG  GLU A 277       5.698  88.921  25.932  0.00  0.00      PROA C  
ATOM   2241  CD  GLU A 277       4.331  89.200  25.315  0.00  0.00      PROA C  
ATOM   2242  OE1 GLU A 277       3.301  88.741  25.878  0.00  0.00      PROA O  
ATOM   2243  OE2 GLU A 277       4.267  89.864  24.245  0.00  0.00      PROA O1-
ATOM   2244  N   ASN A 278       7.101  92.883  28.661  0.00  0.00      PROA N  
ATOM   2245  CA  ASN A 278       7.252  93.599  29.919  0.00  0.00      PROA C  
ATOM   2246  C   ASN A 278       5.998  94.357  30.371  0.00  0.00      PROA C  
ATOM   2247  O   ASN A 278       5.267  94.947  29.572  0.00  0.00      PROA O  
ATOM   2248  CB  ASN A 278       8.463  94.558  29.891  0.00  0.00      PROA C  
ATOM   2249  CG  ASN A 278       9.647  93.856  29.240  0.00  0.00      PROA C  
ATOM   2250  ND2 ASN A 278      10.079  94.364  28.064  0.00  0.00      PROA N  
ATOM   2251  OD1 ASN A 278      10.173  92.860  29.746  0.00  0.00      PROA O  
ATOM   2252  N   ARG A 279       5.713  94.329  31.683  0.00  0.00      PROA N  
ATOM   2253  CA  ARG A 279       4.447  94.754  32.250  0.00  0.00      PROA C  
ATOM   2254  C   ARG A 279       4.235  96.266  32.379  0.00  0.00      PROA C  
ATOM   2255  O   ARG A 279       3.103  96.738  32.508  0.00  0.00      PROA O  
ATOM   2256  CB  ARG A 279       4.223  94.047  33.609  0.00  0.00      PROA C  
ATOM   2257  CG  ARG A 279       4.020  92.521  33.472  0.00  0.00      PROA C  
ATOM   2258  CD  ARG A 279       4.089  91.742  34.796  0.00  0.00      PROA C  
ATOM   2259  NE  ARG A 279       2.947  92.158  35.677  0.00  0.00      PROA N  
ATOM   2260  CZ  ARG A 279       1.732  91.627  35.646  0.00  0.00      PROA C  
ATOM   2261  NH1 ARG A 279       1.357  90.755  34.736  0.00  0.00      PROA N1+
ATOM   2262  NH2 ARG A 279       0.860  91.957  36.577  0.00  0.00      PROA N  
ATOM   2263  N   GLY A 280       5.310  97.080  32.309  0.00  0.00      PROA N  
ATOM   2264  CA  GLY A 280       5.211  98.533  32.333  0.00  0.00      PROA C  
ATOM   2265  C   GLY A 280       5.301  99.158  33.698  0.00  0.00      PROA C  
ATOM   2266  O   GLY A 280       5.903  98.622  34.623  0.00  0.00      PROA O  
ATOM   2267  N   TRP A 281       4.742 100.367  33.821  0.00  0.00      PROA N  
ATOM   2268  CA  TRP A 281       4.956 101.258  34.936  0.00  0.00      PROA C  
ATOM   2269  C   TRP A 281       3.705 102.083  35.223  0.00  0.00      PROA C  
ATOM   2270  O   TRP A 281       2.908 102.397  34.333  0.00  0.00      PROA O  
ATOM   2271  CB  TRP A 281       6.151 102.211  34.625  0.00  0.00      PROA C  
ATOM   2272  CG  TRP A 281       6.056 102.948  33.318  0.00  0.00      PROA C  
ATOM   2273  CD1 TRP A 281       6.547 102.508  32.113  0.00  0.00      PROA C  
ATOM   2274  CD2 TRP A 281       5.385 104.195  33.050  0.00  0.00      PROA C  
ATOM   2275  CE2 TRP A 281       5.492 104.425  31.657  0.00  0.00      PROA C  
ATOM   2276  CE3 TRP A 281       4.712 105.126  33.848  0.00  0.00      PROA C  
ATOM   2277  NE1 TRP A 281       6.190 103.385  31.118  0.00  0.00      PROA N  
ATOM   2278  CZ2 TRP A 281       4.928 105.536  31.053  0.00  0.00      PROA C  
ATOM   2279  CZ3 TRP A 281       4.164 106.258  33.239  0.00  0.00      PROA C  
ATOM   2280  CH2 TRP A 281       4.267 106.458  31.866  0.00  0.00      PROA C  
ATOM   2281  N   ARG A 282       3.506 102.475  36.498  0.00  0.00      PROA N  
ATOM   2282  CA  ARG A 282       2.506 103.455  36.873  0.00  0.00      PROA C  
ATOM   2283  C   ARG A 282       3.148 104.569  37.683  0.00  0.00      PROA C  
ATOM   2284  O   ARG A 282       3.976 104.347  38.566  0.00  0.00      PROA O  
ATOM   2285  CB  ARG A 282       1.291 102.844  37.615  0.00  0.00      PROA C  
ATOM   2286  CG  ARG A 282       0.172 103.866  37.909  0.00  0.00      PROA C  
ATOM   2287  CD  ARG A 282      -1.223 103.254  38.119  0.00  0.00      PROA C  
ATOM   2288  NE  ARG A 282      -1.303 102.761  39.528  0.00  0.00      PROA N  
ATOM   2289  CZ  ARG A 282      -2.204 101.910  39.988  0.00  0.00      PROA C  
ATOM   2290  NH1 ARG A 282      -3.013 101.198  39.243  0.00  0.00      PROA N1+
ATOM   2291  NH2 ARG A 282      -2.289 101.836  41.297  0.00  0.00      PROA N  
ATOM   2292  N   LEU A 283       2.796 105.814  37.347  0.00  0.00      PROA N  
ATOM   2293  CA  LEU A 283       3.345 107.039  37.869  0.00  0.00      PROA C  
ATOM   2294  C   LEU A 283       2.203 107.821  38.498  0.00  0.00      PROA C  
ATOM   2295  O   LEU A 283       1.090 107.881  37.973  0.00  0.00      PROA O  
ATOM   2296  CB  LEU A 283       3.985 107.800  36.675  0.00  0.00      PROA C  
ATOM   2297  CG  LEU A 283       4.834 109.063  36.945  0.00  0.00      PROA C  
ATOM   2298  CD1 LEU A 283       4.014 110.353  37.103  0.00  0.00      PROA C  
ATOM   2299  CD2 LEU A 283       5.808 108.862  38.109  0.00  0.00      PROA C  
ATOM   2300  N   SER A 284       2.421 108.414  39.678  0.00  0.00      PROA N  
ATOM   2301  CA  SER A 284       1.445 109.255  40.347  0.00  0.00      PROA C  
ATOM   2302  C   SER A 284       2.067 110.617  40.574  0.00  0.00      PROA C  
ATOM   2303  O   SER A 284       3.145 110.720  41.163  0.00  0.00      PROA O  
ATOM   2304  CB  SER A 284       1.023 108.639  41.710  0.00  0.00      PROA C  
ATOM   2305  OG  SER A 284       0.082 109.455  42.415  0.00  0.00      PROA O  
ATOM   2306  N   TYR A 285       1.421 111.709  40.119  0.00  0.00      PROA N  
ATOM   2307  CA  TYR A 285       1.985 113.045  40.220  0.00  0.00      PROA C  
ATOM   2308  C   TYR A 285       1.073 113.940  41.064  0.00  0.00      PROA C  
ATOM   2309  O   TYR A 285      -0.154 113.828  41.039  0.00  0.00      PROA O  
ATOM   2310  CB  TYR A 285       2.314 113.665  38.818  0.00  0.00      PROA C  
ATOM   2311  CG  TYR A 285       1.128 114.273  38.104  0.00  0.00      PROA C  
ATOM   2312  CD1 TYR A 285       0.769 115.611  38.353  0.00  0.00      PROA C  
ATOM   2313  CD2 TYR A 285       0.367 113.525  37.191  0.00  0.00      PROA C  
ATOM   2314  CE1 TYR A 285      -0.381 116.160  37.776  0.00  0.00      PROA C  
ATOM   2315  CE2 TYR A 285      -0.769 114.082  36.587  0.00  0.00      PROA C  
ATOM   2316  CZ  TYR A 285      -1.160 115.389  36.908  0.00  0.00      PROA C  
ATOM   2317  OH  TYR A 285      -2.355 115.925  36.397  0.00  0.00      PROA O  
ATOM   2318  N   ARG A 286       1.686 114.856  41.842  0.00  0.00      PROA N  
ATOM   2319  CA  ARG A 286       0.999 115.907  42.574  0.00  0.00      PROA C  
ATOM   2320  C   ARG A 286       1.604 117.267  42.275  0.00  0.00      PROA C  
ATOM   2321  O   ARG A 286       2.823 117.453  42.306  0.00  0.00      PROA O  
ATOM   2322  CB  ARG A 286       1.042 115.724  44.115  0.00  0.00      PROA C  
ATOM   2323  CG  ARG A 286       0.225 114.528  44.648  0.00  0.00      PROA C  
ATOM   2324  CD  ARG A 286       0.909 113.765  45.797  0.00  0.00      PROA C  
ATOM   2325  NE  ARG A 286       2.182 113.179  45.256  0.00  0.00      PROA N  
ATOM   2326  CZ  ARG A 286       2.210 112.227  44.332  0.00  0.00      PROA C  
ATOM   2327  NH1 ARG A 286       1.180 111.442  44.128  0.00  0.00      PROA N1+
ATOM   2328  NH2 ARG A 286       3.282 112.098  43.581  0.00  0.00      PROA N  
ATOM   2329  N   ALA A 287       0.743 118.260  42.002  0.00  0.00      PROA N  
ATOM   2330  CA  ALA A 287       1.044 119.670  42.042  0.00  0.00      PROA C  
ATOM   2331  C   ALA A 287       1.382 120.165  43.452  0.00  0.00      PROA C  
ATOM   2332  O   ALA A 287       0.518 120.279  44.324  0.00  0.00      PROA O  
ATOM   2333  CB  ALA A 287      -0.180 120.453  41.524  0.00  0.00      PROA C  
ATOM   2334  N   ALA A 288       2.661 120.485  43.699  0.00  0.00      PROA N  
ATOM   2335  CA  ALA A 288       3.130 121.085  44.924  0.00  0.00      PROA C  
ATOM   2336  C   ALA A 288       2.003 121.864  45.588  0.00  0.00      PROA C  
ATOM   2337  O   ALA A 288       1.103 122.392  44.935  0.00  0.00      PROA O  
ATOM   2338  CB  ALA A 288       4.324 122.017  44.631  0.00  0.00      PROA C  
ATOM   2339  N   GLY A 289       2.015 121.942  46.929  0.00  0.00      PROA N  
ATOM   2340  CA  GLY A 289       1.083 122.771  47.682  0.00  0.00      PROA C  
ATOM   2341  C   GLY A 289       0.331 121.914  48.655  0.00  0.00      PROA C  
ATOM   2342  O   GLY A 289       0.199 120.703  48.473  0.00  0.00      PROA O  
ATOM   2343  N   ASN A 290      -0.211 122.521  49.727  0.00  0.00      PROA N  
ATOM   2344  CA  ASN A 290      -1.154 121.848  50.608  0.00  0.00      PROA C  
ATOM   2345  C   ASN A 290      -2.603 122.231  50.298  0.00  0.00      PROA C  
ATOM   2346  O   ASN A 290      -3.124 123.235  50.788  0.00  0.00      PROA O  
ATOM   2347  CB  ASN A 290      -0.830 122.103  52.102  0.00  0.00      PROA C  
ATOM   2348  CG  ASN A 290       0.503 121.440  52.436  0.00  0.00      PROA C  
ATOM   2349  ND2 ASN A 290       1.499 122.229  52.895  0.00  0.00      PROA N  
ATOM   2350  OD1 ASN A 290       0.661 120.222  52.296  0.00  0.00      PROA O  
ATOM   2351  N   GLU A 291      -3.288 121.436  49.454  0.00  0.00      PROA N  
ATOM   2352  CA  GLU A 291      -4.660 121.708  49.074  0.00  0.00      PROA C  
ATOM   2353  C   GLU A 291      -5.632 121.048  50.045  0.00  0.00      PROA C  
ATOM   2354  O   GLU A 291      -5.261 120.553  51.113  0.00  0.00      PROA O  
ATOM   2355  CB  GLU A 291      -4.956 121.286  47.609  0.00  0.00      PROA C  
ATOM   2356  CG  GLU A 291      -4.894 119.763  47.319  0.00  0.00      PROA C  
ATOM   2357  CD  GLU A 291      -5.071 119.445  45.836  0.00  0.00      PROA C  
ATOM   2358  OE1 GLU A 291      -4.186 119.814  45.020  0.00  0.00      PROA O  
ATOM   2359  OE2 GLU A 291      -6.088 118.796  45.469  0.00  0.00      PROA O1-
ATOM   2360  N   CYS A 292      -6.932 121.046  49.700  0.00  0.00      PROA N  
ATOM   2361  CA  CYS A 292      -7.949 120.360  50.472  0.00  0.00      PROA C  
ATOM   2362  C   CYS A 292      -8.058 118.895  50.028  0.00  0.00      PROA C  
ATOM   2363  O   CYS A 292      -7.864 118.609  48.841  0.00  0.00      PROA O  
ATOM   2364  CB  CYS A 292      -9.344 121.035  50.387  0.00  0.00      PROA C  
ATOM   2365  SG  CYS A 292      -9.436 122.559  51.375  0.00  0.00      PROA S  
ATOM   2366  N   PRO A 293      -8.333 117.933  50.921  0.00  0.00      PROA N  
ATOM   2367  CA  PRO A 293      -8.746 116.569  50.584  0.00  0.00      PROA C  
ATOM   2368  C   PRO A 293      -9.748 116.409  49.448  0.00  0.00      PROA C  
ATOM   2369  O   PRO A 293     -10.667 117.222  49.323  0.00  0.00      PROA O  
ATOM   2370  CB  PRO A 293      -9.292 116.008  51.908  0.00  0.00      PROA C  
ATOM   2371  CG  PRO A 293      -8.474 116.742  52.971  0.00  0.00      PROA C  
ATOM   2372  CD  PRO A 293      -8.336 118.142  52.372  0.00  0.00      PROA C  
ATOM   2373  N   LYS A 294      -9.613 115.349  48.624  0.00  0.00      PROA N  
ATOM   2374  CA  LYS A 294     -10.612 114.992  47.630  0.00  0.00      PROA C  
ATOM   2375  C   LYS A 294     -11.976 114.669  48.248  0.00  0.00      PROA C  
ATOM   2376  O   LYS A 294     -12.076 113.956  49.250  0.00  0.00      PROA O  
ATOM   2377  CB  LYS A 294     -10.154 113.797  46.755  0.00  0.00      PROA C  
ATOM   2378  CG  LYS A 294      -8.902 114.075  45.903  0.00  0.00      PROA C  
ATOM   2379  CD  LYS A 294      -8.491 112.829  45.092  0.00  0.00      PROA C  
ATOM   2380  CE  LYS A 294      -7.317 113.020  44.115  0.00  0.00      PROA C  
ATOM   2381  NZ  LYS A 294      -6.062 113.361  44.829  0.00  0.00      PROA N1+
ATOM   2382  N   LEU A 295     -13.069 115.195  47.662  0.00  0.00      PROA N  
ATOM   2383  CA  LEU A 295     -14.405 114.995  48.194  0.00  0.00      PROA C  
ATOM   2384  C   LEU A 295     -15.032 113.730  47.624  0.00  0.00      PROA C  
ATOM   2385  O   LEU A 295     -14.876 113.405  46.445  0.00  0.00      PROA O  
ATOM   2386  CB  LEU A 295     -15.373 116.179  47.919  0.00  0.00      PROA C  
ATOM   2387  CG  LEU A 295     -14.774 117.594  48.074  0.00  0.00      PROA C  
ATOM   2388  CD1 LEU A 295     -14.455 118.189  46.696  0.00  0.00      PROA C  
ATOM   2389  CD2 LEU A 295     -15.729 118.532  48.823  0.00  0.00      PROA C  
ATOM   2390  N   GLN A 296     -15.788 112.988  48.456  0.00  0.00      PROA N  
ATOM   2391  CA  GLN A 296     -16.631 111.906  47.986  0.00  0.00      PROA C  
ATOM   2392  C   GLN A 296     -18.038 112.457  47.733  0.00  0.00      PROA C  
ATOM   2393  O   GLN A 296     -18.584 113.098  48.636  0.00  0.00      PROA O  
ATOM   2394  CB  GLN A 296     -16.692 110.738  49.003  0.00  0.00      PROA C  
ATOM   2395  CG  GLN A 296     -15.307 110.093  49.258  0.00  0.00      PROA C  
ATOM   2396  CD  GLN A 296     -15.395 108.864  50.165  0.00  0.00      PROA C  
ATOM   2397  NE2 GLN A 296     -15.745 109.084  51.453  0.00  0.00      PROA N  
ATOM   2398  OE1 GLN A 296     -15.151 107.728  49.747  0.00  0.00      PROA O  
ATOM   2399  N   PRO A 297     -18.662 112.304  46.559  0.00  0.00      PROA N  
ATOM   2400  CA  PRO A 297     -20.034 112.751  46.327  0.00  0.00      PROA C  
ATOM   2401  C   PRO A 297     -21.063 112.123  47.277  0.00  0.00      PROA C  
ATOM   2402  O   PRO A 297     -20.838 110.980  47.696  0.00  0.00      PROA O  
ATOM   2403  CB  PRO A 297     -20.288 112.397  44.851  0.00  0.00      PROA C  
ATOM   2404  CG  PRO A 297     -19.412 111.167  44.609  0.00  0.00      PROA C  
ATOM   2405  CD  PRO A 297     -18.178 111.451  45.467  0.00  0.00      PROA C  
ATOM   2406  N   PRO A 298     -22.163 112.784  47.665  0.00  0.00      PROA N  
ATOM   2407  CA  PRO A 298     -23.300 112.114  48.299  0.00  0.00      PROA C  
ATOM   2408  C   PRO A 298     -23.869 110.973  47.457  0.00  0.00      PROA C  
ATOM   2409  O   PRO A 298     -23.732 110.972  46.232  0.00  0.00      PROA O  
ATOM   2410  CB  PRO A 298     -24.317 113.246  48.506  0.00  0.00      PROA C  
ATOM   2411  CG  PRO A 298     -24.062 114.168  47.317  0.00  0.00      PROA C  
ATOM   2412  CD  PRO A 298     -22.542 114.113  47.165  0.00  0.00      PROA C  
ATOM   2413  N   VAL A 299     -24.516 109.976  48.095  0.00  0.00      PROA N  
ATOM   2414  CA  VAL A 299     -25.001 108.769  47.429  0.00  0.00      PROA C  
ATOM   2415  C   VAL A 299     -25.985 109.037  46.287  0.00  0.00      PROA C  
ATOM   2416  O   VAL A 299     -25.889 108.448  45.208  0.00  0.00      PROA O  
ATOM   2417  CB  VAL A 299     -25.533 107.746  48.439  0.00  0.00      PROA C  
ATOM   2418  CG1 VAL A 299     -26.728 108.284  49.254  0.00  0.00      PROA C  
ATOM   2419  CG2 VAL A 299     -25.902 106.422  47.738  0.00  0.00      PROA C  
ATOM   2420  N   TYR A 300     -26.918 109.992  46.469  0.00  0.00      PROA N  
ATOM   2421  CA  TYR A 300     -27.911 110.337  45.467  0.00  0.00      PROA C  
ATOM   2422  C   TYR A 300     -27.550 111.618  44.722  0.00  0.00      PROA C  
ATOM   2423  O   TYR A 300     -28.424 112.300  44.188  0.00  0.00      PROA O  
ATOM   2424  CB  TYR A 300     -29.319 110.512  46.103  0.00  0.00      PROA C  
ATOM   2425  CG  TYR A 300     -29.764 109.282  46.852  0.00  0.00      PROA C  
ATOM   2426  CD1 TYR A 300     -29.760 108.020  46.233  0.00  0.00      PROA C  
ATOM   2427  CD2 TYR A 300     -30.256 109.389  48.165  0.00  0.00      PROA C  
ATOM   2428  CE1 TYR A 300     -30.214 106.884  46.919  0.00  0.00      PROA C  
ATOM   2429  CE2 TYR A 300     -30.714 108.257  48.853  0.00  0.00      PROA C  
ATOM   2430  CZ  TYR A 300     -30.689 107.004  48.231  0.00  0.00      PROA C  
ATOM   2431  OH  TYR A 300     -31.153 105.868  48.928  0.00  0.00      PROA O  
ATOM   2432  N   GLY A 301     -26.261 112.018  44.671  0.00  0.00      PROA N  
ATOM   2433  CA  GLY A 301     -25.906 113.274  44.023  0.00  0.00      PROA C  
ATOM   2434  C   GLY A 301     -24.499 113.416  43.540  0.00  0.00      PROA C  
ATOM   2435  O   GLY A 301     -23.841 112.464  43.121  0.00  0.00      PROA O  
ATOM   2436  N   LYS A 302     -24.024 114.673  43.555  0.00  0.00      PROA N  
ATOM   2437  CA  LYS A 302     -22.780 115.059  42.939  0.00  0.00      PROA C  
ATOM   2438  C   LYS A 302     -22.227 116.331  43.564  0.00  0.00      PROA C  
ATOM   2439  O   LYS A 302     -22.915 117.079  44.264  0.00  0.00      PROA O  
ATOM   2440  CB  LYS A 302     -22.940 115.273  41.409  0.00  0.00      PROA C  
ATOM   2441  CG  LYS A 302     -24.001 116.318  41.015  0.00  0.00      PROA C  
ATOM   2442  CD  LYS A 302     -23.992 116.596  39.501  0.00  0.00      PROA C  
ATOM   2443  CE  LYS A 302     -25.016 117.654  39.064  0.00  0.00      PROA C  
ATOM   2444  NZ  LYS A 302     -24.825 117.995  37.637  0.00  0.00      PROA N1+
ATOM   2445  N   ILE A 303     -20.930 116.586  43.323  0.00  0.00      PROA N  
ATOM   2446  CA  ILE A 303     -20.236 117.779  43.772  0.00  0.00      PROA C  
ATOM   2447  C   ILE A 303     -19.607 118.422  42.544  0.00  0.00      PROA C  
ATOM   2448  O   ILE A 303     -18.922 117.760  41.759  0.00  0.00      PROA O  
ATOM   2449  CB  ILE A 303     -19.178 117.476  44.837  0.00  0.00      PROA C  
ATOM   2450  CG1 ILE A 303     -19.818 116.769  46.058  0.00  0.00      PROA C  
ATOM   2451  CG2 ILE A 303     -18.466 118.781  45.256  0.00  0.00      PROA C  
ATOM   2452  CD  ILE A 303     -18.794 116.226  47.058  0.00  0.00      PROA C  
ATOM   2453  N   GLU A 304     -19.844 119.730  42.330  0.00  0.00      PROA N  
ATOM   2454  CA  GLU A 304     -19.292 120.473  41.211  0.00  0.00      PROA C  
ATOM   2455  C   GLU A 304     -18.654 121.769  41.710  0.00  0.00      PROA C  
ATOM   2456  O   GLU A 304     -19.040 122.250  42.775  0.00  0.00      PROA O  
ATOM   2457  CB  GLU A 304     -20.376 120.833  40.154  0.00  0.00      PROA C  
ATOM   2458  CG  GLU A 304     -20.927 119.611  39.373  0.00  0.00      PROA C  
ATOM   2459  CD  GLU A 304     -21.893 119.979  38.246  0.00  0.00      PROA C  
ATOM   2460  OE1 GLU A 304     -22.229 121.177  38.057  0.00  0.00      PROA O  
ATOM   2461  OE2 GLU A 304     -22.345 119.045  37.527  0.00  0.00      PROA O1-
ATOM   2462  N   PRO A 305     -17.727 122.419  41.006  0.00  0.00      PROA N  
ATOM   2463  CA  PRO A 305     -16.825 121.882  39.983  0.00  0.00      PROA C  
ATOM   2464  C   PRO A 305     -16.121 120.576  40.325  0.00  0.00      PROA C  
ATOM   2465  O   PRO A 305     -15.760 120.354  41.481  0.00  0.00      PROA O  
ATOM   2466  CB  PRO A 305     -15.813 123.021  39.744  0.00  0.00      PROA C  
ATOM   2467  CG  PRO A 305     -16.576 124.285  40.148  0.00  0.00      PROA C  
ATOM   2468  CD  PRO A 305     -17.393 123.803  41.343  0.00  0.00      PROA C  
ATOM   2469  N   SER A 306     -15.898 119.699  39.329  0.00  0.00      PROA N  
ATOM   2470  CA  SER A 306     -15.115 118.482  39.509  0.00  0.00      PROA C  
ATOM   2471  C   SER A 306     -13.663 118.772  39.158  0.00  0.00      PROA C  
ATOM   2472  O   SER A 306     -13.312 118.963  37.993  0.00  0.00      PROA O  
ATOM   2473  CB  SER A 306     -15.651 117.305  38.644  0.00  0.00      PROA C  
ATOM   2474  OG  SER A 306     -14.929 116.081  38.852  0.00  0.00      PROA O  
ATOM   2475  N   GLN A 307     -12.782 118.830  40.173  0.00  0.00      PROA N  
ATOM   2476  CA  GLN A 307     -11.371 119.133  40.023  0.00  0.00      PROA C  
ATOM   2477  C   GLN A 307     -10.567 117.971  40.589  0.00  0.00      PROA C  
ATOM   2478  O   GLN A 307     -10.983 117.298  41.533  0.00  0.00      PROA O  
ATOM   2479  CB  GLN A 307     -10.956 120.432  40.776  0.00  0.00      PROA C  
ATOM   2480  CG  GLN A 307     -11.811 121.677  40.413  0.00  0.00      PROA C  
ATOM   2481  CD  GLN A 307     -11.490 122.951  41.216  0.00  0.00      PROA C  
ATOM   2482  NE2 GLN A 307     -10.418 122.944  42.035  0.00  0.00      PROA N  
ATOM   2483  OE1 GLN A 307     -12.210 123.950  41.106  0.00  0.00      PROA O  
ATOM   2484  N   ALA A 308      -9.380 117.685  40.014  0.00  0.00      PROA N  
ATOM   2485  CA  ALA A 308      -8.438 116.740  40.589  0.00  0.00      PROA C  
ATOM   2486  C   ALA A 308      -7.916 117.167  41.968  0.00  0.00      PROA C  
ATOM   2487  O   ALA A 308      -7.832 116.373  42.905  0.00  0.00      PROA O  
ATOM   2488  CB  ALA A 308      -7.256 116.544  39.618  0.00  0.00      PROA C  
ATOM   2489  N   VAL A 309      -7.575 118.463  42.103  0.00  0.00      PROA N  
ATOM   2490  CA  VAL A 309      -7.058 119.073  43.318  0.00  0.00      PROA C  
ATOM   2491  C   VAL A 309      -7.899 120.306  43.624  0.00  0.00      PROA C  
ATOM   2492  O   VAL A 309      -8.300 121.040  42.719  0.00  0.00      PROA O  
ATOM   2493  CB  VAL A 309      -5.575 119.454  43.185  0.00  0.00      PROA C  
ATOM   2494  CG1 VAL A 309      -5.036 120.105  44.478  0.00  0.00      PROA C  
ATOM   2495  CG2 VAL A 309      -4.746 118.192  42.869  0.00  0.00      PROA C  
ATOM   2496  N   TYR A 310      -8.197 120.562  44.913  0.00  0.00      PROA N  
ATOM   2497  CA  TYR A 310      -8.921 121.741  45.358  0.00  0.00      PROA C  
ATOM   2498  C   TYR A 310      -8.016 122.578  46.247  0.00  0.00      PROA C  
ATOM   2499  O   TYR A 310      -7.295 122.053  47.094  0.00  0.00      PROA O  
ATOM   2500  CB  TYR A 310     -10.208 121.375  46.136  0.00  0.00      PROA C  
ATOM   2501  CG  TYR A 310     -11.180 120.673  45.223  0.00  0.00      PROA C  
ATOM   2502  CD1 TYR A 310     -12.131 121.415  44.502  0.00  0.00      PROA C  
ATOM   2503  CD2 TYR A 310     -11.189 119.271  45.114  0.00  0.00      PROA C  
ATOM   2504  CE1 TYR A 310     -13.076 120.770  43.691  0.00  0.00      PROA C  
ATOM   2505  CE2 TYR A 310     -12.127 118.626  44.297  0.00  0.00      PROA C  
ATOM   2506  CZ  TYR A 310     -13.087 119.375  43.608  0.00  0.00      PROA C  
ATOM   2507  OH  TYR A 310     -14.075 118.727  42.841  0.00  0.00      PROA O  
ATOM   2508  N   SER A 311      -8.011 123.907  46.058  0.00  0.00      PROA N  
ATOM   2509  CA  SER A 311      -7.095 124.822  46.735  0.00  0.00      PROA C  
ATOM   2510  C   SER A 311      -7.866 125.945  47.398  0.00  0.00      PROA C  
ATOM   2511  O   SER A 311      -9.047 126.149  47.124  0.00  0.00      PROA O  
ATOM   2512  CB  SER A 311      -6.056 125.469  45.775  0.00  0.00      PROA C  
ATOM   2513  OG  SER A 311      -5.191 124.482  45.205  0.00  0.00      PROA O  
ATOM   2514  N   PHE A 312      -7.227 126.684  48.336  0.00  0.00      PROA N  
ATOM   2515  CA  PHE A 312      -7.792 127.850  49.011  0.00  0.00      PROA C  
ATOM   2516  C   PHE A 312      -8.700 128.770  48.162  0.00  0.00      PROA C  
ATOM   2517  O   PHE A 312      -8.326 129.235  47.083  0.00  0.00      PROA O  
ATOM   2518  CB  PHE A 312      -6.695 128.622  49.815  0.00  0.00      PROA C  
ATOM   2519  CG  PHE A 312      -7.173 129.911  50.450  0.00  0.00      PROA C  
ATOM   2520  CD1 PHE A 312      -8.293 129.915  51.298  0.00  0.00      PROA C  
ATOM   2521  CD2 PHE A 312      -6.514 131.127  50.203  0.00  0.00      PROA C  
ATOM   2522  CE1 PHE A 312      -8.772 131.106  51.857  0.00  0.00      PROA C  
ATOM   2523  CE2 PHE A 312      -6.988 132.323  50.755  0.00  0.00      PROA C  
ATOM   2524  CZ  PHE A 312      -8.117 132.313  51.582  0.00  0.00      PROA C  
ATOM   2525  N   LYS A 313      -9.938 128.986  48.651  0.00  0.00      PROA N  
ATOM   2526  CA  LYS A 313     -11.003 129.756  48.033  0.00  0.00      PROA C  
ATOM   2527  C   LYS A 313     -11.729 129.046  46.893  0.00  0.00      PROA C  
ATOM   2528  O   LYS A 313     -12.583 129.638  46.232  0.00  0.00      PROA O  
ATOM   2529  CB  LYS A 313     -10.644 131.207  47.603  0.00  0.00      PROA C  
ATOM   2530  CG  LYS A 313     -10.151 132.101  48.747  0.00  0.00      PROA C  
ATOM   2531  CD  LYS A 313     -10.290 133.600  48.424  0.00  0.00      PROA C  
ATOM   2532  CE  LYS A 313     -11.719 134.141  48.611  0.00  0.00      PROA C  
ATOM   2533  NZ  LYS A 313     -11.860 135.496  48.033  0.00  0.00      PROA N1+
ATOM   2534  N   ASP A 314     -11.480 127.744  46.651  0.00  0.00      PROA N  
ATOM   2535  CA  ASP A 314     -12.350 126.958  45.796  0.00  0.00      PROA C  
ATOM   2536  C   ASP A 314     -13.669 126.674  46.519  0.00  0.00      PROA C  
ATOM   2537  O   ASP A 314     -13.703 126.010  47.557  0.00  0.00      PROA O  
ATOM   2538  CB  ASP A 314     -11.693 125.627  45.323  0.00  0.00      PROA C  
ATOM   2539  CG  ASP A 314     -10.564 125.846  44.321  0.00  0.00      PROA C  
ATOM   2540  OD1 ASP A 314     -10.484 126.929  43.677  0.00  0.00      PROA O  
ATOM   2541  OD2 ASP A 314      -9.799 124.871  44.079  0.00  0.00      PROA O1-
ATOM   2542  N   GLN A 315     -14.793 127.192  45.982  0.00  0.00      PROA N  
ATOM   2543  CA  GLN A 315     -16.118 126.841  46.448  0.00  0.00      PROA C  
ATOM   2544  C   GLN A 315     -16.655 125.701  45.606  0.00  0.00      PROA C  
ATOM   2545  O   GLN A 315     -16.602 125.731  44.372  0.00  0.00      PROA O  
ATOM   2546  CB  GLN A 315     -17.157 127.997  46.414  0.00  0.00      PROA C  
ATOM   2547  CG  GLN A 315     -16.827 129.216  47.309  0.00  0.00      PROA C  
ATOM   2548  CD  GLN A 315     -15.836 130.194  46.667  0.00  0.00      PROA C  
ATOM   2549  NE2 GLN A 315     -15.120 130.959  47.520  0.00  0.00      PROA N  
ATOM   2550  OE1 GLN A 315     -15.722 130.318  45.442  0.00  0.00      PROA O  
ATOM   2551  N   VAL A 316     -17.197 124.667  46.262  0.00  0.00      PROA N  
ATOM   2552  CA  VAL A 316     -17.843 123.561  45.592  0.00  0.00      PROA C  
ATOM   2553  C   VAL A 316     -19.280 123.469  46.060  0.00  0.00      PROA C  
ATOM   2554  O   VAL A 316     -19.644 123.764  47.201  0.00  0.00      PROA O  
ATOM   2555  CB  VAL A 316     -17.127 122.218  45.701  0.00  0.00      PROA C  
ATOM   2556  CG1 VAL A 316     -15.717 122.334  45.101  0.00  0.00      PROA C  
ATOM   2557  CG2 VAL A 316     -17.053 121.721  47.149  0.00  0.00      PROA C  
ATOM   2558  N   LEU A 317     -20.148 123.101  45.118  0.00  0.00      PROA N  
ATOM   2559  CA  LEU A 317     -21.578 123.106  45.234  0.00  0.00      PROA C  
ATOM   2560  C   LEU A 317     -22.012 121.651  45.252  0.00  0.00      PROA C  
ATOM   2561  O   LEU A 317     -21.800 120.897  44.298  0.00  0.00      PROA O  
ATOM   2562  CB  LEU A 317     -22.136 123.874  44.006  0.00  0.00      PROA C  
ATOM   2563  CG  LEU A 317     -23.611 124.324  44.051  0.00  0.00      PROA C  
ATOM   2564  CD1 LEU A 317     -24.601 123.154  43.971  0.00  0.00      PROA C  
ATOM   2565  CD2 LEU A 317     -23.896 125.231  45.258  0.00  0.00      PROA C  
ATOM   2566  N   ILE A 318     -22.609 121.212  46.371  0.00  0.00      PROA N  
ATOM   2567  CA  ILE A 318     -23.116 119.869  46.546  0.00  0.00      PROA C  
ATOM   2568  C   ILE A 318     -24.620 119.888  46.350  0.00  0.00      PROA C  
ATOM   2569  O   ILE A 318     -25.353 120.733  46.874  0.00  0.00      PROA O  
ATOM   2570  CB  ILE A 318     -22.644 119.213  47.850  0.00  0.00      PROA C  
ATOM   2571  CG1 ILE A 318     -23.234 117.799  48.110  0.00  0.00      PROA C  
ATOM   2572  CG2 ILE A 318     -22.811 120.164  49.050  0.00  0.00      PROA C  
ATOM   2573  CD  ILE A 318     -24.591 117.740  48.832  0.00  0.00      PROA C  
ATOM   2574  N   SER A 319     -25.120 118.967  45.512  0.00  0.00      PROA N  
ATOM   2575  CA  SER A 319     -26.520 118.915  45.153  0.00  0.00      PROA C  
ATOM   2576  C   SER A 319     -26.806 117.495  44.718  0.00  0.00      PROA C  
ATOM   2577  O   SER A 319     -25.894 116.687  44.529  0.00  0.00      PROA O  
ATOM   2578  CB  SER A 319     -26.906 119.930  44.036  0.00  0.00      PROA C  
ATOM   2579  OG  SER A 319     -28.322 120.027  43.831  0.00  0.00      PROA O  
ATOM   2580  N   CYS A 320     -28.088 117.130  44.590  0.00  0.00      PROA N  
ATOM   2581  CA  CYS A 320     -28.492 115.757  44.385  0.00  0.00      PROA C  
ATOM   2582  C   CYS A 320     -29.456 115.632  43.227  0.00  0.00      PROA C  
ATOM   2583  O   CYS A 320     -30.036 116.609  42.748  0.00  0.00      PROA O  
ATOM   2584  CB  CYS A 320     -29.038 115.138  45.696  0.00  0.00      PROA C  
ATOM   2585  SG  CYS A 320     -27.641 114.696  46.777  0.00  0.00      PROA S  
ATOM   2586  N   ASP A 321     -29.560 114.399  42.693  0.00  0.00      PROA N  
ATOM   2587  CA  ASP A 321     -30.378 114.005  41.564  0.00  0.00      PROA C  
ATOM   2588  C   ASP A 321     -31.850 114.415  41.667  0.00  0.00      PROA C  
ATOM   2589  O   ASP A 321     -32.381 114.701  42.741  0.00  0.00      PROA O  
ATOM   2590  CB  ASP A 321     -30.250 112.476  41.303  0.00  0.00      PROA C  
ATOM   2591  CG  ASP A 321     -28.860 112.068  40.827  0.00  0.00      PROA C  
ATOM   2592  OD1 ASP A 321     -28.043 112.932  40.413  0.00  0.00      PROA O  
ATOM   2593  OD2 ASP A 321     -28.604 110.833  40.771  0.00  0.00      PROA O1-
ATOM   2594  N   THR A 322     -32.564 114.458  40.523  0.00  0.00      PROA N  
ATOM   2595  CA  THR A 322     -33.994 114.769  40.481  0.00  0.00      PROA C  
ATOM   2596  C   THR A 322     -34.835 113.859  41.369  0.00  0.00      PROA C  
ATOM   2597  O   THR A 322     -34.874 112.643  41.181  0.00  0.00      PROA O  
ATOM   2598  CB  THR A 322     -34.604 114.767  39.075  0.00  0.00      PROA C  
ATOM   2599  CG2 THR A 322     -34.087 115.996  38.310  0.00  0.00      PROA C  
ATOM   2600  OG1 THR A 322     -34.222 113.613  38.328  0.00  0.00      PROA O  
ATOM   2601  N   GLY A 323     -35.502 114.449  42.386  0.00  0.00      PROA N  
ATOM   2602  CA  GLY A 323     -36.300 113.720  43.369  0.00  0.00      PROA C  
ATOM   2603  C   GLY A 323     -35.588 113.494  44.675  0.00  0.00      PROA C  
ATOM   2604  O   GLY A 323     -36.135 112.879  45.586  0.00  0.00      PROA O  
ATOM   2605  N   TYR A 324     -34.353 113.998  44.813  0.00  0.00      PROA N  
ATOM   2606  CA  TYR A 324     -33.545 113.865  46.010  0.00  0.00      PROA C  
ATOM   2607  C   TYR A 324     -33.061 115.249  46.437  0.00  0.00      PROA C  
ATOM   2608  O   TYR A 324     -32.609 116.050  45.619  0.00  0.00      PROA O  
ATOM   2609  CB  TYR A 324     -32.321 112.933  45.786  0.00  0.00      PROA C  
ATOM   2610  CG  TYR A 324     -32.745 111.572  45.285  0.00  0.00      PROA C  
ATOM   2611  CD1 TYR A 324     -32.862 111.323  43.905  0.00  0.00      PROA C  
ATOM   2612  CD2 TYR A 324     -32.944 110.505  46.179  0.00  0.00      PROA C  
ATOM   2613  CE1 TYR A 324     -33.197 110.049  43.426  0.00  0.00      PROA C  
ATOM   2614  CE2 TYR A 324     -33.256 109.223  45.701  0.00  0.00      PROA C  
ATOM   2615  CZ  TYR A 324     -33.392 108.998  44.328  0.00  0.00      PROA C  
ATOM   2616  OH  TYR A 324     -33.712 107.706  43.858  0.00  0.00      PROA O  
ATOM   2617  N   LYS A 325     -33.159 115.575  47.740  0.00  0.00      PROA N  
ATOM   2618  CA  LYS A 325     -32.789 116.874  48.278  0.00  0.00      PROA C  
ATOM   2619  C   LYS A 325     -31.682 116.756  49.313  0.00  0.00      PROA C  
ATOM   2620  O   LYS A 325     -31.594 115.779  50.059  0.00  0.00      PROA O  
ATOM   2621  CB  LYS A 325     -33.994 117.625  48.905  0.00  0.00      PROA C  
ATOM   2622  CG  LYS A 325     -35.127 117.978  47.922  0.00  0.00      PROA C  
ATOM   2623  CD  LYS A 325     -34.644 118.785  46.699  0.00  0.00      PROA C  
ATOM   2624  CE  LYS A 325     -35.764 119.304  45.781  0.00  0.00      PROA C  
ATOM   2625  NZ  LYS A 325     -36.362 120.546  46.325  0.00  0.00      PROA N1+
ATOM   2626  N   VAL A 326     -30.789 117.766  49.361  0.00  0.00      PROA N  
ATOM   2627  CA  VAL A 326     -29.697 117.881  50.315  0.00  0.00      PROA C  
ATOM   2628  C   VAL A 326     -30.218 118.028  51.741  0.00  0.00      PROA C  
ATOM   2629  O   VAL A 326     -31.106 118.837  52.009  0.00  0.00      PROA O  
ATOM   2630  CB  VAL A 326     -28.776 119.049  49.964  0.00  0.00      PROA C  
ATOM   2631  CG1 VAL A 326     -27.556 119.087  50.899  0.00  0.00      PROA C  
ATOM   2632  CG2 VAL A 326     -28.299 118.918  48.504  0.00  0.00      PROA C  
ATOM   2633  N   LEU A 327     -29.688 117.236  52.690  0.00  0.00      PROA N  
ATOM   2634  CA  LEU A 327     -30.184 117.174  54.048  0.00  0.00      PROA C  
ATOM   2635  C   LEU A 327     -29.192 117.854  54.989  0.00  0.00      PROA C  
ATOM   2636  O   LEU A 327     -28.081 117.377  55.229  0.00  0.00      PROA O  
ATOM   2637  CB  LEU A 327     -30.396 115.685  54.432  0.00  0.00      PROA C  
ATOM   2638  CG  LEU A 327     -31.350 115.385  55.609  0.00  0.00      PROA C  
ATOM   2639  CD1 LEU A 327     -31.527 113.865  55.745  0.00  0.00      PROA C  
ATOM   2640  CD2 LEU A 327     -30.889 115.956  56.957  0.00  0.00      PROA C  
ATOM   2641  N   LYS A 328     -29.591 119.005  55.564  0.00  0.00      PROA N  
ATOM   2642  CA  LYS A 328     -28.829 119.735  56.560  0.00  0.00      PROA C  
ATOM   2643  C   LYS A 328     -29.624 119.846  57.851  0.00  0.00      PROA C  
ATOM   2644  O   LYS A 328     -30.619 120.566  57.909  0.00  0.00      PROA O  
ATOM   2645  CB  LYS A 328     -28.492 121.171  56.074  0.00  0.00      PROA C  
ATOM   2646  CG  LYS A 328     -27.432 121.253  54.963  0.00  0.00      PROA C  
ATOM   2647  CD  LYS A 328     -26.047 120.703  55.361  0.00  0.00      PROA C  
ATOM   2648  CE  LYS A 328     -25.445 121.325  56.636  0.00  0.00      PROA C  
ATOM   2649  NZ  LYS A 328     -24.106 120.748  56.930  0.00  0.00      PROA N1+
ATOM   2650  N   ASP A 329     -29.205 119.139  58.927  0.00  0.00      PROA N  
ATOM   2651  CA  ASP A 329     -29.801 119.204  60.260  0.00  0.00      PROA C  
ATOM   2652  C   ASP A 329     -31.340 119.071  60.277  0.00  0.00      PROA C  
ATOM   2653  O   ASP A 329     -32.076 119.935  60.758  0.00  0.00      PROA O  
ATOM   2654  CB  ASP A 329     -29.247 120.446  61.016  0.00  0.00      PROA C  
ATOM   2655  CG  ASP A 329     -29.506 120.421  62.515  0.00  0.00      PROA C  
ATOM   2656  OD1 ASP A 329     -29.780 119.333  63.088  0.00  0.00      PROA O  
ATOM   2657  OD2 ASP A 329     -29.333 121.489  63.163  0.00  0.00      PROA O1-
ATOM   2658  N   ASN A 330     -31.841 117.974  59.664  0.00  0.00      PROA N  
ATOM   2659  CA  ASN A 330     -33.242 117.661  59.407  0.00  0.00      PROA C  
ATOM   2660  C   ASN A 330     -34.040 118.704  58.604  0.00  0.00      PROA C  
ATOM   2661  O   ASN A 330     -35.270 118.739  58.657  0.00  0.00      PROA O  
ATOM   2662  CB  ASN A 330     -33.985 117.074  60.652  0.00  0.00      PROA C  
ATOM   2663  CG  ASN A 330     -34.227 118.042  61.812  0.00  0.00      PROA C  
ATOM   2664  ND2 ASN A 330     -35.102 119.051  61.604  0.00  0.00      PROA N  
ATOM   2665  OD1 ASN A 330     -33.687 117.874  62.911  0.00  0.00      PROA O  
ATOM   2666  N   GLU A 331     -33.360 119.539  57.796  0.00  0.00      PROA N  
ATOM   2667  CA  GLU A 331     -33.977 120.457  56.857  0.00  0.00      PROA C  
ATOM   2668  C   GLU A 331     -33.481 120.170  55.447  0.00  0.00      PROA C  
ATOM   2669  O   GLU A 331     -32.294 119.933  55.208  0.00  0.00      PROA O  
ATOM   2670  CB  GLU A 331     -33.720 121.949  57.212  0.00  0.00      PROA C  
ATOM   2671  CG  GLU A 331     -34.410 122.417  58.522  0.00  0.00      PROA C  
ATOM   2672  CD  GLU A 331     -35.935 122.506  58.455  0.00  0.00      PROA C  
ATOM   2673  OE1 GLU A 331     -36.543 122.347  57.364  0.00  0.00      PROA O  
ATOM   2674  OE2 GLU A 331     -36.552 122.766  59.525  0.00  0.00      PROA O1-
ATOM   2675  N   VAL A 332     -34.403 120.157  54.466  0.00  0.00      PROA N  
ATOM   2676  CA  VAL A 332     -34.080 119.913  53.070  0.00  0.00      PROA C  
ATOM   2677  C   VAL A 332     -33.779 121.195  52.306  0.00  0.00      PROA C  
ATOM   2678  O   VAL A 332     -34.379 122.250  52.528  0.00  0.00      PROA O  
ATOM   2679  CB  VAL A 332     -35.126 119.083  52.326  0.00  0.00      PROA C  
ATOM   2680  CG1 VAL A 332     -35.075 117.638  52.860  0.00  0.00      PROA C  
ATOM   2681  CG2 VAL A 332     -36.539 119.685  52.463  0.00  0.00      PROA C  
ATOM   2682  N   MET A 333     -32.821 121.126  51.366  0.00  0.00      PROA N  
ATOM   2683  CA  MET A 333     -32.482 122.231  50.495  0.00  0.00      PROA C  
ATOM   2684  C   MET A 333     -31.998 121.716  49.149  0.00  0.00      PROA C  
ATOM   2685  O   MET A 333     -31.529 120.586  49.012  0.00  0.00      PROA O  
ATOM   2686  CB  MET A 333     -31.437 123.189  51.132  0.00  0.00      PROA C  
ATOM   2687  CG  MET A 333     -30.114 122.520  51.560  0.00  0.00      PROA C  
ATOM   2688  SD  MET A 333     -28.930 123.628  52.382  0.00  0.00      PROA S  
ATOM   2689  CE  MET A 333     -29.919 123.993  53.861  0.00  0.00      PROA C  
ATOM   2690  N   ASP A 334     -32.155 122.525  48.084  0.00  0.00      PROA N  
ATOM   2691  CA  ASP A 334     -31.695 122.193  46.746  0.00  0.00      PROA C  
ATOM   2692  C   ASP A 334     -30.169 122.069  46.634  0.00  0.00      PROA C  
ATOM   2693  O   ASP A 334     -29.632 121.175  45.974  0.00  0.00      PROA O  
ATOM   2694  CB  ASP A 334     -32.203 123.255  45.728  0.00  0.00      PROA C  
ATOM   2695  CG  ASP A 334     -33.720 123.311  45.613  0.00  0.00      PROA C  
ATOM   2696  OD1 ASP A 334     -34.442 122.408  46.110  0.00  0.00      PROA O  
ATOM   2697  OD2 ASP A 334     -34.216 124.259  44.944  0.00  0.00      PROA O1-
ATOM   2698  N   THR A 335     -29.438 122.999  47.276  0.00  0.00      PROA N  
ATOM   2699  CA  THR A 335     -28.002 123.170  47.080  0.00  0.00      PROA C  
ATOM   2700  C   THR A 335     -27.335 123.577  48.379  0.00  0.00      PROA C  
ATOM   2701  O   THR A 335     -27.831 124.449  49.093  0.00  0.00      PROA O  
ATOM   2702  CB  THR A 335     -27.641 124.255  46.048  0.00  0.00      PROA C  
ATOM   2703  CG2 THR A 335     -28.167 123.871  44.656  0.00  0.00      PROA C  
ATOM   2704  OG1 THR A 335     -28.201 125.535  46.354  0.00  0.00      PROA O  
ATOM   2705  N   PHE A 336     -26.167 122.994  48.697  0.00  0.00      PROA N  
ATOM   2706  CA  PHE A 336     -25.342 123.434  49.808  0.00  0.00      PROA C  
ATOM   2707  C   PHE A 336     -23.942 123.729  49.270  0.00  0.00      PROA C  
ATOM   2708  O   PHE A 336     -23.494 123.119  48.301  0.00  0.00      PROA O  
ATOM   2709  CB  PHE A 336     -25.379 122.394  50.963  0.00  0.00      PROA C  
ATOM   2710  CG  PHE A 336     -24.605 122.830  52.179  0.00  0.00      PROA C  
ATOM   2711  CD1 PHE A 336     -25.089 123.876  52.982  0.00  0.00      PROA C  
ATOM   2712  CD2 PHE A 336     -23.429 122.167  52.564  0.00  0.00      PROA C  
ATOM   2713  CE1 PHE A 336     -24.406 124.259  54.144  0.00  0.00      PROA C  
ATOM   2714  CE2 PHE A 336     -22.755 122.534  53.734  0.00  0.00      PROA C  
ATOM   2715  CZ  PHE A 336     -23.237 123.587  54.521  0.00  0.00      PROA C  
ATOM   2716  N   GLN A 337     -23.234 124.724  49.837  0.00  0.00      PROA N  
ATOM   2717  CA  GLN A 337     -21.946 125.151  49.319  0.00  0.00      PROA C  
ATOM   2718  C   GLN A 337     -20.879 125.123  50.403  0.00  0.00      PROA C  
ATOM   2719  O   GLN A 337     -21.050 125.681  51.490  0.00  0.00      PROA O  
ATOM   2720  CB  GLN A 337     -22.044 126.563  48.687  0.00  0.00      PROA C  
ATOM   2721  CG  GLN A 337     -20.727 127.066  48.048  0.00  0.00      PROA C  
ATOM   2722  CD  GLN A 337     -20.923 128.385  47.296  0.00  0.00      PROA C  
ATOM   2723  NE2 GLN A 337     -21.145 129.484  48.053  0.00  0.00      PROA N  
ATOM   2724  OE1 GLN A 337     -20.871 128.448  46.065  0.00  0.00      PROA O  
ATOM   2725  N   ILE A 338     -19.741 124.464  50.117  0.00  0.00      PROA N  
ATOM   2726  CA  ILE A 338     -18.599 124.366  51.010  0.00  0.00      PROA C  
ATOM   2727  C   ILE A 338     -17.363 124.916  50.320  0.00  0.00      PROA C  
ATOM   2728  O   ILE A 338     -17.224 124.882  49.098  0.00  0.00      PROA O  
ATOM   2729  CB  ILE A 338     -18.329 122.982  51.619  0.00  0.00      PROA C  
ATOM   2730  CG1 ILE A 338     -18.094 121.827  50.609  0.00  0.00      PROA C  
ATOM   2731  CG2 ILE A 338     -19.462 122.665  52.612  0.00  0.00      PROA C  
ATOM   2732  CD  ILE A 338     -19.344 121.264  49.914  0.00  0.00      PROA C  
ATOM   2733  N   GLU A 339     -16.448 125.506  51.111  0.00  0.00      PROA N  
ATOM   2734  CA  GLU A 339     -15.292 126.221  50.613  0.00  0.00      PROA C  
ATOM   2735  C   GLU A 339     -14.017 125.611  51.167  0.00  0.00      PROA C  
ATOM   2736  O   GLU A 339     -13.957 125.198  52.325  0.00  0.00      PROA O  
ATOM   2737  CB  GLU A 339     -15.386 127.723  50.990  0.00  0.00      PROA C  
ATOM   2738  CG  GLU A 339     -14.221 128.609  50.478  0.00  0.00      PROA C  
ATOM   2739  CD  GLU A 339     -14.451 130.089  50.784  0.00  0.00      PROA C  
ATOM   2740  OE1 GLU A 339     -15.438 130.673  50.260  0.00  0.00      PROA O  
ATOM   2741  OE2 GLU A 339     -13.639 130.694  51.534  0.00  0.00      PROA O1-
ATOM   2742  N   CYS A 340     -12.958 125.508  50.341  0.00  0.00      PROA N  
ATOM   2743  CA  CYS A 340     -11.637 125.117  50.801  0.00  0.00      PROA C  
ATOM   2744  C   CYS A 340     -10.955 126.285  51.517  0.00  0.00      PROA C  
ATOM   2745  O   CYS A 340     -10.687 127.333  50.924  0.00  0.00      PROA O  
ATOM   2746  CB  CYS A 340     -10.767 124.614  49.615  0.00  0.00      PROA C  
ATOM   2747  SG  CYS A 340      -9.091 124.063  50.073  0.00  0.00      PROA S  
ATOM   2748  N   LEU A 341     -10.682 126.135  52.828  0.00  0.00      PROA N  
ATOM   2749  CA  LEU A 341     -10.123 127.178  53.670  0.00  0.00      PROA C  
ATOM   2750  C   LEU A 341      -8.597 127.240  53.643  0.00  0.00      PROA C  
ATOM   2751  O   LEU A 341      -7.904 126.430  53.024  0.00  0.00      PROA O  
ATOM   2752  CB  LEU A 341     -10.666 127.110  55.130  0.00  0.00      PROA C  
ATOM   2753  CG  LEU A 341     -11.899 128.004  55.407  0.00  0.00      PROA C  
ATOM   2754  CD1 LEU A 341     -11.539 129.499  55.393  0.00  0.00      PROA C  
ATOM   2755  CD2 LEU A 341     -13.069 127.719  54.456  0.00  0.00      PROA C  
ATOM   2756  N   LYS A 342      -8.042 128.269  54.324  0.00  0.00      PROA N  
ATOM   2757  CA  LYS A 342      -6.642 128.661  54.337  0.00  0.00      PROA C  
ATOM   2758  C   LYS A 342      -5.684 127.555  54.758  0.00  0.00      PROA C  
ATOM   2759  O   LYS A 342      -4.605 127.384  54.191  0.00  0.00      PROA O  
ATOM   2760  CB  LYS A 342      -6.446 129.853  55.315  0.00  0.00      PROA C  
ATOM   2761  CG  LYS A 342      -7.252 131.114  54.960  0.00  0.00      PROA C  
ATOM   2762  CD  LYS A 342      -7.099 132.217  56.024  0.00  0.00      PROA C  
ATOM   2763  CE  LYS A 342      -7.961 133.458  55.742  0.00  0.00      PROA C  
ATOM   2764  NZ  LYS A 342      -7.847 134.444  56.846  0.00  0.00      PROA N1+
ATOM   2765  N   ASP A 343      -6.078 126.753  55.760  0.00  0.00      PROA N  
ATOM   2766  CA  ASP A 343      -5.269 125.712  56.352  0.00  0.00      PROA C  
ATOM   2767  C   ASP A 343      -5.483 124.354  55.668  0.00  0.00      PROA C  
ATOM   2768  O   ASP A 343      -4.956 123.329  56.106  0.00  0.00      PROA O  
ATOM   2769  CB  ASP A 343      -5.535 125.655  57.888  0.00  0.00      PROA C  
ATOM   2770  CG  ASP A 343      -6.964 125.319  58.307  0.00  0.00      PROA C  
ATOM   2771  OD1 ASP A 343      -7.911 125.373  57.481  0.00  0.00      PROA O  
ATOM   2772  OD2 ASP A 343      -7.159 125.064  59.529  0.00  0.00      PROA O1-
ATOM   2773  N   GLY A 344      -6.218 124.321  54.534  0.00  0.00      PROA N  
ATOM   2774  CA  GLY A 344      -6.398 123.121  53.720  0.00  0.00      PROA C  
ATOM   2775  C   GLY A 344      -7.480 122.197  54.216  0.00  0.00      PROA C  
ATOM   2776  O   GLY A 344      -7.433 120.987  53.993  0.00  0.00      PROA O  
ATOM   2777  N   ALA A 345      -8.500 122.748  54.891  0.00  0.00      PROA N  
ATOM   2778  CA  ALA A 345      -9.665 122.018  55.340  0.00  0.00      PROA C  
ATOM   2779  C   ALA A 345     -10.929 122.577  54.693  0.00  0.00      PROA C  
ATOM   2780  O   ALA A 345     -11.059 123.777  54.446  0.00  0.00      PROA O  
ATOM   2781  CB  ALA A 345      -9.787 122.089  56.875  0.00  0.00      PROA C  
ATOM   2782  N   TRP A 346     -11.902 121.704  54.369  0.00  0.00      PROA N  
ATOM   2783  CA  TRP A 346     -13.241 122.117  53.976  0.00  0.00      PROA C  
ATOM   2784  C   TRP A 346     -14.005 122.830  55.093  0.00  0.00      PROA C  
ATOM   2785  O   TRP A 346     -13.872 122.496  56.273  0.00  0.00      PROA O  
ATOM   2786  CB  TRP A 346     -14.071 120.920  53.439  0.00  0.00      PROA C  
ATOM   2787  CG  TRP A 346     -13.503 120.339  52.183  0.00  0.00      PROA C  
ATOM   2788  CD1 TRP A 346     -12.790 119.174  52.025  0.00  0.00      PROA C  
ATOM   2789  CD2 TRP A 346     -13.536 120.979  50.897  0.00  0.00      PROA C  
ATOM   2790  CE2 TRP A 346     -12.797 120.158  50.013  0.00  0.00      PROA C  
ATOM   2791  CE3 TRP A 346     -14.124 122.153  50.420  0.00  0.00      PROA C  
ATOM   2792  NE1 TRP A 346     -12.371 119.072  50.717  0.00  0.00      PROA N  
ATOM   2793  CZ2 TRP A 346     -12.594 120.512  48.689  0.00  0.00      PROA C  
ATOM   2794  CZ3 TRP A 346     -13.949 122.488  49.075  0.00  0.00      PROA C  
ATOM   2795  CH2 TRP A 346     -13.196 121.686  48.226  0.00  0.00      PROA C  
ATOM   2796  N   SER A 347     -14.833 123.841  54.749  0.00  0.00      PROA N  
ATOM   2797  CA  SER A 347     -15.658 124.566  55.714  0.00  0.00      PROA C  
ATOM   2798  C   SER A 347     -16.645 123.692  56.480  0.00  0.00      PROA C  
ATOM   2799  O   SER A 347     -16.796 123.825  57.696  0.00  0.00      PROA O  
ATOM   2800  CB  SER A 347     -16.423 125.771  55.092  0.00  0.00      PROA C  
ATOM   2801  OG  SER A 347     -17.273 125.392  54.002  0.00  0.00      PROA O  
ATOM   2802  N   ASN A 348     -17.313 122.746  55.793  0.00  0.00      PROA N  
ATOM   2803  CA  ASN A 348     -18.166 121.751  56.417  0.00  0.00      PROA C  
ATOM   2804  C   ASN A 348     -17.968 120.395  55.740  0.00  0.00      PROA C  
ATOM   2805  O   ASN A 348     -17.468 120.290  54.620  0.00  0.00      PROA O  
ATOM   2806  CB  ASN A 348     -19.679 122.113  56.364  0.00  0.00      PROA C  
ATOM   2807  CG  ASN A 348     -19.985 123.414  57.103  0.00  0.00      PROA C  
ATOM   2808  ND2 ASN A 348     -19.930 124.563  56.389  0.00  0.00      PROA N  
ATOM   2809  OD1 ASN A 348     -20.341 123.407  58.286  0.00  0.00      PROA O  
ATOM   2810  N   LYS A 349     -18.364 119.308  56.435  0.00  0.00      PROA N  
ATOM   2811  CA  LYS A 349     -18.478 117.966  55.884  0.00  0.00      PROA C  
ATOM   2812  C   LYS A 349     -19.556 117.844  54.804  0.00  0.00      PROA C  
ATOM   2813  O   LYS A 349     -20.540 118.586  54.802  0.00  0.00      PROA O  
ATOM   2814  CB  LYS A 349     -18.742 116.918  56.997  0.00  0.00      PROA C  
ATOM   2815  CG  LYS A 349     -17.646 116.829  58.076  0.00  0.00      PROA C  
ATOM   2816  CD  LYS A 349     -16.269 116.402  57.531  0.00  0.00      PROA C  
ATOM   2817  CE  LYS A 349     -15.225 116.190  58.641  0.00  0.00      PROA C  
ATOM   2818  NZ  LYS A 349     -13.927 115.745  58.077  0.00  0.00      PROA N1+
ATOM   2819  N   ILE A 350     -19.390 116.904  53.847  0.00  0.00      PROA N  
ATOM   2820  CA  ILE A 350     -20.373 116.636  52.799  0.00  0.00      PROA C  
ATOM   2821  C   ILE A 350     -21.728 116.142  53.344  0.00  0.00      PROA C  
ATOM   2822  O   ILE A 350     -21.762 115.110  54.027  0.00  0.00      PROA O  
ATOM   2823  CB  ILE A 350     -19.823 115.705  51.715  0.00  0.00      PROA C  
ATOM   2824  CG1 ILE A 350     -18.677 116.390  50.923  0.00  0.00      PROA C  
ATOM   2825  CG2 ILE A 350     -20.927 115.216  50.749  0.00  0.00      PROA C  
ATOM   2826  CD  ILE A 350     -19.082 117.698  50.231  0.00  0.00      PROA C  
ATOM   2827  N   PRO A 351     -22.857 116.834  53.124  0.00  0.00      PROA N  
ATOM   2828  CA  PRO A 351     -24.195 116.363  53.478  0.00  0.00      PROA C  
ATOM   2829  C   PRO A 351     -24.617 115.018  52.906  0.00  0.00      PROA C  
ATOM   2830  O   PRO A 351     -24.123 114.591  51.863  0.00  0.00      PROA O  
ATOM   2831  CB  PRO A 351     -25.133 117.458  52.947  0.00  0.00      PROA C  
ATOM   2832  CG  PRO A 351     -24.264 118.708  52.904  0.00  0.00      PROA C  
ATOM   2833  CD  PRO A 351     -22.918 118.145  52.475  0.00  0.00      PROA C  
ATOM   2834  N   THR A 352     -25.591 114.361  53.555  0.00  0.00      PROA N  
ATOM   2835  CA  THR A 352     -26.376 113.294  52.947  0.00  0.00      PROA C  
ATOM   2836  C   THR A 352     -27.535 113.882  52.148  0.00  0.00      PROA C  
ATOM   2837  O   THR A 352     -27.878 115.060  52.261  0.00  0.00      PROA O  
ATOM   2838  CB  THR A 352     -26.915 112.266  53.950  0.00  0.00      PROA C  
ATOM   2839  CG2 THR A 352     -25.727 111.461  54.505  0.00  0.00      PROA C  
ATOM   2840  OG1 THR A 352     -27.555 112.889  55.062  0.00  0.00      PROA O  
ATOM   2841  N   CYS A 353     -28.172 113.066  51.287  0.00  0.00      PROA N  
ATOM   2842  CA  CYS A 353     -29.388 113.460  50.597  0.00  0.00      PROA C  
ATOM   2843  C   CYS A 353     -30.487 112.475  50.907  0.00  0.00      PROA C  
ATOM   2844  O   CYS A 353     -30.247 111.287  51.122  0.00  0.00      PROA O  
ATOM   2845  CB  CYS A 353     -29.199 113.560  49.069  0.00  0.00      PROA C  
ATOM   2846  SG  CYS A 353     -28.245 115.041  48.657  0.00  0.00      PROA S  
ATOM   2847  N   LYS A 354     -31.736 112.963  50.947  0.00  0.00      PROA N  
ATOM   2848  CA  LYS A 354     -32.900 112.128  51.145  0.00  0.00      PROA C  
ATOM   2849  C   LYS A 354     -34.027 112.953  51.720  0.00  0.00      PROA C  
ATOM   2850  O   LYS A 354     -33.825 113.990  52.352  0.00  0.00      PROA O  
ATOM   2851  CB  LYS A 354     -32.636 110.899  52.056  0.00  0.00      PROA C  
ATOM   2852  CG  LYS A 354     -32.197 111.220  53.497  0.00  0.00      PROA C  
ATOM   2853  CD  LYS A 354     -32.004 109.958  54.367  0.00  0.00      PROA C  
ATOM   2854  CE  LYS A 354     -33.233 109.045  54.551  0.00  0.00      PROA C  
ATOM   2855  NZ  LYS A 354     -34.356 109.752  55.223  0.00  0.00      PROA N1+
ATOM   2856  N   ILE A 355     -35.273 112.505  51.490  0.00  0.00      PROA N  
ATOM   2857  CA  ILE A 355     -36.467 113.099  52.064  0.00  0.00      PROA C  
ATOM   2858  C   ILE A 355     -37.392 112.022  52.636  0.00  0.00      PROA C  
ATOM   2859  O   ILE A 355     -38.081 111.318  51.891  0.00  0.00      PROA O  
ATOM   2860  CB  ILE A 355     -37.225 113.974  51.056  0.00  0.00      PROA C  
ATOM   2861  CG1 ILE A 355     -36.289 114.576  49.972  0.00  0.00      PROA C  
ATOM   2862  CG2 ILE A 355     -37.960 115.060  51.867  0.00  0.00      PROA C  
ATOM   2863  CD  ILE A 355     -36.956 115.629  49.077  0.00  0.00      PROA C  
ATOM   2864  N   VAL A 356     -37.426 111.839  53.972  0.00  0.00      PROA N  
ATOM   2865  CA  VAL A 356     -38.377 110.944  54.619  0.00  0.00      PROA C  
ATOM   2866  C   VAL A 356     -39.732 111.623  54.820  0.00  0.00      PROA C  
ATOM   2867  O   VAL A 356     -40.174 111.879  55.943  0.00  0.00      PROA O  
ATOM   2868  CB  VAL A 356     -37.835 110.299  55.900  0.00  0.00      PROA C  
ATOM   2869  CG1 VAL A 356     -37.792 111.285  57.081  0.00  0.00      PROA C  
ATOM   2870  CG2 VAL A 356     -38.653 109.047  56.278  0.00  0.00      PROA C  
ATOM   2871  N   ASP A 357     -40.410 111.959  53.709  0.00  0.00      PROA N  
ATOM   2872  CA  ASP A 357     -41.658 112.683  53.699  0.00  0.00      PROA C  
ATOM   2873  C   ASP A 357     -42.705 111.839  54.421  0.00  0.00      PROA C  
ATOM   2874  O   ASP A 357     -43.042 110.729  54.000  0.00  0.00      PROA O  
ATOM   2875  CB  ASP A 357     -42.029 112.993  52.218  0.00  0.00      PROA C  
ATOM   2876  CG  ASP A 357     -43.344 113.736  52.016  0.00  0.00      PROA C  
ATOM   2877  OD1 ASP A 357     -43.969 114.184  53.009  0.00  0.00      PROA O  
ATOM   2878  OD2 ASP A 357     -43.744 113.906  50.832  0.00  0.00      PROA O1-
ATOM   2879  N   CYS A 358     -43.240 112.341  55.547  0.00  0.00      PROA N  
ATOM   2880  CA  CYS A 358     -44.280 111.670  56.299  0.00  0.00      PROA C  
ATOM   2881  C   CYS A 358     -45.658 111.901  55.699  0.00  0.00      PROA C  
ATOM   2882  O   CYS A 358     -46.619 111.201  56.025  0.00  0.00      PROA O  
ATOM   2883  CB  CYS A 358     -44.322 112.172  57.759  0.00  0.00      PROA C  
ATOM   2884  SG  CYS A 358     -42.745 111.912  58.610  0.00  0.00      PROA S  
ATOM   2885  N   GLY A 359     -45.787 112.890  54.791  0.00  0.00      PROA N  
ATOM   2886  CA  GLY A 359     -47.056 113.417  54.316  0.00  0.00      PROA C  
ATOM   2887  C   GLY A 359     -47.882 114.073  55.401  0.00  0.00      PROA C  
ATOM   2888  O   GLY A 359     -47.421 114.323  56.517  0.00  0.00      PROA O  
ATOM   2889  N   VAL A 360     -49.152 114.400  55.089  0.00  0.00      PROA N  
ATOM   2890  CA  VAL A 360     -50.018 115.093  56.033  0.00  0.00      PROA C  
ATOM   2891  C   VAL A 360     -50.211 114.334  57.362  0.00  0.00      PROA C  
ATOM   2892  O   VAL A 360     -50.378 113.106  57.348  0.00  0.00      PROA O  
ATOM   2893  CB  VAL A 360     -51.371 115.508  55.449  0.00  0.00      PROA C  
ATOM   2894  CG1 VAL A 360     -51.139 116.540  54.327  0.00  0.00      PROA C  
ATOM   2895  CG2 VAL A 360     -52.174 114.297  54.936  0.00  0.00      PROA C  
ATOM   2896  N   PRO A 361     -50.167 114.996  58.527  0.00  0.00      PROA N  
ATOM   2897  CA  PRO A 361     -50.606 114.447  59.809  0.00  0.00      PROA C  
ATOM   2898  C   PRO A 361     -51.922 113.689  59.779  0.00  0.00      PROA C  
ATOM   2899  O   PRO A 361     -52.842 114.094  59.063  0.00  0.00      PROA O  
ATOM   2900  CB  PRO A 361     -50.673 115.672  60.736  0.00  0.00      PROA C  
ATOM   2901  CG  PRO A 361     -49.594 116.600  60.180  0.00  0.00      PROA C  
ATOM   2902  CD  PRO A 361     -49.716 116.385  58.673  0.00  0.00      PROA C  
ATOM   2903  N   ALA A 362     -52.061 112.601  60.565  0.00  0.00      PROA N  
ATOM   2904  CA  ALA A 362     -53.356 111.987  60.781  0.00  0.00      PROA C  
ATOM   2905  C   ALA A 362     -54.325 112.962  61.459  0.00  0.00      PROA C  
ATOM   2906  O   ALA A 362     -53.969 113.658  62.413  0.00  0.00      PROA O  
ATOM   2907  CB  ALA A 362     -53.208 110.694  61.607  0.00  0.00      PROA C  
ATOM   2908  N   VAL A 363     -55.565 113.077  60.949  0.00  0.00      PROA N  
ATOM   2909  CA  VAL A 363     -56.495 114.095  61.416  0.00  0.00      PROA C  
ATOM   2910  C   VAL A 363     -57.102 113.767  62.777  0.00  0.00      PROA C  
ATOM   2911  O   VAL A 363     -57.784 112.759  62.974  0.00  0.00      PROA O  
ATOM   2912  CB  VAL A 363     -57.567 114.476  60.390  0.00  0.00      PROA C  
ATOM   2913  CG1 VAL A 363     -56.884 115.218  59.223  0.00  0.00      PROA C  
ATOM   2914  CG2 VAL A 363     -58.350 113.251  59.872  0.00  0.00      PROA C  
ATOM   2915  N   LEU A 364     -56.854 114.637  63.777  0.00  0.00      PROA N  
ATOM   2916  CA  LEU A 364     -57.412 114.481  65.104  0.00  0.00      PROA C  
ATOM   2917  C   LEU A 364     -58.783 115.135  65.165  0.00  0.00      PROA C  
ATOM   2918  O   LEU A 364     -58.920 116.358  65.084  0.00  0.00      PROA O  
ATOM   2919  CB  LEU A 364     -56.472 115.087  66.176  0.00  0.00      PROA C  
ATOM   2920  CG  LEU A 364     -56.989 115.053  67.631  0.00  0.00      PROA C  
ATOM   2921  CD1 LEU A 364     -57.259 113.623  68.118  0.00  0.00      PROA C  
ATOM   2922  CD2 LEU A 364     -55.984 115.741  68.563  0.00  0.00      PROA C  
ATOM   2923  N   LYS A 365     -59.856 114.327  65.295  0.00  0.00      PROA N  
ATOM   2924  CA  LYS A 365     -61.205 114.841  65.447  0.00  0.00      PROA C  
ATOM   2925  C   LYS A 365     -61.369 115.625  66.750  0.00  0.00      PROA C  
ATOM   2926  O   LYS A 365     -61.006 115.147  67.826  0.00  0.00      PROA O  
ATOM   2927  CB  LYS A 365     -62.262 113.714  65.327  0.00  0.00      PROA C  
ATOM   2928  CG  LYS A 365     -63.722 114.193  65.410  0.00  0.00      PROA C  
ATOM   2929  CD  LYS A 365     -64.729 113.059  65.138  0.00  0.00      PROA C  
ATOM   2930  CE  LYS A 365     -66.195 113.519  65.200  0.00  0.00      PROA C  
ATOM   2931  NZ  LYS A 365     -67.119 112.396  64.904  0.00  0.00      PROA N1+
ATOM   2932  N   HIS A 366     -61.864 116.880  66.647  0.00  0.00      PROA N  
ATOM   2933  CA  HIS A 366     -62.018 117.808  67.761  0.00  0.00      PROA C  
ATOM   2934  C   HIS A 366     -60.689 118.391  68.236  0.00  0.00      PROA C  
ATOM   2935  O   HIS A 366     -60.588 118.945  69.332  0.00  0.00      PROA O  
ATOM   2936  CB  HIS A 366     -62.828 117.245  68.959  0.00  0.00      PROA C  
ATOM   2937  CG  HIS A 366     -64.154 116.641  68.573  0.00  0.00      PROA C  
ATOM   2938  CD2 HIS A 366     -65.193 117.173  67.871  0.00  0.00      PROA C  
ATOM   2939  ND1 HIS A 366     -64.593 115.408  69.012  0.00  0.00      PROA N  
ATOM   2940  CE1 HIS A 366     -65.864 115.252  68.566  0.00  0.00      PROA C  
ATOM   2941  NE2 HIS A 366     -66.275 116.299  67.871  0.00  0.00      PROA N  
ATOM   2942  N   GLY A 367     -59.625 118.286  67.414  0.00  0.00      PROA N  
ATOM   2943  CA  GLY A 367     -58.294 118.770  67.742  0.00  0.00      PROA C  
ATOM   2944  C   GLY A 367     -57.693 119.657  66.689  0.00  0.00      PROA C  
ATOM   2945  O   GLY A 367     -58.219 119.836  65.589  0.00  0.00      PROA O  
ATOM   2946  N   LEU A 368     -56.535 120.231  67.038  0.00  0.00      PROA N  
ATOM   2947  CA  LEU A 368     -55.743 121.133  66.234  0.00  0.00      PROA C  
ATOM   2948  C   LEU A 368     -54.346 120.537  66.134  0.00  0.00      PROA C  
ATOM   2949  O   LEU A 368     -53.879 119.855  67.047  0.00  0.00      PROA O  
ATOM   2950  CB  LEU A 368     -55.619 122.561  66.853  0.00  0.00      PROA C  
ATOM   2951  CG  LEU A 368     -56.917 123.393  67.038  0.00  0.00      PROA C  
ATOM   2952  CD1 LEU A 368     -57.778 123.440  65.768  0.00  0.00      PROA C  
ATOM   2953  CD2 LEU A 368     -57.752 122.985  68.266  0.00  0.00      PROA C  
ATOM   2954  N   VAL A 369     -53.630 120.782  65.023  0.00  0.00      PROA N  
ATOM   2955  CA  VAL A 369     -52.255 120.335  64.863  0.00  0.00      PROA C  
ATOM   2956  C   VAL A 369     -51.356 121.545  64.644  0.00  0.00      PROA C  
ATOM   2957  O   VAL A 369     -51.607 122.411  63.803  0.00  0.00      PROA O  
ATOM   2958  CB  VAL A 369     -52.106 119.257  63.785  0.00  0.00      PROA C  
ATOM   2959  CG1 VAL A 369     -52.497 119.756  62.379  0.00  0.00      PROA C  
ATOM   2960  CG2 VAL A 369     -50.677 118.686  63.796  0.00  0.00      PROA C  
ATOM   2961  N   THR A 370     -50.290 121.668  65.462  0.00  0.00      PROA N  
ATOM   2962  CA  THR A 370     -49.362 122.795  65.408  0.00  0.00      PROA C  
ATOM   2963  C   THR A 370     -47.999 122.297  64.984  0.00  0.00      PROA C  
ATOM   2964  O   THR A 370     -47.313 121.597  65.728  0.00  0.00      PROA O  
ATOM   2965  CB  THR A 370     -49.220 123.518  66.749  0.00  0.00      PROA C  
ATOM   2966  CG2 THR A 370     -48.233 124.695  66.663  0.00  0.00      PROA C  
ATOM   2967  OG1 THR A 370     -50.474 124.068  67.146  0.00  0.00      PROA O  
ATOM   2968  N   PHE A 371     -47.559 122.641  63.758  0.00  0.00      PROA N  
ATOM   2969  CA  PHE A 371     -46.192 122.432  63.303  0.00  0.00      PROA C  
ATOM   2970  C   PHE A 371     -45.168 123.275  64.061  0.00  0.00      PROA C  
ATOM   2971  O   PHE A 371     -45.425 124.424  64.427  0.00  0.00      PROA O  
ATOM   2972  CB  PHE A 371     -46.012 122.726  61.789  0.00  0.00      PROA C  
ATOM   2973  CG  PHE A 371     -46.769 121.749  60.924  0.00  0.00      PROA C  
ATOM   2974  CD1 PHE A 371     -48.104 121.992  60.553  0.00  0.00      PROA C  
ATOM   2975  CD2 PHE A 371     -46.113 120.627  60.388  0.00  0.00      PROA C  
ATOM   2976  CE1 PHE A 371     -48.778 121.115  59.694  0.00  0.00      PROA C  
ATOM   2977  CE2 PHE A 371     -46.781 119.748  59.526  0.00  0.00      PROA C  
ATOM   2978  CZ  PHE A 371     -48.115 119.991  59.181  0.00  0.00      PROA C  
ATOM   2979  N   SER A 372     -43.955 122.736  64.298  0.00  0.00      PROA N  
ATOM   2980  CA  SER A 372     -42.818 123.551  64.719  0.00  0.00      PROA C  
ATOM   2981  C   SER A 372     -42.364 124.532  63.640  0.00  0.00      PROA C  
ATOM   2982  O   SER A 372     -42.059 124.147  62.511  0.00  0.00      PROA O  
ATOM   2983  CB  SER A 372     -41.582 122.725  65.176  0.00  0.00      PROA C  
ATOM   2984  OG  SER A 372     -41.869 122.006  66.380  0.00  0.00      PROA O  
ATOM   2985  N   THR A 373     -42.281 125.837  63.980  0.00  0.00      PROA N  
ATOM   2986  CA  THR A 373     -41.991 126.954  63.067  0.00  0.00      PROA C  
ATOM   2987  C   THR A 373     -43.005 127.155  61.928  0.00  0.00      PROA C  
ATOM   2988  O   THR A 373     -43.994 126.438  61.786  0.00  0.00      PROA O  
ATOM   2989  CB  THR A 373     -40.543 126.990  62.544  0.00  0.00      PROA C  
ATOM   2990  CG2 THR A 373     -39.551 126.787  63.704  0.00  0.00      PROA C  
ATOM   2991  OG1 THR A 373     -40.284 125.988  61.568  0.00  0.00      PROA O  
ATOM   2992  N   ARG A 374     -42.804 128.203  61.097  0.00  0.00      PROA N  
ATOM   2993  CA  ARG A 374     -43.772 128.649  60.106  0.00  0.00      PROA C  
ATOM   2994  C   ARG A 374     -43.771 127.851  58.804  0.00  0.00      PROA C  
ATOM   2995  O   ARG A 374     -44.695 127.950  57.995  0.00  0.00      PROA O  
ATOM   2996  CB  ARG A 374     -43.531 130.145  59.771  0.00  0.00      PROA C  
ATOM   2997  CG  ARG A 374     -43.737 131.094  60.971  0.00  0.00      PROA C  
ATOM   2998  CD  ARG A 374     -43.531 132.571  60.601  0.00  0.00      PROA C  
ATOM   2999  NE  ARG A 374     -43.755 133.378  61.845  0.00  0.00      PROA N  
ATOM   3000  CZ  ARG A 374     -43.627 134.697  61.909  0.00  0.00      PROA C  
ATOM   3001  NH1 ARG A 374     -43.291 135.427  60.869  0.00  0.00      PROA N1+
ATOM   3002  NH2 ARG A 374     -43.843 135.311  63.054  0.00  0.00      PROA N  
ATOM   3003  N   ASN A 375     -42.727 127.034  58.557  0.00  0.00      PROA N  
ATOM   3004  CA  ASN A 375     -42.543 126.348  57.286  0.00  0.00      PROA C  
ATOM   3005  C   ASN A 375     -43.500 125.169  57.074  0.00  0.00      PROA C  
ATOM   3006  O   ASN A 375     -43.729 124.739  55.942  0.00  0.00      PROA O  
ATOM   3007  CB  ASN A 375     -41.048 125.936  57.102  0.00  0.00      PROA C  
ATOM   3008  CG  ASN A 375     -40.513 124.936  58.132  0.00  0.00      PROA C  
ATOM   3009  ND2 ASN A 375     -39.174 124.738  58.109  0.00  0.00      PROA N  
ATOM   3010  OD1 ASN A 375     -41.224 124.338  58.944  0.00  0.00      PROA O  
ATOM   3011  N   ASN A 376     -44.089 124.635  58.168  0.00  0.00      PROA N  
ATOM   3012  CA  ASN A 376     -44.974 123.479  58.198  0.00  0.00      PROA C  
ATOM   3013  C   ASN A 376     -44.331 122.229  57.590  0.00  0.00      PROA C  
ATOM   3014  O   ASN A 376     -44.948 121.475  56.835  0.00  0.00      PROA O  
ATOM   3015  CB  ASN A 376     -46.372 123.760  57.574  0.00  0.00      PROA C  
ATOM   3016  CG  ASN A 376     -47.096 124.895  58.296  0.00  0.00      PROA C  
ATOM   3017  ND2 ASN A 376     -48.142 125.439  57.627  0.00  0.00      PROA N  
ATOM   3018  OD1 ASN A 376     -46.775 125.315  59.410  0.00  0.00      PROA O  
ATOM   3019  N   LEU A 377     -43.035 122.006  57.899  0.00  0.00      PROA N  
ATOM   3020  CA  LEU A 377     -42.238 120.945  57.317  0.00  0.00      PROA C  
ATOM   3021  C   LEU A 377     -42.737 119.528  57.630  0.00  0.00      PROA C  
ATOM   3022  O   LEU A 377     -43.158 119.202  58.741  0.00  0.00      PROA O  
ATOM   3023  CB  LEU A 377     -40.741 121.136  57.672  0.00  0.00      PROA C  
ATOM   3024  CG  LEU A 377     -39.725 120.303  56.862  0.00  0.00      PROA C  
ATOM   3025  CD1 LEU A 377     -39.795 120.587  55.353  0.00  0.00      PROA C  
ATOM   3026  CD2 LEU A 377     -38.299 120.577  57.368  0.00  0.00      PROA C  
ATOM   3027  N   THR A 378     -42.728 118.662  56.596  0.00  0.00      PROA N  
ATOM   3028  CA  THR A 378     -43.388 117.357  56.589  0.00  0.00      PROA C  
ATOM   3029  C   THR A 378     -42.377 116.214  56.499  0.00  0.00      PROA C  
ATOM   3030  O   THR A 378     -42.710 115.029  56.487  0.00  0.00      PROA O  
ATOM   3031  CB  THR A 378     -44.392 117.324  55.422  0.00  0.00      PROA C  
ATOM   3032  CG2 THR A 378     -43.717 117.620  54.071  0.00  0.00      PROA C  
ATOM   3033  OG1 THR A 378     -45.095 116.103  55.270  0.00  0.00      PROA O  
ATOM   3034  N   THR A 379     -41.074 116.548  56.456  0.00  0.00      PROA N  
ATOM   3035  CA  THR A 379     -39.986 115.591  56.265  0.00  0.00      PROA C  
ATOM   3036  C   THR A 379     -39.339 115.161  57.573  0.00  0.00      PROA C  
ATOM   3037  O   THR A 379     -39.611 115.727  58.632  0.00  0.00      PROA O  
ATOM   3038  CB  THR A 379     -38.908 116.079  55.295  0.00  0.00      PROA C  
ATOM   3039  CG2 THR A 379     -39.542 116.286  53.908  0.00  0.00      PROA C  
ATOM   3040  OG1 THR A 379     -38.340 117.326  55.690  0.00  0.00      PROA O  
ATOM   3041  N   TYR A 380     -38.466 114.125  57.532  0.00  0.00      PROA N  
ATOM   3042  CA  TYR A 380     -37.649 113.599  58.629  0.00  0.00      PROA C  
ATOM   3043  C   TYR A 380     -37.274 114.556  59.774  0.00  0.00      PROA C  
ATOM   3044  O   TYR A 380     -36.813 115.677  59.551  0.00  0.00      PROA O  
ATOM   3045  CB  TYR A 380     -36.358 112.917  58.078  0.00  0.00      PROA C  
ATOM   3046  CG  TYR A 380     -35.480 112.311  59.150  0.00  0.00      PROA C  
ATOM   3047  CD1 TYR A 380     -35.962 111.241  59.921  0.00  0.00      PROA C  
ATOM   3048  CD2 TYR A 380     -34.187 112.803  59.398  0.00  0.00      PROA C  
ATOM   3049  CE1 TYR A 380     -35.175 110.687  60.940  0.00  0.00      PROA C  
ATOM   3050  CE2 TYR A 380     -33.396 112.248  60.415  0.00  0.00      PROA C  
ATOM   3051  CZ  TYR A 380     -33.893 111.189  61.186  0.00  0.00      PROA C  
ATOM   3052  OH  TYR A 380     -33.109 110.625  62.215  0.00  0.00      PROA O  
ATOM   3053  N   LYS A 381     -37.474 114.104  61.033  0.00  0.00      PROA N  
ATOM   3054  CA  LYS A 381     -37.093 114.793  62.256  0.00  0.00      PROA C  
ATOM   3055  C   LYS A 381     -37.932 116.033  62.598  0.00  0.00      PROA C  
ATOM   3056  O   LYS A 381     -37.881 116.565  63.708  0.00  0.00      PROA O  
ATOM   3057  CB  LYS A 381     -35.548 114.984  62.347  0.00  0.00      PROA C  
ATOM   3058  CG  LYS A 381     -35.014 115.669  63.616  0.00  0.00      PROA C  
ATOM   3059  CD  LYS A 381     -33.477 115.605  63.709  0.00  0.00      PROA C  
ATOM   3060  CE  LYS A 381     -32.921 116.266  64.980  0.00  0.00      PROA C  
ATOM   3061  NZ  LYS A 381     -31.441 116.168  65.026  0.00  0.00      PROA N1+
ATOM   3062  N   SER A 382     -38.800 116.486  61.669  0.00  0.00      PROA N  
ATOM   3063  CA  SER A 382     -39.825 117.499  61.908  0.00  0.00      PROA C  
ATOM   3064  C   SER A 382     -40.823 117.077  62.967  0.00  0.00      PROA C  
ATOM   3065  O   SER A 382     -41.140 115.894  63.106  0.00  0.00      PROA O  
ATOM   3066  CB  SER A 382     -40.659 117.881  60.655  0.00  0.00      PROA C  
ATOM   3067  OG  SER A 382     -39.807 118.234  59.570  0.00  0.00      PROA O  
ATOM   3068  N   GLU A 383     -41.336 118.041  63.751  0.00  0.00      PROA N  
ATOM   3069  CA  GLU A 383     -42.266 117.759  64.824  0.00  0.00      PROA C  
ATOM   3070  C   GLU A 383     -43.557 118.547  64.716  0.00  0.00      PROA C  
ATOM   3071  O   GLU A 383     -43.597 119.711  64.307  0.00  0.00      PROA O  
ATOM   3072  CB  GLU A 383     -41.613 117.909  66.221  0.00  0.00      PROA C  
ATOM   3073  CG  GLU A 383     -40.633 116.741  66.492  0.00  0.00      PROA C  
ATOM   3074  CD  GLU A 383     -39.941 116.741  67.850  0.00  0.00      PROA C  
ATOM   3075  OE1 GLU A 383     -39.974 117.753  68.598  0.00  0.00      PROA O  
ATOM   3076  OE2 GLU A 383     -39.332 115.683  68.168  0.00  0.00      PROA O1-
ATOM   3077  N   ILE A 384     -44.658 117.880  65.086  0.00  0.00      PROA N  
ATOM   3078  CA  ILE A 384     -45.979 118.453  65.226  0.00  0.00      PROA C  
ATOM   3079  C   ILE A 384     -46.420 118.246  66.658  0.00  0.00      PROA C  
ATOM   3080  O   ILE A 384     -46.084 117.252  67.302  0.00  0.00      PROA O  
ATOM   3081  CB  ILE A 384     -47.035 117.848  64.296  0.00  0.00      PROA C  
ATOM   3082  CG1 ILE A 384     -47.136 116.308  64.444  0.00  0.00      PROA C  
ATOM   3083  CG2 ILE A 384     -46.716 118.305  62.860  0.00  0.00      PROA C  
ATOM   3084  CD  ILE A 384     -48.158 115.638  63.523  0.00  0.00      PROA C  
ATOM   3085  N   ARG A 385     -47.193 119.194  67.200  0.00  0.00      PROA N  
ATOM   3086  CA  ARG A 385     -47.838 119.042  68.483  0.00  0.00      PROA C  
ATOM   3087  C   ARG A 385     -49.341 119.074  68.282  0.00  0.00      PROA C  
ATOM   3088  O   ARG A 385     -49.914 120.065  67.824  0.00  0.00      PROA O  
ATOM   3089  CB  ARG A 385     -47.388 120.148  69.466  0.00  0.00      PROA C  
ATOM   3090  CG  ARG A 385     -48.032 120.047  70.867  0.00  0.00      PROA C  
ATOM   3091  CD  ARG A 385     -47.501 121.053  71.901  0.00  0.00      PROA C  
ATOM   3092  NE  ARG A 385     -47.922 122.429  71.465  0.00  0.00      PROA N  
ATOM   3093  CZ  ARG A 385     -47.139 123.350  70.918  0.00  0.00      PROA C  
ATOM   3094  NH1 ARG A 385     -45.872 123.150  70.639  0.00  0.00      PROA N1+
ATOM   3095  NH2 ARG A 385     -47.649 124.533  70.636  0.00  0.00      PROA N  
ATOM   3096  N   TYR A 386     -50.027 117.963  68.601  0.00  0.00      PROA N  
ATOM   3097  CA  TYR A 386     -51.471 117.937  68.706  0.00  0.00      PROA C  
ATOM   3098  C   TYR A 386     -51.987 118.707  69.916  0.00  0.00      PROA C  
ATOM   3099  O   TYR A 386     -51.411 118.681  71.005  0.00  0.00      PROA O  
ATOM   3100  CB  TYR A 386     -52.053 116.503  68.728  0.00  0.00      PROA C  
ATOM   3101  CG  TYR A 386     -51.896 115.842  67.385  0.00  0.00      PROA C  
ATOM   3102  CD1 TYR A 386     -52.875 116.000  66.389  0.00  0.00      PROA C  
ATOM   3103  CD2 TYR A 386     -50.812 114.987  67.138  0.00  0.00      PROA C  
ATOM   3104  CE1 TYR A 386     -52.781 115.300  65.176  0.00  0.00      PROA C  
ATOM   3105  CE2 TYR A 386     -50.709 114.292  65.926  0.00  0.00      PROA C  
ATOM   3106  CZ  TYR A 386     -51.700 114.438  64.952  0.00  0.00      PROA C  
ATOM   3107  OH  TYR A 386     -51.623 113.695  63.758  0.00  0.00      PROA O  
ATOM   3108  N   SER A 387     -53.118 119.404  69.745  0.00  0.00      PROA N  
ATOM   3109  CA  SER A 387     -53.805 120.100  70.815  0.00  0.00      PROA C  
ATOM   3110  C   SER A 387     -55.270 119.779  70.657  0.00  0.00      PROA C  
ATOM   3111  O   SER A 387     -55.732 119.441  69.570  0.00  0.00      PROA O  
ATOM   3112  CB  SER A 387     -53.582 121.642  70.758  0.00  0.00      PROA C  
ATOM   3113  OG  SER A 387     -54.170 122.342  71.867  0.00  0.00      PROA O  
ATOM   3114  N   CYS A 388     -56.052 119.848  71.744  0.00  0.00      PROA N  
ATOM   3115  CA  CYS A 388     -57.469 119.555  71.692  0.00  0.00      PROA C  
ATOM   3116  C   CYS A 388     -58.250 120.864  71.716  0.00  0.00      PROA C  
ATOM   3117  O   CYS A 388     -57.763 121.880  72.215  0.00  0.00      PROA O  
ATOM   3118  CB  CYS A 388     -57.856 118.613  72.856  0.00  0.00      PROA C  
ATOM   3119  SG  CYS A 388     -59.421 117.751  72.570  0.00  0.00      PROA S  
ATOM   3120  N   GLN A 389     -59.464 120.899  71.130  0.00  0.00      PROA N  
ATOM   3121  CA  GLN A 389     -60.242 122.117  70.995  0.00  0.00      PROA C  
ATOM   3122  C   GLN A 389     -60.917 122.567  72.293  0.00  0.00      PROA C  
ATOM   3123  O   GLN A 389     -62.080 122.281  72.581  0.00  0.00      PROA O  
ATOM   3124  CB  GLN A 389     -61.261 121.983  69.833  0.00  0.00      PROA C  
ATOM   3125  CG  GLN A 389     -62.090 123.258  69.539  0.00  0.00      PROA C  
ATOM   3126  CD  GLN A 389     -63.014 123.073  68.332  0.00  0.00      PROA C  
ATOM   3127  NE2 GLN A 389     -62.415 122.925  67.128  0.00  0.00      PROA N  
ATOM   3128  OE1 GLN A 389     -64.244 123.068  68.444  0.00  0.00      PROA O  
ATOM   3129  N   GLN A 390     -60.171 123.308  73.129  0.00  0.00      PROA N  
ATOM   3130  CA  GLN A 390     -60.670 124.022  74.285  0.00  0.00      PROA C  
ATOM   3131  C   GLN A 390     -61.705 125.120  73.971  0.00  0.00      PROA C  
ATOM   3132  O   GLN A 390     -61.671 125.685  72.873  0.00  0.00      PROA O  
ATOM   3133  CB  GLN A 390     -59.515 124.515  75.208  0.00  0.00      PROA C  
ATOM   3134  CG  GLN A 390     -58.255 125.095  74.507  0.00  0.00      PROA C  
ATOM   3135  CD  GLN A 390     -58.540 126.214  73.503  0.00  0.00      PROA C  
ATOM   3136  NE2 GLN A 390     -59.012 127.375  74.011  0.00  0.00      PROA N  
ATOM   3137  OE1 GLN A 390     -58.327 126.071  72.294  0.00  0.00      PROA O  
ATOM   3138  N   PRO A 391     -62.651 125.470  74.849  0.00  0.00      PROA N  
ATOM   3139  CA  PRO A 391     -62.905 124.869  76.161  0.00  0.00      PROA C  
ATOM   3140  C   PRO A 391     -63.556 123.502  76.076  0.00  0.00      PROA C  
ATOM   3141  O   PRO A 391     -63.461 122.725  77.020  0.00  0.00      PROA O  
ATOM   3142  CB  PRO A 391     -63.859 125.871  76.849  0.00  0.00      PROA C  
ATOM   3143  CG  PRO A 391     -63.579 127.200  76.147  0.00  0.00      PROA C  
ATOM   3144  CD  PRO A 391     -63.334 126.760  74.707  0.00  0.00      PROA C  
ATOM   3145  N   TYR A 392     -64.302 123.246  74.988  0.00  0.00      PROA N  
ATOM   3146  CA  TYR A 392     -65.233 122.142  74.826  0.00  0.00      PROA C  
ATOM   3147  C   TYR A 392     -64.651 120.734  74.913  0.00  0.00      PROA C  
ATOM   3148  O   TYR A 392     -65.305 119.821  75.420  0.00  0.00      PROA O  
ATOM   3149  CB  TYR A 392     -66.072 122.339  73.532  0.00  0.00      PROA C  
ATOM   3150  CG  TYR A 392     -66.814 123.648  73.657  0.00  0.00      PROA C  
ATOM   3151  CD1 TYR A 392     -67.792 123.790  74.655  0.00  0.00      PROA C  
ATOM   3152  CD2 TYR A 392     -66.483 124.768  72.869  0.00  0.00      PROA C  
ATOM   3153  CE1 TYR A 392     -68.354 125.041  74.929  0.00  0.00      PROA C  
ATOM   3154  CE2 TYR A 392     -67.062 126.021  73.132  0.00  0.00      PROA C  
ATOM   3155  CZ  TYR A 392     -67.971 126.161  74.188  0.00  0.00      PROA C  
ATOM   3156  OH  TYR A 392     -68.475 127.420  74.566  0.00  0.00      PROA O  
ATOM   3157  N   TYR A 393     -63.421 120.516  74.420  0.00  0.00      PROA N  
ATOM   3158  CA  TYR A 393     -62.774 119.218  74.423  0.00  0.00      PROA C  
ATOM   3159  C   TYR A 393     -61.403 119.289  75.105  0.00  0.00      PROA C  
ATOM   3160  O   TYR A 393     -60.681 120.285  75.009  0.00  0.00      PROA O  
ATOM   3161  CB  TYR A 393     -62.623 118.660  72.983  0.00  0.00      PROA C  
ATOM   3162  CG  TYR A 393     -63.939 118.627  72.243  0.00  0.00      PROA C  
ATOM   3163  CD1 TYR A 393     -64.708 117.450  72.205  0.00  0.00      PROA C  
ATOM   3164  CD2 TYR A 393     -64.358 119.731  71.477  0.00  0.00      PROA C  
ATOM   3165  CE1 TYR A 393     -65.858 117.375  71.405  0.00  0.00      PROA C  
ATOM   3166  CE2 TYR A 393     -65.513 119.664  70.688  0.00  0.00      PROA C  
ATOM   3167  CZ  TYR A 393     -66.250 118.477  70.633  0.00  0.00      PROA C  
ATOM   3168  OH  TYR A 393     -67.323 118.359  69.726  0.00  0.00      PROA O  
ATOM   3169  N   LYS A 394     -61.018 118.221  75.836  0.00  0.00      PROA N  
ATOM   3170  CA  LYS A 394     -59.740 118.090  76.518  0.00  0.00      PROA C  
ATOM   3171  C   LYS A 394     -58.978 116.867  76.029  0.00  0.00      PROA C  
ATOM   3172  O   LYS A 394     -59.550 115.834  75.680  0.00  0.00      PROA O  
ATOM   3173  CB  LYS A 394     -59.867 118.042  78.064  0.00  0.00      PROA C  
ATOM   3174  CG  LYS A 394     -60.742 116.913  78.651  0.00  0.00      PROA C  
ATOM   3175  CD  LYS A 394     -60.795 117.013  80.190  0.00  0.00      PROA C  
ATOM   3176  CE  LYS A 394     -61.800 116.090  80.905  0.00  0.00      PROA C  
ATOM   3177  NZ  LYS A 394     -61.365 114.674  80.902  0.00  0.00      PROA N1+
ATOM   3178  N   MET A 395     -57.636 116.965  75.952  0.00  0.00      PROA N  
ATOM   3179  CA  MET A 395     -56.802 115.867  75.499  0.00  0.00      PROA C  
ATOM   3180  C   MET A 395     -56.635 114.805  76.585  0.00  0.00      PROA C  
ATOM   3181  O   MET A 395     -56.530 115.103  77.777  0.00  0.00      PROA O  
ATOM   3182  CB  MET A 395     -55.398 116.386  75.091  0.00  0.00      PROA C  
ATOM   3183  CG  MET A 395     -54.616 115.416  74.182  0.00  0.00      PROA C  
ATOM   3184  SD  MET A 395     -55.352 115.247  72.527  0.00  0.00      PROA S  
ATOM   3185  CE  MET A 395     -54.355 116.586  71.818  0.00  0.00      PROA C  
ATOM   3186  N   LEU A 396     -56.579 113.517  76.197  0.00  0.00      PROA N  
ATOM   3187  CA  LEU A 396     -56.137 112.439  77.061  0.00  0.00      PROA C  
ATOM   3188  C   LEU A 396     -54.671 112.594  77.483  0.00  0.00      PROA C  
ATOM   3189  O   LEU A 396     -53.769 112.713  76.653  0.00  0.00      PROA O  
ATOM   3190  CB  LEU A 396     -56.353 111.080  76.349  0.00  0.00      PROA C  
ATOM   3191  CG  LEU A 396     -56.054 109.815  77.179  0.00  0.00      PROA C  
ATOM   3192  CD1 LEU A 396     -56.920 109.732  78.445  0.00  0.00      PROA C  
ATOM   3193  CD2 LEU A 396     -56.260 108.560  76.318  0.00  0.00      PROA C  
ATOM   3194  N   HIS A 397     -54.385 112.589  78.802  0.00  0.00      PROA N  
ATOM   3195  CA  HIS A 397     -53.061 112.865  79.353  0.00  0.00      PROA C  
ATOM   3196  C   HIS A 397     -52.171 111.628  79.446  0.00  0.00      PROA C  
ATOM   3197  O   HIS A 397     -51.381 111.461  80.375  0.00  0.00      PROA O  
ATOM   3198  CB  HIS A 397     -53.163 113.559  80.739  0.00  0.00      PROA C  
ATOM   3199  CG  HIS A 397     -53.718 114.961  80.683  0.00  0.00      PROA C  
ATOM   3200  CD2 HIS A 397     -54.004 115.775  79.626  0.00  0.00      PROA C  
ATOM   3201  ND1 HIS A 397     -53.978 115.711  81.812  0.00  0.00      PROA N  
ATOM   3202  CE1 HIS A 397     -54.402 116.931  81.399  0.00  0.00      PROA C  
ATOM   3203  NE2 HIS A 397     -54.430 117.019  80.079  0.00  0.00      PROA N  
ATOM   3204  N   ASN A 398     -51.185 108.667  79.570  1.00 26.97      PROA N  
ATOM   3205  CA  ASN A 398     -51.163 109.402  78.290  1.00 26.97      PROA C  
ATOM   3206  C   ASN A 398     -51.701 110.833  78.371  1.00 26.97      PROA C  
ATOM   3207  O   ASN A 398     -50.976 111.814  78.703  1.00 26.97      PROA O  
ATOM   3208  CB  ASN A 398     -52.177 108.578  77.473  1.00 26.97      PROA C  
ATOM   3209  CG  ASN A 398     -52.178 108.897  75.988  1.00 26.97      PROA C  
ATOM   3210  ND2 ASN A 398     -52.194 107.855  75.188  1.00 26.97      PROA N  
ATOM   3211  OD1 ASN A 398     -52.282 110.082  75.593  1.00 26.97      PROA O  
ATOM   3212  N   THR A 399     -49.937 111.164  77.056  0.00  0.00      PROA N  
ATOM   3213  CA  THR A 399     -48.683 111.701  76.519  0.00  0.00      PROA C  
ATOM   3214  C   THR A 399     -48.876 113.173  76.207  0.00  0.00      PROA C  
ATOM   3215  O   THR A 399     -49.991 113.692  76.226  0.00  0.00      PROA O  
ATOM   3216  CB  THR A 399     -48.107 110.982  75.283  0.00  0.00      PROA C  
ATOM   3217  CG2 THR A 399     -46.593 110.775  75.466  0.00  0.00      PROA C  
ATOM   3218  OG1 THR A 399     -48.672 109.693  75.130  0.00  0.00      PROA O  
ATOM   3219  N   THR A 400     -47.773 113.911  75.936  0.00  0.00      PROA N  
ATOM   3220  CA  THR A 400     -47.804 115.364  75.727  0.00  0.00      PROA C  
ATOM   3221  C   THR A 400     -48.341 115.767  74.352  0.00  0.00      PROA C  
ATOM   3222  O   THR A 400     -48.750 116.907  74.132  0.00  0.00      PROA O  
ATOM   3223  CB  THR A 400     -46.433 116.008  75.993  0.00  0.00      PROA C  
ATOM   3224  CG2 THR A 400     -45.416 115.702  74.879  0.00  0.00      PROA C  
ATOM   3225  OG1 THR A 400     -46.497 117.427  76.142  0.00  0.00      PROA O  
ATOM   3226  N   GLY A 401     -48.401 114.818  73.388  0.00  0.00      PROA N  
ATOM   3227  CA  GLY A 401     -49.041 115.034  72.086  0.00  0.00      PROA C  
ATOM   3228  C   GLY A 401     -48.093 115.481  71.010  0.00  0.00      PROA C  
ATOM   3229  O   GLY A 401     -48.514 115.935  69.948  0.00  0.00      PROA O  
ATOM   3230  N   VAL A 402     -46.775 115.345  71.244  0.00  0.00      PROA N  
ATOM   3231  CA  VAL A 402     -45.760 115.635  70.243  0.00  0.00      PROA C  
ATOM   3232  C   VAL A 402     -45.500 114.400  69.390  0.00  0.00      PROA C  
ATOM   3233  O   VAL A 402     -45.292 113.288  69.886  0.00  0.00      PROA O  
ATOM   3234  CB  VAL A 402     -44.478 116.220  70.841  0.00  0.00      PROA C  
ATOM   3235  CG1 VAL A 402     -43.676 115.190  71.665  0.00  0.00      PROA C  
ATOM   3236  CG2 VAL A 402     -43.607 116.824  69.721  0.00  0.00      PROA C  
ATOM   3237  N   TYR A 403     -45.567 114.561  68.059  0.00  0.00      PROA N  
ATOM   3238  CA  TYR A 403     -45.319 113.506  67.099  0.00  0.00      PROA C  
ATOM   3239  C   TYR A 403     -44.170 113.938  66.208  0.00  0.00      PROA C  
ATOM   3240  O   TYR A 403     -44.108 115.067  65.721  0.00  0.00      PROA O  
ATOM   3241  CB  TYR A 403     -46.554 113.093  66.238  0.00  0.00      PROA C  
ATOM   3242  CG  TYR A 403     -47.564 112.288  67.021  0.00  0.00      PROA C  
ATOM   3243  CD1 TYR A 403     -48.247 112.851  68.112  0.00  0.00      PROA C  
ATOM   3244  CD2 TYR A 403     -47.885 110.969  66.642  0.00  0.00      PROA C  
ATOM   3245  CE1 TYR A 403     -49.154 112.099  68.865  0.00  0.00      PROA C  
ATOM   3246  CE2 TYR A 403     -48.807 110.214  67.384  0.00  0.00      PROA C  
ATOM   3247  CZ  TYR A 403     -49.411 110.772  68.515  0.00  0.00      PROA C  
ATOM   3248  OH  TYR A 403     -50.248 110.002  69.337  0.00  0.00      PROA O  
ATOM   3249  N   THR A 404     -43.208 113.029  65.999  0.00  0.00      PROA N  
ATOM   3250  CA  THR A 404     -41.956 113.296  65.307  0.00  0.00      PROA C  
ATOM   3251  C   THR A 404     -41.953 112.487  64.033  0.00  0.00      PROA C  
ATOM   3252  O   THR A 404     -42.340 111.320  64.019  0.00  0.00      PROA O  
ATOM   3253  CB  THR A 404     -40.717 112.886  66.119  0.00  0.00      PROA C  
ATOM   3254  CG2 THR A 404     -39.413 113.367  65.468  0.00  0.00      PROA C  
ATOM   3255  OG1 THR A 404     -40.742 113.425  67.434  0.00  0.00      PROA O  
ATOM   3256  N   CYS A 405     -41.531 113.086  62.906  0.00  0.00      PROA N  
ATOM   3257  CA  CYS A 405     -41.288 112.374  61.662  0.00  0.00      PROA C  
ATOM   3258  C   CYS A 405     -40.167 111.345  61.749  0.00  0.00      PROA C  
ATOM   3259  O   CYS A 405     -38.989 111.686  61.859  0.00  0.00      PROA O  
ATOM   3260  CB  CYS A 405     -40.970 113.352  60.503  0.00  0.00      PROA C  
ATOM   3261  SG  CYS A 405     -42.425 113.702  59.501  0.00  0.00      PROA S  
ATOM   3262  N   SER A 406     -40.523 110.048  61.673  0.00  0.00      PROA N  
ATOM   3263  CA  SER A 406     -39.581 108.938  61.678  0.00  0.00      PROA C  
ATOM   3264  C   SER A 406     -38.879 108.774  60.334  0.00  0.00      PROA C  
ATOM   3265  O   SER A 406     -39.343 109.238  59.293  0.00  0.00      PROA O  
ATOM   3266  CB  SER A 406     -40.287 107.598  62.058  0.00  0.00      PROA C  
ATOM   3267  OG  SER A 406     -39.377 106.507  62.250  0.00  0.00      PROA O  
ATOM   3268  N   ALA A 407     -37.735 108.056  60.316  0.00  0.00      PROA N  
ATOM   3269  CA  ALA A 407     -36.987 107.720  59.117  0.00  0.00      PROA C  
ATOM   3270  C   ALA A 407     -37.721 106.702  58.242  0.00  0.00      PROA C  
ATOM   3271  O   ALA A 407     -37.452 106.551  57.051  0.00  0.00      PROA O  
ATOM   3272  CB  ALA A 407     -35.616 107.147  59.535  0.00  0.00      PROA C  
ATOM   3273  N   HIS A 408     -38.720 106.011  58.829  0.00  0.00      PROA N  
ATOM   3274  CA  HIS A 408     -39.625 105.106  58.140  0.00  0.00      PROA C  
ATOM   3275  C   HIS A 408     -40.692 105.839  57.327  0.00  0.00      PROA C  
ATOM   3276  O   HIS A 408     -41.371 105.243  56.490  0.00  0.00      PROA O  
ATOM   3277  CB  HIS A 408     -40.342 104.175  59.152  0.00  0.00      PROA C  
ATOM   3278  CG  HIS A 408     -39.387 103.366  59.992  0.00  0.00      PROA C  
ATOM   3279  CD2 HIS A 408     -38.930 102.094  59.818  0.00  0.00      PROA C  
ATOM   3280  ND1 HIS A 408     -38.945 103.754  61.240  0.00  0.00      PROA N  
ATOM   3281  CE1 HIS A 408     -38.226 102.724  61.752  0.00  0.00      PROA C  
ATOM   3282  NE2 HIS A 408     -38.189 101.692  60.924  0.00  0.00      PROA N  
ATOM   3283  N   GLY A 409     -40.872 107.162  57.554  0.00  0.00      PROA N  
ATOM   3284  CA  GLY A 409     -41.868 107.974  56.855  0.00  0.00      PROA C  
ATOM   3285  C   GLY A 409     -43.226 107.966  57.508  0.00  0.00      PROA C  
ATOM   3286  O   GLY A 409     -44.249 108.171  56.856  0.00  0.00      PROA O  
ATOM   3287  N   THR A 410     -43.274 107.743  58.834  0.00  0.00      PROA N  
ATOM   3288  CA  THR A 410     -44.494 107.868  59.630  0.00  0.00      PROA C  
ATOM   3289  C   THR A 410     -44.275 108.895  60.714  0.00  0.00      PROA C  
ATOM   3290  O   THR A 410     -43.204 108.987  61.316  0.00  0.00      PROA O  
ATOM   3291  CB  THR A 410     -45.011 106.554  60.242  0.00  0.00      PROA C  
ATOM   3292  CG2 THR A 410     -44.020 105.914  61.228  0.00  0.00      PROA C  
ATOM   3293  OG1 THR A 410     -46.255 106.702  60.928  0.00  0.00      PROA O  
ATOM   3294  N   TRP A 411     -45.304 109.711  61.010  0.00  0.00      PROA N  
ATOM   3295  CA  TRP A 411     -45.393 110.435  62.266  0.00  0.00      PROA C  
ATOM   3296  C   TRP A 411     -45.492 109.450  63.435  0.00  0.00      PROA C  
ATOM   3297  O   TRP A 411     -46.210 108.451  63.361  0.00  0.00      PROA O  
ATOM   3298  CB  TRP A 411     -46.612 111.400  62.274  0.00  0.00      PROA C  
ATOM   3299  CG  TRP A 411     -46.592 112.447  61.200  0.00  0.00      PROA C  
ATOM   3300  CD1 TRP A 411     -47.299 112.438  60.022  0.00  0.00      PROA C  
ATOM   3301  CD2 TRP A 411     -45.840 113.676  61.213  0.00  0.00      PROA C  
ATOM   3302  CE2 TRP A 411     -46.144 114.356  60.007  0.00  0.00      PROA C  
ATOM   3303  CE3 TRP A 411     -44.958 114.260  62.126  0.00  0.00      PROA C  
ATOM   3304  NE1 TRP A 411     -47.020 113.582  59.309  0.00  0.00      PROA N  
ATOM   3305  CZ2 TRP A 411     -45.593 115.592  59.701  0.00  0.00      PROA C  
ATOM   3306  CZ3 TRP A 411     -44.407 115.507  61.818  0.00  0.00      PROA C  
ATOM   3307  CH2 TRP A 411     -44.716 116.162  60.627  0.00  0.00      PROA C  
ATOM   3308  N   THR A 412     -44.746 109.678  64.530  0.00  0.00      PROA N  
ATOM   3309  CA  THR A 412     -44.768 108.762  65.665  0.00  0.00      PROA C  
ATOM   3310  C   THR A 412     -44.550 109.512  66.959  0.00  0.00      PROA C  
ATOM   3311  O   THR A 412     -43.779 110.467  67.038  0.00  0.00      PROA O  
ATOM   3312  CB  THR A 412     -43.769 107.601  65.537  0.00  0.00      PROA C  
ATOM   3313  CG2 THR A 412     -42.305 108.073  65.523  0.00  0.00      PROA C  
ATOM   3314  OG1 THR A 412     -43.899 106.624  66.567  0.00  0.00      PROA O  
ATOM   3315  N   ASN A 413     -45.251 109.089  68.020  0.00  0.00      PROA N  
ATOM   3316  CA  ASN A 413     -45.072 109.560  69.376  0.00  0.00      PROA C  
ATOM   3317  C   ASN A 413     -44.279 108.523  70.175  0.00  0.00      PROA C  
ATOM   3318  O   ASN A 413     -44.229 107.346  69.821  0.00  0.00      PROA O  
ATOM   3319  CB  ASN A 413     -46.470 109.871  69.985  0.00  0.00      PROA C  
ATOM   3320  CG  ASN A 413     -46.471 110.152  71.482  0.00  0.00      PROA C  
ATOM   3321  ND2 ASN A 413     -46.099 111.391  71.870  0.00  0.00      PROA N  
ATOM   3322  OD1 ASN A 413     -46.768 109.268  72.288  0.00  0.00      PROA O  
ATOM   3323  N   GLU A 414     -43.623 108.941  71.277  0.00  0.00      PROA N  
ATOM   3324  CA  GLU A 414     -42.875 108.057  72.159  0.00  0.00      PROA C  
ATOM   3325  C   GLU A 414     -43.689 106.929  72.800  0.00  0.00      PROA C  
ATOM   3326  O   GLU A 414     -43.260 105.775  72.851  0.00  0.00      PROA O  
ATOM   3327  CB  GLU A 414     -42.166 108.907  73.251  0.00  0.00      PROA C  
ATOM   3328  CG  GLU A 414     -41.441 108.131  74.388  0.00  0.00      PROA C  
ATOM   3329  CD  GLU A 414     -40.238 107.299  73.943  0.00  0.00      PROA C  
ATOM   3330  OE1 GLU A 414     -39.810 107.364  72.761  0.00  0.00      PROA O  
ATOM   3331  OE2 GLU A 414     -39.683 106.567  74.809  0.00  0.00      PROA O1-
ATOM   3332  N   VAL A 415     -44.910 107.232  73.285  0.00  0.00      PROA N  
ATOM   3333  CA  VAL A 415     -45.721 106.287  74.039  0.00  0.00      PROA C  
ATOM   3334  C   VAL A 415     -46.781 105.642  73.157  0.00  0.00      PROA C  
ATOM   3335  O   VAL A 415     -46.965 104.423  73.173  0.00  0.00      PROA O  
ATOM   3336  CB  VAL A 415     -46.364 106.968  75.246  0.00  0.00      PROA C  
ATOM   3337  CG1 VAL A 415     -47.346 106.036  75.986  0.00  0.00      PROA C  
ATOM   3338  CG2 VAL A 415     -45.250 107.424  76.210  0.00  0.00      PROA C  
ATOM   3339  N   LEU A 416     -47.486 106.433  72.323  0.00  0.00      PROA N  
ATOM   3340  CA  LEU A 416     -48.614 105.935  71.548  0.00  0.00      PROA C  
ATOM   3341  C   LEU A 416     -48.218 105.455  70.154  0.00  0.00      PROA C  
ATOM   3342  O   LEU A 416     -49.040 104.913  69.413  0.00  0.00      PROA O  
ATOM   3343  CB  LEU A 416     -49.702 107.034  71.411  0.00  0.00      PROA C  
ATOM   3344  CG  LEU A 416     -50.291 107.534  72.750  0.00  0.00      PROA C  
ATOM   3345  CD1 LEU A 416     -51.283 108.683  72.511  0.00  0.00      PROA C  
ATOM   3346  CD2 LEU A 416     -50.965 106.413  73.555  0.00  0.00      PROA C  
ATOM   3347  N   LYS A 417     -46.924 105.585  69.785  0.00  0.00      PROA N  
ATOM   3348  CA  LYS A 417     -46.382 105.258  68.472  0.00  0.00      PROA C  
ATOM   3349  C   LYS A 417     -47.118 105.997  67.341  0.00  0.00      PROA C  
ATOM   3350  O   LYS A 417     -47.339 107.204  67.422  0.00  0.00      PROA O  
ATOM   3351  CB  LYS A 417     -46.278 103.716  68.284  0.00  0.00      PROA C  
ATOM   3352  CG  LYS A 417     -45.183 103.273  67.292  0.00  0.00      PROA C  
ATOM   3353  CD  LYS A 417     -45.170 101.757  67.003  0.00  0.00      PROA C  
ATOM   3354  CE  LYS A 417     -44.215 100.902  67.860  0.00  0.00      PROA C  
ATOM   3355  NZ  LYS A 417     -44.631 100.842  69.283  0.00  0.00      PROA N1+
ATOM   3356  N   ARG A 418     -47.481 105.311  66.238  0.00  0.00      PROA N  
ATOM   3357  CA  ARG A 418     -48.229 105.877  65.127  0.00  0.00      PROA C  
ATOM   3358  C   ARG A 418     -49.642 106.360  65.470  0.00  0.00      PROA C  
ATOM   3359  O   ARG A 418     -50.119 107.368  64.944  0.00  0.00      PROA O  
ATOM   3360  CB  ARG A 418     -48.220 104.891  63.929  0.00  0.00      PROA C  
ATOM   3361  CG  ARG A 418     -49.092 105.299  62.721  0.00  0.00      PROA C  
ATOM   3362  CD  ARG A 418     -48.869 104.405  61.493  0.00  0.00      PROA C  
ATOM   3363  NE  ARG A 418     -49.891 104.776  60.459  0.00  0.00      PROA N  
ATOM   3364  CZ  ARG A 418     -49.769 105.747  59.566  0.00  0.00      PROA C  
ATOM   3365  NH1 ARG A 418     -48.712 106.521  59.469  0.00  0.00      PROA N1+
ATOM   3366  NH2 ARG A 418     -50.758 105.954  58.718  0.00  0.00      PROA N  
ATOM   3367  N   SER A 419     -50.351 105.641  66.367  0.00  0.00      PROA N  
ATOM   3368  CA  SER A 419     -51.728 105.928  66.764  0.00  0.00      PROA C  
ATOM   3369  C   SER A 419     -51.963 107.318  67.351  0.00  0.00      PROA C  
ATOM   3370  O   SER A 419     -51.157 107.845  68.115  0.00  0.00      PROA O  
ATOM   3371  CB  SER A 419     -52.297 104.893  67.776  0.00  0.00      PROA C  
ATOM   3372  OG  SER A 419     -52.327 103.584  67.200  0.00  0.00      PROA O  
ATOM   3373  N   LEU A 420     -53.099 107.946  66.979  0.00  0.00      PROA N  
ATOM   3374  CA  LEU A 420     -53.524 109.274  67.393  0.00  0.00      PROA C  
ATOM   3375  C   LEU A 420     -53.768 109.434  68.903  0.00  0.00      PROA C  
ATOM   3376  O   LEU A 420     -54.198 108.469  69.550  0.00  0.00      PROA O  
ATOM   3377  CB  LEU A 420     -54.816 109.696  66.641  0.00  0.00      PROA C  
ATOM   3378  CG  LEU A 420     -54.666 109.853  65.111  0.00  0.00      PROA C  
ATOM   3379  CD1 LEU A 420     -55.008 108.566  64.342  0.00  0.00      PROA C  
ATOM   3380  CD2 LEU A 420     -55.556 111.002  64.616  0.00  0.00      PROA C  
ATOM   3381  N   PRO A 421     -53.520 110.594  69.532  0.00  0.00      PROA N  
ATOM   3382  CA  PRO A 421     -54.109 110.914  70.831  0.00  0.00      PROA C  
ATOM   3383  C   PRO A 421     -55.642 110.962  70.805  0.00  0.00      PROA C  
ATOM   3384  O   PRO A 421     -56.259 110.883  69.741  0.00  0.00      PROA O  
ATOM   3385  CB  PRO A 421     -53.461 112.263  71.161  0.00  0.00      PROA C  
ATOM   3386  CG  PRO A 421     -53.410 112.970  69.808  0.00  0.00      PROA C  
ATOM   3387  CD  PRO A 421     -53.099 111.827  68.838  0.00  0.00      PROA C  
ATOM   3388  N   THR A 422     -56.290 111.078  71.981  0.00  0.00      PROA N  
ATOM   3389  CA  THR A 422     -57.752 111.077  72.078  0.00  0.00      PROA C  
ATOM   3390  C   THR A 422     -58.246 112.386  72.662  0.00  0.00      PROA C  
ATOM   3391  O   THR A 422     -57.797 112.825  73.719  0.00  0.00      PROA O  
ATOM   3392  CB  THR A 422     -58.296 109.923  72.925  0.00  0.00      PROA C  
ATOM   3393  CG2 THR A 422     -59.834 109.916  72.981  0.00  0.00      PROA C  
ATOM   3394  OG1 THR A 422     -57.909 108.674  72.361  0.00  0.00      PROA O  
ATOM   3395  N   CYS A 423     -59.209 113.042  71.983  0.00  0.00      PROA N  
ATOM   3396  CA  CYS A 423     -59.937 114.188  72.508  0.00  0.00      PROA C  
ATOM   3397  C   CYS A 423     -61.216 113.729  73.196  0.00  0.00      PROA C  
ATOM   3398  O   CYS A 423     -62.032 113.009  72.619  0.00  0.00      PROA O  
ATOM   3399  CB  CYS A 423     -60.314 115.184  71.380  0.00  0.00      PROA C  
ATOM   3400  SG  CYS A 423     -59.026 116.429  71.087  0.00  0.00      PROA S  
ATOM   3401  N   LEU A 424     -61.425 114.155  74.455  0.00  0.00      PROA N  
ATOM   3402  CA  LEU A 424     -62.590 113.824  75.253  0.00  0.00      PROA C  
ATOM   3403  C   LEU A 424     -62.147 113.592  76.698  0.00  0.00      PROA C  
ATOM   3404  O   LEU A 424     -61.169 114.209  77.127  0.00  0.00      PROA O  
ATOM   3405  CB  LEU A 424     -63.314 112.526  74.783  0.00  0.00      PROA C  
ATOM   3406  CG  LEU A 424     -64.029 112.568  73.408  0.00  0.00      PROA C  
ATOM   3407  CD1 LEU A 424     -64.912 113.814  73.235  0.00  0.00      PROA C  
ATOM   3408  CD2 LEU A 424     -63.067 112.399  72.222  0.00  0.00      PROA C  
ATOM   3409  N   PRO A 425     -62.790 112.755  77.506  0.00  0.00      PROA N  
ATOM   3410  CA  PRO A 425     -62.228 112.196  78.736  0.00  0.00      PROA C  
ATOM   3411  C   PRO A 425     -60.709 112.088  78.852  0.00  0.00      PROA C  
ATOM   3412  O   PRO A 425     -60.050 111.608  77.926  0.00  0.00      PROA O  
ATOM   3413  CB  PRO A 425     -62.913 110.829  78.837  0.00  0.00      PROA C  
ATOM   3414  CG  PRO A 425     -64.299 111.098  78.256  0.00  0.00      PROA C  
ATOM   3415  CD  PRO A 425     -64.139 112.240  77.252  0.00  0.00      PROA C  
ATOM   3416  N   VAL A 426     -60.138 112.476  80.006  0.00  0.00      PROA N  
ATOM   3417  CA  VAL A 426     -58.749 112.231  80.349  0.00  0.00      PROA C  
ATOM   3418  C   VAL A 426     -58.688 111.437  81.645  0.00  0.00      PROA C  
ATOM   3419  O   VAL A 426     -59.035 111.919  82.726  0.00  0.00      PROA O  
ATOM   3420  CB  VAL A 426     -57.923 113.507  80.476  0.00  0.00      PROA C  
ATOM   3421  CG1 VAL A 426     -56.480 113.203  80.930  0.00  0.00      PROA C  
ATOM   3422  CG2 VAL A 426     -57.895 114.202  79.106  0.00  0.00      PROA C  
ATOM   3423  N   CYS A 427     -58.270 110.163  81.552  0.00  0.00      PROA N  
ATOM   3424  CA  CYS A 427     -58.274 109.251  82.674  0.00  0.00      PROA C  
ATOM   3425  C   CYS A 427     -56.947 109.182  83.418  0.00  0.00      PROA C  
ATOM   3426  O   CYS A 427     -55.866 109.393  82.862  0.00  0.00      PROA O  
ATOM   3427  CB  CYS A 427     -58.739 107.836  82.230  0.00  0.00      PROA C  
ATOM   3428  SG  CYS A 427     -57.658 106.995  81.018  0.00  0.00      PROA S  
ATOM   3429  N   GLY A 428     -57.024 108.854  84.726  0.00  0.00      PROA N  
ATOM   3430  CA  GLY A 428     -55.910 108.393  85.544  0.00  0.00      PROA C  
ATOM   3431  C   GLY A 428     -54.745 109.323  85.766  0.00  0.00      PROA C  
ATOM   3432  O   GLY A 428     -53.619 108.854  85.898  0.00  0.00      PROA O  
ATOM   3433  N   LEU A 429     -54.966 110.647  85.861  0.00  0.00      PROA N  
ATOM   3434  CA  LEU A 429     -53.897 111.608  86.125  0.00  0.00      PROA C  
ATOM   3435  C   LEU A 429     -54.214 112.533  87.306  0.00  0.00      PROA C  
ATOM   3436  O   LEU A 429     -54.546 113.701  87.069  0.00  0.00      PROA O  
ATOM   3437  CB  LEU A 429     -53.581 112.465  84.866  0.00  0.00      PROA C  
ATOM   3438  CG  LEU A 429     -52.940 111.690  83.693  0.00  0.00      PROA C  
ATOM   3439  CD1 LEU A 429     -52.845 112.576  82.443  0.00  0.00      PROA C  
ATOM   3440  CD2 LEU A 429     -51.546 111.151  84.054  0.00  0.00      PROA C  
ATOM   3441  N   PRO A 430     -54.149 112.088  88.574  0.00  0.00      PROA N  
ATOM   3442  CA  PRO A 430     -54.183 112.948  89.761  0.00  0.00      PROA C  
ATOM   3443  C   PRO A 430     -53.283 114.171  89.729  0.00  0.00      PROA C  
ATOM   3444  O   PRO A 430     -52.177 114.117  89.186  0.00  0.00      PROA O  
ATOM   3445  CB  PRO A 430     -53.804 112.031  90.943  0.00  0.00      PROA C  
ATOM   3446  CG  PRO A 430     -54.082 110.624  90.425  0.00  0.00      PROA C  
ATOM   3447  CD  PRO A 430     -53.732 110.736  88.945  0.00  0.00      PROA C  
ATOM   3448  N   LYS A 431     -53.726 115.285  90.344  0.00  0.00      PROA N  
ATOM   3449  CA  LYS A 431     -52.929 116.500  90.433  0.00  0.00      PROA C  
ATOM   3450  C   LYS A 431     -52.168 116.587  91.753  0.00  0.00      PROA C  
ATOM   3451  O   LYS A 431     -51.382 117.508  91.984  0.00  0.00      PROA O  
ATOM   3452  CB  LYS A 431     -53.802 117.765  90.178  0.00  0.00      PROA C  
ATOM   3453  CG  LYS A 431     -53.950 118.150  88.688  0.00  0.00      PROA C  
ATOM   3454  CD  LYS A 431     -54.523 117.038  87.789  0.00  0.00      PROA C  
ATOM   3455  CE  LYS A 431     -54.512 117.367  86.288  0.00  0.00      PROA C  
ATOM   3456  NZ  LYS A 431     -54.956 116.180  85.506  0.00  0.00      PROA N1+
ATOM   3457  N   PHE A 432     -52.350 115.586  92.636  0.00  0.00      PROA N  
ATOM   3458  CA  PHE A 432     -51.761 115.551  93.961  0.00  0.00      PROA C  
ATOM   3459  C   PHE A 432     -50.963 114.258  94.168  0.00  0.00      PROA C  
ATOM   3460  O   PHE A 432     -51.470 113.147  93.999  0.00  0.00      PROA O  
ATOM   3461  CB  PHE A 432     -52.860 115.696  95.047  0.00  0.00      PROA C  
ATOM   3462  CG  PHE A 432     -53.581 117.015  94.920  0.00  0.00      PROA C  
ATOM   3463  CD1 PHE A 432     -52.994 118.194  95.411  0.00  0.00      PROA C  
ATOM   3464  CD2 PHE A 432     -54.871 117.084  94.361  0.00  0.00      PROA C  
ATOM   3465  CE1 PHE A 432     -53.673 119.417  95.332  0.00  0.00      PROA C  
ATOM   3466  CE2 PHE A 432     -55.554 118.303  94.283  0.00  0.00      PROA C  
ATOM   3467  CZ  PHE A 432     -54.954 119.471  94.769  0.00  0.00      PROA C  
ATOM   3468  N   SER A 433     -49.661 114.388  94.519  0.00  0.00      PROA N  
ATOM   3469  CA  SER A 433     -48.740 113.280  94.814  0.00  0.00      PROA C  
ATOM   3470  C   SER A 433     -49.102 112.465  96.051  0.00  0.00      PROA C  
ATOM   3471  O   SER A 433     -49.722 112.971  96.986  0.00  0.00      PROA O  
ATOM   3472  CB  SER A 433     -47.251 113.720  94.934  0.00  0.00      PROA C  
ATOM   3473  OG  SER A 433     -46.740 114.177  93.676  0.00  0.00      PROA O  
ATOM   3474  N   ARG A 434     -48.737 111.160  96.084  0.00  0.00      PROA N  
ATOM   3475  CA  ARG A 434     -49.217 110.262  97.124  0.00  0.00      PROA C  
ATOM   3476  C   ARG A 434     -48.303 109.126  97.548  0.00  0.00      PROA C  
ATOM   3477  O   ARG A 434     -47.523 108.575  96.767  0.00  0.00      PROA O  
ATOM   3478  CB  ARG A 434     -50.630 109.704  96.799  0.00  0.00      PROA C  
ATOM   3479  CG  ARG A 434     -50.873 109.157  95.367  0.00  0.00      PROA C  
ATOM   3480  CD  ARG A 434     -50.691 107.644  95.146  0.00  0.00      PROA C  
ATOM   3481  NE  ARG A 434     -51.633 106.874  96.010  0.00  0.00      PROA N  
ATOM   3482  CZ  ARG A 434     -52.937 106.770  95.857  0.00  0.00      PROA C  
ATOM   3483  NH1 ARG A 434     -53.704 107.447  95.061  0.00  0.00      PROA N1+
ATOM   3484  NH2 ARG A 434     -53.543 105.911  96.619  0.00  0.00      PROA N  
ATOM   3485  N   ASP A 435     -48.416 108.765  98.842  0.00  0.00      PROA N  
ATOM   3486  CA  ASP A 435     -47.774 107.644  99.492  0.00  0.00      PROA C  
ATOM   3487  C   ASP A 435     -48.860 106.767 100.121  0.00  0.00      PROA C  
ATOM   3488  O   ASP A 435     -49.783 107.249 100.785  0.00  0.00      PROA O  
ATOM   3489  CB  ASP A 435     -46.803 108.121 100.610  0.00  0.00      PROA C  
ATOM   3490  CG  ASP A 435     -45.583 108.830 100.046  0.00  0.00      PROA C  
ATOM   3491  OD1 ASP A 435     -45.004 108.366  99.028  0.00  0.00      PROA O  
ATOM   3492  OD2 ASP A 435     -45.103 109.796 100.700  0.00  0.00      PROA O1-
ATOM   3493  N   ASP A 436     -48.781 105.440  99.922  0.00  0.00      PROA N  
ATOM   3494  CA  ASP A 436     -49.779 104.498 100.389  0.00  0.00      PROA C  
ATOM   3495  C   ASP A 436     -49.267 103.653 101.548  0.00  0.00      PROA C  
ATOM   3496  O   ASP A 436     -48.073 103.593 101.840  0.00  0.00      PROA O  
ATOM   3497  CB  ASP A 436     -50.279 103.631  99.218  0.00  0.00      PROA C  
ATOM   3498  CG  ASP A 436     -51.001 104.563  98.266  0.00  0.00      PROA C  
ATOM   3499  OD1 ASP A 436     -52.064 105.119  98.651  0.00  0.00      PROA O  
ATOM   3500  OD2 ASP A 436     -50.508 104.786  97.133  0.00  0.00      PROA O1-
ATOM   3501  N   ASP A 437     -50.202 103.015 102.275  0.00  0.00      PROA N  
ATOM   3502  CA  ASP A 437     -49.883 102.241 103.452  0.00  0.00      PROA C  
ATOM   3503  C   ASP A 437     -50.766 100.997 103.390  0.00  0.00      PROA C  
ATOM   3504  O   ASP A 437     -50.846 100.384 102.334  0.00  0.00      PROA O  
ATOM   3505  CB  ASP A 437     -50.064 103.125 104.709  0.00  0.00      PROA C  
ATOM   3506  CG  ASP A 437     -49.421 102.507 105.932  0.00  0.00      PROA C  
ATOM   3507  OD1 ASP A 437     -48.188 102.246 105.944  0.00  0.00      PROA O  
ATOM   3508  OD2 ASP A 437     -50.148 102.351 106.941  0.00  0.00      PROA O1-
ATOM   3509  N   ASP A 438     -51.443 100.587 104.478  0.00  0.00      PROA N  
ATOM   3510  CA  ASP A 438     -52.245  99.369 104.504  0.00  0.00      PROA C  
ATOM   3511  C   ASP A 438     -53.651  99.676 105.040  0.00  0.00      PROA C  
ATOM   3512  O   ASP A 438     -54.316  98.870 105.678  0.00  0.00      PROA O  
ATOM   3513  CB  ASP A 438     -51.529  98.306 105.376  0.00  0.00      PROA C  
ATOM   3514  CG  ASP A 438     -50.136  97.967 104.860  0.00  0.00      PROA C  
ATOM   3515  OD1 ASP A 438     -49.963  97.721 103.639  0.00  0.00      PROA O  
ATOM   3516  OD2 ASP A 438     -49.202  97.849 105.706  0.00  0.00      PROA O1-
ATOM   3517  N   LYS A 439     -54.143 100.898 104.787  0.00  0.00      PROA N  
ATOM   3518  CA  LYS A 439     -55.077 101.621 105.619  0.00  0.00      PROA C  
ATOM   3519  C   LYS A 439     -56.440 100.969 105.913  0.00  0.00      PROA C  
ATOM   3520  O   LYS A 439     -56.937 101.066 107.037  0.00  0.00      PROA O  
ATOM   3521  CB  LYS A 439     -55.197 103.054 105.052  0.00  0.00      PROA C  
ATOM   3522  CG  LYS A 439     -53.888 103.691 104.522  0.00  0.00      PROA C  
ATOM   3523  CD  LYS A 439     -54.132 104.995 103.725  0.00  0.00      PROA C  
ATOM   3524  CE  LYS A 439     -53.012 105.462 102.757  0.00  0.00      PROA C  
ATOM   3525  NZ  LYS A 439     -51.899 106.183 103.437  0.00  0.00      PROA N1+
ATOM   3526  N   ILE A 440     -57.093 100.300 104.931  0.00  0.00      PROA N  
ATOM   3527  CA  ILE A 440     -58.423  99.720 105.121  0.00  0.00      PROA C  
ATOM   3528  C   ILE A 440     -58.445  98.654 106.227  0.00  0.00      PROA C  
ATOM   3529  O   ILE A 440     -59.344  98.643 107.067  0.00  0.00      PROA O  
ATOM   3530  CB  ILE A 440     -59.100  99.264 103.822  0.00  0.00      PROA C  
ATOM   3531  CG1 ILE A 440     -58.602  97.907 103.288  0.00  0.00      PROA C  
ATOM   3532  CG2 ILE A 440     -59.012 100.389 102.770  0.00  0.00      PROA C  
ATOM   3533  CD  ILE A 440     -58.852  97.661 101.790  0.00  0.00      PROA C  
ATOM   3534  N   PHE A 441     -57.404  97.795 106.315  0.00  0.00      PROA N  
ATOM   3535  CA  PHE A 441     -57.174  96.971 107.485  0.00  0.00      PROA C  
ATOM   3536  C   PHE A 441     -55.684  97.076 107.846  0.00  0.00      PROA C  
ATOM   3537  O   PHE A 441     -54.820  96.520 107.165  0.00  0.00      PROA O  
ATOM   3538  CB  PHE A 441     -57.603  95.504 107.199  0.00  0.00      PROA C  
ATOM   3539  CG  PHE A 441     -57.995  94.771 108.453  0.00  0.00      PROA C  
ATOM   3540  CD1 PHE A 441     -59.324  94.825 108.905  0.00  0.00      PROA C  
ATOM   3541  CD2 PHE A 441     -57.081  93.956 109.137  0.00  0.00      PROA C  
ATOM   3542  CE1 PHE A 441     -59.736  94.075 110.013  0.00  0.00      PROA C  
ATOM   3543  CE2 PHE A 441     -57.484  93.206 110.250  0.00  0.00      PROA C  
ATOM   3544  CZ  PHE A 441     -58.815  93.261 110.683  0.00  0.00      PROA C  
ATOM   3545  N   ASN A 442     -55.373  97.802 108.951  0.00  0.00      PROA N  
ATOM   3546  CA  ASN A 442     -54.039  97.996 109.521  0.00  0.00      PROA C  
ATOM   3547  C   ASN A 442     -53.122  99.027 108.845  0.00  0.00      PROA C  
ATOM   3548  O   ASN A 442     -51.935  98.771 108.649  0.00  0.00      PROA O  
ATOM   3549  CB  ASN A 442     -53.268  96.671 109.817  0.00  0.00      PROA C  
ATOM   3550  CG  ASN A 442     -54.013  95.840 110.855  0.00  0.00      PROA C  
ATOM   3551  ND2 ASN A 442     -53.928  94.495 110.740  0.00  0.00      PROA N  
ATOM   3552  OD1 ASN A 442     -54.658  96.369 111.763  0.00  0.00      PROA O  
ATOM   3553  N   GLY A 443     -53.603 100.258 108.545  0.00  0.00      PROA N  
ATOM   3554  CA  GLY A 443     -52.692 101.332 108.120  0.00  0.00      PROA C  
ATOM   3555  C   GLY A 443     -53.145 102.747 108.411  0.00  0.00      PROA C  
ATOM   3556  O   GLY A 443     -54.132 102.974 109.106  0.00  0.00      PROA O  
ATOM   3557  N   ARG A 444     -52.402 103.745 107.883  0.00  0.00      PROA N  
ATOM   3558  CA  ARG A 444     -52.479 105.150 108.288  0.00  0.00      PROA C  
ATOM   3559  C   ARG A 444     -53.014 106.103 107.202  0.00  0.00      PROA C  
ATOM   3560  O   ARG A 444     -52.582 105.968 106.063  0.00  0.00      PROA O  
ATOM   3561  CB  ARG A 444     -51.057 105.651 108.677  0.00  0.00      PROA C  
ATOM   3562  CG  ARG A 444     -50.368 104.811 109.778  0.00  0.00      PROA C  
ATOM   3563  CD  ARG A 444     -48.989 105.325 110.243  0.00  0.00      PROA C  
ATOM   3564  NE  ARG A 444     -48.117 105.609 109.053  0.00  0.00      PROA N  
ATOM   3565  CZ  ARG A 444     -47.647 104.702 108.208  0.00  0.00      PROA C  
ATOM   3566  NH1 ARG A 444     -47.758 103.412 108.391  0.00  0.00      PROA N1+
ATOM   3567  NH2 ARG A 444     -47.071 105.092 107.090  0.00  0.00      PROA N  
ATOM   3568  N   PRO A 445     -53.900 107.072 107.483  0.00  0.00      PROA N  
ATOM   3569  CA  PRO A 445     -54.736 107.844 106.537  0.00  0.00      PROA C  
ATOM   3570  C   PRO A 445     -54.243 108.252 105.142  0.00  0.00      PROA C  
ATOM   3571  O   PRO A 445     -53.064 108.537 104.927  0.00  0.00      PROA O  
ATOM   3572  CB  PRO A 445     -55.229 109.053 107.363  0.00  0.00      PROA C  
ATOM   3573  CG  PRO A 445     -54.398 109.042 108.648  0.00  0.00      PROA C  
ATOM   3574  CD  PRO A 445     -54.107 107.561 108.849  0.00  0.00      PROA C  
ATOM   3575  N   ALA A 446     -55.148 108.246 104.135  0.00  0.00      PROA N  
ATOM   3576  CA  ALA A 446     -54.849 108.673 102.779  0.00  0.00      PROA C  
ATOM   3577  C   ALA A 446     -54.753 110.186 102.630  0.00  0.00      PROA C  
ATOM   3578  O   ALA A 446     -55.477 110.947 103.273  0.00  0.00      PROA O  
ATOM   3579  CB  ALA A 446     -55.897 108.122 101.792  0.00  0.00      PROA C  
ATOM   3580  N   GLN A 447     -53.837 110.673 101.763  0.00  0.00      PROA N  
ATOM   3581  CA  GLN A 447     -53.804 112.073 101.376  0.00  0.00      PROA C  
ATOM   3582  C   GLN A 447     -55.043 112.486 100.573  0.00  0.00      PROA C  
ATOM   3583  O   GLN A 447     -55.517 111.753  99.703  0.00  0.00      PROA O  
ATOM   3584  CB  GLN A 447     -52.517 112.468 100.602  0.00  0.00      PROA C  
ATOM   3585  CG  GLN A 447     -51.191 112.354 101.400  0.00  0.00      PROA C  
ATOM   3586  CD  GLN A 447     -50.614 110.935 101.395  0.00  0.00      PROA C  
ATOM   3587  NE2 GLN A 447     -50.511 110.298 102.582  0.00  0.00      PROA N  
ATOM   3588  OE1 GLN A 447     -50.248 110.399 100.345  0.00  0.00      PROA O  
ATOM   3589  N   LYS A 448     -55.618 113.676 100.848  0.00  0.00      PROA N  
ATOM   3590  CA  LYS A 448     -56.773 114.169 100.111  0.00  0.00      PROA C  
ATOM   3591  C   LYS A 448     -56.508 114.471  98.634  0.00  0.00      PROA C  
ATOM   3592  O   LYS A 448     -55.506 115.088  98.265  0.00  0.00      PROA O  
ATOM   3593  CB  LYS A 448     -57.455 115.370 100.820  0.00  0.00      PROA C  
ATOM   3594  CG  LYS A 448     -58.689 115.954 100.095  0.00  0.00      PROA C  
ATOM   3595  CD  LYS A 448     -59.463 116.952 100.980  0.00  0.00      PROA C  
ATOM   3596  CE  LYS A 448     -60.837 117.399 100.442  0.00  0.00      PROA C  
ATOM   3597  NZ  LYS A 448     -60.716 118.155  99.177  0.00  0.00      PROA N1+
ATOM   3598  N   GLY A 449     -57.430 114.031  97.745  0.00  0.00      PROA N  
ATOM   3599  CA  GLY A 449     -57.433 114.375  96.322  0.00  0.00      PROA C  
ATOM   3600  C   GLY A 449     -56.511 113.560  95.466  0.00  0.00      PROA C  
ATOM   3601  O   GLY A 449     -56.349 113.824  94.277  0.00  0.00      PROA O  
ATOM   3602  N   THR A 450     -55.889 112.518  96.034  0.00  0.00      PROA N  
ATOM   3603  CA  THR A 450     -54.867 111.763  95.323  0.00  0.00      PROA C  
ATOM   3604  C   THR A 450     -55.442 110.501  94.701  0.00  0.00      PROA C  
ATOM   3605  O   THR A 450     -54.772 109.820  93.923  0.00  0.00      PROA O  
ATOM   3606  CB  THR A 450     -53.683 111.407  96.218  0.00  0.00      PROA C  
ATOM   3607  CG2 THR A 450     -53.261 112.615  97.064  0.00  0.00      PROA C  
ATOM   3608  OG1 THR A 450     -53.938 110.328  97.115  0.00  0.00      PROA O  
ATOM   3609  N   THR A 451     -56.729 110.210  94.983  0.00  0.00      PROA N  
ATOM   3610  CA  THR A 451     -57.461 109.077  94.416  0.00  0.00      PROA C  
ATOM   3611  C   THR A 451     -58.815 109.590  93.931  0.00  0.00      PROA C  
ATOM   3612  O   THR A 451     -59.855 109.309  94.532  0.00  0.00      PROA O  
ATOM   3613  CB  THR A 451     -57.590 107.901  95.393  0.00  0.00      PROA C  
ATOM   3614  CG2 THR A 451     -58.238 106.671  94.747  0.00  0.00      PROA C  
ATOM   3615  OG1 THR A 451     -56.289 107.485  95.775  0.00  0.00      PROA O  
ATOM   3616  N   PRO A 452     -58.859 110.409  92.872  0.00  0.00      PROA N  
ATOM   3617  CA  PRO A 452     -60.025 111.217  92.514  0.00  0.00      PROA C  
ATOM   3618  C   PRO A 452     -61.156 110.390  91.912  0.00  0.00      PROA C  
ATOM   3619  O   PRO A 452     -62.294 110.856  91.866  0.00  0.00      PROA O  
ATOM   3620  CB  PRO A 452     -59.448 112.226  91.501  0.00  0.00      PROA C  
ATOM   3621  CG  PRO A 452     -58.306 111.469  90.825  0.00  0.00      PROA C  
ATOM   3622  CD  PRO A 452     -57.717 110.693  91.996  0.00  0.00      PROA C  
ATOM   3623  N   TRP A 453     -60.871 109.181  91.403  0.00  0.00      PROA N  
ATOM   3624  CA  TRP A 453     -61.862 108.307  90.803  0.00  0.00      PROA C  
ATOM   3625  C   TRP A 453     -62.754 107.566  91.779  0.00  0.00      PROA C  
ATOM   3626  O   TRP A 453     -63.795 107.047  91.376  0.00  0.00      PROA O  
ATOM   3627  CB  TRP A 453     -61.203 107.235  89.894  0.00  0.00      PROA C  
ATOM   3628  CG  TRP A 453     -59.982 106.602  90.476  0.00  0.00      PROA C  
ATOM   3629  CD1 TRP A 453     -59.908 105.553  91.353  0.00  0.00      PROA C  
ATOM   3630  CD2 TRP A 453     -58.638 107.053  90.246  0.00  0.00      PROA C  
ATOM   3631  CE2 TRP A 453     -57.800 106.248  91.049  0.00  0.00      PROA C  
ATOM   3632  CE3 TRP A 453     -58.084 108.036  89.429  0.00  0.00      PROA C  
ATOM   3633  NE1 TRP A 453     -58.593 105.346  91.700  0.00  0.00      PROA N  
ATOM   3634  CZ2 TRP A 453     -56.430 106.450  91.099  0.00  0.00      PROA C  
ATOM   3635  CZ3 TRP A 453     -56.702 108.220  89.458  0.00  0.00      PROA C  
ATOM   3636  CH2 TRP A 453     -55.891 107.458  90.296  0.00  0.00      PROA C  
ATOM   3637  N   ILE A 454     -62.375 107.438  93.067  0.00  0.00      PROA N  
ATOM   3638  CA  ILE A 454     -63.166 106.654  94.002  0.00  0.00      PROA C  
ATOM   3639  C   ILE A 454     -64.573 107.210  94.243  0.00  0.00      PROA C  
ATOM   3640  O   ILE A 454     -64.806 108.414  94.396  0.00  0.00      PROA O  
ATOM   3641  CB  ILE A 454     -62.440 106.312  95.303  0.00  0.00      PROA C  
ATOM   3642  CG1 ILE A 454     -63.119 105.106  96.003  0.00  0.00      PROA C  
ATOM   3643  CG2 ILE A 454     -62.314 107.552  96.214  0.00  0.00      PROA C  
ATOM   3644  CD  ILE A 454     -62.346 104.582  97.212  0.00  0.00      PROA C  
ATOM   3645  N   ALA A 455     -65.557 106.300  94.250  0.00  0.00      PROA N  
ATOM   3646  CA  ALA A 455     -66.953 106.582  94.439  0.00  0.00      PROA C  
ATOM   3647  C   ALA A 455     -67.395 105.930  95.734  0.00  0.00      PROA C  
ATOM   3648  O   ALA A 455     -67.008 104.800  96.032  0.00  0.00      PROA O  
ATOM   3649  CB  ALA A 455     -67.761 105.978  93.272  0.00  0.00      PROA C  
ATOM   3650  N   MET A 456     -68.212 106.616  96.549  0.00  0.00      PROA N  
ATOM   3651  CA  MET A 456     -68.778 106.009  97.738  0.00  0.00      PROA C  
ATOM   3652  C   MET A 456     -70.246 105.730  97.475  0.00  0.00      PROA C  
ATOM   3653  O   MET A 456     -71.043 106.639  97.233  0.00  0.00      PROA O  
ATOM   3654  CB  MET A 456     -68.630 106.907  98.990  0.00  0.00      PROA C  
ATOM   3655  CG  MET A 456     -68.843 106.124 100.302  0.00  0.00      PROA C  
ATOM   3656  SD  MET A 456     -68.375 107.034 101.806  0.00  0.00      PROA S  
ATOM   3657  CE  MET A 456     -69.909 107.999 101.924  0.00  0.00      PROA C  
ATOM   3658  N   LEU A 457     -70.645 104.446  97.512  0.00  0.00      PROA N  
ATOM   3659  CA  LEU A 457     -72.034 104.052  97.384  0.00  0.00      PROA C  
ATOM   3660  C   LEU A 457     -72.702 104.155  98.742  0.00  0.00      PROA C  
ATOM   3661  O   LEU A 457     -72.307 103.522  99.727  0.00  0.00      PROA O  
ATOM   3662  CB  LEU A 457     -72.227 102.636  96.793  0.00  0.00      PROA C  
ATOM   3663  CG  LEU A 457     -72.250 102.569  95.250  0.00  0.00      PROA C  
ATOM   3664  CD1 LEU A 457     -70.892 102.889  94.605  0.00  0.00      PROA C  
ATOM   3665  CD2 LEU A 457     -72.748 101.193  94.783  0.00  0.00      PROA C  
ATOM   3666  N   SER A 458     -73.725 105.018  98.809  0.00  0.00      PROA N  
ATOM   3667  CA  SER A 458     -74.343 105.441 100.044  0.00  0.00      PROA C  
ATOM   3668  C   SER A 458     -75.818 105.149 100.016  0.00  0.00      PROA C  
ATOM   3669  O   SER A 458     -76.508 105.394  99.028  0.00  0.00      PROA O  
ATOM   3670  CB  SER A 458     -74.192 106.965 100.285  0.00  0.00      PROA C  
ATOM   3671  OG  SER A 458     -72.814 107.336 100.325  0.00  0.00      PROA O  
ATOM   3672  N   GLN A 459     -76.354 104.631 101.133  0.00  0.00      PROA N  
ATOM   3673  CA  GLN A 459     -77.774 104.567 101.418  0.00  0.00      PROA C  
ATOM   3674  C   GLN A 459     -78.370 105.976 101.398  0.00  0.00      PROA C  
ATOM   3675  O   GLN A 459     -77.656 106.952 101.623  0.00  0.00      PROA O  
ATOM   3676  CB  GLN A 459     -77.968 103.890 102.802  0.00  0.00      PROA C  
ATOM   3677  CG  GLN A 459     -79.421 103.591 103.258  0.00  0.00      PROA C  
ATOM   3678  CD  GLN A 459     -80.226 102.824 102.205  0.00  0.00      PROA C  
ATOM   3679  NE2 GLN A 459     -81.470 103.282 101.937  0.00  0.00      PROA N  
ATOM   3680  OE1 GLN A 459     -79.770 101.829 101.635  0.00  0.00      PROA O  
ATOM   3681  N   LEU A 460     -79.676 106.139 101.100  0.00  0.00      PROA N  
ATOM   3682  CA  LEU A 460     -80.318 107.434 100.894  0.00  0.00      PROA C  
ATOM   3683  C   LEU A 460     -80.122 108.416 102.058  0.00  0.00      PROA C  
ATOM   3684  O   LEU A 460     -79.835 109.599 101.862  0.00  0.00      PROA O  
ATOM   3685  CB  LEU A 460     -81.822 107.174 100.592  0.00  0.00      PROA C  
ATOM   3686  CG  LEU A 460     -82.686 108.353 100.073  0.00  0.00      PROA C  
ATOM   3687  CD1 LEU A 460     -83.204 109.282 101.185  0.00  0.00      PROA C  
ATOM   3688  CD2 LEU A 460     -81.998 109.147  98.952  0.00  0.00      PROA C  
ATOM   3689  N   ASN A 461     -80.196 107.915 103.311  0.00  0.00      PROA N  
ATOM   3690  CA  ASN A 461     -79.893 108.659 104.527  0.00  0.00      PROA C  
ATOM   3691  C   ASN A 461     -78.442 109.169 104.628  0.00  0.00      PROA C  
ATOM   3692  O   ASN A 461     -78.183 110.229 105.199  0.00  0.00      PROA O  
ATOM   3693  CB  ASN A 461     -80.332 107.867 105.800  0.00  0.00      PROA C  
ATOM   3694  CG  ASN A 461     -79.561 106.571 106.068  0.00  0.00      PROA C  
ATOM   3695  ND2 ASN A 461     -79.888 105.932 107.213  0.00  0.00      PROA N  
ATOM   3696  OD1 ASN A 461     -78.689 106.124 105.320  0.00  0.00      PROA O  
ATOM   3697  N   GLY A 462     -77.468 108.422 104.070  0.00  0.00      PROA N  
ATOM   3698  CA  GLY A 462     -76.059 108.795 103.991  0.00  0.00      PROA C  
ATOM   3699  C   GLY A 462     -75.122 107.737 104.505  0.00  0.00      PROA C  
ATOM   3700  O   GLY A 462     -73.907 107.926 104.478  0.00  0.00      PROA O  
ATOM   3701  N   GLN A 463     -75.635 106.585 104.983  0.00  0.00      PROA N  
ATOM   3702  CA  GLN A 463     -74.794 105.485 105.432  0.00  0.00      PROA C  
ATOM   3703  C   GLN A 463     -73.984 104.821 104.305  0.00  0.00      PROA C  
ATOM   3704  O   GLN A 463     -74.584 104.412 103.305  0.00  0.00      PROA O  
ATOM   3705  CB  GLN A 463     -75.603 104.400 106.191  0.00  0.00      PROA C  
ATOM   3706  CG  GLN A 463     -76.193 104.902 107.531  0.00  0.00      PROA C  
ATOM   3707  CD  GLN A 463     -76.991 103.808 108.244  0.00  0.00      PROA C  
ATOM   3708  NE2 GLN A 463     -76.276 102.807 108.808  0.00  0.00      PROA N  
ATOM   3709  OE1 GLN A 463     -78.223 103.836 108.308  0.00  0.00      PROA O  
ATOM   3710  N   PRO A 464     -72.665 104.658 104.376  0.00  0.00      PROA N  
ATOM   3711  CA  PRO A 464     -71.910 104.020 103.307  0.00  0.00      PROA C  
ATOM   3712  C   PRO A 464     -71.995 102.511 103.415  0.00  0.00      PROA C  
ATOM   3713  O   PRO A 464     -72.022 101.966 104.521  0.00  0.00      PROA O  
ATOM   3714  CB  PRO A 464     -70.473 104.501 103.545  0.00  0.00      PROA C  
ATOM   3715  CG  PRO A 464     -70.390 104.743 105.053  0.00  0.00      PROA C  
ATOM   3716  CD  PRO A 464     -71.791 105.253 105.394  0.00  0.00      PROA C  
ATOM   3717  N   PHE A 465     -72.046 101.805 102.272  0.00  0.00      PROA N  
ATOM   3718  CA  PHE A 465     -72.064 100.353 102.290  0.00  0.00      PROA C  
ATOM   3719  C   PHE A 465     -71.059  99.746 101.314  0.00  0.00      PROA C  
ATOM   3720  O   PHE A 465     -70.617  98.613 101.513  0.00  0.00      PROA O  
ATOM   3721  CB  PHE A 465     -73.507  99.782 102.098  0.00  0.00      PROA C  
ATOM   3722  CG  PHE A 465     -74.176 100.094 100.775  0.00  0.00      PROA C  
ATOM   3723  CD1 PHE A 465     -74.684 101.376 100.489  0.00  0.00      PROA C  
ATOM   3724  CD2 PHE A 465     -74.411  99.062  99.850  0.00  0.00      PROA C  
ATOM   3725  CE1 PHE A 465     -75.356 101.627  99.285  0.00  0.00      PROA C  
ATOM   3726  CE2 PHE A 465     -75.090  99.310  98.651  0.00  0.00      PROA C  
ATOM   3727  CZ  PHE A 465     -75.554 100.596  98.362  0.00  0.00      PROA C  
ATOM   3728  N   CYS A 466     -70.609 100.494 100.283  0.00  0.00      PROA N  
ATOM   3729  CA  CYS A 466     -69.651  99.987  99.311  0.00  0.00      PROA C  
ATOM   3730  C   CYS A 466     -68.812 101.120  98.746  0.00  0.00      PROA C  
ATOM   3731  O   CYS A 466     -69.157 102.300  98.837  0.00  0.00      PROA O  
ATOM   3732  CB  CYS A 466     -70.315  99.317  98.077  0.00  0.00      PROA C  
ATOM   3733  SG  CYS A 466     -71.480  97.991  98.452  0.00  0.00      PROA S  
ATOM   3734  N   GLY A 467     -67.686 100.758  98.107  0.00  0.00      PROA N  
ATOM   3735  CA  GLY A 467     -66.926 101.634  97.234  0.00  0.00      PROA C  
ATOM   3736  C   GLY A 467     -67.254 101.370  95.782  0.00  0.00      PROA C  
ATOM   3737  O   GLY A 467     -67.959 100.425  95.423  0.00  0.00      PROA O  
ATOM   3738  N   GLY A 468     -66.719 102.216  94.895  0.00  0.00      PROA N  
ATOM   3739  CA  GLY A 468     -66.780 102.045  93.457  0.00  0.00      PROA C  
ATOM   3740  C   GLY A 468     -65.730 102.916  92.841  0.00  0.00      PROA C  
ATOM   3741  O   GLY A 468     -64.971 103.589  93.538  0.00  0.00      PROA O  
ATOM   3742  N   SER A 469     -65.672 102.973  91.507  0.00  0.00      PROA N  
ATOM   3743  CA  SER A 469     -64.769 103.894  90.837  0.00  0.00      PROA C  
ATOM   3744  C   SER A 469     -65.334 104.408  89.532  0.00  0.00      PROA C  
ATOM   3745  O   SER A 469     -65.998 103.693  88.785  0.00  0.00      PROA O  
ATOM   3746  CB  SER A 469     -63.351 103.315  90.596  0.00  0.00      PROA C  
ATOM   3747  OG  SER A 469     -63.388 102.073  89.891  0.00  0.00      PROA O  
ATOM   3748  N   LEU A 470     -65.110 105.708  89.265  0.00  0.00      PROA N  
ATOM   3749  CA  LEU A 470     -65.542 106.433  88.088  0.00  0.00      PROA C  
ATOM   3750  C   LEU A 470     -64.866 105.937  86.802  0.00  0.00      PROA C  
ATOM   3751  O   LEU A 470     -63.638 105.919  86.695  0.00  0.00      PROA O  
ATOM   3752  CB  LEU A 470     -65.213 107.934  88.312  0.00  0.00      PROA C  
ATOM   3753  CG  LEU A 470     -66.177 108.987  87.721  0.00  0.00      PROA C  
ATOM   3754  CD1 LEU A 470     -65.496 110.363  87.762  0.00  0.00      PROA C  
ATOM   3755  CD2 LEU A 470     -66.651 108.695  86.295  0.00  0.00      PROA C  
ATOM   3756  N   LEU A 471     -65.661 105.552  85.788  0.00  0.00      PROA N  
ATOM   3757  CA  LEU A 471     -65.205 105.194  84.459  0.00  0.00      PROA C  
ATOM   3758  C   LEU A 471     -65.825 106.160  83.457  0.00  0.00      PROA C  
ATOM   3759  O   LEU A 471     -67.042 106.354  83.408  0.00  0.00      PROA O  
ATOM   3760  CB  LEU A 471     -65.570 103.740  84.030  0.00  0.00      PROA C  
ATOM   3761  CG  LEU A 471     -64.643 102.612  84.546  0.00  0.00      PROA C  
ATOM   3762  CD1 LEU A 471     -63.196 102.770  84.054  0.00  0.00      PROA C  
ATOM   3763  CD2 LEU A 471     -64.675 102.451  86.069  0.00  0.00      PROA C  
ATOM   3764  N   GLY A 472     -64.973 106.789  82.613  0.00  0.00      PROA N  
ATOM   3765  CA  GLY A 472     -65.346 107.831  81.655  0.00  0.00      PROA C  
ATOM   3766  C   GLY A 472     -66.264 108.932  82.151  0.00  0.00      PROA C  
ATOM   3767  O   GLY A 472     -66.084 109.501  83.224  0.00  0.00      PROA O  
ATOM   3768  N   SER A 473     -67.246 109.314  81.312  0.00  0.00      PROA N  
ATOM   3769  CA  SER A 473     -68.195 110.389  81.581  0.00  0.00      PROA C  
ATOM   3770  C   SER A 473     -69.142 110.219  82.764  0.00  0.00      PROA C  
ATOM   3771  O   SER A 473     -69.413 111.180  83.481  0.00  0.00      PROA O  
ATOM   3772  CB  SER A 473     -69.093 110.677  80.341  0.00  0.00      PROA C  
ATOM   3773  OG  SER A 473     -68.307 111.018  79.193  0.00  0.00      PROA O  
ATOM   3774  N   ASN A 474     -69.731 109.017  82.967  0.00  0.00      PROA N  
ATOM   3775  CA  ASN A 474     -71.013 108.948  83.666  0.00  0.00      PROA C  
ATOM   3776  C   ASN A 474     -71.294 107.589  84.327  0.00  0.00      PROA C  
ATOM   3777  O   ASN A 474     -72.417 107.288  84.731  0.00  0.00      PROA O  
ATOM   3778  CB  ASN A 474     -72.129 109.280  82.618  0.00  0.00      PROA C  
ATOM   3779  CG  ASN A 474     -73.490 109.554  83.258  0.00  0.00      PROA C  
ATOM   3780  ND2 ASN A 474     -74.513 108.731  82.939  0.00  0.00      PROA N  
ATOM   3781  OD1 ASN A 474     -73.643 110.507  84.027  0.00  0.00      PROA O  
ATOM   3782  N   TRP A 475     -70.283 106.720  84.472  0.00  0.00      PROA N  
ATOM   3783  CA  TRP A 475     -70.483 105.381  84.998  0.00  0.00      PROA C  
ATOM   3784  C   TRP A 475     -69.553 105.101  86.162  0.00  0.00      PROA C  
ATOM   3785  O   TRP A 475     -68.409 105.552  86.184  0.00  0.00      PROA O  
ATOM   3786  CB  TRP A 475     -70.258 104.311  83.902  0.00  0.00      PROA C  
ATOM   3787  CG  TRP A 475     -71.289 104.283  82.815  0.00  0.00      PROA C  
ATOM   3788  CD1 TRP A 475     -71.340 105.083  81.698  0.00  0.00      PROA C  
ATOM   3789  CD2 TRP A 475     -72.289 103.265  82.633  0.00  0.00      PROA C  
ATOM   3790  CE2 TRP A 475     -72.899 103.505  81.378  0.00  0.00      PROA C  
ATOM   3791  CE3 TRP A 475     -72.704 102.175  83.399  0.00  0.00      PROA C  
ATOM   3792  NE1 TRP A 475     -72.312 104.615  80.840  0.00  0.00      PROA N  
ATOM   3793  CZ2 TRP A 475     -73.893 102.677  80.875  0.00  0.00      PROA C  
ATOM   3794  CZ3 TRP A 475     -73.712 101.345  82.898  0.00  0.00      PROA C  
ATOM   3795  CH2 TRP A 475     -74.295 101.590  81.658  0.00  0.00      PROA C  
ATOM   3796  N   VAL A 476     -70.012 104.328  87.162  0.00  0.00      PROA N  
ATOM   3797  CA  VAL A 476     -69.131 103.799  88.190  0.00  0.00      PROA C  
ATOM   3798  C   VAL A 476     -69.139 102.279  88.141  0.00  0.00      PROA C  
ATOM   3799  O   VAL A 476     -70.170 101.623  87.962  0.00  0.00      PROA O  
ATOM   3800  CB  VAL A 476     -69.356 104.303  89.620  0.00  0.00      PROA C  
ATOM   3801  CG1 VAL A 476     -69.265 105.841  89.654  0.00  0.00      PROA C  
ATOM   3802  CG2 VAL A 476     -70.693 103.823  90.203  0.00  0.00      PROA C  
ATOM   3803  N   LEU A 477     -67.945 101.681  88.269  0.00  0.00      PROA N  
ATOM   3804  CA  LEU A 477     -67.746 100.250  88.325  0.00  0.00      PROA C  
ATOM   3805  C   LEU A 477     -67.680  99.830  89.784  0.00  0.00      PROA C  
ATOM   3806  O   LEU A 477     -66.987 100.437  90.604  0.00  0.00      PROA O  
ATOM   3807  CB  LEU A 477     -66.472  99.858  87.541  0.00  0.00      PROA C  
ATOM   3808  CG  LEU A 477     -66.292  98.368  87.183  0.00  0.00      PROA C  
ATOM   3809  CD1 LEU A 477     -65.320  98.253  86.001  0.00  0.00      PROA C  
ATOM   3810  CD2 LEU A 477     -65.760  97.506  88.333  0.00  0.00      PROA C  
ATOM   3811  N   THR A 478     -68.462  98.802  90.144  0.00  0.00      PROA N  
ATOM   3812  CA  THR A 478     -68.697  98.358  91.506  0.00  0.00      PROA C  
ATOM   3813  C   THR A 478     -68.586  96.847  91.548  0.00  0.00      PROA C  
ATOM   3814  O   THR A 478     -68.555  96.170  90.522  0.00  0.00      PROA O  
ATOM   3815  CB  THR A 478     -70.088  98.739  92.060  0.00  0.00      PROA C  
ATOM   3816  CG2 THR A 478     -70.321 100.249  91.893  0.00  0.00      PROA C  
ATOM   3817  OG1 THR A 478     -71.169  98.059  91.420  0.00  0.00      PROA O  
ATOM   3818  N   ALA A 479     -68.550  96.255  92.759  0.00  0.00      PROA N  
ATOM   3819  CA  ALA A 479     -68.889  94.856  92.949  0.00  0.00      PROA C  
ATOM   3820  C   ALA A 479     -70.351  94.582  92.580  0.00  0.00      PROA C  
ATOM   3821  O   ALA A 479     -71.202  95.469  92.677  0.00  0.00      PROA O  
ATOM   3822  CB  ALA A 479     -68.602  94.414  94.396  0.00  0.00      PROA C  
ATOM   3823  N   ALA A 480     -70.682  93.365  92.121  0.00  0.00      PROA N  
ATOM   3824  CA  ALA A 480     -72.042  92.991  91.808  0.00  0.00      PROA C  
ATOM   3825  C   ALA A 480     -72.817  92.598  93.061  0.00  0.00      PROA C  
ATOM   3826  O   ALA A 480     -74.016  92.857  93.177  0.00  0.00      PROA O  
ATOM   3827  CB  ALA A 480     -72.055  91.815  90.815  0.00  0.00      PROA C  
ATOM   3828  N   HIS A 481     -72.121  92.036  94.074  0.00  0.00      PROA N  
ATOM   3829  CA  HIS A 481     -72.726  91.610  95.328  0.00  0.00      PROA C  
ATOM   3830  C   HIS A 481     -73.183  92.781  96.189  0.00  0.00      PROA C  
ATOM   3831  O   HIS A 481     -74.060  92.659  97.045  0.00  0.00      PROA O  
ATOM   3832  CB  HIS A 481     -71.768  90.716  96.165  0.00  0.00      PROA C  
ATOM   3833  CG  HIS A 481     -70.688  91.438  96.933  0.00  0.00      PROA C  
ATOM   3834  CD2 HIS A 481     -70.708  91.932  98.205  0.00  0.00      PROA C  
ATOM   3835  ND1 HIS A 481     -69.378  91.529  96.524  0.00  0.00      PROA N  
ATOM   3836  CE1 HIS A 481     -68.674  92.085  97.535  0.00  0.00      PROA C  
ATOM   3837  NE2 HIS A 481     -69.440  92.354  98.582  0.00  0.00      PROA N  
ATOM   3838  N   CYS A 482     -72.610  93.973  95.942  0.00  0.00      PROA N  
ATOM   3839  CA  CYS A 482     -73.051  95.233  96.502  0.00  0.00      PROA C  
ATOM   3840  C   CYS A 482     -74.499  95.587  96.129  0.00  0.00      PROA C  
ATOM   3841  O   CYS A 482     -75.267  96.100  96.943  0.00  0.00      PROA O  
ATOM   3842  CB  CYS A 482     -72.102  96.359  96.014  0.00  0.00      PROA C  
ATOM   3843  SG  CYS A 482     -72.520  97.971  96.731  0.00  0.00      PROA S  
ATOM   3844  N   LEU A 483     -74.898  95.311  94.874  0.00  0.00      PROA N  
ATOM   3845  CA  LEU A 483     -76.082  95.877  94.257  0.00  0.00      PROA C  
ATOM   3846  C   LEU A 483     -77.328  95.005  94.383  0.00  0.00      PROA C  
ATOM   3847  O   LEU A 483     -78.337  95.220  93.711  0.00  0.00      PROA O  
ATOM   3848  CB  LEU A 483     -75.789  96.212  92.770  0.00  0.00      PROA C  
ATOM   3849  CG  LEU A 483     -75.221  97.629  92.519  0.00  0.00      PROA C  
ATOM   3850  CD1 LEU A 483     -76.237  98.716  92.885  0.00  0.00      PROA C  
ATOM   3851  CD2 LEU A 483     -73.894  97.907  93.228  0.00  0.00      PROA C  
ATOM   3852  N   HIS A 484     -77.330  94.022  95.294  0.00  0.00      PROA N  
ATOM   3853  CA  HIS A 484     -78.521  93.258  95.600  0.00  0.00      PROA C  
ATOM   3854  C   HIS A 484     -78.583  92.973  97.086  0.00  0.00      PROA C  
ATOM   3855  O   HIS A 484     -77.567  92.948  97.786  0.00  0.00      PROA O  
ATOM   3856  CB  HIS A 484     -78.599  91.935  94.788  0.00  0.00      PROA C  
ATOM   3857  CG  HIS A 484     -77.481  90.958  95.045  0.00  0.00      PROA C  
ATOM   3858  CD2 HIS A 484     -76.397  90.649  94.281  0.00  0.00      PROA C  
ATOM   3859  ND1 HIS A 484     -77.488  90.037  96.070  0.00  0.00      PROA N  
ATOM   3860  CE1 HIS A 484     -76.410  89.236  95.899  0.00  0.00      PROA C  
ATOM   3861  NE2 HIS A 484     -75.717  89.566  94.824  0.00  0.00      PROA N  
ATOM   3862  N   HIS A 485     -79.804  92.774  97.630  0.00  0.00      PROA N  
ATOM   3863  CA  HIS A 485     -79.986  92.314  99.001  0.00  0.00      PROA C  
ATOM   3864  C   HIS A 485     -79.483  90.875  99.169  0.00  0.00      PROA C  
ATOM   3865  O   HIS A 485     -79.486  90.127  98.182  0.00  0.00      PROA O  
ATOM   3866  CB  HIS A 485     -81.444  92.504  99.525  0.00  0.00      PROA C  
ATOM   3867  CG  HIS A 485     -82.526  91.585  99.013  0.00  0.00      PROA C  
ATOM   3868  CD2 HIS A 485     -83.694  91.912  98.392  0.00  0.00      PROA C  
ATOM   3869  ND1 HIS A 485     -82.644  90.248  99.341  0.00  0.00      PROA N  
ATOM   3870  CE1 HIS A 485     -83.853  89.827  98.896  0.00  0.00      PROA C  
ATOM   3871  NE2 HIS A 485     -84.533  90.805  98.320  0.00  0.00      PROA N  
ATOM   3872  N   PRO A 486     -78.995  90.430 100.332  0.00  0.00      PROA N  
ATOM   3873  CA  PRO A 486     -78.576  89.046 100.552  0.00  0.00      PROA C  
ATOM   3874  C   PRO A 486     -79.597  87.985 100.149  0.00  0.00      PROA C  
ATOM   3875  O   PRO A 486     -80.793  88.131 100.418  0.00  0.00      PROA O  
ATOM   3876  CB  PRO A 486     -78.190  88.986 102.044  0.00  0.00      PROA C  
ATOM   3877  CG  PRO A 486     -78.898  90.190 102.672  0.00  0.00      PROA C  
ATOM   3878  CD  PRO A 486     -78.855  91.229 101.553  0.00  0.00      PROA C  
ATOM   3879  N   LEU A 487     -79.122  86.915  99.480  0.00  0.00      PROA N  
ATOM   3880  CA  LEU A 487     -79.901  85.764  99.062  0.00  0.00      PROA C  
ATOM   3881  C   LEU A 487     -80.486  84.977 100.231  0.00  0.00      PROA C  
ATOM   3882  O   LEU A 487     -79.865  84.819 101.285  0.00  0.00      PROA O  
ATOM   3883  CB  LEU A 487     -79.074  84.783  98.175  0.00  0.00      PROA C  
ATOM   3884  CG  LEU A 487     -78.836  85.196  96.700  0.00  0.00      PROA C  
ATOM   3885  CD1 LEU A 487     -80.141  85.212  95.896  0.00  0.00      PROA C  
ATOM   3886  CD2 LEU A 487     -78.095  86.529  96.526  0.00  0.00      PROA C  
ATOM   3887  N   ASP A 488     -81.706  84.434 100.053  0.00  0.00      PROA N  
ATOM   3888  CA  ASP A 488     -82.268  83.415 100.918  0.00  0.00      PROA C  
ATOM   3889  C   ASP A 488     -81.468  82.093 100.785  0.00  0.00      PROA C  
ATOM   3890  O   ASP A 488     -81.290  81.644  99.648  0.00  0.00      PROA O  
ATOM   3891  CB  ASP A 488     -83.769  83.247 100.536  0.00  0.00      PROA C  
ATOM   3892  CG  ASP A 488     -84.581  82.372 101.481  0.00  0.00      PROA C  
ATOM   3893  OD1 ASP A 488     -84.072  81.947 102.548  0.00  0.00      PROA O  
ATOM   3894  OD2 ASP A 488     -85.784  82.143 101.177  0.00  0.00      PROA O1-
ATOM   3895  N   PRO A 489     -80.966  81.413 101.827  0.00  0.00      PROA N  
ATOM   3896  CA  PRO A 489     -80.161  80.203 101.652  0.00  0.00      PROA C  
ATOM   3897  C   PRO A 489     -80.951  79.025 101.106  0.00  0.00      PROA C  
ATOM   3898  O   PRO A 489     -80.356  78.111 100.533  0.00  0.00      PROA O  
ATOM   3899  CB  PRO A 489     -79.619  79.910 103.062  0.00  0.00      PROA C  
ATOM   3900  CG  PRO A 489     -79.517  81.296 103.700  0.00  0.00      PROA C  
ATOM   3901  CD  PRO A 489     -80.758  82.004 103.154  0.00  0.00      PROA C  
ATOM   3902  N   GLU A 490     -82.285  79.001 101.305  0.00  0.00      PROA N  
ATOM   3903  CA  GLU A 490     -83.179  77.999 100.747  0.00  0.00      PROA C  
ATOM   3904  C   GLU A 490     -83.194  77.961  99.216  0.00  0.00      PROA C  
ATOM   3905  O   GLU A 490     -83.216  76.891  98.605  0.00  0.00      PROA O  
ATOM   3906  CB  GLU A 490     -84.621  78.155 101.297  0.00  0.00      PROA C  
ATOM   3907  CG  GLU A 490     -84.719  77.870 102.820  0.00  0.00      PROA C  
ATOM   3908  CD  GLU A 490     -86.142  77.824 103.373  0.00  0.00      PROA C  
ATOM   3909  OE1 GLU A 490     -87.134  77.958 102.607  0.00  0.00      PROA O  
ATOM   3910  OE2 GLU A 490     -86.285  77.634 104.612  0.00  0.00      PROA O1-
ATOM   3911  N   GLU A 491     -83.150  79.139  98.563  0.00  0.00      PROA N  
ATOM   3912  CA  GLU A 491     -83.080  79.260  97.118  0.00  0.00      PROA C  
ATOM   3913  C   GLU A 491     -82.029  80.295  96.682  0.00  0.00      PROA C  
ATOM   3914  O   GLU A 491     -82.354  81.466  96.449  0.00  0.00      PROA O  
ATOM   3915  CB  GLU A 491     -84.478  79.508  96.475  0.00  0.00      PROA C  
ATOM   3916  CG  GLU A 491     -85.324  80.662  97.082  0.00  0.00      PROA C  
ATOM   3917  CD  GLU A 491     -86.704  80.820  96.443  0.00  0.00      PROA C  
ATOM   3918  OE1 GLU A 491     -87.081  80.034  95.533  0.00  0.00      PROA O  
ATOM   3919  OE2 GLU A 491     -87.443  81.755  96.857  0.00  0.00      PROA O1-
ATOM   3920  N   PRO A 492     -80.747  79.933  96.542  0.00  0.00      PROA N  
ATOM   3921  CA  PRO A 492     -79.690  80.916  96.325  0.00  0.00      PROA C  
ATOM   3922  C   PRO A 492     -79.512  81.171  94.831  0.00  0.00      PROA C  
ATOM   3923  O   PRO A 492     -78.507  80.792  94.228  0.00  0.00      PROA O  
ATOM   3924  CB  PRO A 492     -78.463  80.244  96.972  0.00  0.00      PROA C  
ATOM   3925  CG  PRO A 492     -78.694  78.745  96.756  0.00  0.00      PROA C  
ATOM   3926  CD  PRO A 492     -80.210  78.616  96.907  0.00  0.00      PROA C  
ATOM   3927  N   ILE A 493     -80.501  81.834  94.216  0.00  0.00      PROA N  
ATOM   3928  CA  ILE A 493     -80.502  82.207  92.817  0.00  0.00      PROA C  
ATOM   3929  C   ILE A 493     -80.902  83.670  92.673  0.00  0.00      PROA C  
ATOM   3930  O   ILE A 493     -81.962  84.110  93.125  0.00  0.00      PROA O  
ATOM   3931  CB  ILE A 493     -81.351  81.272  91.948  0.00  0.00      PROA C  
ATOM   3932  CG1 ILE A 493     -81.438  81.765  90.479  0.00  0.00      PROA C  
ATOM   3933  CG2 ILE A 493     -82.740  81.027  92.588  0.00  0.00      PROA C  
ATOM   3934  CD  ILE A 493     -81.956  80.700  89.504  0.00  0.00      PROA C  
ATOM   3935  N   LEU A 494     -80.022  84.492  92.061  0.00  0.00      PROA N  
ATOM   3936  CA  LEU A 494     -80.263  85.911  91.862  0.00  0.00      PROA C  
ATOM   3937  C   LEU A 494     -81.450  86.207  90.943  0.00  0.00      PROA C  
ATOM   3938  O   LEU A 494     -81.609  85.610  89.876  0.00  0.00      PROA O  
ATOM   3939  CB  LEU A 494     -78.989  86.616  91.335  0.00  0.00      PROA C  
ATOM   3940  CG  LEU A 494     -79.021  88.160  91.352  0.00  0.00      PROA C  
ATOM   3941  CD1 LEU A 494     -79.072  88.710  92.786  0.00  0.00      PROA C  
ATOM   3942  CD2 LEU A 494     -77.788  88.716  90.626  0.00  0.00      PROA C  
ATOM   3943  N   HIS A 495     -82.312  87.158  91.348  0.00  0.00      PROA N  
ATOM   3944  CA  HIS A 495     -83.479  87.570  90.591  0.00  0.00      PROA C  
ATOM   3945  C   HIS A 495     -83.603  89.078  90.660  0.00  0.00      PROA C  
ATOM   3946  O   HIS A 495     -83.014  89.725  91.523  0.00  0.00      PROA O  
ATOM   3947  CB  HIS A 495     -84.791  86.911  91.111  0.00  0.00      PROA C  
ATOM   3948  CG  HIS A 495     -84.944  85.463  90.715  0.00  0.00      PROA C  
ATOM   3949  CD2 HIS A 495     -85.785  84.908  89.795  0.00  0.00      PROA C  
ATOM   3950  ND1 HIS A 495     -84.336  84.401  91.352  0.00  0.00      PROA N  
ATOM   3951  CE1 HIS A 495     -84.809  83.266  90.782  0.00  0.00      PROA C  
ATOM   3952  NE2 HIS A 495     -85.695  83.522  89.832  0.00  0.00      PROA N  
ATOM   3953  N   ASN A 496     -84.393  89.683  89.747  0.00  0.00      PROA N  
ATOM   3954  CA  ASN A 496     -84.571  91.127  89.613  0.00  0.00      PROA C  
ATOM   3955  C   ASN A 496     -85.091  91.801  90.882  0.00  0.00      PROA C  
ATOM   3956  O   ASN A 496     -84.695  92.913  91.225  0.00  0.00      PROA O  
ATOM   3957  CB  ASN A 496     -85.528  91.466  88.434  0.00  0.00      PROA C  
ATOM   3958  CG  ASN A 496     -84.934  91.042  87.090  0.00  0.00      PROA C  
ATOM   3959  ND2 ASN A 496     -85.788  91.058  86.040  0.00  0.00      PROA N  
ATOM   3960  OD1 ASN A 496     -83.759  90.694  86.947  0.00  0.00      PROA O  
ATOM   3961  N   SER A 497     -85.986  91.113  91.625  0.00  0.00      PROA N  
ATOM   3962  CA  SER A 497     -86.511  91.557  92.918  0.00  0.00      PROA C  
ATOM   3963  C   SER A 497     -85.425  91.763  93.976  0.00  0.00      PROA C  
ATOM   3964  O   SER A 497     -85.490  92.693  94.782  0.00  0.00      PROA O  
ATOM   3965  CB  SER A 497     -87.582  90.566  93.466  0.00  0.00      PROA C  
ATOM   3966  OG  SER A 497     -88.245  91.041  94.647  0.00  0.00      PROA O  
ATOM   3967  N   HIS A 498     -84.392  90.890  94.000  0.00  0.00      PROA N  
ATOM   3968  CA  HIS A 498     -83.246  91.005  94.897  0.00  0.00      PROA C  
ATOM   3969  C   HIS A 498     -82.393  92.252  94.689  0.00  0.00      PROA C  
ATOM   3970  O   HIS A 498     -81.881  92.832  95.649  0.00  0.00      PROA O  
ATOM   3971  CB  HIS A 498     -82.334  89.746  94.901  0.00  0.00      PROA C  
ATOM   3972  CG  HIS A 498     -82.911  88.584  95.673  0.00  0.00      PROA C  
ATOM   3973  CD2 HIS A 498     -82.470  88.020  96.834  0.00  0.00      PROA C  
ATOM   3974  ND1 HIS A 498     -83.979  87.810  95.268  0.00  0.00      PROA N  
ATOM   3975  CE1 HIS A 498     -84.148  86.837  96.201  0.00  0.00      PROA C  
ATOM   3976  NE2 HIS A 498     -83.256  86.926  97.174  0.00  0.00      PROA N  
ATOM   3977  N   LEU A 499     -82.191  92.690  93.429  0.00  0.00      PROA N  
ATOM   3978  CA  LEU A 499     -81.409  93.872  93.100  0.00  0.00      PROA C  
ATOM   3979  C   LEU A 499     -81.926  95.173  93.728  0.00  0.00      PROA C  
ATOM   3980  O   LEU A 499     -83.129  95.436  93.817  0.00  0.00      PROA O  
ATOM   3981  CB  LEU A 499     -81.207  94.077  91.573  0.00  0.00      PROA C  
ATOM   3982  CG  LEU A 499     -80.123  93.187  90.918  0.00  0.00      PROA C  
ATOM   3983  CD1 LEU A 499     -80.509  91.705  90.825  0.00  0.00      PROA C  
ATOM   3984  CD2 LEU A 499     -79.783  93.716  89.515  0.00  0.00      PROA C  
ATOM   3985  N   LEU A 500     -80.992  96.028  94.186  0.00  0.00      PROA N  
ATOM   3986  CA  LEU A 500     -81.266  97.365  94.676  0.00  0.00      PROA C  
ATOM   3987  C   LEU A 500     -81.842  98.277  93.593  0.00  0.00      PROA C  
ATOM   3988  O   LEU A 500     -81.490  98.185  92.413  0.00  0.00      PROA O  
ATOM   3989  CB  LEU A 500     -80.012  98.020  95.309  0.00  0.00      PROA C  
ATOM   3990  CG  LEU A 500     -79.399  97.246  96.499  0.00  0.00      PROA C  
ATOM   3991  CD1 LEU A 500     -78.163  97.987  97.032  0.00  0.00      PROA C  
ATOM   3992  CD2 LEU A 500     -80.404  97.001  97.638  0.00  0.00      PROA C  
ATOM   3993  N   SER A 501     -82.773  99.176  93.961  0.00  0.00      PROA N  
ATOM   3994  CA  SER A 501     -83.399 100.074  93.001  0.00  0.00      PROA C  
ATOM   3995  C   SER A 501     -82.541 101.317  92.788  0.00  0.00      PROA C  
ATOM   3996  O   SER A 501     -81.890 101.758  93.738  0.00  0.00      PROA O  
ATOM   3997  CB  SER A 501     -84.822 100.541  93.423  0.00  0.00      PROA C  
ATOM   3998  OG  SER A 501     -85.726  99.434  93.497  0.00  0.00      PROA O  
ATOM   3999  N   PRO A 502     -82.506 101.946  91.605  0.00  0.00      PROA N  
ATOM   4000  CA  PRO A 502     -81.929 103.277  91.389  0.00  0.00      PROA C  
ATOM   4001  C   PRO A 502     -82.279 104.319  92.442  0.00  0.00      PROA C  
ATOM   4002  O   PRO A 502     -81.423 105.102  92.851  0.00  0.00      PROA O  
ATOM   4003  CB  PRO A 502     -82.424 103.675  89.990  0.00  0.00      PROA C  
ATOM   4004  CG  PRO A 502     -82.583 102.340  89.260  0.00  0.00      PROA C  
ATOM   4005  CD  PRO A 502     -83.063 101.395  90.365  0.00  0.00      PROA C  
ATOM   4006  N   SER A 503     -83.555 104.340  92.874  0.00  0.00      PROA N  
ATOM   4007  CA  SER A 503     -84.102 105.231  93.882  0.00  0.00      PROA C  
ATOM   4008  C   SER A 503     -83.480 105.144  95.272  0.00  0.00      PROA C  
ATOM   4009  O   SER A 503     -83.372 106.155  95.967  0.00  0.00      PROA O  
ATOM   4010  CB  SER A 503     -85.647 105.084  94.011  0.00  0.00      PROA C  
ATOM   4011  OG  SER A 503     -86.055 103.733  94.273  0.00  0.00      PROA O  
ATOM   4012  N   ASP A 504     -83.085 103.940  95.741  0.00  0.00      PROA N  
ATOM   4013  CA  ASP A 504     -82.853 103.704  97.158  0.00  0.00      PROA C  
ATOM   4014  C   ASP A 504     -81.393 103.908  97.605  0.00  0.00      PROA C  
ATOM   4015  O   ASP A 504     -81.090 103.849  98.800  0.00  0.00      PROA O  
ATOM   4016  CB  ASP A 504     -83.481 102.326  97.553  0.00  0.00      PROA C  
ATOM   4017  CG  ASP A 504     -82.772 101.073  97.038  0.00  0.00      PROA C  
ATOM   4018  OD1 ASP A 504     -81.531 100.949  97.185  0.00  0.00      PROA O  
ATOM   4019  OD2 ASP A 504     -83.491 100.131  96.594  0.00  0.00      PROA O1-
ATOM   4020  N   PHE A 505     -80.472 104.252  96.684  0.00  0.00      PROA N  
ATOM   4021  CA  PHE A 505     -79.099 104.579  97.028  0.00  0.00      PROA C  
ATOM   4022  C   PHE A 505     -78.623 105.728  96.137  0.00  0.00      PROA C  
ATOM   4023  O   PHE A 505     -79.238 106.069  95.124  0.00  0.00      PROA O  
ATOM   4024  CB  PHE A 505     -78.147 103.337  96.972  0.00  0.00      PROA C  
ATOM   4025  CG  PHE A 505     -77.773 102.888  95.579  0.00  0.00      PROA C  
ATOM   4026  CD1 PHE A 505     -78.676 102.145  94.803  0.00  0.00      PROA C  
ATOM   4027  CD2 PHE A 505     -76.495 103.168  95.058  0.00  0.00      PROA C  
ATOM   4028  CE1 PHE A 505     -78.333 101.729  93.512  0.00  0.00      PROA C  
ATOM   4029  CE2 PHE A 505     -76.144 102.746  93.771  0.00  0.00      PROA C  
ATOM   4030  CZ  PHE A 505     -77.071 102.040  92.991  0.00  0.00      PROA C  
ATOM   4031  N   LYS A 506     -77.513 106.382  96.520  0.00  0.00      PROA N  
ATOM   4032  CA  LYS A 506     -76.894 107.408  95.707  0.00  0.00      PROA C  
ATOM   4033  C   LYS A 506     -75.388 107.266  95.817  0.00  0.00      PROA C  
ATOM   4034  O   LYS A 506     -74.854 106.541  96.660  0.00  0.00      PROA O  
ATOM   4035  CB  LYS A 506     -77.358 108.859  96.038  0.00  0.00      PROA C  
ATOM   4036  CG  LYS A 506     -76.790 109.559  97.293  0.00  0.00      PROA C  
ATOM   4037  CD  LYS A 506     -77.319 109.008  98.630  0.00  0.00      PROA C  
ATOM   4038  CE  LYS A 506     -76.875 109.802  99.876  0.00  0.00      PROA C  
ATOM   4039  NZ  LYS A 506     -77.539 111.131  99.955  0.00  0.00      PROA N1+
ATOM   4040  N   ILE A 507     -74.660 107.930  94.911  0.00  0.00      PROA N  
ATOM   4041  CA  ILE A 507     -73.224 107.809  94.777  0.00  0.00      PROA C  
ATOM   4042  C   ILE A 507     -72.584 109.153  95.062  0.00  0.00      PROA C  
ATOM   4043  O   ILE A 507     -73.024 110.197  94.581  0.00  0.00      PROA O  
ATOM   4044  CB  ILE A 507     -72.852 107.281  93.395  0.00  0.00      PROA C  
ATOM   4045  CG1 ILE A 507     -73.222 105.782  93.296  0.00  0.00      PROA C  
ATOM   4046  CG2 ILE A 507     -71.355 107.495  93.081  0.00  0.00      PROA C  
ATOM   4047  CD  ILE A 507     -73.415 105.306  91.857  0.00  0.00      PROA C  
ATOM   4048  N   ILE A 508     -71.525 109.168  95.893  0.00  0.00      PROA N  
ATOM   4049  CA  ILE A 508     -70.805 110.385  96.215  0.00  0.00      PROA C  
ATOM   4050  C   ILE A 508     -69.413 110.319  95.604  0.00  0.00      PROA C  
ATOM   4051  O   ILE A 508     -68.627 109.407  95.873  0.00  0.00      PROA O  
ATOM   4052  CB  ILE A 508     -70.746 110.687  97.713  0.00  0.00      PROA C  
ATOM   4053  CG1 ILE A 508     -72.169 110.619  98.333  0.00  0.00      PROA C  
ATOM   4054  CG2 ILE A 508     -70.093 112.077  97.893  0.00  0.00      PROA C  
ATOM   4055  CD  ILE A 508     -72.219 110.918  99.837  0.00  0.00      PROA C  
ATOM   4056  N   MET A 509     -69.094 111.301  94.741  0.00  0.00      PROA N  
ATOM   4057  CA  MET A 509     -67.824 111.418  94.053  0.00  0.00      PROA C  
ATOM   4058  C   MET A 509     -66.950 112.468  94.713  0.00  0.00      PROA C  
ATOM   4059  O   MET A 509     -67.435 113.506  95.159  0.00  0.00      PROA O  
ATOM   4060  CB  MET A 509     -68.005 111.821  92.564  0.00  0.00      PROA C  
ATOM   4061  CG  MET A 509     -68.875 110.849  91.741  0.00  0.00      PROA C  
ATOM   4062  SD  MET A 509     -68.373 109.102  91.786  0.00  0.00      PROA S  
ATOM   4063  CE  MET A 509     -66.595 109.287  91.483  0.00  0.00      PROA C  
ATOM   4064  N   GLY A 510     -65.625 112.224  94.804  0.00  0.00      PROA N  
ATOM   4065  CA  GLY A 510     -64.649 113.211  95.277  0.00  0.00      PROA C  
ATOM   4066  C   GLY A 510     -64.558 113.343  96.777  0.00  0.00      PROA C  
ATOM   4067  O   GLY A 510     -63.841 114.189  97.305  0.00  0.00      PROA O  
ATOM   4068  N   LYS A 511     -65.285 112.492  97.512  0.00  0.00      PROA N  
ATOM   4069  CA  LYS A 511     -65.240 112.419  98.956  0.00  0.00      PROA C  
ATOM   4070  C   LYS A 511     -63.912 111.969  99.575  0.00  0.00      PROA C  
ATOM   4071  O   LYS A 511     -63.265 111.025  99.113  0.00  0.00      PROA O  
ATOM   4072  CB  LYS A 511     -66.456 111.610  99.475  0.00  0.00      PROA C  
ATOM   4073  CG  LYS A 511     -66.322 111.045 100.893  0.00  0.00      PROA C  
ATOM   4074  CD  LYS A 511     -67.641 110.470 101.434  0.00  0.00      PROA C  
ATOM   4075  CE  LYS A 511     -68.743 111.490 101.750  0.00  0.00      PROA C  
ATOM   4076  NZ  LYS A 511     -68.222 112.535 102.639  0.00  0.00      PROA N1+
ATOM   4077  N   HIS A 512     -63.485 112.638 100.663  0.00  0.00      PROA N  
ATOM   4078  CA  HIS A 512     -62.370 112.240 101.501  0.00  0.00      PROA C  
ATOM   4079  C   HIS A 512     -62.867 111.644 102.812  0.00  0.00      PROA C  
ATOM   4080  O   HIS A 512     -62.722 110.446 103.055  0.00  0.00      PROA O  
ATOM   4081  CB  HIS A 512     -61.399 113.432 101.731  0.00  0.00      PROA C  
ATOM   4082  CG  HIS A 512     -60.352 113.249 102.800  0.00  0.00      PROA C  
ATOM   4083  CD2 HIS A 512     -59.107 112.699 102.728  0.00  0.00      PROA C  
ATOM   4084  ND1 HIS A 512     -60.417 113.860 104.035  0.00  0.00      PROA N  
ATOM   4085  CE1 HIS A 512     -59.237 113.639 104.658  0.00  0.00      PROA C  
ATOM   4086  NE2 HIS A 512     -58.410 112.936 103.904  0.00  0.00      PROA N  
ATOM   4087  N   TRP A 513     -63.458 112.463 103.707  0.00  0.00      PROA N  
ATOM   4088  CA  TRP A 513     -64.007 112.021 104.983  0.00  0.00      PROA C  
ATOM   4089  C   TRP A 513     -65.202 111.065 104.852  0.00  0.00      PROA C  
ATOM   4090  O   TRP A 513     -66.112 111.293 104.055  0.00  0.00      PROA O  
ATOM   4091  CB  TRP A 513     -64.387 113.221 105.891  0.00  0.00      PROA C  
ATOM   4092  CG  TRP A 513     -63.292 114.218 106.120  0.00  0.00      PROA C  
ATOM   4093  CD1 TRP A 513     -63.144 115.400 105.443  0.00  0.00      PROA C  
ATOM   4094  CD2 TRP A 513     -62.193 114.145 107.049  0.00  0.00      PROA C  
ATOM   4095  CE2 TRP A 513     -61.410 115.308 106.853  0.00  0.00      PROA C  
ATOM   4096  CE3 TRP A 513     -61.808 113.221 108.022  0.00  0.00      PROA C  
ATOM   4097  NE1 TRP A 513     -62.008 116.045 105.878  0.00  0.00      PROA N  
ATOM   4098  CZ2 TRP A 513     -60.245 115.539 107.569  0.00  0.00      PROA C  
ATOM   4099  CZ3 TRP A 513     -60.632 113.452 108.742  0.00  0.00      PROA C  
ATOM   4100  CH2 TRP A 513     -59.860 114.588 108.516  0.00  0.00      PROA C  
ATOM   4101  N   ARG A 514     -65.236 109.967 105.642  0.00  0.00      PROA N  
ATOM   4102  CA  ARG A 514     -66.291 108.961 105.587  0.00  0.00      PROA C  
ATOM   4103  C   ARG A 514     -67.690 109.474 105.930  0.00  0.00      PROA C  
ATOM   4104  O   ARG A 514     -68.661 109.217 105.217  0.00  0.00      PROA O  
ATOM   4105  CB  ARG A 514     -65.923 107.730 106.471  0.00  0.00      PROA C  
ATOM   4106  CG  ARG A 514     -67.051 106.683 106.649  0.00  0.00      PROA C  
ATOM   4107  CD  ARG A 514     -66.621 105.388 107.363  0.00  0.00      PROA C  
ATOM   4108  NE  ARG A 514     -67.882 104.614 107.613  0.00  0.00      PROA N  
ATOM   4109  CZ  ARG A 514     -67.990 103.295 107.706  0.00  0.00      PROA C  
ATOM   4110  NH1 ARG A 514     -67.011 102.459 107.463  0.00  0.00      PROA N1+
ATOM   4111  NH2 ARG A 514     -69.154 102.780 108.054  0.00  0.00      PROA N  
ATOM   4112  N   ARG A 515     -67.810 110.261 107.024  0.00  0.00      PROA N  
ATOM   4113  CA  ARG A 515     -69.087 110.801 107.468  0.00  0.00      PROA C  
ATOM   4114  C   ARG A 515     -69.200 112.293 107.169  0.00  0.00      PROA C  
ATOM   4115  O   ARG A 515     -70.190 112.756 106.601  0.00  0.00      PROA O  
ATOM   4116  CB  ARG A 515     -69.318 110.578 108.990  0.00  0.00      PROA C  
ATOM   4117  CG  ARG A 515     -69.344 109.093 109.441  0.00  0.00      PROA C  
ATOM   4118  CD  ARG A 515     -68.014 108.511 109.951  0.00  0.00      PROA C  
ATOM   4119  NE  ARG A 515     -67.642 109.301 111.169  0.00  0.00      PROA N  
ATOM   4120  CZ  ARG A 515     -66.445 109.298 111.728  0.00  0.00      PROA C  
ATOM   4121  NH1 ARG A 515     -65.496 108.447 111.438  0.00  0.00      PROA N1+
ATOM   4122  NH2 ARG A 515     -66.128 110.206 112.622  0.00  0.00      PROA N  
ATOM   4123  N   ARG A 516     -68.167 113.085 107.538  0.00  0.00      PROA N  
ATOM   4124  CA  ARG A 516     -68.068 114.515 107.271  0.00  0.00      PROA C  
ATOM   4125  C   ARG A 516     -68.058 114.863 105.782  0.00  0.00      PROA C  
ATOM   4126  O   ARG A 516     -67.654 114.060 104.943  0.00  0.00      PROA O  
ATOM   4127  CB  ARG A 516     -66.837 115.145 107.979  0.00  0.00      PROA C  
ATOM   4128  CG  ARG A 516     -66.844 115.035 109.523  0.00  0.00      PROA C  
ATOM   4129  CD  ARG A 516     -67.925 115.854 110.251  0.00  0.00      PROA C  
ATOM   4130  NE  ARG A 516     -67.662 117.312 110.004  0.00  0.00      PROA N  
ATOM   4131  CZ  ARG A 516     -66.766 118.047 110.653  0.00  0.00      PROA C  
ATOM   4132  NH1 ARG A 516     -66.012 117.573 111.620  0.00  0.00      PROA N1+
ATOM   4133  NH2 ARG A 516     -66.619 119.315 110.325  0.00  0.00      PROA N  
ATOM   4134  N   SER A 517     -68.534 116.066 105.401  0.00  0.00      PROA N  
ATOM   4135  CA  SER A 517     -68.619 116.466 103.997  0.00  0.00      PROA C  
ATOM   4136  C   SER A 517     -67.593 117.501 103.590  0.00  0.00      PROA C  
ATOM   4137  O   SER A 517     -67.346 118.497 104.274  0.00  0.00      PROA O  
ATOM   4138  CB  SER A 517     -70.022 116.955 103.546  0.00  0.00      PROA C  
ATOM   4139  OG  SER A 517     -70.908 115.849 103.359  0.00  0.00      PROA O  
ATOM   4140  N   ASP A 518     -66.972 117.264 102.428  0.00  0.00      PROA N  
ATOM   4141  CA  ASP A 518     -66.062 118.161 101.753  0.00  0.00      PROA C  
ATOM   4142  C   ASP A 518     -66.794 119.243 100.951  0.00  0.00      PROA C  
ATOM   4143  O   ASP A 518     -67.978 119.135 100.625  0.00  0.00      PROA O  
ATOM   4144  CB  ASP A 518     -65.164 117.324 100.809  0.00  0.00      PROA C  
ATOM   4145  CG  ASP A 518     -64.280 116.408 101.638  0.00  0.00      PROA C  
ATOM   4146  OD1 ASP A 518     -63.496 116.938 102.474  0.00  0.00      PROA O  
ATOM   4147  OD2 ASP A 518     -64.322 115.164 101.443  0.00  0.00      PROA O1-
ATOM   4148  N   GLU A 519     -66.098 120.339 100.603  0.00  0.00      PROA N  
ATOM   4149  CA  GLU A 519     -66.531 121.308  99.616  0.00  0.00      PROA C  
ATOM   4150  C   GLU A 519     -66.695 120.709  98.215  0.00  0.00      PROA C  
ATOM   4151  O   GLU A 519     -67.651 120.992  97.490  0.00  0.00      PROA O  
ATOM   4152  CB  GLU A 519     -65.516 122.485  99.554  0.00  0.00      PROA C  
ATOM   4153  CG  GLU A 519     -65.421 123.323 100.861  0.00  0.00      PROA C  
ATOM   4154  CD  GLU A 519     -64.538 122.744 101.971  0.00  0.00      PROA C  
ATOM   4155  OE1 GLU A 519     -63.929 121.654 101.808  0.00  0.00      PROA O  
ATOM   4156  OE2 GLU A 519     -64.448 123.403 103.043  0.00  0.00      PROA O1-
ATOM   4157  N   ASP A 520     -65.746 119.846  97.813  0.00  0.00      PROA N  
ATOM   4158  CA  ASP A 520     -65.610 119.334  96.471  0.00  0.00      PROA C  
ATOM   4159  C   ASP A 520     -66.314 117.991  96.219  0.00  0.00      PROA C  
ATOM   4160  O   ASP A 520     -66.370 117.529  95.077  0.00  0.00      PROA O  
ATOM   4161  CB  ASP A 520     -64.090 119.241  96.140  0.00  0.00      PROA C  
ATOM   4162  CG  ASP A 520     -63.285 118.572  97.245  0.00  0.00      PROA C  
ATOM   4163  OD1 ASP A 520     -63.062 119.206  98.316  0.00  0.00      PROA O  
ATOM   4164  OD2 ASP A 520     -62.860 117.403  97.081  0.00  0.00      PROA O1-
ATOM   4165  N   GLU A 521     -66.919 117.342  97.241  0.00  0.00      PROA N  
ATOM   4166  CA  GLU A 521     -67.729 116.153  97.010  0.00  0.00      PROA C  
ATOM   4167  C   GLU A 521     -69.030 116.429  96.240  0.00  0.00      PROA C  
ATOM   4168  O   GLU A 521     -69.705 117.445  96.432  0.00  0.00      PROA O  
ATOM   4169  CB  GLU A 521     -67.964 115.286  98.279  0.00  0.00      PROA C  
ATOM   4170  CG  GLU A 521     -68.851 115.909  99.384  0.00  0.00      PROA C  
ATOM   4171  CD  GLU A 521     -68.875 115.068 100.658  0.00  0.00      PROA C  
ATOM   4172  OE1 GLU A 521     -69.979 114.710 101.151  0.00  0.00      PROA O  
ATOM   4173  OE2 GLU A 521     -67.787 114.769 101.219  0.00  0.00      PROA O1-
ATOM   4174  N   GLN A 522     -69.393 115.519  95.315  0.00  0.00      PROA N  
ATOM   4175  CA  GLN A 522     -70.546 115.645  94.440  0.00  0.00      PROA C  
ATOM   4176  C   GLN A 522     -71.503 114.484  94.667  0.00  0.00      PROA C  
ATOM   4177  O   GLN A 522     -71.135 113.318  94.520  0.00  0.00      PROA O  
ATOM   4178  CB  GLN A 522     -70.131 115.698  92.941  0.00  0.00      PROA C  
ATOM   4179  CG  GLN A 522     -69.298 116.952  92.579  0.00  0.00      PROA C  
ATOM   4180  CD  GLN A 522     -68.869 116.963  91.106  0.00  0.00      PROA C  
ATOM   4181  NE2 GLN A 522     -67.554 116.770  90.855  0.00  0.00      PROA N  
ATOM   4182  OE1 GLN A 522     -69.671 117.155  90.187  0.00  0.00      PROA O  
ATOM   4183  N   HIS A 523     -72.765 114.779  95.045  0.00  0.00      PROA N  
ATOM   4184  CA  HIS A 523     -73.766 113.767  95.351  0.00  0.00      PROA C  
ATOM   4185  C   HIS A 523     -74.624 113.512  94.119  0.00  0.00      PROA C  
ATOM   4186  O   HIS A 523     -75.362 114.388  93.660  0.00  0.00      PROA O  
ATOM   4187  CB  HIS A 523     -74.693 114.207  96.517  0.00  0.00      PROA C  
ATOM   4188  CG  HIS A 523     -73.962 114.818  97.685  0.00  0.00      PROA C  
ATOM   4189  CD2 HIS A 523     -74.110 116.056  98.237  0.00  0.00      PROA C  
ATOM   4190  ND1 HIS A 523     -73.023 114.173  98.461  0.00  0.00      PROA N  
ATOM   4191  CE1 HIS A 523     -72.638 115.041  99.430  0.00  0.00      PROA C  
ATOM   4192  NE2 HIS A 523     -73.274 116.199  99.336  0.00  0.00      PROA N  
ATOM   4193  N   LEU A 524     -74.530 112.305  93.540  0.00  0.00      PROA N  
ATOM   4194  CA  LEU A 524     -75.093 111.988  92.244  0.00  0.00      PROA C  
ATOM   4195  C   LEU A 524     -76.031 110.793  92.343  0.00  0.00      PROA C  
ATOM   4196  O   LEU A 524     -75.730 109.766  92.953  0.00  0.00      PROA O  
ATOM   4197  CB  LEU A 524     -73.973 111.708  91.212  0.00  0.00      PROA C  
ATOM   4198  CG  LEU A 524     -72.934 112.846  91.080  0.00  0.00      PROA C  
ATOM   4199  CD1 LEU A 524     -71.795 112.426  90.152  0.00  0.00      PROA C  
ATOM   4200  CD2 LEU A 524     -73.543 114.158  90.566  0.00  0.00      PROA C  
ATOM   4201  N   HIS A 525     -77.236 110.917  91.755  0.00  0.00      PROA N  
ATOM   4202  CA  HIS A 525     -78.233 109.863  91.774  0.00  0.00      PROA C  
ATOM   4203  C   HIS A 525     -78.036 108.883  90.613  0.00  0.00      PROA C  
ATOM   4204  O   HIS A 525     -77.176 109.059  89.748  0.00  0.00      PROA O  
ATOM   4205  CB  HIS A 525     -79.657 110.468  91.836  0.00  0.00      PROA C  
ATOM   4206  CG  HIS A 525     -80.770 109.494  92.109  0.00  0.00      PROA C  
ATOM   4207  CD2 HIS A 525     -81.955 109.314  91.461  0.00  0.00      PROA C  
ATOM   4208  ND1 HIS A 525     -80.793 108.633  93.187  0.00  0.00      PROA N  
ATOM   4209  CE1 HIS A 525     -81.976 107.975  93.145  0.00  0.00      PROA C  
ATOM   4210  NE2 HIS A 525     -82.720 108.359  92.118  0.00  0.00      PROA N  
ATOM   4211  N   VAL A 526     -78.803 107.780  90.597  0.00  0.00      PROA N  
ATOM   4212  CA  VAL A 526     -78.568 106.635  89.730  0.00  0.00      PROA C  
ATOM   4213  C   VAL A 526     -79.677 106.502  88.703  0.00  0.00      PROA C  
ATOM   4214  O   VAL A 526     -80.857 106.697  89.002  0.00  0.00      PROA O  
ATOM   4215  CB  VAL A 526     -78.431 105.357  90.552  0.00  0.00      PROA C  
ATOM   4216  CG1 VAL A 526     -78.413 104.088  89.674  0.00  0.00      PROA C  
ATOM   4217  CG2 VAL A 526     -77.125 105.466  91.355  0.00  0.00      PROA C  
ATOM   4218  N   LYS A 527     -79.324 106.186  87.437  0.00  0.00      PROA N  
ATOM   4219  CA  LYS A 527     -80.302 105.963  86.389  0.00  0.00      PROA C  
ATOM   4220  C   LYS A 527     -80.563 104.463  86.224  0.00  0.00      PROA C  
ATOM   4221  O   LYS A 527     -81.712 104.021  86.267  0.00  0.00      PROA O  
ATOM   4222  CB  LYS A 527     -79.837 106.594  85.049  0.00  0.00      PROA C  
ATOM   4223  CG  LYS A 527     -80.942 107.390  84.330  0.00  0.00      PROA C  
ATOM   4224  CD  LYS A 527     -82.174 106.521  84.010  0.00  0.00      PROA C  
ATOM   4225  CE  LYS A 527     -83.158 107.153  83.014  0.00  0.00      PROA C  
ATOM   4226  NZ  LYS A 527     -84.301 106.238  82.767  0.00  0.00      PROA N1+
ATOM   4227  N   HIS A 528     -79.508 103.633  86.060  0.00  0.00      PROA N  
ATOM   4228  CA  HIS A 528     -79.667 102.196  85.876  0.00  0.00      PROA C  
ATOM   4229  C   HIS A 528     -78.463 101.440  86.426  0.00  0.00      PROA C  
ATOM   4230  O   HIS A 528     -77.357 101.973  86.534  0.00  0.00      PROA O  
ATOM   4231  CB  HIS A 528     -79.828 101.754  84.388  0.00  0.00      PROA C  
ATOM   4232  CG  HIS A 528     -80.856 102.507  83.577  0.00  0.00      PROA C  
ATOM   4233  CD2 HIS A 528     -82.218 102.503  83.623  0.00  0.00      PROA C  
ATOM   4234  ND1 HIS A 528     -80.528 103.196  82.429  0.00  0.00      PROA N  
ATOM   4235  CE1 HIS A 528     -81.681 103.586  81.841  0.00  0.00      PROA C  
ATOM   4236  NE2 HIS A 528     -82.742 103.194  82.531  0.00  0.00      PROA N  
ATOM   4237  N   ILE A 529     -78.668 100.154  86.774  0.00  0.00      PROA N  
ATOM   4238  CA  ILE A 529     -77.635  99.253  87.262  0.00  0.00      PROA C  
ATOM   4239  C   ILE A 529     -77.577  98.034  86.355  0.00  0.00      PROA C  
ATOM   4240  O   ILE A 529     -78.598  97.407  86.062  0.00  0.00      PROA O  
ATOM   4241  CB  ILE A 529     -77.892  98.797  88.700  0.00  0.00      PROA C  
ATOM   4242  CG1 ILE A 529     -77.956 100.012  89.656  0.00  0.00      PROA C  
ATOM   4243  CG2 ILE A 529     -76.814  97.787  89.156  0.00  0.00      PROA C  
ATOM   4244  CD  ILE A 529     -79.387 100.370  90.070  0.00  0.00      PROA C  
ATOM   4245  N   MET A 530     -76.375  97.668  85.874  0.00  0.00      PROA N  
ATOM   4246  CA  MET A 530     -76.161  96.475  85.083  0.00  0.00      PROA C  
ATOM   4247  C   MET A 530     -75.101  95.604  85.742  0.00  0.00      PROA C  
ATOM   4248  O   MET A 530     -73.938  95.984  85.864  0.00  0.00      PROA O  
ATOM   4249  CB  MET A 530     -75.737  96.822  83.631  0.00  0.00      PROA C  
ATOM   4250  CG  MET A 530     -76.777  97.693  82.898  0.00  0.00      PROA C  
ATOM   4251  SD  MET A 530     -76.413  97.954  81.138  0.00  0.00      PROA S  
ATOM   4252  CE  MET A 530     -77.781  99.119  80.878  0.00  0.00      PROA C  
ATOM   4253  N   LEU A 531     -75.481  94.397  86.201  0.00  0.00      PROA N  
ATOM   4254  CA  LEU A 531     -74.543  93.435  86.753  0.00  0.00      PROA C  
ATOM   4255  C   LEU A 531     -74.085  92.494  85.650  0.00  0.00      PROA C  
ATOM   4256  O   LEU A 531     -74.818  92.244  84.689  0.00  0.00      PROA O  
ATOM   4257  CB  LEU A 531     -75.146  92.638  87.938  0.00  0.00      PROA C  
ATOM   4258  CG  LEU A 531     -75.780  93.522  89.037  0.00  0.00      PROA C  
ATOM   4259  CD1 LEU A 531     -76.203  92.676  90.248  0.00  0.00      PROA C  
ATOM   4260  CD2 LEU A 531     -74.846  94.657  89.484  0.00  0.00      PROA C  
ATOM   4261  N   HIS A 532     -72.846  91.962  85.732  0.00  0.00      PROA N  
ATOM   4262  CA  HIS A 532     -72.311  91.082  84.701  0.00  0.00      PROA C  
ATOM   4263  C   HIS A 532     -73.164  89.812  84.476  0.00  0.00      PROA C  
ATOM   4264  O   HIS A 532     -73.610  89.231  85.469  0.00  0.00      PROA O  
ATOM   4265  CB  HIS A 532     -70.836  90.710  84.997  0.00  0.00      PROA C  
ATOM   4266  CG  HIS A 532     -70.143  89.950  83.893  0.00  0.00      PROA C  
ATOM   4267  CD2 HIS A 532     -69.313  90.405  82.914  0.00  0.00      PROA C  
ATOM   4268  ND1 HIS A 532     -70.081  88.574  83.823  0.00  0.00      PROA N  
ATOM   4269  CE1 HIS A 532     -69.247  88.262  82.798  0.00  0.00      PROA C  
ATOM   4270  NE2 HIS A 532     -68.757  89.342  82.216  0.00  0.00      PROA N  
ATOM   4271  N   PRO A 533     -73.441  89.304  83.262  0.00  0.00      PROA N  
ATOM   4272  CA  PRO A 533     -74.488  88.294  83.069  0.00  0.00      PROA C  
ATOM   4273  C   PRO A 533     -74.136  86.948  83.668  0.00  0.00      PROA C  
ATOM   4274  O   PRO A 533     -75.029  86.198  84.067  0.00  0.00      PROA O  
ATOM   4275  CB  PRO A 533     -74.631  88.185  81.541  0.00  0.00      PROA C  
ATOM   4276  CG  PRO A 533     -74.282  89.587  81.049  0.00  0.00      PROA C  
ATOM   4277  CD  PRO A 533     -73.169  90.016  82.008  0.00  0.00      PROA C  
ATOM   4278  N   LEU A 534     -72.832  86.622  83.711  0.00  0.00      PROA N  
ATOM   4279  CA  LEU A 534     -72.320  85.366  84.227  0.00  0.00      PROA C  
ATOM   4280  C   LEU A 534     -71.954  85.481  85.714  0.00  0.00      PROA C  
ATOM   4281  O   LEU A 534     -71.322  84.603  86.301  0.00  0.00      PROA O  
ATOM   4282  CB  LEU A 534     -71.105  84.947  83.351  0.00  0.00      PROA C  
ATOM   4283  CG  LEU A 534     -70.619  83.483  83.468  0.00  0.00      PROA C  
ATOM   4284  CD1 LEU A 534     -71.730  82.468  83.155  0.00  0.00      PROA C  
ATOM   4285  CD2 LEU A 534     -69.421  83.250  82.532  0.00  0.00      PROA C  
ATOM   4286  N   TYR A 535     -72.369  86.574  86.398  0.00  0.00      PROA N  
ATOM   4287  CA  TYR A 535     -72.266  86.696  87.847  0.00  0.00      PROA C  
ATOM   4288  C   TYR A 535     -73.030  85.599  88.609  0.00  0.00      PROA C  
ATOM   4289  O   TYR A 535     -74.178  85.274  88.293  0.00  0.00      PROA O  
ATOM   4290  CB  TYR A 535     -72.658  88.134  88.320  0.00  0.00      PROA C  
ATOM   4291  CG  TYR A 535     -72.775  88.301  89.819  0.00  0.00      PROA C  
ATOM   4292  CD1 TYR A 535     -71.667  88.078  90.655  0.00  0.00      PROA C  
ATOM   4293  CD2 TYR A 535     -73.998  88.677  90.402  0.00  0.00      PROA C  
ATOM   4294  CE1 TYR A 535     -71.787  88.189  92.047  0.00  0.00      PROA C  
ATOM   4295  CE2 TYR A 535     -74.118  88.797  91.793  0.00  0.00      PROA C  
ATOM   4296  CZ  TYR A 535     -73.017  88.545  92.615  0.00  0.00      PROA C  
ATOM   4297  OH  TYR A 535     -73.157  88.640  94.010  0.00  0.00      PROA O  
ATOM   4298  N   ASN A 536     -72.396  85.005  89.637  0.00  0.00      PROA N  
ATOM   4299  CA  ASN A 536     -73.014  84.016  90.497  0.00  0.00      PROA C  
ATOM   4300  C   ASN A 536     -72.822  84.457  91.954  0.00  0.00      PROA C  
ATOM   4301  O   ASN A 536     -71.671  84.582  92.385  0.00  0.00      PROA O  
ATOM   4302  CB  ASN A 536     -72.393  82.613  90.222  0.00  0.00      PROA C  
ATOM   4303  CG  ASN A 536     -72.987  81.472  91.047  0.00  0.00      PROA C  
ATOM   4304  ND2 ASN A 536     -72.425  80.256  90.859  0.00  0.00      PROA N  
ATOM   4305  OD1 ASN A 536     -73.917  81.626  91.842  0.00  0.00      PROA O  
ATOM   4306  N   PRO A 537     -73.855  84.696  92.769  0.00  0.00      PROA N  
ATOM   4307  CA  PRO A 537     -73.680  85.194  94.128  0.00  0.00      PROA C  
ATOM   4308  C   PRO A 537     -73.112  84.136  95.055  0.00  0.00      PROA C  
ATOM   4309  O   PRO A 537     -72.509  84.488  96.069  0.00  0.00      PROA O  
ATOM   4310  CB  PRO A 537     -75.093  85.635  94.551  0.00  0.00      PROA C  
ATOM   4311  CG  PRO A 537     -76.029  84.774  93.700  0.00  0.00      PROA C  
ATOM   4312  CD  PRO A 537     -75.270  84.679  92.377  0.00  0.00      PROA C  
ATOM   4313  N   SER A 538     -73.332  82.834  94.775  0.00  0.00      PROA N  
ATOM   4314  CA  SER A 538     -72.780  81.739  95.568  0.00  0.00      PROA C  
ATOM   4315  C   SER A 538     -71.252  81.680  95.563  0.00  0.00      PROA C  
ATOM   4316  O   SER A 538     -70.613  81.506  96.603  0.00  0.00      PROA O  
ATOM   4317  CB  SER A 538     -73.352  80.363  95.104  0.00  0.00      PROA C  
ATOM   4318  OG  SER A 538     -72.969  79.272  95.954  0.00  0.00      PROA O  
ATOM   4319  N   THR A 539     -70.620  81.837  94.382  0.00  0.00      PROA N  
ATOM   4320  CA  THR A 539     -69.173  81.674  94.224  0.00  0.00      PROA C  
ATOM   4321  C   THR A 539     -68.432  82.997  94.187  0.00  0.00      PROA C  
ATOM   4322  O   THR A 539     -67.226  83.043  94.442  0.00  0.00      PROA O  
ATOM   4323  CB  THR A 539     -68.812  80.957  92.917  0.00  0.00      PROA C  
ATOM   4324  CG2 THR A 539     -69.327  79.512  92.974  0.00  0.00      PROA C  
ATOM   4325  OG1 THR A 539     -69.431  81.581  91.798  0.00  0.00      PROA O  
ATOM   4326  N   PHE A 540     -69.138  84.094  93.845  0.00  0.00      PROA N  
ATOM   4327  CA  PHE A 540     -68.583  85.416  93.607  0.00  0.00      PROA C  
ATOM   4328  C   PHE A 540     -67.753  85.494  92.322  0.00  0.00      PROA C  
ATOM   4329  O   PHE A 540     -66.989  86.436  92.102  0.00  0.00      PROA O  
ATOM   4330  CB  PHE A 540     -67.832  86.054  94.810  0.00  0.00      PROA C  
ATOM   4331  CG  PHE A 540     -68.720  86.167  96.018  0.00  0.00      PROA C  
ATOM   4332  CD1 PHE A 540     -69.792  87.078  96.029  0.00  0.00      PROA C  
ATOM   4333  CD2 PHE A 540     -68.458  85.412  97.175  0.00  0.00      PROA C  
ATOM   4334  CE1 PHE A 540     -70.598  87.215  97.165  0.00  0.00      PROA C  
ATOM   4335  CE2 PHE A 540     -69.261  85.547  98.315  0.00  0.00      PROA C  
ATOM   4336  CZ  PHE A 540     -70.334  86.450  98.308  0.00  0.00      PROA C  
ATOM   4337  N   GLU A 541     -67.895  84.509  91.407  0.00  0.00      PROA N  
ATOM   4338  CA  GLU A 541     -67.335  84.602  90.071  0.00  0.00      PROA C  
ATOM   4339  C   GLU A 541     -68.036  85.703  89.273  0.00  0.00      PROA C  
ATOM   4340  O   GLU A 541     -69.254  85.896  89.353  0.00  0.00      PROA O  
ATOM   4341  CB  GLU A 541     -67.338  83.241  89.324  0.00  0.00      PROA C  
ATOM   4342  CG  GLU A 541     -68.709  82.782  88.777  0.00  0.00      PROA C  
ATOM   4343  CD  GLU A 541     -68.766  81.279  88.516  0.00  0.00      PROA C  
ATOM   4344  OE1 GLU A 541     -68.891  80.868  87.330  0.00  0.00      PROA O  
ATOM   4345  OE2 GLU A 541     -68.712  80.486  89.495  0.00  0.00      PROA O1-
ATOM   4346  N   ASN A 542     -67.249  86.486  88.517  0.00  0.00      PROA N  
ATOM   4347  CA  ASN A 542     -67.637  87.698  87.821  0.00  0.00      PROA C  
ATOM   4348  C   ASN A 542     -68.357  88.740  88.690  0.00  0.00      PROA C  
ATOM   4349  O   ASN A 542     -69.360  89.333  88.287  0.00  0.00      PROA O  
ATOM   4350  CB  ASN A 542     -68.439  87.421  86.524  0.00  0.00      PROA C  
ATOM   4351  CG  ASN A 542     -67.716  86.399  85.652  0.00  0.00      PROA C  
ATOM   4352  ND2 ASN A 542     -68.197  85.134  85.662  0.00  0.00      PROA N  
ATOM   4353  OD1 ASN A 542     -66.777  86.725  84.919  0.00  0.00      PROA O  
ATOM   4354  N   ASP A 543     -67.841  89.000  89.910  0.00  0.00      PROA N  
ATOM   4355  CA  ASP A 543     -68.400  89.954  90.849  0.00  0.00      PROA C  
ATOM   4356  C   ASP A 543     -68.083  91.409  90.464  0.00  0.00      PROA C  
ATOM   4357  O   ASP A 543     -67.283  92.112  91.088  0.00  0.00      PROA O  
ATOM   4358  CB  ASP A 543     -67.949  89.578  92.288  0.00  0.00      PROA C  
ATOM   4359  CG  ASP A 543     -68.484  90.490  93.383  0.00  0.00      PROA C  
ATOM   4360  OD1 ASP A 543     -69.563  91.112  93.203  0.00  0.00      PROA O  
ATOM   4361  OD2 ASP A 543     -67.874  90.502  94.484  0.00  0.00      PROA O1-
ATOM   4362  N   LEU A 544     -68.718  91.900  89.392  0.00  0.00      PROA N  
ATOM   4363  CA  LEU A 544     -68.615  93.280  88.992  0.00  0.00      PROA C  
ATOM   4364  C   LEU A 544     -69.908  93.734  88.347  0.00  0.00      PROA C  
ATOM   4365  O   LEU A 544     -70.627  92.988  87.674  0.00  0.00      PROA O  
ATOM   4366  CB  LEU A 544     -67.346  93.645  88.160  0.00  0.00      PROA C  
ATOM   4367  CG  LEU A 544     -67.191  93.151  86.696  0.00  0.00      PROA C  
ATOM   4368  CD1 LEU A 544     -67.474  91.655  86.493  0.00  0.00      PROA C  
ATOM   4369  CD2 LEU A 544     -67.966  94.006  85.678  0.00  0.00      PROA C  
ATOM   4370  N   GLY A 545     -70.257  95.000  88.615  0.00  0.00      PROA N  
ATOM   4371  CA  GLY A 545     -71.418  95.670  88.078  0.00  0.00      PROA C  
ATOM   4372  C   GLY A 545     -71.055  97.060  87.648  0.00  0.00      PROA C  
ATOM   4373  O   GLY A 545     -70.041  97.630  88.054  0.00  0.00      PROA O  
ATOM   4374  N   LEU A 546     -71.912  97.638  86.805  0.00  0.00      PROA N  
ATOM   4375  CA  LEU A 546     -71.762  98.959  86.259  0.00  0.00      PROA C  
ATOM   4376  C   LEU A 546     -73.016  99.754  86.561  0.00  0.00      PROA C  
ATOM   4377  O   LEU A 546     -74.137  99.357  86.231  0.00  0.00      PROA O  
ATOM   4378  CB  LEU A 546     -71.522  98.902  84.733  0.00  0.00      PROA C  
ATOM   4379  CG  LEU A 546     -70.186  98.251  84.330  0.00  0.00      PROA C  
ATOM   4380  CD1 LEU A 546     -70.177  97.941  82.832  0.00  0.00      PROA C  
ATOM   4381  CD2 LEU A 546     -68.987  99.138  84.692  0.00  0.00      PROA C  
ATOM   4382  N   VAL A 547     -72.853 100.906  87.223  0.00  0.00      PROA N  
ATOM   4383  CA  VAL A 547     -73.951 101.763  87.613  0.00  0.00      PROA C  
ATOM   4384  C   VAL A 547     -73.827 103.060  86.833  0.00  0.00      PROA C  
ATOM   4385  O   VAL A 547     -72.821 103.770  86.932  0.00  0.00      PROA O  
ATOM   4386  CB  VAL A 547     -73.961 102.044  89.114  0.00  0.00      PROA C  
ATOM   4387  CG1 VAL A 547     -75.100 103.013  89.467  0.00  0.00      PROA C  
ATOM   4388  CG2 VAL A 547     -74.133 100.723  89.891  0.00  0.00      PROA C  
ATOM   4389  N   GLU A 548     -74.842 103.403  86.010  0.00  0.00      PROA N  
ATOM   4390  CA  GLU A 548     -74.850 104.666  85.296  0.00  0.00      PROA C  
ATOM   4391  C   GLU A 548     -75.548 105.730  86.123  0.00  0.00      PROA C  
ATOM   4392  O   GLU A 548     -76.656 105.567  86.646  0.00  0.00      PROA O  
ATOM   4393  CB  GLU A 548     -75.423 104.626  83.852  0.00  0.00      PROA C  
ATOM   4394  CG  GLU A 548     -76.922 104.288  83.701  0.00  0.00      PROA C  
ATOM   4395  CD  GLU A 548     -77.412 104.470  82.264  0.00  0.00      PROA C  
ATOM   4396  OE1 GLU A 548     -77.363 105.618  81.741  0.00  0.00      PROA O  
ATOM   4397  OE2 GLU A 548     -77.889 103.480  81.646  0.00  0.00      PROA O1-
ATOM   4398  N   LEU A 549     -74.860 106.863  86.296  0.00  0.00      PROA N  
ATOM   4399  CA  LEU A 549     -75.348 108.023  86.999  0.00  0.00      PROA C  
ATOM   4400  C   LEU A 549     -76.474 108.729  86.239  0.00  0.00      PROA C  
ATOM   4401  O   LEU A 549     -76.519 108.744  85.006  0.00  0.00      PROA O  
ATOM   4402  CB  LEU A 549     -74.173 108.981  87.312  0.00  0.00      PROA C  
ATOM   4403  CG  LEU A 549     -73.036 108.329  88.135  0.00  0.00      PROA C  
ATOM   4404  CD1 LEU A 549     -71.775 109.201  88.128  0.00  0.00      PROA C  
ATOM   4405  CD2 LEU A 549     -73.478 108.047  89.578  0.00  0.00      PROA C  
ATOM   4406  N   SER A 550     -77.443 109.335  86.955  0.00  0.00      PROA N  
ATOM   4407  CA  SER A 550     -78.528 110.079  86.319  0.00  0.00      PROA C  
ATOM   4408  C   SER A 550     -78.070 111.432  85.792  0.00  0.00      PROA C  
ATOM   4409  O   SER A 550     -78.641 111.974  84.844  0.00  0.00      PROA O  
ATOM   4410  CB  SER A 550     -79.759 110.288  87.252  0.00  0.00      PROA C  
ATOM   4411  OG  SER A 550     -79.454 111.061  88.417  0.00  0.00      PROA O  
ATOM   4412  N   GLU A 551     -76.994 111.989  86.376  0.00  0.00      PROA N  
ATOM   4413  CA  GLU A 551     -76.352 113.193  85.896  0.00  0.00      PROA C  
ATOM   4414  C   GLU A 551     -74.852 113.071  86.138  0.00  0.00      PROA C  
ATOM   4415  O   GLU A 551     -74.393 112.550  87.157  0.00  0.00      PROA O  
ATOM   4416  CB  GLU A 551     -76.938 114.482  86.540  0.00  0.00      PROA C  
ATOM   4417  CG  GLU A 551     -76.686 114.647  88.060  0.00  0.00      PROA C  
ATOM   4418  CD  GLU A 551     -77.443 115.838  88.641  0.00  0.00      PROA C  
ATOM   4419  OE1 GLU A 551     -77.141 117.001  88.260  0.00  0.00      PROA O  
ATOM   4420  OE2 GLU A 551     -78.347 115.630  89.495  0.00  0.00      PROA O1-
ATOM   4421  N   SER A 552     -74.045 113.498  85.145  0.00  0.00      PROA N  
ATOM   4422  CA  SER A 552     -72.592 113.380  85.173  0.00  0.00      PROA C  
ATOM   4423  C   SER A 552     -71.896 114.219  86.249  0.00  0.00      PROA C  
ATOM   4424  O   SER A 552     -72.333 115.349  86.501  0.00  0.00      PROA O  
ATOM   4425  CB  SER A 552     -71.934 113.689  83.794  0.00  0.00      PROA C  
ATOM   4426  OG  SER A 552     -72.330 114.964  83.272  0.00  0.00      PROA O  
ATOM   4427  N   PRO A 553     -70.820 113.765  86.903  0.00  0.00      PROA N  
ATOM   4428  CA  PRO A 553     -69.911 114.647  87.634  0.00  0.00      PROA C  
ATOM   4429  C   PRO A 553     -69.311 115.755  86.780  0.00  0.00      PROA C  
ATOM   4430  O   PRO A 553     -69.129 115.593  85.570  0.00  0.00      PROA O  
ATOM   4431  CB  PRO A 553     -68.812 113.706  88.163  0.00  0.00      PROA C  
ATOM   4432  CG  PRO A 553     -68.769 112.566  87.145  0.00  0.00      PROA C  
ATOM   4433  CD  PRO A 553     -70.228 112.437  86.705  0.00  0.00      PROA C  
ATOM   4434  N   ARG A 554     -68.961 116.893  87.401  0.00  0.00      PROA N  
ATOM   4435  CA  ARG A 554     -68.070 117.856  86.793  0.00  0.00      PROA C  
ATOM   4436  C   ARG A 554     -66.631 117.448  87.083  0.00  0.00      PROA C  
ATOM   4437  O   ARG A 554     -66.193 117.436  88.237  0.00  0.00      PROA O  
ATOM   4438  CB  ARG A 554     -68.343 119.288  87.318  0.00  0.00      PROA C  
ATOM   4439  CG  ARG A 554     -67.397 120.368  86.751  0.00  0.00      PROA C  
ATOM   4440  CD  ARG A 554     -67.766 121.789  87.199  0.00  0.00      PROA C  
ATOM   4441  NE  ARG A 554     -66.770 122.720  86.575  0.00  0.00      PROA N  
ATOM   4442  CZ  ARG A 554     -66.781 124.036  86.726  0.00  0.00      PROA C  
ATOM   4443  NH1 ARG A 554     -67.683 124.658  87.454  0.00  0.00      PROA N1+
ATOM   4444  NH2 ARG A 554     -65.860 124.763  86.128  0.00  0.00      PROA N  
ATOM   4445  N   LEU A 555     -65.855 117.072  86.043  0.00  0.00      PROA N  
ATOM   4446  CA  LEU A 555     -64.452 116.724  86.195  0.00  0.00      PROA C  
ATOM   4447  C   LEU A 555     -63.601 117.890  86.686  0.00  0.00      PROA C  
ATOM   4448  O   LEU A 555     -63.761 119.041  86.274  0.00  0.00      PROA O  
ATOM   4449  CB  LEU A 555     -63.812 116.107  84.927  0.00  0.00      PROA C  
ATOM   4450  CG  LEU A 555     -64.114 114.610  84.691  0.00  0.00      PROA C  
ATOM   4451  CD1 LEU A 555     -65.590 114.296  84.402  0.00  0.00      PROA C  
ATOM   4452  CD2 LEU A 555     -63.238 114.092  83.542  0.00  0.00      PROA C  
ATOM   4453  N   ASN A 556     -62.679 117.599  87.612  0.00  0.00      PROA N  
ATOM   4454  CA  ASN A 556     -61.875 118.603  88.263  0.00  0.00      PROA C  
ATOM   4455  C   ASN A 556     -60.737 117.869  88.954  0.00  0.00      PROA C  
ATOM   4456  O   ASN A 556     -60.638 116.647  88.891  0.00  0.00      PROA O  
ATOM   4457  CB  ASN A 556     -62.700 119.495  89.250  0.00  0.00      PROA C  
ATOM   4458  CG  ASN A 556     -63.177 118.753  90.498  0.00  0.00      PROA C  
ATOM   4459  ND2 ASN A 556     -64.356 118.100  90.429  0.00  0.00      PROA N  
ATOM   4460  OD1 ASN A 556     -62.513 118.780  91.537  0.00  0.00      PROA O  
ATOM   4461  N   ASP A 557     -59.860 118.606  89.654  0.00  0.00      PROA N  
ATOM   4462  CA  ASP A 557     -58.707 118.121  90.383  0.00  0.00      PROA C  
ATOM   4463  C   ASP A 557     -59.027 116.953  91.335  0.00  0.00      PROA C  
ATOM   4464  O   ASP A 557     -58.234 116.023  91.500  0.00  0.00      PROA O  
ATOM   4465  CB  ASP A 557     -58.075 119.286  91.214  0.00  0.00      PROA C  
ATOM   4466  CG  ASP A 557     -57.809 120.597  90.469  0.00  0.00      PROA C  
ATOM   4467  OD1 ASP A 557     -58.485 120.933  89.458  0.00  0.00      PROA O  
ATOM   4468  OD2 ASP A 557     -56.968 121.384  90.984  0.00  0.00      PROA O1-
ATOM   4469  N   PHE A 558     -60.219 116.981  91.964  0.00  0.00      PROA N  
ATOM   4470  CA  PHE A 558     -60.658 115.994  92.927  0.00  0.00      PROA C  
ATOM   4471  C   PHE A 558     -61.610 114.938  92.350  0.00  0.00      PROA C  
ATOM   4472  O   PHE A 558     -61.951 113.985  93.051  0.00  0.00      PROA O  
ATOM   4473  CB  PHE A 558     -61.375 116.713  94.102  0.00  0.00      PROA C  
ATOM   4474  CG  PHE A 558     -60.449 117.716  94.750  0.00  0.00      PROA C  
ATOM   4475  CD1 PHE A 558     -59.448 117.274  95.628  0.00  0.00      PROA C  
ATOM   4476  CD2 PHE A 558     -60.583 119.098  94.519  0.00  0.00      PROA C  
ATOM   4477  CE1 PHE A 558     -58.570 118.181  96.237  0.00  0.00      PROA C  
ATOM   4478  CE2 PHE A 558     -59.711 120.011  95.126  0.00  0.00      PROA C  
ATOM   4479  CZ  PHE A 558     -58.702 119.552  95.982  0.00  0.00      PROA C  
ATOM   4480  N   VAL A 559     -62.040 115.045  91.066  0.00  0.00      PROA N  
ATOM   4481  CA  VAL A 559     -62.904 114.049  90.429  0.00  0.00      PROA C  
ATOM   4482  C   VAL A 559     -62.466 113.787  88.986  0.00  0.00      PROA C  
ATOM   4483  O   VAL A 559     -62.623 114.640  88.109  0.00  0.00      PROA O  
ATOM   4484  CB  VAL A 559     -64.398 114.411  90.445  0.00  0.00      PROA C  
ATOM   4485  CG1 VAL A 559     -65.232 113.307  89.766  0.00  0.00      PROA C  
ATOM   4486  CG2 VAL A 559     -64.891 114.567  91.897  0.00  0.00      PROA C  
ATOM   4487  N   MET A 560     -61.930 112.579  88.702  0.00  0.00      PROA N  
ATOM   4488  CA  MET A 560     -61.484 112.143  87.385  0.00  0.00      PROA C  
ATOM   4489  C   MET A 560     -61.656 110.632  87.244  0.00  0.00      PROA C  
ATOM   4490  O   MET A 560     -61.496 109.944  88.250  0.00  0.00      PROA O  
ATOM   4491  CB  MET A 560     -59.987 112.452  87.113  0.00  0.00      PROA C  
ATOM   4492  CG  MET A 560     -59.696 113.912  86.738  0.00  0.00      PROA C  
ATOM   4493  SD  MET A 560     -57.922 114.231  86.527  0.00  0.00      PROA S  
ATOM   4494  CE  MET A 560     -57.633 114.556  88.289  0.00  0.00      PROA C  
ATOM   4495  N   PRO A 561     -61.990 110.049  86.095  0.00  0.00      PROA N  
ATOM   4496  CA  PRO A 561     -62.012 108.600  85.893  0.00  0.00      PROA C  
ATOM   4497  C   PRO A 561     -60.684 107.853  86.010  0.00  0.00      PROA C  
ATOM   4498  O   PRO A 561     -59.625 108.405  85.700  0.00  0.00      PROA O  
ATOM   4499  CB  PRO A 561     -62.626 108.444  84.495  0.00  0.00      PROA C  
ATOM   4500  CG  PRO A 561     -62.210 109.712  83.751  0.00  0.00      PROA C  
ATOM   4501  CD  PRO A 561     -62.247 110.777  84.848  0.00  0.00      PROA C  
ATOM   4502  N   VAL A 562     -60.729 106.565  86.417  0.00  0.00      PROA N  
ATOM   4503  CA  VAL A 562     -59.677 105.579  86.176  0.00  0.00      PROA C  
ATOM   4504  C   VAL A 562     -59.568 105.213  84.702  0.00  0.00      PROA C  
ATOM   4505  O   VAL A 562     -60.549 105.224  83.954  0.00  0.00      PROA O  
ATOM   4506  CB  VAL A 562     -59.796 104.260  86.962  0.00  0.00      PROA C  
ATOM   4507  CG1 VAL A 562     -58.673 104.189  88.010  0.00  0.00      PROA C  
ATOM   4508  CG2 VAL A 562     -61.194 104.104  87.577  0.00  0.00      PROA C  
ATOM   4509  N   CYS A 563     -58.356 104.848  84.242  0.00  0.00      PROA N  
ATOM   4510  CA  CYS A 563     -58.197 104.237  82.933  0.00  0.00      PROA C  
ATOM   4511  C   CYS A 563     -58.512 102.742  82.989  0.00  0.00      PROA C  
ATOM   4512  O   CYS A 563     -58.154 102.048  83.945  0.00  0.00      PROA O  
ATOM   4513  CB  CYS A 563     -56.760 104.401  82.381  0.00  0.00      PROA C  
ATOM   4514  SG  CYS A 563     -56.216 106.118  82.152  0.00  0.00      PROA S  
ATOM   4515  N   LEU A 564     -59.182 102.199  81.951  0.00  0.00      PROA N  
ATOM   4516  CA  LEU A 564     -59.362 100.764  81.782  0.00  0.00      PROA C  
ATOM   4517  C   LEU A 564     -58.028 100.042  81.556  0.00  0.00      PROA C  
ATOM   4518  O   LEU A 564     -57.169 100.585  80.856  0.00  0.00      PROA O  
ATOM   4519  CB  LEU A 564     -60.332 100.421  80.616  0.00  0.00      PROA C  
ATOM   4520  CG  LEU A 564     -61.822 100.715  80.894  0.00  0.00      PROA C  
ATOM   4521  CD1 LEU A 564     -62.654 100.501  79.619  0.00  0.00      PROA C  
ATOM   4522  CD2 LEU A 564     -62.386  99.839  82.025  0.00  0.00      PROA C  
ATOM   4523  N   PRO A 565     -57.782  98.860  82.114  0.00  0.00      PROA N  
ATOM   4524  CA  PRO A 565     -56.499  98.165  82.009  0.00  0.00      PROA C  
ATOM   4525  C   PRO A 565     -56.073  97.839  80.582  0.00  0.00      PROA C  
ATOM   4526  O   PRO A 565     -56.797  97.165  79.849  0.00  0.00      PROA O  
ATOM   4527  CB  PRO A 565     -56.699  96.910  82.869  0.00  0.00      PROA C  
ATOM   4528  CG  PRO A 565     -58.205  96.636  82.787  0.00  0.00      PROA C  
ATOM   4529  CD  PRO A 565     -58.804  98.037  82.764  0.00  0.00      PROA C  
ATOM   4530  N   GLU A 566     -54.882  98.296  80.155  0.00  0.00      PROA N  
ATOM   4531  CA  GLU A 566     -54.335  98.049  78.830  0.00  0.00      PROA C  
ATOM   4532  C   GLU A 566     -54.067  96.574  78.529  0.00  0.00      PROA C  
ATOM   4533  O   GLU A 566     -54.366  96.072  77.444  0.00  0.00      PROA O  
ATOM   4534  CB  GLU A 566     -53.050  98.892  78.626  0.00  0.00      PROA C  
ATOM   4535  CG  GLU A 566     -53.322 100.421  78.647  0.00  0.00      PROA C  
ATOM   4536  CD  GLU A 566     -53.685 101.009  77.285  0.00  0.00      PROA C  
ATOM   4537  OE1 GLU A 566     -52.755 101.191  76.450  0.00  0.00      PROA O  
ATOM   4538  OE2 GLU A 566     -54.874 101.353  77.052  0.00  0.00      PROA O1-
ATOM   4539  N   HIS A 567     -53.518  95.837  79.512  0.00  0.00      PROA N  
ATOM   4540  CA  HIS A 567     -53.101  94.457  79.355  0.00  0.00      PROA C  
ATOM   4541  C   HIS A 567     -53.083  93.764  80.718  0.00  0.00      PROA C  
ATOM   4542  O   HIS A 567     -53.142  94.451  81.743  0.00  0.00      PROA O  
ATOM   4543  CB  HIS A 567     -51.694  94.376  78.692  0.00  0.00      PROA C  
ATOM   4544  CG  HIS A 567     -50.615  95.172  79.387  0.00  0.00      PROA C  
ATOM   4545  CD2 HIS A 567     -49.979  96.306  78.979  0.00  0.00      PROA C  
ATOM   4546  ND1 HIS A 567     -49.952  94.763  80.527  0.00  0.00      PROA N  
ATOM   4547  CE1 HIS A 567     -48.970  95.665  80.769  0.00  0.00      PROA C  
ATOM   4548  NE2 HIS A 567     -48.945  96.621  79.852  0.00  0.00      PROA N  
ATOM   4549  N   PRO A 568     -53.035  92.430  80.796  0.00  0.00      PROA N  
ATOM   4550  CA  PRO A 568     -52.703  91.670  82.001  0.00  0.00      PROA C  
ATOM   4551  C   PRO A 568     -51.598  92.177  82.920  0.00  0.00      PROA C  
ATOM   4552  O   PRO A 568     -50.583  92.689  82.444  0.00  0.00      PROA O  
ATOM   4553  CB  PRO A 568     -52.460  90.249  81.483  0.00  0.00      PROA C  
ATOM   4554  CG  PRO A 568     -53.455  90.139  80.324  0.00  0.00      PROA C  
ATOM   4555  CD  PRO A 568     -53.387  91.531  79.689  0.00  0.00      PROA C  
ATOM   4556  N   SER A 569     -51.768  92.028  84.250  0.00  0.00      PROA N  
ATOM   4557  CA  SER A 569     -50.762  92.417  85.232  0.00  0.00      PROA C  
ATOM   4558  C   SER A 569     -49.812  91.267  85.537  0.00  0.00      PROA C  
ATOM   4559  O   SER A 569     -50.223  90.137  85.812  0.00  0.00      PROA O  
ATOM   4560  CB  SER A 569     -51.375  92.905  86.579  0.00  0.00      PROA C  
ATOM   4561  OG  SER A 569     -50.394  93.435  87.478  0.00  0.00      PROA O  
ATOM   4562  N   THR A 570     -48.494  91.541  85.508  0.00  0.00      PROA N  
ATOM   4563  CA  THR A 570     -47.432  90.638  85.958  0.00  0.00      PROA C  
ATOM   4564  C   THR A 570     -47.537  90.338  87.450  0.00  0.00      PROA C  
ATOM   4565  O   THR A 570     -47.889  91.211  88.250  0.00  0.00      PROA O  
ATOM   4566  CB  THR A 570     -46.029  91.189  85.660  0.00  0.00      PROA C  
ATOM   4567  CG2 THR A 570     -44.936  90.123  85.844  0.00  0.00      PROA C  
ATOM   4568  OG1 THR A 570     -45.948  91.621  84.305  0.00  0.00      PROA O  
ATOM   4569  N   GLU A 571     -47.235  89.094  87.883  0.00  0.00      PROA N  
ATOM   4570  CA  GLU A 571     -47.180  88.729  89.292  0.00  0.00      PROA C  
ATOM   4571  C   GLU A 571     -46.148  89.529  90.096  0.00  0.00      PROA C  
ATOM   4572  O   GLU A 571     -45.082  89.908  89.608  0.00  0.00      PROA O  
ATOM   4573  CB  GLU A 571     -46.970  87.204  89.500  0.00  0.00      PROA C  
ATOM   4574  CG  GLU A 571     -45.596  86.658  89.027  0.00  0.00      PROA C  
ATOM   4575  CD  GLU A 571     -45.449  85.157  89.271  0.00  0.00      PROA C  
ATOM   4576  OE1 GLU A 571     -45.372  84.385  88.278  0.00  0.00      PROA O  
ATOM   4577  OE2 GLU A 571     -45.393  84.731  90.455  0.00  0.00      PROA O1-
ATOM   4578  N   GLY A 572     -46.478  89.854  91.366  0.00  0.00      PROA N  
ATOM   4579  CA  GLY A 572     -45.630  90.655  92.248  0.00  0.00      PROA C  
ATOM   4580  C   GLY A 572     -45.696  92.144  92.002  0.00  0.00      PROA C  
ATOM   4581  O   GLY A 572     -44.966  92.919  92.619  0.00  0.00      PROA O  
ATOM   4582  N   THR A 573     -46.591  92.598  91.101  0.00  0.00      PROA N  
ATOM   4583  CA  THR A 573     -46.879  94.019  90.878  0.00  0.00      PROA C  
ATOM   4584  C   THR A 573     -47.496  94.658  92.109  0.00  0.00      PROA C  
ATOM   4585  O   THR A 573     -48.396  94.089  92.723  0.00  0.00      PROA O  
ATOM   4586  CB  THR A 573     -47.781  94.277  89.668  0.00  0.00      PROA C  
ATOM   4587  CG2 THR A 573     -48.086  95.771  89.459  0.00  0.00      PROA C  
ATOM   4588  OG1 THR A 573     -47.143  93.827  88.478  0.00  0.00      PROA O  
ATOM   4589  N   MET A 574     -47.030  95.856  92.519  0.00  0.00      PROA N  
ATOM   4590  CA  MET A 574     -47.598  96.540  93.666  0.00  0.00      PROA C  
ATOM   4591  C   MET A 574     -48.870  97.291  93.285  0.00  0.00      PROA C  
ATOM   4592  O   MET A 574     -48.848  98.239  92.497  0.00  0.00      PROA O  
ATOM   4593  CB  MET A 574     -46.589  97.510  94.330  0.00  0.00      PROA C  
ATOM   4594  CG  MET A 574     -45.286  96.830  94.807  0.00  0.00      PROA C  
ATOM   4595  SD  MET A 574     -45.500  95.425  95.947  0.00  0.00      PROA S  
ATOM   4596  CE  MET A 574     -46.269  96.329  97.319  0.00  0.00      PROA C  
ATOM   4597  N   VAL A 575     -50.010  96.870  93.855  0.00  0.00      PROA N  
ATOM   4598  CA  VAL A 575     -51.329  97.399  93.570  0.00  0.00      PROA C  
ATOM   4599  C   VAL A 575     -51.828  98.143  94.791  0.00  0.00      PROA C  
ATOM   4600  O   VAL A 575     -51.508  97.800  95.932  0.00  0.00      PROA O  
ATOM   4601  CB  VAL A 575     -52.359  96.337  93.162  0.00  0.00      PROA C  
ATOM   4602  CG1 VAL A 575     -51.927  95.681  91.841  0.00  0.00      PROA C  
ATOM   4603  CG2 VAL A 575     -52.537  95.261  94.249  0.00  0.00      PROA C  
ATOM   4604  N   ILE A 576     -52.606  99.216  94.574  0.00  0.00      PROA N  
ATOM   4605  CA  ILE A 576     -53.132 100.035  95.647  0.00  0.00      PROA C  
ATOM   4606  C   ILE A 576     -54.648  99.920  95.695  0.00  0.00      PROA C  
ATOM   4607  O   ILE A 576     -55.334 100.247  94.729  0.00  0.00      PROA O  
ATOM   4608  CB  ILE A 576     -52.648 101.475  95.584  0.00  0.00      PROA C  
ATOM   4609  CG1 ILE A 576     -51.115 101.523  95.817  0.00  0.00      PROA C  
ATOM   4610  CG2 ILE A 576     -53.384 102.340  96.629  0.00  0.00      PROA C  
ATOM   4611  CD  ILE A 576     -50.349 102.225  94.695  0.00  0.00      PROA C  
ATOM   4612  N   VAL A 577     -55.208  99.402  96.808  0.00  0.00      PROA N  
ATOM   4613  CA  VAL A 577     -56.616  99.038  96.901  0.00  0.00      PROA C  
ATOM   4614  C   VAL A 577     -57.326  99.904  97.938  0.00  0.00      PROA C  
ATOM   4615  O   VAL A 577     -56.917  99.987  99.095  0.00  0.00      PROA O  
ATOM   4616  CB  VAL A 577     -56.845  97.555  97.199  0.00  0.00      PROA C  
ATOM   4617  CG1 VAL A 577     -58.293  97.189  96.829  0.00  0.00      PROA C  
ATOM   4618  CG2 VAL A 577     -55.841  96.688  96.408  0.00  0.00      PROA C  
ATOM   4619  N   SER A 578     -58.403 100.603  97.533  0.00  0.00      PROA N  
ATOM   4620  CA  SER A 578     -58.943 101.768  98.236  0.00  0.00      PROA C  
ATOM   4621  C   SER A 578     -60.353 101.538  98.790  0.00  0.00      PROA C  
ATOM   4622  O   SER A 578     -61.184 100.888  98.156  0.00  0.00      PROA O  
ATOM   4623  CB  SER A 578     -59.051 102.985  97.267  0.00  0.00      PROA C  
ATOM   4624  OG  SER A 578     -57.871 103.172  96.482  0.00  0.00      PROA O  
ATOM   4625  N   GLY A 579     -60.683 102.075  99.990  0.00  0.00      PROA N  
ATOM   4626  CA  GLY A 579     -62.022 101.967 100.569  0.00  0.00      PROA C  
ATOM   4627  C   GLY A 579     -62.217 102.721 101.875  0.00  0.00      PROA C  
ATOM   4628  O   GLY A 579     -61.319 103.390 102.385  0.00  0.00      PROA O  
ATOM   4629  N   TRP A 580     -63.436 102.643 102.451  0.00  0.00      PROA N  
ATOM   4630  CA  TRP A 580     -63.772 103.265 103.730  0.00  0.00      PROA C  
ATOM   4631  C   TRP A 580     -64.263 102.247 104.764  0.00  0.00      PROA C  
ATOM   4632  O   TRP A 580     -64.852 102.620 105.783  0.00  0.00      PROA O  
ATOM   4633  CB  TRP A 580     -64.861 104.372 103.580  0.00  0.00      PROA C  
ATOM   4634  CG  TRP A 580     -64.479 105.571 102.769  0.00  0.00      PROA C  
ATOM   4635  CD1 TRP A 580     -63.972 106.748 103.259  0.00  0.00      PROA C  
ATOM   4636  CD2 TRP A 580     -64.691 105.769 101.362  0.00  0.00      PROA C  
ATOM   4637  CE2 TRP A 580     -64.305 107.104 101.077  0.00  0.00      PROA C  
ATOM   4638  CE3 TRP A 580     -65.187 104.957 100.339  0.00  0.00      PROA C  
ATOM   4639  NE1 TRP A 580     -63.873 107.670 102.243  0.00  0.00      PROA N  
ATOM   4640  CZ2 TRP A 580     -64.414 107.635  99.800  0.00  0.00      PROA C  
ATOM   4641  CZ3 TRP A 580     -65.290 105.496  99.056  0.00  0.00      PROA C  
ATOM   4642  CH2 TRP A 580     -64.916 106.810  98.792  0.00  0.00      PROA C  
ATOM   4643  N   GLY A 581     -64.069 100.934 104.531  0.00  0.00      PROA N  
ATOM   4644  CA  GLY A 581     -64.510  99.851 105.401  0.00  0.00      PROA C  
ATOM   4645  C   GLY A 581     -63.883  99.758 106.776  0.00  0.00      PROA C  
ATOM   4646  O   GLY A 581     -62.998 100.523 107.162  0.00  0.00      PROA O  
ATOM   4647  N   LYS A 582     -64.349  98.773 107.567  0.00  0.00      PROA N  
ATOM   4648  CA  LYS A 582     -63.877  98.512 108.916  0.00  0.00      PROA C  
ATOM   4649  C   LYS A 582     -62.390  98.175 109.055  0.00  0.00      PROA C  
ATOM   4650  O   LYS A 582     -61.837  97.355 108.321  0.00  0.00      PROA O  
ATOM   4651  CB  LYS A 582     -64.699  97.392 109.606  0.00  0.00      PROA C  
ATOM   4652  CG  LYS A 582     -66.144  97.787 109.946  0.00  0.00      PROA C  
ATOM   4653  CD  LYS A 582     -66.909  96.615 110.594  0.00  0.00      PROA C  
ATOM   4654  CE  LYS A 582     -68.326  96.983 111.065  0.00  0.00      PROA C  
ATOM   4655  NZ  LYS A 582     -69.032  95.788 111.592  0.00  0.00      PROA N1+
ATOM   4656  N   GLN A 583     -61.732  98.785 110.059  0.00  0.00      PROA N  
ATOM   4657  CA  GLN A 583     -60.363  98.515 110.450  0.00  0.00      PROA C  
ATOM   4658  C   GLN A 583     -60.286  97.362 111.451  0.00  0.00      PROA C  
ATOM   4659  O   GLN A 583     -61.299  96.798 111.873  0.00  0.00      PROA O  
ATOM   4660  CB  GLN A 583     -59.725  99.781 111.083  0.00  0.00      PROA C  
ATOM   4661  CG  GLN A 583     -59.671 101.004 110.135  0.00  0.00      PROA C  
ATOM   4662  CD  GLN A 583     -59.281 102.261 110.914  0.00  0.00      PROA C  
ATOM   4663  NE2 GLN A 583     -60.270 102.842 111.634  0.00  0.00      PROA N  
ATOM   4664  OE1 GLN A 583     -58.133 102.714 110.914  0.00  0.00      PROA O  
ATOM   4665  N   PHE A 584     -59.061  96.984 111.888  0.00  0.00      PROA N  
ATOM   4666  CA  PHE A 584     -58.864  96.079 113.012  0.00  0.00      PROA C  
ATOM   4667  C   PHE A 584     -59.510  96.593 114.307  0.00  0.00      PROA C  
ATOM   4668  O   PHE A 584     -59.521  97.794 114.588  0.00  0.00      PROA O  
ATOM   4669  CB  PHE A 584     -57.354  95.741 113.193  0.00  0.00      PROA C  
ATOM   4670  CG  PHE A 584     -57.059  94.870 114.392  0.00  0.00      PROA C  
ATOM   4671  CD1 PHE A 584     -57.266  93.482 114.329  0.00  0.00      PROA C  
ATOM   4672  CD2 PHE A 584     -56.570  95.431 115.586  0.00  0.00      PROA C  
ATOM   4673  CE1 PHE A 584     -57.015  92.671 115.444  0.00  0.00      PROA C  
ATOM   4674  CE2 PHE A 584     -56.322  94.625 116.704  0.00  0.00      PROA C  
ATOM   4675  CZ  PHE A 584     -56.547  93.244 116.634  0.00  0.00      PROA C  
ATOM   4676  N   LEU A 585     -60.125  95.670 115.084  0.00  0.00      PROA N  
ATOM   4677  CA  LEU A 585     -60.897  95.962 116.287  0.00  0.00      PROA C  
ATOM   4678  C   LEU A 585     -62.265  96.568 115.933  0.00  0.00      PROA C  
ATOM   4679  O   LEU A 585     -62.967  97.145 116.764  0.00  0.00      PROA O  
ATOM   4680  CB  LEU A 585     -60.091  96.765 117.351  0.00  0.00      PROA C  
ATOM   4681  CG  LEU A 585     -60.057  96.119 118.756  0.00  0.00      PROA C  
ATOM   4682  CD1 LEU A 585     -59.002  96.805 119.638  0.00  0.00      PROA C  
ATOM   4683  CD2 LEU A 585     -61.425  96.141 119.452  0.00  0.00      PROA C  
ATOM   4684  N   GLN A 586     -62.677  96.415 114.652  0.00  0.00      PROA N  
ATOM   4685  CA  GLN A 586     -63.907  96.924 114.066  0.00  0.00      PROA C  
ATOM   4686  C   GLN A 586     -64.140  98.425 114.220  0.00  0.00      PROA C  
ATOM   4687  O   GLN A 586     -65.225  98.888 114.578  0.00  0.00      PROA O  
ATOM   4688  CB  GLN A 586     -65.154  96.073 114.430  0.00  0.00      PROA C  
ATOM   4689  CG  GLN A 586     -65.097  94.640 113.848  0.00  0.00      PROA C  
ATOM   4690  CD  GLN A 586     -66.442  93.928 114.009  0.00  0.00      PROA C  
ATOM   4691  NE2 GLN A 586     -66.494  92.885 114.868  0.00  0.00      PROA N  
ATOM   4692  OE1 GLN A 586     -67.439  94.297 113.377  0.00  0.00      PROA O  
ATOM   4693  N   ARG A 587     -63.103  99.228 113.925  0.00  0.00      PROA N  
ATOM   4694  CA  ARG A 587     -63.167 100.674 113.998  0.00  0.00      PROA C  
ATOM   4695  C   ARG A 587     -63.488 101.289 112.643  0.00  0.00      PROA C  
ATOM   4696  O   ARG A 587     -62.935 100.907 111.610  0.00  0.00      PROA O  
ATOM   4697  CB  ARG A 587     -61.853 101.269 114.568  0.00  0.00      PROA C  
ATOM   4698  CG  ARG A 587     -61.553 100.798 116.007  0.00  0.00      PROA C  
ATOM   4699  CD  ARG A 587     -60.307 101.460 116.612  0.00  0.00      PROA C  
ATOM   4700  NE  ARG A 587     -60.128 100.941 118.009  0.00  0.00      PROA N  
ATOM   4701  CZ  ARG A 587     -60.765 101.397 119.081  0.00  0.00      PROA C  
ATOM   4702  NH1 ARG A 587     -61.664 102.355 119.028  0.00  0.00      PROA N1+
ATOM   4703  NH2 ARG A 587     -60.486 100.884 120.262  0.00  0.00      PROA N  
ATOM   4704  N   LEU A 588     -64.405 102.273 112.614  0.00  0.00      PROA N  
ATOM   4705  CA  LEU A 588     -64.792 102.978 111.405  0.00  0.00      PROA C  
ATOM   4706  C   LEU A 588     -63.801 104.125 111.147  0.00  0.00      PROA C  
ATOM   4707  O   LEU A 588     -63.667 104.994 112.016  0.00  0.00      PROA O  
ATOM   4708  CB  LEU A 588     -66.230 103.563 111.511  0.00  0.00      PROA C  
ATOM   4709  CG  LEU A 588     -67.400 102.554 111.387  0.00  0.00      PROA C  
ATOM   4710  CD1 LEU A 588     -67.414 101.434 112.440  0.00  0.00      PROA C  
ATOM   4711  CD2 LEU A 588     -68.734 103.317 111.446  0.00  0.00      PROA C  
ATOM   4712  N   PRO A 589     -63.053 104.179 110.043  0.00  0.00      PROA N  
ATOM   4713  CA  PRO A 589     -62.120 105.268 109.760  0.00  0.00      PROA C  
ATOM   4714  C   PRO A 589     -62.773 106.638 109.615  0.00  0.00      PROA C  
ATOM   4715  O   PRO A 589     -63.922 106.751 109.181  0.00  0.00      PROA O  
ATOM   4716  CB  PRO A 589     -61.422 104.810 108.474  0.00  0.00      PROA C  
ATOM   4717  CG  PRO A 589     -62.494 104.010 107.739  0.00  0.00      PROA C  
ATOM   4718  CD  PRO A 589     -63.226 103.304 108.881  0.00  0.00      PROA C  
ATOM   4719  N   GLU A 590     -62.047 107.709 109.990  0.00  0.00      PROA N  
ATOM   4720  CA  GLU A 590     -62.451 109.083 109.752  0.00  0.00      PROA C  
ATOM   4721  C   GLU A 590     -62.533 109.446 108.271  0.00  0.00      PROA C  
ATOM   4722  O   GLU A 590     -63.465 110.111 107.821  0.00  0.00      PROA O  
ATOM   4723  CB  GLU A 590     -61.510 110.066 110.500  0.00  0.00      PROA C  
ATOM   4724  CG  GLU A 590     -61.482 109.870 112.041  0.00  0.00      PROA C  
ATOM   4725  CD  GLU A 590     -62.874 109.842 112.653  0.00  0.00      PROA C  
ATOM   4726  OE1 GLU A 590     -63.536 110.909 112.746  0.00  0.00      PROA O  
ATOM   4727  OE2 GLU A 590     -63.364 108.745 113.031  0.00  0.00      PROA O1-
ATOM   4728  N   ASN A 591     -61.554 108.996 107.470  0.00  0.00      PROA N  
ATOM   4729  CA  ASN A 591     -61.401 109.357 106.074  0.00  0.00      PROA C  
ATOM   4730  C   ASN A 591     -61.098 108.142 105.203  0.00  0.00      PROA C  
ATOM   4731  O   ASN A 591     -61.158 106.995 105.640  0.00  0.00      PROA O  
ATOM   4732  CB  ASN A 591     -60.323 110.472 105.896  0.00  0.00      PROA C  
ATOM   4733  CG  ASN A 591     -58.917 110.023 106.308  0.00  0.00      PROA C  
ATOM   4734  ND2 ASN A 591     -57.888 110.666 105.712  0.00  0.00      PROA N  
ATOM   4735  OD1 ASN A 591     -58.713 109.110 107.111  0.00  0.00      PROA O  
ATOM   4736  N   LEU A 592     -60.812 108.396 103.910  0.00  0.00      PROA N  
ATOM   4737  CA  LEU A 592     -60.404 107.422 102.918  0.00  0.00      PROA C  
ATOM   4738  C   LEU A 592     -59.150 106.640 103.292  0.00  0.00      PROA C  
ATOM   4739  O   LEU A 592     -58.162 107.183 103.797  0.00  0.00      PROA O  
ATOM   4740  CB  LEU A 592     -60.207 108.130 101.549  0.00  0.00      PROA C  
ATOM   4741  CG  LEU A 592     -59.726 107.251 100.373  0.00  0.00      PROA C  
ATOM   4742  CD1 LEU A 592     -60.716 106.122 100.062  0.00  0.00      PROA C  
ATOM   4743  CD2 LEU A 592     -59.497 108.105  99.117  0.00  0.00      PROA C  
ATOM   4744  N   MET A 593     -59.182 105.323 103.039  0.00  0.00      PROA N  
ATOM   4745  CA  MET A 593     -58.149 104.391 103.388  0.00  0.00      PROA C  
ATOM   4746  C   MET A 593     -57.761 103.575 102.136  0.00  0.00      PROA C  
ATOM   4747  O   MET A 593     -58.596 103.267 101.292  0.00  0.00      PROA O  
ATOM   4748  CB  MET A 593     -58.663 103.519 104.565  0.00  0.00      PROA C  
ATOM   4749  CG  MET A 593     -59.023 104.276 105.865  0.00  0.00      PROA C  
ATOM   4750  SD  MET A 593     -57.739 105.374 106.546  0.00  0.00      PROA S  
ATOM   4751  CE  MET A 593     -57.396 104.478 108.085  0.00  0.00      PROA C  
ATOM   4752  N   GLU A 594     -56.461 103.253 101.930  0.00  0.00      PROA N  
ATOM   4753  CA  GLU A 594     -55.942 102.611 100.735  0.00  0.00      PROA C  
ATOM   4754  C   GLU A 594     -54.751 101.720 101.093  0.00  0.00      PROA C  
ATOM   4755  O   GLU A 594     -53.897 102.110 101.883  0.00  0.00      PROA O  
ATOM   4756  CB  GLU A 594     -55.459 103.665  99.702  0.00  0.00      PROA C  
ATOM   4757  CG  GLU A 594     -56.500 104.769  99.400  0.00  0.00      PROA C  
ATOM   4758  CD  GLU A 594     -56.078 105.631  98.225  0.00  0.00      PROA C  
ATOM   4759  OE1 GLU A 594     -55.525 106.742  98.422  0.00  0.00      PROA O  
ATOM   4760  OE2 GLU A 594     -56.282 105.208  97.059  0.00  0.00      PROA O1-
ATOM   4761  N   ILE A 595     -54.644 100.498 100.542  0.00  0.00      PROA N  
ATOM   4762  CA  ILE A 595     -53.605  99.534 100.904  0.00  0.00      PROA C  
ATOM   4763  C   ILE A 595     -52.689  99.262  99.726  0.00  0.00      PROA C  
ATOM   4764  O   ILE A 595     -53.155  99.022  98.621  0.00  0.00      PROA O  
ATOM   4765  CB  ILE A 595     -54.148  98.204 101.450  0.00  0.00      PROA C  
ATOM   4766  CG1 ILE A 595     -54.665  97.204 100.389  0.00  0.00      PROA C  
ATOM   4767  CG2 ILE A 595     -55.282  98.546 102.419  0.00  0.00      PROA C  
ATOM   4768  CD  ILE A 595     -55.379  95.973 100.963  0.00  0.00      PROA C  
ATOM   4769  N   GLU A 596     -51.359  99.292  99.917  0.00  0.00      PROA N  
ATOM   4770  CA  GLU A 596     -50.376  98.957  98.904  0.00  0.00      PROA C  
ATOM   4771  C   GLU A 596     -49.828  97.552  99.127  0.00  0.00      PROA C  
ATOM   4772  O   GLU A 596     -49.112  97.275 100.094  0.00  0.00      PROA O  
ATOM   4773  CB  GLU A 596     -49.225  99.994  98.839  0.00  0.00      PROA C  
ATOM   4774  CG  GLU A 596     -48.074  99.629  97.865  0.00  0.00      PROA C  
ATOM   4775  CD  GLU A 596     -46.987 100.702  97.801  0.00  0.00      PROA C  
ATOM   4776  OE1 GLU A 596     -46.312 100.948  98.837  0.00  0.00      PROA O  
ATOM   4777  OE2 GLU A 596     -46.767 101.290  96.708  0.00  0.00      PROA O1-
ATOM   4778  N   ILE A 597     -50.178  96.615  98.227  0.00  0.00      PROA N  
ATOM   4779  CA  ILE A 597     -49.956  95.192  98.419  0.00  0.00      PROA C  
ATOM   4780  C   ILE A 597     -49.441  94.549  97.132  0.00  0.00      PROA C  
ATOM   4781  O   ILE A 597     -49.651  95.094  96.045  0.00  0.00      PROA O  
ATOM   4782  CB  ILE A 597     -51.225  94.459  98.879  0.00  0.00      PROA C  
ATOM   4783  CG1 ILE A 597     -52.451  94.788  97.991  0.00  0.00      PROA C  
ATOM   4784  CG2 ILE A 597     -51.470  94.800 100.365  0.00  0.00      PROA C  
ATOM   4785  CD  ILE A 597     -53.710  93.998  98.361  0.00  0.00      PROA C  
ATOM   4786  N   PRO A 598     -48.761  93.406  97.174  0.00  0.00      PROA N  
ATOM   4787  CA  PRO A 598     -48.292  92.750  95.961  0.00  0.00      PROA C  
ATOM   4788  C   PRO A 598     -49.371  91.851  95.373  0.00  0.00      PROA C  
ATOM   4789  O   PRO A 598     -50.097  91.179  96.110  0.00  0.00      PROA O  
ATOM   4790  CB  PRO A 598     -47.094  91.912  96.448  0.00  0.00      PROA C  
ATOM   4791  CG  PRO A 598     -47.433  91.572  97.904  0.00  0.00      PROA C  
ATOM   4792  CD  PRO A 598     -48.158  92.830  98.385  0.00  0.00      PROA C  
ATOM   4793  N   ILE A 599     -49.489  91.812  94.030  0.00  0.00      PROA N  
ATOM   4794  CA  ILE A 599     -50.234  90.790  93.302  0.00  0.00      PROA C  
ATOM   4795  C   ILE A 599     -49.694  89.389  93.565  0.00  0.00      PROA C  
ATOM   4796  O   ILE A 599     -48.491  89.124  93.488  0.00  0.00      PROA O  
ATOM   4797  CB  ILE A 599     -50.287  91.078  91.794  0.00  0.00      PROA C  
ATOM   4798  CG1 ILE A 599     -51.227  92.273  91.505  0.00  0.00      PROA C  
ATOM   4799  CG2 ILE A 599     -50.683  89.845  90.940  0.00  0.00      PROA C  
ATOM   4800  CD  ILE A 599     -52.722  91.926  91.528  0.00  0.00      PROA C  
ATOM   4801  N   VAL A 600     -50.598  88.449  93.864  0.00  0.00      PROA N  
ATOM   4802  CA  VAL A 600     -50.299  87.065  94.150  0.00  0.00      PROA C  
ATOM   4803  C   VAL A 600     -50.710  86.253  92.936  0.00  0.00      PROA C  
ATOM   4804  O   VAL A 600     -51.803  86.428  92.391  0.00  0.00      PROA O  
ATOM   4805  CB  VAL A 600     -51.033  86.591  95.401  0.00  0.00      PROA C  
ATOM   4806  CG1 VAL A 600     -50.872  85.075  95.627  0.00  0.00      PROA C  
ATOM   4807  CG2 VAL A 600     -50.473  87.364  96.607  0.00  0.00      PROA C  
ATOM   4808  N   ASN A 601     -49.820  85.365  92.435  0.00  0.00      PROA N  
ATOM   4809  CA  ASN A 601     -50.117  84.550  91.268  0.00  0.00      PROA C  
ATOM   4810  C   ASN A 601     -51.325  83.623  91.448  0.00  0.00      PROA C  
ATOM   4811  O   ASN A 601     -51.669  83.179  92.545  0.00  0.00      PROA O  
ATOM   4812  CB  ASN A 601     -48.858  83.845  90.676  0.00  0.00      PROA C  
ATOM   4813  CG  ASN A 601     -48.306  82.701  91.527  0.00  0.00      PROA C  
ATOM   4814  ND2 ASN A 601     -46.976  82.714  91.763  0.00  0.00      PROA N  
ATOM   4815  OD1 ASN A 601     -49.027  81.807  91.977  0.00  0.00      PROA O  
ATOM   4816  N   TYR A 602     -52.026  83.346  90.331  0.00  0.00      PROA N  
ATOM   4817  CA  TYR A 602     -53.283  82.623  90.312  0.00  0.00      PROA C  
ATOM   4818  C   TYR A 602     -53.206  81.224  90.931  0.00  0.00      PROA C  
ATOM   4819  O   TYR A 602     -54.049  80.832  91.740  0.00  0.00      PROA O  
ATOM   4820  CB  TYR A 602     -53.775  82.594  88.830  0.00  0.00      PROA C  
ATOM   4821  CG  TYR A 602     -55.027  81.787  88.626  0.00  0.00      PROA C  
ATOM   4822  CD1 TYR A 602     -56.211  82.182  89.264  0.00  0.00      PROA C  
ATOM   4823  CD2 TYR A 602     -55.037  80.642  87.807  0.00  0.00      PROA C  
ATOM   4824  CE1 TYR A 602     -57.375  81.421  89.123  0.00  0.00      PROA C  
ATOM   4825  CE2 TYR A 602     -56.210  79.889  87.655  0.00  0.00      PROA C  
ATOM   4826  CZ  TYR A 602     -57.377  80.273  88.326  0.00  0.00      PROA C  
ATOM   4827  OH  TYR A 602     -58.539  79.484  88.249  0.00  0.00      PROA O  
ATOM   4828  N   HIS A 603     -52.148  80.458  90.589  0.00  0.00      PROA N  
ATOM   4829  CA  HIS A 603     -51.914  79.120  91.107  0.00  0.00      PROA C  
ATOM   4830  C   HIS A 603     -51.723  79.050  92.619  0.00  0.00      PROA C  
ATOM   4831  O   HIS A 603     -52.356  78.247  93.302  0.00  0.00      PROA O  
ATOM   4832  CB  HIS A 603     -50.692  78.471  90.413  0.00  0.00      PROA C  
ATOM   4833  CG  HIS A 603     -50.866  78.376  88.919  0.00  0.00      PROA C  
ATOM   4834  CD2 HIS A 603     -50.149  78.947  87.911  0.00  0.00      PROA C  
ATOM   4835  ND1 HIS A 603     -51.808  77.577  88.303  0.00  0.00      PROA N  
ATOM   4836  CE1 HIS A 603     -51.631  77.706  86.963  0.00  0.00      PROA C  
ATOM   4837  NE2 HIS A 603     -50.634  78.529  86.677  0.00  0.00      PROA N  
ATOM   4838  N   THR A 604     -50.884  79.931  93.203  0.00  0.00      PROA N  
ATOM   4839  CA  THR A 604     -50.706  79.996  94.657  0.00  0.00      PROA C  
ATOM   4840  C   THR A 604     -51.959  80.406  95.407  0.00  0.00      PROA C  
ATOM   4841  O   THR A 604     -52.251  79.882  96.480  0.00  0.00      PROA O  
ATOM   4842  CB  THR A 604     -49.519  80.817  95.165  0.00  0.00      PROA C  
ATOM   4843  CG2 THR A 604     -48.213  80.116  94.762  0.00  0.00      PROA C  
ATOM   4844  OG1 THR A 604     -49.479  82.128  94.623  0.00  0.00      PROA O  
ATOM   4845  N   CYS A 605     -52.757  81.346  94.859  0.00  0.00      PROA N  
ATOM   4846  CA  CYS A 605     -54.028  81.732  95.451  0.00  0.00      PROA C  
ATOM   4847  C   CYS A 605     -55.061  80.605  95.545  0.00  0.00      PROA C  
ATOM   4848  O   CYS A 605     -55.664  80.392  96.597  0.00  0.00      PROA O  
ATOM   4849  CB  CYS A 605     -54.641  82.941  94.705  0.00  0.00      PROA C  
ATOM   4850  SG  CYS A 605     -55.953  83.762  95.668  0.00  0.00      PROA S  
ATOM   4851  N   GLN A 606     -55.265  79.806  94.472  0.00  0.00      PROA N  
ATOM   4852  CA  GLN A 606     -56.132  78.633  94.544  0.00  0.00      PROA C  
ATOM   4853  C   GLN A 606     -55.636  77.565  95.521  0.00  0.00      PROA C  
ATOM   4854  O   GLN A 606     -56.417  76.966  96.261  0.00  0.00      PROA O  
ATOM   4855  CB  GLN A 606     -56.476  78.012  93.162  0.00  0.00      PROA C  
ATOM   4856  CG  GLN A 606     -55.267  77.524  92.334  0.00  0.00      PROA C  
ATOM   4857  CD  GLN A 606     -55.692  76.815  91.046  0.00  0.00      PROA C  
ATOM   4858  NE2 GLN A 606     -56.246  77.589  90.087  0.00  0.00      PROA N  
ATOM   4859  OE1 GLN A 606     -55.531  75.602  90.885  0.00  0.00      PROA O  
ATOM   4860  N   GLU A 607     -54.304  77.334  95.577  0.00  0.00      PROA N  
ATOM   4861  CA  GLU A 607     -53.656  76.485  96.564  0.00  0.00      PROA C  
ATOM   4862  C   GLU A 607     -53.863  76.933  98.014  0.00  0.00      PROA C  
ATOM   4863  O   GLU A 607     -54.091  76.116  98.903  0.00  0.00      PROA O  
ATOM   4864  CB  GLU A 607     -52.142  76.316  96.270  0.00  0.00      PROA C  
ATOM   4865  CG  GLU A 607     -51.858  75.423  95.033  0.00  0.00      PROA C  
ATOM   4866  CD  GLU A 607     -50.375  75.283  94.689  0.00  0.00      PROA C  
ATOM   4867  OE1 GLU A 607     -49.498  75.861  95.384  0.00  0.00      PROA O  
ATOM   4868  OE2 GLU A 607     -50.068  74.565  93.697  0.00  0.00      PROA O1-
ATOM   4869  N   ALA A 608     -53.811  78.251  98.292  0.00  0.00      PROA N  
ATOM   4870  CA  ALA A 608     -54.135  78.832  99.584  0.00  0.00      PROA C  
ATOM   4871  C   ALA A 608     -55.576  78.584 100.048  0.00  0.00      PROA C  
ATOM   4872  O   ALA A 608     -55.834  78.310 101.222  0.00  0.00      PROA O  
ATOM   4873  CB  ALA A 608     -53.850  80.347  99.557  0.00  0.00      PROA C  
ATOM   4874  N   TYR A 609     -56.550  78.650  99.117  0.00  0.00      PROA N  
ATOM   4875  CA  TYR A 609     -57.968  78.500  99.405  0.00  0.00      PROA C  
ATOM   4876  C   TYR A 609     -58.500  77.069  99.314  0.00  0.00      PROA C  
ATOM   4877  O   TYR A 609     -59.702  76.816  99.397  0.00  0.00      PROA O  
ATOM   4878  CB  TYR A 609     -58.803  79.458  98.516  0.00  0.00      PROA C  
ATOM   4879  CG  TYR A 609     -58.802  80.832  99.127  0.00  0.00      PROA C  
ATOM   4880  CD1 TYR A 609     -59.553  81.061 100.293  0.00  0.00      PROA C  
ATOM   4881  CD2 TYR A 609     -58.108  81.906  98.545  0.00  0.00      PROA C  
ATOM   4882  CE1 TYR A 609     -59.599  82.333 100.876  0.00  0.00      PROA C  
ATOM   4883  CE2 TYR A 609     -58.156  83.182  99.123  0.00  0.00      PROA C  
ATOM   4884  CZ  TYR A 609     -58.921  83.396 100.276  0.00  0.00      PROA C  
ATOM   4885  OH  TYR A 609     -59.041  84.688 100.817  0.00  0.00      PROA O  
ATOM   4886  N   THR A 610     -57.603  76.076  99.231  0.00  0.00      PROA N  
ATOM   4887  CA  THR A 610     -57.914  74.668  99.442  0.00  0.00      PROA C  
ATOM   4888  C   THR A 610     -57.068  74.230 100.639  0.00  0.00      PROA C  
ATOM   4889  O   THR A 610     -55.942  74.720 100.761  0.00  0.00      PROA O  
ATOM   4890  CB  THR A 610     -57.689  73.794  98.199  0.00  0.00      PROA C  
ATOM   4891  CG2 THR A 610     -56.209  73.648  97.816  0.00  0.00      PROA C  
ATOM   4892  OG1 THR A 610     -58.219  72.485  98.365  0.00  0.00      PROA O  
ATOM   4893  N   PRO A 611     -57.488  73.391 101.593  0.00  0.00      PROA N  
ATOM   4894  CA  PRO A 611     -58.791  72.722 101.673  0.00  0.00      PROA C  
ATOM   4895  C   PRO A 611     -59.976  73.581 102.101  0.00  0.00      PROA C  
ATOM   4896  O   PRO A 611     -61.025  73.006 102.391  0.00  0.00      PROA O  
ATOM   4897  CB  PRO A 611     -58.561  71.616 102.730  0.00  0.00      PROA C  
ATOM   4898  CG  PRO A 611     -57.055  71.360 102.698  0.00  0.00      PROA C  
ATOM   4899  CD  PRO A 611     -56.505  72.764 102.486  0.00  0.00      PROA C  
ATOM   4900  N   LEU A 612     -59.881  74.930 102.140  0.00  0.00      PROA N  
ATOM   4901  CA  LEU A 612     -60.963  75.804 102.591  0.00  0.00      PROA C  
ATOM   4902  C   LEU A 612     -62.257  75.660 101.784  0.00  0.00      PROA C  
ATOM   4903  O   LEU A 612     -63.361  75.705 102.329  0.00  0.00      PROA O  
ATOM   4904  CB  LEU A 612     -60.525  77.294 102.657  0.00  0.00      PROA C  
ATOM   4905  CG  LEU A 612     -59.244  77.567 103.482  0.00  0.00      PROA C  
ATOM   4906  CD1 LEU A 612     -58.931  79.071 103.517  0.00  0.00      PROA C  
ATOM   4907  CD2 LEU A 612     -59.345  77.024 104.916  0.00  0.00      PROA C  
ATOM   4908  N   GLY A 613     -62.139  75.447 100.456  0.00  0.00      PROA N  
ATOM   4909  CA  GLY A 613     -63.259  75.058  99.600  0.00  0.00      PROA C  
ATOM   4910  C   GLY A 613     -63.808  76.210  98.815  0.00  0.00      PROA C  
ATOM   4911  O   GLY A 613     -64.918  76.152  98.283  0.00  0.00      PROA O  
ATOM   4912  N   LYS A 614     -63.026  77.295  98.714  0.00  0.00      PROA N  
ATOM   4913  CA  LYS A 614     -63.366  78.464  97.933  0.00  0.00      PROA C  
ATOM   4914  C   LYS A 614     -62.623  78.348  96.607  0.00  0.00      PROA C  
ATOM   4915  O   LYS A 614     -61.399  78.218  96.561  0.00  0.00      PROA O  
ATOM   4916  CB  LYS A 614     -62.944  79.778  98.642  0.00  0.00      PROA C  
ATOM   4917  CG  LYS A 614     -63.307  79.874 100.136  0.00  0.00      PROA C  
ATOM   4918  CD  LYS A 614     -64.820  79.825 100.413  0.00  0.00      PROA C  
ATOM   4919  CE  LYS A 614     -65.145  80.028 101.902  0.00  0.00      PROA C  
ATOM   4920  NZ  LYS A 614     -66.610  80.038 102.137  0.00  0.00      PROA N1+
ATOM   4921  N   LYS A 615     -63.346  78.366  95.472  0.00  0.00      PROA N  
ATOM   4922  CA  LYS A 615     -62.721  78.229  94.170  0.00  0.00      PROA C  
ATOM   4923  C   LYS A 615     -62.359  79.604  93.619  0.00  0.00      PROA C  
ATOM   4924  O   LYS A 615     -63.184  80.517  93.570  0.00  0.00      PROA O  
ATOM   4925  CB  LYS A 615     -63.654  77.479  93.187  0.00  0.00      PROA C  
ATOM   4926  CG  LYS A 615     -62.955  76.997  91.902  0.00  0.00      PROA C  
ATOM   4927  CD  LYS A 615     -63.876  76.089  91.060  0.00  0.00      PROA C  
ATOM   4928  CE  LYS A 615     -63.169  75.228  89.996  0.00  0.00      PROA C  
ATOM   4929  NZ  LYS A 615     -62.555  76.060  88.932  0.00  0.00      PROA N1+
ATOM   4930  N   VAL A 616     -61.092  79.784  93.192  0.00  0.00      PROA N  
ATOM   4931  CA  VAL A 616     -60.635  81.026  92.589  0.00  0.00      PROA C  
ATOM   4932  C   VAL A 616     -60.651  80.822  91.082  0.00  0.00      PROA C  
ATOM   4933  O   VAL A 616     -59.894  80.022  90.529  0.00  0.00      PROA O  
ATOM   4934  CB  VAL A 616     -59.247  81.446  93.075  0.00  0.00      PROA C  
ATOM   4935  CG1 VAL A 616     -58.882  82.838  92.518  0.00  0.00      PROA C  
ATOM   4936  CG2 VAL A 616     -59.231  81.496  94.619  0.00  0.00      PROA C  
ATOM   4937  N   THR A 617     -61.558  81.506  90.365  0.00  0.00      PROA N  
ATOM   4938  CA  THR A 617     -61.710  81.394  88.915  0.00  0.00      PROA C
[truncated: 591,769 more chars]
