# Supplementary material for: Flexibility in Mannan-Binding Lectin-Associated Serine Proteases-1 and -2 Provides Insight on Lectin Pathway Activation
Source: Structure. 2017 Feb 7;25(2):364–75. doi: 10.1016/j.str.2016.12.014 (PMC5300068; doi:10.1016/j.str.2016.12.014)
Supplement: Data S2. The Ten Best-Fit Structures for the Full-Length Zymogen of MASP-1 from SASSIE Modeling, Figures 5B, 6B, and 7B [file mmc3.zip › fit08.pdb]

ATOM      1  N   HIS A   1     -17.435 153.147  14.978  0.00  0.00      PROA N  
ATOM      2  CA  HIS A   1     -17.764 153.339  16.440  0.00  0.00      PROA C  
ATOM      3  C   HIS A   1     -19.261 153.388  16.738  0.00  0.00      PROA C  
ATOM      4  O   HIS A   1     -19.900 152.357  16.955  0.00  0.00      PROA O  
ATOM      5  CB  HIS A   1     -16.993 154.578  17.010  0.00  0.00      PROA C  
ATOM      6  CG  HIS A   1     -17.321 154.945  18.443  0.00  0.00      PROA C  
ATOM      7  CD2 HIS A   1     -17.814 156.104  18.966  0.00  0.00      PROA C  
ATOM      8  ND1 HIS A   1     -17.091 154.116  19.522  0.00  0.00      PROA N  
ATOM      9  CE1 HIS A   1     -17.460 154.794  20.637  0.00  0.00      PROA C  
ATOM     10  NE2 HIS A   1     -17.906 156.007  20.349  0.00  0.00      PROA N  
ATOM     11  N   HIS A   2     -19.880 154.586  16.748  0.00  0.00      PROA N  
ATOM     12  CA  HIS A   2     -21.276 154.763  17.107  0.00  0.00      PROA C  
ATOM     13  C   HIS A   2     -21.802 155.943  16.312  0.00  0.00      PROA C  
ATOM     14  O   HIS A   2     -21.215 157.027  16.334  0.00  0.00      PROA O  
ATOM     15  CB  HIS A   2     -21.419 155.010  18.636  0.00  0.00      PROA C  
ATOM     16  CG  HIS A   2     -22.832 155.117  19.156  0.00  0.00      PROA C  
ATOM     17  CD2 HIS A   2     -23.634 154.157  19.697  0.00  0.00      PROA C  
ATOM     18  ND1 HIS A   2     -23.485 156.313  19.375  0.00  0.00      PROA N  
ATOM     19  CE1 HIS A   2     -24.649 156.029  20.009  0.00  0.00      PROA C  
ATOM     20  NE2 HIS A   2     -24.786 154.730  20.224  0.00  0.00      PROA N  
ATOM     21  N   HIS A   3     -22.906 155.768  15.553  0.00  0.00      PROA N  
ATOM     22  CA  HIS A   3     -23.532 156.844  14.796  0.00  0.00      PROA C  
ATOM     23  C   HIS A   3     -22.795 158.178  14.924  0.00  0.00      PROA C  
ATOM     24  O   HIS A   3     -22.254 158.514  15.980  0.00  0.00      PROA O  
ATOM     25  CB  HIS A   3     -25.022 157.028  15.186  0.00  0.00      PROA C  
ATOM     26  CG  HIS A   3     -25.757 158.060  14.367  0.00  0.00      PROA C  
ATOM     27  CD2 HIS A   3     -26.217 159.297  14.707  0.00  0.00      PROA C  
ATOM     28  ND1 HIS A   3     -26.220 157.826  13.087  0.00  0.00      PROA N  
ATOM     29  CE1 HIS A   3     -26.920 158.924  12.705  0.00  0.00      PROA C  
ATOM     30  NE2 HIS A   3     -26.947 159.844  13.656  0.00  0.00      PROA N  
ATOM     31  N   HIS A   4     -22.731 158.961  13.827  0.00  0.00      PROA N  
ATOM     32  CA  HIS A   4     -21.982 160.207  13.771  0.00  0.00      PROA C  
ATOM     33  C   HIS A   4     -20.595 160.134  14.405  0.00  0.00      PROA C  
ATOM     34  O   HIS A   4     -20.417 159.687  15.539  0.00  0.00      PROA O  
ATOM     35  CB  HIS A   4     -22.766 161.372  14.424  0.00  0.00      PROA C  
ATOM     36  CG  HIS A   4     -24.119 161.588  13.799  0.00  0.00      PROA C  
ATOM     37  CD2 HIS A   4     -25.364 161.400  14.318  0.00  0.00      PROA C  
ATOM     38  ND1 HIS A   4     -24.314 162.147  12.551  0.00  0.00      PROA N  
ATOM     39  CE1 HIS A   4     -25.653 162.257  12.364  0.00  0.00      PROA C  
ATOM     40  NE2 HIS A   4     -26.333 161.815  13.412  0.00  0.00      PROA N  
ATOM     41  N   HIS A   5     -19.576 160.593  13.663  0.00  0.00      PROA N  
ATOM     42  CA  HIS A   5     -18.193 160.638  14.102  0.00  0.00      PROA C  
ATOM     43  C   HIS A   5     -17.615 161.954  13.627  0.00  0.00      PROA C  
ATOM     44  O   HIS A   5     -17.041 162.713  14.407  0.00  0.00      PROA O  
ATOM     45  CB  HIS A   5     -17.339 159.463  13.541  0.00  0.00      PROA C  
ATOM     46  CG  HIS A   5     -17.597 158.136  14.213  0.00  0.00      PROA C  
ATOM     47  CD2 HIS A   5     -16.790 157.414  15.042  0.00  0.00      PROA C  
ATOM     48  ND1 HIS A   5     -18.695 157.337  13.976  0.00  0.00      PROA N  
ATOM     49  CE1 HIS A   5     -18.522 156.191  14.680  0.00  0.00      PROA C  
ATOM     50  NE2 HIS A   5     -17.377 156.190  15.342  0.00  0.00      PROA N  
ATOM     51  N   HIS A   6     -17.729 162.266  12.319  0.00  0.00      PROA N  
ATOM     52  CA  HIS A   6     -17.348 163.569  11.796  0.00  0.00      PROA C  
ATOM     53  C   HIS A   6     -17.563 164.681  12.823  0.00  0.00      PROA C  
ATOM     54  O   HIS A   6     -18.623 165.308  12.876  0.00  0.00      PROA O  
ATOM     55  CB  HIS A   6     -18.103 163.924  10.489  0.00  0.00      PROA C  
ATOM     56  CG  HIS A   6     -17.835 162.944   9.374  0.00  0.00      PROA C  
ATOM     57  CD2 HIS A   6     -16.864 162.961   8.418  0.00  0.00      PROA C  
ATOM     58  ND1 HIS A   6     -18.688 161.916   9.021  0.00  0.00      PROA N  
ATOM     59  CE1 HIS A   6     -18.188 161.346   7.897  0.00  0.00      PROA C  
ATOM     60  NE2 HIS A   6     -17.081 161.947   7.491  0.00  0.00      PROA N  
ATOM     61  N   ILE A   7     -16.558 164.935  13.680  0.00  0.00      PROA N  
ATOM     62  CA  ILE A   7     -16.615 165.942  14.729  0.00  0.00      PROA C  
ATOM     63  C   ILE A   7     -15.455 166.911  14.570  0.00  0.00      PROA C  
ATOM     64  O   ILE A   7     -14.383 166.570  14.063  0.00  0.00      PROA O  
ATOM     65  CB  ILE A   7     -16.673 165.394  16.167  0.00  0.00      PROA C  
ATOM     66  CG1 ILE A   7     -15.372 164.736  16.714  0.00  0.00      PROA C  
ATOM     67  CG2 ILE A   7     -17.901 164.467  16.309  0.00  0.00      PROA C  
ATOM     68  CD  ILE A   7     -14.862 163.492  15.974  0.00  0.00      PROA C  
ATOM     69  N   ASP A   8     -15.666 168.183  14.974  0.00  0.00      PROA N  
ATOM     70  CA  ASP A   8     -14.646 169.222  14.993  0.00  0.00      PROA C  
ATOM     71  C   ASP A   8     -13.484 168.892  15.935  0.00  0.00      PROA C  
ATOM     72  O   ASP A   8     -12.312 169.114  15.617  0.00  0.00      PROA O  
ATOM     73  CB  ASP A   8     -15.273 170.587  15.396  0.00  0.00      PROA C  
ATOM     74  CG  ASP A   8     -16.252 171.118  14.360  0.00  0.00      PROA C  
ATOM     75  OD1 ASP A   8     -16.241 170.678  13.180  0.00  0.00      PROA O  
ATOM     76  OD2 ASP A   8     -17.003 172.072  14.703  0.00  0.00      PROA O1-
ATOM     77  N   GLY A   9     -13.805 168.341  17.129  0.00  0.00      PROA N  
ATOM     78  CA  GLY A   9     -12.845 167.810  18.097  0.00  0.00      PROA C  
ATOM     79  C   GLY A   9     -11.958 166.686  17.601  0.00  0.00      PROA C  
ATOM     80  O   GLY A   9     -12.097 166.163  16.496  0.00  0.00      PROA O  
ATOM     81  N   ARG A  10     -11.014 166.262  18.453  0.00  0.00      PROA N  
ATOM     82  CA  ARG A  10     -10.069 165.210  18.135  0.00  0.00      PROA C  
ATOM     83  C   ARG A  10     -10.222 164.017  19.061  0.00  0.00      PROA C  
ATOM     84  O   ARG A  10     -10.345 164.147  20.280  0.00  0.00      PROA O  
ATOM     85  CB  ARG A  10      -8.610 165.732  18.154  0.00  0.00      PROA C  
ATOM     86  CG  ARG A  10      -8.290 166.654  16.958  0.00  0.00      PROA C  
ATOM     87  CD  ARG A  10      -6.890 167.272  17.035  0.00  0.00      PROA C  
ATOM     88  NE  ARG A  10      -6.649 167.997  15.745  0.00  0.00      PROA N  
ATOM     89  CZ  ARG A  10      -5.534 168.659  15.476  0.00  0.00      PROA C  
ATOM     90  NH1 ARG A  10      -4.633 168.925  16.393  0.00  0.00      PROA N1+
ATOM     91  NH2 ARG A  10      -5.289 169.075  14.251  0.00  0.00      PROA N  
ATOM     92  N   HIS A  11     -10.214 162.807  18.478  0.00  0.00      PROA N  
ATOM     93  CA  HIS A  11     -10.220 161.556  19.210  0.00  0.00      PROA C  
ATOM     94  C   HIS A  11      -9.191 160.652  18.561  0.00  0.00      PROA C  
ATOM     95  O   HIS A  11      -8.782 160.869  17.418  0.00  0.00      PROA O  
ATOM     96  CB  HIS A  11     -11.607 160.858  19.201  0.00  0.00      PROA C  
ATOM     97  CG  HIS A  11     -12.664 161.624  19.959  0.00  0.00      PROA C  
ATOM     98  CD2 HIS A  11     -13.151 161.423  21.216  0.00  0.00      PROA C  
ATOM     99  ND1 HIS A  11     -13.467 162.599  19.401  0.00  0.00      PROA N  
ATOM    100  CE1 HIS A  11     -14.378 162.958  20.339  0.00  0.00      PROA C  
ATOM    101  NE2 HIS A  11     -14.227 162.269  21.460  0.00  0.00      PROA N  
ATOM    102  N   THR A  12      -8.710 159.615  19.279  0.00  0.00      PROA N  
ATOM    103  CA  THR A  12      -7.782 158.631  18.719  0.00  0.00      PROA C  
ATOM    104  C   THR A  12      -8.379 157.863  17.549  0.00  0.00      PROA C  
ATOM    105  O   THR A  12      -9.585 157.605  17.491  0.00  0.00      PROA O  
ATOM    106  CB  THR A  12      -7.174 157.645  19.722  0.00  0.00      PROA C  
ATOM    107  CG2 THR A  12      -6.349 158.433  20.755  0.00  0.00      PROA C  
ATOM    108  OG1 THR A  12      -8.158 156.894  20.426  0.00  0.00      PROA O  
ATOM    109  N   VAL A  13      -7.542 157.511  16.557  0.00  0.00      PROA N  
ATOM    110  CA  VAL A  13      -7.994 156.827  15.362  0.00  0.00      PROA C  
ATOM    111  C   VAL A  13      -7.409 155.423  15.313  0.00  0.00      PROA C  
ATOM    112  O   VAL A  13      -6.195 155.197  15.307  0.00  0.00      PROA O  
ATOM    113  CB  VAL A  13      -7.784 157.647  14.085  0.00  0.00      PROA C  
ATOM    114  CG1 VAL A  13      -6.362 158.230  14.004  0.00  0.00      PROA C  
ATOM    115  CG2 VAL A  13      -8.128 156.822  12.828  0.00  0.00      PROA C  
ATOM    116  N   GLU A  14      -8.305 154.418  15.310  0.00  0.00      PROA N  
ATOM    117  CA  GLU A  14      -7.946 153.018  15.266  0.00  0.00      PROA C  
ATOM    118  C   GLU A  14      -8.365 152.452  13.920  0.00  0.00      PROA C  
ATOM    119  O   GLU A  14      -9.508 152.596  13.479  0.00  0.00      PROA O  
ATOM    120  CB  GLU A  14      -8.595 152.190  16.410  0.00  0.00      PROA C  
ATOM    121  CG  GLU A  14      -8.116 152.570  17.840  0.00  0.00      PROA C  
ATOM    122  CD  GLU A  14      -8.946 153.667  18.512  0.00  0.00      PROA C  
ATOM    123  OE1 GLU A  14     -10.184 153.485  18.669  0.00  0.00      PROA O  
ATOM    124  OE2 GLU A  14      -8.363 154.701  18.935  0.00  0.00      PROA O1-
ATOM    125  N   LEU A  15      -7.416 151.811  13.224  0.00  0.00      PROA N  
ATOM    126  CA  LEU A  15      -7.568 151.321  11.877  0.00  0.00      PROA C  
ATOM    127  C   LEU A  15      -7.317 149.820  11.856  0.00  0.00      PROA C  
ATOM    128  O   LEU A  15      -6.220 149.338  12.143  0.00  0.00      PROA O  
ATOM    129  CB  LEU A  15      -6.558 152.018  10.925  0.00  0.00      PROA C  
ATOM    130  CG  LEU A  15      -6.667 153.559  10.868  0.00  0.00      PROA C  
ATOM    131  CD1 LEU A  15      -5.534 154.140  10.012  0.00  0.00      PROA C  
ATOM    132  CD2 LEU A  15      -8.028 154.021  10.327  0.00  0.00      PROA C  
ATOM    133  N   ASN A  16      -8.347 149.026  11.505  0.00  0.00      PROA N  
ATOM    134  CA  ASN A  16      -8.218 147.586  11.407  0.00  0.00      PROA C  
ATOM    135  C   ASN A  16      -8.656 147.174  10.006  0.00  0.00      PROA C  
ATOM    136  O   ASN A  16      -9.843 146.988   9.734  0.00  0.00      PROA O  
ATOM    137  CB  ASN A  16      -9.089 146.918  12.512  0.00  0.00      PROA C  
ATOM    138  CG  ASN A  16      -8.850 145.414  12.610  0.00  0.00      PROA C  
ATOM    139  ND2 ASN A  16      -9.907 144.644  12.952  0.00  0.00      PROA N  
ATOM    140  OD1 ASN A  16      -7.741 144.923  12.379  0.00  0.00      PROA O  
ATOM    141  N   GLU A  17      -7.696 147.043   9.072  0.00  0.00      PROA N  
ATOM    142  CA  GLU A  17      -7.990 146.735   7.685  0.00  0.00      PROA C  
ATOM    143  C   GLU A  17      -6.704 146.277   7.009  0.00  0.00      PROA C  
ATOM    144  O   GLU A  17      -5.602 146.475   7.524  0.00  0.00      PROA O  
ATOM    145  CB  GLU A  17      -8.614 147.957   6.938  0.00  0.00      PROA C  
ATOM    146  CG  GLU A  17      -9.109 147.723   5.486  0.00  0.00      PROA C  
ATOM    147  CD  GLU A  17     -10.013 146.501   5.368  0.00  0.00      PROA C  
ATOM    148  OE1 GLU A  17      -9.504 145.407   5.007  0.00  0.00      PROA O  
ATOM    149  OE2 GLU A  17     -11.241 146.619   5.628  0.00  0.00      PROA O1-
ATOM    150  N   MET A  18      -6.812 145.631   5.839  0.00  0.00      PROA N  
ATOM    151  CA  MET A  18      -5.701 145.208   5.012  0.00  0.00      PROA C  
ATOM    152  C   MET A  18      -4.795 146.318   4.471  0.00  0.00      PROA C  
ATOM    153  O   MET A  18      -3.581 146.151   4.364  0.00  0.00      PROA O  
ATOM    154  CB  MET A  18      -6.200 144.306   3.858  0.00  0.00      PROA C  
ATOM    155  CG  MET A  18      -6.765 142.951   4.335  0.00  0.00      PROA C  
ATOM    156  SD  MET A  18      -5.571 141.913   5.237  0.00  0.00      PROA S  
ATOM    157  CE  MET A  18      -6.729 140.536   5.467  0.00  0.00      PROA C  
ATOM    158  N   PHE A  19      -5.353 147.483   4.098  0.00  0.00      PROA N  
ATOM    159  CA  PHE A  19      -4.564 148.561   3.531  0.00  0.00      PROA C  
ATOM    160  C   PHE A  19      -5.278 149.894   3.731  0.00  0.00      PROA C  
ATOM    161  O   PHE A  19      -6.477 149.947   4.019  0.00  0.00      PROA O  
ATOM    162  CB  PHE A  19      -4.227 148.331   2.020  0.00  0.00      PROA C  
ATOM    163  CG  PHE A  19      -5.459 148.272   1.143  0.00  0.00      PROA C  
ATOM    164  CD1 PHE A  19      -6.190 147.078   1.003  0.00  0.00      PROA C  
ATOM    165  CD2 PHE A  19      -5.876 149.407   0.424  0.00  0.00      PROA C  
ATOM    166  CE1 PHE A  19      -7.332 147.028   0.195  0.00  0.00      PROA C  
ATOM    167  CE2 PHE A  19      -7.015 149.361  -0.389  0.00  0.00      PROA C  
ATOM    168  CZ  PHE A  19      -7.746 148.171  -0.501  0.00  0.00      PROA C  
ATOM    169  N   GLY A  20      -4.546 151.017   3.589  0.00  0.00      PROA N  
ATOM    170  CA  GLY A  20      -5.142 152.344   3.663  0.00  0.00      PROA C  
ATOM    171  C   GLY A  20      -4.116 153.445   3.651  0.00  0.00      PROA C  
ATOM    172  O   GLY A  20      -2.933 153.219   3.400  0.00  0.00      PROA O  
ATOM    173  N   GLN A  21      -4.562 154.684   3.930  0.00  0.00      PROA N  
ATOM    174  CA  GLN A  21      -3.738 155.881   3.894  0.00  0.00      PROA C  
ATOM    175  C   GLN A  21      -3.561 156.511   5.267  0.00  0.00      PROA C  
ATOM    176  O   GLN A  21      -4.502 156.625   6.055  0.00  0.00      PROA O  
ATOM    177  CB  GLN A  21      -4.322 156.963   2.950  0.00  0.00      PROA C  
ATOM    178  CG  GLN A  21      -4.308 156.528   1.470  0.00  0.00      PROA C  
ATOM    179  CD  GLN A  21      -4.796 157.635   0.534  0.00  0.00      PROA C  
ATOM    180  NE2 GLN A  21      -4.009 158.729   0.417  0.00  0.00      PROA N  
ATOM    181  OE1 GLN A  21      -5.862 157.539  -0.085  0.00  0.00      PROA O  
ATOM    182  N   ILE A  22      -2.330 156.964   5.555  0.00  0.00      PROA N  
ATOM    183  CA  ILE A  22      -1.950 157.703   6.745  0.00  0.00      PROA C  
ATOM    184  C   ILE A  22      -1.479 159.063   6.247  0.00  0.00      PROA C  
ATOM    185  O   ILE A  22      -0.651 159.158   5.344  0.00  0.00      PROA O  
ATOM    186  CB  ILE A  22      -0.814 157.039   7.535  0.00  0.00      PROA C  
ATOM    187  CG1 ILE A  22      -1.094 155.552   7.873  0.00  0.00      PROA C  
ATOM    188  CG2 ILE A  22      -0.534 157.849   8.817  0.00  0.00      PROA C  
ATOM    189  CD  ILE A  22      -2.354 155.310   8.713  0.00  0.00      PROA C  
ATOM    190  N   GLN A  23      -2.022 160.173   6.775  0.00  0.00      PROA N  
ATOM    191  CA  GLN A  23      -1.754 161.462   6.175  0.00  0.00      PROA C  
ATOM    192  C   GLN A  23      -1.787 162.567   7.218  0.00  0.00      PROA C  
ATOM    193  O   GLN A  23      -2.623 162.553   8.124  0.00  0.00      PROA O  
ATOM    194  CB  GLN A  23      -2.784 161.684   5.040  0.00  0.00      PROA C  
ATOM    195  CG  GLN A  23      -2.652 163.016   4.284  0.00  0.00      PROA C  
ATOM    196  CD  GLN A  23      -3.609 163.073   3.092  0.00  0.00      PROA C  
ATOM    197  NE2 GLN A  23      -3.333 162.261   2.047  0.00  0.00      PROA N  
ATOM    198  OE1 GLN A  23      -4.588 163.825   3.083  0.00  0.00      PROA O  
ATOM    199  N   SER A  24      -0.866 163.556   7.135  0.00  0.00      PROA N  
ATOM    200  CA  SER A  24      -0.806 164.678   8.073  0.00  0.00      PROA C  
ATOM    201  C   SER A  24      -2.091 165.507   8.155  0.00  0.00      PROA C  
ATOM    202  O   SER A  24      -2.758 165.661   7.129  0.00  0.00      PROA O  
ATOM    203  CB  SER A  24       0.348 165.679   7.791  0.00  0.00      PROA C  
ATOM    204  OG  SER A  24       1.618 165.090   8.057  0.00  0.00      PROA O  
ATOM    205  N   PRO A  25      -2.485 166.059   9.314  0.00  0.00      PROA N  
ATOM    206  CA  PRO A  25      -3.716 166.833   9.493  0.00  0.00      PROA C  
ATOM    207  C   PRO A  25      -4.080 167.865   8.436  0.00  0.00      PROA C  
ATOM    208  O   PRO A  25      -5.237 167.913   8.014  0.00  0.00      PROA O  
ATOM    209  CB  PRO A  25      -3.563 167.448  10.891  0.00  0.00      PROA C  
ATOM    210  CG  PRO A  25      -2.788 166.375  11.654  0.00  0.00      PROA C  
ATOM    211  CD  PRO A  25      -1.813 165.841  10.602  0.00  0.00      PROA C  
ATOM    212  N   GLY A  26      -3.123 168.720   8.013  0.00  0.00      PROA N  
ATOM    213  CA  GLY A  26      -3.394 169.792   7.057  0.00  0.00      PROA C  
ATOM    214  C   GLY A  26      -3.391 169.368   5.607  0.00  0.00      PROA C  
ATOM    215  O   GLY A  26      -4.085 169.969   4.788  0.00  0.00      PROA O  
ATOM    216  N   TYR A  27      -2.577 168.340   5.268  0.00  0.00      PROA N  
ATOM    217  CA  TYR A  27      -2.213 167.880   3.927  0.00  0.00      PROA C  
ATOM    218  C   TYR A  27      -3.325 167.984   2.854  0.00  0.00      PROA C  
ATOM    219  O   TYR A  27      -4.443 167.518   3.109  0.00  0.00      PROA O  
ATOM    220  CB  TYR A  27      -1.645 166.433   4.010  0.00  0.00      PROA C  
ATOM    221  CG  TYR A  27      -0.876 166.008   2.780  0.00  0.00      PROA C  
ATOM    222  CD1 TYR A  27      -1.527 165.476   1.652  0.00  0.00      PROA C  
ATOM    223  CD2 TYR A  27       0.526 166.114   2.760  0.00  0.00      PROA C  
ATOM    224  CE1 TYR A  27      -0.798 165.109   0.511  0.00  0.00      PROA C  
ATOM    225  CE2 TYR A  27       1.259 165.743   1.625  0.00  0.00      PROA C  
ATOM    226  CZ  TYR A  27       0.596 165.248   0.497  0.00  0.00      PROA C  
ATOM    227  OH  TYR A  27       1.341 164.877  -0.642  0.00  0.00      PROA O  
ATOM    228  N   PRO A  28      -3.123 168.546   1.657  0.00  0.00      PROA N  
ATOM    229  CA  PRO A  28      -1.845 168.942   1.067  0.00  0.00      PROA C  
ATOM    230  C   PRO A  28      -1.243 170.192   1.684  0.00  0.00      PROA C  
ATOM    231  O   PRO A  28      -0.021 170.338   1.633  0.00  0.00      PROA O  
ATOM    232  CB  PRO A  28      -2.169 169.132  -0.426  0.00  0.00      PROA C  
ATOM    233  CG  PRO A  28      -3.656 169.498  -0.448  0.00  0.00      PROA C  
ATOM    234  CD  PRO A  28      -4.222 168.654   0.694  0.00  0.00      PROA C  
ATOM    235  N   ASP A  29      -2.045 171.127   2.229  0.00  0.00      PROA N  
ATOM    236  CA  ASP A  29      -1.527 172.339   2.841  0.00  0.00      PROA C  
ATOM    237  C   ASP A  29      -0.857 172.076   4.205  0.00  0.00      PROA C  
ATOM    238  O   ASP A  29      -0.866 170.969   4.744  0.00  0.00      PROA O  
ATOM    239  CB  ASP A  29      -2.581 173.487   2.791  0.00  0.00      PROA C  
ATOM    240  CG  ASP A  29      -3.790 173.304   3.697  0.00  0.00      PROA C  
ATOM    241  OD1 ASP A  29      -3.633 173.254   4.943  0.00  0.00      PROA O  
ATOM    242  OD2 ASP A  29      -4.935 173.290   3.166  0.00  0.00      PROA O1-
ATOM    243  N   SER A  30      -0.150 173.084   4.757  0.00  0.00      PROA N  
ATOM    244  CA  SER A  30       0.671 172.903   5.953  0.00  0.00      PROA C  
ATOM    245  C   SER A  30      -0.065 172.460   7.215  0.00  0.00      PROA C  
ATOM    246  O   SER A  30      -1.174 172.909   7.513  0.00  0.00      PROA O  
ATOM    247  CB  SER A  30       1.547 174.152   6.254  0.00  0.00      PROA C  
ATOM    248  OG  SER A  30       2.386 174.001   7.407  0.00  0.00      PROA O  
ATOM    249  N   TYR A  31       0.550 171.551   8.008  0.00  0.00      PROA N  
ATOM    250  CA  TYR A  31      -0.006 171.108   9.275  0.00  0.00      PROA C  
ATOM    251  C   TYR A  31      -0.178 172.226  10.326  0.00  0.00      PROA C  
ATOM    252  O   TYR A  31       0.668 173.124  10.413  0.00  0.00      PROA O  
ATOM    253  CB  TYR A  31       0.727 169.875   9.879  0.00  0.00      PROA C  
ATOM    254  CG  TYR A  31       2.225 170.046   9.987  0.00  0.00      PROA C  
ATOM    255  CD1 TYR A  31       2.796 170.725  11.077  0.00  0.00      PROA C  
ATOM    256  CD2 TYR A  31       3.079 169.393   9.081  0.00  0.00      PROA C  
ATOM    257  CE1 TYR A  31       4.186 170.749  11.260  0.00  0.00      PROA C  
ATOM    258  CE2 TYR A  31       4.469 169.412   9.262  0.00  0.00      PROA C  
ATOM    259  CZ  TYR A  31       5.022 170.083  10.359  0.00  0.00      PROA C  
ATOM    260  OH  TYR A  31       6.415 170.071  10.572  0.00  0.00      PROA O  
ATOM    261  N   PRO A  32      -1.247 172.251  11.125  0.00  0.00      PROA N  
ATOM    262  CA  PRO A  32      -1.343 173.078  12.326  0.00  0.00      PROA C  
ATOM    263  C   PRO A  32      -0.247 172.886  13.370  0.00  0.00      PROA C  
ATOM    264  O   PRO A  32       0.291 171.788  13.529  0.00  0.00      PROA O  
ATOM    265  CB  PRO A  32      -2.733 172.745  12.898  0.00  0.00      PROA C  
ATOM    266  CG  PRO A  32      -3.544 172.324  11.672  0.00  0.00      PROA C  
ATOM    267  CD  PRO A  32      -2.510 171.562  10.846  0.00  0.00      PROA C  
ATOM    268  N   SER A  33       0.062 173.955  14.129  0.00  0.00      PROA N  
ATOM    269  CA  SER A  33       0.819 173.915  15.377  0.00  0.00      PROA C  
ATOM    270  C   SER A  33       0.163 173.084  16.475  0.00  0.00      PROA C  
ATOM    271  O   SER A  33      -1.063 172.994  16.554  0.00  0.00      PROA O  
ATOM    272  CB  SER A  33       1.071 175.338  15.961  0.00  0.00      PROA C  
ATOM    273  OG  SER A  33      -0.135 176.110  16.058  0.00  0.00      PROA O  
ATOM    274  N   ASP A  34       0.978 172.467  17.358  0.00  0.00      PROA N  
ATOM    275  CA  ASP A  34       0.533 171.750  18.545  0.00  0.00      PROA C  
ATOM    276  C   ASP A  34      -0.504 170.646  18.263  0.00  0.00      PROA C  
ATOM    277  O   ASP A  34      -1.590 170.584  18.848  0.00  0.00      PROA O  
ATOM    278  CB  ASP A  34       0.128 172.755  19.667  0.00  0.00      PROA C  
ATOM    279  CG  ASP A  34      -0.165 172.095  21.008  0.00  0.00      PROA C  
ATOM    280  OD1 ASP A  34       0.428 171.029  21.322  0.00  0.00      PROA O  
ATOM    281  OD2 ASP A  34      -0.925 172.699  21.814  0.00  0.00      PROA O1-
ATOM    282  N   SER A  35      -0.184 169.747  17.317  0.00  0.00      PROA N  
ATOM    283  CA  SER A  35      -1.059 168.656  16.924  0.00  0.00      PROA C  
ATOM    284  C   SER A  35      -0.384 167.336  17.181  0.00  0.00      PROA C  
ATOM    285  O   SER A  35       0.745 167.106  16.757  0.00  0.00      PROA O  
ATOM    286  CB  SER A  35      -1.469 168.705  15.428  0.00  0.00      PROA C  
ATOM    287  OG  SER A  35      -2.257 169.871  15.177  0.00  0.00      PROA O  
ATOM    288  N   GLU A  36      -1.068 166.422  17.891  0.00  0.00      PROA N  
ATOM    289  CA  GLU A  36      -0.589 165.072  18.102  0.00  0.00      PROA C  
ATOM    290  C   GLU A  36      -1.665 164.112  17.632  0.00  0.00      PROA C  
ATOM    291  O   GLU A  36      -2.787 164.103  18.143  0.00  0.00      PROA O  
ATOM    292  CB  GLU A  36      -0.232 164.816  19.587  0.00  0.00      PROA C  
ATOM    293  CG  GLU A  36       0.347 163.403  19.863  0.00  0.00      PROA C  
ATOM    294  CD  GLU A  36       0.802 163.186  21.308  0.00  0.00      PROA C  
ATOM    295  OE1 GLU A  36       0.698 164.111  22.156  0.00  0.00      PROA O  
ATOM    296  OE2 GLU A  36       1.273 162.056  21.613  0.00  0.00      PROA O1-
ATOM    297  N   VAL A  37      -1.355 163.297  16.610  0.00  0.00      PROA N  
ATOM    298  CA  VAL A  37      -2.293 162.353  16.029  0.00  0.00      PROA C  
ATOM    299  C   VAL A  37      -1.626 160.996  16.007  0.00  0.00      PROA C  
ATOM    300  O   VAL A  37      -0.513 160.835  15.509  0.00  0.00      PROA O  
ATOM    301  CB  VAL A  37      -2.767 162.742  14.627  0.00  0.00      PROA C  
ATOM    302  CG1 VAL A  37      -3.738 161.681  14.066  0.00  0.00      PROA C  
ATOM    303  CG2 VAL A  37      -3.479 164.108  14.699  0.00  0.00      PROA C  
ATOM    304  N   THR A  38      -2.285 159.973  16.583  0.00  0.00      PROA N  
ATOM    305  CA  THR A  38      -1.749 158.621  16.609  0.00  0.00      PROA C  
ATOM    306  C   THR A  38      -2.716 157.688  15.906  0.00  0.00      PROA C  
ATOM    307  O   THR A  38      -3.924 157.692  16.152  0.00  0.00      PROA O  
ATOM    308  CB  THR A  38      -1.381 158.136  18.014  0.00  0.00      PROA C  
ATOM    309  CG2 THR A  38      -2.606 157.881  18.910  0.00  0.00      PROA C  
ATOM    310  OG1 THR A  38      -0.594 156.952  17.980  0.00  0.00      PROA O  
ATOM    311  N   TRP A  39      -2.189 156.887  14.967  0.00  0.00      PROA N  
ATOM    312  CA  TRP A  39      -2.923 155.915  14.191  0.00  0.00      PROA C  
ATOM    313  C   TRP A  39      -2.510 154.529  14.648  0.00  0.00      PROA C  
ATOM    314  O   TRP A  39      -1.362 154.107  14.495  0.00  0.00      PROA O  
ATOM    315  CB  TRP A  39      -2.682 156.030  12.656  0.00  0.00      PROA C  
ATOM    316  CG  TRP A  39      -3.049 157.347  12.043  0.00  0.00      PROA C  
ATOM    317  CD1 TRP A  39      -4.244 157.658  11.445  0.00  0.00      PROA C  
ATOM    318  CD2 TRP A  39      -2.208 158.506  11.896  0.00  0.00      PROA C  
ATOM    319  CE2 TRP A  39      -2.973 159.488  11.221  0.00  0.00      PROA C  
ATOM    320  CE3 TRP A  39      -0.886 158.787  12.236  0.00  0.00      PROA C  
ATOM    321  NE1 TRP A  39      -4.200 158.949  10.964  0.00  0.00      PROA N  
ATOM    322  CZ2 TRP A  39      -2.454 160.735  10.911  0.00  0.00      PROA C  
ATOM    323  CZ3 TRP A  39      -0.356 160.035  11.907  0.00  0.00      PROA C  
ATOM    324  CH2 TRP A  39      -1.127 160.998  11.261  0.00  0.00      PROA C  
ATOM    325  N   ASN A  40      -3.695 153.868  15.534  1.00 26.97      PROA N  
ATOM    326  CA  ASN A  40      -3.109 152.582  15.960  1.00 26.97      PROA C  
ATOM    327  C   ASN A  40      -2.648 151.684  14.809  1.00 26.97      PROA C  
ATOM    328  O   ASN A  40      -1.504 151.787  14.282  1.00 26.97      PROA O  
ATOM    329  CB  ASN A  40      -4.338 151.909  16.601  1.00 26.97      PROA C  
ATOM    330  CG  ASN A  40      -4.010 150.667  17.410  1.00 26.97      PROA C  
ATOM    331  ND2 ASN A  40      -4.598 150.587  18.583  1.00 26.97      PROA N  
ATOM    332  OD1 ASN A  40      -3.322 149.746  16.911  1.00 26.97      PROA O  
ATOM    333  N   ILE A  41      -2.691 150.768  13.903  0.00  0.00      PROA N  
ATOM    334  CA  ILE A  41      -2.880 149.970  12.713  0.00  0.00      PROA C  
ATOM    335  C   ILE A  41      -2.751 148.501  13.094  0.00  0.00      PROA C  
ATOM    336  O   ILE A  41      -1.691 148.014  13.499  0.00  0.00      PROA O  
ATOM    337  CB  ILE A  41      -1.884 150.310  11.600  0.00  0.00      PROA C  
ATOM    338  CG1 ILE A  41      -1.837 151.834  11.306  0.00  0.00      PROA C  
ATOM    339  CG2 ILE A  41      -2.261 149.500  10.340  0.00  0.00      PROA C  
ATOM    340  CD  ILE A  41      -0.708 152.238  10.348  0.00  0.00      PROA C  
ATOM    341  N   THR A  42      -3.854 147.746  12.974  0.00  0.00      PROA N  
ATOM    342  CA  THR A  42      -3.876 146.315  13.242  0.00  0.00      PROA C  
ATOM    343  C   THR A  42      -4.259 145.567  11.990  0.00  0.00      PROA C  
ATOM    344  O   THR A  42      -5.123 145.985  11.220  0.00  0.00      PROA O  
ATOM    345  CB  THR A  42      -4.800 145.857  14.377  0.00  0.00      PROA C  
ATOM    346  CG2 THR A  42      -4.260 146.414  15.704  0.00  0.00      PROA C  
ATOM    347  OG1 THR A  42      -6.141 146.319  14.227  0.00  0.00      PROA O  
ATOM    348  N   VAL A  43      -3.606 144.422  11.755  0.00  0.00      PROA N  
ATOM    349  CA  VAL A  43      -3.967 143.492  10.704  0.00  0.00      PROA C  
ATOM    350  C   VAL A  43      -4.247 142.147  11.388  0.00  0.00      PROA C  
ATOM    351  O   VAL A  43      -3.672 141.905  12.455  0.00  0.00      PROA O  
ATOM    352  CB  VAL A  43      -2.893 143.441   9.610  0.00  0.00      PROA C  
ATOM    353  CG1 VAL A  43      -1.527 142.970  10.142  0.00  0.00      PROA C  
ATOM    354  CG2 VAL A  43      -3.342 142.575   8.423  0.00  0.00      PROA C  
ATOM    355  N   PRO A  44      -5.140 141.258  10.929  0.00  0.00      PROA N  
ATOM    356  CA  PRO A  44      -5.216 139.865  11.380  0.00  0.00      PROA C  
ATOM    357  C   PRO A  44      -3.893 139.101  11.477  0.00  0.00      PROA C  
ATOM    358  O   PRO A  44      -2.909 139.444  10.818  0.00  0.00      PROA O  
ATOM    359  CB  PRO A  44      -6.239 139.201  10.430  0.00  0.00      PROA C  
ATOM    360  CG  PRO A  44      -6.463 140.214   9.299  0.00  0.00      PROA C  
ATOM    361  CD  PRO A  44      -6.213 141.557   9.978  0.00  0.00      PROA C  
ATOM    362  N   GLU A  45      -3.843 138.055  12.326  0.00  0.00      PROA N  
ATOM    363  CA  GLU A  45      -2.673 137.209  12.497  0.00  0.00      PROA C  
ATOM    364  C   GLU A  45      -2.215 136.507  11.213  0.00  0.00      PROA C  
ATOM    365  O   GLU A  45      -3.009 136.141  10.343  0.00  0.00      PROA O  
ATOM    366  CB  GLU A  45      -2.866 136.183  13.647  0.00  0.00      PROA C  
ATOM    367  CG  GLU A  45      -3.975 135.123  13.403  0.00  0.00      PROA C  
ATOM    368  CD  GLU A  45      -4.213 134.182  14.584  0.00  0.00      PROA C  
ATOM    369  OE1 GLU A  45      -3.530 134.291  15.636  0.00  0.00      PROA O  
ATOM    370  OE2 GLU A  45      -5.112 133.305  14.464  0.00  0.00      PROA O1-
ATOM    371  N   GLY A  46      -0.881 136.344  11.054  0.00  0.00      PROA N  
ATOM    372  CA  GLY A  46      -0.271 135.796   9.841  0.00  0.00      PROA C  
ATOM    373  C   GLY A  46       0.077 136.861   8.829  0.00  0.00      PROA C  
ATOM    374  O   GLY A  46       0.484 136.561   7.707  0.00  0.00      PROA O  
ATOM    375  N   PHE A  47      -0.049 138.141   9.222  0.00  0.00      PROA N  
ATOM    376  CA  PHE A  47       0.308 139.287   8.411  0.00  0.00      PROA C  
ATOM    377  C   PHE A  47       1.231 140.240   9.161  0.00  0.00      PROA C  
ATOM    378  O   PHE A  47       1.077 140.487  10.357  0.00  0.00      PROA O  
ATOM    379  CB  PHE A  47      -0.934 140.092   7.946  0.00  0.00      PROA C  
ATOM    380  CG  PHE A  47      -1.809 139.267   7.045  0.00  0.00      PROA C  
ATOM    381  CD1 PHE A  47      -1.342 138.910   5.774  0.00  0.00      PROA C  
ATOM    382  CD2 PHE A  47      -3.106 138.877   7.424  0.00  0.00      PROA C  
ATOM    383  CE1 PHE A  47      -2.131 138.146   4.910  0.00  0.00      PROA C  
ATOM    384  CE2 PHE A  47      -3.911 138.130   6.555  0.00  0.00      PROA C  
ATOM    385  CZ  PHE A  47      -3.424 137.769   5.293  0.00  0.00      PROA C  
ATOM    386  N   ARG A  48       2.215 140.811   8.445  0.00  0.00      PROA N  
ATOM    387  CA  ARG A  48       2.929 142.013   8.830  0.00  0.00      PROA C  
ATOM    388  C   ARG A  48       2.252 143.243   8.248  0.00  0.00      PROA C  
ATOM    389  O   ARG A  48       1.405 143.148   7.361  0.00  0.00      PROA O  
ATOM    390  CB  ARG A  48       4.430 142.004   8.422  0.00  0.00      PROA C  
ATOM    391  CG  ARG A  48       5.371 141.372   9.466  0.00  0.00      PROA C  
ATOM    392  CD  ARG A  48       5.215 139.870   9.655  0.00  0.00      PROA C  
ATOM    393  NE  ARG A  48       6.195 139.461  10.712  0.00  0.00      PROA N  
ATOM    394  CZ  ARG A  48       7.139 138.545  10.608  0.00  0.00      PROA C  
ATOM    395  NH1 ARG A  48       7.459 137.881   9.525  0.00  0.00      PROA N1+
ATOM    396  NH2 ARG A  48       7.877 138.264  11.661  0.00  0.00      PROA N  
ATOM    397  N   VAL A  49       2.620 144.438   8.734  0.00  0.00      PROA N  
ATOM    398  CA  VAL A  49       2.173 145.700   8.172  0.00  0.00      PROA C  
ATOM    399  C   VAL A  49       3.375 146.530   7.735  0.00  0.00      PROA C  
ATOM    400  O   VAL A  49       4.390 146.644   8.426  0.00  0.00      PROA O  
ATOM    401  CB  VAL A  49       1.189 146.439   9.078  0.00  0.00      PROA C  
ATOM    402  CG1 VAL A  49       1.741 146.582  10.508  0.00  0.00      PROA C  
ATOM    403  CG2 VAL A  49       0.798 147.807   8.483  0.00  0.00      PROA C  
ATOM    404  N   GLN A  50       3.292 147.062   6.504  0.00  0.00      PROA N  
ATOM    405  CA  GLN A  50       4.352 147.708   5.768  0.00  0.00      PROA C  
ATOM    406  C   GLN A  50       3.962 149.145   5.437  0.00  0.00      PROA C  
ATOM    407  O   GLN A  50       2.832 149.396   5.017  0.00  0.00      PROA O  
ATOM    408  CB  GLN A  50       4.509 146.907   4.451  0.00  0.00      PROA C  
ATOM    409  CG  GLN A  50       5.668 147.341   3.537  0.00  0.00      PROA C  
ATOM    410  CD  GLN A  50       5.727 146.502   2.256  0.00  0.00      PROA C  
ATOM    411  NE2 GLN A  50       4.734 146.695   1.357  0.00  0.00      PROA N  
ATOM    412  OE1 GLN A  50       6.637 145.694   2.048  0.00  0.00      PROA O  
ATOM    413  N   LEU A  51       4.876 150.126   5.601  0.00  0.00      PROA N  
ATOM    414  CA  LEU A  51       4.633 151.513   5.215  0.00  0.00      PROA C  
ATOM    415  C   LEU A  51       5.509 151.952   4.053  0.00  0.00      PROA C  
ATOM    416  O   LEU A  51       6.698 151.632   3.971  0.00  0.00      PROA O  
ATOM    417  CB  LEU A  51       4.904 152.565   6.324  0.00  0.00      PROA C  
ATOM    418  CG  LEU A  51       4.108 152.410   7.626  0.00  0.00      PROA C  
ATOM    419  CD1 LEU A  51       4.540 153.492   8.627  0.00  0.00      PROA C  
ATOM    420  CD2 LEU A  51       2.595 152.471   7.390  0.00  0.00      PROA C  
ATOM    421  N   TYR A  52       4.921 152.756   3.149  0.00  0.00      PROA N  
ATOM    422  CA  TYR A  52       5.643 153.550   2.175  0.00  0.00      PROA C  
ATOM    423  C   TYR A  52       5.236 155.012   2.365  0.00  0.00      PROA C  
ATOM    424  O   TYR A  52       4.056 155.322   2.532  0.00  0.00      PROA O  
ATOM    425  CB  TYR A  52       5.372 153.067   0.719  0.00  0.00      PROA C  
ATOM    426  CG  TYR A  52       6.178 153.842  -0.299  0.00  0.00      PROA C  
ATOM    427  CD1 TYR A  52       7.456 153.397  -0.677  0.00  0.00      PROA C  
ATOM    428  CD2 TYR A  52       5.666 155.011  -0.891  0.00  0.00      PROA C  
ATOM    429  CE1 TYR A  52       8.217 154.116  -1.608  0.00  0.00      PROA C  
ATOM    430  CE2 TYR A  52       6.433 155.742  -1.810  0.00  0.00      PROA C  
ATOM    431  CZ  TYR A  52       7.710 155.292  -2.169  0.00  0.00      PROA C  
ATOM    432  OH  TYR A  52       8.492 156.013  -3.097  0.00  0.00      PROA O  
ATOM    433  N   PHE A  53       6.212 155.943   2.341  0.00  0.00      PROA N  
ATOM    434  CA  PHE A  53       5.980 157.372   2.482  0.00  0.00      PROA C  
ATOM    435  C   PHE A  53       6.081 158.065   1.126  0.00  0.00      PROA C  
ATOM    436  O   PHE A  53       7.133 158.109   0.487  0.00  0.00      PROA O  
ATOM    437  CB  PHE A  53       6.965 158.033   3.482  0.00  0.00      PROA C  
ATOM    438  CG  PHE A  53       6.687 157.568   4.892  0.00  0.00      PROA C  
ATOM    439  CD1 PHE A  53       7.200 156.351   5.381  0.00  0.00      PROA C  
ATOM    440  CD2 PHE A  53       5.960 158.391   5.769  0.00  0.00      PROA C  
ATOM    441  CE1 PHE A  53       6.964 155.954   6.704  0.00  0.00      PROA C  
ATOM    442  CE2 PHE A  53       5.722 157.999   7.092  0.00  0.00      PROA C  
ATOM    443  CZ  PHE A  53       6.223 156.779   7.560  0.00  0.00      PROA C  
ATOM    444  N   MET A  54       4.945 158.597   0.635  0.00  0.00      PROA N  
ATOM    445  CA  MET A  54       4.816 159.235  -0.659  0.00  0.00      PROA C  
ATOM    446  C   MET A  54       5.600 160.529  -0.815  0.00  0.00      PROA C  
ATOM    447  O   MET A  54       6.305 160.764  -1.799  0.00  0.00      PROA O  
ATOM    448  CB  MET A  54       3.320 159.566  -0.893  0.00  0.00      PROA C  
ATOM    449  CG  MET A  54       3.000 159.935  -2.350  0.00  0.00      PROA C  
ATOM    450  SD  MET A  54       3.568 158.687  -3.544  0.00  0.00      PROA S  
ATOM    451  CE  MET A  54       2.705 157.299  -2.750  0.00  0.00      PROA C  
ATOM    452  N   HIS A  55       5.476 161.398   0.196  0.00  0.00      PROA N  
ATOM    453  CA  HIS A  55       6.120 162.684   0.258  0.00  0.00      PROA C  
ATOM    454  C   HIS A  55       6.256 162.988   1.727  0.00  0.00      PROA C  
ATOM    455  O   HIS A  55       5.422 162.558   2.527  0.00  0.00      PROA O  
ATOM    456  CB  HIS A  55       5.301 163.792  -0.458  0.00  0.00      PROA C  
ATOM    457  CG  HIS A  55       5.906 165.174  -0.384  0.00  0.00      PROA C  
ATOM    458  CD2 HIS A  55       6.740 165.808  -1.257  0.00  0.00      PROA C  
ATOM    459  ND1 HIS A  55       5.532 166.132   0.536  0.00  0.00      PROA N  
ATOM    460  CE1 HIS A  55       6.163 167.284   0.197  0.00  0.00      PROA C  
ATOM    461  NE2 HIS A  55       6.912 167.136  -0.884  0.00  0.00      PROA N  
ATOM    462  N   PHE A  56       7.326 163.693   2.128  0.00  0.00      PROA N  
ATOM    463  CA  PHE A  56       7.587 163.928   3.528  0.00  0.00      PROA C  
ATOM    464  C   PHE A  56       8.275 165.281   3.688  0.00  0.00      PROA C  
ATOM    465  O   PHE A  56       9.428 165.472   3.296  0.00  0.00      PROA O  
ATOM    466  CB  PHE A  56       8.480 162.767   4.048  0.00  0.00      PROA C  
ATOM    467  CG  PHE A  56       8.525 162.710   5.547  0.00  0.00      PROA C  
ATOM    468  CD1 PHE A  56       9.406 163.526   6.268  0.00  0.00      PROA C  
ATOM    469  CD2 PHE A  56       7.738 161.778   6.242  0.00  0.00      PROA C  
ATOM    470  CE1 PHE A  56       9.486 163.430   7.660  0.00  0.00      PROA C  
ATOM    471  CE2 PHE A  56       7.817 161.673   7.634  0.00  0.00      PROA C  
ATOM    472  CZ  PHE A  56       8.686 162.508   8.346  0.00  0.00      PROA C  
ATOM    473  N   ASN A  57       7.587 166.283   4.264  0.00  0.00      PROA N  
ATOM    474  CA  ASN A  57       8.202 167.537   4.670  0.00  0.00      PROA C  
ATOM    475  C   ASN A  57       7.809 167.826   6.112  0.00  0.00      PROA C  
ATOM    476  O   ASN A  57       6.652 168.130   6.392  0.00  0.00      PROA O  
ATOM    477  CB  ASN A  57       7.730 168.754   3.811  0.00  0.00      PROA C  
ATOM    478  CG  ASN A  57       8.379 168.925   2.434  0.00  0.00      PROA C  
ATOM    479  ND2 ASN A  57       9.042 167.890   1.883  0.00  0.00      PROA N  
ATOM    480  OD1 ASN A  57       8.330 170.023   1.870  0.00  0.00      PROA O  
ATOM    481  N   LEU A  58       8.772 167.780   7.045  0.00  0.00      PROA N  
ATOM    482  CA  LEU A  58       8.607 168.145   8.442  0.00  0.00      PROA C  
ATOM    483  C   LEU A  58       9.812 169.003   8.842  0.00  0.00      PROA C  
ATOM    484  O   LEU A  58      10.806 169.080   8.116  0.00  0.00      PROA O  
ATOM    485  CB  LEU A  58       8.525 166.900   9.380  0.00  0.00      PROA C  
ATOM    486  CG  LEU A  58       7.105 166.357   9.681  0.00  0.00      PROA C  
ATOM    487  CD1 LEU A  58       6.477 165.521   8.557  0.00  0.00      PROA C  
ATOM    488  CD2 LEU A  58       7.141 165.506  10.959  0.00  0.00      PROA C  
ATOM    489  N   GLU A  59       9.776 169.685  10.012  0.00  0.00      PROA N  
ATOM    490  CA  GLU A  59      10.975 170.295  10.583  0.00  0.00      PROA C  
ATOM    491  C   GLU A  59      12.123 169.318  10.846  0.00  0.00      PROA C  
ATOM    492  O   GLU A  59      11.927 168.168  11.240  0.00  0.00      PROA O  
ATOM    493  CB  GLU A  59      10.739 171.118  11.889  0.00  0.00      PROA C  
ATOM    494  CG  GLU A  59      10.194 172.546  11.643  0.00  0.00      PROA C  
ATOM    495  CD  GLU A  59      10.333 173.515  12.824  0.00  0.00      PROA C  
ATOM    496  OE1 GLU A  59      10.800 173.123  13.927  0.00  0.00      PROA O  
ATOM    497  OE2 GLU A  59      10.003 174.718  12.630  0.00  0.00      PROA O1-
ATOM    498  N   SER A  60      13.371 169.781  10.641  0.00  0.00      PROA N  
ATOM    499  CA  SER A  60      14.582 169.055  11.001  0.00  0.00      PROA C  
ATOM    500  C   SER A  60      14.937 169.337  12.451  0.00  0.00      PROA C  
ATOM    501  O   SER A  60      14.983 170.491  12.879  0.00  0.00      PROA O  
ATOM    502  CB  SER A  60      15.815 169.476  10.145  0.00  0.00      PROA C  
ATOM    503  OG  SER A  60      15.609 169.226   8.754  0.00  0.00      PROA O  
ATOM    504  N   SER A  61      15.200 168.296  13.263  0.00  0.00      PROA N  
ATOM    505  CA  SER A  61      15.587 168.502  14.655  0.00  0.00      PROA C  
ATOM    506  C   SER A  61      16.392 167.323  15.164  0.00  0.00      PROA C  
ATOM    507  O   SER A  61      16.306 166.213  14.636  0.00  0.00      PROA O  
ATOM    508  CB  SER A  61      14.381 168.793  15.598  0.00  0.00      PROA C  
ATOM    509  OG  SER A  61      13.402 167.749  15.585  0.00  0.00      PROA O  
ATOM    510  N   TYR A  62      17.246 167.539  16.189  0.00  0.00      PROA N  
ATOM    511  CA  TYR A  62      18.129 166.516  16.731  0.00  0.00      PROA C  
ATOM    512  C   TYR A  62      17.374 165.330  17.343  0.00  0.00      PROA C  
ATOM    513  O   TYR A  62      16.613 165.474  18.301  0.00  0.00      PROA O  
ATOM    514  CB  TYR A  62      19.169 167.132  17.715  0.00  0.00      PROA C  
ATOM    515  CG  TYR A  62      20.075 166.093  18.336  0.00  0.00      PROA C  
ATOM    516  CD1 TYR A  62      21.059 165.463  17.555  0.00  0.00      PROA C  
ATOM    517  CD2 TYR A  62      19.947 165.734  19.689  0.00  0.00      PROA C  
ATOM    518  CE1 TYR A  62      21.887 164.478  18.112  0.00  0.00      PROA C  
ATOM    519  CE2 TYR A  62      20.773 164.748  20.248  0.00  0.00      PROA C  
ATOM    520  CZ  TYR A  62      21.743 164.119  19.457  0.00  0.00      PROA C  
ATOM    521  OH  TYR A  62      22.580 163.127  20.009  0.00  0.00      PROA O  
ATOM    522  N   LEU A  63      17.545 164.125  16.749  0.00  0.00      PROA N  
ATOM    523  CA  LEU A  63      16.861 162.898  17.140  0.00  0.00      PROA C  
ATOM    524  C   LEU A  63      15.337 163.009  16.974  0.00  0.00      PROA C  
ATOM    525  O   LEU A  63      14.547 162.315  17.617  0.00  0.00      PROA O  
ATOM    526  CB  LEU A  63      17.309 162.429  18.555  0.00  0.00      PROA C  
ATOM    527  CG  LEU A  63      17.784 160.961  18.629  0.00  0.00      PROA C  
ATOM    528  CD1 LEU A  63      18.417 160.672  19.999  0.00  0.00      PROA C  
ATOM    529  CD2 LEU A  63      16.659 159.955  18.341  0.00  0.00      PROA C  
ATOM    530  N   CYS A  64      14.900 163.923  16.078  0.00  0.00      PROA N  
ATOM    531  CA  CYS A  64      13.515 164.279  15.830  0.00  0.00      PROA C  
ATOM    532  C   CYS A  64      12.756 164.732  17.080  0.00  0.00      PROA C  
ATOM    533  O   CYS A  64      11.607 164.359  17.309  0.00  0.00      PROA O  
ATOM    534  CB  CYS A  64      12.749 163.164  15.067  0.00  0.00      PROA C  
ATOM    535  SG  CYS A  64      13.557 162.674  13.513  0.00  0.00      PROA S  
ATOM    536  N   GLU A  65      13.397 165.558  17.932  0.00  0.00      PROA N  
ATOM    537  CA  GLU A  65      12.824 166.091  19.155  0.00  0.00      PROA C  
ATOM    538  C   GLU A  65      11.583 166.970  18.988  0.00  0.00      PROA C  
ATOM    539  O   GLU A  65      10.634 166.871  19.771  0.00  0.00      PROA O  
ATOM    540  CB  GLU A  65      13.894 166.811  20.024  0.00  0.00      PROA C  
ATOM    541  CG  GLU A  65      14.632 167.990  19.336  0.00  0.00      PROA C  
ATOM    542  CD  GLU A  65      15.750 168.611  20.178  0.00  0.00      PROA C  
ATOM    543  OE1 GLU A  65      15.898 168.283  21.386  0.00  0.00      PROA O  
ATOM    544  OE2 GLU A  65      16.502 169.460  19.624  0.00  0.00      PROA O1-
ATOM    545  N   TYR A  66      11.545 167.846  17.963  0.00  0.00      PROA N  
ATOM    546  CA  TYR A  66      10.445 168.776  17.771  0.00  0.00      PROA C  
ATOM    547  C   TYR A  66       9.307 168.128  16.987  0.00  0.00      PROA C  
ATOM    548  O   TYR A  66       8.490 167.393  17.548  0.00  0.00      PROA O  
ATOM    549  CB  TYR A  66      10.912 170.111  17.116  0.00  0.00      PROA C  
ATOM    550  CG  TYR A  66      11.913 170.872  17.960  0.00  0.00      PROA C  
ATOM    551  CD1 TYR A  66      11.849 170.901  19.368  0.00  0.00      PROA C  
ATOM    552  CD2 TYR A  66      12.915 171.627  17.323  0.00  0.00      PROA C  
ATOM    553  CE1 TYR A  66      12.778 171.641  20.114  0.00  0.00      PROA C  
ATOM    554  CE2 TYR A  66      13.846 172.367  18.065  0.00  0.00      PROA C  
ATOM    555  CZ  TYR A  66      13.777 172.371  19.463  0.00  0.00      PROA C  
ATOM    556  OH  TYR A  66      14.698 173.125  20.222  0.00  0.00      PROA O  
ATOM    557  N   ASP A  67       9.220 168.358  15.665  0.00  0.00      PROA N  
ATOM    558  CA  ASP A  67       8.197 167.741  14.844  0.00  0.00      PROA C  
ATOM    559  C   ASP A  67       8.667 166.352  14.405  0.00  0.00      PROA C  
ATOM    560  O   ASP A  67       9.827 166.157  14.030  0.00  0.00      PROA O  
ATOM    561  CB  ASP A  67       7.826 168.605  13.606  0.00  0.00      PROA C  
ATOM    562  CG  ASP A  67       7.238 169.969  13.967  0.00  0.00      PROA C  
ATOM    563  OD1 ASP A  67       6.939 170.258  15.156  0.00  0.00      PROA O  
ATOM    564  OD2 ASP A  67       7.010 170.760  13.010  0.00  0.00      PROA O1-
ATOM    565  N   TYR A  68       7.780 165.340  14.455  0.00  0.00      PROA N  
ATOM    566  CA  TYR A  68       8.179 163.987  14.125  0.00  0.00      PROA C  
ATOM    567  C   TYR A  68       7.040 163.132  13.600  0.00  0.00      PROA C  
ATOM    568  O   TYR A  68       5.861 163.355  13.883  0.00  0.00      PROA O  
ATOM    569  CB  TYR A  68       8.881 163.255  15.316  0.00  0.00      PROA C  
ATOM    570  CG  TYR A  68       8.048 163.078  16.572  0.00  0.00      PROA C  
ATOM    571  CD1 TYR A  68       7.074 162.065  16.657  0.00  0.00      PROA C  
ATOM    572  CD2 TYR A  68       8.346 163.815  17.733  0.00  0.00      PROA C  
ATOM    573  CE1 TYR A  68       6.408 161.801  17.863  0.00  0.00      PROA C  
ATOM    574  CE2 TYR A  68       7.707 163.533  18.948  0.00  0.00      PROA C  
ATOM    575  CZ  TYR A  68       6.734 162.530  19.012  0.00  0.00      PROA C  
ATOM    576  OH  TYR A  68       6.106 162.249  20.243  0.00  0.00      PROA O  
ATOM    577  N   VAL A  69       7.417 162.087  12.841  0.00  0.00      PROA N  
ATOM    578  CA  VAL A  69       6.589 160.926  12.585  0.00  0.00      PROA C  
ATOM    579  C   VAL A  69       7.317 159.750  13.201  0.00  0.00      PROA C  
ATOM    580  O   VAL A  69       8.459 159.443  12.861  0.00  0.00      PROA O  
ATOM    581  CB  VAL A  69       6.333 160.651  11.110  0.00  0.00      PROA C  
ATOM    582  CG1 VAL A  69       5.463 159.387  10.942  0.00  0.00      PROA C  
ATOM    583  CG2 VAL A  69       5.617 161.864  10.501  0.00  0.00      PROA C  
ATOM    584  N   LYS A  70       6.689 159.079  14.172  0.00  0.00      PROA N  
ATOM    585  CA  LYS A  70       7.301 158.009  14.923  0.00  0.00      PROA C  
ATOM    586  C   LYS A  70       6.515 156.735  14.691  0.00  0.00      PROA C  
ATOM    587  O   LYS A  70       5.287 156.716  14.785  0.00  0.00      PROA O  
ATOM    588  CB  LYS A  70       7.340 158.398  16.418  0.00  0.00      PROA C  
ATOM    589  CG  LYS A  70       8.025 157.391  17.351  0.00  0.00      PROA C  
ATOM    590  CD  LYS A  70       8.133 157.961  18.780  0.00  0.00      PROA C  
ATOM    591  CE  LYS A  70       8.891 157.052  19.758  0.00  0.00      PROA C  
ATOM    592  NZ  LYS A  70       8.875 157.621  21.130  0.00  0.00      PROA N1+
ATOM    593  N   VAL A  71       7.211 155.640  14.340  0.00  0.00      PROA N  
ATOM    594  CA  VAL A  71       6.590 154.379  13.977  0.00  0.00      PROA C  
ATOM    595  C   VAL A  71       7.000 153.350  15.015  0.00  0.00      PROA C  
ATOM    596  O   VAL A  71       8.185 153.109  15.247  0.00  0.00      PROA O  
ATOM    597  CB  VAL A  71       6.976 153.923  12.571  0.00  0.00      PROA C  
ATOM    598  CG1 VAL A  71       6.251 152.612  12.214  0.00  0.00      PROA C  
ATOM    599  CG2 VAL A  71       6.584 155.019  11.557  0.00  0.00      PROA C  
ATOM    600  N   GLU A  72       6.019 152.744  15.706  0.00  0.00      PROA N  
ATOM    601  CA  GLU A  72       6.249 151.948  16.894  0.00  0.00      PROA C  
ATOM    602  C   GLU A  72       5.486 150.629  16.851  0.00  0.00      PROA C  
ATOM    603  O   GLU A  72       4.404 150.516  16.279  0.00  0.00      PROA O  
ATOM    604  CB  GLU A  72       5.756 152.698  18.167  0.00  0.00      PROA C  
ATOM    605  CG  GLU A  72       6.326 154.125  18.352  0.00  0.00      PROA C  
ATOM    606  CD  GLU A  72       5.884 154.751  19.674  0.00  0.00      PROA C  
ATOM    607  OE1 GLU A  72       6.336 154.286  20.755  0.00  0.00      PROA O  
ATOM    608  OE2 GLU A  72       5.089 155.730  19.653  0.00  0.00      PROA O1-
ATOM    609  N   THR A  73       6.031 149.592  17.509  0.00  0.00      PROA N  
ATOM    610  CA  THR A  73       5.264 148.476  18.062  0.00  0.00      PROA C  
ATOM    611  C   THR A  73       5.007 148.801  19.525  0.00  0.00      PROA C  
ATOM    612  O   THR A  73       5.514 149.793  20.048  0.00  0.00      PROA O  
ATOM    613  CB  THR A  73       5.924 147.093  17.973  0.00  0.00      PROA C  
ATOM    614  CG2 THR A  73       6.053 146.659  16.511  0.00  0.00      PROA C  
ATOM    615  OG1 THR A  73       7.229 147.071  18.537  0.00  0.00      PROA O  
ATOM    616  N   GLU A  74       4.215 147.989  20.259  0.00  0.00      PROA N  
ATOM    617  CA  GLU A  74       4.122 148.143  21.707  0.00  0.00      PROA C  
ATOM    618  C   GLU A  74       5.470 147.962  22.420  0.00  0.00      PROA C  
ATOM    619  O   GLU A  74       5.854 148.746  23.290  0.00  0.00      PROA O  
ATOM    620  CB  GLU A  74       3.096 147.148  22.315  0.00  0.00      PROA C  
ATOM    621  CG  GLU A  74       1.637 147.400  21.860  0.00  0.00      PROA C  
ATOM    622  CD  GLU A  74       0.635 146.551  22.636  0.00  0.00      PROA C  
ATOM    623  OE1 GLU A  74       0.671 145.296  22.516  0.00  0.00      PROA O  
ATOM    624  OE2 GLU A  74      -0.210 147.125  23.375  0.00  0.00      PROA O1-
ATOM    625  N   ASP A  75       6.230 146.915  22.033  0.00  0.00      PROA N  
ATOM    626  CA  ASP A  75       7.560 146.623  22.535  0.00  0.00      PROA C  
ATOM    627  C   ASP A  75       8.646 147.649  22.153  0.00  0.00      PROA C  
ATOM    628  O   ASP A  75       9.436 148.097  22.987  0.00  0.00      PROA O  
ATOM    629  CB  ASP A  75       7.928 145.191  22.043  0.00  0.00      PROA C  
ATOM    630  CG  ASP A  75       9.187 144.611  22.670  0.00  0.00      PROA C  
ATOM    631  OD1 ASP A  75       9.573 145.017  23.797  0.00  0.00      PROA O  
ATOM    632  OD2 ASP A  75       9.748 143.645  22.085  0.00  0.00      PROA O1-
ATOM    633  N   GLN A  76       8.702 148.049  20.867  0.00  0.00      PROA N  
ATOM    634  CA  GLN A  76       9.879 148.684  20.297  0.00  0.00      PROA C  
ATOM    635  C   GLN A  76       9.565 149.716  19.219  0.00  0.00      PROA C  
ATOM    636  O   GLN A  76       8.663 149.546  18.398  0.00  0.00      PROA O  
ATOM    637  CB  GLN A  76      10.824 147.584  19.727  0.00  0.00      PROA C  
ATOM    638  CG  GLN A  76      12.055 148.080  18.926  0.00  0.00      PROA C  
ATOM    639  CD  GLN A  76      12.983 146.929  18.528  0.00  0.00      PROA C  
ATOM    640  NE2 GLN A  76      12.506 146.055  17.612  0.00  0.00      PROA N  
ATOM    641  OE1 GLN A  76      14.113 146.807  19.010  0.00  0.00      PROA O  
ATOM    642  N   VAL A  77      10.333 150.825  19.183  0.00  0.00      PROA N  
ATOM    643  CA  VAL A  77      10.236 151.852  18.156  0.00  0.00      PROA C  
ATOM    644  C   VAL A  77      10.979 151.409  16.896  0.00  0.00      PROA C  
ATOM    645  O   VAL A  77      12.193 151.190  16.913  0.00  0.00      PROA O  
ATOM    646  CB  VAL A  77      10.800 153.188  18.640  0.00  0.00      PROA C  
ATOM    647  CG1 VAL A  77      10.593 154.285  17.573  0.00  0.00      PROA C  
ATOM    648  CG2 VAL A  77      10.109 153.587  19.959  0.00  0.00      PROA C  
ATOM    649  N   LEU A  78      10.268 151.238  15.761  0.00  0.00      PROA N  
ATOM    650  CA  LEU A  78      10.868 150.920  14.477  0.00  0.00      PROA C  
ATOM    651  C   LEU A  78      11.741 152.052  13.946  0.00  0.00      PROA C  
ATOM    652  O   LEU A  78      12.884 151.845  13.531  0.00  0.00      PROA O  
ATOM    653  CB  LEU A  78       9.810 150.634  13.373  0.00  0.00      PROA C  
ATOM    654  CG  LEU A  78       8.899 149.401  13.551  0.00  0.00      PROA C  
ATOM    655  CD1 LEU A  78       7.845 149.570  14.646  0.00  0.00      PROA C  
ATOM    656  CD2 LEU A  78       8.174 149.134  12.227  0.00  0.00      PROA C  
ATOM    657  N   ALA A  79      11.200 153.287  13.967  0.00  0.00      PROA N  
ATOM    658  CA  ALA A  79      11.867 154.426  13.388  0.00  0.00      PROA C  
ATOM    659  C   ALA A  79      11.278 155.750  13.861  0.00  0.00      PROA C  
ATOM    660  O   ALA A  79      10.118 155.849  14.267  0.00  0.00      PROA O  
ATOM    661  CB  ALA A  79      11.785 154.372  11.847  0.00  0.00      PROA C  
ATOM    662  N   THR A  80      12.097 156.815  13.783  0.00  0.00      PROA N  
ATOM    663  CA  THR A  80      11.696 158.203  13.989  0.00  0.00      PROA C  
ATOM    664  C   THR A  80      12.084 158.990  12.756  0.00  0.00      PROA C  
ATOM    665  O   THR A  80      13.252 159.016  12.365  0.00  0.00      PROA O  
ATOM    666  CB  THR A  80      12.341 158.905  15.191  0.00  0.00      PROA C  
ATOM    667  CG2 THR A  80      11.712 158.369  16.485  0.00  0.00      PROA C  
ATOM    668  OG1 THR A  80      13.748 158.675  15.268  0.00  0.00      PROA O  
ATOM    669  N   PHE A  81      11.112 159.653  12.114  0.00  0.00      PROA N  
ATOM    670  CA  PHE A  81      11.306 160.365  10.870  0.00  0.00      PROA C  
ATOM    671  C   PHE A  81      11.022 161.849  11.058  0.00  0.00      PROA C  
ATOM    672  O   PHE A  81      10.067 162.247  11.729  0.00  0.00      PROA O  
ATOM    673  CB  PHE A  81      10.370 159.827   9.760  0.00  0.00      PROA C  
ATOM    674  CG  PHE A  81      10.536 158.346   9.535  0.00  0.00      PROA C  
ATOM    675  CD1 PHE A  81      11.756 157.831   9.062  0.00  0.00      PROA C  
ATOM    676  CD2 PHE A  81       9.440 157.472   9.670  0.00  0.00      PROA C  
ATOM    677  CE1 PHE A  81      11.879 156.477   8.724  0.00  0.00      PROA C  
ATOM    678  CE2 PHE A  81       9.559 156.119   9.331  0.00  0.00      PROA C  
ATOM    679  CZ  PHE A  81      10.777 155.622   8.851  0.00  0.00      PROA C  
ATOM    680  N   CYS A  82      11.869 162.709  10.468  0.00  0.00      PROA N  
ATOM    681  CA  CYS A  82      11.728 164.151  10.529  0.00  0.00      PROA C  
ATOM    682  C   CYS A  82      12.587 164.768   9.431  0.00  0.00      PROA C  
ATOM    683  O   CYS A  82      13.313 164.059   8.734  0.00  0.00      PROA O  
ATOM    684  CB  CYS A  82      12.049 164.755  11.923  0.00  0.00      PROA C  
ATOM    685  SG  CYS A  82      13.732 164.439  12.530  0.00  0.00      PROA S  
ATOM    686  N   GLY A  83      12.512 166.099   9.226  0.00  0.00      PROA N  
ATOM    687  CA  GLY A  83      13.194 166.785   8.129  0.00  0.00      PROA C  
ATOM    688  C   GLY A  83      12.428 166.808   6.827  0.00  0.00      PROA C  
ATOM    689  O   GLY A  83      11.305 166.314   6.716  0.00  0.00      PROA O  
ATOM    690  N   ARG A  84      13.018 167.430   5.788  0.00  0.00      PROA N  
ATOM    691  CA  ARG A  84      12.364 167.620   4.506  0.00  0.00      PROA C  
ATOM    692  C   ARG A  84      13.079 166.814   3.429  0.00  0.00      PROA C  
ATOM    693  O   ARG A  84      14.307 166.787   3.340  0.00  0.00      PROA O  
ATOM    694  CB  ARG A  84      12.265 169.130   4.128  0.00  0.00      PROA C  
ATOM    695  CG  ARG A  84      13.592 169.838   3.765  0.00  0.00      PROA C  
ATOM    696  CD  ARG A  84      13.447 171.339   3.438  0.00  0.00      PROA C  
ATOM    697  NE  ARG A  84      13.437 172.107   4.727  0.00  0.00      PROA N  
ATOM    698  CZ  ARG A  84      13.106 173.388   4.834  0.00  0.00      PROA C  
ATOM    699  NH1 ARG A  84      12.598 174.091   3.848  0.00  0.00      PROA N1+
ATOM    700  NH2 ARG A  84      13.267 174.017   5.977  0.00  0.00      PROA N  
ATOM    701  N   GLU A  85      12.298 166.105   2.581  0.00  0.00      PROA N  
ATOM    702  CA  GLU A  85      12.769 165.149   1.586  0.00  0.00      PROA C  
ATOM    703  C   GLU A  85      13.777 165.686   0.573  0.00  0.00      PROA C  
ATOM    704  O   GLU A  85      14.742 165.015   0.200  0.00  0.00      PROA O  
ATOM    705  CB  GLU A  85      11.542 164.526   0.867  0.00  0.00      PROA C  
ATOM    706  CG  GLU A  85      11.859 163.607  -0.342  0.00  0.00      PROA C  
ATOM    707  CD  GLU A  85      10.594 162.998  -0.946  0.00  0.00      PROA C  
ATOM    708  OE1 GLU A  85       9.905 162.203  -0.253  0.00  0.00      PROA O  
ATOM    709  OE2 GLU A  85      10.285 163.298  -2.131  0.00  0.00      PROA O1-
ATOM    710  N   THR A  86      13.583 166.942   0.113  0.00  0.00      PROA N  
ATOM    711  CA  THR A  86      14.481 167.622  -0.824  0.00  0.00      PROA C  
ATOM    712  C   THR A  86      15.903 167.812  -0.297  0.00  0.00      PROA C  
ATOM    713  O   THR A  86      16.866 167.820  -1.065  0.00  0.00      PROA O  
ATOM    714  CB  THR A  86      13.915 168.953  -1.345  0.00  0.00      PROA C  
ATOM    715  CG2 THR A  86      13.806 170.025  -0.246  0.00  0.00      PROA C  
ATOM    716  OG1 THR A  86      14.673 169.501  -2.423  0.00  0.00      PROA O  
ATOM    717  N   THR A  87      16.083 167.974   1.028  0.00  0.00      PROA N  
ATOM    718  CA  THR A  87      17.394 168.180   1.640  0.00  0.00      PROA C  
ATOM    719  C   THR A  87      18.114 166.858   1.870  0.00  0.00      PROA C  
ATOM    720  O   THR A  87      17.620 165.957   2.550  0.00  0.00      PROA O  
ATOM    721  CB  THR A  87      17.335 168.966   2.951  0.00  0.00      PROA C  
ATOM    722  CG2 THR A  87      18.729 169.172   3.565  0.00  0.00      PROA C  
ATOM    723  OG1 THR A  87      16.816 170.269   2.710  0.00  0.00      PROA O  
ATOM    724  N   ASP A  88      19.318 166.697   1.280  0.00  0.00      PROA N  
ATOM    725  CA  ASP A  88      20.186 165.543   1.471  0.00  0.00      PROA C  
ATOM    726  C   ASP A  88      20.686 165.371   2.912  0.00  0.00      PROA C  
ATOM    727  O   ASP A  88      20.882 166.337   3.649  0.00  0.00      PROA O  
ATOM    728  CB  ASP A  88      21.405 165.600   0.507  0.00  0.00      PROA C  
ATOM    729  CG  ASP A  88      21.001 165.482  -0.955  0.00  0.00      PROA C  
ATOM    730  OD1 ASP A  88      19.952 164.866  -1.277  0.00  0.00      PROA O  
ATOM    731  OD2 ASP A  88      21.812 165.909  -1.822  0.00  0.00      PROA O1-
ATOM    732  N   THR A  89      20.903 164.109   3.347  0.00  0.00      PROA N  
ATOM    733  CA  THR A  89      21.501 163.732   4.638  0.00  0.00      PROA C  
ATOM    734  C   THR A  89      20.555 163.890   5.822  0.00  0.00      PROA C  
ATOM    735  O   THR A  89      20.964 163.930   6.983  0.00  0.00      PROA O  
ATOM    736  CB  THR A  89      22.909 164.272   4.952  0.00  0.00      PROA C  
ATOM    737  CG2 THR A  89      23.858 163.947   3.786  0.00  0.00      PROA C  
ATOM    738  OG1 THR A  89      22.949 165.678   5.166  0.00  0.00      PROA O  
ATOM    739  N   GLU A  90      19.239 163.954   5.549  0.00  0.00      PROA N  
ATOM    740  CA  GLU A  90      18.201 164.078   6.557  0.00  0.00      PROA C  
ATOM    741  C   GLU A  90      17.745 162.751   7.161  0.00  0.00      PROA C  
ATOM    742  O   GLU A  90      18.134 161.657   6.749  0.00  0.00      PROA O  
ATOM    743  CB  GLU A  90      16.991 164.897   6.023  0.00  0.00      PROA C  
ATOM    744  CG  GLU A  90      17.270 166.419   5.933  0.00  0.00      PROA C  
ATOM    745  CD  GLU A  90      17.584 167.037   7.293  0.00  0.00      PROA C  
ATOM    746  OE1 GLU A  90      16.743 166.920   8.225  0.00  0.00      PROA O  
ATOM    747  OE2 GLU A  90      18.668 167.663   7.447  0.00  0.00      PROA O1-
ATOM    748  N   GLN A  91      16.876 162.845   8.189  0.00  0.00      PROA N  
ATOM    749  CA  GLN A  91      16.312 161.730   8.932  0.00  0.00      PROA C  
ATOM    750  C   GLN A  91      14.985 161.268   8.321  0.00  0.00      PROA C  
ATOM    751  O   GLN A  91      14.211 160.515   8.912  0.00  0.00      PROA O  
ATOM    752  CB  GLN A  91      16.124 162.153  10.417  0.00  0.00      PROA C  
ATOM    753  CG  GLN A  91      17.470 162.417  11.145  0.00  0.00      PROA C  
ATOM    754  CD  GLN A  91      17.288 163.131  12.490  0.00  0.00      PROA C  
ATOM    755  NE2 GLN A  91      17.119 164.473  12.434  0.00  0.00      PROA N  
ATOM    756  OE1 GLN A  91      17.317 162.528  13.567  0.00  0.00      PROA O  
ATOM    757  N   THR A  92      14.706 161.725   7.088  0.00  0.00      PROA N  
ATOM    758  CA  THR A  92      13.560 161.402   6.248  0.00  0.00      PROA C  
ATOM    759  C   THR A  92      13.416 159.924   5.884  0.00  0.00      PROA C  
ATOM    760  O   THR A  92      14.425 159.211   5.840  0.00  0.00      PROA O  
ATOM    761  CB  THR A  92      13.538 162.218   4.956  0.00  0.00      PROA C  
ATOM    762  CG2 THR A  92      13.208 163.668   5.325  0.00  0.00      PROA C  
ATOM    763  OG1 THR A  92      14.812 162.236   4.312  0.00  0.00      PROA O  
ATOM    764  N   PRO A  93      12.221 159.397   5.584  0.00  0.00      PROA N  
ATOM    765  CA  PRO A  93      12.061 157.994   5.209  0.00  0.00      PROA C  
ATOM    766  C   PRO A  93      12.637 157.707   3.834  0.00  0.00      PROA C  
ATOM    767  O   PRO A  93      13.187 156.626   3.616  0.00  0.00      PROA O  
ATOM    768  CB  PRO A  93      10.536 157.750   5.197  0.00  0.00      PROA C  
ATOM    769  CG  PRO A  93       9.922 158.945   5.931  0.00  0.00      PROA C  
ATOM    770  CD  PRO A  93      10.929 160.075   5.728  0.00  0.00      PROA C  
ATOM    771  N   GLY A  94      12.485 158.651   2.876  0.00  0.00      PROA N  
ATOM    772  CA  GLY A  94      12.768 158.439   1.457  0.00  0.00      PROA C  
ATOM    773  C   GLY A  94      11.986 157.298   0.842  0.00  0.00      PROA C  
ATOM    774  O   GLY A  94      10.834 157.037   1.191  0.00  0.00      PROA O  
ATOM    775  N   GLN A  95      12.600 156.584  -0.119  0.00  0.00      PROA N  
ATOM    776  CA  GLN A  95      11.976 155.448  -0.781  0.00  0.00      PROA C  
ATOM    777  C   GLN A  95      11.967 154.190   0.089  0.00  0.00      PROA C  
ATOM    778  O   GLN A  95      11.242 153.233  -0.189  0.00  0.00      PROA O  
ATOM    779  CB  GLN A  95      12.651 155.127  -2.147  0.00  0.00      PROA C  
ATOM    780  CG  GLN A  95      14.075 154.495  -2.135  0.00  0.00      PROA C  
ATOM    781  CD  GLN A  95      15.141 155.298  -1.385  0.00  0.00      PROA C  
ATOM    782  NE2 GLN A  95      15.464 156.503  -1.907  0.00  0.00      PROA N  
ATOM    783  OE1 GLN A  95      15.679 154.875  -0.358  0.00  0.00      PROA O  
ATOM    784  N   GLU A  96      12.780 154.154   1.167  0.00  0.00      PROA N  
ATOM    785  CA  GLU A  96      12.889 153.019   2.063  0.00  0.00      PROA C  
ATOM    786  C   GLU A  96      11.586 152.613   2.758  0.00  0.00      PROA C  
ATOM    787  O   GLU A  96      10.809 153.430   3.260  0.00  0.00      PROA O  
ATOM    788  CB  GLU A  96      14.060 153.197   3.070  0.00  0.00      PROA C  
ATOM    789  CG  GLU A  96      14.214 152.071   4.128  0.00  0.00      PROA C  
ATOM    790  CD  GLU A  96      15.475 152.181   4.988  0.00  0.00      PROA C  
ATOM    791  OE1 GLU A  96      16.281 153.134   4.823  0.00  0.00      PROA O  
ATOM    792  OE2 GLU A  96      15.674 151.286   5.854  0.00  0.00      PROA O1-
ATOM    793  N   VAL A  97      11.321 151.296   2.771  0.00  0.00      PROA N  
ATOM    794  CA  VAL A  97      10.114 150.700   3.300  0.00  0.00      PROA C  
ATOM    795  C   VAL A  97      10.341 150.251   4.735  0.00  0.00      PROA C  
ATOM    796  O   VAL A  97      11.342 149.603   5.050  0.00  0.00      PROA O  
ATOM    797  CB  VAL A  97       9.683 149.540   2.407  0.00  0.00      PROA C  
ATOM    798  CG1 VAL A  97       8.617 148.661   3.074  0.00  0.00      PROA C  
ATOM    799  CG2 VAL A  97       9.130 150.119   1.089  0.00  0.00      PROA C  
ATOM    800  N   VAL A  98       9.413 150.586   5.653  0.00  0.00      PROA N  
ATOM    801  CA  VAL A  98       9.494 150.162   7.041  0.00  0.00      PROA C  
ATOM    802  C   VAL A  98       8.407 149.125   7.312  0.00  0.00      PROA C  
ATOM    803  O   VAL A  98       7.230 149.298   6.988  0.00  0.00      PROA O  
ATOM    804  CB  VAL A  98       9.523 151.331   8.030  0.00  0.00      PROA C  
ATOM    805  CG1 VAL A  98       8.274 152.221   7.926  0.00  0.00      PROA C  
ATOM    806  CG2 VAL A  98       9.708 150.821   9.470  0.00  0.00      PROA C  
ATOM    807  N   LEU A  99       8.815 147.962   7.856  0.00  0.00      PROA N  
ATOM    808  CA  LEU A  99       7.976 146.792   8.020  0.00  0.00      PROA C  
ATOM    809  C   LEU A  99       7.937 146.417   9.493  0.00  0.00      PROA C  
ATOM    810  O   LEU A  99       8.976 146.290  10.146  0.00  0.00      PROA O  
ATOM    811  CB  LEU A  99       8.564 145.621   7.186  0.00  0.00      PROA C  
ATOM    812  CG  LEU A  99       7.746 144.311   7.164  0.00  0.00      PROA C  
ATOM    813  CD1 LEU A  99       6.459 144.465   6.345  0.00  0.00      PROA C  
ATOM    814  CD2 LEU A  99       8.585 143.158   6.592  0.00  0.00      PROA C  
ATOM    815  N   SER A 100       6.730 146.249  10.077  0.00  0.00      PROA N  
ATOM    816  CA  SER A 100       6.585 145.783  11.456  0.00  0.00      PROA C  
ATOM    817  C   SER A 100       7.141 144.374  11.680  0.00  0.00      PROA C  
ATOM    818  O   SER A 100       7.051 143.540  10.777  0.00  0.00      PROA O  
ATOM    819  CB  SER A 100       5.126 145.862  12.000  0.00  0.00      PROA C  
ATOM    820  OG  SER A 100       5.029 145.491  13.381  0.00  0.00      PROA O  
ATOM    821  N   PRO A 101       7.701 144.027  12.839  0.00  0.00      PROA N  
ATOM    822  CA  PRO A 101       7.994 142.640  13.183  0.00  0.00      PROA C  
ATOM    823  C   PRO A 101       6.734 141.809  13.365  0.00  0.00      PROA C  
ATOM    824  O   PRO A 101       6.795 140.586  13.229  0.00  0.00      PROA O  
ATOM    825  CB  PRO A 101       8.787 142.746  14.501  0.00  0.00      PROA C  
ATOM    826  CG  PRO A 101       9.460 144.119  14.416  0.00  0.00      PROA C  
ATOM    827  CD  PRO A 101       8.397 144.969  13.722  0.00  0.00      PROA C  
ATOM    828  N   GLY A 102       5.596 142.438  13.717  0.00  0.00      PROA N  
ATOM    829  CA  GLY A 102       4.341 141.755  14.014  0.00  0.00      PROA C  
ATOM    830  C   GLY A 102       3.169 142.285  13.231  0.00  0.00      PROA C  
ATOM    831  O   GLY A 102       3.298 142.935  12.195  0.00  0.00      PROA O  
ATOM    832  N   SER A 103       1.956 142.012  13.744  0.00  0.00      PROA N  
ATOM    833  CA  SER A 103       0.692 142.359  13.100  0.00  0.00      PROA C  
ATOM    834  C   SER A 103       0.121 143.655  13.659  0.00  0.00      PROA C  
ATOM    835  O   SER A 103      -1.014 144.045  13.380  0.00  0.00      PROA O  
ATOM    836  CB  SER A 103      -0.361 141.233  13.294  0.00  0.00      PROA C  
ATOM    837  OG  SER A 103       0.147 139.977  12.840  0.00  0.00      PROA O  
ATOM    838  N   PHE A 104       0.925 144.361  14.471  0.00  0.00      PROA N  
ATOM    839  CA  PHE A 104       0.588 145.613  15.111  0.00  0.00      PROA C  
ATOM    840  C   PHE A 104       1.574 146.685  14.666  0.00  0.00      PROA C  
ATOM    841  O   PHE A 104       2.783 146.457  14.590  0.00  0.00      PROA O  
ATOM    842  CB  PHE A 104       0.592 145.423  16.662  0.00  0.00      PROA C  
ATOM    843  CG  PHE A 104       0.358 146.695  17.448  0.00  0.00      PROA C  
ATOM    844  CD1 PHE A 104       1.426 147.568  17.729  0.00  0.00      PROA C  
ATOM    845  CD2 PHE A 104      -0.915 147.003  17.955  0.00  0.00      PROA C  
ATOM    846  CE1 PHE A 104       1.218 148.750  18.451  0.00  0.00      PROA C  
ATOM    847  CE2 PHE A 104      -1.123 148.170  18.702  0.00  0.00      PROA C  
ATOM    848  CZ  PHE A 104      -0.059 149.049  18.940  0.00  0.00      PROA C  
ATOM    849  N   MET A 105       1.078 147.894  14.375  0.00  0.00      PROA N  
ATOM    850  CA  MET A 105       1.909 149.059  14.192  0.00  0.00      PROA C  
ATOM    851  C   MET A 105       1.177 150.283  14.712  0.00  0.00      PROA C  
ATOM    852  O   MET A 105      -0.023 150.456  14.517  0.00  0.00      PROA O  
ATOM    853  CB  MET A 105       2.298 149.243  12.707  0.00  0.00      PROA C  
ATOM    854  CG  MET A 105       3.074 150.527  12.372  0.00  0.00      PROA C  
ATOM    855  SD  MET A 105       3.384 150.717  10.598  0.00  0.00      PROA S  
ATOM    856  CE  MET A 105       4.760 149.551  10.414  0.00  0.00      PROA C  
ATOM    857  N   SER A 106       1.886 151.179  15.408  0.00  0.00      PROA N  
ATOM    858  CA  SER A 106       1.345 152.444  15.859  0.00  0.00      PROA C  
ATOM    859  C   SER A 106       2.167 153.538  15.217  0.00  0.00      PROA C  
ATOM    860  O   SER A 106       3.394 153.551  15.308  0.00  0.00      PROA O  
ATOM    861  CB  SER A 106       1.392 152.580  17.406  0.00  0.00      PROA C  
ATOM    862  OG  SER A 106       0.727 153.754  17.883  0.00  0.00      PROA O  
ATOM    863  N   VAL A 107       1.511 154.482  14.530  0.00  0.00      PROA N  
ATOM    864  CA  VAL A 107       2.174 155.591  13.868  0.00  0.00      PROA C  
ATOM    865  C   VAL A 107       1.734 156.851  14.581  0.00  0.00      PROA C  
ATOM    866  O   VAL A 107       0.543 157.081  14.775  0.00  0.00      PROA O  
ATOM    867  CB  VAL A 107       1.839 155.688  12.378  0.00  0.00      PROA C  
ATOM    868  CG1 VAL A 107       2.572 156.884  11.734  0.00  0.00      PROA C  
ATOM    869  CG2 VAL A 107       2.253 154.378  11.680  0.00  0.00      PROA C  
ATOM    870  N   THR A 108       2.677 157.694  15.025  0.00  0.00      PROA N  
ATOM    871  CA  THR A 108       2.354 158.919  15.744  0.00  0.00      PROA C  
ATOM    872  C   THR A 108       2.987 160.100  15.056  0.00  0.00      PROA C  
ATOM    873  O   THR A 108       4.207 160.190  14.924  0.00  0.00      PROA O  
ATOM    874  CB  THR A 108       2.770 158.907  17.212  0.00  0.00      PROA C  
ATOM    875  CG2 THR A 108       2.446 160.241  17.907  0.00  0.00      PROA C  
ATOM    876  OG1 THR A 108       2.040 157.904  17.912  0.00  0.00      PROA O  
ATOM    877  N   PHE A 109       2.153 161.051  14.610  0.00  0.00      PROA N  
ATOM    878  CA  PHE A 109       2.563 162.348  14.125  0.00  0.00      PROA C  
ATOM    879  C   PHE A 109       2.487 163.348  15.269  0.00  0.00      PROA C  
ATOM    880  O   PHE A 109       1.486 163.411  15.986  0.00  0.00      PROA O  
ATOM    881  CB  PHE A 109       1.685 162.792  12.914  0.00  0.00      PROA C  
ATOM    882  CG  PHE A 109       1.872 164.241  12.526  0.00  0.00      PROA C  
ATOM    883  CD1 PHE A 109       2.976 164.643  11.755  0.00  0.00      PROA C  
ATOM    884  CD2 PHE A 109       0.957 165.216  12.964  0.00  0.00      PROA C  
ATOM    885  CE1 PHE A 109       3.176 165.993  11.445  0.00  0.00      PROA C  
ATOM    886  CE2 PHE A 109       1.161 166.569  12.669  0.00  0.00      PROA C  
ATOM    887  CZ  PHE A 109       2.271 166.953  11.910  0.00  0.00      PROA C  
ATOM    888  N   ARG A 110       3.535 164.163  15.462  0.00  0.00      PROA N  
ATOM    889  CA  ARG A 110       3.473 165.245  16.415  0.00  0.00      PROA C  
ATOM    890  C   ARG A 110       4.092 166.493  15.811  0.00  0.00      PROA C  
ATOM    891  O   ARG A 110       5.180 166.461  15.232  0.00  0.00      PROA O  
ATOM    892  CB  ARG A 110       4.193 164.911  17.745  0.00  0.00      PROA C  
ATOM    893  CG  ARG A 110       3.766 165.845  18.900  0.00  0.00      PROA C  
ATOM    894  CD  ARG A 110       4.525 165.626  20.214  0.00  0.00      PROA C  
ATOM    895  NE  ARG A 110       5.901 166.193  20.025  0.00  0.00      PROA N  
ATOM    896  CZ  ARG A 110       6.276 167.420  20.351  0.00  0.00      PROA C  
ATOM    897  NH1 ARG A 110       5.493 168.306  20.917  0.00  0.00      PROA N1+
ATOM    898  NH2 ARG A 110       7.493 167.816  20.074  0.00  0.00      PROA N  
ATOM    899  N   SER A 111       3.397 167.633  15.958  0.00  0.00      PROA N  
ATOM    900  CA  SER A 111       3.912 168.960  15.685  0.00  0.00      PROA C  
ATOM    901  C   SER A 111       3.975 169.745  16.985  0.00  0.00      PROA C  
ATOM    902  O   SER A 111       3.097 169.658  17.848  0.00  0.00      PROA O  
ATOM    903  CB  SER A 111       3.091 169.778  14.641  0.00  0.00      PROA C  
ATOM    904  OG  SER A 111       1.743 170.029  15.054  0.00  0.00      PROA O  
ATOM    905  N   ASP A 112       5.052 170.522  17.179  0.00  0.00      PROA N  
ATOM    906  CA  ASP A 112       5.218 171.409  18.312  0.00  0.00      PROA C  
ATOM    907  C   ASP A 112       4.476 172.736  18.144  0.00  0.00      PROA C  
ATOM    908  O   ASP A 112       3.814 173.010  17.139  0.00  0.00      PROA O  
ATOM    909  CB  ASP A 112       6.733 171.624  18.625  0.00  0.00      PROA C  
ATOM    910  CG  ASP A 112       7.124 170.892  19.892  0.00  0.00      PROA C  
ATOM    911  OD1 ASP A 112       6.316 170.833  20.856  0.00  0.00      PROA O  
ATOM    912  OD2 ASP A 112       8.268 170.379  19.980  0.00  0.00      PROA O1-
ATOM    913  N   PHE A 113       4.538 173.590  19.188  0.00  0.00      PROA N  
ATOM    914  CA  PHE A 113       3.966 174.929  19.210  0.00  0.00      PROA C  
ATOM    915  C   PHE A 113       4.516 175.839  18.111  0.00  0.00      PROA C  
ATOM    916  O   PHE A 113       3.783 176.571  17.446  0.00  0.00      PROA O  
ATOM    917  CB  PHE A 113       4.250 175.628  20.571  0.00  0.00      PROA C  
ATOM    918  CG  PHE A 113       3.712 174.828  21.727  0.00  0.00      PROA C  
ATOM    919  CD1 PHE A 113       2.355 174.917  22.077  0.00  0.00      PROA C  
ATOM    920  CD2 PHE A 113       4.568 174.042  22.522  0.00  0.00      PROA C  
ATOM    921  CE1 PHE A 113       1.857 174.224  23.188  0.00  0.00      PROA C  
ATOM    922  CE2 PHE A 113       4.072 173.341  23.628  0.00  0.00      PROA C  
ATOM    923  CZ  PHE A 113       2.714 173.431  23.960  0.00  0.00      PROA C  
ATOM    924  N   SER A 114       5.841 175.795  17.889  0.00  0.00      PROA N  
ATOM    925  CA  SER A 114       6.532 176.623  16.913  0.00  0.00      PROA C  
ATOM    926  C   SER A 114       6.740 175.914  15.582  0.00  0.00      PROA C  
ATOM    927  O   SER A 114       7.416 174.888  15.501  0.00  0.00      PROA O  
ATOM    928  CB  SER A 114       7.920 177.105  17.431  0.00  0.00      PROA C  
ATOM    929  OG  SER A 114       8.746 176.020  17.878  0.00  0.00      PROA O  
ATOM    930  N   ASN A 115       6.187 176.478  14.490  0.00  0.00      PROA N  
ATOM    931  CA  ASN A 115       6.546 176.080  13.138  0.00  0.00      PROA C  
ATOM    932  C   ASN A 115       6.364 177.301  12.238  0.00  0.00      PROA C  
ATOM    933  O   ASN A 115       5.379 177.467  11.519  0.00  0.00      PROA O  
ATOM    934  CB  ASN A 115       5.871 174.765  12.617  0.00  0.00      PROA C  
ATOM    935  CG  ASN A 115       4.376 174.827  12.307  0.00  0.00      PROA C  
ATOM    936  ND2 ASN A 115       3.550 175.137  13.330  0.00  0.00      PROA N  
ATOM    937  OD1 ASN A 115       3.939 174.587  11.177  0.00  0.00      PROA O  
ATOM    938  N   GLU A 116       7.319 178.252  12.327  0.00  0.00      PROA N  
ATOM    939  CA  GLU A 116       7.333 179.468  11.529  0.00  0.00      PROA C  
ATOM    940  C   GLU A 116       7.434 179.214  10.024  0.00  0.00      PROA C  
ATOM    941  O   GLU A 116       6.661 179.758   9.232  0.00  0.00      PROA O  
ATOM    942  CB  GLU A 116       8.463 180.432  11.988  0.00  0.00      PROA C  
ATOM    943  CG  GLU A 116       8.216 181.110  13.366  0.00  0.00      PROA C  
ATOM    944  CD  GLU A 116       8.316 180.162  14.559  0.00  0.00      PROA C  
ATOM    945  OE1 GLU A 116       9.395 179.543  14.757  0.00  0.00      PROA O  
ATOM    946  OE2 GLU A 116       7.321 180.033  15.321  0.00  0.00      PROA O1-
ATOM    947  N   GLU A 117       8.354 178.320   9.596  0.00  0.00      PROA N  
ATOM    948  CA  GLU A 117       8.303 177.703   8.280  0.00  0.00      PROA C  
ATOM    949  C   GLU A 117       7.105 176.762   8.154  0.00  0.00      PROA C  
ATOM    950  O   GLU A 117       6.800 175.985   9.060  0.00  0.00      PROA O  
ATOM    951  CB  GLU A 117       9.620 176.970   7.899  0.00  0.00      PROA C  
ATOM    952  CG  GLU A 117      10.796 177.917   7.548  0.00  0.00      PROA C  
ATOM    953  CD  GLU A 117      12.069 177.155   7.183  0.00  0.00      PROA C  
ATOM    954  OE1 GLU A 117      12.091 176.442   6.142  0.00  0.00      PROA O  
ATOM    955  OE2 GLU A 117      13.080 177.268   7.927  0.00  0.00      PROA O1-
ATOM    956  N   ARG A 118       6.380 176.818   7.021  0.00  0.00      PROA N  
ATOM    957  CA  ARG A 118       5.175 176.033   6.845  0.00  0.00      PROA C  
ATOM    958  C   ARG A 118       5.431 174.795   6.000  0.00  0.00      PROA C  
ATOM    959  O   ARG A 118       5.594 174.843   4.780  0.00  0.00      PROA O  
ATOM    960  CB  ARG A 118       4.021 176.908   6.293  0.00  0.00      PROA C  
ATOM    961  CG  ARG A 118       3.572 178.031   7.262  0.00  0.00      PROA C  
ATOM    962  CD  ARG A 118       3.287 177.606   8.714  0.00  0.00      PROA C  
ATOM    963  NE  ARG A 118       2.203 176.569   8.712  0.00  0.00      PROA N  
ATOM    964  CZ  ARG A 118       0.934 176.774   9.024  0.00  0.00      PROA C  
ATOM    965  NH1 ARG A 118       0.411 177.970   9.169  0.00  0.00      PROA N1+
ATOM    966  NH2 ARG A 118       0.156 175.725   9.188  0.00  0.00      PROA N  
ATOM    967  N   PHE A 119       5.478 173.632   6.674  0.00  0.00      PROA N  
ATOM    968  CA  PHE A 119       5.766 172.339   6.086  0.00  0.00      PROA C  
ATOM    969  C   PHE A 119       4.483 171.602   5.754  0.00  0.00      PROA C  
ATOM    970  O   PHE A 119       3.501 171.678   6.491  0.00  0.00      PROA O  
ATOM    971  CB  PHE A 119       6.599 171.458   7.047  0.00  0.00      PROA C  
ATOM    972  CG  PHE A 119       7.932 172.082   7.331  0.00  0.00      PROA C  
ATOM    973  CD1 PHE A 119       8.078 173.001   8.382  0.00  0.00      PROA C  
ATOM    974  CD2 PHE A 119       9.067 171.710   6.591  0.00  0.00      PROA C  
ATOM    975  CE1 PHE A 119       9.319 173.581   8.650  0.00  0.00      PROA C  
ATOM    976  CE2 PHE A 119      10.319 172.263   6.881  0.00  0.00      PROA C  
ATOM    977  CZ  PHE A 119      10.444 173.209   7.906  0.00  0.00      PROA C  
ATOM    978  N   THR A 120       4.446 170.864   4.624  0.00  0.00      PROA N  
ATOM    979  CA  THR A 120       3.233 170.194   4.146  0.00  0.00      PROA C  
ATOM    980  C   THR A 120       2.840 168.984   4.971  0.00  0.00      PROA C  
ATOM    981  O   THR A 120       1.688 168.554   4.952  0.00  0.00      PROA O  
ATOM    982  CB  THR A 120       3.319 169.716   2.691  0.00  0.00      PROA C  
ATOM    983  CG2 THR A 120       3.497 170.932   1.770  0.00  0.00      PROA C  
ATOM    984  OG1 THR A 120       4.424 168.842   2.462  0.00  0.00      PROA O  
ATOM    985  N   GLY A 121       3.794 168.390   5.715  0.00  0.00      PROA N  
ATOM    986  CA  GLY A 121       3.607 167.103   6.365  0.00  0.00      PROA C  
ATOM    987  C   GLY A 121       3.891 165.970   5.423  0.00  0.00      PROA C  
ATOM    988  O   GLY A 121       4.682 166.097   4.486  0.00  0.00      PROA O  
ATOM    989  N   PHE A 122       3.256 164.816   5.662  0.00  0.00      PROA N  
ATOM    990  CA  PHE A 122       3.508 163.616   4.900  0.00  0.00      PROA C  
ATOM    991  C   PHE A 122       2.201 162.988   4.425  0.00  0.00      PROA C  
ATOM    992  O   PHE A 122       1.105 163.244   4.933  0.00  0.00      PROA O  
ATOM    993  CB  PHE A 122       4.358 162.587   5.715  0.00  0.00      PROA C  
ATOM    994  CG  PHE A 122       3.578 161.877   6.800  0.00  0.00      PROA C  
ATOM    995  CD1 PHE A 122       3.319 162.511   8.022  0.00  0.00      PROA C  
ATOM    996  CD2 PHE A 122       3.087 160.575   6.596  0.00  0.00      PROA C  
ATOM    997  CE1 PHE A 122       2.550 161.879   9.007  0.00  0.00      PROA C  
ATOM    998  CE2 PHE A 122       2.340 159.928   7.588  0.00  0.00      PROA C  
ATOM    999  CZ  PHE A 122       2.069 160.583   8.796  0.00  0.00      PROA C  
ATOM   1000  N   ASP A 123       2.335 162.119   3.413  0.00  0.00      PROA N  
ATOM   1001  CA  ASP A 123       1.299 161.228   2.956  0.00  0.00      PROA C  
ATOM   1002  C   ASP A 123       1.950 159.851   2.868  0.00  0.00      PROA C  
ATOM   1003  O   ASP A 123       3.043 159.699   2.322  0.00  0.00      PROA O  
ATOM   1004  CB  ASP A 123       0.728 161.728   1.601  0.00  0.00      PROA C  
ATOM   1005  CG  ASP A 123      -0.431 160.893   1.078  0.00  0.00      PROA C  
ATOM   1006  OD1 ASP A 123      -1.241 160.377   1.892  0.00  0.00      PROA O  
ATOM   1007  OD2 ASP A 123      -0.621 160.859  -0.169  0.00  0.00      PROA O1-
ATOM   1008  N   ALA A 124       1.336 158.818   3.450  0.00  0.00      PROA N  
ATOM   1009  CA  ALA A 124       1.877 157.486   3.488  0.00  0.00      PROA C  
ATOM   1010  C   ALA A 124       0.760 156.475   3.319  0.00  0.00      PROA C  
ATOM   1011  O   ALA A 124      -0.416 156.752   3.551  0.00  0.00      PROA O  
ATOM   1012  CB  ALA A 124       2.616 157.222   4.816  0.00  0.00      PROA C  
ATOM   1013  N   HIS A 125       1.104 155.259   2.876  0.00  0.00      PROA N  
ATOM   1014  CA  HIS A 125       0.142 154.181   2.740  0.00  0.00      PROA C  
ATOM   1015  C   HIS A 125       0.618 152.996   3.547  0.00  0.00      PROA C  
ATOM   1016  O   HIS A 125       1.809 152.676   3.569  0.00  0.00      PROA O  
ATOM   1017  CB  HIS A 125      -0.100 153.726   1.281  0.00  0.00      PROA C  
ATOM   1018  CG  HIS A 125      -0.795 154.732   0.387  0.00  0.00      PROA C  
ATOM   1019  CD2 HIS A 125      -1.901 154.572  -0.397  0.00  0.00      PROA C  
ATOM   1020  ND1 HIS A 125      -0.336 156.006   0.119  0.00  0.00      PROA N  
ATOM   1021  CE1 HIS A 125      -1.177 156.557  -0.792  0.00  0.00      PROA C  
ATOM   1022  NE2 HIS A 125      -2.144 155.723  -1.139  0.00  0.00      PROA N  
ATOM   1023  N   TYR A 126      -0.324 152.322   4.232  0.00  0.00      PROA N  
ATOM   1024  CA  TYR A 126      -0.055 151.138   5.018  0.00  0.00      PROA C  
ATOM   1025  C   TYR A 126      -0.625 149.941   4.277  0.00  0.00      PROA C  
ATOM   1026  O   TYR A 126      -1.685 149.994   3.649  0.00  0.00      PROA O  
ATOM   1027  CB  TYR A 126      -0.567 151.234   6.488  0.00  0.00      PROA C  
ATOM   1028  CG  TYR A 126      -2.062 151.130   6.664  0.00  0.00      PROA C  
ATOM   1029  CD1 TYR A 126      -2.672 149.881   6.883  0.00  0.00      PROA C  
ATOM   1030  CD2 TYR A 126      -2.855 152.287   6.707  0.00  0.00      PROA C  
ATOM   1031  CE1 TYR A 126      -4.048 149.792   7.132  0.00  0.00      PROA C  
ATOM   1032  CE2 TYR A 126      -4.227 152.204   6.968  0.00  0.00      PROA C  
ATOM   1033  CZ  TYR A 126      -4.824 150.957   7.178  0.00  0.00      PROA C  
ATOM   1034  OH  TYR A 126      -6.208 150.880   7.422  0.00  0.00      PROA O  
ATOM   1035  N   MET A 127       0.148 148.849   4.275  0.00  0.00      PROA N  
ATOM   1036  CA  MET A 127      -0.069 147.714   3.418  0.00  0.00      PROA C  
ATOM   1037  C   MET A 127       0.170 146.438   4.218  0.00  0.00      PROA C  
ATOM   1038  O   MET A 127       1.259 146.219   4.746  0.00  0.00      PROA O  
ATOM   1039  CB  MET A 127       0.960 147.818   2.256  0.00  0.00      PROA C  
ATOM   1040  CG  MET A 127       0.852 149.128   1.432  0.00  0.00      PROA C  
ATOM   1041  SD  MET A 127       2.105 149.312   0.130  0.00  0.00      PROA S  
ATOM   1042  CE  MET A 127       3.377 150.002   1.230  0.00  0.00      PROA C  
ATOM   1043  N   ALA A 128      -0.829 145.547   4.363  0.00  0.00      PROA N  
ATOM   1044  CA  ALA A 128      -0.604 144.222   4.905  0.00  0.00      PROA C  
ATOM   1045  C   ALA A 128       0.250 143.318   4.006  0.00  0.00      PROA C  
ATOM   1046  O   ALA A 128       0.118 143.306   2.779  0.00  0.00      PROA O  
ATOM   1047  CB  ALA A 128      -1.932 143.544   5.270  0.00  0.00      PROA C  
ATOM   1048  N   VAL A 129       1.168 142.553   4.627  0.00  0.00      PROA N  
ATOM   1049  CA  VAL A 129       2.144 141.704   3.962  0.00  0.00      PROA C  
ATOM   1050  C   VAL A 129       2.104 140.310   4.572  0.00  0.00      PROA C  
ATOM   1051  O   VAL A 129       2.158 140.141   5.788  0.00  0.00      PROA O  
ATOM   1052  CB  VAL A 129       3.562 142.279   4.059  0.00  0.00      PROA C  
ATOM   1053  CG1 VAL A 129       4.627 141.300   3.521  0.00  0.00      PROA C  
ATOM   1054  CG2 VAL A 129       3.623 143.592   3.255  0.00  0.00      PROA C  
ATOM   1055  N   ASP A 130       1.986 139.257   3.742  0.00  0.00      PROA N  
ATOM   1056  CA  ASP A 130       1.945 137.872   4.179  0.00  0.00      PROA C  
ATOM   1057  C   ASP A 130       3.193 137.396   4.957  0.00  0.00      PROA C  
ATOM   1058  O   ASP A 130       4.334 137.629   4.549  0.00  0.00      PROA O  
ATOM   1059  CB  ASP A 130       1.701 137.011   2.912  0.00  0.00      PROA C  
ATOM   1060  CG  ASP A 130       1.443 135.545   3.226  0.00  0.00      PROA C  
ATOM   1061  OD1 ASP A 130       0.808 135.248   4.272  0.00  0.00      PROA O  
ATOM   1062  OD2 ASP A 130       1.770 134.695   2.352  0.00  0.00      PROA O1-
ATOM   1063  N   VAL A 131       3.008 136.696   6.097  0.00  0.00      PROA N  
ATOM   1064  CA  VAL A 131       4.087 136.049   6.835  0.00  0.00      PROA C  
ATOM   1065  C   VAL A 131       4.544 134.765   6.147  0.00  0.00      PROA C  
ATOM   1066  O   VAL A 131       3.762 133.836   5.937  0.00  0.00      PROA O  
ATOM   1067  CB  VAL A 131       3.712 135.711   8.285  0.00  0.00      PROA C  
ATOM   1068  CG1 VAL A 131       4.837 134.939   9.010  0.00  0.00      PROA C  
ATOM   1069  CG2 VAL A 131       3.459 137.001   9.074  0.00  0.00      PROA C  
ATOM   1070  N   ASP A 132       5.849 134.661   5.804  0.00  0.00      PROA N  
ATOM   1071  CA  ASP A 132       6.456 133.420   5.355  0.00  0.00      PROA C  
ATOM   1072  C   ASP A 132       6.781 132.528   6.564  0.00  0.00      PROA C  
ATOM   1073  O   ASP A 132       7.904 132.489   7.074  0.00  0.00      PROA O  
ATOM   1074  CB  ASP A 132       7.686 133.741   4.459  0.00  0.00      PROA C  
ATOM   1075  CG  ASP A 132       8.300 132.522   3.780  0.00  0.00      PROA C  
ATOM   1076  OD1 ASP A 132       7.775 131.386   3.910  0.00  0.00      PROA O  
ATOM   1077  OD2 ASP A 132       9.320 132.712   3.061  0.00  0.00      PROA O1-
ATOM   1078  N   GLU A 133       5.753 131.825   7.083  0.00  0.00      PROA N  
ATOM   1079  CA  GLU A 133       5.781 131.131   8.356  0.00  0.00      PROA C  
ATOM   1080  C   GLU A 133       6.846 130.063   8.527  0.00  0.00      PROA C  
ATOM   1081  O   GLU A 133       7.526 130.003   9.550  0.00  0.00      PROA O  
ATOM   1082  CB  GLU A 133       4.386 130.496   8.613  0.00  0.00      PROA C  
ATOM   1083  CG  GLU A 133       3.328 131.506   9.129  0.00  0.00      PROA C  
ATOM   1084  CD  GLU A 133       3.529 131.909  10.593  0.00  0.00      PROA C  
ATOM   1085  OE1 GLU A 133       4.503 131.447  11.250  0.00  0.00      PROA O  
ATOM   1086  OE2 GLU A 133       2.676 132.677  11.116  0.00  0.00      PROA O1-
ATOM   1087  N   CYS A 134       7.012 129.185   7.523  0.00  0.00      PROA N  
ATOM   1088  CA  CYS A 134       7.911 128.044   7.585  0.00  0.00      PROA C  
ATOM   1089  C   CYS A 134       9.391 128.385   7.678  0.00  0.00      PROA C  
ATOM   1090  O   CYS A 134      10.131 127.786   8.457  0.00  0.00      PROA O  
ATOM   1091  CB  CYS A 134       7.647 127.080   6.410  0.00  0.00      PROA C  
ATOM   1092  SG  CYS A 134       5.901 126.571   6.382  0.00  0.00      PROA S  
ATOM   1093  N   LYS A 135       9.865 129.375   6.897  0.00  0.00      PROA N  
ATOM   1094  CA  LYS A 135      11.213 129.910   7.026  0.00  0.00      PROA C  
ATOM   1095  C   LYS A 135      11.479 130.605   8.360  0.00  0.00      PROA C  
ATOM   1096  O   LYS A 135      12.518 130.419   8.996  0.00  0.00      PROA O  
ATOM   1097  CB  LYS A 135      11.579 130.845   5.841  0.00  0.00      PROA C  
ATOM   1098  CG  LYS A 135      12.031 130.121   4.553  0.00  0.00      PROA C  
ATOM   1099  CD  LYS A 135      10.976 129.185   3.933  0.00  0.00      PROA C  
ATOM   1100  CE  LYS A 135      11.283 128.718   2.498  0.00  0.00      PROA C  
ATOM   1101  NZ  LYS A 135      12.524 127.906   2.445  0.00  0.00      PROA N1+
ATOM   1102  N   GLU A 136      10.508 131.422   8.812  0.00  0.00      PROA N  
ATOM   1103  CA  GLU A 136      10.560 132.217  10.025  0.00  0.00      PROA C  
ATOM   1104  C   GLU A 136      10.698 131.399  11.312  0.00  0.00      PROA C  
ATOM   1105  O   GLU A 136      11.447 131.744  12.227  0.00  0.00      PROA O  
ATOM   1106  CB  GLU A 136       9.294 133.114  10.087  0.00  0.00      PROA C  
ATOM   1107  CG  GLU A 136       9.267 134.181  11.210  0.00  0.00      PROA C  
ATOM   1108  CD  GLU A 136      10.156 135.381  10.894  0.00  0.00      PROA C  
ATOM   1109  OE1 GLU A 136      11.408 135.267  10.961  0.00  0.00      PROA O  
ATOM   1110  OE2 GLU A 136       9.602 136.473  10.584  0.00  0.00      PROA O1-
ATOM   1111  N   ARG A 137       9.991 130.257  11.407  0.00  0.00      PROA N  
ATOM   1112  CA  ARG A 137       9.797 129.563  12.666  0.00  0.00      PROA C  
ATOM   1113  C   ARG A 137      10.918 128.603  13.050  0.00  0.00      PROA C  
ATOM   1114  O   ARG A 137      10.858 127.931  14.079  0.00  0.00      PROA O  
ATOM   1115  CB  ARG A 137       8.467 128.779  12.619  0.00  0.00      PROA C  
ATOM   1116  CG  ARG A 137       8.418 127.691  11.521  0.00  0.00      PROA C  
ATOM   1117  CD  ARG A 137       7.087 126.941  11.427  0.00  0.00      PROA C  
ATOM   1118  NE  ARG A 137       6.015 127.968  11.226  0.00  0.00      PROA N  
ATOM   1119  CZ  ARG A 137       4.808 127.860  11.756  0.00  0.00      PROA C  
ATOM   1120  NH1 ARG A 137       4.303 126.688  12.075  0.00  0.00      PROA N1+
ATOM   1121  NH2 ARG A 137       4.078 128.927  11.970  0.00  0.00      PROA N  
ATOM   1122  N   GLU A 138      12.023 128.568  12.281  0.00  0.00      PROA N  
ATOM   1123  CA  GLU A 138      13.214 127.794  12.594  0.00  0.00      PROA C  
ATOM   1124  C   GLU A 138      13.826 128.122  13.959  0.00  0.00      PROA C  
ATOM   1125  O   GLU A 138      14.244 127.228  14.699  0.00  0.00      PROA O  
ATOM   1126  CB  GLU A 138      14.282 127.973  11.481  0.00  0.00      PROA C  
ATOM   1127  CG  GLU A 138      13.919 127.269  10.148  0.00  0.00      PROA C  
ATOM   1128  CD  GLU A 138      14.003 125.748  10.248  0.00  0.00      PROA C  
ATOM   1129  OE1 GLU A 138      12.959 125.061  10.087  0.00  0.00      PROA O  
ATOM   1130  OE2 GLU A 138      15.123 125.214  10.471  0.00  0.00      PROA O1-
ATOM   1131  N   ASP A 139      13.854 129.416  14.345  0.00  0.00      PROA N  
ATOM   1132  CA  ASP A 139      14.320 129.838  15.654  0.00  0.00      PROA C  
ATOM   1133  C   ASP A 139      13.163 130.073  16.642  0.00  0.00      PROA C  
ATOM   1134  O   ASP A 139      13.381 130.500  17.778  0.00  0.00      PROA O  
ATOM   1135  CB  ASP A 139      15.315 131.038  15.531  0.00  0.00      PROA C  
ATOM   1136  CG  ASP A 139      14.735 132.389  15.134  0.00  0.00      PROA C  
ATOM   1137  OD1 ASP A 139      13.508 132.532  14.909  0.00  0.00      PROA O  
ATOM   1138  OD2 ASP A 139      15.543 133.356  15.044  0.00  0.00      PROA O1-
ATOM   1139  N   GLU A 140      11.909 129.740  16.263  0.00  0.00      PROA N  
ATOM   1140  CA  GLU A 140      10.767 129.755  17.162  0.00  0.00      PROA C  
ATOM   1141  C   GLU A 140      10.589 128.420  17.886  0.00  0.00      PROA C  
ATOM   1142  O   GLU A 140      10.958 127.350  17.397  0.00  0.00      PROA O  
ATOM   1143  CB  GLU A 140       9.443 130.172  16.467  0.00  0.00      PROA C  
ATOM   1144  CG  GLU A 140       9.449 131.653  16.005  0.00  0.00      PROA C  
ATOM   1145  CD  GLU A 140       8.095 132.179  15.528  0.00  0.00      PROA C  
ATOM   1146  OE1 GLU A 140       7.089 131.421  15.497  0.00  0.00      PROA O  
ATOM   1147  OE2 GLU A 140       8.024 133.393  15.190  0.00  0.00      PROA O1-
ATOM   1148  N   GLU A 141      10.042 128.466  19.117  0.00  0.00      PROA N  
ATOM   1149  CA  GLU A 141       9.842 127.316  19.984  0.00  0.00      PROA C  
ATOM   1150  C   GLU A 141       8.909 126.222  19.455  0.00  0.00      PROA C  
ATOM   1151  O   GLU A 141       9.180 125.030  19.610  0.00  0.00      PROA O  
ATOM   1152  CB  GLU A 141       9.352 127.761  21.393  0.00  0.00      PROA C  
ATOM   1153  CG  GLU A 141      10.419 128.463  22.278  0.00  0.00      PROA C  
ATOM   1154  CD  GLU A 141      10.840 129.847  21.790  0.00  0.00      PROA C  
ATOM   1155  OE1 GLU A 141       9.955 130.714  21.564  0.00  0.00      PROA O  
ATOM   1156  OE2 GLU A 141      12.067 130.091  21.645  0.00  0.00      PROA O1-
ATOM   1157  N   LEU A 142       7.774 126.609  18.836  0.00  0.00      PROA N  
ATOM   1158  CA  LEU A 142       6.666 125.714  18.541  0.00  0.00      PROA C  
ATOM   1159  C   LEU A 142       6.915 124.853  17.301  0.00  0.00      PROA C  
ATOM   1160  O   LEU A 142       7.465 123.754  17.394  0.00  0.00      PROA O  
ATOM   1161  CB  LEU A 142       5.320 126.494  18.419  0.00  0.00      PROA C  
ATOM   1162  CG  LEU A 142       4.783 127.177  19.708  0.00  0.00      PROA C  
ATOM   1163  CD1 LEU A 142       4.887 126.286  20.955  0.00  0.00      PROA C  
ATOM   1164  CD2 LEU A 142       5.404 128.560  19.971  0.00  0.00      PROA C  
ATOM   1165  N   SER A 143       6.495 125.329  16.109  0.00  0.00      PROA N  
ATOM   1166  CA  SER A 143       6.735 124.658  14.834  0.00  0.00      PROA C  
ATOM   1167  C   SER A 143       5.940 123.395  14.557  0.00  0.00      PROA C  
ATOM   1168  O   SER A 143       5.412 122.726  15.444  0.00  0.00      PROA O  
ATOM   1169  CB  SER A 143       8.235 124.459  14.465  0.00  0.00      PROA C  
ATOM   1170  OG  SER A 143       8.838 125.733  14.248  0.00  0.00      PROA O  
ATOM   1171  N   CYS A 144       5.786 123.059  13.259  0.00  0.00      PROA N  
ATOM   1172  CA  CYS A 144       5.307 121.757  12.820  0.00  0.00      PROA C  
ATOM   1173  C   CYS A 144       6.288 120.648  13.189  0.00  0.00      PROA C  
ATOM   1174  O   CYS A 144       7.501 120.834  13.075  0.00  0.00      PROA O  
ATOM   1175  CB  CYS A 144       5.117 121.733  11.281  0.00  0.00      PROA C  
ATOM   1176  SG  CYS A 144       4.040 123.067  10.668  0.00  0.00      PROA S  
ATOM   1177  N   ASP A 145       5.813 119.461  13.631  0.00  0.00      PROA N  
ATOM   1178  CA  ASP A 145       6.708 118.338  13.897  0.00  0.00      PROA C  
ATOM   1179  C   ASP A 145       7.463 117.847  12.661  0.00  0.00      PROA C  
ATOM   1180  O   ASP A 145       8.678 117.640  12.690  0.00  0.00      PROA O  
ATOM   1181  CB  ASP A 145       5.936 117.122  14.482  0.00  0.00      PROA C  
ATOM   1182  CG  ASP A 145       5.582 117.277  15.952  0.00  0.00      PROA C  
ATOM   1183  OD1 ASP A 145       5.881 118.317  16.593  0.00  0.00      PROA O  
ATOM   1184  OD2 ASP A 145       4.966 116.312  16.481  0.00  0.00      PROA O1-
ATOM   1185  N   HIS A 146       6.743 117.672  11.536  0.00  0.00      PROA N  
ATOM   1186  CA  HIS A 146       7.293 117.084  10.329  0.00  0.00      PROA C  
ATOM   1187  C   HIS A 146       7.287 118.067   9.176  0.00  0.00      PROA C  
ATOM   1188  O   HIS A 146       8.340 118.588   8.804  0.00  0.00      PROA O  
ATOM   1189  CB  HIS A 146       6.582 115.753   9.996  0.00  0.00      PROA C  
ATOM   1190  CG  HIS A 146       6.889 114.701  11.039  0.00  0.00      PROA C  
ATOM   1191  CD2 HIS A 146       7.997 114.539  11.817  0.00  0.00      PROA C  
ATOM   1192  ND1 HIS A 146       6.018 113.703  11.426  0.00  0.00      PROA N  
ATOM   1193  CE1 HIS A 146       6.631 112.991  12.404  0.00  0.00      PROA C  
ATOM   1194  NE2 HIS A 146       7.841 113.453  12.666  0.00  0.00      PROA N  
ATOM   1195  N   TYR A 147       6.117 118.358   8.574  0.00  0.00      PROA N  
ATOM   1196  CA  TYR A 147       6.041 119.207   7.397  0.00  0.00      PROA C  
ATOM   1197  C   TYR A 147       5.284 120.500   7.675  0.00  0.00      PROA C  
ATOM   1198  O   TYR A 147       4.263 120.520   8.363  0.00  0.00      PROA O  
ATOM   1199  CB  TYR A 147       5.387 118.470   6.200  0.00  0.00      PROA C  
ATOM   1200  CG  TYR A 147       6.152 117.232   5.822  0.00  0.00      PROA C  
ATOM   1201  CD1 TYR A 147       7.490 117.330   5.403  0.00  0.00      PROA C  
ATOM   1202  CD2 TYR A 147       5.527 115.974   5.812  0.00  0.00      PROA C  
ATOM   1203  CE1 TYR A 147       8.199 116.190   5.000  0.00  0.00      PROA C  
ATOM   1204  CE2 TYR A 147       6.232 114.833   5.403  0.00  0.00      PROA C  
ATOM   1205  CZ  TYR A 147       7.568 114.941   4.999  0.00  0.00      PROA C  
ATOM   1206  OH  TYR A 147       8.274 113.795   4.576  0.00  0.00      PROA O  
ATOM   1207  N   CYS A 148       5.812 121.624   7.147  0.00  0.00      PROA N  
ATOM   1208  CA  CYS A 148       5.241 122.954   7.265  0.00  0.00      PROA C  
ATOM   1209  C   CYS A 148       4.882 123.469   5.885  0.00  0.00      PROA C  
ATOM   1210  O   CYS A 148       5.628 123.290   4.918  0.00  0.00      PROA O  
ATOM   1211  CB  CYS A 148       6.240 123.948   7.930  0.00  0.00      PROA C  
ATOM   1212  SG  CYS A 148       5.608 125.649   8.177  0.00  0.00      PROA S  
ATOM   1213  N   HIS A 149       3.718 124.134   5.773  0.00  0.00      PROA N  
ATOM   1214  CA  HIS A 149       3.215 124.635   4.514  0.00  0.00      PROA C  
ATOM   1215  C   HIS A 149       2.594 125.999   4.747  0.00  0.00      PROA C  
ATOM   1216  O   HIS A 149       1.885 126.213   5.730  0.00  0.00      PROA O  
ATOM   1217  CB  HIS A 149       2.143 123.673   3.987  0.00  0.00      PROA C  
ATOM   1218  CG  HIS A 149       2.586 122.247   4.133  0.00  0.00      PROA C  
ATOM   1219  CD2 HIS A 149       2.384 121.401   5.180  0.00  0.00      PROA C  
ATOM   1220  ND1 HIS A 149       3.278 121.520   3.190  0.00  0.00      PROA N  
ATOM   1221  CE1 HIS A 149       3.480 120.288   3.714  0.00  0.00      PROA C  
ATOM   1222  NE2 HIS A 149       2.951 120.170   4.918  0.00  0.00      PROA N  
ATOM   1223  N   ASN A 150       2.872 126.972   3.861  0.00  0.00      PROA N  
ATOM   1224  CA  ASN A 150       2.517 128.363   4.069  0.00  0.00      PROA C  
ATOM   1225  C   ASN A 150       1.579 128.865   2.973  0.00  0.00      PROA C  
ATOM   1226  O   ASN A 150       1.822 128.680   1.779  0.00  0.00      PROA O  
ATOM   1227  CB  ASN A 150       3.825 129.199   4.174  0.00  0.00      PROA C  
ATOM   1228  CG  ASN A 150       3.640 130.716   4.195  0.00  0.00      PROA C  
ATOM   1229  ND2 ASN A 150       2.870 131.235   5.175  0.00  0.00      PROA N  
ATOM   1230  OD1 ASN A 150       4.184 131.431   3.349  0.00  0.00      PROA O  
ATOM   1231  N   TYR A 151       0.486 129.532   3.378  0.00  0.00      PROA N  
ATOM   1232  CA  TYR A 151      -0.521 130.088   2.499  0.00  0.00      PROA C  
ATOM   1233  C   TYR A 151      -0.785 131.513   2.961  0.00  0.00      PROA C  
ATOM   1234  O   TYR A 151      -0.357 131.914   4.043  0.00  0.00      PROA O  
ATOM   1235  CB  TYR A 151      -1.831 129.240   2.492  0.00  0.00      PROA C  
ATOM   1236  CG  TYR A 151      -2.525 129.123   3.829  0.00  0.00      PROA C  
ATOM   1237  CD1 TYR A 151      -3.445 130.100   4.242  0.00  0.00      PROA C  
ATOM   1238  CD2 TYR A 151      -2.341 127.984   4.632  0.00  0.00      PROA C  
ATOM   1239  CE1 TYR A 151      -4.132 129.972   5.456  0.00  0.00      PROA C  
ATOM   1240  CE2 TYR A 151      -3.053 127.836   5.830  0.00  0.00      PROA C  
ATOM   1241  CZ  TYR A 151      -3.938 128.835   6.249  0.00  0.00      PROA C  
ATOM   1242  OH  TYR A 151      -4.640 128.689   7.465  0.00  0.00      PROA O  
ATOM   1243  N   ILE A 152      -1.468 132.342   2.144  0.00  0.00      PROA N  
ATOM   1244  CA  ILE A 152      -1.725 133.720   2.533  0.00  0.00      PROA C  
ATOM   1245  C   ILE A 152      -2.507 133.906   3.836  0.00  0.00      PROA C  
ATOM   1246  O   ILE A 152      -3.661 133.497   4.003  0.00  0.00      PROA O  
ATOM   1247  CB  ILE A 152      -2.266 134.590   1.411  0.00  0.00      PROA C  
ATOM   1248  CG1 ILE A 152      -2.133 136.078   1.787  0.00  0.00      PROA C  
ATOM   1249  CG2 ILE A 152      -3.709 134.205   1.025  0.00  0.00      PROA C  
ATOM   1250  CD  ILE A 152      -2.249 136.998   0.579  0.00  0.00      PROA C  
ATOM   1251  N   GLY A 153      -1.841 134.513   4.832  0.00  0.00      PROA N  
ATOM   1252  CA  GLY A 153      -2.371 134.737   6.164  0.00  0.00      PROA C  
ATOM   1253  C   GLY A 153      -2.370 133.529   7.071  0.00  0.00      PROA C  
ATOM   1254  O   GLY A 153      -3.105 133.494   8.059  0.00  0.00      PROA O  
ATOM   1255  N   GLY A 154      -1.543 132.501   6.795  0.00  0.00      PROA N  
ATOM   1256  CA  GLY A 154      -1.453 131.372   7.708  0.00  0.00      PROA C  
ATOM   1257  C   GLY A 154      -0.515 130.271   7.296  0.00  0.00      PROA C  
ATOM   1258  O   GLY A 154       0.247 130.339   6.331  0.00  0.00      PROA O  
ATOM   1259  N   TYR A 155      -0.552 129.183   8.068  0.00  0.00      PROA N  
ATOM   1260  CA  TYR A 155       0.230 127.997   7.820  0.00  0.00      PROA C  
ATOM   1261  C   TYR A 155      -0.662 126.811   8.129  0.00  0.00      PROA C  
ATOM   1262  O   TYR A 155      -1.661 126.920   8.846  0.00  0.00      PROA O  
ATOM   1263  CB  TYR A 155       1.522 127.942   8.702  0.00  0.00      PROA C  
ATOM   1264  CG  TYR A 155       1.237 127.772  10.183  0.00  0.00      PROA C  
ATOM   1265  CD1 TYR A 155       0.917 128.877  10.990  0.00  0.00      PROA C  
ATOM   1266  CD2 TYR A 155       1.269 126.493  10.769  0.00  0.00      PROA C  
ATOM   1267  CE1 TYR A 155       0.614 128.708  12.350  0.00  0.00      PROA C  
ATOM   1268  CE2 TYR A 155       0.954 126.319  12.124  0.00  0.00      PROA C  
ATOM   1269  CZ  TYR A 155       0.631 127.426  12.915  0.00  0.00      PROA C  
ATOM   1270  OH  TYR A 155       0.337 127.240  14.281  0.00  0.00      PROA O  
ATOM   1271  N   TYR A 156      -0.289 125.629   7.627  0.00  0.00      PROA N  
ATOM   1272  CA  TYR A 156      -0.816 124.398   8.161  0.00  0.00      PROA C  
ATOM   1273  C   TYR A 156       0.381 123.474   8.326  0.00  0.00      PROA C  
ATOM   1274  O   TYR A 156       1.413 123.615   7.664  0.00  0.00      PROA O  
ATOM   1275  CB  TYR A 156      -1.982 123.800   7.301  0.00  0.00      PROA C  
ATOM   1276  CG  TYR A 156      -1.550 123.213   5.978  0.00  0.00      PROA C  
ATOM   1277  CD1 TYR A 156      -1.124 121.877   5.925  0.00  0.00      PROA C  
ATOM   1278  CD2 TYR A 156      -1.595 123.960   4.787  0.00  0.00      PROA C  
ATOM   1279  CE1 TYR A 156      -0.652 121.325   4.731  0.00  0.00      PROA C  
ATOM   1280  CE2 TYR A 156      -1.139 123.402   3.581  0.00  0.00      PROA C  
ATOM   1281  CZ  TYR A 156      -0.625 122.097   3.567  0.00  0.00      PROA C  
ATOM   1282  OH  TYR A 156       0.006 121.580   2.418  0.00  0.00      PROA O  
ATOM   1283  N   CYS A 157       0.267 122.513   9.255  0.00  0.00      PROA N  
ATOM   1284  CA  CYS A 157       1.267 121.487   9.457  0.00  0.00      PROA C  
ATOM   1285  C   CYS A 157       0.706 120.172   8.978  0.00  0.00      PROA C  
ATOM   1286  O   CYS A 157      -0.507 119.961   8.929  0.00  0.00      PROA O  
ATOM   1287  CB  CYS A 157       1.650 121.298  10.943  0.00  0.00      PROA C  
ATOM   1288  SG  CYS A 157       2.333 122.796  11.703  0.00  0.00      PROA S  
ATOM   1289  N   SER A 158       1.586 119.233   8.623  0.00  0.00      PROA N  
ATOM   1290  CA  SER A 158       1.139 117.911   8.255  0.00  0.00      PROA C  
ATOM   1291  C   SER A 158       2.252 116.934   8.547  0.00  0.00      PROA C  
ATOM   1292  O   SER A 158       3.355 117.305   8.955  0.00  0.00      PROA O  
ATOM   1293  CB  SER A 158       0.698 117.820   6.774  0.00  0.00      PROA C  
ATOM   1294  OG  SER A 158      -0.013 116.607   6.496  0.00  0.00      PROA O  
ATOM   1295  N   CYS A 159       1.957 115.639   8.399  0.00  0.00      PROA N  
ATOM   1296  CA  CYS A 159       2.786 114.556   8.871  0.00  0.00      PROA C  
ATOM   1297  C   CYS A 159       3.101 113.594   7.738  0.00  0.00      PROA C  
ATOM   1298  O   CYS A 159       2.401 113.530   6.726  0.00  0.00      PROA O  
ATOM   1299  CB  CYS A 159       2.077 113.762  10.006  0.00  0.00      PROA C  
ATOM   1300  SG  CYS A 159       1.421 114.807  11.346  0.00  0.00      PROA S  
ATOM   1301  N   ARG A 160       4.184 112.797   7.890  0.00  0.00      PROA N  
ATOM   1302  CA  ARG A 160       4.439 111.620   7.073  0.00  0.00      PROA C  
ATOM   1303  C   ARG A 160       3.300 110.601   7.049  0.00  0.00      PROA C  
ATOM   1304  O   ARG A 160       2.472 110.529   7.959  0.00  0.00      PROA O  
ATOM   1305  CB  ARG A 160       5.764 110.912   7.463  0.00  0.00      PROA C  
ATOM   1306  CG  ARG A 160       7.028 111.698   7.060  0.00  0.00      PROA C  
ATOM   1307  CD  ARG A 160       8.349 110.941   7.281  0.00  0.00      PROA C  
ATOM   1308  NE  ARG A 160       8.493 110.656   8.747  0.00  0.00      PROA N  
ATOM   1309  CZ  ARG A 160       8.866 111.543   9.659  0.00  0.00      PROA C  
ATOM   1310  NH1 ARG A 160       9.267 112.756   9.355  0.00  0.00      PROA N1+
ATOM   1311  NH2 ARG A 160       8.841 111.210  10.930  0.00  0.00      PROA N  
ATOM   1312  N   PHE A 161       3.214 109.775   5.986  0.00  0.00      PROA N  
ATOM   1313  CA  PHE A 161       2.251 108.686   5.929  0.00  0.00      PROA C  
ATOM   1314  C   PHE A 161       2.475 107.672   7.068  0.00  0.00      PROA C  
ATOM   1315  O   PHE A 161       3.604 107.281   7.373  0.00  0.00      PROA O  
ATOM   1316  CB  PHE A 161       2.275 108.018   4.525  0.00  0.00      PROA C  
ATOM   1317  CG  PHE A 161       1.151 107.027   4.339  0.00  0.00      PROA C  
ATOM   1318  CD1 PHE A 161      -0.126 107.478   3.960  0.00  0.00      PROA C  
ATOM   1319  CD2 PHE A 161       1.365 105.647   4.496  0.00  0.00      PROA C  
ATOM   1320  CE1 PHE A 161      -1.174 106.570   3.757  0.00  0.00      PROA C  
ATOM   1321  CE2 PHE A 161       0.319 104.736   4.297  0.00  0.00      PROA C  
ATOM   1322  CZ  PHE A 161      -0.951 105.198   3.928  0.00  0.00      PROA C  
ATOM   1323  N   GLY A 162       1.385 107.260   7.754  0.00  0.00      PROA N  
ATOM   1324  CA  GLY A 162       1.442 106.389   8.930  0.00  0.00      PROA C  
ATOM   1325  C   GLY A 162       1.445 107.146  10.238  0.00  0.00      PROA C  
ATOM   1326  O   GLY A 162       1.504 106.552  11.314  0.00  0.00      PROA O  
ATOM   1327  N   TYR A 163       1.347 108.484  10.175  0.00  0.00      PROA N  
ATOM   1328  CA  TYR A 163       1.246 109.367  11.322  0.00  0.00      PROA C  
ATOM   1329  C   TYR A 163      -0.092 110.094  11.297  0.00  0.00      PROA C  
ATOM   1330  O   TYR A 163      -0.705 110.307  10.249  0.00  0.00      PROA O  
ATOM   1331  CB  TYR A 163       2.362 110.444  11.372  0.00  0.00      PROA C  
ATOM   1332  CG  TYR A 163       3.736 109.880  11.619  0.00  0.00      PROA C  
ATOM   1333  CD1 TYR A 163       4.455 109.263  10.581  0.00  0.00      PROA C  
ATOM   1334  CD2 TYR A 163       4.376 110.083  12.855  0.00  0.00      PROA C  
ATOM   1335  CE1 TYR A 163       5.779 108.850  10.772  0.00  0.00      PROA C  
ATOM   1336  CE2 TYR A 163       5.703 109.675  13.049  0.00  0.00      PROA C  
ATOM   1337  CZ  TYR A 163       6.405 109.063  12.003  0.00  0.00      PROA C  
ATOM   1338  OH  TYR A 163       7.757 108.696  12.160  0.00  0.00      PROA O  
ATOM   1339  N   ILE A 164      -0.571 110.493  12.485  0.00  0.00      PROA N  
ATOM   1340  CA  ILE A 164      -1.839 111.164  12.688  0.00  0.00      PROA C  
ATOM   1341  C   ILE A 164      -1.555 112.586  13.152  0.00  0.00      PROA C  
ATOM   1342  O   ILE A 164      -0.927 112.819  14.187  0.00  0.00      PROA O  
ATOM   1343  CB  ILE A 164      -2.712 110.441  13.720  0.00  0.00      PROA C  
ATOM   1344  CG1 ILE A 164      -2.930 108.942  13.376  0.00  0.00      PROA C  
ATOM   1345  CG2 ILE A 164      -4.058 111.179  13.906  0.00  0.00      PROA C  
ATOM   1346  CD  ILE A 164      -3.610 108.681  12.026  0.00  0.00      PROA C  
ATOM   1347  N   LEU A 165      -2.013 113.594  12.379  0.00  0.00      PROA N  
ATOM   1348  CA  LEU A 165      -1.946 114.995  12.763  0.00  0.00      PROA C  
ATOM   1349  C   LEU A 165      -2.914 115.265  13.919  0.00  0.00      PROA C  
ATOM   1350  O   LEU A 165      -4.129 115.081  13.812  0.00  0.00      PROA O  
ATOM   1351  CB  LEU A 165      -2.199 115.877  11.510  0.00  0.00      PROA C  
ATOM   1352  CG  LEU A 165      -2.016 117.411  11.632  0.00  0.00      PROA C  
ATOM   1353  CD1 LEU A 165      -3.276 118.118  12.152  0.00  0.00      PROA C  
ATOM   1354  CD2 LEU A 165      -0.770 117.822  12.432  0.00  0.00      PROA C  
ATOM   1355  N   HIS A 166      -2.371 115.635  15.094  0.00  0.00      PROA N  
ATOM   1356  CA  HIS A 166      -3.103 115.657  16.348  0.00  0.00      PROA C  
ATOM   1357  C   HIS A 166      -3.817 116.987  16.623  0.00  0.00      PROA C  
ATOM   1358  O   HIS A 166      -3.786 117.925  15.829  0.00  0.00      PROA O  
ATOM   1359  CB  HIS A 166      -2.173 115.214  17.511  0.00  0.00      PROA C  
ATOM   1360  CG  HIS A 166      -2.820 115.095  18.864  0.00  0.00      PROA C  
ATOM   1361  CD2 HIS A 166      -2.619 115.810  20.006  0.00  0.00      PROA C  
ATOM   1362  ND1 HIS A 166      -3.813 114.183  19.160  0.00  0.00      PROA N  
ATOM   1363  CE1 HIS A 166      -4.177 114.392  20.449  0.00  0.00      PROA C  
ATOM   1364  NE2 HIS A 166      -3.493 115.383  20.996  0.00  0.00      PROA N  
ATOM   1365  N   THR A 167      -4.524 117.076  17.773  0.00  0.00      PROA N  
ATOM   1366  CA  THR A 167      -5.468 118.132  18.155  0.00  0.00      PROA C  
ATOM   1367  C   THR A 167      -4.945 119.563  18.106  0.00  0.00      PROA C  
ATOM   1368  O   THR A 167      -5.686 120.484  17.762  0.00  0.00      PROA O  
ATOM   1369  CB  THR A 167      -6.123 117.921  19.529  0.00  0.00      PROA C  
ATOM   1370  CG2 THR A 167      -6.943 116.621  19.527  0.00  0.00      PROA C  
ATOM   1371  OG1 THR A 167      -5.190 117.844  20.606  0.00  0.00      PROA O  
ATOM   1372  N   ASP A 168      -3.655 119.804  18.431  0.00  0.00      PROA N  
ATOM   1373  CA  ASP A 168      -3.064 121.133  18.400  0.00  0.00      PROA C  
ATOM   1374  C   ASP A 168      -2.818 121.634  16.967  0.00  0.00      PROA C  
ATOM   1375  O   ASP A 168      -2.606 122.827  16.735  0.00  0.00      PROA O  
ATOM   1376  CB  ASP A 168      -1.784 121.183  19.295  0.00  0.00      PROA C  
ATOM   1377  CG  ASP A 168      -0.526 120.498  18.762  0.00  0.00      PROA C  
ATOM   1378  OD1 ASP A 168      -0.531 119.925  17.643  0.00  0.00      PROA O  
ATOM   1379  OD2 ASP A 168       0.503 120.544  19.491  0.00  0.00      PROA O1-
ATOM   1380  N   ASN A 169      -3.475 119.739  13.931  1.00 26.97      PROA N  
ATOM   1381  CA  ASN A 169      -2.691 120.988  13.997  1.00 26.97      PROA C  
ATOM   1382  C   ASN A 169      -1.452 120.910  14.894  1.00 26.97      PROA C  
ATOM   1383  O   ASN A 169      -0.337 120.482  14.479  1.00 26.97      PROA O  
ATOM   1384  CB  ASN A 169      -3.701 121.920  14.693  1.00 26.97      PROA C  
ATOM   1385  CG  ASN A 169      -3.312 123.388  14.658  1.00 26.97      PROA C  
ATOM   1386  ND2 ASN A 169      -4.278 124.219  14.337  1.00 26.97      PROA N  
ATOM   1387  OD1 ASN A 169      -2.174 123.753  15.035  1.00 26.97      PROA O  
ATOM   1388  N   ARG A 170      -0.279 120.832  15.030  0.00  0.00      PROA N  
ATOM   1389  CA  ARG A 170       1.136 120.906  14.730  0.00  0.00      PROA C  
ATOM   1390  C   ARG A 170       1.812 119.563  14.915  0.00  0.00      PROA C  
ATOM   1391  O   ARG A 170       2.703 119.182  14.151  0.00  0.00      PROA O  
ATOM   1392  CB  ARG A 170       1.870 121.909  15.653  0.00  0.00      PROA C  
ATOM   1393  CG  ARG A 170       1.426 123.377  15.501  0.00  0.00      PROA C  
ATOM   1394  CD  ARG A 170       2.320 124.388  16.239  0.00  0.00      PROA C  
ATOM   1395  NE  ARG A 170       2.210 124.122  17.712  0.00  0.00      PROA N  
ATOM   1396  CZ  ARG A 170       3.039 123.390  18.445  0.00  0.00      PROA C  
ATOM   1397  NH1 ARG A 170       4.131 122.826  17.981  0.00  0.00      PROA N1+
ATOM   1398  NH2 ARG A 170       2.760 123.218  19.722  0.00  0.00      PROA N  
ATOM   1399  N   THR A 171       1.419 118.828  15.967  0.00  0.00      PROA N  
ATOM   1400  CA  THR A 171       2.112 117.632  16.405  0.00  0.00      PROA C  
ATOM   1401  C   THR A 171       1.607 116.354  15.752  0.00  0.00      PROA C  
ATOM   1402  O   THR A 171       0.432 116.205  15.403  0.00  0.00      PROA O  
ATOM   1403  CB  THR A 171       2.165 117.528  17.922  0.00  0.00      PROA C  
ATOM   1404  CG2 THR A 171       0.836 117.067  18.521  0.00  0.00      PROA C  
ATOM   1405  OG1 THR A 171       3.170 116.638  18.373  0.00  0.00      PROA O  
ATOM   1406  N   CYS A 172       2.523 115.397  15.535  0.00  0.00      PROA N  
ATOM   1407  CA  CYS A 172       2.280 114.179  14.783  0.00  0.00      PROA C  
ATOM   1408  C   CYS A 172       2.436 112.942  15.665  0.00  0.00      PROA C  
ATOM   1409  O   CYS A 172       3.545 112.567  16.051  0.00  0.00      PROA O  
ATOM   1410  CB  CYS A 172       3.280 114.065  13.599  0.00  0.00      PROA C  
ATOM   1411  SG  CYS A 172       3.063 115.392  12.370  0.00  0.00      PROA S  
ATOM   1412  N   ARG A 173       1.313 112.259  15.980  0.00  0.00      PROA N  
ATOM   1413  CA  ARG A 173       1.314 111.027  16.755  0.00  0.00      PROA C  
ATOM   1414  C   ARG A 173       2.016 109.920  15.978  0.00  0.00      PROA C  
ATOM   1415  O   ARG A 173       2.422 110.092  14.830  0.00  0.00      PROA O  
ATOM   1416  CB  ARG A 173      -0.116 110.566  17.163  0.00  0.00      PROA C  
ATOM   1417  CG  ARG A 173      -0.985 109.911  16.066  0.00  0.00      PROA C  
ATOM   1418  CD  ARG A 173      -2.293 109.323  16.616  0.00  0.00      PROA C  
ATOM   1419  NE  ARG A 173      -2.955 108.565  15.500  0.00  0.00      PROA N  
ATOM   1420  CZ  ARG A 173      -2.854 107.259  15.316  0.00  0.00      PROA C  
ATOM   1421  NH1 ARG A 173      -2.039 106.464  15.961  0.00  0.00      PROA N1+
ATOM   1422  NH2 ARG A 173      -3.601 106.639  14.426  0.00  0.00      PROA N  
ATOM   1423  N   VAL A 174       2.160 108.730  16.589  0.00  0.00      PROA N  
ATOM   1424  CA  VAL A 174       2.609 107.524  15.909  0.00  0.00      PROA C  
ATOM   1425  C   VAL A 174       1.413 106.923  15.197  0.00  0.00      PROA C  
ATOM   1426  O   VAL A 174       0.274 107.363  15.369  0.00  0.00      PROA O  
ATOM   1427  CB  VAL A 174       3.249 106.476  16.823  0.00  0.00      PROA C  
ATOM   1428  CG1 VAL A 174       4.533 107.063  17.439  0.00  0.00      PROA C  
ATOM   1429  CG2 VAL A 174       2.254 105.989  17.896  0.00  0.00      PROA C  
ATOM   1430  N   GLU A 175       1.637 105.912  14.335  0.00  0.00      PROA N  
ATOM   1431  CA  GLU A 175       0.550 105.194  13.700  0.00  0.00      PROA C  
ATOM   1432  C   GLU A 175       0.977 103.755  13.425  0.00  0.00      PROA C  
ATOM   1433  O   GLU A 175       1.833 103.467  12.587  0.00  0.00      PROA O  
ATOM   1434  CB  GLU A 175       0.082 105.912  12.410  0.00  0.00      PROA C  
ATOM   1435  CG  GLU A 175      -1.246 105.367  11.826  0.00  0.00      PROA C  
ATOM   1436  CD  GLU A 175      -2.347 105.318  12.879  0.00  0.00      PROA C  
ATOM   1437  OE1 GLU A 175      -2.708 106.391  13.436  0.00  0.00      PROA O  
ATOM   1438  OE2 GLU A 175      -2.832 104.201  13.196  0.00  0.00      PROA O1-
ATOM   1439  N   CYS A 176       0.388 102.805  14.176  0.00  0.00      PROA N  
ATOM   1440  CA  CYS A 176       0.792 101.409  14.180  0.00  0.00      PROA C  
ATOM   1441  C   CYS A 176      -0.093 100.516  13.325  0.00  0.00      PROA C  
ATOM   1442  O   CYS A 176       0.223  99.347  13.105  0.00  0.00      PROA O  
ATOM   1443  CB  CYS A 176       0.620 100.862  15.618  0.00  0.00      PROA C  
ATOM   1444  SG  CYS A 176       2.002 101.172  16.733  0.00  0.00      PROA S  
ATOM   1445  N   SER A 177      -1.239 101.020  12.830  0.00  0.00      PROA N  
ATOM   1446  CA  SER A 177      -2.285 100.160  12.274  0.00  0.00      PROA C  
ATOM   1447  C   SER A 177      -1.953  99.616  10.892  0.00  0.00      PROA C  
ATOM   1448  O   SER A 177      -2.505  98.606  10.454  0.00  0.00      PROA O  
ATOM   1449  CB  SER A 177      -3.646 100.916  12.203  0.00  0.00      PROA C  
ATOM   1450  OG  SER A 177      -4.751 100.056  11.888  0.00  0.00      PROA O  
ATOM   1451  N   GLY A 178      -1.018 100.262  10.163  0.00  0.00      PROA N  
ATOM   1452  CA  GLY A 178      -0.636  99.876   8.803  0.00  0.00      PROA C  
ATOM   1453  C   GLY A 178       0.338  98.725   8.755  0.00  0.00      PROA C  
ATOM   1454  O   GLY A 178       1.500  98.879   8.385  0.00  0.00      PROA O  
ATOM   1455  N   ASN A 179      -0.136  97.521   9.112  0.00  0.00      PROA N  
ATOM   1456  CA  ASN A 179       0.615  96.284   9.059  0.00  0.00      PROA C  
ATOM   1457  C   ASN A 179      -0.314  95.163   8.614  0.00  0.00      PROA C  
ATOM   1458  O   ASN A 179      -1.446  95.043   9.081  0.00  0.00      PROA O  
ATOM   1459  CB  ASN A 179       1.231  95.906  10.437  0.00  0.00      PROA C  
ATOM   1460  CG  ASN A 179       2.428  96.797  10.748  0.00  0.00      PROA C  
ATOM   1461  ND2 ASN A 179       2.260  97.790  11.650  0.00  0.00      PROA N  
ATOM   1462  OD1 ASN A 179       3.529  96.579  10.233  0.00  0.00      PROA O  
ATOM   1463  N   LEU A 180       0.150  94.317   7.677  0.00  0.00      PROA N  
ATOM   1464  CA  LEU A 180      -0.600  93.165   7.221  0.00  0.00      PROA C  
ATOM   1465  C   LEU A 180       0.370  92.007   7.032  0.00  0.00      PROA C  
ATOM   1466  O   LEU A 180       1.237  92.037   6.155  0.00  0.00      PROA O  
ATOM   1467  CB  LEU A 180      -1.318  93.511   5.890  0.00  0.00      PROA C  
ATOM   1468  CG  LEU A 180      -2.308  92.452   5.367  0.00  0.00      PROA C  
ATOM   1469  CD1 LEU A 180      -3.521  92.312   6.297  0.00  0.00      PROA C  
ATOM   1470  CD2 LEU A 180      -2.770  92.803   3.944  0.00  0.00      PROA C  
ATOM   1471  N   PHE A 181       0.272  90.955   7.865  0.00  0.00      PROA N  
ATOM   1472  CA  PHE A 181       1.211  89.848   7.833  0.00  0.00      PROA C  
ATOM   1473  C   PHE A 181       0.628  88.631   7.119  0.00  0.00      PROA C  
ATOM   1474  O   PHE A 181      -0.153  87.860   7.679  0.00  0.00      PROA O  
ATOM   1475  CB  PHE A 181       1.665  89.475   9.267  0.00  0.00      PROA C  
ATOM   1476  CG  PHE A 181       2.497  90.582   9.854  0.00  0.00      PROA C  
ATOM   1477  CD1 PHE A 181       3.844  90.725   9.475  0.00  0.00      PROA C  
ATOM   1478  CD2 PHE A 181       1.963  91.464  10.808  0.00  0.00      PROA C  
ATOM   1479  CE1 PHE A 181       4.634  91.748  10.015  0.00  0.00      PROA C  
ATOM   1480  CE2 PHE A 181       2.749  92.489  11.349  0.00  0.00      PROA C  
ATOM   1481  CZ  PHE A 181       4.084  92.635  10.949  0.00  0.00      PROA C  
ATOM   1482  N   THR A 182       1.021  88.429   5.843  0.00  0.00      PROA N  
ATOM   1483  CA  THR A 182       0.538  87.321   5.015  0.00  0.00      PROA C  
ATOM   1484  C   THR A 182       1.576  86.222   4.857  0.00  0.00      PROA C  
ATOM   1485  O   THR A 182       1.266  85.110   4.424  0.00  0.00      PROA O  
ATOM   1486  CB  THR A 182       0.145  87.764   3.600  0.00  0.00      PROA C  
ATOM   1487  CG2 THR A 182      -1.082  88.682   3.688  0.00  0.00      PROA C  
ATOM   1488  OG1 THR A 182       1.182  88.512   2.965  0.00  0.00      PROA O  
ATOM   1489  N   GLN A 183       2.845  86.501   5.221  0.00  0.00      PROA N  
ATOM   1490  CA  GLN A 183       3.956  85.571   5.147  0.00  0.00      PROA C  
ATOM   1491  C   GLN A 183       3.814  84.347   6.047  0.00  0.00      PROA C  
ATOM   1492  O   GLN A 183       3.238  84.415   7.131  0.00  0.00      PROA O  
ATOM   1493  CB  GLN A 183       5.307  86.279   5.433  0.00  0.00      PROA C  
ATOM   1494  CG  GLN A 183       5.657  87.367   4.387  0.00  0.00      PROA C  
ATOM   1495  CD  GLN A 183       6.977  88.074   4.708  0.00  0.00      PROA C  
ATOM   1496  NE2 GLN A 183       8.108  87.343   4.575  0.00  0.00      PROA N  
ATOM   1497  OE1 GLN A 183       7.013  89.257   5.062  0.00  0.00      PROA O  
ATOM   1498  N   ARG A 184       4.357  83.185   5.621  0.00  0.00      PROA N  
ATOM   1499  CA  ARG A 184       4.393  81.972   6.426  0.00  0.00      PROA C  
ATOM   1500  C   ARG A 184       5.169  82.134   7.733  0.00  0.00      PROA C  
ATOM   1501  O   ARG A 184       4.751  81.679   8.793  0.00  0.00      PROA O  
ATOM   1502  CB  ARG A 184       5.020  80.801   5.621  0.00  0.00      PROA C  
ATOM   1503  CG  ARG A 184       4.276  80.421   4.322  0.00  0.00      PROA C  
ATOM   1504  CD  ARG A 184       2.864  79.849   4.527  0.00  0.00      PROA C  
ATOM   1505  NE  ARG A 184       2.327  79.497   3.170  0.00  0.00      PROA N  
ATOM   1506  CZ  ARG A 184       2.649  78.412   2.478  0.00  0.00      PROA C  
ATOM   1507  NH1 ARG A 184       3.419  77.458   2.953  0.00  0.00      PROA N1+
ATOM   1508  NH2 ARG A 184       2.190  78.278   1.250  0.00  0.00      PROA N  
ATOM   1509  N   THR A 185       6.330  82.811   7.676  0.00  0.00      PROA N  
ATOM   1510  CA  THR A 185       7.146  83.126   8.846  0.00  0.00      PROA C  
ATOM   1511  C   THR A 185       7.360  84.621   8.875  0.00  0.00      PROA C  
ATOM   1512  O   THR A 185       7.632  85.239   7.845  0.00  0.00      PROA O  
ATOM   1513  CB  THR A 185       8.507  82.426   8.845  0.00  0.00      PROA C  
ATOM   1514  CG2 THR A 185       9.321  82.739  10.113  0.00  0.00      PROA C  
ATOM   1515  OG1 THR A 185       8.335  81.012   8.813  0.00  0.00      PROA O  
ATOM   1516  N   GLY A 186       7.231  85.266  10.049  0.00  0.00      PROA N  
ATOM   1517  CA  GLY A 186       7.516  86.689  10.171  0.00  0.00      PROA C  
ATOM   1518  C   GLY A 186       7.838  87.075  11.583  0.00  0.00      PROA C  
ATOM   1519  O   GLY A 186       7.696  86.290  12.521  0.00  0.00      PROA O  
ATOM   1520  N   THR A 187       8.282  88.328  11.777  0.00  0.00      PROA N  
ATOM   1521  CA  THR A 187       8.537  88.880  13.101  0.00  0.00      PROA C  
ATOM   1522  C   THR A 187       7.799  90.192  13.282  0.00  0.00      PROA C  
ATOM   1523  O   THR A 187       7.714  91.035  12.385  0.00  0.00      PROA O  
ATOM   1524  CB  THR A 187      10.014  88.979  13.489  0.00  0.00      PROA C  
ATOM   1525  CG2 THR A 187      10.792  89.917  12.550  0.00  0.00      PROA C  
ATOM   1526  OG1 THR A 187      10.202  89.446  14.822  0.00  0.00      PROA O  
ATOM   1527  N   ILE A 188       7.185  90.347  14.464  0.00  0.00      PROA N  
ATOM   1528  CA  ILE A 188       6.297  91.427  14.830  0.00  0.00      PROA C  
ATOM   1529  C   ILE A 188       6.894  92.038  16.084  0.00  0.00      PROA C  
ATOM   1530  O   ILE A 188       7.467  91.341  16.918  0.00  0.00      PROA O  
ATOM   1531  CB  ILE A 188       4.870  90.925  15.063  0.00  0.00      PROA C  
ATOM   1532  CG1 ILE A 188       4.407  90.074  13.850  0.00  0.00      PROA C  
ATOM   1533  CG2 ILE A 188       3.932  92.123  15.319  0.00  0.00      PROA C  
ATOM   1534  CD  ILE A 188       2.977  89.553  13.958  0.00  0.00      PROA C  
ATOM   1535  N   THR A 189       6.859  93.369  16.252  0.00  0.00      PROA N  
ATOM   1536  CA  THR A 189       7.601  93.972  17.351  0.00  0.00      PROA C  
ATOM   1537  C   THR A 189       7.035  95.334  17.682  0.00  0.00      PROA C  
ATOM   1538  O   THR A 189       6.328  95.951  16.877  0.00  0.00      PROA O  
ATOM   1539  CB  THR A 189       9.097  94.052  17.034  0.00  0.00      PROA C  
ATOM   1540  CG2 THR A 189       9.408  95.046  15.900  0.00  0.00      PROA C  
ATOM   1541  OG1 THR A 189       9.891  94.396  18.155  0.00  0.00      PROA O  
ATOM   1542  N   SER A 190       7.311  95.847  18.901  0.00  0.00      PROA N  
ATOM   1543  CA  SER A 190       6.958  97.199  19.323  0.00  0.00      PROA C  
ATOM   1544  C   SER A 190       7.588  98.254  18.413  0.00  0.00      PROA C  
ATOM   1545  O   SER A 190       8.698  98.026  17.919  0.00  0.00      PROA O  
ATOM   1546  CB  SER A 190       7.446  97.548  20.756  0.00  0.00      PROA C  
ATOM   1547  OG  SER A 190       7.288  96.446  21.640  0.00  0.00      PROA O  
ATOM   1548  N   PRO A 191       6.975  99.399  18.123  0.00  0.00      PROA N  
ATOM   1549  CA  PRO A 191       7.610 100.438  17.318  0.00  0.00      PROA C  
ATOM   1550  C   PRO A 191       8.949 100.912  17.878  0.00  0.00      PROA C  
ATOM   1551  O   PRO A 191       9.035 101.231  19.067  0.00  0.00      PROA O  
ATOM   1552  CB  PRO A 191       6.575 101.571  17.237  0.00  0.00      PROA C  
ATOM   1553  CG  PRO A 191       5.266 100.935  17.716  0.00  0.00      PROA C  
ATOM   1554  CD  PRO A 191       5.714  99.860  18.700  0.00  0.00      PROA C  
ATOM   1555  N   ASP A 192       9.998 100.928  17.031  0.00  0.00      PROA N  
ATOM   1556  CA  ASP A 192      11.327 101.413  17.354  0.00  0.00      PROA C  
ATOM   1557  C   ASP A 192      12.110 100.477  18.297  0.00  0.00      PROA C  
ATOM   1558  O   ASP A 192      13.145 100.839  18.847  0.00  0.00      PROA O  
ATOM   1559  CB  ASP A 192      11.298 102.911  17.797  0.00  0.00      PROA C  
ATOM   1560  CG  ASP A 192      12.642 103.621  17.695  0.00  0.00      PROA C  
ATOM   1561  OD1 ASP A 192      13.542 103.177  16.933  0.00  0.00      PROA O  
ATOM   1562  OD2 ASP A 192      12.779 104.712  18.311  0.00  0.00      PROA O1-
ATOM   1563  N   TYR A 193      11.671  99.213  18.480  0.00  0.00      PROA N  
ATOM   1564  CA  TYR A 193      12.354  98.226  19.306  0.00  0.00      PROA C  
ATOM   1565  C   TYR A 193      13.846  98.006  18.951  0.00  0.00      PROA C  
ATOM   1566  O   TYR A 193      14.196  98.066  17.766  0.00  0.00      PROA O  
ATOM   1567  CB  TYR A 193      11.521  96.902  19.304  0.00  0.00      PROA C  
ATOM   1568  CG  TYR A 193      12.211  95.673  19.855  0.00  0.00      PROA C  
ATOM   1569  CD1 TYR A 193      13.096  94.937  19.046  0.00  0.00      PROA C  
ATOM   1570  CD2 TYR A 193      11.947  95.217  21.157  0.00  0.00      PROA C  
ATOM   1571  CE1 TYR A 193      13.764  93.815  19.551  0.00  0.00      PROA C  
ATOM   1572  CE2 TYR A 193      12.593  94.077  21.656  0.00  0.00      PROA C  
ATOM   1573  CZ  TYR A 193      13.512  93.387  20.858  0.00  0.00      PROA C  
ATOM   1574  OH  TYR A 193      14.187  92.256  21.354  0.00  0.00      PROA O  
ATOM   1575  N   PRO A 194      14.761  97.727  19.885  0.00  0.00      PROA N  
ATOM   1576  CA  PRO A 194      14.574  97.710  21.336  0.00  0.00      PROA C  
ATOM   1577  C   PRO A 194      14.602  99.085  21.996  0.00  0.00      PROA C  
ATOM   1578  O   PRO A 194      14.665  99.150  23.223  0.00  0.00      PROA O  
ATOM   1579  CB  PRO A 194      15.758  96.845  21.794  0.00  0.00      PROA C  
ATOM   1580  CG  PRO A 194      16.883  97.227  20.830  0.00  0.00      PROA C  
ATOM   1581  CD  PRO A 194      16.137  97.392  19.504  0.00  0.00      PROA C  
ATOM   1582  N   ASN A 195      14.548 100.207  21.251  0.00  0.00      PROA N  
ATOM   1583  CA  ASN A 195      14.419 101.537  21.836  0.00  0.00      PROA C  
ATOM   1584  C   ASN A 195      13.056 101.702  22.539  0.00  0.00      PROA C  
ATOM   1585  O   ASN A 195      12.099 101.030  22.136  0.00  0.00      PROA O  
ATOM   1586  CB  ASN A 195      14.626 102.690  20.812  0.00  0.00      PROA C  
ATOM   1587  CG  ASN A 195      15.907 102.477  20.012  0.00  0.00      PROA C  
ATOM   1588  ND2 ASN A 195      15.823 102.594  18.667  0.00  0.00      PROA N  
ATOM   1589  OD1 ASN A 195      16.979 102.207  20.566  0.00  0.00      PROA O  
ATOM   1590  N   PRO A 196      12.911 102.523  23.587  0.00  0.00      PROA N  
ATOM   1591  CA  PRO A 196      11.628 102.860  24.209  0.00  0.00      PROA C  
ATOM   1592  C   PRO A 196      10.422 103.014  23.282  0.00  0.00      PROA C  
ATOM   1593  O   PRO A 196      10.483 103.816  22.346  0.00  0.00      PROA O  
ATOM   1594  CB  PRO A 196      11.930 104.137  25.003  0.00  0.00      PROA C  
ATOM   1595  CG  PRO A 196      13.394 103.959  25.416  0.00  0.00      PROA C  
ATOM   1596  CD  PRO A 196      14.014 103.273  24.198  0.00  0.00      PROA C  
ATOM   1597  N   TYR A 197       9.314 102.275  23.512  0.00  0.00      PROA N  
ATOM   1598  CA  TYR A 197       8.136 102.406  22.667  0.00  0.00      PROA C  
ATOM   1599  C   TYR A 197       7.434 103.774  22.755  0.00  0.00      PROA C  
ATOM   1600  O   TYR A 197       7.415 104.381  23.832  0.00  0.00      PROA O  
ATOM   1601  CB  TYR A 197       7.120 101.231  22.755  0.00  0.00      PROA C  
ATOM   1602  CG  TYR A 197       6.733 100.853  24.161  0.00  0.00      PROA C  
ATOM   1603  CD1 TYR A 197       5.822 101.624  24.902  0.00  0.00      PROA C  
ATOM   1604  CD2 TYR A 197       7.187  99.641  24.704  0.00  0.00      PROA C  
ATOM   1605  CE1 TYR A 197       5.384 101.197  26.165  0.00  0.00      PROA C  
ATOM   1606  CE2 TYR A 197       6.745  99.205  25.958  0.00  0.00      PROA C  
ATOM   1607  CZ  TYR A 197       5.840  99.982  26.688  0.00  0.00      PROA C  
ATOM   1608  OH  TYR A 197       5.400  99.533  27.947  0.00  0.00      PROA O  
ATOM   1609  N   PRO A 198       6.870 104.316  21.671  0.00  0.00      PROA N  
ATOM   1610  CA  PRO A 198       5.897 105.408  21.687  0.00  0.00      PROA C  
ATOM   1611  C   PRO A 198       4.822 105.355  22.761  0.00  0.00      PROA C  
ATOM   1612  O   PRO A 198       4.236 104.299  23.004  0.00  0.00      PROA O  
ATOM   1613  CB  PRO A 198       5.315 105.415  20.268  0.00  0.00      PROA C  
ATOM   1614  CG  PRO A 198       6.483 104.913  19.421  0.00  0.00      PROA C  
ATOM   1615  CD  PRO A 198       7.106 103.843  20.309  0.00  0.00      PROA C  
ATOM   1616  N   LYS A 199       4.538 106.499  23.398  0.00  0.00      PROA N  
ATOM   1617  CA  LYS A 199       3.534 106.630  24.430  0.00  0.00      PROA C  
ATOM   1618  C   LYS A 199       2.156 106.914  23.828  0.00  0.00      PROA C  
ATOM   1619  O   LYS A 199       2.029 107.440  22.723  0.00  0.00      PROA O  
ATOM   1620  CB  LYS A 199       3.894 107.749  25.437  0.00  0.00      PROA C  
ATOM   1621  CG  LYS A 199       5.126 107.527  26.334  0.00  0.00      PROA C  
ATOM   1622  CD  LYS A 199       6.477 107.629  25.598  0.00  0.00      PROA C  
ATOM   1623  CE  LYS A 199       7.644 107.971  26.534  0.00  0.00      PROA C  
ATOM   1624  NZ  LYS A 199       8.939 107.917  25.816  0.00  0.00      PROA N1+
ATOM   1625  N   SER A 200       1.077 106.547  24.548  0.00  0.00      PROA N  
ATOM   1626  CA  SER A 200      -0.322 106.698  24.143  0.00  0.00      PROA C  
ATOM   1627  C   SER A 200      -0.649 106.138  22.770  0.00  0.00      PROA C  
ATOM   1628  O   SER A 200      -1.334 106.761  21.956  0.00  0.00      PROA O  
ATOM   1629  CB  SER A 200      -0.874 108.142  24.252  0.00  0.00      PROA C  
ATOM   1630  OG  SER A 200      -0.764 108.611  25.595  0.00  0.00      PROA O  
ATOM   1631  N   SER A 201      -0.148 104.930  22.478  0.00  0.00      PROA N  
ATOM   1632  CA  SER A 201      -0.187 104.360  21.150  0.00  0.00      PROA C  
ATOM   1633  C   SER A 201      -0.978 103.070  21.209  0.00  0.00      PROA C  
ATOM   1634  O   SER A 201      -0.774 102.224  22.079  0.00  0.00      PROA O  
ATOM   1635  CB  SER A 201       1.250 104.099  20.616  0.00  0.00      PROA C  
ATOM   1636  OG  SER A 201       1.276 103.921  19.198  0.00  0.00      PROA O  
ATOM   1637  N   GLU A 202      -1.937 102.903  20.280  0.00  0.00      PROA N  
ATOM   1638  CA  GLU A 202      -2.752 101.707  20.186  0.00  0.00      PROA C  
ATOM   1639  C   GLU A 202      -2.365 100.993  18.906  0.00  0.00      PROA C  
ATOM   1640  O   GLU A 202      -2.564 101.488  17.794  0.00  0.00      PROA O  
ATOM   1641  CB  GLU A 202      -4.261 102.055  20.204  0.00  0.00      PROA C  
ATOM   1642  CG  GLU A 202      -5.193 100.818  20.184  0.00  0.00      PROA C  
ATOM   1643  CD  GLU A 202      -6.666 101.209  20.275  0.00  0.00      PROA C  
ATOM   1644  OE1 GLU A 202      -7.193 101.833  19.315  0.00  0.00      PROA O  
ATOM   1645  OE2 GLU A 202      -7.322 100.887  21.301  0.00  0.00      PROA O1-
ATOM   1646  N   CYS A 203      -1.731  99.819  19.044  0.00  0.00      PROA N  
ATOM   1647  CA  CYS A 203      -1.025  99.165  17.967  0.00  0.00      PROA C  
ATOM   1648  C   CYS A 203      -1.645  97.825  17.659  0.00  0.00      PROA C  
ATOM   1649  O   CYS A 203      -1.630  96.904  18.469  0.00  0.00      PROA O  
ATOM   1650  CB  CYS A 203       0.487  99.038  18.310  0.00  0.00      PROA C  
ATOM   1651  SG  CYS A 203       1.223 100.691  18.546  0.00  0.00      PROA S  
ATOM   1652  N   SER A 204      -2.229  97.697  16.452  0.00  0.00      PROA N  
ATOM   1653  CA  SER A 204      -2.906  96.490  16.017  0.00  0.00      PROA C  
ATOM   1654  C   SER A 204      -2.122  95.865  14.885  0.00  0.00      PROA C  
ATOM   1655  O   SER A 204      -1.923  96.460  13.823  0.00  0.00      PROA O  
ATOM   1656  CB  SER A 204      -4.369  96.765  15.561  0.00  0.00      PROA C  
ATOM   1657  OG  SER A 204      -5.049  95.585  15.119  0.00  0.00      PROA O  
ATOM   1658  N   TYR A 205      -1.643  94.634  15.105  0.00  0.00      PROA N  
ATOM   1659  CA  TYR A 205      -0.889  93.871  14.136  0.00  0.00      PROA C  
ATOM   1660  C   TYR A 205      -1.766  92.695  13.745  0.00  0.00      PROA C  
ATOM   1661  O   TYR A 205      -2.218  91.924  14.593  0.00  0.00      PROA O  
ATOM   1662  CB  TYR A 205       0.454  93.339  14.703  0.00  0.00      PROA C  
ATOM   1663  CG  TYR A 205       1.277  94.441  15.324  0.00  0.00      PROA C  
ATOM   1664  CD1 TYR A 205       2.280  95.098  14.586  0.00  0.00      PROA C  
ATOM   1665  CD2 TYR A 205       1.131  94.754  16.688  0.00  0.00      PROA C  
ATOM   1666  CE1 TYR A 205       3.140  96.016  15.207  0.00  0.00      PROA C  
ATOM   1667  CE2 TYR A 205       1.958  95.702  17.300  0.00  0.00      PROA C  
ATOM   1668  CZ  TYR A 205       2.979  96.311  16.565  0.00  0.00      PROA C  
ATOM   1669  OH  TYR A 205       3.887  97.166  17.213  0.00  0.00      PROA O  
ATOM   1670  N   THR A 206      -2.063  92.543  12.443  0.00  0.00      PROA N  
ATOM   1671  CA  THR A 206      -2.996  91.527  11.971  0.00  0.00      PROA C  
ATOM   1672  C   THR A 206      -2.288  90.539  11.073  0.00  0.00      PROA C  
ATOM   1673  O   THR A 206      -1.567  90.891  10.136  0.00  0.00      PROA O  
ATOM   1674  CB  THR A 206      -4.277  92.090  11.338  0.00  0.00      PROA C  
ATOM   1675  CG2 THR A 206      -3.978  93.082  10.204  0.00  0.00      PROA C  
ATOM   1676  OG1 THR A 206      -5.151  91.090  10.817  0.00  0.00      PROA O  
ATOM   1677  N   ILE A 207      -2.471  89.249  11.380  0.00  0.00      PROA N  
ATOM   1678  CA  ILE A 207      -1.823  88.144  10.712  0.00  0.00      PROA C  
ATOM   1679  C   ILE A 207      -2.940  87.411  10.003  0.00  0.00      PROA C  
ATOM   1680  O   ILE A 207      -3.933  87.009  10.616  0.00  0.00      PROA O  
ATOM   1681  CB  ILE A 207      -1.105  87.181  11.671  0.00  0.00      PROA C  
ATOM   1682  CG1 ILE A 207       0.050  87.813  12.503  0.00  0.00      PROA C  
ATOM   1683  CG2 ILE A 207      -0.544  85.972  10.884  0.00  0.00      PROA C  
ATOM   1684  CD  ILE A 207      -0.318  88.946  13.473  0.00  0.00      PROA C  
ATOM   1685  N   ASP A 208      -2.841  87.234   8.680  0.00  0.00      PROA N  
ATOM   1686  CA  ASP A 208      -3.792  86.427   7.959  0.00  0.00      PROA C  
ATOM   1687  C   ASP A 208      -3.086  85.480   7.003  0.00  0.00      PROA C  
ATOM   1688  O   ASP A 208      -2.556  85.836   5.949  0.00  0.00      PROA O  
ATOM   1689  CB  ASP A 208      -4.959  87.232   7.305  0.00  0.00      PROA C  
ATOM   1690  CG  ASP A 208      -4.568  88.187   6.183  0.00  0.00      PROA C  
ATOM   1691  OD1 ASP A 208      -3.541  88.904   6.282  0.00  0.00      PROA O  
ATOM   1692  OD2 ASP A 208      -5.390  88.325   5.232  0.00  0.00      PROA O1-
ATOM   1693  N   LEU A 209      -3.108  84.194   7.374  0.00  0.00      PROA N  
ATOM   1694  CA  LEU A 209      -2.729  83.095   6.526  0.00  0.00      PROA C  
ATOM   1695  C   LEU A 209      -3.989  82.593   5.838  0.00  0.00      PROA C  
ATOM   1696  O   LEU A 209      -5.109  82.874   6.269  0.00  0.00      PROA O  
ATOM   1697  CB  LEU A 209      -2.090  81.950   7.353  0.00  0.00      PROA C  
ATOM   1698  CG  LEU A 209      -0.929  82.393   8.272  0.00  0.00      PROA C  
ATOM   1699  CD1 LEU A 209      -0.512  81.236   9.185  0.00  0.00      PROA C  
ATOM   1700  CD2 LEU A 209       0.274  82.904   7.469  0.00  0.00      PROA C  
ATOM   1701  N   GLU A 210      -3.863  81.839   4.733  0.00  0.00      PROA N  
ATOM   1702  CA  GLU A 210      -4.999  81.125   4.174  0.00  0.00      PROA C  
ATOM   1703  C   GLU A 210      -5.461  79.975   5.076  0.00  0.00      PROA C  
ATOM   1704  O   GLU A 210      -4.707  79.451   5.902  0.00  0.00      PROA O  
ATOM   1705  CB  GLU A 210      -4.762  80.655   2.717  0.00  0.00      PROA C  
ATOM   1706  CG  GLU A 210      -3.688  79.558   2.539  0.00  0.00      PROA C  
ATOM   1707  CD  GLU A 210      -3.495  79.223   1.067  0.00  0.00      PROA C  
ATOM   1708  OE1 GLU A 210      -4.428  78.671   0.426  0.00  0.00      PROA O  
ATOM   1709  OE2 GLU A 210      -2.391  79.493   0.519  0.00  0.00      PROA O1-
ATOM   1710  N   GLU A 211      -6.748  79.584   4.974  0.00  0.00      PROA N  
ATOM   1711  CA  GLU A 211      -7.325  78.518   5.780  0.00  0.00      PROA C  
ATOM   1712  C   GLU A 211      -6.598  77.175   5.715  0.00  0.00      PROA C  
ATOM   1713  O   GLU A 211      -6.192  76.704   4.654  0.00  0.00      PROA O  
ATOM   1714  CB  GLU A 211      -8.838  78.324   5.487  0.00  0.00      PROA C  
ATOM   1715  CG  GLU A 211      -9.736  79.322   6.260  0.00  0.00      PROA C  
ATOM   1716  CD  GLU A 211     -10.197  78.755   7.603  0.00  0.00      PROA C  
ATOM   1717  OE1 GLU A 211      -9.339  78.365   8.439  0.00  0.00      PROA O  
ATOM   1718  OE2 GLU A 211     -11.435  78.677   7.831  0.00  0.00      PROA O1-
ATOM   1719  N   GLY A 212      -6.420  76.545   6.895  0.00  0.00      PROA N  
ATOM   1720  CA  GLY A 212      -5.712  75.281   7.080  0.00  0.00      PROA C  
ATOM   1721  C   GLY A 212      -4.391  75.463   7.786  0.00  0.00      PROA C  
ATOM   1722  O   GLY A 212      -3.895  74.547   8.441  0.00  0.00      PROA O  
ATOM   1723  N   PHE A 213      -3.793  76.667   7.702  0.00  0.00      PROA N  
ATOM   1724  CA  PHE A 213      -2.620  77.020   8.480  0.00  0.00      PROA C  
ATOM   1725  C   PHE A 213      -2.964  77.440   9.904  0.00  0.00      PROA C  
ATOM   1726  O   PHE A 213      -4.047  77.947  10.194  0.00  0.00      PROA O  
ATOM   1727  CB  PHE A 213      -1.749  78.119   7.822  0.00  0.00      PROA C  
ATOM   1728  CG  PHE A 213      -1.098  77.609   6.566  0.00  0.00      PROA C  
ATOM   1729  CD1 PHE A 213      -0.056  76.669   6.651  0.00  0.00      PROA C  
ATOM   1730  CD2 PHE A 213      -1.472  78.097   5.303  0.00  0.00      PROA C  
ATOM   1731  CE1 PHE A 213       0.571  76.192   5.494  0.00  0.00      PROA C  
ATOM   1732  CE2 PHE A 213      -0.845  77.624   4.142  0.00  0.00      PROA C  
ATOM   1733  CZ  PHE A 213       0.169  76.664   4.240  0.00  0.00      PROA C  
ATOM   1734  N   MET A 214      -2.026  77.209  10.834  0.00  0.00      PROA N  
ATOM   1735  CA  MET A 214      -2.178  77.490  12.243  0.00  0.00      PROA C  
ATOM   1736  C   MET A 214      -1.038  78.380  12.725  0.00  0.00      PROA C  
ATOM   1737  O   MET A 214       0.135  78.016  12.642  0.00  0.00      PROA O  
ATOM   1738  CB  MET A 214      -2.185  76.159  13.035  0.00  0.00      PROA C  
ATOM   1739  CG  MET A 214      -3.365  75.238  12.664  0.00  0.00      PROA C  
ATOM   1740  SD  MET A 214      -3.475  73.724  13.666  0.00  0.00      PROA S  
ATOM   1741  CE  MET A 214      -2.135  72.819  12.841  0.00  0.00      PROA C  
ATOM   1742  N   VAL A 215      -1.333  79.594  13.226  0.00  0.00      PROA N  
ATOM   1743  CA  VAL A 215      -0.310  80.512  13.710  0.00  0.00      PROA C  
ATOM   1744  C   VAL A 215       0.294  80.059  15.041  0.00  0.00      PROA C  
ATOM   1745  O   VAL A 215      -0.402  79.850  16.040  0.00  0.00      PROA O  
ATOM   1746  CB  VAL A 215      -0.792  81.960  13.825  0.00  0.00      PROA C  
ATOM   1747  CG1 VAL A 215       0.376  82.879  14.243  0.00  0.00      PROA C  
ATOM   1748  CG2 VAL A 215      -1.339  82.448  12.471  0.00  0.00      PROA C  
ATOM   1749  N   THR A 216       1.631  79.904  15.081  0.00  0.00      PROA N  
ATOM   1750  CA  THR A 216       2.378  79.567  16.288  0.00  0.00      PROA C  
ATOM   1751  C   THR A 216       3.287  80.727  16.634  0.00  0.00      PROA C  
ATOM   1752  O   THR A 216       4.019  81.238  15.790  0.00  0.00      PROA O  
ATOM   1753  CB  THR A 216       3.196  78.274  16.186  0.00  0.00      PROA C  
ATOM   1754  CG2 THR A 216       2.253  77.098  15.899  0.00  0.00      PROA C  
ATOM   1755  OG1 THR A 216       4.166  78.297  15.143  0.00  0.00      PROA O  
ATOM   1756  N   LEU A 217       3.238  81.197  17.889  0.00  0.00      PROA N  
ATOM   1757  CA  LEU A 217       3.846  82.434  18.333  0.00  0.00      PROA C  
ATOM   1758  C   LEU A 217       4.923  82.152  19.369  0.00  0.00      PROA C  
ATOM   1759  O   LEU A 217       4.709  81.375  20.299  0.00  0.00      PROA O  
ATOM   1760  CB  LEU A 217       2.813  83.346  19.053  0.00  0.00      PROA C  
ATOM   1761  CG  LEU A 217       1.583  83.838  18.261  0.00  0.00      PROA C  
ATOM   1762  CD1 LEU A 217       0.464  82.790  18.139  0.00  0.00      PROA C  
ATOM   1763  CD2 LEU A 217       1.024  85.075  18.982  0.00  0.00      PROA C  
ATOM   1764  N   GLN A 218       6.102  82.799  19.275  0.00  0.00      PROA N  
ATOM   1765  CA  GLN A 218       7.062  82.766  20.366  0.00  0.00      PROA C  
ATOM   1766  C   GLN A 218       7.711  84.135  20.506  0.00  0.00      PROA C  
ATOM   1767  O   GLN A 218       8.155  84.752  19.536  0.00  0.00      PROA O  
ATOM   1768  CB  GLN A 218       8.142  81.660  20.178  0.00  0.00      PROA C  
ATOM   1769  CG  GLN A 218       9.205  81.931  19.079  0.00  0.00      PROA C  
ATOM   1770  CD  GLN A 218      10.108  80.741  18.723  0.00  0.00      PROA C  
ATOM   1771  NE2 GLN A 218      10.029  79.628  19.486  0.00  0.00      PROA N  
ATOM   1772  OE1 GLN A 218      10.890  80.810  17.768  0.00  0.00      PROA O  
ATOM   1773  N   PHE A 219       7.754  84.675  21.738  0.00  0.00      PROA N  
ATOM   1774  CA  PHE A 219       8.514  85.875  22.049  0.00  0.00      PROA C  
ATOM   1775  C   PHE A 219      10.026  85.656  22.001  0.00  0.00      PROA C  
ATOM   1776  O   PHE A 219      10.539  84.582  22.323  0.00  0.00      PROA O  
ATOM   1777  CB  PHE A 219       8.080  86.526  23.385  0.00  0.00      PROA C  
ATOM   1778  CG  PHE A 219       6.712  87.144  23.228  0.00  0.00      PROA C  
ATOM   1779  CD1 PHE A 219       6.590  88.477  22.795  0.00  0.00      PROA C  
ATOM   1780  CD2 PHE A 219       5.542  86.416  23.510  0.00  0.00      PROA C  
ATOM   1781  CE1 PHE A 219       5.330  89.061  22.621  0.00  0.00      PROA C  
ATOM   1782  CE2 PHE A 219       4.279  86.995  23.326  0.00  0.00      PROA C  
ATOM   1783  CZ  PHE A 219       4.173  88.320  22.885  0.00  0.00      PROA C  
ATOM   1784  N   GLU A 220      10.770  86.685  21.566  0.00  0.00      PROA N  
ATOM   1785  CA  GLU A 220      12.195  86.619  21.324  0.00  0.00      PROA C  
ATOM   1786  C   GLU A 220      12.915  87.784  21.999  0.00  0.00      PROA C  
ATOM   1787  O   GLU A 220      12.385  88.895  22.088  0.00  0.00      PROA O  
ATOM   1788  CB  GLU A 220      12.468  86.625  19.796  0.00  0.00      PROA C  
ATOM   1789  CG  GLU A 220      13.959  86.494  19.401  0.00  0.00      PROA C  
ATOM   1790  CD  GLU A 220      14.144  86.441  17.892  0.00  0.00      PROA C  
ATOM   1791  OE1 GLU A 220      13.860  87.470  17.221  0.00  0.00      PROA O  
ATOM   1792  OE2 GLU A 220      14.609  85.397  17.360  0.00  0.00      PROA O1-
ATOM   1793  N   ASP A 221      14.151  87.536  22.498  0.00  0.00      PROA N  
ATOM   1794  CA  ASP A 221      15.011  88.483  23.198  0.00  0.00      PROA C  
ATOM   1795  C   ASP A 221      14.326  89.290  24.319  0.00  0.00      PROA C  
ATOM   1796  O   ASP A 221      13.524  88.745  25.083  0.00  0.00      PROA O  
ATOM   1797  CB  ASP A 221      15.858  89.326  22.198  0.00  0.00      PROA C  
ATOM   1798  CG  ASP A 221      16.824  88.473  21.381  0.00  0.00      PROA C  
ATOM   1799  OD1 ASP A 221      17.120  87.306  21.749  0.00  0.00      PROA O  
ATOM   1800  OD2 ASP A 221      17.387  89.019  20.393  0.00  0.00      PROA O1-
ATOM   1801  N   ILE A 222      14.686  90.576  24.520  0.00  0.00      PROA N  
ATOM   1802  CA  ILE A 222      14.171  91.378  25.623  0.00  0.00      PROA C  
ATOM   1803  C   ILE A 222      12.656  91.606  25.586  0.00  0.00      PROA C  
ATOM   1804  O   ILE A 222      12.032  91.793  24.539  0.00  0.00      PROA O  
ATOM   1805  CB  ILE A 222      14.936  92.682  25.873  0.00  0.00      PROA C  
ATOM   1806  CG1 ILE A 222      14.801  93.727  24.739  0.00  0.00      PROA C  
ATOM   1807  CG2 ILE A 222      16.418  92.323  26.128  0.00  0.00      PROA C  
ATOM   1808  CD  ILE A 222      13.726  94.787  25.007  0.00  0.00      PROA C  
ATOM   1809  N   PHE A 223      12.025  91.558  26.775  0.00  0.00      PROA N  
ATOM   1810  CA  PHE A 223      10.607  91.788  26.933  0.00  0.00      PROA C  
ATOM   1811  C   PHE A 223      10.449  92.755  28.098  0.00  0.00      PROA C  
ATOM   1812  O   PHE A 223      10.773  92.440  29.244  0.00  0.00      PROA O  
ATOM   1813  CB  PHE A 223       9.893  90.434  27.177  0.00  0.00      PROA C  
ATOM   1814  CG  PHE A 223       8.389  90.545  27.190  0.00  0.00      PROA C  
ATOM   1815  CD1 PHE A 223       7.654  90.416  25.999  0.00  0.00      PROA C  
ATOM   1816  CD2 PHE A 223       7.693  90.673  28.402  0.00  0.00      PROA C  
ATOM   1817  CE1 PHE A 223       6.252  90.442  26.019  0.00  0.00      PROA C  
ATOM   1818  CE2 PHE A 223       6.293  90.700  28.428  0.00  0.00      PROA C  
ATOM   1819  CZ  PHE A 223       5.572  90.585  27.234  0.00  0.00      PROA C  
ATOM   1820  N   ASP A 224      10.001  93.986  27.814  0.00  0.00      PROA N  
ATOM   1821  CA  ASP A 224       9.902  95.031  28.801  0.00  0.00      PROA C  
ATOM   1822  C   ASP A 224       8.627  95.840  28.569  0.00  0.00      PROA C  
ATOM   1823  O   ASP A 224       8.572  96.734  27.723  0.00  0.00      PROA O  
ATOM   1824  CB  ASP A 224      11.183  95.910  28.727  0.00  0.00      PROA C  
ATOM   1825  CG  ASP A 224      11.211  97.056  29.726  0.00  0.00      PROA C  
ATOM   1826  OD1 ASP A 224      10.506  96.995  30.767  0.00  0.00      PROA O  
ATOM   1827  OD2 ASP A 224      12.022  97.998  29.513  0.00  0.00      PROA O1-
ATOM   1828  N   ILE A 225       7.570  95.534  29.337  0.00  0.00      PROA N  
ATOM   1829  CA  ILE A 225       6.306  96.251  29.329  0.00  0.00      PROA C  
ATOM   1830  C   ILE A 225       6.007  96.523  30.793  0.00  0.00      PROA C  
ATOM   1831  O   ILE A 225       6.042  95.593  31.596  0.00  0.00      PROA O  
ATOM   1832  CB  ILE A 225       5.172  95.422  28.718  0.00  0.00      PROA C  
ATOM   1833  CG1 ILE A 225       5.527  94.938  27.291  0.00  0.00      PROA C  
ATOM   1834  CG2 ILE A 225       3.861  96.235  28.730  0.00  0.00      PROA C  
ATOM   1835  CD  ILE A 225       4.453  94.031  26.684  0.00  0.00      PROA C  
ATOM   1836  N   GLU A 226       5.763  97.778  31.236  0.00  0.00      PROA N  
ATOM   1837  CA  GLU A 226       5.678  98.022  32.675  0.00  0.00      PROA C  
ATOM   1838  C   GLU A 226       4.563  97.317  33.458  0.00  0.00      PROA C  
ATOM   1839  O   GLU A 226       3.398  97.237  33.054  0.00  0.00      PROA O  
ATOM   1840  CB  GLU A 226       5.795  99.500  33.127  0.00  0.00      PROA C  
ATOM   1841  CG  GLU A 226       4.689 100.462  32.642  0.00  0.00      PROA C  
ATOM   1842  CD  GLU A 226       5.008 101.894  33.073  0.00  0.00      PROA C  
ATOM   1843  OE1 GLU A 226       4.207 102.506  33.829  0.00  0.00      PROA O  
ATOM   1844  OE2 GLU A 226       6.084 102.418  32.674  0.00  0.00      PROA O1-
ATOM   1845  N   ASP A 227       4.952  96.788  34.636  0.00  0.00      PROA N  
ATOM   1846  CA  ASP A 227       4.101  96.148  35.613  0.00  0.00      PROA C  
ATOM   1847  C   ASP A 227       3.429  97.147  36.551  0.00  0.00      PROA C  
ATOM   1848  O   ASP A 227       3.860  98.286  36.743  0.00  0.00      PROA O  
ATOM   1849  CB  ASP A 227       4.946  95.190  36.514  0.00  0.00      PROA C  
ATOM   1850  CG  ASP A 227       5.213  93.848  35.855  0.00  0.00      PROA C  
ATOM   1851  OD1 ASP A 227       4.260  93.236  35.307  0.00  0.00      PROA O  
ATOM   1852  OD2 ASP A 227       6.352  93.328  36.005  0.00  0.00      PROA O1-
ATOM   1853  N   HIS A 228       2.375  96.664  37.226  0.00  0.00      PROA N  
ATOM   1854  CA  HIS A 228       1.990  97.118  38.546  0.00  0.00      PROA C  
ATOM   1855  C   HIS A 228       2.087  95.844  39.390  0.00  0.00      PROA C  
ATOM   1856  O   HIS A 228       1.615  94.810  38.910  0.00  0.00      PROA O  
ATOM   1857  CB  HIS A 228       0.543  97.680  38.545  0.00  0.00      PROA C  
ATOM   1858  CG  HIS A 228       0.087  98.431  39.777  0.00  0.00      PROA C  
ATOM   1859  CD2 HIS A 228      -0.674  99.561  39.856  0.00  0.00      PROA C  
ATOM   1860  ND1 HIS A 228       0.368  98.085  41.083  0.00  0.00      PROA N  
ATOM   1861  CE1 HIS A 228      -0.230  99.002  41.884  0.00  0.00      PROA C  
ATOM   1862  NE2 HIS A 228      -0.877  99.918  41.184  0.00  0.00      PROA N  
ATOM   1863  N   PRO A 229       2.675  95.776  40.589  0.00  0.00      PROA N  
ATOM   1864  CA  PRO A 229       2.824  94.483  41.262  0.00  0.00      PROA C  
ATOM   1865  C   PRO A 229       1.506  93.933  41.790  0.00  0.00      PROA C  
ATOM   1866  O   PRO A 229       1.221  92.749  41.605  0.00  0.00      PROA O  
ATOM   1867  CB  PRO A 229       3.824  94.768  42.393  0.00  0.00      PROA C  
ATOM   1868  CG  PRO A 229       4.707  95.873  41.811  0.00  0.00      PROA C  
ATOM   1869  CD  PRO A 229       3.709  96.727  41.026  0.00  0.00      PROA C  
ATOM   1870  N   GLU A 230       0.696  94.772  42.461  0.00  0.00      PROA N  
ATOM   1871  CA  GLU A 230      -0.640  94.450  42.932  0.00  0.00      PROA C  
ATOM   1872  C   GLU A 230      -1.662  94.096  41.842  0.00  0.00      PROA C  
ATOM   1873  O   GLU A 230      -2.452  93.162  41.991  0.00  0.00      PROA O  
ATOM   1874  CB  GLU A 230      -1.212  95.618  43.789  0.00  0.00      PROA C  
ATOM   1875  CG  GLU A 230      -0.537  95.824  45.175  0.00  0.00      PROA C  
ATOM   1876  CD  GLU A 230       0.907  96.316  45.113  0.00  0.00      PROA C  
ATOM   1877  OE1 GLU A 230       1.180  97.332  44.420  0.00  0.00      PROA O  
ATOM   1878  OE2 GLU A 230       1.788  95.696  45.769  0.00  0.00      PROA O1-
ATOM   1879  N   VAL A 231      -1.677  94.849  40.724  0.00  0.00      PROA N  
ATOM   1880  CA  VAL A 231      -2.761  94.825  39.746  0.00  0.00      PROA C  
ATOM   1881  C   VAL A 231      -2.275  94.207  38.431  0.00  0.00      PROA C  
ATOM   1882  O   VAL A 231      -1.213  94.608  37.949  0.00  0.00      PROA O  
ATOM   1883  CB  VAL A 231      -3.294  96.240  39.483  0.00  0.00      PROA C  
ATOM   1884  CG1 VAL A 231      -4.455  96.234  38.467  0.00  0.00      PROA C  
ATOM   1885  CG2 VAL A 231      -3.779  96.860  40.810  0.00  0.00      PROA C  
ATOM   1886  N   PRO A 232      -2.936  93.241  37.784  0.00  0.00      PROA N  
ATOM   1887  CA  PRO A 232      -2.581  92.808  36.432  0.00  0.00      PROA C  
ATOM   1888  C   PRO A 232      -2.691  93.912  35.375  0.00  0.00      PROA C  
ATOM   1889  O   PRO A 232      -3.789  94.399  35.101  0.00  0.00      PROA O  
ATOM   1890  CB  PRO A 232      -3.523  91.620  36.162  0.00  0.00      PROA C  
ATOM   1891  CG  PRO A 232      -4.748  91.898  37.039  0.00  0.00      PROA C  
ATOM   1892  CD  PRO A 232      -4.146  92.572  38.274  0.00  0.00      PROA C  
ATOM   1893  N   CYS A 233      -1.550  94.293  34.760  0.00  0.00      PROA N  
ATOM   1894  CA  CYS A 233      -1.404  95.186  33.611  0.00  0.00      PROA C  
ATOM   1895  C   CYS A 233      -2.367  96.385  33.461  0.00  0.00      PROA C  
ATOM   1896  O   CYS A 233      -3.065  96.469  32.445  0.00  0.00      PROA O  
ATOM   1897  CB  CYS A 233      -1.383  94.371  32.285  0.00  0.00      PROA C  
ATOM   1898  SG  CYS A 233      -0.339  92.880  32.334  0.00  0.00      PROA S  
ATOM   1899  N   PRO A 234      -2.459  97.349  34.386  0.00  0.00      PROA N  
ATOM   1900  CA  PRO A 234      -3.369  98.485  34.250  0.00  0.00      PROA C  
ATOM   1901  C   PRO A 234      -2.849  99.492  33.235  0.00  0.00      PROA C  
ATOM   1902  O   PRO A 234      -3.643 100.206  32.620  0.00  0.00      PROA O  
ATOM   1903  CB  PRO A 234      -3.440  99.068  35.672  0.00  0.00      PROA C  
ATOM   1904  CG  PRO A 234      -2.086  98.717  36.298  0.00  0.00      PROA C  
ATOM   1905  CD  PRO A 234      -1.751  97.361  35.671  0.00  0.00      PROA C  
ATOM   1906  N   TYR A 235      -1.517  99.593  33.093  0.00  0.00      PROA N  
ATOM   1907  CA  TYR A 235      -0.825 100.577  32.287  0.00  0.00      PROA C  
ATOM   1908  C   TYR A 235      -0.754 100.131  30.826  0.00  0.00      PROA C  
ATOM   1909  O   TYR A 235      -1.602 100.479  29.998  0.00  0.00      PROA O  
ATOM   1910  CB  TYR A 235       0.598 100.851  32.865  0.00  0.00      PROA C  
ATOM   1911  CG  TYR A 235       0.543 101.239  34.324  0.00  0.00      PROA C  
ATOM   1912  CD1 TYR A 235      -0.277 102.295  34.760  0.00  0.00      PROA C  
ATOM   1913  CD2 TYR A 235       1.344 100.573  35.272  0.00  0.00      PROA C  
ATOM   1914  CE1 TYR A 235      -0.307 102.671  36.111  0.00  0.00      PROA C  
ATOM   1915  CE2 TYR A 235       1.320 100.949  36.622  0.00  0.00      PROA C  
ATOM   1916  CZ  TYR A 235       0.495 101.998  37.040  0.00  0.00      PROA C  
ATOM   1917  OH  TYR A 235       0.486 102.382  38.398  0.00  0.00      PROA O  
ATOM   1918  N   ASP A 236       0.270  99.332  30.483  0.00  0.00      PROA N  
ATOM   1919  CA  ASP A 236       0.587  98.926  29.132  0.00  0.00      PROA C  
ATOM   1920  C   ASP A 236       0.362  97.417  29.015  0.00  0.00      PROA C  
ATOM   1921  O   ASP A 236       0.573  96.668  29.973  0.00  0.00      PROA O  
ATOM   1922  CB  ASP A 236       2.066  99.269  28.800  0.00  0.00      PROA C  
ATOM   1923  CG  ASP A 236       2.392 100.756  28.926  0.00  0.00      PROA C  
ATOM   1924  OD1 ASP A 236       1.487 101.628  28.889  0.00  0.00      PROA O  
ATOM   1925  OD2 ASP A 236       3.616 101.066  28.963  0.00  0.00      PROA O1-
ATOM   1926  N   TYR A 237      -0.098  96.923  27.849  0.00  0.00      PROA N  
ATOM   1927  CA  TYR A 237      -0.371  95.505  27.692  0.00  0.00      PROA C  
ATOM   1928  C   TYR A 237      -0.351  95.037  26.247  0.00  0.00      PROA C  
ATOM   1929  O   TYR A 237      -0.571  95.810  25.315  0.00  0.00      PROA O  
ATOM   1930  CB  TYR A 237      -1.721  95.054  28.342  0.00  0.00      PROA C  
ATOM   1931  CG  TYR A 237      -2.940  95.819  27.870  0.00  0.00      PROA C  
ATOM   1932  CD1 TYR A 237      -3.516  95.562  26.610  0.00  0.00      PROA C  
ATOM   1933  CD2 TYR A 237      -3.591  96.723  28.730  0.00  0.00      PROA C  
ATOM   1934  CE1 TYR A 237      -4.687  96.215  26.204  0.00  0.00      PROA C  
ATOM   1935  CE2 TYR A 237      -4.776  97.358  28.337  0.00  0.00      PROA C  
ATOM   1936  CZ  TYR A 237      -5.322  97.109  27.073  0.00  0.00      PROA C  
ATOM   1937  OH  TYR A 237      -6.525  97.741  26.689  0.00  0.00      PROA O  
ATOM   1938  N   ILE A 238      -0.138  93.719  26.055  0.00  0.00      PROA N  
ATOM   1939  CA  ILE A 238      -0.445  93.006  24.825  0.00  0.00      PROA C  
ATOM   1940  C   ILE A 238      -1.678  92.145  25.080  0.00  0.00      PROA C  
ATOM   1941  O   ILE A 238      -1.747  91.405  26.061  0.00  0.00      PROA O  
ATOM   1942  CB  ILE A 238       0.670  92.082  24.320  0.00  0.00      PROA C  
ATOM   1943  CG1 ILE A 238       2.028  92.805  24.187  0.00  0.00      PROA C  
ATOM   1944  CG2 ILE A 238       0.256  91.446  22.971  0.00  0.00      PROA C  
ATOM   1945  CD  ILE A 238       3.190  91.827  23.974  0.00  0.00      PROA C  
ATOM   1946  N   LYS A 239      -2.683  92.214  24.197  0.00  0.00      PROA N  
ATOM   1947  CA  LYS A 239      -3.795  91.288  24.136  0.00  0.00      PROA C  
ATOM   1948  C   LYS A 239      -3.808  90.607  22.777  0.00  0.00      PROA C  
ATOM   1949  O   LYS A 239      -3.594  91.239  21.744  0.00  0.00      PROA O  
ATOM   1950  CB  LYS A 239      -5.157  91.972  24.416  0.00  0.00      PROA C  
ATOM   1951  CG  LYS A 239      -5.359  92.332  25.897  0.00  0.00      PROA C  
ATOM   1952  CD  LYS A 239      -6.699  93.051  26.142  0.00  0.00      PROA C  
ATOM   1953  CE  LYS A 239      -6.925  93.437  27.613  0.00  0.00      PROA C  
ATOM   1954  NZ  LYS A 239      -8.240  94.105  27.792  0.00  0.00      PROA N1+
ATOM   1955  N   ILE A 240      -4.029  89.281  22.737  0.00  0.00      PROA N  
ATOM   1956  CA  ILE A 240      -3.956  88.521  21.495  0.00  0.00      PROA C  
ATOM   1957  C   ILE A 240      -5.306  87.889  21.213  0.00  0.00      PROA C  
ATOM   1958  O   ILE A 240      -5.797  87.029  21.944  0.00  0.00      PROA O  
ATOM   1959  CB  ILE A 240      -2.828  87.486  21.469  0.00  0.00      PROA C  
ATOM   1960  CG1 ILE A 240      -1.481  88.161  21.844  0.00  0.00      PROA C  
ATOM   1961  CG2 ILE A 240      -2.782  86.820  20.070  0.00  0.00      PROA C  
ATOM   1962  CD  ILE A 240      -0.265  87.227  21.818  0.00  0.00      PROA C  
ATOM   1963  N   LYS A 241      -5.954  88.325  20.124  0.00  0.00      PROA N  
ATOM   1964  CA  LYS A 241      -7.247  87.856  19.680  0.00  0.00      PROA C  
ATOM   1965  C   LYS A 241      -7.060  86.687  18.722  0.00  0.00      PROA C  
ATOM   1966  O   LYS A 241      -6.481  86.832  17.643  0.00  0.00      PROA O  
ATOM   1967  CB  LYS A 241      -7.976  89.027  18.972  0.00  0.00      PROA C  
ATOM   1968  CG  LYS A 241      -9.371  88.743  18.382  0.00  0.00      PROA C  
ATOM   1969  CD  LYS A 241     -10.473  88.629  19.453  0.00  0.00      PROA C  
ATOM   1970  CE  LYS A 241     -11.898  88.630  18.872  0.00  0.00      PROA C  
ATOM   1971  NZ  LYS A 241     -12.915  88.552  19.953  0.00  0.00      PROA N1+
ATOM   1972  N   ALA A 242      -7.533  85.489  19.104  0.00  0.00      PROA N  
ATOM   1973  CA  ALA A 242      -7.465  84.304  18.277  0.00  0.00      PROA C  
ATOM   1974  C   ALA A 242      -8.813  83.602  18.337  0.00  0.00      PROA C  
ATOM   1975  O   ALA A 242      -9.258  83.154  19.396  0.00  0.00      PROA O  
ATOM   1976  CB  ALA A 242      -6.340  83.364  18.763  0.00  0.00      PROA C  
ATOM   1977  N   GLY A 243      -9.527  83.499  17.191  0.00  0.00      PROA N  
ATOM   1978  CA  GLY A 243     -10.957  83.165  17.175  0.00  0.00      PROA C  
ATOM   1979  C   GLY A 243     -11.800  84.102  18.018  0.00  0.00      PROA C  
ATOM   1980  O   GLY A 243     -11.560  85.307  18.069  0.00  0.00      PROA O  
ATOM   1981  N   SER A 244     -12.834  83.578  18.707  0.00  0.00      PROA N  
ATOM   1982  CA  SER A 244     -13.619  84.342  19.679  0.00  0.00      PROA C  
ATOM   1983  C   SER A 244     -12.791  84.845  20.868  0.00  0.00      PROA C  
ATOM   1984  O   SER A 244     -12.918  85.992  21.308  0.00  0.00      PROA O  
ATOM   1985  CB  SER A 244     -14.826  83.501  20.203  0.00  0.00      PROA C  
ATOM   1986  OG  SER A 244     -15.688  84.231  21.090  0.00  0.00      PROA O  
ATOM   1987  N   LYS A 245     -11.902  83.980  21.395  0.00  0.00      PROA N  
ATOM   1988  CA  LYS A 245     -11.058  84.197  22.561  0.00  0.00      PROA C  
ATOM   1989  C   LYS A 245     -10.040  85.345  22.485  0.00  0.00      PROA C  
ATOM   1990  O   LYS A 245      -9.401  85.595  21.460  0.00  0.00      PROA O  
ATOM   1991  CB  LYS A 245     -10.364  82.852  22.928  0.00  0.00      PROA C  
ATOM   1992  CG  LYS A 245      -9.344  82.853  24.088  0.00  0.00      PROA C  
ATOM   1993  CD  LYS A 245      -9.936  83.178  25.476  0.00  0.00      PROA C  
ATOM   1994  CE  LYS A 245     -10.177  81.967  26.399  0.00  0.00      PROA C  
ATOM   1995  NZ  LYS A 245     -11.237  81.071  25.873  0.00  0.00      PROA N1+
ATOM   1996  N   VAL A 246      -9.845  86.058  23.616  0.00  0.00      PROA N  
ATOM   1997  CA  VAL A 246      -8.779  87.034  23.790  0.00  0.00      PROA C  
ATOM   1998  C   VAL A 246      -7.836  86.532  24.872  0.00  0.00      PROA C  
ATOM   1999  O   VAL A 246      -8.224  86.308  26.021  0.00  0.00      PROA O  
ATOM   2000  CB  VAL A 246      -9.289  88.426  24.161  0.00  0.00      PROA C  
ATOM   2001  CG1 VAL A 246      -8.114  89.396  24.409  0.00  0.00      PROA C  
ATOM   2002  CG2 VAL A 246     -10.150  88.960  23.004  0.00  0.00      PROA C  
ATOM   2003  N   TRP A 247      -6.557  86.332  24.518  0.00  0.00      PROA N  
ATOM   2004  CA  TRP A 247      -5.495  85.975  25.434  0.00  0.00      PROA C  
ATOM   2005  C   TRP A 247      -4.844  87.227  26.016  0.00  0.00      PROA C  
ATOM   2006  O   TRP A 247      -4.826  88.292  25.394  0.00  0.00      PROA O  
ATOM   2007  CB  TRP A 247      -4.414  85.104  24.737  0.00  0.00      PROA C  
ATOM   2008  CG  TRP A 247      -4.944  83.879  24.058  0.00  0.00      PROA C  
ATOM   2009  CD1 TRP A 247      -5.004  83.647  22.706  0.00  0.00      PROA C  
ATOM   2010  CD2 TRP A 247      -5.482  82.707  24.698  0.00  0.00      PROA C  
ATOM   2011  CE2 TRP A 247      -5.829  81.800  23.668  0.00  0.00      PROA C  
ATOM   2012  CE3 TRP A 247      -5.691  82.343  26.032  0.00  0.00      PROA C  
ATOM   2013  NE1 TRP A 247      -5.531  82.395  22.477  0.00  0.00      PROA N  
ATOM   2014  CZ2 TRP A 247      -6.363  80.550  23.942  0.00  0.00      PROA C  
ATOM   2015  CZ3 TRP A 247      -6.236  81.085  26.306  0.00  0.00      PROA C  
ATOM   2016  CH2 TRP A 247      -6.565  80.204  25.280  0.00  0.00      PROA C  
ATOM   2017  N   GLY A 248      -4.290  87.123  27.243  0.00  0.00      PROA N  
ATOM   2018  CA  GLY A 248      -3.694  88.252  27.952  0.00  0.00      PROA C  
ATOM   2019  C   GLY A 248      -4.649  88.858  28.960  0.00  0.00      PROA C  
ATOM   2020  O   GLY A 248      -5.575  88.172  29.406  0.00  0.00      PROA O  
ATOM   2021  N   PRO A 249      -4.490  90.118  29.364  0.00  0.00      PROA N  
ATOM   2022  CA  PRO A 249      -3.356  90.991  29.064  0.00  0.00      PROA C  
ATOM   2023  C   PRO A 249      -1.993  90.437  29.473  0.00  0.00      PROA C  
ATOM   2024  O   PRO A 249      -1.865  89.796  30.518  0.00  0.00      PROA O  
ATOM   2025  CB  PRO A 249      -3.698  92.299  29.794  0.00  0.00      PROA C  
ATOM   2026  CG  PRO A 249      -4.534  91.851  30.995  0.00  0.00      PROA C  
ATOM   2027  CD  PRO A 249      -5.327  90.667  30.438  0.00  0.00      PROA C  
ATOM   2028  N   PHE A 250      -0.963  90.681  28.648  0.00  0.00      PROA N  
ATOM   2029  CA  PHE A 250       0.412  90.308  28.916  0.00  0.00      PROA C  
ATOM   2030  C   PHE A 250       1.245  91.565  29.121  0.00  0.00      PROA C  
ATOM   2031  O   PHE A 250       1.146  92.535  28.367  0.00  0.00      PROA O  
ATOM   2032  CB  PHE A 250       1.052  89.502  27.751  0.00  0.00      PROA C  
ATOM   2033  CG  PHE A 250       0.247  88.278  27.403  0.00  0.00      PROA C  
ATOM   2034  CD1 PHE A 250       0.098  87.243  28.341  0.00  0.00      PROA C  
ATOM   2035  CD2 PHE A 250      -0.291  88.109  26.114  0.00  0.00      PROA C  
ATOM   2036  CE1 PHE A 250      -0.567  86.059  27.999  0.00  0.00      PROA C  
ATOM   2037  CE2 PHE A 250      -0.956  86.926  25.766  0.00  0.00      PROA C  
ATOM   2038  CZ  PHE A 250      -1.087  85.898  26.708  0.00  0.00      PROA C  
ATOM   2039  N   CYS A 251       2.087  91.569  30.168  0.00  0.00      PROA N  
ATOM   2040  CA  CYS A 251       2.981  92.663  30.488  0.00  0.00      PROA C  
ATOM   2041  C   CYS A 251       4.075  92.126  31.402  0.00  0.00      PROA C  
ATOM   2042  O   CYS A 251       4.035  90.964  31.818  0.00  0.00      PROA O  
ATOM   2043  CB  CYS A 251       2.277  93.896  31.133  0.00  0.00      PROA C  
ATOM   2044  SG  CYS A 251       1.510  93.595  32.760  0.00  0.00      PROA S  
ATOM   2045  N   GLY A 252       5.092  92.949  31.722  0.00  0.00      PROA N  
ATOM   2046  CA  GLY A 252       6.136  92.630  32.685  0.00  0.00      PROA C  
ATOM   2047  C   GLY A 252       7.502  92.431  32.092  0.00  0.00      PROA C  
ATOM   2048  O   GLY A 252       7.760  92.710  30.921  0.00  0.00      PROA O  
ATOM   2049  N   GLU A 253       8.435  91.953  32.939  0.00  0.00      PROA N  
ATOM   2050  CA  GLU A 253       9.798  91.597  32.569  0.00  0.00      PROA C  
ATOM   2051  C   GLU A 253       9.886  90.227  31.894  0.00  0.00      PROA C  
ATOM   2052  O   GLU A 253      10.849  89.904  31.196  0.00  0.00      PROA O  
ATOM   2053  CB  GLU A 253      10.690  91.555  33.843  0.00  0.00      PROA C  
ATOM   2054  CG  GLU A 253      10.905  92.930  34.534  0.00  0.00      PROA C  
ATOM   2055  CD  GLU A 253      12.013  93.798  33.933  0.00  0.00      PROA C  
ATOM   2056  OE1 GLU A 253      12.699  93.389  32.961  0.00  0.00      PROA O  
ATOM   2057  OE2 GLU A 253      12.225  94.921  34.470  0.00  0.00      PROA O1-
ATOM   2058  N   LYS A 254       8.865  89.375  32.099  0.00  0.00      PROA N  
ATOM   2059  CA  LYS A 254       8.858  87.995  31.662  0.00  0.00      PROA C  
ATOM   2060  C   LYS A 254       7.789  87.770  30.607  0.00  0.00      PROA C  
ATOM   2061  O   LYS A 254       6.599  88.008  30.826  0.00  0.00      PROA O  
ATOM   2062  CB  LYS A 254       8.647  87.056  32.879  0.00  0.00      PROA C  
ATOM   2063  CG  LYS A 254       8.479  85.554  32.574  0.00  0.00      PROA C  
ATOM   2064  CD  LYS A 254       9.680  84.939  31.831  0.00  0.00      PROA C  
ATOM   2065  CE  LYS A 254       9.688  83.400  31.769  0.00  0.00      PROA C  
ATOM   2066  NZ  LYS A 254       8.488  82.877  31.066  0.00  0.00      PROA N1+
ATOM   2067  N   SER A 255       8.199  87.308  29.405  0.00  0.00      PROA N  
ATOM   2068  CA  SER A 255       7.290  86.949  28.323  0.00  0.00      PROA C  
ATOM   2069  C   SER A 255       6.345  85.813  28.697  0.00  0.00      PROA C  
ATOM   2070  O   SER A 255       6.775  84.901  29.415  0.00  0.00      PROA O  
ATOM   2071  CB  SER A 255       8.027  86.466  27.043  0.00  0.00      PROA C  
ATOM   2072  OG  SER A 255       9.020  87.400  26.627  0.00  0.00      PROA O  
ATOM   2073  N   PRO A 256       5.086  85.759  28.263  0.00  0.00      PROA N  
ATOM   2074  CA  PRO A 256       4.338  84.504  28.242  0.00  0.00      PROA C  
ATOM   2075  C   PRO A 256       5.044  83.400  27.455  0.00  0.00      PROA C  
ATOM   2076  O   PRO A 256       5.819  83.676  26.533  0.00  0.00      PROA O  
ATOM   2077  CB  PRO A 256       2.986  84.895  27.629  0.00  0.00      PROA C  
ATOM   2078  CG  PRO A 256       3.340  86.032  26.671  0.00  0.00      PROA C  
ATOM   2079  CD  PRO A 256       4.449  86.779  27.415  0.00  0.00      PROA C  
ATOM   2080  N   GLU A 257       4.810  82.130  27.822  0.00  0.00      PROA N  
ATOM   2081  CA  GLU A 257       5.277  80.963  27.111  0.00  0.00      PROA C  
ATOM   2082  C   GLU A 257       4.741  80.910  25.667  0.00  0.00      PROA C  
ATOM   2083  O   GLU A 257       3.655  81.448  25.416  0.00  0.00      PROA O  
ATOM   2084  CB  GLU A 257       4.919  79.668  27.899  0.00  0.00      PROA C  
ATOM   2085  CG  GLU A 257       3.406  79.332  28.040  0.00  0.00      PROA C  
ATOM   2086  CD  GLU A 257       2.620  80.151  29.069  0.00  0.00      PROA C  
ATOM   2087  OE1 GLU A 257       3.189  81.035  29.763  0.00  0.00      PROA O  
ATOM   2088  OE2 GLU A 257       1.391  79.894  29.201  0.00  0.00      PROA O1-
ATOM   2089  N   PRO A 258       5.459  80.344  24.685  0.00  0.00      PROA N  
ATOM   2090  CA  PRO A 258       4.974  80.117  23.322  0.00  0.00      PROA C  
ATOM   2091  C   PRO A 258       3.516  79.701  23.157  0.00  0.00      PROA C  
ATOM   2092  O   PRO A 258       3.038  78.816  23.872  0.00  0.00      PROA O  
ATOM   2093  CB  PRO A 258       5.964  79.102  22.738  0.00  0.00      PROA C  
ATOM   2094  CG  PRO A 258       7.276  79.453  23.442  0.00  0.00      PROA C  
ATOM   2095  CD  PRO A 258       6.816  79.815  24.857  0.00  0.00      PROA C  
ATOM   2096  N   ILE A 259       2.799  80.323  22.206  0.00  0.00      PROA N  
ATOM   2097  CA  ILE A 259       1.371  80.145  22.035  0.00  0.00      PROA C  
ATOM   2098  C   ILE A 259       1.147  79.419  20.723  0.00  0.00      PROA C  
ATOM   2099  O   ILE A 259       1.473  79.911  19.644  0.00  0.00      PROA O  
ATOM   2100  CB  ILE A 259       0.564  81.453  22.057  0.00  0.00      PROA C  
ATOM   2101  CG1 ILE A 259       0.883  82.331  23.297  0.00  0.00      PROA C  
ATOM   2102  CG2 ILE A 259      -0.947  81.119  22.011  0.00  0.00      PROA C  
ATOM   2103  CD  ILE A 259       1.959  83.400  23.051  0.00  0.00      PROA C  
ATOM   2104  N   SER A 260       0.580  78.200  20.776  0.00  0.00      PROA N  
ATOM   2105  CA  SER A 260       0.189  77.474  19.577  0.00  0.00      PROA C  
ATOM   2106  C   SER A 260      -1.301  77.659  19.389  0.00  0.00      PROA C  
ATOM   2107  O   SER A 260      -2.112  77.099  20.126  0.00  0.00      PROA O  
ATOM   2108  CB  SER A 260       0.527  75.956  19.667  0.00  0.00      PROA C  
ATOM   2109  OG  SER A 260       0.196  75.240  18.469  0.00  0.00      PROA O  
ATOM   2110  N   THR A 261      -1.710  78.469  18.393  0.00  0.00      PROA N  
ATOM   2111  CA  THR A 261      -3.122  78.664  18.081  0.00  0.00      PROA C  
ATOM   2112  C   THR A 261      -3.558  77.628  17.061  0.00  0.00      PROA C  
ATOM   2113  O   THR A 261      -2.741  77.006  16.384  0.00  0.00      PROA O  
ATOM   2114  CB  THR A 261      -3.497  80.072  17.586  0.00  0.00      PROA C  
ATOM   2115  CG2 THR A 261      -2.883  81.139  18.502  0.00  0.00      PROA C  
ATOM   2116  OG1 THR A 261      -3.091  80.346  16.251  0.00  0.00      PROA O  
ATOM   2117  N   GLN A 262      -4.881  77.425  16.918  0.00  0.00      PROA N  
ATOM   2118  CA  GLN A 262      -5.442  76.543  15.908  0.00  0.00      PROA C  
ATOM   2119  C   GLN A 262      -5.941  77.370  14.722  0.00  0.00      PROA C  
ATOM   2120  O   GLN A 262      -6.655  76.879  13.847  0.00  0.00      PROA O  
ATOM   2121  CB  GLN A 262      -6.621  75.737  16.516  0.00  0.00      PROA C  
ATOM   2122  CG  GLN A 262      -6.268  74.913  17.785  0.00  0.00      PROA C  
ATOM   2123  CD  GLN A 262      -5.018  74.043  17.627  0.00  0.00      PROA C  
ATOM   2124  NE2 GLN A 262      -5.105  73.027  16.738  0.00  0.00      PROA N  
ATOM   2125  OE1 GLN A 262      -3.994  74.234  18.289  0.00  0.00      PROA O  
ATOM   2126  N   SER A 263      -5.579  78.668  14.674  0.00  0.00      PROA N  
ATOM   2127  CA  SER A 263      -6.215  79.661  13.821  0.00  0.00      PROA C  
ATOM   2128  C   SER A 263      -5.271  80.158  12.739  0.00  0.00      PROA C  
ATOM   2129  O   SER A 263      -4.072  80.336  12.954  0.00  0.00      PROA O  
ATOM   2130  CB  SER A 263      -6.707  80.882  14.654  0.00  0.00      PROA C  
ATOM   2131  OG  SER A 263      -7.458  81.820  13.874  0.00  0.00      PROA O  
ATOM   2132  N   HIS A 264      -5.812  80.400  11.526  0.00  0.00      PROA N  
ATOM   2133  CA  HIS A 264      -5.080  80.958  10.396  0.00  0.00      PROA C  
ATOM   2134  C   HIS A 264      -4.857  82.463  10.541  0.00  0.00      PROA C  
ATOM   2135  O   HIS A 264      -3.954  83.048   9.940  0.00  0.00      PROA O  
ATOM   2136  CB  HIS A 264      -5.858  80.676   9.081  0.00  0.00      PROA C  
ATOM   2137  CG  HIS A 264      -7.133  81.478   8.916  0.00  0.00      PROA C  
ATOM   2138  CD2 HIS A 264      -8.384  81.293   9.425  0.00  0.00      PROA C  
ATOM   2139  ND1 HIS A 264      -7.237  82.556   8.062  0.00  0.00      PROA N  
ATOM   2140  CE1 HIS A 264      -8.518  82.993   8.112  0.00  0.00      PROA C  
ATOM   2141  NE2 HIS A 264      -9.256  82.259   8.928  0.00  0.00      PROA N  
ATOM   2142  N   SER A 265      -5.683  83.121  11.376  0.00  0.00      PROA N  
ATOM   2143  CA  SER A 265      -5.558  84.531  11.699  0.00  0.00      PROA C  
ATOM   2144  C   SER A 265      -5.459  84.776  13.180  0.00  0.00      PROA C  
ATOM   2145  O   SER A 265      -6.175  84.180  13.985  0.00  0.00      PROA O  
ATOM   2146  CB  SER A 265      -6.703  85.433  11.154  0.00  0.00      PROA C  
ATOM   2147  OG  SER A 265      -6.466  85.782   9.794  0.00  0.00      PROA O  
ATOM   2148  N   ILE A 266      -4.577  85.707  13.562  0.00  0.00      PROA N  
ATOM   2149  CA  ILE A 266      -4.507  86.236  14.906  0.00  0.00      PROA C  
ATOM   2150  C   ILE A 266      -4.429  87.744  14.774  0.00  0.00      PROA C  
ATOM   2151  O   ILE A 266      -3.998  88.286  13.751  0.00  0.00      PROA O  
ATOM   2152  CB  ILE A 266      -3.323  85.721  15.736  0.00  0.00      PROA C  
ATOM   2153  CG1 ILE A 266      -1.967  85.970  15.038  0.00  0.00      PROA C  
ATOM   2154  CG2 ILE A 266      -3.532  84.224  16.044  0.00  0.00      PROA C  
ATOM   2155  CD  ILE A 266      -0.768  85.897  15.981  0.00  0.00      PROA C  
ATOM   2156  N   GLN A 267      -4.865  88.471  15.810  0.00  0.00      PROA N  
ATOM   2157  CA  GLN A 267      -4.721  89.907  15.862  0.00  0.00      PROA C  
ATOM   2158  C   GLN A 267      -4.086  90.257  17.194  0.00  0.00      PROA C  
ATOM   2159  O   GLN A 267      -4.588  89.922  18.267  0.00  0.00      PROA O  
ATOM   2160  CB  GLN A 267      -6.080  90.602  15.579  0.00  0.00      PROA C  
ATOM   2161  CG  GLN A 267      -6.087  92.153  15.539  0.00  0.00      PROA C  
ATOM   2162  CD  GLN A 267      -6.007  92.855  16.899  0.00  0.00      PROA C  
ATOM   2163  NE2 GLN A 267      -6.891  92.469  17.845  0.00  0.00      PROA N  
ATOM   2164  OE1 GLN A 267      -5.202  93.769  17.096  0.00  0.00      PROA O  
ATOM   2165  N   ILE A 268      -2.920  90.915  17.143  0.00  0.00      PROA N  
ATOM   2166  CA  ILE A 268      -2.130  91.265  18.306  0.00  0.00      PROA C  
ATOM   2167  C   ILE A 268      -2.354  92.740  18.577  0.00  0.00      PROA C  
ATOM   2168  O   ILE A 268      -2.035  93.604  17.758  0.00  0.00      PROA O  
ATOM   2169  CB  ILE A 268      -0.640  90.960  18.131  0.00  0.00      PROA C  
ATOM   2170  CG1 ILE A 268      -0.409  89.454  17.830  0.00  0.00      PROA C  
ATOM   2171  CG2 ILE A 268       0.145  91.415  19.383  0.00  0.00      PROA C  
ATOM   2172  CD  ILE A 268       1.043  89.108  17.477  0.00  0.00      PROA C  
ATOM   2173  N   LEU A 269      -2.933  93.058  19.746  0.00  0.00      PROA N  
ATOM   2174  CA  LEU A 269      -3.251  94.400  20.158  0.00  0.00      PROA C  
ATOM   2175  C   LEU A 269      -2.311  94.811  21.272  0.00  0.00      PROA C  
ATOM   2176  O   LEU A 269      -2.314  94.242  22.362  0.00  0.00      PROA O  
ATOM   2177  CB  LEU A 269      -4.720  94.496  20.643  0.00  0.00      PROA C  
ATOM   2178  CG  LEU A 269      -5.164  95.872  21.187  0.00  0.00      PROA C  
ATOM   2179  CD1 LEU A 269      -5.007  96.982  20.136  0.00  0.00      PROA C  
ATOM   2180  CD2 LEU A 269      -6.616  95.806  21.682  0.00  0.00      PROA C  
ATOM   2181  N   PHE A 270      -1.475  95.821  21.019  0.00  0.00      PROA N  
ATOM   2182  CA  PHE A 270      -0.536  96.354  21.975  0.00  0.00      PROA C  
ATOM   2183  C   PHE A 270      -0.939  97.783  22.324  0.00  0.00      PROA C  
ATOM   2184  O   PHE A 270      -1.129  98.626  21.449  0.00  0.00      PROA O  
ATOM   2185  CB  PHE A 270       0.915  96.217  21.427  0.00  0.00      PROA C  
ATOM   2186  CG  PHE A 270       1.943  96.959  22.240  0.00  0.00      PROA C  
ATOM   2187  CD1 PHE A 270       2.158  96.612  23.583  0.00  0.00      PROA C  
ATOM   2188  CD2 PHE A 270       2.705  97.995  21.672  0.00  0.00      PROA C  
ATOM   2189  CE1 PHE A 270       3.088  97.310  24.361  0.00  0.00      PROA C  
ATOM   2190  CE2 PHE A 270       3.638  98.697  22.446  0.00  0.00      PROA C  
ATOM   2191  CZ  PHE A 270       3.820  98.356  23.791  0.00  0.00      PROA C  
ATOM   2192  N   ARG A 271      -1.116  98.079  23.621  0.00  0.00      PROA N  
ATOM   2193  CA  ARG A 271      -1.510  99.398  24.071  0.00  0.00      PROA C  
ATOM   2194  C   ARG A 271      -0.449  99.950  25.005  0.00  0.00      PROA C  
ATOM   2195  O   ARG A 271      -0.012  99.284  25.946  0.00  0.00      PROA O  
ATOM   2196  CB  ARG A 271      -2.862  99.384  24.830  0.00  0.00      PROA C  
ATOM   2197  CG  ARG A 271      -3.452 100.799  25.031  0.00  0.00      PROA C  
ATOM   2198  CD  ARG A 271      -4.657 100.876  25.979  0.00  0.00      PROA C  
ATOM   2199  NE  ARG A 271      -4.136 100.740  27.379  0.00  0.00      PROA N  
ATOM   2200  CZ  ARG A 271      -4.877 100.899  28.466  0.00  0.00      PROA C  
ATOM   2201  NH1 ARG A 271      -6.175 101.096  28.416  0.00  0.00      PROA N1+
ATOM   2202  NH2 ARG A 271      -4.301 100.852  29.647  0.00  0.00      PROA N  
ATOM   2203  N   SER A 272      -0.040 101.209  24.773  0.00  0.00      PROA N  
ATOM   2204  CA  SER A 272       0.775 101.986  25.689  0.00  0.00      PROA C  
ATOM   2205  C   SER A 272      -0.020 103.187  26.182  0.00  0.00      PROA C  
ATOM   2206  O   SER A 272      -0.803 103.780  25.436  0.00  0.00      PROA O  
ATOM   2207  CB  SER A 272       2.112 102.488  25.069  0.00  0.00      PROA C  
ATOM   2208  OG  SER A 272       1.915 103.333  23.930  0.00  0.00      PROA O  
ATOM   2209  N   ASP A 273       0.131 103.571  27.464  0.00  0.00      PROA N  
ATOM   2210  CA  ASP A 273      -0.419 104.806  27.999  0.00  0.00      PROA C  
ATOM   2211  C   ASP A 273       0.632 105.933  27.957  0.00  0.00      PROA C  
ATOM   2212  O   ASP A 273       1.604 105.878  27.200  0.00  0.00      PROA O  
ATOM   2213  CB  ASP A 273      -1.184 104.586  29.347  0.00  0.00      PROA C  
ATOM   2214  CG  ASP A 273      -0.384 104.511  30.648  0.00  0.00      PROA C  
ATOM   2215  OD1 ASP A 273       0.856 104.705  30.674  0.00  0.00      PROA O  
ATOM   2216  OD2 ASP A 273      -1.051 104.306  31.702  0.00  0.00      PROA O1-
ATOM   2217  N   ASN A 274       0.434 107.031  28.715  0.00  0.00      PROA N  
ATOM   2218  CA  ASN A 274       1.128 108.288  28.490  0.00  0.00      PROA C  
ATOM   2219  C   ASN A 274       2.469 108.423  29.226  0.00  0.00      PROA C  
ATOM   2220  O   ASN A 274       3.070 109.497  29.238  0.00  0.00      PROA O  
ATOM   2221  CB  ASN A 274       0.180 109.476  28.843  0.00  0.00      PROA C  
ATOM   2222  CG  ASN A 274      -0.309 109.439  30.291  0.00  0.00      PROA C  
ATOM   2223  ND2 ASN A 274       0.493 109.993  31.228  0.00  0.00      PROA N  
ATOM   2224  OD1 ASN A 274      -1.406 108.955  30.586  0.00  0.00      PROA O  
ATOM   2225  N   SER A 275       2.986 107.349  29.844  0.00  0.00      PROA N  
ATOM   2226  CA  SER A 275       4.255 107.390  30.559  0.00  0.00      PROA C  
ATOM   2227  C   SER A 275       5.033 106.090  30.427  0.00  0.00      PROA C  
ATOM   2228  O   SER A 275       4.497 105.047  30.053  0.00  0.00      PROA O  
ATOM   2229  CB  SER A 275       4.118 107.765  32.071  0.00  0.00      PROA C  
ATOM   2230  OG  SER A 275       3.219 106.910  32.791  0.00  0.00      PROA O  
ATOM   2231  N   GLY A 276       6.350 106.139  30.737  0.00  0.00      PROA N  
ATOM   2232  CA  GLY A 276       7.233 104.973  30.769  0.00  0.00      PROA C  
ATOM   2233  C   GLY A 276       8.165 104.861  29.589  0.00  0.00      PROA C  
ATOM   2234  O   GLY A 276       7.790 105.034  28.433  0.00  0.00      PROA O  
ATOM   2235  N   GLU A 277       9.436 104.518  29.872  0.00  0.00      PROA N  
ATOM   2236  CA  GLU A 277      10.516 104.424  28.899  0.00  0.00      PROA C  
ATOM   2237  C   GLU A 277      10.820 102.965  28.560  0.00  0.00      PROA C  
ATOM   2238  O   GLU A 277      11.919 102.601  28.145  0.00  0.00      PROA O  
ATOM   2239  CB  GLU A 277      11.790 105.129  29.446  0.00  0.00      PROA C  
ATOM   2240  CG  GLU A 277      11.655 106.670  29.570  0.00  0.00      PROA C  
ATOM   2241  CD  GLU A 277      11.811 107.385  28.232  0.00  0.00      PROA C  
ATOM   2242  OE1 GLU A 277      12.945 107.410  27.681  0.00  0.00      PROA O  
ATOM   2243  OE2 GLU A 277      10.809 107.952  27.720  0.00  0.00      PROA O1-
ATOM   2244  N   ASN A 278       9.839 102.068  28.764  0.00  0.00      PROA N  
ATOM   2245  CA  ASN A 278       9.988 100.630  28.599  0.00  0.00      PROA C  
ATOM   2246  C   ASN A 278      10.365 100.192  27.179  0.00  0.00      PROA C  
ATOM   2247  O   ASN A 278       9.896 100.740  26.179  0.00  0.00      PROA O  
ATOM   2248  CB  ASN A 278       8.730  99.867  29.067  0.00  0.00      PROA C  
ATOM   2249  CG  ASN A 278       8.240 100.459  30.382  0.00  0.00      PROA C  
ATOM   2250  ND2 ASN A 278       7.033 101.067  30.358  0.00  0.00      PROA N  
ATOM   2251  OD1 ASN A 278       8.919 100.409  31.412  0.00  0.00      PROA O  
ATOM   2252  N   ARG A 279      11.255  99.193  27.069  0.00  0.00      PROA N  
ATOM   2253  CA  ARG A 279      11.923  98.830  25.833  0.00  0.00      PROA C  
ATOM   2254  C   ARG A 279      11.097  98.017  24.829  0.00  0.00      PROA C  
ATOM   2255  O   ARG A 279      11.424  97.959  23.642  0.00  0.00      PROA O  
ATOM   2256  CB  ARG A 279      13.260  98.117  26.153  0.00  0.00      PROA C  
ATOM   2257  CG  ARG A 279      14.297  99.049  26.820  0.00  0.00      PROA C  
ATOM   2258  CD  ARG A 279      15.515  98.327  27.421  0.00  0.00      PROA C  
ATOM   2259  NE  ARG A 279      16.301  97.678  26.319  0.00  0.00      PROA N  
ATOM   2260  CZ  ARG A 279      17.245  98.277  25.606  0.00  0.00      PROA C  
ATOM   2261  NH1 ARG A 279      17.506  99.562  25.702  0.00  0.00      PROA N1+
ATOM   2262  NH2 ARG A 279      17.980  97.561  24.779  0.00  0.00      PROA N  
ATOM   2263  N   GLY A 280       9.981  97.395  25.262  0.00  0.00      PROA N  
ATOM   2264  CA  GLY A 280       9.079  96.670  24.376  0.00  0.00      PROA C  
ATOM   2265  C   GLY A 280       9.378  95.205  24.219  0.00  0.00      PROA C  
ATOM   2266  O   GLY A 280       9.947  94.557  25.093  0.00  0.00      PROA O  
ATOM   2267  N   TRP A 281       8.925  94.636  23.097  0.00  0.00      PROA N  
ATOM   2268  CA  TRP A 281       8.847  93.213  22.874  0.00  0.00      PROA C  
ATOM   2269  C   TRP A 281       9.085  92.876  21.405  0.00  0.00      PROA C  
ATOM   2270  O   TRP A 281       8.782  93.656  20.496  0.00  0.00      PROA O  
ATOM   2271  CB  TRP A 281       7.442  92.689  23.308  0.00  0.00      PROA C  
ATOM   2272  CG  TRP A 281       6.274  93.424  22.711  0.00  0.00      PROA C  
ATOM   2273  CD1 TRP A 281       5.651  94.519  23.259  0.00  0.00      PROA C  
ATOM   2274  CD2 TRP A 281       5.634  93.188  21.441  0.00  0.00      PROA C  
ATOM   2275  CE2 TRP A 281       4.654  94.198  21.285  0.00  0.00      PROA C  
ATOM   2276  CE3 TRP A 281       5.798  92.230  20.435  0.00  0.00      PROA C  
ATOM   2277  NE1 TRP A 281       4.694  94.990  22.393  0.00  0.00      PROA N  
ATOM   2278  CZ2 TRP A 281       3.864  94.282  20.150  0.00  0.00      PROA C  
ATOM   2279  CZ3 TRP A 281       4.983  92.305  19.302  0.00  0.00      PROA C  
ATOM   2280  CH2 TRP A 281       4.035  93.313  19.161  0.00  0.00      PROA C  
ATOM   2281  N   ARG A 282       9.633  91.675  21.130  0.00  0.00      PROA N  
ATOM   2282  CA  ARG A 282       9.692  91.125  19.790  0.00  0.00      PROA C  
ATOM   2283  C   ARG A 282       9.082  89.733  19.773  0.00  0.00      PROA C  
ATOM   2284  O   ARG A 282       9.305  88.906  20.656  0.00  0.00      PROA O  
ATOM   2285  CB  ARG A 282      11.119  91.124  19.186  0.00  0.00      PROA C  
ATOM   2286  CG  ARG A 282      11.165  90.650  17.718  0.00  0.00      PROA C  
ATOM   2287  CD  ARG A 282      12.387  91.135  16.920  0.00  0.00      PROA C  
ATOM   2288  NE  ARG A 282      13.536  90.238  17.246  0.00  0.00      PROA N  
ATOM   2289  CZ  ARG A 282      14.809  90.512  17.011  0.00  0.00      PROA C  
ATOM   2290  NH1 ARG A 282      15.272  91.690  16.673  0.00  0.00      PROA N1+
ATOM   2291  NH2 ARG A 282      15.628  89.489  17.092  0.00  0.00      PROA N  
ATOM   2292  N   LEU A 283       8.245  89.475  18.762  0.00  0.00      PROA N  
ATOM   2293  CA  LEU A 283       7.448  88.289  18.581  0.00  0.00      PROA C  
ATOM   2294  C   LEU A 283       7.851  87.664  17.256  0.00  0.00      PROA C  
ATOM   2295  O   LEU A 283       8.077  88.349  16.257  0.00  0.00      PROA O  
ATOM   2296  CB  LEU A 283       5.959  88.733  18.589  0.00  0.00      PROA C  
ATOM   2297  CG  LEU A 283       4.846  87.661  18.615  0.00  0.00      PROA C  
ATOM   2298  CD1 LEU A 283       4.489  87.089  17.233  0.00  0.00      PROA C  
ATOM   2299  CD2 LEU A 283       5.138  86.553  19.630  0.00  0.00      PROA C  
ATOM   2300  N   SER A 284       8.004  86.335  17.207  0.00  0.00      PROA N  
ATOM   2301  CA  SER A 284       8.307  85.605  15.989  0.00  0.00      PROA C  
ATOM   2302  C   SER A 284       7.218  84.577  15.768  0.00  0.00      PROA C  
ATOM   2303  O   SER A 284       6.937  83.766  16.653  0.00  0.00      PROA O  
ATOM   2304  CB  SER A 284       9.685  84.894  16.097  0.00  0.00      PROA C  
ATOM   2305  OG  SER A 284      10.006  84.138  14.924  0.00  0.00      PROA O  
ATOM   2306  N   TYR A 285       6.564  84.568  14.589  0.00  0.00      PROA N  
ATOM   2307  CA  TYR A 285       5.452  83.671  14.323  0.00  0.00      PROA C  
ATOM   2308  C   TYR A 285       5.784  82.753  13.144  0.00  0.00      PROA C  
ATOM   2309  O   TYR A 285       6.459  83.140  12.188  0.00  0.00      PROA O  
ATOM   2310  CB  TYR A 285       4.097  84.435  14.134  0.00  0.00      PROA C  
ATOM   2311  CG  TYR A 285       3.890  85.020  12.755  0.00  0.00      PROA C  
ATOM   2312  CD1 TYR A 285       3.321  84.232  11.736  0.00  0.00      PROA C  
ATOM   2313  CD2 TYR A 285       4.260  86.342  12.462  0.00  0.00      PROA C  
ATOM   2314  CE1 TYR A 285       3.212  84.724  10.431  0.00  0.00      PROA C  
ATOM   2315  CE2 TYR A 285       4.124  86.849  11.162  0.00  0.00      PROA C  
ATOM   2316  CZ  TYR A 285       3.632  86.025  10.141  0.00  0.00      PROA C  
ATOM   2317  OH  TYR A 285       3.591  86.480   8.811  0.00  0.00      PROA O  
ATOM   2318  N   ARG A 286       5.302  81.495  13.209  0.00  0.00      PROA N  
ATOM   2319  CA  ARG A 286       5.355  80.534  12.119  0.00  0.00      PROA C  
ATOM   2320  C   ARG A 286       3.984  79.946  11.840  0.00  0.00      PROA C  
ATOM   2321  O   ARG A 286       3.267  79.519  12.749  0.00  0.00      PROA O  
ATOM   2322  CB  ARG A 286       6.311  79.341  12.386  0.00  0.00      PROA C  
ATOM   2323  CG  ARG A 286       7.810  79.707  12.418  0.00  0.00      PROA C  
ATOM   2324  CD  ARG A 286       8.613  78.967  13.504  0.00  0.00      PROA C  
ATOM   2325  NE  ARG A 286       8.063  79.389  14.837  0.00  0.00      PROA N  
ATOM   2326  CZ  ARG A 286       8.166  80.623  15.310  0.00  0.00      PROA C  
ATOM   2327  NH1 ARG A 286       9.091  81.446  14.876  0.00  0.00      PROA N1+
ATOM   2328  NH2 ARG A 286       7.298  81.039  16.206  0.00  0.00      PROA N  
ATOM   2329  N   ALA A 287       3.605  79.890  10.554  0.00  0.00      PROA N  
ATOM   2330  CA  ALA A 287       2.541  79.072  10.025  0.00  0.00      PROA C  
ATOM   2331  C   ALA A 287       2.827  77.573  10.149  0.00  0.00      PROA C  
ATOM   2332  O   ALA A 287       3.668  77.012   9.444  0.00  0.00      PROA O  
ATOM   2333  CB  ALA A 287       2.347  79.416   8.533  0.00  0.00      PROA C  
ATOM   2334  N   ALA A 288       2.111  76.885  11.051  0.00  0.00      PROA N  
ATOM   2335  CA  ALA A 288       2.158  75.452  11.210  0.00  0.00      PROA C  
ATOM   2336  C   ALA A 288       2.335  74.783   9.854  0.00  0.00      PROA C  
ATOM   2337  O   ALA A 288       2.126  75.382   8.800  0.00  0.00      PROA O  
ATOM   2338  CB  ALA A 288       0.866  74.954  11.888  0.00  0.00      PROA C  
ATOM   2339  N   GLY A 289       2.749  73.505   9.847  0.00  0.00      PROA N  
ATOM   2340  CA  GLY A 289       2.822  72.702   8.633  0.00  0.00      PROA C  
ATOM   2341  C   GLY A 289       3.745  71.543   8.859  0.00  0.00      PROA C  
ATOM   2342  O   GLY A 289       4.620  71.581   9.726  0.00  0.00      PROA O  
ATOM   2343  N   ASN A 290       3.595  70.466   8.067  0.00  0.00      PROA N  
ATOM   2344  CA  ASN A 290       4.570  69.386   8.028  0.00  0.00      PROA C  
ATOM   2345  C   ASN A 290       5.509  69.503   6.825  0.00  0.00      PROA C  
ATOM   2346  O   ASN A 290       5.207  69.041   5.723  0.00  0.00      PROA O  
ATOM   2347  CB  ASN A 290       3.888  67.994   8.055  0.00  0.00      PROA C  
ATOM   2348  CG  ASN A 290       3.205  67.807   9.407  0.00  0.00      PROA C  
ATOM   2349  ND2 ASN A 290       1.872  67.591   9.410  0.00  0.00      PROA N  
ATOM   2350  OD1 ASN A 290       3.853  67.847  10.458  0.00  0.00      PROA O  
ATOM   2351  N   GLU A 291       6.677  70.147   7.011  0.00  0.00      PROA N  
ATOM   2352  CA  GLU A 291       7.638  70.333   5.942  0.00  0.00      PROA C  
ATOM   2353  C   GLU A 291       8.967  69.670   6.285  0.00  0.00      PROA C  
ATOM   2354  O   GLU A 291       9.091  68.904   7.245  0.00  0.00      PROA O  
ATOM   2355  CB  GLU A 291       7.833  71.832   5.587  0.00  0.00      PROA C  
ATOM   2356  CG  GLU A 291       8.486  72.708   6.689  0.00  0.00      PROA C  
ATOM   2357  CD  GLU A 291       8.526  74.187   6.309  0.00  0.00      PROA C  
ATOM   2358  OE1 GLU A 291       7.443  74.822   6.200  0.00  0.00      PROA O  
ATOM   2359  OE2 GLU A 291       9.645  74.743   6.141  0.00  0.00      PROA O1-
ATOM   2360  N   CYS A 292      10.008  69.936   5.478  0.00  0.00      PROA N  
ATOM   2361  CA  CYS A 292      11.353  69.464   5.747  0.00  0.00      PROA C  
ATOM   2362  C   CYS A 292      12.092  70.452   6.659  0.00  0.00      PROA C  
ATOM   2363  O   CYS A 292      11.856  71.661   6.556  0.00  0.00      PROA O  
ATOM   2364  CB  CYS A 292      12.185  69.219   4.460  0.00  0.00      PROA C  
ATOM   2365  SG  CYS A 292      11.685  67.702   3.591  0.00  0.00      PROA S  
ATOM   2366  N   PRO A 293      12.965  70.008   7.574  0.00  0.00      PROA N  
ATOM   2367  CA  PRO A 293      13.933  70.845   8.287  0.00  0.00      PROA C  
ATOM   2368  C   PRO A 293      14.657  71.911   7.475  0.00  0.00      PROA C  
ATOM   2369  O   PRO A 293      15.011  71.665   6.319  0.00  0.00      PROA O  
ATOM   2370  CB  PRO A 293      14.915  69.836   8.905  0.00  0.00      PROA C  
ATOM   2371  CG  PRO A 293      14.048  68.600   9.151  0.00  0.00      PROA C  
ATOM   2372  CD  PRO A 293      13.127  68.595   7.931  0.00  0.00      PROA C  
ATOM   2373  N   LYS A 294      14.920  73.094   8.068  0.00  0.00      PROA N  
ATOM   2374  CA  LYS A 294      15.765  74.109   7.460  0.00  0.00      PROA C  
ATOM   2375  C   LYS A 294      17.195  73.620   7.211  0.00  0.00      PROA C  
ATOM   2376  O   LYS A 294      17.817  72.982   8.066  0.00  0.00      PROA O  
ATOM   2377  CB  LYS A 294      15.812  75.405   8.309  0.00  0.00      PROA C  
ATOM   2378  CG  LYS A 294      14.457  76.123   8.451  0.00  0.00      PROA C  
ATOM   2379  CD  LYS A 294      14.581  77.379   9.337  0.00  0.00      PROA C  
ATOM   2380  CE  LYS A 294      13.312  78.243   9.459  0.00  0.00      PROA C  
ATOM   2381  NZ  LYS A 294      12.208  77.501  10.113  0.00  0.00      PROA N1+
ATOM   2382  N   LEU A 295      17.755  73.904   6.019  0.00  0.00      PROA N  
ATOM   2383  CA  LEU A 295      19.085  73.445   5.659  0.00  0.00      PROA C  
ATOM   2384  C   LEU A 295      20.143  74.448   6.099  0.00  0.00      PROA C  
ATOM   2385  O   LEU A 295      19.959  75.664   6.010  0.00  0.00      PROA O  
ATOM   2386  CB  LEU A 295      19.269  73.187   4.137  0.00  0.00      PROA C  
ATOM   2387  CG  LEU A 295      18.085  72.503   3.419  0.00  0.00      PROA C  
ATOM   2388  CD1 LEU A 295      17.270  73.540   2.636  0.00  0.00      PROA C  
ATOM   2389  CD2 LEU A 295      18.565  71.405   2.461  0.00  0.00      PROA C  
ATOM   2390  N   GLN A 296      21.304  73.953   6.569  0.00  0.00      PROA N  
ATOM   2391  CA  GLN A 296      22.472  74.784   6.791  0.00  0.00      PROA C  
ATOM   2392  C   GLN A 296      23.346  74.741   5.533  0.00  0.00      PROA C  
ATOM   2393  O   GLN A 296      23.655  73.637   5.075  0.00  0.00      PROA O  
ATOM   2394  CB  GLN A 296      23.288  74.315   8.022  0.00  0.00      PROA C  
ATOM   2395  CG  GLN A 296      22.479  74.393   9.341  0.00  0.00      PROA C  
ATOM   2396  CD  GLN A 296      23.329  74.049  10.567  0.00  0.00      PROA C  
ATOM   2397  NE2 GLN A 296      23.750  72.768  10.673  0.00  0.00      PROA N  
ATOM   2398  OE1 GLN A 296      23.611  74.896  11.421  0.00  0.00      PROA O  
ATOM   2399  N   PRO A 297      23.739  75.853   4.901  0.00  0.00      PROA N  
ATOM   2400  CA  PRO A 297      24.640  75.835   3.750  0.00  0.00      PROA C  
ATOM   2401  C   PRO A 297      25.997  75.175   4.032  0.00  0.00      PROA C  
ATOM   2402  O   PRO A 297      26.450  75.257   5.182  0.00  0.00      PROA O  
ATOM   2403  CB  PRO A 297      24.765  77.318   3.361  0.00  0.00      PROA C  
ATOM   2404  CG  PRO A 297      24.588  78.065   4.683  0.00  0.00      PROA C  
ATOM   2405  CD  PRO A 297      23.555  77.213   5.423  0.00  0.00      PROA C  
ATOM   2406  N   PRO A 298      26.673  74.514   3.082  0.00  0.00      PROA N  
ATOM   2407  CA  PRO A 298      28.086  74.157   3.225  0.00  0.00      PROA C  
ATOM   2408  C   PRO A 298      28.983  75.362   3.502  0.00  0.00      PROA C  
ATOM   2409  O   PRO A 298      28.646  76.490   3.137  0.00  0.00      PROA O  
ATOM   2410  CB  PRO A 298      28.424  73.476   1.890  0.00  0.00      PROA C  
ATOM   2411  CG  PRO A 298      27.534  74.206   0.888  0.00  0.00      PROA C  
ATOM   2412  CD  PRO A 298      26.243  74.426   1.678  0.00  0.00      PROA C  
ATOM   2413  N   VAL A 299      30.143  75.151   4.158  0.00  0.00      PROA N  
ATOM   2414  CA  VAL A 299      31.033  76.224   4.593  0.00  0.00      PROA C  
ATOM   2415  C   VAL A 299      31.530  77.125   3.459  0.00  0.00      PROA C  
ATOM   2416  O   VAL A 299      31.545  78.352   3.577  0.00  0.00      PROA O  
ATOM   2417  CB  VAL A 299      32.177  75.687   5.463  0.00  0.00      PROA C  
ATOM   2418  CG1 VAL A 299      33.071  74.680   4.710  0.00  0.00      PROA C  
ATOM   2419  CG2 VAL A 299      33.021  76.844   6.037  0.00  0.00      PROA C  
ATOM   2420  N   TYR A 300      31.880  76.541   2.296  0.00  0.00      PROA N  
ATOM   2421  CA  TYR A 300      32.369  77.283   1.148  0.00  0.00      PROA C  
ATOM   2422  C   TYR A 300      31.291  77.468   0.084  0.00  0.00      PROA C  
ATOM   2423  O   TYR A 300      31.598  77.651  -1.093  0.00  0.00      PROA O  
ATOM   2424  CB  TYR A 300      33.592  76.576   0.498  0.00  0.00      PROA C  
ATOM   2425  CG  TYR A 300      34.716  76.364   1.479  0.00  0.00      PROA C  
ATOM   2426  CD1 TYR A 300      35.228  77.436   2.232  0.00  0.00      PROA C  
ATOM   2427  CD2 TYR A 300      35.319  75.100   1.607  0.00  0.00      PROA C  
ATOM   2428  CE1 TYR A 300      36.303  77.243   3.113  0.00  0.00      PROA C  
ATOM   2429  CE2 TYR A 300      36.394  74.904   2.484  0.00  0.00      PROA C  
ATOM   2430  CZ  TYR A 300      36.883  75.976   3.240  0.00  0.00      PROA C  
ATOM   2431  OH  TYR A 300      37.968  75.773   4.121  0.00  0.00      PROA O  
ATOM   2432  N   GLY A 301      29.990  77.404   0.438  0.00  0.00      PROA N  
ATOM   2433  CA  GLY A 301      28.947  77.511  -0.574  0.00  0.00      PROA C  
ATOM   2434  C   GLY A 301      27.595  77.950  -0.115  0.00  0.00      PROA C  
ATOM   2435  O   GLY A 301      27.434  78.739   0.816  0.00  0.00      PROA O  
ATOM   2436  N   LYS A 302      26.570  77.453  -0.828  0.00  0.00      PROA N  
ATOM   2437  CA  LYS A 302      25.210  77.910  -0.689  0.00  0.00      PROA C  
ATOM   2438  C   LYS A 302      24.223  76.851  -1.154  0.00  0.00      PROA C  
ATOM   2439  O   LYS A 302      24.562  75.885  -1.842  0.00  0.00      PROA O  
ATOM   2440  CB  LYS A 302      24.963  79.221  -1.487  0.00  0.00      PROA C  
ATOM   2441  CG  LYS A 302      25.273  79.123  -2.992  0.00  0.00      PROA C  
ATOM   2442  CD  LYS A 302      24.854  80.399  -3.743  0.00  0.00      PROA C  
ATOM   2443  CE  LYS A 302      25.118  80.337  -5.255  0.00  0.00      PROA C  
ATOM   2444  NZ  LYS A 302      24.528  81.516  -5.928  0.00  0.00      PROA N1+
ATOM   2445  N   ILE A 303      22.952  77.020  -0.752  0.00  0.00      PROA N  
ATOM   2446  CA  ILE A 303      21.850  76.160  -1.144  0.00  0.00      PROA C  
ATOM   2447  C   ILE A 303      20.775  77.052  -1.748  0.00  0.00      PROA C  
ATOM   2448  O   ILE A 303      20.380  78.061  -1.158  0.00  0.00      PROA O  
ATOM   2449  CB  ILE A 303      21.296  75.346   0.028  0.00  0.00      PROA C  
ATOM   2450  CG1 ILE A 303      22.411  74.484   0.673  0.00  0.00      PROA C  
ATOM   2451  CG2 ILE A 303      20.119  74.467  -0.452  0.00  0.00      PROA C  
ATOM   2452  CD  ILE A 303      21.993  73.825   1.989  0.00  0.00      PROA C  
ATOM   2453  N   GLU A 304      20.288  76.716  -2.957  0.00  0.00      PROA N  
ATOM   2454  CA  GLU A 304      19.248  77.466  -3.640  0.00  0.00      PROA C  
ATOM   2455  C   GLU A 304      18.152  76.516  -4.123  0.00  0.00      PROA C  
ATOM   2456  O   GLU A 304      18.433  75.333  -4.315  0.00  0.00      PROA O  
ATOM   2457  CB  GLU A 304      19.797  78.248  -4.867  0.00  0.00      PROA C  
ATOM   2458  CG  GLU A 304      20.731  79.431  -4.496  0.00  0.00      PROA C  
ATOM   2459  CD  GLU A 304      21.164  80.279  -5.692  0.00  0.00      PROA C  
ATOM   2460  OE1 GLU A 304      20.820  79.961  -6.860  0.00  0.00      PROA O  
ATOM   2461  OE2 GLU A 304      21.881  81.293  -5.468  0.00  0.00      PROA O1-
ATOM   2462  N   PRO A 305      16.915  76.937  -4.386  0.00  0.00      PROA N  
ATOM   2463  CA  PRO A 305      16.231  78.123  -3.863  0.00  0.00      PROA C  
ATOM   2464  C   PRO A 305      16.345  78.358  -2.363  0.00  0.00      PROA C  
ATOM   2465  O   PRO A 305      16.358  77.402  -1.588  0.00  0.00      PROA O  
ATOM   2466  CB  PRO A 305      14.763  77.926  -4.293  0.00  0.00      PROA C  
ATOM   2467  CG  PRO A 305      14.855  77.022  -5.525  0.00  0.00      PROA C  
ATOM   2468  CD  PRO A 305      16.005  76.088  -5.156  0.00  0.00      PROA C  
ATOM   2469  N   SER A 306      16.410  79.629  -1.927  0.00  0.00      PROA N  
ATOM   2470  CA  SER A 306      16.383  79.981  -0.512  0.00  0.00      PROA C  
ATOM   2471  C   SER A 306      14.943  80.242  -0.095  0.00  0.00      PROA C  
ATOM   2472  O   SER A 306      14.340  81.247  -0.474  0.00  0.00      PROA O  
ATOM   2473  CB  SER A 306      17.267  81.223  -0.197  0.00  0.00      PROA C  
ATOM   2474  OG  SER A 306      17.300  81.549   1.201  0.00  0.00      PROA O  
ATOM   2475  N   GLN A 307      14.350  79.323   0.689  0.00  0.00      PROA N  
ATOM   2476  CA  GLN A 307      12.975  79.395   1.146  0.00  0.00      PROA C  
ATOM   2477  C   GLN A 307      12.973  79.371   2.668  0.00  0.00      PROA C  
ATOM   2478  O   GLN A 307      13.831  78.758   3.305  0.00  0.00      PROA O  
ATOM   2479  CB  GLN A 307      12.114  78.201   0.633  0.00  0.00      PROA C  
ATOM   2480  CG  GLN A 307      12.155  78.004  -0.906  0.00  0.00      PROA C  
ATOM   2481  CD  GLN A 307      11.395  76.771  -1.432  0.00  0.00      PROA C  
ATOM   2482  NE2 GLN A 307      10.638  76.065  -0.567  0.00  0.00      PROA N  
ATOM   2483  OE1 GLN A 307      11.490  76.446  -2.620  0.00  0.00      PROA O  
ATOM   2484  N   ALA A 308      12.004  80.057   3.308  0.00  0.00      PROA N  
ATOM   2485  CA  ALA A 308      11.778  79.943   4.739  0.00  0.00      PROA C  
ATOM   2486  C   ALA A 308      11.372  78.530   5.179  0.00  0.00      PROA C  
ATOM   2487  O   ALA A 308      11.865  77.992   6.171  0.00  0.00      PROA O  
ATOM   2488  CB  ALA A 308      10.696  80.957   5.166  0.00  0.00      PROA C  
ATOM   2489  N   VAL A 309      10.463  77.902   4.409  0.00  0.00      PROA N  
ATOM   2490  CA  VAL A 309       9.941  76.566   4.647  0.00  0.00      PROA C  
ATOM   2491  C   VAL A 309      10.097  75.760   3.363  0.00  0.00      PROA C  
ATOM   2492  O   VAL A 309       9.909  76.281   2.261  0.00  0.00      PROA O  
ATOM   2493  CB  VAL A 309       8.469  76.592   5.088  0.00  0.00      PROA C  
ATOM   2494  CG1 VAL A 309       7.922  75.169   5.333  0.00  0.00      PROA C  
ATOM   2495  CG2 VAL A 309       8.335  77.417   6.384  0.00  0.00      PROA C  
ATOM   2496  N   TYR A 310      10.456  74.467   3.470  0.00  0.00      PROA N  
ATOM   2497  CA  TYR A 310      10.566  73.560   2.339  0.00  0.00      PROA C  
ATOM   2498  C   TYR A 310       9.542  72.446   2.489  0.00  0.00      PROA C  
ATOM   2499  O   TYR A 310       9.345  71.908   3.577  0.00  0.00      PROA O  
ATOM   2500  CB  TYR A 310      11.981  72.944   2.220  0.00  0.00      PROA C  
ATOM   2501  CG  TYR A 310      12.989  74.024   1.922  0.00  0.00      PROA C  
ATOM   2502  CD1 TYR A 310      13.298  74.350   0.590  0.00  0.00      PROA C  
ATOM   2503  CD2 TYR A 310      13.674  74.683   2.958  0.00  0.00      PROA C  
ATOM   2504  CE1 TYR A 310      14.273  75.315   0.299  0.00  0.00      PROA C  
ATOM   2505  CE2 TYR A 310      14.643  75.653   2.668  0.00  0.00      PROA C  
ATOM   2506  CZ  TYR A 310      14.961  75.948   1.338  0.00  0.00      PROA C  
ATOM   2507  OH  TYR A 310      15.982  76.870   1.041  0.00  0.00      PROA O  
ATOM   2508  N   SER A 311       8.843  72.089   1.401  0.00  0.00      PROA N  
ATOM   2509  CA  SER A 311       7.734  71.139   1.421  0.00  0.00      PROA C  
ATOM   2510  C   SER A 311       7.950  70.054   0.387  0.00  0.00      PROA C  
ATOM   2511  O   SER A 311       8.802  70.177  -0.492  0.00  0.00      PROA O  
ATOM   2512  CB  SER A 311       6.357  71.799   1.127  0.00  0.00      PROA C  
ATOM   2513  OG  SER A 311       6.011  72.749   2.139  0.00  0.00      PROA O  
ATOM   2514  N   PHE A 312       7.210  68.923   0.489  0.00  0.00      PROA N  
ATOM   2515  CA  PHE A 312       7.233  67.818  -0.465  0.00  0.00      PROA C  
ATOM   2516  C   PHE A 312       7.393  68.193  -1.956  0.00  0.00      PROA C  
ATOM   2517  O   PHE A 312       6.648  69.010  -2.504  0.00  0.00      PROA O  
ATOM   2518  CB  PHE A 312       6.063  66.815  -0.193  0.00  0.00      PROA C  
ATOM   2519  CG  PHE A 312       5.943  65.700  -1.211  0.00  0.00      PROA C  
ATOM   2520  CD1 PHE A 312       7.046  64.879  -1.501  0.00  0.00      PROA C  
ATOM   2521  CD2 PHE A 312       4.735  65.466  -1.889  0.00  0.00      PROA C  
ATOM   2522  CE1 PHE A 312       6.961  63.873  -2.471  0.00  0.00      PROA C  
ATOM   2523  CE2 PHE A 312       4.643  64.465  -2.862  0.00  0.00      PROA C  
ATOM   2524  CZ  PHE A 312       5.756  63.668  -3.154  0.00  0.00      PROA C  
ATOM   2525  N   LYS A 313       8.424  67.611  -2.601  0.00  0.00      PROA N  
ATOM   2526  CA  LYS A 313       8.833  67.829  -3.977  0.00  0.00      PROA C  
ATOM   2527  C   LYS A 313       9.597  69.128  -4.221  0.00  0.00      PROA C  
ATOM   2528  O   LYS A 313       9.908  69.465  -5.364  0.00  0.00      PROA O  
ATOM   2529  CB  LYS A 313       7.731  67.657  -5.059  0.00  0.00      PROA C  
ATOM   2530  CG  LYS A 313       7.075  66.272  -5.078  0.00  0.00      PROA C  
ATOM   2531  CD  LYS A 313       6.389  65.963  -6.423  0.00  0.00      PROA C  
ATOM   2532  CE  LYS A 313       7.368  65.521  -7.526  0.00  0.00      PROA C  
ATOM   2533  NZ  LYS A 313       6.709  65.504  -8.852  0.00  0.00      PROA N1+
ATOM   2534  N   ASP A 314       9.989  69.880  -3.173  0.00  0.00      PROA N  
ATOM   2535  CA  ASP A 314      10.962  70.944  -3.333  0.00  0.00      PROA C  
ATOM   2536  C   ASP A 314      12.354  70.344  -3.551  0.00  0.00      PROA C  
ATOM   2537  O   ASP A 314      12.901  69.657  -2.685  0.00  0.00      PROA O  
ATOM   2538  CB  ASP A 314      10.981  71.934  -2.130  0.00  0.00      PROA C  
ATOM   2539  CG  ASP A 314       9.732  72.807  -2.062  0.00  0.00      PROA C  
ATOM   2540  OD1 ASP A 314       9.010  72.968  -3.084  0.00  0.00      PROA O  
ATOM   2541  OD2 ASP A 314       9.524  73.448  -0.994  0.00  0.00      PROA O1-
ATOM   2542  N   GLN A 315      12.953  70.585  -4.735  0.00  0.00      PROA N  
ATOM   2543  CA  GLN A 315      14.337  70.248  -4.996  0.00  0.00      PROA C  
ATOM   2544  C   GLN A 315      15.207  71.454  -4.703  0.00  0.00      PROA C  
ATOM   2545  O   GLN A 315      14.924  72.574  -5.140  0.00  0.00      PROA O  
ATOM   2546  CB  GLN A 315      14.638  69.777  -6.448  0.00  0.00      PROA C  
ATOM   2547  CG  GLN A 315      13.914  68.484  -6.892  0.00  0.00      PROA C  
ATOM   2548  CD  GLN A 315      12.471  68.719  -7.353  0.00  0.00      PROA C  
ATOM   2549  NE2 GLN A 315      11.638  67.660  -7.259  0.00  0.00      PROA N  
ATOM   2550  OE1 GLN A 315      12.091  69.796  -7.827  0.00  0.00      PROA O  
ATOM   2551  N   VAL A 316      16.299  71.245  -3.957  0.00  0.00      PROA N  
ATOM   2552  CA  VAL A 316      17.276  72.275  -3.685  0.00  0.00      PROA C  
ATOM   2553  C   VAL A 316      18.626  71.828  -4.205  0.00  0.00      PROA C  
ATOM   2554  O   VAL A 316      18.994  70.651  -4.215  0.00  0.00      PROA O  
ATOM   2555  CB  VAL A 316      17.355  72.739  -2.234  0.00  0.00      PROA C  
ATOM   2556  CG1 VAL A 316      15.992  73.297  -1.795  0.00  0.00      PROA C  
ATOM   2557  CG2 VAL A 316      17.801  71.614  -1.294  0.00  0.00      PROA C  
ATOM   2558  N   LEU A 317      19.375  72.804  -4.717  0.00  0.00      PROA N  
ATOM   2559  CA  LEU A 317      20.607  72.641  -5.433  0.00  0.00      PROA C  
ATOM   2560  C   LEU A 317      21.701  73.189  -4.535  0.00  0.00      PROA C  
ATOM   2561  O   LEU A 317      21.724  74.372  -4.183  0.00  0.00      PROA O  
ATOM   2562  CB  LEU A 317      20.477  73.438  -6.759  0.00  0.00      PROA C  
ATOM   2563  CG  LEU A 317      21.513  73.160  -7.868  0.00  0.00      PROA C  
ATOM   2564  CD1 LEU A 317      22.920  73.662  -7.517  0.00  0.00      PROA C  
ATOM   2565  CD2 LEU A 317      21.523  71.682  -8.285  0.00  0.00      PROA C  
ATOM   2566  N   ILE A 318      22.629  72.317  -4.111  0.00  0.00      PROA N  
ATOM   2567  CA  ILE A 318      23.758  72.673  -3.280  0.00  0.00      PROA C  
ATOM   2568  C   ILE A 318      24.990  72.787  -4.159  0.00  0.00      PROA C  
ATOM   2569  O   ILE A 318      25.287  71.941  -5.009  0.00  0.00      PROA O  
ATOM   2570  CB  ILE A 318      23.920  71.758  -2.059  0.00  0.00      PROA C  
ATOM   2571  CG1 ILE A 318      25.171  72.062  -1.188  0.00  0.00      PROA C  
ATOM   2572  CG2 ILE A 318      23.806  70.273  -2.450  0.00  0.00      PROA C  
ATOM   2573  CD  ILE A 318      26.482  71.372  -1.600  0.00  0.00      PROA C  
ATOM   2574  N   SER A 319      25.720  73.903  -4.013  0.00  0.00      PROA N  
ATOM   2575  CA  SER A 319      26.870  74.199  -4.840  0.00  0.00      PROA C  
ATOM   2576  C   SER A 319      27.739  75.153  -4.053  0.00  0.00      PROA C  
ATOM   2577  O   SER A 319      27.333  75.684  -3.017  0.00  0.00      PROA O  
ATOM   2578  CB  SER A 319      26.490  74.801  -6.226  0.00  0.00      PROA C  
ATOM   2579  OG  SER A 319      27.607  74.896  -7.121  0.00  0.00      PROA O  
ATOM   2580  N   CYS A 320      28.986  75.367  -4.493  0.00  0.00      PROA N  
ATOM   2581  CA  CYS A 320      29.974  76.087  -3.721  0.00  0.00      PROA C  
ATOM   2582  C   CYS A 320      30.644  77.161  -4.549  0.00  0.00      PROA C  
ATOM   2583  O   CYS A 320      30.564  77.187  -5.779  0.00  0.00      PROA O  
ATOM   2584  CB  CYS A 320      30.982  75.113  -3.063  0.00  0.00      PROA C  
ATOM   2585  SG  CYS A 320      30.211  74.353  -1.599  0.00  0.00      PROA S  
ATOM   2586  N   ASP A 321      31.248  78.138  -3.845  0.00  0.00      PROA N  
ATOM   2587  CA  ASP A 321      31.934  79.298  -4.377  0.00  0.00      PROA C  
ATOM   2588  C   ASP A 321      32.998  78.983  -5.432  0.00  0.00      PROA C  
ATOM   2589  O   ASP A 321      33.501  77.866  -5.549  0.00  0.00      PROA O  
ATOM   2590  CB  ASP A 321      32.538  80.153  -3.224  0.00  0.00      PROA C  
ATOM   2591  CG  ASP A 321      31.475  80.805  -2.348  0.00  0.00      PROA C  
ATOM   2592  OD1 ASP A 321      30.277  80.871  -2.731  0.00  0.00      PROA O  
ATOM   2593  OD2 ASP A 321      31.861  81.360  -1.281  0.00  0.00      PROA O1-
ATOM   2594  N   THR A 322      33.376  79.987  -6.251  0.00  0.00      PROA N  
ATOM   2595  CA  THR A 322      34.428  79.846  -7.260  0.00  0.00      PROA C  
ATOM   2596  C   THR A 322      35.754  79.364  -6.684  0.00  0.00      PROA C  
ATOM   2597  O   THR A 322      36.358  80.020  -5.836  0.00  0.00      PROA O  
ATOM   2598  CB  THR A 322      34.692  81.111  -8.084  0.00  0.00      PROA C  
ATOM   2599  CG2 THR A 322      33.504  81.341  -9.032  0.00  0.00      PROA C  
ATOM   2600  OG1 THR A 322      34.806  82.271  -7.261  0.00  0.00      PROA O  
ATOM   2601  N   GLY A 323      36.211  78.171  -7.127  0.00  0.00      PROA N  
ATOM   2602  CA  GLY A 323      37.429  77.530  -6.635  0.00  0.00      PROA C  
ATOM   2603  C   GLY A 323      37.173  76.453  -5.617  0.00  0.00      PROA C  
ATOM   2604  O   GLY A 323      38.107  75.843  -5.105  0.00  0.00      PROA O  
ATOM   2605  N   TYR A 324      35.900  76.172  -5.305  0.00  0.00      PROA N  
ATOM   2606  CA  TYR A 324      35.496  75.160  -4.348  0.00  0.00      PROA C  
ATOM   2607  C   TYR A 324      34.475  74.235  -5.005  0.00  0.00      PROA C  
ATOM   2608  O   TYR A 324      33.545  74.682  -5.678  0.00  0.00      PROA O  
ATOM   2609  CB  TYR A 324      34.880  75.785  -3.064  0.00  0.00      PROA C  
ATOM   2610  CG  TYR A 324      35.825  76.771  -2.418  0.00  0.00      PROA C  
ATOM   2611  CD1 TYR A 324      35.799  78.130  -2.782  0.00  0.00      PROA C  
ATOM   2612  CD2 TYR A 324      36.686  76.370  -1.382  0.00  0.00      PROA C  
ATOM   2613  CE1 TYR A 324      36.629  79.064  -2.149  0.00  0.00      PROA C  
ATOM   2614  CE2 TYR A 324      37.502  77.308  -0.729  0.00  0.00      PROA C  
ATOM   2615  CZ  TYR A 324      37.480  78.650  -1.119  0.00  0.00      PROA C  
ATOM   2616  OH  TYR A 324      38.309  79.584  -0.460  0.00  0.00      PROA O  
ATOM   2617  N   LYS A 325      34.632  72.908  -4.842  0.00  0.00      PROA N  
ATOM   2618  CA  LYS A 325      33.770  71.910  -5.455  0.00  0.00      PROA C  
ATOM   2619  C   LYS A 325      33.076  71.052  -4.410  0.00  0.00      PROA C  
ATOM   2620  O   LYS A 325      33.622  70.761  -3.343  0.00  0.00      PROA O  
ATOM   2621  CB  LYS A 325      34.533  70.989  -6.444  0.00  0.00      PROA C  
ATOM   2622  CG  LYS A 325      35.141  71.705  -7.666  0.00  0.00      PROA C  
ATOM   2623  CD  LYS A 325      34.109  72.522  -8.471  0.00  0.00      PROA C  
ATOM   2624  CE  LYS A 325      34.635  73.112  -9.791  0.00  0.00      PROA C  
ATOM   2625  NZ  LYS A 325      34.624  72.095 -10.868  0.00  0.00      PROA N1+
ATOM   2626  N   VAL A 326      31.825  70.639  -4.699  0.00  0.00      PROA N  
ATOM   2627  CA  VAL A 326      31.014  69.760  -3.871  0.00  0.00      PROA C  
ATOM   2628  C   VAL A 326      31.641  68.376  -3.748  0.00  0.00      PROA C  
ATOM   2629  O   VAL A 326      32.041  67.773  -4.744  0.00  0.00      PROA O  
ATOM   2630  CB  VAL A 326      29.588  69.652  -4.410  0.00  0.00      PROA C  
ATOM   2631  CG1 VAL A 326      28.703  68.827  -3.461  0.00  0.00      PROA C  
ATOM   2632  CG2 VAL A 326      28.984  71.060  -4.581  0.00  0.00      PROA C  
ATOM   2633  N   LEU A 327      31.756  67.843  -2.519  0.00  0.00      PROA N  
ATOM   2634  CA  LEU A 327      32.454  66.605  -2.246  0.00  0.00      PROA C  
ATOM   2635  C   LEU A 327      31.444  65.510  -1.910  0.00  0.00      PROA C  
ATOM   2636  O   LEU A 327      30.782  65.524  -0.871  0.00  0.00      PROA O  
ATOM   2637  CB  LEU A 327      33.443  66.840  -1.073  0.00  0.00      PROA C  
ATOM   2638  CG  LEU A 327      34.615  65.845  -0.924  0.00  0.00      PROA C  
ATOM   2639  CD1 LEU A 327      35.545  66.320   0.202  0.00  0.00      PROA C  
ATOM   2640  CD2 LEU A 327      34.184  64.400  -0.638  0.00  0.00      PROA C  
ATOM   2641  N   LYS A 328      31.315  64.508  -2.802  0.00  0.00      PROA N  
ATOM   2642  CA  LYS A 328      30.486  63.334  -2.605  0.00  0.00      PROA C  
ATOM   2643  C   LYS A 328      31.339  62.076  -2.648  0.00  0.00      PROA C  
ATOM   2644  O   LYS A 328      31.836  61.697  -3.707  0.00  0.00      PROA O  
ATOM   2645  CB  LYS A 328      29.398  63.218  -3.708  0.00  0.00      PROA C  
ATOM   2646  CG  LYS A 328      28.257  64.244  -3.609  0.00  0.00      PROA C  
ATOM   2647  CD  LYS A 328      27.426  64.153  -2.313  0.00  0.00      PROA C  
ATOM   2648  CE  LYS A 328      26.838  62.760  -2.019  0.00  0.00      PROA C  
ATOM   2649  NZ  LYS A 328      26.041  62.772  -0.762  0.00  0.00      PROA N1+
ATOM   2650  N   ASP A 329      31.529  61.389  -1.497  0.00  0.00      PROA N  
ATOM   2651  CA  ASP A 329      32.245  60.120  -1.384  0.00  0.00      PROA C  
ATOM   2652  C   ASP A 329      33.620  60.098  -2.088  0.00  0.00      PROA C  
ATOM   2653  O   ASP A 329      33.902  59.283  -2.969  0.00  0.00      PROA O  
ATOM   2654  CB  ASP A 329      31.293  58.951  -1.778  0.00  0.00      PROA C  
ATOM   2655  CG  ASP A 329      31.797  57.579  -1.359  0.00  0.00      PROA C  
ATOM   2656  OD1 ASP A 329      32.674  57.478  -0.460  0.00  0.00      PROA O  
ATOM   2657  OD2 ASP A 329      31.237  56.566  -1.859  0.00  0.00      PROA O1-
ATOM   2658  N   ASN A 330      34.479  61.078  -1.725  0.00  0.00      PROA N  
ATOM   2659  CA  ASN A 330      35.777  61.384  -2.316  0.00  0.00      PROA C  
ATOM   2660  C   ASN A 330      35.791  61.673  -3.828  0.00  0.00      PROA C  
ATOM   2661  O   ASN A 330      36.827  61.563  -4.484  0.00  0.00      PROA O  
ATOM   2662  CB  ASN A 330      36.925  60.449  -1.810  0.00  0.00      PROA C  
ATOM   2663  CG  ASN A 330      36.859  58.991  -2.268  0.00  0.00      PROA C  
ATOM   2664  ND2 ASN A 330      37.062  58.745  -3.581  0.00  0.00      PROA N  
ATOM   2665  OD1 ASN A 330      36.684  58.072  -1.460  0.00  0.00      PROA O  
ATOM   2666  N   GLU A 331      34.653  62.105  -4.402  0.00  0.00      PROA N  
ATOM   2667  CA  GLU A 331      34.550  62.575  -5.771  0.00  0.00      PROA C  
ATOM   2668  C   GLU A 331      34.016  64.001  -5.793  0.00  0.00      PROA C  
ATOM   2669  O   GLU A 331      33.084  64.359  -5.070  0.00  0.00      PROA O  
ATOM   2670  CB  GLU A 331      33.655  61.664  -6.657  0.00  0.00      PROA C  
ATOM   2671  CG  GLU A 331      34.245  60.250  -6.913  0.00  0.00      PROA C  
ATOM   2672  CD  GLU A 331      35.483  60.218  -7.810  0.00  0.00      PROA C  
ATOM   2673  OE1 GLU A 331      35.880  61.257  -8.399  0.00  0.00      PROA O  
ATOM   2674  OE2 GLU A 331      36.071  59.110  -7.953  0.00  0.00      PROA O1-
ATOM   2675  N   VAL A 332      34.628  64.869  -6.620  0.00  0.00      PROA N  
ATOM   2676  CA  VAL A 332      34.223  66.258  -6.761  0.00  0.00      PROA C  
ATOM   2677  C   VAL A 332      33.192  66.457  -7.864  0.00  0.00      PROA C  
ATOM   2678  O   VAL A 332      33.217  65.809  -8.914  0.00  0.00      PROA O  
ATOM   2679  CB  VAL A 332      35.388  67.230  -6.940  0.00  0.00      PROA C  
ATOM   2680  CG1 VAL A 332      36.159  67.320  -5.609  0.00  0.00      PROA C  
ATOM   2681  CG2 VAL A 332      36.313  66.810  -8.100  0.00  0.00      PROA C  
ATOM   2682  N   MET A 333      32.243  67.383  -7.642  0.00  0.00      PROA N  
ATOM   2683  CA  MET A 333      31.248  67.752  -8.626  0.00  0.00      PROA C  
ATOM   2684  C   MET A 333      30.850  69.209  -8.456  0.00  0.00      PROA C  
ATOM   2685  O   MET A 333      30.989  69.804  -7.388  0.00  0.00      PROA O  
ATOM   2686  CB  MET A 333      30.001  66.826  -8.586  0.00  0.00      PROA C  
ATOM   2687  CG  MET A 333      29.288  66.752  -7.219  0.00  0.00      PROA C  
ATOM   2688  SD  MET A 333      27.880  65.602  -7.154  0.00  0.00      PROA S  
ATOM   2689  CE  MET A 333      28.807  64.064  -7.427  0.00  0.00      PROA C  
ATOM   2690  N   ASP A 334      30.388  69.855  -9.544  0.00  0.00      PROA N  
ATOM   2691  CA  ASP A 334      29.921  71.232  -9.524  0.00  0.00      PROA C  
ATOM   2692  C   ASP A 334      28.667  71.442  -8.664  0.00  0.00      PROA C  
ATOM   2693  O   ASP A 334      28.536  72.424  -7.929  0.00  0.00      PROA O  
ATOM   2694  CB  ASP A 334      29.640  71.721 -10.975  0.00  0.00      PROA C  
ATOM   2695  CG  ASP A 334      30.879  71.745 -11.860  0.00  0.00      PROA C  
ATOM   2696  OD1 ASP A 334      32.031  71.622 -11.367  0.00  0.00      PROA O  
ATOM   2697  OD2 ASP A 334      30.708  71.960 -13.091  0.00  0.00      PROA O1-
ATOM   2698  N   THR A 335      27.701  70.511  -8.765  0.00  0.00      PROA N  
ATOM   2699  CA  THR A 335      26.362  70.678  -8.210  0.00  0.00      PROA C  
ATOM   2700  C   THR A 335      25.829  69.351  -7.707  0.00  0.00      PROA C  
ATOM   2701  O   THR A 335      25.946  68.329  -8.384  0.00  0.00      PROA O  
ATOM   2702  CB  THR A 335      25.330  71.203  -9.225  0.00  0.00      PROA C  
ATOM   2703  CG2 THR A 335      25.714  72.612  -9.704  0.00  0.00      PROA C  
ATOM   2704  OG1 THR A 335      25.224  70.390 -10.397  0.00  0.00      PROA O  
ATOM   2705  N   PHE A 336      25.184  69.338  -6.528  0.00  0.00      PROA N  
ATOM   2706  CA  PHE A 336      24.466  68.175  -6.034  0.00  0.00      PROA C  
ATOM   2707  C   PHE A 336      23.034  68.604  -5.715  0.00  0.00      PROA C  
ATOM   2708  O   PHE A 336      22.782  69.753  -5.355  0.00  0.00      PROA O  
ATOM   2709  CB  PHE A 336      25.224  67.531  -4.838  0.00  0.00      PROA C  
ATOM   2710  CG  PHE A 336      24.570  66.273  -4.331  0.00  0.00      PROA C  
ATOM   2711  CD1 PHE A 336      24.607  65.101  -5.104  0.00  0.00      PROA C  
ATOM   2712  CD2 PHE A 336      23.971  66.231  -3.062  0.00  0.00      PROA C  
ATOM   2713  CE1 PHE A 336      24.047  63.910  -4.624  0.00  0.00      PROA C  
ATOM   2714  CE2 PHE A 336      23.428  65.039  -2.570  0.00  0.00      PROA C  
ATOM   2715  CZ  PHE A 336      23.457  63.879  -3.353  0.00  0.00      PROA C  
ATOM   2716  N   GLN A 337      22.041  67.715  -5.905  0.00  0.00      PROA N  
ATOM   2717  CA  GLN A 337      20.642  68.068  -5.740  0.00  0.00      PROA C  
ATOM   2718  C   GLN A 337      19.947  67.128  -4.768  0.00  0.00      PROA C  
ATOM   2719  O   GLN A 337      20.012  65.902  -4.899  0.00  0.00      PROA O  
ATOM   2720  CB  GLN A 337      19.910  68.080  -7.106  0.00  0.00      PROA C  
ATOM   2721  CG  GLN A 337      18.426  68.515  -7.028  0.00  0.00      PROA C  
ATOM   2722  CD  GLN A 337      17.801  68.669  -8.417  0.00  0.00      PROA C  
ATOM   2723  NE2 GLN A 337      17.581  67.529  -9.110  0.00  0.00      PROA N  
ATOM   2724  OE1 GLN A 337      17.503  69.774  -8.879  0.00  0.00      PROA O  
ATOM   2725  N   ILE A 338      19.257  67.697  -3.763  0.00  0.00      PROA N  
ATOM   2726  CA  ILE A 338      18.498  66.962  -2.765  0.00  0.00      PROA C  
ATOM   2727  C   ILE A 338      17.051  67.422  -2.783  0.00  0.00      PROA C  
ATOM   2728  O   ILE A 338      16.728  68.560  -3.122  0.00  0.00      PROA O  
ATOM   2729  CB  ILE A 338      19.067  66.967  -1.338  0.00  0.00      PROA C  
ATOM   2730  CG1 ILE A 338      19.258  68.363  -0.686  0.00  0.00      PROA C  
ATOM   2731  CG2 ILE A 338      20.366  66.140  -1.335  0.00  0.00      PROA C  
ATOM   2732  CD  ILE A 338      20.473  69.176  -1.160  0.00  0.00      PROA C  
ATOM   2733  N   GLU A 339      16.124  66.497  -2.473  0.00  0.00      PROA N  
ATOM   2734  CA  GLU A 339      14.697  66.712  -2.592  0.00  0.00      PROA C  
ATOM   2735  C   GLU A 339      14.019  66.497  -1.250  0.00  0.00      PROA C  
ATOM   2736  O   GLU A 339      14.383  65.604  -0.486  0.00  0.00      PROA O  
ATOM   2737  CB  GLU A 339      14.099  65.764  -3.664  0.00  0.00      PROA C  
ATOM   2738  CG  GLU A 339      12.578  65.923  -3.915  0.00  0.00      PROA C  
ATOM   2739  CD  GLU A 339      12.092  65.043  -5.067  0.00  0.00      PROA C  
ATOM   2740  OE1 GLU A 339      12.545  65.252  -6.225  0.00  0.00      PROA O  
ATOM   2741  OE2 GLU A 339      11.239  64.146  -4.837  0.00  0.00      PROA O1-
ATOM   2742  N   CYS A 340      13.022  67.336  -0.909  0.00  0.00      PROA N  
ATOM   2743  CA  CYS A 340      12.178  67.122   0.254  0.00  0.00      PROA C  
ATOM   2744  C   CYS A 340      11.149  66.026  -0.030  0.00  0.00      PROA C  
ATOM   2745  O   CYS A 340      10.293  66.161  -0.908  0.00  0.00      PROA O  
ATOM   2746  CB  CYS A 340      11.475  68.443   0.675  0.00  0.00      PROA C  
ATOM   2747  SG  CYS A 340      10.409  68.308   2.148  0.00  0.00      PROA S  
ATOM   2748  N   LEU A 341      11.228  64.895   0.699  0.00  0.00      PROA N  
ATOM   2749  CA  LEU A 341      10.388  63.729   0.492  0.00  0.00      PROA C  
ATOM   2750  C   LEU A 341       9.057  63.788   1.239  0.00  0.00      PROA C  
ATOM   2751  O   LEU A 341       8.760  64.705   2.008  0.00  0.00      PROA O  
ATOM   2752  CB  LEU A 341      11.148  62.398   0.780  0.00  0.00      PROA C  
ATOM   2753  CG  LEU A 341      11.799  61.740  -0.460  0.00  0.00      PROA C  
ATOM   2754  CD1 LEU A 341      10.748  61.169  -1.427  0.00  0.00      PROA C  
ATOM   2755  CD2 LEU A 341      12.762  62.680  -1.198  0.00  0.00      PROA C  
ATOM   2756  N   LYS A 342       8.199  62.775   0.983  0.00  0.00      PROA N  
ATOM   2757  CA  LYS A 342       6.818  62.660   1.424  0.00  0.00      PROA C  
ATOM   2758  C   LYS A 342       6.630  62.753   2.932  0.00  0.00      PROA C  
ATOM   2759  O   LYS A 342       5.697  63.381   3.430  0.00  0.00      PROA O  
ATOM   2760  CB  LYS A 342       6.236  61.295   0.959  0.00  0.00      PROA C  
ATOM   2761  CG  LYS A 342       6.229  61.086  -0.565  0.00  0.00      PROA C  
ATOM   2762  CD  LYS A 342       5.743  59.677  -0.953  0.00  0.00      PROA C  
ATOM   2763  CE  LYS A 342       5.808  59.406  -2.465  0.00  0.00      PROA C  
ATOM   2764  NZ  LYS A 342       5.420  58.006  -2.769  0.00  0.00      PROA N1+
ATOM   2765  N   ASP A 343       7.545  62.140   3.701  0.00  0.00      PROA N  
ATOM   2766  CA  ASP A 343       7.482  62.045   5.142  0.00  0.00      PROA C  
ATOM   2767  C   ASP A 343       8.215  63.205   5.830  0.00  0.00      PROA C  
ATOM   2768  O   ASP A 343       8.356  63.233   7.054  0.00  0.00      PROA O  
ATOM   2769  CB  ASP A 343       8.014  60.650   5.595  0.00  0.00      PROA C  
ATOM   2770  CG  ASP A 343       9.470  60.345   5.251  0.00  0.00      PROA C  
ATOM   2771  OD1 ASP A 343      10.098  61.044   4.414  0.00  0.00      PROA O  
ATOM   2772  OD2 ASP A 343       9.983  59.320   5.781  0.00  0.00      PROA O1-
ATOM   2773  N   GLY A 344       8.650  64.229   5.062  0.00  0.00      PROA N  
ATOM   2774  CA  GLY A 344       9.252  65.446   5.600  0.00  0.00      PROA C  
ATOM   2775  C   GLY A 344      10.719  65.319   5.919  0.00  0.00      PROA C  
ATOM   2776  O   GLY A 344      11.240  66.009   6.796  0.00  0.00      PROA O  
ATOM   2777  N   ALA A 345      11.433  64.442   5.198  0.00  0.00      PROA N  
ATOM   2778  CA  ALA A 345      12.865  64.277   5.307  0.00  0.00      PROA C  
ATOM   2779  C   ALA A 345      13.543  64.598   3.978  0.00  0.00      PROA C  
ATOM   2780  O   ALA A 345      13.013  64.340   2.896  0.00  0.00      PROA O  
ATOM   2781  CB  ALA A 345      13.212  62.838   5.737  0.00  0.00      PROA C  
ATOM   2782  N   TRP A 346      14.744  65.206   4.021  0.00  0.00      PROA N  
ATOM   2783  CA  TRP A 346      15.604  65.349   2.856  0.00  0.00      PROA C  
ATOM   2784  C   TRP A 346      16.101  64.012   2.304  0.00  0.00      PROA C  
ATOM   2785  O   TRP A 346      16.367  63.070   3.054  0.00  0.00      PROA O  
ATOM   2786  CB  TRP A 346      16.807  66.288   3.149  0.00  0.00      PROA C  
ATOM   2787  CG  TRP A 346      16.386  67.692   3.446  0.00  0.00      PROA C  
ATOM   2788  CD1 TRP A 346      16.332  68.329   4.663  0.00  0.00      PROA C  
ATOM   2789  CD2 TRP A 346      15.864  68.613   2.475  0.00  0.00      PROA C  
ATOM   2790  CE2 TRP A 346      15.484  69.779   3.180  0.00  0.00      PROA C  
ATOM   2791  CE3 TRP A 346      15.693  68.559   1.090  0.00  0.00      PROA C  
ATOM   2792  NE1 TRP A 346      15.790  69.584   4.495  0.00  0.00      PROA N  
ATOM   2793  CZ2 TRP A 346      14.897  70.858   2.541  0.00  0.00      PROA C  
ATOM   2794  CZ3 TRP A 346      15.135  69.663   0.442  0.00  0.00      PROA C  
ATOM   2795  CH2 TRP A 346      14.740  70.790   1.154  0.00  0.00      PROA C  
ATOM   2796  N   SER A 347      16.239  63.891   0.965  0.00  0.00      PROA N  
ATOM   2797  CA  SER A 347      16.753  62.687   0.316  0.00  0.00      PROA C  
ATOM   2798  C   SER A 347      18.164  62.295   0.744  0.00  0.00      PROA C  
ATOM   2799  O   SER A 347      18.447  61.123   0.996  0.00  0.00      PROA O  
ATOM   2800  CB  SER A 347      16.692  62.745  -1.238  0.00  0.00      PROA C  
ATOM   2801  OG  SER A 347      17.404  63.862  -1.785  0.00  0.00      PROA O  
ATOM   2802  N   ASN A 348      19.076  63.277   0.874  0.00  0.00      PROA N  
ATOM   2803  CA  ASN A 348      20.408  63.071   1.415  0.00  0.00      PROA C  
ATOM   2804  C   ASN A 348      20.792  64.239   2.321  0.00  0.00      PROA C  
ATOM   2805  O   ASN A 348      20.217  65.327   2.265  0.00  0.00      PROA O  
ATOM   2806  CB  ASN A 348      21.502  62.916   0.319  0.00  0.00      PROA C  
ATOM   2807  CG  ASN A 348      21.250  61.707  -0.581  0.00  0.00      PROA C  
ATOM   2808  ND2 ASN A 348      20.503  61.905  -1.693  0.00  0.00      PROA N  
ATOM   2809  OD1 ASN A 348      21.770  60.613  -0.339  0.00  0.00      PROA O  
ATOM   2810  N   LYS A 349      21.794  64.021   3.199  0.00  0.00      PROA N  
ATOM   2811  CA  LYS A 349      22.457  65.058   3.975  0.00  0.00      PROA C  
ATOM   2812  C   LYS A 349      23.238  66.054   3.114  0.00  0.00      PROA C  
ATOM   2813  O   LYS A 349      23.704  65.722   2.022  0.00  0.00      PROA O  
ATOM   2814  CB  LYS A 349      23.404  64.446   5.042  0.00  0.00      PROA C  
ATOM   2815  CG  LYS A 349      22.713  63.535   6.075  0.00  0.00      PROA C  
ATOM   2816  CD  LYS A 349      21.658  64.259   6.935  0.00  0.00      PROA C  
ATOM   2817  CE  LYS A 349      21.078  63.366   8.047  0.00  0.00      PROA C  
ATOM   2818  NZ  LYS A 349      20.095  64.111   8.872  0.00  0.00      PROA N1+
ATOM   2819  N   ILE A 350      23.391  67.313   3.582  0.00  0.00      PROA N  
ATOM   2820  CA  ILE A 350      24.169  68.342   2.896  0.00  0.00      PROA C  
ATOM   2821  C   ILE A 350      25.663  67.988   2.757  0.00  0.00      PROA C  
ATOM   2822  O   ILE A 350      26.328  67.773   3.779  0.00  0.00      PROA O  
ATOM   2823  CB  ILE A 350      23.968  69.728   3.516  0.00  0.00      PROA C  
ATOM   2824  CG1 ILE A 350      22.512  70.224   3.308  0.00  0.00      PROA C  
ATOM   2825  CG2 ILE A 350      24.974  70.765   2.964  0.00  0.00      PROA C  
ATOM   2826  CD  ILE A 350      22.080  70.320   1.839  0.00  0.00      PROA C  
ATOM   2827  N   PRO A 351      26.237  67.869   1.549  0.00  0.00      PROA N  
ATOM   2828  CA  PRO A 351      27.671  67.682   1.334  0.00  0.00      PROA C  
ATOM   2829  C   PRO A 351      28.593  68.726   1.942  0.00  0.00      PROA C  
ATOM   2830  O   PRO A 351      28.198  69.872   2.158  0.00  0.00      PROA O  
ATOM   2831  CB  PRO A 351      27.826  67.695  -0.195  0.00  0.00      PROA C  
ATOM   2832  CG  PRO A 351      26.460  67.269  -0.715  0.00  0.00      PROA C  
ATOM   2833  CD  PRO A 351      25.520  67.938   0.275  0.00  0.00      PROA C  
ATOM   2834  N   THR A 352      29.864  68.357   2.167  0.00  0.00      PROA N  
ATOM   2835  CA  THR A 352      30.951  69.310   2.357  0.00  0.00      PROA C  
ATOM   2836  C   THR A 352      31.498  69.762   1.007  0.00  0.00      PROA C  
ATOM   2837  O   THR A 352      31.224  69.175  -0.041  0.00  0.00      PROA O  
ATOM   2838  CB  THR A 352      32.101  68.780   3.225  0.00  0.00      PROA C  
ATOM   2839  CG2 THR A 352      31.593  68.639   4.670  0.00  0.00      PROA C  
ATOM   2840  OG1 THR A 352      32.535  67.489   2.805  0.00  0.00      PROA O  
ATOM   2841  N   CYS A 353      32.288  70.852   0.991  0.00  0.00      PROA N  
ATOM   2842  CA  CYS A 353      32.999  71.280  -0.200  0.00  0.00      PROA C  
ATOM   2843  C   CYS A 353      34.478  71.347   0.090  0.00  0.00      PROA C  
ATOM   2844  O   CYS A 353      34.903  71.634   1.209  0.00  0.00      PROA O  
ATOM   2845  CB  CYS A 353      32.513  72.647  -0.725  0.00  0.00      PROA C  
ATOM   2846  SG  CYS A 353      30.892  72.470  -1.510  0.00  0.00      PROA S  
ATOM   2847  N   LYS A 354      35.303  71.068  -0.931  0.00  0.00      PROA N  
ATOM   2848  CA  LYS A 354      36.742  71.175  -0.830  0.00  0.00      PROA C  
ATOM   2849  C   LYS A 354      37.255  72.131  -1.881  0.00  0.00      PROA C  
ATOM   2850  O   LYS A 354      36.632  72.364  -2.917  0.00  0.00      PROA O  
ATOM   2851  CB  LYS A 354      37.478  69.815  -0.958  0.00  0.00      PROA C  
ATOM   2852  CG  LYS A 354      37.284  69.074  -2.295  0.00  0.00      PROA C  
ATOM   2853  CD  LYS A 354      38.084  67.756  -2.380  0.00  0.00      PROA C  
ATOM   2854  CE  LYS A 354      39.616  67.862  -2.236  0.00  0.00      PROA C  
ATOM   2855  NZ  LYS A 354      40.220  68.696  -3.310  0.00  0.00      PROA N1+
ATOM   2856  N   ILE A 355      38.428  72.731  -1.620  0.00  0.00      PROA N  
ATOM   2857  CA  ILE A 355      39.130  73.584  -2.562  0.00  0.00      PROA C  
ATOM   2858  C   ILE A 355      40.616  73.217  -2.628  0.00  0.00      PROA C  
ATOM   2859  O   ILE A 355      41.391  73.548  -1.726  0.00  0.00      PROA O  
ATOM   2860  CB  ILE A 355      38.963  75.074  -2.237  0.00  0.00      PROA C  
ATOM   2861  CG1 ILE A 355      37.632  75.373  -1.493  0.00  0.00      PROA C  
ATOM   2862  CG2 ILE A 355      39.075  75.840  -3.571  0.00  0.00      PROA C  
ATOM   2863  CD  ILE A 355      37.315  76.867  -1.342  0.00  0.00      PROA C  
ATOM   2864  N   VAL A 356      41.061  72.503  -3.684  0.00  0.00      PROA N  
ATOM   2865  CA  VAL A 356      42.475  72.232  -3.908  0.00  0.00      PROA C  
ATOM   2866  C   VAL A 356      43.165  73.411  -4.595  0.00  0.00      PROA C  
ATOM   2867  O   VAL A 356      43.614  73.327  -5.742  0.00  0.00      PROA O  
ATOM   2868  CB  VAL A 356      42.737  70.895  -4.611  0.00  0.00      PROA C  
ATOM   2869  CG1 VAL A 356      42.394  70.941  -6.110  0.00  0.00      PROA C  
ATOM   2870  CG2 VAL A 356      44.197  70.441  -4.409  0.00  0.00      PROA C  
ATOM   2871  N   ASP A 357      43.230  74.560  -3.902  0.00  0.00      PROA N  
ATOM   2872  CA  ASP A 357      43.761  75.799  -4.417  0.00  0.00      PROA C  
ATOM   2873  C   ASP A 357      45.237  75.586  -4.744  0.00  0.00      PROA C  
ATOM   2874  O   ASP A 357      46.122  75.810  -3.915  0.00  0.00      PROA O  
ATOM   2875  CB  ASP A 357      43.520  76.912  -3.355  0.00  0.00      PROA C  
ATOM   2876  CG  ASP A 357      44.047  78.293  -3.724  0.00  0.00      PROA C  
ATOM   2877  OD1 ASP A 357      44.494  78.505  -4.878  0.00  0.00      PROA O  
ATOM   2878  OD2 ASP A 357      43.980  79.199  -2.849  0.00  0.00      PROA O1-
ATOM   2879  N   CYS A 358      45.542  75.125  -5.970  0.00  0.00      PROA N  
ATOM   2880  CA  CYS A 358      46.902  74.930  -6.429  0.00  0.00      PROA C  
ATOM   2881  C   CYS A 358      47.537  76.228  -6.903  0.00  0.00      PROA C  
ATOM   2882  O   CYS A 358      48.756  76.317  -7.065  0.00  0.00      PROA O  
ATOM   2883  CB  CYS A 358      46.953  73.933  -7.607  0.00  0.00      PROA C  
ATOM   2884  SG  CYS A 358      46.264  72.319  -7.160  0.00  0.00      PROA S  
ATOM   2885  N   GLY A 359      46.721  77.277  -7.126  0.00  0.00      PROA N  
ATOM   2886  CA  GLY A 359      47.110  78.494  -7.820  0.00  0.00      PROA C  
ATOM   2887  C   GLY A 359      47.499  78.269  -9.265  0.00  0.00      PROA C  
ATOM   2888  O   GLY A 359      47.291  77.199  -9.842  0.00  0.00      PROA O  
ATOM   2889  N   VAL A 360      48.066  79.304  -9.915  0.00  0.00      PROA N  
ATOM   2890  CA  VAL A 360      48.421  79.222 -11.325  0.00  0.00      PROA C  
ATOM   2891  C   VAL A 360      49.406  78.079 -11.646  0.00  0.00      PROA C  
ATOM   2892  O   VAL A 360      50.357  77.857 -10.882  0.00  0.00      PROA O  
ATOM   2893  CB  VAL A 360      48.917  80.542 -11.921  0.00  0.00      PROA C  
ATOM   2894  CG1 VAL A 360      47.771  81.573 -11.883  0.00  0.00      PROA C  
ATOM   2895  CG2 VAL A 360      50.167  81.071 -11.191  0.00  0.00      PROA C  
ATOM   2896  N   PRO A 361      49.215  77.310 -12.727  0.00  0.00      PROA N  
ATOM   2897  CA  PRO A 361      50.212  76.396 -13.280  0.00  0.00      PROA C  
ATOM   2898  C   PRO A 361      51.624  76.947 -13.372  0.00  0.00      PROA C  
ATOM   2899  O   PRO A 361      51.798  78.128 -13.682  0.00  0.00      PROA O  
ATOM   2900  CB  PRO A 361      49.652  76.024 -14.663  0.00  0.00      PROA C  
ATOM   2901  CG  PRO A 361      48.139  76.112 -14.470  0.00  0.00      PROA C  
ATOM   2902  CD  PRO A 361      47.992  77.312 -13.538  0.00  0.00      PROA C  
ATOM   2903  N   ALA A 362      52.661  76.115 -13.139  0.00  0.00      PROA N  
ATOM   2904  CA  ALA A 362      54.023  76.499 -13.457  0.00  0.00      PROA C  
ATOM   2905  C   ALA A 362      54.188  76.758 -14.959  0.00  0.00      PROA C  
ATOM   2906  O   ALA A 362      53.707  75.992 -15.797  0.00  0.00      PROA O  
ATOM   2907  CB  ALA A 362      55.012  75.423 -12.971  0.00  0.00      PROA C  
ATOM   2908  N   VAL A 363      54.830  77.878 -15.339  0.00  0.00      PROA N  
ATOM   2909  CA  VAL A 363      54.888  78.293 -16.732  0.00  0.00      PROA C  
ATOM   2910  C   VAL A 363      55.869  77.468 -17.559  0.00  0.00      PROA C  
ATOM   2911  O   VAL A 363      57.075  77.423 -17.309  0.00  0.00      PROA O  
ATOM   2912  CB  VAL A 363      55.104  79.798 -16.925  0.00  0.00      PROA C  
ATOM   2913  CG1 VAL A 363      53.836  80.537 -16.452  0.00  0.00      PROA C  
ATOM   2914  CG2 VAL A 363      56.349  80.315 -16.174  0.00  0.00      PROA C  
ATOM   2915  N   LEU A 364      55.354  76.772 -18.594  0.00  0.00      PROA N  
ATOM   2916  CA  LEU A 364      56.176  75.992 -19.495  0.00  0.00      PROA C  
ATOM   2917  C   LEU A 364      56.682  76.875 -20.624  0.00  0.00      PROA C  
ATOM   2918  O   LEU A 364      55.919  77.339 -21.474  0.00  0.00      PROA O  
ATOM   2919  CB  LEU A 364      55.386  74.785 -20.062  0.00  0.00      PROA C  
ATOM   2920  CG  LEU A 364      56.128  73.913 -21.099  0.00  0.00      PROA C  
ATOM   2921  CD1 LEU A 364      57.413  73.300 -20.528  0.00  0.00      PROA C  
ATOM   2922  CD2 LEU A 364      55.203  72.804 -21.612  0.00  0.00      PROA C  
ATOM   2923  N   LYS A 365      58.002  77.152 -20.657  0.00  0.00      PROA N  
ATOM   2924  CA  LYS A 365      58.612  77.916 -21.730  0.00  0.00      PROA C  
ATOM   2925  C   LYS A 365      58.514  77.185 -23.070  0.00  0.00      PROA C  
ATOM   2926  O   LYS A 365      58.862  76.008 -23.176  0.00  0.00      PROA O  
ATOM   2927  CB  LYS A 365      60.077  78.297 -21.398  0.00  0.00      PROA C  
ATOM   2928  CG  LYS A 365      60.770  79.167 -22.463  0.00  0.00      PROA C  
ATOM   2929  CD  LYS A 365      62.167  79.638 -22.017  0.00  0.00      PROA C  
ATOM   2930  CE  LYS A 365      62.872  80.523 -23.060  0.00  0.00      PROA C  
ATOM   2931  NZ  LYS A 365      64.199  80.971 -22.569  0.00  0.00      PROA N1+
ATOM   2932  N   HIS A 366      57.969  77.873 -24.100  0.00  0.00      PROA N  
ATOM   2933  CA  HIS A 366      57.718  77.324 -25.427  0.00  0.00      PROA C  
ATOM   2934  C   HIS A 366      56.528  76.367 -25.459  0.00  0.00      PROA C  
ATOM   2935  O   HIS A 366      56.355  75.593 -26.402  0.00  0.00      PROA O  
ATOM   2936  CB  HIS A 366      58.959  76.678 -26.100  0.00  0.00      PROA C  
ATOM   2937  CG  HIS A 366      60.183  77.557 -26.101  0.00  0.00      PROA C  
ATOM   2938  CD2 HIS A 366      60.354  78.827 -26.563  0.00  0.00      PROA C  
ATOM   2939  ND1 HIS A 366      61.437  77.126 -25.719  0.00  0.00      PROA N  
ATOM   2940  CE1 HIS A 366      62.303  78.141 -25.965  0.00  0.00      PROA C  
ATOM   2941  NE2 HIS A 366      61.693  79.195 -26.482  0.00  0.00      PROA N  
ATOM   2942  N   GLY A 367      55.666  76.400 -24.424  0.00  0.00      PROA N  
ATOM   2943  CA  GLY A 367      54.505  75.532 -24.305  0.00  0.00      PROA C  
ATOM   2944  C   GLY A 367      53.223  76.266 -24.033  0.00  0.00      PROA C  
ATOM   2945  O   GLY A 367      53.184  77.473 -23.787  0.00  0.00      PROA O  
ATOM   2946  N   LEU A 368      52.124  75.501 -24.069  0.00  0.00      PROA N  
ATOM   2947  CA  LEU A 368      50.764  75.937 -23.856  0.00  0.00      PROA C  
ATOM   2948  C   LEU A 368      50.190  75.084 -22.733  0.00  0.00      PROA C  
ATOM   2949  O   LEU A 368      50.566  73.924 -22.560  0.00  0.00      PROA O  
ATOM   2950  CB  LEU A 368      49.856  75.757 -25.114  0.00  0.00      PROA C  
ATOM   2951  CG  LEU A 368      50.222  76.550 -26.398  0.00  0.00      PROA C  
ATOM   2952  CD1 LEU A 368      50.461  78.042 -26.127  0.00  0.00      PROA C  
ATOM   2953  CD2 LEU A 368      51.381  75.935 -27.205  0.00  0.00      PROA C  
ATOM   2954  N   VAL A 369      49.253  75.630 -21.937  0.00  0.00      PROA N  
ATOM   2955  CA  VAL A 369      48.578  74.876 -20.893  0.00  0.00      PROA C  
ATOM   2956  C   VAL A 369      47.079  74.872 -21.167  0.00  0.00      PROA C  
ATOM   2957  O   VAL A 369      46.448  75.904 -21.402  0.00  0.00      PROA O  
ATOM   2958  CB  VAL A 369      48.943  75.360 -19.486  0.00  0.00      PROA C  
ATOM   2959  CG1 VAL A 369      48.518  76.818 -19.223  0.00  0.00      PROA C  
ATOM   2960  CG2 VAL A 369      48.358  74.409 -18.427  0.00  0.00      PROA C  
ATOM   2961  N   THR A 370      46.470  73.669 -21.202  0.00  0.00      PROA N  
ATOM   2962  CA  THR A 370      45.050  73.497 -21.497  0.00  0.00      PROA C  
ATOM   2963  C   THR A 370      44.351  72.945 -20.276  0.00  0.00      PROA C  
ATOM   2964  O   THR A 370      44.548  71.792 -19.892  0.00  0.00      PROA O  
ATOM   2965  CB  THR A 370      44.794  72.550 -22.673  0.00  0.00      PROA C  
ATOM   2966  CG2 THR A 370      43.291  72.383 -22.956  0.00  0.00      PROA C  
ATOM   2967  OG1 THR A 370      45.375  73.076 -23.864  0.00  0.00      PROA O  
ATOM   2968  N   PHE A 371      43.507  73.761 -19.614  0.00  0.00      PROA N  
ATOM   2969  CA  PHE A 371      42.601  73.307 -18.569  0.00  0.00      PROA C  
ATOM   2970  C   PHE A 371      41.512  72.365 -19.082  0.00  0.00      PROA C  
ATOM   2971  O   PHE A 371      40.993  72.523 -20.189  0.00  0.00      PROA O  
ATOM   2972  CB  PHE A 371      41.897  74.482 -17.836  0.00  0.00      PROA C  
ATOM   2973  CG  PHE A 371      42.866  75.325 -17.047  0.00  0.00      PROA C  
ATOM   2974  CD1 PHE A 371      43.521  76.420 -17.636  0.00  0.00      PROA C  
ATOM   2975  CD2 PHE A 371      43.051  75.087 -15.672  0.00  0.00      PROA C  
ATOM   2976  CE1 PHE A 371      44.368  77.240 -16.878  0.00  0.00      PROA C  
ATOM   2977  CE2 PHE A 371      43.894  75.905 -14.910  0.00  0.00      PROA C  
ATOM   2978  CZ  PHE A 371      44.555  76.981 -15.514  0.00  0.00      PROA C  
ATOM   2979  N   SER A 372      41.110  71.364 -18.273  0.00  0.00      PROA N  
ATOM   2980  CA  SER A 372      39.878  70.618 -18.523  0.00  0.00      PROA C  
ATOM   2981  C   SER A 372      38.626  71.478 -18.370  0.00  0.00      PROA C  
ATOM   2982  O   SER A 372      38.398  72.099 -17.331  0.00  0.00      PROA O  
ATOM   2983  CB  SER A 372      39.712  69.354 -17.632  0.00  0.00      PROA C  
ATOM   2984  OG  SER A 372      40.703  68.372 -17.954  0.00  0.00      PROA O  
ATOM   2985  N   THR A 373      37.762  71.509 -19.408  0.00  0.00      PROA N  
ATOM   2986  CA  THR A 373      36.569  72.365 -19.518  0.00  0.00      PROA C  
ATOM   2987  C   THR A 373      36.841  73.879 -19.497  0.00  0.00      PROA C  
ATOM   2988  O   THR A 373      37.974  74.349 -19.399  0.00  0.00      PROA O  
ATOM   2989  CB  THR A 373      35.423  71.986 -18.563  0.00  0.00      PROA C  
ATOM   2990  CG2 THR A 373      35.173  70.468 -18.604  0.00  0.00      PROA C  
ATOM   2991  OG1 THR A 373      35.687  72.348 -17.213  0.00  0.00      PROA O  
ATOM   2992  N   ARG A 374      35.778  74.702 -19.649  0.00  0.00      PROA N  
ATOM   2993  CA  ARG A 374      35.888  76.138 -19.855  0.00  0.00      PROA C  
ATOM   2994  C   ARG A 374      36.107  76.954 -18.583  0.00  0.00      PROA C  
ATOM   2995  O   ARG A 374      36.469  78.131 -18.635  0.00  0.00      PROA O  
ATOM   2996  CB  ARG A 374      34.615  76.666 -20.569  0.00  0.00      PROA C  
ATOM   2997  CG  ARG A 374      34.407  76.083 -21.984  0.00  0.00      PROA C  
ATOM   2998  CD  ARG A 374      33.163  76.652 -22.683  0.00  0.00      PROA C  
ATOM   2999  NE  ARG A 374      33.075  76.008 -24.033  0.00  0.00      PROA N  
ATOM   3000  CZ  ARG A 374      32.101  76.235 -24.905  0.00  0.00      PROA C  
ATOM   3001  NH1 ARG A 374      31.110  77.064 -24.659  0.00  0.00      PROA N1+
ATOM   3002  NH2 ARG A 374      32.115  75.613 -26.065  0.00  0.00      PROA N  
ATOM   3003  N   ASN A 375      35.889  76.355 -17.395  0.00  0.00      PROA N  
ATOM   3004  CA  ASN A 375      35.914  77.075 -16.130  0.00  0.00      PROA C  
ATOM   3005  C   ASN A 375      37.323  77.460 -15.663  0.00  0.00      PROA C  
ATOM   3006  O   ASN A 375      37.490  78.367 -14.846  0.00  0.00      PROA O  
ATOM   3007  CB  ASN A 375      35.127  76.284 -15.038  0.00  0.00      PROA C  
ATOM   3008  CG  ASN A 375      35.703  74.910 -14.682  0.00  0.00      PROA C  
ATOM   3009  ND2 ASN A 375      34.916  74.134 -13.900  0.00  0.00      PROA N  
ATOM   3010  OD1 ASN A 375      36.802  74.504 -15.068  0.00  0.00      PROA O  
ATOM   3011  N   ASN A 376      38.366  76.781 -16.193  0.00  0.00      PROA N  
ATOM   3012  CA  ASN A 376      39.771  76.941 -15.843  0.00  0.00      PROA C  
ATOM   3013  C   ASN A 376      40.033  76.734 -14.349  0.00  0.00      PROA C  
ATOM   3014  O   ASN A 376      40.782  77.472 -13.706  0.00  0.00      PROA O  
ATOM   3015  CB  ASN A 376      40.379  78.282 -16.348  0.00  0.00      PROA C  
ATOM   3016  CG  ASN A 376      40.279  78.414 -17.866  0.00  0.00      PROA C  
ATOM   3017  ND2 ASN A 376      40.455  79.665 -18.357  0.00  0.00      PROA N  
ATOM   3018  OD1 ASN A 376      40.051  77.466 -18.623  0.00  0.00      PROA O  
ATOM   3019  N   LEU A 377      39.376  75.714 -13.756  0.00  0.00      PROA N  
ATOM   3020  CA  LEU A 377      39.411  75.451 -12.332  0.00  0.00      PROA C  
ATOM   3021  C   LEU A 377      40.801  75.105 -11.781  0.00  0.00      PROA C  
ATOM   3022  O   LEU A 377      41.590  74.374 -12.381  0.00  0.00      PROA O  
ATOM   3023  CB  LEU A 377      38.344  74.392 -11.951  0.00  0.00      PROA C  
ATOM   3024  CG  LEU A 377      38.015  74.249 -10.449  0.00  0.00      PROA C  
ATOM   3025  CD1 LEU A 377      37.491  75.554  -9.830  0.00  0.00      PROA C  
ATOM   3026  CD2 LEU A 377      36.979  73.133 -10.243  0.00  0.00      PROA C  
ATOM   3027  N   THR A 378      41.128  75.687 -10.610  0.00  0.00      PROA N  
ATOM   3028  CA  THR A 378      42.471  75.713 -10.031  0.00  0.00      PROA C  
ATOM   3029  C   THR A 378      42.539  74.921  -8.726  0.00  0.00      PROA C  
ATOM   3030  O   THR A 378      43.575  74.801  -8.072  0.00  0.00      PROA O  
ATOM   3031  CB  THR A 378      42.889  77.181  -9.832  0.00  0.00      PROA C  
ATOM   3032  CG2 THR A 378      41.886  77.953  -8.956  0.00  0.00      PROA C  
ATOM   3033  OG1 THR A 378      44.167  77.367  -9.250  0.00  0.00      PROA O  
ATOM   3034  N   THR A 379      41.407  74.322  -8.310  0.00  0.00      PROA N  
ATOM   3035  CA  THR A 379      41.269  73.617  -7.038  0.00  0.00      PROA C  
ATOM   3036  C   THR A 379      41.449  72.113  -7.172  0.00  0.00      PROA C  
ATOM   3037  O   THR A 379      41.513  71.577  -8.278  0.00  0.00      PROA O  
ATOM   3038  CB  THR A 379      39.954  73.916  -6.315  0.00  0.00      PROA C  
ATOM   3039  CG2 THR A 379      39.899  75.416  -5.979  0.00  0.00      PROA C  
ATOM   3040  OG1 THR A 379      38.811  73.619  -7.114  0.00  0.00      PROA O  
ATOM   3041  N   TYR A 380      41.550  71.388  -6.031  0.00  0.00      PROA N  
ATOM   3042  CA  TYR A 380      41.625  69.930  -5.900  0.00  0.00      PROA C  
ATOM   3043  C   TYR A 380      41.000  69.072  -7.015  0.00  0.00      PROA C  
ATOM   3044  O   TYR A 380      39.861  69.289  -7.433  0.00  0.00      PROA O  
ATOM   3045  CB  TYR A 380      41.069  69.469  -4.517  0.00  0.00      PROA C  
ATOM   3046  CG  TYR A 380      41.152  67.977  -4.290  0.00  0.00      PROA C  
ATOM   3047  CD1 TYR A 380      42.407  67.351  -4.223  0.00  0.00      PROA C  
ATOM   3048  CD2 TYR A 380      39.992  67.195  -4.150  0.00  0.00      PROA C  
ATOM   3049  CE1 TYR A 380      42.503  65.965  -4.044  0.00  0.00      PROA C  
ATOM   3050  CE2 TYR A 380      40.085  65.808  -3.967  0.00  0.00      PROA C  
ATOM   3051  CZ  TYR A 380      41.343  65.193  -3.915  0.00  0.00      PROA C  
ATOM   3052  OH  TYR A 380      41.450  63.797  -3.737  0.00  0.00      PROA O  
ATOM   3053  N   LYS A 381      41.762  68.068  -7.507  0.00  0.00      PROA N  
ATOM   3054  CA  LYS A 381      41.336  67.074  -8.480  0.00  0.00      PROA C  
ATOM   3055  C   LYS A 381      41.147  67.597  -9.912  0.00  0.00      PROA C  
ATOM   3056  O   LYS A 381      41.026  66.834 -10.871  0.00  0.00      PROA O  
ATOM   3057  CB  LYS A 381      40.170  66.198  -7.929  0.00  0.00      PROA C  
ATOM   3058  CG  LYS A 381      39.654  65.082  -8.852  0.00  0.00      PROA C  
ATOM   3059  CD  LYS A 381      38.669  64.140  -8.132  0.00  0.00      PROA C  
ATOM   3060  CE  LYS A 381      38.153  63.004  -9.029  0.00  0.00      PROA C  
ATOM   3061  NZ  LYS A 381      37.218  62.123  -8.287  0.00  0.00      PROA N1+
ATOM   3062  N   SER A 382      41.199  68.932 -10.111  0.00  0.00      PROA N  
ATOM   3063  CA  SER A 382      41.267  69.578 -11.419  0.00  0.00      PROA C  
ATOM   3064  C   SER A 382      42.505  69.183 -12.198  0.00  0.00      PROA C  
ATOM   3065  O   SER A 382      43.567  68.935 -11.623  0.00  0.00      PROA O  
ATOM   3066  CB  SER A 382      41.263  71.130 -11.372  0.00  0.00      PROA C  
ATOM   3067  OG  SER A 382      40.167  71.608 -10.600  0.00  0.00      PROA O  
ATOM   3068  N   GLU A 383      42.392  69.103 -13.535  0.00  0.00      PROA N  
ATOM   3069  CA  GLU A 383      43.492  68.696 -14.385  0.00  0.00      PROA C  
ATOM   3070  C   GLU A 383      43.809  69.704 -15.472  0.00  0.00      PROA C  
ATOM   3071  O   GLU A 383      42.938  70.358 -16.053  0.00  0.00      PROA O  
ATOM   3072  CB  GLU A 383      43.292  67.270 -14.960  0.00  0.00      PROA C  
ATOM   3073  CG  GLU A 383      43.488  66.205 -13.855  0.00  0.00      PROA C  
ATOM   3074  CD  GLU A 383      43.355  64.750 -14.287  0.00  0.00      PROA C  
ATOM   3075  OE1 GLU A 383      42.872  64.445 -15.409  0.00  0.00      PROA O  
ATOM   3076  OE2 GLU A 383      43.741  63.881 -13.458  0.00  0.00      PROA O1-
ATOM   3077  N   ILE A 384      45.112  69.845 -15.749  0.00  0.00      PROA N  
ATOM   3078  CA  ILE A 384      45.659  70.617 -16.843  0.00  0.00      PROA C  
ATOM   3079  C   ILE A 384      46.461  69.676 -17.713  0.00  0.00      PROA C  
ATOM   3080  O   ILE A 384      47.073  68.718 -17.239  0.00  0.00      PROA O  
ATOM   3081  CB  ILE A 384      46.563  71.776 -16.411  0.00  0.00      PROA C  
ATOM   3082  CG1 ILE A 384      47.724  71.307 -15.495  0.00  0.00      PROA C  
ATOM   3083  CG2 ILE A 384      45.672  72.854 -15.766  0.00  0.00      PROA C  
ATOM   3084  CD  ILE A 384      48.651  72.423 -15.009  0.00  0.00      PROA C  
ATOM   3085  N   ARG A 385      46.479  69.927 -19.027  0.00  0.00      PROA N  
ATOM   3086  CA  ARG A 385      47.345  69.230 -19.948  0.00  0.00      PROA C  
ATOM   3087  C   ARG A 385      48.302  70.230 -20.570  0.00  0.00      PROA C  
ATOM   3088  O   ARG A 385      47.902  71.171 -21.258  0.00  0.00      PROA O  
ATOM   3089  CB  ARG A 385      46.527  68.498 -21.038  0.00  0.00      PROA C  
ATOM   3090  CG  ARG A 385      47.387  67.722 -22.058  0.00  0.00      PROA C  
ATOM   3091  CD  ARG A 385      46.594  66.878 -23.069  0.00  0.00      PROA C  
ATOM   3092  NE  ARG A 385      45.832  67.820 -23.959  0.00  0.00      PROA N  
ATOM   3093  CZ  ARG A 385      44.528  68.062 -23.908  0.00  0.00      PROA C  
ATOM   3094  NH1 ARG A 385      43.728  67.528 -23.015  0.00  0.00      PROA N1+
ATOM   3095  NH2 ARG A 385      43.998  68.881 -24.795  0.00  0.00      PROA N  
ATOM   3096  N   TYR A 386      49.612  70.064 -20.319  0.00  0.00      PROA N  
ATOM   3097  CA  TYR A 386      50.645  70.774 -21.045  0.00  0.00      PROA C  
ATOM   3098  C   TYR A 386      50.774  70.308 -22.490  0.00  0.00      PROA C  
ATOM   3099  O   TYR A 386      50.671  69.122 -22.810  0.00  0.00      PROA O  
ATOM   3100  CB  TYR A 386      52.031  70.699 -20.359  0.00  0.00      PROA C  
ATOM   3101  CG  TYR A 386      52.038  71.497 -19.083  0.00  0.00      PROA C  
ATOM   3102  CD1 TYR A 386      52.352  72.868 -19.097  0.00  0.00      PROA C  
ATOM   3103  CD2 TYR A 386      51.820  70.865 -17.850  0.00  0.00      PROA C  
ATOM   3104  CE1 TYR A 386      52.462  73.588 -17.897  0.00  0.00      PROA C  
ATOM   3105  CE2 TYR A 386      51.922  71.581 -16.650  0.00  0.00      PROA C  
ATOM   3106  CZ  TYR A 386      52.256  72.938 -16.673  0.00  0.00      PROA C  
ATOM   3107  OH  TYR A 386      52.413  73.641 -15.464  0.00  0.00      PROA O  
ATOM   3108  N   SER A 387      51.029  71.254 -23.404  0.00  0.00      PROA N  
ATOM   3109  CA  SER A 387      51.291  70.973 -24.802  0.00  0.00      PROA C  
ATOM   3110  C   SER A 387      52.475  71.824 -25.190  0.00  0.00      PROA C  
ATOM   3111  O   SER A 387      52.750  72.848 -24.571  0.00  0.00      PROA O  
ATOM   3112  CB  SER A 387      50.069  71.303 -25.712  0.00  0.00      PROA C  
ATOM   3113  OG  SER A 387      50.270  70.938 -27.087  0.00  0.00      PROA O  
ATOM   3114  N   CYS A 388      53.234  71.417 -26.216  0.00  0.00      PROA N  
ATOM   3115  CA  CYS A 388      54.393  72.164 -26.660  0.00  0.00      PROA C  
ATOM   3116  C   CYS A 388      54.038  72.924 -27.933  0.00  0.00      PROA C  
ATOM   3117  O   CYS A 388      53.134  72.530 -28.672  0.00  0.00      PROA O  
ATOM   3118  CB  CYS A 388      55.594  71.211 -26.855  0.00  0.00      PROA C  
ATOM   3119  SG  CYS A 388      57.184  72.074 -26.852  0.00  0.00      PROA S  
ATOM   3120  N   GLN A 389      54.698  74.068 -28.204  0.00  0.00      PROA N  
ATOM   3121  CA  GLN A 389      54.363  74.929 -29.324  0.00  0.00      PROA C  
ATOM   3122  C   GLN A 389      54.843  74.397 -30.677  0.00  0.00      PROA C  
ATOM   3123  O   GLN A 389      55.907  74.737 -31.196  0.00  0.00      PROA O  
ATOM   3124  CB  GLN A 389      54.862  76.375 -29.066  0.00  0.00      PROA C  
ATOM   3125  CG  GLN A 389      54.483  77.403 -30.160  0.00  0.00      PROA C  
ATOM   3126  CD  GLN A 389      54.940  78.819 -29.796  0.00  0.00      PROA C  
ATOM   3127  NE2 GLN A 389      54.329  79.399 -28.737  0.00  0.00      PROA N  
ATOM   3128  OE1 GLN A 389      55.814  79.410 -30.438  0.00  0.00      PROA O  
ATOM   3129  N   GLN A 390      54.034  73.520 -31.294  0.00  0.00      PROA N  
ATOM   3130  CA  GLN A 390      54.177  73.072 -32.664  0.00  0.00      PROA C  
ATOM   3131  C   GLN A 390      54.056  74.183 -33.725  0.00  0.00      PROA C  
ATOM   3132  O   GLN A 390      53.370  75.181 -33.478  0.00  0.00      PROA O  
ATOM   3133  CB  GLN A 390      53.280  71.834 -32.969  0.00  0.00      PROA C  
ATOM   3134  CG  GLN A 390      51.845  71.844 -32.373  0.00  0.00      PROA C  
ATOM   3135  CD  GLN A 390      51.023  73.091 -32.706  0.00  0.00      PROA C  
ATOM   3136  NE2 GLN A 390      50.679  73.259 -34.003  0.00  0.00      PROA N  
ATOM   3137  OE1 GLN A 390      50.672  73.889 -31.831  0.00  0.00      PROA O  
ATOM   3138  N   PRO A 391      54.684  74.107 -34.903  0.00  0.00      PROA N  
ATOM   3139  CA  PRO A 391      55.598  73.052 -35.351  0.00  0.00      PROA C  
ATOM   3140  C   PRO A 391      56.958  73.119 -34.682  0.00  0.00      PROA C  
ATOM   3141  O   PRO A 391      57.661  72.114 -34.639  0.00  0.00      PROA O  
ATOM   3142  CB  PRO A 391      55.738  73.302 -36.868  0.00  0.00      PROA C  
ATOM   3143  CG  PRO A 391      54.460  74.054 -37.245  0.00  0.00      PROA C  
ATOM   3144  CD  PRO A 391      54.233  74.939 -36.024  0.00  0.00      PROA C  
ATOM   3145  N   TYR A 392      57.371  74.322 -34.253  0.00  0.00      PROA N  
ATOM   3146  CA  TYR A 392      58.724  74.673 -33.853  0.00  0.00      PROA C  
ATOM   3147  C   TYR A 392      59.310  73.910 -32.669  0.00  0.00      PROA C  
ATOM   3148  O   TYR A 392      60.510  73.630 -32.644  0.00  0.00      PROA O  
ATOM   3149  CB  TYR A 392      58.839  76.211 -33.660  0.00  0.00      PROA C  
ATOM   3150  CG  TYR A 392      58.483  76.870 -34.971  0.00  0.00      PROA C  
ATOM   3151  CD1 TYR A 392      59.305  76.661 -36.090  0.00  0.00      PROA C  
ATOM   3152  CD2 TYR A 392      57.292  77.605 -35.134  0.00  0.00      PROA C  
ATOM   3153  CE1 TYR A 392      58.902  77.087 -37.360  0.00  0.00      PROA C  
ATOM   3154  CE2 TYR A 392      56.896  78.050 -36.407  0.00  0.00      PROA C  
ATOM   3155  CZ  TYR A 392      57.688  77.757 -37.524  0.00  0.00      PROA C  
ATOM   3156  OH  TYR A 392      57.266  78.071 -38.830  0.00  0.00      PROA O  
ATOM   3157  N   TYR A 393      58.494  73.560 -31.662  0.00  0.00      PROA N  
ATOM   3158  CA  TYR A 393      58.940  72.856 -30.475  0.00  0.00      PROA C  
ATOM   3159  C   TYR A 393      58.123  71.577 -30.256  0.00  0.00      PROA C  
ATOM   3160  O   TYR A 393      56.924  71.516 -30.536  0.00  0.00      PROA O  
ATOM   3161  CB  TYR A 393      58.858  73.761 -29.218  0.00  0.00      PROA C  
ATOM   3162  CG  TYR A 393      59.596  75.066 -29.405  0.00  0.00      PROA C  
ATOM   3163  CD1 TYR A 393      60.918  75.210 -28.949  0.00  0.00      PROA C  
ATOM   3164  CD2 TYR A 393      58.935  76.194 -29.925  0.00  0.00      PROA C  
ATOM   3165  CE1 TYR A 393      61.557  76.458 -28.995  0.00  0.00      PROA C  
ATOM   3166  CE2 TYR A 393      59.574  77.439 -29.984  0.00  0.00      PROA C  
ATOM   3167  CZ  TYR A 393      60.878  77.576 -29.497  0.00  0.00      PROA C  
ATOM   3168  OH  TYR A 393      61.466  78.855 -29.417  0.00  0.00      PROA O  
ATOM   3169  N   LYS A 394      58.774  70.504 -29.758  0.00  0.00      PROA N  
ATOM   3170  CA  LYS A 394      58.160  69.224 -29.444  0.00  0.00      PROA C  
ATOM   3171  C   LYS A 394      58.353  68.863 -27.978  0.00  0.00      PROA C  
ATOM   3172  O   LYS A 394      59.363  69.182 -27.353  0.00  0.00      PROA O  
ATOM   3173  CB  LYS A 394      58.667  68.060 -30.339  0.00  0.00      PROA C  
ATOM   3174  CG  LYS A 394      60.185  67.782 -30.315  0.00  0.00      PROA C  
ATOM   3175  CD  LYS A 394      60.539  66.623 -31.270  0.00  0.00      PROA C  
ATOM   3176  CE  LYS A 394      62.038  66.370 -31.520  0.00  0.00      PROA C  
ATOM   3177  NZ  LYS A 394      62.708  65.757 -30.350  0.00  0.00      PROA N1+
ATOM   3178  N   MET A 395      57.347  68.207 -27.366  0.00  0.00      PROA N  
ATOM   3179  CA  MET A 395      57.414  67.813 -25.970  0.00  0.00      PROA C  
ATOM   3180  C   MET A 395      58.298  66.581 -25.778  0.00  0.00      PROA C  
ATOM   3181  O   MET A 395      58.321  65.661 -26.598  0.00  0.00      PROA O  
ATOM   3182  CB  MET A 395      55.995  67.496 -25.429  0.00  0.00      PROA C  
ATOM   3183  CG  MET A 395      55.896  67.523 -23.891  0.00  0.00      PROA C  
ATOM   3184  SD  MET A 395      56.100  69.193 -23.198  0.00  0.00      PROA S  
ATOM   3185  CE  MET A 395      54.324  69.555 -23.237  0.00  0.00      PROA C  
ATOM   3186  N   LEU A 396      59.045  66.516 -24.659  0.00  0.00      PROA N  
ATOM   3187  CA  LEU A 396      59.696  65.304 -24.202  0.00  0.00      PROA C  
ATOM   3188  C   LEU A 396      58.692  64.200 -23.849  0.00  0.00      PROA C  
ATOM   3189  O   LEU A 396      57.785  64.388 -23.037  0.00  0.00      PROA O  
ATOM   3190  CB  LEU A 396      60.595  65.626 -22.982  0.00  0.00      PROA C  
ATOM   3191  CG  LEU A 396      61.465  64.470 -22.446  0.00  0.00      PROA C  
ATOM   3192  CD1 LEU A 396      62.432  63.928 -23.509  0.00  0.00      PROA C  
ATOM   3193  CD2 LEU A 396      62.249  64.932 -21.209  0.00  0.00      PROA C  
ATOM   3194  N   HIS A 397      58.830  62.999 -24.449  0.00  0.00      PROA N  
ATOM   3195  CA  HIS A 397      57.873  61.904 -24.317  0.00  0.00      PROA C  
ATOM   3196  C   HIS A 397      58.133  61.011 -23.107  0.00  0.00      PROA C  
ATOM   3197  O   HIS A 397      57.939  59.796 -23.139  0.00  0.00      PROA O  
ATOM   3198  CB  HIS A 397      57.815  61.050 -25.613  0.00  0.00      PROA C  
ATOM   3199  CG  HIS A 397      57.222  61.773 -26.798  0.00  0.00      PROA C  
ATOM   3200  CD2 HIS A 397      56.595  62.981 -26.894  0.00  0.00      PROA C  
ATOM   3201  ND1 HIS A 397      57.169  61.224 -28.062  0.00  0.00      PROA N  
ATOM   3202  CE1 HIS A 397      56.521  62.108 -28.861  0.00  0.00      PROA C  
ATOM   3203  NE2 HIS A 397      56.149  63.189 -28.194  0.00  0.00      PROA N  
ATOM   3204  N   ASN A 398      59.519  59.583 -20.698  1.00 26.97      PROA N  
ATOM   3205  CA  ASN A 398      58.678  60.774 -20.469  1.00 26.97      PROA C  
ATOM   3206  C   ASN A 398      58.087  61.386 -21.742  1.00 26.97      PROA C  
ATOM   3207  O   ASN A 398      57.002  60.981 -22.251  1.00 26.97      PROA O  
ATOM   3208  CB  ASN A 398      59.730  61.764 -19.933  1.00 26.97      PROA C  
ATOM   3209  CG  ASN A 398      59.139  63.021 -19.319  1.00 26.97      PROA C  
ATOM   3210  ND2 ASN A 398      59.662  63.386 -18.170  1.00 26.97      PROA N  
ATOM   3211  OD1 ASN A 398      58.299  63.703 -19.952  1.00 26.97      PROA O  
ATOM   3212  N   THR A 399      56.322  61.538 -20.394  0.00  0.00      PROA N  
ATOM   3213  CA  THR A 399      54.961  61.410 -19.863  0.00  0.00      PROA C  
ATOM   3214  C   THR A 399      54.008  62.153 -20.780  0.00  0.00      PROA C  
ATOM   3215  O   THR A 399      54.421  62.893 -21.671  0.00  0.00      PROA O  
ATOM   3216  CB  THR A 399      54.750  61.876 -18.410  0.00  0.00      PROA C  
ATOM   3217  CG2 THR A 399      53.900  60.839 -17.654  0.00  0.00      PROA C  
ATOM   3218  OG1 THR A 399      55.980  61.969 -17.716  0.00  0.00      PROA O  
ATOM   3219  N   THR A 400      52.680  61.952 -20.607  0.00  0.00      PROA N  
ATOM   3220  CA  THR A 400      51.654  62.519 -21.491  0.00  0.00      PROA C  
ATOM   3221  C   THR A 400      51.402  64.008 -21.250  0.00  0.00      PROA C  
ATOM   3222  O   THR A 400      50.846  64.710 -22.095  0.00  0.00      PROA O  
ATOM   3223  CB  THR A 400      50.341  61.720 -21.428  0.00  0.00      PROA C  
ATOM   3224  CG2 THR A 400      49.575  61.955 -20.114  0.00  0.00      PROA C  
ATOM   3225  OG1 THR A 400      49.452  62.013 -22.505  0.00  0.00      PROA O  
ATOM   3226  N   GLY A 401      51.850  64.551 -20.093  0.00  0.00      PROA N  
ATOM   3227  CA  GLY A 401      51.815  65.991 -19.815  0.00  0.00      PROA C  
ATOM   3228  C   GLY A 401      50.590  66.434 -19.066  0.00  0.00      PROA C  
ATOM   3229  O   GLY A 401      50.301  67.626 -18.979  0.00  0.00      PROA O  
ATOM   3230  N   VAL A 402      49.839  65.484 -18.479  0.00  0.00      PROA N  
ATOM   3231  CA  VAL A 402      48.695  65.789 -17.635  0.00  0.00      PROA C  
ATOM   3232  C   VAL A 402      49.149  65.991 -16.195  0.00  0.00      PROA C  
ATOM   3233  O   VAL A 402      49.891  65.190 -15.619  0.00  0.00      PROA O  
ATOM   3234  CB  VAL A 402      47.567  64.761 -17.759  0.00  0.00      PROA C  
ATOM   3235  CG1 VAL A 402      47.929  63.394 -17.141  0.00  0.00      PROA C  
ATOM   3236  CG2 VAL A 402      46.276  65.324 -17.129  0.00  0.00      PROA C  
ATOM   3237  N   TYR A 403      48.750  67.122 -15.590  0.00  0.00      PROA N  
ATOM   3238  CA  TYR A 403      49.063  67.463 -14.218  0.00  0.00      PROA C  
ATOM   3239  C   TYR A 403      47.757  67.645 -13.467  0.00  0.00      PROA C  
ATOM   3240  O   TYR A 403      46.820  68.294 -13.933  0.00  0.00      PROA O  
ATOM   3241  CB  TYR A 403      49.975  68.718 -14.041  0.00  0.00      PROA C  
ATOM   3242  CG  TYR A 403      51.414  68.446 -14.411  0.00  0.00      PROA C  
ATOM   3243  CD1 TYR A 403      51.769  68.111 -15.729  0.00  0.00      PROA C  
ATOM   3244  CD2 TYR A 403      52.441  68.573 -13.455  0.00  0.00      PROA C  
ATOM   3245  CE1 TYR A 403      53.093  67.819 -16.070  0.00  0.00      PROA C  
ATOM   3246  CE2 TYR A 403      53.775  68.297 -13.795  0.00  0.00      PROA C  
ATOM   3247  CZ  TYR A 403      54.090  67.887 -15.094  0.00  0.00      PROA C  
ATOM   3248  OH  TYR A 403      55.396  67.497 -15.428  0.00  0.00      PROA O  
ATOM   3249  N   THR A 404      47.668  67.036 -12.277  0.00  0.00      PROA N  
ATOM   3250  CA  THR A 404      46.455  66.961 -11.477  0.00  0.00      PROA C  
ATOM   3251  C   THR A 404      46.687  67.752 -10.213  0.00  0.00      PROA C  
ATOM   3252  O   THR A 404      47.748  67.668  -9.595  0.00  0.00      PROA O  
ATOM   3253  CB  THR A 404      46.090  65.526 -11.067  0.00  0.00      PROA C  
ATOM   3254  CG2 THR A 404      44.705  65.445 -10.411  0.00  0.00      PROA C  
ATOM   3255  OG1 THR A 404      46.068  64.644 -12.181  0.00  0.00      PROA O  
ATOM   3256  N   CYS A 405      45.705  68.566  -9.788  0.00  0.00      PROA N  
ATOM   3257  CA  CYS A 405      45.715  69.226  -8.492  0.00  0.00      PROA C  
ATOM   3258  C   CYS A 405      45.674  68.264  -7.311  0.00  0.00      PROA C  
ATOM   3259  O   CYS A 405      44.661  67.615  -7.046  0.00  0.00      PROA O  
ATOM   3260  CB  CYS A 405      44.537  70.223  -8.357  0.00  0.00      PROA C  
ATOM   3261  SG  CYS A 405      45.043  71.912  -8.723  0.00  0.00      PROA S  
ATOM   3262  N   SER A 406      46.785  68.177  -6.556  0.00  0.00      PROA N  
ATOM   3263  CA  SER A 406      46.902  67.358  -5.359  0.00  0.00      PROA C  
ATOM   3264  C   SER A 406      46.196  67.987  -4.161  0.00  0.00      PROA C  
ATOM   3265  O   SER A 406      45.936  69.189  -4.113  0.00  0.00      PROA O  
ATOM   3266  CB  SER A 406      48.398  67.094  -4.996  0.00  0.00      PROA C  
ATOM   3267  OG  SER A 406      48.569  66.150  -3.931  0.00  0.00      PROA O  
ATOM   3268  N   ALA A 407      45.900  67.178  -3.121  0.00  0.00      PROA N  
ATOM   3269  CA  ALA A 407      45.317  67.621  -1.867  0.00  0.00      PROA C  
ATOM   3270  C   ALA A 407      46.298  68.449  -1.033  0.00  0.00      PROA C  
ATOM   3271  O   ALA A 407      45.918  69.201  -0.135  0.00  0.00      PROA O  
ATOM   3272  CB  ALA A 407      44.876  66.381  -1.062  0.00  0.00      PROA C  
ATOM   3273  N   HIS A 408      47.602  68.356  -1.366  0.00  0.00      PROA N  
ATOM   3274  CA  HIS A 408      48.668  69.161  -0.794  0.00  0.00      PROA C  
ATOM   3275  C   HIS A 408      48.693  70.588  -1.342  0.00  0.00      PROA C  
ATOM   3276  O   HIS A 408      49.356  71.466  -0.790  0.00  0.00      PROA O  
ATOM   3277  CB  HIS A 408      50.050  68.513  -1.069  0.00  0.00      PROA C  
ATOM   3278  CG  HIS A 408      50.160  67.106  -0.537  0.00  0.00      PROA C  
ATOM   3279  CD2 HIS A 408      50.674  66.654   0.642  0.00  0.00      PROA C  
ATOM   3280  ND1 HIS A 408      49.904  65.978  -1.290  0.00  0.00      PROA N  
ATOM   3281  CE1 HIS A 408      50.245  64.904  -0.536  0.00  0.00      PROA C  
ATOM   3282  NE2 HIS A 408      50.719  65.264   0.647  0.00  0.00      PROA N  
ATOM   3283  N   GLY A 409      47.968  70.858  -2.454  0.00  0.00      PROA N  
ATOM   3284  CA  GLY A 409      47.919  72.177  -3.085  0.00  0.00      PROA C  
ATOM   3285  C   GLY A 409      49.018  72.411  -4.090  0.00  0.00      PROA C  
ATOM   3286  O   GLY A 409      49.415  73.546  -4.349  0.00  0.00      PROA O  
ATOM   3287  N   THR A 410      49.536  71.331  -4.704  0.00  0.00      PROA N  
ATOM   3288  CA  THR A 410      50.485  71.411  -5.813  0.00  0.00      PROA C  
ATOM   3289  C   THR A 410      49.903  70.706  -7.014  0.00  0.00      PROA C  
ATOM   3290  O   THR A 410      49.258  69.662  -6.906  0.00  0.00      PROA O  
ATOM   3291  CB  THR A 410      51.892  70.866  -5.508  0.00  0.00      PROA C  
ATOM   3292  CG2 THR A 410      51.898  69.370  -5.156  0.00  0.00      PROA C  
ATOM   3293  OG1 THR A 410      52.814  71.053  -6.583  0.00  0.00      PROA O  
ATOM   3294  N   TRP A 411      50.124  71.258  -8.222  0.00  0.00      PROA N  
ATOM   3295  CA  TRP A 411      50.004  70.507  -9.460  0.00  0.00      PROA C  
ATOM   3296  C   TRP A 411      51.039  69.378  -9.493  0.00  0.00      PROA C  
ATOM   3297  O   TRP A 411      52.195  69.569  -9.112  0.00  0.00      PROA O  
ATOM   3298  CB  TRP A 411      50.181  71.431 -10.698  0.00  0.00      PROA C  
ATOM   3299  CG  TRP A 411      49.181  72.545 -10.797  0.00  0.00      PROA C  
ATOM   3300  CD1 TRP A 411      49.376  73.865 -10.467  0.00  0.00      PROA C  
ATOM   3301  CD2 TRP A 411      47.828  72.444 -11.284  0.00  0.00      PROA C  
ATOM   3302  CE2 TRP A 411      47.269  73.745 -11.214  0.00  0.00      PROA C  
ATOM   3303  CE3 TRP A 411      47.053  71.390 -11.774  0.00  0.00      PROA C  
ATOM   3304  NE1 TRP A 411      48.224  74.576 -10.712  0.00  0.00      PROA N  
ATOM   3305  CZ2 TRP A 411      45.969  74.008 -11.621  0.00  0.00      PROA C  
ATOM   3306  CZ3 TRP A 411      45.745  71.658 -12.187  0.00  0.00      PROA C  
ATOM   3307  CH2 TRP A 411      45.210  72.943 -12.111  0.00  0.00      PROA C  
ATOM   3308  N   THR A 412      50.647  68.161  -9.907  0.00  0.00      PROA N  
ATOM   3309  CA  THR A 412      51.572  67.035  -9.931  0.00  0.00      PROA C  
ATOM   3310  C   THR A 412      51.234  66.090 -11.062  0.00  0.00      PROA C  
ATOM   3311  O   THR A 412      50.072  65.854 -11.389  0.00  0.00      PROA O  
ATOM   3312  CB  THR A 412      51.651  66.275  -8.596  0.00  0.00      PROA C  
ATOM   3313  CG2 THR A 412      50.323  65.601  -8.216  0.00  0.00      PROA C  
ATOM   3314  OG1 THR A 412      52.666  65.275  -8.572  0.00  0.00      PROA O  
ATOM   3315  N   ASN A 413      52.270  65.529 -11.701  0.00  0.00      PROA N  
ATOM   3316  CA  ASN A 413      52.165  64.484 -12.696  0.00  0.00      PROA C  
ATOM   3317  C   ASN A 413      52.531  63.140 -12.063  0.00  0.00      PROA C  
ATOM   3318  O   ASN A 413      53.214  63.079 -11.042  0.00  0.00      PROA O  
ATOM   3319  CB  ASN A 413      53.062  64.859 -13.911  0.00  0.00      PROA C  
ATOM   3320  CG  ASN A 413      53.245  63.753 -14.941  0.00  0.00      PROA C  
ATOM   3321  ND2 ASN A 413      52.240  63.568 -15.824  0.00  0.00      PROA N  
ATOM   3322  OD1 ASN A 413      54.256  63.047 -14.932  0.00  0.00      PROA O  
ATOM   3323  N   GLU A 414      52.072  62.017 -12.653  0.00  0.00      PROA N  
ATOM   3324  CA  GLU A 414      52.386  60.673 -12.192  0.00  0.00      PROA C  
ATOM   3325  C   GLU A 414      53.876  60.318 -12.171  0.00  0.00      PROA C  
ATOM   3326  O   GLU A 414      54.385  59.734 -11.212  0.00  0.00      PROA O  
ATOM   3327  CB  GLU A 414      51.593  59.643 -13.046  0.00  0.00      PROA C  
ATOM   3328  CG  GLU A 414      51.912  58.138 -12.812  0.00  0.00      PROA C  
ATOM   3329  CD  GLU A 414      51.546  57.603 -11.427  0.00  0.00      PROA C  
ATOM   3330  OE1 GLU A 414      50.913  58.317 -10.606  0.00  0.00      PROA O  
ATOM   3331  OE2 GLU A 414      51.884  56.418 -11.152  0.00  0.00      PROA O1-
ATOM   3332  N   VAL A 415      54.626  60.691 -13.227  0.00  0.00      PROA N  
ATOM   3333  CA  VAL A 415      56.017  60.295 -13.392  0.00  0.00      PROA C  
ATOM   3334  C   VAL A 415      56.963  61.407 -12.963  0.00  0.00      PROA C  
ATOM   3335  O   VAL A 415      57.927  61.174 -12.230  0.00  0.00      PROA O  
ATOM   3336  CB  VAL A 415      56.294  59.878 -14.836  0.00  0.00      PROA C  
ATOM   3337  CG1 VAL A 415      57.790  59.591 -15.083  0.00  0.00      PROA C  
ATOM   3338  CG2 VAL A 415      55.460  58.621 -15.158  0.00  0.00      PROA C  
ATOM   3339  N   LEU A 416      56.696  62.666 -13.366  0.00  0.00      PROA N  
ATOM   3340  CA  LEU A 416      57.615  63.770 -13.129  0.00  0.00      PROA C  
ATOM   3341  C   LEU A 416      57.323  64.524 -11.834  0.00  0.00      PROA C  
ATOM   3342  O   LEU A 416      58.071  65.421 -11.441  0.00  0.00      PROA O  
ATOM   3343  CB  LEU A 416      57.573  64.771 -14.315  0.00  0.00      PROA C  
ATOM   3344  CG  LEU A 416      57.970  64.173 -15.684  0.00  0.00      PROA C  
ATOM   3345  CD1 LEU A 416      57.803  65.215 -16.800  0.00  0.00      PROA C  
ATOM   3346  CD2 LEU A 416      59.401  63.613 -15.693  0.00  0.00      PROA C  
ATOM   3347  N   LYS A 417      56.255  64.134 -11.102  0.00  0.00      PROA N  
ATOM   3348  CA  LYS A 417      55.779  64.784  -9.889  0.00  0.00      PROA C  
ATOM   3349  C   LYS A 417      55.495  66.280 -10.106  0.00  0.00      PROA C  
ATOM   3350  O   LYS A 417      54.840  66.658 -11.075  0.00  0.00      PROA O  
ATOM   3351  CB  LYS A 417      56.716  64.466  -8.686  0.00  0.00      PROA C  
ATOM   3352  CG  LYS A 417      56.021  64.526  -7.310  0.00  0.00      PROA C  
ATOM   3353  CD  LYS A 417      56.978  64.346  -6.112  0.00  0.00      PROA C  
ATOM   3354  CE  LYS A 417      57.123  62.914  -5.559  0.00  0.00      PROA C  
ATOM   3355  NZ  LYS A 417      57.806  62.005  -6.512  0.00  0.00      PROA N1+
ATOM   3356  N   ARG A 418      55.935  67.170  -9.193  0.00  0.00      PROA N  
ATOM   3357  CA  ARG A 418      55.783  68.611  -9.310  0.00  0.00      PROA C  
ATOM   3358  C   ARG A 418      56.505  69.250 -10.500  0.00  0.00      PROA C  
ATOM   3359  O   ARG A 418      56.011  70.197 -11.117  0.00  0.00      PROA O  
ATOM   3360  CB  ARG A 418      56.151  69.291  -7.965  0.00  0.00      PROA C  
ATOM   3361  CG  ARG A 418      56.165  70.835  -7.979  0.00  0.00      PROA C  
ATOM   3362  CD  ARG A 418      56.317  71.445  -6.577  0.00  0.00      PROA C  
ATOM   3363  NE  ARG A 418      56.504  72.925  -6.735  0.00  0.00      PROA N  
ATOM   3364  CZ  ARG A 418      55.532  73.821  -6.837  0.00  0.00      PROA C  
ATOM   3365  NH1 ARG A 418      54.255  73.516  -6.807  0.00  0.00      PROA N1+
ATOM   3366  NH2 ARG A 418      55.855  75.093  -6.971  0.00  0.00      PROA N  
ATOM   3367  N   SER A 419      57.707  68.744 -10.850  0.00  0.00      PROA N  
ATOM   3368  CA  SER A 419      58.553  69.269 -11.921  0.00  0.00      PROA C  
ATOM   3369  C   SER A 419      57.910  69.304 -13.305  0.00  0.00      PROA C  
ATOM   3370  O   SER A 419      57.189  68.394 -13.709  0.00  0.00      PROA O  
ATOM   3371  CB  SER A 419      59.905  68.511 -12.055  0.00  0.00      PROA C  
ATOM   3372  OG  SER A 419      60.677  68.636 -10.856  0.00  0.00      PROA O  
ATOM   3373  N   LEU A 420      58.164  70.393 -14.062  0.00  0.00      PROA N  
ATOM   3374  CA  LEU A 420      57.651  70.653 -15.398  0.00  0.00      PROA C  
ATOM   3375  C   LEU A 420      58.086  69.638 -16.468  0.00  0.00      PROA C  
ATOM   3376  O   LEU A 420      59.204  69.110 -16.378  0.00  0.00      PROA O  
ATOM   3377  CB  LEU A 420      58.058  72.074 -15.875  0.00  0.00      PROA C  
ATOM   3378  CG  LEU A 420      57.464  73.240 -15.054  0.00  0.00      PROA C  
ATOM   3379  CD1 LEU A 420      58.387  73.696 -13.911  0.00  0.00      PROA C  
ATOM   3380  CD2 LEU A 420      57.164  74.428 -15.979  0.00  0.00      PROA C  
ATOM   3381  N   PRO A 421      57.280  69.311 -17.490  0.00  0.00      PROA N  
ATOM   3382  CA  PRO A 421      57.790  68.697 -18.715  0.00  0.00      PROA C  
ATOM   3383  C   PRO A 421      58.801  69.578 -19.459  0.00  0.00      PROA C  
ATOM   3384  O   PRO A 421      59.011  70.739 -19.102  0.00  0.00      PROA O  
ATOM   3385  CB  PRO A 421      56.506  68.434 -19.509  0.00  0.00      PROA C  
ATOM   3386  CG  PRO A 421      55.648  69.662 -19.207  0.00  0.00      PROA C  
ATOM   3387  CD  PRO A 421      55.974  69.952 -17.739  0.00  0.00      PROA C  
ATOM   3388  N   THR A 422      59.460  69.039 -20.504  0.00  0.00      PROA N  
ATOM   3389  CA  THR A 422      60.485  69.772 -21.251  0.00  0.00      PROA C  
ATOM   3390  C   THR A 422      60.075  69.931 -22.701  0.00  0.00      PROA C  
ATOM   3391  O   THR A 422      59.731  68.964 -23.379  0.00  0.00      PROA O  
ATOM   3392  CB  THR A 422      61.860  69.099 -21.199  0.00  0.00      PROA C  
ATOM   3393  CG2 THR A 422      62.932  69.904 -21.955  0.00  0.00      PROA C  
ATOM   3394  OG1 THR A 422      62.309  68.999 -19.851  0.00  0.00      PROA O  
ATOM   3395  N   CYS A 423      60.114  71.174 -23.223  0.00  0.00      PROA N  
ATOM   3396  CA  CYS A 423      59.960  71.465 -24.640  0.00  0.00      PROA C  
ATOM   3397  C   CYS A 423      61.323  71.508 -25.321  0.00  0.00      PROA C  
ATOM   3398  O   CYS A 423      62.229  72.226 -24.895  0.00  0.00      PROA O  
ATOM   3399  CB  CYS A 423      59.254  72.829 -24.864  0.00  0.00      PROA C  
ATOM   3400  SG  CYS A 423      57.446  72.677 -24.935  0.00  0.00      PROA S  
ATOM   3401  N   LEU A 424      61.489  70.743 -26.414  0.00  0.00      PROA N  
ATOM   3402  CA  LEU A 424      62.714  70.670 -27.189  0.00  0.00      PROA C  
ATOM   3403  C   LEU A 424      62.741  69.339 -27.942  0.00  0.00      PROA C  
ATOM   3404  O   LEU A 424      61.673  68.830 -28.290  0.00  0.00      PROA O  
ATOM   3405  CB  LEU A 424      64.004  70.728 -26.315  0.00  0.00      PROA C  
ATOM   3406  CG  LEU A 424      64.313  72.063 -25.591  0.00  0.00      PROA C  
ATOM   3407  CD1 LEU A 424      64.191  73.284 -26.517  0.00  0.00      PROA C  
ATOM   3408  CD2 LEU A 424      63.496  72.257 -24.304  0.00  0.00      PROA C  
ATOM   3409  N   PRO A 425      63.881  68.724 -28.240  0.00  0.00      PROA N  
ATOM   3410  CA  PRO A 425      63.986  67.310 -28.601  0.00  0.00      PROA C  
ATOM   3411  C   PRO A 425      62.905  66.354 -28.101  0.00  0.00      PROA C  
ATOM   3412  O   PRO A 425      62.553  66.379 -26.919  0.00  0.00      PROA O  
ATOM   3413  CB  PRO A 425      65.377  66.926 -28.085  0.00  0.00      PROA C  
ATOM   3414  CG  PRO A 425      66.185  68.204 -28.300  0.00  0.00      PROA C  
ATOM   3415  CD  PRO A 425      65.198  69.367 -28.207  0.00  0.00      PROA C  
ATOM   3416  N   VAL A 426      62.404  65.461 -28.974  0.00  0.00      PROA N  
ATOM   3417  CA  VAL A 426      61.543  64.354 -28.600  0.00  0.00      PROA C  
ATOM   3418  C   VAL A 426      62.157  63.055 -29.097  0.00  0.00      PROA C  
ATOM   3419  O   VAL A 426      62.244  62.788 -30.298  0.00  0.00      PROA O  
ATOM   3420  CB  VAL A 426      60.116  64.494 -29.124  0.00  0.00      PROA C  
ATOM   3421  CG1 VAL A 426      59.264  63.254 -28.781  0.00  0.00      PROA C  
ATOM   3422  CG2 VAL A 426      59.488  65.742 -28.484  0.00  0.00      PROA C  
ATOM   3423  N   CYS A 427      62.637  62.218 -28.161  0.00  0.00      PROA N  
ATOM   3424  CA  CYS A 427      63.355  61.006 -28.485  0.00  0.00      PROA C  
ATOM   3425  C   CYS A 427      62.477  59.762 -28.531  0.00  0.00      PROA C  
ATOM   3426  O   CYS A 427      61.452  59.652 -27.853  0.00  0.00      PROA O  
ATOM   3427  CB  CYS A 427      64.556  60.805 -27.519  0.00  0.00      PROA C  
ATOM   3428  SG  CYS A 427      64.122  60.570 -25.758  0.00  0.00      PROA S  
ATOM   3429  N   GLY A 428      62.902  58.775 -29.349  0.00  0.00      PROA N  
ATOM   3430  CA  GLY A 428      62.444  57.392 -29.305  0.00  0.00      PROA C  
ATOM   3431  C   GLY A 428      60.992  57.104 -29.584  0.00  0.00      PROA C  
ATOM   3432  O   GLY A 428      60.447  56.160 -29.020  0.00  0.00      PROA O  
ATOM   3433  N   LEU A 429      60.329  57.858 -30.480  0.00  0.00      PROA N  
ATOM   3434  CA  LEU A 429      58.934  57.611 -30.841  0.00  0.00      PROA C  
ATOM   3435  C   LEU A 429      58.730  57.496 -32.356  0.00  0.00      PROA C  
ATOM   3436  O   LEU A 429      58.212  58.445 -32.957  0.00  0.00      PROA O  
ATOM   3437  CB  LEU A 429      57.997  58.716 -30.275  0.00  0.00      PROA C  
ATOM   3438  CG  LEU A 429      57.861  58.728 -28.736  0.00  0.00      PROA C  
ATOM   3439  CD1 LEU A 429      57.075  59.962 -28.271  0.00  0.00      PROA C  
ATOM   3440  CD2 LEU A 429      57.185  57.453 -28.209  0.00  0.00      PROA C  
ATOM   3441  N   PRO A 430      59.116  56.396 -33.029  0.00  0.00      PROA N  
ATOM   3442  CA  PRO A 430      58.738  56.089 -34.411  0.00  0.00      PROA C  
ATOM   3443  C   PRO A 430      57.270  56.265 -34.760  0.00  0.00      PROA C  
ATOM   3444  O   PRO A 430      56.396  55.992 -33.934  0.00  0.00      PROA O  
ATOM   3445  CB  PRO A 430      59.174  54.627 -34.641  0.00  0.00      PROA C  
ATOM   3446  CG  PRO A 430      60.219  54.376 -33.559  0.00  0.00      PROA C  
ATOM   3447  CD  PRO A 430      59.703  55.215 -32.394  0.00  0.00      PROA C  
ATOM   3448  N   LYS A 431      56.973  56.688 -36.004  0.00  0.00      PROA N  
ATOM   3449  CA  LYS A 431      55.603  56.837 -36.475  0.00  0.00      PROA C  
ATOM   3450  C   LYS A 431      55.127  55.606 -37.240  0.00  0.00      PROA C  
ATOM   3451  O   LYS A 431      53.970  55.512 -37.653  0.00  0.00      PROA O  
ATOM   3452  CB  LYS A 431      55.433  58.143 -37.308  0.00  0.00      PROA C  
ATOM   3453  CG  LYS A 431      55.122  59.402 -36.466  0.00  0.00      PROA C  
ATOM   3454  CD  LYS A 431      56.158  59.717 -35.370  0.00  0.00      PROA C  
ATOM   3455  CE  LYS A 431      55.760  60.867 -34.432  0.00  0.00      PROA C  
ATOM   3456  NZ  LYS A 431      56.760  60.995 -33.336  0.00  0.00      PROA N1+
ATOM   3457  N   PHE A 432      56.008  54.599 -37.397  0.00  0.00      PROA N  
ATOM   3458  CA  PHE A 432      55.741  53.393 -38.157  0.00  0.00      PROA C  
ATOM   3459  C   PHE A 432      55.980  52.144 -37.300  0.00  0.00      PROA C  
ATOM   3460  O   PHE A 432      57.053  51.946 -36.726  0.00  0.00      PROA O  
ATOM   3461  CB  PHE A 432      56.617  53.354 -39.438  0.00  0.00      PROA C  
ATOM   3462  CG  PHE A 432      56.312  54.522 -40.343  0.00  0.00      PROA C  
ATOM   3463  CD1 PHE A 432      55.174  54.502 -41.167  0.00  0.00      PROA C  
ATOM   3464  CD2 PHE A 432      57.184  55.624 -40.421  0.00  0.00      PROA C  
ATOM   3465  CE1 PHE A 432      54.904  55.565 -42.039  0.00  0.00      PROA C  
ATOM   3466  CE2 PHE A 432      56.920  56.687 -41.292  0.00  0.00      PROA C  
ATOM   3467  CZ  PHE A 432      55.779  56.658 -42.102  0.00  0.00      PROA C  
ATOM   3468  N   SER A 433      54.947  51.277 -37.175  0.00  0.00      PROA N  
ATOM   3469  CA  SER A 433      54.985  50.002 -36.444  0.00  0.00      PROA C  
ATOM   3470  C   SER A 433      55.928  48.958 -37.034  0.00  0.00      PROA C  
ATOM   3471  O   SER A 433      56.191  48.948 -38.236  0.00  0.00      PROA O  
ATOM   3472  CB  SER A 433      53.585  49.347 -36.255  0.00  0.00      PROA C  
ATOM   3473  OG  SER A 433      52.754  50.134 -35.395  0.00  0.00      PROA O  
ATOM   3474  N   ARG A 434      56.484  48.053 -36.193  0.00  0.00      PROA N  
ATOM   3475  CA  ARG A 434      57.546  47.159 -36.631  0.00  0.00      PROA C  
ATOM   3476  C   ARG A 434      57.623  45.788 -35.984  0.00  0.00      PROA C  
ATOM   3477  O   ARG A 434      57.286  45.587 -34.814  0.00  0.00      PROA O  
ATOM   3478  CB  ARG A 434      58.939  47.845 -36.574  0.00  0.00      PROA C  
ATOM   3479  CG  ARG A 434      59.300  48.627 -35.283  0.00  0.00      PROA C  
ATOM   3480  CD  ARG A 434      60.098  47.878 -34.199  0.00  0.00      PROA C  
ATOM   3481  NE  ARG A 434      61.409  47.417 -34.742  0.00  0.00      PROA N  
ATOM   3482  CZ  ARG A 434      62.451  48.170 -35.030  0.00  0.00      PROA C  
ATOM   3483  NH1 ARG A 434      62.509  49.464 -35.090  0.00  0.00      PROA N1+
ATOM   3484  NH2 ARG A 434      63.551  47.548 -35.328  0.00  0.00      PROA N  
ATOM   3485  N   ASP A 435      58.095  44.812 -36.785  0.00  0.00      PROA N  
ATOM   3486  CA  ASP A 435      58.397  43.448 -36.410  0.00  0.00      PROA C  
ATOM   3487  C   ASP A 435      59.858  43.164 -36.768  0.00  0.00      PROA C  
ATOM   3488  O   ASP A 435      60.335  43.483 -37.861  0.00  0.00      PROA O  
ATOM   3489  CB  ASP A 435      57.487  42.440 -37.170  0.00  0.00      PROA C  
ATOM   3490  CG  ASP A 435      56.039  42.521 -36.718  0.00  0.00      PROA C  
ATOM   3491  OD1 ASP A 435      55.770  42.629 -35.492  0.00  0.00      PROA O  
ATOM   3492  OD2 ASP A 435      55.137  42.340 -37.581  0.00  0.00      PROA O1-
ATOM   3493  N   ASP A 436      60.618  42.553 -35.843  0.00  0.00      PROA N  
ATOM   3494  CA  ASP A 436      62.034  42.293 -36.011  0.00  0.00      PROA C  
ATOM   3495  C   ASP A 436      62.320  40.812 -36.218  0.00  0.00      PROA C  
ATOM   3496  O   ASP A 436      61.483  39.941 -35.980  0.00  0.00      PROA O  
ATOM   3497  CB  ASP A 436      62.825  42.876 -34.825  0.00  0.00      PROA C  
ATOM   3498  CG  ASP A 436      62.669  44.381 -34.897  0.00  0.00      PROA C  
ATOM   3499  OD1 ASP A 436      63.172  44.998 -35.874  0.00  0.00      PROA O  
ATOM   3500  OD2 ASP A 436      62.015  44.973 -34.004  0.00  0.00      PROA O1-
ATOM   3501  N   ASP A 437      63.526  40.507 -36.731  0.00  0.00      PROA N  
ATOM   3502  CA  ASP A 437      63.917  39.155 -37.059  0.00  0.00      PROA C  
ATOM   3503  C   ASP A 437      65.373  39.020 -36.623  0.00  0.00      PROA C  
ATOM   3504  O   ASP A 437      65.698  39.433 -35.517  0.00  0.00      PROA O  
ATOM   3505  CB  ASP A 437      63.644  38.895 -38.559  0.00  0.00      PROA C  
ATOM   3506  CG  ASP A 437      63.694  37.420 -38.895  0.00  0.00      PROA C  
ATOM   3507  OD1 ASP A 437      62.921  36.606 -38.322  0.00  0.00      PROA O  
ATOM   3508  OD2 ASP A 437      64.468  37.071 -39.817  0.00  0.00      PROA O1-
ATOM   3509  N   ASP A 438      66.281  38.459 -37.441  0.00  0.00      PROA N  
ATOM   3510  CA  ASP A 438      67.670  38.237 -37.057  0.00  0.00      PROA C  
ATOM   3511  C   ASP A 438      68.611  38.809 -38.127  0.00  0.00      PROA C  
ATOM   3512  O   ASP A 438      69.708  38.328 -38.383  0.00  0.00      PROA O  
ATOM   3513  CB  ASP A 438      67.906  36.718 -36.854  0.00  0.00      PROA C  
ATOM   3514  CG  ASP A 438      66.997  36.123 -35.786  0.00  0.00      PROA C  
ATOM   3515  OD1 ASP A 438      66.875  36.698 -34.675  0.00  0.00      PROA O  
ATOM   3516  OD2 ASP A 438      66.462  35.000 -36.020  0.00  0.00      PROA O1-
ATOM   3517  N   LYS A 439      68.179  39.885 -38.802  0.00  0.00      PROA N  
ATOM   3518  CA  LYS A 439      68.531  40.226 -40.161  0.00  0.00      PROA C  
ATOM   3519  C   LYS A 439      70.020  40.431 -40.494  0.00  0.00      PROA C  
ATOM   3520  O   LYS A 439      70.472  40.014 -41.563  0.00  0.00      PROA O  
ATOM   3521  CB  LYS A 439      67.643  41.417 -40.590  0.00  0.00      PROA C  
ATOM   3522  CG  LYS A 439      66.176  41.389 -40.091  0.00  0.00      PROA C  
ATOM   3523  CD  LYS A 439      65.436  42.729 -40.319  0.00  0.00      PROA C  
ATOM   3524  CE  LYS A 439      64.169  43.002 -39.465  0.00  0.00      PROA C  
ATOM   3525  NZ  LYS A 439      62.944  42.332 -39.985  0.00  0.00      PROA N1+
ATOM   3526  N   ILE A 440      70.825  41.076 -39.615  0.00  0.00      PROA N  
ATOM   3527  CA  ILE A 440      72.230  41.368 -39.899  0.00  0.00      PROA C  
ATOM   3528  C   ILE A 440      73.058  40.094 -40.130  0.00  0.00      PROA C  
ATOM   3529  O   ILE A 440      73.851  40.025 -41.068  0.00  0.00      PROA O  
ATOM   3530  CB  ILE A 440      72.880  42.345 -38.912  0.00  0.00      PROA C  
ATOM   3531  CG1 ILE A 440      73.300  41.712 -37.571  0.00  0.00      PROA C  
ATOM   3532  CG2 ILE A 440      71.971  43.579 -38.731  0.00  0.00      PROA C  
ATOM   3533  CD  ILE A 440      73.466  42.699 -36.404  0.00  0.00      PROA C  
ATOM   3534  N   PHE A 441      72.822  39.020 -39.343  0.00  0.00      PROA N  
ATOM   3535  CA  PHE A 441      73.311  37.695 -39.669  0.00  0.00      PROA C  
ATOM   3536  C   PHE A 441      72.152  36.706 -39.471  0.00  0.00      PROA C  
ATOM   3537  O   PHE A 441      71.765  36.391 -38.344  0.00  0.00      PROA O  
ATOM   3538  CB  PHE A 441      74.537  37.344 -38.779  0.00  0.00      PROA C  
ATOM   3539  CG  PHE A 441      75.452  36.349 -39.439  0.00  0.00      PROA C  
ATOM   3540  CD1 PHE A 441      76.485  36.802 -40.277  0.00  0.00      PROA C  
ATOM   3541  CD2 PHE A 441      75.357  34.976 -39.166  0.00  0.00      PROA C  
ATOM   3542  CE1 PHE A 441      77.410  35.905 -40.826  0.00  0.00      PROA C  
ATOM   3543  CE2 PHE A 441      76.275  34.072 -39.716  0.00  0.00      PROA C  
ATOM   3544  CZ  PHE A 441      77.307  34.539 -40.540  0.00  0.00      PROA C  
ATOM   3545  N   ASN A 442      71.587  36.195 -40.595  0.00  0.00      PROA N  
ATOM   3546  CA  ASN A 442      70.514  35.200 -40.658  0.00  0.00      PROA C  
ATOM   3547  C   ASN A 442      69.078  35.689 -40.412  0.00  0.00      PROA C  
ATOM   3548  O   ASN A 442      68.313  35.038 -39.701  0.00  0.00      PROA O  
ATOM   3549  CB  ASN A 442      70.806  33.891 -39.858  0.00  0.00      PROA C  
ATOM   3550  CG  ASN A 442      72.027  33.178 -40.427  0.00  0.00      PROA C  
ATOM   3551  ND2 ASN A 442      72.804  32.500 -39.552  0.00  0.00      PROA N  
ATOM   3552  OD1 ASN A 442      72.291  33.211 -41.631  0.00  0.00      PROA O  
ATOM   3553  N   GLY A 443      68.625  36.793 -41.053  0.00  0.00      PROA N  
ATOM   3554  CA  GLY A 443      67.197  37.142 -41.020  0.00  0.00      PROA C  
ATOM   3555  C   GLY A 443      66.678  37.942 -42.197  0.00  0.00      PROA C  
ATOM   3556  O   GLY A 443      67.369  38.141 -43.192  0.00  0.00      PROA O  
ATOM   3557  N   ARG A 444      65.413  38.410 -42.104  0.00  0.00      PROA N  
ATOM   3558  CA  ARG A 444      64.627  38.925 -43.226  0.00  0.00      PROA C  
ATOM   3559  C   ARG A 444      64.298  40.428 -43.143  0.00  0.00      PROA C  
ATOM   3560  O   ARG A 444      63.918  40.869 -42.064  0.00  0.00      PROA O  
ATOM   3561  CB  ARG A 444      63.271  38.163 -43.296  0.00  0.00      PROA C  
ATOM   3562  CG  ARG A 444      63.413  36.626 -43.400  0.00  0.00      PROA C  
ATOM   3563  CD  ARG A 444      62.090  35.843 -43.549  0.00  0.00      PROA C  
ATOM   3564  NE  ARG A 444      61.102  36.300 -42.513  0.00  0.00      PROA N  
ATOM   3565  CZ  ARG A 444      61.219  36.122 -41.205  0.00  0.00      PROA C  
ATOM   3566  NH1 ARG A 444      62.146  35.383 -40.653  0.00  0.00      PROA N1+
ATOM   3567  NH2 ARG A 444      60.397  36.747 -40.387  0.00  0.00      PROA N  
ATOM   3568  N   PRO A 445      64.391  41.235 -44.212  0.00  0.00      PROA N  
ATOM   3569  CA  PRO A 445      64.423  42.713 -44.238  0.00  0.00      PROA C  
ATOM   3570  C   PRO A 445      63.620  43.574 -43.254  0.00  0.00      PROA C  
ATOM   3571  O   PRO A 445      62.514  43.226 -42.838  0.00  0.00      PROA O  
ATOM   3572  CB  PRO A 445      64.128  43.075 -45.712  0.00  0.00      PROA C  
ATOM   3573  CG  PRO A 445      63.657  41.777 -46.370  0.00  0.00      PROA C  
ATOM   3574  CD  PRO A 445      64.402  40.709 -45.581  0.00  0.00      PROA C  
ATOM   3575  N   ALA A 446      64.192  44.722 -42.819  0.00  0.00      PROA N  
ATOM   3576  CA  ALA A 446      63.530  45.673 -41.943  0.00  0.00      PROA C  
ATOM   3577  C   ALA A 446      62.476  46.515 -42.652  0.00  0.00      PROA C  
ATOM   3578  O   ALA A 446      62.621  46.886 -43.818  0.00  0.00      PROA O  
ATOM   3579  CB  ALA A 446      64.560  46.598 -41.267  0.00  0.00      PROA C  
ATOM   3580  N   GLN A 447      61.364  46.841 -41.956  0.00  0.00      PROA N  
ATOM   3581  CA  GLN A 447      60.401  47.814 -42.447  0.00  0.00      PROA C  
ATOM   3582  C   GLN A 447      60.987  49.229 -42.519  0.00  0.00      PROA C  
ATOM   3583  O   GLN A 447      61.710  49.670 -41.624  0.00  0.00      PROA O  
ATOM   3584  CB  GLN A 447      59.076  47.831 -41.637  0.00  0.00      PROA C  
ATOM   3585  CG  GLN A 447      58.234  46.528 -41.700  0.00  0.00      PROA C  
ATOM   3586  CD  GLN A 447      58.697  45.473 -40.691  0.00  0.00      PROA C  
ATOM   3587  NE2 GLN A 447      59.166  44.304 -41.180  0.00  0.00      PROA N  
ATOM   3588  OE1 GLN A 447      58.633  45.680 -39.475  0.00  0.00      PROA O  
ATOM   3589  N   LYS A 448      60.701  49.987 -43.600  0.00  0.00      PROA N  
ATOM   3590  CA  LYS A 448      61.180  51.355 -43.736  0.00  0.00      PROA C  
ATOM   3591  C   LYS A 448      60.608  52.338 -42.712  0.00  0.00      PROA C  
ATOM   3592  O   LYS A 448      59.407  52.361 -42.430  0.00  0.00      PROA O  
ATOM   3593  CB  LYS A 448      61.021  51.893 -45.184  0.00  0.00      PROA C  
ATOM   3594  CG  LYS A 448      61.503  53.343 -45.409  0.00  0.00      PROA C  
ATOM   3595  CD  LYS A 448      61.564  53.709 -46.906  0.00  0.00      PROA C  
ATOM   3596  CE  LYS A 448      62.262  55.041 -47.243  0.00  0.00      PROA C  
ATOM   3597  NZ  LYS A 448      61.537  56.202 -46.683  0.00  0.00      PROA N1+
ATOM   3598  N   GLY A 449      61.484  53.189 -42.126  0.00  0.00      PROA N  
ATOM   3599  CA  GLY A 449      61.096  54.304 -41.260  0.00  0.00      PROA C  
ATOM   3600  C   GLY A 449      60.809  53.936 -39.835  0.00  0.00      PROA C  
ATOM   3601  O   GLY A 449      60.374  54.766 -39.040  0.00  0.00      PROA O  
ATOM   3602  N   THR A 450      61.066  52.678 -39.451  0.00  0.00      PROA N  
ATOM   3603  CA  THR A 450      60.681  52.193 -38.133  0.00  0.00      PROA C  
ATOM   3604  C   THR A 450      61.847  52.248 -37.160  0.00  0.00      PROA C  
ATOM   3605  O   THR A 450      61.676  52.036 -35.958  0.00  0.00      PROA O  
ATOM   3606  CB  THR A 450      60.113  50.776 -38.181  0.00  0.00      PROA C  
ATOM   3607  CG2 THR A 450      59.125  50.630 -39.345  0.00  0.00      PROA C  
ATOM   3608  OG1 THR A 450      61.102  49.760 -38.331  0.00  0.00      PROA O  
ATOM   3609  N   THR A 451      63.048  52.608 -37.661  0.00  0.00      PROA N  
ATOM   3610  CA  THR A 451      64.258  52.781 -36.857  0.00  0.00      PROA C  
ATOM   3611  C   THR A 451      64.906  54.103 -37.263  0.00  0.00      PROA C  
ATOM   3612  O   THR A 451      65.949  54.125 -37.921  0.00  0.00      PROA O  
ATOM   3613  CB  THR A 451      65.223  51.592 -36.967  0.00  0.00      PROA C  
ATOM   3614  CG2 THR A 451      66.421  51.720 -36.020  0.00  0.00      PROA C  
ATOM   3615  OG1 THR A 451      64.541  50.418 -36.557  0.00  0.00      PROA O  
ATOM   3616  N   PRO A 452      64.291  55.251 -36.951  0.00  0.00      PROA N  
ATOM   3617  CA  PRO A 452      64.622  56.543 -37.553  0.00  0.00      PROA C  
ATOM   3618  C   PRO A 452      65.938  57.116 -37.037  0.00  0.00      PROA C  
ATOM   3619  O   PRO A 452      66.503  58.008 -37.667  0.00  0.00      PROA O  
ATOM   3620  CB  PRO A 452      63.419  57.424 -37.163  0.00  0.00      PROA C  
ATOM   3621  CG  PRO A 452      62.949  56.850 -35.827  0.00  0.00      PROA C  
ATOM   3622  CD  PRO A 452      63.134  55.355 -36.055  0.00  0.00      PROA C  
ATOM   3623  N   TRP A 453      66.429  56.659 -35.874  0.00  0.00      PROA N  
ATOM   3624  CA  TRP A 453      67.667  57.130 -35.283  0.00  0.00      PROA C  
ATOM   3625  C   TRP A 453      68.937  56.584 -35.908  0.00  0.00      PROA C  
ATOM   3626  O   TRP A 453      70.012  57.140 -35.682  0.00  0.00      PROA O  
ATOM   3627  CB  TRP A 453      67.738  56.803 -33.767  0.00  0.00      PROA C  
ATOM   3628  CG  TRP A 453      67.280  55.427 -33.412  0.00  0.00      PROA C  
ATOM   3629  CD1 TRP A 453      67.997  54.261 -33.448  0.00  0.00      PROA C  
ATOM   3630  CD2 TRP A 453      65.942  55.086 -33.020  0.00  0.00      PROA C  
ATOM   3631  CE2 TRP A 453      65.911  53.682 -32.868  0.00  0.00      PROA C  
ATOM   3632  CE3 TRP A 453      64.795  55.838 -32.770  0.00  0.00      PROA C  
ATOM   3633  NE1 TRP A 453      67.168  53.212 -33.125  0.00  0.00      PROA N  
ATOM   3634  CZ2 TRP A 453      64.744  53.013 -32.535  0.00  0.00      PROA C  
ATOM   3635  CZ3 TRP A 453      63.629  55.166 -32.407  0.00  0.00      PROA C  
ATOM   3636  CH2 TRP A 453      63.596  53.777 -32.315  0.00  0.00      PROA C  
ATOM   3637  N   ILE A 454      68.884  55.467 -36.663  0.00  0.00      PROA N  
ATOM   3638  CA  ILE A 454      70.098  54.871 -37.196  0.00  0.00      PROA C  
ATOM   3639  C   ILE A 454      70.846  55.769 -38.188  0.00  0.00      PROA C  
ATOM   3640  O   ILE A 454      70.276  56.428 -39.064  0.00  0.00      PROA O  
ATOM   3641  CB  ILE A 454      69.919  53.446 -37.717  0.00  0.00      PROA C  
ATOM   3642  CG1 ILE A 454      71.287  52.721 -37.799  0.00  0.00      PROA C  
ATOM   3643  CG2 ILE A 454      69.143  53.433 -39.053  0.00  0.00      PROA C  
ATOM   3644  CD  ILE A 454      71.176  51.234 -38.131  0.00  0.00      PROA C  
ATOM   3645  N   ALA A 455      72.176  55.820 -38.027  0.00  0.00      PROA N  
ATOM   3646  CA  ALA A 455      73.083  56.601 -38.820  0.00  0.00      PROA C  
ATOM   3647  C   ALA A 455      73.990  55.649 -39.575  0.00  0.00      PROA C  
ATOM   3648  O   ALA A 455      74.450  54.650 -39.022  0.00  0.00      PROA O  
ATOM   3649  CB  ALA A 455      73.942  57.486 -37.895  0.00  0.00      PROA C  
ATOM   3650  N   MET A 456      74.274  55.919 -40.859  0.00  0.00      PROA N  
ATOM   3651  CA  MET A 456      75.235  55.128 -41.603  0.00  0.00      PROA C  
ATOM   3652  C   MET A 456      76.499  55.950 -41.768  0.00  0.00      PROA C  
ATOM   3653  O   MET A 456      76.500  57.019 -42.383  0.00  0.00      PROA O  
ATOM   3654  CB  MET A 456      74.702  54.700 -42.991  0.00  0.00      PROA C  
ATOM   3655  CG  MET A 456      75.519  53.544 -43.604  0.00  0.00      PROA C  
ATOM   3656  SD  MET A 456      74.765  52.783 -45.073  0.00  0.00      PROA S  
ATOM   3657  CE  MET A 456      75.335  54.046 -46.248  0.00  0.00      PROA C  
ATOM   3658  N   LEU A 457      77.625  55.467 -41.212  0.00  0.00      PROA N  
ATOM   3659  CA  LEU A 457      78.918  56.097 -41.385  0.00  0.00      PROA C  
ATOM   3660  C   LEU A 457      79.526  55.623 -42.692  0.00  0.00      PROA C  
ATOM   3661  O   LEU A 457      79.746  54.431 -42.931  0.00  0.00      PROA O  
ATOM   3662  CB  LEU A 457      79.895  55.843 -40.213  0.00  0.00      PROA C  
ATOM   3663  CG  LEU A 457      79.770  56.831 -39.032  0.00  0.00      PROA C  
ATOM   3664  CD1 LEU A 457      78.454  56.686 -38.252  0.00  0.00      PROA C  
ATOM   3665  CD2 LEU A 457      80.969  56.683 -38.083  0.00  0.00      PROA C  
ATOM   3666  N   SER A 458      79.765  56.588 -43.591  0.00  0.00      PROA N  
ATOM   3667  CA  SER A 458      80.115  56.336 -44.969  0.00  0.00      PROA C  
ATOM   3668  C   SER A 458      81.422  57.001 -45.305  0.00  0.00      PROA C  
ATOM   3669  O   SER A 458      81.673  58.152 -44.951  0.00  0.00      PROA O  
ATOM   3670  CB  SER A 458      79.059  56.898 -45.956  0.00  0.00      PROA C  
ATOM   3671  OG  SER A 458      77.778  56.320 -45.708  0.00  0.00      PROA O  
ATOM   3672  N   GLN A 459      82.294  56.288 -46.035  0.00  0.00      PROA N  
ATOM   3673  CA  GLN A 459      83.451  56.837 -46.714  0.00  0.00      PROA C  
ATOM   3674  C   GLN A 459      83.007  57.915 -47.705  0.00  0.00      PROA C  
ATOM   3675  O   GLN A 459      81.869  57.894 -48.171  0.00  0.00      PROA O  
ATOM   3676  CB  GLN A 459      84.196  55.680 -47.432  0.00  0.00      PROA C  
ATOM   3677  CG  GLN A 459      85.548  56.012 -48.117  0.00  0.00      PROA C  
ATOM   3678  CD  GLN A 459      86.523  56.734 -47.184  0.00  0.00      PROA C  
ATOM   3679  NE2 GLN A 459      87.148  57.826 -47.682  0.00  0.00      PROA N  
ATOM   3680  OE1 GLN A 459      86.740  56.337 -46.035  0.00  0.00      PROA O  
ATOM   3681  N   LEU A 460      83.863  58.904 -48.036  0.00  0.00      PROA N  
ATOM   3682  CA  LEU A 460      83.504  60.069 -48.840  0.00  0.00      PROA C  
ATOM   3683  C   LEU A 460      82.870  59.716 -50.194  0.00  0.00      PROA C  
ATOM   3684  O   LEU A 460      81.875  60.311 -50.614  0.00  0.00      PROA O  
ATOM   3685  CB  LEU A 460      84.779  60.945 -49.000  0.00  0.00      PROA C  
ATOM   3686  CG  LEU A 460      84.625  62.374 -49.584  0.00  0.00      PROA C  
ATOM   3687  CD1 LEU A 460      84.563  62.415 -51.121  0.00  0.00      PROA C  
ATOM   3688  CD2 LEU A 460      83.461  63.152 -48.953  0.00  0.00      PROA C  
ATOM   3689  N   ASN A 461      83.395  58.672 -50.872  0.00  0.00      PROA N  
ATOM   3690  CA  ASN A 461      82.837  58.102 -52.092  0.00  0.00      PROA C  
ATOM   3691  C   ASN A 461      81.419  57.518 -51.942  0.00  0.00      PROA C  
ATOM   3692  O   ASN A 461      80.616  57.561 -52.875  0.00  0.00      PROA O  
ATOM   3693  CB  ASN A 461      83.828  57.090 -52.749  0.00  0.00      PROA C  
ATOM   3694  CG  ASN A 461      84.097  55.815 -51.945  0.00  0.00      PROA C  
ATOM   3695  ND2 ASN A 461      84.891  54.905 -52.554  0.00  0.00      PROA N  
ATOM   3696  OD1 ASN A 461      83.628  55.596 -50.827  0.00  0.00      PROA O  
ATOM   3697  N   GLY A 462      81.084  56.962 -50.760  0.00  0.00      PROA N  
ATOM   3698  CA  GLY A 462      79.764  56.446 -50.414  0.00  0.00      PROA C  
ATOM   3699  C   GLY A 462      79.784  55.044 -49.868  0.00  0.00      PROA C  
ATOM   3700  O   GLY A 462      78.735  54.502 -49.525  0.00  0.00      PROA O  
ATOM   3701  N   GLN A 463      80.966  54.404 -49.757  0.00  0.00      PROA N  
ATOM   3702  CA  GLN A 463      81.079  53.075 -49.173  0.00  0.00      PROA C  
ATOM   3703  C   GLN A 463      80.748  53.024 -47.670  0.00  0.00      PROA C  
ATOM   3704  O   GLN A 463      81.345  53.790 -46.906  0.00  0.00      PROA O  
ATOM   3705  CB  GLN A 463      82.476  52.445 -49.412  0.00  0.00      PROA C  
ATOM   3706  CG  GLN A 463      82.768  52.152 -50.904  0.00  0.00      PROA C  
ATOM   3707  CD  GLN A 463      84.158  51.541 -51.100  0.00  0.00      PROA C  
ATOM   3708  NE2 GLN A 463      84.318  50.258 -50.703  0.00  0.00      PROA N  
ATOM   3709  OE1 GLN A 463      85.087  52.183 -51.598  0.00  0.00      PROA O  
ATOM   3710  N   PRO A 464      79.855  52.176 -47.165  0.00  0.00      PROA N  
ATOM   3711  CA  PRO A 464      79.557  52.132 -45.741  0.00  0.00      PROA C  
ATOM   3712  C   PRO A 464      80.594  51.313 -45.000  0.00  0.00      PROA C  
ATOM   3713  O   PRO A 464      81.095  50.317 -45.527  0.00  0.00      PROA O  
ATOM   3714  CB  PRO A 464      78.184  51.449 -45.682  0.00  0.00      PROA C  
ATOM   3715  CG  PRO A 464      78.148  50.544 -46.914  0.00  0.00      PROA C  
ATOM   3716  CD  PRO A 464      78.932  51.349 -47.951  0.00  0.00      PROA C  
ATOM   3717  N   PHE A 465      80.945  51.718 -43.767  0.00  0.00      PROA N  
ATOM   3718  CA  PHE A 465      81.884  50.953 -42.967  0.00  0.00      PROA C  
ATOM   3719  C   PHE A 465      81.387  50.728 -41.541  0.00  0.00      PROA C  
ATOM   3720  O   PHE A 465      81.795  49.762 -40.894  0.00  0.00      PROA O  
ATOM   3721  CB  PHE A 465      83.325  51.561 -43.011  0.00  0.00      PROA C  
ATOM   3722  CG  PHE A 465      83.476  52.955 -42.437  0.00  0.00      PROA C  
ATOM   3723  CD1 PHE A 465      83.014  54.092 -43.127  0.00  0.00      PROA C  
ATOM   3724  CD2 PHE A 465      84.201  53.145 -41.248  0.00  0.00      PROA C  
ATOM   3725  CE1 PHE A 465      83.222  55.377 -42.608  0.00  0.00      PROA C  
ATOM   3726  CE2 PHE A 465      84.417  54.429 -40.733  0.00  0.00      PROA C  
ATOM   3727  CZ  PHE A 465      83.918  55.547 -41.407  0.00  0.00      PROA C  
ATOM   3728  N   CYS A 466      80.444  51.553 -41.035  0.00  0.00      PROA N  
ATOM   3729  CA  CYS A 466      79.919  51.403 -39.685  0.00  0.00      PROA C  
ATOM   3730  C   CYS A 466      78.492  51.914 -39.607  0.00  0.00      PROA C  
ATOM   3731  O   CYS A 466      78.015  52.663 -40.463  0.00  0.00      PROA O  
ATOM   3732  CB  CYS A 466      80.704  52.220 -38.621  0.00  0.00      PROA C  
ATOM   3733  SG  CYS A 466      82.480  51.908 -38.564  0.00  0.00      PROA S  
ATOM   3734  N   GLY A 467      77.787  51.532 -38.528  0.00  0.00      PROA N  
ATOM   3735  CA  GLY A 467      76.545  52.153 -38.102  0.00  0.00      PROA C  
ATOM   3736  C   GLY A 467      76.789  53.143 -36.986  0.00  0.00      PROA C  
ATOM   3737  O   GLY A 467      77.884  53.263 -36.435  0.00  0.00      PROA O  
ATOM   3738  N   GLY A 468      75.736  53.879 -36.613  0.00  0.00      PROA N  
ATOM   3739  CA  GLY A 468      75.719  54.764 -35.466  0.00  0.00      PROA C  
ATOM   3740  C   GLY A 468      74.290  55.057 -35.127  0.00  0.00      PROA C  
ATOM   3741  O   GLY A 468      73.367  54.542 -35.758  0.00  0.00      PROA O  
ATOM   3742  N   SER A 469      74.049  55.929 -34.144  0.00  0.00      PROA N  
ATOM   3743  CA  SER A 469      72.695  56.363 -33.844  0.00  0.00      PROA C  
ATOM   3744  C   SER A 469      72.642  57.794 -33.361  0.00  0.00      PROA C  
ATOM   3745  O   SER A 469      73.512  58.268 -32.635  0.00  0.00      PROA O  
ATOM   3746  CB  SER A 469      71.954  55.447 -32.837  0.00  0.00      PROA C  
ATOM   3747  OG  SER A 469      72.687  55.275 -31.622  0.00  0.00      PROA O  
ATOM   3748  N   LEU A 470      71.612  58.531 -33.817  0.00  0.00      PROA N  
ATOM   3749  CA  LEU A 470      71.338  59.918 -33.501  0.00  0.00      PROA C  
ATOM   3750  C   LEU A 470      70.984  60.133 -32.022  0.00  0.00      PROA C  
ATOM   3751  O   LEU A 470      70.046  59.528 -31.498  0.00  0.00      PROA O  
ATOM   3752  CB  LEU A 470      70.160  60.382 -34.399  0.00  0.00      PROA C  
ATOM   3753  CG  LEU A 470      70.154  61.846 -34.893  0.00  0.00      PROA C  
ATOM   3754  CD1 LEU A 470      68.765  62.174 -35.460  0.00  0.00      PROA C  
ATOM   3755  CD2 LEU A 470      70.529  62.884 -33.833  0.00  0.00      PROA C  
ATOM   3756  N   LEU A 471      71.713  61.026 -31.330  0.00  0.00      PROA N  
ATOM   3757  CA  LEU A 471      71.433  61.461 -29.975  0.00  0.00      PROA C  
ATOM   3758  C   LEU A 471      71.171  62.962 -29.992  0.00  0.00      PROA C  
ATOM   3759  O   LEU A 471      71.969  63.757 -30.496  0.00  0.00      PROA O  
ATOM   3760  CB  LEU A 471      72.585  61.175 -28.964  0.00  0.00      PROA C  
ATOM   3761  CG  LEU A 471      72.657  59.741 -28.384  0.00  0.00      PROA C  
ATOM   3762  CD1 LEU A 471      71.395  59.362 -27.594  0.00  0.00      PROA C  
ATOM   3763  CD2 LEU A 471      72.968  58.676 -29.440  0.00  0.00      PROA C  
ATOM   3764  N   GLY A 472      70.020  63.384 -29.417  0.00  0.00      PROA N  
ATOM   3765  CA  GLY A 472      69.526  64.762 -29.422  0.00  0.00      PROA C  
ATOM   3766  C   GLY A 472      69.585  65.514 -30.739  0.00  0.00      PROA C  
ATOM   3767  O   GLY A 472      69.215  65.013 -31.796  0.00  0.00      PROA O  
ATOM   3768  N   SER A 473      69.990  66.797 -30.675  0.00  0.00      PROA N  
ATOM   3769  CA  SER A 473      70.062  67.701 -31.818  0.00  0.00      PROA C  
ATOM   3770  C   SER A 473      71.033  67.350 -32.940  0.00  0.00      PROA C  
ATOM   3771  O   SER A 473      70.715  67.533 -34.113  0.00  0.00      PROA O  
ATOM   3772  CB  SER A 473      70.414  69.152 -31.374  0.00  0.00      PROA C  
ATOM   3773  OG  SER A 473      69.460  69.657 -30.432  0.00  0.00      PROA O  
ATOM   3774  N   ASN A 474      72.272  66.904 -32.620  0.00  0.00      PROA N  
ATOM   3775  CA  ASN A 474      73.377  67.105 -33.556  0.00  0.00      PROA C  
ATOM   3776  C   ASN A 474      74.535  66.109 -33.381  0.00  0.00      PROA C  
ATOM   3777  O   ASN A 474      75.631  66.295 -33.909  0.00  0.00      PROA O  
ATOM   3778  CB  ASN A 474      73.891  68.571 -33.356  0.00  0.00      PROA C  
ATOM   3779  CG  ASN A 474      74.830  69.035 -34.470  0.00  0.00      PROA C  
ATOM   3780  ND2 ASN A 474      76.095  69.366 -34.128  0.00  0.00      PROA N  
ATOM   3781  OD1 ASN A 474      74.434  69.115 -35.635  0.00  0.00      PROA O  
ATOM   3782  N   TRP A 475      74.335  65.009 -32.641  0.00  0.00      PROA N  
ATOM   3783  CA  TRP A 475      75.402  64.069 -32.349  0.00  0.00      PROA C  
ATOM   3784  C   TRP A 475      75.011  62.655 -32.730  0.00  0.00      PROA C  
ATOM   3785  O   TRP A 475      73.855  62.257 -32.596  0.00  0.00      PROA O  
ATOM   3786  CB  TRP A 475      75.779  64.102 -30.847  0.00  0.00      PROA C  
ATOM   3787  CG  TRP A 475      76.453  65.359 -30.385  0.00  0.00      PROA C  
ATOM   3788  CD1 TRP A 475      75.849  66.539 -30.022  0.00  0.00      PROA C  
ATOM   3789  CD2 TRP A 475      77.840  65.485 -30.028  0.00  0.00      PROA C  
ATOM   3790  CE2 TRP A 475      78.001  66.764 -29.443  0.00  0.00      PROA C  
ATOM   3791  CE3 TRP A 475      78.942  64.634 -30.131  0.00  0.00      PROA C  
ATOM   3792  NE1 TRP A 475      76.783  67.382 -29.461  0.00  0.00      PROA N  
ATOM   3793  CZ2 TRP A 475      79.225  67.197 -28.953  0.00  0.00      PROA C  
ATOM   3794  CZ3 TRP A 475      80.178  65.073 -29.645  0.00  0.00      PROA C  
ATOM   3795  CH2 TRP A 475      80.317  66.331 -29.065  0.00  0.00      PROA C  
ATOM   3796  N   VAL A 476      75.973  61.842 -33.201  0.00  0.00      PROA N  
ATOM   3797  CA  VAL A 476      75.762  60.413 -33.359  0.00  0.00      PROA C  
ATOM   3798  C   VAL A 476      76.729  59.649 -32.467  0.00  0.00      PROA C  
ATOM   3799  O   VAL A 476      77.910  59.980 -32.327  0.00  0.00      PROA O  
ATOM   3800  CB  VAL A 476      75.785  59.863 -34.789  0.00  0.00      PROA C  
ATOM   3801  CG1 VAL A 476      74.741  60.600 -35.651  0.00  0.00      PROA C  
ATOM   3802  CG2 VAL A 476      77.179  59.953 -35.426  0.00  0.00      PROA C  
ATOM   3803  N   LEU A 477      76.214  58.603 -31.802  0.00  0.00      PROA N  
ATOM   3804  CA  LEU A 477      76.980  57.706 -30.966  0.00  0.00      PROA C  
ATOM   3805  C   LEU A 477      77.372  56.493 -31.793  0.00  0.00      PROA C  
ATOM   3806  O   LEU A 477      76.556  55.899 -32.503  0.00  0.00      PROA O  
ATOM   3807  CB  LEU A 477      76.164  57.323 -29.709  0.00  0.00      PROA C  
ATOM   3808  CG  LEU A 477      76.931  56.675 -28.537  0.00  0.00      PROA C  
ATOM   3809  CD1 LEU A 477      76.121  56.862 -27.247  0.00  0.00      PROA C  
ATOM   3810  CD2 LEU A 477      77.212  55.180 -28.720  0.00  0.00      PROA C  
ATOM   3811  N   THR A 478      78.665  56.141 -31.758  0.00  0.00      PROA N  
ATOM   3812  CA  THR A 478      79.290  55.142 -32.607  0.00  0.00      PROA C  
ATOM   3813  C   THR A 478      80.172  54.260 -31.746  0.00  0.00      PROA C  
ATOM   3814  O   THR A 478      80.456  54.559 -30.587  0.00  0.00      PROA O  
ATOM   3815  CB  THR A 478      80.175  55.734 -33.727  0.00  0.00      PROA C  
ATOM   3816  CG2 THR A 478      79.372  56.764 -34.537  0.00  0.00      PROA C  
ATOM   3817  OG1 THR A 478      81.355  56.382 -33.248  0.00  0.00      PROA O  
ATOM   3818  N   ALA A 479      80.667  53.136 -32.303  0.00  0.00      PROA N  
ATOM   3819  CA  ALA A 479      81.838  52.459 -31.774  0.00  0.00      PROA C  
ATOM   3820  C   ALA A 479      83.082  53.350 -31.861  0.00  0.00      PROA C  
ATOM   3821  O   ALA A 479      83.179  54.214 -32.735  0.00  0.00      PROA O  
ATOM   3822  CB  ALA A 479      82.074  51.123 -32.502  0.00  0.00      PROA C  
ATOM   3823  N   ALA A 480      84.053  53.190 -30.948  0.00  0.00      PROA N  
ATOM   3824  CA  ALA A 480      85.290  53.935 -30.984  0.00  0.00      PROA C  
ATOM   3825  C   ALA A 480      86.281  53.328 -31.971  0.00  0.00      PROA C  
ATOM   3826  O   ALA A 480      87.045  54.039 -32.627  0.00  0.00      PROA O  
ATOM   3827  CB  ALA A 480      85.929  53.975 -29.585  0.00  0.00      PROA C  
ATOM   3828  N   HIS A 481      86.230  51.992 -32.163  0.00  0.00      PROA N  
ATOM   3829  CA  HIS A 481      87.113  51.274 -33.072  0.00  0.00      PROA C  
ATOM   3830  C   HIS A 481      86.821  51.574 -34.537  0.00  0.00      PROA C  
ATOM   3831  O   HIS A 481      87.669  51.424 -35.417  0.00  0.00      PROA O  
ATOM   3832  CB  HIS A 481      87.053  49.736 -32.853  0.00  0.00      PROA C  
ATOM   3833  CG  HIS A 481      85.862  49.026 -33.452  0.00  0.00      PROA C  
ATOM   3834  CD2 HIS A 481      85.716  48.465 -34.686  0.00  0.00      PROA C  
ATOM   3835  ND1 HIS A 481      84.756  48.632 -32.735  0.00  0.00      PROA N  
ATOM   3836  CE1 HIS A 481      83.987  47.880 -33.555  0.00  0.00      PROA C  
ATOM   3837  NE2 HIS A 481      84.526  47.752 -34.757  0.00  0.00      PROA N  
ATOM   3838  N   CYS A 482      85.595  52.052 -34.823  0.00  0.00      PROA N  
ATOM   3839  CA  CYS A 482      85.197  52.587 -36.108  0.00  0.00      PROA C  
ATOM   3840  C   CYS A 482      86.031  53.802 -36.542  0.00  0.00      PROA C  
ATOM   3841  O   CYS A 482      86.388  53.956 -37.710  0.00  0.00      PROA O  
ATOM   3842  CB  CYS A 482      83.699  52.985 -36.045  0.00  0.00      PROA C  
ATOM   3843  SG  CYS A 482      83.078  53.590 -37.637  0.00  0.00      PROA S  
ATOM   3844  N   LEU A 483      86.360  54.696 -35.591  0.00  0.00      PROA N  
ATOM   3845  CA  LEU A 483      86.828  56.041 -35.868  0.00  0.00      PROA C  
ATOM   3846  C   LEU A 483      88.347  56.175 -35.910  0.00  0.00      PROA C  
ATOM   3847  O   LEU A 483      88.899  57.276 -35.887  0.00  0.00      PROA O  
ATOM   3848  CB  LEU A 483      86.213  57.032 -34.845  0.00  0.00      PROA C  
ATOM   3849  CG  LEU A 483      84.849  57.633 -35.257  0.00  0.00      PROA C  
ATOM   3850  CD1 LEU A 483      84.975  58.516 -36.503  0.00  0.00      PROA C  
ATOM   3851  CD2 LEU A 483      83.746  56.596 -35.474  0.00  0.00      PROA C  
ATOM   3852  N   HIS A 484      89.084  55.062 -36.036  0.00  0.00      PROA N  
ATOM   3853  CA  HIS A 484      90.515  55.105 -36.254  0.00  0.00      PROA C  
ATOM   3854  C   HIS A 484      90.921  54.015 -37.223  0.00  0.00      PROA C  
ATOM   3855  O   HIS A 484      90.248  52.993 -37.373  0.00  0.00      PROA O  
ATOM   3856  CB  HIS A 484      91.317  54.983 -34.929  0.00  0.00      PROA C  
ATOM   3857  CG  HIS A 484      91.118  53.695 -34.174  0.00  0.00      PROA C  
ATOM   3858  CD2 HIS A 484      90.396  53.445 -33.046  0.00  0.00      PROA C  
ATOM   3859  ND1 HIS A 484      91.833  52.543 -34.421  0.00  0.00      PROA N  
ATOM   3860  CE1 HIS A 484      91.500  51.649 -33.460  0.00  0.00      PROA C  
ATOM   3861  NE2 HIS A 484      90.633  52.151 -32.600  0.00  0.00      PROA N  
ATOM   3862  N   HIS A 485      92.044  54.217 -37.948  0.00  0.00      PROA N  
ATOM   3863  CA  HIS A 485      92.640  53.176 -38.775  0.00  0.00      PROA C  
ATOM   3864  C   HIS A 485      93.193  52.036 -37.911  0.00  0.00      PROA C  
ATOM   3865  O   HIS A 485      93.552  52.290 -36.753  0.00  0.00      PROA O  
ATOM   3866  CB  HIS A 485      93.693  53.722 -39.789  0.00  0.00      PROA C  
ATOM   3867  CG  HIS A 485      95.042  54.162 -39.271  0.00  0.00      PROA C  
ATOM   3868  CD2 HIS A 485      95.650  55.374 -39.405  0.00  0.00      PROA C  
ATOM   3869  ND1 HIS A 485      96.021  53.307 -38.802  0.00  0.00      PROA N  
ATOM   3870  CE1 HIS A 485      97.157  54.033 -38.659  0.00  0.00      PROA C  
ATOM   3871  NE2 HIS A 485      96.984  55.294 -39.023  0.00  0.00      PROA N  
ATOM   3872  N   PRO A 486      93.244  50.775 -38.354  0.00  0.00      PROA N  
ATOM   3873  CA  PRO A 486      93.832  49.675 -37.589  0.00  0.00      PROA C  
ATOM   3874  C   PRO A 486      95.236  49.935 -37.050  0.00  0.00      PROA C  
ATOM   3875  O   PRO A 486      96.087  50.484 -37.756  0.00  0.00      PROA O  
ATOM   3876  CB  PRO A 486      93.754  48.457 -38.531  0.00  0.00      PROA C  
ATOM   3877  CG  PRO A 486      93.603  49.062 -39.930  0.00  0.00      PROA C  
ATOM   3878  CD  PRO A 486      92.775  50.319 -39.666  0.00  0.00      PROA C  
ATOM   3879  N   LEU A 487      95.474  49.553 -35.779  0.00  0.00      PROA N  
ATOM   3880  CA  LEU A 487      96.749  49.644 -35.093  0.00  0.00      PROA C  
ATOM   3881  C   LEU A 487      97.836  48.782 -35.728  0.00  0.00      PROA C  
ATOM   3882  O   LEU A 487      97.591  47.670 -36.205  0.00  0.00      PROA O  
ATOM   3883  CB  LEU A 487      96.637  49.261 -33.585  0.00  0.00      PROA C  
ATOM   3884  CG  LEU A 487      96.015  50.315 -32.634  0.00  0.00      PROA C  
ATOM   3885  CD1 LEU A 487      96.903  51.558 -32.505  0.00  0.00      PROA C  
ATOM   3886  CD2 LEU A 487      94.581  50.728 -32.995  0.00  0.00      PROA C  
ATOM   3887  N   ASP A 488      99.090  49.274 -35.719  0.00  0.00      PROA N  
ATOM   3888  CA  ASP A 488     100.271  48.476 -35.988  0.00  0.00      PROA C  
ATOM   3889  C   ASP A 488     100.486  47.434 -34.860  0.00  0.00      PROA C  
ATOM   3890  O   ASP A 488     100.499  47.846 -33.695  0.00  0.00      PROA O  
ATOM   3891  CB  ASP A 488     101.476  49.452 -36.139  0.00  0.00      PROA C  
ATOM   3892  CG  ASP A 488     102.765  48.813 -36.637  0.00  0.00      PROA C  
ATOM   3893  OD1 ASP A 488     102.775  47.614 -37.013  0.00  0.00      PROA O  
ATOM   3894  OD2 ASP A 488     103.791  49.544 -36.706  0.00  0.00      PROA O1-
ATOM   3895  N   PRO A 489     100.661  46.122 -35.076  0.00  0.00      PROA N  
ATOM   3896  CA  PRO A 489     100.796  45.163 -33.978  0.00  0.00      PROA C  
ATOM   3897  C   PRO A 489     102.082  45.330 -33.185  0.00  0.00      PROA C  
ATOM   3898  O   PRO A 489     102.141  44.901 -32.031  0.00  0.00      PROA O  
ATOM   3899  CB  PRO A 489     100.739  43.791 -34.672  0.00  0.00      PROA C  
ATOM   3900  CG  PRO A 489      99.856  44.047 -35.895  0.00  0.00      PROA C  
ATOM   3901  CD  PRO A 489     100.286  45.450 -36.326  0.00  0.00      PROA C  
ATOM   3902  N   GLU A 490     103.138  45.910 -33.791  0.00  0.00      PROA N  
ATOM   3903  CA  GLU A 490     104.389  46.233 -33.125  0.00  0.00      PROA C  
ATOM   3904  C   GLU A 490     104.241  47.224 -31.967  0.00  0.00      PROA C  
ATOM   3905  O   GLU A 490     104.865  47.073 -30.915  0.00  0.00      PROA O  
ATOM   3906  CB  GLU A 490     105.456  46.737 -34.133  0.00  0.00      PROA C  
ATOM   3907  CG  GLU A 490     105.895  45.642 -35.143  0.00  0.00      PROA C  
ATOM   3908  CD  GLU A 490     107.075  46.028 -36.032  0.00  0.00      PROA C  
ATOM   3909  OE1 GLU A 490     107.653  47.138 -35.888  0.00  0.00      PROA O  
ATOM   3910  OE2 GLU A 490     107.454  45.193 -36.900  0.00  0.00      PROA O1-
ATOM   3911  N   GLU A 491     103.380  48.248 -32.130  0.00  0.00      PROA N  
ATOM   3912  CA  GLU A 491     103.075  49.220 -31.095  0.00  0.00      PROA C  
ATOM   3913  C   GLU A 491     101.564  49.480 -30.983  0.00  0.00      PROA C  
ATOM   3914  O   GLU A 491     101.039  50.425 -31.585  0.00  0.00      PROA O  
ATOM   3915  CB  GLU A 491     103.906  50.530 -31.249  0.00  0.00      PROA C  
ATOM   3916  CG  GLU A 491     103.890  51.198 -32.653  0.00  0.00      PROA C  
ATOM   3917  CD  GLU A 491     104.765  52.448 -32.753  0.00  0.00      PROA C  
ATOM   3918  OE1 GLU A 491     105.442  52.836 -31.764  0.00  0.00      PROA O  
ATOM   3919  OE2 GLU A 491     104.783  53.070 -33.851  0.00  0.00      PROA O1-
ATOM   3920  N   PRO A 492     100.801  48.687 -30.220  0.00  0.00      PROA N  
ATOM   3921  CA  PRO A 492      99.343  48.772 -30.240  0.00  0.00      PROA C  
ATOM   3922  C   PRO A 492      98.866  49.788 -29.207  0.00  0.00      PROA C  
ATOM   3923  O   PRO A 492      98.268  49.440 -28.188  0.00  0.00      PROA O  
ATOM   3924  CB  PRO A 492      98.914  47.329 -29.910  0.00  0.00      PROA C  
ATOM   3925  CG  PRO A 492     100.017  46.808 -28.984  0.00  0.00      PROA C  
ATOM   3926  CD  PRO A 492     101.273  47.464 -29.559  0.00  0.00      PROA C  
ATOM   3927  N   ILE A 493      99.123  51.077 -29.472  0.00  0.00      PROA N  
ATOM   3928  CA  ILE A 493      98.719  52.191 -28.639  0.00  0.00      PROA C  
ATOM   3929  C   ILE A 493      98.077  53.271 -29.499  0.00  0.00      PROA C  
ATOM   3930  O   ILE A 493      98.659  53.781 -30.459  0.00  0.00      PROA O  
ATOM   3931  CB  ILE A 493      99.856  52.728 -27.763  0.00  0.00      PROA C  
ATOM   3932  CG1 ILE A 493      99.433  53.997 -26.977  0.00  0.00      PROA C  
ATOM   3933  CG2 ILE A 493     101.148  52.933 -28.593  0.00  0.00      PROA C  
ATOM   3934  CD  ILE A 493     100.388  54.356 -25.831  0.00  0.00      PROA C  
ATOM   3935  N   LEU A 494      96.809  53.627 -29.195  0.00  0.00      PROA N  
ATOM   3936  CA  LEU A 494      96.066  54.635 -29.934  0.00  0.00      PROA C  
ATOM   3937  C   LEU A 494      96.672  56.036 -29.835  0.00  0.00      PROA C  
ATOM   3938  O   LEU A 494      97.045  56.507 -28.758  0.00  0.00      PROA O  
ATOM   3939  CB  LEU A 494      94.583  54.659 -29.489  0.00  0.00      PROA C  
ATOM   3940  CG  LEU A 494      93.628  55.478 -30.384  0.00  0.00      PROA C  
ATOM   3941  CD1 LEU A 494      93.489  54.855 -31.782  0.00  0.00      PROA C  
ATOM   3942  CD2 LEU A 494      92.247  55.577 -29.721  0.00  0.00      PROA C  
ATOM   3943  N   HIS A 495      96.772  56.739 -30.979  0.00  0.00      PROA N  
ATOM   3944  CA  HIS A 495      97.310  58.084 -31.059  0.00  0.00      PROA C  
ATOM   3945  C   HIS A 495      96.453  58.899 -32.005  0.00  0.00      PROA C  
ATOM   3946  O   HIS A 495      95.696  58.355 -32.806  0.00  0.00      PROA O  
ATOM   3947  CB  HIS A 495      98.791  58.108 -31.539  0.00  0.00      PROA C  
ATOM   3948  CG  HIS A 495      99.781  57.689 -30.480  0.00  0.00      PROA C  
ATOM   3949  CD2 HIS A 495     100.664  58.455 -29.778  0.00  0.00      PROA C  
ATOM   3950  ND1 HIS A 495     100.069  56.383 -30.140  0.00  0.00      PROA N  
ATOM   3951  CE1 HIS A 495     101.084  56.416 -29.242  0.00  0.00      PROA C  
ATOM   3952  NE2 HIS A 495     101.482  57.654 -28.992  0.00  0.00      PROA N  
ATOM   3953  N   ASN A 496      96.561  60.244 -31.946  0.00  0.00      PROA N  
ATOM   3954  CA  ASN A 496      95.761  61.188 -32.723  0.00  0.00      PROA C  
ATOM   3955  C   ASN A 496      95.882  60.993 -34.234  0.00  0.00      PROA C  
ATOM   3956  O   ASN A 496      94.914  61.139 -34.978  0.00  0.00      PROA O  
ATOM   3957  CB  ASN A 496      96.134  62.657 -32.374  0.00  0.00      PROA C  
ATOM   3958  CG  ASN A 496      95.789  62.993 -30.923  0.00  0.00      PROA C  
ATOM   3959  ND2 ASN A 496      96.304  64.152 -30.450  0.00  0.00      PROA N  
ATOM   3960  OD1 ASN A 496      95.098  62.266 -30.204  0.00  0.00      PROA O  
ATOM   3961  N   SER A 497      97.090  60.629 -34.717  0.00  0.00      PROA N  
ATOM   3962  CA  SER A 497      97.364  60.301 -36.117  0.00  0.00      PROA C  
ATOM   3963  C   SER A 497      96.532  59.128 -36.639  0.00  0.00      PROA C  
ATOM   3964  O   SER A 497      96.087  59.124 -37.788  0.00  0.00      PROA O  
ATOM   3965  CB  SER A 497      98.877  60.001 -36.345  0.00  0.00      PROA C  
ATOM   3966  OG  SER A 497      99.222  59.837 -37.728  0.00  0.00      PROA O  
ATOM   3967  N   HIS A 498      96.303  58.092 -35.799  0.00  0.00      PROA N  
ATOM   3968  CA  HIS A 498      95.464  56.943 -36.128  0.00  0.00      PROA C  
ATOM   3969  C   HIS A 498      93.995  57.273 -36.375  0.00  0.00      PROA C  
ATOM   3970  O   HIS A 498      93.352  56.671 -37.237  0.00  0.00      PROA O  
ATOM   3971  CB  HIS A 498      95.571  55.784 -35.097  0.00  0.00      PROA C  
ATOM   3972  CG  HIS A 498      96.842  54.980 -35.221  0.00  0.00      PROA C  
ATOM   3973  CD2 HIS A 498      97.004  53.684 -35.613  0.00  0.00      PROA C  
ATOM   3974  ND1 HIS A 498      98.100  55.418 -34.860  0.00  0.00      PROA N  
ATOM   3975  CE1 HIS A 498      98.960  54.386 -35.066  0.00  0.00      PROA C  
ATOM   3976  NE2 HIS A 498      98.340  53.312 -35.527  0.00  0.00      PROA N  
ATOM   3977  N   LEU A 499      93.413  58.219 -35.611  0.00  0.00      PROA N  
ATOM   3978  CA  LEU A 499      92.025  58.632 -35.757  0.00  0.00      PROA C  
ATOM   3979  C   LEU A 499      91.667  59.186 -37.143  0.00  0.00      PROA C  
ATOM   3980  O   LEU A 499      92.427  59.918 -37.782  0.00  0.00      PROA O  
ATOM   3981  CB  LEU A 499      91.556  59.631 -34.661  0.00  0.00      PROA C  
ATOM   3982  CG  LEU A 499      91.218  59.004 -33.288  0.00  0.00      PROA C  
ATOM   3983  CD1 LEU A 499      92.444  58.495 -32.518  0.00  0.00      PROA C  
ATOM   3984  CD2 LEU A 499      90.453  60.017 -32.419  0.00  0.00      PROA C  
ATOM   3985  N   LEU A 500      90.466  58.829 -37.636  0.00  0.00      PROA N  
ATOM   3986  CA  LEU A 500      89.883  59.360 -38.853  0.00  0.00      PROA C  
ATOM   3987  C   LEU A 500      89.612  60.862 -38.764  0.00  0.00      PROA C  
ATOM   3988  O   LEU A 500      89.260  61.395 -37.708  0.00  0.00      PROA O  
ATOM   3989  CB  LEU A 500      88.587  58.609 -39.252  0.00  0.00      PROA C  
ATOM   3990  CG  LEU A 500      88.755  57.090 -39.486  0.00  0.00      PROA C  
ATOM   3991  CD1 LEU A 500      87.406  56.460 -39.865  0.00  0.00      PROA C  
ATOM   3992  CD2 LEU A 500      89.814  56.760 -40.552  0.00  0.00      PROA C  
ATOM   3993  N   SER A 501      89.794  61.598 -39.875  0.00  0.00      PROA N  
ATOM   3994  CA  SER A 501      89.584  63.038 -39.887  0.00  0.00      PROA C  
ATOM   3995  C   SER A 501      88.114  63.367 -40.127  0.00  0.00      PROA C  
ATOM   3996  O   SER A 501      87.451  62.623 -40.855  0.00  0.00      PROA O  
ATOM   3997  CB  SER A 501      90.422  63.779 -40.969  0.00  0.00      PROA C  
ATOM   3998  OG  SER A 501      91.825  63.639 -40.719  0.00  0.00      PROA O  
ATOM   3999  N   PRO A 502      87.545  64.454 -39.588  0.00  0.00      PROA N  
ATOM   4000  CA  PRO A 502      86.233  64.983 -39.974  0.00  0.00      PROA C  
ATOM   4001  C   PRO A 502      85.964  65.031 -41.471  0.00  0.00      PROA C  
ATOM   4002  O   PRO A 502      84.862  64.711 -41.916  0.00  0.00      PROA O  
ATOM   4003  CB  PRO A 502      86.189  66.377 -39.330  0.00  0.00      PROA C  
ATOM   4004  CG  PRO A 502      87.071  66.238 -38.088  0.00  0.00      PROA C  
ATOM   4005  CD  PRO A 502      88.171  65.279 -38.548  0.00  0.00      PROA C  
ATOM   4006  N   SER A 503      86.975  65.451 -42.256  0.00  0.00      PROA N  
ATOM   4007  CA  SER A 503      86.946  65.556 -43.704  0.00  0.00      PROA C  
ATOM   4008  C   SER A 503      86.694  64.262 -44.472  0.00  0.00      PROA C  
ATOM   4009  O   SER A 503      86.052  64.280 -45.523  0.00  0.00      PROA O  
ATOM   4010  CB  SER A 503      88.233  66.232 -44.264  0.00  0.00      PROA C  
ATOM   4011  OG  SER A 503      89.434  65.571 -43.841  0.00  0.00      PROA O  
ATOM   4012  N   ASP A 504      87.215  63.107 -44.003  0.00  0.00      PROA N  
ATOM   4013  CA  ASP A 504      87.359  61.929 -44.844  0.00  0.00      PROA C  
ATOM   4014  C   ASP A 504      86.170  60.951 -44.777  0.00  0.00      PROA C  
ATOM   4015  O   ASP A 504      86.120  59.974 -45.528  0.00  0.00      PROA O  
ATOM   4016  CB  ASP A 504      88.762  61.285 -44.583  0.00  0.00      PROA C  
ATOM   4017  CG  ASP A 504      88.956  60.580 -43.241  0.00  0.00      PROA C  
ATOM   4018  OD1 ASP A 504      88.107  59.745 -42.842  0.00  0.00      PROA O  
ATOM   4019  OD2 ASP A 504      90.050  60.765 -42.632  0.00  0.00      PROA O1-
ATOM   4020  N   PHE A 505      85.139  61.236 -43.959  0.00  0.00      PROA N  
ATOM   4021  CA  PHE A 505      83.926  60.438 -43.915  0.00  0.00      PROA C  
ATOM   4022  C   PHE A 505      82.725  61.368 -43.730  0.00  0.00      PROA C  
ATOM   4023  O   PHE A 505      82.855  62.545 -43.384  0.00  0.00      PROA O  
ATOM   4024  CB  PHE A 505      83.983  59.306 -42.835  0.00  0.00      PROA C  
ATOM   4025  CG  PHE A 505      83.817  59.779 -41.410  0.00  0.00      PROA C  
ATOM   4026  CD1 PHE A 505      84.884  60.386 -40.731  0.00  0.00      PROA C  
ATOM   4027  CD2 PHE A 505      82.602  59.575 -40.728  0.00  0.00      PROA C  
ATOM   4028  CE1 PHE A 505      84.732  60.827 -39.412  0.00  0.00      PROA C  
ATOM   4029  CE2 PHE A 505      82.448  60.005 -39.405  0.00  0.00      PROA C  
ATOM   4030  CZ  PHE A 505      83.509  60.648 -38.753  0.00  0.00      PROA C  
ATOM   4031  N   LYS A 506      81.509  60.859 -43.993  0.00  0.00      PROA N  
ATOM   4032  CA  LYS A 506      80.287  61.596 -43.746  0.00  0.00      PROA C  
ATOM   4033  C   LYS A 506      79.243  60.633 -43.216  0.00  0.00      PROA C  
ATOM   4034  O   LYS A 506      79.398  59.410 -43.247  0.00  0.00      PROA O  
ATOM   4035  CB  LYS A 506      79.757  62.394 -44.977  0.00  0.00      PROA C  
ATOM   4036  CG  LYS A 506      79.030  61.632 -46.107  0.00  0.00      PROA C  
ATOM   4037  CD  LYS A 506      79.945  60.753 -46.981  0.00  0.00      PROA C  
ATOM   4038  CE  LYS A 506      79.250  60.114 -48.201  0.00  0.00      PROA C  
ATOM   4039  NZ  LYS A 506      78.921  61.121 -49.245  0.00  0.00      PROA N1+
ATOM   4040  N   ILE A 507      78.156  61.180 -42.658  0.00  0.00      PROA N  
ATOM   4041  CA  ILE A 507      77.122  60.426 -41.982  0.00  0.00      PROA C  
ATOM   4042  C   ILE A 507      75.814  60.599 -42.727  0.00  0.00      PROA C  
ATOM   4043  O   ILE A 507      75.427  61.702 -43.113  0.00  0.00      PROA O  
ATOM   4044  CB  ILE A 507      77.009  60.852 -40.521  0.00  0.00      PROA C  
ATOM   4045  CG1 ILE A 507      78.232  60.329 -39.733  0.00  0.00      PROA C  
ATOM   4046  CG2 ILE A 507      75.694  60.358 -39.879  0.00  0.00      PROA C  
ATOM   4047  CD  ILE A 507      78.509  61.126 -38.459  0.00  0.00      PROA C  
ATOM   4048  N   ILE A 508      75.097  59.488 -42.981  0.00  0.00      PROA N  
ATOM   4049  CA  ILE A 508      73.813  59.527 -43.654  0.00  0.00      PROA C  
ATOM   4050  C   ILE A 508      72.721  59.138 -42.669  0.00  0.00      PROA C  
ATOM   4051  O   ILE A 508      72.734  58.055 -42.077  0.00  0.00      PROA O  
ATOM   4052  CB  ILE A 508      73.756  58.672 -44.921  0.00  0.00      PROA C  
ATOM   4053  CG1 ILE A 508      74.959  59.002 -45.848  0.00  0.00      PROA C  
ATOM   4054  CG2 ILE A 508      72.396  58.932 -45.609  0.00  0.00      PROA C  
ATOM   4055  CD  ILE A 508      74.987  58.201 -47.157  0.00  0.00      PROA C  
ATOM   4056  N   MET A 509      71.749  60.047 -42.467  0.00  0.00      PROA N  
ATOM   4057  CA  MET A 509      70.624  59.870 -41.570  0.00  0.00      PROA C  
ATOM   4058  C   MET A 509      69.370  59.516 -42.347  0.00  0.00      PROA C  
ATOM   4059  O   MET A 509      69.133  60.033 -43.437  0.00  0.00      PROA O  
ATOM   4060  CB  MET A 509      70.327  61.155 -40.752  0.00  0.00      PROA C  
ATOM   4061  CG  MET A 509      71.509  61.655 -39.897  0.00  0.00      PROA C  
ATOM   4062  SD  MET A 509      72.243  60.435 -38.766  0.00  0.00      PROA S  
ATOM   4063  CE  MET A 509      70.734  59.766 -38.017  0.00  0.00      PROA C  
ATOM   4064  N   GLY A 510      68.526  58.609 -41.808  0.00  0.00      PROA N  
ATOM   4065  CA  GLY A 510      67.211  58.289 -42.373  0.00  0.00      PROA C  
ATOM   4066  C   GLY A 510      67.238  57.327 -43.535  0.00  0.00      PROA C  
ATOM   4067  O   GLY A 510      66.216  57.037 -44.153  0.00  0.00      PROA O  
ATOM   4068  N   LYS A 511      68.422  56.792 -43.860  0.00  0.00      PROA N  
ATOM   4069  CA  LYS A 511      68.608  55.784 -44.879  0.00  0.00      PROA C  
ATOM   4070  C   LYS A 511      67.955  54.421 -44.618  0.00  0.00      PROA C  
ATOM   4071  O   LYS A 511      68.007  53.876 -43.512  0.00  0.00      PROA O  
ATOM   4072  CB  LYS A 511      70.111  55.677 -45.240  0.00  0.00      PROA C  
ATOM   4073  CG  LYS A 511      70.539  54.378 -45.931  0.00  0.00      PROA C  
ATOM   4074  CD  LYS A 511      71.975  54.437 -46.476  0.00  0.00      PROA C  
ATOM   4075  CE  LYS A 511      72.204  55.363 -47.678  0.00  0.00      PROA C  
ATOM   4076  NZ  LYS A 511      71.249  55.049 -48.746  0.00  0.00      PROA N1+
ATOM   4077  N   HIS A 512      67.335  53.828 -45.656  0.00  0.00      PROA N  
ATOM   4078  CA  HIS A 512      66.839  52.465 -45.662  0.00  0.00      PROA C  
ATOM   4079  C   HIS A 512      67.755  51.562 -46.480  0.00  0.00      PROA C  
ATOM   4080  O   HIS A 512      68.436  50.694 -45.933  0.00  0.00      PROA O  
ATOM   4081  CB  HIS A 512      65.369  52.415 -46.163  0.00  0.00      PROA C  
ATOM   4082  CG  HIS A 512      64.816  51.051 -46.487  0.00  0.00      PROA C  
ATOM   4083  CD2 HIS A 512      64.209  50.133 -45.684  0.00  0.00      PROA C  
ATOM   4084  ND1 HIS A 512      64.625  50.598 -47.776  0.00  0.00      PROA N  
ATOM   4085  CE1 HIS A 512      63.941  49.433 -47.700  0.00  0.00      PROA C  
ATOM   4086  NE2 HIS A 512      63.667  49.109 -46.448  0.00  0.00      PROA N  
ATOM   4087  N   TRP A 513      67.793  51.727 -47.818  0.00  0.00      PROA N  
ATOM   4088  CA  TRP A 513      68.645  50.956 -48.715  0.00  0.00      PROA C  
ATOM   4089  C   TRP A 513      70.149  51.188 -48.500  0.00  0.00      PROA C  
ATOM   4090  O   TRP A 513      70.602  52.323 -48.355  0.00  0.00      PROA O  
ATOM   4091  CB  TRP A 513      68.281  51.199 -50.203  0.00  0.00      PROA C  
ATOM   4092  CG  TRP A 513      66.839  50.979 -50.550  0.00  0.00      PROA C  
ATOM   4093  CD1 TRP A 513      65.893  51.965 -50.660  0.00  0.00      PROA C  
ATOM   4094  CD2 TRP A 513      66.160  49.736 -50.813  0.00  0.00      PROA C  
ATOM   4095  CE2 TRP A 513      64.800  50.052 -51.047  0.00  0.00      PROA C  
ATOM   4096  CE3 TRP A 513      66.571  48.405 -50.882  0.00  0.00      PROA C  
ATOM   4097  NE1 TRP A 513      64.670  51.403 -50.947  0.00  0.00      PROA N  
ATOM   4098  CZ2 TRP A 513      63.851  49.072 -51.300  0.00  0.00      PROA C  
ATOM   4099  CZ3 TRP A 513      65.615  47.416 -51.133  0.00  0.00      PROA C  
ATOM   4100  CH2 TRP A 513      64.277  47.743 -51.333  0.00  0.00      PROA C  
ATOM   4101  N   ARG A 514      70.968  50.111 -48.481  0.00  0.00      PROA N  
ATOM   4102  CA  ARG A 514      72.405  50.190 -48.245  0.00  0.00      PROA C  
ATOM   4103  C   ARG A 514      73.187  50.994 -49.285  0.00  0.00      PROA C  
ATOM   4104  O   ARG A 514      74.004  51.852 -48.950  0.00  0.00      PROA O  
ATOM   4105  CB  ARG A 514      73.014  48.764 -48.079  0.00  0.00      PROA C  
ATOM   4106  CG  ARG A 514      74.561  48.708 -48.020  0.00  0.00      PROA C  
ATOM   4107  CD  ARG A 514      75.142  47.326 -47.669  0.00  0.00      PROA C  
ATOM   4108  NE  ARG A 514      76.627  47.439 -47.865  0.00  0.00      PROA N  
ATOM   4109  CZ  ARG A 514      77.559  46.743 -47.227  0.00  0.00      PROA C  
ATOM   4110  NH1 ARG A 514      77.315  45.931 -46.228  0.00  0.00      PROA N1+
ATOM   4111  NH2 ARG A 514      78.815  46.875 -47.607  0.00  0.00      PROA N  
ATOM   4112  N   ARG A 515      72.909  50.757 -50.587  0.00  0.00      PROA N  
ATOM   4113  CA  ARG A 515      73.592  51.442 -51.675  0.00  0.00      PROA C  
ATOM   4114  C   ARG A 515      72.693  52.483 -52.334  0.00  0.00      PROA C  
ATOM   4115  O   ARG A 515      73.085  53.636 -52.522  0.00  0.00      PROA O  
ATOM   4116  CB  ARG A 515      74.093  50.453 -52.766  0.00  0.00      PROA C  
ATOM   4117  CG  ARG A 515      75.111  49.391 -52.273  0.00  0.00      PROA C  
ATOM   4118  CD  ARG A 515      74.529  48.029 -51.855  0.00  0.00      PROA C  
ATOM   4119  NE  ARG A 515      73.890  47.444 -53.077  0.00  0.00      PROA N  
ATOM   4120  CZ  ARG A 515      73.046  46.427 -53.070  0.00  0.00      PROA C  
ATOM   4121  NH1 ARG A 515      72.830  45.655 -52.038  0.00  0.00      PROA N1+
ATOM   4122  NH2 ARG A 515      72.335  46.148 -54.137  0.00  0.00      PROA N  
ATOM   4123  N   ARG A 516      71.447  52.098 -52.692  0.00  0.00      PROA N  
ATOM   4124  CA  ARG A 516      70.429  52.972 -53.265  0.00  0.00      PROA C  
ATOM   4125  C   ARG A 516      70.021  54.125 -52.347  0.00  0.00      PROA C  
ATOM   4126  O   ARG A 516      70.123  54.033 -51.125  0.00  0.00      PROA O  
ATOM   4127  CB  ARG A 516      69.175  52.172 -53.713  0.00  0.00      PROA C  
ATOM   4128  CG  ARG A 516      69.437  51.106 -54.805  0.00  0.00      PROA C  
ATOM   4129  CD  ARG A 516      69.827  51.647 -56.192  0.00  0.00      PROA C  
ATOM   4130  NE  ARG A 516      68.669  52.432 -56.738  0.00  0.00      PROA N  
ATOM   4131  CZ  ARG A 516      67.597  51.908 -57.321  0.00  0.00      PROA C  
ATOM   4132  NH1 ARG A 516      67.440  50.617 -57.508  0.00  0.00      PROA N1+
ATOM   4133  NH2 ARG A 516      66.639  52.710 -57.740  0.00  0.00      PROA N  
ATOM   4134  N   SER A 517      69.573  55.265 -52.911  0.00  0.00      PROA N  
ATOM   4135  CA  SER A 517      69.214  56.441 -52.119  0.00  0.00      PROA C  
ATOM   4136  C   SER A 517      67.725  56.696 -52.037  0.00  0.00      PROA C  
ATOM   4137  O   SER A 517      66.986  56.638 -53.021  0.00  0.00      PROA O  
ATOM   4138  CB  SER A 517      69.919  57.756 -52.555  0.00  0.00      PROA C  
ATOM   4139  OG  SER A 517      71.275  57.776 -52.104  0.00  0.00      PROA O  
ATOM   4140  N   ASP A 518      67.263  56.996 -50.817  0.00  0.00      PROA N  
ATOM   4141  CA  ASP A 518      65.918  57.416 -50.498  0.00  0.00      PROA C  
ATOM   4142  C   ASP A 518      65.691  58.908 -50.769  0.00  0.00      PROA C  
ATOM   4143  O   ASP A 518      66.623  59.707 -50.883  0.00  0.00      PROA O  
ATOM   4144  CB  ASP A 518      65.652  57.108 -49.004  0.00  0.00      PROA C  
ATOM   4145  CG  ASP A 518      65.661  55.603 -48.793  0.00  0.00      PROA C  
ATOM   4146  OD1 ASP A 518      64.827  54.909 -49.438  0.00  0.00      PROA O  
ATOM   4147  OD2 ASP A 518      66.460  55.099 -47.960  0.00  0.00      PROA O1-
ATOM   4148  N   GLU A 519      64.421  59.335 -50.882  0.00  0.00      PROA N  
ATOM   4149  CA  GLU A 519      64.016  60.726 -50.847  0.00  0.00      PROA C  
ATOM   4150  C   GLU A 519      64.355  61.418 -49.521  0.00  0.00      PROA C  
ATOM   4151  O   GLU A 519      64.816  62.560 -49.478  0.00  0.00      PROA O  
ATOM   4152  CB  GLU A 519      62.487  60.835 -51.106  0.00  0.00      PROA C  
ATOM   4153  CG  GLU A 519      62.038  60.369 -52.520  0.00  0.00      PROA C  
ATOM   4154  CD  GLU A 519      61.868  58.859 -52.709  0.00  0.00      PROA C  
ATOM   4155  OE1 GLU A 519      62.077  58.061 -51.757  0.00  0.00      PROA O  
ATOM   4156  OE2 GLU A 519      61.508  58.453 -53.849  0.00  0.00      PROA O1-
ATOM   4157  N   ASP A 520      64.131  60.713 -48.400  0.00  0.00      PROA N  
ATOM   4158  CA  ASP A 520      64.192  61.249 -47.061  0.00  0.00      PROA C  
ATOM   4159  C   ASP A 520      65.552  61.090 -46.364  0.00  0.00      PROA C  
ATOM   4160  O   ASP A 520      65.752  61.625 -45.270  0.00  0.00      PROA O  
ATOM   4161  CB  ASP A 520      63.053  60.593 -46.224  0.00  0.00      PROA C  
ATOM   4162  CG  ASP A 520      62.998  59.080 -46.386  0.00  0.00      PROA C  
ATOM   4163  OD1 ASP A 520      62.553  58.591 -47.464  0.00  0.00      PROA O  
ATOM   4164  OD2 ASP A 520      63.398  58.342 -45.454  0.00  0.00      PROA O1-
ATOM   4165  N   GLU A 521      66.549  60.407 -46.973  0.00  0.00      PROA N  
ATOM   4166  CA  GLU A 521      67.896  60.372 -46.416  0.00  0.00      PROA C  
ATOM   4167  C   GLU A 521      68.619  61.727 -46.458  0.00  0.00      PROA C  
ATOM   4168  O   GLU A 521      68.510  62.502 -47.413  0.00  0.00      PROA O  
ATOM   4169  CB  GLU A 521      68.778  59.212 -46.957  0.00  0.00      PROA C  
ATOM   4170  CG  GLU A 521      69.191  59.297 -48.446  0.00  0.00      PROA C  
ATOM   4171  CD  GLU A 521      69.897  58.033 -48.930  0.00  0.00      PROA C  
ATOM   4172  OE1 GLU A 521      71.026  58.120 -49.485  0.00  0.00      PROA O  
ATOM   4173  OE2 GLU A 521      69.326  56.918 -48.794  0.00  0.00      PROA O1-
ATOM   4174  N   GLN A 522      69.363  62.051 -45.382  0.00  0.00      PROA N  
ATOM   4175  CA  GLN A 522      70.057  63.316 -45.208  0.00  0.00      PROA C  
ATOM   4176  C   GLN A 522      71.552  63.076 -45.060  0.00  0.00      PROA C  
ATOM   4177  O   GLN A 522      71.995  62.359 -44.163  0.00  0.00      PROA O  
ATOM   4178  CB  GLN A 522      69.526  64.101 -43.973  0.00  0.00      PROA C  
ATOM   4179  CG  GLN A 522      68.050  64.546 -44.117  0.00  0.00      PROA C  
ATOM   4180  CD  GLN A 522      67.539  65.284 -42.872  0.00  0.00      PROA C  
ATOM   4181  NE2 GLN A 522      66.629  64.634 -42.111  0.00  0.00      PROA N  
ATOM   4182  OE1 GLN A 522      67.918  66.422 -42.579  0.00  0.00      PROA O  
ATOM   4183  N   HIS A 523      72.371  63.667 -45.955  0.00  0.00      PROA N  
ATOM   4184  CA  HIS A 523      73.815  63.478 -45.965  0.00  0.00      PROA C  
ATOM   4185  C   HIS A 523      74.483  64.616 -45.206  0.00  0.00      PROA C  
ATOM   4186  O   HIS A 523      74.433  65.777 -45.618  0.00  0.00      PROA O  
ATOM   4187  CB  HIS A 523      74.381  63.448 -47.411  0.00  0.00      PROA C  
ATOM   4188  CG  HIS A 523      73.577  62.608 -48.369  0.00  0.00      PROA C  
ATOM   4189  CD2 HIS A 523      72.968  62.978 -49.532  0.00  0.00      PROA C  
ATOM   4190  ND1 HIS A 523      73.364  61.250 -48.252  0.00  0.00      PROA N  
ATOM   4191  CE1 HIS A 523      72.635  60.864 -49.329  0.00  0.00      PROA C  
ATOM   4192  NE2 HIS A 523      72.372  61.880 -50.137  0.00  0.00      PROA N  
ATOM   4193  N   LEU A 524      75.110  64.310 -44.059  0.00  0.00      PROA N  
ATOM   4194  CA  LEU A 524      75.585  65.297 -43.113  0.00  0.00      PROA C  
ATOM   4195  C   LEU A 524      77.071  65.113 -42.844  0.00  0.00      PROA C  
ATOM   4196  O   LEU A 524      77.569  64.009 -42.612  0.00  0.00      PROA O  
ATOM   4197  CB  LEU A 524      74.785  65.219 -41.789  0.00  0.00      PROA C  
ATOM   4198  CG  LEU A 524      73.253  65.340 -41.966  0.00  0.00      PROA C  
ATOM   4199  CD1 LEU A 524      72.541  65.110 -40.634  0.00  0.00      PROA C  
ATOM   4200  CD2 LEU A 524      72.821  66.698 -42.538  0.00  0.00      PROA C  
ATOM   4201  N   HIS A 525      77.840  66.216 -42.901  0.00  0.00      PROA N  
ATOM   4202  CA  HIS A 525      79.273  66.190 -42.672  0.00  0.00      PROA C  
ATOM   4203  C   HIS A 525      79.606  66.328 -41.184  0.00  0.00      PROA C  
ATOM   4204  O   HIS A 525      78.735  66.521 -40.333  0.00  0.00      PROA O  
ATOM   4205  CB  HIS A 525      79.981  67.240 -43.564  0.00  0.00      PROA C  
ATOM   4206  CG  HIS A 525      81.481  67.152 -43.611  0.00  0.00      PROA C  
ATOM   4207  CD2 HIS A 525      82.421  68.125 -43.445  0.00  0.00      PROA C  
ATOM   4208  ND1 HIS A 525      82.176  66.006 -43.937  0.00  0.00      PROA N  
ATOM   4209  CE1 HIS A 525      83.491  66.329 -43.952  0.00  0.00      PROA C  
ATOM   4210  NE2 HIS A 525      83.691  67.607 -43.666  0.00  0.00      PROA N  
ATOM   4211  N   VAL A 526      80.890  66.175 -40.820  0.00  0.00      PROA N  
ATOM   4212  CA  VAL A 526      81.336  66.013 -39.444  0.00  0.00      PROA C  
ATOM   4213  C   VAL A 526      82.142  67.217 -38.995  0.00  0.00      PROA C  
ATOM   4214  O   VAL A 526      82.953  67.764 -39.745  0.00  0.00      PROA O  
ATOM   4215  CB  VAL A 526      82.143  64.728 -39.287  0.00  0.00      PROA C  
ATOM   4216  CG1 VAL A 526      82.831  64.626 -37.909  0.00  0.00      PROA C  
ATOM   4217  CG2 VAL A 526      81.175  63.551 -39.486  0.00  0.00      PROA C  
ATOM   4218  N   LYS A 527      81.922  67.689 -37.747  0.00  0.00      PROA N  
ATOM   4219  CA  LYS A 527      82.683  68.788 -37.186  0.00  0.00      PROA C  
ATOM   4220  C   LYS A 527      83.816  68.250 -36.308  0.00  0.00      PROA C  
ATOM   4221  O   LYS A 527      84.978  68.611 -36.497  0.00  0.00      PROA O  
ATOM   4222  CB  LYS A 527      81.766  69.747 -36.378  0.00  0.00      PROA C  
ATOM   4223  CG  LYS A 527      82.016  71.236 -36.681  0.00  0.00      PROA C  
ATOM   4224  CD  LYS A 527      83.468  71.656 -36.388  0.00  0.00      PROA C  
ATOM   4225  CE  LYS A 527      83.697  73.174 -36.349  0.00  0.00      PROA C  
ATOM   4226  NZ  LYS A 527      85.120  73.475 -36.053  0.00  0.00      PROA N1+
ATOM   4227  N   HIS A 528      83.520  67.348 -35.344  0.00  0.00      PROA N  
ATOM   4228  CA  HIS A 528      84.534  66.799 -34.452  0.00  0.00      PROA C  
ATOM   4229  C   HIS A 528      84.163  65.388 -34.010  0.00  0.00      PROA C  
ATOM   4230  O   HIS A 528      82.994  64.998 -34.000  0.00  0.00      PROA O  
ATOM   4231  CB  HIS A 528      84.758  67.629 -33.149  0.00  0.00      PROA C  
ATOM   4232  CG  HIS A 528      84.965  69.113 -33.333  0.00  0.00      PROA C  
ATOM   4233  CD2 HIS A 528      86.012  69.820 -33.847  0.00  0.00      PROA C  
ATOM   4234  ND1 HIS A 528      84.139  70.050 -32.749  0.00  0.00      PROA N  
ATOM   4235  CE1 HIS A 528      84.699  71.266 -32.939  0.00  0.00      PROA C  
ATOM   4236  NE2 HIS A 528      85.841  71.183 -33.607  0.00  0.00      PROA N  
ATOM   4237  N   ILE A 529      85.179  64.595 -33.616  0.00  0.00      PROA N  
ATOM   4238  CA  ILE A 529      85.024  63.241 -33.105  0.00  0.00      PROA C  
ATOM   4239  C   ILE A 529      85.645  63.163 -31.720  0.00  0.00      PROA C  
ATOM   4240  O   ILE A 529      86.788  63.578 -31.509  0.00  0.00      PROA O  
ATOM   4241  CB  ILE A 529      85.682  62.198 -34.011  0.00  0.00      PROA C  
ATOM   4242  CG1 ILE A 529      85.073  62.246 -35.434  0.00  0.00      PROA C  
ATOM   4243  CG2 ILE A 529      85.558  60.784 -33.400  0.00  0.00      PROA C  
ATOM   4244  CD  ILE A 529      85.985  62.939 -36.450  0.00  0.00      PROA C  
ATOM   4245  N   MET A 530      84.904  62.633 -30.731  0.00  0.00      PROA N  
ATOM   4246  CA  MET A 530      85.405  62.408 -29.391  0.00  0.00      PROA C  
ATOM   4247  C   MET A 530      85.230  60.943 -29.017  0.00  0.00      PROA C  
ATOM   4248  O   MET A 530      84.117  60.432 -28.911  0.00  0.00      PROA O  
ATOM   4249  CB  MET A 530      84.686  63.312 -28.355  0.00  0.00      PROA C  
ATOM   4250  CG  MET A 530      84.837  64.815 -28.667  0.00  0.00      PROA C  
ATOM   4251  SD  MET A 530      84.182  65.907 -27.373  0.00  0.00      PROA S  
ATOM   4252  CE  MET A 530      84.452  67.432 -28.320  0.00  0.00      PROA C  
ATOM   4253  N   LEU A 531      86.342  60.214 -28.811  0.00  0.00      PROA N  
ATOM   4254  CA  LEU A 531      86.306  58.837 -28.349  0.00  0.00      PROA C  
ATOM   4255  C   LEU A 531      86.423  58.816 -26.833  0.00  0.00      PROA C  
ATOM   4256  O   LEU A 531      87.025  59.712 -26.234  0.00  0.00      PROA O  
ATOM   4257  CB  LEU A 531      87.416  57.969 -28.996  0.00  0.00      PROA C  
ATOM   4258  CG  LEU A 531      87.468  58.057 -30.539  0.00  0.00      PROA C  
ATOM   4259  CD1 LEU A 531      88.474  57.048 -31.114  0.00  0.00      PROA C  
ATOM   4260  CD2 LEU A 531      86.088  57.855 -31.183  0.00  0.00      PROA C  
ATOM   4261  N   HIS A 532      85.827  57.810 -26.156  0.00  0.00      PROA N  
ATOM   4262  CA  HIS A 532      85.855  57.733 -24.701  0.00  0.00      PROA C  
ATOM   4263  C   HIS A 532      87.286  57.676 -24.118  0.00  0.00      PROA C  
ATOM   4264  O   HIS A 532      88.115  56.961 -24.688  0.00  0.00      PROA O  
ATOM   4265  CB  HIS A 532      85.003  56.544 -24.190  0.00  0.00      PROA C  
ATOM   4266  CG  HIS A 532      84.826  56.492 -22.693  0.00  0.00      PROA C  
ATOM   4267  CD2 HIS A 532      83.785  56.922 -21.926  0.00  0.00      PROA C  
ATOM   4268  ND1 HIS A 532      85.645  55.780 -21.841  0.00  0.00      PROA N  
ATOM   4269  CE1 HIS A 532      85.085  55.834 -20.606  0.00  0.00      PROA C  
ATOM   4270  NE2 HIS A 532      83.954  56.518 -20.609  0.00  0.00      PROA N  
ATOM   4271  N   PRO A 533      87.674  58.354 -23.023  0.00  0.00      PROA N  
ATOM   4272  CA  PRO A 533      89.091  58.517 -22.679  0.00  0.00      PROA C  
ATOM   4273  C   PRO A 533      89.752  57.225 -22.241  0.00  0.00      PROA C  
ATOM   4274  O   PRO A 533      90.957  57.054 -22.432  0.00  0.00      PROA O  
ATOM   4275  CB  PRO A 533      89.086  59.538 -21.528  0.00  0.00      PROA C  
ATOM   4276  CG  PRO A 533      87.869  60.408 -21.830  0.00  0.00      PROA C  
ATOM   4277  CD  PRO A 533      86.863  59.402 -22.394  0.00  0.00      PROA C  
ATOM   4278  N   LEU A 534      88.970  56.319 -21.629  0.00  0.00      PROA N  
ATOM   4279  CA  LEU A 534      89.440  55.042 -21.123  0.00  0.00      PROA C  
ATOM   4280  C   LEU A 534      89.267  53.929 -22.169  0.00  0.00      PROA C  
ATOM   4281  O   LEU A 534      89.415  52.741 -21.886  0.00  0.00      PROA O  
ATOM   4282  CB  LEU A 534      88.676  54.736 -19.804  0.00  0.00      PROA C  
ATOM   4283  CG  LEU A 534      89.251  53.627 -18.893  0.00  0.00      PROA C  
ATOM   4284  CD1 LEU A 534      90.705  53.900 -18.479  0.00  0.00      PROA C  
ATOM   4285  CD2 LEU A 534      88.373  53.467 -17.640  0.00  0.00      PROA C  
ATOM   4286  N   TYR A 535      88.971  54.281 -23.442  0.00  0.00      PROA N  
ATOM   4287  CA  TYR A 535      88.989  53.341 -24.555  0.00  0.00      PROA C  
ATOM   4288  C   TYR A 535      90.361  52.679 -24.774  0.00  0.00      PROA C  
ATOM   4289  O   TYR A 535      91.404  53.338 -24.761  0.00  0.00      PROA O  
ATOM   4290  CB  TYR A 535      88.430  54.000 -25.858  0.00  0.00      PROA C  
ATOM   4291  CG  TYR A 535      88.593  53.169 -27.112  0.00  0.00      PROA C  
ATOM   4292  CD1 TYR A 535      87.991  51.903 -27.218  0.00  0.00      PROA C  
ATOM   4293  CD2 TYR A 535      89.356  53.648 -28.191  0.00  0.00      PROA C  
ATOM   4294  CE1 TYR A 535      88.179  51.115 -28.362  0.00  0.00      PROA C  
ATOM   4295  CE2 TYR A 535      89.539  52.865 -29.339  0.00  0.00      PROA C  
ATOM   4296  CZ  TYR A 535      88.958  51.597 -29.420  0.00  0.00      PROA C  
ATOM   4297  OH  TYR A 535      89.173  50.808 -30.565  0.00  0.00      PROA O  
ATOM   4298  N   ASN A 536      90.379  51.349 -24.982  0.00  0.00      PROA N  
ATOM   4299  CA  ASN A 536      91.583  50.601 -25.284  0.00  0.00      PROA C  
ATOM   4300  C   ASN A 536      91.331  49.775 -26.551  0.00  0.00      PROA C  
ATOM   4301  O   ASN A 536      90.425  48.933 -26.536  0.00  0.00      PROA O  
ATOM   4302  CB  ASN A 536      91.968  49.706 -24.067  0.00  0.00      PROA C  
ATOM   4303  CG  ASN A 536      93.246  48.888 -24.248  0.00  0.00      PROA C  
ATOM   4304  ND2 ASN A 536      93.568  48.066 -23.223  0.00  0.00      PROA N  
ATOM   4305  OD1 ASN A 536      93.953  48.952 -25.256  0.00  0.00      PROA O  
ATOM   4306  N   PRO A 537      92.064  49.926 -27.659  0.00  0.00      PROA N  
ATOM   4307  CA  PRO A 537      91.777  49.203 -28.892  0.00  0.00      PROA C  
ATOM   4308  C   PRO A 537      92.129  47.730 -28.786  0.00  0.00      PROA C  
ATOM   4309  O   PRO A 537      91.567  46.924 -29.527  0.00  0.00      PROA O  
ATOM   4310  CB  PRO A 537      92.624  49.924 -29.956  0.00  0.00      PROA C  
ATOM   4311  CG  PRO A 537      93.783  50.536 -29.166  0.00  0.00      PROA C  
ATOM   4312  CD  PRO A 537      93.106  50.941 -27.857  0.00  0.00      PROA C  
ATOM   4313  N   SER A 538      93.091  47.348 -27.919  0.00  0.00      PROA N  
ATOM   4314  CA  SER A 538      93.462  45.954 -27.697  0.00  0.00      PROA C  
ATOM   4315  C   SER A 538      92.334  45.097 -27.121  0.00  0.00      PROA C  
ATOM   4316  O   SER A 538      92.083  43.978 -27.572  0.00  0.00      PROA O  
ATOM   4317  CB  SER A 538      94.718  45.845 -26.777  0.00  0.00      PROA C  
ATOM   4318  OG  SER A 538      95.222  44.506 -26.660  0.00  0.00      PROA O  
ATOM   4319  N   THR A 539      91.611  45.611 -26.105  0.00  0.00      PROA N  
ATOM   4320  CA  THR A 539      90.593  44.844 -25.383  0.00  0.00      PROA C  
ATOM   4321  C   THR A 539      89.181  45.162 -25.841  0.00  0.00      PROA C  
ATOM   4322  O   THR A 539      88.264  44.366 -25.631  0.00  0.00      PROA O  
ATOM   4323  CB  THR A 539      90.616  45.127 -23.876  0.00  0.00      PROA C  
ATOM   4324  CG2 THR A 539      91.935  44.609 -23.285  0.00  0.00      PROA C  
ATOM   4325  OG1 THR A 539      90.556  46.524 -23.612  0.00  0.00      PROA O  
ATOM   4326  N   PHE A 540      88.981  46.347 -26.455  0.00  0.00      PROA N  
ATOM   4327  CA  PHE A 540      87.688  46.896 -26.827  0.00  0.00      PROA C  
ATOM   4328  C   PHE A 540      86.851  47.329 -25.620  0.00  0.00      PROA C  
ATOM   4329  O   PHE A 540      85.643  47.555 -25.717  0.00  0.00      PROA O  
ATOM   4330  CB  PHE A 540      86.854  46.037 -27.819  0.00  0.00      PROA C  
ATOM   4331  CG  PHE A 540      87.605  45.787 -29.098  0.00  0.00      PROA C  
ATOM   4332  CD1 PHE A 540      87.844  46.840 -29.999  0.00  0.00      PROA C  
ATOM   4333  CD2 PHE A 540      88.024  44.489 -29.442  0.00  0.00      PROA C  
ATOM   4334  CE1 PHE A 540      88.508  46.605 -31.209  0.00  0.00      PROA C  
ATOM   4335  CE2 PHE A 540      88.688  44.249 -30.653  0.00  0.00      PROA C  
ATOM   4336  CZ  PHE A 540      88.931  45.310 -31.536  0.00  0.00      PROA C  
ATOM   4337  N   GLU A 541      87.476  47.487 -24.431  0.00  0.00      PROA N  
ATOM   4338  CA  GLU A 541      86.829  48.108 -23.289  0.00  0.00      PROA C  
ATOM   4339  C   GLU A 541      86.568  49.590 -23.564  0.00  0.00      PROA C  
ATOM   4340  O   GLU A 541      87.383  50.300 -24.163  0.00  0.00      PROA O  
ATOM   4341  CB  GLU A 541      87.608  47.883 -21.965  0.00  0.00      PROA C  
ATOM   4342  CG  GLU A 541      88.879  48.744 -21.782  0.00  0.00      PROA C  
ATOM   4343  CD  GLU A 541      89.847  48.155 -20.759  0.00  0.00      PROA C  
ATOM   4344  OE1 GLU A 541      90.061  48.784 -19.687  0.00  0.00      PROA O  
ATOM   4345  OE2 GLU A 541      90.428  47.067 -21.023  0.00  0.00      PROA O1-
ATOM   4346  N   ASN A 542      85.379  50.071 -23.163  0.00  0.00      PROA N  
ATOM   4347  CA  ASN A 542      84.820  51.375 -23.465  0.00  0.00      PROA C  
ATOM   4348  C   ASN A 542      84.810  51.744 -24.956  0.00  0.00      PROA C  
ATOM   4349  O   ASN A 542      85.149  52.864 -25.345  0.00  0.00      PROA O  
ATOM   4350  CB  ASN A 542      85.452  52.513 -22.625  0.00  0.00      PROA C  
ATOM   4351  CG  ASN A 542      85.445  52.155 -21.142  0.00  0.00      PROA C  
ATOM   4352  ND2 ASN A 542      86.618  51.743 -20.606  0.00  0.00      PROA N  
ATOM   4353  OD1 ASN A 542      84.435  52.298 -20.448  0.00  0.00      PROA O  
ATOM   4354  N   ASP A 543      84.399  50.802 -25.831  0.00  0.00      PROA N  
ATOM   4355  CA  ASP A 543      84.330  50.991 -27.267  0.00  0.00      PROA C  
ATOM   4356  C   ASP A 543      83.118  51.837 -27.689  0.00  0.00      PROA C  
ATOM   4357  O   ASP A 543      82.136  51.364 -28.269  0.00  0.00      PROA O  
ATOM   4358  CB  ASP A 543      84.399  49.606 -27.969  0.00  0.00      PROA C  
ATOM   4359  CG  ASP A 543      84.359  49.659 -29.490  0.00  0.00      PROA C  
ATOM   4360  OD1 ASP A 543      84.764  50.688 -30.088  0.00  0.00      PROA O  
ATOM   4361  OD2 ASP A 543      84.019  48.612 -30.102  0.00  0.00      PROA O1-
ATOM   4362  N   LEU A 544      83.160  53.142 -27.391  0.00  0.00      PROA N  
ATOM   4363  CA  LEU A 544      82.156  54.074 -27.836  0.00  0.00      PROA C  
ATOM   4364  C   LEU A 544      82.774  55.436 -28.068  0.00  0.00      PROA C  
ATOM   4365  O   LEU A 544      83.716  55.875 -27.399  0.00  0.00      PROA O  
ATOM   4366  CB  LEU A 544      80.856  54.122 -26.973  0.00  0.00      PROA C  
ATOM   4367  CG  LEU A 544      80.876  54.738 -25.547  0.00  0.00      PROA C  
ATOM   4368  CD1 LEU A 544      82.020  54.237 -24.651  0.00  0.00      PROA C  
ATOM   4369  CD2 LEU A 544      80.800  56.275 -25.545  0.00  0.00      PROA C  
ATOM   4370  N   GLY A 545      82.268  56.116 -29.106  0.00  0.00      PROA N  
ATOM   4371  CA  GLY A 545      82.662  57.450 -29.494  0.00  0.00      PROA C  
ATOM   4372  C   GLY A 545      81.449  58.266 -29.829  0.00  0.00      PROA C  
ATOM   4373  O   GLY A 545      80.362  57.750 -30.096  0.00  0.00      PROA O  
ATOM   4374  N   LEU A 546      81.634  59.587 -29.830  0.00  0.00      PROA N  
ATOM   4375  CA  LEU A 546      80.613  60.558 -30.116  0.00  0.00      PROA C  
ATOM   4376  C   LEU A 546      81.100  61.459 -31.233  0.00  0.00      PROA C  
ATOM   4377  O   LEU A 546      82.167  62.074 -31.159  0.00  0.00      PROA O  
ATOM   4378  CB  LEU A 546      80.283  61.397 -28.861  0.00  0.00      PROA C  
ATOM   4379  CG  LEU A 546      79.631  60.595 -27.720  0.00  0.00      PROA C  
ATOM   4380  CD1 LEU A 546      79.641  61.408 -26.424  0.00  0.00      PROA C  
ATOM   4381  CD2 LEU A 546      78.196  60.175 -28.067  0.00  0.00      PROA C  
ATOM   4382  N   VAL A 547      80.322  61.542 -32.319  0.00  0.00      PROA N  
ATOM   4383  CA  VAL A 547      80.661  62.334 -33.482  0.00  0.00      PROA C  
ATOM   4384  C   VAL A 547      79.648  63.459 -33.589  0.00  0.00      PROA C  
ATOM   4385  O   VAL A 547      78.441  63.222 -33.708  0.00  0.00      PROA O  
ATOM   4386  CB  VAL A 547      80.670  61.503 -34.764  0.00  0.00      PROA C  
ATOM   4387  CG1 VAL A 547      80.965  62.400 -35.977  0.00  0.00      PROA C  
ATOM   4388  CG2 VAL A 547      81.735  60.393 -34.659  0.00  0.00      PROA C  
ATOM   4389  N   GLU A 548      80.104  64.729 -33.527  0.00  0.00      PROA N  
ATOM   4390  CA  GLU A 548      79.221  65.866 -33.711  0.00  0.00      PROA C  
ATOM   4391  C   GLU A 548      79.176  66.262 -35.175  0.00  0.00      PROA C  
ATOM   4392  O   GLU A 548      80.187  66.435 -35.865  0.00  0.00      PROA O  
ATOM   4393  CB  GLU A 548      79.510  67.101 -32.814  0.00  0.00      PROA C  
ATOM   4394  CG  GLU A 548      80.849  67.836 -33.041  0.00  0.00      PROA C  
ATOM   4395  CD  GLU A 548      80.934  69.139 -32.245  0.00  0.00      PROA C  
ATOM   4396  OE1 GLU A 548      80.104  70.058 -32.485  0.00  0.00      PROA O  
ATOM   4397  OE2 GLU A 548      81.853  69.282 -31.393  0.00  0.00      PROA O1-
ATOM   4398  N   LEU A 549      77.952  66.372 -35.701  0.00  0.00      PROA N  
ATOM   4399  CA  LEU A 549      77.670  66.786 -37.052  0.00  0.00      PROA C  
ATOM   4400  C   LEU A 549      77.988  68.266 -37.282  0.00  0.00      PROA C  
ATOM   4401  O   LEU A 549      77.864  69.106 -36.386  0.00  0.00      PROA O  
ATOM   4402  CB  LEU A 549      76.203  66.448 -37.411  0.00  0.00      PROA C  
ATOM   4403  CG  LEU A 549      75.850  64.949 -37.256  0.00  0.00      PROA C  
ATOM   4404  CD1 LEU A 549      74.333  64.728 -37.297  0.00  0.00      PROA C  
ATOM   4405  CD2 LEU A 549      76.539  64.095 -38.328  0.00  0.00      PROA C  
ATOM   4406  N   SER A 550      78.427  68.641 -38.501  0.00  0.00      PROA N  
ATOM   4407  CA  SER A 550      78.704  70.038 -38.830  0.00  0.00      PROA C  
ATOM   4408  C   SER A 550      77.431  70.846 -39.039  0.00  0.00      PROA C  
ATOM   4409  O   SER A 550      77.408  72.062 -38.840  0.00  0.00      PROA O  
ATOM   4410  CB  SER A 550      79.622  70.203 -40.079  0.00  0.00      PROA C  
ATOM   4411  OG  SER A 550      79.037  69.682 -41.277  0.00  0.00      PROA O  
ATOM   4412  N   GLU A 551      76.327  70.173 -39.408  0.00  0.00      PROA N  
ATOM   4413  CA  GLU A 551      75.014  70.772 -39.503  0.00  0.00      PROA C  
ATOM   4414  C   GLU A 551      73.978  69.737 -39.085  0.00  0.00      PROA C  
ATOM   4415  O   GLU A 551      74.081  68.546 -39.388  0.00  0.00      PROA O  
ATOM   4416  CB  GLU A 551      74.719  71.347 -40.919  0.00  0.00      PROA C  
ATOM   4417  CG  GLU A 551      74.604  70.301 -42.056  0.00  0.00      PROA C  
ATOM   4418  CD  GLU A 551      74.494  70.957 -43.429  0.00  0.00      PROA C  
ATOM   4419  OE1 GLU A 551      73.478  71.654 -43.695  0.00  0.00      PROA O  
ATOM   4420  OE2 GLU A 551      75.417  70.778 -44.269  0.00  0.00      PROA O1-
ATOM   4421  N   SER A 552      72.971  70.174 -38.300  0.00  0.00      PROA N  
ATOM   4422  CA  SER A 552      71.942  69.306 -37.740  0.00  0.00      PROA C  
ATOM   4423  C   SER A 552      71.008  68.665 -38.770  0.00  0.00      PROA C  
ATOM   4424  O   SER A 552      70.652  69.331 -39.751  0.00  0.00      PROA O  
ATOM   4425  CB  SER A 552      71.079  70.015 -36.653  0.00  0.00      PROA C  
ATOM   4426  OG  SER A 552      70.507  71.242 -37.123  0.00  0.00      PROA O  
ATOM   4427  N   PRO A 553      70.555  67.413 -38.622  0.00  0.00      PROA N  
ATOM   4428  CA  PRO A 553      69.390  66.905 -39.344  0.00  0.00      PROA C  
ATOM   4429  C   PRO A 553      68.124  67.723 -39.120  0.00  0.00      PROA C  
ATOM   4430  O   PRO A 553      67.944  68.332 -38.061  0.00  0.00      PROA O  
ATOM   4431  CB  PRO A 553      69.213  65.468 -38.819  0.00  0.00      PROA C  
ATOM   4432  CG  PRO A 553      69.783  65.512 -37.401  0.00  0.00      PROA C  
ATOM   4433  CD  PRO A 553      70.925  66.523 -37.515  0.00  0.00      PROA C  
ATOM   4434  N   ARG A 554      67.208  67.724 -40.102  0.00  0.00      PROA N  
ATOM   4435  CA  ARG A 554      65.843  68.146 -39.877  0.00  0.00      PROA C  
ATOM   4436  C   ARG A 554      65.041  66.962 -39.355  0.00  0.00      PROA C  
ATOM   4437  O   ARG A 554      64.853  65.961 -40.054  0.00  0.00      PROA O  
ATOM   4438  CB  ARG A 554      65.204  68.703 -41.174  0.00  0.00      PROA C  
ATOM   4439  CG  ARG A 554      63.727  69.130 -41.026  0.00  0.00      PROA C  
ATOM   4440  CD  ARG A 554      63.159  69.785 -42.293  0.00  0.00      PROA C  
ATOM   4441  NE  ARG A 554      61.733  70.142 -42.001  0.00  0.00      PROA N  
ATOM   4442  CZ  ARG A 554      60.922  70.742 -42.861  0.00  0.00      PROA C  
ATOM   4443  NH1 ARG A 554      61.302  71.081 -44.074  0.00  0.00      PROA N1+
ATOM   4444  NH2 ARG A 554      59.685  71.016 -42.500  0.00  0.00      PROA N  
ATOM   4445  N   LEU A 555      64.564  67.024 -38.093  0.00  0.00      PROA N  
ATOM   4446  CA  LEU A 555      63.734  65.981 -37.513  0.00  0.00      PROA C  
ATOM   4447  C   LEU A 555      62.403  65.811 -38.236  0.00  0.00      PROA C  
ATOM   4448  O   LEU A 555      61.743  66.772 -38.636  0.00  0.00      PROA O  
ATOM   4449  CB  LEU A 555      63.486  66.140 -35.993  0.00  0.00      PROA C  
ATOM   4450  CG  LEU A 555      64.640  65.671 -35.079  0.00  0.00      PROA C  
ATOM   4451  CD1 LEU A 555      65.930  66.495 -35.207  0.00  0.00      PROA C  
ATOM   4452  CD2 LEU A 555      64.164  65.676 -33.619  0.00  0.00      PROA C  
ATOM   4453  N   ASN A 556      61.996  64.551 -38.437  0.00  0.00      PROA N  
ATOM   4454  CA  ASN A 556      60.823  64.216 -39.205  0.00  0.00      PROA C  
ATOM   4455  C   ASN A 556      60.506  62.761 -38.904  0.00  0.00      PROA C  
ATOM   4456  O   ASN A 556      61.200  62.105 -38.133  0.00  0.00      PROA O  
ATOM   4457  CB  ASN A 556      61.003  64.486 -40.737  0.00  0.00      PROA C  
ATOM   4458  CG  ASN A 556      61.989  63.537 -41.417  0.00  0.00      PROA C  
ATOM   4459  ND2 ASN A 556      63.295  63.878 -41.414  0.00  0.00      PROA N  
ATOM   4460  OD1 ASN A 556      61.590  62.511 -41.973  0.00  0.00      PROA O  
ATOM   4461  N   ASP A 557      59.453  62.214 -39.532  0.00  0.00      PROA N  
ATOM   4462  CA  ASP A 557      58.970  60.856 -39.395  0.00  0.00      PROA C  
ATOM   4463  C   ASP A 557      60.071  59.791 -39.559  0.00  0.00      PROA C  
ATOM   4464  O   ASP A 557      60.079  58.764 -38.877  0.00  0.00      PROA O  
ATOM   4465  CB  ASP A 557      57.847  60.581 -40.449  0.00  0.00      PROA C  
ATOM   4466  CG  ASP A 557      56.721  61.615 -40.539  0.00  0.00      PROA C  
ATOM   4467  OD1 ASP A 557      56.901  62.820 -40.214  0.00  0.00      PROA O  
ATOM   4468  OD2 ASP A 557      55.641  61.235 -41.070  0.00  0.00      PROA O1-
ATOM   4469  N   PHE A 558      61.038  60.041 -40.465  0.00  0.00      PROA N  
ATOM   4470  CA  PHE A 558      62.115  59.129 -40.781  0.00  0.00      PROA C  
ATOM   4471  C   PHE A 558      63.444  59.467 -40.091  0.00  0.00      PROA C  
ATOM   4472  O   PHE A 558      64.394  58.692 -40.196  0.00  0.00      PROA O  
ATOM   4473  CB  PHE A 558      62.347  59.126 -42.317  0.00  0.00      PROA C  
ATOM   4474  CG  PHE A 558      61.081  58.727 -43.039  0.00  0.00      PROA C  
ATOM   4475  CD1 PHE A 558      60.705  57.376 -43.091  0.00  0.00      PROA C  
ATOM   4476  CD2 PHE A 558      60.276  59.677 -43.694  0.00  0.00      PROA C  
ATOM   4477  CE1 PHE A 558      59.532  56.978 -43.747  0.00  0.00      PROA C  
ATOM   4478  CE2 PHE A 558      59.103  59.288 -44.355  0.00  0.00      PROA C  
ATOM   4479  CZ  PHE A 558      58.729  57.938 -44.377  0.00  0.00      PROA C  
ATOM   4480  N   VAL A 559      63.549  60.598 -39.346  0.00  0.00      PROA N  
ATOM   4481  CA  VAL A 559      64.765  60.959 -38.614  0.00  0.00      PROA C  
ATOM   4482  C   VAL A 559      64.424  61.530 -37.235  0.00  0.00      PROA C  
ATOM   4483  O   VAL A 559      63.896  62.638 -37.117  0.00  0.00      PROA O  
ATOM   4484  CB  VAL A 559      65.675  61.950 -39.358  0.00  0.00      PROA C  
ATOM   4485  CG1 VAL A 559      66.931  62.267 -38.524  0.00  0.00      PROA C  
ATOM   4486  CG2 VAL A 559      66.127  61.348 -40.703  0.00  0.00      PROA C  
ATOM   4487  N   MET A 560      64.750  60.790 -36.151  0.00  0.00      PROA N  
ATOM   4488  CA  MET A 560      64.529  61.181 -34.766  0.00  0.00      PROA C  
ATOM   4489  C   MET A 560      65.604  60.573 -33.868  0.00  0.00      PROA C  
ATOM   4490  O   MET A 560      66.040  59.465 -34.173  0.00  0.00      PROA O  
ATOM   4491  CB  MET A 560      63.159  60.710 -34.208  0.00  0.00      PROA C  
ATOM   4492  CG  MET A 560      61.963  61.566 -34.649  0.00  0.00      PROA C  
ATOM   4493  SD  MET A 560      60.383  60.910 -34.045  0.00  0.00      PROA S  
ATOM   4494  CE  MET A 560      60.167  59.770 -35.441  0.00  0.00      PROA C  
ATOM   4495  N   PRO A 561      66.092  61.200 -32.800  0.00  0.00      PROA N  
ATOM   4496  CA  PRO A 561      67.006  60.582 -31.839  0.00  0.00      PROA C  
ATOM   4497  C   PRO A 561      66.482  59.392 -31.035  0.00  0.00      PROA C  
ATOM   4498  O   PRO A 561      65.287  59.311 -30.741  0.00  0.00      PROA O  
ATOM   4499  CB  PRO A 561      67.404  61.748 -30.925  0.00  0.00      PROA C  
ATOM   4500  CG  PRO A 561      66.191  62.677 -30.939  0.00  0.00      PROA C  
ATOM   4501  CD  PRO A 561      65.675  62.539 -32.372  0.00  0.00      PROA C  
ATOM   4502  N   VAL A 562      67.385  58.472 -30.628  0.00  0.00      PROA N  
ATOM   4503  CA  VAL A 562      67.181  57.541 -29.519  0.00  0.00      PROA C  
ATOM   4504  C   VAL A 562      67.154  58.255 -28.175  0.00  0.00      PROA C  
ATOM   4505  O   VAL A 562      67.805  59.282 -27.970  0.00  0.00      PROA O  
ATOM   4506  CB  VAL A 562      68.205  56.397 -29.403  0.00  0.00      PROA C  
ATOM   4507  CG1 VAL A 562      67.521  55.063 -29.748  0.00  0.00      PROA C  
ATOM   4508  CG2 VAL A 562      69.444  56.669 -30.268  0.00  0.00      PROA C  
ATOM   4509  N   CYS A 563      66.407  57.707 -27.197  0.00  0.00      PROA N  
ATOM   4510  CA  CYS A 563      66.517  58.157 -25.820  0.00  0.00      PROA C  
ATOM   4511  C   CYS A 563      67.715  57.505 -25.129  0.00  0.00      PROA C  
ATOM   4512  O   CYS A 563      67.999  56.320 -25.324  0.00  0.00      PROA O  
ATOM   4513  CB  CYS A 563      65.251  57.826 -24.992  0.00  0.00      PROA C  
ATOM   4514  SG  CYS A 563      63.717  58.584 -25.599  0.00  0.00      PROA S  
ATOM   4515  N   LEU A 564      68.446  58.263 -24.285  0.00  0.00      PROA N  
ATOM   4516  CA  LEU A 564      69.475  57.716 -23.412  0.00  0.00      PROA C  
ATOM   4517  C   LEU A 564      68.891  56.761 -22.364  0.00  0.00      PROA C  
ATOM   4518  O   LEU A 564      67.807  57.039 -21.845  0.00  0.00      PROA O  
ATOM   4519  CB  LEU A 564      70.293  58.826 -22.692  0.00  0.00      PROA C  
ATOM   4520  CG  LEU A 564      71.276  59.606 -23.592  0.00  0.00      PROA C  
ATOM   4521  CD1 LEU A 564      71.892  60.780 -22.815  0.00  0.00      PROA C  
ATOM   4522  CD2 LEU A 564      72.399  58.710 -24.140  0.00  0.00      PROA C  
ATOM   4523  N   PRO A 565      69.522  55.640 -22.027  0.00  0.00      PROA N  
ATOM   4524  CA  PRO A 565      68.974  54.647 -21.103  0.00  0.00      PROA C  
ATOM   4525  C   PRO A 565      68.685  55.180 -19.703  0.00  0.00      PROA C  
ATOM   4526  O   PRO A 565      69.578  55.698 -19.032  0.00  0.00      PROA O  
ATOM   4527  CB  PRO A 565      70.028  53.532 -21.106  0.00  0.00      PROA C  
ATOM   4528  CG  PRO A 565      71.340  54.259 -21.423  0.00  0.00      PROA C  
ATOM   4529  CD  PRO A 565      70.903  55.336 -22.408  0.00  0.00      PROA C  
ATOM   4530  N   GLU A 566      67.436  55.054 -19.222  0.00  0.00      PROA N  
ATOM   4531  CA  GLU A 566      67.016  55.495 -17.901  0.00  0.00      PROA C  
ATOM   4532  C   GLU A 566      67.714  54.772 -16.748  0.00  0.00      PROA C  
ATOM   4533  O   GLU A 566      68.131  55.381 -15.762  0.00  0.00      PROA O  
ATOM   4534  CB  GLU A 566      65.476  55.376 -17.770  0.00  0.00      PROA C  
ATOM   4535  CG  GLU A 566      64.714  56.314 -18.746  0.00  0.00      PROA C  
ATOM   4536  CD  GLU A 566      64.452  57.712 -18.190  0.00  0.00      PROA C  
ATOM   4537  OE1 GLU A 566      63.527  57.851 -17.341  0.00  0.00      PROA O  
ATOM   4538  OE2 GLU A 566      65.112  58.690 -18.630  0.00  0.00      PROA O1-
ATOM   4539  N   HIS A 567      67.883  53.442 -16.872  0.00  0.00      PROA N  
ATOM   4540  CA  HIS A 567      68.424  52.592 -15.828  0.00  0.00      PROA C  
ATOM   4541  C   HIS A 567      69.014  51.326 -16.447  0.00  0.00      PROA C  
ATOM   4542  O   HIS A 567      68.746  51.047 -17.621  0.00  0.00      PROA O  
ATOM   4543  CB  HIS A 567      67.323  52.221 -14.791  0.00  0.00      PROA C  
ATOM   4544  CG  HIS A 567      66.078  51.599 -15.377  0.00  0.00      PROA C  
ATOM   4545  CD2 HIS A 567      64.823  52.119 -15.488  0.00  0.00      PROA C  
ATOM   4546  ND1 HIS A 567      65.970  50.278 -15.763  0.00  0.00      PROA N  
ATOM   4547  CE1 HIS A 567      64.677  50.062 -16.105  0.00  0.00      PROA C  
ATOM   4548  NE2 HIS A 567      63.939  51.151 -15.951  0.00  0.00      PROA N  
ATOM   4549  N   PRO A 568      69.836  50.547 -15.736  0.00  0.00      PROA N  
ATOM   4550  CA  PRO A 568      70.211  49.177 -16.088  0.00  0.00      PROA C  
ATOM   4551  C   PRO A 568      69.156  48.243 -16.669  0.00  0.00      PROA C  
ATOM   4552  O   PRO A 568      68.000  48.274 -16.244  0.00  0.00      PROA O  
ATOM   4553  CB  PRO A 568      70.868  48.638 -14.813  0.00  0.00      PROA C  
ATOM   4554  CG  PRO A 568      71.557  49.879 -14.238  0.00  0.00      PROA C  
ATOM   4555  CD  PRO A 568      70.543  50.990 -14.527  0.00  0.00      PROA C  
ATOM   4556  N   SER A 569      69.542  47.386 -17.637  0.00  0.00      PROA N  
ATOM   4557  CA  SER A 569      68.645  46.401 -18.233  0.00  0.00      PROA C  
ATOM   4558  C   SER A 569      68.690  45.081 -17.476  0.00  0.00      PROA C  
ATOM   4559  O   SER A 569      69.754  44.530 -17.188  0.00  0.00      PROA O  
ATOM   4560  CB  SER A 569      68.964  46.108 -19.730  0.00  0.00      PROA C  
ATOM   4561  OG  SER A 569      67.987  45.266 -20.353  0.00  0.00      PROA O  
ATOM   4562  N   THR A 570      67.507  44.530 -17.143  0.00  0.00      PROA N  
ATOM   4563  CA  THR A 570      67.326  43.183 -16.593  0.00  0.00      PROA C  
ATOM   4564  C   THR A 570      67.776  42.106 -17.574  0.00  0.00      PROA C  
ATOM   4565  O   THR A 570      67.585  42.231 -18.788  0.00  0.00      PROA O  
ATOM   4566  CB  THR A 570      65.870  42.908 -16.186  0.00  0.00      PROA C  
ATOM   4567  CG2 THR A 570      65.738  41.634 -15.335  0.00  0.00      PROA C  
ATOM   4568  OG1 THR A 570      65.371  43.979 -15.391  0.00  0.00      PROA O  
ATOM   4569  N   GLU A 571      68.389  41.004 -17.088  0.00  0.00      PROA N  
ATOM   4570  CA  GLU A 571      68.749  39.859 -17.914  0.00  0.00      PROA C  
ATOM   4571  C   GLU A 571      67.550  39.194 -18.600  0.00  0.00      PROA C  
ATOM   4572  O   GLU A 571      66.438  39.134 -18.073  0.00  0.00      PROA O  
ATOM   4573  CB  GLU A 571      69.584  38.807 -17.134  0.00  0.00      PROA C  
ATOM   4574  CG  GLU A 571      68.828  38.084 -15.987  0.00  0.00      PROA C  
ATOM   4575  CD  GLU A 571      69.699  37.056 -15.269  0.00  0.00      PROA C  
ATOM   4576  OE1 GLU A 571      70.012  37.257 -14.066  0.00  0.00      PROA O  
ATOM   4577  OE2 GLU A 571      70.070  36.025 -15.893  0.00  0.00      PROA O1-
ATOM   4578  N   GLY A 572      67.748  38.711 -19.847  0.00  0.00      PROA N  
ATOM   4579  CA  GLY A 572      66.698  38.095 -20.658  0.00  0.00      PROA C  
ATOM   4580  C   GLY A 572      65.772  39.075 -21.339  0.00  0.00      PROA C  
ATOM   4581  O   GLY A 572      64.796  38.683 -21.978  0.00  0.00      PROA O  
ATOM   4582  N   THR A 573      66.056  40.390 -21.239  0.00  0.00      PROA N  
ATOM   4583  CA  THR A 573      65.345  41.439 -21.976  0.00  0.00      PROA C  
ATOM   4584  C   THR A 573      65.557  41.303 -23.473  0.00  0.00      PROA C  
ATOM   4585  O   THR A 573      66.680  41.090 -23.928  0.00  0.00      PROA O  
ATOM   4586  CB  THR A 573      65.723  42.857 -21.539  0.00  0.00      PROA C  
ATOM   4587  CG2 THR A 573      64.981  43.945 -22.334  0.00  0.00      PROA C  
ATOM   4588  OG1 THR A 573      65.380  43.053 -20.171  0.00  0.00      PROA O  
ATOM   4589  N   MET A 574      64.489  41.412 -24.291  0.00  0.00      PROA N  
ATOM   4590  CA  MET A 574      64.625  41.329 -25.733  0.00  0.00      PROA C  
ATOM   4591  C   MET A 574      65.071  42.663 -26.323  0.00  0.00      PROA C  
ATOM   4592  O   MET A 574      64.356  43.666 -26.262  0.00  0.00      PROA O  
ATOM   4593  CB  MET A 574      63.319  40.856 -26.420  0.00  0.00      PROA C  
ATOM   4594  CG  MET A 574      62.815  39.480 -25.931  0.00  0.00      PROA C  
ATOM   4595  SD  MET A 574      64.009  38.110 -26.064  0.00  0.00      PROA S  
ATOM   4596  CE  MET A 574      64.186  38.103 -27.869  0.00  0.00      PROA C  
ATOM   4597  N   VAL A 575      66.276  42.686 -26.913  0.00  0.00      PROA N  
ATOM   4598  CA  VAL A 575      66.911  43.866 -27.466  0.00  0.00      PROA C  
ATOM   4599  C   VAL A 575      66.965  43.728 -28.972  0.00  0.00      PROA C  
ATOM   4600  O   VAL A 575      67.076  42.627 -29.517  0.00  0.00      PROA O  
ATOM   4601  CB  VAL A 575      68.323  44.134 -26.926  0.00  0.00      PROA C  
ATOM   4602  CG1 VAL A 575      68.252  44.420 -25.418  0.00  0.00      PROA C  
ATOM   4603  CG2 VAL A 575      69.273  42.952 -27.192  0.00  0.00      PROA C  
ATOM   4604  N   ILE A 576      66.849  44.857 -29.691  0.00  0.00      PROA N  
ATOM   4605  CA  ILE A 576      66.858  44.870 -31.140  0.00  0.00      PROA C  
ATOM   4606  C   ILE A 576      68.093  45.600 -31.647  0.00  0.00      PROA C  
ATOM   4607  O   ILE A 576      68.292  46.777 -31.354  0.00  0.00      PROA O  
ATOM   4608  CB  ILE A 576      65.566  45.407 -31.736  0.00  0.00      PROA C  
ATOM   4609  CG1 ILE A 576      64.395  44.448 -31.394  0.00  0.00      PROA C  
ATOM   4610  CG2 ILE A 576      65.702  45.576 -33.263  0.00  0.00      PROA C  
ATOM   4611  CD  ILE A 576      63.230  45.137 -30.683  0.00  0.00      PROA C  
ATOM   4612  N   VAL A 577      68.982  44.903 -32.383  0.00  0.00      PROA N  
ATOM   4613  CA  VAL A 577      70.298  45.414 -32.744  0.00  0.00      PROA C  
ATOM   4614  C   VAL A 577      70.414  45.575 -34.258  0.00  0.00      PROA C  
ATOM   4615  O   VAL A 577      70.188  44.639 -35.023  0.00  0.00      PROA O  
ATOM   4616  CB  VAL A 577      71.452  44.563 -32.210  0.00  0.00      PROA C  
ATOM   4617  CG1 VAL A 577      72.744  45.398 -32.240  0.00  0.00      PROA C  
ATOM   4618  CG2 VAL A 577      71.144  44.080 -30.776  0.00  0.00      PROA C  
ATOM   4619  N   SER A 578      70.741  46.792 -34.731  0.00  0.00      PROA N  
ATOM   4620  CA  SER A 578      70.496  47.236 -36.104  0.00  0.00      PROA C  
ATOM   4621  C   SER A 578      71.784  47.517 -36.886  0.00  0.00      PROA C  
ATOM   4622  O   SER A 578      72.754  48.042 -36.340  0.00  0.00      PROA O  
ATOM   4623  CB  SER A 578      69.688  48.571 -36.107  0.00  0.00      PROA C  
ATOM   4624  OG  SER A 578      68.576  48.543 -35.209  0.00  0.00      PROA O  
ATOM   4625  N   GLY A 579      71.838  47.193 -38.200  0.00  0.00      PROA N  
ATOM   4626  CA  GLY A 579      72.997  47.483 -39.045  0.00  0.00      PROA C  
ATOM   4627  C   GLY A 579      72.823  47.130 -40.513  0.00  0.00      PROA C  
ATOM   4628  O   GLY A 579      71.774  46.661 -40.954  0.00  0.00      PROA O  
ATOM   4629  N   TRP A 580      73.871  47.373 -41.330  0.00  0.00      PROA N  
ATOM   4630  CA  TRP A 580      73.885  47.044 -42.753  0.00  0.00      PROA C  
ATOM   4631  C   TRP A 580      75.031  46.098 -43.124  0.00  0.00      PROA C  
ATOM   4632  O   TRP A 580      75.365  45.946 -44.302  0.00  0.00      PROA O  
ATOM   4633  CB  TRP A 580      73.992  48.315 -43.652  0.00  0.00      PROA C  
ATOM   4634  CG  TRP A 580      72.842  49.270 -43.589  0.00  0.00      PROA C  
ATOM   4635  CD1 TRP A 580      71.765  49.293 -44.440  0.00  0.00      PROA C  
ATOM   4636  CD2 TRP A 580      72.708  50.411 -42.726  0.00  0.00      PROA C  
ATOM   4637  CE2 TRP A 580      71.531  51.091 -43.131  0.00  0.00      PROA C  
ATOM   4638  CE3 TRP A 580      73.479  50.923 -41.680  0.00  0.00      PROA C  
ATOM   4639  NE1 TRP A 580      70.981  50.390 -44.167  0.00  0.00      PROA N  
ATOM   4640  CZ2 TRP A 580      71.122  52.266 -42.516  0.00  0.00      PROA C  
ATOM   4641  CZ3 TRP A 580      73.061  52.103 -41.063  0.00  0.00      PROA C  
ATOM   4642  CH2 TRP A 580      71.908  52.764 -41.476  0.00  0.00      PROA C  
ATOM   4643  N   GLY A 581      75.690  45.454 -42.141  0.00  0.00      PROA N  
ATOM   4644  CA  GLY A 581      76.820  44.554 -42.333  0.00  0.00      PROA C  
ATOM   4645  C   GLY A 581      76.566  43.264 -43.085  0.00  0.00      PROA C  
ATOM   4646  O   GLY A 581      75.452  42.933 -43.492  0.00  0.00      PROA O  
ATOM   4647  N   LYS A 582      77.643  42.480 -43.284  0.00  0.00      PROA N  
ATOM   4648  CA  LYS A 582      77.612  41.203 -43.975  0.00  0.00      PROA C  
ATOM   4649  C   LYS A 582      76.709  40.129 -43.363  0.00  0.00      PROA C  
ATOM   4650  O   LYS A 582      76.722  39.878 -42.157  0.00  0.00      PROA O  
ATOM   4651  CB  LYS A 582      79.034  40.608 -44.149  0.00  0.00      PROA C  
ATOM   4652  CG  LYS A 582      79.925  41.378 -45.136  0.00  0.00      PROA C  
ATOM   4653  CD  LYS A 582      81.331  40.751 -45.228  0.00  0.00      PROA C  
ATOM   4654  CE  LYS A 582      82.234  41.404 -46.288  0.00  0.00      PROA C  
ATOM   4655  NZ  LYS A 582      83.596  40.814 -46.256  0.00  0.00      PROA N1+
ATOM   4656  N   GLN A 583      75.941  39.435 -44.224  0.00  0.00      PROA N  
ATOM   4657  CA  GLN A 583      75.116  38.294 -43.879  0.00  0.00      PROA C  
ATOM   4658  C   GLN A 583      75.911  36.990 -43.948  0.00  0.00      PROA C  
ATOM   4659  O   GLN A 583      77.093  36.967 -44.302  0.00  0.00      PROA O  
ATOM   4660  CB  GLN A 583      73.901  38.199 -44.841  0.00  0.00      PROA C  
ATOM   4661  CG  GLN A 583      72.968  39.435 -44.806  0.00  0.00      PROA C  
ATOM   4662  CD  GLN A 583      71.965  39.373 -45.958  0.00  0.00      PROA C  
ATOM   4663  NE2 GLN A 583      72.435  39.744 -47.172  0.00  0.00      PROA N  
ATOM   4664  OE1 GLN A 583      70.801  38.990 -45.807  0.00  0.00      PROA O  
ATOM   4665  N   PHE A 584      75.271  35.841 -43.627  0.00  0.00      PROA N  
ATOM   4666  CA  PHE A 584      75.832  34.522 -43.885  0.00  0.00      PROA C  
ATOM   4667  C   PHE A 584      76.152  34.294 -45.370  0.00  0.00      PROA C  
ATOM   4668  O   PHE A 584      75.430  34.748 -46.261  0.00  0.00      PROA O  
ATOM   4669  CB  PHE A 584      74.917  33.406 -43.295  0.00  0.00      PROA C  
ATOM   4670  CG  PHE A 584      75.390  32.002 -43.594  0.00  0.00      PROA C  
ATOM   4671  CD1 PHE A 584      76.423  31.426 -42.837  0.00  0.00      PROA C  
ATOM   4672  CD2 PHE A 584      74.805  31.250 -44.628  0.00  0.00      PROA C  
ATOM   4673  CE1 PHE A 584      76.882  30.133 -43.122  0.00  0.00      PROA C  
ATOM   4674  CE2 PHE A 584      75.263  29.959 -44.920  0.00  0.00      PROA C  
ATOM   4675  CZ  PHE A 584      76.304  29.402 -44.168  0.00  0.00      PROA C  
ATOM   4676  N   LEU A 585      77.302  33.632 -45.646  0.00  0.00      PROA N  
ATOM   4677  CA  LEU A 585      77.849  33.417 -46.980  0.00  0.00      PROA C  
ATOM   4678  C   LEU A 585      78.464  34.710 -47.542  0.00  0.00      PROA C  
ATOM   4679  O   LEU A 585      78.731  34.849 -48.736  0.00  0.00      PROA O  
ATOM   4680  CB  LEU A 585      76.852  32.706 -47.943  0.00  0.00      PROA C  
ATOM   4681  CG  LEU A 585      77.405  31.427 -48.614  0.00  0.00      PROA C  
ATOM   4682  CD1 LEU A 585      76.272  30.637 -49.287  0.00  0.00      PROA C  
ATOM   4683  CD2 LEU A 585      78.518  31.724 -49.629  0.00  0.00      PROA C  
ATOM   4684  N   GLN A 586      78.721  35.692 -46.646  0.00  0.00      PROA N  
ATOM   4685  CA  GLN A 586      79.265  37.010 -46.931  0.00  0.00      PROA C  
ATOM   4686  C   GLN A 586      78.506  37.826 -47.976  0.00  0.00      PROA C  
ATOM   4687  O   GLN A 586      79.081  38.423 -48.888  0.00  0.00      PROA O  
ATOM   4688  CB  GLN A 586      80.799  37.001 -47.163  0.00  0.00      PROA C  
ATOM   4689  CG  GLN A 586      81.597  36.597 -45.900  0.00  0.00      PROA C  
ATOM   4690  CD  GLN A 586      83.095  36.847 -46.093  0.00  0.00      PROA C  
ATOM   4691  NE2 GLN A 586      83.901  35.764 -46.163  0.00  0.00      PROA N  
ATOM   4692  OE1 GLN A 586      83.544  37.996 -46.182  0.00  0.00      PROA O  
ATOM   4693  N   ARG A 587      77.168  37.879 -47.842  0.00  0.00      PROA N  
ATOM   4694  CA  ARG A 587      76.307  38.626 -48.736  0.00  0.00      PROA C  
ATOM   4695  C   ARG A 587      75.998  40.012 -48.186  0.00  0.00      PROA C  
ATOM   4696  O   ARG A 587      75.695  40.188 -47.005  0.00  0.00      PROA O  
ATOM   4697  CB  ARG A 587      74.995  37.854 -49.032  0.00  0.00      PROA C  
ATOM   4698  CG  ARG A 587      75.239  36.500 -49.733  0.00  0.00      PROA C  
ATOM   4699  CD  ARG A 587      73.941  35.776 -50.119  0.00  0.00      PROA C  
ATOM   4700  NE  ARG A 587      74.303  34.491 -50.804  0.00  0.00      PROA N  
ATOM   4701  CZ  ARG A 587      74.627  34.374 -52.086  0.00  0.00      PROA C  
ATOM   4702  NH1 ARG A 587      74.696  35.400 -52.905  0.00  0.00      PROA N1+
ATOM   4703  NH2 ARG A 587      74.882  33.179 -52.579  0.00  0.00      PROA N  
ATOM   4704  N   LEU A 588      76.066  41.046 -49.044  0.00  0.00      PROA N  
ATOM   4705  CA  LEU A 588      75.768  42.418 -48.676  0.00  0.00      PROA C  
ATOM   4706  C   LEU A 588      74.252  42.653 -48.782  0.00  0.00      PROA C  
ATOM   4707  O   LEU A 588      73.702  42.468 -49.874  0.00  0.00      PROA O  
ATOM   4708  CB  LEU A 588      76.504  43.436 -49.594  0.00  0.00      PROA C  
ATOM   4709  CG  LEU A 588      78.023  43.622 -49.346  0.00  0.00      PROA C  
ATOM   4710  CD1 LEU A 588      78.873  42.350 -49.504  0.00  0.00      PROA C  
ATOM   4711  CD2 LEU A 588      78.562  44.708 -50.292  0.00  0.00      PROA C  
ATOM   4712  N   PRO A 589      73.514  42.999 -47.725  0.00  0.00      PROA N  
ATOM   4713  CA  PRO A 589      72.077  43.252 -47.798  0.00  0.00      PROA C  
ATOM   4714  C   PRO A 589      71.686  44.422 -48.694  0.00  0.00      PROA C  
ATOM   4715  O   PRO A 589      72.438  45.388 -48.841  0.00  0.00      PROA O  
ATOM   4716  CB  PRO A 589      71.681  43.474 -46.334  0.00  0.00      PROA C  
ATOM   4717  CG  PRO A 589      72.919  44.117 -45.713  0.00  0.00      PROA C  
ATOM   4718  CD  PRO A 589      74.063  43.394 -46.425  0.00  0.00      PROA C  
ATOM   4719  N   GLU A 590      70.496  44.345 -49.322  0.00  0.00      PROA N  
ATOM   4720  CA  GLU A 590      69.901  45.443 -50.064  0.00  0.00      PROA C  
ATOM   4721  C   GLU A 590      69.555  46.648 -49.192  0.00  0.00      PROA C  
ATOM   4722  O   GLU A 590      69.788  47.799 -49.562  0.00  0.00      PROA O  
ATOM   4723  CB  GLU A 590      68.649  44.960 -50.844  0.00  0.00      PROA C  
ATOM   4724  CG  GLU A 590      68.938  43.832 -51.872  0.00  0.00      PROA C  
ATOM   4725  CD  GLU A 590      70.090  44.171 -52.805  0.00  0.00      PROA C  
ATOM   4726  OE1 GLU A 590      69.927  45.030 -53.710  0.00  0.00      PROA O  
ATOM   4727  OE2 GLU A 590      71.207  43.612 -52.640  0.00  0.00      PROA O1-
ATOM   4728  N   ASN A 591      68.999  46.405 -47.995  0.00  0.00      PROA N  
ATOM   4729  CA  ASN A 591      68.485  47.427 -47.104  0.00  0.00      PROA C  
ATOM   4730  C   ASN A 591      68.922  47.195 -45.661  0.00  0.00      PROA C  
ATOM   4731  O   ASN A 591      69.750  46.337 -45.360  0.00  0.00      PROA O  
ATOM   4732  CB  ASN A 591      66.933  47.545 -47.219  0.00  0.00      PROA C  
ATOM   4733  CG  ASN A 591      66.196  46.278 -46.775  0.00  0.00      PROA C  
ATOM   4734  ND2 ASN A 591      64.932  46.448 -46.330  0.00  0.00      PROA N  
ATOM   4735  OD1 ASN A 591      66.717  45.160 -46.787  0.00  0.00      PROA O  
ATOM   4736  N   LEU A 592      68.387  48.020 -44.739  0.00  0.00      PROA N  
ATOM   4737  CA  LEU A 592      68.576  47.937 -43.305  0.00  0.00      PROA C  
ATOM   4738  C   LEU A 592      68.163  46.600 -42.699  0.00  0.00      PROA C  
ATOM   4739  O   LEU A 592      67.125  46.019 -43.032  0.00  0.00      PROA O  
ATOM   4740  CB  LEU A 592      67.811  49.099 -42.613  0.00  0.00      PROA C  
ATOM   4741  CG  LEU A 592      67.862  49.146 -41.070  0.00  0.00      PROA C  
ATOM   4742  CD1 LEU A 592      69.298  49.293 -40.550  0.00  0.00      PROA C  
ATOM   4743  CD2 LEU A 592      66.993  50.294 -40.535  0.00  0.00      PROA C  
ATOM   4744  N   MET A 593      68.994  46.091 -41.778  0.00  0.00      PROA N  
ATOM   4745  CA  MET A 593      68.842  44.811 -41.147  0.00  0.00      PROA C  
ATOM   4746  C   MET A 593      68.915  44.991 -39.615  0.00  0.00      PROA C  
ATOM   4747  O   MET A 593      69.645  45.835 -39.106  0.00  0.00      PROA O  
ATOM   4748  CB  MET A 593      69.930  43.860 -41.714  0.00  0.00      PROA C  
ATOM   4749  CG  MET A 593      69.879  43.602 -43.238  0.00  0.00      PROA C  
ATOM   4750  SD  MET A 593      68.283  43.037 -43.912  0.00  0.00      PROA S  
ATOM   4751  CE  MET A 593      68.778  41.372 -44.433  0.00  0.00      PROA C  
ATOM   4752  N   GLU A 594      68.104  44.252 -38.820  0.00  0.00      PROA N  
ATOM   4753  CA  GLU A 594      67.973  44.416 -37.383  0.00  0.00      PROA C  
ATOM   4754  C   GLU A 594      67.675  43.067 -36.726  0.00  0.00      PROA C  
ATOM   4755  O   GLU A 594      66.871  42.291 -37.233  0.00  0.00      PROA O  
ATOM   4756  CB  GLU A 594      66.810  45.386 -37.037  0.00  0.00      PROA C  
ATOM   4757  CG  GLU A 594      66.865  46.728 -37.803  0.00  0.00      PROA C  
ATOM   4758  CD  GLU A 594      65.853  47.722 -37.264  0.00  0.00      PROA C  
ATOM   4759  OE1 GLU A 594      64.749  47.878 -37.842  0.00  0.00      PROA O  
ATOM   4760  OE2 GLU A 594      66.138  48.375 -36.228  0.00  0.00      PROA O1-
ATOM   4761  N   ILE A 595      68.305  42.727 -35.587  0.00  0.00      PROA N  
ATOM   4762  CA  ILE A 595      68.169  41.419 -34.946  0.00  0.00      PROA C  
ATOM   4763  C   ILE A 595      67.502  41.551 -33.590  0.00  0.00      PROA C  
ATOM   4764  O   ILE A 595      67.878  42.402 -32.795  0.00  0.00      PROA O  
ATOM   4765  CB  ILE A 595      69.495  40.656 -34.794  0.00  0.00      PROA C  
ATOM   4766  CG1 ILE A 595      70.398  41.106 -33.621  0.00  0.00      PROA C  
ATOM   4767  CG2 ILE A 595      70.258  40.817 -36.111  0.00  0.00      PROA C  
ATOM   4768  CD  ILE A 595      71.794  40.470 -33.606  0.00  0.00      PROA C  
ATOM   4769  N   GLU A 596      66.492  40.721 -33.279  0.00  0.00      PROA N  
ATOM   4770  CA  GLU A 596      65.835  40.675 -31.987  0.00  0.00      PROA C  
ATOM   4771  C   GLU A 596      66.338  39.493 -31.166  0.00  0.00      PROA C  
ATOM   4772  O   GLU A 596      66.085  38.325 -31.478  0.00  0.00      PROA O  
ATOM   4773  CB  GLU A 596      64.290  40.639 -32.117  0.00  0.00      PROA C  
ATOM   4774  CG  GLU A 596      63.528  40.461 -30.778  0.00  0.00      PROA C  
ATOM   4775  CD  GLU A 596      62.010  40.477 -30.951  0.00  0.00      PROA C  
ATOM   4776  OE1 GLU A 596      61.463  39.562 -31.624  0.00  0.00      PROA O  
ATOM   4777  OE2 GLU A 596      61.337  41.384 -30.390  0.00  0.00      PROA O1-
ATOM   4778  N   ILE A 597      67.092  39.779 -30.090  0.00  0.00      PROA N  
ATOM   4779  CA  ILE A 597      67.851  38.784 -29.351  0.00  0.00      PROA C  
ATOM   4780  C   ILE A 597      67.713  39.010 -27.846  0.00  0.00      PROA C  
ATOM   4781  O   ILE A 597      67.395  40.123 -27.417  0.00  0.00      PROA O  
ATOM   4782  CB  ILE A 597      69.340  38.785 -29.729  0.00  0.00      PROA C  
ATOM   4783  CG1 ILE A 597      69.958  40.205 -29.686  0.00  0.00      PROA C  
ATOM   4784  CG2 ILE A 597      69.488  38.124 -31.117  0.00  0.00      PROA C  
ATOM   4785  CD  ILE A 597      71.465  40.231 -29.961  0.00  0.00      PROA C  
ATOM   4786  N   PRO A 598      67.927  38.012 -26.992  0.00  0.00      PROA N  
ATOM   4787  CA  PRO A 598      67.841  38.208 -25.551  0.00  0.00      PROA C  
ATOM   4788  C   PRO A 598      69.164  38.705 -24.986  0.00  0.00      PROA C  
ATOM   4789  O   PRO A 598      70.233  38.263 -25.413  0.00  0.00      PROA O  
ATOM   4790  CB  PRO A 598      67.519  36.798 -25.018  0.00  0.00      PROA C  
ATOM   4791  CG  PRO A 598      68.169  35.850 -26.032  0.00  0.00      PROA C  
ATOM   4792  CD  PRO A 598      67.979  36.590 -27.357  0.00  0.00      PROA C  
ATOM   4793  N   ILE A 599      69.118  39.629 -24.004  0.00  0.00      PROA N  
ATOM   4794  CA  ILE A 599      70.248  39.972 -23.147  0.00  0.00      PROA C  
ATOM   4795  C   ILE A 599      70.759  38.770 -22.363  0.00  0.00      PROA C  
ATOM   4796  O   ILE A 599      70.001  38.029 -21.730  0.00  0.00      PROA O  
ATOM   4797  CB  ILE A 599      69.924  41.141 -22.204  0.00  0.00      PROA C  
ATOM   4798  CG1 ILE A 599      69.845  42.468 -22.996  0.00  0.00      PROA C  
ATOM   4799  CG2 ILE A 599      70.907  41.266 -21.011  0.00  0.00      PROA C  
ATOM   4800  CD  ILE A 599      71.208  43.081 -23.345  0.00  0.00      PROA C  
ATOM   4801  N   VAL A 600      72.082  38.570 -22.374  0.00  0.00      PROA N  
ATOM   4802  CA  VAL A 600      72.769  37.492 -21.700  0.00  0.00      PROA C  
ATOM   4803  C   VAL A 600      73.452  38.084 -20.482  0.00  0.00      PROA C  
ATOM   4804  O   VAL A 600      74.109  39.125 -20.560  0.00  0.00      PROA O  
ATOM   4805  CB  VAL A 600      73.781  36.822 -22.625  0.00  0.00      PROA C  
ATOM   4806  CG1 VAL A 600      74.649  35.789 -21.881  0.00  0.00      PROA C  
ATOM   4807  CG2 VAL A 600      73.007  36.134 -23.763  0.00  0.00      PROA C  
ATOM   4808  N   ASN A 601      73.279  37.462 -19.292  0.00  0.00      PROA N  
ATOM   4809  CA  ASN A 601      73.883  37.959 -18.067  0.00  0.00      PROA C  
ATOM   4810  C   ASN A 601      75.416  38.009 -18.105  0.00  0.00      PROA C  
ATOM   4811  O   ASN A 601      76.092  37.243 -18.794  0.00  0.00      PROA O  
ATOM   4812  CB  ASN A 601      73.301  37.292 -16.782  0.00  0.00      PROA C  
ATOM   4813  CG  ASN A 601      73.710  35.835 -16.575  0.00  0.00      PROA C  
ATOM   4814  ND2 ASN A 601      72.717  34.965 -16.289  0.00  0.00      PROA N  
ATOM   4815  OD1 ASN A 601      74.883  35.460 -16.662  0.00  0.00      PROA O  
ATOM   4816  N   TYR A 602      75.992  38.975 -17.362  0.00  0.00      PROA N  
ATOM   4817  CA  TYR A 602      77.407  39.289 -17.384  0.00  0.00      PROA C  
ATOM   4818  C   TYR A 602      78.313  38.106 -17.029  0.00  0.00      PROA C  
ATOM   4819  O   TYR A 602      79.302  37.826 -17.710  0.00  0.00      PROA O  
ATOM   4820  CB  TYR A 602      77.623  40.511 -16.437  0.00  0.00      PROA C  
ATOM   4821  CG  TYR A 602      79.066  40.899 -16.271  0.00  0.00      PROA C  
ATOM   4822  CD1 TYR A 602      79.793  41.331 -17.389  0.00  0.00      PROA C  
ATOM   4823  CD2 TYR A 602      79.703  40.839 -15.017  0.00  0.00      PROA C  
ATOM   4824  CE1 TYR A 602      81.148  41.654 -17.266  0.00  0.00      PROA C  
ATOM   4825  CE2 TYR A 602      81.058  41.179 -14.894  0.00  0.00      PROA C  
ATOM   4826  CZ  TYR A 602      81.783  41.574 -16.023  0.00  0.00      PROA C  
ATOM   4827  OH  TYR A 602      83.162  41.839 -15.932  0.00  0.00      PROA O  
ATOM   4828  N   HIS A 603      77.953  37.353 -15.967  0.00  0.00      PROA N  
ATOM   4829  CA  HIS A 603      78.688  36.182 -15.516  0.00  0.00      PROA C  
ATOM   4830  C   HIS A 603      78.768  35.052 -16.537  0.00  0.00      PROA C  
ATOM   4831  O   HIS A 603      79.844  34.525 -16.817  0.00  0.00      PROA O  
ATOM   4832  CB  HIS A 603      78.085  35.633 -14.199  0.00  0.00      PROA C  
ATOM   4833  CG  HIS A 603      78.099  36.656 -13.094  0.00  0.00      PROA C  
ATOM   4834  CD2 HIS A 603      77.068  37.228 -12.411  0.00  0.00      PROA C  
ATOM   4835  ND1 HIS A 603      79.251  37.151 -12.516  0.00  0.00      PROA N  
ATOM   4836  CE1 HIS A 603      78.873  38.000 -11.527  0.00  0.00      PROA C  
ATOM   4837  NE2 HIS A 603      77.555  38.080 -11.425  0.00  0.00      PROA N  
ATOM   4838  N   THR A 604      77.639  34.677 -17.173  0.00  0.00      PROA N  
ATOM   4839  CA  THR A 604      77.637  33.662 -18.231  0.00  0.00      PROA C  
ATOM   4840  C   THR A 604      78.421  34.066 -19.465  0.00  0.00      PROA C  
ATOM   4841  O   THR A 604      79.106  33.246 -20.073  0.00  0.00      PROA O  
ATOM   4842  CB  THR A 604      76.271  33.118 -18.654  0.00  0.00      PROA C  
ATOM   4843  CG2 THR A 604      75.673  32.304 -17.496  0.00  0.00      PROA C  
ATOM   4844  OG1 THR A 604      75.342  34.141 -18.976  0.00  0.00      PROA O  
ATOM   4845  N   CYS A 605      78.365  35.353 -19.869  0.00  0.00      PROA N  
ATOM   4846  CA  CYS A 605      79.160  35.857 -20.978  0.00  0.00      PROA C  
ATOM   4847  C   CYS A 605      80.675  35.763 -20.777  0.00  0.00      PROA C  
ATOM   4848  O   CYS A 605      81.397  35.289 -21.655  0.00  0.00      PROA O  
ATOM   4849  CB  CYS A 605      78.768  37.314 -21.321  0.00  0.00      PROA C  
ATOM   4850  SG  CYS A 605      79.361  37.826 -22.966  0.00  0.00      PROA S  
ATOM   4851  N   GLN A 606      81.210  36.156 -19.598  0.00  0.00      PROA N  
ATOM   4852  CA  GLN A 606      82.625  35.962 -19.296  0.00  0.00      PROA C  
ATOM   4853  C   GLN A 606      83.044  34.492 -19.246  0.00  0.00      PROA C  
ATOM   4854  O   GLN A 606      84.109  34.116 -19.736  0.00  0.00      PROA O  
ATOM   4855  CB  GLN A 606      83.117  36.728 -18.036  0.00  0.00      PROA C  
ATOM   4856  CG  GLN A 606      82.406  36.357 -16.715  0.00  0.00      PROA C  
ATOM   4857  CD  GLN A 606      83.026  37.059 -15.504  0.00  0.00      PROA C  
ATOM   4858  NE2 GLN A 606      82.840  38.395 -15.422  0.00  0.00      PROA N  
ATOM   4859  OE1 GLN A 606      83.656  36.439 -14.643  0.00  0.00      PROA O  
ATOM   4860  N   GLU A 607      82.183  33.611 -18.687  0.00  0.00      PROA N  
ATOM   4861  CA  GLU A 607      82.348  32.166 -18.715  0.00  0.00      PROA C  
ATOM   4862  C   GLU A 607      82.394  31.564 -20.122  0.00  0.00      PROA C  
ATOM   4863  O   GLU A 607      83.195  30.676 -20.404  0.00  0.00      PROA O  
ATOM   4864  CB  GLU A 607      81.266  31.450 -17.865  0.00  0.00      PROA C  
ATOM   4865  CG  GLU A 607      81.469  31.635 -16.337  0.00  0.00      PROA C  
ATOM   4866  CD  GLU A 607      80.386  30.983 -15.477  0.00  0.00      PROA C  
ATOM   4867  OE1 GLU A 607      79.433  30.357 -16.012  0.00  0.00      PROA O  
ATOM   4868  OE2 GLU A 607      80.489  31.089 -14.224  0.00  0.00      PROA O1-
ATOM   4869  N   ALA A 608      81.550  32.047 -21.055  0.00  0.00      PROA N  
ATOM   4870  CA  ALA A 608      81.582  31.682 -22.461  0.00  0.00      PROA C  
ATOM   4871  C   ALA A 608      82.895  32.029 -23.176  0.00  0.00      PROA C  
ATOM   4872  O   ALA A 608      83.407  31.256 -23.989  0.00  0.00      PROA O  
ATOM   4873  CB  ALA A 608      80.399  32.342 -23.196  0.00  0.00      PROA C  
ATOM   4874  N   TYR A 609      83.483  33.201 -22.864  0.00  0.00      PROA N  
ATOM   4875  CA  TYR A 609      84.694  33.703 -23.495  0.00  0.00      PROA C  
ATOM   4876  C   TYR A 609      85.998  33.298 -22.808  0.00  0.00      PROA C  
ATOM   4877  O   TYR A 609      87.086  33.763 -23.151  0.00  0.00      PROA O  
ATOM   4878  CB  TYR A 609      84.614  35.242 -23.668  0.00  0.00      PROA C  
ATOM   4879  CG  TYR A 609      83.813  35.565 -24.899  0.00  0.00      PROA C  
ATOM   4880  CD1 TYR A 609      84.380  35.328 -26.164  0.00  0.00      PROA C  
ATOM   4881  CD2 TYR A 609      82.531  36.134 -24.826  0.00  0.00      PROA C  
ATOM   4882  CE1 TYR A 609      83.675  35.640 -27.333  0.00  0.00      PROA C  
ATOM   4883  CE2 TYR A 609      81.825  36.453 -25.994  0.00  0.00      PROA C  
ATOM   4884  CZ  TYR A 609      82.411  36.225 -27.246  0.00  0.00      PROA C  
ATOM   4885  OH  TYR A 609      81.745  36.615 -28.422  0.00  0.00      PROA O  
ATOM   4886  N   THR A 610      85.937  32.345 -21.868  0.00  0.00      PROA N  
ATOM   4887  CA  THR A 610      87.095  31.634 -21.340  0.00  0.00      PROA C  
ATOM   4888  C   THR A 610      86.873  30.161 -21.687  0.00  0.00      PROA C  
ATOM   4889  O   THR A 610      85.717  29.728 -21.656  0.00  0.00      PROA O  
ATOM   4890  CB  THR A 610      87.330  31.867 -19.840  0.00  0.00      PROA C  
ATOM   4891  CG2 THR A 610      86.249  31.239 -18.949  0.00  0.00      PROA C  
ATOM   4892  OG1 THR A 610      88.587  31.357 -19.413  0.00  0.00      PROA O  
ATOM   4893  N   PRO A 611      87.841  29.322 -22.074  0.00  0.00      PROA N  
ATOM   4894  CA  PRO A 611      89.269  29.625 -22.216  0.00  0.00      PROA C  
ATOM   4895  C   PRO A 611      89.677  30.438 -23.439  0.00  0.00      PROA C  
ATOM   4896  O   PRO A 611      90.878  30.515 -23.702  0.00  0.00      PROA O  
ATOM   4897  CB  PRO A 611      89.925  28.225 -22.299  0.00  0.00      PROA C  
ATOM   4898  CG  PRO A 611      88.936  27.295 -21.598  0.00  0.00      PROA C  
ATOM   4899  CD  PRO A 611      87.598  27.874 -22.038  0.00  0.00      PROA C  
ATOM   4900  N   LEU A 612      88.752  31.071 -24.196  0.00  0.00      PROA N  
ATOM   4901  CA  LEU A 612      89.075  31.822 -25.408  0.00  0.00      PROA C  
ATOM   4902  C   LEU A 612      90.055  32.977 -25.182  0.00  0.00      PROA C  
ATOM   4903  O   LEU A 612      90.934  33.243 -26.005  0.00  0.00      PROA O  
ATOM   4904  CB  LEU A 612      87.801  32.325 -26.144  0.00  0.00      PROA C  
ATOM   4905  CG  LEU A 612      86.750  31.234 -26.460  0.00  0.00      PROA C  
ATOM   4906  CD1 LEU A 612      85.559  31.832 -27.225  0.00  0.00      PROA C  
ATOM   4907  CD2 LEU A 612      87.345  30.064 -27.259  0.00  0.00      PROA C  
ATOM   4908  N   GLY A 613      89.941  33.671 -24.030  0.00  0.00      PROA N  
ATOM   4909  CA  GLY A 613      90.940  34.634 -23.567  0.00  0.00      PROA C  
ATOM   4910  C   GLY A 613      90.531  36.053 -23.827  0.00  0.00      PROA C  
ATOM   4911  O   GLY A 613      91.350  36.972 -23.789  0.00  0.00      PROA O  
ATOM   4912  N   LYS A 614      89.232  36.266 -24.087  0.00  0.00      PROA N  
ATOM   4913  CA  LYS A 614      88.655  37.577 -24.285  0.00  0.00      PROA C  
ATOM   4914  C   LYS A 614      88.002  37.981 -22.968  0.00  0.00      PROA C  
ATOM   4915  O   LYS A 614      87.146  37.279 -22.428  0.00  0.00      PROA O  
ATOM   4916  CB  LYS A 614      87.582  37.574 -25.406  0.00  0.00      PROA C  
ATOM   4917  CG  LYS A 614      87.977  36.843 -26.704  0.00  0.00      PROA C  
ATOM   4918  CD  LYS A 614      89.195  37.456 -27.417  0.00  0.00      PROA C  
ATOM   4919  CE  LYS A 614      89.493  36.764 -28.757  0.00  0.00      PROA C  
ATOM   4920  NZ  LYS A 614      90.632  37.409 -29.456  0.00  0.00      PROA N1+
ATOM   4921  N   LYS A 615      88.405  39.126 -22.387  0.00  0.00      PROA N  
ATOM   4922  CA  LYS A 615      87.860  39.568 -21.118  0.00  0.00      PROA C  
ATOM   4923  C   LYS A 615      86.643  40.456 -21.355  0.00  0.00      PROA C  
ATOM   4924  O   LYS A 615      86.686  41.416 -22.125  0.00  0.00      PROA O  
ATOM   4925  CB  LYS A 615      88.929  40.324 -20.291  0.00  0.00      PROA C  
ATOM   4926  CG  LYS A 615      88.549  40.533 -18.814  0.00  0.00      PROA C  
ATOM   4927  CD  LYS A 615      89.727  41.106 -17.998  0.00  0.00      PROA C  
ATOM   4928  CE  LYS A 615      89.608  40.967 -16.468  0.00  0.00      PROA C  
ATOM   4929  NZ  LYS A 615      88.483  41.769 -15.928  0.00  0.00      PROA N1+
ATOM   4930  N   VAL A 616      85.511  40.144 -20.691  0.00  0.00      PROA N  
ATOM   4931  CA  VAL A 616      84.301  40.944 -20.780  0.00  0.00      PROA C  
ATOM   4932  C   VAL A 616      84.261  41.832 -19.546  0.00  0.00      PROA C  
ATOM   4933  O   VAL A 616      84.127  41.363 -18.415  0.00  0.00      PROA O  
ATOM   4934  CB  VAL A 616      83.033  40.093 -20.889  0.00  0.00      PROA C  
ATOM   4935  CG1 VAL A 616      81.803  40.993 -21.131  0.00  0.00      PROA C  
ATOM   4936  CG2 VAL A 616      83.176  39.100 -22.063  0.00  0.00      PROA C  
ATOM   4937  N   THR A 617      84.431  43.154 -19.719  0.00  0.00      PROA N  
ATOM   4938  CA  THR A 617      84.444  44.127 -18.627  0.00  0.00      PROA C
[truncated: 591,701 more chars]
