# Supplementary material for: Flexibility in Mannan-Binding Lectin-Associated Serine Proteases-1 and -2 Provides Insight on Lectin Pathway Activation
Source: Structure. 2017 Feb 7;25(2):364–75. doi: 10.1016/j.str.2016.12.014 (PMC5300068; doi:10.1016/j.str.2016.12.014)
Supplement: Data S2. The Ten Best-Fit Structures for the Full-Length Zymogen of MASP-1 from SASSIE Modeling, Figures 5B, 6B, and 7B [file mmc3.zip › fit09.pdb]

ATOM      1  N   HIS A   1     -20.047 151.058   7.452  0.00  0.00      PROA N  
ATOM      2  CA  HIS A   1     -19.347 152.276   6.897  0.00  0.00      PROA C  
ATOM      3  C   HIS A   1     -18.162 152.748   7.737  0.00  0.00      PROA C  
ATOM      4  O   HIS A   1     -17.033 152.287   7.557  0.00  0.00      PROA O  
ATOM      5  CB  HIS A   1     -20.385 153.417   6.620  0.00  0.00      PROA C  
ATOM      6  CG  HIS A   1     -19.794 154.735   6.163  0.00  0.00      PROA C  
ATOM      7  CD2 HIS A   1     -19.879 155.979   6.716  0.00  0.00      PROA C  
ATOM      8  ND1 HIS A   1     -19.082 154.894   4.991  0.00  0.00      PROA N  
ATOM      9  CE1 HIS A   1     -18.758 156.208   4.892  0.00  0.00      PROA C  
ATOM     10  NE2 HIS A   1     -19.221 156.907   5.917  0.00  0.00      PROA N  
ATOM     11  N   HIS A   2     -18.375 153.674   8.694  0.00  0.00      PROA N  
ATOM     12  CA  HIS A   2     -17.312 154.261   9.490  0.00  0.00      PROA C  
ATOM     13  C   HIS A   2     -17.884 154.556  10.863  0.00  0.00      PROA C  
ATOM     14  O   HIS A   2     -19.097 154.708  11.018  0.00  0.00      PROA O  
ATOM     15  CB  HIS A   2     -16.777 155.556   8.816  0.00  0.00      PROA C  
ATOM     16  CG  HIS A   2     -15.602 156.216   9.496  0.00  0.00      PROA C  
ATOM     17  CD2 HIS A   2     -14.268 156.082   9.249  0.00  0.00      PROA C  
ATOM     18  ND1 HIS A   2     -15.714 157.277  10.372  0.00  0.00      PROA N  
ATOM     19  CE1 HIS A   2     -14.460 157.718  10.635  0.00  0.00      PROA C  
ATOM     20  NE2 HIS A   2     -13.545 157.021   9.977  0.00  0.00      PROA N  
ATOM     21  N   HIS A   3     -17.039 154.613  11.916  0.00  0.00      PROA N  
ATOM     22  CA  HIS A   3     -17.469 154.947  13.267  0.00  0.00      PROA C  
ATOM     23  C   HIS A   3     -18.124 156.325  13.367  0.00  0.00      PROA C  
ATOM     24  O   HIS A   3     -18.078 157.127  12.431  0.00  0.00      PROA O  
ATOM     25  CB  HIS A   3     -16.300 154.846  14.281  0.00  0.00      PROA C  
ATOM     26  CG  HIS A   3     -16.701 155.081  15.717  0.00  0.00      PROA C  
ATOM     27  CD2 HIS A   3     -16.439 156.129  16.550  0.00  0.00      PROA C  
ATOM     28  ND1 HIS A   3     -17.332 154.132  16.496  0.00  0.00      PROA N  
ATOM     29  CE1 HIS A   3     -17.438 154.643  17.748  0.00  0.00      PROA C  
ATOM     30  NE2 HIS A   3     -16.908 155.854  17.830  0.00  0.00      PROA N  
ATOM     31  N   HIS A   4     -18.783 156.619  14.507  0.00  0.00      PROA N  
ATOM     32  CA  HIS A   4     -19.536 157.848  14.706  0.00  0.00      PROA C  
ATOM     33  C   HIS A   4     -19.551 158.778  13.495  0.00  0.00      PROA C  
ATOM     34  O   HIS A   4     -19.148 158.417  12.389  0.00  0.00      PROA O  
ATOM     35  CB  HIS A   4     -19.017 158.641  15.933  0.00  0.00      PROA C  
ATOM     36  CG  HIS A   4     -19.053 157.835  17.205  0.00  0.00      PROA C  
ATOM     37  CD2 HIS A   4     -18.031 157.363  17.971  0.00  0.00      PROA C  
ATOM     38  ND1 HIS A   4     -20.211 157.520  17.888  0.00  0.00      PROA N  
ATOM     39  CE1 HIS A   4     -19.845 156.865  19.018  0.00  0.00      PROA C  
ATOM     40  NE2 HIS A   4     -18.529 156.745  19.113  0.00  0.00      PROA N  
ATOM     41  N   HIS A   5     -20.022 160.017  13.701  0.00  0.00      PROA N  
ATOM     42  CA  HIS A   5     -20.087 161.052  12.686  0.00  0.00      PROA C  
ATOM     43  C   HIS A   5     -18.798 161.843  12.770  0.00  0.00      PROA C  
ATOM     44  O   HIS A   5     -18.051 161.736  13.743  0.00  0.00      PROA O  
ATOM     45  CB  HIS A   5     -21.298 162.013  12.874  0.00  0.00      PROA C  
ATOM     46  CG  HIS A   5     -22.626 161.418  12.471  0.00  0.00      PROA C  
ATOM     47  CD2 HIS A   5     -23.428 161.729  11.413  0.00  0.00      PROA C  
ATOM     48  ND1 HIS A   5     -23.340 160.510  13.223  0.00  0.00      PROA N  
ATOM     49  CE1 HIS A   5     -24.517 160.293  12.588  0.00  0.00      PROA C  
ATOM     50  NE2 HIS A   5     -24.619 161.014  11.483  0.00  0.00      PROA N  
ATOM     51  N   HIS A   6     -18.479 162.655  11.742  0.00  0.00      PROA N  
ATOM     52  CA  HIS A   6     -17.348 163.569  11.796  0.00  0.00      PROA C  
ATOM     53  C   HIS A   6     -17.563 164.681  12.823  0.00  0.00      PROA C  
ATOM     54  O   HIS A   6     -18.623 165.308  12.876  0.00  0.00      PROA O  
ATOM     55  CB  HIS A   6     -17.032 164.199  10.415  0.00  0.00      PROA C  
ATOM     56  CG  HIS A   6     -16.673 163.171   9.371  0.00  0.00      PROA C  
ATOM     57  CD2 HIS A   6     -15.454 162.661   9.038  0.00  0.00      PROA C  
ATOM     58  ND1 HIS A   6     -17.550 162.694   8.417  0.00  0.00      PROA N  
ATOM     59  CE1 HIS A   6     -16.840 161.905   7.574  0.00  0.00      PROA C  
ATOM     60  NE2 HIS A   6     -15.560 161.853   7.911  0.00  0.00      PROA N  
ATOM     61  N   ILE A   7     -16.558 164.935  13.680  0.00  0.00      PROA N  
ATOM     62  CA  ILE A   7     -16.615 165.942  14.729  0.00  0.00      PROA C  
ATOM     63  C   ILE A   7     -15.455 166.911  14.570  0.00  0.00      PROA C  
ATOM     64  O   ILE A   7     -14.383 166.570  14.063  0.00  0.00      PROA O  
ATOM     65  CB  ILE A   7     -16.673 165.394  16.167  0.00  0.00      PROA C  
ATOM     66  CG1 ILE A   7     -15.372 164.736  16.714  0.00  0.00      PROA C  
ATOM     67  CG2 ILE A   7     -17.901 164.467  16.309  0.00  0.00      PROA C  
ATOM     68  CD  ILE A   7     -14.862 163.492  15.974  0.00  0.00      PROA C  
ATOM     69  N   ASP A   8     -15.666 168.183  14.974  0.00  0.00      PROA N  
ATOM     70  CA  ASP A   8     -14.646 169.222  14.993  0.00  0.00      PROA C  
ATOM     71  C   ASP A   8     -13.484 168.892  15.935  0.00  0.00      PROA C  
ATOM     72  O   ASP A   8     -12.312 169.114  15.617  0.00  0.00      PROA O  
ATOM     73  CB  ASP A   8     -15.273 170.587  15.396  0.00  0.00      PROA C  
ATOM     74  CG  ASP A   8     -16.252 171.118  14.360  0.00  0.00      PROA C  
ATOM     75  OD1 ASP A   8     -16.241 170.678  13.180  0.00  0.00      PROA O  
ATOM     76  OD2 ASP A   8     -17.003 172.072  14.703  0.00  0.00      PROA O1-
ATOM     77  N   GLY A   9     -13.805 168.341  17.129  0.00  0.00      PROA N  
ATOM     78  CA  GLY A   9     -12.845 167.810  18.097  0.00  0.00      PROA C  
ATOM     79  C   GLY A   9     -11.958 166.686  17.601  0.00  0.00      PROA C  
ATOM     80  O   GLY A   9     -12.097 166.163  16.496  0.00  0.00      PROA O  
ATOM     81  N   ARG A  10     -11.014 166.262  18.453  0.00  0.00      PROA N  
ATOM     82  CA  ARG A  10     -10.069 165.210  18.135  0.00  0.00      PROA C  
ATOM     83  C   ARG A  10     -10.222 164.017  19.061  0.00  0.00      PROA C  
ATOM     84  O   ARG A  10     -10.345 164.147  20.280  0.00  0.00      PROA O  
ATOM     85  CB  ARG A  10      -8.610 165.732  18.154  0.00  0.00      PROA C  
ATOM     86  CG  ARG A  10      -8.290 166.654  16.958  0.00  0.00      PROA C  
ATOM     87  CD  ARG A  10      -6.890 167.272  17.035  0.00  0.00      PROA C  
ATOM     88  NE  ARG A  10      -6.649 167.997  15.745  0.00  0.00      PROA N  
ATOM     89  CZ  ARG A  10      -5.534 168.659  15.476  0.00  0.00      PROA C  
ATOM     90  NH1 ARG A  10      -4.633 168.925  16.393  0.00  0.00      PROA N1+
ATOM     91  NH2 ARG A  10      -5.289 169.075  14.251  0.00  0.00      PROA N  
ATOM     92  N   HIS A  11     -10.214 162.807  18.478  0.00  0.00      PROA N  
ATOM     93  CA  HIS A  11     -10.220 161.556  19.210  0.00  0.00      PROA C  
ATOM     94  C   HIS A  11      -9.191 160.652  18.561  0.00  0.00      PROA C  
ATOM     95  O   HIS A  11      -8.782 160.869  17.418  0.00  0.00      PROA O  
ATOM     96  CB  HIS A  11     -11.607 160.858  19.201  0.00  0.00      PROA C  
ATOM     97  CG  HIS A  11     -12.664 161.624  19.959  0.00  0.00      PROA C  
ATOM     98  CD2 HIS A  11     -13.151 161.423  21.216  0.00  0.00      PROA C  
ATOM     99  ND1 HIS A  11     -13.467 162.599  19.401  0.00  0.00      PROA N  
ATOM    100  CE1 HIS A  11     -14.378 162.958  20.339  0.00  0.00      PROA C  
ATOM    101  NE2 HIS A  11     -14.227 162.269  21.460  0.00  0.00      PROA N  
ATOM    102  N   THR A  12      -8.710 159.615  19.279  0.00  0.00      PROA N  
ATOM    103  CA  THR A  12      -7.782 158.631  18.719  0.00  0.00      PROA C  
ATOM    104  C   THR A  12      -8.379 157.863  17.549  0.00  0.00      PROA C  
ATOM    105  O   THR A  12      -9.585 157.605  17.491  0.00  0.00      PROA O  
ATOM    106  CB  THR A  12      -7.174 157.645  19.722  0.00  0.00      PROA C  
ATOM    107  CG2 THR A  12      -6.349 158.433  20.755  0.00  0.00      PROA C  
ATOM    108  OG1 THR A  12      -8.158 156.894  20.426  0.00  0.00      PROA O  
ATOM    109  N   VAL A  13      -7.542 157.511  16.557  0.00  0.00      PROA N  
ATOM    110  CA  VAL A  13      -7.994 156.827  15.362  0.00  0.00      PROA C  
ATOM    111  C   VAL A  13      -7.409 155.423  15.313  0.00  0.00      PROA C  
ATOM    112  O   VAL A  13      -6.195 155.197  15.307  0.00  0.00      PROA O  
ATOM    113  CB  VAL A  13      -7.784 157.647  14.085  0.00  0.00      PROA C  
ATOM    114  CG1 VAL A  13      -6.362 158.230  14.004  0.00  0.00      PROA C  
ATOM    115  CG2 VAL A  13      -8.128 156.822  12.828  0.00  0.00      PROA C  
ATOM    116  N   GLU A  14      -8.305 154.418  15.310  0.00  0.00      PROA N  
ATOM    117  CA  GLU A  14      -7.946 153.018  15.266  0.00  0.00      PROA C  
ATOM    118  C   GLU A  14      -8.365 152.452  13.920  0.00  0.00      PROA C  
ATOM    119  O   GLU A  14      -9.508 152.596  13.479  0.00  0.00      PROA O  
ATOM    120  CB  GLU A  14      -8.595 152.190  16.410  0.00  0.00      PROA C  
ATOM    121  CG  GLU A  14      -8.116 152.570  17.840  0.00  0.00      PROA C  
ATOM    122  CD  GLU A  14      -8.946 153.667  18.512  0.00  0.00      PROA C  
ATOM    123  OE1 GLU A  14     -10.184 153.485  18.669  0.00  0.00      PROA O  
ATOM    124  OE2 GLU A  14      -8.363 154.701  18.935  0.00  0.00      PROA O1-
ATOM    125  N   LEU A  15      -7.416 151.811  13.224  0.00  0.00      PROA N  
ATOM    126  CA  LEU A  15      -7.568 151.321  11.877  0.00  0.00      PROA C  
ATOM    127  C   LEU A  15      -7.317 149.820  11.856  0.00  0.00      PROA C  
ATOM    128  O   LEU A  15      -6.220 149.338  12.143  0.00  0.00      PROA O  
ATOM    129  CB  LEU A  15      -6.558 152.018  10.925  0.00  0.00      PROA C  
ATOM    130  CG  LEU A  15      -6.667 153.559  10.868  0.00  0.00      PROA C  
ATOM    131  CD1 LEU A  15      -5.534 154.140  10.012  0.00  0.00      PROA C  
ATOM    132  CD2 LEU A  15      -8.028 154.021  10.327  0.00  0.00      PROA C  
ATOM    133  N   ASN A  16      -8.347 149.026  11.505  0.00  0.00      PROA N  
ATOM    134  CA  ASN A  16      -8.218 147.586  11.407  0.00  0.00      PROA C  
ATOM    135  C   ASN A  16      -8.656 147.174  10.006  0.00  0.00      PROA C  
ATOM    136  O   ASN A  16      -9.843 146.988   9.734  0.00  0.00      PROA O  
ATOM    137  CB  ASN A  16      -9.089 146.918  12.512  0.00  0.00      PROA C  
ATOM    138  CG  ASN A  16      -8.850 145.414  12.610  0.00  0.00      PROA C  
ATOM    139  ND2 ASN A  16      -9.907 144.644  12.952  0.00  0.00      PROA N  
ATOM    140  OD1 ASN A  16      -7.741 144.923  12.379  0.00  0.00      PROA O  
ATOM    141  N   GLU A  17      -7.696 147.043   9.072  0.00  0.00      PROA N  
ATOM    142  CA  GLU A  17      -7.990 146.735   7.685  0.00  0.00      PROA C  
ATOM    143  C   GLU A  17      -6.704 146.277   7.009  0.00  0.00      PROA C  
ATOM    144  O   GLU A  17      -5.602 146.475   7.524  0.00  0.00      PROA O  
ATOM    145  CB  GLU A  17      -8.614 147.957   6.938  0.00  0.00      PROA C  
ATOM    146  CG  GLU A  17      -9.109 147.723   5.486  0.00  0.00      PROA C  
ATOM    147  CD  GLU A  17     -10.013 146.501   5.368  0.00  0.00      PROA C  
ATOM    148  OE1 GLU A  17      -9.504 145.407   5.007  0.00  0.00      PROA O  
ATOM    149  OE2 GLU A  17     -11.241 146.619   5.628  0.00  0.00      PROA O1-
ATOM    150  N   MET A  18      -6.812 145.631   5.839  0.00  0.00      PROA N  
ATOM    151  CA  MET A  18      -5.701 145.208   5.012  0.00  0.00      PROA C  
ATOM    152  C   MET A  18      -4.795 146.318   4.471  0.00  0.00      PROA C  
ATOM    153  O   MET A  18      -3.581 146.151   4.364  0.00  0.00      PROA O  
ATOM    154  CB  MET A  18      -6.200 144.306   3.858  0.00  0.00      PROA C  
ATOM    155  CG  MET A  18      -6.765 142.951   4.335  0.00  0.00      PROA C  
ATOM    156  SD  MET A  18      -5.571 141.913   5.237  0.00  0.00      PROA S  
ATOM    157  CE  MET A  18      -6.729 140.536   5.467  0.00  0.00      PROA C  
ATOM    158  N   PHE A  19      -5.353 147.483   4.098  0.00  0.00      PROA N  
ATOM    159  CA  PHE A  19      -4.564 148.561   3.531  0.00  0.00      PROA C  
ATOM    160  C   PHE A  19      -5.278 149.894   3.731  0.00  0.00      PROA C  
ATOM    161  O   PHE A  19      -6.477 149.947   4.019  0.00  0.00      PROA O  
ATOM    162  CB  PHE A  19      -4.227 148.331   2.020  0.00  0.00      PROA C  
ATOM    163  CG  PHE A  19      -5.459 148.272   1.143  0.00  0.00      PROA C  
ATOM    164  CD1 PHE A  19      -6.190 147.078   1.003  0.00  0.00      PROA C  
ATOM    165  CD2 PHE A  19      -5.876 149.407   0.424  0.00  0.00      PROA C  
ATOM    166  CE1 PHE A  19      -7.332 147.028   0.195  0.00  0.00      PROA C  
ATOM    167  CE2 PHE A  19      -7.015 149.361  -0.389  0.00  0.00      PROA C  
ATOM    168  CZ  PHE A  19      -7.746 148.171  -0.501  0.00  0.00      PROA C  
ATOM    169  N   GLY A  20      -4.546 151.017   3.589  0.00  0.00      PROA N  
ATOM    170  CA  GLY A  20      -5.142 152.344   3.663  0.00  0.00      PROA C  
ATOM    171  C   GLY A  20      -4.116 153.445   3.651  0.00  0.00      PROA C  
ATOM    172  O   GLY A  20      -2.933 153.219   3.400  0.00  0.00      PROA O  
ATOM    173  N   GLN A  21      -4.562 154.684   3.930  0.00  0.00      PROA N  
ATOM    174  CA  GLN A  21      -3.738 155.881   3.894  0.00  0.00      PROA C  
ATOM    175  C   GLN A  21      -3.561 156.511   5.267  0.00  0.00      PROA C  
ATOM    176  O   GLN A  21      -4.502 156.625   6.055  0.00  0.00      PROA O  
ATOM    177  CB  GLN A  21      -4.322 156.963   2.950  0.00  0.00      PROA C  
ATOM    178  CG  GLN A  21      -4.308 156.528   1.470  0.00  0.00      PROA C  
ATOM    179  CD  GLN A  21      -4.796 157.635   0.534  0.00  0.00      PROA C  
ATOM    180  NE2 GLN A  21      -4.009 158.729   0.417  0.00  0.00      PROA N  
ATOM    181  OE1 GLN A  21      -5.862 157.539  -0.085  0.00  0.00      PROA O  
ATOM    182  N   ILE A  22      -2.330 156.964   5.555  0.00  0.00      PROA N  
ATOM    183  CA  ILE A  22      -1.950 157.703   6.745  0.00  0.00      PROA C  
ATOM    184  C   ILE A  22      -1.479 159.063   6.247  0.00  0.00      PROA C  
ATOM    185  O   ILE A  22      -0.651 159.158   5.344  0.00  0.00      PROA O  
ATOM    186  CB  ILE A  22      -0.814 157.039   7.535  0.00  0.00      PROA C  
ATOM    187  CG1 ILE A  22      -1.094 155.552   7.873  0.00  0.00      PROA C  
ATOM    188  CG2 ILE A  22      -0.534 157.849   8.817  0.00  0.00      PROA C  
ATOM    189  CD  ILE A  22      -2.354 155.310   8.713  0.00  0.00      PROA C  
ATOM    190  N   GLN A  23      -2.022 160.173   6.775  0.00  0.00      PROA N  
ATOM    191  CA  GLN A  23      -1.754 161.462   6.175  0.00  0.00      PROA C  
ATOM    192  C   GLN A  23      -1.787 162.567   7.218  0.00  0.00      PROA C  
ATOM    193  O   GLN A  23      -2.623 162.553   8.124  0.00  0.00      PROA O  
ATOM    194  CB  GLN A  23      -2.784 161.684   5.040  0.00  0.00      PROA C  
ATOM    195  CG  GLN A  23      -2.652 163.016   4.284  0.00  0.00      PROA C  
ATOM    196  CD  GLN A  23      -3.609 163.073   3.092  0.00  0.00      PROA C  
ATOM    197  NE2 GLN A  23      -3.333 162.261   2.047  0.00  0.00      PROA N  
ATOM    198  OE1 GLN A  23      -4.588 163.825   3.083  0.00  0.00      PROA O  
ATOM    199  N   SER A  24      -0.866 163.556   7.135  0.00  0.00      PROA N  
ATOM    200  CA  SER A  24      -0.806 164.678   8.073  0.00  0.00      PROA C  
ATOM    201  C   SER A  24      -2.091 165.507   8.155  0.00  0.00      PROA C  
ATOM    202  O   SER A  24      -2.758 165.661   7.129  0.00  0.00      PROA O  
ATOM    203  CB  SER A  24       0.348 165.679   7.791  0.00  0.00      PROA C  
ATOM    204  OG  SER A  24       1.618 165.090   8.057  0.00  0.00      PROA O  
ATOM    205  N   PRO A  25      -2.485 166.059   9.314  0.00  0.00      PROA N  
ATOM    206  CA  PRO A  25      -3.716 166.833   9.493  0.00  0.00      PROA C  
ATOM    207  C   PRO A  25      -4.080 167.865   8.436  0.00  0.00      PROA C  
ATOM    208  O   PRO A  25      -5.237 167.913   8.014  0.00  0.00      PROA O  
ATOM    209  CB  PRO A  25      -3.563 167.448  10.891  0.00  0.00      PROA C  
ATOM    210  CG  PRO A  25      -2.788 166.375  11.654  0.00  0.00      PROA C  
ATOM    211  CD  PRO A  25      -1.813 165.841  10.602  0.00  0.00      PROA C  
ATOM    212  N   GLY A  26      -3.123 168.720   8.013  0.00  0.00      PROA N  
ATOM    213  CA  GLY A  26      -3.394 169.792   7.057  0.00  0.00      PROA C  
ATOM    214  C   GLY A  26      -3.391 169.368   5.607  0.00  0.00      PROA C  
ATOM    215  O   GLY A  26      -4.085 169.969   4.788  0.00  0.00      PROA O  
ATOM    216  N   TYR A  27      -2.577 168.340   5.268  0.00  0.00      PROA N  
ATOM    217  CA  TYR A  27      -2.213 167.880   3.927  0.00  0.00      PROA C  
ATOM    218  C   TYR A  27      -3.325 167.984   2.854  0.00  0.00      PROA C  
ATOM    219  O   TYR A  27      -4.443 167.518   3.109  0.00  0.00      PROA O  
ATOM    220  CB  TYR A  27      -1.645 166.433   4.010  0.00  0.00      PROA C  
ATOM    221  CG  TYR A  27      -0.876 166.008   2.780  0.00  0.00      PROA C  
ATOM    222  CD1 TYR A  27      -1.527 165.476   1.652  0.00  0.00      PROA C  
ATOM    223  CD2 TYR A  27       0.526 166.114   2.760  0.00  0.00      PROA C  
ATOM    224  CE1 TYR A  27      -0.798 165.109   0.511  0.00  0.00      PROA C  
ATOM    225  CE2 TYR A  27       1.259 165.743   1.625  0.00  0.00      PROA C  
ATOM    226  CZ  TYR A  27       0.596 165.248   0.497  0.00  0.00      PROA C  
ATOM    227  OH  TYR A  27       1.341 164.877  -0.642  0.00  0.00      PROA O  
ATOM    228  N   PRO A  28      -3.123 168.546   1.657  0.00  0.00      PROA N  
ATOM    229  CA  PRO A  28      -1.845 168.942   1.067  0.00  0.00      PROA C  
ATOM    230  C   PRO A  28      -1.243 170.192   1.684  0.00  0.00      PROA C  
ATOM    231  O   PRO A  28      -0.021 170.338   1.633  0.00  0.00      PROA O  
ATOM    232  CB  PRO A  28      -2.169 169.132  -0.426  0.00  0.00      PROA C  
ATOM    233  CG  PRO A  28      -3.656 169.498  -0.448  0.00  0.00      PROA C  
ATOM    234  CD  PRO A  28      -4.222 168.654   0.694  0.00  0.00      PROA C  
ATOM    235  N   ASP A  29      -2.045 171.127   2.229  0.00  0.00      PROA N  
ATOM    236  CA  ASP A  29      -1.527 172.339   2.841  0.00  0.00      PROA C  
ATOM    237  C   ASP A  29      -0.857 172.076   4.205  0.00  0.00      PROA C  
ATOM    238  O   ASP A  29      -0.866 170.969   4.744  0.00  0.00      PROA O  
ATOM    239  CB  ASP A  29      -2.581 173.487   2.791  0.00  0.00      PROA C  
ATOM    240  CG  ASP A  29      -3.790 173.304   3.697  0.00  0.00      PROA C  
ATOM    241  OD1 ASP A  29      -3.633 173.254   4.943  0.00  0.00      PROA O  
ATOM    242  OD2 ASP A  29      -4.935 173.290   3.166  0.00  0.00      PROA O1-
ATOM    243  N   SER A  30      -0.150 173.084   4.757  0.00  0.00      PROA N  
ATOM    244  CA  SER A  30       0.671 172.903   5.953  0.00  0.00      PROA C  
ATOM    245  C   SER A  30      -0.065 172.460   7.215  0.00  0.00      PROA C  
ATOM    246  O   SER A  30      -1.174 172.909   7.513  0.00  0.00      PROA O  
ATOM    247  CB  SER A  30       1.547 174.152   6.254  0.00  0.00      PROA C  
ATOM    248  OG  SER A  30       2.386 174.001   7.407  0.00  0.00      PROA O  
ATOM    249  N   TYR A  31       0.550 171.551   8.008  0.00  0.00      PROA N  
ATOM    250  CA  TYR A  31      -0.006 171.108   9.275  0.00  0.00      PROA C  
ATOM    251  C   TYR A  31      -0.178 172.226  10.326  0.00  0.00      PROA C  
ATOM    252  O   TYR A  31       0.668 173.124  10.413  0.00  0.00      PROA O  
ATOM    253  CB  TYR A  31       0.727 169.875   9.879  0.00  0.00      PROA C  
ATOM    254  CG  TYR A  31       2.225 170.046   9.987  0.00  0.00      PROA C  
ATOM    255  CD1 TYR A  31       2.796 170.725  11.077  0.00  0.00      PROA C  
ATOM    256  CD2 TYR A  31       3.079 169.393   9.081  0.00  0.00      PROA C  
ATOM    257  CE1 TYR A  31       4.186 170.749  11.260  0.00  0.00      PROA C  
ATOM    258  CE2 TYR A  31       4.469 169.412   9.262  0.00  0.00      PROA C  
ATOM    259  CZ  TYR A  31       5.022 170.083  10.359  0.00  0.00      PROA C  
ATOM    260  OH  TYR A  31       6.415 170.071  10.572  0.00  0.00      PROA O  
ATOM    261  N   PRO A  32      -1.247 172.251  11.125  0.00  0.00      PROA N  
ATOM    262  CA  PRO A  32      -1.343 173.078  12.326  0.00  0.00      PROA C  
ATOM    263  C   PRO A  32      -0.247 172.886  13.370  0.00  0.00      PROA C  
ATOM    264  O   PRO A  32       0.291 171.788  13.529  0.00  0.00      PROA O  
ATOM    265  CB  PRO A  32      -2.733 172.745  12.898  0.00  0.00      PROA C  
ATOM    266  CG  PRO A  32      -3.544 172.324  11.672  0.00  0.00      PROA C  
ATOM    267  CD  PRO A  32      -2.510 171.562  10.846  0.00  0.00      PROA C  
ATOM    268  N   SER A  33       0.062 173.955  14.129  0.00  0.00      PROA N  
ATOM    269  CA  SER A  33       0.819 173.915  15.377  0.00  0.00      PROA C  
ATOM    270  C   SER A  33       0.163 173.084  16.475  0.00  0.00      PROA C  
ATOM    271  O   SER A  33      -1.063 172.994  16.554  0.00  0.00      PROA O  
ATOM    272  CB  SER A  33       1.071 175.338  15.961  0.00  0.00      PROA C  
ATOM    273  OG  SER A  33      -0.135 176.110  16.058  0.00  0.00      PROA O  
ATOM    274  N   ASP A  34       0.978 172.467  17.358  0.00  0.00      PROA N  
ATOM    275  CA  ASP A  34       0.533 171.750  18.545  0.00  0.00      PROA C  
ATOM    276  C   ASP A  34      -0.504 170.646  18.263  0.00  0.00      PROA C  
ATOM    277  O   ASP A  34      -1.590 170.584  18.848  0.00  0.00      PROA O  
ATOM    278  CB  ASP A  34       0.128 172.755  19.667  0.00  0.00      PROA C  
ATOM    279  CG  ASP A  34      -0.165 172.095  21.008  0.00  0.00      PROA C  
ATOM    280  OD1 ASP A  34       0.428 171.029  21.322  0.00  0.00      PROA O  
ATOM    281  OD2 ASP A  34      -0.925 172.699  21.814  0.00  0.00      PROA O1-
ATOM    282  N   SER A  35      -0.184 169.747  17.317  0.00  0.00      PROA N  
ATOM    283  CA  SER A  35      -1.059 168.656  16.924  0.00  0.00      PROA C  
ATOM    284  C   SER A  35      -0.384 167.336  17.181  0.00  0.00      PROA C  
ATOM    285  O   SER A  35       0.745 167.106  16.757  0.00  0.00      PROA O  
ATOM    286  CB  SER A  35      -1.469 168.705  15.428  0.00  0.00      PROA C  
ATOM    287  OG  SER A  35      -2.257 169.871  15.177  0.00  0.00      PROA O  
ATOM    288  N   GLU A  36      -1.068 166.422  17.891  0.00  0.00      PROA N  
ATOM    289  CA  GLU A  36      -0.589 165.072  18.102  0.00  0.00      PROA C  
ATOM    290  C   GLU A  36      -1.665 164.112  17.632  0.00  0.00      PROA C  
ATOM    291  O   GLU A  36      -2.787 164.103  18.143  0.00  0.00      PROA O  
ATOM    292  CB  GLU A  36      -0.232 164.816  19.587  0.00  0.00      PROA C  
ATOM    293  CG  GLU A  36       0.347 163.403  19.863  0.00  0.00      PROA C  
ATOM    294  CD  GLU A  36       0.802 163.186  21.308  0.00  0.00      PROA C  
ATOM    295  OE1 GLU A  36       0.698 164.111  22.156  0.00  0.00      PROA O  
ATOM    296  OE2 GLU A  36       1.273 162.056  21.613  0.00  0.00      PROA O1-
ATOM    297  N   VAL A  37      -1.355 163.297  16.610  0.00  0.00      PROA N  
ATOM    298  CA  VAL A  37      -2.293 162.353  16.029  0.00  0.00      PROA C  
ATOM    299  C   VAL A  37      -1.626 160.996  16.007  0.00  0.00      PROA C  
ATOM    300  O   VAL A  37      -0.513 160.835  15.509  0.00  0.00      PROA O  
ATOM    301  CB  VAL A  37      -2.767 162.742  14.627  0.00  0.00      PROA C  
ATOM    302  CG1 VAL A  37      -3.738 161.681  14.066  0.00  0.00      PROA C  
ATOM    303  CG2 VAL A  37      -3.479 164.108  14.699  0.00  0.00      PROA C  
ATOM    304  N   THR A  38      -2.285 159.973  16.583  0.00  0.00      PROA N  
ATOM    305  CA  THR A  38      -1.749 158.621  16.609  0.00  0.00      PROA C  
ATOM    306  C   THR A  38      -2.716 157.688  15.906  0.00  0.00      PROA C  
ATOM    307  O   THR A  38      -3.924 157.692  16.152  0.00  0.00      PROA O  
ATOM    308  CB  THR A  38      -1.381 158.136  18.014  0.00  0.00      PROA C  
ATOM    309  CG2 THR A  38      -2.606 157.881  18.910  0.00  0.00      PROA C  
ATOM    310  OG1 THR A  38      -0.594 156.952  17.980  0.00  0.00      PROA O  
ATOM    311  N   TRP A  39      -2.189 156.887  14.967  0.00  0.00      PROA N  
ATOM    312  CA  TRP A  39      -2.923 155.915  14.191  0.00  0.00      PROA C  
ATOM    313  C   TRP A  39      -2.510 154.529  14.648  0.00  0.00      PROA C  
ATOM    314  O   TRP A  39      -1.362 154.107  14.495  0.00  0.00      PROA O  
ATOM    315  CB  TRP A  39      -2.682 156.030  12.656  0.00  0.00      PROA C  
ATOM    316  CG  TRP A  39      -3.049 157.347  12.043  0.00  0.00      PROA C  
ATOM    317  CD1 TRP A  39      -4.244 157.658  11.445  0.00  0.00      PROA C  
ATOM    318  CD2 TRP A  39      -2.208 158.506  11.896  0.00  0.00      PROA C  
ATOM    319  CE2 TRP A  39      -2.973 159.488  11.221  0.00  0.00      PROA C  
ATOM    320  CE3 TRP A  39      -0.886 158.787  12.236  0.00  0.00      PROA C  
ATOM    321  NE1 TRP A  39      -4.200 158.949  10.964  0.00  0.00      PROA N  
ATOM    322  CZ2 TRP A  39      -2.454 160.735  10.911  0.00  0.00      PROA C  
ATOM    323  CZ3 TRP A  39      -0.356 160.035  11.907  0.00  0.00      PROA C  
ATOM    324  CH2 TRP A  39      -1.127 160.998  11.261  0.00  0.00      PROA C  
ATOM    325  N   ASN A  40      -3.695 153.868  15.534  1.00 26.97      PROA N  
ATOM    326  CA  ASN A  40      -3.109 152.582  15.960  1.00 26.97      PROA C  
ATOM    327  C   ASN A  40      -2.648 151.684  14.809  1.00 26.97      PROA C  
ATOM    328  O   ASN A  40      -1.504 151.787  14.282  1.00 26.97      PROA O  
ATOM    329  CB  ASN A  40      -4.338 151.909  16.601  1.00 26.97      PROA C  
ATOM    330  CG  ASN A  40      -4.010 150.667  17.410  1.00 26.97      PROA C  
ATOM    331  ND2 ASN A  40      -4.598 150.587  18.583  1.00 26.97      PROA N  
ATOM    332  OD1 ASN A  40      -3.322 149.746  16.911  1.00 26.97      PROA O  
ATOM    333  N   ILE A  41      -2.691 150.768  13.903  0.00  0.00      PROA N  
ATOM    334  CA  ILE A  41      -2.880 149.970  12.713  0.00  0.00      PROA C  
ATOM    335  C   ILE A  41      -2.751 148.501  13.094  0.00  0.00      PROA C  
ATOM    336  O   ILE A  41      -1.691 148.014  13.499  0.00  0.00      PROA O  
ATOM    337  CB  ILE A  41      -1.884 150.310  11.600  0.00  0.00      PROA C  
ATOM    338  CG1 ILE A  41      -1.837 151.834  11.306  0.00  0.00      PROA C  
ATOM    339  CG2 ILE A  41      -2.261 149.500  10.340  0.00  0.00      PROA C  
ATOM    340  CD  ILE A  41      -0.708 152.238  10.348  0.00  0.00      PROA C  
ATOM    341  N   THR A  42      -3.854 147.746  12.974  0.00  0.00      PROA N  
ATOM    342  CA  THR A  42      -3.876 146.315  13.242  0.00  0.00      PROA C  
ATOM    343  C   THR A  42      -4.259 145.567  11.990  0.00  0.00      PROA C  
ATOM    344  O   THR A  42      -5.123 145.985  11.220  0.00  0.00      PROA O  
ATOM    345  CB  THR A  42      -4.800 145.857  14.377  0.00  0.00      PROA C  
ATOM    346  CG2 THR A  42      -4.260 146.414  15.704  0.00  0.00      PROA C  
ATOM    347  OG1 THR A  42      -6.141 146.319  14.227  0.00  0.00      PROA O  
ATOM    348  N   VAL A  43      -3.606 144.422  11.755  0.00  0.00      PROA N  
ATOM    349  CA  VAL A  43      -3.967 143.492  10.704  0.00  0.00      PROA C  
ATOM    350  C   VAL A  43      -4.247 142.147  11.388  0.00  0.00      PROA C  
ATOM    351  O   VAL A  43      -3.672 141.905  12.455  0.00  0.00      PROA O  
ATOM    352  CB  VAL A  43      -2.893 143.441   9.610  0.00  0.00      PROA C  
ATOM    353  CG1 VAL A  43      -1.527 142.970  10.142  0.00  0.00      PROA C  
ATOM    354  CG2 VAL A  43      -3.342 142.575   8.423  0.00  0.00      PROA C  
ATOM    355  N   PRO A  44      -5.140 141.258  10.929  0.00  0.00      PROA N  
ATOM    356  CA  PRO A  44      -5.216 139.865  11.380  0.00  0.00      PROA C  
ATOM    357  C   PRO A  44      -3.893 139.101  11.477  0.00  0.00      PROA C  
ATOM    358  O   PRO A  44      -2.909 139.444  10.818  0.00  0.00      PROA O  
ATOM    359  CB  PRO A  44      -6.239 139.201  10.430  0.00  0.00      PROA C  
ATOM    360  CG  PRO A  44      -6.463 140.214   9.299  0.00  0.00      PROA C  
ATOM    361  CD  PRO A  44      -6.213 141.557   9.978  0.00  0.00      PROA C  
ATOM    362  N   GLU A  45      -3.843 138.055  12.326  0.00  0.00      PROA N  
ATOM    363  CA  GLU A  45      -2.673 137.209  12.497  0.00  0.00      PROA C  
ATOM    364  C   GLU A  45      -2.215 136.507  11.213  0.00  0.00      PROA C  
ATOM    365  O   GLU A  45      -3.009 136.141  10.343  0.00  0.00      PROA O  
ATOM    366  CB  GLU A  45      -2.866 136.183  13.647  0.00  0.00      PROA C  
ATOM    367  CG  GLU A  45      -3.975 135.123  13.403  0.00  0.00      PROA C  
ATOM    368  CD  GLU A  45      -4.213 134.182  14.584  0.00  0.00      PROA C  
ATOM    369  OE1 GLU A  45      -3.530 134.291  15.636  0.00  0.00      PROA O  
ATOM    370  OE2 GLU A  45      -5.112 133.305  14.464  0.00  0.00      PROA O1-
ATOM    371  N   GLY A  46      -0.881 136.344  11.054  0.00  0.00      PROA N  
ATOM    372  CA  GLY A  46      -0.271 135.796   9.841  0.00  0.00      PROA C  
ATOM    373  C   GLY A  46       0.077 136.861   8.829  0.00  0.00      PROA C  
ATOM    374  O   GLY A  46       0.484 136.561   7.707  0.00  0.00      PROA O  
ATOM    375  N   PHE A  47      -0.049 138.141   9.222  0.00  0.00      PROA N  
ATOM    376  CA  PHE A  47       0.308 139.287   8.411  0.00  0.00      PROA C  
ATOM    377  C   PHE A  47       1.231 140.240   9.161  0.00  0.00      PROA C  
ATOM    378  O   PHE A  47       1.077 140.487  10.357  0.00  0.00      PROA O  
ATOM    379  CB  PHE A  47      -0.934 140.092   7.946  0.00  0.00      PROA C  
ATOM    380  CG  PHE A  47      -1.809 139.267   7.045  0.00  0.00      PROA C  
ATOM    381  CD1 PHE A  47      -1.342 138.910   5.774  0.00  0.00      PROA C  
ATOM    382  CD2 PHE A  47      -3.106 138.877   7.424  0.00  0.00      PROA C  
ATOM    383  CE1 PHE A  47      -2.131 138.146   4.910  0.00  0.00      PROA C  
ATOM    384  CE2 PHE A  47      -3.911 138.130   6.555  0.00  0.00      PROA C  
ATOM    385  CZ  PHE A  47      -3.424 137.769   5.293  0.00  0.00      PROA C  
ATOM    386  N   ARG A  48       2.215 140.811   8.445  0.00  0.00      PROA N  
ATOM    387  CA  ARG A  48       2.929 142.013   8.830  0.00  0.00      PROA C  
ATOM    388  C   ARG A  48       2.252 143.243   8.248  0.00  0.00      PROA C  
ATOM    389  O   ARG A  48       1.405 143.148   7.361  0.00  0.00      PROA O  
ATOM    390  CB  ARG A  48       4.430 142.004   8.422  0.00  0.00      PROA C  
ATOM    391  CG  ARG A  48       5.371 141.372   9.466  0.00  0.00      PROA C  
ATOM    392  CD  ARG A  48       5.215 139.870   9.655  0.00  0.00      PROA C  
ATOM    393  NE  ARG A  48       6.195 139.461  10.712  0.00  0.00      PROA N  
ATOM    394  CZ  ARG A  48       7.139 138.545  10.608  0.00  0.00      PROA C  
ATOM    395  NH1 ARG A  48       7.459 137.881   9.525  0.00  0.00      PROA N1+
ATOM    396  NH2 ARG A  48       7.877 138.264  11.661  0.00  0.00      PROA N  
ATOM    397  N   VAL A  49       2.620 144.438   8.734  0.00  0.00      PROA N  
ATOM    398  CA  VAL A  49       2.173 145.700   8.172  0.00  0.00      PROA C  
ATOM    399  C   VAL A  49       3.375 146.530   7.735  0.00  0.00      PROA C  
ATOM    400  O   VAL A  49       4.390 146.644   8.426  0.00  0.00      PROA O  
ATOM    401  CB  VAL A  49       1.189 146.439   9.078  0.00  0.00      PROA C  
ATOM    402  CG1 VAL A  49       1.741 146.582  10.508  0.00  0.00      PROA C  
ATOM    403  CG2 VAL A  49       0.798 147.807   8.483  0.00  0.00      PROA C  
ATOM    404  N   GLN A  50       3.292 147.062   6.504  0.00  0.00      PROA N  
ATOM    405  CA  GLN A  50       4.352 147.708   5.768  0.00  0.00      PROA C  
ATOM    406  C   GLN A  50       3.962 149.145   5.437  0.00  0.00      PROA C  
ATOM    407  O   GLN A  50       2.832 149.396   5.017  0.00  0.00      PROA O  
ATOM    408  CB  GLN A  50       4.509 146.907   4.451  0.00  0.00      PROA C  
ATOM    409  CG  GLN A  50       5.668 147.341   3.537  0.00  0.00      PROA C  
ATOM    410  CD  GLN A  50       5.727 146.502   2.256  0.00  0.00      PROA C  
ATOM    411  NE2 GLN A  50       4.734 146.695   1.357  0.00  0.00      PROA N  
ATOM    412  OE1 GLN A  50       6.637 145.694   2.048  0.00  0.00      PROA O  
ATOM    413  N   LEU A  51       4.876 150.126   5.601  0.00  0.00      PROA N  
ATOM    414  CA  LEU A  51       4.633 151.513   5.215  0.00  0.00      PROA C  
ATOM    415  C   LEU A  51       5.509 151.952   4.053  0.00  0.00      PROA C  
ATOM    416  O   LEU A  51       6.698 151.632   3.971  0.00  0.00      PROA O  
ATOM    417  CB  LEU A  51       4.904 152.565   6.324  0.00  0.00      PROA C  
ATOM    418  CG  LEU A  51       4.108 152.410   7.626  0.00  0.00      PROA C  
ATOM    419  CD1 LEU A  51       4.540 153.492   8.627  0.00  0.00      PROA C  
ATOM    420  CD2 LEU A  51       2.595 152.471   7.390  0.00  0.00      PROA C  
ATOM    421  N   TYR A  52       4.921 152.756   3.149  0.00  0.00      PROA N  
ATOM    422  CA  TYR A  52       5.643 153.550   2.175  0.00  0.00      PROA C  
ATOM    423  C   TYR A  52       5.236 155.012   2.365  0.00  0.00      PROA C  
ATOM    424  O   TYR A  52       4.056 155.322   2.532  0.00  0.00      PROA O  
ATOM    425  CB  TYR A  52       5.372 153.067   0.719  0.00  0.00      PROA C  
ATOM    426  CG  TYR A  52       6.178 153.842  -0.299  0.00  0.00      PROA C  
ATOM    427  CD1 TYR A  52       7.456 153.397  -0.677  0.00  0.00      PROA C  
ATOM    428  CD2 TYR A  52       5.666 155.011  -0.891  0.00  0.00      PROA C  
ATOM    429  CE1 TYR A  52       8.217 154.116  -1.608  0.00  0.00      PROA C  
ATOM    430  CE2 TYR A  52       6.433 155.742  -1.810  0.00  0.00      PROA C  
ATOM    431  CZ  TYR A  52       7.710 155.292  -2.169  0.00  0.00      PROA C  
ATOM    432  OH  TYR A  52       8.492 156.013  -3.097  0.00  0.00      PROA O  
ATOM    433  N   PHE A  53       6.212 155.943   2.341  0.00  0.00      PROA N  
ATOM    434  CA  PHE A  53       5.980 157.372   2.482  0.00  0.00      PROA C  
ATOM    435  C   PHE A  53       6.081 158.065   1.126  0.00  0.00      PROA C  
ATOM    436  O   PHE A  53       7.133 158.109   0.487  0.00  0.00      PROA O  
ATOM    437  CB  PHE A  53       6.965 158.033   3.482  0.00  0.00      PROA C  
ATOM    438  CG  PHE A  53       6.687 157.568   4.892  0.00  0.00      PROA C  
ATOM    439  CD1 PHE A  53       7.200 156.351   5.381  0.00  0.00      PROA C  
ATOM    440  CD2 PHE A  53       5.960 158.391   5.769  0.00  0.00      PROA C  
ATOM    441  CE1 PHE A  53       6.964 155.954   6.704  0.00  0.00      PROA C  
ATOM    442  CE2 PHE A  53       5.722 157.999   7.092  0.00  0.00      PROA C  
ATOM    443  CZ  PHE A  53       6.223 156.779   7.560  0.00  0.00      PROA C  
ATOM    444  N   MET A  54       4.945 158.597   0.635  0.00  0.00      PROA N  
ATOM    445  CA  MET A  54       4.816 159.235  -0.659  0.00  0.00      PROA C  
ATOM    446  C   MET A  54       5.600 160.529  -0.815  0.00  0.00      PROA C  
ATOM    447  O   MET A  54       6.305 160.764  -1.799  0.00  0.00      PROA O  
ATOM    448  CB  MET A  54       3.320 159.566  -0.893  0.00  0.00      PROA C  
ATOM    449  CG  MET A  54       3.000 159.935  -2.350  0.00  0.00      PROA C  
ATOM    450  SD  MET A  54       3.568 158.687  -3.544  0.00  0.00      PROA S  
ATOM    451  CE  MET A  54       2.705 157.299  -2.750  0.00  0.00      PROA C  
ATOM    452  N   HIS A  55       5.476 161.398   0.196  0.00  0.00      PROA N  
ATOM    453  CA  HIS A  55       6.120 162.684   0.258  0.00  0.00      PROA C  
ATOM    454  C   HIS A  55       6.256 162.988   1.727  0.00  0.00      PROA C  
ATOM    455  O   HIS A  55       5.422 162.558   2.527  0.00  0.00      PROA O  
ATOM    456  CB  HIS A  55       5.301 163.792  -0.458  0.00  0.00      PROA C  
ATOM    457  CG  HIS A  55       5.906 165.174  -0.384  0.00  0.00      PROA C  
ATOM    458  CD2 HIS A  55       6.740 165.808  -1.257  0.00  0.00      PROA C  
ATOM    459  ND1 HIS A  55       5.532 166.132   0.536  0.00  0.00      PROA N  
ATOM    460  CE1 HIS A  55       6.163 167.284   0.197  0.00  0.00      PROA C  
ATOM    461  NE2 HIS A  55       6.912 167.136  -0.884  0.00  0.00      PROA N  
ATOM    462  N   PHE A  56       7.326 163.693   2.128  0.00  0.00      PROA N  
ATOM    463  CA  PHE A  56       7.587 163.928   3.528  0.00  0.00      PROA C  
ATOM    464  C   PHE A  56       8.275 165.281   3.688  0.00  0.00      PROA C  
ATOM    465  O   PHE A  56       9.428 165.472   3.296  0.00  0.00      PROA O  
ATOM    466  CB  PHE A  56       8.480 162.767   4.048  0.00  0.00      PROA C  
ATOM    467  CG  PHE A  56       8.525 162.710   5.547  0.00  0.00      PROA C  
ATOM    468  CD1 PHE A  56       9.406 163.526   6.268  0.00  0.00      PROA C  
ATOM    469  CD2 PHE A  56       7.738 161.778   6.242  0.00  0.00      PROA C  
ATOM    470  CE1 PHE A  56       9.486 163.430   7.660  0.00  0.00      PROA C  
ATOM    471  CE2 PHE A  56       7.817 161.673   7.634  0.00  0.00      PROA C  
ATOM    472  CZ  PHE A  56       8.686 162.508   8.346  0.00  0.00      PROA C  
ATOM    473  N   ASN A  57       7.587 166.283   4.264  0.00  0.00      PROA N  
ATOM    474  CA  ASN A  57       8.202 167.537   4.670  0.00  0.00      PROA C  
ATOM    475  C   ASN A  57       7.809 167.826   6.112  0.00  0.00      PROA C  
ATOM    476  O   ASN A  57       6.652 168.130   6.392  0.00  0.00      PROA O  
ATOM    477  CB  ASN A  57       7.730 168.754   3.811  0.00  0.00      PROA C  
ATOM    478  CG  ASN A  57       8.379 168.925   2.434  0.00  0.00      PROA C  
ATOM    479  ND2 ASN A  57       9.042 167.890   1.883  0.00  0.00      PROA N  
ATOM    480  OD1 ASN A  57       8.330 170.023   1.870  0.00  0.00      PROA O  
ATOM    481  N   LEU A  58       8.772 167.780   7.045  0.00  0.00      PROA N  
ATOM    482  CA  LEU A  58       8.607 168.145   8.442  0.00  0.00      PROA C  
ATOM    483  C   LEU A  58       9.812 169.003   8.842  0.00  0.00      PROA C  
ATOM    484  O   LEU A  58      10.806 169.080   8.116  0.00  0.00      PROA O  
ATOM    485  CB  LEU A  58       8.525 166.900   9.380  0.00  0.00      PROA C  
ATOM    486  CG  LEU A  58       7.105 166.357   9.681  0.00  0.00      PROA C  
ATOM    487  CD1 LEU A  58       6.477 165.521   8.557  0.00  0.00      PROA C  
ATOM    488  CD2 LEU A  58       7.141 165.506  10.959  0.00  0.00      PROA C  
ATOM    489  N   GLU A  59       9.776 169.685  10.012  0.00  0.00      PROA N  
ATOM    490  CA  GLU A  59      10.975 170.295  10.583  0.00  0.00      PROA C  
ATOM    491  C   GLU A  59      12.123 169.318  10.846  0.00  0.00      PROA C  
ATOM    492  O   GLU A  59      11.927 168.168  11.240  0.00  0.00      PROA O  
ATOM    493  CB  GLU A  59      10.739 171.118  11.889  0.00  0.00      PROA C  
ATOM    494  CG  GLU A  59      10.194 172.546  11.643  0.00  0.00      PROA C  
ATOM    495  CD  GLU A  59      10.333 173.515  12.824  0.00  0.00      PROA C  
ATOM    496  OE1 GLU A  59      10.800 173.123  13.927  0.00  0.00      PROA O  
ATOM    497  OE2 GLU A  59      10.003 174.718  12.630  0.00  0.00      PROA O1-
ATOM    498  N   SER A  60      13.371 169.781  10.641  0.00  0.00      PROA N  
ATOM    499  CA  SER A  60      14.582 169.055  11.001  0.00  0.00      PROA C  
ATOM    500  C   SER A  60      14.937 169.337  12.451  0.00  0.00      PROA C  
ATOM    501  O   SER A  60      14.983 170.491  12.879  0.00  0.00      PROA O  
ATOM    502  CB  SER A  60      15.815 169.476  10.145  0.00  0.00      PROA C  
ATOM    503  OG  SER A  60      15.609 169.226   8.754  0.00  0.00      PROA O  
ATOM    504  N   SER A  61      15.200 168.296  13.263  0.00  0.00      PROA N  
ATOM    505  CA  SER A  61      15.587 168.502  14.655  0.00  0.00      PROA C  
ATOM    506  C   SER A  61      16.392 167.323  15.164  0.00  0.00      PROA C  
ATOM    507  O   SER A  61      16.306 166.213  14.636  0.00  0.00      PROA O  
ATOM    508  CB  SER A  61      14.381 168.793  15.598  0.00  0.00      PROA C  
ATOM    509  OG  SER A  61      13.402 167.749  15.585  0.00  0.00      PROA O  
ATOM    510  N   TYR A  62      17.246 167.539  16.189  0.00  0.00      PROA N  
ATOM    511  CA  TYR A  62      18.129 166.516  16.731  0.00  0.00      PROA C  
ATOM    512  C   TYR A  62      17.374 165.330  17.343  0.00  0.00      PROA C  
ATOM    513  O   TYR A  62      16.613 165.474  18.301  0.00  0.00      PROA O  
ATOM    514  CB  TYR A  62      19.169 167.132  17.715  0.00  0.00      PROA C  
ATOM    515  CG  TYR A  62      20.075 166.093  18.336  0.00  0.00      PROA C  
ATOM    516  CD1 TYR A  62      21.059 165.463  17.555  0.00  0.00      PROA C  
ATOM    517  CD2 TYR A  62      19.947 165.734  19.689  0.00  0.00      PROA C  
ATOM    518  CE1 TYR A  62      21.887 164.478  18.112  0.00  0.00      PROA C  
ATOM    519  CE2 TYR A  62      20.773 164.748  20.248  0.00  0.00      PROA C  
ATOM    520  CZ  TYR A  62      21.743 164.119  19.457  0.00  0.00      PROA C  
ATOM    521  OH  TYR A  62      22.580 163.127  20.009  0.00  0.00      PROA O  
ATOM    522  N   LEU A  63      17.545 164.125  16.749  0.00  0.00      PROA N  
ATOM    523  CA  LEU A  63      16.861 162.898  17.140  0.00  0.00      PROA C  
ATOM    524  C   LEU A  63      15.337 163.009  16.974  0.00  0.00      PROA C  
ATOM    525  O   LEU A  63      14.547 162.315  17.617  0.00  0.00      PROA O  
ATOM    526  CB  LEU A  63      17.309 162.429  18.555  0.00  0.00      PROA C  
ATOM    527  CG  LEU A  63      17.784 160.961  18.629  0.00  0.00      PROA C  
ATOM    528  CD1 LEU A  63      18.417 160.672  19.999  0.00  0.00      PROA C  
ATOM    529  CD2 LEU A  63      16.659 159.955  18.341  0.00  0.00      PROA C  
ATOM    530  N   CYS A  64      14.900 163.923  16.078  0.00  0.00      PROA N  
ATOM    531  CA  CYS A  64      13.515 164.279  15.830  0.00  0.00      PROA C  
ATOM    532  C   CYS A  64      12.756 164.732  17.080  0.00  0.00      PROA C  
ATOM    533  O   CYS A  64      11.607 164.359  17.309  0.00  0.00      PROA O  
ATOM    534  CB  CYS A  64      12.749 163.164  15.067  0.00  0.00      PROA C  
ATOM    535  SG  CYS A  64      13.557 162.674  13.513  0.00  0.00      PROA S  
ATOM    536  N   GLU A  65      13.397 165.558  17.932  0.00  0.00      PROA N  
ATOM    537  CA  GLU A  65      12.824 166.091  19.155  0.00  0.00      PROA C  
ATOM    538  C   GLU A  65      11.583 166.970  18.988  0.00  0.00      PROA C  
ATOM    539  O   GLU A  65      10.634 166.871  19.771  0.00  0.00      PROA O  
ATOM    540  CB  GLU A  65      13.894 166.811  20.024  0.00  0.00      PROA C  
ATOM    541  CG  GLU A  65      14.632 167.990  19.336  0.00  0.00      PROA C  
ATOM    542  CD  GLU A  65      15.750 168.611  20.178  0.00  0.00      PROA C  
ATOM    543  OE1 GLU A  65      15.898 168.283  21.386  0.00  0.00      PROA O  
ATOM    544  OE2 GLU A  65      16.502 169.460  19.624  0.00  0.00      PROA O1-
ATOM    545  N   TYR A  66      11.545 167.846  17.963  0.00  0.00      PROA N  
ATOM    546  CA  TYR A  66      10.445 168.776  17.771  0.00  0.00      PROA C  
ATOM    547  C   TYR A  66       9.307 168.128  16.987  0.00  0.00      PROA C  
ATOM    548  O   TYR A  66       8.490 167.393  17.548  0.00  0.00      PROA O  
ATOM    549  CB  TYR A  66      10.912 170.111  17.116  0.00  0.00      PROA C  
ATOM    550  CG  TYR A  66      11.913 170.872  17.960  0.00  0.00      PROA C  
ATOM    551  CD1 TYR A  66      11.849 170.901  19.368  0.00  0.00      PROA C  
ATOM    552  CD2 TYR A  66      12.915 171.627  17.323  0.00  0.00      PROA C  
ATOM    553  CE1 TYR A  66      12.778 171.641  20.114  0.00  0.00      PROA C  
ATOM    554  CE2 TYR A  66      13.846 172.367  18.065  0.00  0.00      PROA C  
ATOM    555  CZ  TYR A  66      13.777 172.371  19.463  0.00  0.00      PROA C  
ATOM    556  OH  TYR A  66      14.698 173.125  20.222  0.00  0.00      PROA O  
ATOM    557  N   ASP A  67       9.220 168.358  15.665  0.00  0.00      PROA N  
ATOM    558  CA  ASP A  67       8.197 167.741  14.844  0.00  0.00      PROA C  
ATOM    559  C   ASP A  67       8.667 166.352  14.405  0.00  0.00      PROA C  
ATOM    560  O   ASP A  67       9.827 166.157  14.030  0.00  0.00      PROA O  
ATOM    561  CB  ASP A  67       7.826 168.605  13.606  0.00  0.00      PROA C  
ATOM    562  CG  ASP A  67       7.238 169.969  13.967  0.00  0.00      PROA C  
ATOM    563  OD1 ASP A  67       6.939 170.258  15.156  0.00  0.00      PROA O  
ATOM    564  OD2 ASP A  67       7.010 170.760  13.010  0.00  0.00      PROA O1-
ATOM    565  N   TYR A  68       7.780 165.340  14.455  0.00  0.00      PROA N  
ATOM    566  CA  TYR A  68       8.179 163.987  14.125  0.00  0.00      PROA C  
ATOM    567  C   TYR A  68       7.040 163.132  13.600  0.00  0.00      PROA C  
ATOM    568  O   TYR A  68       5.861 163.355  13.883  0.00  0.00      PROA O  
ATOM    569  CB  TYR A  68       8.881 163.255  15.316  0.00  0.00      PROA C  
ATOM    570  CG  TYR A  68       8.048 163.078  16.572  0.00  0.00      PROA C  
ATOM    571  CD1 TYR A  68       7.074 162.065  16.657  0.00  0.00      PROA C  
ATOM    572  CD2 TYR A  68       8.346 163.815  17.733  0.00  0.00      PROA C  
ATOM    573  CE1 TYR A  68       6.408 161.801  17.863  0.00  0.00      PROA C  
ATOM    574  CE2 TYR A  68       7.707 163.533  18.948  0.00  0.00      PROA C  
ATOM    575  CZ  TYR A  68       6.734 162.530  19.012  0.00  0.00      PROA C  
ATOM    576  OH  TYR A  68       6.106 162.249  20.243  0.00  0.00      PROA O  
ATOM    577  N   VAL A  69       7.417 162.087  12.841  0.00  0.00      PROA N  
ATOM    578  CA  VAL A  69       6.589 160.926  12.585  0.00  0.00      PROA C  
ATOM    579  C   VAL A  69       7.317 159.750  13.201  0.00  0.00      PROA C  
ATOM    580  O   VAL A  69       8.459 159.443  12.861  0.00  0.00      PROA O  
ATOM    581  CB  VAL A  69       6.333 160.651  11.110  0.00  0.00      PROA C  
ATOM    582  CG1 VAL A  69       5.463 159.387  10.942  0.00  0.00      PROA C  
ATOM    583  CG2 VAL A  69       5.617 161.864  10.501  0.00  0.00      PROA C  
ATOM    584  N   LYS A  70       6.689 159.079  14.172  0.00  0.00      PROA N  
ATOM    585  CA  LYS A  70       7.301 158.009  14.923  0.00  0.00      PROA C  
ATOM    586  C   LYS A  70       6.515 156.735  14.691  0.00  0.00      PROA C  
ATOM    587  O   LYS A  70       5.287 156.716  14.785  0.00  0.00      PROA O  
ATOM    588  CB  LYS A  70       7.340 158.398  16.418  0.00  0.00      PROA C  
ATOM    589  CG  LYS A  70       8.025 157.391  17.351  0.00  0.00      PROA C  
ATOM    590  CD  LYS A  70       8.133 157.961  18.780  0.00  0.00      PROA C  
ATOM    591  CE  LYS A  70       8.891 157.052  19.758  0.00  0.00      PROA C  
ATOM    592  NZ  LYS A  70       8.875 157.621  21.130  0.00  0.00      PROA N1+
ATOM    593  N   VAL A  71       7.211 155.640  14.340  0.00  0.00      PROA N  
ATOM    594  CA  VAL A  71       6.590 154.379  13.977  0.00  0.00      PROA C  
ATOM    595  C   VAL A  71       7.000 153.350  15.015  0.00  0.00      PROA C  
ATOM    596  O   VAL A  71       8.185 153.109  15.247  0.00  0.00      PROA O  
ATOM    597  CB  VAL A  71       6.976 153.923  12.571  0.00  0.00      PROA C  
ATOM    598  CG1 VAL A  71       6.251 152.612  12.214  0.00  0.00      PROA C  
ATOM    599  CG2 VAL A  71       6.584 155.019  11.557  0.00  0.00      PROA C  
ATOM    600  N   GLU A  72       6.019 152.744  15.706  0.00  0.00      PROA N  
ATOM    601  CA  GLU A  72       6.249 151.948  16.894  0.00  0.00      PROA C  
ATOM    602  C   GLU A  72       5.486 150.629  16.851  0.00  0.00      PROA C  
ATOM    603  O   GLU A  72       4.404 150.516  16.279  0.00  0.00      PROA O  
ATOM    604  CB  GLU A  72       5.756 152.698  18.167  0.00  0.00      PROA C  
ATOM    605  CG  GLU A  72       6.326 154.125  18.352  0.00  0.00      PROA C  
ATOM    606  CD  GLU A  72       5.884 154.751  19.674  0.00  0.00      PROA C  
ATOM    607  OE1 GLU A  72       6.336 154.286  20.755  0.00  0.00      PROA O  
ATOM    608  OE2 GLU A  72       5.089 155.730  19.653  0.00  0.00      PROA O1-
ATOM    609  N   THR A  73       6.031 149.592  17.509  0.00  0.00      PROA N  
ATOM    610  CA  THR A  73       5.264 148.476  18.062  0.00  0.00      PROA C  
ATOM    611  C   THR A  73       5.007 148.801  19.525  0.00  0.00      PROA C  
ATOM    612  O   THR A  73       5.514 149.793  20.048  0.00  0.00      PROA O  
ATOM    613  CB  THR A  73       5.924 147.093  17.973  0.00  0.00      PROA C  
ATOM    614  CG2 THR A  73       6.053 146.659  16.511  0.00  0.00      PROA C  
ATOM    615  OG1 THR A  73       7.229 147.071  18.537  0.00  0.00      PROA O  
ATOM    616  N   GLU A  74       4.215 147.989  20.259  0.00  0.00      PROA N  
ATOM    617  CA  GLU A  74       4.122 148.143  21.707  0.00  0.00      PROA C  
ATOM    618  C   GLU A  74       5.470 147.962  22.420  0.00  0.00      PROA C  
ATOM    619  O   GLU A  74       5.854 148.746  23.290  0.00  0.00      PROA O  
ATOM    620  CB  GLU A  74       3.096 147.148  22.315  0.00  0.00      PROA C  
ATOM    621  CG  GLU A  74       1.637 147.400  21.860  0.00  0.00      PROA C  
ATOM    622  CD  GLU A  74       0.635 146.551  22.636  0.00  0.00      PROA C  
ATOM    623  OE1 GLU A  74       0.671 145.296  22.516  0.00  0.00      PROA O  
ATOM    624  OE2 GLU A  74      -0.210 147.125  23.375  0.00  0.00      PROA O1-
ATOM    625  N   ASP A  75       6.230 146.915  22.033  0.00  0.00      PROA N  
ATOM    626  CA  ASP A  75       7.560 146.623  22.535  0.00  0.00      PROA C  
ATOM    627  C   ASP A  75       8.646 147.649  22.153  0.00  0.00      PROA C  
ATOM    628  O   ASP A  75       9.436 148.097  22.987  0.00  0.00      PROA O  
ATOM    629  CB  ASP A  75       7.928 145.191  22.043  0.00  0.00      PROA C  
ATOM    630  CG  ASP A  75       9.187 144.611  22.670  0.00  0.00      PROA C  
ATOM    631  OD1 ASP A  75       9.573 145.017  23.797  0.00  0.00      PROA O  
ATOM    632  OD2 ASP A  75       9.748 143.645  22.085  0.00  0.00      PROA O1-
ATOM    633  N   GLN A  76       8.702 148.049  20.867  0.00  0.00      PROA N  
ATOM    634  CA  GLN A  76       9.879 148.684  20.297  0.00  0.00      PROA C  
ATOM    635  C   GLN A  76       9.565 149.716  19.219  0.00  0.00      PROA C  
ATOM    636  O   GLN A  76       8.663 149.546  18.398  0.00  0.00      PROA O  
ATOM    637  CB  GLN A  76      10.824 147.584  19.727  0.00  0.00      PROA C  
ATOM    638  CG  GLN A  76      12.055 148.080  18.926  0.00  0.00      PROA C  
ATOM    639  CD  GLN A  76      12.983 146.929  18.528  0.00  0.00      PROA C  
ATOM    640  NE2 GLN A  76      12.506 146.055  17.612  0.00  0.00      PROA N  
ATOM    641  OE1 GLN A  76      14.113 146.807  19.010  0.00  0.00      PROA O  
ATOM    642  N   VAL A  77      10.333 150.825  19.183  0.00  0.00      PROA N  
ATOM    643  CA  VAL A  77      10.236 151.852  18.156  0.00  0.00      PROA C  
ATOM    644  C   VAL A  77      10.979 151.409  16.896  0.00  0.00      PROA C  
ATOM    645  O   VAL A  77      12.193 151.190  16.913  0.00  0.00      PROA O  
ATOM    646  CB  VAL A  77      10.800 153.188  18.640  0.00  0.00      PROA C  
ATOM    647  CG1 VAL A  77      10.593 154.285  17.573  0.00  0.00      PROA C  
ATOM    648  CG2 VAL A  77      10.109 153.587  19.959  0.00  0.00      PROA C  
ATOM    649  N   LEU A  78      10.268 151.238  15.761  0.00  0.00      PROA N  
ATOM    650  CA  LEU A  78      10.868 150.920  14.477  0.00  0.00      PROA C  
ATOM    651  C   LEU A  78      11.741 152.052  13.946  0.00  0.00      PROA C  
ATOM    652  O   LEU A  78      12.884 151.845  13.531  0.00  0.00      PROA O  
ATOM    653  CB  LEU A  78       9.810 150.634  13.373  0.00  0.00      PROA C  
ATOM    654  CG  LEU A  78       8.899 149.401  13.551  0.00  0.00      PROA C  
ATOM    655  CD1 LEU A  78       7.845 149.570  14.646  0.00  0.00      PROA C  
ATOM    656  CD2 LEU A  78       8.174 149.134  12.227  0.00  0.00      PROA C  
ATOM    657  N   ALA A  79      11.200 153.287  13.967  0.00  0.00      PROA N  
ATOM    658  CA  ALA A  79      11.867 154.426  13.388  0.00  0.00      PROA C  
ATOM    659  C   ALA A  79      11.278 155.750  13.861  0.00  0.00      PROA C  
ATOM    660  O   ALA A  79      10.118 155.849  14.267  0.00  0.00      PROA O  
ATOM    661  CB  ALA A  79      11.785 154.372  11.847  0.00  0.00      PROA C  
ATOM    662  N   THR A  80      12.097 156.815  13.783  0.00  0.00      PROA N  
ATOM    663  CA  THR A  80      11.696 158.203  13.989  0.00  0.00      PROA C  
ATOM    664  C   THR A  80      12.084 158.990  12.756  0.00  0.00      PROA C  
ATOM    665  O   THR A  80      13.252 159.016  12.365  0.00  0.00      PROA O  
ATOM    666  CB  THR A  80      12.341 158.905  15.191  0.00  0.00      PROA C  
ATOM    667  CG2 THR A  80      11.712 158.369  16.485  0.00  0.00      PROA C  
ATOM    668  OG1 THR A  80      13.748 158.675  15.268  0.00  0.00      PROA O  
ATOM    669  N   PHE A  81      11.112 159.653  12.114  0.00  0.00      PROA N  
ATOM    670  CA  PHE A  81      11.306 160.365  10.870  0.00  0.00      PROA C  
ATOM    671  C   PHE A  81      11.022 161.849  11.058  0.00  0.00      PROA C  
ATOM    672  O   PHE A  81      10.067 162.247  11.729  0.00  0.00      PROA O  
ATOM    673  CB  PHE A  81      10.370 159.827   9.760  0.00  0.00      PROA C  
ATOM    674  CG  PHE A  81      10.536 158.346   9.535  0.00  0.00      PROA C  
ATOM    675  CD1 PHE A  81      11.756 157.831   9.062  0.00  0.00      PROA C  
ATOM    676  CD2 PHE A  81       9.440 157.472   9.670  0.00  0.00      PROA C  
ATOM    677  CE1 PHE A  81      11.879 156.477   8.724  0.00  0.00      PROA C  
ATOM    678  CE2 PHE A  81       9.559 156.119   9.331  0.00  0.00      PROA C  
ATOM    679  CZ  PHE A  81      10.777 155.622   8.851  0.00  0.00      PROA C  
ATOM    680  N   CYS A  82      11.869 162.709  10.468  0.00  0.00      PROA N  
ATOM    681  CA  CYS A  82      11.728 164.151  10.529  0.00  0.00      PROA C  
ATOM    682  C   CYS A  82      12.587 164.768   9.431  0.00  0.00      PROA C  
ATOM    683  O   CYS A  82      13.313 164.059   8.734  0.00  0.00      PROA O  
ATOM    684  CB  CYS A  82      12.049 164.755  11.923  0.00  0.00      PROA C  
ATOM    685  SG  CYS A  82      13.732 164.439  12.530  0.00  0.00      PROA S  
ATOM    686  N   GLY A  83      12.512 166.099   9.226  0.00  0.00      PROA N  
ATOM    687  CA  GLY A  83      13.194 166.785   8.129  0.00  0.00      PROA C  
ATOM    688  C   GLY A  83      12.428 166.808   6.827  0.00  0.00      PROA C  
ATOM    689  O   GLY A  83      11.305 166.314   6.716  0.00  0.00      PROA O  
ATOM    690  N   ARG A  84      13.018 167.430   5.788  0.00  0.00      PROA N  
ATOM    691  CA  ARG A  84      12.364 167.620   4.506  0.00  0.00      PROA C  
ATOM    692  C   ARG A  84      13.079 166.814   3.429  0.00  0.00      PROA C  
ATOM    693  O   ARG A  84      14.307 166.787   3.340  0.00  0.00      PROA O  
ATOM    694  CB  ARG A  84      12.265 169.130   4.128  0.00  0.00      PROA C  
ATOM    695  CG  ARG A  84      13.592 169.838   3.765  0.00  0.00      PROA C  
ATOM    696  CD  ARG A  84      13.447 171.339   3.438  0.00  0.00      PROA C  
ATOM    697  NE  ARG A  84      13.437 172.107   4.727  0.00  0.00      PROA N  
ATOM    698  CZ  ARG A  84      13.106 173.388   4.834  0.00  0.00      PROA C  
ATOM    699  NH1 ARG A  84      12.598 174.091   3.848  0.00  0.00      PROA N1+
ATOM    700  NH2 ARG A  84      13.267 174.017   5.977  0.00  0.00      PROA N  
ATOM    701  N   GLU A  85      12.298 166.105   2.581  0.00  0.00      PROA N  
ATOM    702  CA  GLU A  85      12.769 165.149   1.586  0.00  0.00      PROA C  
ATOM    703  C   GLU A  85      13.777 165.686   0.573  0.00  0.00      PROA C  
ATOM    704  O   GLU A  85      14.742 165.015   0.200  0.00  0.00      PROA O  
ATOM    705  CB  GLU A  85      11.542 164.526   0.867  0.00  0.00      PROA C  
ATOM    706  CG  GLU A  85      11.859 163.607  -0.342  0.00  0.00      PROA C  
ATOM    707  CD  GLU A  85      10.594 162.998  -0.946  0.00  0.00      PROA C  
ATOM    708  OE1 GLU A  85       9.905 162.203  -0.253  0.00  0.00      PROA O  
ATOM    709  OE2 GLU A  85      10.285 163.298  -2.131  0.00  0.00      PROA O1-
ATOM    710  N   THR A  86      13.583 166.942   0.113  0.00  0.00      PROA N  
ATOM    711  CA  THR A  86      14.481 167.622  -0.824  0.00  0.00      PROA C  
ATOM    712  C   THR A  86      15.903 167.812  -0.297  0.00  0.00      PROA C  
ATOM    713  O   THR A  86      16.866 167.820  -1.065  0.00  0.00      PROA O  
ATOM    714  CB  THR A  86      13.915 168.953  -1.345  0.00  0.00      PROA C  
ATOM    715  CG2 THR A  86      13.806 170.025  -0.246  0.00  0.00      PROA C  
ATOM    716  OG1 THR A  86      14.673 169.501  -2.423  0.00  0.00      PROA O  
ATOM    717  N   THR A  87      16.083 167.974   1.028  0.00  0.00      PROA N  
ATOM    718  CA  THR A  87      17.394 168.180   1.640  0.00  0.00      PROA C  
ATOM    719  C   THR A  87      18.114 166.858   1.870  0.00  0.00      PROA C  
ATOM    720  O   THR A  87      17.620 165.957   2.550  0.00  0.00      PROA O  
ATOM    721  CB  THR A  87      17.335 168.966   2.951  0.00  0.00      PROA C  
ATOM    722  CG2 THR A  87      18.729 169.172   3.565  0.00  0.00      PROA C  
ATOM    723  OG1 THR A  87      16.816 170.269   2.710  0.00  0.00      PROA O  
ATOM    724  N   ASP A  88      19.318 166.697   1.280  0.00  0.00      PROA N  
ATOM    725  CA  ASP A  88      20.186 165.543   1.471  0.00  0.00      PROA C  
ATOM    726  C   ASP A  88      20.686 165.371   2.912  0.00  0.00      PROA C  
ATOM    727  O   ASP A  88      20.882 166.337   3.649  0.00  0.00      PROA O  
ATOM    728  CB  ASP A  88      21.405 165.600   0.507  0.00  0.00      PROA C  
ATOM    729  CG  ASP A  88      21.001 165.482  -0.955  0.00  0.00      PROA C  
ATOM    730  OD1 ASP A  88      19.952 164.866  -1.277  0.00  0.00      PROA O  
ATOM    731  OD2 ASP A  88      21.812 165.909  -1.822  0.00  0.00      PROA O1-
ATOM    732  N   THR A  89      20.903 164.109   3.347  0.00  0.00      PROA N  
ATOM    733  CA  THR A  89      21.501 163.732   4.638  0.00  0.00      PROA C  
ATOM    734  C   THR A  89      20.555 163.890   5.822  0.00  0.00      PROA C  
ATOM    735  O   THR A  89      20.964 163.930   6.983  0.00  0.00      PROA O  
ATOM    736  CB  THR A  89      22.909 164.272   4.952  0.00  0.00      PROA C  
ATOM    737  CG2 THR A  89      23.858 163.947   3.786  0.00  0.00      PROA C  
ATOM    738  OG1 THR A  89      22.949 165.678   5.166  0.00  0.00      PROA O  
ATOM    739  N   GLU A  90      19.239 163.954   5.549  0.00  0.00      PROA N  
ATOM    740  CA  GLU A  90      18.201 164.078   6.557  0.00  0.00      PROA C  
ATOM    741  C   GLU A  90      17.745 162.751   7.161  0.00  0.00      PROA C  
ATOM    742  O   GLU A  90      18.134 161.657   6.749  0.00  0.00      PROA O  
ATOM    743  CB  GLU A  90      16.991 164.897   6.023  0.00  0.00      PROA C  
ATOM    744  CG  GLU A  90      17.270 166.419   5.933  0.00  0.00      PROA C  
ATOM    745  CD  GLU A  90      17.584 167.037   7.293  0.00  0.00      PROA C  
ATOM    746  OE1 GLU A  90      16.743 166.920   8.225  0.00  0.00      PROA O  
ATOM    747  OE2 GLU A  90      18.668 167.663   7.447  0.00  0.00      PROA O1-
ATOM    748  N   GLN A  91      16.876 162.845   8.189  0.00  0.00      PROA N  
ATOM    749  CA  GLN A  91      16.312 161.730   8.932  0.00  0.00      PROA C  
ATOM    750  C   GLN A  91      14.985 161.268   8.321  0.00  0.00      PROA C  
ATOM    751  O   GLN A  91      14.211 160.515   8.912  0.00  0.00      PROA O  
ATOM    752  CB  GLN A  91      16.124 162.153  10.417  0.00  0.00      PROA C  
ATOM    753  CG  GLN A  91      17.470 162.417  11.145  0.00  0.00      PROA C  
ATOM    754  CD  GLN A  91      17.288 163.131  12.490  0.00  0.00      PROA C  
ATOM    755  NE2 GLN A  91      17.119 164.473  12.434  0.00  0.00      PROA N  
ATOM    756  OE1 GLN A  91      17.317 162.528  13.567  0.00  0.00      PROA O  
ATOM    757  N   THR A  92      14.706 161.725   7.088  0.00  0.00      PROA N  
ATOM    758  CA  THR A  92      13.560 161.402   6.248  0.00  0.00      PROA C  
ATOM    759  C   THR A  92      13.416 159.924   5.884  0.00  0.00      PROA C  
ATOM    760  O   THR A  92      14.425 159.211   5.840  0.00  0.00      PROA O  
ATOM    761  CB  THR A  92      13.538 162.218   4.956  0.00  0.00      PROA C  
ATOM    762  CG2 THR A  92      13.208 163.668   5.325  0.00  0.00      PROA C  
ATOM    763  OG1 THR A  92      14.812 162.236   4.312  0.00  0.00      PROA O  
ATOM    764  N   PRO A  93      12.221 159.397   5.584  0.00  0.00      PROA N  
ATOM    765  CA  PRO A  93      12.061 157.994   5.209  0.00  0.00      PROA C  
ATOM    766  C   PRO A  93      12.637 157.707   3.834  0.00  0.00      PROA C  
ATOM    767  O   PRO A  93      13.187 156.626   3.616  0.00  0.00      PROA O  
ATOM    768  CB  PRO A  93      10.536 157.750   5.197  0.00  0.00      PROA C  
ATOM    769  CG  PRO A  93       9.922 158.945   5.931  0.00  0.00      PROA C  
ATOM    770  CD  PRO A  93      10.929 160.075   5.728  0.00  0.00      PROA C  
ATOM    771  N   GLY A  94      12.485 158.651   2.876  0.00  0.00      PROA N  
ATOM    772  CA  GLY A  94      12.768 158.439   1.457  0.00  0.00      PROA C  
ATOM    773  C   GLY A  94      11.986 157.298   0.842  0.00  0.00      PROA C  
ATOM    774  O   GLY A  94      10.834 157.037   1.191  0.00  0.00      PROA O  
ATOM    775  N   GLN A  95      12.600 156.584  -0.119  0.00  0.00      PROA N  
ATOM    776  CA  GLN A  95      11.976 155.448  -0.781  0.00  0.00      PROA C  
ATOM    777  C   GLN A  95      11.967 154.190   0.089  0.00  0.00      PROA C  
ATOM    778  O   GLN A  95      11.242 153.233  -0.189  0.00  0.00      PROA O  
ATOM    779  CB  GLN A  95      12.651 155.127  -2.147  0.00  0.00      PROA C  
ATOM    780  CG  GLN A  95      14.075 154.495  -2.135  0.00  0.00      PROA C  
ATOM    781  CD  GLN A  95      15.141 155.298  -1.385  0.00  0.00      PROA C  
ATOM    782  NE2 GLN A  95      15.464 156.503  -1.907  0.00  0.00      PROA N  
ATOM    783  OE1 GLN A  95      15.679 154.875  -0.358  0.00  0.00      PROA O  
ATOM    784  N   GLU A  96      12.780 154.154   1.167  0.00  0.00      PROA N  
ATOM    785  CA  GLU A  96      12.889 153.019   2.063  0.00  0.00      PROA C  
ATOM    786  C   GLU A  96      11.586 152.613   2.758  0.00  0.00      PROA C  
ATOM    787  O   GLU A  96      10.809 153.430   3.260  0.00  0.00      PROA O  
ATOM    788  CB  GLU A  96      14.060 153.197   3.070  0.00  0.00      PROA C  
ATOM    789  CG  GLU A  96      14.214 152.071   4.128  0.00  0.00      PROA C  
ATOM    790  CD  GLU A  96      15.475 152.181   4.988  0.00  0.00      PROA C  
ATOM    791  OE1 GLU A  96      16.281 153.134   4.823  0.00  0.00      PROA O  
ATOM    792  OE2 GLU A  96      15.674 151.286   5.854  0.00  0.00      PROA O1-
ATOM    793  N   VAL A  97      11.321 151.296   2.771  0.00  0.00      PROA N  
ATOM    794  CA  VAL A  97      10.114 150.700   3.300  0.00  0.00      PROA C  
ATOM    795  C   VAL A  97      10.341 150.251   4.735  0.00  0.00      PROA C  
ATOM    796  O   VAL A  97      11.342 149.603   5.050  0.00  0.00      PROA O  
ATOM    797  CB  VAL A  97       9.683 149.540   2.407  0.00  0.00      PROA C  
ATOM    798  CG1 VAL A  97       8.617 148.661   3.074  0.00  0.00      PROA C  
ATOM    799  CG2 VAL A  97       9.130 150.119   1.089  0.00  0.00      PROA C  
ATOM    800  N   VAL A  98       9.413 150.586   5.653  0.00  0.00      PROA N  
ATOM    801  CA  VAL A  98       9.494 150.162   7.041  0.00  0.00      PROA C  
ATOM    802  C   VAL A  98       8.407 149.125   7.312  0.00  0.00      PROA C  
ATOM    803  O   VAL A  98       7.230 149.298   6.988  0.00  0.00      PROA O  
ATOM    804  CB  VAL A  98       9.523 151.331   8.030  0.00  0.00      PROA C  
ATOM    805  CG1 VAL A  98       8.274 152.221   7.926  0.00  0.00      PROA C  
ATOM    806  CG2 VAL A  98       9.708 150.821   9.470  0.00  0.00      PROA C  
ATOM    807  N   LEU A  99       8.815 147.962   7.856  0.00  0.00      PROA N  
ATOM    808  CA  LEU A  99       7.976 146.792   8.020  0.00  0.00      PROA C  
ATOM    809  C   LEU A  99       7.937 146.417   9.493  0.00  0.00      PROA C  
ATOM    810  O   LEU A  99       8.976 146.290  10.146  0.00  0.00      PROA O  
ATOM    811  CB  LEU A  99       8.564 145.621   7.186  0.00  0.00      PROA C  
ATOM    812  CG  LEU A  99       7.746 144.311   7.164  0.00  0.00      PROA C  
ATOM    813  CD1 LEU A  99       6.459 144.465   6.345  0.00  0.00      PROA C  
ATOM    814  CD2 LEU A  99       8.585 143.158   6.592  0.00  0.00      PROA C  
ATOM    815  N   SER A 100       6.730 146.249  10.077  0.00  0.00      PROA N  
ATOM    816  CA  SER A 100       6.585 145.783  11.456  0.00  0.00      PROA C  
ATOM    817  C   SER A 100       7.141 144.374  11.680  0.00  0.00      PROA C  
ATOM    818  O   SER A 100       7.051 143.540  10.777  0.00  0.00      PROA O  
ATOM    819  CB  SER A 100       5.126 145.862  12.000  0.00  0.00      PROA C  
ATOM    820  OG  SER A 100       5.029 145.491  13.381  0.00  0.00      PROA O  
ATOM    821  N   PRO A 101       7.701 144.027  12.839  0.00  0.00      PROA N  
ATOM    822  CA  PRO A 101       7.994 142.640  13.183  0.00  0.00      PROA C  
ATOM    823  C   PRO A 101       6.734 141.809  13.365  0.00  0.00      PROA C  
ATOM    824  O   PRO A 101       6.795 140.586  13.229  0.00  0.00      PROA O  
ATOM    825  CB  PRO A 101       8.787 142.746  14.501  0.00  0.00      PROA C  
ATOM    826  CG  PRO A 101       9.460 144.119  14.416  0.00  0.00      PROA C  
ATOM    827  CD  PRO A 101       8.397 144.969  13.722  0.00  0.00      PROA C  
ATOM    828  N   GLY A 102       5.596 142.438  13.717  0.00  0.00      PROA N  
ATOM    829  CA  GLY A 102       4.341 141.755  14.014  0.00  0.00      PROA C  
ATOM    830  C   GLY A 102       3.169 142.285  13.231  0.00  0.00      PROA C  
ATOM    831  O   GLY A 102       3.298 142.935  12.195  0.00  0.00      PROA O  
ATOM    832  N   SER A 103       1.956 142.012  13.744  0.00  0.00      PROA N  
ATOM    833  CA  SER A 103       0.692 142.359  13.100  0.00  0.00      PROA C  
ATOM    834  C   SER A 103       0.121 143.655  13.659  0.00  0.00      PROA C  
ATOM    835  O   SER A 103      -1.014 144.045  13.380  0.00  0.00      PROA O  
ATOM    836  CB  SER A 103      -0.361 141.233  13.294  0.00  0.00      PROA C  
ATOM    837  OG  SER A 103       0.147 139.977  12.840  0.00  0.00      PROA O  
ATOM    838  N   PHE A 104       0.925 144.361  14.471  0.00  0.00      PROA N  
ATOM    839  CA  PHE A 104       0.588 145.613  15.111  0.00  0.00      PROA C  
ATOM    840  C   PHE A 104       1.574 146.685  14.666  0.00  0.00      PROA C  
ATOM    841  O   PHE A 104       2.783 146.457  14.590  0.00  0.00      PROA O  
ATOM    842  CB  PHE A 104       0.592 145.423  16.662  0.00  0.00      PROA C  
ATOM    843  CG  PHE A 104       0.358 146.695  17.448  0.00  0.00      PROA C  
ATOM    844  CD1 PHE A 104       1.426 147.568  17.729  0.00  0.00      PROA C  
ATOM    845  CD2 PHE A 104      -0.915 147.003  17.955  0.00  0.00      PROA C  
ATOM    846  CE1 PHE A 104       1.218 148.750  18.451  0.00  0.00      PROA C  
ATOM    847  CE2 PHE A 104      -1.123 148.170  18.702  0.00  0.00      PROA C  
ATOM    848  CZ  PHE A 104      -0.059 149.049  18.940  0.00  0.00      PROA C  
ATOM    849  N   MET A 105       1.078 147.894  14.375  0.00  0.00      PROA N  
ATOM    850  CA  MET A 105       1.909 149.059  14.192  0.00  0.00      PROA C  
ATOM    851  C   MET A 105       1.177 150.283  14.712  0.00  0.00      PROA C  
ATOM    852  O   MET A 105      -0.023 150.456  14.517  0.00  0.00      PROA O  
ATOM    853  CB  MET A 105       2.298 149.243  12.707  0.00  0.00      PROA C  
ATOM    854  CG  MET A 105       3.074 150.527  12.372  0.00  0.00      PROA C  
ATOM    855  SD  MET A 105       3.384 150.717  10.598  0.00  0.00      PROA S  
ATOM    856  CE  MET A 105       4.760 149.551  10.414  0.00  0.00      PROA C  
ATOM    857  N   SER A 106       1.886 151.179  15.408  0.00  0.00      PROA N  
ATOM    858  CA  SER A 106       1.345 152.444  15.859  0.00  0.00      PROA C  
ATOM    859  C   SER A 106       2.167 153.538  15.217  0.00  0.00      PROA C  
ATOM    860  O   SER A 106       3.394 153.551  15.308  0.00  0.00      PROA O  
ATOM    861  CB  SER A 106       1.392 152.580  17.406  0.00  0.00      PROA C  
ATOM    862  OG  SER A 106       0.727 153.754  17.883  0.00  0.00      PROA O  
ATOM    863  N   VAL A 107       1.511 154.482  14.530  0.00  0.00      PROA N  
ATOM    864  CA  VAL A 107       2.174 155.591  13.868  0.00  0.00      PROA C  
ATOM    865  C   VAL A 107       1.734 156.851  14.581  0.00  0.00      PROA C  
ATOM    866  O   VAL A 107       0.543 157.081  14.775  0.00  0.00      PROA O  
ATOM    867  CB  VAL A 107       1.839 155.688  12.378  0.00  0.00      PROA C  
ATOM    868  CG1 VAL A 107       2.572 156.884  11.734  0.00  0.00      PROA C  
ATOM    869  CG2 VAL A 107       2.253 154.378  11.680  0.00  0.00      PROA C  
ATOM    870  N   THR A 108       2.677 157.694  15.025  0.00  0.00      PROA N  
ATOM    871  CA  THR A 108       2.354 158.919  15.744  0.00  0.00      PROA C  
ATOM    872  C   THR A 108       2.987 160.100  15.056  0.00  0.00      PROA C  
ATOM    873  O   THR A 108       4.207 160.190  14.924  0.00  0.00      PROA O  
ATOM    874  CB  THR A 108       2.770 158.907  17.212  0.00  0.00      PROA C  
ATOM    875  CG2 THR A 108       2.446 160.241  17.907  0.00  0.00      PROA C  
ATOM    876  OG1 THR A 108       2.040 157.904  17.912  0.00  0.00      PROA O  
ATOM    877  N   PHE A 109       2.153 161.051  14.610  0.00  0.00      PROA N  
ATOM    878  CA  PHE A 109       2.563 162.348  14.125  0.00  0.00      PROA C  
ATOM    879  C   PHE A 109       2.487 163.348  15.269  0.00  0.00      PROA C  
ATOM    880  O   PHE A 109       1.486 163.411  15.986  0.00  0.00      PROA O  
ATOM    881  CB  PHE A 109       1.685 162.792  12.914  0.00  0.00      PROA C  
ATOM    882  CG  PHE A 109       1.872 164.241  12.526  0.00  0.00      PROA C  
ATOM    883  CD1 PHE A 109       2.976 164.643  11.755  0.00  0.00      PROA C  
ATOM    884  CD2 PHE A 109       0.957 165.216  12.964  0.00  0.00      PROA C  
ATOM    885  CE1 PHE A 109       3.176 165.993  11.445  0.00  0.00      PROA C  
ATOM    886  CE2 PHE A 109       1.161 166.569  12.669  0.00  0.00      PROA C  
ATOM    887  CZ  PHE A 109       2.271 166.953  11.910  0.00  0.00      PROA C  
ATOM    888  N   ARG A 110       3.535 164.163  15.462  0.00  0.00      PROA N  
ATOM    889  CA  ARG A 110       3.473 165.245  16.415  0.00  0.00      PROA C  
ATOM    890  C   ARG A 110       4.092 166.493  15.811  0.00  0.00      PROA C  
ATOM    891  O   ARG A 110       5.180 166.461  15.232  0.00  0.00      PROA O  
ATOM    892  CB  ARG A 110       4.193 164.911  17.745  0.00  0.00      PROA C  
ATOM    893  CG  ARG A 110       3.766 165.845  18.900  0.00  0.00      PROA C  
ATOM    894  CD  ARG A 110       4.525 165.626  20.214  0.00  0.00      PROA C  
ATOM    895  NE  ARG A 110       5.901 166.193  20.025  0.00  0.00      PROA N  
ATOM    896  CZ  ARG A 110       6.276 167.420  20.351  0.00  0.00      PROA C  
ATOM    897  NH1 ARG A 110       5.493 168.306  20.917  0.00  0.00      PROA N1+
ATOM    898  NH2 ARG A 110       7.493 167.816  20.074  0.00  0.00      PROA N  
ATOM    899  N   SER A 111       3.397 167.633  15.958  0.00  0.00      PROA N  
ATOM    900  CA  SER A 111       3.912 168.960  15.685  0.00  0.00      PROA C  
ATOM    901  C   SER A 111       3.975 169.745  16.985  0.00  0.00      PROA C  
ATOM    902  O   SER A 111       3.097 169.658  17.848  0.00  0.00      PROA O  
ATOM    903  CB  SER A 111       3.091 169.778  14.641  0.00  0.00      PROA C  
ATOM    904  OG  SER A 111       1.743 170.029  15.054  0.00  0.00      PROA O  
ATOM    905  N   ASP A 112       5.052 170.522  17.179  0.00  0.00      PROA N  
ATOM    906  CA  ASP A 112       5.218 171.409  18.312  0.00  0.00      PROA C  
ATOM    907  C   ASP A 112       4.476 172.736  18.144  0.00  0.00      PROA C  
ATOM    908  O   ASP A 112       3.814 173.010  17.139  0.00  0.00      PROA O  
ATOM    909  CB  ASP A 112       6.733 171.624  18.625  0.00  0.00      PROA C  
ATOM    910  CG  ASP A 112       7.124 170.892  19.892  0.00  0.00      PROA C  
ATOM    911  OD1 ASP A 112       6.316 170.833  20.856  0.00  0.00      PROA O  
ATOM    912  OD2 ASP A 112       8.268 170.379  19.980  0.00  0.00      PROA O1-
ATOM    913  N   PHE A 113       4.538 173.590  19.188  0.00  0.00      PROA N  
ATOM    914  CA  PHE A 113       3.966 174.929  19.210  0.00  0.00      PROA C  
ATOM    915  C   PHE A 113       4.516 175.839  18.111  0.00  0.00      PROA C  
ATOM    916  O   PHE A 113       3.783 176.571  17.446  0.00  0.00      PROA O  
ATOM    917  CB  PHE A 113       4.250 175.628  20.571  0.00  0.00      PROA C  
ATOM    918  CG  PHE A 113       3.712 174.828  21.727  0.00  0.00      PROA C  
ATOM    919  CD1 PHE A 113       2.355 174.917  22.077  0.00  0.00      PROA C  
ATOM    920  CD2 PHE A 113       4.568 174.042  22.522  0.00  0.00      PROA C  
ATOM    921  CE1 PHE A 113       1.857 174.224  23.188  0.00  0.00      PROA C  
ATOM    922  CE2 PHE A 113       4.072 173.341  23.628  0.00  0.00      PROA C  
ATOM    923  CZ  PHE A 113       2.714 173.431  23.960  0.00  0.00      PROA C  
ATOM    924  N   SER A 114       5.841 175.795  17.889  0.00  0.00      PROA N  
ATOM    925  CA  SER A 114       6.532 176.623  16.913  0.00  0.00      PROA C  
ATOM    926  C   SER A 114       6.740 175.914  15.582  0.00  0.00      PROA C  
ATOM    927  O   SER A 114       7.416 174.888  15.501  0.00  0.00      PROA O  
ATOM    928  CB  SER A 114       7.920 177.105  17.431  0.00  0.00      PROA C  
ATOM    929  OG  SER A 114       8.746 176.020  17.878  0.00  0.00      PROA O  
ATOM    930  N   ASN A 115       6.187 176.478  14.490  0.00  0.00      PROA N  
ATOM    931  CA  ASN A 115       6.546 176.080  13.138  0.00  0.00      PROA C  
ATOM    932  C   ASN A 115       6.364 177.301  12.238  0.00  0.00      PROA C  
ATOM    933  O   ASN A 115       5.379 177.467  11.519  0.00  0.00      PROA O  
ATOM    934  CB  ASN A 115       5.871 174.765  12.617  0.00  0.00      PROA C  
ATOM    935  CG  ASN A 115       4.376 174.827  12.307  0.00  0.00      PROA C  
ATOM    936  ND2 ASN A 115       3.550 175.137  13.330  0.00  0.00      PROA N  
ATOM    937  OD1 ASN A 115       3.939 174.587  11.177  0.00  0.00      PROA O  
ATOM    938  N   GLU A 116       7.319 178.252  12.327  0.00  0.00      PROA N  
ATOM    939  CA  GLU A 116       7.333 179.468  11.529  0.00  0.00      PROA C  
ATOM    940  C   GLU A 116       7.434 179.214  10.024  0.00  0.00      PROA C  
ATOM    941  O   GLU A 116       6.661 179.758   9.232  0.00  0.00      PROA O  
ATOM    942  CB  GLU A 116       8.463 180.432  11.988  0.00  0.00      PROA C  
ATOM    943  CG  GLU A 116       8.216 181.110  13.366  0.00  0.00      PROA C  
ATOM    944  CD  GLU A 116       8.316 180.162  14.559  0.00  0.00      PROA C  
ATOM    945  OE1 GLU A 116       9.395 179.543  14.757  0.00  0.00      PROA O  
ATOM    946  OE2 GLU A 116       7.321 180.033  15.321  0.00  0.00      PROA O1-
ATOM    947  N   GLU A 117       8.354 178.320   9.596  0.00  0.00      PROA N  
ATOM    948  CA  GLU A 117       8.303 177.703   8.280  0.00  0.00      PROA C  
ATOM    949  C   GLU A 117       7.105 176.762   8.154  0.00  0.00      PROA C  
ATOM    950  O   GLU A 117       6.800 175.985   9.060  0.00  0.00      PROA O  
ATOM    951  CB  GLU A 117       9.620 176.970   7.899  0.00  0.00      PROA C  
ATOM    952  CG  GLU A 117      10.796 177.917   7.548  0.00  0.00      PROA C  
ATOM    953  CD  GLU A 117      12.069 177.155   7.183  0.00  0.00      PROA C  
ATOM    954  OE1 GLU A 117      12.091 176.442   6.142  0.00  0.00      PROA O  
ATOM    955  OE2 GLU A 117      13.080 177.268   7.927  0.00  0.00      PROA O1-
ATOM    956  N   ARG A 118       6.380 176.818   7.021  0.00  0.00      PROA N  
ATOM    957  CA  ARG A 118       5.175 176.033   6.845  0.00  0.00      PROA C  
ATOM    958  C   ARG A 118       5.431 174.795   6.000  0.00  0.00      PROA C  
ATOM    959  O   ARG A 118       5.594 174.843   4.780  0.00  0.00      PROA O  
ATOM    960  CB  ARG A 118       4.021 176.908   6.293  0.00  0.00      PROA C  
ATOM    961  CG  ARG A 118       3.572 178.031   7.262  0.00  0.00      PROA C  
ATOM    962  CD  ARG A 118       3.287 177.606   8.714  0.00  0.00      PROA C  
ATOM    963  NE  ARG A 118       2.203 176.569   8.712  0.00  0.00      PROA N  
ATOM    964  CZ  ARG A 118       0.934 176.774   9.024  0.00  0.00      PROA C  
ATOM    965  NH1 ARG A 118       0.411 177.970   9.169  0.00  0.00      PROA N1+
ATOM    966  NH2 ARG A 118       0.156 175.725   9.188  0.00  0.00      PROA N  
ATOM    967  N   PHE A 119       5.478 173.632   6.674  0.00  0.00      PROA N  
ATOM    968  CA  PHE A 119       5.766 172.339   6.086  0.00  0.00      PROA C  
ATOM    969  C   PHE A 119       4.483 171.602   5.754  0.00  0.00      PROA C  
ATOM    970  O   PHE A 119       3.501 171.678   6.491  0.00  0.00      PROA O  
ATOM    971  CB  PHE A 119       6.599 171.458   7.047  0.00  0.00      PROA C  
ATOM    972  CG  PHE A 119       7.932 172.082   7.331  0.00  0.00      PROA C  
ATOM    973  CD1 PHE A 119       8.078 173.001   8.382  0.00  0.00      PROA C  
ATOM    974  CD2 PHE A 119       9.067 171.710   6.591  0.00  0.00      PROA C  
ATOM    975  CE1 PHE A 119       9.319 173.581   8.650  0.00  0.00      PROA C  
ATOM    976  CE2 PHE A 119      10.319 172.263   6.881  0.00  0.00      PROA C  
ATOM    977  CZ  PHE A 119      10.444 173.209   7.906  0.00  0.00      PROA C  
ATOM    978  N   THR A 120       4.446 170.864   4.624  0.00  0.00      PROA N  
ATOM    979  CA  THR A 120       3.233 170.194   4.146  0.00  0.00      PROA C  
ATOM    980  C   THR A 120       2.840 168.984   4.971  0.00  0.00      PROA C  
ATOM    981  O   THR A 120       1.688 168.554   4.952  0.00  0.00      PROA O  
ATOM    982  CB  THR A 120       3.319 169.716   2.691  0.00  0.00      PROA C  
ATOM    983  CG2 THR A 120       3.497 170.932   1.770  0.00  0.00      PROA C  
ATOM    984  OG1 THR A 120       4.424 168.842   2.462  0.00  0.00      PROA O  
ATOM    985  N   GLY A 121       3.794 168.390   5.715  0.00  0.00      PROA N  
ATOM    986  CA  GLY A 121       3.607 167.103   6.365  0.00  0.00      PROA C  
ATOM    987  C   GLY A 121       3.891 165.970   5.423  0.00  0.00      PROA C  
ATOM    988  O   GLY A 121       4.682 166.097   4.486  0.00  0.00      PROA O  
ATOM    989  N   PHE A 122       3.256 164.816   5.662  0.00  0.00      PROA N  
ATOM    990  CA  PHE A 122       3.508 163.616   4.900  0.00  0.00      PROA C  
ATOM    991  C   PHE A 122       2.201 162.988   4.425  0.00  0.00      PROA C  
ATOM    992  O   PHE A 122       1.105 163.244   4.933  0.00  0.00      PROA O  
ATOM    993  CB  PHE A 122       4.358 162.587   5.715  0.00  0.00      PROA C  
ATOM    994  CG  PHE A 122       3.578 161.877   6.800  0.00  0.00      PROA C  
ATOM    995  CD1 PHE A 122       3.319 162.511   8.022  0.00  0.00      PROA C  
ATOM    996  CD2 PHE A 122       3.087 160.575   6.596  0.00  0.00      PROA C  
ATOM    997  CE1 PHE A 122       2.550 161.879   9.007  0.00  0.00      PROA C  
ATOM    998  CE2 PHE A 122       2.340 159.928   7.588  0.00  0.00      PROA C  
ATOM    999  CZ  PHE A 122       2.069 160.583   8.796  0.00  0.00      PROA C  
ATOM   1000  N   ASP A 123       2.335 162.119   3.413  0.00  0.00      PROA N  
ATOM   1001  CA  ASP A 123       1.299 161.228   2.956  0.00  0.00      PROA C  
ATOM   1002  C   ASP A 123       1.950 159.851   2.868  0.00  0.00      PROA C  
ATOM   1003  O   ASP A 123       3.043 159.699   2.322  0.00  0.00      PROA O  
ATOM   1004  CB  ASP A 123       0.728 161.728   1.601  0.00  0.00      PROA C  
ATOM   1005  CG  ASP A 123      -0.431 160.893   1.078  0.00  0.00      PROA C  
ATOM   1006  OD1 ASP A 123      -1.241 160.377   1.892  0.00  0.00      PROA O  
ATOM   1007  OD2 ASP A 123      -0.621 160.859  -0.169  0.00  0.00      PROA O1-
ATOM   1008  N   ALA A 124       1.336 158.818   3.450  0.00  0.00      PROA N  
ATOM   1009  CA  ALA A 124       1.877 157.486   3.488  0.00  0.00      PROA C  
ATOM   1010  C   ALA A 124       0.760 156.475   3.319  0.00  0.00      PROA C  
ATOM   1011  O   ALA A 124      -0.416 156.752   3.551  0.00  0.00      PROA O  
ATOM   1012  CB  ALA A 124       2.616 157.222   4.816  0.00  0.00      PROA C  
ATOM   1013  N   HIS A 125       1.104 155.259   2.876  0.00  0.00      PROA N  
ATOM   1014  CA  HIS A 125       0.142 154.181   2.740  0.00  0.00      PROA C  
ATOM   1015  C   HIS A 125       0.618 152.996   3.547  0.00  0.00      PROA C  
ATOM   1016  O   HIS A 125       1.809 152.676   3.569  0.00  0.00      PROA O  
ATOM   1017  CB  HIS A 125      -0.100 153.726   1.281  0.00  0.00      PROA C  
ATOM   1018  CG  HIS A 125      -0.795 154.732   0.387  0.00  0.00      PROA C  
ATOM   1019  CD2 HIS A 125      -1.901 154.572  -0.397  0.00  0.00      PROA C  
ATOM   1020  ND1 HIS A 125      -0.336 156.006   0.119  0.00  0.00      PROA N  
ATOM   1021  CE1 HIS A 125      -1.177 156.557  -0.792  0.00  0.00      PROA C  
ATOM   1022  NE2 HIS A 125      -2.144 155.723  -1.139  0.00  0.00      PROA N  
ATOM   1023  N   TYR A 126      -0.324 152.322   4.232  0.00  0.00      PROA N  
ATOM   1024  CA  TYR A 126      -0.055 151.138   5.018  0.00  0.00      PROA C  
ATOM   1025  C   TYR A 126      -0.625 149.941   4.277  0.00  0.00      PROA C  
ATOM   1026  O   TYR A 126      -1.685 149.994   3.649  0.00  0.00      PROA O  
ATOM   1027  CB  TYR A 126      -0.567 151.234   6.488  0.00  0.00      PROA C  
ATOM   1028  CG  TYR A 126      -2.062 151.130   6.664  0.00  0.00      PROA C  
ATOM   1029  CD1 TYR A 126      -2.672 149.881   6.883  0.00  0.00      PROA C  
ATOM   1030  CD2 TYR A 126      -2.855 152.287   6.707  0.00  0.00      PROA C  
ATOM   1031  CE1 TYR A 126      -4.048 149.792   7.132  0.00  0.00      PROA C  
ATOM   1032  CE2 TYR A 126      -4.227 152.204   6.968  0.00  0.00      PROA C  
ATOM   1033  CZ  TYR A 126      -4.824 150.957   7.178  0.00  0.00      PROA C  
ATOM   1034  OH  TYR A 126      -6.208 150.880   7.422  0.00  0.00      PROA O  
ATOM   1035  N   MET A 127       0.148 148.849   4.275  0.00  0.00      PROA N  
ATOM   1036  CA  MET A 127      -0.069 147.714   3.418  0.00  0.00      PROA C  
ATOM   1037  C   MET A 127       0.170 146.438   4.218  0.00  0.00      PROA C  
ATOM   1038  O   MET A 127       1.259 146.219   4.746  0.00  0.00      PROA O  
ATOM   1039  CB  MET A 127       0.960 147.818   2.256  0.00  0.00      PROA C  
ATOM   1040  CG  MET A 127       0.852 149.128   1.432  0.00  0.00      PROA C  
ATOM   1041  SD  MET A 127       2.105 149.312   0.130  0.00  0.00      PROA S  
ATOM   1042  CE  MET A 127       3.377 150.002   1.230  0.00  0.00      PROA C  
ATOM   1043  N   ALA A 128      -0.829 145.547   4.363  0.00  0.00      PROA N  
ATOM   1044  CA  ALA A 128      -0.604 144.222   4.905  0.00  0.00      PROA C  
ATOM   1045  C   ALA A 128       0.250 143.318   4.006  0.00  0.00      PROA C  
ATOM   1046  O   ALA A 128       0.118 143.306   2.779  0.00  0.00      PROA O  
ATOM   1047  CB  ALA A 128      -1.932 143.544   5.270  0.00  0.00      PROA C  
ATOM   1048  N   VAL A 129       1.168 142.553   4.627  0.00  0.00      PROA N  
ATOM   1049  CA  VAL A 129       2.144 141.704   3.962  0.00  0.00      PROA C  
ATOM   1050  C   VAL A 129       2.104 140.310   4.572  0.00  0.00      PROA C  
ATOM   1051  O   VAL A 129       2.158 140.141   5.788  0.00  0.00      PROA O  
ATOM   1052  CB  VAL A 129       3.562 142.279   4.059  0.00  0.00      PROA C  
ATOM   1053  CG1 VAL A 129       4.627 141.300   3.521  0.00  0.00      PROA C  
ATOM   1054  CG2 VAL A 129       3.623 143.592   3.255  0.00  0.00      PROA C  
ATOM   1055  N   ASP A 130       1.986 139.257   3.742  0.00  0.00      PROA N  
ATOM   1056  CA  ASP A 130       1.945 137.872   4.179  0.00  0.00      PROA C  
ATOM   1057  C   ASP A 130       3.193 137.396   4.957  0.00  0.00      PROA C  
ATOM   1058  O   ASP A 130       4.334 137.629   4.549  0.00  0.00      PROA O  
ATOM   1059  CB  ASP A 130       1.701 137.011   2.912  0.00  0.00      PROA C  
ATOM   1060  CG  ASP A 130       1.443 135.545   3.226  0.00  0.00      PROA C  
ATOM   1061  OD1 ASP A 130       0.808 135.248   4.272  0.00  0.00      PROA O  
ATOM   1062  OD2 ASP A 130       1.770 134.695   2.352  0.00  0.00      PROA O1-
ATOM   1063  N   VAL A 131       3.008 136.696   6.097  0.00  0.00      PROA N  
ATOM   1064  CA  VAL A 131       4.087 136.049   6.835  0.00  0.00      PROA C  
ATOM   1065  C   VAL A 131       4.544 134.765   6.147  0.00  0.00      PROA C  
ATOM   1066  O   VAL A 131       3.762 133.836   5.937  0.00  0.00      PROA O  
ATOM   1067  CB  VAL A 131       3.712 135.711   8.285  0.00  0.00      PROA C  
ATOM   1068  CG1 VAL A 131       4.837 134.939   9.010  0.00  0.00      PROA C  
ATOM   1069  CG2 VAL A 131       3.459 137.001   9.074  0.00  0.00      PROA C  
ATOM   1070  N   ASP A 132       5.849 134.661   5.804  0.00  0.00      PROA N  
ATOM   1071  CA  ASP A 132       6.456 133.420   5.355  0.00  0.00      PROA C  
ATOM   1072  C   ASP A 132       6.781 132.528   6.564  0.00  0.00      PROA C  
ATOM   1073  O   ASP A 132       7.904 132.489   7.074  0.00  0.00      PROA O  
ATOM   1074  CB  ASP A 132       7.686 133.741   4.459  0.00  0.00      PROA C  
ATOM   1075  CG  ASP A 132       8.300 132.522   3.780  0.00  0.00      PROA C  
ATOM   1076  OD1 ASP A 132       7.775 131.386   3.910  0.00  0.00      PROA O  
ATOM   1077  OD2 ASP A 132       9.320 132.712   3.061  0.00  0.00      PROA O1-
ATOM   1078  N   GLU A 133       5.753 131.825   7.083  0.00  0.00      PROA N  
ATOM   1079  CA  GLU A 133       5.781 131.131   8.356  0.00  0.00      PROA C  
ATOM   1080  C   GLU A 133       6.846 130.063   8.527  0.00  0.00      PROA C  
ATOM   1081  O   GLU A 133       7.526 130.003   9.550  0.00  0.00      PROA O  
ATOM   1082  CB  GLU A 133       4.386 130.496   8.613  0.00  0.00      PROA C  
ATOM   1083  CG  GLU A 133       3.328 131.506   9.129  0.00  0.00      PROA C  
ATOM   1084  CD  GLU A 133       3.529 131.909  10.593  0.00  0.00      PROA C  
ATOM   1085  OE1 GLU A 133       4.503 131.447  11.250  0.00  0.00      PROA O  
ATOM   1086  OE2 GLU A 133       2.676 132.677  11.116  0.00  0.00      PROA O1-
ATOM   1087  N   CYS A 134       7.012 129.185   7.523  0.00  0.00      PROA N  
ATOM   1088  CA  CYS A 134       7.911 128.044   7.585  0.00  0.00      PROA C  
ATOM   1089  C   CYS A 134       9.391 128.385   7.678  0.00  0.00      PROA C  
ATOM   1090  O   CYS A 134      10.131 127.786   8.457  0.00  0.00      PROA O  
ATOM   1091  CB  CYS A 134       7.647 127.080   6.410  0.00  0.00      PROA C  
ATOM   1092  SG  CYS A 134       5.901 126.571   6.382  0.00  0.00      PROA S  
ATOM   1093  N   LYS A 135       9.865 129.375   6.897  0.00  0.00      PROA N  
ATOM   1094  CA  LYS A 135      11.213 129.910   7.026  0.00  0.00      PROA C  
ATOM   1095  C   LYS A 135      11.479 130.605   8.360  0.00  0.00      PROA C  
ATOM   1096  O   LYS A 135      12.518 130.419   8.996  0.00  0.00      PROA O  
ATOM   1097  CB  LYS A 135      11.579 130.845   5.841  0.00  0.00      PROA C  
ATOM   1098  CG  LYS A 135      12.031 130.121   4.553  0.00  0.00      PROA C  
ATOM   1099  CD  LYS A 135      10.976 129.185   3.933  0.00  0.00      PROA C  
ATOM   1100  CE  LYS A 135      11.283 128.718   2.498  0.00  0.00      PROA C  
ATOM   1101  NZ  LYS A 135      12.524 127.906   2.445  0.00  0.00      PROA N1+
ATOM   1102  N   GLU A 136      10.508 131.422   8.812  0.00  0.00      PROA N  
ATOM   1103  CA  GLU A 136      10.560 132.217  10.025  0.00  0.00      PROA C  
ATOM   1104  C   GLU A 136      10.698 131.399  11.312  0.00  0.00      PROA C  
ATOM   1105  O   GLU A 136      11.447 131.744  12.227  0.00  0.00      PROA O  
ATOM   1106  CB  GLU A 136       9.294 133.114  10.087  0.00  0.00      PROA C  
ATOM   1107  CG  GLU A 136       9.267 134.181  11.210  0.00  0.00      PROA C  
ATOM   1108  CD  GLU A 136      10.156 135.381  10.894  0.00  0.00      PROA C  
ATOM   1109  OE1 GLU A 136      11.408 135.267  10.961  0.00  0.00      PROA O  
ATOM   1110  OE2 GLU A 136       9.602 136.473  10.584  0.00  0.00      PROA O1-
ATOM   1111  N   ARG A 137       9.991 130.257  11.407  0.00  0.00      PROA N  
ATOM   1112  CA  ARG A 137       9.797 129.563  12.666  0.00  0.00      PROA C  
ATOM   1113  C   ARG A 137      10.918 128.603  13.050  0.00  0.00      PROA C  
ATOM   1114  O   ARG A 137      10.858 127.931  14.079  0.00  0.00      PROA O  
ATOM   1115  CB  ARG A 137       8.467 128.779  12.619  0.00  0.00      PROA C  
ATOM   1116  CG  ARG A 137       8.418 127.691  11.521  0.00  0.00      PROA C  
ATOM   1117  CD  ARG A 137       7.087 126.941  11.427  0.00  0.00      PROA C  
ATOM   1118  NE  ARG A 137       6.015 127.968  11.226  0.00  0.00      PROA N  
ATOM   1119  CZ  ARG A 137       4.808 127.860  11.756  0.00  0.00      PROA C  
ATOM   1120  NH1 ARG A 137       4.303 126.688  12.075  0.00  0.00      PROA N1+
ATOM   1121  NH2 ARG A 137       4.078 128.927  11.970  0.00  0.00      PROA N  
ATOM   1122  N   GLU A 138      12.023 128.568  12.281  0.00  0.00      PROA N  
ATOM   1123  CA  GLU A 138      13.214 127.794  12.594  0.00  0.00      PROA C  
ATOM   1124  C   GLU A 138      13.826 128.122  13.959  0.00  0.00      PROA C  
ATOM   1125  O   GLU A 138      14.244 127.228  14.699  0.00  0.00      PROA O  
ATOM   1126  CB  GLU A 138      14.282 127.973  11.481  0.00  0.00      PROA C  
ATOM   1127  CG  GLU A 138      13.919 127.269  10.148  0.00  0.00      PROA C  
ATOM   1128  CD  GLU A 138      14.003 125.748  10.248  0.00  0.00      PROA C  
ATOM   1129  OE1 GLU A 138      12.959 125.061  10.087  0.00  0.00      PROA O  
ATOM   1130  OE2 GLU A 138      15.123 125.214  10.471  0.00  0.00      PROA O1-
ATOM   1131  N   ASP A 139      13.854 129.416  14.345  0.00  0.00      PROA N  
ATOM   1132  CA  ASP A 139      14.320 129.838  15.654  0.00  0.00      PROA C  
ATOM   1133  C   ASP A 139      13.163 130.073  16.642  0.00  0.00      PROA C  
ATOM   1134  O   ASP A 139      13.381 130.500  17.778  0.00  0.00      PROA O  
ATOM   1135  CB  ASP A 139      15.315 131.038  15.531  0.00  0.00      PROA C  
ATOM   1136  CG  ASP A 139      14.735 132.389  15.134  0.00  0.00      PROA C  
ATOM   1137  OD1 ASP A 139      13.508 132.532  14.909  0.00  0.00      PROA O  
ATOM   1138  OD2 ASP A 139      15.543 133.356  15.044  0.00  0.00      PROA O1-
ATOM   1139  N   GLU A 140      11.909 129.740  16.263  0.00  0.00      PROA N  
ATOM   1140  CA  GLU A 140      10.767 129.755  17.162  0.00  0.00      PROA C  
ATOM   1141  C   GLU A 140      10.589 128.420  17.886  0.00  0.00      PROA C  
ATOM   1142  O   GLU A 140      10.958 127.350  17.397  0.00  0.00      PROA O  
ATOM   1143  CB  GLU A 140       9.443 130.172  16.467  0.00  0.00      PROA C  
ATOM   1144  CG  GLU A 140       9.449 131.653  16.005  0.00  0.00      PROA C  
ATOM   1145  CD  GLU A 140       8.095 132.179  15.528  0.00  0.00      PROA C  
ATOM   1146  OE1 GLU A 140       7.089 131.421  15.497  0.00  0.00      PROA O  
ATOM   1147  OE2 GLU A 140       8.024 133.393  15.190  0.00  0.00      PROA O1-
ATOM   1148  N   GLU A 141      10.042 128.466  19.117  0.00  0.00      PROA N  
ATOM   1149  CA  GLU A 141       9.842 127.316  19.984  0.00  0.00      PROA C  
ATOM   1150  C   GLU A 141       8.909 126.222  19.455  0.00  0.00      PROA C  
ATOM   1151  O   GLU A 141       9.180 125.030  19.610  0.00  0.00      PROA O  
ATOM   1152  CB  GLU A 141       9.352 127.761  21.393  0.00  0.00      PROA C  
ATOM   1153  CG  GLU A 141      10.419 128.463  22.278  0.00  0.00      PROA C  
ATOM   1154  CD  GLU A 141      10.840 129.847  21.790  0.00  0.00      PROA C  
ATOM   1155  OE1 GLU A 141       9.955 130.714  21.564  0.00  0.00      PROA O  
ATOM   1156  OE2 GLU A 141      12.067 130.091  21.645  0.00  0.00      PROA O1-
ATOM   1157  N   LEU A 142       7.774 126.609  18.836  0.00  0.00      PROA N  
ATOM   1158  CA  LEU A 142       6.666 125.714  18.541  0.00  0.00      PROA C  
ATOM   1159  C   LEU A 142       6.915 124.853  17.301  0.00  0.00      PROA C  
ATOM   1160  O   LEU A 142       7.465 123.754  17.394  0.00  0.00      PROA O  
ATOM   1161  CB  LEU A 142       5.320 126.494  18.419  0.00  0.00      PROA C  
ATOM   1162  CG  LEU A 142       4.783 127.177  19.708  0.00  0.00      PROA C  
ATOM   1163  CD1 LEU A 142       4.887 126.286  20.955  0.00  0.00      PROA C  
ATOM   1164  CD2 LEU A 142       5.404 128.560  19.971  0.00  0.00      PROA C  
ATOM   1165  N   SER A 143       6.495 125.329  16.109  0.00  0.00      PROA N  
ATOM   1166  CA  SER A 143       6.735 124.658  14.834  0.00  0.00      PROA C  
ATOM   1167  C   SER A 143       5.940 123.395  14.557  0.00  0.00      PROA C  
ATOM   1168  O   SER A 143       5.412 122.726  15.444  0.00  0.00      PROA O  
ATOM   1169  CB  SER A 143       8.235 124.459  14.465  0.00  0.00      PROA C  
ATOM   1170  OG  SER A 143       8.838 125.733  14.248  0.00  0.00      PROA O  
ATOM   1171  N   CYS A 144       5.786 123.059  13.259  0.00  0.00      PROA N  
ATOM   1172  CA  CYS A 144       5.307 121.757  12.820  0.00  0.00      PROA C  
ATOM   1173  C   CYS A 144       6.288 120.648  13.189  0.00  0.00      PROA C  
ATOM   1174  O   CYS A 144       7.501 120.834  13.075  0.00  0.00      PROA O  
ATOM   1175  CB  CYS A 144       5.117 121.733  11.281  0.00  0.00      PROA C  
ATOM   1176  SG  CYS A 144       4.040 123.067  10.668  0.00  0.00      PROA S  
ATOM   1177  N   ASP A 145       5.813 119.461  13.631  0.00  0.00      PROA N  
ATOM   1178  CA  ASP A 145       6.708 118.338  13.897  0.00  0.00      PROA C  
ATOM   1179  C   ASP A 145       7.463 117.847  12.661  0.00  0.00      PROA C  
ATOM   1180  O   ASP A 145       8.678 117.640  12.690  0.00  0.00      PROA O  
ATOM   1181  CB  ASP A 145       5.936 117.122  14.482  0.00  0.00      PROA C  
ATOM   1182  CG  ASP A 145       5.582 117.277  15.952  0.00  0.00      PROA C  
ATOM   1183  OD1 ASP A 145       5.881 118.317  16.593  0.00  0.00      PROA O  
ATOM   1184  OD2 ASP A 145       4.966 116.312  16.481  0.00  0.00      PROA O1-
ATOM   1185  N   HIS A 146       6.743 117.672  11.536  0.00  0.00      PROA N  
ATOM   1186  CA  HIS A 146       7.293 117.084  10.329  0.00  0.00      PROA C  
ATOM   1187  C   HIS A 146       7.287 118.067   9.176  0.00  0.00      PROA C  
ATOM   1188  O   HIS A 146       8.340 118.588   8.804  0.00  0.00      PROA O  
ATOM   1189  CB  HIS A 146       6.582 115.753   9.996  0.00  0.00      PROA C  
ATOM   1190  CG  HIS A 146       6.889 114.701  11.039  0.00  0.00      PROA C  
ATOM   1191  CD2 HIS A 146       7.997 114.539  11.817  0.00  0.00      PROA C  
ATOM   1192  ND1 HIS A 146       6.018 113.703  11.426  0.00  0.00      PROA N  
ATOM   1193  CE1 HIS A 146       6.631 112.991  12.404  0.00  0.00      PROA C  
ATOM   1194  NE2 HIS A 146       7.841 113.453  12.666  0.00  0.00      PROA N  
ATOM   1195  N   TYR A 147       6.117 118.358   8.574  0.00  0.00      PROA N  
ATOM   1196  CA  TYR A 147       6.041 119.207   7.397  0.00  0.00      PROA C  
ATOM   1197  C   TYR A 147       5.284 120.500   7.675  0.00  0.00      PROA C  
ATOM   1198  O   TYR A 147       4.263 120.520   8.363  0.00  0.00      PROA O  
ATOM   1199  CB  TYR A 147       5.387 118.470   6.200  0.00  0.00      PROA C  
ATOM   1200  CG  TYR A 147       6.152 117.232   5.822  0.00  0.00      PROA C  
ATOM   1201  CD1 TYR A 147       7.490 117.330   5.403  0.00  0.00      PROA C  
ATOM   1202  CD2 TYR A 147       5.527 115.974   5.812  0.00  0.00      PROA C  
ATOM   1203  CE1 TYR A 147       8.199 116.190   5.000  0.00  0.00      PROA C  
ATOM   1204  CE2 TYR A 147       6.232 114.833   5.403  0.00  0.00      PROA C  
ATOM   1205  CZ  TYR A 147       7.568 114.941   4.999  0.00  0.00      PROA C  
ATOM   1206  OH  TYR A 147       8.274 113.795   4.576  0.00  0.00      PROA O  
ATOM   1207  N   CYS A 148       5.812 121.624   7.147  0.00  0.00      PROA N  
ATOM   1208  CA  CYS A 148       5.241 122.954   7.265  0.00  0.00      PROA C  
ATOM   1209  C   CYS A 148       4.882 123.469   5.885  0.00  0.00      PROA C  
ATOM   1210  O   CYS A 148       5.628 123.290   4.918  0.00  0.00      PROA O  
ATOM   1211  CB  CYS A 148       6.240 123.948   7.930  0.00  0.00      PROA C  
ATOM   1212  SG  CYS A 148       5.608 125.649   8.177  0.00  0.00      PROA S  
ATOM   1213  N   HIS A 149       3.718 124.134   5.773  0.00  0.00      PROA N  
ATOM   1214  CA  HIS A 149       3.215 124.635   4.514  0.00  0.00      PROA C  
ATOM   1215  C   HIS A 149       2.594 125.999   4.747  0.00  0.00      PROA C  
ATOM   1216  O   HIS A 149       1.885 126.213   5.730  0.00  0.00      PROA O  
ATOM   1217  CB  HIS A 149       2.143 123.673   3.987  0.00  0.00      PROA C  
ATOM   1218  CG  HIS A 149       2.586 122.247   4.133  0.00  0.00      PROA C  
ATOM   1219  CD2 HIS A 149       2.384 121.401   5.180  0.00  0.00      PROA C  
ATOM   1220  ND1 HIS A 149       3.278 121.520   3.190  0.00  0.00      PROA N  
ATOM   1221  CE1 HIS A 149       3.480 120.288   3.714  0.00  0.00      PROA C  
ATOM   1222  NE2 HIS A 149       2.951 120.170   4.918  0.00  0.00      PROA N  
ATOM   1223  N   ASN A 150       2.872 126.972   3.861  0.00  0.00      PROA N  
ATOM   1224  CA  ASN A 150       2.517 128.363   4.069  0.00  0.00      PROA C  
ATOM   1225  C   ASN A 150       1.579 128.865   2.973  0.00  0.00      PROA C  
ATOM   1226  O   ASN A 150       1.822 128.680   1.779  0.00  0.00      PROA O  
ATOM   1227  CB  ASN A 150       3.825 129.199   4.174  0.00  0.00      PROA C  
ATOM   1228  CG  ASN A 150       3.640 130.716   4.195  0.00  0.00      PROA C  
ATOM   1229  ND2 ASN A 150       2.870 131.235   5.175  0.00  0.00      PROA N  
ATOM   1230  OD1 ASN A 150       4.184 131.431   3.349  0.00  0.00      PROA O  
ATOM   1231  N   TYR A 151       0.486 129.532   3.378  0.00  0.00      PROA N  
ATOM   1232  CA  TYR A 151      -0.521 130.088   2.499  0.00  0.00      PROA C  
ATOM   1233  C   TYR A 151      -0.785 131.513   2.961  0.00  0.00      PROA C  
ATOM   1234  O   TYR A 151      -0.357 131.914   4.043  0.00  0.00      PROA O  
ATOM   1235  CB  TYR A 151      -1.831 129.240   2.492  0.00  0.00      PROA C  
ATOM   1236  CG  TYR A 151      -2.525 129.123   3.829  0.00  0.00      PROA C  
ATOM   1237  CD1 TYR A 151      -3.445 130.100   4.242  0.00  0.00      PROA C  
ATOM   1238  CD2 TYR A 151      -2.341 127.984   4.632  0.00  0.00      PROA C  
ATOM   1239  CE1 TYR A 151      -4.132 129.972   5.456  0.00  0.00      PROA C  
ATOM   1240  CE2 TYR A 151      -3.053 127.836   5.830  0.00  0.00      PROA C  
ATOM   1241  CZ  TYR A 151      -3.938 128.835   6.249  0.00  0.00      PROA C  
ATOM   1242  OH  TYR A 151      -4.640 128.689   7.465  0.00  0.00      PROA O  
ATOM   1243  N   ILE A 152      -1.468 132.342   2.144  0.00  0.00      PROA N  
ATOM   1244  CA  ILE A 152      -1.725 133.720   2.533  0.00  0.00      PROA C  
ATOM   1245  C   ILE A 152      -2.507 133.906   3.836  0.00  0.00      PROA C  
ATOM   1246  O   ILE A 152      -3.661 133.497   4.003  0.00  0.00      PROA O  
ATOM   1247  CB  ILE A 152      -2.266 134.590   1.411  0.00  0.00      PROA C  
ATOM   1248  CG1 ILE A 152      -2.133 136.078   1.787  0.00  0.00      PROA C  
ATOM   1249  CG2 ILE A 152      -3.709 134.205   1.025  0.00  0.00      PROA C  
ATOM   1250  CD  ILE A 152      -2.249 136.998   0.579  0.00  0.00      PROA C  
ATOM   1251  N   GLY A 153      -1.841 134.513   4.832  0.00  0.00      PROA N  
ATOM   1252  CA  GLY A 153      -2.371 134.737   6.164  0.00  0.00      PROA C  
ATOM   1253  C   GLY A 153      -2.370 133.529   7.071  0.00  0.00      PROA C  
ATOM   1254  O   GLY A 153      -3.105 133.494   8.059  0.00  0.00      PROA O  
ATOM   1255  N   GLY A 154      -1.543 132.501   6.795  0.00  0.00      PROA N  
ATOM   1256  CA  GLY A 154      -1.453 131.372   7.708  0.00  0.00      PROA C  
ATOM   1257  C   GLY A 154      -0.515 130.271   7.296  0.00  0.00      PROA C  
ATOM   1258  O   GLY A 154       0.247 130.339   6.331  0.00  0.00      PROA O  
ATOM   1259  N   TYR A 155      -0.552 129.183   8.068  0.00  0.00      PROA N  
ATOM   1260  CA  TYR A 155       0.230 127.997   7.820  0.00  0.00      PROA C  
ATOM   1261  C   TYR A 155      -0.662 126.811   8.129  0.00  0.00      PROA C  
ATOM   1262  O   TYR A 155      -1.661 126.920   8.846  0.00  0.00      PROA O  
ATOM   1263  CB  TYR A 155       1.522 127.942   8.702  0.00  0.00      PROA C  
ATOM   1264  CG  TYR A 155       1.237 127.772  10.183  0.00  0.00      PROA C  
ATOM   1265  CD1 TYR A 155       0.917 128.877  10.990  0.00  0.00      PROA C  
ATOM   1266  CD2 TYR A 155       1.269 126.493  10.769  0.00  0.00      PROA C  
ATOM   1267  CE1 TYR A 155       0.614 128.708  12.350  0.00  0.00      PROA C  
ATOM   1268  CE2 TYR A 155       0.954 126.319  12.124  0.00  0.00      PROA C  
ATOM   1269  CZ  TYR A 155       0.631 127.426  12.915  0.00  0.00      PROA C  
ATOM   1270  OH  TYR A 155       0.337 127.240  14.281  0.00  0.00      PROA O  
ATOM   1271  N   TYR A 156      -0.289 125.629   7.627  0.00  0.00      PROA N  
ATOM   1272  CA  TYR A 156      -0.816 124.398   8.161  0.00  0.00      PROA C  
ATOM   1273  C   TYR A 156       0.381 123.474   8.326  0.00  0.00      PROA C  
ATOM   1274  O   TYR A 156       1.413 123.615   7.664  0.00  0.00      PROA O  
ATOM   1275  CB  TYR A 156      -1.982 123.800   7.301  0.00  0.00      PROA C  
ATOM   1276  CG  TYR A 156      -1.550 123.213   5.978  0.00  0.00      PROA C  
ATOM   1277  CD1 TYR A 156      -1.124 121.877   5.925  0.00  0.00      PROA C  
ATOM   1278  CD2 TYR A 156      -1.595 123.960   4.787  0.00  0.00      PROA C  
ATOM   1279  CE1 TYR A 156      -0.652 121.325   4.731  0.00  0.00      PROA C  
ATOM   1280  CE2 TYR A 156      -1.139 123.402   3.581  0.00  0.00      PROA C  
ATOM   1281  CZ  TYR A 156      -0.625 122.097   3.567  0.00  0.00      PROA C  
ATOM   1282  OH  TYR A 156       0.006 121.580   2.418  0.00  0.00      PROA O  
ATOM   1283  N   CYS A 157       0.267 122.513   9.255  0.00  0.00      PROA N  
ATOM   1284  CA  CYS A 157       1.267 121.487   9.457  0.00  0.00      PROA C  
ATOM   1285  C   CYS A 157       0.706 120.172   8.978  0.00  0.00      PROA C  
ATOM   1286  O   CYS A 157      -0.507 119.961   8.929  0.00  0.00      PROA O  
ATOM   1287  CB  CYS A 157       1.650 121.298  10.943  0.00  0.00      PROA C  
ATOM   1288  SG  CYS A 157       2.333 122.796  11.703  0.00  0.00      PROA S  
ATOM   1289  N   SER A 158       1.586 119.233   8.623  0.00  0.00      PROA N  
ATOM   1290  CA  SER A 158       1.139 117.911   8.255  0.00  0.00      PROA C  
ATOM   1291  C   SER A 158       2.252 116.934   8.547  0.00  0.00      PROA C  
ATOM   1292  O   SER A 158       3.355 117.305   8.955  0.00  0.00      PROA O  
ATOM   1293  CB  SER A 158       0.698 117.820   6.774  0.00  0.00      PROA C  
ATOM   1294  OG  SER A 158      -0.013 116.607   6.496  0.00  0.00      PROA O  
ATOM   1295  N   CYS A 159       1.957 115.639   8.399  0.00  0.00      PROA N  
ATOM   1296  CA  CYS A 159       2.786 114.556   8.871  0.00  0.00      PROA C  
ATOM   1297  C   CYS A 159       3.101 113.594   7.738  0.00  0.00      PROA C  
ATOM   1298  O   CYS A 159       2.401 113.530   6.726  0.00  0.00      PROA O  
ATOM   1299  CB  CYS A 159       2.077 113.762  10.006  0.00  0.00      PROA C  
ATOM   1300  SG  CYS A 159       1.421 114.807  11.346  0.00  0.00      PROA S  
ATOM   1301  N   ARG A 160       4.184 112.797   7.890  0.00  0.00      PROA N  
ATOM   1302  CA  ARG A 160       4.439 111.620   7.073  0.00  0.00      PROA C  
ATOM   1303  C   ARG A 160       3.300 110.601   7.049  0.00  0.00      PROA C  
ATOM   1304  O   ARG A 160       2.472 110.529   7.959  0.00  0.00      PROA O  
ATOM   1305  CB  ARG A 160       5.764 110.912   7.463  0.00  0.00      PROA C  
ATOM   1306  CG  ARG A 160       7.028 111.698   7.060  0.00  0.00      PROA C  
ATOM   1307  CD  ARG A 160       8.349 110.941   7.281  0.00  0.00      PROA C  
ATOM   1308  NE  ARG A 160       8.493 110.656   8.747  0.00  0.00      PROA N  
ATOM   1309  CZ  ARG A 160       8.866 111.543   9.659  0.00  0.00      PROA C  
ATOM   1310  NH1 ARG A 160       9.267 112.756   9.355  0.00  0.00      PROA N1+
ATOM   1311  NH2 ARG A 160       8.841 111.210  10.930  0.00  0.00      PROA N  
ATOM   1312  N   PHE A 161       3.214 109.775   5.986  0.00  0.00      PROA N  
ATOM   1313  CA  PHE A 161       2.251 108.686   5.929  0.00  0.00      PROA C  
ATOM   1314  C   PHE A 161       2.475 107.672   7.068  0.00  0.00      PROA C  
ATOM   1315  O   PHE A 161       3.604 107.281   7.373  0.00  0.00      PROA O  
ATOM   1316  CB  PHE A 161       2.275 108.018   4.525  0.00  0.00      PROA C  
ATOM   1317  CG  PHE A 161       1.151 107.027   4.339  0.00  0.00      PROA C  
ATOM   1318  CD1 PHE A 161      -0.126 107.478   3.960  0.00  0.00      PROA C  
ATOM   1319  CD2 PHE A 161       1.365 105.647   4.496  0.00  0.00      PROA C  
ATOM   1320  CE1 PHE A 161      -1.174 106.570   3.757  0.00  0.00      PROA C  
ATOM   1321  CE2 PHE A 161       0.319 104.736   4.297  0.00  0.00      PROA C  
ATOM   1322  CZ  PHE A 161      -0.951 105.198   3.928  0.00  0.00      PROA C  
ATOM   1323  N   GLY A 162       1.385 107.260   7.754  0.00  0.00      PROA N  
ATOM   1324  CA  GLY A 162       1.442 106.389   8.930  0.00  0.00      PROA C  
ATOM   1325  C   GLY A 162       1.445 107.146  10.238  0.00  0.00      PROA C  
ATOM   1326  O   GLY A 162       1.504 106.552  11.314  0.00  0.00      PROA O  
ATOM   1327  N   TYR A 163       1.347 108.484  10.175  0.00  0.00      PROA N  
ATOM   1328  CA  TYR A 163       1.246 109.367  11.322  0.00  0.00      PROA C  
ATOM   1329  C   TYR A 163      -0.092 110.094  11.297  0.00  0.00      PROA C  
ATOM   1330  O   TYR A 163      -0.705 110.307  10.249  0.00  0.00      PROA O  
ATOM   1331  CB  TYR A 163       2.362 110.444  11.372  0.00  0.00      PROA C  
ATOM   1332  CG  TYR A 163       3.736 109.880  11.619  0.00  0.00      PROA C  
ATOM   1333  CD1 TYR A 163       4.455 109.263  10.581  0.00  0.00      PROA C  
ATOM   1334  CD2 TYR A 163       4.376 110.083  12.855  0.00  0.00      PROA C  
ATOM   1335  CE1 TYR A 163       5.779 108.850  10.772  0.00  0.00      PROA C  
ATOM   1336  CE2 TYR A 163       5.703 109.675  13.049  0.00  0.00      PROA C  
ATOM   1337  CZ  TYR A 163       6.405 109.063  12.003  0.00  0.00      PROA C  
ATOM   1338  OH  TYR A 163       7.757 108.696  12.160  0.00  0.00      PROA O  
ATOM   1339  N   ILE A 164      -0.571 110.493  12.485  0.00  0.00      PROA N  
ATOM   1340  CA  ILE A 164      -1.839 111.164  12.688  0.00  0.00      PROA C  
ATOM   1341  C   ILE A 164      -1.555 112.586  13.152  0.00  0.00      PROA C  
ATOM   1342  O   ILE A 164      -0.927 112.819  14.187  0.00  0.00      PROA O  
ATOM   1343  CB  ILE A 164      -2.712 110.441  13.720  0.00  0.00      PROA C  
ATOM   1344  CG1 ILE A 164      -2.930 108.942  13.376  0.00  0.00      PROA C  
ATOM   1345  CG2 ILE A 164      -4.058 111.179  13.906  0.00  0.00      PROA C  
ATOM   1346  CD  ILE A 164      -3.610 108.681  12.026  0.00  0.00      PROA C  
ATOM   1347  N   LEU A 165      -2.013 113.594  12.379  0.00  0.00      PROA N  
ATOM   1348  CA  LEU A 165      -1.946 114.995  12.763  0.00  0.00      PROA C  
ATOM   1349  C   LEU A 165      -2.914 115.265  13.919  0.00  0.00      PROA C  
ATOM   1350  O   LEU A 165      -4.129 115.081  13.812  0.00  0.00      PROA O  
ATOM   1351  CB  LEU A 165      -2.199 115.877  11.510  0.00  0.00      PROA C  
ATOM   1352  CG  LEU A 165      -2.016 117.411  11.632  0.00  0.00      PROA C  
ATOM   1353  CD1 LEU A 165      -3.276 118.118  12.152  0.00  0.00      PROA C  
ATOM   1354  CD2 LEU A 165      -0.770 117.822  12.432  0.00  0.00      PROA C  
ATOM   1355  N   HIS A 166      -2.371 115.635  15.094  0.00  0.00      PROA N  
ATOM   1356  CA  HIS A 166      -3.103 115.657  16.348  0.00  0.00      PROA C  
ATOM   1357  C   HIS A 166      -3.817 116.987  16.623  0.00  0.00      PROA C  
ATOM   1358  O   HIS A 166      -3.786 117.925  15.829  0.00  0.00      PROA O  
ATOM   1359  CB  HIS A 166      -2.173 115.214  17.511  0.00  0.00      PROA C  
ATOM   1360  CG  HIS A 166      -2.820 115.095  18.864  0.00  0.00      PROA C  
ATOM   1361  CD2 HIS A 166      -2.619 115.810  20.006  0.00  0.00      PROA C  
ATOM   1362  ND1 HIS A 166      -3.813 114.183  19.160  0.00  0.00      PROA N  
ATOM   1363  CE1 HIS A 166      -4.177 114.392  20.449  0.00  0.00      PROA C  
ATOM   1364  NE2 HIS A 166      -3.493 115.383  20.996  0.00  0.00      PROA N  
ATOM   1365  N   THR A 167      -4.524 117.076  17.773  0.00  0.00      PROA N  
ATOM   1366  CA  THR A 167      -5.468 118.132  18.155  0.00  0.00      PROA C  
ATOM   1367  C   THR A 167      -4.945 119.563  18.106  0.00  0.00      PROA C  
ATOM   1368  O   THR A 167      -5.686 120.484  17.762  0.00  0.00      PROA O  
ATOM   1369  CB  THR A 167      -6.123 117.921  19.529  0.00  0.00      PROA C  
ATOM   1370  CG2 THR A 167      -6.943 116.621  19.527  0.00  0.00      PROA C  
ATOM   1371  OG1 THR A 167      -5.190 117.844  20.606  0.00  0.00      PROA O  
ATOM   1372  N   ASP A 168      -3.655 119.804  18.431  0.00  0.00      PROA N  
ATOM   1373  CA  ASP A 168      -3.064 121.133  18.400  0.00  0.00      PROA C  
ATOM   1374  C   ASP A 168      -2.818 121.634  16.967  0.00  0.00      PROA C  
ATOM   1375  O   ASP A 168      -2.606 122.827  16.735  0.00  0.00      PROA O  
ATOM   1376  CB  ASP A 168      -1.784 121.183  19.295  0.00  0.00      PROA C  
ATOM   1377  CG  ASP A 168      -0.526 120.498  18.762  0.00  0.00      PROA C  
ATOM   1378  OD1 ASP A 168      -0.531 119.925  17.643  0.00  0.00      PROA O  
ATOM   1379  OD2 ASP A 168       0.503 120.544  19.491  0.00  0.00      PROA O1-
ATOM   1380  N   ASN A 169      -1.379 121.564  14.389  1.00 26.97      PROA N  
ATOM   1381  CA  ASN A 169      -2.682 120.872  14.411  1.00 26.97      PROA C  
ATOM   1382  C   ASN A 169      -2.876 119.849  13.288  1.00 26.97      PROA C  
ATOM   1383  O   ASN A 169      -2.479 118.653  13.382  1.00 26.97      PROA O  
ATOM   1384  CB  ASN A 169      -3.634 122.050  14.125  1.00 26.97      PROA C  
ATOM   1385  CG  ASN A 169      -5.099 121.733  14.365  1.00 26.97      PROA C  
ATOM   1386  ND2 ASN A 169      -5.772 122.649  15.027  1.00 26.97      PROA N  
ATOM   1387  OD1 ASN A 169      -5.624 120.720  13.848  1.00 26.97      PROA O  
ATOM   1388  N   ARG A 170      -0.279 120.832  15.030  0.00  0.00      PROA N  
ATOM   1389  CA  ARG A 170       1.136 120.906  14.730  0.00  0.00      PROA C  
ATOM   1390  C   ARG A 170       1.812 119.563  14.915  0.00  0.00      PROA C  
ATOM   1391  O   ARG A 170       2.703 119.182  14.151  0.00  0.00      PROA O  
ATOM   1392  CB  ARG A 170       1.870 121.909  15.653  0.00  0.00      PROA C  
ATOM   1393  CG  ARG A 170       1.426 123.377  15.501  0.00  0.00      PROA C  
ATOM   1394  CD  ARG A 170       2.320 124.388  16.239  0.00  0.00      PROA C  
ATOM   1395  NE  ARG A 170       2.210 124.122  17.712  0.00  0.00      PROA N  
ATOM   1396  CZ  ARG A 170       3.039 123.390  18.445  0.00  0.00      PROA C  
ATOM   1397  NH1 ARG A 170       4.131 122.826  17.981  0.00  0.00      PROA N1+
ATOM   1398  NH2 ARG A 170       2.760 123.218  19.722  0.00  0.00      PROA N  
ATOM   1399  N   THR A 171       1.419 118.828  15.967  0.00  0.00      PROA N  
ATOM   1400  CA  THR A 171       2.112 117.632  16.405  0.00  0.00      PROA C  
ATOM   1401  C   THR A 171       1.607 116.354  15.752  0.00  0.00      PROA C  
ATOM   1402  O   THR A 171       0.432 116.205  15.403  0.00  0.00      PROA O  
ATOM   1403  CB  THR A 171       2.165 117.528  17.922  0.00  0.00      PROA C  
ATOM   1404  CG2 THR A 171       0.836 117.067  18.521  0.00  0.00      PROA C  
ATOM   1405  OG1 THR A 171       3.170 116.638  18.373  0.00  0.00      PROA O  
ATOM   1406  N   CYS A 172       2.523 115.397  15.535  0.00  0.00      PROA N  
ATOM   1407  CA  CYS A 172       2.280 114.179  14.783  0.00  0.00      PROA C  
ATOM   1408  C   CYS A 172       2.436 112.942  15.665  0.00  0.00      PROA C  
ATOM   1409  O   CYS A 172       3.545 112.567  16.051  0.00  0.00      PROA O  
ATOM   1410  CB  CYS A 172       3.280 114.065  13.599  0.00  0.00      PROA C  
ATOM   1411  SG  CYS A 172       3.063 115.392  12.370  0.00  0.00      PROA S  
ATOM   1412  N   ARG A 173       1.313 112.259  15.980  0.00  0.00      PROA N  
ATOM   1413  CA  ARG A 173       1.314 111.027  16.755  0.00  0.00      PROA C  
ATOM   1414  C   ARG A 173       2.724 110.715  17.241  0.00  0.00      PROA C  
ATOM   1415  O   ARG A 173       3.606 111.571  17.261  0.00  0.00      PROA O  
ATOM   1416  CB  ARG A 173       0.743 109.812  15.965  0.00  0.00      PROA C  
ATOM   1417  CG  ARG A 173       1.658 109.176  14.894  0.00  0.00      PROA C  
ATOM   1418  CD  ARG A 173       1.078 107.878  14.314  0.00  0.00      PROA C  
ATOM   1419  NE  ARG A 173       2.128 107.267  13.430  0.00  0.00      PROA N  
ATOM   1420  CZ  ARG A 173       2.965 106.313  13.806  0.00  0.00      PROA C  
ATOM   1421  NH1 ARG A 173       3.122 105.883  15.031  0.00  0.00      PROA N1+
ATOM   1422  NH2 ARG A 173       3.738 105.704  12.931  0.00  0.00      PROA N  
ATOM   1423  N   VAL A 174       2.979 109.454  17.633  0.00  0.00      PROA N  
ATOM   1424  CA  VAL A 174       4.316 108.952  17.916  0.00  0.00      PROA C  
ATOM   1425  C   VAL A 174       4.172 107.729  18.801  0.00  0.00      PROA C  
ATOM   1426  O   VAL A 174       3.737 106.664  18.360  0.00  0.00      PROA O  
ATOM   1427  CB  VAL A 174       5.252 109.965  18.578  0.00  0.00      PROA C  
ATOM   1428  CG1 VAL A 174       5.487 111.141  17.612  0.00  0.00      PROA C  
ATOM   1429  CG2 VAL A 174       4.698 110.429  19.940  0.00  0.00      PROA C  
ATOM   1430  N   GLU A 175       4.571 107.831  20.084  0.00  0.00      PROA N  
ATOM   1431  CA  GLU A 175       4.362 106.761  21.037  0.00  0.00      PROA C  
ATOM   1432  C   GLU A 175       3.480 107.256  22.180  0.00  0.00      PROA C  
ATOM   1433  O   GLU A 175       3.582 108.389  22.652  0.00  0.00      PROA O  
ATOM   1434  CB  GLU A 175       5.710 106.198  21.553  0.00  0.00      PROA C  
ATOM   1435  CG  GLU A 175       5.582 104.879  22.356  0.00  0.00      PROA C  
ATOM   1436  CD  GLU A 175       4.784 103.829  21.592  0.00  0.00      PROA C  
ATOM   1437  OE1 GLU A 175       5.210 103.432  20.473  0.00  0.00      PROA O  
ATOM   1438  OE2 GLU A 175       3.698 103.421  22.079  0.00  0.00      PROA O1-
ATOM   1439  N   CYS A 176       2.550 106.393  22.630  0.00  0.00      PROA N  
ATOM   1440  CA  CYS A 176       1.511 106.746  23.584  0.00  0.00      PROA C  
ATOM   1441  C   CYS A 176       1.820 106.315  25.009  0.00  0.00      PROA C  
ATOM   1442  O   CYS A 176       1.111 106.687  25.944  0.00  0.00      PROA O  
ATOM   1443  CB  CYS A 176       0.229 105.963  23.211  0.00  0.00      PROA C  
ATOM   1444  SG  CYS A 176      -0.802 106.725  21.944  0.00  0.00      PROA S  
ATOM   1445  N   SER A 177       2.869 105.501  25.228  0.00  0.00      PROA N  
ATOM   1446  CA  SER A 177       3.048 104.795  26.497  0.00  0.00      PROA C  
ATOM   1447  C   SER A 177       3.535 105.691  27.628  0.00  0.00      PROA C  
ATOM   1448  O   SER A 177       3.370 105.377  28.807  0.00  0.00      PROA O  
ATOM   1449  CB  SER A 177       4.042 103.605  26.336  0.00  0.00      PROA C  
ATOM   1450  OG  SER A 177       4.075 102.740  27.482  0.00  0.00      PROA O  
ATOM   1451  N   GLY A 178       4.139 106.854  27.301  0.00  0.00      PROA N  
ATOM   1452  CA  GLY A 178       4.695 107.786  28.283  0.00  0.00      PROA C  
ATOM   1453  C   GLY A 178       3.659 108.677  28.923  0.00  0.00      PROA C  
ATOM   1454  O   GLY A 178       3.622 109.885  28.700  0.00  0.00      PROA O  
ATOM   1455  N   ASN A 179       2.797 108.087  29.765  0.00  0.00      PROA N  
ATOM   1456  CA  ASN A 179       1.784 108.779  30.535  0.00  0.00      PROA C  
ATOM   1457  C   ASN A 179       1.679 108.128  31.907  0.00  0.00      PROA C  
ATOM   1458  O   ASN A 179       1.661 106.905  32.039  0.00  0.00      PROA O  
ATOM   1459  CB  ASN A 179       0.387 108.732  29.852  0.00  0.00      PROA C  
ATOM   1460  CG  ASN A 179       0.345 109.681  28.658  0.00  0.00      PROA C  
ATOM   1461  ND2 ASN A 179       0.423 109.144  27.420  0.00  0.00      PROA N  
ATOM   1462  OD1 ASN A 179       0.189 110.895  28.822  0.00  0.00      PROA O  
ATOM   1463  N   LEU A 180       1.621 108.948  32.973  0.00  0.00      PROA N  
ATOM   1464  CA  LEU A 180       1.443 108.463  34.326  0.00  0.00      PROA C  
ATOM   1465  C   LEU A 180       0.501 109.411  35.054  0.00  0.00      PROA C  
ATOM   1466  O   LEU A 180       0.831 110.574  35.303  0.00  0.00      PROA O  
ATOM   1467  CB  LEU A 180       2.821 108.396  35.035  0.00  0.00      PROA C  
ATOM   1468  CG  LEU A 180       2.831 107.726  36.422  0.00  0.00      PROA C  
ATOM   1469  CD1 LEU A 180       2.509 106.228  36.322  0.00  0.00      PROA C  
ATOM   1470  CD2 LEU A 180       4.189 107.930  37.110  0.00  0.00      PROA C  
ATOM   1471  N   PHE A 181      -0.717 108.954  35.399  0.00  0.00      PROA N  
ATOM   1472  CA  PHE A 181      -1.724 109.806  36.005  0.00  0.00      PROA C  
ATOM   1473  C   PHE A 181      -1.822 109.584  37.512  0.00  0.00      PROA C  
ATOM   1474  O   PHE A 181      -2.441 108.632  37.990  0.00  0.00      PROA O  
ATOM   1475  CB  PHE A 181      -3.101 109.590  35.329  0.00  0.00      PROA C  
ATOM   1476  CG  PHE A 181      -3.070 110.092  33.912  0.00  0.00      PROA C  
ATOM   1477  CD1 PHE A 181      -3.170 111.470  33.652  0.00  0.00      PROA C  
ATOM   1478  CD2 PHE A 181      -2.977 109.202  32.828  0.00  0.00      PROA C  
ATOM   1479  CE1 PHE A 181      -3.147 111.954  32.337  0.00  0.00      PROA C  
ATOM   1480  CE2 PHE A 181      -2.953 109.681  31.513  0.00  0.00      PROA C  
ATOM   1481  CZ  PHE A 181      -3.031 111.058  31.266  0.00  0.00      PROA C  
ATOM   1482  N   THR A 182      -1.207 110.491  38.302  0.00  0.00      PROA N  
ATOM   1483  CA  THR A 182      -1.192 110.409  39.765  0.00  0.00      PROA C  
ATOM   1484  C   THR A 182      -2.140 111.405  40.411  0.00  0.00      PROA C  
ATOM   1485  O   THR A 182      -2.455 111.307  41.599  0.00  0.00      PROA O  
ATOM   1486  CB  THR A 182       0.197 110.672  40.359  0.00  0.00      PROA C  
ATOM   1487  CG2 THR A 182       1.141 109.535  39.944  0.00  0.00      PROA C  
ATOM   1488  OG1 THR A 182       0.768 111.887  39.871  0.00  0.00      PROA O  
ATOM   1489  N   GLN A 183      -2.637 112.391  39.636  0.00  0.00      PROA N  
ATOM   1490  CA  GLN A 183      -3.559 113.419  40.084  0.00  0.00      PROA C  
ATOM   1491  C   GLN A 183      -4.918 112.892  40.534  0.00  0.00      PROA C  
ATOM   1492  O   GLN A 183      -5.424 111.903  40.009  0.00  0.00      PROA O  
ATOM   1493  CB  GLN A 183      -3.752 114.516  39.003  0.00  0.00      PROA C  
ATOM   1494  CG  GLN A 183      -2.449 115.293  38.684  0.00  0.00      PROA C  
ATOM   1495  CD  GLN A 183      -2.658 116.346  37.593  0.00  0.00      PROA C  
ATOM   1496  NE2 GLN A 183      -3.417 117.418  37.918  0.00  0.00      PROA N  
ATOM   1497  OE1 GLN A 183      -2.150 116.232  36.472  0.00  0.00      PROA O  
ATOM   1498  N   ARG A 184      -5.556 113.558  41.521  0.00  0.00      PROA N  
ATOM   1499  CA  ARG A 184      -6.903 113.233  41.969  0.00  0.00      PROA C  
ATOM   1500  C   ARG A 184      -7.957 113.365  40.869  0.00  0.00      PROA C  
ATOM   1501  O   ARG A 184      -8.838 112.525  40.715  0.00  0.00      PROA O  
ATOM   1502  CB  ARG A 184      -7.316 114.140  43.160  0.00  0.00      PROA C  
ATOM   1503  CG  ARG A 184      -6.418 114.032  44.413  0.00  0.00      PROA C  
ATOM   1504  CD  ARG A 184      -6.454 112.668  45.120  0.00  0.00      PROA C  
ATOM   1505  NE  ARG A 184      -5.569 112.771  46.328  0.00  0.00      PROA N  
ATOM   1506  CZ  ARG A 184      -5.901 113.355  47.472  0.00  0.00      PROA C  
ATOM   1507  NH1 ARG A 184      -7.101 113.835  47.712  0.00  0.00      PROA N1+
ATOM   1508  NH2 ARG A 184      -4.991 113.474  48.416  0.00  0.00      PROA N  
ATOM   1509  N   THR A 185      -7.872 114.440  40.065  0.00  0.00      PROA N  
ATOM   1510  CA  THR A 185      -8.746 114.669  38.918  0.00  0.00      PROA C  
ATOM   1511  C   THR A 185      -7.874 114.859  37.698  0.00  0.00      PROA C  
ATOM   1512  O   THR A 185      -6.859 115.555  37.752  0.00  0.00      PROA O  
ATOM   1513  CB  THR A 185      -9.654 115.891  39.078  0.00  0.00      PROA C  
ATOM   1514  CG2 THR A 185     -10.597 116.075  37.875  0.00  0.00      PROA C  
ATOM   1515  OG1 THR A 185     -10.485 115.741  40.225  0.00  0.00      PROA O  
ATOM   1516  N   GLY A 186      -8.221 114.236  36.557  0.00  0.00      PROA N  
ATOM   1517  CA  GLY A 186      -7.483 114.449  35.320  0.00  0.00      PROA C  
ATOM   1518  C   GLY A 186      -8.312 114.128  34.113  0.00  0.00      PROA C  
ATOM   1519  O   GLY A 186      -9.415 113.588  34.206  0.00  0.00      PROA O  
ATOM   1520  N   THR A 187      -7.787 114.452  32.920  0.00  0.00      PROA N  
ATOM   1521  CA  THR A 187      -8.426 114.110  31.655  0.00  0.00      PROA C  
ATOM   1522  C   THR A 187      -7.456 113.375  30.751  0.00  0.00      PROA C  
ATOM   1523  O   THR A 187      -6.269 113.694  30.653  0.00  0.00      PROA O  
ATOM   1524  CB  THR A 187      -9.124 115.272  30.947  0.00  0.00      PROA C  
ATOM   1525  CG2 THR A 187      -8.136 116.387  30.562  0.00  0.00      PROA C  
ATOM   1526  OG1 THR A 187      -9.802 114.865  29.761  0.00  0.00      PROA O  
ATOM   1527  N   ILE A 188      -7.962 112.309  30.113  0.00  0.00      PROA N  
ATOM   1528  CA  ILE A 188      -7.219 111.358  29.318  0.00  0.00      PROA C  
ATOM   1529  C   ILE A 188      -7.887 111.354  27.956  0.00  0.00      PROA C  
ATOM   1530  O   ILE A 188      -9.101 111.504  27.845  0.00  0.00      PROA O  
ATOM   1531  CB  ILE A 188      -7.223 109.968  29.960  0.00  0.00      PROA C  
ATOM   1532  CG1 ILE A 188      -6.783 110.072  31.445  0.00  0.00      PROA C  
ATOM   1533  CG2 ILE A 188      -6.312 109.020  29.154  0.00  0.00      PROA C  
ATOM   1534  CD  ILE A 188      -6.713 108.734  32.174  0.00  0.00      PROA C  
ATOM   1535  N   THR A 189      -7.132 111.258  26.850  0.00  0.00      PROA N  
ATOM   1536  CA  THR A 189      -7.747 111.453  25.544  0.00  0.00      PROA C  
ATOM   1537  C   THR A 189      -6.906 110.808  24.466  0.00  0.00      PROA C  
ATOM   1538  O   THR A 189      -5.719 110.526  24.659  0.00  0.00      PROA O  
ATOM   1539  CB  THR A 189      -7.981 112.939  25.255  0.00  0.00      PROA C  
ATOM   1540  CG2 THR A 189      -6.666 113.718  25.071  0.00  0.00      PROA C  
ATOM   1541  OG1 THR A 189      -8.796 113.169  24.120  0.00  0.00      PROA O  
ATOM   1542  N   SER A 190      -7.505 110.531  23.287  0.00  0.00      PROA N  
ATOM   1543  CA  SER A 190      -6.806 110.038  22.105  0.00  0.00      PROA C  
ATOM   1544  C   SER A 190      -5.712 111.008  21.656  0.00  0.00      PROA C  
ATOM   1545  O   SER A 190      -5.893 112.221  21.811  0.00  0.00      PROA O  
ATOM   1546  CB  SER A 190      -7.729 109.857  20.869  0.00  0.00      PROA C  
ATOM   1547  OG  SER A 190      -8.993 109.325  21.240  0.00  0.00      PROA O  
ATOM   1548  N   PRO A 191      -4.569 110.589  21.119  0.00  0.00      PROA N  
ATOM   1549  CA  PRO A 191      -3.560 111.517  20.618  0.00  0.00      PROA C  
ATOM   1550  C   PRO A 191      -4.089 112.483  19.560  0.00  0.00      PROA C  
ATOM   1551  O   PRO A 191      -4.728 112.046  18.600  0.00  0.00      PROA O  
ATOM   1552  CB  PRO A 191      -2.426 110.627  20.084  0.00  0.00      PROA C  
ATOM   1553  CG  PRO A 191      -2.725 109.236  20.653  0.00  0.00      PROA C  
ATOM   1554  CD  PRO A 191      -4.244 109.206  20.777  0.00  0.00      PROA C  
ATOM   1555  N   ASP A 192      -3.849 113.796  19.753  0.00  0.00      PROA N  
ATOM   1556  CA  ASP A 192      -4.204 114.856  18.828  0.00  0.00      PROA C  
ATOM   1557  C   ASP A 192      -5.718 115.145  18.777  0.00  0.00      PROA C  
ATOM   1558  O   ASP A 192      -6.210 115.841  17.895  0.00  0.00      PROA O  
ATOM   1559  CB  ASP A 192      -3.533 114.647  17.432  0.00  0.00      PROA C  
ATOM   1560  CG  ASP A 192      -3.456 115.907  16.578  0.00  0.00      PROA C  
ATOM   1561  OD1 ASP A 192      -3.522 117.044  17.114  0.00  0.00      PROA O  
ATOM   1562  OD2 ASP A 192      -3.222 115.769  15.347  0.00  0.00      PROA O1-
ATOM   1563  N   TYR A 193      -6.511 114.662  19.757  0.00  0.00      PROA N  
ATOM   1564  CA  TYR A 193      -7.944 114.912  19.843  0.00  0.00      PROA C  
ATOM   1565  C   TYR A 193      -8.343 116.409  19.807  0.00  0.00      PROA C  
ATOM   1566  O   TYR A 193      -7.608 117.240  20.355  0.00  0.00      PROA O  
ATOM   1567  CB  TYR A 193      -8.516 114.154  21.085  0.00  0.00      PROA C  
ATOM   1568  CG  TYR A 193      -9.919 114.529  21.514  0.00  0.00      PROA C  
ATOM   1569  CD1 TYR A 193     -10.135 115.673  22.304  0.00  0.00      PROA C  
ATOM   1570  CD2 TYR A 193     -11.019 113.722  21.177  0.00  0.00      PROA C  
ATOM   1571  CE1 TYR A 193     -11.429 116.047  22.683  0.00  0.00      PROA C  
ATOM   1572  CE2 TYR A 193     -12.313 114.080  21.579  0.00  0.00      PROA C  
ATOM   1573  CZ  TYR A 193     -12.518 115.250  22.319  0.00  0.00      PROA C  
ATOM   1574  OH  TYR A 193     -13.815 115.635  22.708  0.00  0.00      PROA O  
ATOM   1575  N   PRO A 194      -9.472 116.826  19.223  0.00  0.00      PROA N  
ATOM   1576  CA  PRO A 194     -10.416 116.026  18.442  0.00  0.00      PROA C  
ATOM   1577  C   PRO A 194      -9.993 115.774  16.999  0.00  0.00      PROA C  
ATOM   1578  O   PRO A 194     -10.815 115.298  16.217  0.00  0.00      PROA O  
ATOM   1579  CB  PRO A 194     -11.687 116.889  18.510  0.00  0.00      PROA C  
ATOM   1580  CG  PRO A 194     -11.156 118.323  18.470  0.00  0.00      PROA C  
ATOM   1581  CD  PRO A 194      -9.888 118.228  19.322  0.00  0.00      PROA C  
ATOM   1582  N   ASN A 195      -8.740 116.056  16.590  0.00  0.00      PROA N  
ATOM   1583  CA  ASN A 195      -8.241 115.694  15.268  0.00  0.00      PROA C  
ATOM   1584  C   ASN A 195      -8.159 114.162  15.108  0.00  0.00      PROA C  
ATOM   1585  O   ASN A 195      -7.994 113.471  16.120  0.00  0.00      PROA O  
ATOM   1586  CB  ASN A 195      -6.864 116.333  14.927  0.00  0.00      PROA C  
ATOM   1587  CG  ASN A 195      -6.882 117.833  15.203  0.00  0.00      PROA C  
ATOM   1588  ND2 ASN A 195      -5.855 118.342  15.920  0.00  0.00      PROA N  
ATOM   1589  OD1 ASN A 195      -7.796 118.556  14.791  0.00  0.00      PROA O  
ATOM   1590  N   PRO A 196      -8.301 113.582  13.910  0.00  0.00      PROA N  
ATOM   1591  CA  PRO A 196      -8.080 112.158  13.644  0.00  0.00      PROA C  
ATOM   1592  C   PRO A 196      -6.940 111.476  14.398  0.00  0.00      PROA C  
ATOM   1593  O   PRO A 196      -5.800 111.942  14.313  0.00  0.00      PROA O  
ATOM   1594  CB  PRO A 196      -7.903 112.094  12.121  0.00  0.00      PROA C  
ATOM   1595  CG  PRO A 196      -8.793 113.232  11.612  0.00  0.00      PROA C  
ATOM   1596  CD  PRO A 196      -8.608 114.315  12.676  0.00  0.00      PROA C  
ATOM   1597  N   TYR A 197      -7.201 110.373  15.135  0.00  0.00      PROA N  
ATOM   1598  CA  TYR A 197      -6.141 109.680  15.852  0.00  0.00      PROA C  
ATOM   1599  C   TYR A 197      -5.084 109.018  14.948  0.00  0.00      PROA C  
ATOM   1600  O   TYR A 197      -5.426 108.536  13.861  0.00  0.00      PROA O  
ATOM   1601  CB  TYR A 197      -6.617 108.719  16.979  0.00  0.00      PROA C  
ATOM   1602  CG  TYR A 197      -7.697 107.757  16.555  0.00  0.00      PROA C  
ATOM   1603  CD1 TYR A 197      -7.403 106.620  15.784  0.00  0.00      PROA C  
ATOM   1604  CD2 TYR A 197      -9.004 107.923  17.040  0.00  0.00      PROA C  
ATOM   1605  CE1 TYR A 197      -8.399 105.674  15.495  0.00  0.00      PROA C  
ATOM   1606  CE2 TYR A 197      -9.998 106.977  16.764  0.00  0.00      PROA C  
ATOM   1607  CZ  TYR A 197      -9.694 105.849  15.994  0.00  0.00      PROA C  
ATOM   1608  OH  TYR A 197     -10.700 104.903  15.725  0.00  0.00      PROA O  
ATOM   1609  N   PRO A 198      -3.800 108.985  15.321  0.00  0.00      PROA N  
ATOM   1610  CA  PRO A 198      -2.780 108.108  14.745  0.00  0.00      PROA C  
ATOM   1611  C   PRO A 198      -3.191 106.673  14.456  0.00  0.00      PROA C  
ATOM   1612  O   PRO A 198      -3.843 106.033  15.283  0.00  0.00      PROA O  
ATOM   1613  CB  PRO A 198      -1.606 108.201  15.727  0.00  0.00      PROA C  
ATOM   1614  CG  PRO A 198      -1.740 109.617  16.282  0.00  0.00      PROA C  
ATOM   1615  CD  PRO A 198      -3.250 109.785  16.411  0.00  0.00      PROA C  
ATOM   1616  N   LYS A 199      -2.796 106.148  13.288  0.00  0.00      PROA N  
ATOM   1617  CA  LYS A 199      -3.083 104.796  12.863  0.00  0.00      PROA C  
ATOM   1618  C   LYS A 199      -2.024 103.819  13.377  0.00  0.00      PROA C  
ATOM   1619  O   LYS A 199      -0.883 104.188  13.654  0.00  0.00      PROA O  
ATOM   1620  CB  LYS A 199      -3.174 104.690  11.322  0.00  0.00      PROA C  
ATOM   1621  CG  LYS A 199      -4.347 105.409  10.629  0.00  0.00      PROA C  
ATOM   1622  CD  LYS A 199      -4.230 106.946  10.608  0.00  0.00      PROA C  
ATOM   1623  CE  LYS A 199      -5.044 107.593   9.479  0.00  0.00      PROA C  
ATOM   1624  NZ  LYS A 199      -5.021 109.071   9.582  0.00  0.00      PROA N1+
ATOM   1625  N   SER A 200      -2.393 102.532  13.536  0.00  0.00      PROA N  
ATOM   1626  CA  SER A 200      -1.547 101.449  14.042  0.00  0.00      PROA C  
ATOM   1627  C   SER A 200      -0.856 101.747  15.360  0.00  0.00      PROA C  
ATOM   1628  O   SER A 200       0.335 101.487  15.547  0.00  0.00      PROA O  
ATOM   1629  CB  SER A 200      -0.506 100.913  13.026  0.00  0.00      PROA C  
ATOM   1630  OG  SER A 200      -1.163 100.431  11.855  0.00  0.00      PROA O  
ATOM   1631  N   SER A 201      -1.602 102.316  16.315  0.00  0.00      PROA N  
ATOM   1632  CA  SER A 201      -1.045 102.855  17.536  0.00  0.00      PROA C  
ATOM   1633  C   SER A 201      -1.651 102.109  18.706  0.00  0.00      PROA C  
ATOM   1634  O   SER A 201      -2.862 101.909  18.789  0.00  0.00      PROA O  
ATOM   1635  CB  SER A 201      -1.329 104.379  17.651  0.00  0.00      PROA C  
ATOM   1636  OG  SER A 201      -0.478 105.018  18.606  0.00  0.00      PROA O  
ATOM   1637  N   GLU A 202      -0.798 101.647  19.640  0.00  0.00      PROA N  
ATOM   1638  CA  GLU A 202      -1.231 100.947  20.833  0.00  0.00      PROA C  
ATOM   1639  C   GLU A 202      -0.942 101.847  22.018  0.00  0.00      PROA C  
ATOM   1640  O   GLU A 202       0.207 102.154  22.343  0.00  0.00      PROA O  
ATOM   1641  CB  GLU A 202      -0.513  99.582  20.973  0.00  0.00      PROA C  
ATOM   1642  CG  GLU A 202      -0.983  98.743  22.186  0.00  0.00      PROA C  
ATOM   1643  CD  GLU A 202      -0.298  97.380  22.241  0.00  0.00      PROA C  
ATOM   1644  OE1 GLU A 202       0.940  97.326  22.468  0.00  0.00      PROA O  
ATOM   1645  OE2 GLU A 202      -0.991  96.341  22.070  0.00  0.00      PROA O1-
ATOM   1646  N   CYS A 203      -2.007 102.350  22.660  0.00  0.00      PROA N  
ATOM   1647  CA  CYS A 203      -1.926 103.449  23.593  0.00  0.00      PROA C  
ATOM   1648  C   CYS A 203      -2.370 103.017  24.968  0.00  0.00      PROA C  
ATOM   1649  O   CYS A 203      -3.525 102.672  25.196  0.00  0.00      PROA O  
ATOM   1650  CB  CYS A 203      -2.751 104.661  23.074  0.00  0.00      PROA C  
ATOM   1651  SG  CYS A 203      -2.095 105.233  21.469  0.00  0.00      PROA S  
ATOM   1652  N   SER A 204      -1.428 103.014  25.930  0.00  0.00      PROA N  
ATOM   1653  CA  SER A 204      -1.680 102.586  27.293  0.00  0.00      PROA C  
ATOM   1654  C   SER A 204      -1.568 103.780  28.215  0.00  0.00      PROA C  
ATOM   1655  O   SER A 204      -0.522 104.424  28.324  0.00  0.00      PROA O  
ATOM   1656  CB  SER A 204      -0.698 101.468  27.752  0.00  0.00      PROA C  
ATOM   1657  OG  SER A 204      -0.926 101.040  29.099  0.00  0.00      PROA O  
ATOM   1658  N   TYR A 205      -2.674 104.108  28.896  0.00  0.00      PROA N  
ATOM   1659  CA  TYR A 205      -2.753 105.203  29.836  0.00  0.00      PROA C  
ATOM   1660  C   TYR A 205      -2.948 104.575  31.204  0.00  0.00      PROA C  
ATOM   1661  O   TYR A 205      -3.876 103.795  31.424  0.00  0.00      PROA O  
ATOM   1662  CB  TYR A 205      -3.937 106.163  29.541  0.00  0.00      PROA C  
ATOM   1663  CG  TYR A 205      -3.929 106.642  28.110  0.00  0.00      PROA C  
ATOM   1664  CD1 TYR A 205      -3.336 107.869  27.762  0.00  0.00      PROA C  
ATOM   1665  CD2 TYR A 205      -4.616 105.919  27.117  0.00  0.00      PROA C  
ATOM   1666  CE1 TYR A 205      -3.460 108.379  26.461  0.00  0.00      PROA C  
ATOM   1667  CE2 TYR A 205      -4.702 106.404  25.807  0.00  0.00      PROA C  
ATOM   1668  CZ  TYR A 205      -4.148 107.647  25.489  0.00  0.00      PROA C  
ATOM   1669  OH  TYR A 205      -4.346 108.189  24.206  0.00  0.00      PROA O  
ATOM   1670  N   THR A 206      -2.052 104.872  32.161  0.00  0.00      PROA N  
ATOM   1671  CA  THR A 206      -2.070 104.230  33.470  0.00  0.00      PROA C  
ATOM   1672  C   THR A 206      -2.328 105.252  34.553  0.00  0.00      PROA C  
ATOM   1673  O   THR A 206      -1.700 106.311  34.632  0.00  0.00      PROA O  
ATOM   1674  CB  THR A 206      -0.842 103.355  33.761  0.00  0.00      PROA C  
ATOM   1675  CG2 THR A 206       0.475 104.124  33.581  0.00  0.00      PROA C  
ATOM   1676  OG1 THR A 206      -0.836 102.788  35.070  0.00  0.00      PROA O  
ATOM   1677  N   ILE A 207      -3.310 104.946  35.411  0.00  0.00      PROA N  
ATOM   1678  CA  ILE A 207      -3.780 105.812  36.466  0.00  0.00      PROA C  
ATOM   1679  C   ILE A 207      -3.391 105.109  37.748  0.00  0.00      PROA C  
ATOM   1680  O   ILE A 207      -3.738 103.947  37.972  0.00  0.00      PROA O  
ATOM   1681  CB  ILE A 207      -5.301 106.036  36.445  0.00  0.00      PROA C  
ATOM   1682  CG1 ILE A 207      -5.853 106.719  35.160  0.00  0.00      PROA C  
ATOM   1683  CG2 ILE A 207      -5.728 106.875  37.674  0.00  0.00      PROA C  
ATOM   1684  CD  ILE A 207      -5.665 105.974  33.829  0.00  0.00      PROA C  
ATOM   1685  N   ASP A 208      -2.630 105.772  38.627  0.00  0.00      PROA N  
ATOM   1686  CA  ASP A 208      -2.335 105.224  39.927  0.00  0.00      PROA C  
ATOM   1687  C   ASP A 208      -2.527 106.269  41.012  0.00  0.00      PROA C  
ATOM   1688  O   ASP A 208      -1.751 107.207  41.209  0.00  0.00      PROA O  
ATOM   1689  CB  ASP A 208      -0.975 104.463  40.013  0.00  0.00      PROA C  
ATOM   1690  CG  ASP A 208       0.280 105.307  39.829  0.00  0.00      PROA C  
ATOM   1691  OD1 ASP A 208       0.329 106.194  38.941  0.00  0.00      PROA O  
ATOM   1692  OD2 ASP A 208       1.298 104.981  40.505  0.00  0.00      PROA O1-
ATOM   1693  N   LEU A 209      -3.603 106.080  41.786  0.00  0.00      PROA N  
ATOM   1694  CA  LEU A 209      -3.856 106.783  43.016  0.00  0.00      PROA C  
ATOM   1695  C   LEU A 209      -3.284 105.943  44.148  0.00  0.00      PROA C  
ATOM   1696  O   LEU A 209      -3.023 104.749  43.990  0.00  0.00      PROA O  
ATOM   1697  CB  LEU A 209      -5.377 106.992  43.232  0.00  0.00      PROA C  
ATOM   1698  CG  LEU A 209      -6.112 107.640  42.039  0.00  0.00      PROA C  
ATOM   1699  CD1 LEU A 209      -7.625 107.612  42.276  0.00  0.00      PROA C  
ATOM   1700  CD2 LEU A 209      -5.636 109.077  41.784  0.00  0.00      PROA C  
ATOM   1701  N   GLU A 210      -3.054 106.532  45.333  0.00  0.00      PROA N  
ATOM   1702  CA  GLU A 210      -2.748 105.747  46.518  0.00  0.00      PROA C  
ATOM   1703  C   GLU A 210      -3.954 104.932  46.999  0.00  0.00      PROA C  
ATOM   1704  O   GLU A 210      -5.113 105.248  46.710  0.00  0.00      PROA O  
ATOM   1705  CB  GLU A 210      -2.131 106.591  47.661  0.00  0.00      PROA C  
ATOM   1706  CG  GLU A 210      -3.076 107.628  48.307  0.00  0.00      PROA C  
ATOM   1707  CD  GLU A 210      -2.346 108.439  49.367  0.00  0.00      PROA C  
ATOM   1708  OE1 GLU A 210      -1.948 107.874  50.420  0.00  0.00      PROA O  
ATOM   1709  OE2 GLU A 210      -2.166 109.673  49.177  0.00  0.00      PROA O1-
ATOM   1710  N   GLU A 211      -3.704 103.814  47.712  0.00  0.00      PROA N  
ATOM   1711  CA  GLU A 211      -4.751 102.938  48.216  0.00  0.00      PROA C  
ATOM   1712  C   GLU A 211      -5.816 103.612  49.080  0.00  0.00      PROA C  
ATOM   1713  O   GLU A 211      -5.527 104.436  49.946  0.00  0.00      PROA O  
ATOM   1714  CB  GLU A 211      -4.166 101.702  48.952  0.00  0.00      PROA C  
ATOM   1715  CG  GLU A 211      -3.752 100.563  47.986  0.00  0.00      PROA C  
ATOM   1716  CD  GLU A 211      -4.885  99.560  47.764  0.00  0.00      PROA C  
ATOM   1717  OE1 GLU A 211      -5.999  99.968  47.339  0.00  0.00      PROA O  
ATOM   1718  OE2 GLU A 211      -4.676  98.346  48.032  0.00  0.00      PROA O1-
ATOM   1719  N   GLY A 212      -7.093 103.256  48.825  0.00  0.00      PROA N  
ATOM   1720  CA  GLY A 212      -8.272 103.805  49.488  0.00  0.00      PROA C  
ATOM   1721  C   GLY A 212      -9.083 104.689  48.574  0.00  0.00      PROA C  
ATOM   1722  O   GLY A 212     -10.290 104.845  48.755  0.00  0.00      PROA O  
ATOM   1723  N   PHE A 213      -8.450 105.272  47.538  0.00  0.00      PROA N  
ATOM   1724  CA  PHE A 213      -9.151 105.993  46.491  0.00  0.00      PROA C  
ATOM   1725  C   PHE A 213      -9.743 105.067  45.434  0.00  0.00      PROA C  
ATOM   1726  O   PHE A 213      -9.251 103.969  45.176  0.00  0.00      PROA O  
ATOM   1727  CB  PHE A 213      -8.283 107.071  45.794  0.00  0.00      PROA C  
ATOM   1728  CG  PHE A 213      -7.968 108.199  46.736  0.00  0.00      PROA C  
ATOM   1729  CD1 PHE A 213      -8.983 109.094  47.118  0.00  0.00      PROA C  
ATOM   1730  CD2 PHE A 213      -6.660 108.414  47.202  0.00  0.00      PROA C  
ATOM   1731  CE1 PHE A 213      -8.706 110.159  47.984  0.00  0.00      PROA C  
ATOM   1732  CE2 PHE A 213      -6.378 109.480  48.067  0.00  0.00      PROA C  
ATOM   1733  CZ  PHE A 213      -7.405 110.345  48.465  0.00  0.00      PROA C  
ATOM   1734  N   MET A 214     -10.846 105.507  44.810  0.00  0.00      PROA N  
ATOM   1735  CA  MET A 214     -11.580 104.760  43.816  0.00  0.00      PROA C  
ATOM   1736  C   MET A 214     -11.721 105.582  42.541  0.00  0.00      PROA C  
ATOM   1737  O   MET A 214     -12.293 106.672  42.544  0.00  0.00      PROA O  
ATOM   1738  CB  MET A 214     -12.980 104.400  44.374  0.00  0.00      PROA C  
ATOM   1739  CG  MET A 214     -12.923 103.492  45.620  0.00  0.00      PROA C  
ATOM   1740  SD  MET A 214     -14.550 102.948  46.224  0.00  0.00      PROA S  
ATOM   1741  CE  MET A 214     -15.017 104.508  47.027  0.00  0.00      PROA C  
ATOM   1742  N   VAL A 215     -11.183 105.106  41.402  0.00  0.00      PROA N  
ATOM   1743  CA  VAL A 215     -11.268 105.823  40.136  0.00  0.00      PROA C  
ATOM   1744  C   VAL A 215     -12.676 105.786  39.541  0.00  0.00      PROA C  
ATOM   1745  O   VAL A 215     -13.263 104.724  39.310  0.00  0.00      PROA O  
ATOM   1746  CB  VAL A 215     -10.251 105.349  39.095  0.00  0.00      PROA C  
ATOM   1747  CG1 VAL A 215     -10.338 106.225  37.827  0.00  0.00      PROA C  
ATOM   1748  CG2 VAL A 215      -8.822 105.448  39.662  0.00  0.00      PROA C  
ATOM   1749  N   THR A 216     -13.253 106.972  39.267  0.00  0.00      PROA N  
ATOM   1750  CA  THR A 216     -14.550 107.118  38.616  0.00  0.00      PROA C  
ATOM   1751  C   THR A 216     -14.345 107.795  37.276  0.00  0.00      PROA C  
ATOM   1752  O   THR A 216     -13.681 108.824  37.176  0.00  0.00      PROA O  
ATOM   1753  CB  THR A 216     -15.588 107.891  39.438  0.00  0.00      PROA C  
ATOM   1754  CG2 THR A 216     -15.832 107.159  40.765  0.00  0.00      PROA C  
ATOM   1755  OG1 THR A 216     -15.183 109.218  39.761  0.00  0.00      PROA O  
ATOM   1756  N   LEU A 217     -14.888 107.208  36.199  0.00  0.00      PROA N  
ATOM   1757  CA  LEU A 217     -14.599 107.570  34.827  0.00  0.00      PROA C  
ATOM   1758  C   LEU A 217     -15.854 108.089  34.142  0.00  0.00      PROA C  
ATOM   1759  O   LEU A 217     -16.921 107.487  34.253  0.00  0.00      PROA O  
ATOM   1760  CB  LEU A 217     -14.159 106.333  33.995  0.00  0.00      PROA C  
ATOM   1761  CG  LEU A 217     -12.884 105.573  34.420  0.00  0.00      PROA C  
ATOM   1762  CD1 LEU A 217     -13.100 104.612  35.600  0.00  0.00      PROA C  
ATOM   1763  CD2 LEU A 217     -12.394 104.764  33.208  0.00  0.00      PROA C  
ATOM   1764  N   GLN A 218     -15.768 109.196  33.378  0.00  0.00      PROA N  
ATOM   1765  CA  GLN A 218     -16.861 109.586  32.502  0.00  0.00      PROA C  
ATOM   1766  C   GLN A 218     -16.292 110.119  31.195  0.00  0.00      PROA C  
ATOM   1767  O   GLN A 218     -15.378 110.943  31.166  0.00  0.00      PROA O  
ATOM   1768  CB  GLN A 218     -17.808 110.633  33.160  0.00  0.00      PROA C  
ATOM   1769  CG  GLN A 218     -17.235 112.070  33.299  0.00  0.00      PROA C  
ATOM   1770  CD  GLN A 218     -18.061 113.031  34.168  0.00  0.00      PROA C  
ATOM   1771  NE2 GLN A 218     -19.276 112.621  34.596  0.00  0.00      PROA N  
ATOM   1772  OE1 GLN A 218     -17.623 114.150  34.456  0.00  0.00      PROA O  
ATOM   1773  N   PHE A 219     -16.805 109.626  30.052  0.00  0.00      PROA N  
ATOM   1774  CA  PHE A 219     -16.500 110.183  28.745  0.00  0.00      PROA C  
ATOM   1775  C   PHE A 219     -17.116 111.564  28.523  0.00  0.00      PROA C  
ATOM   1776  O   PHE A 219     -18.202 111.879  29.015  0.00  0.00      PROA O  
ATOM   1777  CB  PHE A 219     -16.852 109.215  27.588  0.00  0.00      PROA C  
ATOM   1778  CG  PHE A 219     -15.887 108.056  27.584  0.00  0.00      PROA C  
ATOM   1779  CD1 PHE A 219     -14.689 108.142  26.851  0.00  0.00      PROA C  
ATOM   1780  CD2 PHE A 219     -16.157 106.875  28.299  0.00  0.00      PROA C  
ATOM   1781  CE1 PHE A 219     -13.770 107.087  26.853  0.00  0.00      PROA C  
ATOM   1782  CE2 PHE A 219     -15.233 105.821  28.312  0.00  0.00      PROA C  
ATOM   1783  CZ  PHE A 219     -14.041 105.925  27.585  0.00  0.00      PROA C  
ATOM   1784  N   GLU A 220     -16.404 112.430  27.785  0.00  0.00      PROA N  
ATOM   1785  CA  GLU A 220     -16.759 113.818  27.583  0.00  0.00      PROA C  
ATOM   1786  C   GLU A 220     -16.713 114.180  26.101  0.00  0.00      PROA C  
ATOM   1787  O   GLU A 220     -15.881 113.672  25.346  0.00  0.00      PROA O  
ATOM   1788  CB  GLU A 220     -15.798 114.727  28.394  0.00  0.00      PROA C  
ATOM   1789  CG  GLU A 220     -16.112 116.241  28.314  0.00  0.00      PROA C  
ATOM   1790  CD  GLU A 220     -15.171 117.064  29.182  0.00  0.00      PROA C  
ATOM   1791  OE1 GLU A 220     -13.952 117.106  28.865  0.00  0.00      PROA O  
ATOM   1792  OE2 GLU A 220     -15.635 117.706  30.162  0.00  0.00      PROA O1-
ATOM   1793  N   ASP A 221     -17.631 115.075  25.659  0.00  0.00      PROA N  
ATOM   1794  CA  ASP A 221     -17.791 115.552  24.290  0.00  0.00      PROA C  
ATOM   1795  C   ASP A 221     -17.810 114.453  23.209  0.00  0.00      PROA C  
ATOM   1796  O   ASP A 221     -18.416 113.396  23.401  0.00  0.00      PROA O  
ATOM   1797  CB  ASP A 221     -16.844 116.755  23.995  0.00  0.00      PROA C  
ATOM   1798  CG  ASP A 221     -17.157 117.974  24.857  0.00  0.00      PROA C  
ATOM   1799  OD1 ASP A 221     -18.262 118.074  25.453  0.00  0.00      PROA O  
ATOM   1800  OD2 ASP A 221     -16.316 118.914  24.860  0.00  0.00      PROA O1-
ATOM   1801  N   ILE A 222     -17.239 114.698  22.009  0.00  0.00      PROA N  
ATOM   1802  CA  ILE A 222     -17.307 113.760  20.896  0.00  0.00      PROA C  
ATOM   1803  C   ILE A 222     -16.626 112.413  21.160  0.00  0.00      PROA C  
ATOM   1804  O   ILE A 222     -15.577 112.308  21.799  0.00  0.00      PROA O  
ATOM   1805  CB  ILE A 222     -16.895 114.349  19.543  0.00  0.00      PROA C  
ATOM   1806  CG1 ILE A 222     -15.397 114.727  19.441  0.00  0.00      PROA C  
ATOM   1807  CG2 ILE A 222     -17.799 115.571  19.259  0.00  0.00      PROA C  
ATOM   1808  CD  ILE A 222     -14.537 113.649  18.771  0.00  0.00      PROA C  
ATOM   1809  N   PHE A 223     -17.262 111.329  20.678  0.00  0.00      PROA N  
ATOM   1810  CA  PHE A 223     -16.745 109.984  20.801  0.00  0.00      PROA C  
ATOM   1811  C   PHE A 223     -16.869 109.342  19.426  0.00  0.00      PROA C  
ATOM   1812  O   PHE A 223     -17.968 109.134  18.910  0.00  0.00      PROA O  
ATOM   1813  CB  PHE A 223     -17.546 109.226  21.891  0.00  0.00      PROA C  
ATOM   1814  CG  PHE A 223     -16.979 107.866  22.213  0.00  0.00      PROA C  
ATOM   1815  CD1 PHE A 223     -15.997 107.721  23.208  0.00  0.00      PROA C  
ATOM   1816  CD2 PHE A 223     -17.495 106.714  21.600  0.00  0.00      PROA C  
ATOM   1817  CE1 PHE A 223     -15.522 106.450  23.563  0.00  0.00      PROA C  
ATOM   1818  CE2 PHE A 223     -17.025 105.442  21.951  0.00  0.00      PROA C  
ATOM   1819  CZ  PHE A 223     -16.037 105.310  22.933  0.00  0.00      PROA C  
ATOM   1820  N   ASP A 224     -15.730 109.069  18.775  0.00  0.00      PROA N  
ATOM   1821  CA  ASP A 224     -15.701 108.558  17.427  0.00  0.00      PROA C  
ATOM   1822  C   ASP A 224     -14.592 107.516  17.296  0.00  0.00      PROA C  
ATOM   1823  O   ASP A 224     -13.416 107.840  17.120  0.00  0.00      PROA O  
ATOM   1824  CB  ASP A 224     -15.513 109.750  16.446  0.00  0.00      PROA C  
ATOM   1825  CG  ASP A 224     -15.471 109.348  14.980  0.00  0.00      PROA C  
ATOM   1826  OD1 ASP A 224     -15.988 108.261  14.614  0.00  0.00      PROA O  
ATOM   1827  OD2 ASP A 224     -14.990 110.177  14.160  0.00  0.00      PROA O1-
ATOM   1828  N   ILE A 225     -14.961 106.228  17.373  0.00  0.00      PROA N  
ATOM   1829  CA  ILE A 225     -14.069 105.098  17.179  0.00  0.00      PROA C  
ATOM   1830  C   ILE A 225     -14.799 104.194  16.200  0.00  0.00      PROA C  
ATOM   1831  O   ILE A 225     -15.962 103.871  16.433  0.00  0.00      PROA O  
ATOM   1832  CB  ILE A 225     -13.804 104.337  18.481  0.00  0.00      PROA C  
ATOM   1833  CG1 ILE A 225     -13.255 105.274  19.585  0.00  0.00      PROA C  
ATOM   1834  CG2 ILE A 225     -12.847 103.156  18.213  0.00  0.00      PROA C  
ATOM   1835  CD  ILE A 225     -13.062 104.564  20.927  0.00  0.00      PROA C  
ATOM   1836  N   GLU A 226     -14.213 103.790  15.050  0.00  0.00      PROA N  
ATOM   1837  CA  GLU A 226     -15.015 103.090  14.048  0.00  0.00      PROA C  
ATOM   1838  C   GLU A 226     -15.632 101.741  14.438  0.00  0.00      PROA C  
ATOM   1839  O   GLU A 226     -15.015 100.867  15.055  0.00  0.00      PROA O  
ATOM   1840  CB  GLU A 226     -14.412 103.008  12.622  0.00  0.00      PROA C  
ATOM   1841  CG  GLU A 226     -13.087 102.229  12.474  0.00  0.00      PROA C  
ATOM   1842  CD  GLU A 226     -12.567 102.338  11.041  0.00  0.00      PROA C  
ATOM   1843  OE1 GLU A 226     -12.422 101.292  10.353  0.00  0.00      PROA O  
ATOM   1844  OE2 GLU A 226     -12.317 103.484  10.576  0.00  0.00      PROA O1-
ATOM   1845  N   ASP A 227     -16.913 101.577  14.048  0.00  0.00      PROA N  
ATOM   1846  CA  ASP A 227     -17.711 100.381  14.202  0.00  0.00      PROA C  
ATOM   1847  C   ASP A 227     -17.485  99.375  13.078  0.00  0.00      PROA C  
ATOM   1848  O   ASP A 227     -17.028  99.687  11.977  0.00  0.00      PROA O  
ATOM   1849  CB  ASP A 227     -19.231 100.745  14.177  0.00  0.00      PROA C  
ATOM   1850  CG  ASP A 227     -19.733 101.262  15.513  0.00  0.00      PROA C  
ATOM   1851  OD1 ASP A 227     -19.431 100.638  16.563  0.00  0.00      PROA O  
ATOM   1852  OD2 ASP A 227     -20.554 102.221  15.510  0.00  0.00      PROA O1-
ATOM   1853  N   HIS A 228     -17.906  98.129  13.345  0.00  0.00      PROA N  
ATOM   1854  CA  HIS A 228     -18.391  97.212  12.334  0.00  0.00      PROA C  
ATOM   1855  C   HIS A 228     -19.824  96.924  12.790  0.00  0.00      PROA C  
ATOM   1856  O   HIS A 228     -20.002  96.701  13.990  0.00  0.00      PROA O  
ATOM   1857  CB  HIS A 228     -17.542  95.912  12.304  0.00  0.00      PROA C  
ATOM   1858  CG  HIS A 228     -17.751  94.972  11.137  0.00  0.00      PROA C  
ATOM   1859  CD2 HIS A 228     -16.821  94.259  10.438  0.00  0.00      PROA C  
ATOM   1860  ND1 HIS A 228     -18.965  94.655  10.564  0.00  0.00      PROA N  
ATOM   1861  CE1 HIS A 228     -18.724  93.774   9.560  0.00  0.00      PROA C  
ATOM   1862  NE2 HIS A 228     -17.434  93.502   9.446  0.00  0.00      PROA N  
ATOM   1863  N   PRO A 229     -20.889  96.933  11.980  0.00  0.00      PROA N  
ATOM   1864  CA  PRO A 229     -22.234  96.766  12.536  0.00  0.00      PROA C  
ATOM   1865  C   PRO A 229     -22.509  95.346  13.012  0.00  0.00      PROA C  
ATOM   1866  O   PRO A 229     -23.050  95.162  14.103  0.00  0.00      PROA O  
ATOM   1867  CB  PRO A 229     -23.164  97.177  11.383  0.00  0.00      PROA C  
ATOM   1868  CG  PRO A 229     -22.349  98.233  10.634  0.00  0.00      PROA C  
ATOM   1869  CD  PRO A 229     -20.923  97.680  10.714  0.00  0.00      PROA C  
ATOM   1870  N   GLU A 230     -22.157  94.330  12.203  0.00  0.00      PROA N  
ATOM   1871  CA  GLU A 230     -22.240  92.920  12.542  0.00  0.00      PROA C  
ATOM   1872  C   GLU A 230     -21.376  92.471  13.729  0.00  0.00      PROA C  
ATOM   1873  O   GLU A 230     -21.815  91.689  14.575  0.00  0.00      PROA O  
ATOM   1874  CB  GLU A 230     -21.883  92.041  11.308  0.00  0.00      PROA C  
ATOM   1875  CG  GLU A 230     -22.929  92.048  10.157  0.00  0.00      PROA C  
ATOM   1876  CD  GLU A 230     -23.054  93.379   9.418  0.00  0.00      PROA C  
ATOM   1877  OE1 GLU A 230     -22.014  93.932   8.970  0.00  0.00      PROA O  
ATOM   1878  OE2 GLU A 230     -24.200  93.883   9.268  0.00  0.00      PROA O1-
ATOM   1879  N   VAL A 231     -20.117  92.948  13.810  0.00  0.00      PROA N  
ATOM   1880  CA  VAL A 231     -19.098  92.396  14.697  0.00  0.00      PROA C  
ATOM   1881  C   VAL A 231     -18.756  93.402  15.802  0.00  0.00      PROA C  
ATOM   1882  O   VAL A 231     -18.523  94.570  15.484  0.00  0.00      PROA O  
ATOM   1883  CB  VAL A 231     -17.826  92.040  13.916  0.00  0.00      PROA C  
ATOM   1884  CG1 VAL A 231     -16.742  91.435  14.832  0.00  0.00      PROA C  
ATOM   1885  CG2 VAL A 231     -18.174  91.031  12.802  0.00  0.00      PROA C  
ATOM   1886  N   PRO A 232     -18.713  93.081  17.100  0.00  0.00      PROA N  
ATOM   1887  CA  PRO A 232     -18.182  93.986  18.121  0.00  0.00      PROA C  
ATOM   1888  C   PRO A 232     -16.708  94.353  17.923  0.00  0.00      PROA C  
ATOM   1889  O   PRO A 232     -15.837  93.486  18.014  0.00  0.00      PROA O  
ATOM   1890  CB  PRO A 232     -18.446  93.247  19.446  0.00  0.00      PROA C  
ATOM   1891  CG  PRO A 232     -18.458  91.764  19.061  0.00  0.00      PROA C  
ATOM   1892  CD  PRO A 232     -19.074  91.775  17.659  0.00  0.00      PROA C  
ATOM   1893  N   CYS A 233     -16.423  95.650  17.676  0.00  0.00      PROA N  
ATOM   1894  CA  CYS A 233     -15.107  96.286  17.623  0.00  0.00      PROA C  
ATOM   1895  C   CYS A 233     -13.908  95.492  17.058  0.00  0.00      PROA C  
ATOM   1896  O   CYS A 233     -12.922  95.305  17.779  0.00  0.00      PROA O  
ATOM   1897  CB  CYS A 233     -14.729  96.876  19.012  0.00  0.00      PROA C  
ATOM   1898  SG  CYS A 233     -16.075  97.786  19.835  0.00  0.00      PROA S  
ATOM   1899  N   PRO A 234     -13.891  95.013  15.808  0.00  0.00      PROA N  
ATOM   1900  CA  PRO A 234     -12.760  94.260  15.270  0.00  0.00      PROA C  
ATOM   1901  C   PRO A 234     -11.588  95.176  14.948  0.00  0.00      PROA C  
ATOM   1902  O   PRO A 234     -10.439  94.733  14.980  0.00  0.00      PROA O  
ATOM   1903  CB  PRO A 234     -13.337  93.582  14.015  0.00  0.00      PROA C  
ATOM   1904  CG  PRO A 234     -14.447  94.527  13.545  0.00  0.00      PROA C  
ATOM   1905  CD  PRO A 234     -15.004  95.093  14.855  0.00  0.00      PROA C  
ATOM   1906  N   TYR A 235     -11.873  96.438  14.586  0.00  0.00      PROA N  
ATOM   1907  CA  TYR A 235     -10.917  97.417  14.113  0.00  0.00      PROA C  
ATOM   1908  C   TYR A 235     -10.225  98.114  15.286  0.00  0.00      PROA C  
ATOM   1909  O   TYR A 235      -9.147  97.712  15.737  0.00  0.00      PROA O  
ATOM   1910  CB  TYR A 235     -11.615  98.450  13.175  0.00  0.00      PROA C  
ATOM   1911  CG  TYR A 235     -12.349  97.769  12.043  0.00  0.00      PROA C  
ATOM   1912  CD1 TYR A 235     -11.692  96.848  11.207  0.00  0.00      PROA C  
ATOM   1913  CD2 TYR A 235     -13.698  98.074  11.779  0.00  0.00      PROA C  
ATOM   1914  CE1 TYR A 235     -12.367  96.237  10.141  0.00  0.00      PROA C  
ATOM   1915  CE2 TYR A 235     -14.375  97.469  10.711  0.00  0.00      PROA C  
ATOM   1916  CZ  TYR A 235     -13.709  96.551   9.893  0.00  0.00      PROA C  
ATOM   1917  OH  TYR A 235     -14.391  95.955   8.811  0.00  0.00      PROA O  
ATOM   1918  N   ASP A 236     -10.848  99.180  15.814  0.00  0.00      PROA N  
ATOM   1919  CA  ASP A 236     -10.289 100.049  16.825  0.00  0.00      PROA C  
ATOM   1920  C   ASP A 236     -11.106  99.888  18.109  0.00  0.00      PROA C  
ATOM   1921  O   ASP A 236     -12.318  99.658  18.065  0.00  0.00      PROA O  
ATOM   1922  CB  ASP A 236     -10.336 101.528  16.349  0.00  0.00      PROA C  
ATOM   1923  CG  ASP A 236      -9.574 101.776  15.048  0.00  0.00      PROA C  
ATOM   1924  OD1 ASP A 236      -8.682 100.983  14.653  0.00  0.00      PROA O  
ATOM   1925  OD2 ASP A 236      -9.811 102.865  14.452  0.00  0.00      PROA O1-
ATOM   1926  N   TYR A 237     -10.469  99.977  19.293  0.00  0.00      PROA N  
ATOM   1927  CA  TYR A 237     -11.184  99.791  20.544  0.00  0.00      PROA C  
ATOM   1928  C   TYR A 237     -10.500 100.433  21.737  0.00  0.00      PROA C  
ATOM   1929  O   TYR A 237      -9.287 100.645  21.751  0.00  0.00      PROA O  
ATOM   1930  CB  TYR A 237     -11.468  98.289  20.881  0.00  0.00      PROA C  
ATOM   1931  CG  TYR A 237     -10.241  97.401  20.908  0.00  0.00      PROA C  
ATOM   1932  CD1 TYR A 237      -9.348  97.428  21.997  0.00  0.00      PROA C  
ATOM   1933  CD2 TYR A 237     -10.030  96.447  19.895  0.00  0.00      PROA C  
ATOM   1934  CE1 TYR A 237      -8.255  96.555  22.057  0.00  0.00      PROA C  
ATOM   1935  CE2 TYR A 237      -8.952  95.554  19.965  0.00  0.00      PROA C  
ATOM   1936  CZ  TYR A 237      -8.062  95.611  21.043  0.00  0.00      PROA C  
ATOM   1937  OH  TYR A 237      -6.987  94.698  21.115  0.00  0.00      PROA O  
ATOM   1938  N   ILE A 238     -11.289 100.700  22.798  0.00  0.00      PROA N  
ATOM   1939  CA  ILE A 238     -10.801 100.953  24.145  0.00  0.00      PROA C  
ATOM   1940  C   ILE A 238     -11.117  99.726  24.994  0.00  0.00      PROA C  
ATOM   1941  O   ILE A 238     -12.244  99.234  25.008  0.00  0.00      PROA O  
ATOM   1942  CB  ILE A 238     -11.424 102.171  24.838  0.00  0.00      PROA C  
ATOM   1943  CG1 ILE A 238     -11.322 103.457  23.989  0.00  0.00      PROA C  
ATOM   1944  CG2 ILE A 238     -10.769 102.380  26.224  0.00  0.00      PROA C  
ATOM   1945  CD  ILE A 238     -12.197 104.590  24.540  0.00  0.00      PROA C  
ATOM   1946  N   LYS A 239     -10.129  99.205  25.733  0.00  0.00      PROA N  
ATOM   1947  CA  LYS A 239     -10.310  98.224  26.783  0.00  0.00      PROA C  
ATOM   1948  C   LYS A 239      -9.812  98.799  28.100  0.00  0.00      PROA C  
ATOM   1949  O   LYS A 239      -8.766  99.445  28.159  0.00  0.00      PROA O  
ATOM   1950  CB  LYS A 239      -9.605  96.880  26.473  0.00  0.00      PROA C  
ATOM   1951  CG  LYS A 239     -10.321  96.058  25.390  0.00  0.00      PROA C  
ATOM   1952  CD  LYS A 239      -9.576  94.749  25.067  0.00  0.00      PROA C  
ATOM   1953  CE  LYS A 239     -10.261  93.908  23.977  0.00  0.00      PROA C  
ATOM   1954  NZ  LYS A 239      -9.512  92.651  23.724  0.00  0.00      PROA N1+
ATOM   1955  N   ILE A 240     -10.565  98.608  29.198  0.00  0.00      PROA N  
ATOM   1956  CA  ILE A 240     -10.226  99.209  30.482  0.00  0.00      PROA C  
ATOM   1957  C   ILE A 240      -9.987  98.112  31.502  0.00  0.00      PROA C  
ATOM   1958  O   ILE A 240     -10.878  97.346  31.868  0.00  0.00      PROA O  
ATOM   1959  CB  ILE A 240     -11.254 100.230  30.978  0.00  0.00      PROA C  
ATOM   1960  CG1 ILE A 240     -11.529 101.284  29.871  0.00  0.00      PROA C  
ATOM   1961  CG2 ILE A 240     -10.738 100.874  32.289  0.00  0.00      PROA C  
ATOM   1962  CD  ILE A 240     -12.521 102.384  30.265  0.00  0.00      PROA C  
ATOM   1963  N   LYS A 241      -8.740  98.004  31.982  0.00  0.00      PROA N  
ATOM   1964  CA  LYS A 241      -8.304  97.029  32.955  0.00  0.00      PROA C  
ATOM   1965  C   LYS A 241      -8.461  97.606  34.356  0.00  0.00      PROA C  
ATOM   1966  O   LYS A 241      -7.821  98.597  34.714  0.00  0.00      PROA O  
ATOM   1967  CB  LYS A 241      -6.818  96.688  32.674  0.00  0.00      PROA C  
ATOM   1968  CG  LYS A 241      -6.127  95.686  33.619  0.00  0.00      PROA C  
ATOM   1969  CD  LYS A 241      -6.565  94.228  33.386  0.00  0.00      PROA C  
ATOM   1970  CE  LYS A 241      -5.687  93.196  34.116  0.00  0.00      PROA C  
ATOM   1971  NZ  LYS A 241      -6.138  91.810  33.827  0.00  0.00      PROA N1+
ATOM   1972  N   ALA A 242      -9.338  97.007  35.179  0.00  0.00      PROA N  
ATOM   1973  CA  ALA A 242      -9.557  97.420  36.549  0.00  0.00      PROA C  
ATOM   1974  C   ALA A 242      -9.597  96.175  37.421  0.00  0.00      PROA C  
ATOM   1975  O   ALA A 242     -10.464  95.311  37.269  0.00  0.00      PROA O  
ATOM   1976  CB  ALA A 242     -10.874  98.215  36.674  0.00  0.00      PROA C  
ATOM   1977  N   GLY A 243      -8.637  96.029  38.365  0.00  0.00      PROA N  
ATOM   1978  CA  GLY A 243      -8.361  94.746  39.024  0.00  0.00      PROA C  
ATOM   1979  C   GLY A 243      -8.053  93.626  38.049  0.00  0.00      PROA C  
ATOM   1980  O   GLY A 243      -7.392  93.828  37.032  0.00  0.00      PROA O  
ATOM   1981  N   SER A 244      -8.516  92.392  38.333  0.00  0.00      PROA N  
ATOM   1982  CA  SER A 244      -8.428  91.267  37.399  0.00  0.00      PROA C  
ATOM   1983  C   SER A 244      -9.198  91.500  36.093  0.00  0.00      PROA C  
ATOM   1984  O   SER A 244      -8.718  91.202  34.995  0.00  0.00      PROA O  
ATOM   1985  CB  SER A 244      -8.924  89.947  38.069  0.00  0.00      PROA C  
ATOM   1986  OG  SER A 244      -8.773  88.791  37.232  0.00  0.00      PROA O  
ATOM   1987  N   LYS A 245     -10.416  92.067  36.202  0.00  0.00      PROA N  
ATOM   1988  CA  LYS A 245     -11.360  92.321  35.124  0.00  0.00      PROA C  
ATOM   1989  C   LYS A 245     -10.910  93.279  34.010  0.00  0.00      PROA C  
ATOM   1990  O   LYS A 245     -10.260  94.301  34.241  0.00  0.00      PROA O  
ATOM   1991  CB  LYS A 245     -12.713  92.778  35.747  0.00  0.00      PROA C  
ATOM   1992  CG  LYS A 245     -13.851  93.193  34.789  0.00  0.00      PROA C  
ATOM   1993  CD  LYS A 245     -14.396  92.059  33.895  0.00  0.00      PROA C  
ATOM   1994  CE  LYS A 245     -15.730  91.433  34.349  0.00  0.00      PROA C  
ATOM   1995  NZ  LYS A 245     -15.590  90.702  35.633  0.00  0.00      PROA N1+
ATOM   1996  N   VAL A 246     -11.293  92.968  32.752  0.00  0.00      PROA N  
ATOM   1997  CA  VAL A 246     -11.141  93.859  31.611  0.00  0.00      PROA C  
ATOM   1998  C   VAL A 246     -12.524  94.234  31.104  0.00  0.00      PROA C  
ATOM   1999  O   VAL A 246     -13.328  93.384  30.712  0.00  0.00      PROA O  
ATOM   2000  CB  VAL A 246     -10.327  93.247  30.472  0.00  0.00      PROA C  
ATOM   2001  CG1 VAL A 246     -10.266  94.203  29.261  0.00  0.00      PROA C  
ATOM   2002  CG2 VAL A 246      -8.899  92.977  30.975  0.00  0.00      PROA C  
ATOM   2003  N   TRP A 247     -12.840  95.539  31.111  0.00  0.00      PROA N  
ATOM   2004  CA  TRP A 247     -14.056  96.096  30.557  0.00  0.00      PROA C  
ATOM   2005  C   TRP A 247     -13.867  96.437  29.081  0.00  0.00      PROA C  
ATOM   2006  O   TRP A 247     -12.760  96.730  28.625  0.00  0.00      PROA O  
ATOM   2007  CB  TRP A 247     -14.502  97.366  31.331  0.00  0.00      PROA C  
ATOM   2008  CG  TRP A 247     -14.647  97.176  32.810  0.00  0.00      PROA C  
ATOM   2009  CD1 TRP A 247     -13.848  97.707  33.791  0.00  0.00      PROA C  
ATOM   2010  CD2 TRP A 247     -15.662  96.406  33.481  0.00  0.00      PROA C  
ATOM   2011  CE2 TRP A 247     -15.422  96.535  34.870  0.00  0.00      PROA C  
ATOM   2012  CE3 TRP A 247     -16.742  95.636  33.039  0.00  0.00      PROA C  
ATOM   2013  NE1 TRP A 247     -14.321  97.324  35.027  0.00  0.00      PROA N  
ATOM   2014  CZ2 TRP A 247     -16.237  95.927  35.812  0.00  0.00      PROA C  
ATOM   2015  CZ3 TRP A 247     -17.558  95.018  33.991  0.00  0.00      PROA C  
ATOM   2016  CH2 TRP A 247     -17.311  95.161  35.353  0.00  0.00      PROA C  
ATOM   2017  N   GLY A 248     -14.963  96.402  28.293  0.00  0.00      PROA N  
ATOM   2018  CA  GLY A 248     -14.921  96.638  26.852  0.00  0.00      PROA C  
ATOM   2019  C   GLY A 248     -14.903  95.343  26.065  0.00  0.00      PROA C  
ATOM   2020  O   GLY A 248     -15.340  94.311  26.585  0.00  0.00      PROA O  
ATOM   2021  N   PRO A 249     -14.421  95.319  24.822  0.00  0.00      PROA N  
ATOM   2022  CA  PRO A 249     -14.033  96.477  24.017  0.00  0.00      PROA C  
ATOM   2023  C   PRO A 249     -15.129  97.524  23.827  0.00  0.00      PROA C  
ATOM   2024  O   PRO A 249     -16.303  97.181  23.672  0.00  0.00      PROA O  
ATOM   2025  CB  PRO A 249     -13.576  95.860  22.686  0.00  0.00      PROA C  
ATOM   2026  CG  PRO A 249     -14.409  94.583  22.559  0.00  0.00      PROA C  
ATOM   2027  CD  PRO A 249     -14.523  94.103  24.008  0.00  0.00      PROA C  
ATOM   2028  N   PHE A 250     -14.751  98.811  23.837  0.00  0.00      PROA N  
ATOM   2029  CA  PHE A 250     -15.637  99.931  23.587  0.00  0.00      PROA C  
ATOM   2030  C   PHE A 250     -15.248 100.600  22.277  0.00  0.00      PROA C  
ATOM   2031  O   PHE A 250     -14.071 100.845  22.002  0.00  0.00      PROA O  
ATOM   2032  CB  PHE A 250     -15.572 101.008  24.705  0.00  0.00      PROA C  
ATOM   2033  CG  PHE A 250     -15.851 100.426  26.066  0.00  0.00      PROA C  
ATOM   2034  CD1 PHE A 250     -17.113  99.878  26.352  0.00  0.00      PROA C  
ATOM   2035  CD2 PHE A 250     -14.895 100.501  27.095  0.00  0.00      PROA C  
ATOM   2036  CE1 PHE A 250     -17.418  99.420  27.640  0.00  0.00      PROA C  
ATOM   2037  CE2 PHE A 250     -15.195 100.045  28.385  0.00  0.00      PROA C  
ATOM   2038  CZ  PHE A 250     -16.460  99.512  28.658  0.00  0.00      PROA C  
ATOM   2039  N   CYS A 251     -16.247 100.903  21.432  0.00  0.00      PROA N  
ATOM   2040  CA  CYS A 251     -16.062 101.577  20.163  0.00  0.00      PROA C  
ATOM   2041  C   CYS A 251     -17.403 102.161  19.738  0.00  0.00      PROA C  
ATOM   2042  O   CYS A 251     -18.424 101.937  20.396  0.00  0.00      PROA O  
ATOM   2043  CB  CYS A 251     -15.473 100.670  19.038  0.00  0.00      PROA C  
ATOM   2044  SG  CYS A 251     -16.527  99.270  18.532  0.00  0.00      PROA S  
ATOM   2045  N   GLY A 252     -17.434 102.944  18.643  0.00  0.00      PROA N  
ATOM   2046  CA  GLY A 252     -18.652 103.463  18.038  0.00  0.00      PROA C  
ATOM   2047  C   GLY A 252     -18.831 104.950  18.159  0.00  0.00      PROA C  
ATOM   2048  O   GLY A 252     -17.934 105.692  18.557  0.00  0.00      PROA O  
ATOM   2049  N   GLU A 253     -20.034 105.420  17.774  0.00  0.00      PROA N  
ATOM   2050  CA  GLU A 253     -20.468 106.805  17.885  0.00  0.00      PROA C  
ATOM   2051  C   GLU A 253     -20.917 107.170  19.302  0.00  0.00      PROA C  
ATOM   2052  O   GLU A 253     -20.969 108.338  19.690  0.00  0.00      PROA O  
ATOM   2053  CB  GLU A 253     -21.669 107.055  16.929  0.00  0.00      PROA C  
ATOM   2054  CG  GLU A 253     -21.330 106.958  15.416  0.00  0.00      PROA C  
ATOM   2055  CD  GLU A 253     -20.729 108.222  14.797  0.00  0.00      PROA C  
ATOM   2056  OE1 GLU A 253     -20.556 109.260  15.487  0.00  0.00      PROA O  
ATOM   2057  OE2 GLU A 253     -20.445 108.187  13.567  0.00  0.00      PROA O1-
ATOM   2058  N   LYS A 254     -21.264 106.155  20.115  0.00  0.00      PROA N  
ATOM   2059  CA  LYS A 254     -21.851 106.330  21.427  0.00  0.00      PROA C  
ATOM   2060  C   LYS A 254     -20.912 105.824  22.508  0.00  0.00      PROA C  
ATOM   2061  O   LYS A 254     -20.510 104.659  22.527  0.00  0.00      PROA O  
ATOM   2062  CB  LYS A 254     -23.221 105.605  21.493  0.00  0.00      PROA C  
ATOM   2063  CG  LYS A 254     -23.923 105.576  22.865  0.00  0.00      PROA C  
ATOM   2064  CD  LYS A 254     -24.213 106.977  23.437  0.00  0.00      PROA C  
ATOM   2065  CE  LYS A 254     -25.165 107.001  24.648  0.00  0.00      PROA C  
ATOM   2066  NZ  LYS A 254     -24.617 106.223  25.789  0.00  0.00      PROA N1+
ATOM   2067  N   SER A 255     -20.522 106.713  23.449  0.00  0.00      PROA N  
ATOM   2068  CA  SER A 255     -19.706 106.362  24.605  0.00  0.00      PROA C  
ATOM   2069  C   SER A 255     -20.377 105.340  25.515  0.00  0.00      PROA C  
ATOM   2070  O   SER A 255     -21.603 105.410  25.676  0.00  0.00      PROA O  
ATOM   2071  CB  SER A 255     -19.386 107.578  25.517  0.00  0.00      PROA C  
ATOM   2072  OG  SER A 255     -18.831 108.659  24.771  0.00  0.00      PROA O  
ATOM   2073  N   PRO A 256     -19.691 104.395  26.156  0.00  0.00      PROA N  
ATOM   2074  CA  PRO A 256     -20.235 103.722  27.335  0.00  0.00      PROA C  
ATOM   2075  C   PRO A 256     -20.643 104.693  28.443  0.00  0.00      PROA C  
ATOM   2076  O   PRO A 256     -20.092 105.793  28.555  0.00  0.00      PROA O  
ATOM   2077  CB  PRO A 256     -19.107 102.774  27.765  0.00  0.00      PROA C  
ATOM   2078  CG  PRO A 256     -17.836 103.515  27.357  0.00  0.00      PROA C  
ATOM   2079  CD  PRO A 256     -18.238 104.196  26.046  0.00  0.00      PROA C  
ATOM   2080  N   GLU A 257     -21.635 104.315  29.264  0.00  0.00      PROA N  
ATOM   2081  CA  GLU A 257     -22.056 105.036  30.442  0.00  0.00      PROA C  
ATOM   2082  C   GLU A 257     -20.919 105.181  31.471  0.00  0.00      PROA C  
ATOM   2083  O   GLU A 257     -20.035 104.315  31.506  0.00  0.00      PROA O  
ATOM   2084  CB  GLU A 257     -23.312 104.364  31.071  0.00  0.00      PROA C  
ATOM   2085  CG  GLU A 257     -23.117 102.937  31.663  0.00  0.00      PROA C  
ATOM   2086  CD  GLU A 257     -23.033 101.788  30.654  0.00  0.00      PROA C  
ATOM   2087  OE1 GLU A 257     -23.130 102.004  29.417  0.00  0.00      PROA O  
ATOM   2088  OE2 GLU A 257     -22.876 100.622  31.112  0.00  0.00      PROA O1-
ATOM   2089  N   PRO A 258     -20.850 106.250  32.279  0.00  0.00      PROA N  
ATOM   2090  CA  PRO A 258     -19.898 106.405  33.380  0.00  0.00      PROA C  
ATOM   2091  C   PRO A 258     -19.563 105.160  34.196  0.00  0.00      PROA C  
ATOM   2092  O   PRO A 258     -20.463 104.413  34.588  0.00  0.00      PROA O  
ATOM   2093  CB  PRO A 258     -20.484 107.544  34.224  0.00  0.00      PROA C  
ATOM   2094  CG  PRO A 258     -21.182 108.422  33.183  0.00  0.00      PROA C  
ATOM   2095  CD  PRO A 258     -21.765 107.395  32.208  0.00  0.00      PROA C  
ATOM   2096  N   ILE A 259     -18.268 104.931  34.472  0.00  0.00      PROA N  
ATOM   2097  CA  ILE A 259     -17.786 103.718  35.102  0.00  0.00      PROA C  
ATOM   2098  C   ILE A 259     -17.277 104.082  36.483  0.00  0.00      PROA C  
ATOM   2099  O   ILE A 259     -16.328 104.848  36.646  0.00  0.00      PROA O  
ATOM   2100  CB  ILE A 259     -16.687 102.990  34.311  0.00  0.00      PROA C  
ATOM   2101  CG1 ILE A 259     -17.079 102.745  32.830  0.00  0.00      PROA C  
ATOM   2102  CG2 ILE A 259     -16.363 101.648  35.010  0.00  0.00      PROA C  
ATOM   2103  CD  ILE A 259     -16.583 103.828  31.860  0.00  0.00      PROA C  
ATOM   2104  N   SER A 260     -17.909 103.540  37.540  0.00  0.00      PROA N  
ATOM   2105  CA  SER A 260     -17.423 103.705  38.902  0.00  0.00      PROA C  
ATOM   2106  C   SER A 260     -16.673 102.445  39.281  0.00  0.00      PROA C  
ATOM   2107  O   SER A 260     -17.269 101.391  39.503  0.00  0.00      PROA O  
ATOM   2108  CB  SER A 260     -18.576 103.960  39.917  0.00  0.00      PROA C  
ATOM   2109  OG  SER A 260     -18.104 104.179  41.254  0.00  0.00      PROA O  
ATOM   2110  N   THR A 261     -15.330 102.515  39.355  0.00  0.00      PROA N  
ATOM   2111  CA  THR A 261     -14.516 101.380  39.777  0.00  0.00      PROA C  
ATOM   2112  C   THR A 261     -14.337 101.424  41.283  0.00  0.00      PROA C  
ATOM   2113  O   THR A 261     -14.547 102.450  41.928  0.00  0.00      PROA O  
ATOM   2114  CB  THR A 261     -13.143 101.267  39.093  0.00  0.00      PROA C  
ATOM   2115  CG2 THR A 261     -13.290 101.428  37.574  0.00  0.00      PROA C  
ATOM   2116  OG1 THR A 261     -12.185 102.214  39.549  0.00  0.00      PROA O  
ATOM   2117  N   GLN A 262     -13.926 100.293  41.887  0.00  0.00      PROA N  
ATOM   2118  CA  GLN A 262     -13.611 100.222  43.304  0.00  0.00      PROA C  
ATOM   2119  C   GLN A 262     -12.097 100.292  43.501  0.00  0.00      PROA C  
ATOM   2120  O   GLN A 262     -11.573 100.026  44.582  0.00  0.00      PROA O  
ATOM   2121  CB  GLN A 262     -14.153  98.890  43.891  0.00  0.00      PROA C  
ATOM   2122  CG  GLN A 262     -15.675  98.651  43.684  0.00  0.00      PROA C  
ATOM   2123  CD  GLN A 262     -16.546  99.840  44.097  0.00  0.00      PROA C  
ATOM   2124  NE2 GLN A 262     -16.561 100.142  45.415  0.00  0.00      PROA N  
ATOM   2125  OE1 GLN A 262     -17.222 100.476  43.283  0.00  0.00      PROA O  
ATOM   2126  N   SER A 263     -11.348 100.647  42.436  0.00  0.00      PROA N  
ATOM   2127  CA  SER A 263      -9.909 100.451  42.350  0.00  0.00      PROA C  
ATOM   2128  C   SER A 263      -9.163 101.774  42.340  0.00  0.00      PROA C  
ATOM   2129  O   SER A 263      -9.599 102.762  41.749  0.00  0.00      PROA O  
ATOM   2130  CB  SER A 263      -9.529  99.654  41.067  0.00  0.00      PROA C  
ATOM   2131  OG  SER A 263      -8.136  99.322  41.012  0.00  0.00      PROA O  
ATOM   2132  N   HIS A 264      -7.992 101.816  43.012  0.00  0.00      PROA N  
ATOM   2133  CA  HIS A 264      -7.103 102.970  43.042  0.00  0.00      PROA C  
ATOM   2134  C   HIS A 264      -6.306 103.117  41.746  0.00  0.00      PROA C  
ATOM   2135  O   HIS A 264      -5.820 104.196  41.399  0.00  0.00      PROA O  
ATOM   2136  CB  HIS A 264      -6.119 102.839  44.238  0.00  0.00      PROA C  
ATOM   2137  CG  HIS A 264      -5.061 101.767  44.072  0.00  0.00      PROA C  
ATOM   2138  CD2 HIS A 264      -5.109 100.418  44.262  0.00  0.00      PROA C  
ATOM   2139  ND1 HIS A 264      -3.744 102.051  43.775  0.00  0.00      PROA N  
ATOM   2140  CE1 HIS A 264      -3.067 100.879  43.765  0.00  0.00      PROA C  
ATOM   2141  NE2 HIS A 264      -3.853  99.855  44.054  0.00  0.00      PROA N  
ATOM   2142  N   SER A 265      -6.178 102.015  40.983  0.00  0.00      PROA N  
ATOM   2143  CA  SER A 265      -5.533 101.996  39.682  0.00  0.00      PROA C  
ATOM   2144  C   SER A 265      -6.426 101.444  38.605  0.00  0.00      PROA C  
ATOM   2145  O   SER A 265      -7.122 100.445  38.788  0.00  0.00      PROA O  
ATOM   2146  CB  SER A 265      -4.193 101.207  39.626  0.00  0.00      PROA C  
ATOM   2147  OG  SER A 265      -3.114 102.014  40.087  0.00  0.00      PROA O  
ATOM   2148  N   ILE A 266      -6.384 102.079  37.428  0.00  0.00      PROA N  
ATOM   2149  CA  ILE A 266      -6.990 101.561  36.221  0.00  0.00      PROA C  
ATOM   2150  C   ILE A 266      -5.952 101.698  35.123  0.00  0.00      PROA C  
ATOM   2151  O   ILE A 266      -5.045 102.534  35.187  0.00  0.00      PROA O  
ATOM   2152  CB  ILE A 266      -8.288 102.263  35.804  0.00  0.00      PROA C  
ATOM   2153  CG1 ILE A 266      -8.105 103.789  35.647  0.00  0.00      PROA C  
ATOM   2154  CG2 ILE A 266      -9.395 101.931  36.826  0.00  0.00      PROA C  
ATOM   2155  CD  ILE A 266      -9.201 104.459  34.822  0.00  0.00      PROA C  
ATOM   2156  N   GLN A 267      -6.048 100.860  34.084  0.00  0.00      PROA N  
ATOM   2157  CA  GLN A 267      -5.207 100.975  32.916  0.00  0.00      PROA C  
ATOM   2158  C   GLN A 267      -6.109 100.972  31.697  0.00  0.00      PROA C  
ATOM   2159  O   GLN A 267      -6.894 100.051  31.467  0.00  0.00      PROA O  
ATOM   2160  CB  GLN A 267      -4.108  99.879  32.924  0.00  0.00      PROA C  
ATOM   2161  CG  GLN A 267      -3.078  99.901  31.764  0.00  0.00      PROA C  
ATOM   2162  CD  GLN A 267      -3.587  99.386  30.412  0.00  0.00      PROA C  
ATOM   2163  NE2 GLN A 267      -4.189  98.177  30.400  0.00  0.00      PROA N  
ATOM   2164  OE1 GLN A 267      -3.403 100.032  29.378  0.00  0.00      PROA O  
ATOM   2165  N   ILE A 268      -6.042 102.048  30.902  0.00  0.00      PROA N  
ATOM   2166  CA  ILE A 268      -6.881 102.256  29.740  0.00  0.00      PROA C  
ATOM   2167  C   ILE A 268      -6.040 101.947  28.515  0.00  0.00      PROA C  
ATOM   2168  O   ILE A 268      -5.028 102.596  28.245  0.00  0.00      PROA O  
ATOM   2169  CB  ILE A 268      -7.458 103.673  29.664  0.00  0.00      PROA C  
ATOM   2170  CG1 ILE A 268      -8.299 104.002  30.927  0.00  0.00      PROA C  
ATOM   2171  CG2 ILE A 268      -8.287 103.839  28.370  0.00  0.00      PROA C  
ATOM   2172  CD  ILE A 268      -8.767 105.461  30.997  0.00  0.00      PROA C  
ATOM   2173  N   LEU A 269      -6.444 100.920  27.751  0.00  0.00      PROA N  
ATOM   2174  CA  LEU A 269      -5.754 100.463  26.573  0.00  0.00      PROA C  
ATOM   2175  C   LEU A 269      -6.571 100.827  25.350  0.00  0.00      PROA C  
ATOM   2176  O   LEU A 269      -7.685 100.348  25.151  0.00  0.00      PROA O  
ATOM   2177  CB  LEU A 269      -5.532  98.930  26.622  0.00  0.00      PROA C  
ATOM   2178  CG  LEU A 269      -4.870  98.302  25.375  0.00  0.00      PROA C  
ATOM   2179  CD1 LEU A 269      -3.486  98.907  25.096  0.00  0.00      PROA C  
ATOM   2180  CD2 LEU A 269      -4.765  96.779  25.537  0.00  0.00      PROA C  
ATOM   2181  N   PHE A 270      -6.027 101.697  24.495  0.00  0.00      PROA N  
ATOM   2182  CA  PHE A 270      -6.655 102.131  23.272  0.00  0.00      PROA C  
ATOM   2183  C   PHE A 270      -5.838 101.625  22.088  0.00  0.00      PROA C  
ATOM   2184  O   PHE A 270      -4.630 101.840  22.004  0.00  0.00      PROA O  
ATOM   2185  CB  PHE A 270      -6.855 103.675  23.296  0.00  0.00      PROA C  
ATOM   2186  CG  PHE A 270      -7.279 104.252  21.972  0.00  0.00      PROA C  
ATOM   2187  CD1 PHE A 270      -8.498 103.861  21.395  0.00  0.00      PROA C  
ATOM   2188  CD2 PHE A 270      -6.477 105.192  21.300  0.00  0.00      PROA C  
ATOM   2189  CE1 PHE A 270      -8.894 104.365  20.152  0.00  0.00      PROA C  
ATOM   2190  CE2 PHE A 270      -6.870 105.701  20.056  0.00  0.00      PROA C  
ATOM   2191  CZ  PHE A 270      -8.074 105.278  19.482  0.00  0.00      PROA C  
ATOM   2192  N   ARG A 271      -6.478 100.905  21.153  0.00  0.00      PROA N  
ATOM   2193  CA  ARG A 271      -5.805 100.363  19.992  0.00  0.00      PROA C  
ATOM   2194  C   ARG A 271      -6.447 100.916  18.733  0.00  0.00      PROA C  
ATOM   2195  O   ARG A 271      -7.669 100.897  18.573  0.00  0.00      PROA O  
ATOM   2196  CB  ARG A 271      -5.881  98.815  19.933  0.00  0.00      PROA C  
ATOM   2197  CG  ARG A 271      -4.909  98.205  18.896  0.00  0.00      PROA C  
ATOM   2198  CD  ARG A 271      -5.105  96.708  18.618  0.00  0.00      PROA C  
ATOM   2199  NE  ARG A 271      -6.329  96.569  17.762  0.00  0.00      PROA N  
ATOM   2200  CZ  ARG A 271      -6.725  95.431  17.211  0.00  0.00      PROA C  
ATOM   2201  NH1 ARG A 271      -6.127  94.285  17.448  0.00  0.00      PROA N1+
ATOM   2202  NH2 ARG A 271      -7.759  95.436  16.400  0.00  0.00      PROA N  
ATOM   2203  N   SER A 272      -5.613 101.393  17.793  0.00  0.00      PROA N  
ATOM   2204  CA  SER A 272      -6.015 101.735  16.440  0.00  0.00      PROA C  
ATOM   2205  C   SER A 272      -5.312 100.812  15.454  0.00  0.00      PROA C  
ATOM   2206  O   SER A 272      -4.155 100.435  15.651  0.00  0.00      PROA O  
ATOM   2207  CB  SER A 272      -5.715 103.211  16.049  0.00  0.00      PROA C  
ATOM   2208  OG  SER A 272      -4.322 103.534  16.122  0.00  0.00      PROA O  
ATOM   2209  N   ASP A 273      -5.996 100.393  14.372  0.00  0.00      PROA N  
ATOM   2210  CA  ASP A 273      -5.383  99.674  13.268  0.00  0.00      PROA C  
ATOM   2211  C   ASP A 273      -4.980 100.645  12.141  0.00  0.00      PROA C  
ATOM   2212  O   ASP A 273      -4.822 101.850  12.356  0.00  0.00      PROA O  
ATOM   2213  CB  ASP A 273      -6.194  98.398  12.861  0.00  0.00      PROA C  
ATOM   2214  CG  ASP A 273      -7.404  98.552  11.940  0.00  0.00      PROA C  
ATOM   2215  OD1 ASP A 273      -7.713  99.659  11.435  0.00  0.00      PROA O  
ATOM   2216  OD2 ASP A 273      -8.035  97.492  11.666  0.00  0.00      PROA O1-
ATOM   2217  N   ASN A 274      -4.727 100.144  10.915  0.00  0.00      PROA N  
ATOM   2218  CA  ASN A 274      -3.994 100.876   9.893  0.00  0.00      PROA C  
ATOM   2219  C   ASN A 274      -4.863 101.764   8.992  0.00  0.00      PROA C  
ATOM   2220  O   ASN A 274      -4.381 102.308   7.997  0.00  0.00      PROA O  
ATOM   2221  CB  ASN A 274      -3.153  99.877   9.041  0.00  0.00      PROA C  
ATOM   2222  CG  ASN A 274      -4.007  98.806   8.360  0.00  0.00      PROA C  
ATOM   2223  ND2 ASN A 274      -4.563  99.125   7.169  0.00  0.00      PROA N  
ATOM   2224  OD1 ASN A 274      -4.152  97.687   8.860  0.00  0.00      PROA O  
ATOM   2225  N   SER A 275      -6.154 101.955   9.310  0.00  0.00      PROA N  
ATOM   2226  CA  SER A 275      -7.044 102.788   8.512  0.00  0.00      PROA C  
ATOM   2227  C   SER A 275      -8.053 103.538   9.368  0.00  0.00      PROA C  
ATOM   2228  O   SER A 275      -8.288 103.211  10.531  0.00  0.00      PROA O  
ATOM   2229  CB  SER A 275      -7.795 102.009   7.382  0.00  0.00      PROA C  
ATOM   2230  OG  SER A 275      -8.539 100.882   7.864  0.00  0.00      PROA O  
ATOM   2231  N   GLY A 276      -8.677 104.589   8.787  0.00  0.00      PROA N  
ATOM   2232  CA  GLY A 276      -9.747 105.363   9.416  0.00  0.00      PROA C  
ATOM   2233  C   GLY A 276      -9.322 106.714   9.932  0.00  0.00      PROA C  
ATOM   2234  O   GLY A 276      -8.291 106.880  10.578  0.00  0.00      PROA O  
ATOM   2235  N   GLU A 277     -10.165 107.734   9.680  0.00  0.00      PROA N  
ATOM   2236  CA  GLU A 277      -9.919 109.129  10.021  0.00  0.00      PROA C  
ATOM   2237  C   GLU A 277     -10.729 109.541  11.250  0.00  0.00      PROA C  
ATOM   2238  O   GLU A 277     -11.047 110.709  11.467  0.00  0.00      PROA O  
ATOM   2239  CB  GLU A 277     -10.268 110.043   8.812  0.00  0.00      PROA C  
ATOM   2240  CG  GLU A 277      -9.314 109.877   7.599  0.00  0.00      PROA C  
ATOM   2241  CD  GLU A 277      -7.987 110.605   7.789  0.00  0.00      PROA C  
ATOM   2242  OE1 GLU A 277      -7.974 111.865   7.779  0.00  0.00      PROA O  
ATOM   2243  OE2 GLU A 277      -6.933 109.928   7.930  0.00  0.00      PROA O1-
ATOM   2244  N   ASN A 278     -11.118 108.563  12.086  0.00  0.00      PROA N  
ATOM   2245  CA  ASN A 278     -11.981 108.760  13.241  0.00  0.00      PROA C  
ATOM   2246  C   ASN A 278     -11.415 109.713  14.300  0.00  0.00      PROA C  
ATOM   2247  O   ASN A 278     -10.218 109.729  14.593  0.00  0.00      PROA O  
ATOM   2248  CB  ASN A 278     -12.373 107.419  13.899  0.00  0.00      PROA C  
ATOM   2249  CG  ASN A 278     -12.730 106.410  12.815  0.00  0.00      PROA C  
ATOM   2250  ND2 ASN A 278     -11.916 105.336  12.696  0.00  0.00      PROA N  
ATOM   2251  OD1 ASN A 278     -13.697 106.574  12.066  0.00  0.00      PROA O  
ATOM   2252  N   ARG A 279     -12.283 110.556  14.882  0.00  0.00      PROA N  
ATOM   2253  CA  ARG A 279     -11.892 111.692  15.696  0.00  0.00      PROA C  
ATOM   2254  C   ARG A 279     -11.450 111.380  17.130  0.00  0.00      PROA C  
ATOM   2255  O   ARG A 279     -10.781 112.189  17.776  0.00  0.00      PROA O  
ATOM   2256  CB  ARG A 279     -13.021 112.753  15.686  0.00  0.00      PROA C  
ATOM   2257  CG  ARG A 279     -13.227 113.403  14.299  0.00  0.00      PROA C  
ATOM   2258  CD  ARG A 279     -14.514 114.235  14.165  0.00  0.00      PROA C  
ATOM   2259  NE  ARG A 279     -14.439 115.417  15.086  0.00  0.00      PROA N  
ATOM   2260  CZ  ARG A 279     -13.880 116.581  14.784  0.00  0.00      PROA C  
ATOM   2261  NH1 ARG A 279     -13.206 116.783  13.674  0.00  0.00      PROA N1+
ATOM   2262  NH2 ARG A 279     -14.021 117.598  15.610  0.00  0.00      PROA N  
ATOM   2263  N   GLY A 280     -11.773 110.182  17.661  0.00  0.00      PROA N  
ATOM   2264  CA  GLY A 280     -11.329 109.750  18.980  0.00  0.00      PROA C  
ATOM   2265  C   GLY A 280     -12.267 110.078  20.109  0.00  0.00      PROA C  
ATOM   2266  O   GLY A 280     -13.475 110.206  19.939  0.00  0.00      PROA O  
ATOM   2267  N   TRP A 281     -11.710 110.154  21.323  0.00  0.00      PROA N  
ATOM   2268  CA  TRP A 281     -12.448 110.171  22.563  0.00  0.00      PROA C  
ATOM   2269  C   TRP A 281     -11.737 111.022  23.611  0.00  0.00      PROA C  
ATOM   2270  O   TRP A 281     -10.508 111.149  23.628  0.00  0.00      PROA O  
ATOM   2271  CB  TRP A 281     -12.612 108.714  23.097  0.00  0.00      PROA C  
ATOM   2272  CG  TRP A 281     -11.336 107.927  23.206  0.00  0.00      PROA C  
ATOM   2273  CD1 TRP A 281     -10.798 107.134  22.221  0.00  0.00      PROA C  
ATOM   2274  CD2 TRP A 281     -10.401 107.900  24.302  0.00  0.00      PROA C  
ATOM   2275  CE2 TRP A 281      -9.314 107.092  23.891  0.00  0.00      PROA C  
ATOM   2276  CE3 TRP A 281     -10.383 108.478  25.575  0.00  0.00      PROA C  
ATOM   2277  NE1 TRP A 281      -9.578 106.651  22.628  0.00  0.00      PROA N  
ATOM   2278  CZ2 TRP A 281      -8.215 106.874  24.706  0.00  0.00      PROA C  
ATOM   2279  CZ3 TRP A 281      -9.283 108.237  26.404  0.00  0.00      PROA C  
ATOM   2280  CH2 TRP A 281      -8.218 107.451  25.976  0.00  0.00      PROA C  
ATOM   2281  N   ARG A 282     -12.506 111.627  24.538  0.00  0.00      PROA N  
ATOM   2282  CA  ARG A 282     -11.961 112.259  25.723  0.00  0.00      PROA C  
ATOM   2283  C   ARG A 282     -12.641 111.708  26.965  0.00  0.00      PROA C  
ATOM   2284  O   ARG A 282     -13.855 111.520  27.021  0.00  0.00      PROA O  
ATOM   2285  CB  ARG A 282     -12.025 113.806  25.682  0.00  0.00      PROA C  
ATOM   2286  CG  ARG A 282     -11.338 114.483  26.887  0.00  0.00      PROA C  
ATOM   2287  CD  ARG A 282     -10.888 115.933  26.645  0.00  0.00      PROA C  
ATOM   2288  NE  ARG A 282     -12.076 116.821  26.823  0.00  0.00      PROA N  
ATOM   2289  CZ  ARG A 282     -12.165 118.071  26.400  0.00  0.00      PROA C  
ATOM   2290  NH1 ARG A 282     -11.330 118.642  25.569  0.00  0.00      PROA N1+
ATOM   2291  NH2 ARG A 282     -13.156 118.767  26.910  0.00  0.00      PROA N  
ATOM   2292  N   LEU A 283     -11.833 111.392  27.982  0.00  0.00      PROA N  
ATOM   2293  CA  LEU A 283     -12.205 110.745  29.214  0.00  0.00      PROA C  
ATOM   2294  C   LEU A 283     -11.833 111.680  30.353  0.00  0.00      PROA C  
ATOM   2295  O   LEU A 283     -10.781 112.322  30.349  0.00  0.00      PROA O  
ATOM   2296  CB  LEU A 283     -11.423 109.403  29.280  0.00  0.00      PROA C  
ATOM   2297  CG  LEU A 283     -11.758 108.382  30.392  0.00  0.00      PROA C  
ATOM   2298  CD1 LEU A 283     -11.059 108.657  31.732  0.00  0.00      PROA C  
ATOM   2299  CD2 LEU A 283     -13.268 108.197  30.567  0.00  0.00      PROA C  
ATOM   2300  N   SER A 284     -12.708 111.830  31.355  0.00  0.00      PROA N  
ATOM   2301  CA  SER A 284     -12.443 112.627  32.539  0.00  0.00      PROA C  
ATOM   2302  C   SER A 284     -12.588 111.736  33.755  0.00  0.00      PROA C  
ATOM   2303  O   SER A 284     -13.625 111.093  33.936  0.00  0.00      PROA O  
ATOM   2304  CB  SER A 284     -13.438 113.817  32.640  0.00  0.00      PROA C  
ATOM   2305  OG  SER A 284     -13.228 114.611  33.813  0.00  0.00      PROA O  
ATOM   2306  N   TYR A 285     -11.565 111.659  34.628  0.00  0.00      PROA N  
ATOM   2307  CA  TYR A 285     -11.587 110.767  35.776  0.00  0.00      PROA C  
ATOM   2308  C   TYR A 285     -11.480 111.573  37.074  0.00  0.00      PROA C  
ATOM   2309  O   TYR A 285     -10.802 112.598  37.149  0.00  0.00      PROA O  
ATOM   2310  CB  TYR A 285     -10.509 109.634  35.676  0.00  0.00      PROA C  
ATOM   2311  CG  TYR A 285      -9.116 110.051  36.089  0.00  0.00      PROA C  
ATOM   2312  CD1 TYR A 285      -8.733 109.975  37.442  0.00  0.00      PROA C  
ATOM   2313  CD2 TYR A 285      -8.187 110.519  35.147  0.00  0.00      PROA C  
ATOM   2314  CE1 TYR A 285      -7.483 110.447  37.857  0.00  0.00      PROA C  
ATOM   2315  CE2 TYR A 285      -6.922 110.965  35.555  0.00  0.00      PROA C  
ATOM   2316  CZ  TYR A 285      -6.586 110.960  36.915  0.00  0.00      PROA C  
ATOM   2317  OH  TYR A 285      -5.366 111.504  37.354  0.00  0.00      PROA O  
ATOM   2318  N   ARG A 286     -12.174 111.102  38.131  0.00  0.00      PROA N  
ATOM   2319  CA  ARG A 286     -12.063 111.618  39.485  0.00  0.00      PROA C  
ATOM   2320  C   ARG A 286     -11.790 110.500  40.475  0.00  0.00      PROA C  
ATOM   2321  O   ARG A 286     -12.448 109.456  40.470  0.00  0.00      PROA O  
ATOM   2322  CB  ARG A 286     -13.337 112.355  39.978  0.00  0.00      PROA C  
ATOM   2323  CG  ARG A 286     -13.626 113.693  39.266  0.00  0.00      PROA C  
ATOM   2324  CD  ARG A 286     -15.118 113.940  38.978  0.00  0.00      PROA C  
ATOM   2325  NE  ARG A 286     -15.578 112.868  38.030  0.00  0.00      PROA N  
ATOM   2326  CZ  ARG A 286     -15.141 112.763  36.782  0.00  0.00      PROA C  
ATOM   2327  NH1 ARG A 286     -14.623 113.790  36.151  0.00  0.00      PROA N1+
ATOM   2328  NH2 ARG A 286     -15.197 111.595  36.181  0.00  0.00      PROA N  
ATOM   2329  N   ALA A 287     -10.816 110.716  41.372  0.00  0.00      PROA N  
ATOM   2330  CA  ALA A 287     -10.622 109.983  42.599  0.00  0.00      PROA C  
ATOM   2331  C   ALA A 287     -11.770 110.177  43.594  0.00  0.00      PROA C  
ATOM   2332  O   ALA A 287     -11.930 111.238  44.202  0.00  0.00      PROA O  
ATOM   2333  CB  ALA A 287      -9.311 110.459  43.258  0.00  0.00      PROA C  
ATOM   2334  N   ALA A 288     -12.592 109.136  43.791  0.00  0.00      PROA N  
ATOM   2335  CA  ALA A 288     -13.641 109.100  44.781  0.00  0.00      PROA C  
ATOM   2336  C   ALA A 288     -13.081 109.468  46.148  0.00  0.00      PROA C  
ATOM   2337  O   ALA A 288     -12.170 110.285  46.280  0.00  0.00      PROA O  
ATOM   2338  CB  ALA A 288     -14.278 107.696  44.824  0.00  0.00      PROA C  
ATOM   2339  N   GLY A 289     -13.633 108.876  47.220  0.00  0.00      PROA N  
ATOM   2340  CA  GLY A 289     -13.102 109.026  48.568  0.00  0.00      PROA C  
ATOM   2341  C   GLY A 289     -13.059 107.684  49.236  0.00  0.00      PROA C  
ATOM   2342  O   GLY A 289     -13.608 106.701  48.735  0.00  0.00      PROA O  
ATOM   2343  N   ASN A 290     -12.413 107.598  50.414  0.00  0.00      PROA N  
ATOM   2344  CA  ASN A 290     -12.503 106.421  51.266  0.00  0.00      PROA C  
ATOM   2345  C   ASN A 290     -13.623 105.476  50.825  0.00  0.00      PROA C  
ATOM   2346  O   ASN A 290     -14.721 105.471  51.385  0.00  0.00      PROA O  
ATOM   2347  CB  ASN A 290     -12.668 106.804  52.759  0.00  0.00      PROA C  
ATOM   2348  CG  ASN A 290     -11.391 107.490  53.235  0.00  0.00      PROA C  
ATOM   2349  ND2 ASN A 290     -11.497 108.751  53.711  0.00  0.00      PROA N  
ATOM   2350  OD1 ASN A 290     -10.301 106.910  53.191  0.00  0.00      PROA O  
ATOM   2351  N   GLU A 291     -13.369 104.657  49.787  0.00  0.00      PROA N  
ATOM   2352  CA  GLU A 291     -14.358 103.731  49.271  0.00  0.00      PROA C  
ATOM   2353  C   GLU A 291     -14.306 102.406  50.024  0.00  0.00      PROA C  
ATOM   2354  O   GLU A 291     -13.686 101.430  49.594  0.00  0.00      PROA O  
ATOM   2355  CB  GLU A 291     -14.212 103.513  47.740  0.00  0.00      PROA C  
ATOM   2356  CG  GLU A 291     -12.912 102.801  47.280  0.00  0.00      PROA C  
ATOM   2357  CD  GLU A 291     -12.789 102.740  45.759  0.00  0.00      PROA C  
ATOM   2358  OE1 GLU A 291     -12.640 103.811  45.112  0.00  0.00      PROA O  
ATOM   2359  OE2 GLU A 291     -12.813 101.615  45.190  0.00  0.00      PROA O1-
ATOM   2360  N   CYS A 292     -14.949 102.349  51.203  0.00  0.00      PROA N  
ATOM   2361  CA  CYS A 292     -15.075 101.126  51.971  0.00  0.00      PROA C  
ATOM   2362  C   CYS A 292     -16.305 100.332  51.513  0.00  0.00      PROA C  
ATOM   2363  O   CYS A 292     -17.309 100.944  51.129  0.00  0.00      PROA O  
ATOM   2364  CB  CYS A 292     -15.152 101.369  53.502  0.00  0.00      PROA C  
ATOM   2365  SG  CYS A 292     -13.538 101.806  54.215  0.00  0.00      PROA S  
ATOM   2366  N   PRO A 293     -16.284  98.992  51.503  0.00  0.00      PROA N  
ATOM   2367  CA  PRO A 293     -17.464  98.134  51.373  0.00  0.00      PROA C  
ATOM   2368  C   PRO A 293     -18.707  98.544  52.150  0.00  0.00      PROA C  
ATOM   2369  O   PRO A 293     -18.593  99.016  53.285  0.00  0.00      PROA O  
ATOM   2370  CB  PRO A 293     -16.962  96.743  51.795  0.00  0.00      PROA C  
ATOM   2371  CG  PRO A 293     -15.488  96.757  51.387  0.00  0.00      PROA C  
ATOM   2372  CD  PRO A 293     -15.071  98.192  51.705  0.00  0.00      PROA C  
ATOM   2373  N   LYS A 294     -19.912  98.345  51.577  0.00  0.00      PROA N  
ATOM   2374  CA  LYS A 294     -21.165  98.521  52.294  0.00  0.00      PROA C  
ATOM   2375  C   LYS A 294     -21.295  97.586  53.501  0.00  0.00      PROA C  
ATOM   2376  O   LYS A 294     -20.992  96.392  53.427  0.00  0.00      PROA O  
ATOM   2377  CB  LYS A 294     -22.393  98.327  51.367  0.00  0.00      PROA C  
ATOM   2378  CG  LYS A 294     -22.499  99.357  50.227  0.00  0.00      PROA C  
ATOM   2379  CD  LYS A 294     -23.722  99.074  49.332  0.00  0.00      PROA C  
ATOM   2380  CE  LYS A 294     -23.997 100.107  48.223  0.00  0.00      PROA C  
ATOM   2381  NZ  LYS A 294     -22.888 100.158  47.239  0.00  0.00      PROA N1+
ATOM   2382  N   LEU A 295     -21.746  98.114  54.655  0.00  0.00      PROA N  
ATOM   2383  CA  LEU A 295     -21.859  97.332  55.873  0.00  0.00      PROA C  
ATOM   2384  C   LEU A 295     -23.219  96.652  55.957  0.00  0.00      PROA C  
ATOM   2385  O   LEU A 295     -24.251  97.222  55.595  0.00  0.00      PROA O  
ATOM   2386  CB  LEU A 295     -21.653  98.159  57.172  0.00  0.00      PROA C  
ATOM   2387  CG  LEU A 295     -20.524  99.213  57.131  0.00  0.00      PROA C  
ATOM   2388  CD1 LEU A 295     -21.114 100.614  56.928  0.00  0.00      PROA C  
ATOM   2389  CD2 LEU A 295     -19.689  99.195  58.418  0.00  0.00      PROA C  
ATOM   2390  N   GLN A 296     -23.256  95.406  56.468  0.00  0.00      PROA N  
ATOM   2391  CA  GLN A 296     -24.497  94.747  56.826  0.00  0.00      PROA C  
ATOM   2392  C   GLN A 296     -24.777  95.007  58.310  0.00  0.00      PROA C  
ATOM   2393  O   GLN A 296     -23.881  94.761  59.124  0.00  0.00      PROA O  
ATOM   2394  CB  GLN A 296     -24.439  93.222  56.555  0.00  0.00      PROA C  
ATOM   2395  CG  GLN A 296     -24.220  92.888  55.058  0.00  0.00      PROA C  
ATOM   2396  CD  GLN A 296     -24.290  91.385  54.780  0.00  0.00      PROA C  
ATOM   2397  NE2 GLN A 296     -23.296  90.626  55.295  0.00  0.00      PROA N  
ATOM   2398  OE1 GLN A 296     -25.203  90.889  54.113  0.00  0.00      PROA O  
ATOM   2399  N   PRO A 297     -25.933  95.530  58.735  0.00  0.00      PROA N  
ATOM   2400  CA  PRO A 297     -26.249  95.708  60.151  0.00  0.00      PROA C  
ATOM   2401  C   PRO A 297     -26.209  94.408  60.967  0.00  0.00      PROA C  
ATOM   2402  O   PRO A 297     -26.503  93.354  60.386  0.00  0.00      PROA O  
ATOM   2403  CB  PRO A 297     -27.641  96.362  60.135  0.00  0.00      PROA C  
ATOM   2404  CG  PRO A 297     -28.290  95.819  58.861  0.00  0.00      PROA C  
ATOM   2405  CD  PRO A 297     -27.114  95.731  57.887  0.00  0.00      PROA C  
ATOM   2406  N   PRO A 298     -25.853  94.394  62.259  0.00  0.00      PROA N  
ATOM   2407  CA  PRO A 298     -26.108  93.247  63.133  0.00  0.00      PROA C  
ATOM   2408  C   PRO A 298     -27.582  92.849  63.184  0.00  0.00      PROA C  
ATOM   2409  O   PRO A 298     -28.462  93.679  62.950  0.00  0.00      PROA O  
ATOM   2410  CB  PRO A 298     -25.584  93.712  64.500  0.00  0.00      PROA C  
ATOM   2411  CG  PRO A 298     -25.857  95.213  64.489  0.00  0.00      PROA C  
ATOM   2412  CD  PRO A 298     -25.555  95.602  63.042  0.00  0.00      PROA C  
ATOM   2413  N   VAL A 299     -27.882  91.568  63.485  0.00  0.00      PROA N  
ATOM   2414  CA  VAL A 299     -29.238  91.025  63.450  0.00  0.00      PROA C  
ATOM   2415  C   VAL A 299     -30.228  91.753  64.363  0.00  0.00      PROA C  
ATOM   2416  O   VAL A 299     -31.357  92.053  63.971  0.00  0.00      PROA O  
ATOM   2417  CB  VAL A 299     -29.240  89.507  63.668  0.00  0.00      PROA C  
ATOM   2418  CG1 VAL A 299     -28.663  89.105  65.041  0.00  0.00      PROA C  
ATOM   2419  CG2 VAL A 299     -30.657  88.927  63.480  0.00  0.00      PROA C  
ATOM   2420  N   TYR A 300     -29.803  92.123  65.587  0.00  0.00      PROA N  
ATOM   2421  CA  TYR A 300     -30.645  92.814  66.547  0.00  0.00      PROA C  
ATOM   2422  C   TYR A 300     -30.342  94.308  66.604  0.00  0.00      PROA C  
ATOM   2423  O   TYR A 300     -30.599  94.962  67.614  0.00  0.00      PROA O  
ATOM   2424  CB  TYR A 300     -30.479  92.219  67.974  0.00  0.00      PROA C  
ATOM   2425  CG  TYR A 300     -30.774  90.742  68.015  0.00  0.00      PROA C  
ATOM   2426  CD1 TYR A 300     -31.984  90.234  67.508  0.00  0.00      PROA C  
ATOM   2427  CD2 TYR A 300     -29.871  89.853  68.624  0.00  0.00      PROA C  
ATOM   2428  CE1 TYR A 300     -32.273  88.863  67.586  0.00  0.00      PROA C  
ATOM   2429  CE2 TYR A 300     -30.157  88.484  68.706  0.00  0.00      PROA C  
ATOM   2430  CZ  TYR A 300     -31.357  87.989  68.183  0.00  0.00      PROA C  
ATOM   2431  OH  TYR A 300     -31.641  86.609  68.270  0.00  0.00      PROA O  
ATOM   2432  N   GLY A 301     -29.764  94.910  65.543  0.00  0.00      PROA N  
ATOM   2433  CA  GLY A 301     -29.404  96.321  65.603  0.00  0.00      PROA C  
ATOM   2434  C   GLY A 301     -29.268  97.045  64.304  0.00  0.00      PROA C  
ATOM   2435  O   GLY A 301     -29.951  96.772  63.316  0.00  0.00      PROA O  
ATOM   2436  N   LYS A 302     -28.374  98.049  64.310  0.00  0.00      PROA N  
ATOM   2437  CA  LYS A 302     -28.241  99.001  63.237  0.00  0.00      PROA C  
ATOM   2438  C   LYS A 302     -26.858  99.633  63.230  0.00  0.00      PROA C  
ATOM   2439  O   LYS A 302     -26.094  99.568  64.196  0.00  0.00      PROA O  
ATOM   2440  CB  LYS A 302     -29.313 100.123  63.331  0.00  0.00      PROA C  
ATOM   2441  CG  LYS A 302     -29.305 100.908  64.656  0.00  0.00      PROA C  
ATOM   2442  CD  LYS A 302     -30.275 102.101  64.617  0.00  0.00      PROA C  
ATOM   2443  CE  LYS A 302     -30.281 102.932  65.909  0.00  0.00      PROA C  
ATOM   2444  NZ  LYS A 302     -31.096 104.155  65.730  0.00  0.00      PROA N1+
ATOM   2445  N   ILE A 303     -26.506 100.257  62.093  0.00  0.00      PROA N  
ATOM   2446  CA  ILE A 303     -25.260 100.978  61.910  0.00  0.00      PROA C  
ATOM   2447  C   ILE A 303     -25.617 102.384  61.448  0.00  0.00      PROA C  
ATOM   2448  O   ILE A 303     -26.394 102.566  60.507  0.00  0.00      PROA O  
ATOM   2449  CB  ILE A 303     -24.326 100.291  60.909  0.00  0.00      PROA C  
ATOM   2450  CG1 ILE A 303     -24.014  98.841  61.357  0.00  0.00      PROA C  
ATOM   2451  CG2 ILE A 303     -23.030 101.116  60.747  0.00  0.00      PROA C  
ATOM   2452  CD  ILE A 303     -23.282  98.015  60.297  0.00  0.00      PROA C  
ATOM   2453  N   GLU A 304     -25.075 103.419  62.116  0.00  0.00      PROA N  
ATOM   2454  CA  GLU A 304     -25.314 104.810  61.771  0.00  0.00      PROA C  
ATOM   2455  C   GLU A 304     -23.986 105.561  61.681  0.00  0.00      PROA C  
ATOM   2456  O   GLU A 304     -23.016 105.128  62.303  0.00  0.00      PROA O  
ATOM   2457  CB  GLU A 304     -26.215 105.527  62.817  0.00  0.00      PROA C  
ATOM   2458  CG  GLU A 304     -27.687 105.034  62.828  0.00  0.00      PROA C  
ATOM   2459  CD  GLU A 304     -28.601 105.828  63.760  0.00  0.00      PROA C  
ATOM   2460  OE1 GLU A 304     -28.136 106.747  64.484  0.00  0.00      PROA O  
ATOM   2461  OE2 GLU A 304     -29.826 105.524  63.786  0.00  0.00      PROA O1-
ATOM   2462  N   PRO A 305     -23.858 106.693  60.990  0.00  0.00      PROA N  
ATOM   2463  CA  PRO A 305     -24.677 107.169  59.871  0.00  0.00      PROA C  
ATOM   2464  C   PRO A 305     -24.983 106.151  58.781  0.00  0.00      PROA C  
ATOM   2465  O   PRO A 305     -24.139 105.313  58.465  0.00  0.00      PROA O  
ATOM   2466  CB  PRO A 305     -23.886 108.370  59.315  0.00  0.00      PROA C  
ATOM   2467  CG  PRO A 305     -23.061 108.856  60.510  0.00  0.00      PROA C  
ATOM   2468  CD  PRO A 305     -22.689 107.547  61.200  0.00  0.00      PROA C  
ATOM   2469  N   SER A 306     -26.183 106.217  58.175  0.00  0.00      PROA N  
ATOM   2470  CA  SER A 306     -26.535 105.388  57.029  0.00  0.00      PROA C  
ATOM   2471  C   SER A 306     -26.199 106.142  55.751  0.00  0.00      PROA C  
ATOM   2472  O   SER A 306     -26.858 107.118  55.392  0.00  0.00      PROA O  
ATOM   2473  CB  SER A 306     -28.039 104.984  57.034  0.00  0.00      PROA C  
ATOM   2474  OG  SER A 306     -28.391 104.118  55.945  0.00  0.00      PROA O  
ATOM   2475  N   GLN A 307     -25.142 105.710  55.039  0.00  0.00      PROA N  
ATOM   2476  CA  GLN A 307     -24.660 106.334  53.820  0.00  0.00      PROA C  
ATOM   2477  C   GLN A 307     -24.683 105.296  52.708  0.00  0.00      PROA C  
ATOM   2478  O   GLN A 307     -24.493 104.101  52.936  0.00  0.00      PROA O  
ATOM   2479  CB  GLN A 307     -23.204 106.872  53.962  0.00  0.00      PROA C  
ATOM   2480  CG  GLN A 307     -22.994 107.826  55.169  0.00  0.00      PROA C  
ATOM   2481  CD  GLN A 307     -21.544 108.293  55.394  0.00  0.00      PROA C  
ATOM   2482  NE2 GLN A 307     -20.617 107.984  54.464  0.00  0.00      PROA N  
ATOM   2483  OE1 GLN A 307     -21.250 108.932  56.410  0.00  0.00      PROA O  
ATOM   2484  N   ALA A 308     -24.933 105.722  51.452  0.00  0.00      PROA N  
ATOM   2485  CA  ALA A 308     -24.780 104.865  50.289  0.00  0.00      PROA C  
ATOM   2486  C   ALA A 308     -23.339 104.386  50.074  0.00  0.00      PROA C  
ATOM   2487  O   ALA A 308     -23.079 103.215  49.793  0.00  0.00      PROA O  
ATOM   2488  CB  ALA A 308     -25.277 105.616  49.035  0.00  0.00      PROA C  
ATOM   2489  N   VAL A 309     -22.371 105.311  50.229  0.00  0.00      PROA N  
ATOM   2490  CA  VAL A 309     -20.946 105.069  50.069  0.00  0.00      PROA C  
ATOM   2491  C   VAL A 309     -20.236 105.580  51.317  0.00  0.00      PROA C  
ATOM   2492  O   VAL A 309     -20.601 106.616  51.874  0.00  0.00      PROA O  
ATOM   2493  CB  VAL A 309     -20.383 105.753  48.814  0.00  0.00      PROA C  
ATOM   2494  CG1 VAL A 309     -18.869 105.496  48.655  0.00  0.00      PROA C  
ATOM   2495  CG2 VAL A 309     -21.120 105.226  47.566  0.00  0.00      PROA C  
ATOM   2496  N   TYR A 310     -19.205 104.857  51.796  0.00  0.00      PROA N  
ATOM   2497  CA  TYR A 310     -18.388 105.262  52.928  0.00  0.00      PROA C  
ATOM   2498  C   TYR A 310     -16.959 105.484  52.461  0.00  0.00      PROA C  
ATOM   2499  O   TYR A 310     -16.420 104.705  51.675  0.00  0.00      PROA O  
ATOM   2500  CB  TYR A 310     -18.400 104.210  54.063  0.00  0.00      PROA C  
ATOM   2501  CG  TYR A 310     -19.788 104.088  54.638  0.00  0.00      PROA C  
ATOM   2502  CD1 TYR A 310     -20.172 104.890  55.726  0.00  0.00      PROA C  
ATOM   2503  CD2 TYR A 310     -20.700 103.141  54.138  0.00  0.00      PROA C  
ATOM   2504  CE1 TYR A 310     -21.441 104.749  56.305  0.00  0.00      PROA C  
ATOM   2505  CE2 TYR A 310     -21.972 103.005  54.711  0.00  0.00      PROA C  
ATOM   2506  CZ  TYR A 310     -22.330 103.791  55.812  0.00  0.00      PROA C  
ATOM   2507  OH  TYR A 310     -23.580 103.609  56.435  0.00  0.00      PROA O  
ATOM   2508  N   SER A 311     -16.315 106.571  52.912  0.00  0.00      PROA N  
ATOM   2509  CA  SER A 311     -14.997 106.989  52.444  0.00  0.00      PROA C  
ATOM   2510  C   SER A 311     -14.063 107.202  53.618  0.00  0.00      PROA C  
ATOM   2511  O   SER A 311     -14.497 107.273  54.767  0.00  0.00      PROA O  
ATOM   2512  CB  SER A 311     -15.028 108.312  51.625  0.00  0.00      PROA C  
ATOM   2513  OG  SER A 311     -15.784 108.157  50.420  0.00  0.00      PROA O  
ATOM   2514  N   PHE A 312     -12.733 107.262  53.368  0.00  0.00      PROA N  
ATOM   2515  CA  PHE A 312     -11.704 107.542  54.367  0.00  0.00      PROA C  
ATOM   2516  C   PHE A 312     -12.068 108.567  55.466  0.00  0.00      PROA C  
ATOM   2517  O   PHE A 312     -12.493 109.692  55.191  0.00  0.00      PROA O  
ATOM   2518  CB  PHE A 312     -10.321 107.813  53.690  0.00  0.00      PROA C  
ATOM   2519  CG  PHE A 312      -9.224 108.228  54.648  0.00  0.00      PROA C  
ATOM   2520  CD1 PHE A 312      -8.916 107.433  55.765  0.00  0.00      PROA C  
ATOM   2521  CD2 PHE A 312      -8.497 109.413  54.447  0.00  0.00      PROA C  
ATOM   2522  CE1 PHE A 312      -7.934 107.827  56.682  0.00  0.00      PROA C  
ATOM   2523  CE2 PHE A 312      -7.517 109.815  55.360  0.00  0.00      PROA C  
ATOM   2524  CZ  PHE A 312      -7.234 109.022  56.479  0.00  0.00      PROA C  
ATOM   2525  N   LYS A 313     -11.938 108.136  56.737  0.00  0.00      PROA N  
ATOM   2526  CA  LYS A 313     -12.262 108.867  57.949  0.00  0.00      PROA C  
ATOM   2527  C   LYS A 313     -13.752 108.941  58.274  0.00  0.00      PROA C  
ATOM   2528  O   LYS A 313     -14.152 109.617  59.222  0.00  0.00      PROA O  
ATOM   2529  CB  LYS A 313     -11.623 110.277  58.095  0.00  0.00      PROA C  
ATOM   2530  CG  LYS A 313     -10.090 110.283  58.052  0.00  0.00      PROA C  
ATOM   2531  CD  LYS A 313      -9.489 111.551  58.688  0.00  0.00      PROA C  
ATOM   2532  CE  LYS A 313      -9.451 111.509  60.226  0.00  0.00      PROA C  
ATOM   2533  NZ  LYS A 313      -9.127 112.840  60.791  0.00  0.00      PROA N1+
ATOM   2534  N   ASP A 314     -14.629 108.210  57.558  0.00  0.00      PROA N  
ATOM   2535  CA  ASP A 314     -15.992 108.012  58.014  0.00  0.00      PROA C  
ATOM   2536  C   ASP A 314     -16.006 107.047  59.203  0.00  0.00      PROA C  
ATOM   2537  O   ASP A 314     -15.628 105.879  59.087  0.00  0.00      PROA O  
ATOM   2538  CB  ASP A 314     -16.940 107.500  56.889  0.00  0.00      PROA C  
ATOM   2539  CG  ASP A 314     -17.229 108.559  55.830  0.00  0.00      PROA C  
ATOM   2540  OD1 ASP A 314     -17.050 109.782  56.085  0.00  0.00      PROA O  
ATOM   2541  OD2 ASP A 314     -17.761 108.177  54.749  0.00  0.00      PROA O1-
ATOM   2542  N   GLN A 315     -16.435 107.530  60.387  0.00  0.00      PROA N  
ATOM   2543  CA  GLN A 315     -16.684 106.684  61.534  0.00  0.00      PROA C  
ATOM   2544  C   GLN A 315     -18.148 106.293  61.556  0.00  0.00      PROA C  
ATOM   2545  O   GLN A 315     -19.041 107.133  61.411  0.00  0.00      PROA O  
ATOM   2546  CB  GLN A 315     -16.334 107.318  62.910  0.00  0.00      PROA C  
ATOM   2547  CG  GLN A 315     -14.844 107.688  63.114  0.00  0.00      PROA C  
ATOM   2548  CD  GLN A 315     -14.457 109.030  62.485  0.00  0.00      PROA C  
ATOM   2549  NE2 GLN A 315     -13.153 109.182  62.164  0.00  0.00      PROA N  
ATOM   2550  OE1 GLN A 315     -15.270 109.946  62.318  0.00  0.00      PROA O  
ATOM   2551  N   VAL A 316     -18.426 104.997  61.748  0.00  0.00      PROA N  
ATOM   2552  CA  VAL A 316     -19.773 104.494  61.898  0.00  0.00      PROA C  
ATOM   2553  C   VAL A 316     -19.900 103.810  63.243  0.00  0.00      PROA C  
ATOM   2554  O   VAL A 316     -18.976 103.197  63.784  0.00  0.00      PROA O  
ATOM   2555  CB  VAL A 316     -20.272 103.605  60.763  0.00  0.00      PROA C  
ATOM   2556  CG1 VAL A 316     -20.237 104.387  59.441  0.00  0.00      PROA C  
ATOM   2557  CG2 VAL A 316     -19.456 102.313  60.642  0.00  0.00      PROA C  
ATOM   2558  N   LEU A 317     -21.080 103.971  63.839  0.00  0.00      PROA N  
ATOM   2559  CA  LEU A 317     -21.413 103.589  65.181  0.00  0.00      PROA C  
ATOM   2560  C   LEU A 317     -22.386 102.429  65.068  0.00  0.00      PROA C  
ATOM   2561  O   LEU A 317     -23.485 102.553  64.520  0.00  0.00      PROA O  
ATOM   2562  CB  LEU A 317     -22.047 104.828  65.868  0.00  0.00      PROA C  
ATOM   2563  CG  LEU A 317     -22.183 104.805  67.405  0.00  0.00      PROA C  
ATOM   2564  CD1 LEU A 317     -23.225 103.795  67.903  0.00  0.00      PROA C  
ATOM   2565  CD2 LEU A 317     -20.825 104.611  68.097  0.00  0.00      PROA C  
ATOM   2566  N   ILE A 318     -21.981 101.249  65.564  0.00  0.00      PROA N  
ATOM   2567  CA  ILE A 318     -22.792 100.052  65.572  0.00  0.00      PROA C  
ATOM   2568  C   ILE A 318     -23.372  99.868  66.962  0.00  0.00      PROA C  
ATOM   2569  O   ILE A 318     -22.695  99.979  67.990  0.00  0.00      PROA O  
ATOM   2570  CB  ILE A 318     -22.060  98.825  65.012  0.00  0.00      PROA C  
ATOM   2571  CG1 ILE A 318     -22.874  97.503  65.080  0.00  0.00      PROA C  
ATOM   2572  CG2 ILE A 318     -20.647  98.693  65.608  0.00  0.00      PROA C  
ATOM   2573  CD  ILE A 318     -22.767  96.694  66.383  0.00  0.00      PROA C  
ATOM   2574  N   SER A 319     -24.693  99.641  67.026  0.00  0.00      PROA N  
ATOM   2575  CA  SER A 319     -25.407  99.534  68.280  0.00  0.00      PROA C  
ATOM   2576  C   SER A 319     -26.656  98.729  68.004  0.00  0.00      PROA C  
ATOM   2577  O   SER A 319     -27.005  98.465  66.851  0.00  0.00      PROA O  
ATOM   2578  CB  SER A 319     -25.760 100.917  68.905  0.00  0.00      PROA C  
ATOM   2579  OG  SER A 319     -26.275 100.815  70.240  0.00  0.00      PROA O  
ATOM   2580  N   CYS A 320     -27.347  98.270  69.056  0.00  0.00      PROA N  
ATOM   2581  CA  CYS A 320     -28.430  97.322  68.925  0.00  0.00      PROA C  
ATOM   2582  C   CYS A 320     -29.658  97.781  69.678  0.00  0.00      PROA C  
ATOM   2583  O   CYS A 320     -29.613  98.676  70.524  0.00  0.00      PROA O  
ATOM   2584  CB  CYS A 320     -27.972  95.897  69.325  0.00  0.00      PROA C  
ATOM   2585  SG  CYS A 320     -27.008  95.173  67.961  0.00  0.00      PROA S  
ATOM   2586  N   ASP A 321     -30.818  97.215  69.290  0.00  0.00      PROA N  
ATOM   2587  CA  ASP A 321     -32.140  97.490  69.814  0.00  0.00      PROA C  
ATOM   2588  C   ASP A 321     -32.255  97.401  71.338  0.00  0.00      PROA C  
ATOM   2589  O   ASP A 321     -31.437  96.791  72.027  0.00  0.00      PROA O  
ATOM   2590  CB  ASP A 321     -33.201  96.581  69.128  0.00  0.00      PROA C  
ATOM   2591  CG  ASP A 321     -33.389  96.899  67.648  0.00  0.00      PROA C  
ATOM   2592  OD1 ASP A 321     -32.949  97.973  67.160  0.00  0.00      PROA O  
ATOM   2593  OD2 ASP A 321     -34.085  96.097  66.965  0.00  0.00      PROA O1-
ATOM   2594  N   THR A 322     -33.300  98.026  71.920  0.00  0.00      PROA N  
ATOM   2595  CA  THR A 322     -33.571  97.968  73.357  0.00  0.00      PROA C  
ATOM   2596  C   THR A 322     -33.689  96.546  73.892  0.00  0.00      PROA C  
ATOM   2597  O   THR A 322     -34.559  95.780  73.479  0.00  0.00      PROA O  
ATOM   2598  CB  THR A 322     -34.808  98.755  73.804  0.00  0.00      PROA C  
ATOM   2599  CG2 THR A 322     -34.504 100.258  73.694  0.00  0.00      PROA C  
ATOM   2600  OG1 THR A 322     -35.937  98.491  72.973  0.00  0.00      PROA O  
ATOM   2601  N   GLY A 323     -32.773  96.163  74.810  0.00  0.00      PROA N  
ATOM   2602  CA  GLY A 323     -32.700  94.819  75.378  0.00  0.00      PROA C  
ATOM   2603  C   GLY A 323     -31.643  93.955  74.747  0.00  0.00      PROA C  
ATOM   2604  O   GLY A 323     -31.483  92.795  75.115  0.00  0.00      PROA O  
ATOM   2605  N   TYR A 324     -30.877  94.497  73.789  0.00  0.00      PROA N  
ATOM   2606  CA  TYR A 324     -29.818  93.793  73.093  0.00  0.00      PROA C  
ATOM   2607  C   TYR A 324     -28.537  94.621  73.172  0.00  0.00      PROA C  
ATOM   2608  O   TYR A 324     -28.545  95.835  72.966  0.00  0.00      PROA O  
ATOM   2609  CB  TYR A 324     -30.175  93.530  71.603  0.00  0.00      PROA C  
ATOM   2610  CG  TYR A 324     -31.480  92.779  71.469  0.00  0.00      PROA C  
ATOM   2611  CD1 TYR A 324     -32.699  93.477  71.371  0.00  0.00      PROA C  
ATOM   2612  CD2 TYR A 324     -31.497  91.379  71.352  0.00  0.00      PROA C  
ATOM   2613  CE1 TYR A 324     -33.909  92.795  71.189  0.00  0.00      PROA C  
ATOM   2614  CE2 TYR A 324     -32.705  90.695  71.145  0.00  0.00      PROA C  
ATOM   2615  CZ  TYR A 324     -33.910  91.401  71.073  0.00  0.00      PROA C  
ATOM   2616  OH  TYR A 324     -35.120  90.703  70.870  0.00  0.00      PROA O  
ATOM   2617  N   LYS A 325     -27.395  93.983  73.490  0.00  0.00      PROA N  
ATOM   2618  CA  LYS A 325     -26.115  94.652  73.656  0.00  0.00      PROA C  
ATOM   2619  C   LYS A 325     -25.080  94.130  72.672  0.00  0.00      PROA C  
ATOM   2620  O   LYS A 325     -25.070  92.953  72.307  0.00  0.00      PROA O  
ATOM   2621  CB  LYS A 325     -25.556  94.524  75.098  0.00  0.00      PROA C  
ATOM   2622  CG  LYS A 325     -26.421  95.178  76.193  0.00  0.00      PROA C  
ATOM   2623  CD  LYS A 325     -26.721  96.668  75.927  0.00  0.00      PROA C  
ATOM   2624  CE  LYS A 325     -27.434  97.402  77.075  0.00  0.00      PROA C  
ATOM   2625  NZ  LYS A 325     -26.469  97.816  78.120  0.00  0.00      PROA N1+
ATOM   2626  N   VAL A 326     -24.184  95.023  72.205  0.00  0.00      PROA N  
ATOM   2627  CA  VAL A 326     -23.076  94.719  71.312  0.00  0.00      PROA C  
ATOM   2628  C   VAL A 326     -22.073  93.780  71.971  0.00  0.00      PROA C  
ATOM   2629  O   VAL A 326     -21.656  93.998  73.109  0.00  0.00      PROA O  
ATOM   2630  CB  VAL A 326     -22.380  95.994  70.840  0.00  0.00      PROA C  
ATOM   2631  CG1 VAL A 326     -21.295  95.675  69.799  0.00  0.00      PROA C  
ATOM   2632  CG2 VAL A 326     -23.413  96.958  70.225  0.00  0.00      PROA C  
ATOM   2633  N   LEU A 327     -21.670  92.700  71.278  0.00  0.00      PROA N  
ATOM   2634  CA  LEU A 327     -20.833  91.658  71.834  0.00  0.00      PROA C  
ATOM   2635  C   LEU A 327     -19.432  91.750  71.234  0.00  0.00      PROA C  
ATOM   2636  O   LEU A 327     -19.206  91.489  70.051  0.00  0.00      PROA O  
ATOM   2637  CB  LEU A 327     -21.487  90.282  71.534  0.00  0.00      PROA C  
ATOM   2638  CG  LEU A 327     -21.061  89.088  72.416  0.00  0.00      PROA C  
ATOM   2639  CD1 LEU A 327     -21.909  87.860  72.052  0.00  0.00      PROA C  
ATOM   2640  CD2 LEU A 327     -19.576  88.719  72.306  0.00  0.00      PROA C  
ATOM   2641  N   LYS A 328     -18.439  92.121  72.065  0.00  0.00      PROA N  
ATOM   2642  CA  LYS A 328     -17.035  92.163  71.701  0.00  0.00      PROA C  
ATOM   2643  C   LYS A 328     -16.234  91.227  72.591  0.00  0.00      PROA C  
ATOM   2644  O   LYS A 328     -16.059  91.495  73.778  0.00  0.00      PROA O  
ATOM   2645  CB  LYS A 328     -16.452  93.595  71.857  0.00  0.00      PROA C  
ATOM   2646  CG  LYS A 328     -16.926  94.611  70.804  0.00  0.00      PROA C  
ATOM   2647  CD  LYS A 328     -16.543  94.252  69.354  0.00  0.00      PROA C  
ATOM   2648  CE  LYS A 328     -15.040  93.999  69.125  0.00  0.00      PROA C  
ATOM   2649  NZ  LYS A 328     -14.765  93.679  67.699  0.00  0.00      PROA N1+
ATOM   2650  N   ASP A 329     -15.719  90.101  72.042  0.00  0.00      PROA N  
ATOM   2651  CA  ASP A 329     -14.856  89.147  72.734  0.00  0.00      PROA C  
ATOM   2652  C   ASP A 329     -15.376  88.706  74.121  0.00  0.00      PROA C  
ATOM   2653  O   ASP A 329     -14.721  88.857  75.155  0.00  0.00      PROA O  
ATOM   2654  CB  ASP A 329     -13.390  89.672  72.726  0.00  0.00      PROA C  
ATOM   2655  CG  ASP A 329     -12.356  88.617  73.087  0.00  0.00      PROA C  
ATOM   2656  OD1 ASP A 329     -12.649  87.394  73.003  0.00  0.00      PROA O  
ATOM   2657  OD2 ASP A 329     -11.188  89.004  73.362  0.00  0.00      PROA O1-
ATOM   2658  N   ASN A 330     -16.632  88.203  74.143  0.00  0.00      PROA N  
ATOM   2659  CA  ASN A 330     -17.424  87.841  75.313  0.00  0.00      PROA C  
ATOM   2660  C   ASN A 330     -17.647  88.949  76.358  0.00  0.00      PROA C  
ATOM   2661  O   ASN A 330     -17.949  88.674  77.520  0.00  0.00      PROA O  
ATOM   2662  CB  ASN A 330     -17.054  86.440  75.903  0.00  0.00      PROA C  
ATOM   2663  CG  ASN A 330     -15.682  86.330  76.572  0.00  0.00      PROA C  
ATOM   2664  ND2 ASN A 330     -15.501  87.007  77.727  0.00  0.00      PROA N  
ATOM   2665  OD1 ASN A 330     -14.797  85.605  76.104  0.00  0.00      PROA O  
ATOM   2666  N   GLU A 331     -17.559  90.230  75.954  0.00  0.00      PROA N  
ATOM   2667  CA  GLU A 331     -17.905  91.376  76.774  0.00  0.00      PROA C  
ATOM   2668  C   GLU A 331     -18.988  92.199  76.088  0.00  0.00      PROA C  
ATOM   2669  O   GLU A 331     -18.957  92.440  74.880  0.00  0.00      PROA O  
ATOM   2670  CB  GLU A 331     -16.682  92.280  77.096  0.00  0.00      PROA C  
ATOM   2671  CG  GLU A 331     -15.625  91.612  78.018  0.00  0.00      PROA C  
ATOM   2672  CD  GLU A 331     -16.073  91.390  79.462  0.00  0.00      PROA C  
ATOM   2673  OE1 GLU A 331     -17.166  91.858  79.878  0.00  0.00      PROA O  
ATOM   2674  OE2 GLU A 331     -15.298  90.745  80.221  0.00  0.00      PROA O1-
ATOM   2675  N   VAL A 332     -20.005  92.631  76.858  0.00  0.00      PROA N  
ATOM   2676  CA  VAL A 332     -21.102  93.438  76.350  0.00  0.00      PROA C  
ATOM   2677  C   VAL A 332     -20.831  94.932  76.461  0.00  0.00      PROA C  
ATOM   2678  O   VAL A 332     -20.218  95.421  77.414  0.00  0.00      PROA O  
ATOM   2679  CB  VAL A 332     -22.460  93.097  76.964  0.00  0.00      PROA C  
ATOM   2680  CG1 VAL A 332     -22.896  91.712  76.448  0.00  0.00      PROA C  
ATOM   2681  CG2 VAL A 332     -22.419  93.137  78.505  0.00  0.00      PROA C  
ATOM   2682  N   MET A 333     -21.294  95.705  75.464  0.00  0.00      PROA N  
ATOM   2683  CA  MET A 333     -21.196  97.148  75.467  0.00  0.00      PROA C  
ATOM   2684  C   MET A 333     -22.369  97.761  74.718  0.00  0.00      PROA C  
ATOM   2685  O   MET A 333     -23.000  97.134  73.868  0.00  0.00      PROA O  
ATOM   2686  CB  MET A 333     -19.844  97.653  74.891  0.00  0.00      PROA C  
ATOM   2687  CG  MET A 333     -19.527  97.174  73.458  0.00  0.00      PROA C  
ATOM   2688  SD  MET A 333     -17.905  97.696  72.822  0.00  0.00      PROA S  
ATOM   2689  CE  MET A 333     -16.871  96.778  73.999  0.00  0.00      PROA C  
ATOM   2690  N   ASP A 334     -22.737  99.010  75.061  0.00  0.00      PROA N  
ATOM   2691  CA  ASP A 334     -23.803  99.745  74.399  0.00  0.00      PROA C  
ATOM   2692  C   ASP A 334     -23.510 100.059  72.926  0.00  0.00      PROA C  
ATOM   2693  O   ASP A 334     -24.374  99.960  72.051  0.00  0.00      PROA O  
ATOM   2694  CB  ASP A 334     -24.091 101.070  75.163  0.00  0.00      PROA C  
ATOM   2695  CG  ASP A 334     -24.592 100.858  76.585  0.00  0.00      PROA C  
ATOM   2696  OD1 ASP A 334     -24.965  99.721  76.978  0.00  0.00      PROA O  
ATOM   2697  OD2 ASP A 334     -24.681 101.875  77.326  0.00  0.00      PROA O1-
ATOM   2698  N   THR A 335     -22.262 100.471  72.631  0.00  0.00      PROA N  
ATOM   2699  CA  THR A 335     -21.885 101.034  71.340  0.00  0.00      PROA C  
ATOM   2700  C   THR A 335     -20.472 100.624  70.976  0.00  0.00      PROA C  
ATOM   2701  O   THR A 335     -19.567 100.680  71.809  0.00  0.00      PROA O  
ATOM   2702  CB  THR A 335     -21.913 102.574  71.302  0.00  0.00      PROA C  
ATOM   2703  CG2 THR A 335     -23.341 103.093  71.534  0.00  0.00      PROA C  
ATOM   2704  OG1 THR A 335     -21.092 103.180  72.305  0.00  0.00      PROA O  
ATOM   2705  N   PHE A 336     -20.232 100.247  69.708  0.00  0.00      PROA N  
ATOM   2706  CA  PHE A 336     -18.894 100.017  69.193  0.00  0.00      PROA C  
ATOM   2707  C   PHE A 336     -18.710 100.887  67.949  0.00  0.00      PROA C  
ATOM   2708  O   PHE A 336     -19.667 101.176  67.231  0.00  0.00      PROA O  
ATOM   2709  CB  PHE A 336     -18.651  98.500  68.957  0.00  0.00      PROA C  
ATOM   2710  CG  PHE A 336     -17.252  98.188  68.496  0.00  0.00      PROA C  
ATOM   2711  CD1 PHE A 336     -16.174  98.315  69.388  0.00  0.00      PROA C  
ATOM   2712  CD2 PHE A 336     -17.007  97.711  67.199  0.00  0.00      PROA C  
ATOM   2713  CE1 PHE A 336     -14.873  97.981  68.989  0.00  0.00      PROA C  
ATOM   2714  CE2 PHE A 336     -15.713  97.357  66.802  0.00  0.00      PROA C  
ATOM   2715  CZ  PHE A 336     -14.642  97.500  67.693  0.00  0.00      PROA C  
ATOM   2716  N   GLN A 337     -17.488 101.390  67.693  0.00  0.00      PROA N  
ATOM   2717  CA  GLN A 337     -17.245 102.317  66.602  0.00  0.00      PROA C  
ATOM   2718  C   GLN A 337     -16.133 101.819  65.693  0.00  0.00      PROA C  
ATOM   2719  O   GLN A 337     -15.037 101.474  66.144  0.00  0.00      PROA O  
ATOM   2720  CB  GLN A 337     -16.916 103.732  67.142  0.00  0.00      PROA C  
ATOM   2721  CG  GLN A 337     -16.710 104.801  66.041  0.00  0.00      PROA C  
ATOM   2722  CD  GLN A 337     -16.553 106.206  66.628  0.00  0.00      PROA C  
ATOM   2723  NE2 GLN A 337     -15.402 106.458  67.292  0.00  0.00      PROA N  
ATOM   2724  OE1 GLN A 337     -17.426 107.069  66.497  0.00  0.00      PROA O  
ATOM   2725  N   ILE A 338     -16.400 101.776  64.375  0.00  0.00      PROA N  
ATOM   2726  CA  ILE A 338     -15.450 101.367  63.354  0.00  0.00      PROA C  
ATOM   2727  C   ILE A 338     -15.279 102.485  62.340  0.00  0.00      PROA C  
ATOM   2728  O   ILE A 338     -16.176 103.291  62.094  0.00  0.00      PROA O  
ATOM   2729  CB  ILE A 338     -15.730 100.025  62.662  0.00  0.00      PROA C  
ATOM   2730  CG1 ILE A 338     -17.101  99.901  61.946  0.00  0.00      PROA C  
ATOM   2731  CG2 ILE A 338     -15.506  98.899  63.689  0.00  0.00      PROA C  
ATOM   2732  CD  ILE A 338     -18.325  99.676  62.848  0.00  0.00      PROA C  
ATOM   2733  N   GLU A 339     -14.067 102.594  61.767  0.00  0.00      PROA N  
ATOM   2734  CA  GLU A 339     -13.677 103.688  60.903  0.00  0.00      PROA C  
ATOM   2735  C   GLU A 339     -13.244 103.160  59.547  0.00  0.00      PROA C  
ATOM   2736  O   GLU A 339     -12.600 102.115  59.443  0.00  0.00      PROA O  
ATOM   2737  CB  GLU A 339     -12.535 104.509  61.557  0.00  0.00      PROA C  
ATOM   2738  CG  GLU A 339     -12.053 105.738  60.745  0.00  0.00      PROA C  
ATOM   2739  CD  GLU A 339     -11.017 106.560  61.512  0.00  0.00      PROA C  
ATOM   2740  OE1 GLU A 339     -11.357 107.113  62.593  0.00  0.00      PROA O  
ATOM   2741  OE2 GLU A 339      -9.857 106.684  61.037  0.00  0.00      PROA O1-
ATOM   2742  N   CYS A 340     -13.613 103.856  58.454  0.00  0.00      PROA N  
ATOM   2743  CA  CYS A 340     -13.109 103.558  57.125  0.00  0.00      PROA C  
ATOM   2744  C   CYS A 340     -11.680 104.083  56.968  0.00  0.00      PROA C  
ATOM   2745  O   CYS A 340     -11.428 105.288  57.040  0.00  0.00      PROA O  
ATOM   2746  CB  CYS A 340     -14.040 104.158  56.035  0.00  0.00      PROA C  
ATOM   2747  SG  CYS A 340     -13.526 103.823  54.318  0.00  0.00      PROA S  
ATOM   2748  N   LEU A 341     -10.703 103.176  56.773  0.00  0.00      PROA N  
ATOM   2749  CA  LEU A 341      -9.290 103.502  56.696  0.00  0.00      PROA C  
ATOM   2750  C   LEU A 341      -8.823 103.895  55.296  0.00  0.00      PROA C  
ATOM   2751  O   LEU A 341      -9.561 103.863  54.310  0.00  0.00      PROA O  
ATOM   2752  CB  LEU A 341      -8.394 102.379  57.303  0.00  0.00      PROA C  
ATOM   2753  CG  LEU A 341      -8.021 102.578  58.793  0.00  0.00      PROA C  
ATOM   2754  CD1 LEU A 341      -7.043 103.749  58.988  0.00  0.00      PROA C  
ATOM   2755  CD2 LEU A 341      -9.250 102.740  59.698  0.00  0.00      PROA C  
ATOM   2756  N   LYS A 342      -7.540 104.315  55.205  0.00  0.00      PROA N  
ATOM   2757  CA  LYS A 342      -6.885 104.894  54.043  0.00  0.00      PROA C  
ATOM   2758  C   LYS A 342      -6.939 104.025  52.794  0.00  0.00      PROA C  
ATOM   2759  O   LYS A 342      -7.147 104.506  51.680  0.00  0.00      PROA O  
ATOM   2760  CB  LYS A 342      -5.389 105.159  54.369  0.00  0.00      PROA C  
ATOM   2761  CG  LYS A 342      -5.149 106.131  55.537  0.00  0.00      PROA C  
ATOM   2762  CD  LYS A 342      -3.654 106.267  55.879  0.00  0.00      PROA C  
ATOM   2763  CE  LYS A 342      -3.387 107.163  57.099  0.00  0.00      PROA C  
ATOM   2764  NZ  LYS A 342      -1.942 107.180  57.438  0.00  0.00      PROA N1+
ATOM   2765  N   ASP A 343      -6.776 102.702  52.961  0.00  0.00      PROA N  
ATOM   2766  CA  ASP A 343      -6.707 101.736  51.888  0.00  0.00      PROA C  
ATOM   2767  C   ASP A 343      -8.086 101.154  51.545  0.00  0.00      PROA C  
ATOM   2768  O   ASP A 343      -8.206 100.239  50.727  0.00  0.00      PROA O  
ATOM   2769  CB  ASP A 343      -5.666 100.632  52.247  0.00  0.00      PROA C  
ATOM   2770  CG  ASP A 343      -5.971  99.805  53.493  0.00  0.00      PROA C  
ATOM   2771  OD1 ASP A 343      -6.839 100.179  54.323  0.00  0.00      PROA O  
ATOM   2772  OD2 ASP A 343      -5.261  98.779  53.689  0.00  0.00      PROA O1-
ATOM   2773  N   GLY A 344      -9.175 101.713  52.120  0.00  0.00      PROA N  
ATOM   2774  CA  GLY A 344     -10.547 101.337  51.790  0.00  0.00      PROA C  
ATOM   2775  C   GLY A 344     -11.039 100.108  52.511  0.00  0.00      PROA C  
ATOM   2776  O   GLY A 344     -11.907  99.389  52.017  0.00  0.00      PROA O  
ATOM   2777  N   ALA A 345     -10.509  99.845  53.714  0.00  0.00      PROA N  
ATOM   2778  CA  ALA A 345     -10.946  98.770  54.576  0.00  0.00      PROA C  
ATOM   2779  C   ALA A 345     -11.475  99.324  55.896  0.00  0.00      PROA C  
ATOM   2780  O   ALA A 345     -10.991 100.326  56.423  0.00  0.00      PROA O  
ATOM   2781  CB  ALA A 345      -9.786  97.790  54.847  0.00  0.00      PROA C  
ATOM   2782  N   TRP A 346     -12.521  98.693  56.463  0.00  0.00      PROA N  
ATOM   2783  CA  TRP A 346     -12.968  98.959  57.822  0.00  0.00      PROA C  
ATOM   2784  C   TRP A 346     -11.933  98.579  58.882  0.00  0.00      PROA C  
ATOM   2785  O   TRP A 346     -11.205  97.594  58.741  0.00  0.00      PROA O  
ATOM   2786  CB  TRP A 346     -14.323  98.263  58.122  0.00  0.00      PROA C  
ATOM   2787  CG  TRP A 346     -15.442  98.787  57.278  0.00  0.00      PROA C  
ATOM   2788  CD1 TRP A 346     -16.038  98.201  56.187  0.00  0.00      PROA C  
ATOM   2789  CD2 TRP A 346     -16.040 100.086  57.427  0.00  0.00      PROA C  
ATOM   2790  CE2 TRP A 346     -16.970 100.230  56.371  0.00  0.00      PROA C  
ATOM   2791  CE3 TRP A 346     -15.879 101.121  58.351  0.00  0.00      PROA C  
ATOM   2792  NE1 TRP A 346     -16.957  99.074  55.648  0.00  0.00      PROA N  
ATOM   2793  CZ2 TRP A 346     -17.696 101.396  56.195  0.00  0.00      PROA C  
ATOM   2794  CZ3 TRP A 346     -16.640 102.281  58.192  0.00  0.00      PROA C  
ATOM   2795  CH2 TRP A 346     -17.528 102.419  57.132  0.00  0.00      PROA C  
ATOM   2796  N   SER A 347     -11.839  99.356  59.983  0.00  0.00      PROA N  
ATOM   2797  CA  SER A 347     -10.930  99.072  61.092  0.00  0.00      PROA C  
ATOM   2798  C   SER A 347     -11.161  97.723  61.765  0.00  0.00      PROA C  
ATOM   2799  O   SER A 347     -10.214  96.991  62.058  0.00  0.00      PROA O  
ATOM   2800  CB  SER A 347     -10.912 100.186  62.180  0.00  0.00      PROA C  
ATOM   2801  OG  SER A 347     -12.205 100.441  62.742  0.00  0.00      PROA O  
ATOM   2802  N   ASN A 348     -12.434  97.343  61.991  0.00  0.00      PROA N  
ATOM   2803  CA  ASN A 348     -12.804  96.029  62.484  0.00  0.00      PROA C  
ATOM   2804  C   ASN A 348     -14.055  95.532  61.759  0.00  0.00      PROA C  
ATOM   2805  O   ASN A 348     -14.811  96.298  61.160  0.00  0.00      PROA O  
ATOM   2806  CB  ASN A 348     -13.077  95.998  64.016  0.00  0.00      PROA C  
ATOM   2807  CG  ASN A 348     -11.844  96.390  64.828  0.00  0.00      PROA C  
ATOM   2808  ND2 ASN A 348     -11.686  97.702  65.125  0.00  0.00      PROA N  
ATOM   2809  OD1 ASN A 348     -11.065  95.534  65.258  0.00  0.00      PROA O  
ATOM   2810  N   LYS A 349     -14.291  94.204  61.800  0.00  0.00      PROA N  
ATOM   2811  CA  LYS A 349     -15.531  93.569  61.381  0.00  0.00      PROA C  
ATOM   2812  C   LYS A 349     -16.732  93.953  62.249  0.00  0.00      PROA C  
ATOM   2813  O   LYS A 349     -16.587  94.278  63.428  0.00  0.00      PROA O  
ATOM   2814  CB  LYS A 349     -15.391  92.023  61.349  0.00  0.00      PROA C  
ATOM   2815  CG  LYS A 349     -14.309  91.490  60.390  0.00  0.00      PROA C  
ATOM   2816  CD  LYS A 349     -14.565  91.836  58.910  0.00  0.00      PROA C  
ATOM   2817  CE  LYS A 349     -13.548  91.182  57.958  0.00  0.00      PROA C  
ATOM   2818  NZ  LYS A 349     -13.851  91.511  56.544  0.00  0.00      PROA N1+
ATOM   2819  N   ILE A 350     -17.958  93.935  61.677  0.00  0.00      PROA N  
ATOM   2820  CA  ILE A 350     -19.193  94.213  62.406  0.00  0.00      PROA C  
ATOM   2821  C   ILE A 350     -19.475  93.205  63.538  0.00  0.00      PROA C  
ATOM   2822  O   ILE A 350     -19.582  92.002  63.261  0.00  0.00      PROA O  
ATOM   2823  CB  ILE A 350     -20.395  94.367  61.469  0.00  0.00      PROA C  
ATOM   2824  CG1 ILE A 350     -20.247  95.630  60.579  0.00  0.00      PROA C  
ATOM   2825  CG2 ILE A 350     -21.735  94.405  62.240  0.00  0.00      PROA C  
ATOM   2826  CD  ILE A 350     -20.114  96.943  61.362  0.00  0.00      PROA C  
ATOM   2827  N   PRO A 351     -19.565  93.605  64.816  0.00  0.00      PROA N  
ATOM   2828  CA  PRO A 351     -19.973  92.742  65.923  0.00  0.00      PROA C  
ATOM   2829  C   PRO A 351     -21.320  92.051  65.788  0.00  0.00      PROA C  
ATOM   2830  O   PRO A 351     -22.211  92.531  65.087  0.00  0.00      PROA O  
ATOM   2831  CB  PRO A 351     -20.002  93.680  67.140  0.00  0.00      PROA C  
ATOM   2832  CG  PRO A 351     -19.040  94.801  66.773  0.00  0.00      PROA C  
ATOM   2833  CD  PRO A 351     -19.297  94.966  65.283  0.00  0.00      PROA C  
ATOM   2834  N   THR A 352     -21.509  90.940  66.516  0.00  0.00      PROA N  
ATOM   2835  CA  THR A 352     -22.828  90.394  66.815  0.00  0.00      PROA C  
ATOM   2836  C   THR A 352     -23.423  91.091  68.034  0.00  0.00      PROA C  
ATOM   2837  O   THR A 352     -22.743  91.796  68.782  0.00  0.00      PROA O  
ATOM   2838  CB  THR A 352     -22.839  88.875  67.036  0.00  0.00      PROA C  
ATOM   2839  CG2 THR A 352     -22.547  88.187  65.692  0.00  0.00      PROA C  
ATOM   2840  OG1 THR A 352     -21.825  88.461  67.949  0.00  0.00      PROA O  
ATOM   2841  N   CYS A 353     -24.739  90.925  68.262  0.00  0.00      PROA N  
ATOM   2842  CA  CYS A 353     -25.383  91.399  69.474  0.00  0.00      PROA C  
ATOM   2843  C   CYS A 353     -26.057  90.244  70.173  0.00  0.00      PROA C  
ATOM   2844  O   CYS A 353     -26.526  89.295  69.545  0.00  0.00      PROA O  
ATOM   2845  CB  CYS A 353     -26.417  92.513  69.203  0.00  0.00      PROA C  
ATOM   2846  SG  CYS A 353     -25.570  94.062  68.807  0.00  0.00      PROA S  
ATOM   2847  N   LYS A 354     -26.108  90.301  71.513  0.00  0.00      PROA N  
ATOM   2848  CA  LYS A 354     -26.796  89.314  72.315  0.00  0.00      PROA C  
ATOM   2849  C   LYS A 354     -27.890  89.981  73.114  0.00  0.00      PROA C  
ATOM   2850  O   LYS A 354     -27.731  90.326  74.286  0.00  0.00      PROA O  
ATOM   2851  CB  LYS A 354     -25.859  88.526  73.270  0.00  0.00      PROA C  
ATOM   2852  CG  LYS A 354     -25.121  89.369  74.326  0.00  0.00      PROA C  
ATOM   2853  CD  LYS A 354     -24.249  88.521  75.278  0.00  0.00      PROA C  
ATOM   2854  CE  LYS A 354     -24.973  87.442  76.108  0.00  0.00      PROA C  
ATOM   2855  NZ  LYS A 354     -25.994  88.031  77.017  0.00  0.00      PROA N1+
ATOM   2856  N   ILE A 355     -29.051  90.197  72.472  0.00  0.00      PROA N  
ATOM   2857  CA  ILE A 355     -30.247  90.714  73.112  0.00  0.00      PROA C  
ATOM   2858  C   ILE A 355     -30.746  89.754  74.195  0.00  0.00      PROA C  
ATOM   2859  O   ILE A 355     -30.068  88.781  74.540  0.00  0.00      PROA O  
ATOM   2860  CB  ILE A 355     -31.366  91.008  72.104  0.00  0.00      PROA C  
ATOM   2861  CG1 ILE A 355     -30.817  91.354  70.692  0.00  0.00      PROA C  
ATOM   2862  CG2 ILE A 355     -32.218  92.149  72.698  0.00  0.00      PROA C  
ATOM   2863  CD  ILE A 355     -31.878  91.870  69.711  0.00  0.00      PROA C  
ATOM   2864  N   VAL A 356     -31.934  90.002  74.785  0.00  0.00      PROA N  
ATOM   2865  CA  VAL A 356     -32.558  89.073  75.717  0.00  0.00      PROA C  
ATOM   2866  C   VAL A 356     -33.409  88.036  74.983  0.00  0.00      PROA C  
ATOM   2867  O   VAL A 356     -34.619  87.915  75.197  0.00  0.00      PROA O  
ATOM   2868  CB  VAL A 356     -33.312  89.765  76.859  0.00  0.00      PROA C  
ATOM   2869  CG1 VAL A 356     -34.649  90.372  76.398  0.00  0.00      PROA C  
ATOM   2870  CG2 VAL A 356     -33.541  88.797  78.038  0.00  0.00      PROA C  
ATOM   2871  N   ASP A 357     -32.783  87.280  74.066  0.00  0.00      PROA N  
ATOM   2872  CA  ASP A 357     -33.436  86.316  73.214  0.00  0.00      PROA C  
ATOM   2873  C   ASP A 357     -32.990  84.920  73.644  0.00  0.00      PROA C  
ATOM   2874  O   ASP A 357     -32.878  84.616  74.834  0.00  0.00      PROA O  
ATOM   2875  CB  ASP A 357     -33.078  86.650  71.735  0.00  0.00      PROA C  
ATOM   2876  CG  ASP A 357     -33.666  85.707  70.692  0.00  0.00      PROA C  
ATOM   2877  OD1 ASP A 357     -34.501  84.835  71.036  0.00  0.00      PROA O  
ATOM   2878  OD2 ASP A 357     -33.309  85.867  69.493  0.00  0.00      PROA O1-
ATOM   2879  N   CYS A 358     -32.737  84.023  72.676  0.00  0.00      PROA N  
ATOM   2880  CA  CYS A 358     -32.255  82.683  72.942  0.00  0.00      PROA C  
ATOM   2881  C   CYS A 358     -30.754  82.653  73.180  0.00  0.00      PROA C  
ATOM   2882  O   CYS A 358     -30.210  81.669  73.686  0.00  0.00      PROA O  
ATOM   2883  CB  CYS A 358     -32.555  81.740  71.756  0.00  0.00      PROA C  
ATOM   2884  SG  CYS A 358     -34.326  81.648  71.393  0.00  0.00      PROA S  
ATOM   2885  N   GLY A 359     -30.043  83.744  72.828  0.00  0.00      PROA N  
ATOM   2886  CA  GLY A 359     -28.592  83.792  72.740  0.00  0.00      PROA C  
ATOM   2887  C   GLY A 359     -28.019  82.868  71.689  0.00  0.00      PROA C  
ATOM   2888  O   GLY A 359     -28.728  82.304  70.852  0.00  0.00      PROA O  
ATOM   2889  N   VAL A 360     -26.682  82.701  71.685  0.00  0.00      PROA N  
ATOM   2890  CA  VAL A 360     -26.014  81.886  70.679  0.00  0.00      PROA C  
ATOM   2891  C   VAL A 360     -26.509  80.425  70.644  0.00  0.00      PROA C  
ATOM   2892  O   VAL A 360     -26.720  79.824  71.707  0.00  0.00      PROA O  
ATOM   2893  CB  VAL A 360     -24.486  81.934  70.750  0.00  0.00      PROA C  
ATOM   2894  CG1 VAL A 360     -24.014  83.369  70.442  0.00  0.00      PROA C  
ATOM   2895  CG2 VAL A 360     -23.957  81.453  72.116  0.00  0.00      PROA C  
ATOM   2896  N   PRO A 361     -26.739  79.820  69.469  0.00  0.00      PROA N  
ATOM   2897  CA  PRO A 361     -26.935  78.382  69.302  0.00  0.00      PROA C  
ATOM   2898  C   PRO A 361     -25.974  77.496  70.075  0.00  0.00      PROA C  
ATOM   2899  O   PRO A 361     -24.792  77.834  70.187  0.00  0.00      PROA O  
ATOM   2900  CB  PRO A 361     -26.820  78.163  67.785  0.00  0.00      PROA C  
ATOM   2901  CG  PRO A 361     -27.325  79.479  67.195  0.00  0.00      PROA C  
ATOM   2902  CD  PRO A 361     -26.779  80.513  68.176  0.00  0.00      PROA C  
ATOM   2903  N   ALA A 362     -26.434  76.341  70.599  0.00  0.00      PROA N  
ATOM   2904  CA  ALA A 362     -25.529  75.335  71.119  0.00  0.00      PROA C  
ATOM   2905  C   ALA A 362     -24.598  74.808  70.022  0.00  0.00      PROA C  
ATOM   2906  O   ALA A 362     -25.027  74.521  68.901  0.00  0.00      PROA O  
ATOM   2907  CB  ALA A 362     -26.321  74.185  71.770  0.00  0.00      PROA C  
ATOM   2908  N   VAL A 363     -23.284  74.716  70.299  0.00  0.00      PROA N  
ATOM   2909  CA  VAL A 363     -22.305  74.389  69.273  0.00  0.00      PROA C  
ATOM   2910  C   VAL A 363     -22.312  72.912  68.892  0.00  0.00      PROA C  
ATOM   2911  O   VAL A 363     -22.066  72.016  69.703  0.00  0.00      PROA O  
ATOM   2912  CB  VAL A 363     -20.891  74.893  69.580  0.00  0.00      PROA C  
ATOM   2913  CG1 VAL A 363     -20.893  76.434  69.502  0.00  0.00      PROA C  
ATOM   2914  CG2 VAL A 363     -20.382  74.419  70.958  0.00  0.00      PROA C  
ATOM   2915  N   LEU A 364     -22.607  72.618  67.610  0.00  0.00      PROA N  
ATOM   2916  CA  LEU A 364     -22.596  71.265  67.097  0.00  0.00      PROA C  
ATOM   2917  C   LEU A 364     -21.195  70.904  66.629  0.00  0.00      PROA C  
ATOM   2918  O   LEU A 364     -20.681  71.445  65.647  0.00  0.00      PROA O  
ATOM   2919  CB  LEU A 364     -23.613  71.101  65.939  0.00  0.00      PROA C  
ATOM   2920  CG  LEU A 364     -23.645  69.717  65.253  0.00  0.00      PROA C  
ATOM   2921  CD1 LEU A 364     -23.990  68.590  66.234  0.00  0.00      PROA C  
ATOM   2922  CD2 LEU A 364     -24.649  69.728  64.094  0.00  0.00      PROA C  
ATOM   2923  N   LYS A 365     -20.518  69.977  67.340  0.00  0.00      PROA N  
ATOM   2924  CA  LYS A 365     -19.208  69.494  66.942  0.00  0.00      PROA C  
ATOM   2925  C   LYS A 365     -19.262  68.744  65.611  0.00  0.00      PROA C  
ATOM   2926  O   LYS A 365     -20.087  67.849  65.421  0.00  0.00      PROA O  
ATOM   2927  CB  LYS A 365     -18.557  68.631  68.053  0.00  0.00      PROA C  
ATOM   2928  CG  LYS A 365     -17.135  68.137  67.730  0.00  0.00      PROA C  
ATOM   2929  CD  LYS A 365     -16.482  67.412  68.922  0.00  0.00      PROA C  
ATOM   2930  CE  LYS A 365     -15.053  66.923  68.627  0.00  0.00      PROA C  
ATOM   2931  NZ  LYS A 365     -14.461  66.258  69.815  0.00  0.00      PROA N1+
ATOM   2932  N   HIS A 366     -18.411  69.159  64.644  0.00  0.00      PROA N  
ATOM   2933  CA  HIS A 366     -18.368  68.626  63.287  0.00  0.00      PROA C  
ATOM   2934  C   HIS A 366     -19.543  69.090  62.429  0.00  0.00      PROA C  
ATOM   2935  O   HIS A 366     -19.832  68.518  61.377  0.00  0.00      PROA O  
ATOM   2936  CB  HIS A 366     -18.209  67.084  63.209  0.00  0.00      PROA C  
ATOM   2937  CG  HIS A 366     -17.074  66.542  64.039  0.00  0.00      PROA C  
ATOM   2938  CD2 HIS A 366     -15.752  66.872  64.045  0.00  0.00      PROA C  
ATOM   2939  ND1 HIS A 366     -17.193  65.463  64.892  0.00  0.00      PROA N  
ATOM   2940  CE1 HIS A 366     -15.954  65.188  65.368  0.00  0.00      PROA C  
ATOM   2941  NE2 HIS A 366     -15.043  66.015  64.880  0.00  0.00      PROA N  
ATOM   2942  N   GLY A 367     -20.252  70.154  62.855  0.00  0.00      PROA N  
ATOM   2943  CA  GLY A 367     -21.409  70.693  62.157  0.00  0.00      PROA C  
ATOM   2944  C   GLY A 367     -21.332  72.171  61.904  0.00  0.00      PROA C  
ATOM   2945  O   GLY A 367     -20.443  72.883  62.373  0.00  0.00      PROA O  
ATOM   2946  N   LEU A 368     -22.314  72.656  61.134  0.00  0.00      PROA N  
ATOM   2947  CA  LEU A 368     -22.487  74.030  60.721  0.00  0.00      PROA C  
ATOM   2948  C   LEU A 368     -23.882  74.458  61.156  0.00  0.00      PROA C  
ATOM   2949  O   LEU A 368     -24.806  73.646  61.216  0.00  0.00      PROA O  
ATOM   2950  CB  LEU A 368     -22.381  74.225  59.175  0.00  0.00      PROA C  
ATOM   2951  CG  LEU A 368     -21.033  73.878  58.486  0.00  0.00      PROA C  
ATOM   2952  CD1 LEU A 368     -19.825  74.519  59.186  0.00  0.00      PROA C  
ATOM   2953  CD2 LEU A 368     -20.814  72.370  58.263  0.00  0.00      PROA C  
ATOM   2954  N   VAL A 369     -24.080  75.750  61.468  0.00  0.00      PROA N  
ATOM   2955  CA  VAL A 369     -25.391  76.281  61.810  0.00  0.00      PROA C  
ATOM   2956  C   VAL A 369     -25.762  77.377  60.820  0.00  0.00      PROA C  
ATOM   2957  O   VAL A 369     -25.001  78.308  60.548  0.00  0.00      PROA O  
ATOM   2958  CB  VAL A 369     -25.486  76.718  63.275  0.00  0.00      PROA C  
ATOM   2959  CG1 VAL A 369     -24.520  77.869  63.622  0.00  0.00      PROA C  
ATOM   2960  CG2 VAL A 369     -26.938  77.084  63.629  0.00  0.00      PROA C  
ATOM   2961  N   THR A 370     -26.952  77.256  60.196  0.00  0.00      PROA N  
ATOM   2962  CA  THR A 370     -27.429  78.200  59.188  0.00  0.00      PROA C  
ATOM   2963  C   THR A 370     -28.656  78.910  59.713  0.00  0.00      PROA C  
ATOM   2964  O   THR A 370     -29.726  78.318  59.858  0.00  0.00      PROA O  
ATOM   2965  CB  THR A 370     -27.788  77.527  57.860  0.00  0.00      PROA C  
ATOM   2966  CG2 THR A 370     -28.293  78.543  56.822  0.00  0.00      PROA C  
ATOM   2967  OG1 THR A 370     -26.634  76.909  57.295  0.00  0.00      PROA O  
ATOM   2968  N   PHE A 371     -28.540  80.216  60.024  0.00  0.00      PROA N  
ATOM   2969  CA  PHE A 371     -29.674  81.078  60.320  0.00  0.00      PROA C  
ATOM   2970  C   PHE A 371     -30.592  81.302  59.119  0.00  0.00      PROA C  
ATOM   2971  O   PHE A 371     -30.143  81.408  57.976  0.00  0.00      PROA O  
ATOM   2972  CB  PHE A 371     -29.244  82.475  60.848  0.00  0.00      PROA C  
ATOM   2973  CG  PHE A 371     -28.570  82.393  62.194  0.00  0.00      PROA C  
ATOM   2974  CD1 PHE A 371     -27.180  82.207  62.299  0.00  0.00      PROA C  
ATOM   2975  CD2 PHE A 371     -29.313  82.608  63.369  0.00  0.00      PROA C  
ATOM   2976  CE1 PHE A 371     -26.551  82.201  63.551  0.00  0.00      PROA C  
ATOM   2977  CE2 PHE A 371     -28.689  82.606  64.623  0.00  0.00      PROA C  
ATOM   2978  CZ  PHE A 371     -27.308  82.400  64.714  0.00  0.00      PROA C  
ATOM   2979  N   SER A 372     -31.917  81.411  59.347  0.00  0.00      PROA N  
ATOM   2980  CA  SER A 372     -32.833  81.936  58.336  0.00  0.00      PROA C  
ATOM   2981  C   SER A 372     -32.588  83.412  58.030  0.00  0.00      PROA C  
ATOM   2982  O   SER A 372     -32.600  84.262  58.921  0.00  0.00      PROA O  
ATOM   2983  CB  SER A 372     -34.336  81.755  58.690  0.00  0.00      PROA C  
ATOM   2984  OG  SER A 372     -34.694  80.369  58.695  0.00  0.00      PROA O  
ATOM   2985  N   THR A 373     -32.388  83.754  56.738  0.00  0.00      PROA N  
ATOM   2986  CA  THR A 373     -32.012  85.088  56.244  0.00  0.00      PROA C  
ATOM   2987  C   THR A 373     -30.665  85.627  56.757  0.00  0.00      PROA C  
ATOM   2988  O   THR A 373     -29.946  84.990  57.527  0.00  0.00      PROA O  
ATOM   2989  CB  THR A 373     -33.123  86.148  56.361  0.00  0.00      PROA C  
ATOM   2990  CG2 THR A 373     -34.456  85.583  55.840  0.00  0.00      PROA C  
ATOM   2991  OG1 THR A 373     -33.328  86.586  57.698  0.00  0.00      PROA O  
ATOM   2992  N   ARG A 374     -30.257  86.827  56.286  0.00  0.00      PROA N  
ATOM   2993  CA  ARG A 374     -28.928  87.377  56.512  0.00  0.00      PROA C  
ATOM   2994  C   ARG A 374     -28.734  88.048  57.869  0.00  0.00      PROA C  
ATOM   2995  O   ARG A 374     -27.608  88.323  58.289  0.00  0.00      PROA O  
ATOM   2996  CB  ARG A 374     -28.588  88.403  55.398  0.00  0.00      PROA C  
ATOM   2997  CG  ARG A 374     -28.521  87.787  53.983  0.00  0.00      PROA C  
ATOM   2998  CD  ARG A 374     -28.143  88.816  52.906  0.00  0.00      PROA C  
ATOM   2999  NE  ARG A 374     -28.116  88.097  51.591  0.00  0.00      PROA N  
ATOM   3000  CZ  ARG A 374     -27.860  88.682  50.428  0.00  0.00      PROA C  
ATOM   3001  NH1 ARG A 374     -27.598  89.966  50.324  0.00  0.00      PROA N1+
ATOM   3002  NH2 ARG A 374     -27.865  87.959  49.328  0.00  0.00      PROA N  
ATOM   3003  N   ASN A 375     -29.828  88.340  58.599  0.00  0.00      PROA N  
ATOM   3004  CA  ASN A 375     -29.775  89.116  59.830  0.00  0.00      PROA C  
ATOM   3005  C   ASN A 375     -29.198  88.346  61.024  0.00  0.00      PROA C  
ATOM   3006  O   ASN A 375     -28.745  88.946  62.001  0.00  0.00      PROA O  
ATOM   3007  CB  ASN A 375     -31.174  89.734  60.145  0.00  0.00      PROA C  
ATOM   3008  CG  ASN A 375     -32.292  88.721  60.408  0.00  0.00      PROA C  
ATOM   3009  ND2 ASN A 375     -33.542  89.238  60.471  0.00  0.00      PROA N  
ATOM   3010  OD1 ASN A 375     -32.104  87.510  60.552  0.00  0.00      PROA O  
ATOM   3011  N   ASN A 376     -29.193  86.996  60.955  0.00  0.00      PROA N  
ATOM   3012  CA  ASN A 376     -28.756  86.077  61.998  0.00  0.00      PROA C  
ATOM   3013  C   ASN A 376     -29.501  86.286  63.319  0.00  0.00      PROA C  
ATOM   3014  O   ASN A 376     -28.921  86.278  64.407  0.00  0.00      PROA O  
ATOM   3015  CB  ASN A 376     -27.213  86.079  62.208  0.00  0.00      PROA C  
ATOM   3016  CG  ASN A 376     -26.467  85.694  60.931  0.00  0.00      PROA C  
ATOM   3017  ND2 ASN A 376     -25.147  86.000  60.911  0.00  0.00      PROA N  
ATOM   3018  OD1 ASN A 376     -27.001  85.144  59.964  0.00  0.00      PROA O  
ATOM   3019  N   LEU A 377     -30.829  86.513  63.233  0.00  0.00      PROA N  
ATOM   3020  CA  LEU A 377     -31.665  86.852  64.368  0.00  0.00      PROA C  
ATOM   3021  C   LEU A 377     -31.743  85.766  65.449  0.00  0.00      PROA C  
ATOM   3022  O   LEU A 377     -31.833  84.567  65.181  0.00  0.00      PROA O  
ATOM   3023  CB  LEU A 377     -33.065  87.312  63.889  0.00  0.00      PROA C  
ATOM   3024  CG  LEU A 377     -33.953  88.027  64.931  0.00  0.00      PROA C  
ATOM   3025  CD1 LEU A 377     -33.304  89.305  65.486  0.00  0.00      PROA C  
ATOM   3026  CD2 LEU A 377     -35.316  88.374  64.310  0.00  0.00      PROA C  
ATOM   3027  N   THR A 378     -31.665  86.201  66.723  0.00  0.00      PROA N  
ATOM   3028  CA  THR A 378     -31.460  85.345  67.891  0.00  0.00      PROA C  
ATOM   3029  C   THR A 378     -32.674  85.355  68.818  0.00  0.00      PROA C  
ATOM   3030  O   THR A 378     -32.724  84.698  69.859  0.00  0.00      PROA O  
ATOM   3031  CB  THR A 378     -30.183  85.806  68.616  0.00  0.00      PROA C  
ATOM   3032  CG2 THR A 378     -30.249  87.292  69.014  0.00  0.00      PROA C  
ATOM   3033  OG1 THR A 378     -29.866  85.082  69.792  0.00  0.00      PROA O  
ATOM   3034  N   THR A 379     -33.727  86.106  68.445  0.00  0.00      PROA N  
ATOM   3035  CA  THR A 379     -34.922  86.311  69.261  0.00  0.00      PROA C  
ATOM   3036  C   THR A 379     -36.063  85.379  68.884  0.00  0.00      PROA C  
ATOM   3037  O   THR A 379     -36.004  84.678  67.875  0.00  0.00      PROA O  
ATOM   3038  CB  THR A 379     -35.419  87.759  69.260  0.00  0.00      PROA C  
ATOM   3039  CG2 THR A 379     -34.329  88.660  69.866  0.00  0.00      PROA C  
ATOM   3040  OG1 THR A 379     -35.688  88.245  67.947  0.00  0.00      PROA O  
ATOM   3041  N   TYR A 380     -37.139  85.338  69.708  0.00  0.00      PROA N  
ATOM   3042  CA  TYR A 380     -38.392  84.604  69.509  0.00  0.00      PROA C  
ATOM   3043  C   TYR A 380     -38.823  84.290  68.066  0.00  0.00      PROA C  
ATOM   3044  O   TYR A 380     -38.829  85.159  67.192  0.00  0.00      PROA O  
ATOM   3045  CB  TYR A 380     -39.567  85.302  70.262  0.00  0.00      PROA C  
ATOM   3046  CG  TYR A 380     -40.889  84.578  70.139  0.00  0.00      PROA C  
ATOM   3047  CD1 TYR A 380     -41.032  83.292  70.685  0.00  0.00      PROA C  
ATOM   3048  CD2 TYR A 380     -41.982  85.166  69.480  0.00  0.00      PROA C  
ATOM   3049  CE1 TYR A 380     -42.240  82.594  70.553  0.00  0.00      PROA C  
ATOM   3050  CE2 TYR A 380     -43.194  84.470  69.349  0.00  0.00      PROA C  
ATOM   3051  CZ  TYR A 380     -43.321  83.182  69.887  0.00  0.00      PROA C  
ATOM   3052  OH  TYR A 380     -44.532  82.471  69.758  0.00  0.00      PROA O  
ATOM   3053  N   LYS A 381     -39.198  83.016  67.808  0.00  0.00      PROA N  
ATOM   3054  CA  LYS A 381     -39.741  82.526  66.550  0.00  0.00      PROA C  
ATOM   3055  C   LYS A 381     -38.735  82.435  65.394  0.00  0.00      PROA C  
ATOM   3056  O   LYS A 381     -38.991  81.820  64.358  0.00  0.00      PROA O  
ATOM   3057  CB  LYS A 381     -41.097  83.214  66.206  0.00  0.00      PROA C  
ATOM   3058  CG  LYS A 381     -41.793  82.753  64.916  0.00  0.00      PROA C  
ATOM   3059  CD  LYS A 381     -43.219  83.324  64.787  0.00  0.00      PROA C  
ATOM   3060  CE  LYS A 381     -43.943  82.861  63.513  0.00  0.00      PROA C  
ATOM   3061  NZ  LYS A 381     -45.312  83.430  63.443  0.00  0.00      PROA N1+
ATOM   3062  N   SER A 382     -37.514  82.983  65.572  0.00  0.00      PROA N  
ATOM   3063  CA  SER A 382     -36.375  82.792  64.677  0.00  0.00      PROA C  
ATOM   3064  C   SER A 382     -35.960  81.339  64.568  0.00  0.00      PROA C  
ATOM   3065  O   SER A 382     -36.074  80.572  65.526  0.00  0.00      PROA O  
ATOM   3066  CB  SER A 382     -35.098  83.578  65.081  0.00  0.00      PROA C  
ATOM   3067  OG  SER A 382     -35.395  84.957  65.276  0.00  0.00      PROA O  
ATOM   3068  N   GLU A 383     -35.475  80.924  63.385  0.00  0.00      PROA N  
ATOM   3069  CA  GLU A 383     -35.083  79.550  63.144  0.00  0.00      PROA C  
ATOM   3070  C   GLU A 383     -33.658  79.417  62.645  0.00  0.00      PROA C  
ATOM   3071  O   GLU A 383     -33.140  80.231  61.876  0.00  0.00      PROA O  
ATOM   3072  CB  GLU A 383     -36.088  78.806  62.229  0.00  0.00      PROA C  
ATOM   3073  CG  GLU A 383     -37.402  78.509  62.991  0.00  0.00      PROA C  
ATOM   3074  CD  GLU A 383     -38.473  77.746  62.221  0.00  0.00      PROA C  
ATOM   3075  OE1 GLU A 383     -38.392  77.589  60.975  0.00  0.00      PROA O  
ATOM   3076  OE2 GLU A 383     -39.439  77.298  62.898  0.00  0.00      PROA O1-
ATOM   3077  N   ILE A 384     -32.993  78.352  63.112  0.00  0.00      PROA N  
ATOM   3078  CA  ILE A 384     -31.688  77.915  62.668  0.00  0.00      PROA C  
ATOM   3079  C   ILE A 384     -31.831  76.509  62.134  0.00  0.00      PROA C  
ATOM   3080  O   ILE A 384     -32.642  75.713  62.610  0.00  0.00      PROA O  
ATOM   3081  CB  ILE A 384     -30.613  77.918  63.760  0.00  0.00      PROA C  
ATOM   3082  CG1 ILE A 384     -31.030  77.080  64.997  0.00  0.00      PROA C  
ATOM   3083  CG2 ILE A 384     -30.286  79.384  64.096  0.00  0.00      PROA C  
ATOM   3084  CD  ILE A 384     -30.008  77.061  66.136  0.00  0.00      PROA C  
ATOM   3085  N   ARG A 385     -31.037  76.160  61.114  0.00  0.00      PROA N  
ATOM   3086  CA  ARG A 385     -30.933  74.805  60.628  0.00  0.00      PROA C  
ATOM   3087  C   ARG A 385     -29.511  74.319  60.836  0.00  0.00      PROA C  
ATOM   3088  O   ARG A 385     -28.551  74.863  60.286  0.00  0.00      PROA O  
ATOM   3089  CB  ARG A 385     -31.333  74.716  59.136  0.00  0.00      PROA C  
ATOM   3090  CG  ARG A 385     -31.253  73.292  58.545  0.00  0.00      PROA C  
ATOM   3091  CD  ARG A 385     -31.773  73.155  57.105  0.00  0.00      PROA C  
ATOM   3092  NE  ARG A 385     -30.842  73.917  56.203  0.00  0.00      PROA N  
ATOM   3093  CZ  ARG A 385     -31.087  75.093  55.641  0.00  0.00      PROA C  
ATOM   3094  NH1 ARG A 385     -32.188  75.778  55.845  0.00  0.00      PROA N1+
ATOM   3095  NH2 ARG A 385     -30.184  75.610  54.830  0.00  0.00      PROA N  
ATOM   3096  N   TYR A 386     -29.333  73.281  61.671  0.00  0.00      PROA N  
ATOM   3097  CA  TYR A 386     -28.083  72.556  61.764  0.00  0.00      PROA C  
ATOM   3098  C   TYR A 386     -27.795  71.719  60.523  0.00  0.00      PROA C  
ATOM   3099  O   TYR A 386     -28.681  71.104  59.925  0.00  0.00      PROA O  
ATOM   3100  CB  TYR A 386     -27.996  71.653  63.019  0.00  0.00      PROA C  
ATOM   3101  CG  TYR A 386     -27.887  72.486  64.268  0.00  0.00      PROA C  
ATOM   3102  CD1 TYR A 386     -26.632  72.908  64.741  0.00  0.00      PROA C  
ATOM   3103  CD2 TYR A 386     -29.029  72.778  65.028  0.00  0.00      PROA C  
ATOM   3104  CE1 TYR A 386     -26.521  73.594  65.960  0.00  0.00      PROA C  
ATOM   3105  CE2 TYR A 386     -28.924  73.469  66.242  0.00  0.00      PROA C  
ATOM   3106  CZ  TYR A 386     -27.670  73.864  66.715  0.00  0.00      PROA C  
ATOM   3107  OH  TYR A 386     -27.563  74.508  67.962  0.00  0.00      PROA O  
ATOM   3108  N   SER A 387     -26.518  71.664  60.121  0.00  0.00      PROA N  
ATOM   3109  CA  SER A 387     -26.053  70.830  59.030  0.00  0.00      PROA C  
ATOM   3110  C   SER A 387     -24.785  70.171  59.513  0.00  0.00      PROA C  
ATOM   3111  O   SER A 387     -24.110  70.674  60.408  0.00  0.00      PROA O  
ATOM   3112  CB  SER A 387     -25.775  71.649  57.733  0.00  0.00      PROA C  
ATOM   3113  OG  SER A 387     -25.410  70.829  56.612  0.00  0.00      PROA O  
ATOM   3114  N   CYS A 388     -24.426  69.007  58.954  0.00  0.00      PROA N  
ATOM   3115  CA  CYS A 388     -23.227  68.299  59.353  0.00  0.00      PROA C  
ATOM   3116  C   CYS A 388     -22.147  68.513  58.299  0.00  0.00      PROA C  
ATOM   3117  O   CYS A 388     -22.447  68.781  57.134  0.00  0.00      PROA O  
ATOM   3118  CB  CYS A 388     -23.548  66.803  59.576  0.00  0.00      PROA C  
ATOM   3119  SG  CYS A 388     -22.309  65.964  60.593  0.00  0.00      PROA S  
ATOM   3120  N   GLN A 389     -20.856  68.457  58.682  0.00  0.00      PROA N  
ATOM   3121  CA  GLN A 389     -19.752  68.758  57.788  0.00  0.00      PROA C  
ATOM   3122  C   GLN A 389     -19.446  67.642  56.786  0.00  0.00      PROA C  
ATOM   3123  O   GLN A 389     -18.586  66.781  56.979  0.00  0.00      PROA O  
ATOM   3124  CB  GLN A 389     -18.493  69.165  58.598  0.00  0.00      PROA C  
ATOM   3125  CG  GLN A 389     -17.275  69.593  57.744  0.00  0.00      PROA C  
ATOM   3126  CD  GLN A 389     -16.101  70.055  58.612  0.00  0.00      PROA C  
ATOM   3127  NE2 GLN A 389     -16.281  71.197  59.315  0.00  0.00      PROA N  
ATOM   3128  OE1 GLN A 389     -15.039  69.426  58.665  0.00  0.00      PROA O  
ATOM   3129  N   GLN A 390     -20.172  67.638  55.656  0.00  0.00      PROA N  
ATOM   3130  CA  GLN A 390     -19.897  66.826  54.489  0.00  0.00      PROA C  
ATOM   3131  C   GLN A 390     -18.540  67.102  53.812  0.00  0.00      PROA C  
ATOM   3132  O   GLN A 390     -18.037  68.226  53.905  0.00  0.00      PROA O  
ATOM   3133  CB  GLN A 390     -21.091  66.823  53.487  0.00  0.00      PROA C  
ATOM   3134  CG  GLN A 390     -21.813  68.180  53.252  0.00  0.00      PROA C  
ATOM   3135  CD  GLN A 390     -20.891  69.334  52.854  0.00  0.00      PROA C  
ATOM   3136  NE2 GLN A 390     -20.293  69.239  51.645  0.00  0.00      PROA N  
ATOM   3137  OE1 GLN A 390     -20.722  70.313  53.589  0.00  0.00      PROA O  
ATOM   3138  N   PRO A 391     -17.882  66.153  53.139  0.00  0.00      PROA N  
ATOM   3139  CA  PRO A 391     -18.269  64.748  52.983  0.00  0.00      PROA C  
ATOM   3140  C   PRO A 391     -18.064  63.930  54.244  0.00  0.00      PROA C  
ATOM   3141  O   PRO A 391     -18.694  62.889  54.400  0.00  0.00      PROA O  
ATOM   3142  CB  PRO A 391     -17.346  64.231  51.858  0.00  0.00      PROA C  
ATOM   3143  CG  PRO A 391     -16.968  65.489  51.074  0.00  0.00      PROA C  
ATOM   3144  CD  PRO A 391     -16.839  66.532  52.179  0.00  0.00      PROA C  
ATOM   3145  N   TYR A 392     -17.111  64.345  55.095  0.00  0.00      PROA N  
ATOM   3146  CA  TYR A 392     -16.552  63.580  56.198  0.00  0.00      PROA C  
ATOM   3147  C   TYR A 392     -17.520  63.147  57.295  0.00  0.00      PROA C  
ATOM   3148  O   TYR A 392     -17.375  62.063  57.860  0.00  0.00      PROA O  
ATOM   3149  CB  TYR A 392     -15.312  64.314  56.781  0.00  0.00      PROA C  
ATOM   3150  CG  TYR A 392     -14.300  64.466  55.670  0.00  0.00      PROA C  
ATOM   3151  CD1 TYR A 392     -13.715  63.318  55.113  0.00  0.00      PROA C  
ATOM   3152  CD2 TYR A 392     -14.002  65.721  55.104  0.00  0.00      PROA C  
ATOM   3153  CE1 TYR A 392     -12.931  63.407  53.957  0.00  0.00      PROA C  
ATOM   3154  CE2 TYR A 392     -13.199  65.812  53.954  0.00  0.00      PROA C  
ATOM   3155  CZ  TYR A 392     -12.694  64.647  53.363  0.00  0.00      PROA C  
ATOM   3156  OH  TYR A 392     -11.995  64.683  52.142  0.00  0.00      PROA O  
ATOM   3157  N   TYR A 393     -18.522  63.977  57.630  0.00  0.00      PROA N  
ATOM   3158  CA  TYR A 393     -19.488  63.687  58.673  0.00  0.00      PROA C  
ATOM   3159  C   TYR A 393     -20.921  63.783  58.136  0.00  0.00      PROA C  
ATOM   3160  O   TYR A 393     -21.240  64.611  57.279  0.00  0.00      PROA O  
ATOM   3161  CB  TYR A 393     -19.310  64.638  59.886  0.00  0.00      PROA C  
ATOM   3162  CG  TYR A 393     -17.896  64.628  60.416  0.00  0.00      PROA C  
ATOM   3163  CD1 TYR A 393     -17.545  63.805  61.500  0.00  0.00      PROA C  
ATOM   3164  CD2 TYR A 393     -16.938  65.531  59.916  0.00  0.00      PROA C  
ATOM   3165  CE1 TYR A 393     -16.272  63.896  62.083  0.00  0.00      PROA C  
ATOM   3166  CE2 TYR A 393     -15.662  65.615  60.487  0.00  0.00      PROA C  
ATOM   3167  CZ  TYR A 393     -15.337  64.814  61.586  0.00  0.00      PROA C  
ATOM   3168  OH  TYR A 393     -14.110  65.005  62.254  0.00  0.00      PROA O  
ATOM   3169  N   LYS A 394     -21.826  62.909  58.625  0.00  0.00      PROA N  
ATOM   3170  CA  LYS A 394     -23.236  62.875  58.268  0.00  0.00      PROA C  
ATOM   3171  C   LYS A 394     -24.119  63.055  59.495  0.00  0.00      PROA C  
ATOM   3172  O   LYS A 394     -23.798  62.625  60.602  0.00  0.00      PROA O  
ATOM   3173  CB  LYS A 394     -23.650  61.585  57.511  0.00  0.00      PROA C  
ATOM   3174  CG  LYS A 394     -23.399  60.246  58.237  0.00  0.00      PROA C  
ATOM   3175  CD  LYS A 394     -23.833  59.060  57.352  0.00  0.00      PROA C  
ATOM   3176  CE  LYS A 394     -23.446  57.653  57.848  0.00  0.00      PROA C  
ATOM   3177  NZ  LYS A 394     -24.255  57.224  59.012  0.00  0.00      PROA N1+
ATOM   3178  N   MET A 395     -25.265  63.745  59.335  0.00  0.00      PROA N  
ATOM   3179  CA  MET A 395     -26.187  63.984  60.430  0.00  0.00      PROA C  
ATOM   3180  C   MET A 395     -27.014  62.738  60.747  0.00  0.00      PROA C  
ATOM   3181  O   MET A 395     -27.416  61.980  59.862  0.00  0.00      PROA O  
ATOM   3182  CB  MET A 395     -27.153  65.146  60.081  0.00  0.00      PROA C  
ATOM   3183  CG  MET A 395     -27.839  65.775  61.310  0.00  0.00      PROA C  
ATOM   3184  SD  MET A 395     -26.680  66.678  62.384  0.00  0.00      PROA S  
ATOM   3185  CE  MET A 395     -26.939  68.258  61.533  0.00  0.00      PROA C  
ATOM   3186  N   LEU A 396     -27.318  62.502  62.038  0.00  0.00      PROA N  
ATOM   3187  CA  LEU A 396     -28.321  61.543  62.460  0.00  0.00      PROA C  
ATOM   3188  C   LEU A 396     -29.727  61.922  61.980  0.00  0.00      PROA C  
ATOM   3189  O   LEU A 396     -30.223  63.020  62.236  0.00  0.00      PROA O  
ATOM   3190  CB  LEU A 396     -28.295  61.411  64.004  0.00  0.00      PROA C  
ATOM   3191  CG  LEU A 396     -29.215  60.335  64.616  0.00  0.00      PROA C  
ATOM   3192  CD1 LEU A 396     -28.885  58.926  64.100  0.00  0.00      PROA C  
ATOM   3193  CD2 LEU A 396     -29.117  60.369  66.149  0.00  0.00      PROA C  
ATOM   3194  N   HIS A 397     -30.423  61.009  61.270  0.00  0.00      PROA N  
ATOM   3195  CA  HIS A 397     -31.709  61.278  60.632  0.00  0.00      PROA C  
ATOM   3196  C   HIS A 397     -32.904  61.051  61.555  0.00  0.00      PROA C  
ATOM   3197  O   HIS A 397     -33.970  60.594  61.142  0.00  0.00      PROA O  
ATOM   3198  CB  HIS A 397     -31.873  60.450  59.328  0.00  0.00      PROA C  
ATOM   3199  CG  HIS A 397     -30.941  60.867  58.217  0.00  0.00      PROA C  
ATOM   3200  CD2 HIS A 397     -30.091  61.930  58.104  0.00  0.00      PROA C  
ATOM   3201  ND1 HIS A 397     -30.860  60.197  57.013  0.00  0.00      PROA N  
ATOM   3202  CE1 HIS A 397     -29.981  60.872  56.232  0.00  0.00      PROA C  
ATOM   3203  NE2 HIS A 397     -29.491  61.934  56.850  0.00  0.00      PROA N  
ATOM   3204  N   ASN A 398     -34.708  60.083  63.913  1.00 26.97      PROA N  
ATOM   3205  CA  ASN A 398     -34.084  61.420  63.958  1.00 26.97      PROA C  
ATOM   3206  C   ASN A 398     -33.204  61.750  62.750  1.00 26.97      PROA C  
ATOM   3207  O   ASN A 398     -33.671  62.239  61.681  1.00 26.97      PROA O  
ATOM   3208  CB  ASN A 398     -33.150  61.256  65.172  1.00 26.97      PROA C  
ATOM   3209  CG  ASN A 398     -32.560  62.560  65.679  1.00 26.97      PROA C  
ATOM   3210  ND2 ASN A 398     -32.590  62.723  66.983  1.00 26.97      PROA N  
ATOM   3211  OD1 ASN A 398     -31.983  63.346  64.891  1.00 26.97      PROA O  
ATOM   3212  N   THR A 399     -34.247  63.700  63.003  0.00  0.00      PROA N  
ATOM   3213  CA  THR A 399     -35.031  64.906  62.720  0.00  0.00      PROA C  
ATOM   3214  C   THR A 399     -34.317  65.713  61.652  0.00  0.00      PROA C  
ATOM   3215  O   THR A 399     -33.171  65.438  61.300  0.00  0.00      PROA O  
ATOM   3216  CB  THR A 399     -35.350  65.811  63.926  0.00  0.00      PROA C  
ATOM   3217  CG2 THR A 399     -36.826  66.239  63.873  0.00  0.00      PROA C  
ATOM   3218  OG1 THR A 399     -35.176  65.119  65.148  0.00  0.00      PROA O  
ATOM   3219  N   THR A 400     -34.994  66.732  61.073  0.00  0.00      PROA N  
ATOM   3220  CA  THR A 400     -34.466  67.521  59.952  0.00  0.00      PROA C  
ATOM   3221  C   THR A 400     -33.408  68.541  60.377  0.00  0.00      PROA C  
ATOM   3222  O   THR A 400     -32.629  69.036  59.561  0.00  0.00      PROA O  
ATOM   3223  CB  THR A 400     -35.590  68.195  59.148  0.00  0.00      PROA C  
ATOM   3224  CG2 THR A 400     -36.220  69.379  59.901  0.00  0.00      PROA C  
ATOM   3225  OG1 THR A 400     -35.160  68.673  57.873  0.00  0.00      PROA O  
ATOM   3226  N   GLY A 401     -33.316  68.855  61.691  0.00  0.00      PROA N  
ATOM   3227  CA  GLY A 401     -32.245  69.691  62.244  0.00  0.00      PROA C  
ATOM   3228  C   GLY A 401     -32.603  71.147  62.346  0.00  0.00      PROA C  
ATOM   3229  O   GLY A 401     -31.738  71.995  62.554  0.00  0.00      PROA O  
ATOM   3230  N   VAL A 402     -33.901  71.481  62.224  0.00  0.00      PROA N  
ATOM   3231  CA  VAL A 402     -34.390  72.837  62.413  0.00  0.00      PROA C  
ATOM   3232  C   VAL A 402     -34.706  73.077  63.884  0.00  0.00      PROA C  
ATOM   3233  O   VAL A 402     -35.388  72.291  64.549  0.00  0.00      PROA O  
ATOM   3234  CB  VAL A 402     -35.563  73.185  61.493  0.00  0.00      PROA C  
ATOM   3235  CG1 VAL A 402     -36.861  72.438  61.865  0.00  0.00      PROA C  
ATOM   3236  CG2 VAL A 402     -35.790  74.711  61.491  0.00  0.00      PROA C  
ATOM   3237  N   TYR A 403     -34.156  74.164  64.450  0.00  0.00      PROA N  
ATOM   3238  CA  TYR A 403     -34.372  74.561  65.825  0.00  0.00      PROA C  
ATOM   3239  C   TYR A 403     -34.976  75.953  65.825  0.00  0.00      PROA C  
ATOM   3240  O   TYR A 403     -34.534  76.858  65.117  0.00  0.00      PROA O  
ATOM   3241  CB  TYR A 403     -33.103  74.516  66.733  0.00  0.00      PROA C  
ATOM   3242  CG  TYR A 403     -32.699  73.105  67.094  0.00  0.00      PROA C  
ATOM   3243  CD1 TYR A 403     -32.283  72.198  66.105  0.00  0.00      PROA C  
ATOM   3244  CD2 TYR A 403     -32.678  72.683  68.439  0.00  0.00      PROA C  
ATOM   3245  CE1 TYR A 403     -31.946  70.880  66.428  0.00  0.00      PROA C  
ATOM   3246  CE2 TYR A 403     -32.324  71.366  68.771  0.00  0.00      PROA C  
ATOM   3247  CZ  TYR A 403     -31.994  70.460  67.758  0.00  0.00      PROA C  
ATOM   3248  OH  TYR A 403     -31.747  69.110  68.054  0.00  0.00      PROA O  
ATOM   3249  N   THR A 404     -36.038  76.138  66.621  0.00  0.00      PROA N  
ATOM   3250  CA  THR A 404     -36.849  77.347  66.648  0.00  0.00      PROA C  
ATOM   3251  C   THR A 404     -36.667  77.993  67.999  0.00  0.00      PROA C  
ATOM   3252  O   THR A 404     -36.663  77.321  69.031  0.00  0.00      PROA O  
ATOM   3253  CB  THR A 404     -38.349  77.072  66.462  0.00  0.00      PROA C  
ATOM   3254  CG2 THR A 404     -39.156  78.364  66.281  0.00  0.00      PROA C  
ATOM   3255  OG1 THR A 404     -38.604  76.266  65.319  0.00  0.00      PROA O  
ATOM   3256  N   CYS A 405     -36.493  79.325  68.045  0.00  0.00      PROA N  
ATOM   3257  CA  CYS A 405     -36.507  80.094  69.279  0.00  0.00      PROA C  
ATOM   3258  C   CYS A 405     -37.846  80.064  70.007  0.00  0.00      PROA C  
ATOM   3259  O   CYS A 405     -38.835  80.643  69.558  0.00  0.00      PROA O  
ATOM   3260  CB  CYS A 405     -36.116  81.572  69.027  0.00  0.00      PROA C  
ATOM   3261  SG  CYS A 405     -34.377  81.875  69.382  0.00  0.00      PROA S  
ATOM   3262  N   SER A 406     -37.888  79.399  71.177  0.00  0.00      PROA N  
ATOM   3263  CA  SER A 406     -39.062  79.319  72.033  0.00  0.00      PROA C  
ATOM   3264  C   SER A 406     -39.292  80.609  72.814  0.00  0.00      PROA C  
ATOM   3265  O   SER A 406     -38.393  81.427  73.006  0.00  0.00      PROA O  
ATOM   3266  CB  SER A 406     -38.955  78.123  73.032  0.00  0.00      PROA C  
ATOM   3267  OG  SER A 406     -40.158  77.891  73.777  0.00  0.00      PROA O  
ATOM   3268  N   ALA A 407     -40.524  80.808  73.333  0.00  0.00      PROA N  
ATOM   3269  CA  ALA A 407     -40.895  81.928  74.180  0.00  0.00      PROA C  
ATOM   3270  C   ALA A 407     -40.249  81.846  75.565  0.00  0.00      PROA C  
ATOM   3271  O   ALA A 407     -40.139  82.833  76.292  0.00  0.00      PROA O  
ATOM   3272  CB  ALA A 407     -42.430  81.948  74.327  0.00  0.00      PROA C  
ATOM   3273  N   HIS A 408     -39.755  80.645  75.930  0.00  0.00      PROA N  
ATOM   3274  CA  HIS A 408     -38.986  80.393  77.137  0.00  0.00      PROA C  
ATOM   3275  C   HIS A 408     -37.542  80.886  77.034  0.00  0.00      PROA C  
ATOM   3276  O   HIS A 408     -36.834  80.983  78.036  0.00  0.00      PROA O  
ATOM   3277  CB  HIS A 408     -38.957  78.876  77.459  0.00  0.00      PROA C  
ATOM   3278  CG  HIS A 408     -40.331  78.279  77.622  0.00  0.00      PROA C  
ATOM   3279  CD2 HIS A 408     -41.061  78.057  78.752  0.00  0.00      PROA C  
ATOM   3280  ND1 HIS A 408     -41.027  77.663  76.602  0.00  0.00      PROA N  
ATOM   3281  CE1 HIS A 408     -42.147  77.124  77.145  0.00  0.00      PROA C  
ATOM   3282  NE2 HIS A 408     -42.211  77.337  78.450  0.00  0.00      PROA N  
ATOM   3283  N   GLY A 409     -37.063  81.209  75.809  0.00  0.00      PROA N  
ATOM   3284  CA  GLY A 409     -35.698  81.679  75.574  0.00  0.00      PROA C  
ATOM   3285  C   GLY A 409     -34.702  80.569  75.357  0.00  0.00      PROA C  
ATOM   3286  O   GLY A 409     -33.509  80.723  75.613  0.00  0.00      PROA O  
ATOM   3287  N   THR A 410     -35.167  79.410  74.857  0.00  0.00      PROA N  
ATOM   3288  CA  THR A 410     -34.302  78.306  74.441  0.00  0.00      PROA C  
ATOM   3289  C   THR A 410     -34.554  78.003  72.983  0.00  0.00      PROA C  
ATOM   3290  O   THR A 410     -35.685  78.040  72.497  0.00  0.00      PROA O  
ATOM   3291  CB  THR A 410     -34.434  77.023  75.280  0.00  0.00      PROA C  
ATOM   3292  CG2 THR A 410     -35.839  76.401  75.219  0.00  0.00      PROA C  
ATOM   3293  OG1 THR A 410     -33.504  76.005  74.903  0.00  0.00      PROA O  
ATOM   3294  N   TRP A 411     -33.488  77.679  72.227  0.00  0.00      PROA N  
ATOM   3295  CA  TRP A 411     -33.612  76.972  70.964  0.00  0.00      PROA C  
ATOM   3296  C   TRP A 411     -34.204  75.579  71.195  0.00  0.00      PROA C  
ATOM   3297  O   TRP A 411     -33.834  74.884  72.144  0.00  0.00      PROA O  
ATOM   3298  CB  TRP A 411     -32.236  76.856  70.247  0.00  0.00      PROA C  
ATOM   3299  CG  TRP A 411     -31.586  78.168  69.920  0.00  0.00      PROA C  
ATOM   3300  CD1 TRP A 411     -30.564  78.779  70.605  0.00  0.00      PROA C  
ATOM   3301  CD2 TRP A 411     -31.898  79.027  68.805  0.00  0.00      PROA C  
ATOM   3302  CE2 TRP A 411     -31.022  80.138  68.887  0.00  0.00      PROA C  
ATOM   3303  CE3 TRP A 411     -32.817  78.953  67.756  0.00  0.00      PROA C  
ATOM   3304  NE1 TRP A 411     -30.236  79.963  69.985  0.00  0.00      PROA N  
ATOM   3305  CZ2 TRP A 411     -31.046  81.163  67.951  0.00  0.00      PROA C  
ATOM   3306  CZ3 TRP A 411     -32.837  79.983  66.812  0.00  0.00      PROA C  
ATOM   3307  CH2 TRP A 411     -31.970  81.070  66.907  0.00  0.00      PROA C  
ATOM   3308  N   THR A 412     -35.169  75.146  70.365  0.00  0.00      PROA N  
ATOM   3309  CA  THR A 412     -35.799  73.844  70.549  0.00  0.00      PROA C  
ATOM   3310  C   THR A 412     -36.202  73.254  69.217  0.00  0.00      PROA C  
ATOM   3311  O   THR A 412     -36.634  73.949  68.299  0.00  0.00      PROA O  
ATOM   3312  CB  THR A 412     -36.995  73.872  71.514  0.00  0.00      PROA C  
ATOM   3313  CG2 THR A 412     -38.161  74.730  70.993  0.00  0.00      PROA C  
ATOM   3314  OG1 THR A 412     -37.512  72.578  71.813  0.00  0.00      PROA O  
ATOM   3315  N   ASN A 413     -36.053  71.928  69.082  0.00  0.00      PROA N  
ATOM   3316  CA  ASN A 413     -36.523  71.149  67.958  0.00  0.00      PROA C  
ATOM   3317  C   ASN A 413     -37.807  70.415  68.349  0.00  0.00      PROA C  
ATOM   3318  O   ASN A 413     -38.084  70.197  69.528  0.00  0.00      PROA O  
ATOM   3319  CB  ASN A 413     -35.382  70.196  67.497  0.00  0.00      PROA C  
ATOM   3320  CG  ASN A 413     -35.796  69.145  66.476  0.00  0.00      PROA C  
ATOM   3321  ND2 ASN A 413     -35.889  69.548  65.189  0.00  0.00      PROA N  
ATOM   3322  OD1 ASN A 413     -36.061  67.995  66.830  0.00  0.00      PROA O  
ATOM   3323  N   GLU A 414     -38.637  70.020  67.362  0.00  0.00      PROA N  
ATOM   3324  CA  GLU A 414     -39.862  69.267  67.584  0.00  0.00      PROA C  
ATOM   3325  C   GLU A 414     -39.682  67.913  68.276  0.00  0.00      PROA C  
ATOM   3326  O   GLU A 414     -40.427  67.553  69.190  0.00  0.00      PROA O  
ATOM   3327  CB  GLU A 414     -40.607  69.093  66.230  0.00  0.00      PROA C  
ATOM   3328  CG  GLU A 414     -41.865  68.178  66.230  0.00  0.00      PROA C  
ATOM   3329  CD  GLU A 414     -43.041  68.688  67.063  0.00  0.00      PROA C  
ATOM   3330  OE1 GLU A 414     -43.012  69.831  67.589  0.00  0.00      PROA O  
ATOM   3331  OE2 GLU A 414     -44.044  67.930  67.182  0.00  0.00      PROA O1-
ATOM   3332  N   VAL A 415     -38.661  67.131  67.872  0.00  0.00      PROA N  
ATOM   3333  CA  VAL A 415     -38.467  65.770  68.349  0.00  0.00      PROA C  
ATOM   3334  C   VAL A 415     -37.417  65.714  69.449  0.00  0.00      PROA C  
ATOM   3335  O   VAL A 415     -37.620  65.086  70.491  0.00  0.00      PROA O  
ATOM   3336  CB  VAL A 415     -38.090  64.841  67.196  0.00  0.00      PROA C  
ATOM   3337  CG1 VAL A 415     -37.735  63.420  67.685  0.00  0.00      PROA C  
ATOM   3338  CG2 VAL A 415     -39.272  64.772  66.208  0.00  0.00      PROA C  
ATOM   3339  N   LEU A 416     -36.273  66.408  69.277  0.00  0.00      PROA N  
ATOM   3340  CA  LEU A 416     -35.154  66.303  70.203  0.00  0.00      PROA C  
ATOM   3341  C   LEU A 416     -35.188  67.360  71.305  0.00  0.00      PROA C  
ATOM   3342  O   LEU A 416     -34.366  67.344  72.224  0.00  0.00      PROA O  
ATOM   3343  CB  LEU A 416     -33.808  66.418  69.437  0.00  0.00      PROA C  
ATOM   3344  CG  LEU A 416     -33.577  65.329  68.364  0.00  0.00      PROA C  
ATOM   3345  CD1 LEU A 416     -32.269  65.587  67.602  0.00  0.00      PROA C  
ATOM   3346  CD2 LEU A 416     -33.575  63.910  68.953  0.00  0.00      PROA C  
ATOM   3347  N   LYS A 417     -36.184  68.273  71.275  0.00  0.00      PROA N  
ATOM   3348  CA  LYS A 417     -36.329  69.396  72.191  0.00  0.00      PROA C  
ATOM   3349  C   LYS A 417     -35.075  70.285  72.221  0.00  0.00      PROA C  
ATOM   3350  O   LYS A 417     -34.545  70.656  71.174  0.00  0.00      PROA O  
ATOM   3351  CB  LYS A 417     -36.819  68.912  73.588  0.00  0.00      PROA C  
ATOM   3352  CG  LYS A 417     -37.600  69.974  74.387  0.00  0.00      PROA C  
ATOM   3353  CD  LYS A 417     -37.967  69.541  75.823  0.00  0.00      PROA C  
ATOM   3354  CE  LYS A 417     -39.361  68.911  76.016  0.00  0.00      PROA C  
ATOM   3355  NZ  LYS A 417     -39.479  67.586  75.358  0.00  0.00      PROA N1+
ATOM   3356  N   ARG A 418     -34.587  70.692  73.411  0.00  0.00      PROA N  
ATOM   3357  CA  ARG A 418     -33.380  71.484  73.578  0.00  0.00      PROA C  
ATOM   3358  C   ARG A 418     -32.086  70.809  73.112  0.00  0.00      PROA C  
ATOM   3359  O   ARG A 418     -31.184  71.456  72.575  0.00  0.00      PROA O  
ATOM   3360  CB  ARG A 418     -33.283  71.995  75.040  0.00  0.00      PROA C  
ATOM   3361  CG  ARG A 418     -31.980  72.741  75.401  0.00  0.00      PROA C  
ATOM   3362  CD  ARG A 418     -32.036  73.410  76.783  0.00  0.00      PROA C  
ATOM   3363  NE  ARG A 418     -30.668  73.936  77.099  0.00  0.00      PROA N  
ATOM   3364  CZ  ARG A 418     -30.190  75.117  76.731  0.00  0.00      PROA C  
ATOM   3365  NH1 ARG A 418     -30.874  75.995  76.034  0.00  0.00      PROA N1+
ATOM   3366  NH2 ARG A 418     -28.962  75.441  77.086  0.00  0.00      PROA N  
ATOM   3367  N   SER A 419     -31.964  69.480  73.314  0.00  0.00      PROA N  
ATOM   3368  CA  SER A 419     -30.778  68.691  72.983  0.00  0.00      PROA C  
ATOM   3369  C   SER A 419     -30.349  68.739  71.518  0.00  0.00      PROA C  
ATOM   3370  O   SER A 419     -31.168  68.723  70.601  0.00  0.00      PROA O  
ATOM   3371  CB  SER A 419     -30.913  67.194  73.380  0.00  0.00      PROA C  
ATOM   3372  OG  SER A 419     -31.084  67.058  74.795  0.00  0.00      PROA O  
ATOM   3373  N   LEU A 420     -29.022  68.810  71.279  0.00  0.00      PROA N  
ATOM   3374  CA  LEU A 420     -28.385  68.882  69.974  0.00  0.00      PROA C  
ATOM   3375  C   LEU A 420     -28.622  67.661  69.069  0.00  0.00      PROA C  
ATOM   3376  O   LEU A 420     -28.738  66.541  69.587  0.00  0.00      PROA O  
ATOM   3377  CB  LEU A 420     -26.852  69.093  70.122  0.00  0.00      PROA C  
ATOM   3378  CG  LEU A 420     -26.432  70.428  70.776  0.00  0.00      PROA C  
ATOM   3379  CD1 LEU A 420     -26.252  70.316  72.300  0.00  0.00      PROA C  
ATOM   3380  CD2 LEU A 420     -25.129  70.931  70.139  0.00  0.00      PROA C  
ATOM   3381  N   PRO A 421     -28.707  67.785  67.736  0.00  0.00      PROA N  
ATOM   3382  CA  PRO A 421     -28.517  66.649  66.836  0.00  0.00      PROA C  
ATOM   3383  C   PRO A 421     -27.122  66.020  66.943  0.00  0.00      PROA C  
ATOM   3384  O   PRO A 421     -26.239  66.549  67.620  0.00  0.00      PROA O  
ATOM   3385  CB  PRO A 421     -28.805  67.266  65.463  0.00  0.00      PROA C  
ATOM   3386  CG  PRO A 421     -28.191  68.661  65.567  0.00  0.00      PROA C  
ATOM   3387  CD  PRO A 421     -28.487  69.056  67.017  0.00  0.00      PROA C  
ATOM   3388  N   THR A 422     -26.899  64.864  66.286  0.00  0.00      PROA N  
ATOM   3389  CA  THR A 422     -25.623  64.149  66.363  0.00  0.00      PROA C  
ATOM   3390  C   THR A 422     -24.986  64.049  64.991  0.00  0.00      PROA C  
ATOM   3391  O   THR A 422     -25.609  63.609  64.027  0.00  0.00      PROA O  
ATOM   3392  CB  THR A 422     -25.761  62.739  66.946  0.00  0.00      PROA C  
ATOM   3393  CG2 THR A 422     -24.405  62.019  67.056  0.00  0.00      PROA C  
ATOM   3394  OG1 THR A 422     -26.291  62.802  68.266  0.00  0.00      PROA O  
ATOM   3395  N   CYS A 423     -23.703  64.449  64.874  0.00  0.00      PROA N  
ATOM   3396  CA  CYS A 423     -22.886  64.221  63.691  0.00  0.00      PROA C  
ATOM   3397  C   CYS A 423     -22.106  62.920  63.832  0.00  0.00      PROA C  
ATOM   3398  O   CYS A 423     -21.397  62.700  64.815  0.00  0.00      PROA O  
ATOM   3399  CB  CYS A 423     -21.877  65.379  63.470  0.00  0.00      PROA C  
ATOM   3400  SG  CYS A 423     -22.562  66.720  62.456  0.00  0.00      PROA S  
ATOM   3401  N   LEU A 424     -22.212  62.028  62.830  0.00  0.00      PROA N  
ATOM   3402  CA  LEU A 424     -21.533  60.747  62.794  0.00  0.00      PROA C  
ATOM   3403  C   LEU A 424     -21.180  60.417  61.343  0.00  0.00      PROA C  
ATOM   3404  O   LEU A 424     -22.022  60.622  60.466  0.00  0.00      PROA O  
ATOM   3405  CB  LEU A 424     -22.402  59.570  63.333  0.00  0.00      PROA C  
ATOM   3406  CG  LEU A 424     -22.738  59.568  64.846  0.00  0.00      PROA C  
ATOM   3407  CD1 LEU A 424     -21.505  59.823  65.729  0.00  0.00      PROA C  
ATOM   3408  CD2 LEU A 424     -23.890  60.517  65.212  0.00  0.00      PROA C  
ATOM   3409  N   PRO A 425     -19.993  59.926  61.002  0.00  0.00      PROA N  
ATOM   3410  CA  PRO A 425     -19.714  59.241  59.740  0.00  0.00      PROA C  
ATOM   3411  C   PRO A 425     -19.601  57.718  59.753  0.00  0.00      PROA C  
ATOM   3412  O   PRO A 425     -19.963  57.079  60.744  0.00  0.00      PROA O  
ATOM   3413  CB  PRO A 425     -18.420  59.910  59.264  0.00  0.00      PROA C  
ATOM   3414  CG  PRO A 425     -18.581  61.349  59.751  0.00  0.00      PROA C  
ATOM   3415  CD  PRO A 425     -18.807  59.965  61.863  0.00  0.00      PROA C  
ATOM   3416  N   VAL A 426     -19.048  57.120  58.683  0.00  0.00      PROA N  
ATOM   3417  CA  VAL A 426     -18.672  55.718  58.638  0.00  0.00      PROA C  
ATOM   3418  C   VAL A 426     -17.178  55.610  58.379  0.00  0.00      PROA C  
ATOM   3419  O   VAL A 426     -16.344  56.147  59.112  0.00  0.00      PROA O  
ATOM   3420  CB  VAL A 426     -19.446  54.918  57.594  0.00  0.00      PROA C  
ATOM   3421  CG1 VAL A 426     -18.950  53.459  57.520  0.00  0.00      PROA C  
ATOM   3422  CG2 VAL A 426     -20.934  54.936  57.977  0.00  0.00      PROA C  
ATOM   3423  N   CYS A 427     -16.802  54.866  57.325  0.00  0.00      PROA N  
ATOM   3424  CA  CYS A 427     -15.419  54.572  57.023  0.00  0.00      PROA C  
ATOM   3425  C   CYS A 427     -14.787  55.532  56.025  0.00  0.00      PROA C  
ATOM   3426  O   CYS A 427     -15.447  56.112  55.158  0.00  0.00      PROA O  
ATOM   3427  CB  CYS A 427     -15.260  53.097  56.557  0.00  0.00      PROA C  
ATOM   3428  SG  CYS A 427     -16.121  52.664  55.003  0.00  0.00      PROA S  
ATOM   3429  N   GLY A 428     -13.452  55.697  56.135  0.00  0.00      PROA N  
ATOM   3430  CA  GLY A 428     -12.588  56.270  55.109  0.00  0.00      PROA C  
ATOM   3431  C   GLY A 428     -12.810  57.703  54.699  0.00  0.00      PROA C  
ATOM   3432  O   GLY A 428     -12.577  58.040  53.543  0.00  0.00      PROA O  
ATOM   3433  N   LEU A 429     -13.214  58.599  55.619  0.00  0.00      PROA N  
ATOM   3434  CA  LEU A 429     -13.404  60.015  55.311  0.00  0.00      PROA C  
ATOM   3435  C   LEU A 429     -12.649  60.934  56.279  0.00  0.00      PROA C  
ATOM   3436  O   LEU A 429     -13.293  61.534  57.148  0.00  0.00      PROA O  
ATOM   3437  CB  LEU A 429     -14.911  60.397  55.303  0.00  0.00      PROA C  
ATOM   3438  CG  LEU A 429     -15.735  59.777  54.153  0.00  0.00      PROA C  
ATOM   3439  CD1 LEU A 429     -17.232  60.059  54.344  0.00  0.00      PROA C  
ATOM   3440  CD2 LEU A 429     -15.281  60.293  52.778  0.00  0.00      PROA C  
ATOM   3441  N   PRO A 430     -11.313  61.078  56.202  0.00  0.00      PROA N  
ATOM   3442  CA  PRO A 430     -10.545  62.111  56.903  0.00  0.00      PROA C  
ATOM   3443  C   PRO A 430     -11.096  63.525  56.826  0.00  0.00      PROA C  
ATOM   3444  O   PRO A 430     -11.643  63.925  55.795  0.00  0.00      PROA O  
ATOM   3445  CB  PRO A 430      -9.128  62.053  56.295  0.00  0.00      PROA C  
ATOM   3446  CG  PRO A 430      -9.051  60.665  55.666  0.00  0.00      PROA C  
ATOM   3447  CD  PRO A 430     -10.480  60.435  55.185  0.00  0.00      PROA C  
ATOM   3448  N   LYS A 431     -10.928  64.317  57.902  0.00  0.00      PROA N  
ATOM   3449  CA  LYS A 431     -11.359  65.708  57.926  0.00  0.00      PROA C  
ATOM   3450  C   LYS A 431     -10.221  66.663  57.577  0.00  0.00      PROA C  
ATOM   3451  O   LYS A 431     -10.408  67.877  57.473  0.00  0.00      PROA O  
ATOM   3452  CB  LYS A 431     -12.024  66.067  59.288  0.00  0.00      PROA C  
ATOM   3453  CG  LYS A 431     -13.536  65.754  59.364  0.00  0.00      PROA C  
ATOM   3454  CD  LYS A 431     -13.906  64.286  59.073  0.00  0.00      PROA C  
ATOM   3455  CE  LYS A 431     -15.416  64.018  58.985  0.00  0.00      PROA C  
ATOM   3456  NZ  LYS A 431     -15.656  62.609  58.567  0.00  0.00      PROA N1+
ATOM   3457  N   PHE A 432      -9.014  66.119  57.332  0.00  0.00      PROA N  
ATOM   3458  CA  PHE A 432      -7.814  66.886  57.057  0.00  0.00      PROA C  
ATOM   3459  C   PHE A 432      -7.178  66.447  55.733  0.00  0.00      PROA C  
ATOM   3460  O   PHE A 432      -6.878  65.272  55.514  0.00  0.00      PROA O  
ATOM   3461  CB  PHE A 432      -6.801  66.746  58.225  0.00  0.00      PROA C  
ATOM   3462  CG  PHE A 432      -7.379  67.277  59.514  0.00  0.00      PROA C  
ATOM   3463  CD1 PHE A 432      -7.412  68.660  59.759  0.00  0.00      PROA C  
ATOM   3464  CD2 PHE A 432      -7.842  66.401  60.513  0.00  0.00      PROA C  
ATOM   3465  CE1 PHE A 432      -7.911  69.159  60.970  0.00  0.00      PROA C  
ATOM   3466  CE2 PHE A 432      -8.339  66.895  61.725  0.00  0.00      PROA C  
ATOM   3467  CZ  PHE A 432      -8.373  68.275  61.954  0.00  0.00      PROA C  
ATOM   3468  N   SER A 433      -6.983  67.407  54.796  0.00  0.00      PROA N  
ATOM   3469  CA  SER A 433      -6.343  67.206  53.488  0.00  0.00      PROA C  
ATOM   3470  C   SER A 433      -4.869  66.821  53.552  0.00  0.00      PROA C  
ATOM   3471  O   SER A 433      -4.163  67.170  54.497  0.00  0.00      PROA O  
ATOM   3472  CB  SER A 433      -6.491  68.422  52.526  0.00  0.00      PROA C  
ATOM   3473  OG  SER A 433      -7.856  68.618  52.140  0.00  0.00      PROA O  
ATOM   3474  N   ARG A 434      -4.362  66.066  52.547  0.00  0.00      PROA N  
ATOM   3475  CA  ARG A 434      -3.031  65.484  52.629  0.00  0.00      PROA C  
ATOM   3476  C   ARG A 434      -2.261  65.303  51.333  0.00  0.00      PROA C  
ATOM   3477  O   ARG A 434      -2.818  65.064  50.259  0.00  0.00      PROA O  
ATOM   3478  CB  ARG A 434      -3.031  64.152  53.429  0.00  0.00      PROA C  
ATOM   3479  CG  ARG A 434      -4.128  63.109  53.084  0.00  0.00      PROA C  
ATOM   3480  CD  ARG A 434      -3.765  62.007  52.071  0.00  0.00      PROA C  
ATOM   3481  NE  ARG A 434      -2.617  61.196  52.572  0.00  0.00      PROA N  
ATOM   3482  CZ  ARG A 434      -2.639  60.324  53.559  0.00  0.00      PROA C  
ATOM   3483  NH1 ARG A 434      -3.585  60.117  54.421  0.00  0.00      PROA N1+
ATOM   3484  NH2 ARG A 434      -1.572  59.603  53.719  0.00  0.00      PROA N  
ATOM   3485  N   ASP A 435      -0.923  65.418  51.452  0.00  0.00      PROA N  
ATOM   3486  CA  ASP A 435       0.066  65.172  50.425  0.00  0.00      PROA C  
ATOM   3487  C   ASP A 435       1.047  64.118  50.946  0.00  0.00      PROA C  
ATOM   3488  O   ASP A 435       1.531  64.183  52.081  0.00  0.00      PROA O  
ATOM   3489  CB  ASP A 435       0.855  66.468  50.081  0.00  0.00      PROA C  
ATOM   3490  CG  ASP A 435      -0.010  67.494  49.370  0.00  0.00      PROA C  
ATOM   3491  OD1 ASP A 435      -0.806  67.125  48.467  0.00  0.00      PROA O  
ATOM   3492  OD2 ASP A 435       0.194  68.715  49.615  0.00  0.00      PROA O1-
ATOM   3493  N   ASP A 436       1.365  63.104  50.124  0.00  0.00      PROA N  
ATOM   3494  CA  ASP A 436       2.217  61.995  50.509  0.00  0.00      PROA C  
ATOM   3495  C   ASP A 436       3.577  62.058  49.828  0.00  0.00      PROA C  
ATOM   3496  O   ASP A 436       3.797  62.794  48.865  0.00  0.00      PROA O  
ATOM   3497  CB  ASP A 436       1.498  60.659  50.245  0.00  0.00      PROA C  
ATOM   3498  CG  ASP A 436       0.309  60.613  51.182  0.00  0.00      PROA C  
ATOM   3499  OD1 ASP A 436       0.515  60.557  52.423  0.00  0.00      PROA O  
ATOM   3500  OD2 ASP A 436      -0.851  60.668  50.704  0.00  0.00      PROA O1-
ATOM   3501  N   ASP A 437       4.548  61.303  50.371  0.00  0.00      PROA N  
ATOM   3502  CA  ASP A 437       5.910  61.314  49.890  0.00  0.00      PROA C  
ATOM   3503  C   ASP A 437       6.382  59.863  49.925  0.00  0.00      PROA C  
ATOM   3504  O   ASP A 437       5.647  58.994  49.475  0.00  0.00      PROA O  
ATOM   3505  CB  ASP A 437       6.742  62.306  50.736  0.00  0.00      PROA C  
ATOM   3506  CG  ASP A 437       8.067  62.635  50.082  0.00  0.00      PROA C  
ATOM   3507  OD1 ASP A 437       8.103  63.146  48.931  0.00  0.00      PROA O  
ATOM   3508  OD2 ASP A 437       9.101  62.455  50.767  0.00  0.00      PROA O1-
ATOM   3509  N   ASP A 438       7.582  59.549  50.444  0.00  0.00      PROA N  
ATOM   3510  CA  ASP A 438       8.120  58.194  50.442  0.00  0.00      PROA C  
ATOM   3511  C   ASP A 438       8.583  57.809  51.855  0.00  0.00      PROA C  
ATOM   3512  O   ASP A 438       9.520  57.050  52.071  0.00  0.00      PROA O  
ATOM   3513  CB  ASP A 438       9.287  58.110  49.425  0.00  0.00      PROA C  
ATOM   3514  CG  ASP A 438       8.856  58.470  48.009  0.00  0.00      PROA C  
ATOM   3515  OD1 ASP A 438       7.814  57.962  47.522  0.00  0.00      PROA O  
ATOM   3516  OD2 ASP A 438       9.625  59.206  47.324  0.00  0.00      PROA O1-
ATOM   3517  N   LYS A 439       7.912  58.353  52.882  0.00  0.00      PROA N  
ATOM   3518  CA  LYS A 439       8.461  58.650  54.185  0.00  0.00      PROA C  
ATOM   3519  C   LYS A 439       9.063  57.490  54.999  0.00  0.00      PROA C  
ATOM   3520  O   LYS A 439      10.093  57.670  55.652  0.00  0.00      PROA O  
ATOM   3521  CB  LYS A 439       7.398  59.454  54.968  0.00  0.00      PROA C  
ATOM   3522  CG  LYS A 439       6.586  60.490  54.150  0.00  0.00      PROA C  
ATOM   3523  CD  LYS A 439       5.367  61.048  54.924  0.00  0.00      PROA C  
ATOM   3524  CE  LYS A 439       4.228  61.698  54.094  0.00  0.00      PROA C  
ATOM   3525  NZ  LYS A 439       4.512  63.104  53.690  0.00  0.00      PROA N1+
ATOM   3526  N   ILE A 440       8.453  56.279  55.000  0.00  0.00      PROA N  
ATOM   3527  CA  ILE A 440       8.930  55.157  55.808  0.00  0.00      PROA C  
ATOM   3528  C   ILE A 440      10.359  54.732  55.435  0.00  0.00      PROA C  
ATOM   3529  O   ILE A 440      11.193  54.504  56.311  0.00  0.00      PROA O  
ATOM   3530  CB  ILE A 440       7.948  53.981  55.891  0.00  0.00      PROA C  
ATOM   3531  CG1 ILE A 440       7.944  53.066  54.651  0.00  0.00      PROA C  
ATOM   3532  CG2 ILE A 440       6.542  54.506  56.252  0.00  0.00      PROA C  
ATOM   3533  CD  ILE A 440       6.672  52.222  54.464  0.00  0.00      PROA C  
ATOM   3534  N   PHE A 441      10.706  54.713  54.127  0.00  0.00      PROA N  
ATOM   3535  CA  PHE A 441      12.086  54.635  53.690  0.00  0.00      PROA C  
ATOM   3536  C   PHE A 441      12.287  55.686  52.587  0.00  0.00      PROA C  
ATOM   3537  O   PHE A 441      11.820  55.526  51.459  0.00  0.00      PROA O  
ATOM   3538  CB  PHE A 441      12.408  53.198  53.194  0.00  0.00      PROA C  
ATOM   3539  CG  PHE A 441      13.868  52.863  53.330  0.00  0.00      PROA C  
ATOM   3540  CD1 PHE A 441      14.345  52.304  54.528  0.00  0.00      PROA C  
ATOM   3541  CD2 PHE A 441      14.755  53.011  52.254  0.00  0.00      PROA C  
ATOM   3542  CE1 PHE A 441      15.679  51.894  54.648  0.00  0.00      PROA C  
ATOM   3543  CE2 PHE A 441      16.093  52.608  52.367  0.00  0.00      PROA C  
ATOM   3544  CZ  PHE A 441      16.551  52.042  53.563  0.00  0.00      PROA C  
ATOM   3545  N   ASN A 442      13.011  56.787  52.918  0.00  0.00      PROA N  
ATOM   3546  CA  ASN A 442      13.381  57.888  52.028  0.00  0.00      PROA C  
ATOM   3547  C   ASN A 442      12.307  58.944  51.722  0.00  0.00      PROA C  
ATOM   3548  O   ASN A 442      12.153  59.360  50.574  0.00  0.00      PROA O  
ATOM   3549  CB  ASN A 442      14.113  57.440  50.724  0.00  0.00      PROA C  
ATOM   3550  CG  ASN A 442      15.433  56.757  51.060  0.00  0.00      PROA C  
ATOM   3551  ND2 ASN A 442      15.836  55.761  50.237  0.00  0.00      PROA N  
ATOM   3552  OD1 ASN A 442      16.107  57.099  52.034  0.00  0.00      PROA O  
ATOM   3553  N   GLY A 443      11.590  59.486  52.736  0.00  0.00      PROA N  
ATOM   3554  CA  GLY A 443      10.732  60.657  52.501  0.00  0.00      PROA C  
ATOM   3555  C   GLY A 443      10.488  61.556  53.695  0.00  0.00      PROA C  
ATOM   3556  O   GLY A 443      11.101  61.404  54.748  0.00  0.00      PROA O  
ATOM   3557  N   ARG A 444       9.574  62.540  53.539  0.00  0.00      PROA N  
ATOM   3558  CA  ARG A 444       9.415  63.684  54.437  0.00  0.00      PROA C  
ATOM   3559  C   ARG A 444       8.082  63.715  55.209  0.00  0.00      PROA C  
ATOM   3560  O   ARG A 444       7.057  63.465  54.585  0.00  0.00      PROA O  
ATOM   3561  CB  ARG A 444       9.496  65.002  53.611  0.00  0.00      PROA C  
ATOM   3562  CG  ARG A 444      10.791  65.148  52.777  0.00  0.00      PROA C  
ATOM   3563  CD  ARG A 444      10.939  66.477  52.006  0.00  0.00      PROA C  
ATOM   3564  NE  ARG A 444       9.680  66.773  51.241  0.00  0.00      PROA N  
ATOM   3565  CZ  ARG A 444       9.219  66.070  50.216  0.00  0.00      PROA C  
ATOM   3566  NH1 ARG A 444       9.888  65.109  49.635  0.00  0.00      PROA N1+
ATOM   3567  NH2 ARG A 444       8.004  66.301  49.763  0.00  0.00      PROA N  
ATOM   3568  N   PRO A 445       8.024  64.031  56.513  0.00  0.00      PROA N  
ATOM   3569  CA  PRO A 445       6.908  63.804  57.457  0.00  0.00      PROA C  
ATOM   3570  C   PRO A 445       5.436  63.905  57.035  0.00  0.00      PROA C  
ATOM   3571  O   PRO A 445       5.058  64.714  56.187  0.00  0.00      PROA O  
ATOM   3572  CB  PRO A 445       7.238  64.713  58.663  0.00  0.00      PROA C  
ATOM   3573  CG  PRO A 445       8.377  65.622  58.196  0.00  0.00      PROA C  
ATOM   3574  CD  PRO A 445       9.110  64.752  57.185  0.00  0.00      PROA C  
ATOM   3575  N   ALA A 446       4.564  63.038  57.601  0.00  0.00      PROA N  
ATOM   3576  CA  ALA A 446       3.133  63.056  57.356  0.00  0.00      PROA C  
ATOM   3577  C   ALA A 446       2.411  64.188  58.077  0.00  0.00      PROA C  
ATOM   3578  O   ALA A 446       2.758  64.567  59.196  0.00  0.00      PROA O  
ATOM   3579  CB  ALA A 446       2.497  61.707  57.745  0.00  0.00      PROA C  
ATOM   3580  N   GLN A 447       1.370  64.771  57.441  0.00  0.00      PROA N  
ATOM   3581  CA  GLN A 447       0.476  65.701  58.111  0.00  0.00      PROA C  
ATOM   3582  C   GLN A 447      -0.347  65.026  59.216  0.00  0.00      PROA C  
ATOM   3583  O   GLN A 447      -0.840  63.908  59.055  0.00  0.00      PROA O  
ATOM   3584  CB  GLN A 447      -0.467  66.459  57.138  0.00  0.00      PROA C  
ATOM   3585  CG  GLN A 447       0.233  67.404  56.125  0.00  0.00      PROA C  
ATOM   3586  CD  GLN A 447       0.735  66.671  54.877  0.00  0.00      PROA C  
ATOM   3587  NE2 GLN A 447       2.067  66.667  54.649  0.00  0.00      PROA N  
ATOM   3588  OE1 GLN A 447      -0.050  66.116  54.104  0.00  0.00      PROA O  
ATOM   3589  N   LYS A 448      -0.513  65.682  60.384  0.00  0.00      PROA N  
ATOM   3590  CA  LYS A 448      -1.310  65.137  61.473  0.00  0.00      PROA C  
ATOM   3591  C   LYS A 448      -2.804  65.002  61.167  0.00  0.00      PROA C  
ATOM   3592  O   LYS A 448      -3.441  65.903  60.618  0.00  0.00      PROA O  
ATOM   3593  CB  LYS A 448      -1.075  65.891  62.809  0.00  0.00      PROA C  
ATOM   3594  CG  LYS A 448      -1.890  65.374  64.016  0.00  0.00      PROA C  
ATOM   3595  CD  LYS A 448      -1.409  65.986  65.347  0.00  0.00      PROA C  
ATOM   3596  CE  LYS A 448      -1.993  65.351  66.625  0.00  0.00      PROA C  
ATOM   3597  NZ  LYS A 448      -3.456  65.546  66.720  0.00  0.00      PROA N1+
ATOM   3598  N   GLY A 449      -3.399  63.841  61.530  0.00  0.00      PROA N  
ATOM   3599  CA  GLY A 449      -4.843  63.602  61.475  0.00  0.00      PROA C  
ATOM   3600  C   GLY A 449      -5.377  63.221  60.127  0.00  0.00      PROA C  
ATOM   3601  O   GLY A 449      -6.584  63.099  59.933  0.00  0.00      PROA O  
ATOM   3602  N   THR A 450      -4.493  62.995  59.146  0.00  0.00      PROA N  
ATOM   3603  CA  THR A 450      -4.922  62.767  57.774  0.00  0.00      PROA C  
ATOM   3604  C   THR A 450      -4.978  61.283  57.450  0.00  0.00      PROA C  
ATOM   3605  O   THR A 450      -5.476  60.886  56.395  0.00  0.00      PROA O  
ATOM   3606  CB  THR A 450      -4.032  63.485  56.762  0.00  0.00      PROA C  
ATOM   3607  CG2 THR A 450      -3.740  64.919  57.221  0.00  0.00      PROA C  
ATOM   3608  OG1 THR A 450      -2.777  62.846  56.537  0.00  0.00      PROA O  
ATOM   3609  N   THR A 451      -4.529  60.431  58.396  0.00  0.00      PROA N  
ATOM   3610  CA  THR A 451      -4.574  58.974  58.281  0.00  0.00      PROA C  
ATOM   3611  C   THR A 451      -5.135  58.418  59.588  0.00  0.00      PROA C  
ATOM   3612  O   THR A 451      -4.410  57.826  60.391  0.00  0.00      PROA O  
ATOM   3613  CB  THR A 451      -3.216  58.361  57.913  0.00  0.00      PROA C  
ATOM   3614  CG2 THR A 451      -3.302  56.851  57.663  0.00  0.00      PROA C  
ATOM   3615  OG1 THR A 451      -2.784  58.923  56.685  0.00  0.00      PROA O  
ATOM   3616  N   PRO A 452      -6.423  58.637  59.888  0.00  0.00      PROA N  
ATOM   3617  CA  PRO A 452      -6.991  58.453  61.224  0.00  0.00      PROA C  
ATOM   3618  C   PRO A 452      -7.161  56.984  61.598  0.00  0.00      PROA C  
ATOM   3619  O   PRO A 452      -7.313  56.669  62.777  0.00  0.00      PROA O  
ATOM   3620  CB  PRO A 452      -8.345  59.183  61.127  0.00  0.00      PROA C  
ATOM   3621  CG  PRO A 452      -8.749  59.033  59.661  0.00  0.00      PROA C  
ATOM   3622  CD  PRO A 452      -7.408  59.195  58.956  0.00  0.00      PROA C  
ATOM   3623  N   TRP A 453      -7.185  56.068  60.617  0.00  0.00      PROA N  
ATOM   3624  CA  TRP A 453      -7.345  54.645  60.850  0.00  0.00      PROA C  
ATOM   3625  C   TRP A 453      -6.107  53.923  61.346  0.00  0.00      PROA C  
ATOM   3626  O   TRP A 453      -6.217  52.803  61.847  0.00  0.00      PROA O  
ATOM   3627  CB  TRP A 453      -7.813  53.904  59.568  0.00  0.00      PROA C  
ATOM   3628  CG  TRP A 453      -7.109  54.328  58.322  0.00  0.00      PROA C  
ATOM   3629  CD1 TRP A 453      -5.904  53.891  57.840  0.00  0.00      PROA C  
ATOM   3630  CD2 TRP A 453      -7.574  55.349  57.426  0.00  0.00      PROA C  
ATOM   3631  CE2 TRP A 453      -6.578  55.503  56.437  0.00  0.00      PROA C  
ATOM   3632  CE3 TRP A 453      -8.737  56.114  57.366  0.00  0.00      PROA C  
ATOM   3633  NE1 TRP A 453      -5.585  54.605  56.708  0.00  0.00      PROA N  
ATOM   3634  CZ2 TRP A 453      -6.692  56.450  55.432  0.00  0.00      PROA C  
ATOM   3635  CZ3 TRP A 453      -8.864  57.048  56.338  0.00  0.00      PROA C  
ATOM   3636  CH2 TRP A 453      -7.850  57.231  55.402  0.00  0.00      PROA C  
ATOM   3637  N   ILE A 454      -4.894  54.489  61.186  0.00  0.00      PROA N  
ATOM   3638  CA  ILE A 454      -3.684  53.779  61.568  0.00  0.00      PROA C  
ATOM   3639  C   ILE A 454      -3.588  53.477  63.067  0.00  0.00      PROA C  
ATOM   3640  O   ILE A 454      -3.893  54.296  63.942  0.00  0.00      PROA O  
ATOM   3641  CB  ILE A 454      -2.398  54.387  61.010  0.00  0.00      PROA C  
ATOM   3642  CG1 ILE A 454      -1.251  53.344  61.030  0.00  0.00      PROA C  
ATOM   3643  CG2 ILE A 454      -2.039  55.699  61.740  0.00  0.00      PROA C  
ATOM   3644  CD  ILE A 454       0.017  53.812  60.318  0.00  0.00      PROA C  
ATOM   3645  N   ALA A 455      -3.175  52.240  63.380  0.00  0.00      PROA N  
ATOM   3646  CA  ALA A 455      -3.024  51.723  64.710  0.00  0.00      PROA C  
ATOM   3647  C   ALA A 455      -1.553  51.434  64.941  0.00  0.00      PROA C  
ATOM   3648  O   ALA A 455      -0.870  50.914  64.058  0.00  0.00      PROA O  
ATOM   3649  CB  ALA A 455      -3.820  50.409  64.844  0.00  0.00      PROA C  
ATOM   3650  N   MET A 456      -1.014  51.764  66.125  0.00  0.00      PROA N  
ATOM   3651  CA  MET A 456       0.348  51.401  66.463  0.00  0.00      PROA C  
ATOM   3652  C   MET A 456       0.302  50.268  67.470  0.00  0.00      PROA C  
ATOM   3653  O   MET A 456      -0.220  50.408  68.578  0.00  0.00      PROA O  
ATOM   3654  CB  MET A 456       1.151  52.589  67.047  0.00  0.00      PROA C  
ATOM   3655  CG  MET A 456       2.673  52.339  67.020  0.00  0.00      PROA C  
ATOM   3656  SD  MET A 456       3.684  53.805  67.391  0.00  0.00      PROA S  
ATOM   3657  CE  MET A 456       3.516  53.693  69.196  0.00  0.00      PROA C  
ATOM   3658  N   LEU A 457       0.851  49.095  67.104  0.00  0.00      PROA N  
ATOM   3659  CA  LEU A 457       0.967  47.968  68.006  0.00  0.00      PROA C  
ATOM   3660  C   LEU A 457       2.221  48.134  68.844  0.00  0.00      PROA C  
ATOM   3661  O   LEU A 457       3.347  48.229  68.344  0.00  0.00      PROA O  
ATOM   3662  CB  LEU A 457       0.975  46.596  67.290  0.00  0.00      PROA C  
ATOM   3663  CG  LEU A 457      -0.421  45.998  67.007  0.00  0.00      PROA C  
ATOM   3664  CD1 LEU A 457      -1.220  46.786  65.957  0.00  0.00      PROA C  
ATOM   3665  CD2 LEU A 457      -0.295  44.527  66.585  0.00  0.00      PROA C  
ATOM   3666  N   SER A 458       2.015  48.220  70.165  0.00  0.00      PROA N  
ATOM   3667  CA  SER A 458       3.030  48.613  71.115  0.00  0.00      PROA C  
ATOM   3668  C   SER A 458       3.205  47.546  72.161  0.00  0.00      PROA C  
ATOM   3669  O   SER A 458       2.242  46.994  72.691  0.00  0.00      PROA O  
ATOM   3670  CB  SER A 458       2.660  49.919  71.863  0.00  0.00      PROA C  
ATOM   3671  OG  SER A 458       2.472  50.993  70.942  0.00  0.00      PROA O  
ATOM   3672  N   GLN A 459       4.465  47.242  72.511  0.00  0.00      PROA N  
ATOM   3673  CA  GLN A 459       4.839  46.486  73.689  0.00  0.00      PROA C  
ATOM   3674  C   GLN A 459       4.319  47.191  74.943  0.00  0.00      PROA C  
ATOM   3675  O   GLN A 459       4.110  48.403  74.929  0.00  0.00      PROA O  
ATOM   3676  CB  GLN A 459       6.386  46.350  73.717  0.00  0.00      PROA C  
ATOM   3677  CG  GLN A 459       7.009  45.459  74.825  0.00  0.00      PROA C  
ATOM   3678  CD  GLN A 459       6.380  44.064  74.886  0.00  0.00      PROA C  
ATOM   3679  NE2 GLN A 459       6.033  43.606  76.111  0.00  0.00      PROA N  
ATOM   3680  OE1 GLN A 459       6.207  43.384  73.871  0.00  0.00      PROA O  
ATOM   3681  N   LEU A 460       4.061  46.467  76.052  0.00  0.00      PROA N  
ATOM   3682  CA  LEU A 460       3.415  46.996  77.250  0.00  0.00      PROA C  
ATOM   3683  C   LEU A 460       4.101  48.244  77.825  0.00  0.00      PROA C  
ATOM   3684  O   LEU A 460       3.451  49.221  78.201  0.00  0.00      PROA O  
ATOM   3685  CB  LEU A 460       3.327  45.842  78.290  0.00  0.00      PROA C  
ATOM   3686  CG  LEU A 460       2.450  46.051  79.553  0.00  0.00      PROA C  
ATOM   3687  CD1 LEU A 460       3.152  46.835  80.675  0.00  0.00      PROA C  
ATOM   3688  CD2 LEU A 460       1.072  46.646  79.228  0.00  0.00      PROA C  
ATOM   3689  N   ASN A 461       5.452  48.262  77.828  0.00  0.00      PROA N  
ATOM   3690  CA  ASN A 461       6.271  49.412  78.194  0.00  0.00      PROA C  
ATOM   3691  C   ASN A 461       6.081  50.652  77.300  0.00  0.00      PROA C  
ATOM   3692  O   ASN A 461       6.187  51.788  77.764  0.00  0.00      PROA O  
ATOM   3693  CB  ASN A 461       7.774  49.012  78.341  0.00  0.00      PROA C  
ATOM   3694  CG  ASN A 461       8.469  48.577  77.048  0.00  0.00      PROA C  
ATOM   3695  ND2 ASN A 461       9.790  48.310  77.165  0.00  0.00      PROA N  
ATOM   3696  OD1 ASN A 461       7.898  48.479  75.961  0.00  0.00      PROA O  
ATOM   3697  N   GLY A 462       5.793  50.455  75.997  0.00  0.00      PROA N  
ATOM   3698  CA  GLY A 462       5.492  51.507  75.031  0.00  0.00      PROA C  
ATOM   3699  C   GLY A 462       6.313  51.429  73.774  0.00  0.00      PROA C  
ATOM   3700  O   GLY A 462       6.142  52.251  72.875  0.00  0.00      PROA O  
ATOM   3701  N   GLN A 463       7.226  50.443  73.649  0.00  0.00      PROA N  
ATOM   3702  CA  GLN A 463       8.009  50.256  72.436  0.00  0.00      PROA C  
ATOM   3703  C   GLN A 463       7.174  49.831  71.215  0.00  0.00      PROA C  
ATOM   3704  O   GLN A 463       6.445  48.838  71.312  0.00  0.00      PROA O  
ATOM   3705  CB  GLN A 463       9.172  49.250  72.638  0.00  0.00      PROA C  
ATOM   3706  CG  GLN A 463      10.252  49.753  73.627  0.00  0.00      PROA C  
ATOM   3707  CD  GLN A 463      11.376  48.731  73.807  0.00  0.00      PROA C  
ATOM   3708  NE2 GLN A 463      12.235  48.586  72.771  0.00  0.00      PROA N  
ATOM   3709  OE1 GLN A 463      11.499  48.072  74.844  0.00  0.00      PROA O  
ATOM   3710  N   PRO A 464       7.222  50.484  70.056  0.00  0.00      PROA N  
ATOM   3711  CA  PRO A 464       6.434  50.066  68.906  0.00  0.00      PROA C  
ATOM   3712  C   PRO A 464       7.116  48.930  68.170  0.00  0.00      PROA C  
ATOM   3713  O   PRO A 464       8.345  48.891  68.086  0.00  0.00      PROA O  
ATOM   3714  CB  PRO A 464       6.383  51.326  68.029  0.00  0.00      PROA C  
ATOM   3715  CG  PRO A 464       7.676  52.075  68.352  0.00  0.00      PROA C  
ATOM   3716  CD  PRO A 464       7.880  51.778  69.839  0.00  0.00      PROA C  
ATOM   3717  N   PHE A 465       6.334  47.978  67.631  0.00  0.00      PROA N  
ATOM   3718  CA  PHE A 465       6.907  46.891  66.857  0.00  0.00      PROA C  
ATOM   3719  C   PHE A 465       6.177  46.671  65.534  0.00  0.00      PROA C  
ATOM   3720  O   PHE A 465       6.767  46.146  64.588  0.00  0.00      PROA O  
ATOM   3721  CB  PHE A 465       7.036  45.578  67.696  0.00  0.00      PROA C  
ATOM   3722  CG  PHE A 465       5.737  44.972  68.188  0.00  0.00      PROA C  
ATOM   3723  CD1 PHE A 465       5.014  45.540  69.254  0.00  0.00      PROA C  
ATOM   3724  CD2 PHE A 465       5.293  43.747  67.659  0.00  0.00      PROA C  
ATOM   3725  CE1 PHE A 465       3.849  44.928  69.736  0.00  0.00      PROA C  
ATOM   3726  CE2 PHE A 465       4.133  43.131  68.145  0.00  0.00      PROA C  
ATOM   3727  CZ  PHE A 465       3.404  43.726  69.177  0.00  0.00      PROA C  
ATOM   3728  N   CYS A 466       4.914  47.128  65.395  0.00  0.00      PROA N  
ATOM   3729  CA  CYS A 466       4.153  46.958  64.165  0.00  0.00      PROA C  
ATOM   3730  C   CYS A 466       3.149  48.084  63.997  0.00  0.00      PROA C  
ATOM   3731  O   CYS A 466       2.802  48.799  64.940  0.00  0.00      PROA O  
ATOM   3732  CB  CYS A 466       3.311  45.652  64.133  0.00  0.00      PROA C  
ATOM   3733  SG  CYS A 466       4.234  44.131  64.429  0.00  0.00      PROA S  
ATOM   3734  N   GLY A 467       2.629  48.232  62.767  0.00  0.00      PROA N  
ATOM   3735  CA  GLY A 467       1.443  49.016  62.471  0.00  0.00      PROA C  
ATOM   3736  C   GLY A 467       0.224  48.129  62.347  0.00  0.00      PROA C  
ATOM   3737  O   GLY A 467       0.298  46.899  62.348  0.00  0.00      PROA O  
ATOM   3738  N   GLY A 468      -0.949  48.757  62.216  0.00  0.00      PROA N  
ATOM   3739  CA  GLY A 468      -2.206  48.096  61.926  0.00  0.00      PROA C  
ATOM   3740  C   GLY A 468      -3.171  49.130  61.434  0.00  0.00      PROA C  
ATOM   3741  O   GLY A 468      -2.831  50.305  61.297  0.00  0.00      PROA O  
ATOM   3742  N   SER A 469      -4.426  48.743  61.188  0.00  0.00      PROA N  
ATOM   3743  CA  SER A 469      -5.451  49.711  60.834  0.00  0.00      PROA C  
ATOM   3744  C   SER A 469      -6.816  49.321  61.354  0.00  0.00      PROA C  
ATOM   3745  O   SER A 469      -7.191  48.151  61.380  0.00  0.00      PROA O  
ATOM   3746  CB  SER A 469      -5.537  50.001  59.314  0.00  0.00      PROA C  
ATOM   3747  OG  SER A 469      -5.711  48.810  58.545  0.00  0.00      PROA O  
ATOM   3748  N   LEU A 470      -7.572  50.326  61.832  0.00  0.00      PROA N  
ATOM   3749  CA  LEU A 470      -8.908  50.213  62.380  0.00  0.00      PROA C  
ATOM   3750  C   LEU A 470      -9.946  49.781  61.334  0.00  0.00      PROA C  
ATOM   3751  O   LEU A 470     -10.113  50.429  60.298  0.00  0.00      PROA O  
ATOM   3752  CB  LEU A 470      -9.296  51.598  62.967  0.00  0.00      PROA C  
ATOM   3753  CG  LEU A 470     -10.185  51.630  64.230  0.00  0.00      PROA C  
ATOM   3754  CD1 LEU A 470     -10.714  53.058  64.430  0.00  0.00      PROA C  
ATOM   3755  CD2 LEU A 470     -11.359  50.648  64.215  0.00  0.00      PROA C  
ATOM   3756  N   LEU A 471     -10.686  48.691  61.601  0.00  0.00      PROA N  
ATOM   3757  CA  LEU A 471     -11.802  48.222  60.804  0.00  0.00      PROA C  
ATOM   3758  C   LEU A 471     -13.057  48.243  61.667  0.00  0.00      PROA C  
ATOM   3759  O   LEU A 471     -13.103  47.679  62.763  0.00  0.00      PROA O  
ATOM   3760  CB  LEU A 471     -11.620  46.782  60.237  0.00  0.00      PROA C  
ATOM   3761  CG  LEU A 471     -10.769  46.646  58.950  0.00  0.00      PROA C  
ATOM   3762  CD1 LEU A 471     -11.372  47.416  57.764  0.00  0.00      PROA C  
ATOM   3763  CD2 LEU A 471      -9.301  47.035  59.150  0.00  0.00      PROA C  
ATOM   3764  N   GLY A 472     -14.128  48.904  61.166  0.00  0.00      PROA N  
ATOM   3765  CA  GLY A 472     -15.387  49.138  61.875  0.00  0.00      PROA C  
ATOM   3766  C   GLY A 472     -15.294  49.609  63.315  0.00  0.00      PROA C  
ATOM   3767  O   GLY A 472     -14.533  50.507  63.661  0.00  0.00      PROA O  
ATOM   3768  N   SER A 473     -16.154  49.045  64.184  0.00  0.00      PROA N  
ATOM   3769  CA  SER A 473     -16.259  49.401  65.595  0.00  0.00      PROA C  
ATOM   3770  C   SER A 473     -15.046  49.145  66.482  0.00  0.00      PROA C  
ATOM   3771  O   SER A 473     -14.735  49.957  67.353  0.00  0.00      PROA O  
ATOM   3772  CB  SER A 473     -17.458  48.675  66.276  0.00  0.00      PROA C  
ATOM   3773  OG  SER A 473     -18.695  48.979  65.619  0.00  0.00      PROA O  
ATOM   3774  N   ASN A 474     -14.364  47.984  66.345  0.00  0.00      PROA N  
ATOM   3775  CA  ASN A 474     -13.615  47.445  67.480  0.00  0.00      PROA C  
ATOM   3776  C   ASN A 474     -12.469  46.501  67.082  0.00  0.00      PROA C  
ATOM   3777  O   ASN A 474     -11.913  45.778  67.909  0.00  0.00      PROA O  
ATOM   3778  CB  ASN A 474     -14.640  46.695  68.396  0.00  0.00      PROA C  
ATOM   3779  CG  ASN A 474     -14.072  46.348  69.772  0.00  0.00      PROA C  
ATOM   3780  ND2 ASN A 474     -13.990  45.042  70.107  0.00  0.00      PROA N  
ATOM   3781  OD1 ASN A 474     -13.718  47.238  70.549  0.00  0.00      PROA O  
ATOM   3782  N   TRP A 475     -12.065  46.478  65.804  0.00  0.00      PROA N  
ATOM   3783  CA  TRP A 475     -11.056  45.548  65.328  0.00  0.00      PROA C  
ATOM   3784  C   TRP A 475      -9.932  46.271  64.613  0.00  0.00      PROA C  
ATOM   3785  O   TRP A 475     -10.154  47.265  63.924  0.00  0.00      PROA O  
ATOM   3786  CB  TRP A 475     -11.671  44.497  64.372  0.00  0.00      PROA C  
ATOM   3787  CG  TRP A 475     -12.600  43.513  65.015  0.00  0.00      PROA C  
ATOM   3788  CD1 TRP A 475     -13.933  43.694  65.302  0.00  0.00      PROA C  
ATOM   3789  CD2 TRP A 475     -12.319  42.122  65.249  0.00  0.00      PROA C  
ATOM   3790  CE2 TRP A 475     -13.531  41.520  65.665  0.00  0.00      PROA C  
ATOM   3791  CE3 TRP A 475     -11.170  41.339  65.127  0.00  0.00      PROA C  
ATOM   3792  NE1 TRP A 475     -14.486  42.495  65.696  0.00  0.00      PROA N  
ATOM   3793  CZ2 TRP A 475     -13.617  40.163  65.942  0.00  0.00      PROA C  
ATOM   3794  CZ3 TRP A 475     -11.254  39.973  65.415  0.00  0.00      PROA C  
ATOM   3795  CH2 TRP A 475     -12.456  39.394  65.814  0.00  0.00      PROA C  
ATOM   3796  N   VAL A 476      -8.687  45.780  64.739  0.00  0.00      PROA N  
ATOM   3797  CA  VAL A 476      -7.590  46.242  63.906  0.00  0.00      PROA C  
ATOM   3798  C   VAL A 476      -7.053  45.087  63.075  0.00  0.00      PROA C  
ATOM   3799  O   VAL A 476      -6.906  43.949  63.532  0.00  0.00      PROA O  
ATOM   3800  CB  VAL A 476      -6.451  46.986  64.611  0.00  0.00      PROA C  
ATOM   3801  CG1 VAL A 476      -7.013  48.197  65.381  0.00  0.00      PROA C  
ATOM   3802  CG2 VAL A 476      -5.648  46.070  65.546  0.00  0.00      PROA C  
ATOM   3803  N   LEU A 477      -6.780  45.364  61.791  0.00  0.00      PROA N  
ATOM   3804  CA  LEU A 477      -6.194  44.429  60.857  0.00  0.00      PROA C  
ATOM   3805  C   LEU A 477      -4.692  44.659  60.824  0.00  0.00      PROA C  
ATOM   3806  O   LEU A 477      -4.209  45.790  60.728  0.00  0.00      PROA O  
ATOM   3807  CB  LEU A 477      -6.844  44.589  59.463  0.00  0.00      PROA C  
ATOM   3808  CG  LEU A 477      -6.616  43.456  58.441  0.00  0.00      PROA C  
ATOM   3809  CD1 LEU A 477      -7.721  43.513  57.378  0.00  0.00      PROA C  
ATOM   3810  CD2 LEU A 477      -5.258  43.514  57.732  0.00  0.00      PROA C  
ATOM   3811  N   THR A 478      -3.920  43.572  60.967  0.00  0.00      PROA N  
ATOM   3812  CA  THR A 478      -2.479  43.580  61.153  0.00  0.00      PROA C  
ATOM   3813  C   THR A 478      -1.870  42.530  60.245  0.00  0.00      PROA C  
ATOM   3814  O   THR A 478      -2.559  41.686  59.673  0.00  0.00      PROA O  
ATOM   3815  CB  THR A 478      -2.029  43.265  62.596  0.00  0.00      PROA C  
ATOM   3816  CG2 THR A 478      -2.747  44.201  63.582  0.00  0.00      PROA C  
ATOM   3817  OG1 THR A 478      -2.294  41.921  63.002  0.00  0.00      PROA O  
ATOM   3818  N   ALA A 479      -0.529  42.529  60.101  0.00  0.00      PROA N  
ATOM   3819  CA  ALA A 479       0.201  41.358  59.648  0.00  0.00      PROA C  
ATOM   3820  C   ALA A 479       0.054  40.195  60.635  0.00  0.00      PROA C  
ATOM   3821  O   ALA A 479      -0.144  40.405  61.833  0.00  0.00      PROA O  
ATOM   3822  CB  ALA A 479       1.686  41.693  59.420  0.00  0.00      PROA C  
ATOM   3823  N   ALA A 480       0.116  38.939  60.163  0.00  0.00      PROA N  
ATOM   3824  CA  ALA A 480       0.053  37.778  61.021  0.00  0.00      PROA C  
ATOM   3825  C   ALA A 480       1.405  37.479  61.658  0.00  0.00      PROA C  
ATOM   3826  O   ALA A 480       1.486  37.030  62.803  0.00  0.00      PROA O  
ATOM   3827  CB  ALA A 480      -0.413  36.549  60.220  0.00  0.00      PROA C  
ATOM   3828  N   HIS A 481       2.512  37.806  60.955  0.00  0.00      PROA N  
ATOM   3829  CA  HIS A 481       3.868  37.579  61.435  0.00  0.00      PROA C  
ATOM   3830  C   HIS A 481       4.242  38.491  62.596  0.00  0.00      PROA C  
ATOM   3831  O   HIS A 481       5.132  38.198  63.396  0.00  0.00      PROA O  
ATOM   3832  CB  HIS A 481       4.923  37.747  60.305  0.00  0.00      PROA C  
ATOM   3833  CG  HIS A 481       5.290  39.166  59.945  0.00  0.00      PROA C  
ATOM   3834  CD2 HIS A 481       6.275  39.963  60.450  0.00  0.00      PROA C  
ATOM   3835  ND1 HIS A 481       4.799  39.837  58.850  0.00  0.00      PROA N  
ATOM   3836  CE1 HIS A 481       5.476  41.003  58.749  0.00  0.00      PROA C  
ATOM   3837  NE2 HIS A 481       6.384  41.130  59.704  0.00  0.00      PROA N  
ATOM   3838  N   CYS A 482       3.524  39.621  62.733  0.00  0.00      PROA N  
ATOM   3839  CA  CYS A 482       3.585  40.504  63.879  0.00  0.00      PROA C  
ATOM   3840  C   CYS A 482       3.195  39.815  65.196  0.00  0.00      PROA C  
ATOM   3841  O   CYS A 482       3.795  40.044  66.246  0.00  0.00      PROA O  
ATOM   3842  CB  CYS A 482       2.648  41.714  63.631  0.00  0.00      PROA C  
ATOM   3843  SG  CYS A 482       2.718  42.928  64.976  0.00  0.00      PROA S  
ATOM   3844  N   LEU A 483       2.168  38.947  65.157  0.00  0.00      PROA N  
ATOM   3845  CA  LEU A 483       1.453  38.483  66.331  0.00  0.00      PROA C  
ATOM   3846  C   LEU A 483       1.978  37.167  66.899  0.00  0.00      PROA C  
ATOM   3847  O   LEU A 483       1.338  36.522  67.729  0.00  0.00      PROA O  
ATOM   3848  CB  LEU A 483      -0.063  38.384  66.018  0.00  0.00      PROA C  
ATOM   3849  CG  LEU A 483      -0.870  39.677  66.281  0.00  0.00      PROA C  
ATOM   3850  CD1 LEU A 483      -0.887  40.038  67.770  0.00  0.00      PROA C  
ATOM   3851  CD2 LEU A 483      -0.404  40.885  65.466  0.00  0.00      PROA C  
ATOM   3852  N   HIS A 484       3.195  36.748  66.521  0.00  0.00      PROA N  
ATOM   3853  CA  HIS A 484       3.841  35.607  67.134  0.00  0.00      PROA C  
ATOM   3854  C   HIS A 484       5.324  35.875  67.285  0.00  0.00      PROA C  
ATOM   3855  O   HIS A 484       5.918  36.677  66.559  0.00  0.00      PROA O  
ATOM   3856  CB  HIS A 484       3.603  34.296  66.337  0.00  0.00      PROA C  
ATOM   3857  CG  HIS A 484       4.145  34.291  64.931  0.00  0.00      PROA C  
ATOM   3858  CD2 HIS A 484       3.492  34.412  63.741  0.00  0.00      PROA C  
ATOM   3859  ND1 HIS A 484       5.443  33.955  64.611  0.00  0.00      PROA N  
ATOM   3860  CE1 HIS A 484       5.526  33.911  63.260  0.00  0.00      PROA C  
ATOM   3861  NE2 HIS A 484       4.366  34.179  62.687  0.00  0.00      PROA N  
ATOM   3862  N   HIS A 485       5.975  35.221  68.272  0.00  0.00      PROA N  
ATOM   3863  CA  HIS A 485       7.426  35.249  68.406  0.00  0.00      PROA C  
ATOM   3864  C   HIS A 485       8.101  34.520  67.238  0.00  0.00      PROA C  
ATOM   3865  O   HIS A 485       7.477  33.618  66.662  0.00  0.00      PROA O  
ATOM   3866  CB  HIS A 485       7.926  34.744  69.796  0.00  0.00      PROA C  
ATOM   3867  CG  HIS A 485       7.871  33.265  70.094  0.00  0.00      PROA C  
ATOM   3868  CD2 HIS A 485       7.244  32.629  71.124  0.00  0.00      PROA C  
ATOM   3869  ND1 HIS A 485       8.691  32.315  69.518  0.00  0.00      PROA N  
ATOM   3870  CE1 HIS A 485       8.515  31.159  70.204  0.00  0.00      PROA C  
ATOM   3871  NE2 HIS A 485       7.651  31.302  71.196  0.00  0.00      PROA N  
ATOM   3872  N   PRO A 486       9.314  34.868  66.795  0.00  0.00      PROA N  
ATOM   3873  CA  PRO A 486      10.021  34.150  65.734  0.00  0.00      PROA C  
ATOM   3874  C   PRO A 486      10.116  32.638  65.923  0.00  0.00      PROA C  
ATOM   3875  O   PRO A 486      10.381  32.160  67.030  0.00  0.00      PROA O  
ATOM   3876  CB  PRO A 486      11.395  34.842  65.641  0.00  0.00      PROA C  
ATOM   3877  CG  PRO A 486      11.558  35.556  66.986  0.00  0.00      PROA C  
ATOM   3878  CD  PRO A 486      10.126  35.967  67.325  0.00  0.00      PROA C  
ATOM   3879  N   LEU A 487       9.879  31.879  64.835  0.00  0.00      PROA N  
ATOM   3880  CA  LEU A 487       9.980  30.432  64.775  0.00  0.00      PROA C  
ATOM   3881  C   LEU A 487      11.395  29.918  65.027  0.00  0.00      PROA C  
ATOM   3882  O   LEU A 487      12.390  30.518  64.612  0.00  0.00      PROA O  
ATOM   3883  CB  LEU A 487       9.487  29.863  63.409  0.00  0.00      PROA C  
ATOM   3884  CG  LEU A 487       7.955  29.795  63.185  0.00  0.00      PROA C  
ATOM   3885  CD1 LEU A 487       7.287  28.787  64.126  0.00  0.00      PROA C  
ATOM   3886  CD2 LEU A 487       7.240  31.151  63.273  0.00  0.00      PROA C  
ATOM   3887  N   ASP A 488      11.513  28.757  65.700  0.00  0.00      PROA N  
ATOM   3888  CA  ASP A 488      12.733  27.977  65.755  0.00  0.00      PROA C  
ATOM   3889  C   ASP A 488      13.067  27.400  64.355  0.00  0.00      PROA C  
ATOM   3890  O   ASP A 488      12.179  26.772  63.768  0.00  0.00      PROA O  
ATOM   3891  CB  ASP A 488      12.536  26.866  66.829  0.00  0.00      PROA C  
ATOM   3892  CG  ASP A 488      13.792  26.079  67.181  0.00  0.00      PROA C  
ATOM   3893  OD1 ASP A 488      14.907  26.421  66.714  0.00  0.00      PROA O  
ATOM   3894  OD2 ASP A 488      13.672  25.119  67.990  0.00  0.00      PROA O1-
ATOM   3895  N   PRO A 489      14.257  27.539  63.751  0.00  0.00      PROA N  
ATOM   3896  CA  PRO A 489      14.510  27.034  62.401  0.00  0.00      PROA C  
ATOM   3897  C   PRO A 489      14.505  25.516  62.313  0.00  0.00      PROA C  
ATOM   3898  O   PRO A 489      14.289  24.974  61.227  0.00  0.00      PROA O  
ATOM   3899  CB  PRO A 489      15.889  27.612  62.039  0.00  0.00      PROA C  
ATOM   3900  CG  PRO A 489      15.942  28.925  62.821  0.00  0.00      PROA C  
ATOM   3901  CD  PRO A 489      15.243  28.558  64.131  0.00  0.00      PROA C  
ATOM   3902  N   GLU A 490      14.778  24.809  63.428  0.00  0.00      PROA N  
ATOM   3903  CA  GLU A 490      14.701  23.359  63.518  0.00  0.00      PROA C  
ATOM   3904  C   GLU A 490      13.304  22.792  63.247  0.00  0.00      PROA C  
ATOM   3905  O   GLU A 490      13.151  21.770  62.576  0.00  0.00      PROA O  
ATOM   3906  CB  GLU A 490      15.236  22.846  64.882  0.00  0.00      PROA C  
ATOM   3907  CG  GLU A 490      16.756  23.106  65.068  0.00  0.00      PROA C  
ATOM   3908  CD  GLU A 490      17.369  22.454  66.306  0.00  0.00      PROA C  
ATOM   3909  OE1 GLU A 490      16.672  21.725  67.061  0.00  0.00      PROA O  
ATOM   3910  OE2 GLU A 490      18.593  22.661  66.532  0.00  0.00      PROA O1-
ATOM   3911  N   GLU A 491      12.249  23.470  63.741  0.00  0.00      PROA N  
ATOM   3912  CA  GLU A 491      10.866  23.099  63.501  0.00  0.00      PROA C  
ATOM   3913  C   GLU A 491      10.005  24.318  63.128  0.00  0.00      PROA C  
ATOM   3914  O   GLU A 491       9.363  24.925  63.993  0.00  0.00      PROA O  
ATOM   3915  CB  GLU A 491      10.264  22.266  64.672  0.00  0.00      PROA C  
ATOM   3916  CG  GLU A 491      10.434  22.857  66.100  0.00  0.00      PROA C  
ATOM   3917  CD  GLU A 491       9.868  21.968  67.209  0.00  0.00      PROA C  
ATOM   3918  OE1 GLU A 491       9.352  20.852  66.934  0.00  0.00      PROA O  
ATOM   3919  OE2 GLU A 491       9.937  22.389  68.396  0.00  0.00      PROA O1-
ATOM   3920  N   PRO A 492       9.936  24.727  61.855  0.00  0.00      PROA N  
ATOM   3921  CA  PRO A 492       9.297  25.987  61.487  0.00  0.00      PROA C  
ATOM   3922  C   PRO A 492       7.811  25.760  61.223  0.00  0.00      PROA C  
ATOM   3923  O   PRO A 492       7.338  25.840  60.088  0.00  0.00      PROA O  
ATOM   3924  CB  PRO A 492      10.076  26.407  60.225  0.00  0.00      PROA C  
ATOM   3925  CG  PRO A 492      10.463  25.083  59.560  0.00  0.00      PROA C  
ATOM   3926  CD  PRO A 492      10.743  24.176  60.759  0.00  0.00      PROA C  
ATOM   3927  N   ILE A 493       7.050  25.480  62.290  0.00  0.00      PROA N  
ATOM   3928  CA  ILE A 493       5.617  25.273  62.254  0.00  0.00      PROA C  
ATOM   3929  C   ILE A 493       4.951  26.086  63.355  0.00  0.00      PROA C  
ATOM   3930  O   ILE A 493       5.263  25.968  64.542  0.00  0.00      PROA O  
ATOM   3931  CB  ILE A 493       5.225  23.791  62.291  0.00  0.00      PROA C  
ATOM   3932  CG1 ILE A 493       3.688  23.600  62.378  0.00  0.00      PROA C  
ATOM   3933  CG2 ILE A 493       5.993  23.040  63.406  0.00  0.00      PROA C  
ATOM   3934  CD  ILE A 493       3.227  22.173  62.055  0.00  0.00      PROA C  
ATOM   3935  N   LEU A 494       4.018  26.988  62.976  0.00  0.00      PROA N  
ATOM   3936  CA  LEU A 494       3.308  27.841  63.914  0.00  0.00      PROA C  
ATOM   3937  C   LEU A 494       2.419  27.068  64.891  0.00  0.00      PROA C  
ATOM   3938  O   LEU A 494       1.673  26.162  64.512  0.00  0.00      PROA O  
ATOM   3939  CB  LEU A 494       2.475  28.908  63.162  0.00  0.00      PROA C  
ATOM   3940  CG  LEU A 494       1.902  30.047  64.034  0.00  0.00      PROA C  
ATOM   3941  CD1 LEU A 494       3.018  30.926  64.622  0.00  0.00      PROA C  
ATOM   3942  CD2 LEU A 494       0.946  30.912  63.201  0.00  0.00      PROA C  
ATOM   3943  N   HIS A 495       2.481  27.428  66.186  0.00  0.00      PROA N  
ATOM   3944  CA  HIS A 495       1.697  26.809  67.238  0.00  0.00      PROA C  
ATOM   3945  C   HIS A 495       1.191  27.887  68.174  0.00  0.00      PROA C  
ATOM   3946  O   HIS A 495       1.704  29.004  68.192  0.00  0.00      PROA O  
ATOM   3947  CB  HIS A 495       2.508  25.752  68.045  0.00  0.00      PROA C  
ATOM   3948  CG  HIS A 495       2.705  24.447  67.312  0.00  0.00      PROA C  
ATOM   3949  CD2 HIS A 495       2.120  23.237  67.541  0.00  0.00      PROA C  
ATOM   3950  ND1 HIS A 495       3.661  24.222  66.344  0.00  0.00      PROA N  
ATOM   3951  CE1 HIS A 495       3.598  22.908  66.015  0.00  0.00      PROA C  
ATOM   3952  NE2 HIS A 495       2.678  22.266  66.718  0.00  0.00      PROA N  
ATOM   3953  N   ASN A 496       0.167  27.573  68.995  0.00  0.00      PROA N  
ATOM   3954  CA  ASN A 496      -0.498  28.503  69.906  0.00  0.00      PROA C  
ATOM   3955  C   ASN A 496       0.446  29.149  70.918  0.00  0.00      PROA C  
ATOM   3956  O   ASN A 496       0.313  30.323  71.259  0.00  0.00      PROA O  
ATOM   3957  CB  ASN A 496      -1.656  27.803  70.673  0.00  0.00      PROA C  
ATOM   3958  CG  ASN A 496      -2.770  27.359  69.724  0.00  0.00      PROA C  
ATOM   3959  ND2 ASN A 496      -3.692  26.521  70.253  0.00  0.00      PROA N  
ATOM   3960  OD1 ASN A 496      -2.840  27.717  68.545  0.00  0.00      PROA O  
ATOM   3961  N   SER A 497       1.449  28.386  71.405  0.00  0.00      PROA N  
ATOM   3962  CA  SER A 497       2.503  28.866  72.300  0.00  0.00      PROA C  
ATOM   3963  C   SER A 497       3.333  30.004  71.703  0.00  0.00      PROA C  
ATOM   3964  O   SER A 497       3.725  30.940  72.402  0.00  0.00      PROA O  
ATOM   3965  CB  SER A 497       3.452  27.707  72.732  0.00  0.00      PROA C  
ATOM   3966  OG  SER A 497       4.400  28.094  73.738  0.00  0.00      PROA O  
ATOM   3967  N   HIS A 498       3.627  29.948  70.384  0.00  0.00      PROA N  
ATOM   3968  CA  HIS A 498       4.341  30.997  69.661  0.00  0.00      PROA C  
ATOM   3969  C   HIS A 498       3.620  32.340  69.605  0.00  0.00      PROA C  
ATOM   3970  O   HIS A 498       4.253  33.396  69.666  0.00  0.00      PROA O  
ATOM   3971  CB  HIS A 498       4.770  30.577  68.226  0.00  0.00      PROA C  
ATOM   3972  CG  HIS A 498       5.961  29.650  68.199  0.00  0.00      PROA C  
ATOM   3973  CD2 HIS A 498       7.220  29.883  67.729  0.00  0.00      PROA C  
ATOM   3974  ND1 HIS A 498       5.948  28.325  68.584  0.00  0.00      PROA N  
ATOM   3975  CE1 HIS A 498       7.190  27.826  68.352  0.00  0.00      PROA C  
ATOM   3976  NE2 HIS A 498       7.999  28.737  67.836  0.00  0.00      PROA N  
ATOM   3977  N   LEU A 499       2.279  32.344  69.462  0.00  0.00      PROA N  
ATOM   3978  CA  LEU A 499       1.477  33.557  69.409  0.00  0.00      PROA C  
ATOM   3979  C   LEU A 499       1.590  34.451  70.650  0.00  0.00      PROA C  
ATOM   3980  O   LEU A 499       1.645  33.994  71.795  0.00  0.00      PROA O  
ATOM   3981  CB  LEU A 499      -0.023  33.295  69.091  0.00  0.00      PROA C  
ATOM   3982  CG  LEU A 499      -0.352  33.021  67.605  0.00  0.00      PROA C  
ATOM   3983  CD1 LEU A 499       0.152  31.664  67.097  0.00  0.00      PROA C  
ATOM   3984  CD2 LEU A 499      -1.868  33.123  67.372  0.00  0.00      PROA C  
ATOM   3985  N   LEU A 500       1.629  35.779  70.429  0.00  0.00      PROA N  
ATOM   3986  CA  LEU A 500       1.586  36.791  71.467  0.00  0.00      PROA C  
ATOM   3987  C   LEU A 500       0.274  36.768  72.251  0.00  0.00      PROA C  
ATOM   3988  O   LEU A 500      -0.800  36.491  71.709  0.00  0.00      PROA O  
ATOM   3989  CB  LEU A 500       1.844  38.212  70.904  0.00  0.00      PROA C  
ATOM   3990  CG  LEU A 500       3.200  38.395  70.183  0.00  0.00      PROA C  
ATOM   3991  CD1 LEU A 500       3.333  39.835  69.666  0.00  0.00      PROA C  
ATOM   3992  CD2 LEU A 500       4.404  38.036  71.071  0.00  0.00      PROA C  
ATOM   3993  N   SER A 501       0.326  37.037  73.568  0.00  0.00      PROA N  
ATOM   3994  CA  SER A 501      -0.863  37.018  74.406  0.00  0.00      PROA C  
ATOM   3995  C   SER A 501      -1.587  38.360  74.343  0.00  0.00      PROA C  
ATOM   3996  O   SER A 501      -0.919  39.388  74.213  0.00  0.00      PROA O  
ATOM   3997  CB  SER A 501      -0.567  36.704  75.900  0.00  0.00      PROA C  
ATOM   3998  OG  SER A 501      -0.020  35.389  76.051  0.00  0.00      PROA O  
ATOM   3999  N   PRO A 502      -2.921  38.439  74.455  0.00  0.00      PROA N  
ATOM   4000  CA  PRO A 502      -3.664  39.685  74.670  0.00  0.00      PROA C  
ATOM   4001  C   PRO A 502      -3.069  40.628  75.707  0.00  0.00      PROA C  
ATOM   4002  O   PRO A 502      -3.044  41.840  75.502  0.00  0.00      PROA O  
ATOM   4003  CB  PRO A 502      -5.076  39.215  75.053  0.00  0.00      PROA C  
ATOM   4004  CG  PRO A 502      -5.228  37.876  74.329  0.00  0.00      PROA C  
ATOM   4005  CD  PRO A 502      -3.820  37.281  74.398  0.00  0.00      PROA C  
ATOM   4006  N   SER A 503      -2.601  40.068  76.839  0.00  0.00      PROA N  
ATOM   4007  CA  SER A 503      -1.979  40.771  77.947  0.00  0.00      PROA C  
ATOM   4008  C   SER A 503      -0.702  41.542  77.628  0.00  0.00      PROA C  
ATOM   4009  O   SER A 503      -0.454  42.598  78.210  0.00  0.00      PROA O  
ATOM   4010  CB  SER A 503      -1.711  39.827  79.157  0.00  0.00      PROA C  
ATOM   4011  OG  SER A 503      -0.928  38.679  78.800  0.00  0.00      PROA O  
ATOM   4012  N   ASP A 504       0.166  41.031  76.728  0.00  0.00      PROA N  
ATOM   4013  CA  ASP A 504       1.549  41.477  76.653  0.00  0.00      PROA C  
ATOM   4014  C   ASP A 504       1.795  42.615  75.643  0.00  0.00      PROA C  
ATOM   4015  O   ASP A 504       2.900  43.158  75.568  0.00  0.00      PROA O  
ATOM   4016  CB  ASP A 504       2.479  40.229  76.484  0.00  0.00      PROA C  
ATOM   4017  CG  ASP A 504       2.439  39.519  75.131  0.00  0.00      PROA C  
ATOM   4018  OD1 ASP A 504       2.546  40.183  74.071  0.00  0.00      PROA O  
ATOM   4019  OD2 ASP A 504       2.433  38.254  75.131  0.00  0.00      PROA O1-
ATOM   4020  N   PHE A 505       0.758  43.076  74.917  0.00  0.00      PROA N  
ATOM   4021  CA  PHE A 505       0.867  44.220  74.029  0.00  0.00      PROA C  
ATOM   4022  C   PHE A 505      -0.423  45.039  74.111  0.00  0.00      PROA C  
ATOM   4023  O   PHE A 505      -1.450  44.592  74.627  0.00  0.00      PROA O  
ATOM   4024  CB  PHE A 505       1.232  43.815  72.560  0.00  0.00      PROA C  
ATOM   4025  CG  PHE A 505       0.097  43.210  71.769  0.00  0.00      PROA C  
ATOM   4026  CD1 PHE A 505      -0.280  41.873  71.971  0.00  0.00      PROA C  
ATOM   4027  CD2 PHE A 505      -0.569  43.965  70.784  0.00  0.00      PROA C  
ATOM   4028  CE1 PHE A 505      -1.333  41.311  71.240  0.00  0.00      PROA C  
ATOM   4029  CE2 PHE A 505      -1.616  43.403  70.044  0.00  0.00      PROA C  
ATOM   4030  CZ  PHE A 505      -2.009  42.080  70.286  0.00  0.00      PROA C  
ATOM   4031  N   LYS A 506      -0.387  46.291  73.623  0.00  0.00      PROA N  
ATOM   4032  CA  LYS A 506      -1.566  47.126  73.535  0.00  0.00      PROA C  
ATOM   4033  C   LYS A 506      -1.502  47.914  72.241  0.00  0.00      PROA C  
ATOM   4034  O   LYS A 506      -0.480  47.970  71.553  0.00  0.00      PROA O  
ATOM   4035  CB  LYS A 506      -1.787  48.059  74.764  0.00  0.00      PROA C  
ATOM   4036  CG  LYS A 506      -0.932  49.339  74.896  0.00  0.00      PROA C  
ATOM   4037  CD  LYS A 506       0.544  49.091  75.259  0.00  0.00      PROA C  
ATOM   4038  CE  LYS A 506       1.362  50.368  75.541  0.00  0.00      PROA C  
ATOM   4039  NZ  LYS A 506       0.968  51.010  76.825  0.00  0.00      PROA N1+
ATOM   4040  N   ILE A 507      -2.635  48.510  71.850  0.00  0.00      PROA N  
ATOM   4041  CA  ILE A 507      -2.800  49.190  70.583  0.00  0.00      PROA C  
ATOM   4042  C   ILE A 507      -3.089  50.655  70.840  0.00  0.00      PROA C  
ATOM   4043  O   ILE A 507      -3.906  51.017  71.687  0.00  0.00      PROA O  
ATOM   4044  CB  ILE A 507      -3.895  48.528  69.751  0.00  0.00      PROA C  
ATOM   4045  CG1 ILE A 507      -3.391  47.166  69.221  0.00  0.00      PROA C  
ATOM   4046  CG2 ILE A 507      -4.357  49.430  68.586  0.00  0.00      PROA C  
ATOM   4047  CD  ILE A 507      -4.524  46.202  68.872  0.00  0.00      PROA C  
ATOM   4048  N   ILE A 508      -2.393  51.556  70.122  0.00  0.00      PROA N  
ATOM   4049  CA  ILE A 508      -2.605  52.985  70.250  0.00  0.00      PROA C  
ATOM   4050  C   ILE A 508      -3.228  53.516  68.968  0.00  0.00      PROA C  
ATOM   4051  O   ILE A 508      -2.679  53.376  67.871  0.00  0.00      PROA O  
ATOM   4052  CB  ILE A 508      -1.343  53.764  70.624  0.00  0.00      PROA C  
ATOM   4053  CG1 ILE A 508      -0.658  53.118  71.861  0.00  0.00      PROA C  
ATOM   4054  CG2 ILE A 508      -1.747  55.234  70.878  0.00  0.00      PROA C  
ATOM   4055  CD  ILE A 508       0.617  53.835  72.324  0.00  0.00      PROA C  
ATOM   4056  N   MET A 509      -4.418  54.131  69.093  0.00  0.00      PROA N  
ATOM   4057  CA  MET A 509      -5.175  54.701  67.996  0.00  0.00      PROA C  
ATOM   4058  C   MET A 509      -5.020  56.211  67.966  0.00  0.00      PROA C  
ATOM   4059  O   MET A 509      -4.976  56.864  69.007  0.00  0.00      PROA O  
ATOM   4060  CB  MET A 509      -6.690  54.383  68.109  0.00  0.00      PROA C  
ATOM   4061  CG  MET A 509      -7.025  52.879  68.151  0.00  0.00      PROA C  
ATOM   4062  SD  MET A 509      -6.347  51.876  66.794  0.00  0.00      PROA S  
ATOM   4063  CE  MET A 509      -6.804  52.920  65.385  0.00  0.00      PROA C  
ATOM   4064  N   GLY A 510      -4.923  56.814  66.761  0.00  0.00      PROA N  
ATOM   4065  CA  GLY A 510      -4.924  58.268  66.580  0.00  0.00      PROA C  
ATOM   4066  C   GLY A 510      -3.597  58.939  66.836  0.00  0.00      PROA C  
ATOM   4067  O   GLY A 510      -3.477  60.161  66.800  0.00  0.00      PROA O  
ATOM   4068  N   LYS A 511      -2.549  58.145  67.095  0.00  0.00      PROA N  
ATOM   4069  CA  LYS A 511      -1.193  58.617  67.266  0.00  0.00      PROA C  
ATOM   4070  C   LYS A 511      -0.531  59.251  66.037  0.00  0.00      PROA C  
ATOM   4071  O   LYS A 511      -0.635  58.755  64.912  0.00  0.00      PROA O  
ATOM   4072  CB  LYS A 511      -0.331  57.502  67.912  0.00  0.00      PROA C  
ATOM   4073  CG  LYS A 511       1.185  57.648  67.737  0.00  0.00      PROA C  
ATOM   4074  CD  LYS A 511       1.983  56.657  68.598  0.00  0.00      PROA C  
ATOM   4075  CE  LYS A 511       1.952  56.901  70.113  0.00  0.00      PROA C  
ATOM   4076  NZ  LYS A 511       2.340  58.285  70.409  0.00  0.00      PROA N1+
ATOM   4077  N   HIS A 512       0.191  60.371  66.239  0.00  0.00      PROA N  
ATOM   4078  CA  HIS A 512       1.048  60.998  65.251  0.00  0.00      PROA C  
ATOM   4079  C   HIS A 512       2.515  60.725  65.560  0.00  0.00      PROA C  
ATOM   4080  O   HIS A 512       3.189  59.997  64.829  0.00  0.00      PROA O  
ATOM   4081  CB  HIS A 512       0.746  62.518  65.144  0.00  0.00      PROA C  
ATOM   4082  CG  HIS A 512       1.738  63.348  64.370  0.00  0.00      PROA C  
ATOM   4083  CD2 HIS A 512       1.807  63.620  63.036  0.00  0.00      PROA C  
ATOM   4084  ND1 HIS A 512       2.647  64.195  64.968  0.00  0.00      PROA N  
ATOM   4085  CE1 HIS A 512       3.235  64.917  63.987  0.00  0.00      PROA C  
ATOM   4086  NE2 HIS A 512       2.758  64.602  62.796  0.00  0.00      PROA N  
ATOM   4087  N   TRP A 513       3.063  61.309  66.645  0.00  0.00      PROA N  
ATOM   4088  CA  TRP A 513       4.442  61.110  67.074  0.00  0.00      PROA C  
ATOM   4089  C   TRP A 513       4.759  59.672  67.510  0.00  0.00      PROA C  
ATOM   4090  O   TRP A 513       3.993  59.048  68.244  0.00  0.00      PROA O  
ATOM   4091  CB  TRP A 513       4.844  62.104  68.196  0.00  0.00      PROA C  
ATOM   4092  CG  TRP A 513       4.608  63.550  67.880  0.00  0.00      PROA C  
ATOM   4093  CD1 TRP A 513       3.523  64.281  68.288  0.00  0.00      PROA C  
ATOM   4094  CD2 TRP A 513       5.426  64.442  67.099  0.00  0.00      PROA C  
ATOM   4095  CE2 TRP A 513       4.753  65.687  67.057  0.00  0.00      PROA C  
ATOM   4096  CE3 TRP A 513       6.652  64.309  66.447  0.00  0.00      PROA C  
ATOM   4097  NE1 TRP A 513       3.608  65.559  67.783  0.00  0.00      PROA N  
ATOM   4098  CZ2 TRP A 513       5.254  66.770  66.351  0.00  0.00      PROA C  
ATOM   4099  CZ3 TRP A 513       7.157  65.399  65.732  0.00  0.00      PROA C  
ATOM   4100  CH2 TRP A 513       6.468  66.607  65.679  0.00  0.00      PROA C  
ATOM   4101  N   ARG A 514       5.909  59.108  67.075  0.00  0.00      PROA N  
ATOM   4102  CA  ARG A 514       6.307  57.738  67.383  0.00  0.00      PROA C  
ATOM   4103  C   ARG A 514       6.512  57.444  68.869  0.00  0.00      PROA C  
ATOM   4104  O   ARG A 514       6.012  56.453  69.402  0.00  0.00      PROA O  
ATOM   4105  CB  ARG A 514       7.570  57.335  66.561  0.00  0.00      PROA C  
ATOM   4106  CG  ARG A 514       8.203  55.975  66.946  0.00  0.00      PROA C  
ATOM   4107  CD  ARG A 514       9.330  55.501  66.010  0.00  0.00      PROA C  
ATOM   4108  NE  ARG A 514       9.933  54.293  66.666  0.00  0.00      PROA N  
ATOM   4109  CZ  ARG A 514      10.529  53.280  66.050  0.00  0.00      PROA C  
ATOM   4110  NH1 ARG A 514      10.566  53.128  64.749  0.00  0.00      PROA N1+
ATOM   4111  NH2 ARG A 514      11.118  52.354  66.784  0.00  0.00      PROA N  
ATOM   4112  N   ARG A 515       7.227  58.342  69.585  0.00  0.00      PROA N  
ATOM   4113  CA  ARG A 515       7.508  58.173  71.004  0.00  0.00      PROA C  
ATOM   4114  C   ARG A 515       6.670  59.118  71.858  0.00  0.00      PROA C  
ATOM   4115  O   ARG A 515       6.029  58.704  72.825  0.00  0.00      PROA O  
ATOM   4116  CB  ARG A 515       9.011  58.402  71.333  0.00  0.00      PROA C  
ATOM   4117  CG  ARG A 515       9.995  57.437  70.622  0.00  0.00      PROA C  
ATOM   4118  CD  ARG A 515      10.608  57.935  69.301  0.00  0.00      PROA C  
ATOM   4119  NE  ARG A 515      11.406  59.158  69.636  0.00  0.00      PROA N  
ATOM   4120  CZ  ARG A 515      11.850  60.030  68.748  0.00  0.00      PROA C  
ATOM   4121  NH1 ARG A 515      11.851  59.834  67.456  0.00  0.00      PROA N1+
ATOM   4122  NH2 ARG A 515      12.308  61.198  69.138  0.00  0.00      PROA N  
ATOM   4123  N   ARG A 516       6.644  60.424  71.506  0.00  0.00      PROA N  
ATOM   4124  CA  ARG A 516       5.845  61.455  72.159  0.00  0.00      PROA C  
ATOM   4125  C   ARG A 516       4.338  61.204  72.084  0.00  0.00      PROA C  
ATOM   4126  O   ARG A 516       3.847  60.544  71.171  0.00  0.00      PROA O  
ATOM   4127  CB  ARG A 516       6.182  62.870  71.614  0.00  0.00      PROA C  
ATOM   4128  CG  ARG A 516       7.649  63.319  71.826  0.00  0.00      PROA C  
ATOM   4129  CD  ARG A 516       8.073  63.567  73.284  0.00  0.00      PROA C  
ATOM   4130  NE  ARG A 516       7.272  64.720  73.821  0.00  0.00      PROA N  
ATOM   4131  CZ  ARG A 516       7.536  66.002  73.598  0.00  0.00      PROA C  
ATOM   4132  NH1 ARG A 516       8.562  66.413  72.888  0.00  0.00      PROA N1+
ATOM   4133  NH2 ARG A 516       6.740  66.918  74.113  0.00  0.00      PROA N  
ATOM   4134  N   SER A 517       3.557  61.699  73.066  0.00  0.00      PROA N  
ATOM   4135  CA  SER A 517       2.115  61.463  73.111  0.00  0.00      PROA C  
ATOM   4136  C   SER A 517       1.281  62.677  72.764  0.00  0.00      PROA C  
ATOM   4137  O   SER A 517       1.516  63.797  73.222  0.00  0.00      PROA O  
ATOM   4138  CB  SER A 517       1.597  60.873  74.452  0.00  0.00      PROA C  
ATOM   4139  OG  SER A 517       1.901  59.480  74.543  0.00  0.00      PROA O  
ATOM   4140  N   ASP A 518       0.263  62.450  71.926  0.00  0.00      PROA N  
ATOM   4141  CA  ASP A 518      -0.757  63.403  71.552  0.00  0.00      PROA C  
ATOM   4142  C   ASP A 518      -1.866  63.516  72.605  0.00  0.00      PROA C  
ATOM   4143  O   ASP A 518      -2.054  62.649  73.461  0.00  0.00      PROA O  
ATOM   4144  CB  ASP A 518      -1.363  62.962  70.197  0.00  0.00      PROA C  
ATOM   4145  CG  ASP A 518      -0.302  63.069  69.115  0.00  0.00      PROA C  
ATOM   4146  OD1 ASP A 518       0.219  64.199  68.904  0.00  0.00      PROA O  
ATOM   4147  OD2 ASP A 518      -0.004  62.049  68.437  0.00  0.00      PROA O1-
ATOM   4148  N   GLU A 519      -2.649  64.609  72.572  0.00  0.00      PROA N  
ATOM   4149  CA  GLU A 519      -3.902  64.744  73.286  0.00  0.00      PROA C  
ATOM   4150  C   GLU A 519      -4.955  63.717  72.853  0.00  0.00      PROA C  
ATOM   4151  O   GLU A 519      -5.674  63.134  73.667  0.00  0.00      PROA O  
ATOM   4152  CB  GLU A 519      -4.470  66.177  73.084  0.00  0.00      PROA C  
ATOM   4153  CG  GLU A 519      -3.592  67.310  73.689  0.00  0.00      PROA C  
ATOM   4154  CD  GLU A 519      -2.401  67.763  72.839  0.00  0.00      PROA C  
ATOM   4155  OE1 GLU A 519      -2.171  67.240  71.717  0.00  0.00      PROA O  
ATOM   4156  OE2 GLU A 519      -1.669  68.679  73.309  0.00  0.00      PROA O1-
ATOM   4157  N   ASP A 520      -5.054  63.474  71.535  0.00  0.00      PROA N  
ATOM   4158  CA  ASP A 520      -6.104  62.704  70.913  0.00  0.00      PROA C  
ATOM   4159  C   ASP A 520      -5.780  61.215  70.715  0.00  0.00      PROA C  
ATOM   4160  O   ASP A 520      -6.654  60.442  70.312  0.00  0.00      PROA O  
ATOM   4161  CB  ASP A 520      -6.466  63.384  69.559  0.00  0.00      PROA C  
ATOM   4162  CG  ASP A 520      -5.240  63.726  68.723  0.00  0.00      PROA C  
ATOM   4163  OD1 ASP A 520      -4.509  64.697  69.071  0.00  0.00      PROA O  
ATOM   4164  OD2 ASP A 520      -4.970  63.039  67.709  0.00  0.00      PROA O1-
ATOM   4165  N   GLU A 521      -4.553  60.741  71.033  0.00  0.00      PROA N  
ATOM   4166  CA  GLU A 521      -4.262  59.313  71.010  0.00  0.00      PROA C  
ATOM   4167  C   GLU A 521      -4.999  58.512  72.095  0.00  0.00      PROA C  
ATOM   4168  O   GLU A 521      -5.170  58.953  73.236  0.00  0.00      PROA O  
ATOM   4169  CB  GLU A 521      -2.747  58.973  70.948  0.00  0.00      PROA C  
ATOM   4170  CG  GLU A 521      -1.912  59.316  72.205  0.00  0.00      PROA C  
ATOM   4171  CD  GLU A 521      -0.414  59.117  71.986  0.00  0.00      PROA C  
ATOM   4172  OE1 GLU A 521       0.244  58.392  72.781  0.00  0.00      PROA O  
ATOM   4173  OE2 GLU A 521       0.150  59.706  71.026  0.00  0.00      PROA O1-
ATOM   4174  N   GLN A 522      -5.482  57.307  71.738  0.00  0.00      PROA N  
ATOM   4175  CA  GLN A 522      -6.267  56.441  72.602  0.00  0.00      PROA C  
ATOM   4176  C   GLN A 522      -5.556  55.110  72.792  0.00  0.00      PROA C  
ATOM   4177  O   GLN A 522      -5.268  54.399  71.830  0.00  0.00      PROA O  
ATOM   4178  CB  GLN A 522      -7.695  56.198  72.033  0.00  0.00      PROA C  
ATOM   4179  CG  GLN A 522      -8.559  57.482  71.970  0.00  0.00      PROA C  
ATOM   4180  CD  GLN A 522      -9.947  57.223  71.371  0.00  0.00      PROA C  
ATOM   4181  NE2 GLN A 522     -10.185  57.740  70.144  0.00  0.00      PROA N  
ATOM   4182  OE1 GLN A 522     -10.819  56.592  71.976  0.00  0.00      PROA O  
ATOM   4183  N   HIS A 523      -5.244  54.744  74.054  0.00  0.00      PROA N  
ATOM   4184  CA  HIS A 523      -4.514  53.525  74.375  0.00  0.00      PROA C  
ATOM   4185  C   HIS A 523      -5.500  52.420  74.728  0.00  0.00      PROA C  
ATOM   4186  O   HIS A 523      -6.214  52.495  75.732  0.00  0.00      PROA O  
ATOM   4187  CB  HIS A 523      -3.551  53.731  75.576  0.00  0.00      PROA C  
ATOM   4188  CG  HIS A 523      -2.752  55.007  75.511  0.00  0.00      PROA C  
ATOM   4189  CD2 HIS A 523      -2.707  56.038  76.402  0.00  0.00      PROA C  
ATOM   4190  ND1 HIS A 523      -1.846  55.329  74.522  0.00  0.00      PROA N  
ATOM   4191  CE1 HIS A 523      -1.308  56.532  74.846  0.00  0.00      PROA C  
ATOM   4192  NE2 HIS A 523      -1.799  57.001  75.984  0.00  0.00      PROA N  
ATOM   4193  N   LEU A 524      -5.579  51.372  73.893  0.00  0.00      PROA N  
ATOM   4194  CA  LEU A 524      -6.619  50.367  73.960  0.00  0.00      PROA C  
ATOM   4195  C   LEU A 524      -6.014  48.976  74.095  0.00  0.00      PROA C  
ATOM   4196  O   LEU A 524      -5.077  48.592  73.392  0.00  0.00      PROA O  
ATOM   4197  CB  LEU A 524      -7.532  50.437  72.710  0.00  0.00      PROA C  
ATOM   4198  CG  LEU A 524      -8.152  51.831  72.456  0.00  0.00      PROA C  
ATOM   4199  CD1 LEU A 524      -8.916  51.843  71.133  0.00  0.00      PROA C  
ATOM   4200  CD2 LEU A 524      -9.090  52.285  73.583  0.00  0.00      PROA C  
ATOM   4201  N   HIS A 525      -6.530  48.180  75.050  0.00  0.00      PROA N  
ATOM   4202  CA  HIS A 525      -6.050  46.833  75.295  0.00  0.00      PROA C  
ATOM   4203  C   HIS A 525      -6.757  45.812  74.400  0.00  0.00      PROA C  
ATOM   4204  O   HIS A 525      -7.675  46.132  73.641  0.00  0.00      PROA O  
ATOM   4205  CB  HIS A 525      -6.137  46.496  76.805  0.00  0.00      PROA C  
ATOM   4206  CG  HIS A 525      -5.446  45.232  77.233  0.00  0.00      PROA C  
ATOM   4207  CD2 HIS A 525      -5.902  44.199  77.996  0.00  0.00      PROA C  
ATOM   4208  ND1 HIS A 525      -4.122  44.950  76.968  0.00  0.00      PROA N  
ATOM   4209  CE1 HIS A 525      -3.837  43.772  77.573  0.00  0.00      PROA C  
ATOM   4210  NE2 HIS A 525      -4.885  43.279  78.216  0.00  0.00      PROA N  
ATOM   4211  N   VAL A 526      -6.305  44.547  74.425  0.00  0.00      PROA N  
ATOM   4212  CA  VAL A 526      -6.680  43.526  73.459  0.00  0.00      PROA C  
ATOM   4213  C   VAL A 526      -7.509  42.440  74.120  0.00  0.00      PROA C  
ATOM   4214  O   VAL A 526      -7.237  42.019  75.245  0.00  0.00      PROA O  
ATOM   4215  CB  VAL A 526      -5.443  42.935  72.791  0.00  0.00      PROA C  
ATOM   4216  CG1 VAL A 526      -5.768  41.695  71.933  0.00  0.00      PROA C  
ATOM   4217  CG2 VAL A 526      -4.823  44.038  71.917  0.00  0.00      PROA C  
ATOM   4218  N   LYS A 527      -8.577  41.966  73.439  0.00  0.00      PROA N  
ATOM   4219  CA  LYS A 527      -9.399  40.881  73.940  0.00  0.00      PROA C  
ATOM   4220  C   LYS A 527      -8.963  39.556  73.308  0.00  0.00      PROA C  
ATOM   4221  O   LYS A 527      -8.684  38.588  74.017  0.00  0.00      PROA O  
ATOM   4222  CB  LYS A 527     -10.904  41.152  73.673  0.00  0.00      PROA C  
ATOM   4223  CG  LYS A 527     -11.805  40.867  74.889  0.00  0.00      PROA C  
ATOM   4224  CD  LYS A 527     -11.693  39.409  75.371  0.00  0.00      PROA C  
ATOM   4225  CE  LYS A 527     -12.793  38.975  76.352  0.00  0.00      PROA C  
ATOM   4226  NZ  LYS A 527     -12.602  37.557  76.748  0.00  0.00      PROA N1+
ATOM   4227  N   HIS A 528      -8.860  39.480  71.962  0.00  0.00      PROA N  
ATOM   4228  CA  HIS A 528      -8.472  38.254  71.277  0.00  0.00      PROA C  
ATOM   4229  C   HIS A 528      -7.749  38.565  69.971  0.00  0.00      PROA C  
ATOM   4230  O   HIS A 528      -7.920  39.629  69.373  0.00  0.00      PROA O  
ATOM   4231  CB  HIS A 528      -9.665  37.317  70.911  0.00  0.00      PROA C  
ATOM   4232  CG  HIS A 528     -10.638  37.013  72.026  0.00  0.00      PROA C  
ATOM   4233  CD2 HIS A 528     -10.511  36.252  73.149  0.00  0.00      PROA C  
ATOM   4234  ND1 HIS A 528     -11.980  37.315  71.935  0.00  0.00      PROA N  
ATOM   4235  CE1 HIS A 528     -12.601  36.747  72.993  0.00  0.00      PROA C  
ATOM   4236  NE2 HIS A 528     -11.750  36.090  73.768  0.00  0.00      PROA N  
ATOM   4237  N   ILE A 529      -6.924  37.610  69.498  0.00  0.00      PROA N  
ATOM   4238  CA  ILE A 529      -6.192  37.693  68.243  0.00  0.00      PROA C  
ATOM   4239  C   ILE A 529      -6.567  36.503  67.374  0.00  0.00      PROA C  
ATOM   4240  O   ILE A 529      -6.535  35.353  67.820  0.00  0.00      PROA O  
ATOM   4241  CB  ILE A 529      -4.677  37.706  68.452  0.00  0.00      PROA C  
ATOM   4242  CG1 ILE A 529      -4.256  38.907  69.332  0.00  0.00      PROA C  
ATOM   4243  CG2 ILE A 529      -3.936  37.723  67.095  0.00  0.00      PROA C  
ATOM   4244  CD  ILE A 529      -3.924  38.505  70.772  0.00  0.00      PROA C  
ATOM   4245  N   MET A 530      -6.943  36.747  66.106  0.00  0.00      PROA N  
ATOM   4246  CA  MET A 530      -7.230  35.704  65.144  0.00  0.00      PROA C  
ATOM   4247  C   MET A 530      -6.353  35.886  63.913  0.00  0.00      PROA C  
ATOM   4248  O   MET A 530      -6.457  36.873  63.187  0.00  0.00      PROA O  
ATOM   4249  CB  MET A 530      -8.727  35.702  64.736  0.00  0.00      PROA C  
ATOM   4250  CG  MET A 530      -9.673  35.505  65.938  0.00  0.00      PROA C  
ATOM   4251  SD  MET A 530     -11.417  35.297  65.479  0.00  0.00      PROA S  
ATOM   4252  CE  MET A 530     -12.019  35.299  67.192  0.00  0.00      PROA C  
ATOM   4253  N   LEU A 531      -5.446  34.929  63.645  0.00  0.00      PROA N  
ATOM   4254  CA  LEU A 531      -4.626  34.935  62.446  0.00  0.00      PROA C  
ATOM   4255  C   LEU A 531      -5.311  34.111  61.367  0.00  0.00      PROA C  
ATOM   4256  O   LEU A 531      -6.058  33.176  61.667  0.00  0.00      PROA O  
ATOM   4257  CB  LEU A 531      -3.192  34.408  62.710  0.00  0.00      PROA C  
ATOM   4258  CG  LEU A 531      -2.478  35.089  63.901  0.00  0.00      PROA C  
ATOM   4259  CD1 LEU A 531      -1.013  34.636  63.994  0.00  0.00      PROA C  
ATOM   4260  CD2 LEU A 531      -2.557  36.621  63.831  0.00  0.00      PROA C  
ATOM   4261  N   HIS A 532      -5.107  34.447  60.075  0.00  0.00      PROA N  
ATOM   4262  CA  HIS A 532      -5.755  33.738  58.979  0.00  0.00      PROA C  
ATOM   4263  C   HIS A 532      -5.425  32.227  58.947  0.00  0.00      PROA C  
ATOM   4264  O   HIS A 532      -4.260  31.885  59.167  0.00  0.00      PROA O  
ATOM   4265  CB  HIS A 532      -5.429  34.402  57.617  0.00  0.00      PROA C  
ATOM   4266  CG  HIS A 532      -6.199  33.846  56.444  0.00  0.00      PROA C  
ATOM   4267  CD2 HIS A 532      -7.326  34.319  55.843  0.00  0.00      PROA C  
ATOM   4268  ND1 HIS A 532      -5.742  32.830  55.630  0.00  0.00      PROA N  
ATOM   4269  CE1 HIS A 532      -6.618  32.717  54.600  0.00  0.00      PROA C  
ATOM   4270  NE2 HIS A 532      -7.597  33.599  54.686  0.00  0.00      PROA N  
ATOM   4271  N   PRO A 533      -6.334  31.270  58.689  0.00  0.00      PROA N  
ATOM   4272  CA  PRO A 533      -6.063  29.855  58.963  0.00  0.00      PROA C  
ATOM   4273  C   PRO A 533      -5.017  29.258  58.044  0.00  0.00      PROA C  
ATOM   4274  O   PRO A 533      -4.308  28.329  58.436  0.00  0.00      PROA O  
ATOM   4275  CB  PRO A 533      -7.421  29.162  58.758  0.00  0.00      PROA C  
ATOM   4276  CG  PRO A 533      -8.431  30.236  59.152  0.00  0.00      PROA C  
ATOM   4277  CD  PRO A 533      -7.778  31.522  58.638  0.00  0.00      PROA C  
ATOM   4278  N   LEU A 534      -4.932  29.771  56.804  0.00  0.00      PROA N  
ATOM   4279  CA  LEU A 534      -4.008  29.304  55.787  0.00  0.00      PROA C  
ATOM   4280  C   LEU A 534      -2.702  30.114  55.805  0.00  0.00      PROA C  
ATOM   4281  O   LEU A 534      -1.864  30.021  54.909  0.00  0.00      PROA O  
ATOM   4282  CB  LEU A 534      -4.728  29.379  54.411  0.00  0.00      PROA C  
ATOM   4283  CG  LEU A 534      -4.091  28.603  53.234  0.00  0.00      PROA C  
ATOM   4284  CD1 LEU A 534      -3.924  27.106  53.538  0.00  0.00      PROA C  
ATOM   4285  CD2 LEU A 534      -4.938  28.787  51.963  0.00  0.00      PROA C  
ATOM   4286  N   TYR A 535      -2.464  30.930  56.859  0.00  0.00      PROA N  
ATOM   4287  CA  TYR A 535      -1.181  31.581  57.091  0.00  0.00      PROA C  
ATOM   4288  C   TYR A 535      -0.013  30.592  57.251  0.00  0.00      PROA C  
ATOM   4289  O   TYR A 535      -0.110  29.588  57.961  0.00  0.00      PROA O  
ATOM   4290  CB  TYR A 535      -1.271  32.595  58.278  0.00  0.00      PROA C  
ATOM   4291  CG  TYR A 535       0.055  33.173  58.723  0.00  0.00      PROA C  
ATOM   4292  CD1 TYR A 535       0.844  33.926  57.836  0.00  0.00      PROA C  
ATOM   4293  CD2 TYR A 535       0.524  32.960  60.031  0.00  0.00      PROA C  
ATOM   4294  CE1 TYR A 535       2.093  34.424  58.235  0.00  0.00      PROA C  
ATOM   4295  CE2 TYR A 535       1.768  33.464  60.434  0.00  0.00      PROA C  
ATOM   4296  CZ  TYR A 535       2.555  34.186  59.535  0.00  0.00      PROA C  
ATOM   4297  OH  TYR A 535       3.814  34.661  59.942  0.00  0.00      PROA O  
ATOM   4298  N   ASN A 536       1.124  30.867  56.584  0.00  0.00      PROA N  
ATOM   4299  CA  ASN A 536       2.333  30.075  56.699  0.00  0.00      PROA C  
ATOM   4300  C   ASN A 536       3.496  31.019  57.033  0.00  0.00      PROA C  
ATOM   4301  O   ASN A 536       3.776  31.916  56.230  0.00  0.00      PROA O  
ATOM   4302  CB  ASN A 536       2.577  29.287  55.377  0.00  0.00      PROA C  
ATOM   4303  CG  ASN A 536       3.810  28.383  55.384  0.00  0.00      PROA C  
ATOM   4304  ND2 ASN A 536       4.067  27.731  54.227  0.00  0.00      PROA N  
ATOM   4305  OD1 ASN A 536       4.541  28.245  56.367  0.00  0.00      PROA O  
ATOM   4306  N   PRO A 537       4.219  30.892  58.150  0.00  0.00      PROA N  
ATOM   4307  CA  PRO A 537       5.271  31.834  58.512  0.00  0.00      PROA C  
ATOM   4308  C   PRO A 537       6.496  31.689  57.628  0.00  0.00      PROA C  
ATOM   4309  O   PRO A 537       7.259  32.646  57.499  0.00  0.00      PROA O  
ATOM   4310  CB  PRO A 537       5.578  31.506  59.984  0.00  0.00      PROA C  
ATOM   4311  CG  PRO A 537       5.179  30.037  60.136  0.00  0.00      PROA C  
ATOM   4312  CD  PRO A 537       3.950  29.939  59.234  0.00  0.00      PROA C  
ATOM   4313  N   SER A 538       6.748  30.496  57.050  0.00  0.00      PROA N  
ATOM   4314  CA  SER A 538       7.864  30.267  56.137  0.00  0.00      PROA C  
ATOM   4315  C   SER A 538       7.790  31.091  54.850  0.00  0.00      PROA C  
ATOM   4316  O   SER A 538       8.777  31.685  54.410  0.00  0.00      PROA O  
ATOM   4317  CB  SER A 538       7.997  28.755  55.776  0.00  0.00      PROA C  
ATOM   4318  OG  SER A 538       9.175  28.454  55.013  0.00  0.00      PROA O  
ATOM   4319  N   THR A 539       6.602  31.157  54.214  0.00  0.00      PROA N  
ATOM   4320  CA  THR A 539       6.431  31.804  52.911  0.00  0.00      PROA C  
ATOM   4321  C   THR A 539       5.846  33.200  53.018  0.00  0.00      PROA C  
ATOM   4322  O   THR A 539       5.991  34.008  52.098  0.00  0.00      PROA O  
ATOM   4323  CB  THR A 539       5.478  31.022  51.999  0.00  0.00      PROA C  
ATOM   4324  CG2 THR A 539       6.114  29.670  51.644  0.00  0.00      PROA C  
ATOM   4325  OG1 THR A 539       4.245  30.747  52.654  0.00  0.00      PROA O  
ATOM   4326  N   PHE A 540       5.154  33.498  54.137  0.00  0.00      PROA N  
ATOM   4327  CA  PHE A 540       4.396  34.718  54.362  0.00  0.00      PROA C  
ATOM   4328  C   PHE A 540       3.131  34.803  53.503  0.00  0.00      PROA C  
ATOM   4329  O   PHE A 540       2.522  35.863  53.351  0.00  0.00      PROA O  
ATOM   4330  CB  PHE A 540       5.216  36.037  54.300  0.00  0.00      PROA C  
ATOM   4331  CG  PHE A 540       6.341  36.035  55.299  0.00  0.00      PROA C  
ATOM   4332  CD1 PHE A 540       6.068  36.109  56.676  0.00  0.00      PROA C  
ATOM   4333  CD2 PHE A 540       7.680  36.022  54.871  0.00  0.00      PROA C  
ATOM   4334  CE1 PHE A 540       7.112  36.147  57.608  0.00  0.00      PROA C  
ATOM   4335  CE2 PHE A 540       8.728  36.061  55.800  0.00  0.00      PROA C  
ATOM   4336  CZ  PHE A 540       8.443  36.122  57.170  0.00  0.00      PROA C  
ATOM   4337  N   GLU A 541       2.673  33.669  52.924  0.00  0.00      PROA N  
ATOM   4338  CA  GLU A 541       1.371  33.595  52.286  0.00  0.00      PROA C  
ATOM   4339  C   GLU A 541       0.257  33.740  53.325  0.00  0.00      PROA C  
ATOM   4340  O   GLU A 541       0.331  33.220  54.443  0.00  0.00      PROA O  
ATOM   4341  CB  GLU A 541       1.203  32.318  51.418  0.00  0.00      PROA C  
ATOM   4342  CG  GLU A 541       0.957  31.007  52.198  0.00  0.00      PROA C  
ATOM   4343  CD  GLU A 541       1.293  29.762  51.380  0.00  0.00      PROA C  
ATOM   4344  OE1 GLU A 541       0.364  28.974  51.055  0.00  0.00      PROA O  
ATOM   4345  OE2 GLU A 541       2.497  29.541  51.072  0.00  0.00      PROA O1-
ATOM   4346  N   ASN A 542      -0.787  34.510  52.976  0.00  0.00      PROA N  
ATOM   4347  CA  ASN A 542      -1.869  34.952  53.835  0.00  0.00      PROA C  
ATOM   4348  C   ASN A 542      -1.422  35.621  55.143  0.00  0.00      PROA C  
ATOM   4349  O   ASN A 542      -1.959  35.354  56.221  0.00  0.00      PROA O  
ATOM   4350  CB  ASN A 542      -2.910  33.840  54.119  0.00  0.00      PROA C  
ATOM   4351  CG  ASN A 542      -3.367  33.187  52.818  0.00  0.00      PROA C  
ATOM   4352  ND2 ASN A 542      -2.845  31.973  52.525  0.00  0.00      PROA N  
ATOM   4353  OD1 ASN A 542      -4.225  33.710  52.100  0.00  0.00      PROA O  
ATOM   4354  N   ASP A 543      -0.428  36.532  55.072  0.00  0.00      PROA N  
ATOM   4355  CA  ASP A 543       0.108  37.251  56.212  0.00  0.00      PROA C  
ATOM   4356  C   ASP A 543      -0.823  38.383  56.680  0.00  0.00      PROA C  
ATOM   4357  O   ASP A 543      -0.564  39.579  56.514  0.00  0.00      PROA O  
ATOM   4358  CB  ASP A 543       1.551  37.726  55.884  0.00  0.00      PROA C  
ATOM   4359  CG  ASP A 543       2.245  38.481  57.010  0.00  0.00      PROA C  
ATOM   4360  OD1 ASP A 543       1.907  38.269  58.202  0.00  0.00      PROA O  
ATOM   4361  OD2 ASP A 543       3.219  39.219  56.705  0.00  0.00      PROA O1-
ATOM   4362  N   LEU A 544      -1.960  38.017  57.284  0.00  0.00      PROA N  
ATOM   4363  CA  LEU A 544      -2.862  38.966  57.883  0.00  0.00      PROA C  
ATOM   4364  C   LEU A 544      -3.552  38.347  59.080  0.00  0.00      PROA C  
ATOM   4365  O   LEU A 544      -3.844  37.148  59.148  0.00  0.00      PROA O  
ATOM   4366  CB  LEU A 544      -3.846  39.672  56.898  0.00  0.00      PROA C  
ATOM   4367  CG  LEU A 544      -5.017  38.884  56.250  0.00  0.00      PROA C  
ATOM   4368  CD1 LEU A 544      -4.615  37.536  55.632  0.00  0.00      PROA C  
ATOM   4369  CD2 LEU A 544      -6.235  38.729  57.177  0.00  0.00      PROA C  
ATOM   4370  N   GLY A 545      -3.768  39.185  60.104  0.00  0.00      PROA N  
ATOM   4371  CA  GLY A 545      -4.449  38.839  61.329  0.00  0.00      PROA C  
ATOM   4372  C   GLY A 545      -5.398  39.933  61.715  0.00  0.00      PROA C  
ATOM   4373  O   GLY A 545      -5.303  41.076  61.264  0.00  0.00      PROA O  
ATOM   4374  N   LEU A 546      -6.344  39.584  62.588  0.00  0.00      PROA N  
ATOM   4375  CA  LEU A 546      -7.361  40.467  63.092  0.00  0.00      PROA C  
ATOM   4376  C   LEU A 546      -7.311  40.451  64.606  0.00  0.00      PROA C  
ATOM   4377  O   LEU A 546      -7.395  39.404  65.253  0.00  0.00      PROA O  
ATOM   4378  CB  LEU A 546      -8.761  40.031  62.602  0.00  0.00      PROA C  
ATOM   4379  CG  LEU A 546      -8.965  40.166  61.081  0.00  0.00      PROA C  
ATOM   4380  CD1 LEU A 546     -10.229  39.421  60.647  0.00  0.00      PROA C  
ATOM   4381  CD2 LEU A 546      -9.044  41.635  60.644  0.00  0.00      PROA C  
ATOM   4382  N   VAL A 547      -7.151  41.633  65.214  0.00  0.00      PROA N  
ATOM   4383  CA  VAL A 547      -7.052  41.783  66.650  0.00  0.00      PROA C  
ATOM   4384  C   VAL A 547      -8.274  42.551  67.121  0.00  0.00      PROA C  
ATOM   4385  O   VAL A 547      -8.515  43.686  66.700  0.00  0.00      PROA O  
ATOM   4386  CB  VAL A 547      -5.774  42.508  67.070  0.00  0.00      PROA C  
ATOM   4387  CG1 VAL A 547      -5.750  42.705  68.594  0.00  0.00      PROA C  
ATOM   4388  CG2 VAL A 547      -4.542  41.693  66.624  0.00  0.00      PROA C  
ATOM   4389  N   GLU A 548      -9.102  41.944  67.999  0.00  0.00      PROA N  
ATOM   4390  CA  GLU A 548     -10.242  42.634  68.572  0.00  0.00      PROA C  
ATOM   4391  C   GLU A 548      -9.844  43.318  69.867  0.00  0.00      PROA C  
ATOM   4392  O   GLU A 548      -9.232  42.747  70.777  0.00  0.00      PROA O  
ATOM   4393  CB  GLU A 548     -11.524  41.778  68.772  0.00  0.00      PROA C  
ATOM   4394  CG  GLU A 548     -11.443  40.622  69.792  0.00  0.00      PROA C  
ATOM   4395  CD  GLU A 548     -12.808  39.981  70.046  0.00  0.00      PROA C  
ATOM   4396  OE1 GLU A 548     -13.732  40.683  70.541  0.00  0.00      PROA O  
ATOM   4397  OE2 GLU A 548     -12.971  38.756  69.791  0.00  0.00      PROA O1-
ATOM   4398  N   LEU A 549     -10.159  44.614  69.951  0.00  0.00      PROA N  
ATOM   4399  CA  LEU A 549      -9.925  45.446  71.105  0.00  0.00      PROA C  
ATOM   4400  C   LEU A 549     -10.828  45.069  72.283  0.00  0.00      PROA C  
ATOM   4401  O   LEU A 549     -11.967  44.627  72.115  0.00  0.00      PROA O  
ATOM   4402  CB  LEU A 549     -10.074  46.938  70.717  0.00  0.00      PROA C  
ATOM   4403  CG  LEU A 549      -9.134  47.383  69.570  0.00  0.00      PROA C  
ATOM   4404  CD1 LEU A 549      -9.550  48.748  69.010  0.00  0.00      PROA C  
ATOM   4405  CD2 LEU A 549      -7.670  47.421  70.027  0.00  0.00      PROA C  
ATOM   4406  N   SER A 550     -10.339  45.218  73.531  0.00  0.00      PROA N  
ATOM   4407  CA  SER A 550     -11.145  44.936  74.718  0.00  0.00      PROA C  
ATOM   4408  C   SER A 550     -12.175  46.023  74.989  0.00  0.00      PROA C  
ATOM   4409  O   SER A 550     -13.221  45.775  75.590  0.00  0.00      PROA O  
ATOM   4410  CB  SER A 550     -10.289  44.715  76.001  0.00  0.00      PROA C  
ATOM   4411  OG  SER A 550      -9.529  45.870  76.374  0.00  0.00      PROA O  
ATOM   4412  N   GLU A 551     -11.914  47.253  74.510  0.00  0.00      PROA N  
ATOM   4413  CA  GLU A 551     -12.856  48.350  74.558  0.00  0.00      PROA C  
ATOM   4414  C   GLU A 551     -12.678  49.196  73.303  0.00  0.00      PROA C  
ATOM   4415  O   GLU A 551     -11.567  49.421  72.817  0.00  0.00      PROA O  
ATOM   4416  CB  GLU A 551     -12.719  49.201  75.853  0.00  0.00      PROA C  
ATOM   4417  CG  GLU A 551     -11.396  49.994  75.997  0.00  0.00      PROA C  
ATOM   4418  CD  GLU A 551     -11.269  50.654  77.367  0.00  0.00      PROA C  
ATOM   4419  OE1 GLU A 551     -12.084  51.561  77.688  0.00  0.00      PROA O  
ATOM   4420  OE2 GLU A 551     -10.348  50.281  78.143  0.00  0.00      PROA O1-
ATOM   4421  N   SER A 552     -13.805  49.629  72.703  0.00  0.00      PROA N  
ATOM   4422  CA  SER A 552     -13.823  50.377  71.451  0.00  0.00      PROA C  
ATOM   4423  C   SER A 552     -13.194  51.771  71.523  0.00  0.00      PROA C  
ATOM   4424  O   SER A 552     -13.366  52.453  72.541  0.00  0.00      PROA O  
ATOM   4425  CB  SER A 552     -15.253  50.503  70.842  0.00  0.00      PROA C  
ATOM   4426  OG  SER A 552     -16.197  51.048  71.772  0.00  0.00      PROA O  
ATOM   4427  N   PRO A 553     -12.482  52.271  70.505  0.00  0.00      PROA N  
ATOM   4428  CA  PRO A 553     -12.200  53.699  70.366  0.00  0.00      PROA C  
ATOM   4429  C   PRO A 553     -13.448  54.571  70.331  0.00  0.00      PROA C  
ATOM   4430  O   PRO A 553     -14.513  54.133  69.885  0.00  0.00      PROA O  
ATOM   4431  CB  PRO A 553     -11.420  53.806  69.042  0.00  0.00      PROA C  
ATOM   4432  CG  PRO A 553     -11.926  52.627  68.210  0.00  0.00      PROA C  
ATOM   4433  CD  PRO A 553     -12.193  51.548  69.261  0.00  0.00      PROA C  
ATOM   4434  N   ARG A 554     -13.331  55.834  70.771  0.00  0.00      PROA N  
ATOM   4435  CA  ARG A 554     -14.314  56.849  70.460  0.00  0.00      PROA C  
ATOM   4436  C   ARG A 554     -13.978  57.463  69.108  0.00  0.00      PROA C  
ATOM   4437  O   ARG A 554     -12.936  58.103  68.941  0.00  0.00      PROA O  
ATOM   4438  CB  ARG A 554     -14.360  57.943  71.557  0.00  0.00      PROA C  
ATOM   4439  CG  ARG A 554     -15.354  59.091  71.272  0.00  0.00      PROA C  
ATOM   4440  CD  ARG A 554     -15.461  60.096  72.427  0.00  0.00      PROA C  
ATOM   4441  NE  ARG A 554     -16.452  61.141  72.010  0.00  0.00      PROA N  
ATOM   4442  CZ  ARG A 554     -16.815  62.169  72.763  0.00  0.00      PROA C  
ATOM   4443  NH1 ARG A 554     -16.327  62.372  73.967  0.00  0.00      PROA N1+
ATOM   4444  NH2 ARG A 554     -17.701  63.028  72.301  0.00  0.00      PROA N  
ATOM   4445  N   LEU A 555     -14.840  57.263  68.088  0.00  0.00      PROA N  
ATOM   4446  CA  LEU A 555     -14.653  57.854  66.773  0.00  0.00      PROA C  
ATOM   4447  C   LEU A 555     -14.698  59.378  66.795  0.00  0.00      PROA C  
ATOM   4448  O   LEU A 555     -15.507  60.003  67.483  0.00  0.00      PROA O  
ATOM   4449  CB  LEU A 555     -15.625  57.318  65.693  0.00  0.00      PROA C  
ATOM   4450  CG  LEU A 555     -15.253  55.948  65.084  0.00  0.00      PROA C  
ATOM   4451  CD1 LEU A 555     -15.309  54.774  66.074  0.00  0.00      PROA C  
ATOM   4452  CD2 LEU A 555     -16.167  55.661  63.886  0.00  0.00      PROA C  
ATOM   4453  N   ASN A 556     -13.788  60.006  66.039  0.00  0.00      PROA N  
ATOM   4454  CA  ASN A 556     -13.620  61.438  66.039  0.00  0.00      PROA C  
ATOM   4455  C   ASN A 556     -12.772  61.777  64.824  0.00  0.00      PROA C  
ATOM   4456  O   ASN A 556     -12.368  60.899  64.066  0.00  0.00      PROA O  
ATOM   4457  CB  ASN A 556     -13.001  61.977  67.372  0.00  0.00      PROA C  
ATOM   4458  CG  ASN A 556     -11.537  61.584  67.573  0.00  0.00      PROA C  
ATOM   4459  ND2 ASN A 556     -11.280  60.403  68.172  0.00  0.00      PROA N  
ATOM   4460  OD1 ASN A 556     -10.631  62.342  67.222  0.00  0.00      PROA O  
ATOM   4461  N   ASP A 557     -12.461  63.068  64.627  0.00  0.00      PROA N  
ATOM   4462  CA  ASP A 557     -11.674  63.615  63.542  0.00  0.00      PROA C  
ATOM   4463  C   ASP A 557     -10.330  62.891  63.331  0.00  0.00      PROA C  
ATOM   4464  O   ASP A 557      -9.870  62.705  62.202  0.00  0.00      PROA O  
ATOM   4465  CB  ASP A 557     -11.390  65.131  63.802  0.00  0.00      PROA C  
ATOM   4466  CG  ASP A 557     -12.595  66.002  64.170  0.00  0.00      PROA C  
ATOM   4467  OD1 ASP A 557     -13.614  65.518  64.734  0.00  0.00      PROA O  
ATOM   4468  OD2 ASP A 557     -12.471  67.246  63.998  0.00  0.00      PROA O1-
ATOM   4469  N   PHE A 558      -9.689  62.452  64.432  0.00  0.00      PROA N  
ATOM   4470  CA  PHE A 558      -8.397  61.800  64.420  0.00  0.00      PROA C  
ATOM   4471  C   PHE A 558      -8.467  60.271  64.526  0.00  0.00      PROA C  
ATOM   4472  O   PHE A 558      -7.436  59.609  64.406  0.00  0.00      PROA O  
ATOM   4473  CB  PHE A 558      -7.544  62.336  65.603  0.00  0.00      PROA C  
ATOM   4474  CG  PHE A 558      -7.386  63.835  65.501  0.00  0.00      PROA C  
ATOM   4475  CD1 PHE A 558      -6.468  64.379  64.590  0.00  0.00      PROA C  
ATOM   4476  CD2 PHE A 558      -8.119  64.710  66.325  0.00  0.00      PROA C  
ATOM   4477  CE1 PHE A 558      -6.307  65.765  64.469  0.00  0.00      PROA C  
ATOM   4478  CE2 PHE A 558      -7.961  66.098  66.212  0.00  0.00      PROA C  
ATOM   4479  CZ  PHE A 558      -7.058  66.625  65.281  0.00  0.00      PROA C  
ATOM   4480  N   VAL A 559      -9.666  59.661  64.716  0.00  0.00      PROA N  
ATOM   4481  CA  VAL A 559      -9.820  58.206  64.772  0.00  0.00      PROA C  
ATOM   4482  C   VAL A 559     -11.078  57.760  64.021  0.00  0.00      PROA C  
ATOM   4483  O   VAL A 559     -12.203  58.002  64.464  0.00  0.00      PROA O  
ATOM   4484  CB  VAL A 559      -9.853  57.632  66.198  0.00  0.00      PROA C  
ATOM   4485  CG1 VAL A 559     -10.007  56.099  66.164  0.00  0.00      PROA C  
ATOM   4486  CG2 VAL A 559      -8.544  57.971  66.937  0.00  0.00      PROA C  
ATOM   4487  N   MET A 560     -10.910  57.064  62.874  0.00  0.00      PROA N  
ATOM   4488  CA  MET A 560     -11.985  56.536  62.044  0.00  0.00      PROA C  
ATOM   4489  C   MET A 560     -11.528  55.262  61.337  0.00  0.00      PROA C  
ATOM   4490  O   MET A 560     -10.347  55.189  61.003  0.00  0.00      PROA O  
ATOM   4491  CB  MET A 560     -12.444  57.524  60.938  0.00  0.00      PROA C  
ATOM   4492  CG  MET A 560     -13.366  58.649  61.430  0.00  0.00      PROA C  
ATOM   4493  SD  MET A 560     -13.790  59.822  60.113  0.00  0.00      PROA S  
ATOM   4494  CE  MET A 560     -12.307  60.840  60.356  0.00  0.00      PROA C  
ATOM   4495  N   PRO A 561     -12.344  54.239  61.095  0.00  0.00      PROA N  
ATOM   4496  CA  PRO A 561     -11.975  53.076  60.288  0.00  0.00      PROA C  
ATOM   4497  C   PRO A 561     -11.663  53.315  58.812  0.00  0.00      PROA C  
ATOM   4498  O   PRO A 561     -12.223  54.221  58.191  0.00  0.00      PROA O  
ATOM   4499  CB  PRO A 561     -13.167  52.126  60.466  0.00  0.00      PROA C  
ATOM   4500  CG  PRO A 561     -14.363  53.051  60.689  0.00  0.00      PROA C  
ATOM   4501  CD  PRO A 561     -13.756  54.204  61.489  0.00  0.00      PROA C  
ATOM   4502  N   VAL A 562     -10.792  52.469  58.216  0.00  0.00      PROA N  
ATOM   4503  CA  VAL A 562     -10.702  52.248  56.774  0.00  0.00      PROA C  
ATOM   4504  C   VAL A 562     -11.928  51.526  56.232  0.00  0.00      PROA C  
ATOM   4505  O   VAL A 562     -12.561  50.718  56.914  0.00  0.00      PROA O  
ATOM   4506  CB  VAL A 562      -9.465  51.469  56.287  0.00  0.00      PROA C  
ATOM   4507  CG1 VAL A 562      -8.540  52.418  55.507  0.00  0.00      PROA C  
ATOM   4508  CG2 VAL A 562      -8.754  50.771  57.455  0.00  0.00      PROA C  
ATOM   4509  N   CYS A 563     -12.286  51.784  54.959  0.00  0.00      PROA N  
ATOM   4510  CA  CYS A 563     -13.269  50.965  54.270  0.00  0.00      PROA C  
ATOM   4511  C   CYS A 563     -12.627  49.690  53.723  0.00  0.00      PROA C  
ATOM   4512  O   CYS A 563     -11.502  49.706  53.216  0.00  0.00      PROA O  
ATOM   4513  CB  CYS A 563     -13.928  51.712  53.086  0.00  0.00      PROA C  
ATOM   4514  SG  CYS A 563     -14.829  53.223  53.537  0.00  0.00      PROA S  
ATOM   4515  N   LEU A 564     -13.336  48.544  53.798  0.00  0.00      PROA N  
ATOM   4516  CA  LEU A 564     -12.933  47.312  53.134  0.00  0.00      PROA C  
ATOM   4517  C   LEU A 564     -12.946  47.454  51.607  0.00  0.00      PROA C  
ATOM   4518  O   LEU A 564     -13.851  48.104  51.078  0.00  0.00      PROA O  
ATOM   4519  CB  LEU A 564     -13.818  46.101  53.542  0.00  0.00      PROA C  
ATOM   4520  CG  LEU A 564     -13.583  45.568  54.973  0.00  0.00      PROA C  
ATOM   4521  CD1 LEU A 564     -14.626  44.494  55.320  0.00  0.00      PROA C  
ATOM   4522  CD2 LEU A 564     -12.171  44.986  55.152  0.00  0.00      PROA C  
ATOM   4523  N   PRO A 565     -11.995  46.905  50.857  0.00  0.00      PROA N  
ATOM   4524  CA  PRO A 565     -11.904  47.080  49.407  0.00  0.00      PROA C  
ATOM   4525  C   PRO A 565     -13.121  46.584  48.634  0.00  0.00      PROA C  
ATOM   4526  O   PRO A 565     -13.495  45.415  48.735  0.00  0.00      PROA O  
ATOM   4527  CB  PRO A 565     -10.619  46.328  49.035  0.00  0.00      PROA C  
ATOM   4528  CG  PRO A 565     -10.499  45.239  50.106  0.00  0.00      PROA C  
ATOM   4529  CD  PRO A 565     -11.019  45.935  51.358  0.00  0.00      PROA C  
ATOM   4530  N   GLU A 566     -13.762  47.454  47.834  0.00  0.00      PROA N  
ATOM   4531  CA  GLU A 566     -14.922  47.122  47.021  0.00  0.00      PROA C  
ATOM   4532  C   GLU A 566     -14.653  46.069  45.945  0.00  0.00      PROA C  
ATOM   4533  O   GLU A 566     -15.443  45.149  45.731  0.00  0.00      PROA O  
ATOM   4534  CB  GLU A 566     -15.511  48.411  46.393  0.00  0.00      PROA C  
ATOM   4535  CG  GLU A 566     -16.059  49.404  47.453  0.00  0.00      PROA C  
ATOM   4536  CD  GLU A 566     -17.518  49.164  47.837  0.00  0.00      PROA C  
ATOM   4537  OE1 GLU A 566     -18.414  49.539  47.030  0.00  0.00      PROA O  
ATOM   4538  OE2 GLU A 566     -17.792  48.664  48.960  0.00  0.00      PROA O1-
ATOM   4539  N   HIS A 567     -13.498  46.173  45.263  0.00  0.00      PROA N  
ATOM   4540  CA  HIS A 567     -13.140  45.326  44.140  0.00  0.00      PROA C  
ATOM   4541  C   HIS A 567     -11.620  45.292  43.982  0.00  0.00      PROA C  
ATOM   4542  O   HIS A 567     -10.934  46.126  44.582  0.00  0.00      PROA O  
ATOM   4543  CB  HIS A 567     -13.806  45.835  42.828  0.00  0.00      PROA C  
ATOM   4544  CG  HIS A 567     -13.535  47.284  42.496  0.00  0.00      PROA C  
ATOM   4545  CD2 HIS A 567     -14.383  48.350  42.523  0.00  0.00      PROA C  
ATOM   4546  ND1 HIS A 567     -12.368  47.751  41.926  0.00  0.00      PROA N  
ATOM   4547  CE1 HIS A 567     -12.550  49.066  41.654  0.00  0.00      PROA C  
ATOM   4548  NE2 HIS A 567     -13.761  49.475  41.996  0.00  0.00      PROA N  
ATOM   4549  N   PRO A 568     -11.041  44.351  43.229  0.00  0.00      PROA N  
ATOM   4550  CA  PRO A 568      -9.660  44.390  42.749  0.00  0.00      PROA C  
ATOM   4551  C   PRO A 568      -9.074  45.716  42.277  0.00  0.00      PROA C  
ATOM   4552  O   PRO A 568      -9.770  46.509  41.642  0.00  0.00      PROA O  
ATOM   4553  CB  PRO A 568      -9.610  43.288  41.686  0.00  0.00      PROA C  
ATOM   4554  CG  PRO A 568     -10.576  42.239  42.243  0.00  0.00      PROA C  
ATOM   4555  CD  PRO A 568     -11.697  43.096  42.837  0.00  0.00      PROA C  
ATOM   4556  N   SER A 569      -7.780  45.968  42.565  0.00  0.00      PROA N  
ATOM   4557  CA  SER A 569      -7.084  47.171  42.120  0.00  0.00      PROA C  
ATOM   4558  C   SER A 569      -6.421  46.958  40.766  0.00  0.00      PROA C  
ATOM   4559  O   SER A 569      -5.711  45.977  40.534  0.00  0.00      PROA O  
ATOM   4560  CB  SER A 569      -5.991  47.652  43.121  0.00  0.00      PROA C  
ATOM   4561  OG  SER A 569      -5.424  48.918  42.760  0.00  0.00      PROA O  
ATOM   4562  N   THR A 570      -6.633  47.902  39.829  0.00  0.00      PROA N  
ATOM   4563  CA  THR A 570      -5.937  47.989  38.542  0.00  0.00      PROA C  
ATOM   4564  C   THR A 570      -4.440  48.222  38.722  0.00  0.00      PROA C  
ATOM   4565  O   THR A 570      -4.015  48.951  39.624  0.00  0.00      PROA O  
ATOM   4566  CB  THR A 570      -6.508  49.094  37.641  0.00  0.00      PROA C  
ATOM   4567  CG2 THR A 570      -5.997  48.984  36.195  0.00  0.00      PROA C  
ATOM   4568  OG1 THR A 570      -7.927  48.993  37.578  0.00  0.00      PROA O  
ATOM   4569  N   GLU A 571      -3.584  47.616  37.870  0.00  0.00      PROA N  
ATOM   4570  CA  GLU A 571      -2.149  47.864  37.868  0.00  0.00      PROA C  
ATOM   4571  C   GLU A 571      -1.775  49.326  37.597  0.00  0.00      PROA C  
ATOM   4572  O   GLU A 571      -2.435  50.045  36.845  0.00  0.00      PROA O  
ATOM   4573  CB  GLU A 571      -1.386  46.917  36.901  0.00  0.00      PROA C  
ATOM   4574  CG  GLU A 571      -1.697  47.127  35.394  0.00  0.00      PROA C  
ATOM   4575  CD  GLU A 571      -0.908  46.175  34.497  0.00  0.00      PROA C  
ATOM   4576  OE1 GLU A 571      -1.533  45.299  33.841  0.00  0.00      PROA O  
ATOM   4577  OE2 GLU A 571       0.344  46.300  34.422  0.00  0.00      PROA O1-
ATOM   4578  N   GLY A 572      -0.709  49.820  38.263  0.00  0.00      PROA N  
ATOM   4579  CA  GLY A 572      -0.252  51.206  38.156  0.00  0.00      PROA C  
ATOM   4580  C   GLY A 572      -1.044  52.194  38.980  0.00  0.00      PROA C  
ATOM   4581  O   GLY A 572      -0.816  53.401  38.909  0.00  0.00      PROA O  
ATOM   4582  N   THR A 573      -1.995  51.712  39.806  0.00  0.00      PROA N  
ATOM   4583  CA  THR A 573      -2.726  52.531  40.779  0.00  0.00      PROA C  
ATOM   4584  C   THR A 573      -1.797  53.083  41.845  0.00  0.00      PROA C  
ATOM   4585  O   THR A 573      -0.959  52.359  42.379  0.00  0.00      PROA O  
ATOM   4586  CB  THR A 573      -3.885  51.791  41.452  0.00  0.00      PROA C  
ATOM   4587  CG2 THR A 573      -4.630  52.659  42.481  0.00  0.00      PROA C  
ATOM   4588  OG1 THR A 573      -4.849  51.406  40.478  0.00  0.00      PROA O  
ATOM   4589  N   MET A 574      -1.905  54.384  42.187  0.00  0.00      PROA N  
ATOM   4590  CA  MET A 574      -1.075  54.968  43.223  0.00  0.00      PROA C  
ATOM   4591  C   MET A 574      -1.635  54.673  44.611  0.00  0.00      PROA C  
ATOM   4592  O   MET A 574      -2.726  55.120  44.974  0.00  0.00      PROA O  
ATOM   4593  CB  MET A 574      -0.893  56.496  43.039  0.00  0.00      PROA C  
ATOM   4594  CG  MET A 574      -0.274  56.896  41.681  0.00  0.00      PROA C  
ATOM   4595  SD  MET A 574       1.328  56.121  41.287  0.00  0.00      PROA S  
ATOM   4596  CE  MET A 574       2.294  56.833  42.646  0.00  0.00      PROA C  
ATOM   4597  N   VAL A 575      -0.880  53.909  45.414  0.00  0.00      PROA N  
ATOM   4598  CA  VAL A 575      -1.264  53.455  46.736  0.00  0.00      PROA C  
ATOM   4599  C   VAL A 575      -0.393  54.149  47.761  0.00  0.00      PROA C  
ATOM   4600  O   VAL A 575       0.771  54.471  47.508  0.00  0.00      PROA O  
ATOM   4601  CB  VAL A 575      -1.172  51.935  46.932  0.00  0.00      PROA C  
ATOM   4602  CG1 VAL A 575      -2.166  51.234  45.993  0.00  0.00      PROA C  
ATOM   4603  CG2 VAL A 575       0.252  51.409  46.678  0.00  0.00      PROA C  
ATOM   4604  N   ILE A 576      -0.956  54.432  48.947  0.00  0.00      PROA N  
ATOM   4605  CA  ILE A 576      -0.247  55.116  50.010  0.00  0.00      PROA C  
ATOM   4606  C   ILE A 576      -0.067  54.185  51.199  0.00  0.00      PROA C  
ATOM   4607  O   ILE A 576      -1.040  53.704  51.774  0.00  0.00      PROA O  
ATOM   4608  CB  ILE A 576      -0.885  56.444  50.388  0.00  0.00      PROA C  
ATOM   4609  CG1 ILE A 576      -0.782  57.432  49.196  0.00  0.00      PROA C  
ATOM   4610  CG2 ILE A 576      -0.207  57.033  51.643  0.00  0.00      PROA C  
ATOM   4611  CD  ILE A 576      -2.131  58.002  48.758  0.00  0.00      PROA C  
ATOM   4612  N   VAL A 577       1.192  53.866  51.567  0.00  0.00      PROA N  
ATOM   4613  CA  VAL A 577       1.502  52.826  52.540  0.00  0.00      PROA C  
ATOM   4614  C   VAL A 577       2.170  53.428  53.774  0.00  0.00      PROA C  
ATOM   4615  O   VAL A 577       3.181  54.123  53.682  0.00  0.00      PROA O  
ATOM   4616  CB  VAL A 577       2.357  51.693  51.971  0.00  0.00      PROA C  
ATOM   4617  CG1 VAL A 577       2.244  50.468  52.895  0.00  0.00      PROA C  
ATOM   4618  CG2 VAL A 577       1.898  51.342  50.538  0.00  0.00      PROA C  
ATOM   4619  N   SER A 578       1.595  53.197  54.968  0.00  0.00      PROA N  
ATOM   4620  CA  SER A 578       1.831  54.002  56.167  0.00  0.00      PROA C  
ATOM   4621  C   SER A 578       2.516  53.221  57.294  0.00  0.00      PROA C  
ATOM   4622  O   SER A 578       2.230  52.044  57.512  0.00  0.00      PROA O  
ATOM   4623  CB  SER A 578       0.479  54.513  56.754  0.00  0.00      PROA C  
ATOM   4624  OG  SER A 578      -0.388  55.051  55.752  0.00  0.00      PROA O  
ATOM   4625  N   GLY A 579       3.437  53.850  58.063  0.00  0.00      PROA N  
ATOM   4626  CA  GLY A 579       4.093  53.209  59.203  0.00  0.00      PROA C  
ATOM   4627  C   GLY A 579       5.021  54.113  59.999  0.00  0.00      PROA C  
ATOM   4628  O   GLY A 579       5.181  55.299  59.714  0.00  0.00      PROA O  
ATOM   4629  N   TRP A 580       5.656  53.561  61.055  0.00  0.00      PROA N  
ATOM   4630  CA  TRP A 580       6.618  54.277  61.890  0.00  0.00      PROA C  
ATOM   4631  C   TRP A 580       7.991  53.597  61.916  0.00  0.00      PROA C  
ATOM   4632  O   TRP A 580       8.823  53.894  62.778  0.00  0.00      PROA O  
ATOM   4633  CB  TRP A 580       6.123  54.433  63.361  0.00  0.00      PROA C  
ATOM   4634  CG  TRP A 580       4.894  55.263  63.562  0.00  0.00      PROA C  
ATOM   4635  CD1 TRP A 580       4.865  56.599  63.873  0.00  0.00      PROA C  
ATOM   4636  CD2 TRP A 580       3.534  54.802  63.603  0.00  0.00      PROA C  
ATOM   4637  CE2 TRP A 580       2.737  55.919  63.965  0.00  0.00      PROA C  
ATOM   4638  CE3 TRP A 580       2.931  53.560  63.391  0.00  0.00      PROA C  
ATOM   4639  NE1 TRP A 580       3.570  56.991  64.120  0.00  0.00      PROA N  
ATOM   4640  CZ2 TRP A 580       1.363  55.810  64.124  0.00  0.00      PROA C  
ATOM   4641  CZ3 TRP A 580       1.548  53.458  63.548  0.00  0.00      PROA C  
ATOM   4642  CH2 TRP A 580       0.780  54.560  63.913  0.00  0.00      PROA C  
ATOM   4643  N   GLY A 581       8.266  52.647  61.001  0.00  0.00      PROA N  
ATOM   4644  CA  GLY A 581       9.509  51.889  60.921  0.00  0.00      PROA C  
ATOM   4645  C   GLY A 581      10.774  52.654  60.592  0.00  0.00      PROA C  
ATOM   4646  O   GLY A 581      10.784  53.861  60.350  0.00  0.00      PROA O  
ATOM   4647  N   LYS A 582      11.908  51.928  60.573  0.00  0.00      PROA N  
ATOM   4648  CA  LYS A 582      13.223  52.469  60.275  0.00  0.00      PROA C  
ATOM   4649  C   LYS A 582      13.389  53.112  58.896  0.00  0.00      PROA C  
ATOM   4650  O   LYS A 582      12.993  52.560  57.869  0.00  0.00      PROA O  
ATOM   4651  CB  LYS A 582      14.337  51.405  60.458  0.00  0.00      PROA C  
ATOM   4652  CG  LYS A 582      14.587  50.996  61.918  0.00  0.00      PROA C  
ATOM   4653  CD  LYS A 582      15.679  49.912  62.017  0.00  0.00      PROA C  
ATOM   4654  CE  LYS A 582      16.059  49.544  63.461  0.00  0.00      PROA C  
ATOM   4655  NZ  LYS A 582      17.044  48.433  63.480  0.00  0.00      PROA N1+
ATOM   4656  N   GLN A 583      14.042  54.289  58.862  0.00  0.00      PROA N  
ATOM   4657  CA  GLN A 583      14.423  55.001  57.658  0.00  0.00      PROA C  
ATOM   4658  C   GLN A 583      15.782  54.532  57.139  0.00  0.00      PROA C  
ATOM   4659  O   GLN A 583      16.448  53.681  57.735  0.00  0.00      PROA O  
ATOM   4660  CB  GLN A 583      14.485  56.528  57.935  0.00  0.00      PROA C  
ATOM   4661  CG  GLN A 583      13.140  57.142  58.395  0.00  0.00      PROA C  
ATOM   4662  CD  GLN A 583      13.354  58.572  58.893  0.00  0.00      PROA C  
ATOM   4663  NE2 GLN A 583      13.855  58.693  60.146  0.00  0.00      PROA N  
ATOM   4664  OE1 GLN A 583      13.111  59.562  58.199  0.00  0.00      PROA O  
ATOM   4665  N   PHE A 584      16.255  55.097  56.003  0.00  0.00      PROA N  
ATOM   4666  CA  PHE A 584      17.625  54.924  55.541  0.00  0.00      PROA C  
ATOM   4667  C   PHE A 584      18.662  55.389  56.574  0.00  0.00      PROA C  
ATOM   4668  O   PHE A 584      18.463  56.376  57.287  0.00  0.00      PROA O  
ATOM   4669  CB  PHE A 584      17.830  55.593  54.149  0.00  0.00      PROA C  
ATOM   4670  CG  PHE A 584      19.250  55.527  53.638  0.00  0.00      PROA C  
ATOM   4671  CD1 PHE A 584      19.735  54.352  53.040  0.00  0.00      PROA C  
ATOM   4672  CD2 PHE A 584      20.107  56.637  53.748  0.00  0.00      PROA C  
ATOM   4673  CE1 PHE A 584      21.057  54.276  52.584  0.00  0.00      PROA C  
ATOM   4674  CE2 PHE A 584      21.431  56.564  53.298  0.00  0.00      PROA C  
ATOM   4675  CZ  PHE A 584      21.907  55.382  52.717  0.00  0.00      PROA C  
ATOM   4676  N   LEU A 585      19.769  54.620  56.709  0.00  0.00      PROA N  
ATOM   4677  CA  LEU A 585      20.813  54.815  57.708  0.00  0.00      PROA C  
ATOM   4678  C   LEU A 585      20.338  54.367  59.100  0.00  0.00      PROA C  
ATOM   4679  O   LEU A 585      20.927  54.687  60.133  0.00  0.00      PROA O  
ATOM   4680  CB  LEU A 585      21.438  56.242  57.668  0.00  0.00      PROA C  
ATOM   4681  CG  LEU A 585      22.979  56.267  57.529  0.00  0.00      PROA C  
ATOM   4682  CD1 LEU A 585      23.467  57.684  57.190  0.00  0.00      PROA C  
ATOM   4683  CD2 LEU A 585      23.695  55.747  58.784  0.00  0.00      PROA C  
ATOM   4684  N   GLN A 586      19.241  53.575  59.134  0.00  0.00      PROA N  
ATOM   4685  CA  GLN A 586      18.581  53.052  60.320  0.00  0.00      PROA C  
ATOM   4686  C   GLN A 586      18.163  54.093  61.357  0.00  0.00      PROA C  
ATOM   4687  O   GLN A 586      18.382  53.946  62.561  0.00  0.00      PROA O  
ATOM   4688  CB  GLN A 586      19.317  51.835  60.942  0.00  0.00      PROA C  
ATOM   4689  CG  GLN A 586      19.325  50.597  60.013  0.00  0.00      PROA C  
ATOM   4690  CD  GLN A 586      19.826  49.356  60.756  0.00  0.00      PROA C  
ATOM   4691  NE2 GLN A 586      21.020  48.846  60.378  0.00  0.00      PROA N  
ATOM   4692  OE1 GLN A 586      19.163  48.845  61.666  0.00  0.00      PROA O  
ATOM   4693  N   ARG A 587      17.521  55.180  60.893  0.00  0.00      PROA N  
ATOM   4694  CA  ARG A 587      17.040  56.247  61.746  0.00  0.00      PROA C  
ATOM   4695  C   ARG A 587      15.575  56.054  62.113  0.00  0.00      PROA C  
ATOM   4696  O   ARG A 587      14.735  55.725  61.273  0.00  0.00      PROA O  
ATOM   4697  CB  ARG A 587      17.258  57.636  61.091  0.00  0.00      PROA C  
ATOM   4698  CG  ARG A 587      18.747  57.953  60.835  0.00  0.00      PROA C  
ATOM   4699  CD  ARG A 587      18.976  59.366  60.279  0.00  0.00      PROA C  
ATOM   4700  NE  ARG A 587      20.452  59.565  60.089  0.00  0.00      PROA N  
ATOM   4701  CZ  ARG A 587      21.304  59.914  61.044  0.00  0.00      PROA C  
ATOM   4702  NH1 ARG A 587      20.944  60.099  62.295  0.00  0.00      PROA N1+
ATOM   4703  NH2 ARG A 587      22.573  60.099  60.738  0.00  0.00      PROA N  
ATOM   4704  N   LEU A 588      15.227  56.257  63.397  0.00  0.00      PROA N  
ATOM   4705  CA  LEU A 588      13.867  56.143  63.890  0.00  0.00      PROA C  
ATOM   4706  C   LEU A 588      13.131  57.473  63.659  0.00  0.00      PROA C  
ATOM   4707  O   LEU A 588      13.592  58.499  64.172  0.00  0.00      PROA O  
ATOM   4708  CB  LEU A 588      13.828  55.799  65.407  0.00  0.00      PROA C  
ATOM   4709  CG  LEU A 588      14.170  54.338  65.796  0.00  0.00      PROA C  
ATOM   4710  CD1 LEU A 588      15.570  53.859  65.377  0.00  0.00      PROA C  
ATOM   4711  CD2 LEU A 588      14.015  54.169  67.316  0.00  0.00      PROA C  
ATOM   4712  N   PRO A 589      12.047  57.556  62.884  0.00  0.00      PROA N  
ATOM   4713  CA  PRO A 589      11.313  58.801  62.664  0.00  0.00      PROA C  
ATOM   4714  C   PRO A 589      10.695  59.401  63.923  0.00  0.00      PROA C  
ATOM   4715  O   PRO A 589      10.322  58.682  64.852  0.00  0.00      PROA O  
ATOM   4716  CB  PRO A 589      10.260  58.411  61.620  0.00  0.00      PROA C  
ATOM   4717  CG  PRO A 589       9.952  56.949  61.938  0.00  0.00      PROA C  
ATOM   4718  CD  PRO A 589      11.320  56.402  62.349  0.00  0.00      PROA C  
ATOM   4719  N   GLU A 590      10.588  60.744  63.975  0.00  0.00      PROA N  
ATOM   4720  CA  GLU A 590       9.868  61.456  65.015  0.00  0.00      PROA C  
ATOM   4721  C   GLU A 590       8.369  61.167  65.026  0.00  0.00      PROA C  
ATOM   4722  O   GLU A 590       7.756  60.977  66.076  0.00  0.00      PROA O  
ATOM   4723  CB  GLU A 590      10.125  62.984  64.908  0.00  0.00      PROA C  
ATOM   4724  CG  GLU A 590      11.619  63.387  65.043  0.00  0.00      PROA C  
ATOM   4725  CD  GLU A 590      12.279  62.787  66.275  0.00  0.00      PROA C  
ATOM   4726  OE1 GLU A 590      11.997  63.239  67.415  0.00  0.00      PROA O  
ATOM   4727  OE2 GLU A 590      13.076  61.821  66.143  0.00  0.00      PROA O1-
ATOM   4728  N   ASN A 591       7.743  61.110  63.839  0.00  0.00      PROA N  
ATOM   4729  CA  ASN A 591       6.308  60.983  63.671  0.00  0.00      PROA C  
ATOM   4730  C   ASN A 591       5.951  59.947  62.610  0.00  0.00      PROA C  
ATOM   4731  O   ASN A 591       6.796  59.208  62.109  0.00  0.00      PROA O  
ATOM   4732  CB  ASN A 591       5.653  62.366  63.364  0.00  0.00      PROA C  
ATOM   4733  CG  ASN A 591       6.118  62.973  62.036  0.00  0.00      PROA C  
ATOM   4734  ND2 ASN A 591       5.261  63.831  61.440  0.00  0.00      PROA N  
ATOM   4735  OD1 ASN A 591       7.195  62.686  61.509  0.00  0.00      PROA O  
ATOM   4736  N   LEU A 592       4.644  59.851  62.291  0.00  0.00      PROA N  
ATOM   4737  CA  LEU A 592       4.077  59.012  61.255  0.00  0.00      PROA C  
ATOM   4738  C   LEU A 592       4.644  59.272  59.864  0.00  0.00      PROA C  
ATOM   4739  O   LEU A 592       4.842  60.413  59.436  0.00  0.00      PROA O  
ATOM   4740  CB  LEU A 592       2.531  59.178  61.244  0.00  0.00      PROA C  
ATOM   4741  CG  LEU A 592       1.754  58.388  60.168  0.00  0.00      PROA C  
ATOM   4742  CD1 LEU A 592       1.958  56.875  60.310  0.00  0.00      PROA C  
ATOM   4743  CD2 LEU A 592       0.256  58.720  60.230  0.00  0.00      PROA C  
ATOM   4744  N   MET A 593       4.915  58.183  59.129  0.00  0.00      PROA N  
ATOM   4745  CA  MET A 593       5.531  58.196  57.832  0.00  0.00      PROA C  
ATOM   4746  C   MET A 593       4.665  57.374  56.854  0.00  0.00      PROA C  
ATOM   4747  O   MET A 593       4.055  56.377  57.225  0.00  0.00      PROA O  
ATOM   4748  CB  MET A 593       6.981  57.661  57.980  0.00  0.00      PROA C  
ATOM   4749  CG  MET A 593       7.912  58.472  58.913  0.00  0.00      PROA C  
ATOM   4750  SD  MET A 593       8.042  60.257  58.575  0.00  0.00      PROA S  
ATOM   4751  CE  MET A 593       9.783  60.317  58.070  0.00  0.00      PROA C  
ATOM   4752  N   GLU A 594       4.519  57.801  55.576  0.00  0.00      PROA N  
ATOM   4753  CA  GLU A 594       3.631  57.203  54.595  0.00  0.00      PROA C  
ATOM   4754  C   GLU A 594       4.229  57.340  53.193  0.00  0.00      PROA C  
ATOM   4755  O   GLU A 594       4.756  58.391  52.841  0.00  0.00      PROA O  
ATOM   4756  CB  GLU A 594       2.246  57.907  54.596  0.00  0.00      PROA C  
ATOM   4757  CG  GLU A 594       1.609  58.034  56.000  0.00  0.00      PROA C  
ATOM   4758  CD  GLU A 594       0.171  58.510  55.922  0.00  0.00      PROA C  
ATOM   4759  OE1 GLU A 594      -0.106  59.721  56.108  0.00  0.00      PROA O  
ATOM   4760  OE2 GLU A 594      -0.730  57.674  55.658  0.00  0.00      PROA O1-
ATOM   4761  N   ILE A 595       4.181  56.298  52.345  0.00  0.00      PROA N  
ATOM   4762  CA  ILE A 595       4.821  56.296  51.029  0.00  0.00      PROA C  
ATOM   4763  C   ILE A 595       3.783  56.206  49.926  0.00  0.00      PROA C  
ATOM   4764  O   ILE A 595       2.884  55.378  49.988  0.00  0.00      PROA O  
ATOM   4765  CB  ILE A 595       5.865  55.183  50.843  0.00  0.00      PROA C  
ATOM   4766  CG1 ILE A 595       5.300  53.776  50.539  0.00  0.00      PROA C  
ATOM   4767  CG2 ILE A 595       6.697  55.130  52.126  0.00  0.00      PROA C  
ATOM   4768  CD  ILE A 595       6.344  52.650  50.552  0.00  0.00      PROA C  
ATOM   4769  N   GLU A 596       3.866  57.050  48.884  0.00  0.00      PROA N  
ATOM   4770  CA  GLU A 596       3.001  57.008  47.721  0.00  0.00      PROA C  
ATOM   4771  C   GLU A 596       3.710  56.348  46.544  0.00  0.00      PROA C  
ATOM   4772  O   GLU A 596       4.664  56.884  45.972  0.00  0.00      PROA O  
ATOM   4773  CB  GLU A 596       2.475  58.414  47.331  0.00  0.00      PROA C  
ATOM   4774  CG  GLU A 596       1.646  58.458  46.021  0.00  0.00      PROA C  
ATOM   4775  CD  GLU A 596       1.112  59.854  45.703  0.00  0.00      PROA C  
ATOM   4776  OE1 GLU A 596       1.932  60.781  45.461  0.00  0.00      PROA O  
ATOM   4777  OE2 GLU A 596      -0.135  60.039  45.655  0.00  0.00      PROA O1-
ATOM   4778  N   ILE A 597       3.259  55.139  46.165  0.00  0.00      PROA N  
ATOM   4779  CA  ILE A 597       3.966  54.270  45.239  0.00  0.00      PROA C  
ATOM   4780  C   ILE A 597       2.994  53.637  44.246  0.00  0.00      PROA C  
ATOM   4781  O   ILE A 597       1.796  53.547  44.528  0.00  0.00      PROA O  
ATOM   4782  CB  ILE A 597       4.748  53.161  45.960  0.00  0.00      PROA C  
ATOM   4783  CG1 ILE A 597       3.878  52.401  46.993  0.00  0.00      PROA C  
ATOM   4784  CG2 ILE A 597       6.003  53.791  46.603  0.00  0.00      PROA C  
ATOM   4785  CD  ILE A 597       4.597  51.225  47.659  0.00  0.00      PROA C  
ATOM   4786  N   PRO A 598       3.429  53.185  43.071  0.00  0.00      PROA N  
ATOM   4787  CA  PRO A 598       2.532  52.542  42.120  0.00  0.00      PROA C  
ATOM   4788  C   PRO A 598       2.399  51.054  42.414  0.00  0.00      PROA C  
ATOM   4789  O   PRO A 598       3.379  50.396  42.770  0.00  0.00      PROA O  
ATOM   4790  CB  PRO A 598       3.229  52.767  40.764  0.00  0.00      PROA C  
ATOM   4791  CG  PRO A 598       4.722  52.825  41.108  0.00  0.00      PROA C  
ATOM   4792  CD  PRO A 598       4.728  53.518  42.471  0.00  0.00      PROA C  
ATOM   4793  N   ILE A 599       1.183  50.492  42.259  0.00  0.00      PROA N  
ATOM   4794  CA  ILE A 599       0.947  49.054  42.187  0.00  0.00      PROA C  
ATOM   4795  C   ILE A 599       1.693  48.407  41.026  0.00  0.00      PROA C  
ATOM   4796  O   ILE A 599       1.649  48.867  39.881  0.00  0.00      PROA O  
ATOM   4797  CB  ILE A 599      -0.550  48.716  42.129  0.00  0.00      PROA C  
ATOM   4798  CG1 ILE A 599      -1.216  48.974  43.502  0.00  0.00      PROA C  
ATOM   4799  CG2 ILE A 599      -0.842  47.276  41.634  0.00  0.00      PROA C  
ATOM   4800  CD  ILE A 599      -0.972  47.872  44.543  0.00  0.00      PROA C  
ATOM   4801  N   VAL A 600       2.382  47.295  41.306  0.00  0.00      PROA N  
ATOM   4802  CA  VAL A 600       3.157  46.532  40.355  0.00  0.00      PROA C  
ATOM   4803  C   VAL A 600       2.372  45.272  40.041  0.00  0.00      PROA C  
ATOM   4804  O   VAL A 600       1.869  44.592  40.939  0.00  0.00      PROA O  
ATOM   4805  CB  VAL A 600       4.536  46.194  40.914  0.00  0.00      PROA C  
ATOM   4806  CG1 VAL A 600       5.314  45.233  39.993  0.00  0.00      PROA C  
ATOM   4807  CG2 VAL A 600       5.319  47.507  41.084  0.00  0.00      PROA C  
ATOM   4808  N   ASN A 601       2.196  44.942  38.740  0.00  0.00      PROA N  
ATOM   4809  CA  ASN A 601       1.449  43.761  38.339  0.00  0.00      PROA C  
ATOM   4810  C   ASN A 601       2.043  42.444  38.855  0.00  0.00      PROA C  
ATOM   4811  O   ASN A 601       3.245  42.298  39.084  0.00  0.00      PROA O  
ATOM   4812  CB  ASN A 601       1.096  43.745  36.819  0.00  0.00      PROA C  
ATOM   4813  CG  ASN A 601       2.284  43.501  35.889  0.00  0.00      PROA C  
ATOM   4814  ND2 ASN A 601       2.416  44.348  34.846  0.00  0.00      PROA N  
ATOM   4815  OD1 ASN A 601       3.085  42.580  36.070  0.00  0.00      PROA O  
ATOM   4816  N   TYR A 602       1.161  41.452  39.087  0.00  0.00      PROA N  
ATOM   4817  CA  TYR A 602       1.495  40.192  39.720  0.00  0.00      PROA C  
ATOM   4818  C   TYR A 602       2.597  39.405  39.001  0.00  0.00      PROA C  
ATOM   4819  O   TYR A 602       3.544  38.915  39.618  0.00  0.00      PROA O  
ATOM   4820  CB  TYR A 602       0.170  39.376  39.854  0.00  0.00      PROA C  
ATOM   4821  CG  TYR A 602       0.366  37.991  40.405  0.00  0.00      PROA C  
ATOM   4822  CD1 TYR A 602       0.876  37.834  41.701  0.00  0.00      PROA C  
ATOM   4823  CD2 TYR A 602       0.049  36.848  39.648  0.00  0.00      PROA C  
ATOM   4824  CE1 TYR A 602       1.108  36.556  42.218  0.00  0.00      PROA C  
ATOM   4825  CE2 TYR A 602       0.268  35.566  40.174  0.00  0.00      PROA C  
ATOM   4826  CZ  TYR A 602       0.811  35.422  41.456  0.00  0.00      PROA C  
ATOM   4827  OH  TYR A 602       1.112  34.146  41.966  0.00  0.00      PROA O  
ATOM   4828  N   HIS A 603       2.510  39.317  37.656  0.00  0.00      PROA N  
ATOM   4829  CA  HIS A 603       3.485  38.632  36.824  0.00  0.00      PROA C  
ATOM   4830  C   HIS A 603       4.894  39.212  36.889  0.00  0.00      PROA C  
ATOM   4831  O   HIS A 603       5.869  38.490  37.087  0.00  0.00      PROA O  
ATOM   4832  CB  HIS A 603       3.018  38.602  35.347  0.00  0.00      PROA C  
ATOM   4833  CG  HIS A 603       1.688  37.915  35.182  0.00  0.00      PROA C  
ATOM   4834  CD2 HIS A 603       0.497  38.399  34.732  0.00  0.00      PROA C  
ATOM   4835  ND1 HIS A 603       1.482  36.569  35.413  0.00  0.00      PROA N  
ATOM   4836  CE1 HIS A 603       0.187  36.302  35.108  0.00  0.00      PROA C  
ATOM   4837  NE2 HIS A 603      -0.453  37.383  34.689  0.00  0.00      PROA N  
ATOM   4838  N   THR A 604       5.045  40.549  36.781  0.00  0.00      PROA N  
ATOM   4839  CA  THR A 604       6.350  41.203  36.921  0.00  0.00      PROA C  
ATOM   4840  C   THR A 604       6.961  41.056  38.302  0.00  0.00      PROA C  
ATOM   4841  O   THR A 604       8.169  40.871  38.440  0.00  0.00      PROA O  
ATOM   4842  CB  THR A 604       6.433  42.666  36.482  0.00  0.00      PROA C  
ATOM   4843  CG2 THR A 604       6.250  42.746  34.959  0.00  0.00      PROA C  
ATOM   4844  OG1 THR A 604       5.430  43.479  37.071  0.00  0.00      PROA O  
ATOM   4845  N   CYS A 605       6.145  41.114  39.375  0.00  0.00      PROA N  
ATOM   4846  CA  CYS A 605       6.620  40.884  40.729  0.00  0.00      PROA C  
ATOM   4847  C   CYS A 605       7.200  39.488  40.979  0.00  0.00      PROA C  
ATOM   4848  O   CYS A 605       8.289  39.352  41.538  0.00  0.00      PROA O  
ATOM   4849  CB  CYS A 605       5.508  41.179  41.764  0.00  0.00      PROA C  
ATOM   4850  SG  CYS A 605       6.162  41.379  43.453  0.00  0.00      PROA S  
ATOM   4851  N   GLN A 606       6.529  38.404  40.525  0.00  0.00      PROA N  
ATOM   4852  CA  GLN A 606       7.096  37.062  40.610  0.00  0.00      PROA C  
ATOM   4853  C   GLN A 606       8.375  36.885  39.788  0.00  0.00      PROA C  
ATOM   4854  O   GLN A 606       9.333  36.251  40.229  0.00  0.00      PROA O  
ATOM   4855  CB  GLN A 606       6.080  35.924  40.316  0.00  0.00      PROA C  
ATOM   4856  CG  GLN A 606       5.430  35.960  38.915  0.00  0.00      PROA C  
ATOM   4857  CD  GLN A 606       4.538  34.743  38.655  0.00  0.00      PROA C  
ATOM   4858  NE2 GLN A 606       3.392  34.673  39.367  0.00  0.00      PROA N  
ATOM   4859  OE1 GLN A 606       4.844  33.874  37.834  0.00  0.00      PROA O  
ATOM   4860  N   GLU A 607       8.434  37.490  38.579  0.00  0.00      PROA N  
ATOM   4861  CA  GLU A 607       9.629  37.567  37.755  0.00  0.00      PROA C  
ATOM   4862  C   GLU A 607      10.808  38.286  38.418  0.00  0.00      PROA C  
ATOM   4863  O   GLU A 607      11.953  37.855  38.311  0.00  0.00      PROA O  
ATOM   4864  CB  GLU A 607       9.330  38.200  36.370  0.00  0.00      PROA C  
ATOM   4865  CG  GLU A 607       8.515  37.266  35.436  0.00  0.00      PROA C  
ATOM   4866  CD  GLU A 607       8.160  37.886  34.085  0.00  0.00      PROA C  
ATOM   4867  OE1 GLU A 607       8.527  39.057  33.800  0.00  0.00      PROA O  
ATOM   4868  OE2 GLU A 607       7.501  37.181  33.271  0.00  0.00      PROA O1-
ATOM   4869  N   ALA A 608      10.557  39.396  39.141  0.00  0.00      PROA N  
ATOM   4870  CA  ALA A 608      11.546  40.093  39.946  0.00  0.00      PROA C  
ATOM   4871  C   ALA A 608      12.156  39.248  41.073  0.00  0.00      PROA C  
ATOM   4872  O   ALA A 608      13.359  39.305  41.338  0.00  0.00      PROA O  
ATOM   4873  CB  ALA A 608      10.925  41.375  40.534  0.00  0.00      PROA C  
ATOM   4874  N   TYR A 609      11.332  38.421  41.748  0.00  0.00      PROA N  
ATOM   4875  CA  TYR A 609      11.741  37.603  42.879  0.00  0.00      PROA C  
ATOM   4876  C   TYR A 609      12.236  36.202  42.519  0.00  0.00      PROA C  
ATOM   4877  O   TYR A 609      12.482  35.358  43.381  0.00  0.00      PROA O  
ATOM   4878  CB  TYR A 609      10.606  37.535  43.934  0.00  0.00      PROA C  
ATOM   4879  CG  TYR A 609      10.644  38.772  44.788  0.00  0.00      PROA C  
ATOM   4880  CD1 TYR A 609      11.678  38.921  45.728  0.00  0.00      PROA C  
ATOM   4881  CD2 TYR A 609       9.655  39.766  44.703  0.00  0.00      PROA C  
ATOM   4882  CE1 TYR A 609      11.732  40.046  46.560  0.00  0.00      PROA C  
ATOM   4883  CE2 TYR A 609       9.703  40.891  45.538  0.00  0.00      PROA C  
ATOM   4884  CZ  TYR A 609      10.731  41.016  46.481  0.00  0.00      PROA C  
ATOM   4885  OH  TYR A 609      10.744  42.099  47.377  0.00  0.00      PROA O  
ATOM   4886  N   THR A 610      12.484  35.942  41.228  0.00  0.00      PROA N  
ATOM   4887  CA  THR A 610      13.236  34.788  40.751  0.00  0.00      PROA C  
ATOM   4888  C   THR A 610      14.455  35.357  40.024  0.00  0.00      PROA C  
ATOM   4889  O   THR A 610      14.313  36.405  39.388  0.00  0.00      PROA O  
ATOM   4890  CB  THR A 610      12.410  33.833  39.877  0.00  0.00      PROA C  
ATOM   4891  CG2 THR A 610      12.023  34.433  38.517  0.00  0.00      PROA C  
ATOM   4892  OG1 THR A 610      13.096  32.612  39.626  0.00  0.00      PROA O  
ATOM   4893  N   PRO A 611      15.682  34.823  40.075  0.00  0.00      PROA N  
ATOM   4894  CA  PRO A 611      16.089  33.611  40.793  0.00  0.00      PROA C  
ATOM   4895  C   PRO A 611      16.229  33.726  42.307  0.00  0.00      PROA C  
ATOM   4896  O   PRO A 611      16.780  32.801  42.904  0.00  0.00      PROA O  
ATOM   4897  CB  PRO A 611      17.474  33.283  40.183  0.00  0.00      PROA C  
ATOM   4898  CG  PRO A 611      17.451  33.937  38.802  0.00  0.00      PROA C  
ATOM   4899  CD  PRO A 611      16.685  35.223  39.081  0.00  0.00      PROA C  
ATOM   4900  N   LEU A 612      15.743  34.800  42.972  0.00  0.00      PROA N  
ATOM   4901  CA  LEU A 612      15.891  34.993  44.413  0.00  0.00      PROA C  
ATOM   4902  C   LEU A 612      15.280  33.870  45.257  0.00  0.00      PROA C  
ATOM   4903  O   LEU A 612      15.833  33.465  46.282  0.00  0.00      PROA O  
ATOM   4904  CB  LEU A 612      15.356  36.376  44.878  0.00  0.00      PROA C  
ATOM   4905  CG  LEU A 612      15.934  37.594  44.118  0.00  0.00      PROA C  
ATOM   4906  CD1 LEU A 612      15.373  38.907  44.688  0.00  0.00      PROA C  
ATOM   4907  CD2 LEU A 612      17.470  37.629  44.152  0.00  0.00      PROA C  
ATOM   4908  N   GLY A 613      14.130  33.318  44.816  0.00  0.00      PROA N  
ATOM   4909  CA  GLY A 613      13.557  32.094  45.375  0.00  0.00      PROA C  
ATOM   4910  C   GLY A 613      12.427  32.369  46.320  0.00  0.00      PROA C  
ATOM   4911  O   GLY A 613      12.026  31.511  47.107  0.00  0.00      PROA O  
ATOM   4912  N   LYS A 614      11.871  33.589  46.252  0.00  0.00      PROA N  
ATOM   4913  CA  LYS A 614      10.725  33.996  47.035  0.00  0.00      PROA C  
ATOM   4914  C   LYS A 614       9.501  33.873  46.134  0.00  0.00      PROA C  
ATOM   4915  O   LYS A 614       9.435  34.457  45.051  0.00  0.00      PROA O  
ATOM   4916  CB  LYS A 614      10.851  35.463  47.526  0.00  0.00      PROA C  
ATOM   4917  CG  LYS A 614      12.214  35.846  48.134  0.00  0.00      PROA C  
ATOM   4918  CD  LYS A 614      12.581  35.045  49.396  0.00  0.00      PROA C  
ATOM   4919  CE  LYS A 614      13.895  35.527  50.030  0.00  0.00      PROA C  
ATOM   4920  NZ  LYS A 614      14.197  34.783  51.277  0.00  0.00      PROA N1+
ATOM   4921  N   LYS A 615       8.492  33.082  46.541  0.00  0.00      PROA N  
ATOM   4922  CA  LYS A 615       7.306  32.884  45.731  0.00  0.00      PROA C  
ATOM   4923  C   LYS A 615       6.251  33.925  46.088  0.00  0.00      PROA C  
ATOM   4924  O   LYS A 615       5.906  34.119  47.255  0.00  0.00      PROA O  
ATOM   4925  CB  LYS A 615       6.742  31.453  45.918  0.00  0.00      PROA C  
ATOM   4926  CG  LYS A 615       5.699  31.046  44.861  0.00  0.00      PROA C  
ATOM   4927  CD  LYS A 615       5.326  29.553  44.976  0.00  0.00      PROA C  
ATOM   4928  CE  LYS A 615       4.631  28.944  43.743  0.00  0.00      PROA C  
ATOM   4929  NZ  LYS A 615       3.294  29.545  43.510  0.00  0.00      PROA N1+
ATOM   4930  N   VAL A 616       5.711  34.632  45.074  0.00  0.00      PROA N  
ATOM   4931  CA  VAL A 616       4.653  35.609  45.272  0.00  0.00      PROA C  
ATOM   4932  C   VAL A 616       3.341  34.925  44.915  0.00  0.00      PROA C  
ATOM   4933  O   VAL A 616       3.092  34.567  43.763  0.00  0.00      PROA O  
ATOM   4934  CB  VAL A 616       4.856  36.880  44.446  0.00  0.00      PROA C  
ATOM   4935  CG1 VAL A 616       3.788  37.933  44.810  0.00  0.00      PROA C  
ATOM   4936  CG2 VAL A 616       6.259  37.461  44.726  0.00  0.00      PROA C  
ATOM   4937  N   THR A 617       2.474  34.672  45.909  0.00  0.00      PROA N  
ATOM   4938  CA  THR A 617       1.189  33.998  45.723  0.00  0.00      PROA C
[truncated: 591,769 more chars]
