# Supplementary material for: Flexibility in Mannan-Binding Lectin-Associated Serine Proteases-1 and -2 Provides Insight on Lectin Pathway Activation
Source: Structure. 2017 Feb 7;25(2):364–75. doi: 10.1016/j.str.2016.12.014 (PMC5300068; doi:10.1016/j.str.2016.12.014)
Supplement: Data S2. The Ten Best-Fit Structures for the Full-Length Zymogen of MASP-1 from SASSIE Modeling, Figures 5B, 6B, and 7B [file mmc3.zip › fit04.pdb]

ATOM      1  N   HIS A   1     -24.509 161.220  23.546  0.00  0.00      PROA N  
ATOM      2  CA  HIS A   1     -23.414 160.653  22.674  0.00  0.00      PROA C  
ATOM      3  C   HIS A   1     -22.638 161.707  21.887  0.00  0.00      PROA C  
ATOM      4  O   HIS A   1     -21.658 162.271  22.375  0.00  0.00      PROA O  
ATOM      5  CB  HIS A   1     -23.983 159.514  21.762  0.00  0.00      PROA C  
ATOM      6  CG  HIS A   1     -23.006 158.935  20.759  0.00  0.00      PROA C  
ATOM      7  CD2 HIS A   1     -23.073 158.870  19.398  0.00  0.00      PROA C  
ATOM      8  ND1 HIS A   1     -21.842 158.279  21.107  0.00  0.00      PROA N  
ATOM      9  CE1 HIS A   1     -21.256 157.862  19.957  0.00  0.00      PROA C  
ATOM     10  NE2 HIS A   1     -21.967 158.198  18.892  0.00  0.00      PROA N  
ATOM     11  N   HIS A   2     -23.055 162.023  20.644  0.00  0.00      PROA N  
ATOM     12  CA  HIS A   2     -22.346 162.941  19.770  0.00  0.00      PROA C  
ATOM     13  C   HIS A   2     -22.616 162.508  18.342  0.00  0.00      PROA C  
ATOM     14  O   HIS A   2     -21.687 162.355  17.546  0.00  0.00      PROA O  
ATOM     15  CB  HIS A   2     -20.823 162.924  20.083  0.00  0.00      PROA C  
ATOM     16  CG  HIS A   2     -19.980 163.907  19.306  0.00  0.00      PROA C  
ATOM     17  CD2 HIS A   2     -19.574 165.162  19.647  0.00  0.00      PROA C  
ATOM     18  ND1 HIS A   2     -19.276 163.585  18.164  0.00  0.00      PROA N  
ATOM     19  CE1 HIS A   2     -18.501 164.653  17.852  0.00  0.00      PROA C  
ATOM     20  NE2 HIS A   2     -18.649 165.639  18.724  0.00  0.00      PROA N  
ATOM     21  N   HIS A   3     -23.891 162.259  17.973  0.00  0.00      PROA N  
ATOM     22  CA  HIS A   3     -24.273 161.894  16.615  0.00  0.00      PROA C  
ATOM     23  C   HIS A   3     -23.081 161.792  15.663  0.00  0.00      PROA C  
ATOM     24  O   HIS A   3     -22.114 162.552  15.760  0.00  0.00      PROA O  
ATOM     25  CB  HIS A   3     -25.327 162.872  16.035  0.00  0.00      PROA C  
ATOM     26  CG  HIS A   3     -25.840 162.493  14.668  0.00  0.00      PROA C  
ATOM     27  CD2 HIS A   3     -25.627 163.069  13.450  0.00  0.00      PROA C  
ATOM     28  ND1 HIS A   3     -26.781 161.504  14.455  0.00  0.00      PROA N  
ATOM     29  CE1 HIS A   3     -27.083 161.512  13.132  0.00  0.00      PROA C  
ATOM     30  NE2 HIS A   3     -26.408 162.447  12.481  0.00  0.00      PROA N  
ATOM     31  N   HIS A   4     -23.112 160.818  14.731  0.00  0.00      PROA N  
ATOM     32  CA  HIS A   4     -22.010 160.538  13.823  0.00  0.00      PROA C  
ATOM     33  C   HIS A   4     -20.634 160.542  14.486  0.00  0.00      PROA C  
ATOM     34  O   HIS A   4     -20.498 160.508  15.710  0.00  0.00      PROA O  
ATOM     35  CB  HIS A   4     -21.988 161.527  12.631  0.00  0.00      PROA C  
ATOM     36  CG  HIS A   4     -23.276 161.527  11.849  0.00  0.00      PROA C  
ATOM     37  CD2 HIS A   4     -24.221 162.498  11.719  0.00  0.00      PROA C  
ATOM     38  ND1 HIS A   4     -23.667 160.507  11.005  0.00  0.00      PROA N  
ATOM     39  CE1 HIS A   4     -24.827 160.893  10.419  0.00  0.00      PROA C  
ATOM     40  NE2 HIS A   4     -25.205 162.097  10.822  0.00  0.00      PROA N  
ATOM     41  N   HIS A   5     -19.576 160.593  13.663  0.00  0.00      PROA N  
ATOM     42  CA  HIS A   5     -18.193 160.638  14.102  0.00  0.00      PROA C  
ATOM     43  C   HIS A   5     -17.615 161.954  13.627  0.00  0.00      PROA C  
ATOM     44  O   HIS A   5     -17.041 162.713  14.407  0.00  0.00      PROA O  
ATOM     45  CB  HIS A   5     -17.339 159.463  13.541  0.00  0.00      PROA C  
ATOM     46  CG  HIS A   5     -17.597 158.136  14.213  0.00  0.00      PROA C  
ATOM     47  CD2 HIS A   5     -16.790 157.414  15.042  0.00  0.00      PROA C  
ATOM     48  ND1 HIS A   5     -18.695 157.337  13.976  0.00  0.00      PROA N  
ATOM     49  CE1 HIS A   5     -18.522 156.191  14.680  0.00  0.00      PROA C  
ATOM     50  NE2 HIS A   5     -17.377 156.190  15.342  0.00  0.00      PROA N  
ATOM     51  N   HIS A   6     -17.729 162.266  12.319  0.00  0.00      PROA N  
ATOM     52  CA  HIS A   6     -17.348 163.569  11.796  0.00  0.00      PROA C  
ATOM     53  C   HIS A   6     -17.563 164.681  12.823  0.00  0.00      PROA C  
ATOM     54  O   HIS A   6     -18.623 165.308  12.876  0.00  0.00      PROA O  
ATOM     55  CB  HIS A   6     -18.103 163.924  10.489  0.00  0.00      PROA C  
ATOM     56  CG  HIS A   6     -17.835 162.944   9.374  0.00  0.00      PROA C  
ATOM     57  CD2 HIS A   6     -16.864 162.961   8.418  0.00  0.00      PROA C  
ATOM     58  ND1 HIS A   6     -18.688 161.916   9.021  0.00  0.00      PROA N  
ATOM     59  CE1 HIS A   6     -18.188 161.346   7.897  0.00  0.00      PROA C  
ATOM     60  NE2 HIS A   6     -17.081 161.947   7.491  0.00  0.00      PROA N  
ATOM     61  N   ILE A   7     -16.558 164.935  13.680  0.00  0.00      PROA N  
ATOM     62  CA  ILE A   7     -16.615 165.942  14.729  0.00  0.00      PROA C  
ATOM     63  C   ILE A   7     -15.455 166.911  14.570  0.00  0.00      PROA C  
ATOM     64  O   ILE A   7     -14.383 166.570  14.063  0.00  0.00      PROA O  
ATOM     65  CB  ILE A   7     -16.673 165.394  16.167  0.00  0.00      PROA C  
ATOM     66  CG1 ILE A   7     -15.372 164.736  16.714  0.00  0.00      PROA C  
ATOM     67  CG2 ILE A   7     -17.901 164.467  16.309  0.00  0.00      PROA C  
ATOM     68  CD  ILE A   7     -14.862 163.492  15.974  0.00  0.00      PROA C  
ATOM     69  N   ASP A   8     -15.666 168.183  14.974  0.00  0.00      PROA N  
ATOM     70  CA  ASP A   8     -14.646 169.222  14.993  0.00  0.00      PROA C  
ATOM     71  C   ASP A   8     -13.484 168.892  15.935  0.00  0.00      PROA C  
ATOM     72  O   ASP A   8     -12.312 169.114  15.617  0.00  0.00      PROA O  
ATOM     73  CB  ASP A   8     -15.273 170.587  15.396  0.00  0.00      PROA C  
ATOM     74  CG  ASP A   8     -16.252 171.118  14.360  0.00  0.00      PROA C  
ATOM     75  OD1 ASP A   8     -16.241 170.678  13.180  0.00  0.00      PROA O  
ATOM     76  OD2 ASP A   8     -17.003 172.072  14.703  0.00  0.00      PROA O1-
ATOM     77  N   GLY A   9     -13.805 168.341  17.129  0.00  0.00      PROA N  
ATOM     78  CA  GLY A   9     -12.845 167.810  18.097  0.00  0.00      PROA C  
ATOM     79  C   GLY A   9     -11.958 166.686  17.601  0.00  0.00      PROA C  
ATOM     80  O   GLY A   9     -12.097 166.163  16.496  0.00  0.00      PROA O  
ATOM     81  N   ARG A  10     -11.014 166.262  18.453  0.00  0.00      PROA N  
ATOM     82  CA  ARG A  10     -10.069 165.210  18.135  0.00  0.00      PROA C  
ATOM     83  C   ARG A  10     -10.222 164.017  19.061  0.00  0.00      PROA C  
ATOM     84  O   ARG A  10     -10.345 164.147  20.280  0.00  0.00      PROA O  
ATOM     85  CB  ARG A  10      -8.610 165.732  18.154  0.00  0.00      PROA C  
ATOM     86  CG  ARG A  10      -8.290 166.654  16.958  0.00  0.00      PROA C  
ATOM     87  CD  ARG A  10      -6.890 167.272  17.035  0.00  0.00      PROA C  
ATOM     88  NE  ARG A  10      -6.649 167.997  15.745  0.00  0.00      PROA N  
ATOM     89  CZ  ARG A  10      -5.534 168.659  15.476  0.00  0.00      PROA C  
ATOM     90  NH1 ARG A  10      -4.633 168.925  16.393  0.00  0.00      PROA N1+
ATOM     91  NH2 ARG A  10      -5.289 169.075  14.251  0.00  0.00      PROA N  
ATOM     92  N   HIS A  11     -10.214 162.807  18.478  0.00  0.00      PROA N  
ATOM     93  CA  HIS A  11     -10.220 161.556  19.210  0.00  0.00      PROA C  
ATOM     94  C   HIS A  11      -9.191 160.652  18.561  0.00  0.00      PROA C  
ATOM     95  O   HIS A  11      -8.782 160.869  17.418  0.00  0.00      PROA O  
ATOM     96  CB  HIS A  11     -11.607 160.858  19.201  0.00  0.00      PROA C  
ATOM     97  CG  HIS A  11     -12.664 161.624  19.959  0.00  0.00      PROA C  
ATOM     98  CD2 HIS A  11     -13.151 161.423  21.216  0.00  0.00      PROA C  
ATOM     99  ND1 HIS A  11     -13.467 162.599  19.401  0.00  0.00      PROA N  
ATOM    100  CE1 HIS A  11     -14.378 162.958  20.339  0.00  0.00      PROA C  
ATOM    101  NE2 HIS A  11     -14.227 162.269  21.460  0.00  0.00      PROA N  
ATOM    102  N   THR A  12      -8.710 159.615  19.279  0.00  0.00      PROA N  
ATOM    103  CA  THR A  12      -7.782 158.631  18.719  0.00  0.00      PROA C  
ATOM    104  C   THR A  12      -8.379 157.863  17.549  0.00  0.00      PROA C  
ATOM    105  O   THR A  12      -9.585 157.605  17.491  0.00  0.00      PROA O  
ATOM    106  CB  THR A  12      -7.174 157.645  19.722  0.00  0.00      PROA C  
ATOM    107  CG2 THR A  12      -6.349 158.433  20.755  0.00  0.00      PROA C  
ATOM    108  OG1 THR A  12      -8.158 156.894  20.426  0.00  0.00      PROA O  
ATOM    109  N   VAL A  13      -7.542 157.511  16.557  0.00  0.00      PROA N  
ATOM    110  CA  VAL A  13      -7.994 156.827  15.362  0.00  0.00      PROA C  
ATOM    111  C   VAL A  13      -7.409 155.423  15.313  0.00  0.00      PROA C  
ATOM    112  O   VAL A  13      -6.195 155.197  15.307  0.00  0.00      PROA O  
ATOM    113  CB  VAL A  13      -7.784 157.647  14.085  0.00  0.00      PROA C  
ATOM    114  CG1 VAL A  13      -6.362 158.230  14.004  0.00  0.00      PROA C  
ATOM    115  CG2 VAL A  13      -8.128 156.822  12.828  0.00  0.00      PROA C  
ATOM    116  N   GLU A  14      -8.305 154.418  15.310  0.00  0.00      PROA N  
ATOM    117  CA  GLU A  14      -7.946 153.018  15.266  0.00  0.00      PROA C  
ATOM    118  C   GLU A  14      -8.365 152.452  13.920  0.00  0.00      PROA C  
ATOM    119  O   GLU A  14      -9.508 152.596  13.479  0.00  0.00      PROA O  
ATOM    120  CB  GLU A  14      -8.595 152.190  16.410  0.00  0.00      PROA C  
ATOM    121  CG  GLU A  14      -8.116 152.570  17.840  0.00  0.00      PROA C  
ATOM    122  CD  GLU A  14      -8.946 153.667  18.512  0.00  0.00      PROA C  
ATOM    123  OE1 GLU A  14     -10.184 153.485  18.669  0.00  0.00      PROA O  
ATOM    124  OE2 GLU A  14      -8.363 154.701  18.935  0.00  0.00      PROA O1-
ATOM    125  N   LEU A  15      -7.416 151.811  13.224  0.00  0.00      PROA N  
ATOM    126  CA  LEU A  15      -7.568 151.321  11.877  0.00  0.00      PROA C  
ATOM    127  C   LEU A  15      -7.317 149.820  11.856  0.00  0.00      PROA C  
ATOM    128  O   LEU A  15      -6.220 149.338  12.143  0.00  0.00      PROA O  
ATOM    129  CB  LEU A  15      -6.558 152.018  10.925  0.00  0.00      PROA C  
ATOM    130  CG  LEU A  15      -6.667 153.559  10.868  0.00  0.00      PROA C  
ATOM    131  CD1 LEU A  15      -5.534 154.140  10.012  0.00  0.00      PROA C  
ATOM    132  CD2 LEU A  15      -8.028 154.021  10.327  0.00  0.00      PROA C  
ATOM    133  N   ASN A  16      -8.347 149.026  11.505  0.00  0.00      PROA N  
ATOM    134  CA  ASN A  16      -8.218 147.586  11.407  0.00  0.00      PROA C  
ATOM    135  C   ASN A  16      -8.656 147.174  10.006  0.00  0.00      PROA C  
ATOM    136  O   ASN A  16      -9.843 146.988   9.734  0.00  0.00      PROA O  
ATOM    137  CB  ASN A  16      -9.089 146.918  12.512  0.00  0.00      PROA C  
ATOM    138  CG  ASN A  16      -8.850 145.414  12.610  0.00  0.00      PROA C  
ATOM    139  ND2 ASN A  16      -9.907 144.644  12.952  0.00  0.00      PROA N  
ATOM    140  OD1 ASN A  16      -7.741 144.923  12.379  0.00  0.00      PROA O  
ATOM    141  N   GLU A  17      -7.696 147.043   9.072  0.00  0.00      PROA N  
ATOM    142  CA  GLU A  17      -7.990 146.735   7.685  0.00  0.00      PROA C  
ATOM    143  C   GLU A  17      -6.704 146.277   7.009  0.00  0.00      PROA C  
ATOM    144  O   GLU A  17      -5.602 146.475   7.524  0.00  0.00      PROA O  
ATOM    145  CB  GLU A  17      -8.614 147.957   6.938  0.00  0.00      PROA C  
ATOM    146  CG  GLU A  17      -9.109 147.723   5.486  0.00  0.00      PROA C  
ATOM    147  CD  GLU A  17     -10.013 146.501   5.368  0.00  0.00      PROA C  
ATOM    148  OE1 GLU A  17      -9.504 145.407   5.007  0.00  0.00      PROA O  
ATOM    149  OE2 GLU A  17     -11.241 146.619   5.628  0.00  0.00      PROA O1-
ATOM    150  N   MET A  18      -6.812 145.631   5.839  0.00  0.00      PROA N  
ATOM    151  CA  MET A  18      -5.701 145.208   5.012  0.00  0.00      PROA C  
ATOM    152  C   MET A  18      -4.795 146.318   4.471  0.00  0.00      PROA C  
ATOM    153  O   MET A  18      -3.581 146.151   4.364  0.00  0.00      PROA O  
ATOM    154  CB  MET A  18      -6.200 144.306   3.858  0.00  0.00      PROA C  
ATOM    155  CG  MET A  18      -6.765 142.951   4.335  0.00  0.00      PROA C  
ATOM    156  SD  MET A  18      -5.571 141.913   5.237  0.00  0.00      PROA S  
ATOM    157  CE  MET A  18      -6.729 140.536   5.467  0.00  0.00      PROA C  
ATOM    158  N   PHE A  19      -5.353 147.483   4.098  0.00  0.00      PROA N  
ATOM    159  CA  PHE A  19      -4.564 148.561   3.531  0.00  0.00      PROA C  
ATOM    160  C   PHE A  19      -5.278 149.894   3.731  0.00  0.00      PROA C  
ATOM    161  O   PHE A  19      -6.477 149.947   4.019  0.00  0.00      PROA O  
ATOM    162  CB  PHE A  19      -4.227 148.331   2.020  0.00  0.00      PROA C  
ATOM    163  CG  PHE A  19      -5.459 148.272   1.143  0.00  0.00      PROA C  
ATOM    164  CD1 PHE A  19      -6.190 147.078   1.003  0.00  0.00      PROA C  
ATOM    165  CD2 PHE A  19      -5.876 149.407   0.424  0.00  0.00      PROA C  
ATOM    166  CE1 PHE A  19      -7.332 147.028   0.195  0.00  0.00      PROA C  
ATOM    167  CE2 PHE A  19      -7.015 149.361  -0.389  0.00  0.00      PROA C  
ATOM    168  CZ  PHE A  19      -7.746 148.171  -0.501  0.00  0.00      PROA C  
ATOM    169  N   GLY A  20      -4.546 151.017   3.589  0.00  0.00      PROA N  
ATOM    170  CA  GLY A  20      -5.142 152.344   3.663  0.00  0.00      PROA C  
ATOM    171  C   GLY A  20      -4.116 153.445   3.651  0.00  0.00      PROA C  
ATOM    172  O   GLY A  20      -2.933 153.219   3.400  0.00  0.00      PROA O  
ATOM    173  N   GLN A  21      -4.562 154.684   3.930  0.00  0.00      PROA N  
ATOM    174  CA  GLN A  21      -3.738 155.881   3.894  0.00  0.00      PROA C  
ATOM    175  C   GLN A  21      -3.561 156.511   5.267  0.00  0.00      PROA C  
ATOM    176  O   GLN A  21      -4.502 156.625   6.055  0.00  0.00      PROA O  
ATOM    177  CB  GLN A  21      -4.322 156.963   2.950  0.00  0.00      PROA C  
ATOM    178  CG  GLN A  21      -4.308 156.528   1.470  0.00  0.00      PROA C  
ATOM    179  CD  GLN A  21      -4.796 157.635   0.534  0.00  0.00      PROA C  
ATOM    180  NE2 GLN A  21      -4.009 158.729   0.417  0.00  0.00      PROA N  
ATOM    181  OE1 GLN A  21      -5.862 157.539  -0.085  0.00  0.00      PROA O  
ATOM    182  N   ILE A  22      -2.330 156.964   5.555  0.00  0.00      PROA N  
ATOM    183  CA  ILE A  22      -1.950 157.703   6.745  0.00  0.00      PROA C  
ATOM    184  C   ILE A  22      -1.479 159.063   6.247  0.00  0.00      PROA C  
ATOM    185  O   ILE A  22      -0.651 159.158   5.344  0.00  0.00      PROA O  
ATOM    186  CB  ILE A  22      -0.814 157.039   7.535  0.00  0.00      PROA C  
ATOM    187  CG1 ILE A  22      -1.094 155.552   7.873  0.00  0.00      PROA C  
ATOM    188  CG2 ILE A  22      -0.534 157.849   8.817  0.00  0.00      PROA C  
ATOM    189  CD  ILE A  22      -2.354 155.310   8.713  0.00  0.00      PROA C  
ATOM    190  N   GLN A  23      -2.022 160.173   6.775  0.00  0.00      PROA N  
ATOM    191  CA  GLN A  23      -1.754 161.462   6.175  0.00  0.00      PROA C  
ATOM    192  C   GLN A  23      -1.787 162.567   7.218  0.00  0.00      PROA C  
ATOM    193  O   GLN A  23      -2.623 162.553   8.124  0.00  0.00      PROA O  
ATOM    194  CB  GLN A  23      -2.784 161.684   5.040  0.00  0.00      PROA C  
ATOM    195  CG  GLN A  23      -2.652 163.016   4.284  0.00  0.00      PROA C  
ATOM    196  CD  GLN A  23      -3.609 163.073   3.092  0.00  0.00      PROA C  
ATOM    197  NE2 GLN A  23      -3.333 162.261   2.047  0.00  0.00      PROA N  
ATOM    198  OE1 GLN A  23      -4.588 163.825   3.083  0.00  0.00      PROA O  
ATOM    199  N   SER A  24      -0.866 163.556   7.135  0.00  0.00      PROA N  
ATOM    200  CA  SER A  24      -0.806 164.678   8.073  0.00  0.00      PROA C  
ATOM    201  C   SER A  24      -2.091 165.507   8.155  0.00  0.00      PROA C  
ATOM    202  O   SER A  24      -2.758 165.661   7.129  0.00  0.00      PROA O  
ATOM    203  CB  SER A  24       0.348 165.679   7.791  0.00  0.00      PROA C  
ATOM    204  OG  SER A  24       1.618 165.090   8.057  0.00  0.00      PROA O  
ATOM    205  N   PRO A  25      -2.485 166.059   9.314  0.00  0.00      PROA N  
ATOM    206  CA  PRO A  25      -3.716 166.833   9.493  0.00  0.00      PROA C  
ATOM    207  C   PRO A  25      -4.080 167.865   8.436  0.00  0.00      PROA C  
ATOM    208  O   PRO A  25      -5.237 167.913   8.014  0.00  0.00      PROA O  
ATOM    209  CB  PRO A  25      -3.563 167.448  10.891  0.00  0.00      PROA C  
ATOM    210  CG  PRO A  25      -2.788 166.375  11.654  0.00  0.00      PROA C  
ATOM    211  CD  PRO A  25      -1.813 165.841  10.602  0.00  0.00      PROA C  
ATOM    212  N   GLY A  26      -3.123 168.720   8.013  0.00  0.00      PROA N  
ATOM    213  CA  GLY A  26      -3.394 169.792   7.057  0.00  0.00      PROA C  
ATOM    214  C   GLY A  26      -3.391 169.368   5.607  0.00  0.00      PROA C  
ATOM    215  O   GLY A  26      -4.085 169.969   4.788  0.00  0.00      PROA O  
ATOM    216  N   TYR A  27      -2.577 168.340   5.268  0.00  0.00      PROA N  
ATOM    217  CA  TYR A  27      -2.213 167.880   3.927  0.00  0.00      PROA C  
ATOM    218  C   TYR A  27      -3.325 167.984   2.854  0.00  0.00      PROA C  
ATOM    219  O   TYR A  27      -4.443 167.518   3.109  0.00  0.00      PROA O  
ATOM    220  CB  TYR A  27      -1.645 166.433   4.010  0.00  0.00      PROA C  
ATOM    221  CG  TYR A  27      -0.876 166.008   2.780  0.00  0.00      PROA C  
ATOM    222  CD1 TYR A  27      -1.527 165.476   1.652  0.00  0.00      PROA C  
ATOM    223  CD2 TYR A  27       0.526 166.114   2.760  0.00  0.00      PROA C  
ATOM    224  CE1 TYR A  27      -0.798 165.109   0.511  0.00  0.00      PROA C  
ATOM    225  CE2 TYR A  27       1.259 165.743   1.625  0.00  0.00      PROA C  
ATOM    226  CZ  TYR A  27       0.596 165.248   0.497  0.00  0.00      PROA C  
ATOM    227  OH  TYR A  27       1.341 164.877  -0.642  0.00  0.00      PROA O  
ATOM    228  N   PRO A  28      -3.123 168.546   1.657  0.00  0.00      PROA N  
ATOM    229  CA  PRO A  28      -1.845 168.942   1.067  0.00  0.00      PROA C  
ATOM    230  C   PRO A  28      -1.243 170.192   1.684  0.00  0.00      PROA C  
ATOM    231  O   PRO A  28      -0.021 170.338   1.633  0.00  0.00      PROA O  
ATOM    232  CB  PRO A  28      -2.169 169.132  -0.426  0.00  0.00      PROA C  
ATOM    233  CG  PRO A  28      -3.656 169.498  -0.448  0.00  0.00      PROA C  
ATOM    234  CD  PRO A  28      -4.222 168.654   0.694  0.00  0.00      PROA C  
ATOM    235  N   ASP A  29      -2.045 171.127   2.229  0.00  0.00      PROA N  
ATOM    236  CA  ASP A  29      -1.527 172.339   2.841  0.00  0.00      PROA C  
ATOM    237  C   ASP A  29      -0.857 172.076   4.205  0.00  0.00      PROA C  
ATOM    238  O   ASP A  29      -0.866 170.969   4.744  0.00  0.00      PROA O  
ATOM    239  CB  ASP A  29      -2.581 173.487   2.791  0.00  0.00      PROA C  
ATOM    240  CG  ASP A  29      -3.790 173.304   3.697  0.00  0.00      PROA C  
ATOM    241  OD1 ASP A  29      -3.633 173.254   4.943  0.00  0.00      PROA O  
ATOM    242  OD2 ASP A  29      -4.935 173.290   3.166  0.00  0.00      PROA O1-
ATOM    243  N   SER A  30      -0.150 173.084   4.757  0.00  0.00      PROA N  
ATOM    244  CA  SER A  30       0.671 172.903   5.953  0.00  0.00      PROA C  
ATOM    245  C   SER A  30      -0.065 172.460   7.215  0.00  0.00      PROA C  
ATOM    246  O   SER A  30      -1.174 172.909   7.513  0.00  0.00      PROA O  
ATOM    247  CB  SER A  30       1.547 174.152   6.254  0.00  0.00      PROA C  
ATOM    248  OG  SER A  30       2.386 174.001   7.407  0.00  0.00      PROA O  
ATOM    249  N   TYR A  31       0.550 171.551   8.008  0.00  0.00      PROA N  
ATOM    250  CA  TYR A  31      -0.006 171.108   9.275  0.00  0.00      PROA C  
ATOM    251  C   TYR A  31      -0.178 172.226  10.326  0.00  0.00      PROA C  
ATOM    252  O   TYR A  31       0.668 173.124  10.413  0.00  0.00      PROA O  
ATOM    253  CB  TYR A  31       0.727 169.875   9.879  0.00  0.00      PROA C  
ATOM    254  CG  TYR A  31       2.225 170.046   9.987  0.00  0.00      PROA C  
ATOM    255  CD1 TYR A  31       2.796 170.725  11.077  0.00  0.00      PROA C  
ATOM    256  CD2 TYR A  31       3.079 169.393   9.081  0.00  0.00      PROA C  
ATOM    257  CE1 TYR A  31       4.186 170.749  11.260  0.00  0.00      PROA C  
ATOM    258  CE2 TYR A  31       4.469 169.412   9.262  0.00  0.00      PROA C  
ATOM    259  CZ  TYR A  31       5.022 170.083  10.359  0.00  0.00      PROA C  
ATOM    260  OH  TYR A  31       6.415 170.071  10.572  0.00  0.00      PROA O  
ATOM    261  N   PRO A  32      -1.247 172.251  11.125  0.00  0.00      PROA N  
ATOM    262  CA  PRO A  32      -1.343 173.078  12.326  0.00  0.00      PROA C  
ATOM    263  C   PRO A  32      -0.247 172.886  13.370  0.00  0.00      PROA C  
ATOM    264  O   PRO A  32       0.291 171.788  13.529  0.00  0.00      PROA O  
ATOM    265  CB  PRO A  32      -2.733 172.745  12.898  0.00  0.00      PROA C  
ATOM    266  CG  PRO A  32      -3.544 172.324  11.672  0.00  0.00      PROA C  
ATOM    267  CD  PRO A  32      -2.510 171.562  10.846  0.00  0.00      PROA C  
ATOM    268  N   SER A  33       0.062 173.955  14.129  0.00  0.00      PROA N  
ATOM    269  CA  SER A  33       0.819 173.915  15.377  0.00  0.00      PROA C  
ATOM    270  C   SER A  33       0.163 173.084  16.475  0.00  0.00      PROA C  
ATOM    271  O   SER A  33      -1.063 172.994  16.554  0.00  0.00      PROA O  
ATOM    272  CB  SER A  33       1.071 175.338  15.961  0.00  0.00      PROA C  
ATOM    273  OG  SER A  33      -0.135 176.110  16.058  0.00  0.00      PROA O  
ATOM    274  N   ASP A  34       0.978 172.467  17.358  0.00  0.00      PROA N  
ATOM    275  CA  ASP A  34       0.533 171.750  18.545  0.00  0.00      PROA C  
ATOM    276  C   ASP A  34      -0.504 170.646  18.263  0.00  0.00      PROA C  
ATOM    277  O   ASP A  34      -1.590 170.584  18.848  0.00  0.00      PROA O  
ATOM    278  CB  ASP A  34       0.128 172.755  19.667  0.00  0.00      PROA C  
ATOM    279  CG  ASP A  34      -0.165 172.095  21.008  0.00  0.00      PROA C  
ATOM    280  OD1 ASP A  34       0.428 171.029  21.322  0.00  0.00      PROA O  
ATOM    281  OD2 ASP A  34      -0.925 172.699  21.814  0.00  0.00      PROA O1-
ATOM    282  N   SER A  35      -0.184 169.747  17.317  0.00  0.00      PROA N  
ATOM    283  CA  SER A  35      -1.059 168.656  16.924  0.00  0.00      PROA C  
ATOM    284  C   SER A  35      -0.384 167.336  17.181  0.00  0.00      PROA C  
ATOM    285  O   SER A  35       0.745 167.106  16.757  0.00  0.00      PROA O  
ATOM    286  CB  SER A  35      -1.469 168.705  15.428  0.00  0.00      PROA C  
ATOM    287  OG  SER A  35      -2.257 169.871  15.177  0.00  0.00      PROA O  
ATOM    288  N   GLU A  36      -1.068 166.422  17.891  0.00  0.00      PROA N  
ATOM    289  CA  GLU A  36      -0.589 165.072  18.102  0.00  0.00      PROA C  
ATOM    290  C   GLU A  36      -1.665 164.112  17.632  0.00  0.00      PROA C  
ATOM    291  O   GLU A  36      -2.787 164.103  18.143  0.00  0.00      PROA O  
ATOM    292  CB  GLU A  36      -0.232 164.816  19.587  0.00  0.00      PROA C  
ATOM    293  CG  GLU A  36       0.347 163.403  19.863  0.00  0.00      PROA C  
ATOM    294  CD  GLU A  36       0.802 163.186  21.308  0.00  0.00      PROA C  
ATOM    295  OE1 GLU A  36       0.698 164.111  22.156  0.00  0.00      PROA O  
ATOM    296  OE2 GLU A  36       1.273 162.056  21.613  0.00  0.00      PROA O1-
ATOM    297  N   VAL A  37      -1.355 163.297  16.610  0.00  0.00      PROA N  
ATOM    298  CA  VAL A  37      -2.293 162.353  16.029  0.00  0.00      PROA C  
ATOM    299  C   VAL A  37      -1.626 160.996  16.007  0.00  0.00      PROA C  
ATOM    300  O   VAL A  37      -0.513 160.835  15.509  0.00  0.00      PROA O  
ATOM    301  CB  VAL A  37      -2.767 162.742  14.627  0.00  0.00      PROA C  
ATOM    302  CG1 VAL A  37      -3.738 161.681  14.066  0.00  0.00      PROA C  
ATOM    303  CG2 VAL A  37      -3.479 164.108  14.699  0.00  0.00      PROA C  
ATOM    304  N   THR A  38      -2.285 159.973  16.583  0.00  0.00      PROA N  
ATOM    305  CA  THR A  38      -1.749 158.621  16.609  0.00  0.00      PROA C  
ATOM    306  C   THR A  38      -2.716 157.688  15.906  0.00  0.00      PROA C  
ATOM    307  O   THR A  38      -3.924 157.692  16.152  0.00  0.00      PROA O  
ATOM    308  CB  THR A  38      -1.381 158.136  18.014  0.00  0.00      PROA C  
ATOM    309  CG2 THR A  38      -2.606 157.881  18.910  0.00  0.00      PROA C  
ATOM    310  OG1 THR A  38      -0.594 156.952  17.980  0.00  0.00      PROA O  
ATOM    311  N   TRP A  39      -2.189 156.887  14.967  0.00  0.00      PROA N  
ATOM    312  CA  TRP A  39      -2.923 155.915  14.191  0.00  0.00      PROA C  
ATOM    313  C   TRP A  39      -2.510 154.529  14.648  0.00  0.00      PROA C  
ATOM    314  O   TRP A  39      -1.362 154.107  14.495  0.00  0.00      PROA O  
ATOM    315  CB  TRP A  39      -2.682 156.030  12.656  0.00  0.00      PROA C  
ATOM    316  CG  TRP A  39      -3.049 157.347  12.043  0.00  0.00      PROA C  
ATOM    317  CD1 TRP A  39      -4.244 157.658  11.445  0.00  0.00      PROA C  
ATOM    318  CD2 TRP A  39      -2.208 158.506  11.896  0.00  0.00      PROA C  
ATOM    319  CE2 TRP A  39      -2.973 159.488  11.221  0.00  0.00      PROA C  
ATOM    320  CE3 TRP A  39      -0.886 158.787  12.236  0.00  0.00      PROA C  
ATOM    321  NE1 TRP A  39      -4.200 158.949  10.964  0.00  0.00      PROA N  
ATOM    322  CZ2 TRP A  39      -2.454 160.735  10.911  0.00  0.00      PROA C  
ATOM    323  CZ3 TRP A  39      -0.356 160.035  11.907  0.00  0.00      PROA C  
ATOM    324  CH2 TRP A  39      -1.127 160.998  11.261  0.00  0.00      PROA C  
ATOM    325  N   ASN A  40      -3.695 153.868  15.534  1.00 26.97      PROA N  
ATOM    326  CA  ASN A  40      -3.109 152.582  15.960  1.00 26.97      PROA C  
ATOM    327  C   ASN A  40      -2.648 151.684  14.809  1.00 26.97      PROA C  
ATOM    328  O   ASN A  40      -1.504 151.787  14.282  1.00 26.97      PROA O  
ATOM    329  CB  ASN A  40      -4.338 151.909  16.601  1.00 26.97      PROA C  
ATOM    330  CG  ASN A  40      -4.010 150.667  17.410  1.00 26.97      PROA C  
ATOM    331  ND2 ASN A  40      -4.598 150.587  18.583  1.00 26.97      PROA N  
ATOM    332  OD1 ASN A  40      -3.322 149.746  16.911  1.00 26.97      PROA O  
ATOM    333  N   ILE A  41      -2.691 150.768  13.903  0.00  0.00      PROA N  
ATOM    334  CA  ILE A  41      -2.880 149.970  12.713  0.00  0.00      PROA C  
ATOM    335  C   ILE A  41      -2.751 148.501  13.094  0.00  0.00      PROA C  
ATOM    336  O   ILE A  41      -1.691 148.014  13.499  0.00  0.00      PROA O  
ATOM    337  CB  ILE A  41      -1.884 150.310  11.600  0.00  0.00      PROA C  
ATOM    338  CG1 ILE A  41      -1.837 151.834  11.306  0.00  0.00      PROA C  
ATOM    339  CG2 ILE A  41      -2.261 149.500  10.340  0.00  0.00      PROA C  
ATOM    340  CD  ILE A  41      -0.708 152.238  10.348  0.00  0.00      PROA C  
ATOM    341  N   THR A  42      -3.854 147.746  12.974  0.00  0.00      PROA N  
ATOM    342  CA  THR A  42      -3.876 146.315  13.242  0.00  0.00      PROA C  
ATOM    343  C   THR A  42      -4.259 145.567  11.990  0.00  0.00      PROA C  
ATOM    344  O   THR A  42      -5.123 145.985  11.220  0.00  0.00      PROA O  
ATOM    345  CB  THR A  42      -4.800 145.857  14.377  0.00  0.00      PROA C  
ATOM    346  CG2 THR A  42      -4.260 146.414  15.704  0.00  0.00      PROA C  
ATOM    347  OG1 THR A  42      -6.141 146.319  14.227  0.00  0.00      PROA O  
ATOM    348  N   VAL A  43      -3.606 144.422  11.755  0.00  0.00      PROA N  
ATOM    349  CA  VAL A  43      -3.967 143.492  10.704  0.00  0.00      PROA C  
ATOM    350  C   VAL A  43      -4.247 142.147  11.388  0.00  0.00      PROA C  
ATOM    351  O   VAL A  43      -3.672 141.905  12.455  0.00  0.00      PROA O  
ATOM    352  CB  VAL A  43      -2.893 143.441   9.610  0.00  0.00      PROA C  
ATOM    353  CG1 VAL A  43      -1.527 142.970  10.142  0.00  0.00      PROA C  
ATOM    354  CG2 VAL A  43      -3.342 142.575   8.423  0.00  0.00      PROA C  
ATOM    355  N   PRO A  44      -5.140 141.258  10.929  0.00  0.00      PROA N  
ATOM    356  CA  PRO A  44      -5.216 139.865  11.380  0.00  0.00      PROA C  
ATOM    357  C   PRO A  44      -3.893 139.101  11.477  0.00  0.00      PROA C  
ATOM    358  O   PRO A  44      -2.909 139.444  10.818  0.00  0.00      PROA O  
ATOM    359  CB  PRO A  44      -6.239 139.201  10.430  0.00  0.00      PROA C  
ATOM    360  CG  PRO A  44      -6.463 140.214   9.299  0.00  0.00      PROA C  
ATOM    361  CD  PRO A  44      -6.213 141.557   9.978  0.00  0.00      PROA C  
ATOM    362  N   GLU A  45      -3.843 138.055  12.326  0.00  0.00      PROA N  
ATOM    363  CA  GLU A  45      -2.673 137.209  12.497  0.00  0.00      PROA C  
ATOM    364  C   GLU A  45      -2.215 136.507  11.213  0.00  0.00      PROA C  
ATOM    365  O   GLU A  45      -3.009 136.141  10.343  0.00  0.00      PROA O  
ATOM    366  CB  GLU A  45      -2.866 136.183  13.647  0.00  0.00      PROA C  
ATOM    367  CG  GLU A  45      -3.975 135.123  13.403  0.00  0.00      PROA C  
ATOM    368  CD  GLU A  45      -4.213 134.182  14.584  0.00  0.00      PROA C  
ATOM    369  OE1 GLU A  45      -3.530 134.291  15.636  0.00  0.00      PROA O  
ATOM    370  OE2 GLU A  45      -5.112 133.305  14.464  0.00  0.00      PROA O1-
ATOM    371  N   GLY A  46      -0.881 136.344  11.054  0.00  0.00      PROA N  
ATOM    372  CA  GLY A  46      -0.271 135.796   9.841  0.00  0.00      PROA C  
ATOM    373  C   GLY A  46       0.077 136.861   8.829  0.00  0.00      PROA C  
ATOM    374  O   GLY A  46       0.484 136.561   7.707  0.00  0.00      PROA O  
ATOM    375  N   PHE A  47      -0.049 138.141   9.222  0.00  0.00      PROA N  
ATOM    376  CA  PHE A  47       0.308 139.287   8.411  0.00  0.00      PROA C  
ATOM    377  C   PHE A  47       1.231 140.240   9.161  0.00  0.00      PROA C  
ATOM    378  O   PHE A  47       1.077 140.487  10.357  0.00  0.00      PROA O  
ATOM    379  CB  PHE A  47      -0.934 140.092   7.946  0.00  0.00      PROA C  
ATOM    380  CG  PHE A  47      -1.809 139.267   7.045  0.00  0.00      PROA C  
ATOM    381  CD1 PHE A  47      -1.342 138.910   5.774  0.00  0.00      PROA C  
ATOM    382  CD2 PHE A  47      -3.106 138.877   7.424  0.00  0.00      PROA C  
ATOM    383  CE1 PHE A  47      -2.131 138.146   4.910  0.00  0.00      PROA C  
ATOM    384  CE2 PHE A  47      -3.911 138.130   6.555  0.00  0.00      PROA C  
ATOM    385  CZ  PHE A  47      -3.424 137.769   5.293  0.00  0.00      PROA C  
ATOM    386  N   ARG A  48       2.215 140.811   8.445  0.00  0.00      PROA N  
ATOM    387  CA  ARG A  48       2.929 142.013   8.830  0.00  0.00      PROA C  
ATOM    388  C   ARG A  48       2.252 143.243   8.248  0.00  0.00      PROA C  
ATOM    389  O   ARG A  48       1.405 143.148   7.361  0.00  0.00      PROA O  
ATOM    390  CB  ARG A  48       4.430 142.004   8.422  0.00  0.00      PROA C  
ATOM    391  CG  ARG A  48       5.371 141.372   9.466  0.00  0.00      PROA C  
ATOM    392  CD  ARG A  48       5.215 139.870   9.655  0.00  0.00      PROA C  
ATOM    393  NE  ARG A  48       6.195 139.461  10.712  0.00  0.00      PROA N  
ATOM    394  CZ  ARG A  48       7.139 138.545  10.608  0.00  0.00      PROA C  
ATOM    395  NH1 ARG A  48       7.459 137.881   9.525  0.00  0.00      PROA N1+
ATOM    396  NH2 ARG A  48       7.877 138.264  11.661  0.00  0.00      PROA N  
ATOM    397  N   VAL A  49       2.620 144.438   8.734  0.00  0.00      PROA N  
ATOM    398  CA  VAL A  49       2.173 145.700   8.172  0.00  0.00      PROA C  
ATOM    399  C   VAL A  49       3.375 146.530   7.735  0.00  0.00      PROA C  
ATOM    400  O   VAL A  49       4.390 146.644   8.426  0.00  0.00      PROA O  
ATOM    401  CB  VAL A  49       1.189 146.439   9.078  0.00  0.00      PROA C  
ATOM    402  CG1 VAL A  49       1.741 146.582  10.508  0.00  0.00      PROA C  
ATOM    403  CG2 VAL A  49       0.798 147.807   8.483  0.00  0.00      PROA C  
ATOM    404  N   GLN A  50       3.292 147.062   6.504  0.00  0.00      PROA N  
ATOM    405  CA  GLN A  50       4.352 147.708   5.768  0.00  0.00      PROA C  
ATOM    406  C   GLN A  50       3.962 149.145   5.437  0.00  0.00      PROA C  
ATOM    407  O   GLN A  50       2.832 149.396   5.017  0.00  0.00      PROA O  
ATOM    408  CB  GLN A  50       4.509 146.907   4.451  0.00  0.00      PROA C  
ATOM    409  CG  GLN A  50       5.668 147.341   3.537  0.00  0.00      PROA C  
ATOM    410  CD  GLN A  50       5.727 146.502   2.256  0.00  0.00      PROA C  
ATOM    411  NE2 GLN A  50       4.734 146.695   1.357  0.00  0.00      PROA N  
ATOM    412  OE1 GLN A  50       6.637 145.694   2.048  0.00  0.00      PROA O  
ATOM    413  N   LEU A  51       4.876 150.126   5.601  0.00  0.00      PROA N  
ATOM    414  CA  LEU A  51       4.633 151.513   5.215  0.00  0.00      PROA C  
ATOM    415  C   LEU A  51       5.509 151.952   4.053  0.00  0.00      PROA C  
ATOM    416  O   LEU A  51       6.698 151.632   3.971  0.00  0.00      PROA O  
ATOM    417  CB  LEU A  51       4.904 152.565   6.324  0.00  0.00      PROA C  
ATOM    418  CG  LEU A  51       4.108 152.410   7.626  0.00  0.00      PROA C  
ATOM    419  CD1 LEU A  51       4.540 153.492   8.627  0.00  0.00      PROA C  
ATOM    420  CD2 LEU A  51       2.595 152.471   7.390  0.00  0.00      PROA C  
ATOM    421  N   TYR A  52       4.921 152.756   3.149  0.00  0.00      PROA N  
ATOM    422  CA  TYR A  52       5.643 153.550   2.175  0.00  0.00      PROA C  
ATOM    423  C   TYR A  52       5.236 155.012   2.365  0.00  0.00      PROA C  
ATOM    424  O   TYR A  52       4.056 155.322   2.532  0.00  0.00      PROA O  
ATOM    425  CB  TYR A  52       5.372 153.067   0.719  0.00  0.00      PROA C  
ATOM    426  CG  TYR A  52       6.178 153.842  -0.299  0.00  0.00      PROA C  
ATOM    427  CD1 TYR A  52       7.456 153.397  -0.677  0.00  0.00      PROA C  
ATOM    428  CD2 TYR A  52       5.666 155.011  -0.891  0.00  0.00      PROA C  
ATOM    429  CE1 TYR A  52       8.217 154.116  -1.608  0.00  0.00      PROA C  
ATOM    430  CE2 TYR A  52       6.433 155.742  -1.810  0.00  0.00      PROA C  
ATOM    431  CZ  TYR A  52       7.710 155.292  -2.169  0.00  0.00      PROA C  
ATOM    432  OH  TYR A  52       8.492 156.013  -3.097  0.00  0.00      PROA O  
ATOM    433  N   PHE A  53       6.212 155.943   2.341  0.00  0.00      PROA N  
ATOM    434  CA  PHE A  53       5.980 157.372   2.482  0.00  0.00      PROA C  
ATOM    435  C   PHE A  53       6.081 158.065   1.126  0.00  0.00      PROA C  
ATOM    436  O   PHE A  53       7.133 158.109   0.487  0.00  0.00      PROA O  
ATOM    437  CB  PHE A  53       6.965 158.033   3.482  0.00  0.00      PROA C  
ATOM    438  CG  PHE A  53       6.687 157.568   4.892  0.00  0.00      PROA C  
ATOM    439  CD1 PHE A  53       7.200 156.351   5.381  0.00  0.00      PROA C  
ATOM    440  CD2 PHE A  53       5.960 158.391   5.769  0.00  0.00      PROA C  
ATOM    441  CE1 PHE A  53       6.964 155.954   6.704  0.00  0.00      PROA C  
ATOM    442  CE2 PHE A  53       5.722 157.999   7.092  0.00  0.00      PROA C  
ATOM    443  CZ  PHE A  53       6.223 156.779   7.560  0.00  0.00      PROA C  
ATOM    444  N   MET A  54       4.945 158.597   0.635  0.00  0.00      PROA N  
ATOM    445  CA  MET A  54       4.816 159.235  -0.659  0.00  0.00      PROA C  
ATOM    446  C   MET A  54       5.600 160.529  -0.815  0.00  0.00      PROA C  
ATOM    447  O   MET A  54       6.305 160.764  -1.799  0.00  0.00      PROA O  
ATOM    448  CB  MET A  54       3.320 159.566  -0.893  0.00  0.00      PROA C  
ATOM    449  CG  MET A  54       3.000 159.935  -2.350  0.00  0.00      PROA C  
ATOM    450  SD  MET A  54       3.568 158.687  -3.544  0.00  0.00      PROA S  
ATOM    451  CE  MET A  54       2.705 157.299  -2.750  0.00  0.00      PROA C  
ATOM    452  N   HIS A  55       5.476 161.398   0.196  0.00  0.00      PROA N  
ATOM    453  CA  HIS A  55       6.120 162.684   0.258  0.00  0.00      PROA C  
ATOM    454  C   HIS A  55       6.256 162.988   1.727  0.00  0.00      PROA C  
ATOM    455  O   HIS A  55       5.422 162.558   2.527  0.00  0.00      PROA O  
ATOM    456  CB  HIS A  55       5.301 163.792  -0.458  0.00  0.00      PROA C  
ATOM    457  CG  HIS A  55       5.906 165.174  -0.384  0.00  0.00      PROA C  
ATOM    458  CD2 HIS A  55       6.740 165.808  -1.257  0.00  0.00      PROA C  
ATOM    459  ND1 HIS A  55       5.532 166.132   0.536  0.00  0.00      PROA N  
ATOM    460  CE1 HIS A  55       6.163 167.284   0.197  0.00  0.00      PROA C  
ATOM    461  NE2 HIS A  55       6.912 167.136  -0.884  0.00  0.00      PROA N  
ATOM    462  N   PHE A  56       7.326 163.693   2.128  0.00  0.00      PROA N  
ATOM    463  CA  PHE A  56       7.587 163.928   3.528  0.00  0.00      PROA C  
ATOM    464  C   PHE A  56       8.275 165.281   3.688  0.00  0.00      PROA C  
ATOM    465  O   PHE A  56       9.428 165.472   3.296  0.00  0.00      PROA O  
ATOM    466  CB  PHE A  56       8.480 162.767   4.048  0.00  0.00      PROA C  
ATOM    467  CG  PHE A  56       8.525 162.710   5.547  0.00  0.00      PROA C  
ATOM    468  CD1 PHE A  56       9.406 163.526   6.268  0.00  0.00      PROA C  
ATOM    469  CD2 PHE A  56       7.738 161.778   6.242  0.00  0.00      PROA C  
ATOM    470  CE1 PHE A  56       9.486 163.430   7.660  0.00  0.00      PROA C  
ATOM    471  CE2 PHE A  56       7.817 161.673   7.634  0.00  0.00      PROA C  
ATOM    472  CZ  PHE A  56       8.686 162.508   8.346  0.00  0.00      PROA C  
ATOM    473  N   ASN A  57       7.587 166.283   4.264  0.00  0.00      PROA N  
ATOM    474  CA  ASN A  57       8.202 167.537   4.670  0.00  0.00      PROA C  
ATOM    475  C   ASN A  57       7.809 167.826   6.112  0.00  0.00      PROA C  
ATOM    476  O   ASN A  57       6.652 168.130   6.392  0.00  0.00      PROA O  
ATOM    477  CB  ASN A  57       7.730 168.754   3.811  0.00  0.00      PROA C  
ATOM    478  CG  ASN A  57       8.379 168.925   2.434  0.00  0.00      PROA C  
ATOM    479  ND2 ASN A  57       9.042 167.890   1.883  0.00  0.00      PROA N  
ATOM    480  OD1 ASN A  57       8.330 170.023   1.870  0.00  0.00      PROA O  
ATOM    481  N   LEU A  58       8.772 167.780   7.045  0.00  0.00      PROA N  
ATOM    482  CA  LEU A  58       8.607 168.145   8.442  0.00  0.00      PROA C  
ATOM    483  C   LEU A  58       9.812 169.003   8.842  0.00  0.00      PROA C  
ATOM    484  O   LEU A  58      10.806 169.080   8.116  0.00  0.00      PROA O  
ATOM    485  CB  LEU A  58       8.525 166.900   9.380  0.00  0.00      PROA C  
ATOM    486  CG  LEU A  58       7.105 166.357   9.681  0.00  0.00      PROA C  
ATOM    487  CD1 LEU A  58       6.477 165.521   8.557  0.00  0.00      PROA C  
ATOM    488  CD2 LEU A  58       7.141 165.506  10.959  0.00  0.00      PROA C  
ATOM    489  N   GLU A  59       9.776 169.685  10.012  0.00  0.00      PROA N  
ATOM    490  CA  GLU A  59      10.975 170.295  10.583  0.00  0.00      PROA C  
ATOM    491  C   GLU A  59      12.123 169.318  10.846  0.00  0.00      PROA C  
ATOM    492  O   GLU A  59      11.927 168.168  11.240  0.00  0.00      PROA O  
ATOM    493  CB  GLU A  59      10.739 171.118  11.889  0.00  0.00      PROA C  
ATOM    494  CG  GLU A  59      10.194 172.546  11.643  0.00  0.00      PROA C  
ATOM    495  CD  GLU A  59      10.333 173.515  12.824  0.00  0.00      PROA C  
ATOM    496  OE1 GLU A  59      10.800 173.123  13.927  0.00  0.00      PROA O  
ATOM    497  OE2 GLU A  59      10.003 174.718  12.630  0.00  0.00      PROA O1-
ATOM    498  N   SER A  60      13.371 169.781  10.641  0.00  0.00      PROA N  
ATOM    499  CA  SER A  60      14.582 169.055  11.001  0.00  0.00      PROA C  
ATOM    500  C   SER A  60      14.937 169.337  12.451  0.00  0.00      PROA C  
ATOM    501  O   SER A  60      14.983 170.491  12.879  0.00  0.00      PROA O  
ATOM    502  CB  SER A  60      15.815 169.476  10.145  0.00  0.00      PROA C  
ATOM    503  OG  SER A  60      15.609 169.226   8.754  0.00  0.00      PROA O  
ATOM    504  N   SER A  61      15.200 168.296  13.263  0.00  0.00      PROA N  
ATOM    505  CA  SER A  61      15.587 168.502  14.655  0.00  0.00      PROA C  
ATOM    506  C   SER A  61      16.392 167.323  15.164  0.00  0.00      PROA C  
ATOM    507  O   SER A  61      16.306 166.213  14.636  0.00  0.00      PROA O  
ATOM    508  CB  SER A  61      14.381 168.793  15.598  0.00  0.00      PROA C  
ATOM    509  OG  SER A  61      13.402 167.749  15.585  0.00  0.00      PROA O  
ATOM    510  N   TYR A  62      17.246 167.539  16.189  0.00  0.00      PROA N  
ATOM    511  CA  TYR A  62      18.129 166.516  16.731  0.00  0.00      PROA C  
ATOM    512  C   TYR A  62      17.374 165.330  17.343  0.00  0.00      PROA C  
ATOM    513  O   TYR A  62      16.613 165.474  18.301  0.00  0.00      PROA O  
ATOM    514  CB  TYR A  62      19.169 167.132  17.715  0.00  0.00      PROA C  
ATOM    515  CG  TYR A  62      20.075 166.093  18.336  0.00  0.00      PROA C  
ATOM    516  CD1 TYR A  62      21.059 165.463  17.555  0.00  0.00      PROA C  
ATOM    517  CD2 TYR A  62      19.947 165.734  19.689  0.00  0.00      PROA C  
ATOM    518  CE1 TYR A  62      21.887 164.478  18.112  0.00  0.00      PROA C  
ATOM    519  CE2 TYR A  62      20.773 164.748  20.248  0.00  0.00      PROA C  
ATOM    520  CZ  TYR A  62      21.743 164.119  19.457  0.00  0.00      PROA C  
ATOM    521  OH  TYR A  62      22.580 163.127  20.009  0.00  0.00      PROA O  
ATOM    522  N   LEU A  63      17.545 164.125  16.749  0.00  0.00      PROA N  
ATOM    523  CA  LEU A  63      16.861 162.898  17.140  0.00  0.00      PROA C  
ATOM    524  C   LEU A  63      15.337 163.009  16.974  0.00  0.00      PROA C  
ATOM    525  O   LEU A  63      14.547 162.315  17.617  0.00  0.00      PROA O  
ATOM    526  CB  LEU A  63      17.309 162.429  18.555  0.00  0.00      PROA C  
ATOM    527  CG  LEU A  63      17.784 160.961  18.629  0.00  0.00      PROA C  
ATOM    528  CD1 LEU A  63      18.417 160.672  19.999  0.00  0.00      PROA C  
ATOM    529  CD2 LEU A  63      16.659 159.955  18.341  0.00  0.00      PROA C  
ATOM    530  N   CYS A  64      14.900 163.923  16.078  0.00  0.00      PROA N  
ATOM    531  CA  CYS A  64      13.515 164.279  15.830  0.00  0.00      PROA C  
ATOM    532  C   CYS A  64      12.756 164.732  17.080  0.00  0.00      PROA C  
ATOM    533  O   CYS A  64      11.607 164.359  17.309  0.00  0.00      PROA O  
ATOM    534  CB  CYS A  64      12.749 163.164  15.067  0.00  0.00      PROA C  
ATOM    535  SG  CYS A  64      13.557 162.674  13.513  0.00  0.00      PROA S  
ATOM    536  N   GLU A  65      13.397 165.558  17.932  0.00  0.00      PROA N  
ATOM    537  CA  GLU A  65      12.824 166.091  19.155  0.00  0.00      PROA C  
ATOM    538  C   GLU A  65      11.583 166.970  18.988  0.00  0.00      PROA C  
ATOM    539  O   GLU A  65      10.634 166.871  19.771  0.00  0.00      PROA O  
ATOM    540  CB  GLU A  65      13.894 166.811  20.024  0.00  0.00      PROA C  
ATOM    541  CG  GLU A  65      14.632 167.990  19.336  0.00  0.00      PROA C  
ATOM    542  CD  GLU A  65      15.750 168.611  20.178  0.00  0.00      PROA C  
ATOM    543  OE1 GLU A  65      15.898 168.283  21.386  0.00  0.00      PROA O  
ATOM    544  OE2 GLU A  65      16.502 169.460  19.624  0.00  0.00      PROA O1-
ATOM    545  N   TYR A  66      11.545 167.846  17.963  0.00  0.00      PROA N  
ATOM    546  CA  TYR A  66      10.445 168.776  17.771  0.00  0.00      PROA C  
ATOM    547  C   TYR A  66       9.307 168.128  16.987  0.00  0.00      PROA C  
ATOM    548  O   TYR A  66       8.490 167.393  17.548  0.00  0.00      PROA O  
ATOM    549  CB  TYR A  66      10.912 170.111  17.116  0.00  0.00      PROA C  
ATOM    550  CG  TYR A  66      11.913 170.872  17.960  0.00  0.00      PROA C  
ATOM    551  CD1 TYR A  66      11.849 170.901  19.368  0.00  0.00      PROA C  
ATOM    552  CD2 TYR A  66      12.915 171.627  17.323  0.00  0.00      PROA C  
ATOM    553  CE1 TYR A  66      12.778 171.641  20.114  0.00  0.00      PROA C  
ATOM    554  CE2 TYR A  66      13.846 172.367  18.065  0.00  0.00      PROA C  
ATOM    555  CZ  TYR A  66      13.777 172.371  19.463  0.00  0.00      PROA C  
ATOM    556  OH  TYR A  66      14.698 173.125  20.222  0.00  0.00      PROA O  
ATOM    557  N   ASP A  67       9.220 168.358  15.665  0.00  0.00      PROA N  
ATOM    558  CA  ASP A  67       8.197 167.741  14.844  0.00  0.00      PROA C  
ATOM    559  C   ASP A  67       8.667 166.352  14.405  0.00  0.00      PROA C  
ATOM    560  O   ASP A  67       9.827 166.157  14.030  0.00  0.00      PROA O  
ATOM    561  CB  ASP A  67       7.826 168.605  13.606  0.00  0.00      PROA C  
ATOM    562  CG  ASP A  67       7.238 169.969  13.967  0.00  0.00      PROA C  
ATOM    563  OD1 ASP A  67       6.939 170.258  15.156  0.00  0.00      PROA O  
ATOM    564  OD2 ASP A  67       7.010 170.760  13.010  0.00  0.00      PROA O1-
ATOM    565  N   TYR A  68       7.780 165.340  14.455  0.00  0.00      PROA N  
ATOM    566  CA  TYR A  68       8.179 163.987  14.125  0.00  0.00      PROA C  
ATOM    567  C   TYR A  68       7.040 163.132  13.600  0.00  0.00      PROA C  
ATOM    568  O   TYR A  68       5.861 163.355  13.883  0.00  0.00      PROA O  
ATOM    569  CB  TYR A  68       8.881 163.255  15.316  0.00  0.00      PROA C  
ATOM    570  CG  TYR A  68       8.048 163.078  16.572  0.00  0.00      PROA C  
ATOM    571  CD1 TYR A  68       7.074 162.065  16.657  0.00  0.00      PROA C  
ATOM    572  CD2 TYR A  68       8.346 163.815  17.733  0.00  0.00      PROA C  
ATOM    573  CE1 TYR A  68       6.408 161.801  17.863  0.00  0.00      PROA C  
ATOM    574  CE2 TYR A  68       7.707 163.533  18.948  0.00  0.00      PROA C  
ATOM    575  CZ  TYR A  68       6.734 162.530  19.012  0.00  0.00      PROA C  
ATOM    576  OH  TYR A  68       6.106 162.249  20.243  0.00  0.00      PROA O  
ATOM    577  N   VAL A  69       7.417 162.087  12.841  0.00  0.00      PROA N  
ATOM    578  CA  VAL A  69       6.589 160.926  12.585  0.00  0.00      PROA C  
ATOM    579  C   VAL A  69       7.317 159.750  13.201  0.00  0.00      PROA C  
ATOM    580  O   VAL A  69       8.459 159.443  12.861  0.00  0.00      PROA O  
ATOM    581  CB  VAL A  69       6.333 160.651  11.110  0.00  0.00      PROA C  
ATOM    582  CG1 VAL A  69       5.463 159.387  10.942  0.00  0.00      PROA C  
ATOM    583  CG2 VAL A  69       5.617 161.864  10.501  0.00  0.00      PROA C  
ATOM    584  N   LYS A  70       6.689 159.079  14.172  0.00  0.00      PROA N  
ATOM    585  CA  LYS A  70       7.301 158.009  14.923  0.00  0.00      PROA C  
ATOM    586  C   LYS A  70       6.515 156.735  14.691  0.00  0.00      PROA C  
ATOM    587  O   LYS A  70       5.287 156.716  14.785  0.00  0.00      PROA O  
ATOM    588  CB  LYS A  70       7.340 158.398  16.418  0.00  0.00      PROA C  
ATOM    589  CG  LYS A  70       8.025 157.391  17.351  0.00  0.00      PROA C  
ATOM    590  CD  LYS A  70       8.133 157.961  18.780  0.00  0.00      PROA C  
ATOM    591  CE  LYS A  70       8.891 157.052  19.758  0.00  0.00      PROA C  
ATOM    592  NZ  LYS A  70       8.875 157.621  21.130  0.00  0.00      PROA N1+
ATOM    593  N   VAL A  71       7.211 155.640  14.340  0.00  0.00      PROA N  
ATOM    594  CA  VAL A  71       6.590 154.379  13.977  0.00  0.00      PROA C  
ATOM    595  C   VAL A  71       7.000 153.350  15.015  0.00  0.00      PROA C  
ATOM    596  O   VAL A  71       8.185 153.109  15.247  0.00  0.00      PROA O  
ATOM    597  CB  VAL A  71       6.976 153.923  12.571  0.00  0.00      PROA C  
ATOM    598  CG1 VAL A  71       6.251 152.612  12.214  0.00  0.00      PROA C  
ATOM    599  CG2 VAL A  71       6.584 155.019  11.557  0.00  0.00      PROA C  
ATOM    600  N   GLU A  72       6.019 152.744  15.706  0.00  0.00      PROA N  
ATOM    601  CA  GLU A  72       6.249 151.948  16.894  0.00  0.00      PROA C  
ATOM    602  C   GLU A  72       5.486 150.629  16.851  0.00  0.00      PROA C  
ATOM    603  O   GLU A  72       4.404 150.516  16.279  0.00  0.00      PROA O  
ATOM    604  CB  GLU A  72       5.756 152.698  18.167  0.00  0.00      PROA C  
ATOM    605  CG  GLU A  72       6.326 154.125  18.352  0.00  0.00      PROA C  
ATOM    606  CD  GLU A  72       5.884 154.751  19.674  0.00  0.00      PROA C  
ATOM    607  OE1 GLU A  72       6.336 154.286  20.755  0.00  0.00      PROA O  
ATOM    608  OE2 GLU A  72       5.089 155.730  19.653  0.00  0.00      PROA O1-
ATOM    609  N   THR A  73       6.031 149.592  17.509  0.00  0.00      PROA N  
ATOM    610  CA  THR A  73       5.264 148.476  18.062  0.00  0.00      PROA C  
ATOM    611  C   THR A  73       5.007 148.801  19.525  0.00  0.00      PROA C  
ATOM    612  O   THR A  73       5.514 149.793  20.048  0.00  0.00      PROA O  
ATOM    613  CB  THR A  73       5.924 147.093  17.973  0.00  0.00      PROA C  
ATOM    614  CG2 THR A  73       6.053 146.659  16.511  0.00  0.00      PROA C  
ATOM    615  OG1 THR A  73       7.229 147.071  18.537  0.00  0.00      PROA O  
ATOM    616  N   GLU A  74       4.215 147.989  20.259  0.00  0.00      PROA N  
ATOM    617  CA  GLU A  74       4.122 148.143  21.707  0.00  0.00      PROA C  
ATOM    618  C   GLU A  74       5.470 147.962  22.420  0.00  0.00      PROA C  
ATOM    619  O   GLU A  74       5.854 148.746  23.290  0.00  0.00      PROA O  
ATOM    620  CB  GLU A  74       3.096 147.148  22.315  0.00  0.00      PROA C  
ATOM    621  CG  GLU A  74       1.637 147.400  21.860  0.00  0.00      PROA C  
ATOM    622  CD  GLU A  74       0.635 146.551  22.636  0.00  0.00      PROA C  
ATOM    623  OE1 GLU A  74       0.671 145.296  22.516  0.00  0.00      PROA O  
ATOM    624  OE2 GLU A  74      -0.210 147.125  23.375  0.00  0.00      PROA O1-
ATOM    625  N   ASP A  75       6.230 146.915  22.033  0.00  0.00      PROA N  
ATOM    626  CA  ASP A  75       7.560 146.623  22.535  0.00  0.00      PROA C  
ATOM    627  C   ASP A  75       8.646 147.649  22.153  0.00  0.00      PROA C  
ATOM    628  O   ASP A  75       9.436 148.097  22.987  0.00  0.00      PROA O  
ATOM    629  CB  ASP A  75       7.928 145.191  22.043  0.00  0.00      PROA C  
ATOM    630  CG  ASP A  75       9.187 144.611  22.670  0.00  0.00      PROA C  
ATOM    631  OD1 ASP A  75       9.573 145.017  23.797  0.00  0.00      PROA O  
ATOM    632  OD2 ASP A  75       9.748 143.645  22.085  0.00  0.00      PROA O1-
ATOM    633  N   GLN A  76       8.702 148.049  20.867  0.00  0.00      PROA N  
ATOM    634  CA  GLN A  76       9.879 148.684  20.297  0.00  0.00      PROA C  
ATOM    635  C   GLN A  76       9.565 149.716  19.219  0.00  0.00      PROA C  
ATOM    636  O   GLN A  76       8.663 149.546  18.398  0.00  0.00      PROA O  
ATOM    637  CB  GLN A  76      10.824 147.584  19.727  0.00  0.00      PROA C  
ATOM    638  CG  GLN A  76      12.055 148.080  18.926  0.00  0.00      PROA C  
ATOM    639  CD  GLN A  76      12.983 146.929  18.528  0.00  0.00      PROA C  
ATOM    640  NE2 GLN A  76      12.506 146.055  17.612  0.00  0.00      PROA N  
ATOM    641  OE1 GLN A  76      14.113 146.807  19.010  0.00  0.00      PROA O  
ATOM    642  N   VAL A  77      10.333 150.825  19.183  0.00  0.00      PROA N  
ATOM    643  CA  VAL A  77      10.236 151.852  18.156  0.00  0.00      PROA C  
ATOM    644  C   VAL A  77      10.979 151.409  16.896  0.00  0.00      PROA C  
ATOM    645  O   VAL A  77      12.193 151.190  16.913  0.00  0.00      PROA O  
ATOM    646  CB  VAL A  77      10.800 153.188  18.640  0.00  0.00      PROA C  
ATOM    647  CG1 VAL A  77      10.593 154.285  17.573  0.00  0.00      PROA C  
ATOM    648  CG2 VAL A  77      10.109 153.587  19.959  0.00  0.00      PROA C  
ATOM    649  N   LEU A  78      10.268 151.238  15.761  0.00  0.00      PROA N  
ATOM    650  CA  LEU A  78      10.868 150.920  14.477  0.00  0.00      PROA C  
ATOM    651  C   LEU A  78      11.741 152.052  13.946  0.00  0.00      PROA C  
ATOM    652  O   LEU A  78      12.884 151.845  13.531  0.00  0.00      PROA O  
ATOM    653  CB  LEU A  78       9.810 150.634  13.373  0.00  0.00      PROA C  
ATOM    654  CG  LEU A  78       8.899 149.401  13.551  0.00  0.00      PROA C  
ATOM    655  CD1 LEU A  78       7.845 149.570  14.646  0.00  0.00      PROA C  
ATOM    656  CD2 LEU A  78       8.174 149.134  12.227  0.00  0.00      PROA C  
ATOM    657  N   ALA A  79      11.200 153.287  13.967  0.00  0.00      PROA N  
ATOM    658  CA  ALA A  79      11.867 154.426  13.388  0.00  0.00      PROA C  
ATOM    659  C   ALA A  79      11.278 155.750  13.861  0.00  0.00      PROA C  
ATOM    660  O   ALA A  79      10.118 155.849  14.267  0.00  0.00      PROA O  
ATOM    661  CB  ALA A  79      11.785 154.372  11.847  0.00  0.00      PROA C  
ATOM    662  N   THR A  80      12.097 156.815  13.783  0.00  0.00      PROA N  
ATOM    663  CA  THR A  80      11.696 158.203  13.989  0.00  0.00      PROA C  
ATOM    664  C   THR A  80      12.084 158.990  12.756  0.00  0.00      PROA C  
ATOM    665  O   THR A  80      13.252 159.016  12.365  0.00  0.00      PROA O  
ATOM    666  CB  THR A  80      12.341 158.905  15.191  0.00  0.00      PROA C  
ATOM    667  CG2 THR A  80      11.712 158.369  16.485  0.00  0.00      PROA C  
ATOM    668  OG1 THR A  80      13.748 158.675  15.268  0.00  0.00      PROA O  
ATOM    669  N   PHE A  81      11.112 159.653  12.114  0.00  0.00      PROA N  
ATOM    670  CA  PHE A  81      11.306 160.365  10.870  0.00  0.00      PROA C  
ATOM    671  C   PHE A  81      11.022 161.849  11.058  0.00  0.00      PROA C  
ATOM    672  O   PHE A  81      10.067 162.247  11.729  0.00  0.00      PROA O  
ATOM    673  CB  PHE A  81      10.370 159.827   9.760  0.00  0.00      PROA C  
ATOM    674  CG  PHE A  81      10.536 158.346   9.535  0.00  0.00      PROA C  
ATOM    675  CD1 PHE A  81      11.756 157.831   9.062  0.00  0.00      PROA C  
ATOM    676  CD2 PHE A  81       9.440 157.472   9.670  0.00  0.00      PROA C  
ATOM    677  CE1 PHE A  81      11.879 156.477   8.724  0.00  0.00      PROA C  
ATOM    678  CE2 PHE A  81       9.559 156.119   9.331  0.00  0.00      PROA C  
ATOM    679  CZ  PHE A  81      10.777 155.622   8.851  0.00  0.00      PROA C  
ATOM    680  N   CYS A  82      11.869 162.709  10.468  0.00  0.00      PROA N  
ATOM    681  CA  CYS A  82      11.728 164.151  10.529  0.00  0.00      PROA C  
ATOM    682  C   CYS A  82      12.587 164.768   9.431  0.00  0.00      PROA C  
ATOM    683  O   CYS A  82      13.313 164.059   8.734  0.00  0.00      PROA O  
ATOM    684  CB  CYS A  82      12.049 164.755  11.923  0.00  0.00      PROA C  
ATOM    685  SG  CYS A  82      13.732 164.439  12.530  0.00  0.00      PROA S  
ATOM    686  N   GLY A  83      12.512 166.099   9.226  0.00  0.00      PROA N  
ATOM    687  CA  GLY A  83      13.194 166.785   8.129  0.00  0.00      PROA C  
ATOM    688  C   GLY A  83      12.428 166.808   6.827  0.00  0.00      PROA C  
ATOM    689  O   GLY A  83      11.305 166.314   6.716  0.00  0.00      PROA O  
ATOM    690  N   ARG A  84      13.018 167.430   5.788  0.00  0.00      PROA N  
ATOM    691  CA  ARG A  84      12.364 167.620   4.506  0.00  0.00      PROA C  
ATOM    692  C   ARG A  84      13.079 166.814   3.429  0.00  0.00      PROA C  
ATOM    693  O   ARG A  84      14.307 166.787   3.340  0.00  0.00      PROA O  
ATOM    694  CB  ARG A  84      12.265 169.130   4.128  0.00  0.00      PROA C  
ATOM    695  CG  ARG A  84      13.592 169.838   3.765  0.00  0.00      PROA C  
ATOM    696  CD  ARG A  84      13.447 171.339   3.438  0.00  0.00      PROA C  
ATOM    697  NE  ARG A  84      13.437 172.107   4.727  0.00  0.00      PROA N  
ATOM    698  CZ  ARG A  84      13.106 173.388   4.834  0.00  0.00      PROA C  
ATOM    699  NH1 ARG A  84      12.598 174.091   3.848  0.00  0.00      PROA N1+
ATOM    700  NH2 ARG A  84      13.267 174.017   5.977  0.00  0.00      PROA N  
ATOM    701  N   GLU A  85      12.298 166.105   2.581  0.00  0.00      PROA N  
ATOM    702  CA  GLU A  85      12.769 165.149   1.586  0.00  0.00      PROA C  
ATOM    703  C   GLU A  85      13.777 165.686   0.573  0.00  0.00      PROA C  
ATOM    704  O   GLU A  85      14.742 165.015   0.200  0.00  0.00      PROA O  
ATOM    705  CB  GLU A  85      11.542 164.526   0.867  0.00  0.00      PROA C  
ATOM    706  CG  GLU A  85      11.859 163.607  -0.342  0.00  0.00      PROA C  
ATOM    707  CD  GLU A  85      10.594 162.998  -0.946  0.00  0.00      PROA C  
ATOM    708  OE1 GLU A  85       9.905 162.203  -0.253  0.00  0.00      PROA O  
ATOM    709  OE2 GLU A  85      10.285 163.298  -2.131  0.00  0.00      PROA O1-
ATOM    710  N   THR A  86      13.583 166.942   0.113  0.00  0.00      PROA N  
ATOM    711  CA  THR A  86      14.481 167.622  -0.824  0.00  0.00      PROA C  
ATOM    712  C   THR A  86      15.903 167.812  -0.297  0.00  0.00      PROA C  
ATOM    713  O   THR A  86      16.866 167.820  -1.065  0.00  0.00      PROA O  
ATOM    714  CB  THR A  86      13.915 168.953  -1.345  0.00  0.00      PROA C  
ATOM    715  CG2 THR A  86      13.806 170.025  -0.246  0.00  0.00      PROA C  
ATOM    716  OG1 THR A  86      14.673 169.501  -2.423  0.00  0.00      PROA O  
ATOM    717  N   THR A  87      16.083 167.974   1.028  0.00  0.00      PROA N  
ATOM    718  CA  THR A  87      17.394 168.180   1.640  0.00  0.00      PROA C  
ATOM    719  C   THR A  87      18.114 166.858   1.870  0.00  0.00      PROA C  
ATOM    720  O   THR A  87      17.620 165.957   2.550  0.00  0.00      PROA O  
ATOM    721  CB  THR A  87      17.335 168.966   2.951  0.00  0.00      PROA C  
ATOM    722  CG2 THR A  87      18.729 169.172   3.565  0.00  0.00      PROA C  
ATOM    723  OG1 THR A  87      16.816 170.269   2.710  0.00  0.00      PROA O  
ATOM    724  N   ASP A  88      19.318 166.697   1.280  0.00  0.00      PROA N  
ATOM    725  CA  ASP A  88      20.186 165.543   1.471  0.00  0.00      PROA C  
ATOM    726  C   ASP A  88      20.686 165.371   2.912  0.00  0.00      PROA C  
ATOM    727  O   ASP A  88      20.882 166.337   3.649  0.00  0.00      PROA O  
ATOM    728  CB  ASP A  88      21.405 165.600   0.507  0.00  0.00      PROA C  
ATOM    729  CG  ASP A  88      21.001 165.482  -0.955  0.00  0.00      PROA C  
ATOM    730  OD1 ASP A  88      19.952 164.866  -1.277  0.00  0.00      PROA O  
ATOM    731  OD2 ASP A  88      21.812 165.909  -1.822  0.00  0.00      PROA O1-
ATOM    732  N   THR A  89      20.903 164.109   3.347  0.00  0.00      PROA N  
ATOM    733  CA  THR A  89      21.501 163.732   4.638  0.00  0.00      PROA C  
ATOM    734  C   THR A  89      20.555 163.890   5.822  0.00  0.00      PROA C  
ATOM    735  O   THR A  89      20.964 163.930   6.983  0.00  0.00      PROA O  
ATOM    736  CB  THR A  89      22.909 164.272   4.952  0.00  0.00      PROA C  
ATOM    737  CG2 THR A  89      23.858 163.947   3.786  0.00  0.00      PROA C  
ATOM    738  OG1 THR A  89      22.949 165.678   5.166  0.00  0.00      PROA O  
ATOM    739  N   GLU A  90      19.239 163.954   5.549  0.00  0.00      PROA N  
ATOM    740  CA  GLU A  90      18.201 164.078   6.557  0.00  0.00      PROA C  
ATOM    741  C   GLU A  90      17.745 162.751   7.161  0.00  0.00      PROA C  
ATOM    742  O   GLU A  90      18.134 161.657   6.749  0.00  0.00      PROA O  
ATOM    743  CB  GLU A  90      16.991 164.897   6.023  0.00  0.00      PROA C  
ATOM    744  CG  GLU A  90      17.270 166.419   5.933  0.00  0.00      PROA C  
ATOM    745  CD  GLU A  90      17.584 167.037   7.293  0.00  0.00      PROA C  
ATOM    746  OE1 GLU A  90      16.743 166.920   8.225  0.00  0.00      PROA O  
ATOM    747  OE2 GLU A  90      18.668 167.663   7.447  0.00  0.00      PROA O1-
ATOM    748  N   GLN A  91      16.876 162.845   8.189  0.00  0.00      PROA N  
ATOM    749  CA  GLN A  91      16.312 161.730   8.932  0.00  0.00      PROA C  
ATOM    750  C   GLN A  91      14.985 161.268   8.321  0.00  0.00      PROA C  
ATOM    751  O   GLN A  91      14.211 160.515   8.912  0.00  0.00      PROA O  
ATOM    752  CB  GLN A  91      16.124 162.153  10.417  0.00  0.00      PROA C  
ATOM    753  CG  GLN A  91      17.470 162.417  11.145  0.00  0.00      PROA C  
ATOM    754  CD  GLN A  91      17.288 163.131  12.490  0.00  0.00      PROA C  
ATOM    755  NE2 GLN A  91      17.119 164.473  12.434  0.00  0.00      PROA N  
ATOM    756  OE1 GLN A  91      17.317 162.528  13.567  0.00  0.00      PROA O  
ATOM    757  N   THR A  92      14.706 161.725   7.088  0.00  0.00      PROA N  
ATOM    758  CA  THR A  92      13.560 161.402   6.248  0.00  0.00      PROA C  
ATOM    759  C   THR A  92      13.416 159.924   5.884  0.00  0.00      PROA C  
ATOM    760  O   THR A  92      14.425 159.211   5.840  0.00  0.00      PROA O  
ATOM    761  CB  THR A  92      13.538 162.218   4.956  0.00  0.00      PROA C  
ATOM    762  CG2 THR A  92      13.208 163.668   5.325  0.00  0.00      PROA C  
ATOM    763  OG1 THR A  92      14.812 162.236   4.312  0.00  0.00      PROA O  
ATOM    764  N   PRO A  93      12.221 159.397   5.584  0.00  0.00      PROA N  
ATOM    765  CA  PRO A  93      12.061 157.994   5.209  0.00  0.00      PROA C  
ATOM    766  C   PRO A  93      12.637 157.707   3.834  0.00  0.00      PROA C  
ATOM    767  O   PRO A  93      13.187 156.626   3.616  0.00  0.00      PROA O  
ATOM    768  CB  PRO A  93      10.536 157.750   5.197  0.00  0.00      PROA C  
ATOM    769  CG  PRO A  93       9.922 158.945   5.931  0.00  0.00      PROA C  
ATOM    770  CD  PRO A  93      10.929 160.075   5.728  0.00  0.00      PROA C  
ATOM    771  N   GLY A  94      12.485 158.651   2.876  0.00  0.00      PROA N  
ATOM    772  CA  GLY A  94      12.768 158.439   1.457  0.00  0.00      PROA C  
ATOM    773  C   GLY A  94      11.986 157.298   0.842  0.00  0.00      PROA C  
ATOM    774  O   GLY A  94      10.834 157.037   1.191  0.00  0.00      PROA O  
ATOM    775  N   GLN A  95      12.600 156.584  -0.119  0.00  0.00      PROA N  
ATOM    776  CA  GLN A  95      11.976 155.448  -0.781  0.00  0.00      PROA C  
ATOM    777  C   GLN A  95      11.967 154.190   0.089  0.00  0.00      PROA C  
ATOM    778  O   GLN A  95      11.242 153.233  -0.189  0.00  0.00      PROA O  
ATOM    779  CB  GLN A  95      12.651 155.127  -2.147  0.00  0.00      PROA C  
ATOM    780  CG  GLN A  95      14.075 154.495  -2.135  0.00  0.00      PROA C  
ATOM    781  CD  GLN A  95      15.141 155.298  -1.385  0.00  0.00      PROA C  
ATOM    782  NE2 GLN A  95      15.464 156.503  -1.907  0.00  0.00      PROA N  
ATOM    783  OE1 GLN A  95      15.679 154.875  -0.358  0.00  0.00      PROA O  
ATOM    784  N   GLU A  96      12.780 154.154   1.167  0.00  0.00      PROA N  
ATOM    785  CA  GLU A  96      12.889 153.019   2.063  0.00  0.00      PROA C  
ATOM    786  C   GLU A  96      11.586 152.613   2.758  0.00  0.00      PROA C  
ATOM    787  O   GLU A  96      10.809 153.430   3.260  0.00  0.00      PROA O  
ATOM    788  CB  GLU A  96      14.060 153.197   3.070  0.00  0.00      PROA C  
ATOM    789  CG  GLU A  96      14.214 152.071   4.128  0.00  0.00      PROA C  
ATOM    790  CD  GLU A  96      15.475 152.181   4.988  0.00  0.00      PROA C  
ATOM    791  OE1 GLU A  96      16.281 153.134   4.823  0.00  0.00      PROA O  
ATOM    792  OE2 GLU A  96      15.674 151.286   5.854  0.00  0.00      PROA O1-
ATOM    793  N   VAL A  97      11.321 151.296   2.771  0.00  0.00      PROA N  
ATOM    794  CA  VAL A  97      10.114 150.700   3.300  0.00  0.00      PROA C  
ATOM    795  C   VAL A  97      10.341 150.251   4.735  0.00  0.00      PROA C  
ATOM    796  O   VAL A  97      11.342 149.603   5.050  0.00  0.00      PROA O  
ATOM    797  CB  VAL A  97       9.683 149.540   2.407  0.00  0.00      PROA C  
ATOM    798  CG1 VAL A  97       8.617 148.661   3.074  0.00  0.00      PROA C  
ATOM    799  CG2 VAL A  97       9.130 150.119   1.089  0.00  0.00      PROA C  
ATOM    800  N   VAL A  98       9.413 150.586   5.653  0.00  0.00      PROA N  
ATOM    801  CA  VAL A  98       9.494 150.162   7.041  0.00  0.00      PROA C  
ATOM    802  C   VAL A  98       8.407 149.125   7.312  0.00  0.00      PROA C  
ATOM    803  O   VAL A  98       7.230 149.298   6.988  0.00  0.00      PROA O  
ATOM    804  CB  VAL A  98       9.523 151.331   8.030  0.00  0.00      PROA C  
ATOM    805  CG1 VAL A  98       8.274 152.221   7.926  0.00  0.00      PROA C  
ATOM    806  CG2 VAL A  98       9.708 150.821   9.470  0.00  0.00      PROA C  
ATOM    807  N   LEU A  99       8.815 147.962   7.856  0.00  0.00      PROA N  
ATOM    808  CA  LEU A  99       7.976 146.792   8.020  0.00  0.00      PROA C  
ATOM    809  C   LEU A  99       7.937 146.417   9.493  0.00  0.00      PROA C  
ATOM    810  O   LEU A  99       8.976 146.290  10.146  0.00  0.00      PROA O  
ATOM    811  CB  LEU A  99       8.564 145.621   7.186  0.00  0.00      PROA C  
ATOM    812  CG  LEU A  99       7.746 144.311   7.164  0.00  0.00      PROA C  
ATOM    813  CD1 LEU A  99       6.459 144.465   6.345  0.00  0.00      PROA C  
ATOM    814  CD2 LEU A  99       8.585 143.158   6.592  0.00  0.00      PROA C  
ATOM    815  N   SER A 100       6.730 146.249  10.077  0.00  0.00      PROA N  
ATOM    816  CA  SER A 100       6.585 145.783  11.456  0.00  0.00      PROA C  
ATOM    817  C   SER A 100       7.141 144.374  11.680  0.00  0.00      PROA C  
ATOM    818  O   SER A 100       7.051 143.540  10.777  0.00  0.00      PROA O  
ATOM    819  CB  SER A 100       5.126 145.862  12.000  0.00  0.00      PROA C  
ATOM    820  OG  SER A 100       5.029 145.491  13.381  0.00  0.00      PROA O  
ATOM    821  N   PRO A 101       7.701 144.027  12.839  0.00  0.00      PROA N  
ATOM    822  CA  PRO A 101       7.994 142.640  13.183  0.00  0.00      PROA C  
ATOM    823  C   PRO A 101       6.734 141.809  13.365  0.00  0.00      PROA C  
ATOM    824  O   PRO A 101       6.795 140.586  13.229  0.00  0.00      PROA O  
ATOM    825  CB  PRO A 101       8.787 142.746  14.501  0.00  0.00      PROA C  
ATOM    826  CG  PRO A 101       9.460 144.119  14.416  0.00  0.00      PROA C  
ATOM    827  CD  PRO A 101       8.397 144.969  13.722  0.00  0.00      PROA C  
ATOM    828  N   GLY A 102       5.596 142.438  13.717  0.00  0.00      PROA N  
ATOM    829  CA  GLY A 102       4.341 141.755  14.014  0.00  0.00      PROA C  
ATOM    830  C   GLY A 102       3.169 142.285  13.231  0.00  0.00      PROA C  
ATOM    831  O   GLY A 102       3.298 142.935  12.195  0.00  0.00      PROA O  
ATOM    832  N   SER A 103       1.956 142.012  13.744  0.00  0.00      PROA N  
ATOM    833  CA  SER A 103       0.692 142.359  13.100  0.00  0.00      PROA C  
ATOM    834  C   SER A 103       0.121 143.655  13.659  0.00  0.00      PROA C  
ATOM    835  O   SER A 103      -1.014 144.045  13.380  0.00  0.00      PROA O  
ATOM    836  CB  SER A 103      -0.361 141.233  13.294  0.00  0.00      PROA C  
ATOM    837  OG  SER A 103       0.147 139.977  12.840  0.00  0.00      PROA O  
ATOM    838  N   PHE A 104       0.925 144.361  14.471  0.00  0.00      PROA N  
ATOM    839  CA  PHE A 104       0.588 145.613  15.111  0.00  0.00      PROA C  
ATOM    840  C   PHE A 104       1.574 146.685  14.666  0.00  0.00      PROA C  
ATOM    841  O   PHE A 104       2.783 146.457  14.590  0.00  0.00      PROA O  
ATOM    842  CB  PHE A 104       0.592 145.423  16.662  0.00  0.00      PROA C  
ATOM    843  CG  PHE A 104       0.358 146.695  17.448  0.00  0.00      PROA C  
ATOM    844  CD1 PHE A 104       1.426 147.568  17.729  0.00  0.00      PROA C  
ATOM    845  CD2 PHE A 104      -0.915 147.003  17.955  0.00  0.00      PROA C  
ATOM    846  CE1 PHE A 104       1.218 148.750  18.451  0.00  0.00      PROA C  
ATOM    847  CE2 PHE A 104      -1.123 148.170  18.702  0.00  0.00      PROA C  
ATOM    848  CZ  PHE A 104      -0.059 149.049  18.940  0.00  0.00      PROA C  
ATOM    849  N   MET A 105       1.078 147.894  14.375  0.00  0.00      PROA N  
ATOM    850  CA  MET A 105       1.909 149.059  14.192  0.00  0.00      PROA C  
ATOM    851  C   MET A 105       1.177 150.283  14.712  0.00  0.00      PROA C  
ATOM    852  O   MET A 105      -0.023 150.456  14.517  0.00  0.00      PROA O  
ATOM    853  CB  MET A 105       2.298 149.243  12.707  0.00  0.00      PROA C  
ATOM    854  CG  MET A 105       3.074 150.527  12.372  0.00  0.00      PROA C  
ATOM    855  SD  MET A 105       3.384 150.717  10.598  0.00  0.00      PROA S  
ATOM    856  CE  MET A 105       4.760 149.551  10.414  0.00  0.00      PROA C  
ATOM    857  N   SER A 106       1.886 151.179  15.408  0.00  0.00      PROA N  
ATOM    858  CA  SER A 106       1.345 152.444  15.859  0.00  0.00      PROA C  
ATOM    859  C   SER A 106       2.167 153.538  15.217  0.00  0.00      PROA C  
ATOM    860  O   SER A 106       3.394 153.551  15.308  0.00  0.00      PROA O  
ATOM    861  CB  SER A 106       1.392 152.580  17.406  0.00  0.00      PROA C  
ATOM    862  OG  SER A 106       0.727 153.754  17.883  0.00  0.00      PROA O  
ATOM    863  N   VAL A 107       1.511 154.482  14.530  0.00  0.00      PROA N  
ATOM    864  CA  VAL A 107       2.174 155.591  13.868  0.00  0.00      PROA C  
ATOM    865  C   VAL A 107       1.734 156.851  14.581  0.00  0.00      PROA C  
ATOM    866  O   VAL A 107       0.543 157.081  14.775  0.00  0.00      PROA O  
ATOM    867  CB  VAL A 107       1.839 155.688  12.378  0.00  0.00      PROA C  
ATOM    868  CG1 VAL A 107       2.572 156.884  11.734  0.00  0.00      PROA C  
ATOM    869  CG2 VAL A 107       2.253 154.378  11.680  0.00  0.00      PROA C  
ATOM    870  N   THR A 108       2.677 157.694  15.025  0.00  0.00      PROA N  
ATOM    871  CA  THR A 108       2.354 158.919  15.744  0.00  0.00      PROA C  
ATOM    872  C   THR A 108       2.987 160.100  15.056  0.00  0.00      PROA C  
ATOM    873  O   THR A 108       4.207 160.190  14.924  0.00  0.00      PROA O  
ATOM    874  CB  THR A 108       2.770 158.907  17.212  0.00  0.00      PROA C  
ATOM    875  CG2 THR A 108       2.446 160.241  17.907  0.00  0.00      PROA C  
ATOM    876  OG1 THR A 108       2.040 157.904  17.912  0.00  0.00      PROA O  
ATOM    877  N   PHE A 109       2.153 161.051  14.610  0.00  0.00      PROA N  
ATOM    878  CA  PHE A 109       2.563 162.348  14.125  0.00  0.00      PROA C  
ATOM    879  C   PHE A 109       2.487 163.348  15.269  0.00  0.00      PROA C  
ATOM    880  O   PHE A 109       1.486 163.411  15.986  0.00  0.00      PROA O  
ATOM    881  CB  PHE A 109       1.685 162.792  12.914  0.00  0.00      PROA C  
ATOM    882  CG  PHE A 109       1.872 164.241  12.526  0.00  0.00      PROA C  
ATOM    883  CD1 PHE A 109       2.976 164.643  11.755  0.00  0.00      PROA C  
ATOM    884  CD2 PHE A 109       0.957 165.216  12.964  0.00  0.00      PROA C  
ATOM    885  CE1 PHE A 109       3.176 165.993  11.445  0.00  0.00      PROA C  
ATOM    886  CE2 PHE A 109       1.161 166.569  12.669  0.00  0.00      PROA C  
ATOM    887  CZ  PHE A 109       2.271 166.953  11.910  0.00  0.00      PROA C  
ATOM    888  N   ARG A 110       3.535 164.163  15.462  0.00  0.00      PROA N  
ATOM    889  CA  ARG A 110       3.473 165.245  16.415  0.00  0.00      PROA C  
ATOM    890  C   ARG A 110       4.092 166.493  15.811  0.00  0.00      PROA C  
ATOM    891  O   ARG A 110       5.180 166.461  15.232  0.00  0.00      PROA O  
ATOM    892  CB  ARG A 110       4.193 164.911  17.745  0.00  0.00      PROA C  
ATOM    893  CG  ARG A 110       3.766 165.845  18.900  0.00  0.00      PROA C  
ATOM    894  CD  ARG A 110       4.525 165.626  20.214  0.00  0.00      PROA C  
ATOM    895  NE  ARG A 110       5.901 166.193  20.025  0.00  0.00      PROA N  
ATOM    896  CZ  ARG A 110       6.276 167.420  20.351  0.00  0.00      PROA C  
ATOM    897  NH1 ARG A 110       5.493 168.306  20.917  0.00  0.00      PROA N1+
ATOM    898  NH2 ARG A 110       7.493 167.816  20.074  0.00  0.00      PROA N  
ATOM    899  N   SER A 111       3.397 167.633  15.958  0.00  0.00      PROA N  
ATOM    900  CA  SER A 111       3.912 168.960  15.685  0.00  0.00      PROA C  
ATOM    901  C   SER A 111       3.975 169.745  16.985  0.00  0.00      PROA C  
ATOM    902  O   SER A 111       3.097 169.658  17.848  0.00  0.00      PROA O  
ATOM    903  CB  SER A 111       3.091 169.778  14.641  0.00  0.00      PROA C  
ATOM    904  OG  SER A 111       1.743 170.029  15.054  0.00  0.00      PROA O  
ATOM    905  N   ASP A 112       5.052 170.522  17.179  0.00  0.00      PROA N  
ATOM    906  CA  ASP A 112       5.218 171.409  18.312  0.00  0.00      PROA C  
ATOM    907  C   ASP A 112       4.476 172.736  18.144  0.00  0.00      PROA C  
ATOM    908  O   ASP A 112       3.814 173.010  17.139  0.00  0.00      PROA O  
ATOM    909  CB  ASP A 112       6.733 171.624  18.625  0.00  0.00      PROA C  
ATOM    910  CG  ASP A 112       7.124 170.892  19.892  0.00  0.00      PROA C  
ATOM    911  OD1 ASP A 112       6.316 170.833  20.856  0.00  0.00      PROA O  
ATOM    912  OD2 ASP A 112       8.268 170.379  19.980  0.00  0.00      PROA O1-
ATOM    913  N   PHE A 113       4.538 173.590  19.188  0.00  0.00      PROA N  
ATOM    914  CA  PHE A 113       3.966 174.929  19.210  0.00  0.00      PROA C  
ATOM    915  C   PHE A 113       4.516 175.839  18.111  0.00  0.00      PROA C  
ATOM    916  O   PHE A 113       3.783 176.571  17.446  0.00  0.00      PROA O  
ATOM    917  CB  PHE A 113       4.250 175.628  20.571  0.00  0.00      PROA C  
ATOM    918  CG  PHE A 113       3.712 174.828  21.727  0.00  0.00      PROA C  
ATOM    919  CD1 PHE A 113       2.355 174.917  22.077  0.00  0.00      PROA C  
ATOM    920  CD2 PHE A 113       4.568 174.042  22.522  0.00  0.00      PROA C  
ATOM    921  CE1 PHE A 113       1.857 174.224  23.188  0.00  0.00      PROA C  
ATOM    922  CE2 PHE A 113       4.072 173.341  23.628  0.00  0.00      PROA C  
ATOM    923  CZ  PHE A 113       2.714 173.431  23.960  0.00  0.00      PROA C  
ATOM    924  N   SER A 114       5.841 175.795  17.889  0.00  0.00      PROA N  
ATOM    925  CA  SER A 114       6.532 176.623  16.913  0.00  0.00      PROA C  
ATOM    926  C   SER A 114       6.740 175.914  15.582  0.00  0.00      PROA C  
ATOM    927  O   SER A 114       7.416 174.888  15.501  0.00  0.00      PROA O  
ATOM    928  CB  SER A 114       7.920 177.105  17.431  0.00  0.00      PROA C  
ATOM    929  OG  SER A 114       8.746 176.020  17.878  0.00  0.00      PROA O  
ATOM    930  N   ASN A 115       6.187 176.478  14.490  0.00  0.00      PROA N  
ATOM    931  CA  ASN A 115       6.546 176.080  13.138  0.00  0.00      PROA C  
ATOM    932  C   ASN A 115       6.364 177.301  12.238  0.00  0.00      PROA C  
ATOM    933  O   ASN A 115       5.379 177.467  11.519  0.00  0.00      PROA O  
ATOM    934  CB  ASN A 115       5.871 174.765  12.617  0.00  0.00      PROA C  
ATOM    935  CG  ASN A 115       4.376 174.827  12.307  0.00  0.00      PROA C  
ATOM    936  ND2 ASN A 115       3.550 175.137  13.330  0.00  0.00      PROA N  
ATOM    937  OD1 ASN A 115       3.939 174.587  11.177  0.00  0.00      PROA O  
ATOM    938  N   GLU A 116       7.319 178.252  12.327  0.00  0.00      PROA N  
ATOM    939  CA  GLU A 116       7.333 179.468  11.529  0.00  0.00      PROA C  
ATOM    940  C   GLU A 116       7.434 179.214  10.024  0.00  0.00      PROA C  
ATOM    941  O   GLU A 116       6.661 179.758   9.232  0.00  0.00      PROA O  
ATOM    942  CB  GLU A 116       8.463 180.432  11.988  0.00  0.00      PROA C  
ATOM    943  CG  GLU A 116       8.216 181.110  13.366  0.00  0.00      PROA C  
ATOM    944  CD  GLU A 116       8.316 180.162  14.559  0.00  0.00      PROA C  
ATOM    945  OE1 GLU A 116       9.395 179.543  14.757  0.00  0.00      PROA O  
ATOM    946  OE2 GLU A 116       7.321 180.033  15.321  0.00  0.00      PROA O1-
ATOM    947  N   GLU A 117       8.354 178.320   9.596  0.00  0.00      PROA N  
ATOM    948  CA  GLU A 117       8.303 177.703   8.280  0.00  0.00      PROA C  
ATOM    949  C   GLU A 117       7.105 176.762   8.154  0.00  0.00      PROA C  
ATOM    950  O   GLU A 117       6.800 175.985   9.060  0.00  0.00      PROA O  
ATOM    951  CB  GLU A 117       9.620 176.970   7.899  0.00  0.00      PROA C  
ATOM    952  CG  GLU A 117      10.796 177.917   7.548  0.00  0.00      PROA C  
ATOM    953  CD  GLU A 117      12.069 177.155   7.183  0.00  0.00      PROA C  
ATOM    954  OE1 GLU A 117      12.091 176.442   6.142  0.00  0.00      PROA O  
ATOM    955  OE2 GLU A 117      13.080 177.268   7.927  0.00  0.00      PROA O1-
ATOM    956  N   ARG A 118       6.380 176.818   7.021  0.00  0.00      PROA N  
ATOM    957  CA  ARG A 118       5.175 176.033   6.845  0.00  0.00      PROA C  
ATOM    958  C   ARG A 118       5.431 174.795   6.000  0.00  0.00      PROA C  
ATOM    959  O   ARG A 118       5.594 174.843   4.780  0.00  0.00      PROA O  
ATOM    960  CB  ARG A 118       4.021 176.908   6.293  0.00  0.00      PROA C  
ATOM    961  CG  ARG A 118       3.572 178.031   7.262  0.00  0.00      PROA C  
ATOM    962  CD  ARG A 118       3.287 177.606   8.714  0.00  0.00      PROA C  
ATOM    963  NE  ARG A 118       2.203 176.569   8.712  0.00  0.00      PROA N  
ATOM    964  CZ  ARG A 118       0.934 176.774   9.024  0.00  0.00      PROA C  
ATOM    965  NH1 ARG A 118       0.411 177.970   9.169  0.00  0.00      PROA N1+
ATOM    966  NH2 ARG A 118       0.156 175.725   9.188  0.00  0.00      PROA N  
ATOM    967  N   PHE A 119       5.478 173.632   6.674  0.00  0.00      PROA N  
ATOM    968  CA  PHE A 119       5.766 172.339   6.086  0.00  0.00      PROA C  
ATOM    969  C   PHE A 119       4.483 171.602   5.754  0.00  0.00      PROA C  
ATOM    970  O   PHE A 119       3.501 171.678   6.491  0.00  0.00      PROA O  
ATOM    971  CB  PHE A 119       6.599 171.458   7.047  0.00  0.00      PROA C  
ATOM    972  CG  PHE A 119       7.932 172.082   7.331  0.00  0.00      PROA C  
ATOM    973  CD1 PHE A 119       8.078 173.001   8.382  0.00  0.00      PROA C  
ATOM    974  CD2 PHE A 119       9.067 171.710   6.591  0.00  0.00      PROA C  
ATOM    975  CE1 PHE A 119       9.319 173.581   8.650  0.00  0.00      PROA C  
ATOM    976  CE2 PHE A 119      10.319 172.263   6.881  0.00  0.00      PROA C  
ATOM    977  CZ  PHE A 119      10.444 173.209   7.906  0.00  0.00      PROA C  
ATOM    978  N   THR A 120       4.446 170.864   4.624  0.00  0.00      PROA N  
ATOM    979  CA  THR A 120       3.233 170.194   4.146  0.00  0.00      PROA C  
ATOM    980  C   THR A 120       2.840 168.984   4.971  0.00  0.00      PROA C  
ATOM    981  O   THR A 120       1.688 168.554   4.952  0.00  0.00      PROA O  
ATOM    982  CB  THR A 120       3.319 169.716   2.691  0.00  0.00      PROA C  
ATOM    983  CG2 THR A 120       3.497 170.932   1.770  0.00  0.00      PROA C  
ATOM    984  OG1 THR A 120       4.424 168.842   2.462  0.00  0.00      PROA O  
ATOM    985  N   GLY A 121       3.794 168.390   5.715  0.00  0.00      PROA N  
ATOM    986  CA  GLY A 121       3.607 167.103   6.365  0.00  0.00      PROA C  
ATOM    987  C   GLY A 121       3.891 165.970   5.423  0.00  0.00      PROA C  
ATOM    988  O   GLY A 121       4.682 166.097   4.486  0.00  0.00      PROA O  
ATOM    989  N   PHE A 122       3.256 164.816   5.662  0.00  0.00      PROA N  
ATOM    990  CA  PHE A 122       3.508 163.616   4.900  0.00  0.00      PROA C  
ATOM    991  C   PHE A 122       2.201 162.988   4.425  0.00  0.00      PROA C  
ATOM    992  O   PHE A 122       1.105 163.244   4.933  0.00  0.00      PROA O  
ATOM    993  CB  PHE A 122       4.358 162.587   5.715  0.00  0.00      PROA C  
ATOM    994  CG  PHE A 122       3.578 161.877   6.800  0.00  0.00      PROA C  
ATOM    995  CD1 PHE A 122       3.319 162.511   8.022  0.00  0.00      PROA C  
ATOM    996  CD2 PHE A 122       3.087 160.575   6.596  0.00  0.00      PROA C  
ATOM    997  CE1 PHE A 122       2.550 161.879   9.007  0.00  0.00      PROA C  
ATOM    998  CE2 PHE A 122       2.340 159.928   7.588  0.00  0.00      PROA C  
ATOM    999  CZ  PHE A 122       2.069 160.583   8.796  0.00  0.00      PROA C  
ATOM   1000  N   ASP A 123       2.335 162.119   3.413  0.00  0.00      PROA N  
ATOM   1001  CA  ASP A 123       1.299 161.228   2.956  0.00  0.00      PROA C  
ATOM   1002  C   ASP A 123       1.950 159.851   2.868  0.00  0.00      PROA C  
ATOM   1003  O   ASP A 123       3.043 159.699   2.322  0.00  0.00      PROA O  
ATOM   1004  CB  ASP A 123       0.728 161.728   1.601  0.00  0.00      PROA C  
ATOM   1005  CG  ASP A 123      -0.431 160.893   1.078  0.00  0.00      PROA C  
ATOM   1006  OD1 ASP A 123      -1.241 160.377   1.892  0.00  0.00      PROA O  
ATOM   1007  OD2 ASP A 123      -0.621 160.859  -0.169  0.00  0.00      PROA O1-
ATOM   1008  N   ALA A 124       1.336 158.818   3.450  0.00  0.00      PROA N  
ATOM   1009  CA  ALA A 124       1.877 157.486   3.488  0.00  0.00      PROA C  
ATOM   1010  C   ALA A 124       0.760 156.475   3.319  0.00  0.00      PROA C  
ATOM   1011  O   ALA A 124      -0.416 156.752   3.551  0.00  0.00      PROA O  
ATOM   1012  CB  ALA A 124       2.616 157.222   4.816  0.00  0.00      PROA C  
ATOM   1013  N   HIS A 125       1.104 155.259   2.876  0.00  0.00      PROA N  
ATOM   1014  CA  HIS A 125       0.142 154.181   2.740  0.00  0.00      PROA C  
ATOM   1015  C   HIS A 125       0.618 152.996   3.547  0.00  0.00      PROA C  
ATOM   1016  O   HIS A 125       1.809 152.676   3.569  0.00  0.00      PROA O  
ATOM   1017  CB  HIS A 125      -0.100 153.726   1.281  0.00  0.00      PROA C  
ATOM   1018  CG  HIS A 125      -0.795 154.732   0.387  0.00  0.00      PROA C  
ATOM   1019  CD2 HIS A 125      -1.901 154.572  -0.397  0.00  0.00      PROA C  
ATOM   1020  ND1 HIS A 125      -0.336 156.006   0.119  0.00  0.00      PROA N  
ATOM   1021  CE1 HIS A 125      -1.177 156.557  -0.792  0.00  0.00      PROA C  
ATOM   1022  NE2 HIS A 125      -2.144 155.723  -1.139  0.00  0.00      PROA N  
ATOM   1023  N   TYR A 126      -0.324 152.322   4.232  0.00  0.00      PROA N  
ATOM   1024  CA  TYR A 126      -0.055 151.138   5.018  0.00  0.00      PROA C  
ATOM   1025  C   TYR A 126      -0.625 149.941   4.277  0.00  0.00      PROA C  
ATOM   1026  O   TYR A 126      -1.685 149.994   3.649  0.00  0.00      PROA O  
ATOM   1027  CB  TYR A 126      -0.567 151.234   6.488  0.00  0.00      PROA C  
ATOM   1028  CG  TYR A 126      -2.062 151.130   6.664  0.00  0.00      PROA C  
ATOM   1029  CD1 TYR A 126      -2.672 149.881   6.883  0.00  0.00      PROA C  
ATOM   1030  CD2 TYR A 126      -2.855 152.287   6.707  0.00  0.00      PROA C  
ATOM   1031  CE1 TYR A 126      -4.048 149.792   7.132  0.00  0.00      PROA C  
ATOM   1032  CE2 TYR A 126      -4.227 152.204   6.968  0.00  0.00      PROA C  
ATOM   1033  CZ  TYR A 126      -4.824 150.957   7.178  0.00  0.00      PROA C  
ATOM   1034  OH  TYR A 126      -6.208 150.880   7.422  0.00  0.00      PROA O  
ATOM   1035  N   MET A 127       0.148 148.849   4.275  0.00  0.00      PROA N  
ATOM   1036  CA  MET A 127      -0.069 147.714   3.418  0.00  0.00      PROA C  
ATOM   1037  C   MET A 127       0.170 146.438   4.218  0.00  0.00      PROA C  
ATOM   1038  O   MET A 127       1.259 146.219   4.746  0.00  0.00      PROA O  
ATOM   1039  CB  MET A 127       0.960 147.818   2.256  0.00  0.00      PROA C  
ATOM   1040  CG  MET A 127       0.852 149.128   1.432  0.00  0.00      PROA C  
ATOM   1041  SD  MET A 127       2.105 149.312   0.130  0.00  0.00      PROA S  
ATOM   1042  CE  MET A 127       3.377 150.002   1.230  0.00  0.00      PROA C  
ATOM   1043  N   ALA A 128      -0.829 145.547   4.363  0.00  0.00      PROA N  
ATOM   1044  CA  ALA A 128      -0.604 144.222   4.905  0.00  0.00      PROA C  
ATOM   1045  C   ALA A 128       0.250 143.318   4.006  0.00  0.00      PROA C  
ATOM   1046  O   ALA A 128       0.118 143.306   2.779  0.00  0.00      PROA O  
ATOM   1047  CB  ALA A 128      -1.932 143.544   5.270  0.00  0.00      PROA C  
ATOM   1048  N   VAL A 129       1.168 142.553   4.627  0.00  0.00      PROA N  
ATOM   1049  CA  VAL A 129       2.144 141.704   3.962  0.00  0.00      PROA C  
ATOM   1050  C   VAL A 129       2.104 140.310   4.572  0.00  0.00      PROA C  
ATOM   1051  O   VAL A 129       2.158 140.141   5.788  0.00  0.00      PROA O  
ATOM   1052  CB  VAL A 129       3.562 142.279   4.059  0.00  0.00      PROA C  
ATOM   1053  CG1 VAL A 129       4.627 141.300   3.521  0.00  0.00      PROA C  
ATOM   1054  CG2 VAL A 129       3.623 143.592   3.255  0.00  0.00      PROA C  
ATOM   1055  N   ASP A 130       1.986 139.257   3.742  0.00  0.00      PROA N  
ATOM   1056  CA  ASP A 130       1.945 137.872   4.179  0.00  0.00      PROA C  
ATOM   1057  C   ASP A 130       3.193 137.396   4.957  0.00  0.00      PROA C  
ATOM   1058  O   ASP A 130       4.334 137.629   4.549  0.00  0.00      PROA O  
ATOM   1059  CB  ASP A 130       1.701 137.011   2.912  0.00  0.00      PROA C  
ATOM   1060  CG  ASP A 130       1.443 135.545   3.226  0.00  0.00      PROA C  
ATOM   1061  OD1 ASP A 130       0.808 135.248   4.272  0.00  0.00      PROA O  
ATOM   1062  OD2 ASP A 130       1.770 134.695   2.352  0.00  0.00      PROA O1-
ATOM   1063  N   VAL A 131       3.008 136.696   6.097  0.00  0.00      PROA N  
ATOM   1064  CA  VAL A 131       4.087 136.049   6.835  0.00  0.00      PROA C  
ATOM   1065  C   VAL A 131       4.544 134.765   6.147  0.00  0.00      PROA C  
ATOM   1066  O   VAL A 131       3.762 133.836   5.937  0.00  0.00      PROA O  
ATOM   1067  CB  VAL A 131       3.712 135.711   8.285  0.00  0.00      PROA C  
ATOM   1068  CG1 VAL A 131       4.837 134.939   9.010  0.00  0.00      PROA C  
ATOM   1069  CG2 VAL A 131       3.459 137.001   9.074  0.00  0.00      PROA C  
ATOM   1070  N   ASP A 132       5.849 134.661   5.804  0.00  0.00      PROA N  
ATOM   1071  CA  ASP A 132       6.456 133.420   5.355  0.00  0.00      PROA C  
ATOM   1072  C   ASP A 132       6.781 132.528   6.564  0.00  0.00      PROA C  
ATOM   1073  O   ASP A 132       7.904 132.489   7.074  0.00  0.00      PROA O  
ATOM   1074  CB  ASP A 132       7.686 133.741   4.459  0.00  0.00      PROA C  
ATOM   1075  CG  ASP A 132       8.300 132.522   3.780  0.00  0.00      PROA C  
ATOM   1076  OD1 ASP A 132       7.775 131.386   3.910  0.00  0.00      PROA O  
ATOM   1077  OD2 ASP A 132       9.320 132.712   3.061  0.00  0.00      PROA O1-
ATOM   1078  N   GLU A 133       5.753 131.825   7.083  0.00  0.00      PROA N  
ATOM   1079  CA  GLU A 133       5.781 131.131   8.356  0.00  0.00      PROA C  
ATOM   1080  C   GLU A 133       6.846 130.063   8.527  0.00  0.00      PROA C  
ATOM   1081  O   GLU A 133       7.526 130.003   9.550  0.00  0.00      PROA O  
ATOM   1082  CB  GLU A 133       4.386 130.496   8.613  0.00  0.00      PROA C  
ATOM   1083  CG  GLU A 133       3.328 131.506   9.129  0.00  0.00      PROA C  
ATOM   1084  CD  GLU A 133       3.529 131.909  10.593  0.00  0.00      PROA C  
ATOM   1085  OE1 GLU A 133       4.503 131.447  11.250  0.00  0.00      PROA O  
ATOM   1086  OE2 GLU A 133       2.676 132.677  11.116  0.00  0.00      PROA O1-
ATOM   1087  N   CYS A 134       7.012 129.185   7.523  0.00  0.00      PROA N  
ATOM   1088  CA  CYS A 134       7.911 128.044   7.585  0.00  0.00      PROA C  
ATOM   1089  C   CYS A 134       9.391 128.385   7.678  0.00  0.00      PROA C  
ATOM   1090  O   CYS A 134      10.131 127.786   8.457  0.00  0.00      PROA O  
ATOM   1091  CB  CYS A 134       7.647 127.080   6.410  0.00  0.00      PROA C  
ATOM   1092  SG  CYS A 134       5.901 126.571   6.382  0.00  0.00      PROA S  
ATOM   1093  N   LYS A 135       9.865 129.375   6.897  0.00  0.00      PROA N  
ATOM   1094  CA  LYS A 135      11.213 129.910   7.026  0.00  0.00      PROA C  
ATOM   1095  C   LYS A 135      11.479 130.605   8.360  0.00  0.00      PROA C  
ATOM   1096  O   LYS A 135      12.518 130.419   8.996  0.00  0.00      PROA O  
ATOM   1097  CB  LYS A 135      11.579 130.845   5.841  0.00  0.00      PROA C  
ATOM   1098  CG  LYS A 135      12.031 130.121   4.553  0.00  0.00      PROA C  
ATOM   1099  CD  LYS A 135      10.976 129.185   3.933  0.00  0.00      PROA C  
ATOM   1100  CE  LYS A 135      11.283 128.718   2.498  0.00  0.00      PROA C  
ATOM   1101  NZ  LYS A 135      12.524 127.906   2.445  0.00  0.00      PROA N1+
ATOM   1102  N   GLU A 136      10.508 131.422   8.812  0.00  0.00      PROA N  
ATOM   1103  CA  GLU A 136      10.560 132.217  10.025  0.00  0.00      PROA C  
ATOM   1104  C   GLU A 136      10.698 131.399  11.312  0.00  0.00      PROA C  
ATOM   1105  O   GLU A 136      11.447 131.744  12.227  0.00  0.00      PROA O  
ATOM   1106  CB  GLU A 136       9.294 133.114  10.087  0.00  0.00      PROA C  
ATOM   1107  CG  GLU A 136       9.267 134.181  11.210  0.00  0.00      PROA C  
ATOM   1108  CD  GLU A 136      10.156 135.381  10.894  0.00  0.00      PROA C  
ATOM   1109  OE1 GLU A 136      11.408 135.267  10.961  0.00  0.00      PROA O  
ATOM   1110  OE2 GLU A 136       9.602 136.473  10.584  0.00  0.00      PROA O1-
ATOM   1111  N   ARG A 137       9.991 130.257  11.407  0.00  0.00      PROA N  
ATOM   1112  CA  ARG A 137       9.797 129.563  12.666  0.00  0.00      PROA C  
ATOM   1113  C   ARG A 137      10.918 128.603  13.050  0.00  0.00      PROA C  
ATOM   1114  O   ARG A 137      10.858 127.931  14.079  0.00  0.00      PROA O  
ATOM   1115  CB  ARG A 137       8.467 128.779  12.619  0.00  0.00      PROA C  
ATOM   1116  CG  ARG A 137       8.418 127.691  11.521  0.00  0.00      PROA C  
ATOM   1117  CD  ARG A 137       7.087 126.941  11.427  0.00  0.00      PROA C  
ATOM   1118  NE  ARG A 137       6.015 127.968  11.226  0.00  0.00      PROA N  
ATOM   1119  CZ  ARG A 137       4.808 127.860  11.756  0.00  0.00      PROA C  
ATOM   1120  NH1 ARG A 137       4.303 126.688  12.075  0.00  0.00      PROA N1+
ATOM   1121  NH2 ARG A 137       4.078 128.927  11.970  0.00  0.00      PROA N  
ATOM   1122  N   GLU A 138      12.023 128.568  12.281  0.00  0.00      PROA N  
ATOM   1123  CA  GLU A 138      13.214 127.794  12.594  0.00  0.00      PROA C  
ATOM   1124  C   GLU A 138      13.826 128.122  13.959  0.00  0.00      PROA C  
ATOM   1125  O   GLU A 138      14.244 127.228  14.699  0.00  0.00      PROA O  
ATOM   1126  CB  GLU A 138      14.282 127.973  11.481  0.00  0.00      PROA C  
ATOM   1127  CG  GLU A 138      13.919 127.269  10.148  0.00  0.00      PROA C  
ATOM   1128  CD  GLU A 138      14.003 125.748  10.248  0.00  0.00      PROA C  
ATOM   1129  OE1 GLU A 138      12.959 125.061  10.087  0.00  0.00      PROA O  
ATOM   1130  OE2 GLU A 138      15.123 125.214  10.471  0.00  0.00      PROA O1-
ATOM   1131  N   ASP A 139      13.854 129.416  14.345  0.00  0.00      PROA N  
ATOM   1132  CA  ASP A 139      14.320 129.838  15.654  0.00  0.00      PROA C  
ATOM   1133  C   ASP A 139      13.163 130.073  16.642  0.00  0.00      PROA C  
ATOM   1134  O   ASP A 139      13.381 130.500  17.778  0.00  0.00      PROA O  
ATOM   1135  CB  ASP A 139      15.315 131.038  15.531  0.00  0.00      PROA C  
ATOM   1136  CG  ASP A 139      14.735 132.389  15.134  0.00  0.00      PROA C  
ATOM   1137  OD1 ASP A 139      13.508 132.532  14.909  0.00  0.00      PROA O  
ATOM   1138  OD2 ASP A 139      15.543 133.356  15.044  0.00  0.00      PROA O1-
ATOM   1139  N   GLU A 140      11.909 129.740  16.263  0.00  0.00      PROA N  
ATOM   1140  CA  GLU A 140      10.767 129.755  17.162  0.00  0.00      PROA C  
ATOM   1141  C   GLU A 140      10.589 128.420  17.886  0.00  0.00      PROA C  
ATOM   1142  O   GLU A 140      10.958 127.350  17.397  0.00  0.00      PROA O  
ATOM   1143  CB  GLU A 140       9.443 130.172  16.467  0.00  0.00      PROA C  
ATOM   1144  CG  GLU A 140       9.449 131.653  16.005  0.00  0.00      PROA C  
ATOM   1145  CD  GLU A 140       8.095 132.179  15.528  0.00  0.00      PROA C  
ATOM   1146  OE1 GLU A 140       7.089 131.421  15.497  0.00  0.00      PROA O  
ATOM   1147  OE2 GLU A 140       8.024 133.393  15.190  0.00  0.00      PROA O1-
ATOM   1148  N   GLU A 141      10.042 128.466  19.117  0.00  0.00      PROA N  
ATOM   1149  CA  GLU A 141       9.842 127.316  19.984  0.00  0.00      PROA C  
ATOM   1150  C   GLU A 141       8.909 126.222  19.455  0.00  0.00      PROA C  
ATOM   1151  O   GLU A 141       9.180 125.030  19.610  0.00  0.00      PROA O  
ATOM   1152  CB  GLU A 141       9.352 127.761  21.393  0.00  0.00      PROA C  
ATOM   1153  CG  GLU A 141      10.419 128.463  22.278  0.00  0.00      PROA C  
ATOM   1154  CD  GLU A 141      10.840 129.847  21.790  0.00  0.00      PROA C  
ATOM   1155  OE1 GLU A 141       9.955 130.714  21.564  0.00  0.00      PROA O  
ATOM   1156  OE2 GLU A 141      12.067 130.091  21.645  0.00  0.00      PROA O1-
ATOM   1157  N   LEU A 142       7.774 126.609  18.836  0.00  0.00      PROA N  
ATOM   1158  CA  LEU A 142       6.666 125.714  18.541  0.00  0.00      PROA C  
ATOM   1159  C   LEU A 142       6.915 124.853  17.301  0.00  0.00      PROA C  
ATOM   1160  O   LEU A 142       7.465 123.754  17.394  0.00  0.00      PROA O  
ATOM   1161  CB  LEU A 142       5.320 126.494  18.419  0.00  0.00      PROA C  
ATOM   1162  CG  LEU A 142       4.783 127.177  19.708  0.00  0.00      PROA C  
ATOM   1163  CD1 LEU A 142       4.887 126.286  20.955  0.00  0.00      PROA C  
ATOM   1164  CD2 LEU A 142       5.404 128.560  19.971  0.00  0.00      PROA C  
ATOM   1165  N   SER A 143       6.495 125.329  16.109  0.00  0.00      PROA N  
ATOM   1166  CA  SER A 143       6.735 124.658  14.834  0.00  0.00      PROA C  
ATOM   1167  C   SER A 143       5.940 123.395  14.557  0.00  0.00      PROA C  
ATOM   1168  O   SER A 143       5.412 122.726  15.444  0.00  0.00      PROA O  
ATOM   1169  CB  SER A 143       8.235 124.459  14.465  0.00  0.00      PROA C  
ATOM   1170  OG  SER A 143       8.838 125.733  14.248  0.00  0.00      PROA O  
ATOM   1171  N   CYS A 144       5.786 123.059  13.259  0.00  0.00      PROA N  
ATOM   1172  CA  CYS A 144       5.307 121.757  12.820  0.00  0.00      PROA C  
ATOM   1173  C   CYS A 144       6.288 120.648  13.189  0.00  0.00      PROA C  
ATOM   1174  O   CYS A 144       7.501 120.834  13.075  0.00  0.00      PROA O  
ATOM   1175  CB  CYS A 144       5.117 121.733  11.281  0.00  0.00      PROA C  
ATOM   1176  SG  CYS A 144       4.040 123.067  10.668  0.00  0.00      PROA S  
ATOM   1177  N   ASP A 145       5.813 119.461  13.631  0.00  0.00      PROA N  
ATOM   1178  CA  ASP A 145       6.708 118.338  13.897  0.00  0.00      PROA C  
ATOM   1179  C   ASP A 145       7.463 117.847  12.661  0.00  0.00      PROA C  
ATOM   1180  O   ASP A 145       8.678 117.640  12.690  0.00  0.00      PROA O  
ATOM   1181  CB  ASP A 145       5.936 117.122  14.482  0.00  0.00      PROA C  
ATOM   1182  CG  ASP A 145       5.582 117.277  15.952  0.00  0.00      PROA C  
ATOM   1183  OD1 ASP A 145       5.881 118.317  16.593  0.00  0.00      PROA O  
ATOM   1184  OD2 ASP A 145       4.966 116.312  16.481  0.00  0.00      PROA O1-
ATOM   1185  N   HIS A 146       6.743 117.672  11.536  0.00  0.00      PROA N  
ATOM   1186  CA  HIS A 146       7.293 117.084  10.329  0.00  0.00      PROA C  
ATOM   1187  C   HIS A 146       7.287 118.067   9.176  0.00  0.00      PROA C  
ATOM   1188  O   HIS A 146       8.340 118.588   8.804  0.00  0.00      PROA O  
ATOM   1189  CB  HIS A 146       6.582 115.753   9.996  0.00  0.00      PROA C  
ATOM   1190  CG  HIS A 146       6.889 114.701  11.039  0.00  0.00      PROA C  
ATOM   1191  CD2 HIS A 146       7.997 114.539  11.817  0.00  0.00      PROA C  
ATOM   1192  ND1 HIS A 146       6.018 113.703  11.426  0.00  0.00      PROA N  
ATOM   1193  CE1 HIS A 146       6.631 112.991  12.404  0.00  0.00      PROA C  
ATOM   1194  NE2 HIS A 146       7.841 113.453  12.666  0.00  0.00      PROA N  
ATOM   1195  N   TYR A 147       6.117 118.358   8.574  0.00  0.00      PROA N  
ATOM   1196  CA  TYR A 147       6.041 119.207   7.397  0.00  0.00      PROA C  
ATOM   1197  C   TYR A 147       5.284 120.500   7.675  0.00  0.00      PROA C  
ATOM   1198  O   TYR A 147       4.263 120.520   8.363  0.00  0.00      PROA O  
ATOM   1199  CB  TYR A 147       5.387 118.470   6.200  0.00  0.00      PROA C  
ATOM   1200  CG  TYR A 147       6.152 117.232   5.822  0.00  0.00      PROA C  
ATOM   1201  CD1 TYR A 147       7.490 117.330   5.403  0.00  0.00      PROA C  
ATOM   1202  CD2 TYR A 147       5.527 115.974   5.812  0.00  0.00      PROA C  
ATOM   1203  CE1 TYR A 147       8.199 116.190   5.000  0.00  0.00      PROA C  
ATOM   1204  CE2 TYR A 147       6.232 114.833   5.403  0.00  0.00      PROA C  
ATOM   1205  CZ  TYR A 147       7.568 114.941   4.999  0.00  0.00      PROA C  
ATOM   1206  OH  TYR A 147       8.274 113.795   4.576  0.00  0.00      PROA O  
ATOM   1207  N   CYS A 148       5.812 121.624   7.147  0.00  0.00      PROA N  
ATOM   1208  CA  CYS A 148       5.241 122.954   7.265  0.00  0.00      PROA C  
ATOM   1209  C   CYS A 148       4.882 123.469   5.885  0.00  0.00      PROA C  
ATOM   1210  O   CYS A 148       5.628 123.290   4.918  0.00  0.00      PROA O  
ATOM   1211  CB  CYS A 148       6.240 123.948   7.930  0.00  0.00      PROA C  
ATOM   1212  SG  CYS A 148       5.608 125.649   8.177  0.00  0.00      PROA S  
ATOM   1213  N   HIS A 149       3.718 124.134   5.773  0.00  0.00      PROA N  
ATOM   1214  CA  HIS A 149       3.215 124.635   4.514  0.00  0.00      PROA C  
ATOM   1215  C   HIS A 149       2.594 125.999   4.747  0.00  0.00      PROA C  
ATOM   1216  O   HIS A 149       1.885 126.213   5.730  0.00  0.00      PROA O  
ATOM   1217  CB  HIS A 149       2.143 123.673   3.987  0.00  0.00      PROA C  
ATOM   1218  CG  HIS A 149       2.586 122.247   4.133  0.00  0.00      PROA C  
ATOM   1219  CD2 HIS A 149       2.384 121.401   5.180  0.00  0.00      PROA C  
ATOM   1220  ND1 HIS A 149       3.278 121.520   3.190  0.00  0.00      PROA N  
ATOM   1221  CE1 HIS A 149       3.480 120.288   3.714  0.00  0.00      PROA C  
ATOM   1222  NE2 HIS A 149       2.951 120.170   4.918  0.00  0.00      PROA N  
ATOM   1223  N   ASN A 150       2.872 126.972   3.861  0.00  0.00      PROA N  
ATOM   1224  CA  ASN A 150       2.517 128.363   4.069  0.00  0.00      PROA C  
ATOM   1225  C   ASN A 150       1.579 128.865   2.973  0.00  0.00      PROA C  
ATOM   1226  O   ASN A 150       1.822 128.680   1.779  0.00  0.00      PROA O  
ATOM   1227  CB  ASN A 150       3.825 129.199   4.174  0.00  0.00      PROA C  
ATOM   1228  CG  ASN A 150       3.640 130.716   4.195  0.00  0.00      PROA C  
ATOM   1229  ND2 ASN A 150       2.870 131.235   5.175  0.00  0.00      PROA N  
ATOM   1230  OD1 ASN A 150       4.184 131.431   3.349  0.00  0.00      PROA O  
ATOM   1231  N   TYR A 151       0.486 129.532   3.378  0.00  0.00      PROA N  
ATOM   1232  CA  TYR A 151      -0.521 130.088   2.499  0.00  0.00      PROA C  
ATOM   1233  C   TYR A 151      -0.785 131.513   2.961  0.00  0.00      PROA C  
ATOM   1234  O   TYR A 151      -0.357 131.914   4.043  0.00  0.00      PROA O  
ATOM   1235  CB  TYR A 151      -1.831 129.240   2.492  0.00  0.00      PROA C  
ATOM   1236  CG  TYR A 151      -2.525 129.123   3.829  0.00  0.00      PROA C  
ATOM   1237  CD1 TYR A 151      -3.445 130.100   4.242  0.00  0.00      PROA C  
ATOM   1238  CD2 TYR A 151      -2.341 127.984   4.632  0.00  0.00      PROA C  
ATOM   1239  CE1 TYR A 151      -4.132 129.972   5.456  0.00  0.00      PROA C  
ATOM   1240  CE2 TYR A 151      -3.053 127.836   5.830  0.00  0.00      PROA C  
ATOM   1241  CZ  TYR A 151      -3.938 128.835   6.249  0.00  0.00      PROA C  
ATOM   1242  OH  TYR A 151      -4.640 128.689   7.465  0.00  0.00      PROA O  
ATOM   1243  N   ILE A 152      -1.468 132.342   2.144  0.00  0.00      PROA N  
ATOM   1244  CA  ILE A 152      -1.725 133.720   2.533  0.00  0.00      PROA C  
ATOM   1245  C   ILE A 152      -2.507 133.906   3.836  0.00  0.00      PROA C  
ATOM   1246  O   ILE A 152      -3.661 133.497   4.003  0.00  0.00      PROA O  
ATOM   1247  CB  ILE A 152      -2.266 134.590   1.411  0.00  0.00      PROA C  
ATOM   1248  CG1 ILE A 152      -2.133 136.078   1.787  0.00  0.00      PROA C  
ATOM   1249  CG2 ILE A 152      -3.709 134.205   1.025  0.00  0.00      PROA C  
ATOM   1250  CD  ILE A 152      -2.249 136.998   0.579  0.00  0.00      PROA C  
ATOM   1251  N   GLY A 153      -1.841 134.513   4.832  0.00  0.00      PROA N  
ATOM   1252  CA  GLY A 153      -2.371 134.737   6.164  0.00  0.00      PROA C  
ATOM   1253  C   GLY A 153      -2.370 133.529   7.071  0.00  0.00      PROA C  
ATOM   1254  O   GLY A 153      -3.105 133.494   8.059  0.00  0.00      PROA O  
ATOM   1255  N   GLY A 154      -1.543 132.501   6.795  0.00  0.00      PROA N  
ATOM   1256  CA  GLY A 154      -1.453 131.372   7.708  0.00  0.00      PROA C  
ATOM   1257  C   GLY A 154      -0.515 130.271   7.296  0.00  0.00      PROA C  
ATOM   1258  O   GLY A 154       0.247 130.339   6.331  0.00  0.00      PROA O  
ATOM   1259  N   TYR A 155      -0.552 129.183   8.068  0.00  0.00      PROA N  
ATOM   1260  CA  TYR A 155       0.230 127.997   7.820  0.00  0.00      PROA C  
ATOM   1261  C   TYR A 155      -0.662 126.811   8.129  0.00  0.00      PROA C  
ATOM   1262  O   TYR A 155      -1.661 126.920   8.846  0.00  0.00      PROA O  
ATOM   1263  CB  TYR A 155       1.522 127.942   8.702  0.00  0.00      PROA C  
ATOM   1264  CG  TYR A 155       1.237 127.772  10.183  0.00  0.00      PROA C  
ATOM   1265  CD1 TYR A 155       0.917 128.877  10.990  0.00  0.00      PROA C  
ATOM   1266  CD2 TYR A 155       1.269 126.493  10.769  0.00  0.00      PROA C  
ATOM   1267  CE1 TYR A 155       0.614 128.708  12.350  0.00  0.00      PROA C  
ATOM   1268  CE2 TYR A 155       0.954 126.319  12.124  0.00  0.00      PROA C  
ATOM   1269  CZ  TYR A 155       0.631 127.426  12.915  0.00  0.00      PROA C  
ATOM   1270  OH  TYR A 155       0.337 127.240  14.281  0.00  0.00      PROA O  
ATOM   1271  N   TYR A 156      -0.289 125.629   7.627  0.00  0.00      PROA N  
ATOM   1272  CA  TYR A 156      -0.816 124.398   8.161  0.00  0.00      PROA C  
ATOM   1273  C   TYR A 156       0.381 123.474   8.326  0.00  0.00      PROA C  
ATOM   1274  O   TYR A 156       1.413 123.615   7.664  0.00  0.00      PROA O  
ATOM   1275  CB  TYR A 156      -1.982 123.800   7.301  0.00  0.00      PROA C  
ATOM   1276  CG  TYR A 156      -1.550 123.213   5.978  0.00  0.00      PROA C  
ATOM   1277  CD1 TYR A 156      -1.124 121.877   5.925  0.00  0.00      PROA C  
ATOM   1278  CD2 TYR A 156      -1.595 123.960   4.787  0.00  0.00      PROA C  
ATOM   1279  CE1 TYR A 156      -0.652 121.325   4.731  0.00  0.00      PROA C  
ATOM   1280  CE2 TYR A 156      -1.139 123.402   3.581  0.00  0.00      PROA C  
ATOM   1281  CZ  TYR A 156      -0.625 122.097   3.567  0.00  0.00      PROA C  
ATOM   1282  OH  TYR A 156       0.006 121.580   2.418  0.00  0.00      PROA O  
ATOM   1283  N   CYS A 157       0.267 122.513   9.255  0.00  0.00      PROA N  
ATOM   1284  CA  CYS A 157       1.267 121.487   9.457  0.00  0.00      PROA C  
ATOM   1285  C   CYS A 157       0.706 120.172   8.978  0.00  0.00      PROA C  
ATOM   1286  O   CYS A 157      -0.507 119.961   8.929  0.00  0.00      PROA O  
ATOM   1287  CB  CYS A 157       1.650 121.298  10.943  0.00  0.00      PROA C  
ATOM   1288  SG  CYS A 157       2.333 122.796  11.703  0.00  0.00      PROA S  
ATOM   1289  N   SER A 158       1.586 119.233   8.623  0.00  0.00      PROA N  
ATOM   1290  CA  SER A 158       1.139 117.911   8.255  0.00  0.00      PROA C  
ATOM   1291  C   SER A 158       2.252 116.934   8.547  0.00  0.00      PROA C  
ATOM   1292  O   SER A 158       3.355 117.305   8.955  0.00  0.00      PROA O  
ATOM   1293  CB  SER A 158       0.698 117.820   6.774  0.00  0.00      PROA C  
ATOM   1294  OG  SER A 158      -0.013 116.607   6.496  0.00  0.00      PROA O  
ATOM   1295  N   CYS A 159       1.957 115.639   8.399  0.00  0.00      PROA N  
ATOM   1296  CA  CYS A 159       2.786 114.556   8.871  0.00  0.00      PROA C  
ATOM   1297  C   CYS A 159       3.101 113.594   7.738  0.00  0.00      PROA C  
ATOM   1298  O   CYS A 159       2.401 113.530   6.726  0.00  0.00      PROA O  
ATOM   1299  CB  CYS A 159       2.077 113.762  10.006  0.00  0.00      PROA C  
ATOM   1300  SG  CYS A 159       1.421 114.807  11.346  0.00  0.00      PROA S  
ATOM   1301  N   ARG A 160       4.184 112.797   7.890  0.00  0.00      PROA N  
ATOM   1302  CA  ARG A 160       4.439 111.620   7.073  0.00  0.00      PROA C  
ATOM   1303  C   ARG A 160       3.300 110.601   7.049  0.00  0.00      PROA C  
ATOM   1304  O   ARG A 160       2.472 110.529   7.959  0.00  0.00      PROA O  
ATOM   1305  CB  ARG A 160       5.764 110.912   7.463  0.00  0.00      PROA C  
ATOM   1306  CG  ARG A 160       7.028 111.698   7.060  0.00  0.00      PROA C  
ATOM   1307  CD  ARG A 160       8.349 110.941   7.281  0.00  0.00      PROA C  
ATOM   1308  NE  ARG A 160       8.493 110.656   8.747  0.00  0.00      PROA N  
ATOM   1309  CZ  ARG A 160       8.866 111.543   9.659  0.00  0.00      PROA C  
ATOM   1310  NH1 ARG A 160       9.267 112.756   9.355  0.00  0.00      PROA N1+
ATOM   1311  NH2 ARG A 160       8.841 111.210  10.930  0.00  0.00      PROA N  
ATOM   1312  N   PHE A 161       3.214 109.775   5.986  0.00  0.00      PROA N  
ATOM   1313  CA  PHE A 161       2.251 108.686   5.929  0.00  0.00      PROA C  
ATOM   1314  C   PHE A 161       2.475 107.672   7.068  0.00  0.00      PROA C  
ATOM   1315  O   PHE A 161       3.604 107.281   7.373  0.00  0.00      PROA O  
ATOM   1316  CB  PHE A 161       2.275 108.018   4.525  0.00  0.00      PROA C  
ATOM   1317  CG  PHE A 161       1.151 107.027   4.339  0.00  0.00      PROA C  
ATOM   1318  CD1 PHE A 161      -0.126 107.478   3.960  0.00  0.00      PROA C  
ATOM   1319  CD2 PHE A 161       1.365 105.647   4.496  0.00  0.00      PROA C  
ATOM   1320  CE1 PHE A 161      -1.174 106.570   3.757  0.00  0.00      PROA C  
ATOM   1321  CE2 PHE A 161       0.319 104.736   4.297  0.00  0.00      PROA C  
ATOM   1322  CZ  PHE A 161      -0.951 105.198   3.928  0.00  0.00      PROA C  
ATOM   1323  N   GLY A 162       1.385 107.260   7.754  0.00  0.00      PROA N  
ATOM   1324  CA  GLY A 162       1.442 106.389   8.930  0.00  0.00      PROA C  
ATOM   1325  C   GLY A 162       1.445 107.146  10.238  0.00  0.00      PROA C  
ATOM   1326  O   GLY A 162       1.504 106.552  11.314  0.00  0.00      PROA O  
ATOM   1327  N   TYR A 163       1.347 108.484  10.175  0.00  0.00      PROA N  
ATOM   1328  CA  TYR A 163       1.246 109.367  11.322  0.00  0.00      PROA C  
ATOM   1329  C   TYR A 163      -0.092 110.094  11.297  0.00  0.00      PROA C  
ATOM   1330  O   TYR A 163      -0.705 110.307  10.249  0.00  0.00      PROA O  
ATOM   1331  CB  TYR A 163       2.362 110.444  11.372  0.00  0.00      PROA C  
ATOM   1332  CG  TYR A 163       3.736 109.880  11.619  0.00  0.00      PROA C  
ATOM   1333  CD1 TYR A 163       4.455 109.263  10.581  0.00  0.00      PROA C  
ATOM   1334  CD2 TYR A 163       4.376 110.083  12.855  0.00  0.00      PROA C  
ATOM   1335  CE1 TYR A 163       5.779 108.850  10.772  0.00  0.00      PROA C  
ATOM   1336  CE2 TYR A 163       5.703 109.675  13.049  0.00  0.00      PROA C  
ATOM   1337  CZ  TYR A 163       6.405 109.063  12.003  0.00  0.00      PROA C  
ATOM   1338  OH  TYR A 163       7.757 108.696  12.160  0.00  0.00      PROA O  
ATOM   1339  N   ILE A 164      -0.571 110.493  12.485  0.00  0.00      PROA N  
ATOM   1340  CA  ILE A 164      -1.839 111.164  12.688  0.00  0.00      PROA C  
ATOM   1341  C   ILE A 164      -1.555 112.586  13.152  0.00  0.00      PROA C  
ATOM   1342  O   ILE A 164      -0.927 112.819  14.187  0.00  0.00      PROA O  
ATOM   1343  CB  ILE A 164      -2.712 110.441  13.720  0.00  0.00      PROA C  
ATOM   1344  CG1 ILE A 164      -2.930 108.942  13.376  0.00  0.00      PROA C  
ATOM   1345  CG2 ILE A 164      -4.058 111.179  13.906  0.00  0.00      PROA C  
ATOM   1346  CD  ILE A 164      -3.610 108.681  12.026  0.00  0.00      PROA C  
ATOM   1347  N   LEU A 165      -2.013 113.594  12.379  0.00  0.00      PROA N  
ATOM   1348  CA  LEU A 165      -1.946 114.995  12.763  0.00  0.00      PROA C  
ATOM   1349  C   LEU A 165      -2.914 115.265  13.919  0.00  0.00      PROA C  
ATOM   1350  O   LEU A 165      -4.129 115.081  13.812  0.00  0.00      PROA O  
ATOM   1351  CB  LEU A 165      -2.199 115.877  11.510  0.00  0.00      PROA C  
ATOM   1352  CG  LEU A 165      -2.016 117.411  11.632  0.00  0.00      PROA C  
ATOM   1353  CD1 LEU A 165      -3.276 118.118  12.152  0.00  0.00      PROA C  
ATOM   1354  CD2 LEU A 165      -0.770 117.822  12.432  0.00  0.00      PROA C  
ATOM   1355  N   HIS A 166      -2.371 115.635  15.094  0.00  0.00      PROA N  
ATOM   1356  CA  HIS A 166      -3.103 115.657  16.348  0.00  0.00      PROA C  
ATOM   1357  C   HIS A 166      -3.817 116.987  16.623  0.00  0.00      PROA C  
ATOM   1358  O   HIS A 166      -3.786 117.925  15.829  0.00  0.00      PROA O  
ATOM   1359  CB  HIS A 166      -2.173 115.214  17.511  0.00  0.00      PROA C  
ATOM   1360  CG  HIS A 166      -2.820 115.095  18.864  0.00  0.00      PROA C  
ATOM   1361  CD2 HIS A 166      -2.619 115.810  20.006  0.00  0.00      PROA C  
ATOM   1362  ND1 HIS A 166      -3.813 114.183  19.160  0.00  0.00      PROA N  
ATOM   1363  CE1 HIS A 166      -4.177 114.392  20.449  0.00  0.00      PROA C  
ATOM   1364  NE2 HIS A 166      -3.493 115.383  20.996  0.00  0.00      PROA N  
ATOM   1365  N   THR A 167      -4.524 117.076  17.773  0.00  0.00      PROA N  
ATOM   1366  CA  THR A 167      -5.468 118.132  18.155  0.00  0.00      PROA C  
ATOM   1367  C   THR A 167      -4.945 119.563  18.106  0.00  0.00      PROA C  
ATOM   1368  O   THR A 167      -5.686 120.484  17.762  0.00  0.00      PROA O  
ATOM   1369  CB  THR A 167      -6.123 117.921  19.529  0.00  0.00      PROA C  
ATOM   1370  CG2 THR A 167      -6.943 116.621  19.527  0.00  0.00      PROA C  
ATOM   1371  OG1 THR A 167      -5.190 117.844  20.606  0.00  0.00      PROA O  
ATOM   1372  N   ASP A 168      -3.655 119.804  18.431  0.00  0.00      PROA N  
ATOM   1373  CA  ASP A 168      -3.064 121.133  18.400  0.00  0.00      PROA C  
ATOM   1374  C   ASP A 168      -2.818 121.634  16.967  0.00  0.00      PROA C  
ATOM   1375  O   ASP A 168      -2.606 122.827  16.735  0.00  0.00      PROA O  
ATOM   1376  CB  ASP A 168      -1.784 121.183  19.295  0.00  0.00      PROA C  
ATOM   1377  CG  ASP A 168      -0.526 120.498  18.762  0.00  0.00      PROA C  
ATOM   1378  OD1 ASP A 168      -0.531 119.925  17.643  0.00  0.00      PROA O  
ATOM   1379  OD2 ASP A 168       0.503 120.544  19.491  0.00  0.00      PROA O1-
ATOM   1380  N   ASN A 169      -1.379 121.564  14.389  1.00 26.97      PROA N  
ATOM   1381  CA  ASN A 169      -2.682 120.872  14.411  1.00 26.97      PROA C  
ATOM   1382  C   ASN A 169      -2.876 119.849  13.288  1.00 26.97      PROA C  
ATOM   1383  O   ASN A 169      -2.479 118.653  13.382  1.00 26.97      PROA O  
ATOM   1384  CB  ASN A 169      -3.634 122.050  14.125  1.00 26.97      PROA C  
ATOM   1385  CG  ASN A 169      -5.099 121.733  14.365  1.00 26.97      PROA C  
ATOM   1386  ND2 ASN A 169      -5.772 122.649  15.027  1.00 26.97      PROA N  
ATOM   1387  OD1 ASN A 169      -5.624 120.720  13.848  1.00 26.97      PROA O  
ATOM   1388  N   ARG A 170      -0.279 120.832  15.030  0.00  0.00      PROA N  
ATOM   1389  CA  ARG A 170       1.136 120.906  14.730  0.00  0.00      PROA C  
ATOM   1390  C   ARG A 170       1.812 119.563  14.915  0.00  0.00      PROA C  
ATOM   1391  O   ARG A 170       2.703 119.182  14.151  0.00  0.00      PROA O  
ATOM   1392  CB  ARG A 170       1.870 121.909  15.653  0.00  0.00      PROA C  
ATOM   1393  CG  ARG A 170       1.426 123.377  15.501  0.00  0.00      PROA C  
ATOM   1394  CD  ARG A 170       2.320 124.388  16.239  0.00  0.00      PROA C  
ATOM   1395  NE  ARG A 170       2.210 124.122  17.712  0.00  0.00      PROA N  
ATOM   1396  CZ  ARG A 170       3.039 123.390  18.445  0.00  0.00      PROA C  
ATOM   1397  NH1 ARG A 170       4.131 122.826  17.981  0.00  0.00      PROA N1+
ATOM   1398  NH2 ARG A 170       2.760 123.218  19.722  0.00  0.00      PROA N  
ATOM   1399  N   THR A 171       1.419 118.828  15.967  0.00  0.00      PROA N  
ATOM   1400  CA  THR A 171       2.112 117.632  16.405  0.00  0.00      PROA C  
ATOM   1401  C   THR A 171       1.607 116.354  15.752  0.00  0.00      PROA C  
ATOM   1402  O   THR A 171       0.432 116.205  15.403  0.00  0.00      PROA O  
ATOM   1403  CB  THR A 171       2.165 117.528  17.922  0.00  0.00      PROA C  
ATOM   1404  CG2 THR A 171       0.836 117.067  18.521  0.00  0.00      PROA C  
ATOM   1405  OG1 THR A 171       3.170 116.638  18.373  0.00  0.00      PROA O  
ATOM   1406  N   CYS A 172       2.523 115.397  15.535  0.00  0.00      PROA N  
ATOM   1407  CA  CYS A 172       2.280 114.179  14.783  0.00  0.00      PROA C  
ATOM   1408  C   CYS A 172       2.436 112.942  15.665  0.00  0.00      PROA C  
ATOM   1409  O   CYS A 172       3.545 112.567  16.051  0.00  0.00      PROA O  
ATOM   1410  CB  CYS A 172       3.280 114.065  13.599  0.00  0.00      PROA C  
ATOM   1411  SG  CYS A 172       3.063 115.392  12.370  0.00  0.00      PROA S  
ATOM   1412  N   ARG A 173       1.313 112.259  15.980  0.00  0.00      PROA N  
ATOM   1413  CA  ARG A 173       1.314 111.027  16.755  0.00  0.00      PROA C  
ATOM   1414  C   ARG A 173       0.277 110.058  16.199  0.00  0.00      PROA C  
ATOM   1415  O   ARG A 173      -0.476 110.373  15.281  0.00  0.00      PROA O  
ATOM   1416  CB  ARG A 173       1.060 111.265  18.273  0.00  0.00      PROA C  
ATOM   1417  CG  ARG A 173      -0.392 111.571  18.705  0.00  0.00      PROA C  
ATOM   1418  CD  ARG A 173      -0.565 111.598  20.230  0.00  0.00      PROA C  
ATOM   1419  NE  ARG A 173      -2.034 111.723  20.519  0.00  0.00      PROA N  
ATOM   1420  CZ  ARG A 173      -2.834 110.706  20.797  0.00  0.00      PROA C  
ATOM   1421  NH1 ARG A 173      -2.515 109.441  20.696  0.00  0.00      PROA N1+
ATOM   1422  NH2 ARG A 173      -4.068 110.907  21.211  0.00  0.00      PROA N  
ATOM   1423  N   VAL A 174       0.201 108.841  16.767  0.00  0.00      PROA N  
ATOM   1424  CA  VAL A 174      -0.869 107.891  16.497  0.00  0.00      PROA C  
ATOM   1425  C   VAL A 174      -0.759 106.771  17.513  0.00  0.00      PROA C  
ATOM   1426  O   VAL A 174       0.247 106.063  17.583  0.00  0.00      PROA O  
ATOM   1427  CB  VAL A 174      -0.865 107.310  15.082  0.00  0.00      PROA C  
ATOM   1428  CG1 VAL A 174      -1.105 108.446  14.070  0.00  0.00      PROA C  
ATOM   1429  CG2 VAL A 174       0.441 106.540  14.798  0.00  0.00      PROA C  
ATOM   1430  N   GLU A 175      -1.785 106.595  18.369  0.00  0.00      PROA N  
ATOM   1431  CA  GLU A 175      -1.827 105.480  19.293  0.00  0.00      PROA C  
ATOM   1432  C   GLU A 175      -2.528 105.905  20.580  0.00  0.00      PROA C  
ATOM   1433  O   GLU A 175      -3.690 105.586  20.837  0.00  0.00      PROA O  
ATOM   1434  CB  GLU A 175      -0.407 104.926  19.567  0.00  0.00      PROA C  
ATOM   1435  CG  GLU A 175      -0.388 103.571  20.318  0.00  0.00      PROA C  
ATOM   1436  CD  GLU A 175      -1.279 102.537  19.639  0.00  0.00      PROA C  
ATOM   1437  OE1 GLU A 175      -1.026 102.198  18.450  0.00  0.00      PROA O  
ATOM   1438  OE2 GLU A 175      -2.270 102.084  20.268  0.00  0.00      PROA O1-
ATOM   1439  N   CYS A 176      -1.794 106.629  21.446  0.00  0.00      PROA N  
ATOM   1440  CA  CYS A 176      -2.231 106.969  22.790  0.00  0.00      PROA C  
ATOM   1441  C   CYS A 176      -2.777 108.382  22.914  0.00  0.00      PROA C  
ATOM   1442  O   CYS A 176      -3.330 108.752  23.949  0.00  0.00      PROA O  
ATOM   1443  CB  CYS A 176      -0.991 106.951  23.718  0.00  0.00      PROA C  
ATOM   1444  SG  CYS A 176      -0.538 105.333  24.372  0.00  0.00      PROA S  
ATOM   1445  N   SER A 177      -2.627 109.229  21.878  0.00  0.00      PROA N  
ATOM   1446  CA  SER A 177      -2.835 110.670  22.022  0.00  0.00      PROA C  
ATOM   1447  C   SER A 177      -4.302 111.068  22.106  0.00  0.00      PROA C  
ATOM   1448  O   SER A 177      -4.645 112.140  22.605  0.00  0.00      PROA O  
ATOM   1449  CB  SER A 177      -2.171 111.448  20.846  0.00  0.00      PROA C  
ATOM   1450  OG  SER A 177      -2.140 112.868  21.056  0.00  0.00      PROA O  
ATOM   1451  N   GLY A 178      -5.223 110.200  21.635  0.00  0.00      PROA N  
ATOM   1452  CA  GLY A 178      -6.661 110.473  21.611  0.00  0.00      PROA C  
ATOM   1453  C   GLY A 178      -7.340 110.241  22.938  0.00  0.00      PROA C  
ATOM   1454  O   GLY A 178      -8.136 109.317  23.102  0.00  0.00      PROA O  
ATOM   1455  N   ASN A 179      -7.052 111.108  23.921  0.00  0.00      PROA N  
ATOM   1456  CA  ASN A 179      -7.657 111.102  25.237  0.00  0.00      PROA C  
ATOM   1457  C   ASN A 179      -7.866 112.541  25.688  0.00  0.00      PROA C  
ATOM   1458  O   ASN A 179      -6.992 113.395  25.541  0.00  0.00      PROA O  
ATOM   1459  CB  ASN A 179      -6.776 110.372  26.290  0.00  0.00      PROA C  
ATOM   1460  CG  ASN A 179      -6.843 108.862  26.086  0.00  0.00      PROA C  
ATOM   1461  ND2 ASN A 179      -5.785 108.254  25.504  0.00  0.00      PROA N  
ATOM   1462  OD1 ASN A 179      -7.811 108.212  26.493  0.00  0.00      PROA O  
ATOM   1463  N   LEU A 180      -9.054 112.845  26.242  0.00  0.00      PROA N  
ATOM   1464  CA  LEU A 180      -9.356 114.154  26.782  0.00  0.00      PROA C  
ATOM   1465  C   LEU A 180     -10.160 113.970  28.061  0.00  0.00      PROA C  
ATOM   1466  O   LEU A 180     -11.300 113.499  28.037  0.00  0.00      PROA O  
ATOM   1467  CB  LEU A 180     -10.158 114.971  25.735  0.00  0.00      PROA C  
ATOM   1468  CG  LEU A 180     -10.399 116.453  26.082  0.00  0.00      PROA C  
ATOM   1469  CD1 LEU A 180      -9.085 117.246  26.091  0.00  0.00      PROA C  
ATOM   1470  CD2 LEU A 180     -11.391 117.084  25.092  0.00  0.00      PROA C  
ATOM   1471  N   PHE A 181      -9.583 114.313  29.227  0.00  0.00      PROA N  
ATOM   1472  CA  PHE A 181     -10.224 114.084  30.509  0.00  0.00      PROA C  
ATOM   1473  C   PHE A 181     -10.838 115.363  31.073  0.00  0.00      PROA C  
ATOM   1474  O   PHE A 181     -10.156 116.215  31.646  0.00  0.00      PROA O  
ATOM   1475  CB  PHE A 181      -9.223 113.467  31.519  0.00  0.00      PROA C  
ATOM   1476  CG  PHE A 181      -8.850 112.073  31.096  0.00  0.00      PROA C  
ATOM   1477  CD1 PHE A 181      -9.734 111.006  31.334  0.00  0.00      PROA C  
ATOM   1478  CD2 PHE A 181      -7.610 111.805  30.491  0.00  0.00      PROA C  
ATOM   1479  CE1 PHE A 181      -9.399 109.701  30.950  0.00  0.00      PROA C  
ATOM   1480  CE2 PHE A 181      -7.272 110.503  30.105  0.00  0.00      PROA C  
ATOM   1481  CZ  PHE A 181      -8.169 109.450  30.328  0.00  0.00      PROA C  
ATOM   1482  N   THR A 182     -12.172 115.514  30.925  0.00  0.00      PROA N  
ATOM   1483  CA  THR A 182     -12.908 116.691  31.393  0.00  0.00      PROA C  
ATOM   1484  C   THR A 182     -13.702 116.414  32.658  0.00  0.00      PROA C  
ATOM   1485  O   THR A 182     -14.164 117.335  33.335  0.00  0.00      PROA O  
ATOM   1486  CB  THR A 182     -13.905 117.218  30.353  0.00  0.00      PROA C  
ATOM   1487  CG2 THR A 182     -13.127 117.760  29.146  0.00  0.00      PROA C  
ATOM   1488  OG1 THR A 182     -14.767 116.190  29.866  0.00  0.00      PROA O  
ATOM   1489  N   GLN A 183     -13.870 115.126  33.023  0.00  0.00      PROA N  
ATOM   1490  CA  GLN A 183     -14.589 114.681  34.202  0.00  0.00      PROA C  
ATOM   1491  C   GLN A 183     -13.967 115.125  35.523  0.00  0.00      PROA C  
ATOM   1492  O   GLN A 183     -12.750 115.247  35.646  0.00  0.00      PROA O  
ATOM   1493  CB  GLN A 183     -14.780 113.141  34.202  0.00  0.00      PROA C  
ATOM   1494  CG  GLN A 183     -15.646 112.635  33.021  0.00  0.00      PROA C  
ATOM   1495  CD  GLN A 183     -15.792 111.110  33.023  0.00  0.00      PROA C  
ATOM   1496  NE2 GLN A 183     -16.534 110.572  34.019  0.00  0.00      PROA N  
ATOM   1497  OE1 GLN A 183     -15.269 110.405  32.154  0.00  0.00      PROA O  
ATOM   1498  N   ARG A 184     -14.798 115.364  36.561  0.00  0.00      PROA N  
ATOM   1499  CA  ARG A 184     -14.334 115.684  37.905  0.00  0.00      PROA C  
ATOM   1500  C   ARG A 184     -13.480 114.580  38.530  0.00  0.00      PROA C  
ATOM   1501  O   ARG A 184     -12.452 114.832  39.150  0.00  0.00      PROA O  
ATOM   1502  CB  ARG A 184     -15.537 115.970  38.844  0.00  0.00      PROA C  
ATOM   1503  CG  ARG A 184     -16.439 117.151  38.419  0.00  0.00      PROA C  
ATOM   1504  CD  ARG A 184     -15.763 118.530  38.459  0.00  0.00      PROA C  
ATOM   1505  NE  ARG A 184     -16.799 119.543  38.067  0.00  0.00      PROA N  
ATOM   1506  CZ  ARG A 184     -17.755 120.006  38.861  0.00  0.00      PROA C  
ATOM   1507  NH1 ARG A 184     -17.847 119.693  40.134  0.00  0.00      PROA N1+
ATOM   1508  NH2 ARG A 184     -18.669 120.811  38.358  0.00  0.00      PROA N  
ATOM   1509  N   THR A 185     -13.899 113.313  38.362  0.00  0.00      PROA N  
ATOM   1510  CA  THR A 185     -13.155 112.143  38.821  0.00  0.00      PROA C  
ATOM   1511  C   THR A 185     -12.935 111.235  37.633  0.00  0.00      PROA C  
ATOM   1512  O   THR A 185     -13.844 111.016  36.831  0.00  0.00      PROA O  
ATOM   1513  CB  THR A 185     -13.872 111.360  39.923  0.00  0.00      PROA C  
ATOM   1514  CG2 THR A 185     -13.040 110.164  40.420  0.00  0.00      PROA C  
ATOM   1515  OG1 THR A 185     -14.097 112.194  41.055  0.00  0.00      PROA O  
ATOM   1516  N   GLY A 186     -11.719 110.684  37.463  0.00  0.00      PROA N  
ATOM   1517  CA  GLY A 186     -11.462 109.725  36.397  0.00  0.00      PROA C  
ATOM   1518  C   GLY A 186     -10.279 108.857  36.701  0.00  0.00      PROA C  
ATOM   1519  O   GLY A 186      -9.539 109.077  37.661  0.00  0.00      PROA O  
ATOM   1520  N   THR A 187     -10.058 107.828  35.866  0.00  0.00      PROA N  
ATOM   1521  CA  THR A 187      -8.892 106.960  35.971  0.00  0.00      PROA C  
ATOM   1522  C   THR A 187      -8.166 106.882  34.643  0.00  0.00      PROA C  
ATOM   1523  O   THR A 187      -8.761 106.808  33.565  0.00  0.00      PROA O  
ATOM   1524  CB  THR A 187      -9.163 105.581  36.575  0.00  0.00      PROA C  
ATOM   1525  CG2 THR A 187     -10.146 104.763  35.720  0.00  0.00      PROA C  
ATOM   1526  OG1 THR A 187      -7.977 104.807  36.732  0.00  0.00      PROA O  
ATOM   1527  N   ILE A 188      -6.829 106.964  34.713  0.00  0.00      PROA N  
ATOM   1528  CA  ILE A 188      -5.919 107.065  33.595  0.00  0.00      PROA C  
ATOM   1529  C   ILE A 188      -4.950 105.908  33.751  0.00  0.00      PROA C  
ATOM   1530  O   ILE A 188      -4.593 105.527  34.863  0.00  0.00      PROA O  
ATOM   1531  CB  ILE A 188      -5.199 108.416  33.580  0.00  0.00      PROA C  
ATOM   1532  CG1 ILE A 188      -6.235 109.567  33.693  0.00  0.00      PROA C  
ATOM   1533  CG2 ILE A 188      -4.343 108.534  32.302  0.00  0.00      PROA C  
ATOM   1534  CD  ILE A 188      -5.626 110.965  33.648  0.00  0.00      PROA C  
ATOM   1535  N   THR A 189      -4.533 105.244  32.662  0.00  0.00      PROA N  
ATOM   1536  CA  THR A 189      -3.765 104.017  32.823  0.00  0.00      PROA C  
ATOM   1537  C   THR A 189      -2.970 103.728  31.570  0.00  0.00      PROA C  
ATOM   1538  O   THR A 189      -3.261 104.249  30.488  0.00  0.00      PROA O  
ATOM   1539  CB  THR A 189      -4.670 102.839  33.194  0.00  0.00      PROA C  
ATOM   1540  CG2 THR A 189      -5.615 102.436  32.047  0.00  0.00      PROA C  
ATOM   1541  OG1 THR A 189      -3.953 101.687  33.602  0.00  0.00      PROA O  
ATOM   1542  N   SER A 190      -1.914 102.892  31.678  0.00  0.00      PROA N  
ATOM   1543  CA  SER A 190      -1.131 102.405  30.547  0.00  0.00      PROA C  
ATOM   1544  C   SER A 190      -2.003 101.645  29.547  0.00  0.00      PROA C  
ATOM   1545  O   SER A 190      -2.958 100.985  29.973  0.00  0.00      PROA O  
ATOM   1546  CB  SER A 190      -0.008 101.412  30.952  0.00  0.00      PROA C  
ATOM   1547  OG  SER A 190       0.630 101.814  32.157  0.00  0.00      PROA O  
ATOM   1548  N   PRO A 191      -1.778 101.682  28.236  0.00  0.00      PROA N  
ATOM   1549  CA  PRO A 191      -2.562 100.893  27.290  0.00  0.00      PROA C  
ATOM   1550  C   PRO A 191      -2.550  99.396  27.586  0.00  0.00      PROA C  
ATOM   1551  O   PRO A 191      -1.477  98.819  27.778  0.00  0.00      PROA O  
ATOM   1552  CB  PRO A 191      -1.974 101.223  25.909  0.00  0.00      PROA C  
ATOM   1553  CG  PRO A 191      -1.113 102.468  26.142  0.00  0.00      PROA C  
ATOM   1554  CD  PRO A 191      -0.641 102.328  27.585  0.00  0.00      PROA C  
ATOM   1555  N   ASP A 192      -3.745  98.773  27.652  0.00  0.00      PROA N  
ATOM   1556  CA  ASP A 192      -3.936  97.348  27.848  0.00  0.00      PROA C  
ATOM   1557  C   ASP A 192      -3.617  96.877  29.281  0.00  0.00      PROA C  
ATOM   1558  O   ASP A 192      -3.506  95.687  29.557  0.00  0.00      PROA O  
ATOM   1559  CB  ASP A 192      -3.246  96.517  26.719  0.00  0.00      PROA C  
ATOM   1560  CG  ASP A 192      -3.776  95.096  26.574  0.00  0.00      PROA C  
ATOM   1561  OD1 ASP A 192      -4.919  94.794  27.009  0.00  0.00      PROA O  
ATOM   1562  OD2 ASP A 192      -3.081  94.274  25.917  0.00  0.00      PROA O1-
ATOM   1563  N   TYR A 193      -3.508  97.795  30.265  0.00  0.00      PROA N  
ATOM   1564  CA  TYR A 193      -3.261  97.466  31.663  0.00  0.00      PROA C  
ATOM   1565  C   TYR A 193      -4.255  96.448  32.275  0.00  0.00      PROA C  
ATOM   1566  O   TYR A 193      -5.440  96.479  31.921  0.00  0.00      PROA O  
ATOM   1567  CB  TYR A 193      -3.158  98.793  32.484  0.00  0.00      PROA C  
ATOM   1568  CG  TYR A 193      -3.202  98.657  33.991  0.00  0.00      PROA C  
ATOM   1569  CD1 TYR A 193      -4.436  98.521  34.653  0.00  0.00      PROA C  
ATOM   1570  CD2 TYR A 193      -2.025  98.711  34.757  0.00  0.00      PROA C  
ATOM   1571  CE1 TYR A 193      -4.490  98.364  36.043  0.00  0.00      PROA C  
ATOM   1572  CE2 TYR A 193      -2.079  98.581  36.153  0.00  0.00      PROA C  
ATOM   1573  CZ  TYR A 193      -3.310  98.394  36.792  0.00  0.00      PROA C  
ATOM   1574  OH  TYR A 193      -3.376  98.237  38.189  0.00  0.00      PROA O  
ATOM   1575  N   PRO A 194      -3.874  95.552  33.192  0.00  0.00      PROA N  
ATOM   1576  CA  PRO A 194      -2.516  95.287  33.666  0.00  0.00      PROA C  
ATOM   1577  C   PRO A 194      -1.683  94.405  32.743  0.00  0.00      PROA C  
ATOM   1578  O   PRO A 194      -0.613  93.960  33.157  0.00  0.00      PROA O  
ATOM   1579  CB  PRO A 194      -2.783  94.594  35.011  0.00  0.00      PROA C  
ATOM   1580  CG  PRO A 194      -4.044  93.767  34.750  0.00  0.00      PROA C  
ATOM   1581  CD  PRO A 194      -4.864  94.693  33.850  0.00  0.00      PROA C  
ATOM   1582  N   ASN A 195      -2.103  94.127  31.493  0.00  0.00      PROA N  
ATOM   1583  CA  ASN A 195      -1.277  93.418  30.522  0.00  0.00      PROA C  
ATOM   1584  C   ASN A 195      -0.041  94.254  30.131  0.00  0.00      PROA C  
ATOM   1585  O   ASN A 195      -0.115  95.486  30.204  0.00  0.00      PROA O  
ATOM   1586  CB  ASN A 195      -2.050  92.992  29.240  0.00  0.00      PROA C  
ATOM   1587  CG  ASN A 195      -3.346  92.275  29.605  0.00  0.00      PROA C  
ATOM   1588  ND2 ASN A 195      -4.475  92.684  28.984  0.00  0.00      PROA N  
ATOM   1589  OD1 ASN A 195      -3.367  91.359  30.435  0.00  0.00      PROA O  
ATOM   1590  N   PRO A 196       1.103  93.668  29.758  0.00  0.00      PROA N  
ATOM   1591  CA  PRO A 196       2.267  94.379  29.222  0.00  0.00      PROA C  
ATOM   1592  C   PRO A 196       1.994  95.571  28.306  0.00  0.00      PROA C  
ATOM   1593  O   PRO A 196       1.294  95.409  27.301  0.00  0.00      PROA O  
ATOM   1594  CB  PRO A 196       3.082  93.278  28.532  0.00  0.00      PROA C  
ATOM   1595  CG  PRO A 196       2.786  92.035  29.377  0.00  0.00      PROA C  
ATOM   1596  CD  PRO A 196       1.314  92.216  29.749  0.00  0.00      PROA C  
ATOM   1597  N   TYR A 197       2.530  96.775  28.610  0.00  0.00      PROA N  
ATOM   1598  CA  TYR A 197       2.313  97.931  27.753  0.00  0.00      PROA C  
ATOM   1599  C   TYR A 197       2.953  97.822  26.356  0.00  0.00      PROA C  
ATOM   1600  O   TYR A 197       4.029  97.227  26.223  0.00  0.00      PROA O  
ATOM   1601  CB  TYR A 197       2.601  99.311  28.412  0.00  0.00      PROA C  
ATOM   1602  CG  TYR A 197       3.936  99.397  29.105  0.00  0.00      PROA C  
ATOM   1603  CD1 TYR A 197       5.129  99.557  28.378  0.00  0.00      PROA C  
ATOM   1604  CD2 TYR A 197       3.990  99.449  30.506  0.00  0.00      PROA C  
ATOM   1605  CE1 TYR A 197       6.350  99.752  29.041  0.00  0.00      PROA C  
ATOM   1606  CE2 TYR A 197       5.204  99.654  31.172  0.00  0.00      PROA C  
ATOM   1607  CZ  TYR A 197       6.385  99.810  30.438  0.00  0.00      PROA C  
ATOM   1608  OH  TYR A 197       7.599 100.018  31.118  0.00  0.00      PROA O  
ATOM   1609  N   PRO A 198       2.340  98.345  25.289  0.00  0.00      PROA N  
ATOM   1610  CA  PRO A 198       2.979  98.614  24.001  0.00  0.00      PROA C  
ATOM   1611  C   PRO A 198       4.378  99.209  24.039  0.00  0.00      PROA C  
ATOM   1612  O   PRO A 198       4.642 100.131  24.814  0.00  0.00      PROA O  
ATOM   1613  CB  PRO A 198       1.977  99.509  23.263  0.00  0.00      PROA C  
ATOM   1614  CG  PRO A 198       0.633  99.039  23.815  0.00  0.00      PROA C  
ATOM   1615  CD  PRO A 198       0.946  98.781  25.285  0.00  0.00      PROA C  
ATOM   1616  N   LYS A 199       5.281  98.703  23.190  0.00  0.00      PROA N  
ATOM   1617  CA  LYS A 199       6.648  99.162  23.081  0.00  0.00      PROA C  
ATOM   1618  C   LYS A 199       6.760 100.338  22.109  0.00  0.00      PROA C  
ATOM   1619  O   LYS A 199       5.938 100.514  21.210  0.00  0.00      PROA O  
ATOM   1620  CB  LYS A 199       7.597  98.028  22.626  0.00  0.00      PROA C  
ATOM   1621  CG  LYS A 199       7.819  96.855  23.599  0.00  0.00      PROA C  
ATOM   1622  CD  LYS A 199       6.610  95.909  23.745  0.00  0.00      PROA C  
ATOM   1623  CE  LYS A 199       7.002  94.506  24.226  0.00  0.00      PROA C  
ATOM   1624  NZ  LYS A 199       5.803  93.676  24.491  0.00  0.00      PROA N1+
ATOM   1625  N   SER A 200       7.787 101.193  22.285  0.00  0.00      PROA N  
ATOM   1626  CA  SER A 200       8.057 102.392  21.490  0.00  0.00      PROA C  
ATOM   1627  C   SER A 200       6.878 103.337  21.347  0.00  0.00      PROA C  
ATOM   1628  O   SER A 200       6.571 103.841  20.264  0.00  0.00      PROA O  
ATOM   1629  CB  SER A 200       8.666 102.117  20.091  0.00  0.00      PROA C  
ATOM   1630  OG  SER A 200       9.895 101.404  20.220  0.00  0.00      PROA O  
ATOM   1631  N   SER A 201       6.175 103.595  22.457  0.00  0.00      PROA N  
ATOM   1632  CA  SER A 201       4.910 104.294  22.446  0.00  0.00      PROA C  
ATOM   1633  C   SER A 201       5.054 105.552  23.276  0.00  0.00      PROA C  
ATOM   1634  O   SER A 201       5.574 105.536  24.392  0.00  0.00      PROA O  
ATOM   1635  CB  SER A 201       3.773 103.393  23.008  0.00  0.00      PROA C  
ATOM   1636  OG  SER A 201       2.475 103.876  22.653  0.00  0.00      PROA O  
ATOM   1637  N   GLU A 202       4.612 106.698  22.726  0.00  0.00      PROA N  
ATOM   1638  CA  GLU A 202       4.649 107.975  23.411  0.00  0.00      PROA C  
ATOM   1639  C   GLU A 202       3.216 108.378  23.698  0.00  0.00      PROA C  
ATOM   1640  O   GLU A 202       2.413 108.631  22.796  0.00  0.00      PROA O  
ATOM   1641  CB  GLU A 202       5.377 109.045  22.561  0.00  0.00      PROA C  
ATOM   1642  CG  GLU A 202       5.523 110.417  23.265  0.00  0.00      PROA C  
ATOM   1643  CD  GLU A 202       6.308 111.415  22.418  0.00  0.00      PROA C  
ATOM   1644  OE1 GLU A 202       5.805 111.831  21.340  0.00  0.00      PROA O  
ATOM   1645  OE2 GLU A 202       7.434 111.809  22.824  0.00  0.00      PROA O1-
ATOM   1646  N   CYS A 203       2.842 108.383  24.986  0.00  0.00      PROA N  
ATOM   1647  CA  CYS A 203       1.464 108.435  25.413  0.00  0.00      PROA C  
ATOM   1648  C   CYS A 203       1.202 109.684  26.217  0.00  0.00      PROA C  
ATOM   1649  O   CYS A 203       1.735 109.878  27.304  0.00  0.00      PROA O  
ATOM   1650  CB  CYS A 203       1.096 107.149  26.208  0.00  0.00      PROA C  
ATOM   1651  SG  CYS A 203       1.305 105.673  25.154  0.00  0.00      PROA S  
ATOM   1652  N   SER A 204       0.361 110.583  25.670  0.00  0.00      PROA N  
ATOM   1653  CA  SER A 204       0.036 111.853  26.292  0.00  0.00      PROA C  
ATOM   1654  C   SER A 204      -1.419 111.843  26.703  0.00  0.00      PROA C  
ATOM   1655  O   SER A 204      -2.329 111.705  25.881  0.00  0.00      PROA O  
ATOM   1656  CB  SER A 204       0.312 113.060  25.348  0.00  0.00      PROA C  
ATOM   1657  OG  SER A 204      -0.013 114.322  25.943  0.00  0.00      PROA O  
ATOM   1658  N   TYR A 205      -1.665 111.979  28.013  0.00  0.00      PROA N  
ATOM   1659  CA  TYR A 205      -2.990 112.012  28.591  0.00  0.00      PROA C  
ATOM   1660  C   TYR A 205      -3.183 113.418  29.128  0.00  0.00      PROA C  
ATOM   1661  O   TYR A 205      -2.389 113.913  29.928  0.00  0.00      PROA O  
ATOM   1662  CB  TYR A 205      -3.165 110.994  29.750  0.00  0.00      PROA C  
ATOM   1663  CG  TYR A 205      -2.759 109.600  29.340  0.00  0.00      PROA C  
ATOM   1664  CD1 TYR A 205      -3.714 108.674  28.882  0.00  0.00      PROA C  
ATOM   1665  CD2 TYR A 205      -1.431 109.167  29.516  0.00  0.00      PROA C  
ATOM   1666  CE1 TYR A 205      -3.358 107.338  28.642  0.00  0.00      PROA C  
ATOM   1667  CE2 TYR A 205      -1.064 107.847  29.235  0.00  0.00      PROA C  
ATOM   1668  CZ  TYR A 205      -2.034 106.928  28.825  0.00  0.00      PROA C  
ATOM   1669  OH  TYR A 205      -1.686 105.574  28.667  0.00  0.00      PROA O  
ATOM   1670  N   THR A 206      -4.236 114.121  28.673  0.00  0.00      PROA N  
ATOM   1671  CA  THR A 206      -4.447 115.520  29.024  0.00  0.00      PROA C  
ATOM   1672  C   THR A 206      -5.733 115.678  29.803  0.00  0.00      PROA C  
ATOM   1673  O   THR A 206      -6.802 115.191  29.428  0.00  0.00      PROA O  
ATOM   1674  CB  THR A 206      -4.350 116.490  27.837  0.00  0.00      PROA C  
ATOM   1675  CG2 THR A 206      -5.291 116.098  26.687  0.00  0.00      PROA C  
ATOM   1676  OG1 THR A 206      -4.627 117.848  28.178  0.00  0.00      PROA O  
ATOM   1677  N   ILE A 207      -5.630 116.362  30.949  0.00  0.00      PROA N  
ATOM   1678  CA  ILE A 207      -6.708 116.560  31.890  0.00  0.00      PROA C  
ATOM   1679  C   ILE A 207      -6.996 118.044  31.843  0.00  0.00      PROA C  
ATOM   1680  O   ILE A 207      -6.107 118.876  32.043  0.00  0.00      PROA O  
ATOM   1681  CB  ILE A 207      -6.352 116.150  33.328  0.00  0.00      PROA C  
ATOM   1682  CG1 ILE A 207      -5.991 114.648  33.520  0.00  0.00      PROA C  
ATOM   1683  CG2 ILE A 207      -7.518 116.505  34.282  0.00  0.00      PROA C  
ATOM   1684  CD  ILE A 207      -4.760 114.117  32.769  0.00  0.00      PROA C  
ATOM   1685  N   ASP A 208      -8.241 118.438  31.549  0.00  0.00      PROA N  
ATOM   1686  CA  ASP A 208      -8.625 119.825  31.624  0.00  0.00      PROA C  
ATOM   1687  C   ASP A 208      -9.952 119.982  32.346  0.00  0.00      PROA C  
ATOM   1688  O   ASP A 208     -11.043 119.684  31.854  0.00  0.00      PROA O  
ATOM   1689  CB  ASP A 208      -8.550 120.589  30.265  0.00  0.00      PROA C  
ATOM   1690  CG  ASP A 208      -9.525 120.137  29.185  0.00  0.00      PROA C  
ATOM   1691  OD1 ASP A 208      -9.740 118.915  28.989  0.00  0.00      PROA O  
ATOM   1692  OD2 ASP A 208      -9.987 121.029  28.416  0.00  0.00      PROA O1-
ATOM   1693  N   LEU A 209      -9.861 120.513  33.572  0.00  0.00      PROA N  
ATOM   1694  CA  LEU A 209     -10.982 120.981  34.342  0.00  0.00      PROA C  
ATOM   1695  C   LEU A 209     -11.146 122.466  34.053  0.00  0.00      PROA C  
ATOM   1696  O   LEU A 209     -10.232 123.126  33.555  0.00  0.00      PROA O  
ATOM   1697  CB  LEU A 209     -10.744 120.764  35.858  0.00  0.00      PROA C  
ATOM   1698  CG  LEU A 209     -10.345 119.323  36.245  0.00  0.00      PROA C  
ATOM   1699  CD1 LEU A 209      -9.938 119.269  37.721  0.00  0.00      PROA C  
ATOM   1700  CD2 LEU A 209     -11.471 118.320  35.962  0.00  0.00      PROA C  
ATOM   1701  N   GLU A 210     -12.321 123.053  34.341  0.00  0.00      PROA N  
ATOM   1702  CA  GLU A 210     -12.465 124.499  34.326  0.00  0.00      PROA C  
ATOM   1703  C   GLU A 210     -11.690 125.169  35.466  0.00  0.00      PROA C  
ATOM   1704  O   GLU A 210     -11.382 124.558  36.494  0.00  0.00      PROA O  
ATOM   1705  CB  GLU A 210     -13.943 124.960  34.285  0.00  0.00      PROA C  
ATOM   1706  CG  GLU A 210     -14.769 124.657  35.555  0.00  0.00      PROA C  
ATOM   1707  CD  GLU A 210     -16.216 125.094  35.376  0.00  0.00      PROA C  
ATOM   1708  OE1 GLU A 210     -16.488 126.319  35.268  0.00  0.00      PROA O  
ATOM   1709  OE2 GLU A 210     -17.121 124.216  35.355  0.00  0.00      PROA O1-
ATOM   1710  N   GLU A 211     -11.304 126.450  35.286  0.00  0.00      PROA N  
ATOM   1711  CA  GLU A 211     -10.549 127.202  36.277  0.00  0.00      PROA C  
ATOM   1712  C   GLU A 211     -11.173 127.271  37.669  0.00  0.00      PROA C  
ATOM   1713  O   GLU A 211     -12.375 127.477  37.836  0.00  0.00      PROA O  
ATOM   1714  CB  GLU A 211     -10.197 128.629  35.775  0.00  0.00      PROA C  
ATOM   1715  CG  GLU A 211      -8.938 128.659  34.871  0.00  0.00      PROA C  
ATOM   1716  CD  GLU A 211      -7.663 128.917  35.674  0.00  0.00      PROA C  
ATOM   1717  OE1 GLU A 211      -7.367 128.152  36.630  0.00  0.00      PROA O  
ATOM   1718  OE2 GLU A 211      -6.946 129.908  35.365  0.00  0.00      PROA O1-
ATOM   1719  N   GLY A 212     -10.328 127.081  38.704  0.00  0.00      PROA N  
ATOM   1720  CA  GLY A 212     -10.709 127.054  40.113  0.00  0.00      PROA C  
ATOM   1721  C   GLY A 212     -10.616 125.670  40.705  0.00  0.00      PROA C  
ATOM   1722  O   GLY A 212     -10.424 125.510  41.910  0.00  0.00      PROA O  
ATOM   1723  N   PHE A 213     -10.716 124.620  39.868  0.00  0.00      PROA N  
ATOM   1724  CA  PHE A 213     -10.464 123.252  40.285  0.00  0.00      PROA C  
ATOM   1725  C   PHE A 213      -8.978 122.912  40.317  0.00  0.00      PROA C  
ATOM   1726  O   PHE A 213      -8.162 123.475  39.588  0.00  0.00      PROA O  
ATOM   1727  CB  PHE A 213     -11.208 122.197  39.429  0.00  0.00      PROA C  
ATOM   1728  CG  PHE A 213     -12.693 122.277  39.648  0.00  0.00      PROA C  
ATOM   1729  CD1 PHE A 213     -13.244 121.848  40.868  0.00  0.00      PROA C  
ATOM   1730  CD2 PHE A 213     -13.556 122.722  38.632  0.00  0.00      PROA C  
ATOM   1731  CE1 PHE A 213     -14.625 121.902  41.087  0.00  0.00      PROA C  
ATOM   1732  CE2 PHE A 213     -14.940 122.776  38.845  0.00  0.00      PROA C  
ATOM   1733  CZ  PHE A 213     -15.471 122.376  40.076  0.00  0.00      PROA C  
ATOM   1734  N   MET A 214      -8.602 121.977  41.201  0.00  0.00      PROA N  
ATOM   1735  CA  MET A 214      -7.239 121.550  41.417  0.00  0.00      PROA C  
ATOM   1736  C   MET A 214      -7.132 120.039  41.256  0.00  0.00      PROA C  
ATOM   1737  O   MET A 214      -7.776 119.272  41.971  0.00  0.00      PROA O  
ATOM   1738  CB  MET A 214      -6.791 121.966  42.840  0.00  0.00      PROA C  
ATOM   1739  CG  MET A 214      -6.789 123.494  43.055  0.00  0.00      PROA C  
ATOM   1740  SD  MET A 214      -6.147 124.021  44.673  0.00  0.00      PROA S  
ATOM   1741  CE  MET A 214      -7.622 123.597  45.642  0.00  0.00      PROA C  
ATOM   1742  N   VAL A 215      -6.330 119.547  40.292  0.00  0.00      PROA N  
ATOM   1743  CA  VAL A 215      -6.165 118.118  40.063  0.00  0.00      PROA C  
ATOM   1744  C   VAL A 215      -5.335 117.446  41.159  0.00  0.00      PROA C  
ATOM   1745  O   VAL A 215      -4.195 117.826  41.443  0.00  0.00      PROA O  
ATOM   1746  CB  VAL A 215      -5.581 117.781  38.689  0.00  0.00      PROA C  
ATOM   1747  CG1 VAL A 215      -5.536 116.251  38.490  0.00  0.00      PROA C  
ATOM   1748  CG2 VAL A 215      -6.450 118.395  37.576  0.00  0.00      PROA C  
ATOM   1749  N   THR A 216      -5.901 116.407  41.802  0.00  0.00      PROA N  
ATOM   1750  CA  THR A 216      -5.220 115.599  42.806  0.00  0.00      PROA C  
ATOM   1751  C   THR A 216      -5.082 114.186  42.278  0.00  0.00      PROA C  
ATOM   1752  O   THR A 216      -6.043 113.585  41.805  0.00  0.00      PROA O  
ATOM   1753  CB  THR A 216      -5.907 115.579  44.177  0.00  0.00      PROA C  
ATOM   1754  CG2 THR A 216      -5.982 117.010  44.727  0.00  0.00      PROA C  
ATOM   1755  OG1 THR A 216      -7.239 115.076  44.137  0.00  0.00      PROA O  
ATOM   1756  N   LEU A 217      -3.862 113.630  42.316  0.00  0.00      PROA N  
ATOM   1757  CA  LEU A 217      -3.494 112.400  41.646  0.00  0.00      PROA C  
ATOM   1758  C   LEU A 217      -3.094 111.342  42.664  0.00  0.00      PROA C  
ATOM   1759  O   LEU A 217      -2.330 111.620  43.587  0.00  0.00      PROA O  
ATOM   1760  CB  LEU A 217      -2.242 112.598  40.747  0.00  0.00      PROA C  
ATOM   1761  CG  LEU A 217      -2.321 113.607  39.581  0.00  0.00      PROA C  
ATOM   1762  CD1 LEU A 217      -2.150 115.072  40.018  0.00  0.00      PROA C  
ATOM   1763  CD2 LEU A 217      -1.208 113.258  38.580  0.00  0.00      PROA C  
ATOM   1764  N   GLN A 218      -3.559 110.086  42.514  0.00  0.00      PROA N  
ATOM   1765  CA  GLN A 218      -3.011 108.988  43.295  0.00  0.00      PROA C  
ATOM   1766  C   GLN A 218      -2.905 107.751  42.417  0.00  0.00      PROA C  
ATOM   1767  O   GLN A 218      -3.833 107.373  41.701  0.00  0.00      PROA O  
ATOM   1768  CB  GLN A 218      -3.852 108.689  44.572  0.00  0.00      PROA C  
ATOM   1769  CG  GLN A 218      -5.225 108.005  44.333  0.00  0.00      PROA C  
ATOM   1770  CD  GLN A 218      -6.154 107.942  45.556  0.00  0.00      PROA C  
ATOM   1771  NE2 GLN A 218      -5.659 108.320  46.754  0.00  0.00      PROA N  
ATOM   1772  OE1 GLN A 218      -7.319 107.545  45.438  0.00  0.00      PROA O  
ATOM   1773  N   PHE A 219      -1.731 107.091  42.420  0.00  0.00      PROA N  
ATOM   1774  CA  PHE A 219      -1.553 105.793  41.791  0.00  0.00      PROA C  
ATOM   1775  C   PHE A 219      -2.284 104.667  42.520  0.00  0.00      PROA C  
ATOM   1776  O   PHE A 219      -2.425 104.668  43.745  0.00  0.00      PROA O  
ATOM   1777  CB  PHE A 219      -0.062 105.442  41.560  0.00  0.00      PROA C  
ATOM   1778  CG  PHE A 219       0.502 106.317  40.469  0.00  0.00      PROA C  
ATOM   1779  CD1 PHE A 219       0.426 105.901  39.126  0.00  0.00      PROA C  
ATOM   1780  CD2 PHE A 219       1.113 107.550  40.759  0.00  0.00      PROA C  
ATOM   1781  CE1 PHE A 219       0.924 106.709  38.097  0.00  0.00      PROA C  
ATOM   1782  CE2 PHE A 219       1.602 108.365  39.730  0.00  0.00      PROA C  
ATOM   1783  CZ  PHE A 219       1.511 107.942  38.398  0.00  0.00      PROA C  
ATOM   1784  N   GLU A 220      -2.791 103.684  41.759  0.00  0.00      PROA N  
ATOM   1785  CA  GLU A 220      -3.627 102.613  42.255  0.00  0.00      PROA C  
ATOM   1786  C   GLU A 220      -3.116 101.257  41.773  0.00  0.00      PROA C  
ATOM   1787  O   GLU A 220      -2.599 101.131  40.660  0.00  0.00      PROA O  
ATOM   1788  CB  GLU A 220      -5.092 102.836  41.795  0.00  0.00      PROA C  
ATOM   1789  CG  GLU A 220      -6.104 101.787  42.315  0.00  0.00      PROA C  
ATOM   1790  CD  GLU A 220      -7.527 102.105  41.879  0.00  0.00      PROA C  
ATOM   1791  OE1 GLU A 220      -7.802 102.039  40.651  0.00  0.00      PROA O  
ATOM   1792  OE2 GLU A 220      -8.395 102.383  42.749  0.00  0.00      PROA O1-
ATOM   1793  N   ASP A 221      -3.252 100.211  42.624  0.00  0.00      PROA N  
ATOM   1794  CA  ASP A 221      -2.821  98.838  42.390  0.00  0.00      PROA C  
ATOM   1795  C   ASP A 221      -1.383  98.682  41.855  0.00  0.00      PROA C  
ATOM   1796  O   ASP A 221      -0.470  99.381  42.301  0.00  0.00      PROA O  
ATOM   1797  CB  ASP A 221      -3.906  98.028  41.619  0.00  0.00      PROA C  
ATOM   1798  CG  ASP A 221      -5.204  97.885  42.408  0.00  0.00      PROA C  
ATOM   1799  OD1 ASP A 221      -5.229  98.096  43.649  0.00  0.00      PROA O  
ATOM   1800  OD2 ASP A 221      -6.213  97.448  41.790  0.00  0.00      PROA O1-
ATOM   1801  N   ILE A 222      -1.115  97.705  40.962  0.00  0.00      PROA N  
ATOM   1802  CA  ILE A 222       0.234  97.416  40.489  0.00  0.00      PROA C  
ATOM   1803  C   ILE A 222       0.893  98.565  39.719  0.00  0.00      PROA C  
ATOM   1804  O   ILE A 222       0.271  99.297  38.946  0.00  0.00      PROA O  
ATOM   1805  CB  ILE A 222       0.376  96.082  39.749  0.00  0.00      PROA C  
ATOM   1806  CG1 ILE A 222      -0.368  96.021  38.393  0.00  0.00      PROA C  
ATOM   1807  CG2 ILE A 222      -0.101  94.958  40.698  0.00  0.00      PROA C  
ATOM   1808  CD  ILE A 222       0.531  96.317  37.187  0.00  0.00      PROA C  
ATOM   1809  N   PHE A 223       2.204  98.758  39.959  0.00  0.00      PROA N  
ATOM   1810  CA  PHE A 223       2.995  99.769  39.294  0.00  0.00      PROA C  
ATOM   1811  C   PHE A 223       4.276  99.088  38.834  0.00  0.00      PROA C  
ATOM   1812  O   PHE A 223       5.089  98.635  39.641  0.00  0.00      PROA O  
ATOM   1813  CB  PHE A 223       3.257 100.940  40.275  0.00  0.00      PROA C  
ATOM   1814  CG  PHE A 223       3.934 102.122  39.628  0.00  0.00      PROA C  
ATOM   1815  CD1 PHE A 223       3.172 103.142  39.032  0.00  0.00      PROA C  
ATOM   1816  CD2 PHE A 223       5.327 102.276  39.702  0.00  0.00      PROA C  
ATOM   1817  CE1 PHE A 223       3.794 104.278  38.497  0.00  0.00      PROA C  
ATOM   1818  CE2 PHE A 223       5.955 103.410  39.170  0.00  0.00      PROA C  
ATOM   1819  CZ  PHE A 223       5.187 104.412  38.566  0.00  0.00      PROA C  
ATOM   1820  N   ASP A 224       4.452  98.946  37.513  0.00  0.00      PROA N  
ATOM   1821  CA  ASP A 224       5.566  98.231  36.943  0.00  0.00      PROA C  
ATOM   1822  C   ASP A 224       6.062  98.959  35.696  0.00  0.00      PROA C  
ATOM   1823  O   ASP A 224       5.509  98.822  34.603  0.00  0.00      PROA O  
ATOM   1824  CB  ASP A 224       5.120  96.773  36.640  0.00  0.00      PROA C  
ATOM   1825  CG  ASP A 224       6.210  95.901  36.036  0.00  0.00      PROA C  
ATOM   1826  OD1 ASP A 224       7.419  96.204  36.206  0.00  0.00      PROA O  
ATOM   1827  OD2 ASP A 224       5.855  94.840  35.455  0.00  0.00      PROA O1-
ATOM   1828  N   ILE A 225       7.135  99.752  35.844  0.00  0.00      PROA N  
ATOM   1829  CA  ILE A 225       7.805 100.450  34.761  0.00  0.00      PROA C  
ATOM   1830  C   ILE A 225       9.278 100.133  34.951  0.00  0.00      PROA C  
ATOM   1831  O   ILE A 225       9.795 100.317  36.051  0.00  0.00      PROA O  
ATOM   1832  CB  ILE A 225       7.592 101.965  34.827  0.00  0.00      PROA C  
ATOM   1833  CG1 ILE A 225       6.087 102.328  34.851  0.00  0.00      PROA C  
ATOM   1834  CG2 ILE A 225       8.320 102.649  33.650  0.00  0.00      PROA C  
ATOM   1835  CD  ILE A 225       5.838 103.830  35.007  0.00  0.00      PROA C  
ATOM   1836  N   GLU A 226      10.014  99.597  33.950  0.00  0.00      PROA N  
ATOM   1837  CA  GLU A 226      11.368  99.124  34.235  0.00  0.00      PROA C  
ATOM   1838  C   GLU A 226      12.402 100.154  34.708  0.00  0.00      PROA C  
ATOM   1839  O   GLU A 226      12.528 101.271  34.198  0.00  0.00      PROA O  
ATOM   1840  CB  GLU A 226      12.000  98.180  33.180  0.00  0.00      PROA C  
ATOM   1841  CG  GLU A 226      12.228  98.770  31.771  0.00  0.00      PROA C  
ATOM   1842  CD  GLU A 226      12.746  97.688  30.824  0.00  0.00      PROA C  
ATOM   1843  OE1 GLU A 226      13.874  97.829  30.279  0.00  0.00      PROA O  
ATOM   1844  OE2 GLU A 226      12.033  96.665  30.629  0.00  0.00      PROA O1-
ATOM   1845  N   ASP A 227      13.175  99.741  35.734  0.00  0.00      PROA N  
ATOM   1846  CA  ASP A 227      14.281 100.464  36.321  0.00  0.00      PROA C  
ATOM   1847  C   ASP A 227      15.587 100.258  35.561  0.00  0.00      PROA C  
ATOM   1848  O   ASP A 227      15.790  99.296  34.818  0.00  0.00      PROA O  
ATOM   1849  CB  ASP A 227      14.531  99.964  37.781  0.00  0.00      PROA C  
ATOM   1850  CG  ASP A 227      13.579 100.588  38.786  0.00  0.00      PROA C  
ATOM   1851  OD1 ASP A 227      13.386 101.831  38.757  0.00  0.00      PROA O  
ATOM   1852  OD2 ASP A 227      13.124  99.856  39.708  0.00  0.00      PROA O1-
ATOM   1853  N   HIS A 228      16.542 101.162  35.829  0.00  0.00      PROA N  
ATOM   1854  CA  HIS A 228      17.960 100.870  35.779  0.00  0.00      PROA C  
ATOM   1855  C   HIS A 228      18.420 101.157  37.211  0.00  0.00      PROA C  
ATOM   1856  O   HIS A 228      18.001 102.187  37.744  0.00  0.00      PROA O  
ATOM   1857  CB  HIS A 228      18.686 101.791  34.762  0.00  0.00      PROA C  
ATOM   1858  CG  HIS A 228      20.113 101.440  34.401  0.00  0.00      PROA C  
ATOM   1859  CD2 HIS A 228      20.724 101.498  33.183  0.00  0.00      PROA C  
ATOM   1860  ND1 HIS A 228      21.080 100.991  35.277  0.00  0.00      PROA N  
ATOM   1861  CE1 HIS A 228      22.219 100.804  34.564  0.00  0.00      PROA C  
ATOM   1862  NE2 HIS A 228      22.052 101.101  33.286  0.00  0.00      PROA N  
ATOM   1863  N   PRO A 229      19.215 100.351  37.924  0.00  0.00      PROA N  
ATOM   1864  CA  PRO A 229      19.498 100.655  39.329  0.00  0.00      PROA C  
ATOM   1865  C   PRO A 229      20.424 101.852  39.503  0.00  0.00      PROA C  
ATOM   1866  O   PRO A 229      20.157 102.713  40.342  0.00  0.00      PROA O  
ATOM   1867  CB  PRO A 229      20.124  99.359  39.869  0.00  0.00      PROA C  
ATOM   1868  CG  PRO A 229      19.443  98.269  39.040  0.00  0.00      PROA C  
ATOM   1869  CD  PRO A 229      19.340  98.911  37.654  0.00  0.00      PROA C  
ATOM   1870  N   GLU A 230      21.524 101.916  38.731  0.00  0.00      PROA N  
ATOM   1871  CA  GLU A 230      22.451 103.033  38.682  0.00  0.00      PROA C  
ATOM   1872  C   GLU A 230      21.858 104.368  38.208  0.00  0.00      PROA C  
ATOM   1873  O   GLU A 230      22.149 105.427  38.768  0.00  0.00      PROA O  
ATOM   1874  CB  GLU A 230      23.675 102.688  37.784  0.00  0.00      PROA C  
ATOM   1875  CG  GLU A 230      24.649 101.623  38.364  0.00  0.00      PROA C  
ATOM   1876  CD  GLU A 230      24.071 100.213  38.456  0.00  0.00      PROA C  
ATOM   1877  OE1 GLU A 230      23.536  99.702  37.436  0.00  0.00      PROA O  
ATOM   1878  OE2 GLU A 230      24.155  99.594  39.551  0.00  0.00      PROA O1-
ATOM   1879  N   VAL A 231      21.020 104.347  37.152  0.00  0.00      PROA N  
ATOM   1880  CA  VAL A 231      20.616 105.540  36.415  0.00  0.00      PROA C  
ATOM   1881  C   VAL A 231      19.128 105.826  36.643  0.00  0.00      PROA C  
ATOM   1882  O   VAL A 231      18.324 104.899  36.519  0.00  0.00      PROA O  
ATOM   1883  CB  VAL A 231      20.882 105.373  34.913  0.00  0.00      PROA C  
ATOM   1884  CG1 VAL A 231      20.481 106.633  34.117  0.00  0.00      PROA C  
ATOM   1885  CG2 VAL A 231      22.380 105.081  34.686  0.00  0.00      PROA C  
ATOM   1886  N   PRO A 232      18.655 107.028  36.988  0.00  0.00      PROA N  
ATOM   1887  CA  PRO A 232      17.226 107.344  36.997  0.00  0.00      PROA C  
ATOM   1888  C   PRO A 232      16.551 107.213  35.627  0.00  0.00      PROA C  
ATOM   1889  O   PRO A 232      16.872 107.964  34.705  0.00  0.00      PROA O  
ATOM   1890  CB  PRO A 232      17.164 108.775  37.564  0.00  0.00      PROA C  
ATOM   1891  CG  PRO A 232      18.516 109.392  37.192  0.00  0.00      PROA C  
ATOM   1892  CD  PRO A 232      19.478 108.205  37.290  0.00  0.00      PROA C  
ATOM   1893  N   CYS A 233      15.591 106.270  35.501  0.00  0.00      PROA N  
ATOM   1894  CA  CYS A 233      14.684 106.057  34.373  0.00  0.00      PROA C  
ATOM   1895  C   CYS A 233      15.194 106.314  32.938  0.00  0.00      PROA C  
ATOM   1896  O   CYS A 233      14.611 107.149  32.237  0.00  0.00      PROA O  
ATOM   1897  CB  CYS A 233      13.349 106.824  34.594  0.00  0.00      PROA C  
ATOM   1898  SG  CYS A 233      12.661 106.670  36.273  0.00  0.00      PROA S  
ATOM   1899  N   PRO A 234      16.234 105.652  32.417  0.00  0.00      PROA N  
ATOM   1900  CA  PRO A 234      16.721 105.893  31.060  0.00  0.00      PROA C  
ATOM   1901  C   PRO A 234      15.794 105.277  30.023  0.00  0.00      PROA C  
ATOM   1902  O   PRO A 234      15.727 105.767  28.894  0.00  0.00      PROA O  
ATOM   1903  CB  PRO A 234      18.119 105.251  31.054  0.00  0.00      PROA C  
ATOM   1904  CG  PRO A 234      18.025 104.119  32.083  0.00  0.00      PROA C  
ATOM   1905  CD  PRO A 234      17.068 104.683  33.138  0.00  0.00      PROA C  
ATOM   1906  N   TYR A 235      15.118 104.172  30.378  0.00  0.00      PROA N  
ATOM   1907  CA  TYR A 235      14.297 103.364  29.499  0.00  0.00      PROA C  
ATOM   1908  C   TYR A 235      12.891 103.952  29.375  0.00  0.00      PROA C  
ATOM   1909  O   TYR A 235      12.589 104.727  28.461  0.00  0.00      PROA O  
ATOM   1910  CB  TYR A 235      14.251 101.888  30.004  0.00  0.00      PROA C  
ATOM   1911  CG  TYR A 235      15.637 101.316  30.184  0.00  0.00      PROA C  
ATOM   1912  CD1 TYR A 235      16.575 101.352  29.137  0.00  0.00      PROA C  
ATOM   1913  CD2 TYR A 235      16.005 100.698  31.395  0.00  0.00      PROA C  
ATOM   1914  CE1 TYR A 235      17.853 100.797  29.297  0.00  0.00      PROA C  
ATOM   1915  CE2 TYR A 235      17.279 100.137  31.557  0.00  0.00      PROA C  
ATOM   1916  CZ  TYR A 235      18.202 100.187  30.507  0.00  0.00      PROA C  
ATOM   1917  OH  TYR A 235      19.479  99.609  30.671  0.00  0.00      PROA O  
ATOM   1918  N   ASP A 236      11.997 103.595  30.312  0.00  0.00      PROA N  
ATOM   1919  CA  ASP A 236      10.591 103.929  30.284  0.00  0.00      PROA C  
ATOM   1920  C   ASP A 236      10.295 104.878  31.448  0.00  0.00      PROA C  
ATOM   1921  O   ASP A 236      10.908 104.783  32.515  0.00  0.00      PROA O  
ATOM   1922  CB  ASP A 236       9.729 102.642  30.418  0.00  0.00      PROA C  
ATOM   1923  CG  ASP A 236       9.986 101.617  29.314  0.00  0.00      PROA C  
ATOM   1924  OD1 ASP A 236      10.507 101.953  28.220  0.00  0.00      PROA O  
ATOM   1925  OD2 ASP A 236       9.554 100.447  29.517  0.00  0.00      PROA O1-
ATOM   1926  N   TYR A 237       9.368 105.840  31.274  0.00  0.00      PROA N  
ATOM   1927  CA  TYR A 237       9.075 106.797  32.327  0.00  0.00      PROA C  
ATOM   1928  C   TYR A 237       7.701 107.432  32.208  0.00  0.00      PROA C  
ATOM   1929  O   TYR A 237       7.119 107.515  31.125  0.00  0.00      PROA O  
ATOM   1930  CB  TYR A 237      10.141 107.935  32.449  0.00  0.00      PROA C  
ATOM   1931  CG  TYR A 237      10.392 108.710  31.171  0.00  0.00      PROA C  
ATOM   1932  CD1 TYR A 237       9.477 109.680  30.718  0.00  0.00      PROA C  
ATOM   1933  CD2 TYR A 237      11.603 108.555  30.471  0.00  0.00      PROA C  
ATOM   1934  CE1 TYR A 237       9.744 110.449  29.578  0.00  0.00      PROA C  
ATOM   1935  CE2 TYR A 237      11.885 109.341  29.346  0.00  0.00      PROA C  
ATOM   1936  CZ  TYR A 237      10.954 110.284  28.896  0.00  0.00      PROA C  
ATOM   1937  OH  TYR A 237      11.251 111.083  27.770  0.00  0.00      PROA O  
ATOM   1938  N   ILE A 238       7.189 107.951  33.342  0.00  0.00      PROA N  
ATOM   1939  CA  ILE A 238       6.097 108.911  33.389  0.00  0.00      PROA C  
ATOM   1940  C   ILE A 238       6.686 110.268  33.761  0.00  0.00      PROA C  
ATOM   1941  O   ILE A 238       7.440 110.394  34.725  0.00  0.00      PROA O  
ATOM   1942  CB  ILE A 238       4.997 108.588  34.408  0.00  0.00      PROA C  
ATOM   1943  CG1 ILE A 238       4.436 107.158  34.245  0.00  0.00      PROA C  
ATOM   1944  CG2 ILE A 238       3.862 109.634  34.306  0.00  0.00      PROA C  
ATOM   1945  CD  ILE A 238       3.564 106.736  35.434  0.00  0.00      PROA C  
ATOM   1946  N   LYS A 239       6.350 111.324  33.008  0.00  0.00      PROA N  
ATOM   1947  CA  LYS A 239       6.595 112.706  33.364  0.00  0.00      PROA C  
ATOM   1948  C   LYS A 239       5.269 113.447  33.447  0.00  0.00      PROA C  
ATOM   1949  O   LYS A 239       4.385 113.269  32.609  0.00  0.00      PROA O  
ATOM   1950  CB  LYS A 239       7.556 113.416  32.378  0.00  0.00      PROA C  
ATOM   1951  CG  LYS A 239       9.018 112.971  32.535  0.00  0.00      PROA C  
ATOM   1952  CD  LYS A 239       9.946 113.656  31.514  0.00  0.00      PROA C  
ATOM   1953  CE  LYS A 239      11.416 113.222  31.635  0.00  0.00      PROA C  
ATOM   1954  NZ  LYS A 239      12.265 113.929  30.642  0.00  0.00      PROA N1+
ATOM   1955  N   ILE A 240       5.075 114.282  34.483  0.00  0.00      PROA N  
ATOM   1956  CA  ILE A 240       3.802 114.955  34.706  0.00  0.00      PROA C  
ATOM   1957  C   ILE A 240       4.010 116.456  34.644  0.00  0.00      PROA C  
ATOM   1958  O   ILE A 240       4.702 117.061  35.462  0.00  0.00      PROA O  
ATOM   1959  CB  ILE A 240       3.098 114.534  35.999  0.00  0.00      PROA C  
ATOM   1960  CG1 ILE A 240       2.982 112.986  36.059  0.00  0.00      PROA C  
ATOM   1961  CG2 ILE A 240       1.716 115.230  36.075  0.00  0.00      PROA C  
ATOM   1962  CD  ILE A 240       2.260 112.443  37.297  0.00  0.00      PROA C  
ATOM   1963  N   LYS A 241       3.408 117.101  33.634  0.00  0.00      PROA N  
ATOM   1964  CA  LYS A 241       3.480 118.524  33.394  0.00  0.00      PROA C  
ATOM   1965  C   LYS A 241       2.331 119.218  34.112  0.00  0.00      PROA C  
ATOM   1966  O   LYS A 241       1.158 118.989  33.809  0.00  0.00      PROA O  
ATOM   1967  CB  LYS A 241       3.391 118.768  31.865  0.00  0.00      PROA C  
ATOM   1968  CG  LYS A 241       3.412 120.229  31.375  0.00  0.00      PROA C  
ATOM   1969  CD  LYS A 241       4.808 120.877  31.455  0.00  0.00      PROA C  
ATOM   1970  CE  LYS A 241       4.906 122.221  30.714  0.00  0.00      PROA C  
ATOM   1971  NZ  LYS A 241       6.281 122.779  30.798  0.00  0.00      PROA N1+
ATOM   1972  N   ALA A 242       2.642 120.074  35.100  0.00  0.00      PROA N  
ATOM   1973  CA  ALA A 242       1.656 120.835  35.836  0.00  0.00      PROA C  
ATOM   1974  C   ALA A 242       2.152 122.267  35.957  0.00  0.00      PROA C  
ATOM   1975  O   ALA A 242       3.192 122.539  36.561  0.00  0.00      PROA O  
ATOM   1976  CB  ALA A 242       1.424 120.219  37.233  0.00  0.00      PROA C  
ATOM   1977  N   GLY A 243       1.425 123.244  35.363  0.00  0.00      PROA N  
ATOM   1978  CA  GLY A 243       1.959 124.588  35.113  0.00  0.00      PROA C  
ATOM   1979  C   GLY A 243       3.245 124.582  34.307  0.00  0.00      PROA C  
ATOM   1980  O   GLY A 243       3.417 123.787  33.385  0.00  0.00      PROA O  
ATOM   1981  N   SER A 244       4.195 125.484  34.623  0.00  0.00      PROA N  
ATOM   1982  CA  SER A 244       5.536 125.476  34.033  0.00  0.00      PROA C  
ATOM   1983  C   SER A 244       6.328 124.199  34.344  0.00  0.00      PROA C  
ATOM   1984  O   SER A 244       6.990 123.620  33.477  0.00  0.00      PROA O  
ATOM   1985  CB  SER A 244       6.355 126.722  34.495  0.00  0.00      PROA C  
ATOM   1986  OG  SER A 244       7.647 126.818  33.875  0.00  0.00      PROA O  
ATOM   1987  N   LYS A 245       6.247 123.729  35.604  0.00  0.00      PROA N  
ATOM   1988  CA  LYS A 245       6.958 122.585  36.156  0.00  0.00      PROA C  
ATOM   1989  C   LYS A 245       6.674 121.213  35.525  0.00  0.00      PROA C  
ATOM   1990  O   LYS A 245       5.543 120.868  35.176  0.00  0.00      PROA O  
ATOM   1991  CB  LYS A 245       6.728 122.555  37.697  0.00  0.00      PROA C  
ATOM   1992  CG  LYS A 245       7.316 121.372  38.496  0.00  0.00      PROA C  
ATOM   1993  CD  LYS A 245       8.857 121.293  38.505  0.00  0.00      PROA C  
ATOM   1994  CE  LYS A 245       9.545 121.804  39.787  0.00  0.00      PROA C  
ATOM   1995  NZ  LYS A 245       9.362 123.266  39.968  0.00  0.00      PROA N1+
ATOM   1996  N   VAL A 246       7.726 120.374  35.401  0.00  0.00      PROA N  
ATOM   1997  CA  VAL A 246       7.609 118.973  35.026  0.00  0.00      PROA C  
ATOM   1998  C   VAL A 246       8.066 118.119  36.198  0.00  0.00      PROA C  
ATOM   1999  O   VAL A 246       9.204 118.208  36.665  0.00  0.00      PROA O  
ATOM   2000  CB  VAL A 246       8.421 118.611  33.783  0.00  0.00      PROA C  
ATOM   2001  CG1 VAL A 246       8.323 117.100  33.479  0.00  0.00      PROA C  
ATOM   2002  CG2 VAL A 246       7.870 119.404  32.585  0.00  0.00      PROA C  
ATOM   2003  N   TRP A 247       7.167 117.265  36.714  0.00  0.00      PROA N  
ATOM   2004  CA  TRP A 247       7.453 116.292  37.747  0.00  0.00      PROA C  
ATOM   2005  C   TRP A 247       7.928 114.979  37.130  0.00  0.00      PROA C  
ATOM   2006  O   TRP A 247       7.575 114.634  36.001  0.00  0.00      PROA O  
ATOM   2007  CB  TRP A 247       6.209 116.028  38.637  0.00  0.00      PROA C  
ATOM   2008  CG  TRP A 247       5.602 117.258  39.240  0.00  0.00      PROA C  
ATOM   2009  CD1 TRP A 247       4.389 117.818  38.923  0.00  0.00      PROA C  
ATOM   2010  CD2 TRP A 247       6.173 118.079  40.275  0.00  0.00      PROA C  
ATOM   2011  CE2 TRP A 247       5.239 119.107  40.545  0.00  0.00      PROA C  
ATOM   2012  CE3 TRP A 247       7.371 118.033  40.994  0.00  0.00      PROA C  
ATOM   2013  NE1 TRP A 247       4.173 118.925  39.714  0.00  0.00      PROA N  
ATOM   2014  CZ2 TRP A 247       5.471 120.070  41.515  0.00  0.00      PROA C  
ATOM   2015  CZ3 TRP A 247       7.607 119.010  41.967  0.00  0.00      PROA C  
ATOM   2016  CH2 TRP A 247       6.674 120.010  42.224  0.00  0.00      PROA C  
ATOM   2017  N   GLY A 248       8.754 114.211  37.872  0.00  0.00      PROA N  
ATOM   2018  CA  GLY A 248       9.342 112.965  37.386  0.00  0.00      PROA C  
ATOM   2019  C   GLY A 248      10.757 113.162  36.882  0.00  0.00      PROA C  
ATOM   2020  O   GLY A 248      11.416 114.126  37.287  0.00  0.00      PROA O  
ATOM   2021  N   PRO A 249      11.287 112.303  36.012  0.00  0.00      PROA N  
ATOM   2022  CA  PRO A 249      10.702 111.034  35.577  0.00  0.00      PROA C  
ATOM   2023  C   PRO A 249      10.374 110.058  36.704  0.00  0.00      PROA C  
ATOM   2024  O   PRO A 249      11.120 109.954  37.680  0.00  0.00      PROA O  
ATOM   2025  CB  PRO A 249      11.744 110.469  34.598  0.00  0.00      PROA C  
ATOM   2026  CG  PRO A 249      13.076 111.020  35.109  0.00  0.00      PROA C  
ATOM   2027  CD  PRO A 249      12.698 112.411  35.623  0.00  0.00      PROA C  
ATOM   2028  N   PHE A 250       9.251 109.334  36.577  0.00  0.00      PROA N  
ATOM   2029  CA  PHE A 250       8.828 108.302  37.503  0.00  0.00      PROA C  
ATOM   2030  C   PHE A 250       8.893 106.947  36.812  0.00  0.00      PROA C  
ATOM   2031  O   PHE A 250       8.455 106.782  35.672  0.00  0.00      PROA O  
ATOM   2032  CB  PHE A 250       7.372 108.508  38.004  0.00  0.00      PROA C  
ATOM   2033  CG  PHE A 250       7.175 109.866  38.624  0.00  0.00      PROA C  
ATOM   2034  CD1 PHE A 250       7.869 110.212  39.796  0.00  0.00      PROA C  
ATOM   2035  CD2 PHE A 250       6.234 110.771  38.100  0.00  0.00      PROA C  
ATOM   2036  CE1 PHE A 250       7.626 111.434  40.436  0.00  0.00      PROA C  
ATOM   2037  CE2 PHE A 250       5.986 111.994  38.737  0.00  0.00      PROA C  
ATOM   2038  CZ  PHE A 250       6.677 112.321  39.910  0.00  0.00      PROA C  
ATOM   2039  N   CYS A 251       9.458 105.943  37.503  0.00  0.00      PROA N  
ATOM   2040  CA  CYS A 251       9.567 104.583  37.016  0.00  0.00      PROA C  
ATOM   2041  C   CYS A 251       9.804 103.671  38.213  0.00  0.00      PROA C  
ATOM   2042  O   CYS A 251       9.966 104.143  39.342  0.00  0.00      PROA O  
ATOM   2043  CB  CYS A 251      10.674 104.377  35.937  0.00  0.00      PROA C  
ATOM   2044  SG  CYS A 251      12.382 104.675  36.503  0.00  0.00      PROA S  
ATOM   2045  N   GLY A 252       9.807 102.341  38.004  0.00  0.00      PROA N  
ATOM   2046  CA  GLY A 252      10.151 101.351  39.015  0.00  0.00      PROA C  
ATOM   2047  C   GLY A 252       9.004 100.496  39.474  0.00  0.00      PROA C  
ATOM   2048  O   GLY A 252       7.913 100.494  38.905  0.00  0.00      PROA O  
ATOM   2049  N   GLU A 253       9.261  99.708  40.537  0.00  0.00      PROA N  
ATOM   2050  CA  GLU A 253       8.283  98.866  41.212  0.00  0.00      PROA C  
ATOM   2051  C   GLU A 253       7.387  99.655  42.169  0.00  0.00      PROA C  
ATOM   2052  O   GLU A 253       6.296  99.223  42.548  0.00  0.00      PROA O  
ATOM   2053  CB  GLU A 253       9.018  97.775  42.042  0.00  0.00      PROA C  
ATOM   2054  CG  GLU A 253       9.799  96.729  41.199  0.00  0.00      PROA C  
ATOM   2055  CD  GLU A 253       8.960  95.574  40.649  0.00  0.00      PROA C  
ATOM   2056  OE1 GLU A 253       7.730  95.492  40.899  0.00  0.00      PROA O  
ATOM   2057  OE2 GLU A 253       9.558  94.697  39.964  0.00  0.00      PROA O1-
ATOM   2058  N   LYS A 254       7.843 100.847  42.593  0.00  0.00      PROA N  
ATOM   2059  CA  LYS A 254       7.196 101.649  43.610  0.00  0.00      PROA C  
ATOM   2060  C   LYS A 254       6.678 102.950  43.022  0.00  0.00      PROA C  
ATOM   2061  O   LYS A 254       7.427 103.751  42.457  0.00  0.00      PROA O  
ATOM   2062  CB  LYS A 254       8.183 101.918  44.777  0.00  0.00      PROA C  
ATOM   2063  CG  LYS A 254       7.698 102.873  45.887  0.00  0.00      PROA C  
ATOM   2064  CD  LYS A 254       6.410 102.399  46.587  0.00  0.00      PROA C  
ATOM   2065  CE  LYS A 254       6.058 103.155  47.882  0.00  0.00      PROA C  
ATOM   2066  NZ  LYS A 254       5.850 104.604  47.628  0.00  0.00      PROA N1+
ATOM   2067  N   SER A 255       5.353 103.190  43.130  0.00  0.00      PROA N  
ATOM   2068  CA  SER A 255       4.718 104.432  42.706  0.00  0.00      PROA C  
ATOM   2069  C   SER A 255       5.236 105.650  43.462  0.00  0.00      PROA C  
ATOM   2070  O   SER A 255       5.512 105.525  44.662  0.00  0.00      PROA O  
ATOM   2071  CB  SER A 255       3.180 104.436  42.925  0.00  0.00      PROA C  
ATOM   2072  OG  SER A 255       2.566 103.288  42.344  0.00  0.00      PROA O  
ATOM   2073  N   PRO A 256       5.381 106.841  42.883  0.00  0.00      PROA N  
ATOM   2074  CA  PRO A 256       5.443 108.071  43.671  0.00  0.00      PROA C  
ATOM   2075  C   PRO A 256       4.235 108.255  44.589  0.00  0.00      PROA C  
ATOM   2076  O   PRO A 256       3.141 107.755  44.304  0.00  0.00      PROA O  
ATOM   2077  CB  PRO A 256       5.555 109.177  42.612  0.00  0.00      PROA C  
ATOM   2078  CG  PRO A 256       4.775 108.618  41.424  0.00  0.00      PROA C  
ATOM   2079  CD  PRO A 256       5.100 107.123  41.467  0.00  0.00      PROA C  
ATOM   2080  N   GLU A 257       4.417 108.954  45.721  0.00  0.00      PROA N  
ATOM   2081  CA  GLU A 257       3.366 109.343  46.632  0.00  0.00      PROA C  
ATOM   2082  C   GLU A 257       2.310 110.235  45.952  0.00  0.00      PROA C  
ATOM   2083  O   GLU A 257       2.656 110.944  44.999  0.00  0.00      PROA O  
ATOM   2084  CB  GLU A 257       3.967 110.031  47.893  0.00  0.00      PROA C  
ATOM   2085  CG  GLU A 257       4.676 111.399  47.670  0.00  0.00      PROA C  
ATOM   2086  CD  GLU A 257       6.078 111.347  47.055  0.00  0.00      PROA C  
ATOM   2087  OE1 GLU A 257       6.616 110.246  46.763  0.00  0.00      PROA O  
ATOM   2088  OE2 GLU A 257       6.671 112.445  46.867  0.00  0.00      PROA O1-
ATOM   2089  N   PRO A 258       1.027 110.207  46.344  0.00  0.00      PROA N  
ATOM   2090  CA  PRO A 258      -0.013 111.118  45.862  0.00  0.00      PROA C  
ATOM   2091  C   PRO A 258       0.386 112.570  45.616  0.00  0.00      PROA C  
ATOM   2092  O   PRO A 258       1.053 113.181  46.455  0.00  0.00      PROA O  
ATOM   2093  CB  PRO A 258      -1.147 110.965  46.883  0.00  0.00      PROA C  
ATOM   2094  CG  PRO A 258      -1.019 109.506  47.326  0.00  0.00      PROA C  
ATOM   2095  CD  PRO A 258       0.497 109.293  47.361  0.00  0.00      PROA C  
ATOM   2096  N   ILE A 259      -0.028 113.140  44.473  0.00  0.00      PROA N  
ATOM   2097  CA  ILE A 259       0.398 114.455  44.033  0.00  0.00      PROA C  
ATOM   2098  C   ILE A 259      -0.804 115.376  44.092  0.00  0.00      PROA C  
ATOM   2099  O   ILE A 259      -1.803 115.188  43.399  0.00  0.00      PROA O  
ATOM   2100  CB  ILE A 259       1.013 114.480  42.625  0.00  0.00      PROA C  
ATOM   2101  CG1 ILE A 259       2.139 113.428  42.445  0.00  0.00      PROA C  
ATOM   2102  CG2 ILE A 259       1.555 115.901  42.333  0.00  0.00      PROA C  
ATOM   2103  CD  ILE A 259       1.666 112.097  41.841  0.00  0.00      PROA C  
ATOM   2104  N   SER A 260      -0.747 116.418  44.943  0.00  0.00      PROA N  
ATOM   2105  CA  SER A 260      -1.777 117.444  44.982  0.00  0.00      PROA C  
ATOM   2106  C   SER A 260      -1.270 118.639  44.202  0.00  0.00      PROA C  
ATOM   2107  O   SER A 260      -0.379 119.361  44.649  0.00  0.00      PROA O  
ATOM   2108  CB  SER A 260      -2.132 117.873  46.436  0.00  0.00      PROA C  
ATOM   2109  OG  SER A 260      -3.186 118.845  46.489  0.00  0.00      PROA O  
ATOM   2110  N   THR A 261      -1.820 118.877  42.996  0.00  0.00      PROA N  
ATOM   2111  CA  THR A 261      -1.454 120.039  42.192  0.00  0.00      PROA C  
ATOM   2112  C   THR A 261      -2.366 121.200  42.544  0.00  0.00      PROA C  
ATOM   2113  O   THR A 261      -3.433 121.027  43.131  0.00  0.00      PROA O  
ATOM   2114  CB  THR A 261      -1.462 119.814  40.671  0.00  0.00      PROA C  
ATOM   2115  CG2 THR A 261      -0.712 118.522  40.320  0.00  0.00      PROA C  
ATOM   2116  OG1 THR A 261      -2.762 119.741  40.099  0.00  0.00      PROA O  
ATOM   2117  N   GLN A 262      -1.965 122.432  42.175  0.00  0.00      PROA N  
ATOM   2118  CA  GLN A 262      -2.786 123.617  42.352  0.00  0.00      PROA C  
ATOM   2119  C   GLN A 262      -3.461 123.979  41.029  0.00  0.00      PROA C  
ATOM   2120  O   GLN A 262      -4.022 125.063  40.865  0.00  0.00      PROA O  
ATOM   2121  CB  GLN A 262      -1.898 124.800  42.826  0.00  0.00      PROA C  
ATOM   2122  CG  GLN A 262      -1.085 124.533  44.123  0.00  0.00      PROA C  
ATOM   2123  CD  GLN A 262      -1.926 123.970  45.272  0.00  0.00      PROA C  
ATOM   2124  NE2 GLN A 262      -2.868 124.795  45.783  0.00  0.00      PROA N  
ATOM   2125  OE1 GLN A 262      -1.744 122.838  45.729  0.00  0.00      PROA O  
ATOM   2126  N   SER A 263      -3.411 123.067  40.036  0.00  0.00      PROA N  
ATOM   2127  CA  SER A 263      -3.702 123.363  38.642  0.00  0.00      PROA C  
ATOM   2128  C   SER A 263      -4.967 122.664  38.173  0.00  0.00      PROA C  
ATOM   2129  O   SER A 263      -5.256 121.527  38.544  0.00  0.00      PROA O  
ATOM   2130  CB  SER A 263      -2.522 122.933  37.720  0.00  0.00      PROA C  
ATOM   2131  OG  SER A 263      -2.711 123.329  36.356  0.00  0.00      PROA O  
ATOM   2132  N   HIS A 264      -5.761 123.351  37.324  0.00  0.00      PROA N  
ATOM   2133  CA  HIS A 264      -6.966 122.811  36.707  0.00  0.00      PROA C  
ATOM   2134  C   HIS A 264      -6.646 121.857  35.556  0.00  0.00      PROA C  
ATOM   2135  O   HIS A 264      -7.451 121.007  35.172  0.00  0.00      PROA O  
ATOM   2136  CB  HIS A 264      -7.848 123.977  36.179  0.00  0.00      PROA C  
ATOM   2137  CG  HIS A 264      -7.295 124.688  34.962  0.00  0.00      PROA C  
ATOM   2138  CD2 HIS A 264      -6.345 125.659  34.841  0.00  0.00      PROA C  
ATOM   2139  ND1 HIS A 264      -7.798 124.505  33.691  0.00  0.00      PROA N  
ATOM   2140  CE1 HIS A 264      -7.123 125.334  32.862  0.00  0.00      PROA C  
ATOM   2141  NE2 HIS A 264      -6.226 126.057  33.513  0.00  0.00      PROA N  
ATOM   2142  N   SER A 265      -5.429 121.973  34.992  0.00  0.00      PROA N  
ATOM   2143  CA  SER A 265      -4.927 121.093  33.952  0.00  0.00      PROA C  
ATOM   2144  C   SER A 265      -3.615 120.456  34.319  0.00  0.00      PROA C  
ATOM   2145  O   SER A 265      -2.711 121.097  34.856  0.00  0.00      PROA O  
ATOM   2146  CB  SER A 265      -4.746 121.762  32.558  0.00  0.00      PROA C  
ATOM   2147  OG  SER A 265      -5.983 121.799  31.853  0.00  0.00      PROA O  
ATOM   2148  N   ILE A 266      -3.478 119.167  33.990  0.00  0.00      PROA N  
ATOM   2149  CA  ILE A 266      -2.219 118.457  34.054  0.00  0.00      PROA C  
ATOM   2150  C   ILE A 266      -2.081 117.703  32.745  0.00  0.00      PROA C  
ATOM   2151  O   ILE A 266      -3.066 117.388  32.070  0.00  0.00      PROA O  
ATOM   2152  CB  ILE A 266      -2.091 117.485  35.234  0.00  0.00      PROA C  
ATOM   2153  CG1 ILE A 266      -3.241 116.453  35.270  0.00  0.00      PROA C  
ATOM   2154  CG2 ILE A 266      -2.015 118.291  36.548  0.00  0.00      PROA C  
ATOM   2155  CD  ILE A 266      -2.935 115.222  36.120  0.00  0.00      PROA C  
ATOM   2156  N   GLN A 267      -0.841 117.405  32.340  0.00  0.00      PROA N  
ATOM   2157  CA  GLN A 267      -0.581 116.577  31.186  0.00  0.00      PROA C  
ATOM   2158  C   GLN A 267       0.390 115.491  31.608  0.00  0.00      PROA C  
ATOM   2159  O   GLN A 267       1.489 115.751  32.099  0.00  0.00      PROA O  
ATOM   2160  CB  GLN A 267      -0.117 117.445  29.985  0.00  0.00      PROA C  
ATOM   2161  CG  GLN A 267       0.147 116.712  28.643  0.00  0.00      PROA C  
ATOM   2162  CD  GLN A 267       1.448 115.906  28.569  0.00  0.00      PROA C  
ATOM   2163  NE2 GLN A 267       2.589 116.542  28.916  0.00  0.00      PROA N  
ATOM   2164  OE1 GLN A 267       1.452 114.743  28.158  0.00  0.00      PROA O  
ATOM   2165  N   ILE A 268      -0.028 114.227  31.459  0.00  0.00      PROA N  
ATOM   2166  CA  ILE A 268       0.728 113.064  31.877  0.00  0.00      PROA C  
ATOM   2167  C   ILE A 268       1.345 112.456  30.632  0.00  0.00      PROA C  
ATOM   2168  O   ILE A 268       0.649 112.017  29.714  0.00  0.00      PROA O  
ATOM   2169  CB  ILE A 268      -0.123 112.035  32.626  0.00  0.00      PROA C  
ATOM   2170  CG1 ILE A 268      -0.776 112.662  33.888  0.00  0.00      PROA C  
ATOM   2171  CG2 ILE A 268       0.733 110.799  32.985  0.00  0.00      PROA C  
ATOM   2172  CD  ILE A 268      -1.775 111.736  34.593  0.00  0.00      PROA C  
ATOM   2173  N   LEU A 269       2.685 112.435  30.572  0.00  0.00      PROA N  
ATOM   2174  CA  LEU A 269       3.442 111.927  29.458  0.00  0.00      PROA C  
ATOM   2175  C   LEU A 269       4.103 110.625  29.862  0.00  0.00      PROA C  
ATOM   2176  O   LEU A 269       4.957 110.581  30.743  0.00  0.00      PROA O  
ATOM   2177  CB  LEU A 269       4.517 112.948  29.008  0.00  0.00      PROA C  
ATOM   2178  CG  LEU A 269       5.451 112.488  27.867  0.00  0.00      PROA C  
ATOM   2179  CD1 LEU A 269       4.667 112.132  26.594  0.00  0.00      PROA C  
ATOM   2180  CD2 LEU A 269       6.498 113.571  27.566  0.00  0.00      PROA C  
ATOM   2181  N   PHE A 270       3.714 109.522  29.217  0.00  0.00      PROA N  
ATOM   2182  CA  PHE A 270       4.258 108.208  29.457  0.00  0.00      PROA C  
ATOM   2183  C   PHE A 270       5.012 107.747  28.214  0.00  0.00      PROA C  
ATOM   2184  O   PHE A 270       4.482 107.754  27.104  0.00  0.00      PROA O  
ATOM   2185  CB  PHE A 270       3.127 107.240  29.913  0.00  0.00      PROA C  
ATOM   2186  CG  PHE A 270       3.546 105.795  29.955  0.00  0.00      PROA C  
ATOM   2187  CD1 PHE A 270       4.574 105.389  30.822  0.00  0.00      PROA C  
ATOM   2188  CD2 PHE A 270       2.917 104.833  29.146  0.00  0.00      PROA C  
ATOM   2189  CE1 PHE A 270       4.996 104.055  30.854  0.00  0.00      PROA C  
ATOM   2190  CE2 PHE A 270       3.334 103.497  29.174  0.00  0.00      PROA C  
ATOM   2191  CZ  PHE A 270       4.380 103.115  30.023  0.00  0.00      PROA C  
ATOM   2192  N   ARG A 271       6.290 107.367  28.368  0.00  0.00      PROA N  
ATOM   2193  CA  ARG A 271       7.108 106.921  27.260  0.00  0.00      PROA C  
ATOM   2194  C   ARG A 271       7.584 105.505  27.521  0.00  0.00      PROA C  
ATOM   2195  O   ARG A 271       8.101 105.189  28.595  0.00  0.00      PROA O  
ATOM   2196  CB  ARG A 271       8.355 107.819  27.047  0.00  0.00      PROA C  
ATOM   2197  CG  ARG A 271       9.055 107.562  25.692  0.00  0.00      PROA C  
ATOM   2198  CD  ARG A 271      10.423 108.239  25.526  0.00  0.00      PROA C  
ATOM   2199  NE  ARG A 271      11.410 107.462  26.345  0.00  0.00      PROA N  
ATOM   2200  CZ  ARG A 271      12.718 107.675  26.331  0.00  0.00      PROA C  
ATOM   2201  NH1 ARG A 271      13.267 108.664  25.663  0.00  0.00      PROA N1+
ATOM   2202  NH2 ARG A 271      13.506 106.875  27.014  0.00  0.00      PROA N  
ATOM   2203  N   SER A 272       7.445 104.627  26.513  0.00  0.00      PROA N  
ATOM   2204  CA  SER A 272       8.053 103.310  26.485  0.00  0.00      PROA C  
ATOM   2205  C   SER A 272       9.059 103.239  25.344  0.00  0.00      PROA C  
ATOM   2206  O   SER A 272       8.848 103.818  24.275  0.00  0.00      PROA O  
ATOM   2207  CB  SER A 272       7.029 102.148  26.326  0.00  0.00      PROA C  
ATOM   2208  OG  SER A 272       6.269 102.238  25.116  0.00  0.00      PROA O  
ATOM   2209  N   ASP A 273      10.199 102.551  25.539  0.00  0.00      PROA N  
ATOM   2210  CA  ASP A 273      11.144 102.249  24.476  0.00  0.00      PROA C  
ATOM   2211  C   ASP A 273      10.872 100.851  23.887  0.00  0.00      PROA C  
ATOM   2212  O   ASP A 273       9.777 100.299  24.018  0.00  0.00      PROA O  
ATOM   2213  CB  ASP A 273      12.620 102.589  24.871  0.00  0.00      PROA C  
ATOM   2214  CG  ASP A 273      13.412 101.582  25.706  0.00  0.00      PROA C  
ATOM   2215  OD1 ASP A 273      12.941 100.459  26.009  0.00  0.00      PROA O  
ATOM   2216  OD2 ASP A 273      14.590 101.921  26.017  0.00  0.00      PROA O1-
ATOM   2217  N   ASN A 274      11.836 100.260  23.152  0.00  0.00      PROA N  
ATOM   2218  CA  ASN A 274      11.580  99.146  22.252  0.00  0.00      PROA C  
ATOM   2219  C   ASN A 274      11.682  97.760  22.903  0.00  0.00      PROA C  
ATOM   2220  O   ASN A 274      11.641  96.741  22.212  0.00  0.00      PROA O  
ATOM   2221  CB  ASN A 274      12.525  99.250  21.015  0.00  0.00      PROA C  
ATOM   2222  CG  ASN A 274      14.007  99.244  21.393  0.00  0.00      PROA C  
ATOM   2223  ND2 ASN A 274      14.597  98.038  21.559  0.00  0.00      PROA N  
ATOM   2224  OD1 ASN A 274      14.644 100.294  21.507  0.00  0.00      PROA O  
ATOM   2225  N   SER A 275      11.802  97.670  24.237  0.00  0.00      PROA N  
ATOM   2226  CA  SER A 275      11.898  96.393  24.933  0.00  0.00      PROA C  
ATOM   2227  C   SER A 275      11.200  96.419  26.284  0.00  0.00      PROA C  
ATOM   2228  O   SER A 275      10.899  97.475  26.840  0.00  0.00      PROA O  
ATOM   2229  CB  SER A 275      13.364  95.879  25.113  0.00  0.00      PROA C  
ATOM   2230  OG  SER A 275      14.221  96.821  25.772  0.00  0.00      PROA O  
ATOM   2231  N   GLY A 276      10.919  95.218  26.843  0.00  0.00      PROA N  
ATOM   2232  CA  GLY A 276      10.347  95.045  28.178  0.00  0.00      PROA C  
ATOM   2233  C   GLY A 276       8.884  94.679  28.189  0.00  0.00      PROA C  
ATOM   2234  O   GLY A 276       8.056  95.246  27.481  0.00  0.00      PROA O  
ATOM   2235  N   GLU A 277       8.524  93.713  29.057  0.00  0.00      PROA N  
ATOM   2236  CA  GLU A 277       7.184  93.156  29.182  0.00  0.00      PROA C  
ATOM   2237  C   GLU A 277       6.476  93.711  30.418  0.00  0.00      PROA C  
ATOM   2238  O   GLU A 277       5.569  93.103  30.985  0.00  0.00      PROA O  
ATOM   2239  CB  GLU A 277       7.257  91.604  29.251  0.00  0.00      PROA C  
ATOM   2240  CG  GLU A 277       7.719  90.934  27.930  0.00  0.00      PROA C  
ATOM   2241  CD  GLU A 277       6.606  90.854  26.890  0.00  0.00      PROA C  
ATOM   2242  OE1 GLU A 277       5.639  90.070  27.088  0.00  0.00      PROA O  
ATOM   2243  OE2 GLU A 277       6.691  91.557  25.847  0.00  0.00      PROA O1-
ATOM   2244  N   ASN A 278       6.905  94.892  30.895  0.00  0.00      PROA N  
ATOM   2245  CA  ASN A 278       6.420  95.513  32.118  0.00  0.00      PROA C  
ATOM   2246  C   ASN A 278       4.921  95.834  32.115  0.00  0.00      PROA C  
ATOM   2247  O   ASN A 278       4.343  96.250  31.108  0.00  0.00      PROA O  
ATOM   2248  CB  ASN A 278       7.226  96.781  32.475  0.00  0.00      PROA C  
ATOM   2249  CG  ASN A 278       8.711  96.511  32.267  0.00  0.00      PROA C  
ATOM   2250  ND2 ASN A 278       9.323  97.219  31.291  0.00  0.00      PROA N  
ATOM   2251  OD1 ASN A 278       9.320  95.672  32.937  0.00  0.00      PROA O  
ATOM   2252  N   ARG A 279       4.252  95.615  33.258  0.00  0.00      PROA N  
ATOM   2253  CA  ARG A 279       2.805  95.605  33.365  0.00  0.00      PROA C  
ATOM   2254  C   ARG A 279       2.116  96.974  33.388  0.00  0.00      PROA C  
ATOM   2255  O   ARG A 279       0.917  97.083  33.126  0.00  0.00      PROA O  
ATOM   2256  CB  ARG A 279       2.380  94.753  34.587  0.00  0.00      PROA C  
ATOM   2257  CG  ARG A 279       2.702  93.251  34.418  0.00  0.00      PROA C  
ATOM   2258  CD  ARG A 279       2.574  92.418  35.705  0.00  0.00      PROA C  
ATOM   2259  NE  ARG A 279       1.140  92.409  36.150  0.00  0.00      PROA N  
ATOM   2260  CZ  ARG A 279       0.220  91.552  35.728  0.00  0.00      PROA C  
ATOM   2261  NH1 ARG A 279       0.439  90.687  34.762  0.00  0.00      PROA N1+
ATOM   2262  NH2 ARG A 279      -0.961  91.536  36.311  0.00  0.00      PROA N  
ATOM   2263  N   GLY A 280       2.858  98.068  33.664  0.00  0.00      PROA N  
ATOM   2264  CA  GLY A 280       2.323  99.422  33.626  0.00  0.00      PROA C  
ATOM   2265  C   GLY A 280       1.777  99.930  34.931  0.00  0.00      PROA C  
ATOM   2266  O   GLY A 280       2.182  99.517  36.014  0.00  0.00      PROA O  
ATOM   2267  N   TRP A 281       0.871 100.910  34.840  0.00  0.00      PROA N  
ATOM   2268  CA  TRP A 281       0.435 101.728  35.946  0.00  0.00      PROA C  
ATOM   2269  C   TRP A 281      -1.029 102.128  35.787  0.00  0.00      PROA C  
ATOM   2270  O   TRP A 281      -1.553 102.269  34.677  0.00  0.00      PROA O  
ATOM   2271  CB  TRP A 281       1.320 103.011  36.031  0.00  0.00      PROA C  
ATOM   2272  CG  TRP A 281       1.432 103.794  34.753  0.00  0.00      PROA C  
ATOM   2273  CD1 TRP A 281       2.393 103.617  33.786  0.00  0.00      PROA C  
ATOM   2274  CD2 TRP A 281       0.540 104.810  34.254  0.00  0.00      PROA C  
ATOM   2275  CE2 TRP A 281       1.015 105.176  32.971  0.00  0.00      PROA C  
ATOM   2276  CE3 TRP A 281      -0.601 105.435  34.766  0.00  0.00      PROA C  
ATOM   2277  NE1 TRP A 281       2.128 104.433  32.713  0.00  0.00      PROA N  
ATOM   2278  CZ2 TRP A 281       0.367 106.121  32.193  0.00  0.00      PROA C  
ATOM   2279  CZ3 TRP A 281      -1.239 106.405  33.988  0.00  0.00      PROA C  
ATOM   2280  CH2 TRP A 281      -0.766 106.740  32.723  0.00  0.00      PROA C  
ATOM   2281  N   ARG A 282      -1.736 102.338  36.916  0.00  0.00      PROA N  
ATOM   2282  CA  ARG A 282      -3.049 102.950  36.919  0.00  0.00      PROA C  
ATOM   2283  C   ARG A 282      -3.070 104.131  37.876  0.00  0.00      PROA C  
ATOM   2284  O   ARG A 282      -2.543 104.087  38.987  0.00  0.00      PROA O  
ATOM   2285  CB  ARG A 282      -4.194 101.953  37.228  0.00  0.00      PROA C  
ATOM   2286  CG  ARG A 282      -5.601 102.576  37.116  0.00  0.00      PROA C  
ATOM   2287  CD  ARG A 282      -6.736 101.571  36.863  0.00  0.00      PROA C  
ATOM   2288  NE  ARG A 282      -7.112 100.960  38.174  0.00  0.00      PROA N  
ATOM   2289  CZ  ARG A 282      -7.812  99.848  38.326  0.00  0.00      PROA C  
ATOM   2290  NH1 ARG A 282      -8.083  98.997  37.369  0.00  0.00      PROA N1+
ATOM   2291  NH2 ARG A 282      -8.287  99.644  39.534  0.00  0.00      PROA N  
ATOM   2292  N   LEU A 283      -3.653 105.243  37.418  0.00  0.00      PROA N  
ATOM   2293  CA  LEU A 283      -3.698 106.527  38.070  0.00  0.00      PROA C  
ATOM   2294  C   LEU A 283      -5.161 106.888  38.270  0.00  0.00      PROA C  
ATOM   2295  O   LEU A 283      -6.010 106.665  37.405  0.00  0.00      PROA O  
ATOM   2296  CB  LEU A 283      -2.969 107.538  37.141  0.00  0.00      PROA C  
ATOM   2297  CG  LEU A 283      -2.675 108.966  37.653  0.00  0.00      PROA C  
ATOM   2298  CD1 LEU A 283      -3.851 109.944  37.507  0.00  0.00      PROA C  
ATOM   2299  CD2 LEU A 283      -2.115 108.961  39.078  0.00  0.00      PROA C  
ATOM   2300  N   SER A 284      -5.524 107.419  39.445  0.00  0.00      PROA N  
ATOM   2301  CA  SER A 284      -6.868 107.881  39.736  0.00  0.00      PROA C  
ATOM   2302  C   SER A 284      -6.794 109.341  40.131  0.00  0.00      PROA C  
ATOM   2303  O   SER A 284      -6.047 109.704  41.042  0.00  0.00      PROA O  
ATOM   2304  CB  SER A 284      -7.499 107.057  40.894  0.00  0.00      PROA C  
ATOM   2305  OG  SER A 284      -8.817 107.504  41.231  0.00  0.00      PROA O  
ATOM   2306  N   TYR A 285      -7.557 110.232  39.466  0.00  0.00      PROA N  
ATOM   2307  CA  TYR A 285      -7.487 111.660  39.723  0.00  0.00      PROA C  
ATOM   2308  C   TYR A 285      -8.847 112.179  40.201  0.00  0.00      PROA C  
ATOM   2309  O   TYR A 285      -9.906 111.717  39.772  0.00  0.00      PROA O  
ATOM   2310  CB  TYR A 285      -6.929 112.464  38.499  0.00  0.00      PROA C  
ATOM   2311  CG  TYR A 285      -7.946 112.758  37.420  0.00  0.00      PROA C  
ATOM   2312  CD1 TYR A 285      -8.753 113.909  37.511  0.00  0.00      PROA C  
ATOM   2313  CD2 TYR A 285      -8.111 111.900  36.321  0.00  0.00      PROA C  
ATOM   2314  CE1 TYR A 285      -9.765 114.146  36.575  0.00  0.00      PROA C  
ATOM   2315  CE2 TYR A 285      -9.104 112.151  35.364  0.00  0.00      PROA C  
ATOM   2316  CZ  TYR A 285      -9.953 113.256  35.513  0.00  0.00      PROA C  
ATOM   2317  OH  TYR A 285     -11.023 113.462  34.625  0.00  0.00      PROA O  
ATOM   2318  N   ARG A 286      -8.823 113.165  41.121  0.00  0.00      PROA N  
ATOM   2319  CA  ARG A 286      -9.993 113.907  41.564  0.00  0.00      PROA C  
ATOM   2320  C   ARG A 286      -9.763 115.403  41.457  0.00  0.00      PROA C  
ATOM   2321  O   ARG A 286      -8.736 115.933  41.886  0.00  0.00      PROA O  
ATOM   2322  CB  ARG A 286     -10.393 113.617  43.035  0.00  0.00      PROA C  
ATOM   2323  CG  ARG A 286     -10.937 112.195  43.289  0.00  0.00      PROA C  
ATOM   2324  CD  ARG A 286     -10.463 111.571  44.614  0.00  0.00      PROA C  
ATOM   2325  NE  ARG A 286      -8.969 111.427  44.537  0.00  0.00      PROA N  
ATOM   2326  CZ  ARG A 286      -8.360 110.605  43.693  0.00  0.00      PROA C  
ATOM   2327  NH1 ARG A 286      -8.982 109.573  43.174  0.00  0.00      PROA N1+
ATOM   2328  NH2 ARG A 286      -7.117 110.856  43.342  0.00  0.00      PROA N  
ATOM   2329  N   ALA A 287     -10.748 116.122  40.895  0.00  0.00      PROA N  
ATOM   2330  CA  ALA A 287     -10.917 117.551  41.007  0.00  0.00      PROA C  
ATOM   2331  C   ALA A 287     -11.216 118.003  42.439  0.00  0.00      PROA C  
ATOM   2332  O   ALA A 287     -12.306 117.789  42.973  0.00  0.00      PROA O  
ATOM   2333  CB  ALA A 287     -12.085 117.984  40.097  0.00  0.00      PROA C  
ATOM   2334  N   ALA A 288     -10.244 118.660  43.089  0.00  0.00      PROA N  
ATOM   2335  CA  ALA A 288     -10.398 119.267  44.390  0.00  0.00      PROA C  
ATOM   2336  C   ALA A 288     -11.858 119.626  44.628  0.00  0.00      PROA C  
ATOM   2337  O   ALA A 288     -12.614 119.922  43.703  0.00  0.00      PROA O  
ATOM   2338  CB  ALA A 288      -9.513 120.526  44.491  0.00  0.00      PROA C  
ATOM   2339  N   GLY A 289     -12.302 119.592  45.895  0.00  0.00      PROA N  
ATOM   2340  CA  GLY A 289     -13.630 120.049  46.281  0.00  0.00      PROA C  
ATOM   2341  C   GLY A 289     -14.359 118.932  46.966  0.00  0.00      PROA C  
ATOM   2342  O   GLY A 289     -14.053 117.755  46.773  0.00  0.00      PROA O  
ATOM   2343  N   ASN A 290     -15.373 119.264  47.786  0.00  0.00      PROA N  
ATOM   2344  CA  ASN A 290     -16.300 118.275  48.317  0.00  0.00      PROA C  
ATOM   2345  C   ASN A 290     -17.617 118.245  47.537  0.00  0.00      PROA C  
ATOM   2346  O   ASN A 290     -18.545 119.010  47.808  0.00  0.00      PROA O  
ATOM   2347  CB  ASN A 290     -16.566 118.489  49.829  0.00  0.00      PROA C  
ATOM   2348  CG  ASN A 290     -15.277 118.216  50.598  0.00  0.00      PROA C  
ATOM   2349  ND2 ASN A 290     -14.768 119.220  51.346  0.00  0.00      PROA N  
ATOM   2350  OD1 ASN A 290     -14.722 117.113  50.542  0.00  0.00      PROA O  
ATOM   2351  N   GLU A 291     -17.720 117.359  46.529  0.00  0.00      PROA N  
ATOM   2352  CA  GLU A 291     -18.912 117.250  45.711  0.00  0.00      PROA C  
ATOM   2353  C   GLU A 291     -19.897 116.258  46.317  0.00  0.00      PROA C  
ATOM   2354  O   GLU A 291     -19.757 115.805  47.456  0.00  0.00      PROA O  
ATOM   2355  CB  GLU A 291     -18.578 116.884  44.238  0.00  0.00      PROA C  
ATOM   2356  CG  GLU A 291     -17.971 115.474  44.014  0.00  0.00      PROA C  
ATOM   2357  CD  GLU A 291     -17.557 115.243  42.563  0.00  0.00      PROA C  
ATOM   2358  OE1 GLU A 291     -16.611 115.920  42.079  0.00  0.00      PROA O  
ATOM   2359  OE2 GLU A 291     -18.156 114.359  41.891  0.00  0.00      PROA O1-
ATOM   2360  N   CYS A 292     -20.952 115.907  45.561  0.00  0.00      PROA N  
ATOM   2361  CA  CYS A 292     -21.906 114.892  45.965  0.00  0.00      PROA C  
ATOM   2362  C   CYS A 292     -21.419 113.501  45.538  0.00  0.00      PROA C  
ATOM   2363  O   CYS A 292     -20.777 113.384  44.487  0.00  0.00      PROA O  
ATOM   2364  CB  CYS A 292     -23.334 115.138  45.409  0.00  0.00      PROA C  
ATOM   2365  SG  CYS A 292     -24.194 116.481  46.282  0.00  0.00      PROA S  
ATOM   2366  N   PRO A 293     -21.662 112.431  46.306  0.00  0.00      PROA N  
ATOM   2367  CA  PRO A 293     -21.513 111.038  45.877  0.00  0.00      PROA C  
ATOM   2368  C   PRO A 293     -21.999 110.689  44.477  0.00  0.00      PROA C  
ATOM   2369  O   PRO A 293     -23.030 111.207  44.039  0.00  0.00      PROA O  
ATOM   2370  CB  PRO A 293     -22.259 110.234  46.955  0.00  0.00      PROA C  
ATOM   2371  CG  PRO A 293     -22.089 111.084  48.215  0.00  0.00      PROA C  
ATOM   2372  CD  PRO A 293     -22.195 112.508  47.670  0.00  0.00      PROA C  
ATOM   2373  N   LYS A 294     -21.294 109.786  43.764  0.00  0.00      PROA N  
ATOM   2374  CA  LYS A 294     -21.762 109.238  42.502  0.00  0.00      PROA C  
ATOM   2375  C   LYS A 294     -23.087 108.482  42.639  0.00  0.00      PROA C  
ATOM   2376  O   LYS A 294     -23.285 107.690  43.565  0.00  0.00      PROA O  
ATOM   2377  CB  LYS A 294     -20.710 108.305  41.851  0.00  0.00      PROA C  
ATOM   2378  CG  LYS A 294     -19.396 109.005  41.457  0.00  0.00      PROA C  
ATOM   2379  CD  LYS A 294     -18.390 108.004  40.851  0.00  0.00      PROA C  
ATOM   2380  CE  LYS A 294     -17.080 108.609  40.315  0.00  0.00      PROA C  
ATOM   2381  NZ  LYS A 294     -16.287 109.240  41.399  0.00  0.00      PROA N1+
ATOM   2382  N   LEU A 295     -24.039 108.715  41.714  0.00  0.00      PROA N  
ATOM   2383  CA  LEU A 295     -25.349 108.092  41.777  0.00  0.00      PROA C  
ATOM   2384  C   LEU A 295     -25.348 106.751  41.055  0.00  0.00      PROA C  
ATOM   2385  O   LEU A 295     -24.730 106.584  40.001  0.00  0.00      PROA O  
ATOM   2386  CB  LEU A 295     -26.488 108.962  41.174  0.00  0.00      PROA C  
ATOM   2387  CG  LEU A 295     -26.426 110.472  41.493  0.00  0.00      PROA C  
ATOM   2388  CD1 LEU A 295     -25.877 111.246  40.287  0.00  0.00      PROA C  
ATOM   2389  CD2 LEU A 295     -27.807 111.026  41.865  0.00  0.00      PROA C  
ATOM   2390  N   GLN A 296     -26.069 105.755  41.603  0.00  0.00      PROA N  
ATOM   2391  CA  GLN A 296     -26.348 104.517  40.901  0.00  0.00      PROA C  
ATOM   2392  C   GLN A 296     -27.696 104.655  40.185  0.00  0.00      PROA C  
ATOM   2393  O   GLN A 296     -28.670 105.031  40.844  0.00  0.00      PROA O  
ATOM   2394  CB  GLN A 296     -26.378 103.301  41.862  0.00  0.00      PROA C  
ATOM   2395  CG  GLN A 296     -25.022 103.068  42.574  0.00  0.00      PROA C  
ATOM   2396  CD  GLN A 296     -25.021 101.796  43.424  0.00  0.00      PROA C  
ATOM   2397  NE2 GLN A 296     -25.816 101.796  44.518  0.00  0.00      PROA N  
ATOM   2398  OE1 GLN A 296     -24.324 100.818  43.131  0.00  0.00      PROA O  
ATOM   2399  N   PRO A 297     -27.833 104.425  38.874  0.00  0.00      PROA N  
ATOM   2400  CA  PRO A 297     -29.125 104.471  38.192  0.00  0.00      PROA C  
ATOM   2401  C   PRO A 297     -30.164 103.495  38.759  0.00  0.00      PROA C  
ATOM   2402  O   PRO A 297     -29.751 102.435  39.251  0.00  0.00      PROA O  
ATOM   2403  CB  PRO A 297     -28.772 104.183  36.723  0.00  0.00      PROA C  
ATOM   2404  CG  PRO A 297     -27.536 103.285  36.807  0.00  0.00      PROA C  
ATOM   2405  CD  PRO A 297     -26.790 103.844  38.021  0.00  0.00      PROA C  
ATOM   2406  N   PRO A 298     -31.475 103.772  38.748  0.00  0.00      PROA N  
ATOM   2407  CA  PRO A 298     -32.498 102.750  38.982  0.00  0.00      PROA C  
ATOM   2408  C   PRO A 298     -32.393 101.567  38.020  0.00  0.00      PROA C  
ATOM   2409  O   PRO A 298     -31.876 101.708  36.910  0.00  0.00      PROA O  
ATOM   2410  CB  PRO A 298     -33.818 103.517  38.818  0.00  0.00      PROA C  
ATOM   2411  CG  PRO A 298     -33.486 104.569  37.764  0.00  0.00      PROA C  
ATOM   2412  CD  PRO A 298     -32.056 104.971  38.126  0.00  0.00      PROA C  
ATOM   2413  N   VAL A 299     -32.878 100.376  38.427  0.00  0.00      PROA N  
ATOM   2414  CA  VAL A 299     -32.735  99.140  37.660  0.00  0.00      PROA C  
ATOM   2415  C   VAL A 299     -33.332  99.204  36.252  0.00  0.00      PROA C  
ATOM   2416  O   VAL A 299     -32.722  98.761  35.277  0.00  0.00      PROA O  
ATOM   2417  CB  VAL A 299     -33.229  97.926  38.456  0.00  0.00      PROA C  
ATOM   2418  CG1 VAL A 299     -34.725  98.023  38.819  0.00  0.00      PROA C  
ATOM   2419  CG2 VAL A 299     -32.935  96.615  37.697  0.00  0.00      PROA C  
ATOM   2420  N   TYR A 300     -34.517  99.828  36.097  0.00  0.00      PROA N  
ATOM   2421  CA  TYR A 300     -35.189  99.951  34.816  0.00  0.00      PROA C  
ATOM   2422  C   TYR A 300     -35.013 101.340  34.209  0.00  0.00      PROA C  
ATOM   2423  O   TYR A 300     -35.831 101.780  33.402  0.00  0.00      PROA O  
ATOM   2424  CB  TYR A 300     -36.710  99.656  34.946  0.00  0.00      PROA C  
ATOM   2425  CG  TYR A 300     -36.979  98.292  35.528  0.00  0.00      PROA C  
ATOM   2426  CD1 TYR A 300     -36.396  97.142  34.969  0.00  0.00      PROA C  
ATOM   2427  CD2 TYR A 300     -37.875  98.142  36.601  0.00  0.00      PROA C  
ATOM   2428  CE1 TYR A 300     -36.681  95.870  35.487  0.00  0.00      PROA C  
ATOM   2429  CE2 TYR A 300     -38.166  96.873  37.120  0.00  0.00      PROA C  
ATOM   2430  CZ  TYR A 300     -37.565  95.737  36.564  0.00  0.00      PROA C  
ATOM   2431  OH  TYR A 300     -37.862  94.461  37.090  0.00  0.00      PROA O  
ATOM   2432  N   GLY A 301     -33.961 102.099  34.580  0.00  0.00      PROA N  
ATOM   2433  CA  GLY A 301     -33.812 103.454  34.063  0.00  0.00      PROA C  
ATOM   2434  C   GLY A 301     -32.437 104.039  34.071  0.00  0.00      PROA C  
ATOM   2435  O   GLY A 301     -31.425 103.357  33.911  0.00  0.00      PROA O  
ATOM   2436  N   LYS A 302     -32.395 105.374  34.219  0.00  0.00      PROA N  
ATOM   2437  CA  LYS A 302     -31.197 106.155  34.043  0.00  0.00      PROA C  
ATOM   2438  C   LYS A 302     -31.286 107.476  34.792  0.00  0.00      PROA C  
ATOM   2439  O   LYS A 302     -32.354 107.930  35.210  0.00  0.00      PROA O  
ATOM   2440  CB  LYS A 302     -30.914 106.439  32.542  0.00  0.00      PROA C  
ATOM   2441  CG  LYS A 302     -32.054 107.159  31.800  0.00  0.00      PROA C  
ATOM   2442  CD  LYS A 302     -31.644 107.553  30.370  0.00  0.00      PROA C  
ATOM   2443  CE  LYS A 302     -32.742 108.300  29.598  0.00  0.00      PROA C  
ATOM   2444  NZ  LYS A 302     -32.215 108.799  28.308  0.00  0.00      PROA N1+
ATOM   2445  N   ILE A 303     -30.121 108.116  34.990  0.00  0.00      PROA N  
ATOM   2446  CA  ILE A 303     -30.002 109.417  35.620  0.00  0.00      PROA C  
ATOM   2447  C   ILE A 303     -29.237 110.315  34.659  0.00  0.00      PROA C  
ATOM   2448  O   ILE A 303     -28.170 109.949  34.158  0.00  0.00      PROA O  
ATOM   2449  CB  ILE A 303     -29.304 109.348  36.981  0.00  0.00      PROA C  
ATOM   2450  CG1 ILE A 303     -30.057 108.386  37.935  0.00  0.00      PROA C  
ATOM   2451  CG2 ILE A 303     -29.193 110.764  37.589  0.00  0.00      PROA C  
ATOM   2452  CD  ILE A 303     -29.295 108.083  39.228  0.00  0.00      PROA C  
ATOM   2453  N   GLU A 304     -29.776 111.511  34.354  0.00  0.00      PROA N  
ATOM   2454  CA  GLU A 304     -29.145 112.473  33.467  0.00  0.00      PROA C  
ATOM   2455  C   GLU A 304     -29.123 113.853  34.125  0.00  0.00      PROA C  
ATOM   2456  O   GLU A 304     -29.957 114.110  34.992  0.00  0.00      PROA O  
ATOM   2457  CB  GLU A 304     -29.887 112.589  32.104  0.00  0.00      PROA C  
ATOM   2458  CG  GLU A 304     -29.762 111.328  31.207  0.00  0.00      PROA C  
ATOM   2459  CD  GLU A 304     -30.377 111.492  29.818  0.00  0.00      PROA C  
ATOM   2460  OE1 GLU A 304     -30.980 112.552  29.505  0.00  0.00      PROA O  
ATOM   2461  OE2 GLU A 304     -30.270 110.530  29.007  0.00  0.00      PROA O1-
ATOM   2462  N   PRO A 305     -28.262 114.799  33.756  0.00  0.00      PROA N  
ATOM   2463  CA  PRO A 305     -26.961 114.635  33.099  0.00  0.00      PROA C  
ATOM   2464  C   PRO A 305     -26.045 113.566  33.681  0.00  0.00      PROA C  
ATOM   2465  O   PRO A 305     -26.026 113.364  34.894  0.00  0.00      PROA O  
ATOM   2466  CB  PRO A 305     -26.320 116.035  33.188  0.00  0.00      PROA C  
ATOM   2467  CG  PRO A 305     -27.516 116.985  33.293  0.00  0.00      PROA C  
ATOM   2468  CD  PRO A 305     -28.487 116.188  34.158  0.00  0.00      PROA C  
ATOM   2469  N   SER A 306     -25.260 112.879  32.831  0.00  0.00      PROA N  
ATOM   2470  CA  SER A 306     -24.247 111.931  33.283  0.00  0.00      PROA C  
ATOM   2471  C   SER A 306     -22.919 112.659  33.428  0.00  0.00      PROA C  
ATOM   2472  O   SER A 306     -22.287 113.040  32.442  0.00  0.00      PROA O  
ATOM   2473  CB  SER A 306     -24.096 110.725  32.311  0.00  0.00      PROA C  
ATOM   2474  OG  SER A 306     -23.145 109.751  32.770  0.00  0.00      PROA O  
ATOM   2475  N   GLN A 307     -22.472 112.886  34.676  0.00  0.00      PROA N  
ATOM   2476  CA  GLN A 307     -21.248 113.597  34.997  0.00  0.00      PROA C  
ATOM   2477  C   GLN A 307     -20.358 112.676  35.819  0.00  0.00      PROA C  
ATOM   2478  O   GLN A 307     -20.832 111.836  36.585  0.00  0.00      PROA O  
ATOM   2479  CB  GLN A 307     -21.510 114.894  35.821  0.00  0.00      PROA C  
ATOM   2480  CG  GLN A 307     -22.537 115.861  35.172  0.00  0.00      PROA C  
ATOM   2481  CD  GLN A 307     -22.892 117.103  36.011  0.00  0.00      PROA C  
ATOM   2482  NE2 GLN A 307     -22.191 117.339  37.139  0.00  0.00      PROA N  
ATOM   2483  OE1 GLN A 307     -23.804 117.855  35.650  0.00  0.00      PROA O  
ATOM   2484  N   ALA A 308     -19.022 112.796  35.676  0.00  0.00      PROA N  
ATOM   2485  CA  ALA A 308     -18.076 112.122  36.548  0.00  0.00      PROA C  
ATOM   2486  C   ALA A 308     -18.180 112.566  38.014  0.00  0.00      PROA C  
ATOM   2487  O   ALA A 308     -18.166 111.755  38.941  0.00  0.00      PROA O  
ATOM   2488  CB  ALA A 308     -16.644 112.360  36.028  0.00  0.00      PROA C  
ATOM   2489  N   VAL A 309     -18.308 113.890  38.230  0.00  0.00      PROA N  
ATOM   2490  CA  VAL A 309     -18.418 114.520  39.536  0.00  0.00      PROA C  
ATOM   2491  C   VAL A 309     -19.644 115.425  39.523  0.00  0.00      PROA C  
ATOM   2492  O   VAL A 309     -19.935 116.084  38.522  0.00  0.00      PROA O  
ATOM   2493  CB  VAL A 309     -17.160 115.325  39.895  0.00  0.00      PROA C  
ATOM   2494  CG1 VAL A 309     -17.288 115.995  41.280  0.00  0.00      PROA C  
ATOM   2495  CG2 VAL A 309     -15.934 114.390  39.895  0.00  0.00      PROA C  
ATOM   2496  N   TYR A 310     -20.402 115.476  40.634  0.00  0.00      PROA N  
ATOM   2497  CA  TYR A 310     -21.551 116.351  40.793  0.00  0.00      PROA C  
ATOM   2498  C   TYR A 310     -21.278 117.339  41.915  0.00  0.00      PROA C  
ATOM   2499  O   TYR A 310     -20.744 116.978  42.963  0.00  0.00      PROA O  
ATOM   2500  CB  TYR A 310     -22.847 115.564  41.106  0.00  0.00      PROA C  
ATOM   2501  CG  TYR A 310     -23.213 114.688  39.936  0.00  0.00      PROA C  
ATOM   2502  CD1 TYR A 310     -24.060 115.179  38.927  0.00  0.00      PROA C  
ATOM   2503  CD2 TYR A 310     -22.763 113.358  39.857  0.00  0.00      PROA C  
ATOM   2504  CE1 TYR A 310     -24.452 114.357  37.861  0.00  0.00      PROA C  
ATOM   2505  CE2 TYR A 310     -23.148 112.538  38.787  0.00  0.00      PROA C  
ATOM   2506  CZ  TYR A 310     -24.014 113.030  37.805  0.00  0.00      PROA C  
ATOM   2507  OH  TYR A 310     -24.460 112.190  36.767  0.00  0.00      PROA O  
ATOM   2508  N   SER A 311     -21.613 118.623  41.714  0.00  0.00      PROA N  
ATOM   2509  CA  SER A 311     -21.285 119.705  42.638  0.00  0.00      PROA C  
ATOM   2510  C   SER A 311     -22.529 120.496  42.987  0.00  0.00      PROA C  
ATOM   2511  O   SER A 311     -23.563 120.370  42.334  0.00  0.00      PROA O  
ATOM   2512  CB  SER A 311     -20.239 120.704  42.065  0.00  0.00      PROA C  
ATOM   2513  OG  SER A 311     -18.982 120.061  41.833  0.00  0.00      PROA O  
ATOM   2514  N   PHE A 312     -22.480 121.309  44.070  0.00  0.00      PROA N  
ATOM   2515  CA  PHE A 312     -23.556 122.200  44.497  0.00  0.00      PROA C  
ATOM   2516  C   PHE A 312     -24.376 122.883  43.378  0.00  0.00      PROA C  
ATOM   2517  O   PHE A 312     -23.834 123.525  42.476  0.00  0.00      PROA O  
ATOM   2518  CB  PHE A 312     -23.063 123.188  45.605  0.00  0.00      PROA C  
ATOM   2519  CG  PHE A 312     -24.085 124.224  46.022  0.00  0.00      PROA C  
ATOM   2520  CD1 PHE A 312     -25.364 123.832  46.450  0.00  0.00      PROA C  
ATOM   2521  CD2 PHE A 312     -23.781 125.595  45.984  0.00  0.00      PROA C  
ATOM   2522  CE1 PHE A 312     -26.333 124.782  46.796  0.00  0.00      PROA C  
ATOM   2523  CE2 PHE A 312     -24.744 126.551  46.325  0.00  0.00      PROA C  
ATOM   2524  CZ  PHE A 312     -26.021 126.145  46.731  0.00  0.00      PROA C  
ATOM   2525  N   LYS A 313     -25.709 122.688  43.425  0.00  0.00      PROA N  
ATOM   2526  CA  LYS A 313     -26.699 123.164  42.475  0.00  0.00      PROA C  
ATOM   2527  C   LYS A 313     -26.770 122.370  41.173  0.00  0.00      PROA C  
ATOM   2528  O   LYS A 313     -27.503 122.741  40.255  0.00  0.00      PROA O  
ATOM   2529  CB  LYS A 313     -26.677 124.687  42.161  0.00  0.00      PROA C  
ATOM   2530  CG  LYS A 313     -26.871 125.587  43.386  0.00  0.00      PROA C  
ATOM   2531  CD  LYS A 313     -27.345 127.003  43.008  0.00  0.00      PROA C  
ATOM   2532  CE  LYS A 313     -28.851 127.087  42.701  0.00  0.00      PROA C  
ATOM   2533  NZ  LYS A 313     -29.201 128.386  42.083  0.00  0.00      PROA N1+
ATOM   2534  N   ASP A 314     -26.076 121.222  41.051  0.00  0.00      PROA N  
ATOM   2535  CA  ASP A 314     -26.344 120.291  39.971  0.00  0.00      PROA C  
ATOM   2536  C   ASP A 314     -27.675 119.577  40.221  0.00  0.00      PROA C  
ATOM   2537  O   ASP A 314     -27.839 118.847  41.202  0.00  0.00      PROA O  
ATOM   2538  CB  ASP A 314     -25.202 119.253  39.767  0.00  0.00      PROA C  
ATOM   2539  CG  ASP A 314     -23.932 119.873  39.193  0.00  0.00      PROA C  
ATOM   2540  OD1 ASP A 314     -23.980 120.982  38.591  0.00  0.00      PROA O  
ATOM   2541  OD2 ASP A 314     -22.873 119.186  39.236  0.00  0.00      PROA O1-
ATOM   2542  N   GLN A 315     -28.668 119.789  39.333  0.00  0.00      PROA N  
ATOM   2543  CA  GLN A 315     -29.901 119.030  39.339  0.00  0.00      PROA C  
ATOM   2544  C   GLN A 315     -29.768 117.857  38.388  0.00  0.00      PROA C  
ATOM   2545  O   GLN A 315     -29.333 118.004  37.242  0.00  0.00      PROA O  
ATOM   2546  CB  GLN A 315     -31.172 119.833  38.941  0.00  0.00      PROA C  
ATOM   2547  CG  GLN A 315     -31.531 121.017  39.872  0.00  0.00      PROA C  
ATOM   2548  CD  GLN A 315     -30.730 122.290  39.576  0.00  0.00      PROA C  
ATOM   2549  NE2 GLN A 315     -30.593 123.156  40.603  0.00  0.00      PROA N  
ATOM   2550  OE1 GLN A 315     -30.272 122.543  38.456  0.00  0.00      PROA O  
ATOM   2551  N   VAL A 316     -30.153 116.659  38.847  0.00  0.00      PROA N  
ATOM   2552  CA  VAL A 316     -30.184 115.473  38.022  0.00  0.00      PROA C  
ATOM   2553  C   VAL A 316     -31.596 114.929  37.988  0.00  0.00      PROA C  
ATOM   2554  O   VAL A 316     -32.379 115.009  38.939  0.00  0.00      PROA O  
ATOM   2555  CB  VAL A 316     -29.171 114.392  38.388  0.00  0.00      PROA C  
ATOM   2556  CG1 VAL A 316     -27.748 114.963  38.287  0.00  0.00      PROA C  
ATOM   2557  CG2 VAL A 316     -29.420 113.820  39.787  0.00  0.00      PROA C  
ATOM   2558  N   LEU A 317     -31.962 114.404  36.819  0.00  0.00      PROA N  
ATOM   2559  CA  LEU A 317     -33.284 113.983  36.455  0.00  0.00      PROA C  
ATOM   2560  C   LEU A 317     -33.240 112.469  36.355  0.00  0.00      PROA C  
ATOM   2561  O   LEU A 317     -32.516 111.891  35.540  0.00  0.00      PROA O  
ATOM   2562  CB  LEU A 317     -33.622 114.655  35.097  0.00  0.00      PROA C  
ATOM   2563  CG  LEU A 317     -35.097 114.652  34.642  0.00  0.00      PROA C  
ATOM   2564  CD1 LEU A 317     -35.606 113.255  34.261  0.00  0.00      PROA C  
ATOM   2565  CD2 LEU A 317     -36.014 115.333  35.669  0.00  0.00      PROA C  
ATOM   2566  N   ILE A 318     -34.003 111.784  37.221  0.00  0.00      PROA N  
ATOM   2567  CA  ILE A 318     -34.109 110.341  37.244  0.00  0.00      PROA C  
ATOM   2568  C   ILE A 318     -35.402 109.939  36.560  0.00  0.00      PROA C  
ATOM   2569  O   ILE A 318     -36.483 110.488  36.796  0.00  0.00      PROA O  
ATOM   2570  CB  ILE A 318     -33.907 109.745  38.643  0.00  0.00      PROA C  
ATOM   2571  CG1 ILE A 318     -34.093 108.204  38.719  0.00  0.00      PROA C  
ATOM   2572  CG2 ILE A 318     -34.729 110.503  39.701  0.00  0.00      PROA C  
ATOM   2573  CD  ILE A 318     -35.525 107.693  38.951  0.00  0.00      PROA C  
ATOM   2574  N   SER A 319     -35.303 108.985  35.621  0.00  0.00      PROA N  
ATOM   2575  CA  SER A 319     -36.429 108.558  34.819  0.00  0.00      PROA C  
ATOM   2576  C   SER A 319     -36.117 107.158  34.341  0.00  0.00      PROA C  
ATOM   2577  O   SER A 319     -34.995 106.669  34.480  0.00  0.00      PROA O  
ATOM   2578  CB  SER A 319     -36.723 109.507  33.619  0.00  0.00      PROA C  
ATOM   2579  OG  SER A 319     -37.957 109.205  32.954  0.00  0.00      PROA O  
ATOM   2580  N   CYS A 320     -37.117 106.448  33.802  0.00  0.00      PROA N  
ATOM   2581  CA  CYS A 320     -36.999 105.038  33.501  0.00  0.00      PROA C  
ATOM   2582  C   CYS A 320     -37.454 104.736  32.091  0.00  0.00      PROA C  
ATOM   2583  O   CYS A 320     -38.116 105.538  31.429  0.00  0.00      PROA O  
ATOM   2584  CB  CYS A 320     -37.724 104.181  34.568  0.00  0.00      PROA C  
ATOM   2585  SG  CYS A 320     -36.684 104.076  36.059  0.00  0.00      PROA S  
ATOM   2586  N   ASP A 321     -37.004 103.575  31.576  0.00  0.00      PROA N  
ATOM   2587  CA  ASP A 321     -37.257 103.055  30.248  0.00  0.00      PROA C  
ATOM   2588  C   ASP A 321     -38.735 103.010  29.849  0.00  0.00      PROA C  
ATOM   2589  O   ASP A 321     -39.643 103.039  30.680  0.00  0.00      PROA O  
ATOM   2590  CB  ASP A 321     -36.596 101.657  30.073  0.00  0.00      PROA C  
ATOM   2591  CG  ASP A 321     -35.073 101.712  30.092  0.00  0.00      PROA C  
ATOM   2592  OD1 ASP A 321     -34.467 102.807  29.956  0.00  0.00      PROA O  
ATOM   2593  OD2 ASP A 321     -34.452 100.614  30.147  0.00  0.00      PROA O1-
ATOM   2594  N   THR A 322     -39.021 102.938  28.533  0.00  0.00      PROA N  
ATOM   2595  CA  THR A 322     -40.385 102.822  28.013  0.00  0.00      PROA C  
ATOM   2596  C   THR A 322     -41.150 101.636  28.589  0.00  0.00      PROA C  
ATOM   2597  O   THR A 322     -40.758 100.481  28.422  0.00  0.00      PROA O  
ATOM   2598  CB  THR A 322     -40.480 102.760  26.485  0.00  0.00      PROA C  
ATOM   2599  CG2 THR A 322     -40.141 104.146  25.911  0.00  0.00      PROA C  
ATOM   2600  OG1 THR A 322     -39.549 101.833  25.928  0.00  0.00      PROA O  
ATOM   2601  N   GLY A 323     -42.254 101.920  29.316  0.00  0.00      PROA N  
ATOM   2602  CA  GLY A 323     -43.067 100.912  29.993  0.00  0.00      PROA C  
ATOM   2603  C   GLY A 323     -42.778 100.794  31.464  0.00  0.00      PROA C  
ATOM   2604  O   GLY A 323     -43.376  99.974  32.155  0.00  0.00      PROA O  
ATOM   2605  N   TYR A 324     -41.867 101.622  31.995  0.00  0.00      PROA N  
ATOM   2606  CA  TYR A 324     -41.486 101.631  33.394  0.00  0.00      PROA C  
ATOM   2607  C   TYR A 324     -41.606 103.056  33.931  0.00  0.00      PROA C  
ATOM   2608  O   TYR A 324     -41.180 104.019  33.294  0.00  0.00      PROA O  
ATOM   2609  CB  TYR A 324     -40.034 101.117  33.606  0.00  0.00      PROA C  
ATOM   2610  CG  TYR A 324     -39.842  99.738  33.019  0.00  0.00      PROA C  
ATOM   2611  CD1 TYR A 324     -39.429  99.581  31.683  0.00  0.00      PROA C  
ATOM   2612  CD2 TYR A 324     -39.987  98.589  33.816  0.00  0.00      PROA C  
ATOM   2613  CE1 TYR A 324     -39.192  98.310  31.144  0.00  0.00      PROA C  
ATOM   2614  CE2 TYR A 324     -39.726  97.316  33.286  0.00  0.00      PROA C  
ATOM   2615  CZ  TYR A 324     -39.339  97.176  31.950  0.00  0.00      PROA C  
ATOM   2616  OH  TYR A 324     -39.085  95.891  31.425  0.00  0.00      PROA O  
ATOM   2617  N   LYS A 325     -42.211 103.230  35.122  0.00  0.00      PROA N  
ATOM   2618  CA  LYS A 325     -42.445 104.530  35.728  0.00  0.00      PROA C  
ATOM   2619  C   LYS A 325     -41.747 104.654  37.073  0.00  0.00      PROA C  
ATOM   2620  O   LYS A 325     -41.614 103.687  37.825  0.00  0.00      PROA O  
ATOM   2621  CB  LYS A 325     -43.954 104.843  35.906  0.00  0.00      PROA C  
ATOM   2622  CG  LYS A 325     -44.762 104.933  34.596  0.00  0.00      PROA C  
ATOM   2623  CD  LYS A 325     -44.179 105.944  33.587  0.00  0.00      PROA C  
ATOM   2624  CE  LYS A 325     -45.046 106.190  32.341  0.00  0.00      PROA C  
ATOM   2625  NZ  LYS A 325     -46.132 107.154  32.632  0.00  0.00      PROA N1+
ATOM   2626  N   VAL A 326     -41.266 105.872  37.396  0.00  0.00      PROA N  
ATOM   2627  CA  VAL A 326     -40.628 106.220  38.655  0.00  0.00      PROA C  
ATOM   2628  C   VAL A 326     -41.598 106.090  39.824  0.00  0.00      PROA C  
ATOM   2629  O   VAL A 326     -42.725 106.581  39.768  0.00  0.00      PROA O  
ATOM   2630  CB  VAL A 326     -40.040 107.630  38.607  0.00  0.00      PROA C  
ATOM   2631  CG1 VAL A 326     -39.257 107.943  39.893  0.00  0.00      PROA C  
ATOM   2632  CG2 VAL A 326     -39.104 107.765  37.390  0.00  0.00      PROA C  
ATOM   2633  N   LEU A 327     -41.188 105.411  40.911  0.00  0.00      PROA N  
ATOM   2634  CA  LEU A 327     -42.051 105.094  42.028  0.00  0.00      PROA C  
ATOM   2635  C   LEU A 327     -41.668 105.953  43.232  0.00  0.00      PROA C  
ATOM   2636  O   LEU A 327     -40.604 105.801  43.835  0.00  0.00      PROA O  
ATOM   2637  CB  LEU A 327     -41.915 103.581  42.348  0.00  0.00      PROA C  
ATOM   2638  CG  LEU A 327     -43.060 102.920  43.148  0.00  0.00      PROA C  
ATOM   2639  CD1 LEU A 327     -42.803 101.408  43.246  0.00  0.00      PROA C  
ATOM   2640  CD2 LEU A 327     -43.251 103.486  44.561  0.00  0.00      PROA C  
ATOM   2641  N   LYS A 328     -42.559 106.886  43.620  0.00  0.00      PROA N  
ATOM   2642  CA  LYS A 328     -42.415 107.720  44.799  0.00  0.00      PROA C  
ATOM   2643  C   LYS A 328     -43.578 107.488  45.751  0.00  0.00      PROA C  
ATOM   2644  O   LYS A 328     -44.706 107.880  45.462  0.00  0.00      PROA O  
ATOM   2645  CB  LYS A 328     -42.390 109.228  44.425  0.00  0.00      PROA C  
ATOM   2646  CG  LYS A 328     -41.106 109.706  43.727  0.00  0.00      PROA C  
ATOM   2647  CD  LYS A 328     -39.825 109.552  44.571  0.00  0.00      PROA C  
ATOM   2648  CE  LYS A 328     -39.882 110.213  45.962  0.00  0.00      PROA C  
ATOM   2649  NZ  LYS A 328     -38.601 110.028  46.694  0.00  0.00      PROA N1+
ATOM   2650  N   ASP A 329     -43.334 106.846  46.918  0.00  0.00      PROA N  
ATOM   2651  CA  ASP A 329     -44.316 106.624  47.976  0.00  0.00      PROA C  
ATOM   2652  C   ASP A 329     -45.663 106.049  47.485  0.00  0.00      PROA C  
ATOM   2653  O   ASP A 329     -46.740 106.618  47.679  0.00  0.00      PROA O  
ATOM   2654  CB  ASP A 329     -44.437 107.906  48.850  0.00  0.00      PROA C  
ATOM   2655  CG  ASP A 329     -45.144 107.683  50.179  0.00  0.00      PROA C  
ATOM   2656  OD1 ASP A 329     -45.245 106.518  50.649  0.00  0.00      PROA O  
ATOM   2657  OD2 ASP A 329     -45.519 108.697  50.827  0.00  0.00      PROA O1-
ATOM   2658  N   ASN A 330     -45.584 104.908  46.762  0.00  0.00      PROA N  
ATOM   2659  CA  ASN A 330     -46.665 104.223  46.060  0.00  0.00      PROA C  
ATOM   2660  C   ASN A 330     -47.438 105.053  45.019  0.00  0.00      PROA C  
ATOM   2661  O   ASN A 330     -48.569 104.724  44.661  0.00  0.00      PROA O  
ATOM   2662  CB  ASN A 330     -47.555 103.344  47.000  0.00  0.00      PROA C  
ATOM   2663  CG  ASN A 330     -48.437 104.101  47.996  0.00  0.00      PROA C  
ATOM   2664  ND2 ASN A 330     -49.460 104.825  47.491  0.00  0.00      PROA N  
ATOM   2665  OD1 ASN A 330     -48.255 104.005  49.215  0.00  0.00      PROA O  
ATOM   2666  N   GLU A 331     -46.820 106.114  44.467  0.00  0.00      PROA N  
ATOM   2667  CA  GLU A 331     -47.349 106.887  43.359  0.00  0.00      PROA C  
ATOM   2668  C   GLU A 331     -46.364 106.875  42.199  0.00  0.00      PROA C  
ATOM   2669  O   GLU A 331     -45.151 107.014  42.371  0.00  0.00      PROA O  
ATOM   2670  CB  GLU A 331     -47.683 108.354  43.751  0.00  0.00      PROA C  
ATOM   2671  CG  GLU A 331     -48.865 108.491  44.750  0.00  0.00      PROA C  
ATOM   2672  CD  GLU A 331     -50.239 108.138  44.179  0.00  0.00      PROA C  
ATOM   2673  OE1 GLU A 331     -50.386 107.901  42.951  0.00  0.00      PROA O  
ATOM   2674  OE2 GLU A 331     -51.215 108.118  44.979  0.00  0.00      PROA O1-
ATOM   2675  N   VAL A 332     -46.873 106.676  40.968  0.00  0.00      PROA N  
ATOM   2676  CA  VAL A 332     -46.060 106.653  39.763  0.00  0.00      PROA C  
ATOM   2677  C   VAL A 332     -45.932 108.026  39.117  0.00  0.00      PROA C  
ATOM   2678  O   VAL A 332     -46.860 108.840  39.108  0.00  0.00      PROA O  
ATOM   2679  CB  VAL A 332     -46.510 105.620  38.730  0.00  0.00      PROA C  
ATOM   2680  CG1 VAL A 332     -46.199 104.214  39.278  0.00  0.00      PROA C  
ATOM   2681  CG2 VAL A 332     -48.003 105.771  38.380  0.00  0.00      PROA C  
ATOM   2682  N   MET A 333     -44.749 108.317  38.550  0.00  0.00      PROA N  
ATOM   2683  CA  MET A 333     -44.498 109.541  37.820  0.00  0.00      PROA C  
ATOM   2684  C   MET A 333     -43.476 109.303  36.720  0.00  0.00      PROA C  
ATOM   2685  O   MET A 333     -42.670 108.374  36.768  0.00  0.00      PROA O  
ATOM   2686  CB  MET A 333     -44.054 110.706  38.749  0.00  0.00      PROA C  
ATOM   2687  CG  MET A 333     -42.802 110.417  39.604  0.00  0.00      PROA C  
ATOM   2688  SD  MET A 333     -42.338 111.750  40.751  0.00  0.00      PROA S  
ATOM   2689  CE  MET A 333     -43.811 111.687  41.811  0.00  0.00      PROA C  
ATOM   2690  N   ASP A 334     -43.518 110.117  35.649  0.00  0.00      PROA N  
ATOM   2691  CA  ASP A 334     -42.575 110.046  34.545  0.00  0.00      PROA C  
ATOM   2692  C   ASP A 334     -41.132 110.381  34.947  0.00  0.00      PROA C  
ATOM   2693  O   ASP A 334     -40.168 109.740  34.520  0.00  0.00      PROA O  
ATOM   2694  CB  ASP A 334     -43.025 110.995  33.396  0.00  0.00      PROA C  
ATOM   2695  CG  ASP A 334     -44.366 110.617  32.784  0.00  0.00      PROA C  
ATOM   2696  OD1 ASP A 334     -44.902 109.505  33.031  0.00  0.00      PROA O  
ATOM   2697  OD2 ASP A 334     -44.882 111.432  31.971  0.00  0.00      PROA O1-
ATOM   2698  N   THR A 335     -40.963 111.426  35.778  0.00  0.00      PROA N  
ATOM   2699  CA  THR A 335     -39.663 112.023  36.066  0.00  0.00      PROA C  
ATOM   2700  C   THR A 335     -39.605 112.497  37.505  0.00  0.00      PROA C  
ATOM   2701  O   THR A 335     -40.542 113.124  37.998  0.00  0.00      PROA O  
ATOM   2702  CB  THR A 335     -39.335 113.248  35.192  0.00  0.00      PROA C  
ATOM   2703  CG2 THR A 335     -39.243 112.845  33.711  0.00  0.00      PROA C  
ATOM   2704  OG1 THR A 335     -40.322 114.280  35.271  0.00  0.00      PROA O  
ATOM   2705  N   PHE A 336     -38.482 112.255  38.202  0.00  0.00      PROA N  
ATOM   2706  CA  PHE A 336     -38.232 112.822  39.516  0.00  0.00      PROA C  
ATOM   2707  C   PHE A 336     -36.892 113.555  39.467  0.00  0.00      PROA C  
ATOM   2708  O   PHE A 336     -35.993 113.183  38.712  0.00  0.00      PROA O  
ATOM   2709  CB  PHE A 336     -38.322 111.723  40.613  0.00  0.00      PROA C  
ATOM   2710  CG  PHE A 336     -38.150 112.263  42.008  0.00  0.00      PROA C  
ATOM   2711  CD1 PHE A 336     -39.158 113.052  42.585  0.00  0.00      PROA C  
ATOM   2712  CD2 PHE A 336     -37.018 111.941  42.773  0.00  0.00      PROA C  
ATOM   2713  CE1 PHE A 336     -39.034 113.520  43.900  0.00  0.00      PROA C  
ATOM   2714  CE2 PHE A 336     -36.899 112.389  44.093  0.00  0.00      PROA C  
ATOM   2715  CZ  PHE A 336     -37.903 113.187  44.656  0.00  0.00      PROA C  
ATOM   2716  N   GLN A 337     -36.738 114.662  40.217  0.00  0.00      PROA N  
ATOM   2717  CA  GLN A 337     -35.544 115.486  40.148  0.00  0.00      PROA C  
ATOM   2718  C   GLN A 337     -34.927 115.680  41.524  0.00  0.00      PROA C  
ATOM   2719  O   GLN A 337     -35.599 116.071  42.483  0.00  0.00      PROA O  
ATOM   2720  CB  GLN A 337     -35.856 116.855  39.492  0.00  0.00      PROA C  
ATOM   2721  CG  GLN A 337     -34.620 117.772  39.317  0.00  0.00      PROA C  
ATOM   2722  CD  GLN A 337     -34.952 119.035  38.518  0.00  0.00      PROA C  
ATOM   2723  NE2 GLN A 337     -35.727 119.954  39.138  0.00  0.00      PROA N  
ATOM   2724  OE1 GLN A 337     -34.529 119.212  37.372  0.00  0.00      PROA O  
ATOM   2725  N   ILE A 338     -33.615 115.406  41.644  0.00  0.00      PROA N  
ATOM   2726  CA  ILE A 338     -32.847 115.570  42.867  0.00  0.00      PROA C  
ATOM   2727  C   ILE A 338     -31.682 116.511  42.616  0.00  0.00      PROA C  
ATOM   2728  O   ILE A 338     -31.154 116.621  41.509  0.00  0.00      PROA O  
ATOM   2729  CB  ILE A 338     -32.383 114.279  43.557  0.00  0.00      PROA C  
ATOM   2730  CG1 ILE A 338     -31.499 113.331  42.703  0.00  0.00      PROA C  
ATOM   2731  CG2 ILE A 338     -33.623 113.564  44.124  0.00  0.00      PROA C  
ATOM   2732  CD  ILE A 338     -32.227 112.488  41.644  0.00  0.00      PROA C  
ATOM   2733  N   GLU A 339     -31.293 117.274  43.653  0.00  0.00      PROA N  
ATOM   2734  CA  GLU A 339     -30.311 118.333  43.554  0.00  0.00      PROA C  
ATOM   2735  C   GLU A 339     -29.160 118.076  44.511  0.00  0.00      PROA C  
ATOM   2736  O   GLU A 339     -29.354 117.603  45.631  0.00  0.00      PROA O  
ATOM   2737  CB  GLU A 339     -30.970 119.706  43.849  0.00  0.00      PROA C  
ATOM   2738  CG  GLU A 339     -30.027 120.931  43.737  0.00  0.00      PROA C  
ATOM   2739  CD  GLU A 339     -30.778 122.250  43.921  0.00  0.00      PROA C  
ATOM   2740  OE1 GLU A 339     -31.672 122.564  43.088  0.00  0.00      PROA O  
ATOM   2741  OE2 GLU A 339     -30.473 123.000  44.886  0.00  0.00      PROA O1-
ATOM   2742  N   CYS A 340     -27.914 118.355  44.084  0.00  0.00      PROA N  
ATOM   2743  CA  CYS A 340     -26.757 118.327  44.963  0.00  0.00      PROA C  
ATOM   2744  C   CYS A 340     -26.728 119.579  45.842  0.00  0.00      PROA C  
ATOM   2745  O   CYS A 340     -26.613 120.706  45.352  0.00  0.00      PROA O  
ATOM   2746  CB  CYS A 340     -25.444 118.199  44.142  0.00  0.00      PROA C  
ATOM   2747  SG  CYS A 340     -23.920 118.124  45.140  0.00  0.00      PROA S  
ATOM   2748  N   LEU A 341     -26.859 119.407  47.172  0.00  0.00      PROA N  
ATOM   2749  CA  LEU A 341     -26.942 120.494  48.132  0.00  0.00      PROA C  
ATOM   2750  C   LEU A 341     -25.583 120.999  48.611  0.00  0.00      PROA C  
ATOM   2751  O   LEU A 341     -24.518 120.479  48.273  0.00  0.00      PROA O  
ATOM   2752  CB  LEU A 341     -27.879 120.149  49.331  0.00  0.00      PROA C  
ATOM   2753  CG  LEU A 341     -29.344 120.620  49.166  0.00  0.00      PROA C  
ATOM   2754  CD1 LEU A 341     -29.468 122.152  49.245  0.00  0.00      PROA C  
ATOM   2755  CD2 LEU A 341     -30.003 120.087  47.887  0.00  0.00      PROA C  
ATOM   2756  N   LYS A 342     -25.614 122.084  49.418  0.00  0.00      PROA N  
ATOM   2757  CA  LYS A 342     -24.480 122.864  49.887  0.00  0.00      PROA C  
ATOM   2758  C   LYS A 342     -23.422 122.053  50.622  0.00  0.00      PROA C  
ATOM   2759  O   LYS A 342     -22.220 122.251  50.449  0.00  0.00      PROA O  
ATOM   2760  CB  LYS A 342     -24.978 123.976  50.853  0.00  0.00      PROA C  
ATOM   2761  CG  LYS A 342     -25.969 124.973  50.227  0.00  0.00      PROA C  
ATOM   2762  CD  LYS A 342     -26.506 125.980  51.260  0.00  0.00      PROA C  
ATOM   2763  CE  LYS A 342     -27.564 126.936  50.685  0.00  0.00      PROA C  
ATOM   2764  NZ  LYS A 342     -28.113 127.817  51.746  0.00  0.00      PROA N1+
ATOM   2765  N   ASP A 343     -23.855 121.090  51.452  0.00  0.00      PROA N  
ATOM   2766  CA  ASP A 343     -23.005 120.284  52.298  0.00  0.00      PROA C  
ATOM   2767  C   ASP A 343     -22.568 118.985  51.608  0.00  0.00      PROA C  
ATOM   2768  O   ASP A 343     -21.926 118.125  52.215  0.00  0.00      PROA O  
ATOM   2769  CB  ASP A 343     -23.720 120.025  53.660  0.00  0.00      PROA C  
ATOM   2770  CG  ASP A 343     -25.036 119.254  53.588  0.00  0.00      PROA C  
ATOM   2771  OD1 ASP A 343     -25.637 119.099  52.495  0.00  0.00      PROA O  
ATOM   2772  OD2 ASP A 343     -25.527 118.854  54.681  0.00  0.00      PROA O1-
ATOM   2773  N   GLY A 344     -22.853 118.834  50.295  0.00  0.00      PROA N  
ATOM   2774  CA  GLY A 344     -22.391 117.705  49.491  0.00  0.00      PROA C  
ATOM   2775  C   GLY A 344     -23.243 116.468  49.617  0.00  0.00      PROA C  
ATOM   2776  O   GLY A 344     -22.764 115.348  49.445  0.00  0.00      PROA O  
ATOM   2777  N   ALA A 345     -24.541 116.641  49.905  0.00  0.00      PROA N  
ATOM   2778  CA  ALA A 345     -25.511 115.570  49.956  0.00  0.00      PROA C  
ATOM   2779  C   ALA A 345     -26.606 115.789  48.917  0.00  0.00      PROA C  
ATOM   2780  O   ALA A 345     -27.006 116.915  48.618  0.00  0.00      PROA O  
ATOM   2781  CB  ALA A 345     -26.135 115.474  51.363  0.00  0.00      PROA C  
ATOM   2782  N   TRP A 346     -27.112 114.701  48.305  0.00  0.00      PROA N  
ATOM   2783  CA  TRP A 346     -28.312 114.738  47.483  0.00  0.00      PROA C  
ATOM   2784  C   TRP A 346     -29.572 115.102  48.270  0.00  0.00      PROA C  
ATOM   2785  O   TRP A 346     -29.731 114.725  49.433  0.00  0.00      PROA O  
ATOM   2786  CB  TRP A 346     -28.523 113.400  46.724  0.00  0.00      PROA C  
ATOM   2787  CG  TRP A 346     -27.434 113.116  45.738  0.00  0.00      PROA C  
ATOM   2788  CD1 TRP A 346     -26.393 112.225  45.847  0.00  0.00      PROA C  
ATOM   2789  CD2 TRP A 346     -27.244 113.823  44.502  0.00  0.00      PROA C  
ATOM   2790  CE2 TRP A 346     -26.049 113.329  43.928  0.00  0.00      PROA C  
ATOM   2791  CE3 TRP A 346     -27.972 114.811  43.835  0.00  0.00      PROA C  
ATOM   2792  NE1 TRP A 346     -25.564 112.359  44.754  0.00  0.00      PROA N  
ATOM   2793  CZ2 TRP A 346     -25.548 113.835  42.740  0.00  0.00      PROA C  
ATOM   2794  CZ3 TRP A 346     -27.485 115.292  42.618  0.00  0.00      PROA C  
ATOM   2795  CH2 TRP A 346     -26.293 114.818  42.082  0.00  0.00      PROA C  
ATOM   2796  N   SER A 347     -30.510 115.854  47.652  0.00  0.00      PROA N  
ATOM   2797  CA  SER A 347     -31.779 116.225  48.275  0.00  0.00      PROA C  
ATOM   2798  C   SER A 347     -32.648 115.041  48.688  0.00  0.00      PROA C  
ATOM   2799  O   SER A 347     -33.215 115.023  49.781  0.00  0.00      PROA O  
ATOM   2800  CB  SER A 347     -32.630 117.203  47.412  0.00  0.00      PROA C  
ATOM   2801  OG  SER A 347     -32.928 116.685  46.110  0.00  0.00      PROA O  
ATOM   2802  N   ASN A 348     -32.740 114.003  47.835  0.00  0.00      PROA N  
ATOM   2803  CA  ASN A 348     -33.406 112.754  48.160  0.00  0.00      PROA C  
ATOM   2804  C   ASN A 348     -32.602 111.575  47.612  0.00  0.00      PROA C  
ATOM   2805  O   ASN A 348     -31.762 111.713  46.723  0.00  0.00      PROA O  
ATOM   2806  CB  ASN A 348     -34.857 112.664  47.602  0.00  0.00      PROA C  
ATOM   2807  CG  ASN A 348     -35.762 113.753  48.173  0.00  0.00      PROA C  
ATOM   2808  ND2 ASN A 348     -35.830 114.924  47.496  0.00  0.00      PROA N  
ATOM   2809  OD1 ASN A 348     -36.459 113.544  49.171  0.00  0.00      PROA O  
ATOM   2810  N   LYS A 349     -32.853 110.366  48.157  0.00  0.00      PROA N  
ATOM   2811  CA  LYS A 349     -32.373 109.100  47.625  0.00  0.00      PROA C  
ATOM   2812  C   LYS A 349     -32.957 108.760  46.251  0.00  0.00      PROA C  
ATOM   2813  O   LYS A 349     -34.064 109.181  45.909  0.00  0.00      PROA O  
ATOM   2814  CB  LYS A 349     -32.652 107.932  48.607  0.00  0.00      PROA C  
ATOM   2815  CG  LYS A 349     -31.987 108.076  49.990  0.00  0.00      PROA C  
ATOM   2816  CD  LYS A 349     -30.448 108.114  49.940  0.00  0.00      PROA C  
ATOM   2817  CE  LYS A 349     -29.803 108.123  51.338  0.00  0.00      PROA C  
ATOM   2818  NZ  LYS A 349     -28.323 108.123  51.244  0.00  0.00      PROA N1+
ATOM   2819  N   ILE A 350     -32.217 107.992  45.421  0.00  0.00      PROA N  
ATOM   2820  CA  ILE A 350     -32.682 107.537  44.112  0.00  0.00      PROA C  
ATOM   2821  C   ILE A 350     -33.924 106.627  44.186  0.00  0.00      PROA C  
ATOM   2822  O   ILE A 350     -33.862 105.577  44.838  0.00  0.00      PROA O  
ATOM   2823  CB  ILE A 350     -31.558 106.900  43.289  0.00  0.00      PROA C  
ATOM   2824  CG1 ILE A 350     -30.482 107.952  42.909  0.00  0.00      PROA C  
ATOM   2825  CG2 ILE A 350     -32.091 106.193  42.021  0.00  0.00      PROA C  
ATOM   2826  CD  ILE A 350     -31.018 109.139  42.097  0.00  0.00      PROA C  
ATOM   2827  N   PRO A 351     -35.075 106.977  43.592  0.00  0.00      PROA N  
ATOM   2828  CA  PRO A 351     -36.247 106.109  43.491  0.00  0.00      PROA C  
ATOM   2829  C   PRO A 351     -36.037 104.753  42.837  0.00  0.00      PROA C  
ATOM   2830  O   PRO A 351     -35.129 104.576  42.024  0.00  0.00      PROA O  
ATOM   2831  CB  PRO A 351     -37.249 106.925  42.658  0.00  0.00      PROA C  
ATOM   2832  CG  PRO A 351     -36.832 108.372  42.882  0.00  0.00      PROA C  
ATOM   2833  CD  PRO A 351     -35.317 108.263  42.934  0.00  0.00      PROA C  
ATOM   2834  N   THR A 352     -36.921 103.790  43.138  0.00  0.00      PROA N  
ATOM   2835  CA  THR A 352     -37.108 102.594  42.324  0.00  0.00      PROA C  
ATOM   2836  C   THR A 352     -38.069 102.884  41.175  0.00  0.00      PROA C  
ATOM   2837  O   THR A 352     -38.769 103.898  41.147  0.00  0.00      PROA O  
ATOM   2838  CB  THR A 352     -37.604 101.374  43.112  0.00  0.00      PROA C  
ATOM   2839  CG2 THR A 352     -36.473 100.906  44.044  0.00  0.00      PROA C  
ATOM   2840  OG1 THR A 352     -38.724 101.690  43.936  0.00  0.00      PROA O  
ATOM   2841  N   CYS A 353     -38.118 101.993  40.168  0.00  0.00      PROA N  
ATOM   2842  CA  CYS A 353     -39.107 102.073  39.107  0.00  0.00      PROA C  
ATOM   2843  C   CYS A 353     -39.895 100.788  39.053  0.00  0.00      PROA C  
ATOM   2844  O   CYS A 353     -39.390  99.708  39.358  0.00  0.00      PROA O  
ATOM   2845  CB  CYS A 353     -38.476 102.350  37.726  0.00  0.00      PROA C  
ATOM   2846  SG  CYS A 353     -37.934 104.073  37.626  0.00  0.00      PROA S  
ATOM   2847  N   LYS A 354     -41.177 100.887  38.667  0.00  0.00      PROA N  
ATOM   2848  CA  LYS A 354     -42.033  99.736  38.484  0.00  0.00      PROA C  
ATOM   2849  C   LYS A 354     -43.478 100.147  38.638  0.00  0.00      PROA C  
ATOM   2850  O   LYS A 354     -43.813 101.142  39.282  0.00  0.00      PROA O  
ATOM   2851  CB  LYS A 354     -41.718  98.566  39.454  0.00  0.00      PROA C  
ATOM   2852  CG  LYS A 354     -41.884  98.879  40.953  0.00  0.00      PROA C  
ATOM   2853  CD  LYS A 354     -41.609  97.661  41.862  0.00  0.00      PROA C  
ATOM   2854  CE  LYS A 354     -42.496  96.418  41.645  0.00  0.00      PROA C  
ATOM   2855  NZ  LYS A 354     -43.934  96.709  41.893  0.00  0.00      PROA N1+
ATOM   2856  N   ILE A 355     -44.387  99.377  38.016  0.00  0.00      PROA N  
ATOM   2857  CA  ILE A 355     -45.823  99.549  38.151  0.00  0.00      PROA C  
ATOM   2858  C   ILE A 355     -46.512  98.205  38.404  0.00  0.00      PROA C  
ATOM   2859  O   ILE A 355     -46.678  97.395  37.487  0.00  0.00      PROA O  
ATOM   2860  CB  ILE A 355     -46.443 100.245  36.932  0.00  0.00      PROA C  
ATOM   2861  CG1 ILE A 355     -45.436 101.182  36.209  0.00  0.00      PROA C  
ATOM   2862  CG2 ILE A 355     -47.691 101.000  37.433  0.00  0.00      PROA C  
ATOM   2863  CD  ILE A 355     -46.065 102.066  35.123  0.00  0.00      PROA C  
ATOM   2864  N   VAL A 356     -46.917  97.910  39.657  0.00  0.00      PROA N  
ATOM   2865  CA  VAL A 356     -47.708  96.726  39.968  0.00  0.00      PROA C  
ATOM   2866  C   VAL A 356     -49.194  96.962  39.696  0.00  0.00      PROA C  
ATOM   2867  O   VAL A 356     -50.029  96.985  40.605  0.00  0.00      PROA O  
ATOM   2868  CB  VAL A 356     -47.439  96.163  41.369  0.00  0.00      PROA C  
ATOM   2869  CG1 VAL A 356     -48.077  97.016  42.479  0.00  0.00      PROA C  
ATOM   2870  CG2 VAL A 356     -47.916  94.700  41.477  0.00  0.00      PROA C  
ATOM   2871  N   ASP A 357     -49.547  97.178  38.418  0.00  0.00      PROA N  
ATOM   2872  CA  ASP A 357     -50.882  97.507  37.981  0.00  0.00      PROA C  
ATOM   2873  C   ASP A 357     -51.799  96.337  38.330  0.00  0.00      PROA C  
ATOM   2874  O   ASP A 357     -51.632  95.216  37.842  0.00  0.00      PROA O  
ATOM   2875  CB  ASP A 357     -50.833  97.817  36.455  0.00  0.00      PROA C  
ATOM   2876  CG  ASP A 357     -52.173  98.160  35.814  0.00  0.00      PROA C  
ATOM   2877  OD1 ASP A 357     -53.188  98.323  36.535  0.00  0.00      PROA O  
ATOM   2878  OD2 ASP A 357     -52.202  98.304  34.562  0.00  0.00      PROA O1-
ATOM   2879  N   CYS A 358     -52.793  96.566  39.206  0.00  0.00      PROA N  
ATOM   2880  CA  CYS A 358     -53.766  95.562  39.583  0.00  0.00      PROA C  
ATOM   2881  C   CYS A 358     -54.879  95.432  38.556  0.00  0.00      PROA C  
ATOM   2882  O   CYS A 358     -55.636  94.458  38.558  0.00  0.00      PROA O  
ATOM   2883  CB  CYS A 358     -54.423  95.907  40.937  0.00  0.00      PROA C  
ATOM   2884  SG  CYS A 358     -53.204  96.047  42.267  0.00  0.00      PROA S  
ATOM   2885  N   GLY A 359     -55.001  96.412  37.638  0.00  0.00      PROA N  
ATOM   2886  CA  GLY A 359     -56.147  96.585  36.760  0.00  0.00      PROA C  
ATOM   2887  C   GLY A 359     -57.435  96.880  37.497  0.00  0.00      PROA C  
ATOM   2888  O   GLY A 359     -57.455  97.160  38.697  0.00  0.00      PROA O  
ATOM   2889  N   VAL A 360     -58.573  96.849  36.776  0.00  0.00      PROA N  
ATOM   2890  CA  VAL A 360     -59.863  97.179  37.366  0.00  0.00      PROA C  
ATOM   2891  C   VAL A 360     -60.235  96.289  38.570  0.00  0.00      PROA C  
ATOM   2892  O   VAL A 360     -60.009  95.071  38.525  0.00  0.00      PROA O  
ATOM   2893  CB  VAL A 360     -61.015  97.230  36.359  0.00  0.00      PROA C  
ATOM   2894  CG1 VAL A 360     -60.757  98.374  35.359  0.00  0.00      PROA C  
ATOM   2895  CG2 VAL A 360     -61.205  95.884  35.632  0.00  0.00      PROA C  
ATOM   2896  N   PRO A 361     -60.769  96.836  39.672  0.00  0.00      PROA N  
ATOM   2897  CA  PRO A 361     -61.410  96.078  40.745  0.00  0.00      PROA C  
ATOM   2898  C   PRO A 361     -62.352  94.976  40.296  0.00  0.00      PROA C  
ATOM   2899  O   PRO A 361     -63.070  95.154  39.307  0.00  0.00      PROA O  
ATOM   2900  CB  PRO A 361     -62.137  97.149  41.575  0.00  0.00      PROA C  
ATOM   2901  CG  PRO A 361     -61.270  98.394  41.390  0.00  0.00      PROA C  
ATOM   2902  CD  PRO A 361     -60.830  98.278  39.932  0.00  0.00      PROA C  
ATOM   2903  N   ALA A 362     -62.401  93.833  41.011  0.00  0.00      PROA N  
ATOM   2904  CA  ALA A 362     -63.448  92.853  40.797  0.00  0.00      PROA C  
ATOM   2905  C   ALA A 362     -64.830  93.445  41.097  0.00  0.00      PROA C  
ATOM   2906  O   ALA A 362     -65.027  94.132  42.102  0.00  0.00      PROA O  
ATOM   2907  CB  ALA A 362     -63.190  91.595  41.649  0.00  0.00      PROA C  
ATOM   2908  N   VAL A 363     -65.814  93.236  40.203  0.00  0.00      PROA N  
ATOM   2909  CA  VAL A 363     -67.105  93.897  40.316  0.00  0.00      PROA C  
ATOM   2910  C   VAL A 363     -67.988  93.295  41.405  0.00  0.00      PROA C  
ATOM   2911  O   VAL A 363     -68.360  92.119  41.384  0.00  0.00      PROA O  
ATOM   2912  CB  VAL A 363     -67.853  94.034  38.985  0.00  0.00      PROA C  
ATOM   2913  CG1 VAL A 363     -67.089  95.037  38.098  0.00  0.00      PROA C  
ATOM   2914  CG2 VAL A 363     -68.019  92.681  38.261  0.00  0.00      PROA C  
ATOM   2915  N   LEU A 364     -68.350  94.113  42.414  0.00  0.00      PROA N  
ATOM   2916  CA  LEU A 364     -69.230  93.692  43.483  0.00  0.00      PROA C  
ATOM   2917  C   LEU A 364     -70.678  93.912  43.075  0.00  0.00      PROA C  
ATOM   2918  O   LEU A 364     -71.144  95.044  42.929  0.00  0.00      PROA O  
ATOM   2919  CB  LEU A 364     -68.914  94.454  44.795  0.00  0.00      PROA C  
ATOM   2920  CG  LEU A 364     -69.836  94.149  45.997  0.00  0.00      PROA C  
ATOM   2921  CD1 LEU A 364     -69.803  92.667  46.393  0.00  0.00      PROA C  
ATOM   2922  CD2 LEU A 364     -69.441  95.020  47.196  0.00  0.00      PROA C  
ATOM   2923  N   LYS A 365     -71.439  92.819  42.857  0.00  0.00      PROA N  
ATOM   2924  CA  LYS A 365     -72.854  92.904  42.543  0.00  0.00      PROA C  
ATOM   2925  C   LYS A 365     -73.656  93.495  43.703  0.00  0.00      PROA C  
ATOM   2926  O   LYS A 365     -73.532  93.056  44.848  0.00  0.00      PROA O  
ATOM   2927  CB  LYS A 365     -73.424  91.532  42.101  0.00  0.00      PROA C  
ATOM   2928  CG  LYS A 365     -74.906  91.557  41.687  0.00  0.00      PROA C  
ATOM   2929  CD  LYS A 365     -75.380  90.206  41.118  0.00  0.00      PROA C  
ATOM   2930  CE  LYS A 365     -76.855  90.213  40.682  0.00  0.00      PROA C  
ATOM   2931  NZ  LYS A 365     -77.250  88.899  40.117  0.00  0.00      PROA N1+
ATOM   2932  N   HIS A 366     -74.447  94.555  43.418  0.00  0.00      PROA N  
ATOM   2933  CA  HIS A 366     -75.222  95.303  44.401  0.00  0.00      PROA C  
ATOM   2934  C   HIS A 366     -74.358  96.205  45.279  0.00  0.00      PROA C  
ATOM   2935  O   HIS A 366     -74.787  96.671  46.335  0.00  0.00      PROA O  
ATOM   2936  CB  HIS A 366     -76.165  94.431  45.273  0.00  0.00      PROA C  
ATOM   2937  CG  HIS A 366     -77.048  93.502  44.480  0.00  0.00      PROA C  
ATOM   2938  CD2 HIS A 366     -77.916  93.766  43.464  0.00  0.00      PROA C  
ATOM   2939  ND1 HIS A 366     -77.212  92.163  44.773  0.00  0.00      PROA N  
ATOM   2940  CE1 HIS A 366     -78.162  91.681  43.934  0.00  0.00      PROA C  
ATOM   2941  NE2 HIS A 366     -78.623  92.618  43.122  0.00  0.00      PROA N  
ATOM   2942  N   GLY A 367     -73.108  96.483  44.858  0.00  0.00      PROA N  
ATOM   2943  CA  GLY A 367     -72.164  97.305  45.599  0.00  0.00      PROA C  
ATOM   2944  C   GLY A 367     -71.555  98.412  44.788  0.00  0.00      PROA C  
ATOM   2945  O   GLY A 367     -71.726  98.521  43.573  0.00  0.00      PROA O  
ATOM   2946  N   LEU A 368     -70.800  99.267  45.491  0.00  0.00      PROA N  
ATOM   2947  CA  LEU A 368     -70.103 100.423  44.977  0.00  0.00      PROA C  
ATOM   2948  C   LEU A 368     -68.637 100.270  45.358  0.00  0.00      PROA C  
ATOM   2949  O   LEU A 368     -68.306  99.680  46.386  0.00  0.00      PROA O  
ATOM   2950  CB  LEU A 368     -70.621 101.769  45.576  0.00  0.00      PROA C  
ATOM   2951  CG  LEU A 368     -72.097 102.170  45.305  0.00  0.00      PROA C  
ATOM   2952  CD1 LEU A 368     -72.476 102.070  43.820  0.00  0.00      PROA C  
ATOM   2953  CD2 LEU A 368     -73.119 101.435  46.193  0.00  0.00      PROA C  
ATOM   2954  N   VAL A 369     -67.711 100.804  44.542  0.00  0.00      PROA N  
ATOM   2955  CA  VAL A 369     -66.291 100.791  44.856  0.00  0.00      PROA C  
ATOM   2956  C   VAL A 369     -65.779 102.224  44.924  0.00  0.00      PROA C  
ATOM   2957  O   VAL A 369     -65.995 103.046  44.031  0.00  0.00      PROA O  
ATOM   2958  CB  VAL A 369     -65.486  99.897  43.908  0.00  0.00      PROA C  
ATOM   2959  CG1 VAL A 369     -65.535 100.375  42.443  0.00  0.00      PROA C  
ATOM   2960  CG2 VAL A 369     -64.034  99.767  44.403  0.00  0.00      PROA C  
ATOM   2961  N   THR A 370     -65.122 102.583  46.046  0.00  0.00      PROA N  
ATOM   2962  CA  THR A 370     -64.612 103.931  46.282  0.00  0.00      PROA C  
ATOM   2963  C   THR A 370     -63.102 103.888  46.343  0.00  0.00      PROA C  
ATOM   2964  O   THR A 370     -62.514 103.358  47.285  0.00  0.00      PROA O  
ATOM   2965  CB  THR A 370     -65.134 104.551  47.581  0.00  0.00      PROA C  
ATOM   2966  CG2 THR A 370     -64.575 105.966  47.805  0.00  0.00      PROA C  
ATOM   2967  OG1 THR A 370     -66.553 104.678  47.529  0.00  0.00      PROA O  
ATOM   2968  N   PHE A 371     -62.417 104.446  45.326  0.00  0.00      PROA N  
ATOM   2969  CA  PHE A 371     -60.981 104.682  45.354  0.00  0.00      PROA C  
ATOM   2970  C   PHE A 371     -60.560 105.720  46.393  0.00  0.00      PROA C  
ATOM   2971  O   PHE A 371     -61.254 106.711  46.631  0.00  0.00      PROA O  
ATOM   2972  CB  PHE A 371     -60.421 105.141  43.979  0.00  0.00      PROA C  
ATOM   2973  CG  PHE A 371     -60.528 104.062  42.931  0.00  0.00      PROA C  
ATOM   2974  CD1 PHE A 371     -61.680 103.936  42.135  0.00  0.00      PROA C  
ATOM   2975  CD2 PHE A 371     -59.428 103.227  42.665  0.00  0.00      PROA C  
ATOM   2976  CE1 PHE A 371     -61.744 102.975  41.117  0.00  0.00      PROA C  
ATOM   2977  CE2 PHE A 371     -59.485 102.267  41.647  0.00  0.00      PROA C  
ATOM   2978  CZ  PHE A 371     -60.645 102.139  40.874  0.00  0.00      PROA C  
ATOM   2979  N   SER A 372     -59.384 105.540  47.028  0.00  0.00      PROA N  
ATOM   2980  CA  SER A 372     -58.745 106.613  47.787  0.00  0.00      PROA C  
ATOM   2981  C   SER A 372     -58.286 107.769  46.901  0.00  0.00      PROA C  
ATOM   2982  O   SER A 372     -57.534 107.584  45.944  0.00  0.00      PROA O  
ATOM   2983  CB  SER A 372     -57.533 106.146  48.643  0.00  0.00      PROA C  
ATOM   2984  OG  SER A 372     -57.960 105.277  49.697  0.00  0.00      PROA O  
ATOM   2985  N   THR A 373     -58.716 109.009  47.225  0.00  0.00      PROA N  
ATOM   2986  CA  THR A 373     -58.499 110.234  46.439  0.00  0.00      PROA C  
ATOM   2987  C   THR A 373     -59.103 110.226  45.024  0.00  0.00      PROA C  
ATOM   2988  O   THR A 373     -59.729 109.265  44.576  0.00  0.00      PROA O  
ATOM   2989  CB  THR A 373     -57.041 110.732  46.425  0.00  0.00      PROA C  
ATOM   2990  CG2 THR A 373     -56.463 110.731  47.851  0.00  0.00      PROA C  
ATOM   2991  OG1 THR A 373     -56.194 109.934  45.609  0.00  0.00      PROA O  
ATOM   2992  N   ARG A 374     -58.973 111.352  44.288  0.00  0.00      PROA N  
ATOM   2993  CA  ARG A 374     -59.658 111.577  43.023  0.00  0.00      PROA C  
ATOM   2994  C   ARG A 374     -58.997 110.925  41.811  0.00  0.00      PROA C  
ATOM   2995  O   ARG A 374     -59.596 110.818  40.739  0.00  0.00      PROA O  
ATOM   2996  CB  ARG A 374     -59.785 113.101  42.759  0.00  0.00      PROA C  
ATOM   2997  CG  ARG A 374     -60.642 113.847  43.805  0.00  0.00      PROA C  
ATOM   2998  CD  ARG A 374     -60.784 115.345  43.497  0.00  0.00      PROA C  
ATOM   2999  NE  ARG A 374     -61.628 115.946  44.580  0.00  0.00      PROA N  
ATOM   3000  CZ  ARG A 374     -61.932 117.235  44.659  0.00  0.00      PROA C  
ATOM   3001  NH1 ARG A 374     -61.516 118.115  43.775  0.00  0.00      PROA N1+
ATOM   3002  NH2 ARG A 374     -62.679 117.662  45.656  0.00  0.00      PROA N  
ATOM   3003  N   ASN A 375     -57.735 110.471  41.939  0.00  0.00      PROA N  
ATOM   3004  CA  ASN A 375     -56.954 109.977  40.814  0.00  0.00      PROA C  
ATOM   3005  C   ASN A 375     -57.389 108.592  40.319  0.00  0.00      PROA C  
ATOM   3006  O   ASN A 375     -57.100 108.210  39.183  0.00  0.00      PROA O  
ATOM   3007  CB  ASN A 375     -55.429 110.033  41.144  0.00  0.00      PROA C  
ATOM   3008  CG  ASN A 375     -54.977 109.150  42.311  0.00  0.00      PROA C  
ATOM   3009  ND2 ASN A 375     -53.708 109.352  42.737  0.00  0.00      PROA N  
ATOM   3010  OD1 ASN A 375     -55.696 108.306  42.853  0.00  0.00      PROA O  
ATOM   3011  N   ASN A 376     -58.108 107.821  41.166  0.00  0.00      PROA N  
ATOM   3012  CA  ASN A 376     -58.562 106.458  40.922  0.00  0.00      PROA C  
ATOM   3013  C   ASN A 376     -57.413 105.505  40.586  0.00  0.00      PROA C  
ATOM   3014  O   ASN A 376     -57.496 104.670  39.683  0.00  0.00      PROA O  
ATOM   3015  CB  ASN A 376     -59.702 106.372  39.865  0.00  0.00      PROA C  
ATOM   3016  CG  ASN A 376     -60.926 107.183  40.285  0.00  0.00      PROA C  
ATOM   3017  ND2 ASN A 376     -61.814 107.454  39.297  0.00  0.00      PROA N  
ATOM   3018  OD1 ASN A 376     -61.122 107.584  41.435  0.00  0.00      PROA O  
ATOM   3019  N   LEU A 377     -56.282 105.643  41.311  0.00  0.00      PROA N  
ATOM   3020  CA  LEU A 377     -55.059 104.912  41.046  0.00  0.00      PROA C  
ATOM   3021  C   LEU A 377     -55.180 103.390  41.202  0.00  0.00      PROA C  
ATOM   3022  O   LEU A 377     -55.816 102.865  42.117  0.00  0.00      PROA O  
ATOM   3023  CB  LEU A 377     -53.887 105.500  41.874  0.00  0.00      PROA C  
ATOM   3024  CG  LEU A 377     -52.463 105.069  41.461  0.00  0.00      PROA C  
ATOM   3025  CD1 LEU A 377     -52.127 105.444  40.010  0.00  0.00      PROA C  
ATOM   3026  CD2 LEU A 377     -51.429 105.702  42.406  0.00  0.00      PROA C  
ATOM   3027  N   THR A 378     -54.578 102.654  40.246  0.00  0.00      PROA N  
ATOM   3028  CA  THR A 378     -54.774 101.219  40.045  0.00  0.00      PROA C  
ATOM   3029  C   THR A 378     -53.493 100.430  40.317  0.00  0.00      PROA C  
ATOM   3030  O   THR A 378     -53.431  99.205  40.218  0.00  0.00      PROA O  
ATOM   3031  CB  THR A 378     -55.291 100.992  38.613  0.00  0.00      PROA C  
ATOM   3032  CG2 THR A 378     -54.340 101.583  37.556  0.00  0.00      PROA C  
ATOM   3033  OG1 THR A 378     -55.504  99.637  38.260  0.00  0.00      PROA O  
ATOM   3034  N   THR A 379     -52.410 101.131  40.702  0.00  0.00      PROA N  
ATOM   3035  CA  THR A 379     -51.084 100.551  40.901  0.00  0.00      PROA C  
ATOM   3036  C   THR A 379     -50.794 100.221  42.357  0.00  0.00      PROA C  
ATOM   3037  O   THR A 379     -51.549 100.593  43.255  0.00  0.00      PROA O  
ATOM   3038  CB  THR A 379     -49.952 101.411  40.333  0.00  0.00      PROA C  
ATOM   3039  CG2 THR A 379     -50.137 101.538  38.812  0.00  0.00      PROA C  
ATOM   3040  OG1 THR A 379     -49.945 102.731  40.871  0.00  0.00      PROA O  
ATOM   3041  N   TYR A 380     -49.684  99.490  42.627  0.00  0.00      PROA N  
ATOM   3042  CA  TYR A 380     -49.144  99.135  43.942  0.00  0.00      PROA C  
ATOM   3043  C   TYR A 380     -49.465 100.061  45.129  0.00  0.00      PROA C  
ATOM   3044  O   TYR A 380     -49.318 101.283  45.050  0.00  0.00      PROA O  
ATOM   3045  CB  TYR A 380     -47.603  98.907  43.864  0.00  0.00      PROA C  
ATOM   3046  CG  TYR A 380     -46.977  98.495  45.177  0.00  0.00      PROA C  
ATOM   3047  CD1 TYR A 380     -47.334  97.271  45.765  0.00  0.00      PROA C  
ATOM   3048  CD2 TYR A 380     -46.044  99.319  45.830  0.00  0.00      PROA C  
ATOM   3049  CE1 TYR A 380     -46.788  96.887  46.997  0.00  0.00      PROA C  
ATOM   3050  CE2 TYR A 380     -45.494  98.935  47.062  0.00  0.00      PROA C  
ATOM   3051  CZ  TYR A 380     -45.868  97.717  47.645  0.00  0.00      PROA C  
ATOM   3052  OH  TYR A 380     -45.324  97.322  48.886  0.00  0.00      PROA O  
ATOM   3053  N   LYS A 381     -49.912  99.467  46.259  0.00  0.00      PROA N  
ATOM   3054  CA  LYS A 381     -50.171 100.133  47.526  0.00  0.00      PROA C  
ATOM   3055  C   LYS A 381     -51.409 101.043  47.547  0.00  0.00      PROA C  
ATOM   3056  O   LYS A 381     -51.881 101.473  48.600  0.00  0.00      PROA O  
ATOM   3057  CB  LYS A 381     -48.872 100.757  48.120  0.00  0.00      PROA C  
ATOM   3058  CG  LYS A 381     -49.007 101.459  49.481  0.00  0.00      PROA C  
ATOM   3059  CD  LYS A 381     -47.638 101.837  50.080  0.00  0.00      PROA C  
ATOM   3060  CE  LYS A 381     -47.747 102.524  51.451  0.00  0.00      PROA C  
ATOM   3061  NZ  LYS A 381     -46.404 102.857  51.986  0.00  0.00      PROA N1+
ATOM   3062  N   SER A 382     -52.026 101.300  46.374  0.00  0.00      PROA N  
ATOM   3063  CA  SER A 382     -53.329 101.948  46.241  0.00  0.00      PROA C  
ATOM   3064  C   SER A 382     -54.438 101.166  46.917  0.00  0.00      PROA C  
ATOM   3065  O   SER A 382     -54.410  99.935  46.965  0.00  0.00      PROA O  
ATOM   3066  CB  SER A 382     -53.790 102.173  44.775  0.00  0.00      PROA C  
ATOM   3067  OG  SER A 382     -52.783 102.847  44.028  0.00  0.00      PROA O  
ATOM   3068  N   GLU A 383     -55.440 101.872  47.468  0.00  0.00      PROA N  
ATOM   3069  CA  GLU A 383     -56.535 101.243  48.177  0.00  0.00      PROA C  
ATOM   3070  C   GLU A 383     -57.897 101.628  47.633  0.00  0.00      PROA C  
ATOM   3071  O   GLU A 383     -58.153 102.759  47.212  0.00  0.00      PROA O  
ATOM   3072  CB  GLU A 383     -56.443 101.459  49.709  0.00  0.00      PROA C  
ATOM   3073  CG  GLU A 383     -55.298 100.609  50.312  0.00  0.00      PROA C  
ATOM   3074  CD  GLU A 383     -55.114 100.697  51.822  0.00  0.00      PROA C  
ATOM   3075  OE1 GLU A 383     -55.689 101.589  52.498  0.00  0.00      PROA O  
ATOM   3076  OE2 GLU A 383     -54.349  99.839  52.344  0.00  0.00      PROA O1-
ATOM   3077  N   ILE A 384     -58.803 100.642  47.630  0.00  0.00      PROA N  
ATOM   3078  CA  ILE A 384     -60.207 100.792  47.313  0.00  0.00      PROA C  
ATOM   3079  C   ILE A 384     -60.999 100.347  48.522  0.00  0.00      PROA C  
ATOM   3080  O   ILE A 384     -60.605  99.444  49.259  0.00  0.00      PROA O  
ATOM   3081  CB  ILE A 384     -60.673  99.985  46.097  0.00  0.00      PROA C  
ATOM   3082  CG1 ILE A 384     -60.346  98.475  46.233  0.00  0.00      PROA C  
ATOM   3083  CG2 ILE A 384     -60.063 100.633  44.840  0.00  0.00      PROA C  
ATOM   3084  CD  ILE A 384     -60.765  97.617  45.038  0.00  0.00      PROA C  
ATOM   3085  N   ARG A 385     -62.155 100.980  48.759  0.00  0.00      PROA N  
ATOM   3086  CA  ARG A 385     -63.099 100.541  49.759  0.00  0.00      PROA C  
ATOM   3087  C   ARG A 385     -64.393 100.152  49.071  0.00  0.00      PROA C  
ATOM   3088  O   ARG A 385     -65.060 100.968  48.430  0.00  0.00      PROA O  
ATOM   3089  CB  ARG A 385     -63.346 101.645  50.814  0.00  0.00      PROA C  
ATOM   3090  CG  ARG A 385     -64.343 101.245  51.924  0.00  0.00      PROA C  
ATOM   3091  CD  ARG A 385     -64.502 102.273  53.056  0.00  0.00      PROA C  
ATOM   3092  NE  ARG A 385     -65.155 103.498  52.480  0.00  0.00      PROA N  
ATOM   3093  CZ  ARG A 385     -64.555 104.649  52.206  0.00  0.00      PROA C  
ATOM   3094  NH1 ARG A 385     -63.267 104.850  52.367  0.00  0.00      PROA N1+
ATOM   3095  NH2 ARG A 385     -65.279 105.651  51.748  0.00  0.00      PROA N  
ATOM   3096  N   TYR A 386     -64.777  98.867  49.164  0.00  0.00      PROA N  
ATOM   3097  CA  TYR A 386     -66.099  98.414  48.785  0.00  0.00      PROA C  
ATOM   3098  C   TYR A 386     -67.183  98.897  49.741  0.00  0.00      PROA C  
ATOM   3099  O   TYR A 386     -67.008  98.949  50.960  0.00  0.00      PROA O  
ATOM   3100  CB  TYR A 386     -66.196  96.875  48.640  0.00  0.00      PROA C  
ATOM   3101  CG  TYR A 386     -65.423  96.403  47.438  0.00  0.00      PROA C  
ATOM   3102  CD1 TYR A 386     -66.030  96.352  46.171  0.00  0.00      PROA C  
ATOM   3103  CD2 TYR A 386     -64.113  95.924  47.581  0.00  0.00      PROA C  
ATOM   3104  CE1 TYR A 386     -65.344  95.813  45.071  0.00  0.00      PROA C  
ATOM   3105  CE2 TYR A 386     -63.421  95.392  46.485  0.00  0.00      PROA C  
ATOM   3106  CZ  TYR A 386     -64.041  95.324  45.234  0.00  0.00      PROA C  
ATOM   3107  OH  TYR A 386     -63.365  94.737  44.148  0.00  0.00      PROA O  
ATOM   3108  N   SER A 387     -68.354  99.247  49.192  0.00  0.00      PROA N  
ATOM   3109  CA  SER A 387     -69.524  99.622  49.960  0.00  0.00      PROA C  
ATOM   3110  C   SER A 387     -70.691  98.902  49.332  0.00  0.00      PROA C  
ATOM   3111  O   SER A 387     -70.655  98.537  48.160  0.00  0.00      PROA O  
ATOM   3112  CB  SER A 387     -69.771 101.161  49.952  0.00  0.00      PROA C  
ATOM   3113  OG  SER A 387     -70.866 101.564  50.789  0.00  0.00      PROA O  
ATOM   3114  N   CYS A 388     -71.763  98.651  50.097  0.00  0.00      PROA N  
ATOM   3115  CA  CYS A 388     -72.930  97.964  49.584  0.00  0.00      PROA C  
ATOM   3116  C   CYS A 388     -74.034  98.982  49.323  0.00  0.00      PROA C  
ATOM   3117  O   CYS A 388     -74.064 100.051  49.936  0.00  0.00      PROA O  
ATOM   3118  CB  CYS A 388     -73.367  96.857  50.571  0.00  0.00      PROA C  
ATOM   3119  SG  CYS A 388     -74.420  95.604  49.799  0.00  0.00      PROA S  
ATOM   3120  N   GLN A 389     -74.946  98.712  48.367  0.00  0.00      PROA N  
ATOM   3121  CA  GLN A 389     -75.968  99.658  47.959  0.00  0.00      PROA C  
ATOM   3122  C   GLN A 389     -77.127  99.783  48.951  0.00  0.00      PROA C  
ATOM   3123  O   GLN A 389     -78.177  99.147  48.843  0.00  0.00      PROA O  
ATOM   3124  CB  GLN A 389     -76.469  99.330  46.528  0.00  0.00      PROA C  
ATOM   3125  CG  GLN A 389     -77.503 100.329  45.951  0.00  0.00      PROA C  
ATOM   3126  CD  GLN A 389     -77.889  99.984  44.510  0.00  0.00      PROA C  
ATOM   3127  NE2 GLN A 389     -76.920 100.118  43.576  0.00  0.00      PROA N  
ATOM   3128  OE1 GLN A 389     -79.027  99.612  44.209  0.00  0.00      PROA O  
ATOM   3129  N   GLN A 390     -76.949 100.636  49.973  0.00  0.00      PROA N  
ATOM   3130  CA  GLN A 390     -77.985 101.075  50.885  0.00  0.00      PROA C  
ATOM   3131  C   GLN A 390     -79.144 101.847  50.225  0.00  0.00      PROA C  
ATOM   3132  O   GLN A 390     -78.931 102.487  49.190  0.00  0.00      PROA O  
ATOM   3133  CB  GLN A 390     -77.394 101.804  52.129  0.00  0.00      PROA C  
ATOM   3134  CG  GLN A 390     -76.212 102.782  51.874  0.00  0.00      PROA C  
ATOM   3135  CD  GLN A 390     -76.483 103.849  50.812  0.00  0.00      PROA C  
ATOM   3136  NE2 GLN A 390     -77.421 104.776  51.113  0.00  0.00      PROA N  
ATOM   3137  OE1 GLN A 390     -75.861 103.875  49.745  0.00  0.00      PROA O  
ATOM   3138  N   PRO A 391     -80.381 101.832  50.733  0.00  0.00      PROA N  
ATOM   3139  CA  PRO A 391     -80.850 101.077  51.898  0.00  0.00      PROA C  
ATOM   3140  C   PRO A 391     -80.994  99.592  51.627  0.00  0.00      PROA C  
ATOM   3141  O   PRO A 391     -80.978  98.800  52.564  0.00  0.00      PROA O  
ATOM   3142  CB  PRO A 391     -82.229 101.697  52.212  0.00  0.00      PROA C  
ATOM   3143  CG  PRO A 391     -82.153 103.104  51.617  0.00  0.00      PROA C  
ATOM   3144  CD  PRO A 391     -81.338 102.876  50.349  0.00  0.00      PROA C  
ATOM   3145  N   TYR A 392     -81.236  99.222  50.359  0.00  0.00      PROA N  
ATOM   3146  CA  TYR A 392     -81.687  97.912  49.918  0.00  0.00      PROA C  
ATOM   3147  C   TYR A 392     -80.767  96.732  50.219  0.00  0.00      PROA C  
ATOM   3148  O   TYR A 392     -81.242  95.630  50.498  0.00  0.00      PROA O  
ATOM   3149  CB  TYR A 392     -82.083  97.963  48.416  0.00  0.00      PROA C  
ATOM   3150  CG  TYR A 392     -83.185  98.985  48.263  0.00  0.00      PROA C  
ATOM   3151  CD1 TYR A 392     -84.426  98.753  48.877  0.00  0.00      PROA C  
ATOM   3152  CD2 TYR A 392     -82.972 100.214  47.609  0.00  0.00      PROA C  
ATOM   3153  CE1 TYR A 392     -85.396  99.760  48.926  0.00  0.00      PROA C  
ATOM   3154  CE2 TYR A 392     -83.955 101.219  47.642  0.00  0.00      PROA C  
ATOM   3155  CZ  TYR A 392     -85.153 100.999  48.334  0.00  0.00      PROA C  
ATOM   3156  OH  TYR A 392     -86.106 102.022  48.499  0.00  0.00      PROA O  
ATOM   3157  N   TYR A 393     -79.439  96.922  50.166  0.00  0.00      PROA N  
ATOM   3158  CA  TYR A 393     -78.468  95.873  50.407  0.00  0.00      PROA C  
ATOM   3159  C   TYR A 393     -77.478  96.283  51.504  0.00  0.00      PROA C  
ATOM   3160  O   TYR A 393     -77.099  97.450  51.635  0.00  0.00      PROA O  
ATOM   3161  CB  TYR A 393     -77.701  95.505  49.110  0.00  0.00      PROA C  
ATOM   3162  CG  TYR A 393     -78.634  95.152  47.976  0.00  0.00      PROA C  
ATOM   3163  CD1 TYR A 393     -78.957  93.810  47.708  0.00  0.00      PROA C  
ATOM   3164  CD2 TYR A 393     -79.097  96.147  47.095  0.00  0.00      PROA C  
ATOM   3165  CE1 TYR A 393     -79.710  93.470  46.574  0.00  0.00      PROA C  
ATOM   3166  CE2 TYR A 393     -79.860  95.813  45.969  0.00  0.00      PROA C  
ATOM   3167  CZ  TYR A 393     -80.146  94.471  45.695  0.00  0.00      PROA C  
ATOM   3168  OH  TYR A 393     -80.782  94.122  44.486  0.00  0.00      PROA O  
ATOM   3169  N   LYS A 394     -77.045  95.316  52.342  0.00  0.00      PROA N  
ATOM   3170  CA  LYS A 394     -76.077  95.506  53.411  0.00  0.00      PROA C  
ATOM   3171  C   LYS A 394     -74.867  94.602  53.226  0.00  0.00      PROA C  
ATOM   3172  O   LYS A 394     -74.956  93.480  52.726  0.00  0.00      PROA O  
ATOM   3173  CB  LYS A 394     -76.674  95.295  54.828  0.00  0.00      PROA C  
ATOM   3174  CG  LYS A 394     -77.307  93.916  55.114  0.00  0.00      PROA C  
ATOM   3175  CD  LYS A 394     -77.879  93.867  56.546  0.00  0.00      PROA C  
ATOM   3176  CE  LYS A 394     -78.733  92.636  56.904  0.00  0.00      PROA C  
ATOM   3177  NZ  LYS A 394     -77.913  91.413  57.072  0.00  0.00      PROA N1+
ATOM   3178  N   MET A 395     -73.668  95.092  53.596  0.00  0.00      PROA N  
ATOM   3179  CA  MET A 395     -72.442  94.325  53.465  0.00  0.00      PROA C  
ATOM   3180  C   MET A 395     -72.320  93.272  54.565  0.00  0.00      PROA C  
ATOM   3181  O   MET A 395     -72.699  93.487  55.718  0.00  0.00      PROA O  
ATOM   3182  CB  MET A 395     -71.208  95.263  53.536  0.00  0.00      PROA C  
ATOM   3183  CG  MET A 395     -69.921  94.641  52.956  0.00  0.00      PROA C  
ATOM   3184  SD  MET A 395     -69.998  94.404  51.154  0.00  0.00      PROA S  
ATOM   3185  CE  MET A 395     -69.279  96.028  50.791  0.00  0.00      PROA C  
ATOM   3186  N   LEU A 396     -71.756  92.092  54.242  0.00  0.00      PROA N  
ATOM   3187  CA  LEU A 396     -71.313  91.122  55.224  0.00  0.00      PROA C  
ATOM   3188  C   LEU A 396     -70.179  91.661  56.105  0.00  0.00      PROA C  
ATOM   3189  O   LEU A 396     -69.139  92.105  55.618  0.00  0.00      PROA O  
ATOM   3190  CB  LEU A 396     -70.867  89.823  54.506  0.00  0.00      PROA C  
ATOM   3191  CG  LEU A 396     -70.484  88.635  55.412  0.00  0.00      PROA C  
ATOM   3192  CD1 LEU A 396     -71.643  88.199  56.321  0.00  0.00      PROA C  
ATOM   3193  CD2 LEU A 396     -70.013  87.450  54.555  0.00  0.00      PROA C  
ATOM   3194  N   HIS A 397     -70.345  91.629  57.444  0.00  0.00      PROA N  
ATOM   3195  CA  HIS A 397     -69.417  92.231  58.397  0.00  0.00      PROA C  
ATOM   3196  C   HIS A 397     -68.275  91.303  58.803  0.00  0.00      PROA C  
ATOM   3197  O   HIS A 397     -67.813  91.296  59.944  0.00  0.00      PROA O  
ATOM   3198  CB  HIS A 397     -70.163  92.748  59.658  0.00  0.00      PROA C  
ATOM   3199  CG  HIS A 397     -71.067  93.928  59.395  0.00  0.00      PROA C  
ATOM   3200  CD2 HIS A 397     -71.229  94.709  58.287  0.00  0.00      PROA C  
ATOM   3201  ND1 HIS A 397     -71.889  94.473  60.359  0.00  0.00      PROA N  
ATOM   3202  CE1 HIS A 397     -72.505  95.547  59.806  0.00  0.00      PROA C  
ATOM   3203  NE2 HIS A 397     -72.132  95.733  58.550  0.00  0.00      PROA N  
ATOM   3204  N   ASN A 398     -66.536  88.757  59.303  1.00 26.97      PROA N  
ATOM   3205  CA  ASN A 398     -66.326  89.570  58.089  1.00 26.97      PROA C  
ATOM   3206  C   ASN A 398     -67.266  90.772  57.961  1.00 26.97      PROA C  
ATOM   3207  O   ASN A 398     -67.018  91.890  58.496  1.00 26.97      PROA O  
ATOM   3208  CB  ASN A 398     -66.725  88.559  56.997  1.00 26.97      PROA C  
ATOM   3209  CG  ASN A 398     -66.346  88.987  55.590  1.00 26.97      PROA C  
ATOM   3210  ND2 ASN A 398     -65.788  88.055  54.849  1.00 26.97      PROA N  
ATOM   3211  OD1 ASN A 398     -66.669  90.119  55.161  1.00 26.97      PROA O  
ATOM   3212  N   THR A 399     -65.361  91.710  57.298  0.00  0.00      PROA N  
ATOM   3213  CA  THR A 399     -64.225  92.630  57.196  0.00  0.00      PROA C  
ATOM   3214  C   THR A 399     -64.742  94.003  56.811  0.00  0.00      PROA C  
ATOM   3215  O   THR A 399     -65.905  94.172  56.449  0.00  0.00      PROA O  
ATOM   3216  CB  THR A 399     -63.094  92.215  56.235  0.00  0.00      PROA C  
ATOM   3217  CG2 THR A 399     -61.732  92.443  56.913  0.00  0.00      PROA C  
ATOM   3218  OG1 THR A 399     -63.163  90.835  55.928  0.00  0.00      PROA O  
ATOM   3219  N   THR A 400     -63.888  95.050  56.907  0.00  0.00      PROA N  
ATOM   3220  CA  THR A 400     -64.287  96.444  56.672  0.00  0.00      PROA C  
ATOM   3221  C   THR A 400     -64.449  96.786  55.190  0.00  0.00      PROA C  
ATOM   3222  O   THR A 400     -65.089  97.772  54.825  0.00  0.00      PROA O  
ATOM   3223  CB  THR A 400     -63.336  97.434  57.365  0.00  0.00      PROA C  
ATOM   3224  CG2 THR A 400     -61.973  97.531  56.657  0.00  0.00      PROA C  
ATOM   3225  OG1 THR A 400     -63.869  98.755  57.458  0.00  0.00      PROA O  
ATOM   3226  N   GLY A 401     -63.906  95.944  54.278  0.00  0.00      PROA N  
ATOM   3227  CA  GLY A 401     -64.128  96.072  52.834  0.00  0.00      PROA C  
ATOM   3228  C   GLY A 401     -63.066  96.863  52.124  0.00  0.00      PROA C  
ATOM   3229  O   GLY A 401     -63.239  97.262  50.975  0.00  0.00      PROA O  
ATOM   3230  N   VAL A 402     -61.917  97.098  52.784  0.00  0.00      PROA N  
ATOM   3231  CA  VAL A 402     -60.772  97.752  52.171  0.00  0.00      PROA C  
ATOM   3232  C   VAL A 402     -59.892  96.721  51.476  0.00  0.00      PROA C  
ATOM   3233  O   VAL A 402     -59.529  95.681  52.034  0.00  0.00      PROA O  
ATOM   3234  CB  VAL A 402     -59.990  98.632  53.150  0.00  0.00      PROA C  
ATOM   3235  CG1 VAL A 402     -59.224  97.816  54.212  0.00  0.00      PROA C  
ATOM   3236  CG2 VAL A 402     -59.030  99.555  52.370  0.00  0.00      PROA C  
ATOM   3237  N   TYR A 403     -59.572  96.967  50.195  0.00  0.00      PROA N  
ATOM   3238  CA  TYR A 403     -58.723  96.112  49.392  0.00  0.00      PROA C  
ATOM   3239  C   TYR A 403     -57.536  96.932  48.924  0.00  0.00      PROA C  
ATOM   3240  O   TYR A 403     -57.664  98.067  48.464  0.00  0.00      PROA O  
ATOM   3241  CB  TYR A 403     -59.430  95.431  48.178  0.00  0.00      PROA C  
ATOM   3242  CG  TYR A 403     -60.346  94.305  48.597  0.00  0.00      PROA C  
ATOM   3243  CD1 TYR A 403     -61.479  94.553  49.389  0.00  0.00      PROA C  
ATOM   3244  CD2 TYR A 403     -60.114  92.986  48.158  0.00  0.00      PROA C  
ATOM   3245  CE1 TYR A 403     -62.308  93.510  49.814  0.00  0.00      PROA C  
ATOM   3246  CE2 TYR A 403     -60.952  91.936  48.567  0.00  0.00      PROA C  
ATOM   3247  CZ  TYR A 403     -62.026  92.199  49.423  0.00  0.00      PROA C  
ATOM   3248  OH  TYR A 403     -62.808  91.153  49.935  0.00  0.00      PROA O  
ATOM   3249  N   THR A 404     -56.331  96.363  49.063  0.00  0.00      PROA N  
ATOM   3250  CA  THR A 404     -55.065  97.039  48.820  0.00  0.00      PROA C  
ATOM   3251  C   THR A 404     -54.409  96.375  47.634  0.00  0.00      PROA C  
ATOM   3252  O   THR A 404     -54.400  95.150  47.514  0.00  0.00      PROA O  
ATOM   3253  CB  THR A 404     -54.091  96.941  50.004  0.00  0.00      PROA C  
ATOM   3254  CG2 THR A 404     -52.856  97.833  49.813  0.00  0.00      PROA C  
ATOM   3255  OG1 THR A 404     -54.698  97.338  51.226  0.00  0.00      PROA O  
ATOM   3256  N   CYS A 405     -53.848  97.162  46.700  0.00  0.00      PROA N  
ATOM   3257  CA  CYS A 405     -53.016  96.657  45.620  0.00  0.00      PROA C  
ATOM   3258  C   CYS A 405     -51.727  95.995  46.093  0.00  0.00      PROA C  
ATOM   3259  O   CYS A 405     -50.808  96.653  46.581  0.00  0.00      PROA O  
ATOM   3260  CB  CYS A 405     -52.653  97.779  44.614  0.00  0.00      PROA C  
ATOM   3261  SG  CYS A 405     -53.743  97.772  43.180  0.00  0.00      PROA S  
ATOM   3262  N   SER A 406     -51.631  94.662  45.928  0.00  0.00      PROA N  
ATOM   3263  CA  SER A 406     -50.452  93.877  46.266  0.00  0.00      PROA C  
ATOM   3264  C   SER A 406     -49.340  94.037  45.233  0.00  0.00      PROA C  
ATOM   3265  O   SER A 406     -49.563  94.431  44.089  0.00  0.00      PROA O  
ATOM   3266  CB  SER A 406     -50.804  92.363  46.415  0.00  0.00      PROA C  
ATOM   3267  OG  SER A 406     -49.719  91.572  46.919  0.00  0.00      PROA O  
ATOM   3268  N   ALA A 407     -48.091  93.686  45.609  0.00  0.00      PROA N  
ATOM   3269  CA  ALA A 407     -46.933  93.683  44.733  0.00  0.00      PROA C  
ATOM   3270  C   ALA A 407     -47.004  92.572  43.683  0.00  0.00      PROA C  
ATOM   3271  O   ALA A 407     -46.333  92.606  42.652  0.00  0.00      PROA O  
ATOM   3272  CB  ALA A 407     -45.664  93.501  45.592  0.00  0.00      PROA C  
ATOM   3273  N   HIS A 408     -47.881  91.575  43.919  0.00  0.00      PROA N  
ATOM   3274  CA  HIS A 408     -48.198  90.506  42.986  0.00  0.00      PROA C  
ATOM   3275  C   HIS A 408     -49.115  90.962  41.851  0.00  0.00      PROA C  
ATOM   3276  O   HIS A 408     -49.276  90.266  40.848  0.00  0.00      PROA O  
ATOM   3277  CB  HIS A 408     -48.886  89.326  43.720  0.00  0.00      PROA C  
ATOM   3278  CG  HIS A 408     -48.055  88.763  44.844  0.00  0.00      PROA C  
ATOM   3279  CD2 HIS A 408     -47.205  87.697  44.855  0.00  0.00      PROA C  
ATOM   3280  ND1 HIS A 408     -48.176  89.157  46.161  0.00  0.00      PROA N  
ATOM   3281  CE1 HIS A 408     -47.384  88.342  46.901  0.00  0.00      PROA C  
ATOM   3282  NE2 HIS A 408     -46.773  87.437  46.152  0.00  0.00      PROA N  
ATOM   3283  N   GLY A 409     -49.750  92.152  41.982  0.00  0.00      PROA N  
ATOM   3284  CA  GLY A 409     -50.664  92.694  40.976  0.00  0.00      PROA C  
ATOM   3285  C   GLY A 409     -52.090  92.237  41.143  0.00  0.00      PROA C  
ATOM   3286  O   GLY A 409     -52.860  92.190  40.185  0.00  0.00      PROA O  
ATOM   3287  N   THR A 410     -52.492  91.900  42.382  0.00  0.00      PROA N  
ATOM   3288  CA  THR A 410     -53.880  91.599  42.726  0.00  0.00      PROA C  
ATOM   3289  C   THR A 410     -54.342  92.552  43.802  0.00  0.00      PROA C  
ATOM   3290  O   THR A 410     -53.602  92.901  44.723  0.00  0.00      PROA O  
ATOM   3291  CB  THR A 410     -54.144  90.145  43.156  0.00  0.00      PROA C  
ATOM   3292  CG2 THR A 410     -53.379  89.741  44.427  0.00  0.00      PROA C  
ATOM   3293  OG1 THR A 410     -55.527  89.868  43.388  0.00  0.00      PROA O  
ATOM   3294  N   TRP A 411     -55.607  93.005  43.724  0.00  0.00      PROA N  
ATOM   3295  CA  TRP A 411     -56.309  93.565  44.867  0.00  0.00      PROA C  
ATOM   3296  C   TRP A 411     -56.477  92.501  45.955  0.00  0.00      PROA C  
ATOM   3297  O   TRP A 411     -56.796  91.346  45.666  0.00  0.00      PROA O  
ATOM   3298  CB  TRP A 411     -57.698  94.130  44.452  0.00  0.00      PROA C  
ATOM   3299  CG  TRP A 411     -57.650  95.223  43.426  0.00  0.00      PROA C  
ATOM   3300  CD1 TRP A 411     -57.903  95.107  42.080  0.00  0.00      PROA C  
ATOM   3301  CD2 TRP A 411     -57.350  96.613  43.664  0.00  0.00      PROA C  
ATOM   3302  CE2 TRP A 411     -57.441  97.272  42.413  0.00  0.00      PROA C  
ATOM   3303  CE3 TRP A 411     -57.028  97.350  44.806  0.00  0.00      PROA C  
ATOM   3304  NE1 TRP A 411     -57.769  96.338  41.478  0.00  0.00      PROA N  
ATOM   3305  CZ2 TRP A 411     -57.221  98.636  42.283  0.00  0.00      PROA C  
ATOM   3306  CZ3 TRP A 411     -56.811  98.724  44.675  0.00  0.00      PROA C  
ATOM   3307  CH2 TRP A 411     -56.903  99.357  43.437  0.00  0.00      PROA C  
ATOM   3308  N   THR A 412     -56.228  92.843  47.230  0.00  0.00      PROA N  
ATOM   3309  CA  THR A 412     -56.335  91.870  48.311  0.00  0.00      PROA C  
ATOM   3310  C   THR A 412     -56.782  92.541  49.590  0.00  0.00      PROA C  
ATOM   3311  O   THR A 412     -56.404  93.669  49.902  0.00  0.00      PROA O  
ATOM   3312  CB  THR A 412     -55.047  91.064  48.543  0.00  0.00      PROA C  
ATOM   3313  CG2 THR A 412     -53.872  91.940  49.006  0.00  0.00      PROA C  
ATOM   3314  OG1 THR A 412     -55.200  90.010  49.490  0.00  0.00      PROA O  
ATOM   3315  N   ASN A 413     -57.625  91.845  50.367  0.00  0.00      PROA N  
ATOM   3316  CA  ASN A 413     -58.043  92.233  51.696  0.00  0.00      PROA C  
ATOM   3317  C   ASN A 413     -57.274  91.410  52.732  0.00  0.00      PROA C  
ATOM   3318  O   ASN A 413     -56.760  90.331  52.437  0.00  0.00      PROA O  
ATOM   3319  CB  ASN A 413     -59.587  92.073  51.801  0.00  0.00      PROA C  
ATOM   3320  CG  ASN A 413     -60.154  92.216  53.207  0.00  0.00      PROA C  
ATOM   3321  ND2 ASN A 413     -60.319  93.473  53.674  0.00  0.00      PROA N  
ATOM   3322  OD1 ASN A 413     -60.412  91.220  53.886  0.00  0.00      PROA O  
ATOM   3323  N   GLU A 414     -57.166  91.907  53.980  0.00  0.00      PROA N  
ATOM   3324  CA  GLU A 414     -56.511  91.208  55.077  0.00  0.00      PROA C  
ATOM   3325  C   GLU A 414     -57.107  89.843  55.434  0.00  0.00      PROA C  
ATOM   3326  O   GLU A 414     -56.390  88.863  55.646  0.00  0.00      PROA O  
ATOM   3327  CB  GLU A 414     -56.483  92.134  56.327  0.00  0.00      PROA C  
ATOM   3328  CG  GLU A 414     -55.962  91.511  57.654  0.00  0.00      PROA C  
ATOM   3329  CD  GLU A 414     -54.489  91.104  57.649  0.00  0.00      PROA C  
ATOM   3330  OE1 GLU A 414     -53.745  91.389  56.674  0.00  0.00      PROA O  
ATOM   3331  OE2 GLU A 414     -54.048  90.496  58.663  0.00  0.00      PROA O1-
ATOM   3332  N   VAL A 415     -58.450  89.736  55.481  0.00  0.00      PROA N  
ATOM   3333  CA  VAL A 415     -59.135  88.537  55.941  0.00  0.00      PROA C  
ATOM   3334  C   VAL A 415     -59.609  87.688  54.770  0.00  0.00      PROA C  
ATOM   3335  O   VAL A 415     -59.411  86.471  54.746  0.00  0.00      PROA O  
ATOM   3336  CB  VAL A 415     -60.306  88.899  56.853  0.00  0.00      PROA C  
ATOM   3337  CG1 VAL A 415     -61.144  87.663  57.244  0.00  0.00      PROA C  
ATOM   3338  CG2 VAL A 415     -59.754  89.578  58.123  0.00  0.00      PROA C  
ATOM   3339  N   LEU A 416     -60.212  88.306  53.734  0.00  0.00      PROA N  
ATOM   3340  CA  LEU A 416     -60.825  87.567  52.639  0.00  0.00      PROA C  
ATOM   3341  C   LEU A 416     -59.876  87.341  51.464  0.00  0.00      PROA C  
ATOM   3342  O   LEU A 416     -60.213  86.647  50.502  0.00  0.00      PROA O  
ATOM   3343  CB  LEU A 416     -62.089  88.311  52.128  0.00  0.00      PROA C  
ATOM   3344  CG  LEU A 416     -63.200  88.505  53.187  0.00  0.00      PROA C  
ATOM   3345  CD1 LEU A 416     -64.359  89.331  52.611  0.00  0.00      PROA C  
ATOM   3346  CD2 LEU A 416     -63.725  87.173  53.744  0.00  0.00      PROA C  
ATOM   3347  N   LYS A 417     -58.636  87.872  51.542  0.00  0.00      PROA N  
ATOM   3348  CA  LYS A 417     -57.630  87.827  50.490  0.00  0.00      PROA C  
ATOM   3349  C   LYS A 417     -58.150  88.411  49.165  0.00  0.00      PROA C  
ATOM   3350  O   LYS A 417     -58.738  89.491  49.146  0.00  0.00      PROA O  
ATOM   3351  CB  LYS A 417     -57.010  86.403  50.376  0.00  0.00      PROA C  
ATOM   3352  CG  LYS A 417     -55.575  86.382  49.812  0.00  0.00      PROA C  
ATOM   3353  CD  LYS A 417     -55.012  84.964  49.571  0.00  0.00      PROA C  
ATOM   3354  CE  LYS A 417     -54.173  84.356  50.713  0.00  0.00      PROA C  
ATOM   3355  NZ  LYS A 417     -54.985  84.059  51.918  0.00  0.00      PROA N1+
ATOM   3356  N   ARG A 418     -57.913  87.744  48.017  0.00  0.00      PROA N  
ATOM   3357  CA  ARG A 418     -58.399  88.158  46.711  0.00  0.00      PROA C  
ATOM   3358  C   ARG A 418     -59.923  88.179  46.557  0.00  0.00      PROA C  
ATOM   3359  O   ARG A 418     -60.487  89.045  45.883  0.00  0.00      PROA O  
ATOM   3360  CB  ARG A 418     -57.708  87.320  45.602  0.00  0.00      PROA C  
ATOM   3361  CG  ARG A 418     -58.225  87.557  44.166  0.00  0.00      PROA C  
ATOM   3362  CD  ARG A 418     -57.360  86.871  43.098  0.00  0.00      PROA C  
ATOM   3363  NE  ARG A 418     -58.057  87.014  41.778  0.00  0.00      PROA N  
ATOM   3364  CZ  ARG A 418     -57.955  88.050  40.957  0.00  0.00      PROA C  
ATOM   3365  NH1 ARG A 418     -57.208  89.102  41.202  0.00  0.00      PROA N1+
ATOM   3366  NH2 ARG A 418     -58.632  88.030  39.825  0.00  0.00      PROA N  
ATOM   3367  N   SER A 419     -60.630  87.213  47.182  0.00  0.00      PROA N  
ATOM   3368  CA  SER A 419     -62.081  87.054  47.095  0.00  0.00      PROA C  
ATOM   3369  C   SER A 419     -62.900  88.262  47.544  0.00  0.00      PROA C  
ATOM   3370  O   SER A 419     -62.581  88.935  48.522  0.00  0.00      PROA O  
ATOM   3371  CB  SER A 419     -62.605  85.818  47.880  0.00  0.00      PROA C  
ATOM   3372  OG  SER A 419     -62.051  84.609  47.351  0.00  0.00      PROA O  
ATOM   3373  N   LEU A 420     -63.989  88.561  46.805  0.00  0.00      PROA N  
ATOM   3374  CA  LEU A 420     -64.905  89.669  47.030  0.00  0.00      PROA C  
ATOM   3375  C   LEU A 420     -65.657  89.625  48.370  0.00  0.00      PROA C  
ATOM   3376  O   LEU A 420     -65.960  88.526  48.855  0.00  0.00      PROA O  
ATOM   3377  CB  LEU A 420     -65.950  89.758  45.883  0.00  0.00      PROA C  
ATOM   3378  CG  LEU A 420     -65.371  90.079  44.487  0.00  0.00      PROA C  
ATOM   3379  CD1 LEU A 420     -65.042  88.816  43.673  0.00  0.00      PROA C  
ATOM   3380  CD2 LEU A 420     -66.358  90.955  43.704  0.00  0.00      PROA C  
ATOM   3381  N   PRO A 421     -65.987  90.750  49.024  0.00  0.00      PROA N  
ATOM   3382  CA  PRO A 421     -67.030  90.776  50.047  0.00  0.00      PROA C  
ATOM   3383  C   PRO A 421     -68.412  90.378  49.514  0.00  0.00      PROA C  
ATOM   3384  O   PRO A 421     -68.600  90.212  48.308  0.00  0.00      PROA O  
ATOM   3385  CB  PRO A 421     -66.962  92.223  50.548  0.00  0.00      PROA C  
ATOM   3386  CG  PRO A 421     -66.694  93.024  49.276  0.00  0.00      PROA C  
ATOM   3387  CD  PRO A 421     -65.758  92.105  48.486  0.00  0.00      PROA C  
ATOM   3388  N   THR A 422     -69.407  90.202  50.407  0.00  0.00      PROA N  
ATOM   3389  CA  THR A 422     -70.750  89.769  50.013  0.00  0.00      PROA C  
ATOM   3390  C   THR A 422     -71.776  90.823  50.376  0.00  0.00      PROA C  
ATOM   3391  O   THR A 422     -71.845  91.285  51.513  0.00  0.00      PROA O  
ATOM   3392  CB  THR A 422     -71.162  88.440  50.653  0.00  0.00      PROA C  
ATOM   3393  CG2 THR A 422     -72.558  87.982  50.197  0.00  0.00      PROA C  
ATOM   3394  OG1 THR A 422     -70.256  87.408  50.273  0.00  0.00      PROA O  
ATOM   3395  N   CYS A 423     -72.620  91.226  49.404  0.00  0.00      PROA N  
ATOM   3396  CA  CYS A 423     -73.787  92.062  49.637  0.00  0.00      PROA C  
ATOM   3397  C   CYS A 423     -75.019  91.196  49.871  0.00  0.00      PROA C  
ATOM   3398  O   CYS A 423     -75.348  90.321  49.068  0.00  0.00      PROA O  
ATOM   3399  CB  CYS A 423     -74.064  92.996  48.429  0.00  0.00      PROA C  
ATOM   3400  SG  CYS A 423     -73.190  94.582  48.555  0.00  0.00      PROA S  
ATOM   3401  N   LEU A 424     -75.739  91.437  50.981  0.00  0.00      PROA N  
ATOM   3402  CA  LEU A 424     -76.942  90.716  51.354  0.00  0.00      PROA C  
ATOM   3403  C   LEU A 424     -76.938  90.504  52.868  0.00  0.00      PROA C  
ATOM   3404  O   LEU A 424     -76.385  91.340  53.585  0.00  0.00      PROA O  
ATOM   3405  CB  LEU A 424     -77.049  89.307  50.694  0.00  0.00      PROA C  
ATOM   3406  CG  LEU A 424     -77.261  89.254  49.160  0.00  0.00      PROA C  
ATOM   3407  CD1 LEU A 424     -78.374  90.200  48.681  0.00  0.00      PROA C  
ATOM   3408  CD2 LEU A 424     -75.965  89.471  48.362  0.00  0.00      PROA C  
ATOM   3409  N   PRO A 425     -77.522  89.451  53.432  0.00  0.00      PROA N  
ATOM   3410  CA  PRO A 425     -77.245  88.980  54.789  0.00  0.00      PROA C  
ATOM   3411  C   PRO A 425     -75.886  89.309  55.404  0.00  0.00      PROA C  
ATOM   3412  O   PRO A 425     -74.852  89.120  54.759  0.00  0.00      PROA O  
ATOM   3413  CB  PRO A 425     -77.479  87.470  54.684  0.00  0.00      PROA C  
ATOM   3414  CG  PRO A 425     -78.618  87.371  53.671  0.00  0.00      PROA C  
ATOM   3415  CD  PRO A 425     -78.496  88.589  52.755  0.00  0.00      PROA C  
ATOM   3416  N   VAL A 426     -75.861  89.748  56.675  0.00  0.00      PROA N  
ATOM   3417  CA  VAL A 426     -74.651  89.890  57.464  0.00  0.00      PROA C  
ATOM   3418  C   VAL A 426     -74.773  89.044  58.721  0.00  0.00      PROA C  
ATOM   3419  O   VAL A 426     -75.577  89.313  59.617  0.00  0.00      PROA O  
ATOM   3420  CB  VAL A 426     -74.335  91.337  57.833  0.00  0.00      PROA C  
ATOM   3421  CG1 VAL A 426     -73.094  91.429  58.745  0.00  0.00      PROA C  
ATOM   3422  CG2 VAL A 426     -74.080  92.121  56.537  0.00  0.00      PROA C  
ATOM   3423  N   CYS A 427     -73.983  87.959  58.796  0.00  0.00      PROA N  
ATOM   3424  CA  CYS A 427     -74.072  86.995  59.870  0.00  0.00      PROA C  
ATOM   3425  C   CYS A 427     -73.099  87.253  61.013  0.00  0.00      PROA C  
ATOM   3426  O   CYS A 427     -72.014  87.815  60.843  0.00  0.00      PROA O  
ATOM   3427  CB  CYS A 427     -73.920  85.548  59.323  0.00  0.00      PROA C  
ATOM   3428  SG  CYS A 427     -72.307  85.161  58.555  0.00  0.00      PROA S  
ATOM   3429  N   GLY A 428     -73.490  86.809  62.227  0.00  0.00      PROA N  
ATOM   3430  CA  GLY A 428     -72.614  86.626  63.377  0.00  0.00      PROA C  
ATOM   3431  C   GLY A 428     -71.920  87.832  63.955  0.00  0.00      PROA C  
ATOM   3432  O   GLY A 428     -70.811  87.702  64.462  0.00  0.00      PROA O  
ATOM   3433  N   LEU A 429     -72.548  89.022  63.947  0.00  0.00      PROA N  
ATOM   3434  CA  LEU A 429     -71.964  90.228  64.531  0.00  0.00      PROA C  
ATOM   3435  C   LEU A 429     -72.907  90.918  65.523  0.00  0.00      PROA C  
ATOM   3436  O   LEU A 429     -73.482  91.955  65.168  0.00  0.00      PROA O  
ATOM   3437  CB  LEU A 429     -71.535  91.241  63.432  0.00  0.00      PROA C  
ATOM   3438  CG  LEU A 429     -70.349  90.785  62.553  0.00  0.00      PROA C  
ATOM   3439  CD1 LEU A 429     -70.129  91.762  61.389  0.00  0.00      PROA C  
ATOM   3440  CD2 LEU A 429     -69.051  90.647  63.366  0.00  0.00      PROA C  
ATOM   3441  N   PRO A 430     -73.123  90.408  66.749  0.00  0.00      PROA N  
ATOM   3442  CA  PRO A 430     -73.794  91.119  67.841  0.00  0.00      PROA C  
ATOM   3443  C   PRO A 430     -73.345  92.549  68.087  0.00  0.00      PROA C  
ATOM   3444  O   PRO A 430     -72.161  92.864  67.942  0.00  0.00      PROA O  
ATOM   3445  CB  PRO A 430     -73.557  90.257  69.099  0.00  0.00      PROA C  
ATOM   3446  CG  PRO A 430     -73.215  88.878  68.545  0.00  0.00      PROA C  
ATOM   3447  CD  PRO A 430     -72.459  89.209  67.263  0.00  0.00      PROA C  
ATOM   3448  N   LYS A 431     -74.276  93.431  68.499  0.00  0.00      PROA N  
ATOM   3449  CA  LYS A 431     -73.956  94.813  68.824  0.00  0.00      PROA C  
ATOM   3450  C   LYS A 431     -73.724  95.008  70.320  0.00  0.00      PROA C  
ATOM   3451  O   LYS A 431     -73.370  96.095  70.781  0.00  0.00      PROA O  
ATOM   3452  CB  LYS A 431     -75.040  95.787  68.271  0.00  0.00      PROA C  
ATOM   3453  CG  LYS A 431     -74.810  96.235  66.809  0.00  0.00      PROA C  
ATOM   3454  CD  LYS A 431     -74.700  95.083  65.791  0.00  0.00      PROA C  
ATOM   3455  CE  LYS A 431     -74.307  95.524  64.374  0.00  0.00      PROA C  
ATOM   3456  NZ  LYS A 431     -74.096  94.329  63.511  0.00  0.00      PROA N1+
ATOM   3457  N   PHE A 432     -73.869  93.927  71.111  0.00  0.00      PROA N  
ATOM   3458  CA  PHE A 432     -73.755  93.955  72.557  0.00  0.00      PROA C  
ATOM   3459  C   PHE A 432     -72.715  92.937  73.041  0.00  0.00      PROA C  
ATOM   3460  O   PHE A 432     -72.781  91.745  72.735  0.00  0.00      PROA O  
ATOM   3461  CB  PHE A 432     -75.134  93.683  73.214  0.00  0.00      PROA C  
ATOM   3462  CG  PHE A 432     -76.139  94.742  72.831  0.00  0.00      PROA C  
ATOM   3463  CD1 PHE A 432     -76.126  95.995  73.466  0.00  0.00      PROA C  
ATOM   3464  CD2 PHE A 432     -77.138  94.479  71.875  0.00  0.00      PROA C  
ATOM   3465  CE1 PHE A 432     -77.079  96.970  73.144  0.00  0.00      PROA C  
ATOM   3466  CE2 PHE A 432     -78.094  95.449  71.552  0.00  0.00      PROA C  
ATOM   3467  CZ  PHE A 432     -78.064  96.696  72.187  0.00  0.00      PROA C  
ATOM   3468  N   SER A 433     -71.699  93.411  73.801  0.00  0.00      PROA N  
ATOM   3469  CA  SER A 433     -70.633  92.598  74.406  0.00  0.00      PROA C  
ATOM   3470  C   SER A 433     -71.108  91.613  75.468  0.00  0.00      PROA C  
ATOM   3471  O   SER A 433     -72.118  91.837  76.135  0.00  0.00      PROA O  
ATOM   3472  CB  SER A 433     -69.467  93.440  75.004  0.00  0.00      PROA C  
ATOM   3473  OG  SER A 433     -68.743  94.129  73.978  0.00  0.00      PROA O  
ATOM   3474  N   ARG A 434     -70.398  90.472  75.644  0.00  0.00      PROA N  
ATOM   3475  CA  ARG A 434     -70.892  89.390  76.483  0.00  0.00      PROA C  
ATOM   3476  C   ARG A 434     -69.865  88.538  77.208  0.00  0.00      PROA C  
ATOM   3477  O   ARG A 434     -68.748  88.304  76.739  0.00  0.00      PROA O  
ATOM   3478  CB  ARG A 434     -71.888  88.475  75.719  0.00  0.00      PROA C  
ATOM   3479  CG  ARG A 434     -71.481  88.002  74.298  0.00  0.00      PROA C  
ATOM   3480  CD  ARG A 434     -70.789  86.631  74.178  0.00  0.00      PROA C  
ATOM   3481  NE  ARG A 434     -71.680  85.551  74.695  0.00  0.00      PROA N  
ATOM   3482  CZ  ARG A 434     -72.770  85.085  74.121  0.00  0.00      PROA C  
ATOM   3483  NH1 ARG A 434     -73.407  85.574  73.103  0.00  0.00      PROA N1+
ATOM   3484  NH2 ARG A 434     -73.300  84.027  74.654  0.00  0.00      PROA N  
ATOM   3485  N   ASP A 435     -70.274  88.053  78.398  0.00  0.00      PROA N  
ATOM   3486  CA  ASP A 435     -69.568  87.117  79.245  0.00  0.00      PROA C  
ATOM   3487  C   ASP A 435     -70.480  85.913  79.494  0.00  0.00      PROA C  
ATOM   3488  O   ASP A 435     -71.668  86.049  79.805  0.00  0.00      PROA O  
ATOM   3489  CB  ASP A 435     -69.200  87.762  80.612  0.00  0.00      PROA C  
ATOM   3490  CG  ASP A 435     -68.137  88.839  80.471  0.00  0.00      PROA C  
ATOM   3491  OD1 ASP A 435     -67.150  88.650  79.712  0.00  0.00      PROA O  
ATOM   3492  OD2 ASP A 435     -68.208  89.845  81.228  0.00  0.00      PROA O1-
ATOM   3493  N   ASP A 436     -69.945  84.688  79.358  0.00  0.00      PROA N  
ATOM   3494  CA  ASP A 436     -70.706  83.461  79.485  0.00  0.00      PROA C  
ATOM   3495  C   ASP A 436     -70.365  82.709  80.764  0.00  0.00      PROA C  
ATOM   3496  O   ASP A 436     -69.368  82.974  81.436  0.00  0.00      PROA O  
ATOM   3497  CB  ASP A 436     -70.517  82.587  78.231  0.00  0.00      PROA C  
ATOM   3498  CG  ASP A 436     -71.141  83.344  77.076  0.00  0.00      PROA C  
ATOM   3499  OD1 ASP A 436     -72.386  83.533  77.077  0.00  0.00      PROA O  
ATOM   3500  OD2 ASP A 436     -70.401  83.795  76.167  0.00  0.00      PROA O1-
ATOM   3501  N   ASP A 437     -71.244  81.768  81.152  0.00  0.00      PROA N  
ATOM   3502  CA  ASP A 437     -71.103  81.025  82.383  0.00  0.00      PROA C  
ATOM   3503  C   ASP A 437     -71.500  79.588  82.055  0.00  0.00      PROA C  
ATOM   3504  O   ASP A 437     -71.048  79.068  81.044  0.00  0.00      PROA O  
ATOM   3505  CB  ASP A 437     -71.936  81.710  83.492  0.00  0.00      PROA C  
ATOM   3506  CG  ASP A 437     -71.565  81.206  84.870  0.00  0.00      PROA C  
ATOM   3507  OD1 ASP A 437     -70.384  81.315  85.295  0.00  0.00      PROA O  
ATOM   3508  OD2 ASP A 437     -72.495  80.763  85.584  0.00  0.00      PROA O1-
ATOM   3509  N   ASP A 438     -72.333  78.909  82.864  0.00  0.00      PROA N  
ATOM   3510  CA  ASP A 438     -72.694  77.514  82.646  0.00  0.00      PROA C  
ATOM   3511  C   ASP A 438     -74.221  77.353  82.680  0.00  0.00      PROA C  
ATOM   3512  O   ASP A 438     -74.780  76.338  83.077  0.00  0.00      PROA O  
ATOM   3513  CB  ASP A 438     -72.011  76.636  83.725  0.00  0.00      PROA C  
ATOM   3514  CG  ASP A 438     -70.493  76.761  83.707  0.00  0.00      PROA C  
ATOM   3515  OD1 ASP A 438     -69.870  76.677  82.618  0.00  0.00      PROA O  
ATOM   3516  OD2 ASP A 438     -69.891  76.849  84.816  0.00  0.00      PROA O1-
ATOM   3517  N   LYS A 439     -74.950  78.395  82.255  0.00  0.00      PROA N  
ATOM   3518  CA  LYS A 439     -76.274  78.744  82.717  0.00  0.00      PROA C  
ATOM   3519  C   LYS A 439     -77.395  77.702  82.554  0.00  0.00      PROA C  
ATOM   3520  O   LYS A 439     -78.232  77.556  83.449  0.00  0.00      PROA O  
ATOM   3521  CB  LYS A 439     -76.633  80.122  82.116  0.00  0.00      PROA C  
ATOM   3522  CG  LYS A 439     -75.479  81.153  82.038  0.00  0.00      PROA C  
ATOM   3523  CD  LYS A 439     -75.835  82.392  81.180  0.00  0.00      PROA C  
ATOM   3524  CE  LYS A 439     -74.660  83.244  80.629  0.00  0.00      PROA C  
ATOM   3525  NZ  LYS A 439     -74.097  84.197  81.626  0.00  0.00      PROA N1+
ATOM   3526  N   ILE A 440     -77.464  76.955  81.424  0.00  0.00      PROA N  
ATOM   3527  CA  ILE A 440     -78.543  76.001  81.174  0.00  0.00      PROA C  
ATOM   3528  C   ILE A 440     -78.597  74.886  82.230  0.00  0.00      PROA C  
ATOM   3529  O   ILE A 440     -79.670  74.544  82.725  0.00  0.00      PROA O  
ATOM   3530  CB  ILE A 440     -78.596  75.477  79.733  0.00  0.00      PROA C  
ATOM   3531  CG1 ILE A 440     -77.568  74.372  79.419  0.00  0.00      PROA C  
ATOM   3532  CG2 ILE A 440     -78.519  76.663  78.748  0.00  0.00      PROA C  
ATOM   3533  CD  ILE A 440     -77.236  74.190  77.928  0.00  0.00      PROA C  
ATOM   3534  N   PHE A 441     -77.432  74.362  82.674  0.00  0.00      PROA N  
ATOM   3535  CA  PHE A 441     -77.352  73.546  83.870  0.00  0.00      PROA C  
ATOM   3536  C   PHE A 441     -76.163  74.050  84.702  0.00  0.00      PROA C  
ATOM   3537  O   PHE A 441     -75.001  73.828  84.356  0.00  0.00      PROA O  
ATOM   3538  CB  PHE A 441     -77.203  72.048  83.485  0.00  0.00      PROA C  
ATOM   3539  CG  PHE A 441     -77.736  71.131  84.552  0.00  0.00      PROA C  
ATOM   3540  CD1 PHE A 441     -79.091  70.758  84.537  0.00  0.00      PROA C  
ATOM   3541  CD2 PHE A 441     -76.890  70.562  85.515  0.00  0.00      PROA C  
ATOM   3542  CE1 PHE A 441     -79.591  69.831  85.460  0.00  0.00      PROA C  
ATOM   3543  CE2 PHE A 441     -77.383  69.638  86.446  0.00  0.00      PROA C  
ATOM   3544  CZ  PHE A 441     -78.734  69.267  86.412  0.00  0.00      PROA C  
ATOM   3545  N   ASN A 442     -76.458  74.740  85.834  0.00  0.00      PROA N  
ATOM   3546  CA  ASN A 442     -75.502  75.266  86.810  0.00  0.00      PROA C  
ATOM   3547  C   ASN A 442     -74.773  76.571  86.456  0.00  0.00      PROA C  
ATOM   3548  O   ASN A 442     -73.567  76.688  86.670  0.00  0.00      PROA O  
ATOM   3549  CB  ASN A 442     -74.506  74.202  87.369  0.00  0.00      PROA C  
ATOM   3550  CG  ASN A 442     -75.257  73.107  88.118  0.00  0.00      PROA C  
ATOM   3551  ND2 ASN A 442     -74.738  71.859  88.062  0.00  0.00      PROA N  
ATOM   3552  OD1 ASN A 442     -76.288  73.348  88.750  0.00  0.00      PROA O  
ATOM   3553  N   GLY A 443     -75.480  77.630  85.991  0.00  0.00      PROA N  
ATOM   3554  CA  GLY A 443     -74.850  78.954  85.872  0.00  0.00      PROA C  
ATOM   3555  C   GLY A 443     -75.778  80.147  85.970  0.00  0.00      PROA C  
ATOM   3556  O   GLY A 443     -76.955  80.018  86.293  0.00  0.00      PROA O  
ATOM   3557  N   ARG A 444     -75.242  81.358  85.699  0.00  0.00      PROA N  
ATOM   3558  CA  ARG A 444     -75.865  82.640  86.029  0.00  0.00      PROA C  
ATOM   3559  C   ARG A 444     -76.284  83.484  84.810  0.00  0.00      PROA C  
ATOM   3560  O   ARG A 444     -75.489  83.575  83.881  0.00  0.00      PROA O  
ATOM   3561  CB  ARG A 444     -74.865  83.500  86.858  0.00  0.00      PROA C  
ATOM   3562  CG  ARG A 444     -74.347  82.807  88.141  0.00  0.00      PROA C  
ATOM   3563  CD  ARG A 444     -73.413  83.660  89.027  0.00  0.00      PROA C  
ATOM   3564  NE  ARG A 444     -72.334  84.283  88.188  0.00  0.00      PROA N  
ATOM   3565  CZ  ARG A 444     -71.367  83.626  87.563  0.00  0.00      PROA C  
ATOM   3566  NH1 ARG A 444     -71.136  82.349  87.724  0.00  0.00      PROA N1+
ATOM   3567  NH2 ARG A 444     -70.608  84.258  86.692  0.00  0.00      PROA N  
ATOM   3568  N   PRO A 445     -77.462  84.126  84.762  0.00  0.00      PROA N  
ATOM   3569  CA  PRO A 445     -78.141  84.698  83.579  0.00  0.00      PROA C  
ATOM   3570  C   PRO A 445     -77.373  85.346  82.419  0.00  0.00      PROA C  
ATOM   3571  O   PRO A 445     -76.332  85.979  82.602  0.00  0.00      PROA O  
ATOM   3572  CB  PRO A 445     -79.214  85.639  84.172  0.00  0.00      PROA C  
ATOM   3573  CG  PRO A 445     -78.878  85.763  85.660  0.00  0.00      PROA C  
ATOM   3574  CD  PRO A 445     -78.234  84.419  85.973  0.00  0.00      PROA C  
ATOM   3575  N   ALA A 446     -77.860  85.162  81.169  0.00  0.00      PROA N  
ATOM   3576  CA  ALA A 446     -77.285  85.768  79.981  0.00  0.00      PROA C  
ATOM   3577  C   ALA A 446     -77.608  87.251  79.843  0.00  0.00      PROA C  
ATOM   3578  O   ALA A 446     -78.694  87.712  80.196  0.00  0.00      PROA O  
ATOM   3579  CB  ALA A 446     -77.742  85.020  78.713  0.00  0.00      PROA C  
ATOM   3580  N   GLN A 447     -76.653  88.053  79.320  0.00  0.00      PROA N  
ATOM   3581  CA  GLN A 447     -76.922  89.429  78.940  0.00  0.00      PROA C  
ATOM   3582  C   GLN A 447     -77.901  89.530  77.764  0.00  0.00      PROA C  
ATOM   3583  O   GLN A 447     -77.826  88.765  76.800  0.00  0.00      PROA O  
ATOM   3584  CB  GLN A 447     -75.637  90.245  78.629  0.00  0.00      PROA C  
ATOM   3585  CG  GLN A 447     -74.669  90.455  79.823  0.00  0.00      PROA C  
ATOM   3586  CD  GLN A 447     -73.722  89.270  80.036  0.00  0.00      PROA C  
ATOM   3587  NE2 GLN A 447     -73.818  88.595  81.202  0.00  0.00      PROA N  
ATOM   3588  OE1 GLN A 447     -72.894  88.953  79.177  0.00  0.00      PROA O  
ATOM   3589  N   LYS A 448     -78.865  90.474  77.810  0.00  0.00      PROA N  
ATOM   3590  CA  LYS A 448     -79.814  90.669  76.723  0.00  0.00      PROA C  
ATOM   3591  C   LYS A 448     -79.192  91.157  75.412  0.00  0.00      PROA C  
ATOM   3592  O   LYS A 448     -78.360  92.067  75.384  0.00  0.00      PROA O  
ATOM   3593  CB  LYS A 448     -81.016  91.557  77.143  0.00  0.00      PROA C  
ATOM   3594  CG  LYS A 448     -82.067  91.814  76.040  0.00  0.00      PROA C  
ATOM   3595  CD  LYS A 448     -83.347  92.468  76.599  0.00  0.00      PROA C  
ATOM   3596  CE  LYS A 448     -84.542  92.539  75.628  0.00  0.00      PROA C  
ATOM   3597  NZ  LYS A 448     -84.255  93.400  74.460  0.00  0.00      PROA N1+
ATOM   3598  N   GLY A 449     -79.602  90.544  74.276  0.00  0.00      PROA N  
ATOM   3599  CA  GLY A 449     -79.251  90.988  72.927  0.00  0.00      PROA C  
ATOM   3600  C   GLY A 449     -77.902  90.551  72.439  0.00  0.00      PROA C  
ATOM   3601  O   GLY A 449     -77.454  90.949  71.367  0.00  0.00      PROA O  
ATOM   3602  N   THR A 450     -77.211  89.691  73.201  0.00  0.00      PROA N  
ATOM   3603  CA  THR A 450     -75.837  89.328  72.883  0.00  0.00      PROA C  
ATOM   3604  C   THR A 450     -75.773  88.010  72.130  0.00  0.00      PROA C  
ATOM   3605  O   THR A 450     -74.716  87.620  71.632  0.00  0.00      PROA O  
ATOM   3606  CB  THR A 450     -74.955  89.258  74.127  0.00  0.00      PROA C  
ATOM   3607  CG2 THR A 450     -75.213  90.463  75.042  0.00  0.00      PROA C  
ATOM   3608  OG1 THR A 450     -75.147  88.081  74.909  0.00  0.00      PROA O  
ATOM   3609  N   THR A 451     -76.931  87.335  71.975  0.00  0.00      PROA N  
ATOM   3610  CA  THR A 451     -77.064  86.089  71.219  0.00  0.00      PROA C  
ATOM   3611  C   THR A 451     -78.278  86.224  70.303  0.00  0.00      PROA C  
ATOM   3612  O   THR A 451     -79.320  85.604  70.531  0.00  0.00      PROA O  
ATOM   3613  CB  THR A 451     -77.139  84.849  72.119  0.00  0.00      PROA C  
ATOM   3614  CG2 THR A 451     -77.142  83.542  71.319  0.00  0.00      PROA C  
ATOM   3615  OG1 THR A 451     -75.968  84.800  72.919  0.00  0.00      PROA O  
ATOM   3616  N   PRO A 452     -78.224  87.080  69.274  0.00  0.00      PROA N  
ATOM   3617  CA  PRO A 452     -79.400  87.542  68.534  0.00  0.00      PROA C  
ATOM   3618  C   PRO A 452     -79.972  86.475  67.607  0.00  0.00      PROA C  
ATOM   3619  O   PRO A 452     -81.119  86.592  67.178  0.00  0.00      PROA O  
ATOM   3620  CB  PRO A 452     -78.861  88.755  67.752  0.00  0.00      PROA C  
ATOM   3621  CG  PRO A 452     -77.390  88.422  67.506  0.00  0.00      PROA C  
ATOM   3622  CD  PRO A 452     -77.003  87.757  68.821  0.00  0.00      PROA C  
ATOM   3623  N   TRP A 453     -79.187  85.447  67.245  0.00  0.00      PROA N  
ATOM   3624  CA  TRP A 453     -79.620  84.376  66.366  0.00  0.00      PROA C  
ATOM   3625  C   TRP A 453     -80.511  83.329  67.006  0.00  0.00      PROA C  
ATOM   3626  O   TRP A 453     -81.159  82.565  66.290  0.00  0.00      PROA O  
ATOM   3627  CB  TRP A 453     -78.413  83.621  65.748  0.00  0.00      PROA C  
ATOM   3628  CG  TRP A 453     -77.313  83.325  66.713  0.00  0.00      PROA C  
ATOM   3629  CD1 TRP A 453     -77.212  82.273  67.584  0.00  0.00      PROA C  
ATOM   3630  CD2 TRP A 453     -76.170  84.164  66.933  0.00  0.00      PROA C  
ATOM   3631  CE2 TRP A 453     -75.432  83.574  67.984  0.00  0.00      PROA C  
ATOM   3632  CE3 TRP A 453     -75.706  85.330  66.328  0.00  0.00      PROA C  
ATOM   3633  NE1 TRP A 453     -76.081  82.429  68.351  0.00  0.00      PROA N  
ATOM   3634  CZ2 TRP A 453     -74.279  84.161  68.481  0.00  0.00      PROA C  
ATOM   3635  CZ3 TRP A 453     -74.530  85.905  66.810  0.00  0.00      PROA C  
ATOM   3636  CH2 TRP A 453     -73.842  85.345  67.883  0.00  0.00      PROA C  
ATOM   3637  N   ILE A 454     -80.546  83.211  68.349  0.00  0.00      PROA N  
ATOM   3638  CA  ILE A 454     -81.320  82.155  68.983  0.00  0.00      PROA C  
ATOM   3639  C   ILE A 454     -82.828  82.256  68.734  0.00  0.00      PROA C  
ATOM   3640  O   ILE A 454     -83.450  83.323  68.778  0.00  0.00      PROA O  
ATOM   3641  CB  ILE A 454     -80.984  81.932  70.457  0.00  0.00      PROA C  
ATOM   3642  CG1 ILE A 454     -81.454  80.527  70.915  0.00  0.00      PROA C  
ATOM   3643  CG2 ILE A 454     -81.538  83.075  71.335  0.00  0.00      PROA C  
ATOM   3644  CD  ILE A 454     -80.990  80.152  72.321  0.00  0.00      PROA C  
ATOM   3645  N   ALA A 455     -83.439  81.102  68.431  0.00  0.00      PROA N  
ATOM   3646  CA  ALA A 455     -84.837  80.949  68.141  0.00  0.00      PROA C  
ATOM   3647  C   ALA A 455     -85.454  80.091  69.229  0.00  0.00      PROA C  
ATOM   3648  O   ALA A 455     -84.861  79.102  69.659  0.00  0.00      PROA O  
ATOM   3649  CB  ALA A 455     -85.006  80.236  66.784  0.00  0.00      PROA C  
ATOM   3650  N   MET A 456     -86.656  80.440  69.714  0.00  0.00      PROA N  
ATOM   3651  CA  MET A 456     -87.363  79.598  70.659  0.00  0.00      PROA C  
ATOM   3652  C   MET A 456     -88.512  78.928  69.930  0.00  0.00      PROA C  
ATOM   3653  O   MET A 456     -89.424  79.582  69.420  0.00  0.00      PROA O  
ATOM   3654  CB  MET A 456     -87.904  80.393  71.872  0.00  0.00      PROA C  
ATOM   3655  CG  MET A 456     -88.280  79.476  73.054  0.00  0.00      PROA C  
ATOM   3656  SD  MET A 456     -88.618  80.354  74.611  0.00  0.00      PROA S  
ATOM   3657  CE  MET A 456     -90.324  80.818  74.195  0.00  0.00      PROA C  
ATOM   3658  N   LEU A 457     -88.495  77.584  69.857  0.00  0.00      PROA N  
ATOM   3659  CA  LEU A 457     -89.581  76.816  69.283  0.00  0.00      PROA C  
ATOM   3660  C   LEU A 457     -90.649  76.606  70.340  0.00  0.00      PROA C  
ATOM   3661  O   LEU A 457     -90.420  76.036  71.413  0.00  0.00      PROA O  
ATOM   3662  CB  LEU A 457     -89.137  75.459  68.688  0.00  0.00      PROA C  
ATOM   3663  CG  LEU A 457     -88.641  75.517  67.226  0.00  0.00      PROA C  
ATOM   3664  CD1 LEU A 457     -87.312  76.270  67.062  0.00  0.00      PROA C  
ATOM   3665  CD2 LEU A 457     -88.523  74.099  66.647  0.00  0.00      PROA C  
ATOM   3666  N   SER A 458     -91.849  77.126  70.048  0.00  0.00      PROA N  
ATOM   3667  CA  SER A 458     -92.927  77.247  71.001  0.00  0.00      PROA C  
ATOM   3668  C   SER A 458     -94.154  76.542  70.491  0.00  0.00      PROA C  
ATOM   3669  O   SER A 458     -94.531  76.658  69.325  0.00  0.00      PROA O  
ATOM   3670  CB  SER A 458     -93.329  78.724  71.249  0.00  0.00      PROA C  
ATOM   3671  OG  SER A 458     -92.217  79.474  71.737  0.00  0.00      PROA O  
ATOM   3672  N   GLN A 459     -94.838  75.800  71.376  0.00  0.00      PROA N  
ATOM   3673  CA  GLN A 459     -96.185  75.303  71.176  0.00  0.00      PROA C  
ATOM   3674  C   GLN A 459     -97.139  76.473  70.934  0.00  0.00      PROA C  
ATOM   3675  O   GLN A 459     -96.865  77.593  71.364  0.00  0.00      PROA O  
ATOM   3676  CB  GLN A 459     -96.600  74.485  72.430  0.00  0.00      PROA C  
ATOM   3677  CG  GLN A 459     -97.960  73.740  72.384  0.00  0.00      PROA C  
ATOM   3678  CD  GLN A 459     -98.113  72.863  71.139  0.00  0.00      PROA C  
ATOM   3679  NE2 GLN A 459     -99.282  72.960  70.465  0.00  0.00      PROA N  
ATOM   3680  OE1 GLN A 459     -97.220  72.094  70.771  0.00  0.00      PROA O  
ATOM   3681  N   LEU A 460     -98.264  76.274  70.217  0.00  0.00      PROA N  
ATOM   3682  CA  LEU A 460     -99.165  77.339  69.784  0.00  0.00      PROA C  
ATOM   3683  C   LEU A 460     -99.660  78.235  70.929  0.00  0.00      PROA C  
ATOM   3684  O   LEU A 460     -99.697  79.462  70.817  0.00  0.00      PROA O  
ATOM   3685  CB  LEU A 460    -100.340  76.679  69.006  0.00  0.00      PROA C  
ATOM   3686  CG  LEU A 460    -101.304  77.594  68.208  0.00  0.00      PROA C  
ATOM   3687  CD1 LEU A 460    -102.407  78.237  69.068  0.00  0.00      PROA C  
ATOM   3688  CD2 LEU A 460    -100.566  78.645  67.364  0.00  0.00      PROA C  
ATOM   3689  N   ASN A 461     -99.978  77.632  72.096  0.00  0.00      PROA N  
ATOM   3690  CA  ASN A 461    -100.321  78.328  73.330  0.00  0.00      PROA C  
ATOM   3691  C   ASN A 461     -99.206  79.228  73.896  0.00  0.00      PROA C  
ATOM   3692  O   ASN A 461     -99.477  80.266  74.501  0.00  0.00      PROA O  
ATOM   3693  CB  ASN A 461    -100.885  77.340  74.400  0.00  0.00      PROA C  
ATOM   3694  CG  ASN A 461     -99.888  76.307  74.932  0.00  0.00      PROA C  
ATOM   3695  ND2 ASN A 461    -100.357  75.507  75.916  0.00  0.00      PROA N  
ATOM   3696  OD1 ASN A 461     -98.731  76.196  74.524  0.00  0.00      PROA O  
ATOM   3697  N   GLY A 462     -97.926  78.846  73.706  0.00  0.00      PROA N  
ATOM   3698  CA  GLY A 462     -96.749  79.617  74.092  0.00  0.00      PROA C  
ATOM   3699  C   GLY A 462     -95.754  78.839  74.907  0.00  0.00      PROA C  
ATOM   3700  O   GLY A 462     -94.711  79.374  75.281  0.00  0.00      PROA O  
ATOM   3701  N   GLN A 463     -96.021  77.551  75.210  0.00  0.00      PROA N  
ATOM   3702  CA  GLN A 463     -95.078  76.710  75.933  0.00  0.00      PROA C  
ATOM   3703  C   GLN A 463     -93.787  76.406  75.151  0.00  0.00      PROA C  
ATOM   3704  O   GLN A 463     -93.881  75.925  74.016  0.00  0.00      PROA O  
ATOM   3705  CB  GLN A 463     -95.720  75.378  76.401  0.00  0.00      PROA C  
ATOM   3706  CG  GLN A 463     -96.832  75.573  77.460  0.00  0.00      PROA C  
ATOM   3707  CD  GLN A 463     -97.447  74.239  77.889  0.00  0.00      PROA C  
ATOM   3708  NE2 GLN A 463     -96.684  73.445  78.677  0.00  0.00      PROA N  
ATOM   3709  OE1 GLN A 463     -98.582  73.902  77.540  0.00  0.00      PROA O  
ATOM   3710  N   PRO A 464     -92.577  76.628  75.658  0.00  0.00      PROA N  
ATOM   3711  CA  PRO A 464     -91.364  76.328  74.912  0.00  0.00      PROA C  
ATOM   3712  C   PRO A 464     -91.019  74.856  75.014  0.00  0.00      PROA C  
ATOM   3713  O   PRO A 464     -91.235  74.237  76.059  0.00  0.00      PROA O  
ATOM   3714  CB  PRO A 464     -90.295  77.185  75.604  0.00  0.00      PROA C  
ATOM   3715  CG  PRO A 464     -90.778  77.314  77.049  0.00  0.00      PROA C  
ATOM   3716  CD  PRO A 464     -92.299  77.365  76.897  0.00  0.00      PROA C  
ATOM   3717  N   PHE A 465     -90.485  74.264  73.932  0.00  0.00      PROA N  
ATOM   3718  CA  PHE A 465     -90.068  72.873  73.971  0.00  0.00      PROA C  
ATOM   3719  C   PHE A 465     -88.670  72.668  73.394  0.00  0.00      PROA C  
ATOM   3720  O   PHE A 465     -87.995  71.700  73.750  0.00  0.00      PROA O  
ATOM   3721  CB  PHE A 465     -91.130  71.925  73.322  0.00  0.00      PROA C  
ATOM   3722  CG  PHE A 465     -91.399  72.138  71.846  0.00  0.00      PROA C  
ATOM   3723  CD1 PHE A 465     -92.150  73.236  71.384  0.00  0.00      PROA C  
ATOM   3724  CD2 PHE A 465     -91.002  71.163  70.915  0.00  0.00      PROA C  
ATOM   3725  CE1 PHE A 465     -92.442  73.380  70.021  0.00  0.00      PROA C  
ATOM   3726  CE2 PHE A 465     -91.300  71.302  69.554  0.00  0.00      PROA C  
ATOM   3727  CZ  PHE A 465     -92.012  72.416  69.104  0.00  0.00      PROA C  
ATOM   3728  N   CYS A 466     -88.160  73.598  72.557  0.00  0.00      PROA N  
ATOM   3729  CA  CYS A 466     -86.834  73.474  71.967  0.00  0.00      PROA C  
ATOM   3730  C   CYS A 466     -86.242  74.844  71.691  0.00  0.00      PROA C  
ATOM   3731  O   CYS A 466     -86.937  75.861  71.640  0.00  0.00      PROA O  
ATOM   3732  CB  CYS A 466     -86.832  72.744  70.595  0.00  0.00      PROA C  
ATOM   3733  SG  CYS A 466     -87.597  71.111  70.588  0.00  0.00      PROA S  
ATOM   3734  N   GLY A 467     -84.917  74.880  71.468  0.00  0.00      PROA N  
ATOM   3735  CA  GLY A 467     -84.218  76.009  70.880  0.00  0.00      PROA C  
ATOM   3736  C   GLY A 467     -83.967  75.782  69.406  0.00  0.00      PROA C  
ATOM   3737  O   GLY A 467     -84.199  74.707  68.852  0.00  0.00      PROA O  
ATOM   3738  N   GLY A 468     -83.457  76.818  68.731  0.00  0.00      PROA N  
ATOM   3739  CA  GLY A 468     -82.998  76.757  67.358  0.00  0.00      PROA C  
ATOM   3740  C   GLY A 468     -82.121  77.943  67.108  0.00  0.00      PROA C  
ATOM   3741  O   GLY A 468     -81.865  78.748  68.004  0.00  0.00      PROA O  
ATOM   3742  N   SER A 469     -81.657  78.126  65.868  0.00  0.00      PROA N  
ATOM   3743  CA  SER A 469     -80.908  79.322  65.518  0.00  0.00      PROA C  
ATOM   3744  C   SER A 469     -81.152  79.756  64.090  0.00  0.00      PROA C  
ATOM   3745  O   SER A 469     -81.291  78.944  63.179  0.00  0.00      PROA O  
ATOM   3746  CB  SER A 469     -79.384  79.202  65.771  0.00  0.00      PROA C  
ATOM   3747  OG  SER A 469     -78.815  78.066  65.118  0.00  0.00      PROA O  
ATOM   3748  N   LEU A 470     -81.257  81.082  63.889  0.00  0.00      PROA N  
ATOM   3749  CA  LEU A 470     -81.485  81.746  62.621  0.00  0.00      PROA C  
ATOM   3750  C   LEU A 470     -80.315  81.576  61.641  0.00  0.00      PROA C  
ATOM   3751  O   LEU A 470     -79.173  81.925  61.948  0.00  0.00      PROA O  
ATOM   3752  CB  LEU A 470     -81.715  83.253  62.913  0.00  0.00      PROA C  
ATOM   3753  CG  LEU A 470     -82.708  84.026  62.016  0.00  0.00      PROA C  
ATOM   3754  CD1 LEU A 470     -82.526  85.532  62.255  0.00  0.00      PROA C  
ATOM   3755  CD2 LEU A 470     -82.587  83.728  60.520  0.00  0.00      PROA C  
ATOM   3756  N   LEU A 471     -80.587  81.062  60.428  0.00  0.00      PROA N  
ATOM   3757  CA  LEU A 471     -79.643  80.964  59.332  0.00  0.00      PROA C  
ATOM   3758  C   LEU A 471     -80.169  81.788  58.164  0.00  0.00      PROA C  
ATOM   3759  O   LEU A 471     -81.304  81.623  57.710  0.00  0.00      PROA O  
ATOM   3760  CB  LEU A 471     -79.394  79.508  58.835  0.00  0.00      PROA C  
ATOM   3761  CG  LEU A 471     -78.387  78.660  59.650  0.00  0.00      PROA C  
ATOM   3762  CD1 LEU A 471     -76.977  79.272  59.662  0.00  0.00      PROA C  
ATOM   3763  CD2 LEU A 471     -78.856  78.370  61.079  0.00  0.00      PROA C  
ATOM   3764  N   GLY A 472     -79.323  82.705  57.638  0.00  0.00      PROA N  
ATOM   3765  CA  GLY A 472     -79.663  83.670  56.591  0.00  0.00      PROA C  
ATOM   3766  C   GLY A 472     -80.980  84.412  56.734  0.00  0.00      PROA C  
ATOM   3767  O   GLY A 472     -81.334  84.917  57.795  0.00  0.00      PROA O  
ATOM   3768  N   SER A 473     -81.707  84.560  55.611  0.00  0.00      PROA N  
ATOM   3769  CA  SER A 473     -82.969  85.286  55.530  0.00  0.00      PROA C  
ATOM   3770  C   SER A 473     -84.148  84.751  56.335  0.00  0.00      PROA C  
ATOM   3771  O   SER A 473     -84.912  85.528  56.903  0.00  0.00      PROA O  
ATOM   3772  CB  SER A 473     -83.464  85.403  54.057  0.00  0.00      PROA C  
ATOM   3773  OG  SER A 473     -82.492  86.052  53.228  0.00  0.00      PROA O  
ATOM   3774  N   ASN A 474     -84.379  83.416  56.354  0.00  0.00      PROA N  
ATOM   3775  CA  ASN A 474     -85.734  82.920  56.589  0.00  0.00      PROA C  
ATOM   3776  C   ASN A 474     -85.788  81.488  57.146  0.00  0.00      PROA C  
ATOM   3777  O   ASN A 474     -86.835  80.841  57.160  0.00  0.00      PROA O  
ATOM   3778  CB  ASN A 474     -86.499  82.999  55.225  0.00  0.00      PROA C  
ATOM   3779  CG  ASN A 474     -88.009  82.812  55.372  0.00  0.00      PROA C  
ATOM   3780  ND2 ASN A 474     -88.576  81.756  54.747  0.00  0.00      PROA N  
ATOM   3781  OD1 ASN A 474     -88.681  83.611  56.029  0.00  0.00      PROA O  
ATOM   3782  N   TRP A 475     -84.665  80.941  57.633  0.00  0.00      PROA N  
ATOM   3783  CA  TRP A 475     -84.610  79.563  58.089  0.00  0.00      PROA C  
ATOM   3784  C   TRP A 475     -84.064  79.470  59.500  0.00  0.00      PROA C  
ATOM   3785  O   TRP A 475     -83.181  80.231  59.891  0.00  0.00      PROA O  
ATOM   3786  CB  TRP A 475     -83.732  78.700  57.149  0.00  0.00      PROA C  
ATOM   3787  CG  TRP A 475     -84.300  78.464  55.782  0.00  0.00      PROA C  
ATOM   3788  CD1 TRP A 475     -84.229  79.304  54.697  0.00  0.00      PROA C  
ATOM   3789  CD2 TRP A 475     -84.832  77.218  55.299  0.00  0.00      PROA C  
ATOM   3790  CE2 TRP A 475     -85.048  77.374  53.908  0.00  0.00      PROA C  
ATOM   3791  CE3 TRP A 475     -85.121  75.994  55.904  0.00  0.00      PROA C  
ATOM   3792  NE1 TRP A 475     -84.684  78.647  53.574  0.00  0.00      PROA N  
ATOM   3793  CZ2 TRP A 475     -85.529  76.338  53.120  0.00  0.00      PROA C  
ATOM   3794  CZ3 TRP A 475     -85.615  74.952  55.113  0.00  0.00      PROA C  
ATOM   3795  CH2 TRP A 475     -85.814  75.120  53.745  0.00  0.00      PROA C  
ATOM   3796  N   VAL A 476     -84.564  78.517  60.306  0.00  0.00      PROA N  
ATOM   3797  CA  VAL A 476     -83.945  78.183  61.577  0.00  0.00      PROA C  
ATOM   3798  C   VAL A 476     -83.477  76.735  61.557  0.00  0.00      PROA C  
ATOM   3799  O   VAL A 476     -84.147  75.826  61.059  0.00  0.00      PROA O  
ATOM   3800  CB  VAL A 476     -84.758  78.479  62.842  0.00  0.00      PROA C  
ATOM   3801  CG1 VAL A 476     -85.152  79.969  62.875  0.00  0.00      PROA C  
ATOM   3802  CG2 VAL A 476     -86.001  77.584  62.958  0.00  0.00      PROA C  
ATOM   3803  N   LEU A 477     -82.266  76.502  62.085  0.00  0.00      PROA N  
ATOM   3804  CA  LEU A 477     -81.674  75.191  62.230  0.00  0.00      PROA C  
ATOM   3805  C   LEU A 477     -81.956  74.689  63.636  0.00  0.00      PROA C  
ATOM   3806  O   LEU A 477     -81.781  75.401  64.628  0.00  0.00      PROA O  
ATOM   3807  CB  LEU A 477     -80.160  75.253  61.920  0.00  0.00      PROA C  
ATOM   3808  CG  LEU A 477     -79.433  73.915  61.670  0.00  0.00      PROA C  
ATOM   3809  CD1 LEU A 477     -78.146  74.187  60.880  0.00  0.00      PROA C  
ATOM   3810  CD2 LEU A 477     -79.065  73.152  62.947  0.00  0.00      PROA C  
ATOM   3811  N   THR A 478     -82.464  73.452  63.736  0.00  0.00      PROA N  
ATOM   3812  CA  THR A 478     -82.979  72.847  64.952  0.00  0.00      PROA C  
ATOM   3813  C   THR A 478     -82.437  71.436  65.056  0.00  0.00      PROA C  
ATOM   3814  O   THR A 478     -81.875  70.884  64.111  0.00  0.00      PROA O  
ATOM   3815  CB  THR A 478     -84.520  72.760  65.006  0.00  0.00      PROA C  
ATOM   3816  CG2 THR A 478     -85.131  74.145  64.742  0.00  0.00      PROA C  
ATOM   3817  OG1 THR A 478     -85.079  71.850  64.057  0.00  0.00      PROA O  
ATOM   3818  N   ALA A 479     -82.615  70.781  66.222  0.00  0.00      PROA N  
ATOM   3819  CA  ALA A 479     -82.557  69.333  66.315  0.00  0.00      PROA C  
ATOM   3820  C   ALA A 479     -83.669  68.678  65.487  0.00  0.00      PROA C  
ATOM   3821  O   ALA A 479     -84.732  69.268  65.280  0.00  0.00      PROA O  
ATOM   3822  CB  ALA A 479     -82.632  68.875  67.783  0.00  0.00      PROA C  
ATOM   3823  N   ALA A 480     -83.451  67.460  64.968  0.00  0.00      PROA N  
ATOM   3824  CA  ALA A 480     -84.458  66.734  64.229  0.00  0.00      PROA C  
ATOM   3825  C   ALA A 480     -85.437  66.030  65.161  0.00  0.00      PROA C  
ATOM   3826  O   ALA A 480     -86.629  65.918  64.868  0.00  0.00      PROA O  
ATOM   3827  CB  ALA A 480     -83.796  65.692  63.310  0.00  0.00      PROA C  
ATOM   3828  N   HIS A 481     -84.969  65.612  66.357  0.00  0.00      PROA N  
ATOM   3829  CA  HIS A 481     -85.787  64.926  67.348  0.00  0.00      PROA C  
ATOM   3830  C   HIS A 481     -86.827  65.837  67.987  0.00  0.00      PROA C  
ATOM   3831  O   HIS A 481     -87.852  65.395  68.506  0.00  0.00      PROA O  
ATOM   3832  CB  HIS A 481     -84.926  64.282  68.472  0.00  0.00      PROA C  
ATOM   3833  CG  HIS A 481     -84.421  65.221  69.541  0.00  0.00      PROA C  
ATOM   3834  CD2 HIS A 481     -84.997  65.580  70.724  0.00  0.00      PROA C  
ATOM   3835  ND1 HIS A 481     -83.141  65.723  69.588  0.00  0.00      PROA N  
ATOM   3836  CE1 HIS A 481     -83.002  66.374  70.765  0.00  0.00      PROA C  
ATOM   3837  NE2 HIS A 481     -84.107  66.320  71.492  0.00  0.00      PROA N  
ATOM   3838  N   CYS A 482     -86.592  67.161  67.921  0.00  0.00      PROA N  
ATOM   3839  CA  CYS A 482     -87.549  68.187  68.279  0.00  0.00      PROA C  
ATOM   3840  C   CYS A 482     -88.836  68.134  67.442  0.00  0.00      PROA C  
ATOM   3841  O   CYS A 482     -89.941  68.333  67.945  0.00  0.00      PROA O  
ATOM   3842  CB  CYS A 482     -86.881  69.577  68.113  0.00  0.00      PROA C  
ATOM   3843  SG  CYS A 482     -87.972  70.933  68.620  0.00  0.00      PROA S  
ATOM   3844  N   LEU A 483     -88.707  67.860  66.131  0.00  0.00      PROA N  
ATOM   3845  CA  LEU A 483     -89.743  68.106  65.145  0.00  0.00      PROA C  
ATOM   3846  C   LEU A 483     -90.638  66.903  64.867  0.00  0.00      PROA C  
ATOM   3847  O   LEU A 483     -91.393  66.871  63.895  0.00  0.00      PROA O  
ATOM   3848  CB  LEU A 483     -89.103  68.635  63.834  0.00  0.00      PROA C  
ATOM   3849  CG  LEU A 483     -88.940  70.171  63.759  0.00  0.00      PROA C  
ATOM   3850  CD1 LEU A 483     -90.297  70.882  63.747  0.00  0.00      PROA C  
ATOM   3851  CD2 LEU A 483     -88.061  70.763  64.862  0.00  0.00      PROA C  
ATOM   3852  N   HIS A 484     -90.636  65.889  65.745  0.00  0.00      PROA N  
ATOM   3853  CA  HIS A 484     -91.573  64.789  65.653  0.00  0.00      PROA C  
ATOM   3854  C   HIS A 484     -92.020  64.376  67.040  0.00  0.00      PROA C  
ATOM   3855  O   HIS A 484     -91.326  64.589  68.037  0.00  0.00      PROA O  
ATOM   3856  CB  HIS A 484     -90.982  63.574  64.887  0.00  0.00      PROA C  
ATOM   3857  CG  HIS A 484     -89.767  62.946  65.518  0.00  0.00      PROA C  
ATOM   3858  CD2 HIS A 484     -88.454  63.030  65.162  0.00  0.00      PROA C  
ATOM   3859  ND1 HIS A 484     -89.825  61.980  66.500  0.00  0.00      PROA N  
ATOM   3860  CE1 HIS A 484     -88.560  61.544  66.711  0.00  0.00      PROA C  
ATOM   3861  NE2 HIS A 484     -87.693  62.150  65.920  0.00  0.00      PROA N  
ATOM   3862  N   HIS A 485     -93.230  63.787  67.152  0.00  0.00      PROA N  
ATOM   3863  CA  HIS A 485     -93.696  63.181  68.393  0.00  0.00      PROA C  
ATOM   3864  C   HIS A 485     -92.864  61.941  68.745  0.00  0.00      PROA C  
ATOM   3865  O   HIS A 485     -92.323  61.309  67.828  0.00  0.00      PROA O  
ATOM   3866  CB  HIS A 485     -95.230  62.895  68.401  0.00  0.00      PROA C  
ATOM   3867  CG  HIS A 485     -95.759  61.746  67.576  0.00  0.00      PROA C  
ATOM   3868  CD2 HIS A 485     -96.707  61.770  66.597  0.00  0.00      PROA C  
ATOM   3869  ND1 HIS A 485     -95.567  60.411  67.872  0.00  0.00      PROA N  
ATOM   3870  CE1 HIS A 485     -96.382  59.695  67.059  0.00  0.00      PROA C  
ATOM   3871  NE2 HIS A 485     -97.102  60.477  66.272  0.00  0.00      PROA N  
ATOM   3872  N   PRO A 486     -92.666  61.562  70.013  0.00  0.00      PROA N  
ATOM   3873  CA  PRO A 486     -91.943  60.346  70.385  0.00  0.00      PROA C  
ATOM   3874  C   PRO A 486     -92.409  59.072  69.686  0.00  0.00      PROA C  
ATOM   3875  O   PRO A 486     -93.613  58.841  69.541  0.00  0.00      PROA O  
ATOM   3876  CB  PRO A 486     -92.057  60.278  71.921  0.00  0.00      PROA C  
ATOM   3877  CG  PRO A 486     -93.258  61.167  72.257  0.00  0.00      PROA C  
ATOM   3878  CD  PRO A 486     -93.173  62.263  71.196  0.00  0.00      PROA C  
ATOM   3879  N   LEU A 487     -91.445  58.246  69.233  0.00  0.00      PROA N  
ATOM   3880  CA  LEU A 487     -91.662  56.957  68.602  0.00  0.00      PROA C  
ATOM   3881  C   LEU A 487     -92.326  55.940  69.526  0.00  0.00      PROA C  
ATOM   3882  O   LEU A 487     -92.059  55.882  70.729  0.00  0.00      PROA O  
ATOM   3883  CB  LEU A 487     -90.339  56.336  68.058  0.00  0.00      PROA C  
ATOM   3884  CG  LEU A 487     -89.776  56.922  66.738  0.00  0.00      PROA C  
ATOM   3885  CD1 LEU A 487     -90.694  56.624  65.547  0.00  0.00      PROA C  
ATOM   3886  CD2 LEU A 487     -89.456  58.422  66.794  0.00  0.00      PROA C  
ATOM   3887  N   ASP A 488     -93.199  55.082  68.964  0.00  0.00      PROA N  
ATOM   3888  CA  ASP A 488     -93.674  53.876  69.612  0.00  0.00      PROA C  
ATOM   3889  C   ASP A 488     -92.515  52.860  69.777  0.00  0.00      PROA C  
ATOM   3890  O   ASP A 488     -91.853  52.577  68.772  0.00  0.00      PROA O  
ATOM   3891  CB  ASP A 488     -94.848  53.311  68.758  0.00  0.00      PROA C  
ATOM   3892  CG  ASP A 488     -95.617  52.162  69.397  0.00  0.00      PROA C  
ATOM   3893  OD1 ASP A 488     -95.374  51.816  70.580  0.00  0.00      PROA O  
ATOM   3894  OD2 ASP A 488     -96.529  51.619  68.716  0.00  0.00      PROA O1-
ATOM   3895  N   PRO A 489     -92.194  52.271  70.939  0.00  0.00      PROA N  
ATOM   3896  CA  PRO A 489     -91.050  51.366  71.064  0.00  0.00      PROA C  
ATOM   3897  C   PRO A 489     -91.228  50.058  70.309  0.00  0.00      PROA C  
ATOM   3898  O   PRO A 489     -90.233  49.408  69.983  0.00  0.00      PROA O  
ATOM   3899  CB  PRO A 489     -90.928  51.127  72.579  0.00  0.00      PROA C  
ATOM   3900  CG  PRO A 489     -91.460  52.424  73.189  0.00  0.00      PROA C  
ATOM   3901  CD  PRO A 489     -92.612  52.783  72.249  0.00  0.00      PROA C  
ATOM   3902  N   GLU A 490     -92.482  49.631  70.055  0.00  0.00      PROA N  
ATOM   3903  CA  GLU A 490     -92.802  48.462  69.251  0.00  0.00      PROA C  
ATOM   3904  C   GLU A 490     -92.312  48.549  67.803  0.00  0.00      PROA C  
ATOM   3905  O   GLU A 490     -91.813  47.574  67.240  0.00  0.00      PROA O  
ATOM   3906  CB  GLU A 490     -94.321  48.146  69.289  0.00  0.00      PROA C  
ATOM   3907  CG  GLU A 490     -94.812  47.719  70.699  0.00  0.00      PROA C  
ATOM   3908  CD  GLU A 490     -96.253  47.216  70.750  0.00  0.00      PROA C  
ATOM   3909  OE1 GLU A 490     -96.938  47.119  69.696  0.00  0.00      PROA O  
ATOM   3910  OE2 GLU A 490     -96.722  46.890  71.875  0.00  0.00      PROA O1-
ATOM   3911  N   GLU A 491     -92.419  49.739  67.179  0.00  0.00      PROA N  
ATOM   3912  CA  GLU A 491     -91.928  49.995  65.837  0.00  0.00      PROA C  
ATOM   3913  C   GLU A 491     -91.156  51.324  65.755  0.00  0.00      PROA C  
ATOM   3914  O   GLU A 491     -91.727  52.364  65.405  0.00  0.00      PROA O  
ATOM   3915  CB  GLU A 491     -93.050  49.878  64.763  0.00  0.00      PROA C  
ATOM   3916  CG  GLU A 491     -94.353  50.682  65.034  0.00  0.00      PROA C  
ATOM   3917  CD  GLU A 491     -95.434  50.484  63.970  0.00  0.00      PROA C  
ATOM   3918  OE1 GLU A 491     -95.244  49.702  63.001  0.00  0.00      PROA O  
ATOM   3919  OE2 GLU A 491     -96.513  51.126  64.098  0.00  0.00      PROA O1-
ATOM   3920  N   PRO A 492     -89.852  51.362  66.054  0.00  0.00      PROA N  
ATOM   3921  CA  PRO A 492     -89.130  52.625  66.182  0.00  0.00      PROA C  
ATOM   3922  C   PRO A 492     -88.567  53.044  64.827  0.00  0.00      PROA C  
ATOM   3923  O   PRO A 492     -87.357  53.026  64.598  0.00  0.00      PROA O  
ATOM   3924  CB  PRO A 492     -88.034  52.287  67.211  0.00  0.00      PROA C  
ATOM   3925  CG  PRO A 492     -87.720  50.809  66.959  0.00  0.00      PROA C  
ATOM   3926  CD  PRO A 492     -89.090  50.233  66.601  0.00  0.00      PROA C  
ATOM   3927  N   ILE A 493     -89.457  53.440  63.907  0.00  0.00      PROA N  
ATOM   3928  CA  ILE A 493     -89.121  53.912  62.579  0.00  0.00      PROA C  
ATOM   3929  C   ILE A 493     -89.876  55.201  62.283  0.00  0.00      PROA C  
ATOM   3930  O   ILE A 493     -91.105  55.275  62.350  0.00  0.00      PROA O  
ATOM   3931  CB  ILE A 493     -89.322  52.846  61.495  0.00  0.00      PROA C  
ATOM   3932  CG1 ILE A 493     -89.076  53.412  60.072  0.00  0.00      PROA C  
ATOM   3933  CG2 ILE A 493     -90.700  52.155  61.644  0.00  0.00      PROA C  
ATOM   3934  CD  ILE A 493     -88.906  52.327  59.001  0.00  0.00      PROA C  
ATOM   3935  N   LEU A 494     -89.136  56.291  61.982  0.00  0.00      PROA N  
ATOM   3936  CA  LEU A 494     -89.718  57.591  61.688  0.00  0.00      PROA C  
ATOM   3937  C   LEU A 494     -90.577  57.604  60.422  0.00  0.00      PROA C  
ATOM   3938  O   LEU A 494     -90.197  57.077  59.374  0.00  0.00      PROA O  
ATOM   3939  CB  LEU A 494     -88.617  58.677  61.600  0.00  0.00      PROA C  
ATOM   3940  CG  LEU A 494     -89.118  60.138  61.576  0.00  0.00      PROA C  
ATOM   3941  CD1 LEU A 494     -89.790  60.528  62.902  0.00  0.00      PROA C  
ATOM   3942  CD2 LEU A 494     -87.946  61.087  61.290  0.00  0.00      PROA C  
ATOM   3943  N   HIS A 495     -91.768  58.227  60.500  0.00  0.00      PROA N  
ATOM   3944  CA  HIS A 495     -92.697  58.342  59.392  0.00  0.00      PROA C  
ATOM   3945  C   HIS A 495     -93.284  59.738  59.387  0.00  0.00      PROA C  
ATOM   3946  O   HIS A 495     -93.229  60.454  60.385  0.00  0.00      PROA O  
ATOM   3947  CB  HIS A 495     -93.842  57.290  59.460  0.00  0.00      PROA C  
ATOM   3948  CG  HIS A 495     -93.416  55.898  59.062  0.00  0.00      PROA C  
ATOM   3949  CD2 HIS A 495     -93.707  55.201  57.927  0.00  0.00      PROA C  
ATOM   3950  ND1 HIS A 495     -92.753  55.010  59.885  0.00  0.00      PROA N  
ATOM   3951  CE1 HIS A 495     -92.653  53.838  59.212  0.00  0.00      PROA C  
ATOM   3952  NE2 HIS A 495     -93.220  53.903  58.018  0.00  0.00      PROA N  
ATOM   3953  N   ASN A 496     -93.884  60.161  58.253  0.00  0.00      PROA N  
ATOM   3954  CA  ASN A 496     -94.436  61.497  58.040  0.00  0.00      PROA C  
ATOM   3955  C   ASN A 496     -95.514  61.883  59.052  0.00  0.00      PROA C  
ATOM   3956  O   ASN A 496     -95.605  63.030  59.486  0.00  0.00      PROA O  
ATOM   3957  CB  ASN A 496     -95.018  61.640  56.605  0.00  0.00      PROA C  
ATOM   3958  CG  ASN A 496     -93.925  61.520  55.542  0.00  0.00      PROA C  
ATOM   3959  ND2 ASN A 496     -94.360  61.374  54.268  0.00  0.00      PROA N  
ATOM   3960  OD1 ASN A 496     -92.720  61.542  55.803  0.00  0.00      PROA O  
ATOM   3961  N   SER A 497     -96.348  60.905  59.470  0.00  0.00      PROA N  
ATOM   3962  CA  SER A 497     -97.369  61.068  60.507  0.00  0.00      PROA C  
ATOM   3963  C   SER A 497     -96.796  61.492  61.861  0.00  0.00      PROA C  
ATOM   3964  O   SER A 497     -97.394  62.293  62.582  0.00  0.00      PROA O  
ATOM   3965  CB  SER A 497     -98.207  59.766  60.687  0.00  0.00      PROA C  
ATOM   3966  OG  SER A 497     -99.325  59.928  61.573  0.00  0.00      PROA O  
ATOM   3967  N   HIS A 498     -95.613  60.958  62.243  0.00  0.00      PROA N  
ATOM   3968  CA  HIS A 498     -94.908  61.327  63.467  0.00  0.00      PROA C  
ATOM   3969  C   HIS A 498     -94.451  62.781  63.530  0.00  0.00      PROA C  
ATOM   3970  O   HIS A 498     -94.476  63.402  64.594  0.00  0.00      PROA O  
ATOM   3971  CB  HIS A 498     -93.710  60.391  63.796  0.00  0.00      PROA C  
ATOM   3972  CG  HIS A 498     -94.126  59.052  64.355  0.00  0.00      PROA C  
ATOM   3973  CD2 HIS A 498     -93.933  58.546  65.607  0.00  0.00      PROA C  
ATOM   3974  ND1 HIS A 498     -94.721  58.037  63.633  0.00  0.00      PROA N  
ATOM   3975  CE1 HIS A 498     -94.878  56.983  64.476  0.00  0.00      PROA C  
ATOM   3976  NE2 HIS A 498     -94.417  57.247  65.687  0.00  0.00      PROA N  
ATOM   3977  N   LEU A 499     -93.998  63.361  62.399  0.00  0.00      PROA N  
ATOM   3978  CA  LEU A 499     -93.547  64.743  62.326  0.00  0.00      PROA C  
ATOM   3979  C   LEU A 499     -94.606  65.780  62.723  0.00  0.00      PROA C  
ATOM   3980  O   LEU A 499     -95.793  65.674  62.403  0.00  0.00      PROA O  
ATOM   3981  CB  LEU A 499     -92.936  65.124  60.948  0.00  0.00      PROA C  
ATOM   3982  CG  LEU A 499     -91.485  64.645  60.707  0.00  0.00      PROA C  
ATOM   3983  CD1 LEU A 499     -91.354  63.128  60.519  0.00  0.00      PROA C  
ATOM   3984  CD2 LEU A 499     -90.888  65.365  59.486  0.00  0.00      PROA C  
ATOM   3985  N   LEU A 500     -94.172  66.829  63.448  0.00  0.00      PROA N  
ATOM   3986  CA  LEU A 500     -94.979  67.983  63.794  0.00  0.00      PROA C  
ATOM   3987  C   LEU A 500     -95.423  68.774  62.565  0.00  0.00      PROA C  
ATOM   3988  O   LEU A 500     -94.700  68.887  61.570  0.00  0.00      PROA O  
ATOM   3989  CB  LEU A 500     -94.255  68.919  64.795  0.00  0.00      PROA C  
ATOM   3990  CG  LEU A 500     -93.853  68.260  66.135  0.00  0.00      PROA C  
ATOM   3991  CD1 LEU A 500     -93.139  69.281  67.034  0.00  0.00      PROA C  
ATOM   3992  CD2 LEU A 500     -95.047  67.640  66.881  0.00  0.00      PROA C  
ATOM   3993  N   SER A 501     -96.648  69.330  62.586  0.00  0.00      PROA N  
ATOM   3994  CA  SER A 501     -97.173  70.084  61.457  0.00  0.00      PROA C  
ATOM   3995  C   SER A 501     -96.709  71.536  61.517  0.00  0.00      PROA C  
ATOM   3996  O   SER A 501     -96.563  72.067  62.621  0.00  0.00      PROA O  
ATOM   3997  CB  SER A 501     -98.726  70.080  61.374  0.00  0.00      PROA C  
ATOM   3998  OG  SER A 501     -99.228  68.756  61.166  0.00  0.00      PROA O  
ATOM   3999  N   PRO A 502     -96.488  72.244  60.401  0.00  0.00      PROA N  
ATOM   4000  CA  PRO A 502     -96.303  73.699  60.363  0.00  0.00      PROA C  
ATOM   4001  C   PRO A 502     -97.269  74.502  61.221  0.00  0.00      PROA C  
ATOM   4002  O   PRO A 502     -96.869  75.464  61.875  0.00  0.00      PROA O  
ATOM   4003  CB  PRO A 502     -96.417  74.051  58.872  0.00  0.00      PROA C  
ATOM   4004  CG  PRO A 502     -95.922  72.792  58.156  0.00  0.00      PROA C  
ATOM   4005  CD  PRO A 502     -96.423  71.660  59.056  0.00  0.00      PROA C  
ATOM   4006  N   SER A 503     -98.560  74.115  61.205  0.00  0.00      PROA N  
ATOM   4007  CA  SER A 503     -99.644  74.722  61.958  0.00  0.00      PROA C  
ATOM   4008  C   SER A 503     -99.506  74.704  63.476  0.00  0.00      PROA C  
ATOM   4009  O   SER A 503     -99.937  75.642  64.149  0.00  0.00      PROA O  
ATOM   4010  CB  SER A 503    -101.028  74.122  61.570  0.00  0.00      PROA C  
ATOM   4011  OG  SER A 503    -101.070  72.694  61.707  0.00  0.00      PROA O  
ATOM   4012  N   ASP A 504     -98.938  73.633  64.073  0.00  0.00      PROA N  
ATOM   4013  CA  ASP A 504     -99.114  73.358  65.490  0.00  0.00      PROA C  
ATOM   4014  C   ASP A 504     -98.009  73.939  66.393  0.00  0.00      PROA C  
ATOM   4015  O   ASP A 504     -98.103  73.872  67.621  0.00  0.00      PROA O  
ATOM   4016  CB  ASP A 504     -99.389  71.828  65.681  0.00  0.00      PROA C  
ATOM   4017  CG  ASP A 504     -98.209  70.883  65.453  0.00  0.00      PROA C  
ATOM   4018  OD1 ASP A 504     -97.105  71.113  66.005  0.00  0.00      PROA O  
ATOM   4019  OD2 ASP A 504     -98.428  69.813  64.814  0.00  0.00      PROA O1-
ATOM   4020  N   PHE A 505     -96.991  74.611  65.822  0.00  0.00      PROA N  
ATOM   4021  CA  PHE A 505     -95.968  75.294  66.596  0.00  0.00      PROA C  
ATOM   4022  C   PHE A 505     -95.600  76.601  65.891  0.00  0.00      PROA C  
ATOM   4023  O   PHE A 505     -95.930  76.832  64.725  0.00  0.00      PROA O  
ATOM   4024  CB  PHE A 505     -94.720  74.391  66.881  0.00  0.00      PROA C  
ATOM   4025  CG  PHE A 505     -93.801  74.187  65.700  0.00  0.00      PROA C  
ATOM   4026  CD1 PHE A 505     -94.138  73.281  64.683  0.00  0.00      PROA C  
ATOM   4027  CD2 PHE A 505     -92.571  74.869  65.627  0.00  0.00      PROA C  
ATOM   4028  CE1 PHE A 505     -93.289  73.092  63.587  0.00  0.00      PROA C  
ATOM   4029  CE2 PHE A 505     -91.715  74.676  64.537  0.00  0.00      PROA C  
ATOM   4030  CZ  PHE A 505     -92.083  73.799  63.508  0.00  0.00      PROA C  
ATOM   4031  N   LYS A 506     -94.925  77.516  66.609  0.00  0.00      PROA N  
ATOM   4032  CA  LYS A 506     -94.417  78.741  66.027  0.00  0.00      PROA C  
ATOM   4033  C   LYS A 506     -93.058  79.034  66.632  0.00  0.00      PROA C  
ATOM   4034  O   LYS A 506     -92.631  78.429  67.619  0.00  0.00      PROA O  
ATOM   4035  CB  LYS A 506     -95.378  79.961  66.159  0.00  0.00      PROA C  
ATOM   4036  CG  LYS A 506     -95.483  80.690  67.517  0.00  0.00      PROA C  
ATOM   4037  CD  LYS A 506     -96.222  79.899  68.614  0.00  0.00      PROA C  
ATOM   4038  CE  LYS A 506     -96.462  80.682  69.921  0.00  0.00      PROA C  
ATOM   4039  NZ  LYS A 506     -97.485  81.749  69.751  0.00  0.00      PROA N1+
ATOM   4040  N   ILE A 507     -92.314  79.955  66.007  0.00  0.00      PROA N  
ATOM   4041  CA  ILE A 507     -90.945  80.268  66.359  0.00  0.00      PROA C  
ATOM   4042  C   ILE A 507     -90.868  81.711  66.815  0.00  0.00      PROA C  
ATOM   4043  O   ILE A 507     -91.423  82.619  66.195  0.00  0.00      PROA O  
ATOM   4044  CB  ILE A 507     -90.007  79.987  65.188  0.00  0.00      PROA C  
ATOM   4045  CG1 ILE A 507     -89.856  78.459  65.000  0.00  0.00      PROA C  
ATOM   4046  CG2 ILE A 507     -88.628  80.652  65.384  0.00  0.00      PROA C  
ATOM   4047  CD  ILE A 507     -89.423  78.069  63.588  0.00  0.00      PROA C  
ATOM   4048  N   ILE A 508     -90.189  81.964  67.949  0.00  0.00      PROA N  
ATOM   4049  CA  ILE A 508     -90.014  83.306  68.469  0.00  0.00      PROA C  
ATOM   4050  C   ILE A 508     -88.548  83.700  68.355  0.00  0.00      PROA C  
ATOM   4051  O   ILE A 508     -87.654  83.036  68.886  0.00  0.00      PROA O  
ATOM   4052  CB  ILE A 508     -90.533  83.487  69.895  0.00  0.00      PROA C  
ATOM   4053  CG1 ILE A 508     -91.989  82.957  70.010  0.00  0.00      PROA C  
ATOM   4054  CG2 ILE A 508     -90.425  84.987  70.256  0.00  0.00      PROA C  
ATOM   4055  CD  ILE A 508     -92.608  83.103  71.407  0.00  0.00      PROA C  
ATOM   4056  N   MET A 509     -88.280  84.800  67.628  0.00  0.00      PROA N  
ATOM   4057  CA  MET A 509     -86.955  85.337  67.398  0.00  0.00      PROA C  
ATOM   4058  C   MET A 509     -86.700  86.538  68.290  0.00  0.00      PROA C  
ATOM   4059  O   MET A 509     -87.592  87.349  68.531  0.00  0.00      PROA O  
ATOM   4060  CB  MET A 509     -86.761  85.793  65.926  0.00  0.00      PROA C  
ATOM   4061  CG  MET A 509     -86.983  84.682  64.880  0.00  0.00      PROA C  
ATOM   4062  SD  MET A 509     -86.020  83.160  65.121  0.00  0.00      PROA S  
ATOM   4063  CE  MET A 509     -84.383  83.877  65.421  0.00  0.00      PROA C  
ATOM   4064  N   GLY A 510     -85.466  86.683  68.820  0.00  0.00      PROA N  
ATOM   4065  CA  GLY A 510     -85.040  87.868  69.570  0.00  0.00      PROA C  
ATOM   4066  C   GLY A 510     -85.480  87.896  71.013  0.00  0.00      PROA C  
ATOM   4067  O   GLY A 510     -85.262  88.867  71.733  0.00  0.00      PROA O  
ATOM   4068  N   LYS A 511     -86.112  86.812  71.482  0.00  0.00      PROA N  
ATOM   4069  CA  LYS A 511     -86.514  86.635  72.860  0.00  0.00      PROA C  
ATOM   4070  C   LYS A 511     -85.384  86.541  73.892  0.00  0.00      PROA C  
ATOM   4071  O   LYS A 511     -84.371  85.868  73.689  0.00  0.00      PROA O  
ATOM   4072  CB  LYS A 511     -87.528  85.467  72.962  0.00  0.00      PROA C  
ATOM   4073  CG  LYS A 511     -87.693  84.850  74.355  0.00  0.00      PROA C  
ATOM   4074  CD  LYS A 511     -88.876  83.874  74.438  0.00  0.00      PROA C  
ATOM   4075  CE  LYS A 511     -90.275  84.499  74.353  0.00  0.00      PROA C  
ATOM   4076  NZ  LYS A 511     -90.409  85.573  75.344  0.00  0.00      PROA N1+
ATOM   4077  N   HIS A 512     -85.553  87.213  75.049  0.00  0.00      PROA N  
ATOM   4078  CA  HIS A 512     -84.701  87.088  76.215  0.00  0.00      PROA C  
ATOM   4079  C   HIS A 512     -85.389  86.266  77.299  0.00  0.00      PROA C  
ATOM   4080  O   HIS A 512     -84.975  85.146  77.599  0.00  0.00      PROA O  
ATOM   4081  CB  HIS A 512     -84.264  88.486  76.732  0.00  0.00      PROA C  
ATOM   4082  CG  HIS A 512     -83.612  88.528  78.090  0.00  0.00      PROA C  
ATOM   4083  CD2 HIS A 512     -82.306  88.371  78.446  0.00  0.00      PROA C  
ATOM   4084  ND1 HIS A 512     -84.251  88.989  79.222  0.00  0.00      PROA N  
ATOM   4085  CE1 HIS A 512     -83.326  89.069  80.206  0.00  0.00      PROA C  
ATOM   4086  NE2 HIS A 512     -82.130  88.703  79.782  0.00  0.00      PROA N  
ATOM   4087  N   TRP A 513     -86.454  86.800  77.931  0.00  0.00      PROA N  
ATOM   4088  CA  TRP A 513     -87.224  86.114  78.962  0.00  0.00      PROA C  
ATOM   4089  C   TRP A 513     -87.966  84.865  78.460  0.00  0.00      PROA C  
ATOM   4090  O   TRP A 513     -88.596  84.884  77.402  0.00  0.00      PROA O  
ATOM   4091  CB  TRP A 513     -88.218  87.071  79.670  0.00  0.00      PROA C  
ATOM   4092  CG  TRP A 513     -87.610  88.321  80.230  0.00  0.00      PROA C  
ATOM   4093  CD1 TRP A 513     -87.617  89.547  79.618  0.00  0.00      PROA C  
ATOM   4094  CD2 TRP A 513     -86.900  88.493  81.472  0.00  0.00      PROA C  
ATOM   4095  CE2 TRP A 513     -86.485  89.846  81.525  0.00  0.00      PROA C  
ATOM   4096  CE3 TRP A 513     -86.589  87.644  82.534  0.00  0.00      PROA C  
ATOM   4097  NE1 TRP A 513     -86.932  90.456  80.392  0.00  0.00      PROA N  
ATOM   4098  CZ2 TRP A 513     -85.740  90.345  82.582  0.00  0.00      PROA C  
ATOM   4099  CZ3 TRP A 513     -85.835  88.146  83.599  0.00  0.00      PROA C  
ATOM   4100  CH2 TRP A 513     -85.412  89.472  83.621  0.00  0.00      PROA C  
ATOM   4101  N   ARG A 514     -87.919  83.744  79.215  0.00  0.00      PROA N  
ATOM   4102  CA  ARG A 514     -88.545  82.483  78.832  0.00  0.00      PROA C  
ATOM   4103  C   ARG A 514     -90.066  82.536  78.682  0.00  0.00      PROA C  
ATOM   4104  O   ARG A 514     -90.629  82.068  77.692  0.00  0.00      PROA O  
ATOM   4105  CB  ARG A 514     -88.126  81.342  79.811  0.00  0.00      PROA C  
ATOM   4106  CG  ARG A 514     -88.880  80.002  79.625  0.00  0.00      PROA C  
ATOM   4107  CD  ARG A 514     -88.333  78.834  80.465  0.00  0.00      PROA C  
ATOM   4108  NE  ARG A 514     -89.312  77.708  80.297  0.00  0.00      PROA N  
ATOM   4109  CZ  ARG A 514     -89.040  76.412  80.374  0.00  0.00      PROA C  
ATOM   4110  NH1 ARG A 514     -87.831  75.919  80.486  0.00  0.00      PROA N1+
ATOM   4111  NH2 ARG A 514     -90.041  75.553  80.326  0.00  0.00      PROA N  
ATOM   4112  N   ARG A 515     -90.762  83.160  79.659  0.00  0.00      PROA N  
ATOM   4113  CA  ARG A 515     -92.214  83.267  79.645  0.00  0.00      PROA C  
ATOM   4114  C   ARG A 515     -92.669  84.681  79.298  0.00  0.00      PROA C  
ATOM   4115  O   ARG A 515     -93.516  84.882  78.425  0.00  0.00      PROA O  
ATOM   4116  CB  ARG A 515     -92.843  82.860  81.008  0.00  0.00      PROA C  
ATOM   4117  CG  ARG A 515     -92.563  81.401  81.453  0.00  0.00      PROA C  
ATOM   4118  CD  ARG A 515     -91.358  81.190  82.386  0.00  0.00      PROA C  
ATOM   4119  NE  ARG A 515     -91.653  81.949  83.643  0.00  0.00      PROA N  
ATOM   4120  CZ  ARG A 515     -90.758  82.248  84.567  0.00  0.00      PROA C  
ATOM   4121  NH1 ARG A 515     -89.556  81.737  84.624  0.00  0.00      PROA N1+
ATOM   4122  NH2 ARG A 515     -91.035  83.132  85.498  0.00  0.00      PROA N  
ATOM   4123  N   ARG A 516     -92.100  85.705  79.973  0.00  0.00      PROA N  
ATOM   4124  CA  ARG A 516     -92.357  87.120  79.727  0.00  0.00      PROA C  
ATOM   4125  C   ARG A 516     -91.974  87.579  78.319  0.00  0.00      PROA C  
ATOM   4126  O   ARG A 516     -91.099  87.000  77.677  0.00  0.00      PROA O  
ATOM   4127  CB  ARG A 516     -91.670  88.020  80.791  0.00  0.00      PROA C  
ATOM   4128  CG  ARG A 516     -92.139  87.784  82.247  0.00  0.00      PROA C  
ATOM   4129  CD  ARG A 516     -93.591  88.190  82.560  0.00  0.00      PROA C  
ATOM   4130  NE  ARG A 516     -93.715  89.676  82.387  0.00  0.00      PROA N  
ATOM   4131  CZ  ARG A 516     -93.341  90.584  83.283  0.00  0.00      PROA C  
ATOM   4132  NH1 ARG A 516     -92.832  90.271  84.453  0.00  0.00      PROA N1+
ATOM   4133  NH2 ARG A 516     -93.486  91.862  82.998  0.00  0.00      PROA N  
ATOM   4134  N   SER A 517     -92.642  88.619  77.780  0.00  0.00      PROA N  
ATOM   4135  CA  SER A 517     -92.388  89.091  76.420  0.00  0.00      PROA C  
ATOM   4136  C   SER A 517     -91.648  90.410  76.356  0.00  0.00      PROA C  
ATOM   4137  O   SER A 517     -91.947  91.374  77.064  0.00  0.00      PROA O  
ATOM   4138  CB  SER A 517     -93.650  89.187  75.520  0.00  0.00      PROA C  
ATOM   4139  OG  SER A 517     -94.051  87.891  75.071  0.00  0.00      PROA O  
ATOM   4140  N   ASP A 518     -90.646  90.462  75.470  0.00  0.00      PROA N  
ATOM   4141  CA  ASP A 518     -89.883  91.637  75.118  0.00  0.00      PROA C  
ATOM   4142  C   ASP A 518     -90.609  92.522  74.099  0.00  0.00      PROA C  
ATOM   4143  O   ASP A 518     -91.534  92.102  73.401  0.00  0.00      PROA O  
ATOM   4144  CB  ASP A 518     -88.522  91.179  74.541  0.00  0.00      PROA C  
ATOM   4145  CG  ASP A 518     -87.718  90.494  75.634  0.00  0.00      PROA C  
ATOM   4146  OD1 ASP A 518     -87.442  91.157  76.672  0.00  0.00      PROA O  
ATOM   4147  OD2 ASP A 518     -87.317  89.312  75.459  0.00  0.00      PROA O1-
ATOM   4148  N   GLU A 519     -90.203  93.799  73.981  0.00  0.00      PROA N  
ATOM   4149  CA  GLU A 519     -90.567  94.678  72.888  0.00  0.00      PROA C  
ATOM   4150  C   GLU A 519     -90.084  94.176  71.523  0.00  0.00      PROA C  
ATOM   4151  O   GLU A 519     -90.794  94.228  70.517  0.00  0.00      PROA O  
ATOM   4152  CB  GLU A 519     -89.991  96.100  73.144  0.00  0.00      PROA C  
ATOM   4153  CG  GLU A 519     -90.579  96.818  74.392  0.00  0.00      PROA C  
ATOM   4154  CD  GLU A 519     -89.969  96.430  75.742  0.00  0.00      PROA C  
ATOM   4155  OE1 GLU A 519     -89.041  95.582  75.812  0.00  0.00      PROA O  
ATOM   4156  OE2 GLU A 519     -90.431  96.996  76.772  0.00  0.00      PROA O1-
ATOM   4157  N   ASP A 520     -88.843  93.663  71.475  0.00  0.00      PROA N  
ATOM   4158  CA  ASP A 520     -88.134  93.325  70.264  0.00  0.00      PROA C  
ATOM   4159  C   ASP A 520     -88.280  91.862  69.818  0.00  0.00      PROA C  
ATOM   4160  O   ASP A 520     -87.823  91.500  68.730  0.00  0.00      PROA O  
ATOM   4161  CB  ASP A 520     -86.636  93.706  70.456  0.00  0.00      PROA C  
ATOM   4162  CG  ASP A 520     -86.066  93.211  71.779  0.00  0.00      PROA C  
ATOM   4163  OD1 ASP A 520     -86.402  93.791  72.851  0.00  0.00      PROA O  
ATOM   4164  OD2 ASP A 520     -85.279  92.234  71.787  0.00  0.00      PROA O1-
ATOM   4165  N   GLU A 521     -88.955  90.983  70.594  0.00  0.00      PROA N  
ATOM   4166  CA  GLU A 521     -89.250  89.633  70.130  0.00  0.00      PROA C  
ATOM   4167  C   GLU A 521     -90.253  89.582  68.967  0.00  0.00      PROA C  
ATOM   4168  O   GLU A 521     -91.227  90.338  68.905  0.00  0.00      PROA O  
ATOM   4169  CB  GLU A 521     -89.607  88.633  71.265  0.00  0.00      PROA C  
ATOM   4170  CG  GLU A 521     -90.946  88.877  72.002  0.00  0.00      PROA C  
ATOM   4171  CD  GLU A 521     -91.123  87.962  73.211  0.00  0.00      PROA C  
ATOM   4172  OE1 GLU A 521     -92.164  87.259  73.317  0.00  0.00      PROA O  
ATOM   4173  OE2 GLU A 521     -90.236  87.947  74.106  0.00  0.00      PROA O1-
ATOM   4174  N   GLN A 522     -90.007  88.686  67.991  0.00  0.00      PROA N  
ATOM   4175  CA  GLN A 522     -90.799  88.543  66.781  0.00  0.00      PROA C  
ATOM   4176  C   GLN A 522     -91.380  87.139  66.700  0.00  0.00      PROA C  
ATOM   4177  O   GLN A 522     -90.651  86.148  66.705  0.00  0.00      PROA O  
ATOM   4178  CB  GLN A 522     -89.961  88.839  65.504  0.00  0.00      PROA C  
ATOM   4179  CG  GLN A 522     -89.474  90.307  65.415  0.00  0.00      PROA C  
ATOM   4180  CD  GLN A 522     -88.619  90.564  64.167  0.00  0.00      PROA C  
ATOM   4181  NE2 GLN A 522     -87.300  90.784  64.370  0.00  0.00      PROA N  
ATOM   4182  OE1 GLN A 522     -89.102  90.590  63.031  0.00  0.00      PROA O  
ATOM   4183  N   HIS A 523     -92.723  87.023  66.633  0.00  0.00      PROA N  
ATOM   4184  CA  HIS A 523     -93.414  85.741  66.609  0.00  0.00      PROA C  
ATOM   4185  C   HIS A 523     -93.712  85.351  65.167  0.00  0.00      PROA C  
ATOM   4186  O   HIS A 523     -94.490  86.010  64.473  0.00  0.00      PROA O  
ATOM   4187  CB  HIS A 523     -94.754  85.794  67.393  0.00  0.00      PROA C  
ATOM   4188  CG  HIS A 523     -94.658  86.492  68.725  0.00  0.00      PROA C  
ATOM   4189  CD2 HIS A 523     -95.342  87.584  69.174  0.00  0.00      PROA C  
ATOM   4190  ND1 HIS A 523     -93.870  86.085  69.781  0.00  0.00      PROA N  
ATOM   4191  CE1 HIS A 523     -94.097  86.945  70.806  0.00  0.00      PROA C  
ATOM   4192  NE2 HIS A 523     -94.988  87.871  70.485  0.00  0.00      PROA N  
ATOM   4193  N   LEU A 524     -93.077  84.276  64.674  0.00  0.00      PROA N  
ATOM   4194  CA  LEU A 524     -93.070  83.918  63.271  0.00  0.00      PROA C  
ATOM   4195  C   LEU A 524     -93.584  82.498  63.076  0.00  0.00      PROA C  
ATOM   4196  O   LEU A 524     -93.199  81.556  63.771  0.00  0.00      PROA O  
ATOM   4197  CB  LEU A 524     -91.649  84.063  62.674  0.00  0.00      PROA C  
ATOM   4198  CG  LEU A 524     -91.017  85.461  62.873  0.00  0.00      PROA C  
ATOM   4199  CD1 LEU A 524     -89.570  85.468  62.382  0.00  0.00      PROA C  
ATOM   4200  CD2 LEU A 524     -91.795  86.577  62.161  0.00  0.00      PROA C  
ATOM   4201  N   HIS A 525     -94.513  82.315  62.120  0.00  0.00      PROA N  
ATOM   4202  CA  HIS A 525     -95.096  81.018  61.827  0.00  0.00      PROA C  
ATOM   4203  C   HIS A 525     -94.250  80.238  60.816  0.00  0.00      PROA C  
ATOM   4204  O   HIS A 525     -93.253  80.728  60.282  0.00  0.00      PROA O  
ATOM   4205  CB  HIS A 525     -96.577  81.176  61.402  0.00  0.00      PROA C  
ATOM   4206  CG  HIS A 525     -97.369  79.902  61.309  0.00  0.00      PROA C  
ATOM   4207  CD2 HIS A 525     -98.171  79.439  60.309  0.00  0.00      PROA C  
ATOM   4208  ND1 HIS A 525     -97.476  78.985  62.335  0.00  0.00      PROA N  
ATOM   4209  CE1 HIS A 525     -98.327  78.017  61.915  0.00  0.00      PROA C  
ATOM   4210  NE2 HIS A 525     -98.780  78.252  60.693  0.00  0.00      PROA N  
ATOM   4211  N   VAL A 526     -94.601  78.966  60.567  0.00  0.00      PROA N  
ATOM   4212  CA  VAL A 526     -93.766  78.014  59.849  0.00  0.00      PROA C  
ATOM   4213  C   VAL A 526     -94.391  77.651  58.515  0.00  0.00      PROA C  
ATOM   4214  O   VAL A 526     -95.605  77.469  58.403  0.00  0.00      PROA O  
ATOM   4215  CB  VAL A 526     -93.521  76.768  60.693  0.00  0.00      PROA C  
ATOM   4216  CG1 VAL A 526     -92.840  75.636  59.895  0.00  0.00      PROA C  
ATOM   4217  CG2 VAL A 526     -92.640  77.185  61.882  0.00  0.00      PROA C  
ATOM   4218  N   LYS A 527     -93.571  77.557  57.444  0.00  0.00      PROA N  
ATOM   4219  CA  LYS A 527     -94.045  77.148  56.136  0.00  0.00      PROA C  
ATOM   4220  C   LYS A 527     -93.774  75.656  55.921  0.00  0.00      PROA C  
ATOM   4221  O   LYS A 527     -94.686  74.897  55.590  0.00  0.00      PROA O  
ATOM   4222  CB  LYS A 527     -93.388  77.996  55.014  0.00  0.00      PROA C  
ATOM   4223  CG  LYS A 527     -94.389  78.493  53.954  0.00  0.00      PROA C  
ATOM   4224  CD  LYS A 527     -95.130  77.334  53.260  0.00  0.00      PROA C  
ATOM   4225  CE  LYS A 527     -95.883  77.732  51.983  0.00  0.00      PROA C  
ATOM   4226  NZ  LYS A 527     -96.554  76.549  51.388  0.00  0.00      PROA N1+
ATOM   4227  N   HIS A 528     -92.524  75.185  56.132  0.00  0.00      PROA N  
ATOM   4228  CA  HIS A 528     -92.174  73.784  55.933  0.00  0.00      PROA C  
ATOM   4229  C   HIS A 528     -91.042  73.368  56.865  0.00  0.00      PROA C  
ATOM   4230  O   HIS A 528     -90.244  74.188  57.323  0.00  0.00      PROA O  
ATOM   4231  CB  HIS A 528     -91.706  73.440  54.484  0.00  0.00      PROA C  
ATOM   4232  CG  HIS A 528     -92.596  73.927  53.364  0.00  0.00      PROA C  
ATOM   4233  CD2 HIS A 528     -93.832  73.523  52.956  0.00  0.00      PROA C  
ATOM   4234  ND1 HIS A 528     -92.140  74.774  52.377  0.00  0.00      PROA N  
ATOM   4235  CE1 HIS A 528     -93.104  74.859  51.433  0.00  0.00      PROA C  
ATOM   4236  NE2 HIS A 528     -94.160  74.119  51.740  0.00  0.00      PROA N  
ATOM   4237  N   ILE A 529     -90.950  72.054  57.149  0.00  0.00      PROA N  
ATOM   4238  CA  ILE A 529     -89.907  71.454  57.968  0.00  0.00      PROA C  
ATOM   4239  C   ILE A 529     -89.195  70.385  57.155  0.00  0.00      PROA C  
ATOM   4240  O   ILE A 529     -89.829  69.515  56.553  0.00  0.00      PROA O  
ATOM   4241  CB  ILE A 529     -90.462  70.826  59.248  0.00  0.00      PROA C  
ATOM   4242  CG1 ILE A 529     -91.194  71.886  60.106  0.00  0.00      PROA C  
ATOM   4243  CG2 ILE A 529     -89.336  70.138  60.055  0.00  0.00      PROA C  
ATOM   4244  CD  ILE A 529     -92.719  71.777  60.016  0.00  0.00      PROA C  
ATOM   4245  N   MET A 530     -87.852  70.425  57.107  0.00  0.00      PROA N  
ATOM   4246  CA  MET A 530     -87.045  69.416  56.454  0.00  0.00      PROA C  
ATOM   4247  C   MET A 530     -86.043  68.840  57.444  0.00  0.00      PROA C  
ATOM   4248  O   MET A 530     -85.153  69.530  57.937  0.00  0.00      PROA O  
ATOM   4249  CB  MET A 530     -86.303  69.992  55.219  0.00  0.00      PROA C  
ATOM   4250  CG  MET A 530     -87.264  70.580  54.166  0.00  0.00      PROA C  
ATOM   4251  SD  MET A 530     -86.450  71.081  52.622  0.00  0.00      PROA S  
ATOM   4252  CE  MET A 530     -87.946  71.816  51.901  0.00  0.00      PROA C  
ATOM   4253  N   LEU A 531     -86.167  67.541  57.773  0.00  0.00      PROA N  
ATOM   4254  CA  LEU A 531     -85.212  66.850  58.623  0.00  0.00      PROA C  
ATOM   4255  C   LEU A 531     -84.163  66.178  57.752  0.00  0.00      PROA C  
ATOM   4256  O   LEU A 531     -84.436  65.807  56.607  0.00  0.00      PROA O  
ATOM   4257  CB  LEU A 531     -85.894  65.817  59.556  0.00  0.00      PROA C  
ATOM   4258  CG  LEU A 531     -87.083  66.384  60.366  0.00  0.00      PROA C  
ATOM   4259  CD1 LEU A 531     -87.596  65.353  61.384  0.00  0.00      PROA C  
ATOM   4260  CD2 LEU A 531     -86.731  67.700  61.075  0.00  0.00      PROA C  
ATOM   4261  N   HIS A 532     -82.916  66.024  58.250  0.00  0.00      PROA N  
ATOM   4262  CA  HIS A 532     -81.839  65.427  57.471  0.00  0.00      PROA C  
ATOM   4263  C   HIS A 532     -82.150  63.987  57.000  0.00  0.00      PROA C  
ATOM   4264  O   HIS A 532     -82.694  63.221  57.800  0.00  0.00      PROA O  
ATOM   4265  CB  HIS A 532     -80.498  65.477  58.247  0.00  0.00      PROA C  
ATOM   4266  CG  HIS A 532     -79.293  65.045  57.449  0.00  0.00      PROA C  
ATOM   4267  CD2 HIS A 532     -78.370  65.802  56.792  0.00  0.00      PROA C  
ATOM   4268  ND1 HIS A 532     -78.798  63.758  57.429  0.00  0.00      PROA N  
ATOM   4269  CE1 HIS A 532     -77.626  63.788  56.745  0.00  0.00      PROA C  
ATOM   4270  NE2 HIS A 532     -77.325  65.008  56.338  0.00  0.00      PROA N  
ATOM   4271  N   PRO A 533     -81.854  63.523  55.772  0.00  0.00      PROA N  
ATOM   4272  CA  PRO A 533     -82.427  62.273  55.262  0.00  0.00      PROA C  
ATOM   4273  C   PRO A 533     -81.898  61.042  55.970  0.00  0.00      PROA C  
ATOM   4274  O   PRO A 533     -82.601  60.034  56.064  0.00  0.00      PROA O  
ATOM   4275  CB  PRO A 533     -82.032  62.253  53.776  0.00  0.00      PROA C  
ATOM   4276  CG  PRO A 533     -81.984  63.732  53.402  0.00  0.00      PROA C  
ATOM   4277  CD  PRO A 533     -81.422  64.386  54.667  0.00  0.00      PROA C  
ATOM   4278  N   LEU A 534     -80.643  61.106  56.449  0.00  0.00      PROA N  
ATOM   4279  CA  LEU A 534     -79.970  60.016  57.128  0.00  0.00      PROA C  
ATOM   4280  C   LEU A 534     -80.154  60.108  58.651  0.00  0.00      PROA C  
ATOM   4281  O   LEU A 534     -79.510  59.405  59.430  0.00  0.00      PROA O  
ATOM   4282  CB  LEU A 534     -78.471  60.042  56.713  0.00  0.00      PROA C  
ATOM   4283  CG  LEU A 534     -77.631  58.778  57.012  0.00  0.00      PROA C  
ATOM   4284  CD1 LEU A 534     -78.221  57.514  56.368  0.00  0.00      PROA C  
ATOM   4285  CD2 LEU A 534     -76.184  58.983  56.531  0.00  0.00      PROA C  
ATOM   4286  N   TYR A 535     -81.076  60.972  59.138  0.00  0.00      PROA N  
ATOM   4287  CA  TYR A 535     -81.487  60.997  60.536  0.00  0.00      PROA C  
ATOM   4288  C   TYR A 535     -82.086  59.666  61.022  0.00  0.00      PROA C  
ATOM   4289  O   TYR A 535     -82.917  59.050  60.350  0.00  0.00      PROA O  
ATOM   4290  CB  TYR A 535     -82.424  62.215  60.825  0.00  0.00      PROA C  
ATOM   4291  CG  TYR A 535     -83.061  62.216  62.198  0.00  0.00      PROA C  
ATOM   4292  CD1 TYR A 535     -82.268  62.255  63.357  0.00  0.00      PROA C  
ATOM   4293  CD2 TYR A 535     -84.459  62.170  62.335  0.00  0.00      PROA C  
ATOM   4294  CE1 TYR A 535     -82.857  62.211  64.629  0.00  0.00      PROA C  
ATOM   4295  CE2 TYR A 535     -85.051  62.134  63.605  0.00  0.00      PROA C  
ATOM   4296  CZ  TYR A 535     -84.250  62.145  64.750  0.00  0.00      PROA C  
ATOM   4297  OH  TYR A 535     -84.853  62.079  66.018  0.00  0.00      PROA O  
ATOM   4298  N   ASN A 536     -81.668  59.200  62.214  0.00  0.00      PROA N  
ATOM   4299  CA  ASN A 536     -82.201  58.005  62.839  0.00  0.00      PROA C  
ATOM   4300  C   ASN A 536     -82.630  58.361  64.268  0.00  0.00      PROA C  
ATOM   4301  O   ASN A 536     -81.772  58.779  65.054  0.00  0.00      PROA O  
ATOM   4302  CB  ASN A 536     -81.131  56.872  62.811  0.00  0.00      PROA C  
ATOM   4303  CG  ASN A 536     -81.586  55.543  63.414  0.00  0.00      PROA C  
ATOM   4304  ND2 ASN A 536     -80.653  54.563  63.446  0.00  0.00      PROA N  
ATOM   4305  OD1 ASN A 536     -82.722  55.353  63.853  0.00  0.00      PROA O  
ATOM   4306  N   PRO A 537     -83.891  58.220  64.690  0.00  0.00      PROA N  
ATOM   4307  CA  PRO A 537     -84.321  58.633  66.021  0.00  0.00      PROA C  
ATOM   4308  C   PRO A 537     -83.789  57.712  67.104  0.00  0.00      PROA C  
ATOM   4309  O   PRO A 537     -83.680  58.138  68.253  0.00  0.00      PROA O  
ATOM   4310  CB  PRO A 537     -85.858  58.607  65.943  0.00  0.00      PROA C  
ATOM   4311  CG  PRO A 537     -86.165  57.585  64.846  0.00  0.00      PROA C  
ATOM   4312  CD  PRO A 537     -85.029  57.825  63.852  0.00  0.00      PROA C  
ATOM   4313  N   SER A 538     -83.504  56.431  66.791  0.00  0.00      PROA N  
ATOM   4314  CA  SER A 538     -82.933  55.481  67.742  0.00  0.00      PROA C  
ATOM   4315  C   SER A 538     -81.542  55.870  68.246  0.00  0.00      PROA C  
ATOM   4316  O   SER A 538     -81.250  55.803  69.442  0.00  0.00      PROA O  
ATOM   4317  CB  SER A 538     -82.882  54.042  67.141  0.00  0.00      PROA C  
ATOM   4318  OG  SER A 538     -82.483  53.043  68.090  0.00  0.00      PROA O  
ATOM   4319  N   THR A 539     -80.643  56.301  67.337  0.00  0.00      PROA N  
ATOM   4320  CA  THR A 539     -79.244  56.579  67.671  0.00  0.00      PROA C  
ATOM   4321  C   THR A 539     -78.966  58.060  67.857  0.00  0.00      PROA C  
ATOM   4322  O   THR A 539     -77.980  58.432  68.496  0.00  0.00      PROA O  
ATOM   4323  CB  THR A 539     -78.283  56.110  66.572  0.00  0.00      PROA C  
ATOM   4324  CG2 THR A 539     -78.328  54.578  66.482  0.00  0.00      PROA C  
ATOM   4325  OG1 THR A 539     -78.667  56.618  65.299  0.00  0.00      PROA O  
ATOM   4326  N   PHE A 540     -79.821  58.928  67.279  0.00  0.00      PROA N  
ATOM   4327  CA  PHE A 540     -79.645  60.370  67.215  0.00  0.00      PROA C  
ATOM   4328  C   PHE A 540     -78.511  60.793  66.276  0.00  0.00      PROA C  
ATOM   4329  O   PHE A 540     -78.038  61.931  66.304  0.00  0.00      PROA O  
ATOM   4330  CB  PHE A 540     -79.550  61.096  68.586  0.00  0.00      PROA C  
ATOM   4331  CG  PHE A 540     -80.770  60.845  69.429  0.00  0.00      PROA C  
ATOM   4332  CD1 PHE A 540     -82.010  61.400  69.067  0.00  0.00      PROA C  
ATOM   4333  CD2 PHE A 540     -80.679  60.106  70.622  0.00  0.00      PROA C  
ATOM   4334  CE1 PHE A 540     -83.141  61.203  69.869  0.00  0.00      PROA C  
ATOM   4335  CE2 PHE A 540     -81.807  59.906  71.428  0.00  0.00      PROA C  
ATOM   4336  CZ  PHE A 540     -83.040  60.455  71.049  0.00  0.00      PROA C  
ATOM   4337  N   GLU A 541     -78.047  59.888  65.384  0.00  0.00      PROA N  
ATOM   4338  CA  GLU A 541     -77.143  60.251  64.308  0.00  0.00      PROA C  
ATOM   4339  C   GLU A 541     -77.849  61.162  63.302  0.00  0.00      PROA C  
ATOM   4340  O   GLU A 541     -79.025  60.986  62.971  0.00  0.00      PROA O  
ATOM   4341  CB  GLU A 541     -76.495  59.014  63.628  0.00  0.00      PROA C  
ATOM   4342  CG  GLU A 541     -77.412  58.224  62.666  0.00  0.00      PROA C  
ATOM   4343  CD  GLU A 541     -76.924  56.796  62.429  0.00  0.00      PROA C  
ATOM   4344  OE1 GLU A 541     -76.532  56.467  61.277  0.00  0.00      PROA O  
ATOM   4345  OE2 GLU A 541     -76.951  55.975  63.386  0.00  0.00      PROA O1-
ATOM   4346  N   ASN A 542     -77.135  62.200  62.835  0.00  0.00      PROA N  
ATOM   4347  CA  ASN A 542     -77.626  63.301  62.027  0.00  0.00      PROA C  
ATOM   4348  C   ASN A 542     -78.865  64.012  62.588  0.00  0.00      PROA C  
ATOM   4349  O   ASN A 542     -79.815  64.320  61.865  0.00  0.00      PROA O  
ATOM   4350  CB  ASN A 542     -77.845  62.911  60.543  0.00  0.00      PROA C  
ATOM   4351  CG  ASN A 542     -76.607  62.220  59.980  0.00  0.00      PROA C  
ATOM   4352  ND2 ASN A 542     -76.660  60.874  59.854  0.00  0.00      PROA N  
ATOM   4353  OD1 ASN A 542     -75.627  62.865  59.593  0.00  0.00      PROA O  
ATOM   4354  N   ASP A 543     -78.873  64.309  63.905  0.00  0.00      PROA N  
ATOM   4355  CA  ASP A 543     -79.964  64.978  64.588  0.00  0.00      PROA C  
ATOM   4356  C   ASP A 543     -79.995  66.488  64.302  0.00  0.00      PROA C  
ATOM   4357  O   ASP A 543     -79.690  67.339  65.143  0.00  0.00      PROA O  
ATOM   4358  CB  ASP A 543     -79.908  64.631  66.102  0.00  0.00      PROA C  
ATOM   4359  CG  ASP A 543     -81.016  65.253  66.940  0.00  0.00      PROA C  
ATOM   4360  OD1 ASP A 543     -82.114  65.547  66.402  0.00  0.00      PROA O  
ATOM   4361  OD2 ASP A 543     -80.826  65.350  68.181  0.00  0.00      PROA O1-
ATOM   4362  N   LEU A 544     -80.368  66.861  63.072  0.00  0.00      PROA N  
ATOM   4363  CA  LEU A 544     -80.565  68.239  62.703  0.00  0.00      PROA C  
ATOM   4364  C   LEU A 544     -81.654  68.351  61.657  0.00  0.00      PROA C  
ATOM   4365  O   LEU A 544     -81.858  67.486  60.798  0.00  0.00      PROA O  
ATOM   4366  CB  LEU A 544     -79.268  69.026  62.332  0.00  0.00      PROA C  
ATOM   4367  CG  LEU A 544     -78.509  68.722  61.011  0.00  0.00      PROA C  
ATOM   4368  CD1 LEU A 544     -78.247  67.230  60.754  0.00  0.00      PROA C  
ATOM   4369  CD2 LEU A 544     -79.136  69.396  59.778  0.00  0.00      PROA C  
ATOM   4370  N   GLY A 545     -82.436  69.433  61.770  0.00  0.00      PROA N  
ATOM   4371  CA  GLY A 545     -83.508  69.779  60.866  0.00  0.00      PROA C  
ATOM   4372  C   GLY A 545     -83.463  71.245  60.555  0.00  0.00      PROA C  
ATOM   4373  O   GLY A 545     -82.855  72.050  61.263  0.00  0.00      PROA O  
ATOM   4374  N   LEU A 546     -84.136  71.617  59.465  0.00  0.00      PROA N  
ATOM   4375  CA  LEU A 546     -84.224  72.965  58.975  0.00  0.00      PROA C  
ATOM   4376  C   LEU A 546     -85.687  73.333  58.829  0.00  0.00      PROA C  
ATOM   4377  O   LEU A 546     -86.467  72.657  58.154  0.00  0.00      PROA O  
ATOM   4378  CB  LEU A 546     -83.502  73.107  57.616  0.00  0.00      PROA C  
ATOM   4379  CG  LEU A 546     -81.976  72.909  57.691  0.00  0.00      PROA C  
ATOM   4380  CD1 LEU A 546     -81.393  72.741  56.286  0.00  0.00      PROA C  
ATOM   4381  CD2 LEU A 546     -81.284  74.073  58.413  0.00  0.00      PROA C  
ATOM   4382  N   VAL A 547     -86.101  74.424  59.486  0.00  0.00      PROA N  
ATOM   4383  CA  VAL A 547     -87.471  74.889  59.473  0.00  0.00      PROA C  
ATOM   4384  C   VAL A 547     -87.500  76.226  58.755  0.00  0.00      PROA C  
ATOM   4385  O   VAL A 547     -86.843  77.187  59.168  0.00  0.00      PROA O  
ATOM   4386  CB  VAL A 547     -88.047  75.030  60.881  0.00  0.00      PROA C  
ATOM   4387  CG1 VAL A 547     -89.476  75.593  60.818  0.00  0.00      PROA C  
ATOM   4388  CG2 VAL A 547     -88.053  73.655  61.582  0.00  0.00      PROA C  
ATOM   4389  N   GLU A 548     -88.250  76.327  57.635  0.00  0.00      PROA N  
ATOM   4390  CA  GLU A 548     -88.409  77.587  56.936  0.00  0.00      PROA C  
ATOM   4391  C   GLU A 548     -89.622  78.330  57.464  0.00  0.00      PROA C  
ATOM   4392  O   GLU A 548     -90.736  77.809  57.593  0.00  0.00      PROA O  
ATOM   4393  CB  GLU A 548     -88.447  77.502  55.385  0.00  0.00      PROA C  
ATOM   4394  CG  GLU A 548     -89.643  76.757  54.752  0.00  0.00      PROA C  
ATOM   4395  CD  GLU A 548     -89.676  76.908  53.230  0.00  0.00      PROA C  
ATOM   4396  OE1 GLU A 548     -89.810  78.059  52.732  0.00  0.00      PROA O  
ATOM   4397  OE2 GLU A 548     -89.606  75.877  52.507  0.00  0.00      PROA O1-
ATOM   4398  N   LEU A 549     -89.403  79.595  57.835  0.00  0.00      PROA N  
ATOM   4399  CA  LEU A 549     -90.417  80.501  58.314  0.00  0.00      PROA C  
ATOM   4400  C   LEU A 549     -91.396  80.910  57.210  0.00  0.00      PROA C  
ATOM   4401  O   LEU A 549     -91.044  81.013  56.032  0.00  0.00      PROA O  
ATOM   4402  CB  LEU A 549     -89.752  81.730  58.981  0.00  0.00      PROA C  
ATOM   4403  CG  LEU A 549     -88.799  81.370  60.146  0.00  0.00      PROA C  
ATOM   4404  CD1 LEU A 549     -87.928  82.568  60.541  0.00  0.00      PROA C  
ATOM   4405  CD2 LEU A 549     -89.574  80.853  61.366  0.00  0.00      PROA C  
ATOM   4406  N   SER A 550     -92.679  81.146  57.554  0.00  0.00      PROA N  
ATOM   4407  CA  SER A 550     -93.673  81.593  56.579  0.00  0.00      PROA C  
ATOM   4408  C   SER A 550     -93.501  83.059  56.209  0.00  0.00      PROA C  
ATOM   4409  O   SER A 550     -93.872  83.489  55.116  0.00  0.00      PROA O  
ATOM   4410  CB  SER A 550     -95.140  81.356  57.048  0.00  0.00      PROA C  
ATOM   4411  OG  SER A 550     -95.475  82.085  58.234  0.00  0.00      PROA O  
ATOM   4412  N   GLU A 551     -92.891  83.854  57.106  0.00  0.00      PROA N  
ATOM   4413  CA  GLU A 551     -92.524  85.228  56.844  0.00  0.00      PROA C  
ATOM   4414  C   GLU A 551     -91.219  85.529  57.571  0.00  0.00      PROA C  
ATOM   4415  O   GLU A 551     -90.976  85.080  58.695  0.00  0.00      PROA O  
ATOM   4416  CB  GLU A 551     -93.646  86.233  57.233  0.00  0.00      PROA C  
ATOM   4417  CG  GLU A 551     -93.958  86.337  58.747  0.00  0.00      PROA C  
ATOM   4418  CD  GLU A 551     -95.183  87.204  59.022  0.00  0.00      PROA C  
ATOM   4419  OE1 GLU A 551     -95.141  88.432  58.741  0.00  0.00      PROA O  
ATOM   4420  OE2 GLU A 551     -96.207  86.672  59.532  0.00  0.00      PROA O1-
ATOM   4421  N   SER A 552     -90.304  86.253  56.894  0.00  0.00      PROA N  
ATOM   4422  CA  SER A 552     -88.973  86.560  57.404  0.00  0.00      PROA C  
ATOM   4423  C   SER A 552     -88.947  87.472  58.634  0.00  0.00      PROA C  
ATOM   4424  O   SER A 552     -89.762  88.402  58.706  0.00  0.00      PROA O  
ATOM   4425  CB  SER A 552     -88.032  87.160  56.316  0.00  0.00      PROA C  
ATOM   4426  OG  SER A 552     -88.604  88.304  55.668  0.00  0.00      PROA O  
ATOM   4427  N   PRO A 553     -88.054  87.299  59.616  0.00  0.00      PROA N  
ATOM   4428  CA  PRO A 553     -87.740  88.342  60.591  0.00  0.00      PROA C  
ATOM   4429  C   PRO A 553     -87.261  89.644  59.962  0.00  0.00      PROA C  
ATOM   4430  O   PRO A 553     -86.660  89.643  58.884  0.00  0.00      PROA O  
ATOM   4431  CB  PRO A 553     -86.639  87.721  61.472  0.00  0.00      PROA C  
ATOM   4432  CG  PRO A 553     -85.930  86.732  60.547  0.00  0.00      PROA C  
ATOM   4433  CD  PRO A 553     -87.059  86.221  59.651  0.00  0.00      PROA C  
ATOM   4434  N   ARG A 554     -87.490  90.779  60.644  0.00  0.00      PROA N  
ATOM   4435  CA  ARG A 554     -86.785  92.006  60.347  0.00  0.00      PROA C  
ATOM   4436  C   ARG A 554     -85.464  92.012  61.105  0.00  0.00      PROA C  
ATOM   4437  O   ARG A 554     -85.438  92.032  62.339  0.00  0.00      PROA O  
ATOM   4438  CB  ARG A 554     -87.632  93.248  60.725  0.00  0.00      PROA C  
ATOM   4439  CG  ARG A 554     -86.926  94.601  60.483  0.00  0.00      PROA C  
ATOM   4440  CD  ARG A 554     -87.831  95.810  60.756  0.00  0.00      PROA C  
ATOM   4441  NE  ARG A 554     -87.017  97.039  60.481  0.00  0.00      PROA N  
ATOM   4442  CZ  ARG A 554     -87.473  98.278  60.595  0.00  0.00      PROA C  
ATOM   4443  NH1 ARG A 554     -88.704  98.547  60.971  0.00  0.00      PROA N1+
ATOM   4444  NH2 ARG A 554     -86.673  99.288  60.323  0.00  0.00      PROA N  
ATOM   4445  N   LEU A 555     -84.321  91.966  60.388  0.00  0.00      PROA N  
ATOM   4446  CA  LEU A 555     -83.005  92.029  61.003  0.00  0.00      PROA C  
ATOM   4447  C   LEU A 555     -82.750  93.347  61.726  0.00  0.00      PROA C  
ATOM   4448  O   LEU A 555     -83.109  94.432  61.264  0.00  0.00      PROA O  
ATOM   4449  CB  LEU A 555     -81.836  91.732  60.030  0.00  0.00      PROA C  
ATOM   4450  CG  LEU A 555     -81.580  90.238  59.736  0.00  0.00      PROA C  
ATOM   4451  CD1 LEU A 555     -82.717  89.533  58.980  0.00  0.00      PROA C  
ATOM   4452  CD2 LEU A 555     -80.268  90.094  58.952  0.00  0.00      PROA C  
ATOM   4453  N   ASN A 556     -82.133  93.261  62.911  0.00  0.00      PROA N  
ATOM   4454  CA  ASN A 556     -81.923  94.397  63.773  0.00  0.00      PROA C  
ATOM   4455  C   ASN A 556     -80.902  93.971  64.815  0.00  0.00      PROA C  
ATOM   4456  O   ASN A 556     -80.425  92.840  64.812  0.00  0.00      PROA O  
ATOM   4457  CB  ASN A 556     -83.250  94.926  64.414  0.00  0.00      PROA C  
ATOM   4458  CG  ASN A 556     -83.855  93.976  65.446  0.00  0.00      PROA C  
ATOM   4459  ND2 ASN A 556     -84.694  93.016  65.003  0.00  0.00      PROA N  
ATOM   4460  OD1 ASN A 556     -83.601  94.108  66.646  0.00  0.00      PROA O  
ATOM   4461  N   ASP A 557     -80.562  94.870  65.752  0.00  0.00      PROA N  
ATOM   4462  CA  ASP A 557     -79.616  94.683  66.831  0.00  0.00      PROA C  
ATOM   4463  C   ASP A 557     -79.856  93.397  67.646  0.00  0.00      PROA C  
ATOM   4464  O   ASP A 557     -78.917  92.727  68.082  0.00  0.00      PROA O  
ATOM   4465  CB  ASP A 557     -79.667  95.908  67.803  0.00  0.00      PROA C  
ATOM   4466  CG  ASP A 557     -79.584  97.296  67.164  0.00  0.00      PROA C  
ATOM   4467  OD1 ASP A 557     -79.968  97.504  65.980  0.00  0.00      PROA O  
ATOM   4468  OD2 ASP A 557     -79.232  98.248  67.914  0.00  0.00      PROA O1-
ATOM   4469  N   PHE A 558     -81.137  93.025  67.843  0.00  0.00      PROA N  
ATOM   4470  CA  PHE A 558     -81.542  91.877  68.624  0.00  0.00      PROA C  
ATOM   4471  C   PHE A 558     -81.893  90.641  67.785  0.00  0.00      PROA C  
ATOM   4472  O   PHE A 558     -82.136  89.575  68.351  0.00  0.00      PROA O  
ATOM   4473  CB  PHE A 558     -82.781  92.256  69.482  0.00  0.00      PROA C  
ATOM   4474  CG  PHE A 558     -82.461  93.427  70.381  0.00  0.00      PROA C  
ATOM   4475  CD1 PHE A 558     -81.711  93.224  71.550  0.00  0.00      PROA C  
ATOM   4476  CD2 PHE A 558     -82.923  94.724  70.093  0.00  0.00      PROA C  
ATOM   4477  CE1 PHE A 558     -81.392  94.292  72.398  0.00  0.00      PROA C  
ATOM   4478  CE2 PHE A 558     -82.612  95.798  70.937  0.00  0.00      PROA C  
ATOM   4479  CZ  PHE A 558     -81.843  95.583  72.088  0.00  0.00      PROA C  
ATOM   4480  N   VAL A 559     -81.898  90.725  66.429  0.00  0.00      PROA N  
ATOM   4481  CA  VAL A 559     -82.168  89.577  65.561  0.00  0.00      PROA C  
ATOM   4482  C   VAL A 559     -81.232  89.575  64.349  0.00  0.00      PROA C  
ATOM   4483  O   VAL A 559     -81.348  90.415  63.454  0.00  0.00      PROA O  
ATOM   4484  CB  VAL A 559     -83.624  89.487  65.074  0.00  0.00      PROA C  
ATOM   4485  CG1 VAL A 559     -83.821  88.249  64.177  0.00  0.00      PROA C  
ATOM   4486  CG2 VAL A 559     -84.580  89.371  66.276  0.00  0.00      PROA C  
ATOM   4487  N   MET A 560     -80.295  88.602  64.282  0.00  0.00      PROA N  
ATOM   4488  CA  MET A 560     -79.340  88.426  63.196  0.00  0.00      PROA C  
ATOM   4489  C   MET A 560     -78.993  86.948  63.034  0.00  0.00      PROA C  
ATOM   4490  O   MET A 560     -78.965  86.255  64.049  0.00  0.00      PROA O  
ATOM   4491  CB  MET A 560     -78.003  89.179  63.430  0.00  0.00      PROA C  
ATOM   4492  CG  MET A 560     -78.061  90.686  63.145  0.00  0.00      PROA C  
ATOM   4493  SD  MET A 560     -76.498  91.523  63.527  0.00  0.00      PROA S  
ATOM   4494  CE  MET A 560     -76.902  91.771  65.279  0.00  0.00      PROA C  
ATOM   4495  N   PRO A 561     -78.748  86.390  61.850  0.00  0.00      PROA N  
ATOM   4496  CA  PRO A 561     -78.265  85.020  61.679  0.00  0.00      PROA C  
ATOM   4497  C   PRO A 561     -76.886  84.685  62.244  0.00  0.00      PROA C  
ATOM   4498  O   PRO A 561     -76.002  85.544  62.293  0.00  0.00      PROA O  
ATOM   4499  CB  PRO A 561     -78.320  84.809  60.160  0.00  0.00      PROA C  
ATOM   4500  CG  PRO A 561     -78.090  86.201  59.573  0.00  0.00      PROA C  
ATOM   4501  CD  PRO A 561     -78.798  87.113  60.575  0.00  0.00      PROA C  
ATOM   4502  N   VAL A 562     -76.668  83.410  62.638  0.00  0.00      PROA N  
ATOM   4503  CA  VAL A 562     -75.348  82.796  62.777  0.00  0.00      PROA C  
ATOM   4504  C   VAL A 562     -74.667  82.602  61.430  0.00  0.00      PROA C  
ATOM   4505  O   VAL A 562     -75.310  82.389  60.400  0.00  0.00      PROA O  
ATOM   4506  CB  VAL A 562     -75.310  81.439  63.504  0.00  0.00      PROA C  
ATOM   4507  CG1 VAL A 562     -74.617  81.610  64.867  0.00  0.00      PROA C  
ATOM   4508  CG2 VAL A 562     -76.715  80.832  63.624  0.00  0.00      PROA C  
ATOM   4509  N   CYS A 563     -73.321  82.644  61.404  0.00  0.00      PROA N  
ATOM   4510  CA  CYS A 563     -72.573  82.217  60.234  0.00  0.00      PROA C  
ATOM   4511  C   CYS A 563     -72.423  80.696  60.211  0.00  0.00      PROA C  
ATOM   4512  O   CYS A 563     -72.200  80.059  61.244  0.00  0.00      PROA O  
ATOM   4513  CB  CYS A 563     -71.156  82.837  60.186  0.00  0.00      PROA C  
ATOM   4514  SG  CYS A 563     -71.112  84.651  60.118  0.00  0.00      PROA S  
ATOM   4515  N   LEU A 564     -72.526  80.070  59.020  0.00  0.00      PROA N  
ATOM   4516  CA  LEU A 564     -72.200  78.663  58.827  0.00  0.00      PROA C  
ATOM   4517  C   LEU A 564     -70.712  78.382  59.070  0.00  0.00      PROA C  
ATOM   4518  O   LEU A 564     -69.881  79.207  58.684  0.00  0.00      PROA O  
ATOM   4519  CB  LEU A 564     -72.593  78.151  57.413  0.00  0.00      PROA C  
ATOM   4520  CG  LEU A 564     -74.109  77.975  57.175  0.00  0.00      PROA C  
ATOM   4521  CD1 LEU A 564     -74.381  77.635  55.701  0.00  0.00      PROA C  
ATOM   4522  CD2 LEU A 564     -74.714  76.881  58.072  0.00  0.00      PROA C  
ATOM   4523  N   PRO A 565     -70.315  77.280  59.700  0.00  0.00      PROA N  
ATOM   4524  CA  PRO A 565     -68.919  77.000  60.039  0.00  0.00      PROA C  
ATOM   4525  C   PRO A 565     -67.980  76.931  58.840  0.00  0.00      PROA C  
ATOM   4526  O   PRO A 565     -68.191  76.139  57.922  0.00  0.00      PROA O  
ATOM   4527  CB  PRO A 565     -68.997  75.673  60.808  0.00  0.00      PROA C  
ATOM   4528  CG  PRO A 565     -70.239  74.981  60.237  0.00  0.00      PROA C  
ATOM   4529  CD  PRO A 565     -71.192  76.145  59.990  0.00  0.00      PROA C  
ATOM   4530  N   GLU A 566     -66.912  77.749  58.824  0.00  0.00      PROA N  
ATOM   4531  CA  GLU A 566     -65.920  77.782  57.761  0.00  0.00      PROA C  
ATOM   4532  C   GLU A 566     -65.138  76.479  57.592  0.00  0.00      PROA C  
ATOM   4533  O   GLU A 566     -64.907  76.004  56.479  0.00  0.00      PROA O  
ATOM   4534  CB  GLU A 566     -64.956  78.977  57.977  0.00  0.00      PROA C  
ATOM   4535  CG  GLU A 566     -65.669  80.353  57.879  0.00  0.00      PROA C  
ATOM   4536  CD  GLU A 566     -65.734  80.921  56.462  0.00  0.00      PROA C  
ATOM   4537  OE1 GLU A 566     -64.686  81.435  55.979  0.00  0.00      PROA O  
ATOM   4538  OE2 GLU A 566     -66.830  80.922  55.842  0.00  0.00      PROA O1-
ATOM   4539  N   HIS A 567     -64.739  75.855  58.716  0.00  0.00      PROA N  
ATOM   4540  CA  HIS A 567     -63.897  74.673  58.732  0.00  0.00      PROA C  
ATOM   4541  C   HIS A 567     -64.110  73.905  60.036  0.00  0.00      PROA C  
ATOM   4542  O   HIS A 567     -64.700  74.457  60.971  0.00  0.00      PROA O  
ATOM   4543  CB  HIS A 567     -62.397  75.060  58.574  0.00  0.00      PROA C  
ATOM   4544  CG  HIS A 567     -61.892  76.075  59.573  0.00  0.00      PROA C  
ATOM   4545  CD2 HIS A 567     -61.533  77.375  59.377  0.00  0.00      PROA C  
ATOM   4546  ND1 HIS A 567     -61.541  75.783  60.875  0.00  0.00      PROA N  
ATOM   4547  CE1 HIS A 567     -61.009  76.909  61.412  0.00  0.00      PROA C  
ATOM   4548  NE2 HIS A 567     -60.980  77.903  60.537  0.00  0.00      PROA N  
ATOM   4549  N   PRO A 568     -63.690  72.641  60.151  0.00  0.00      PROA N  
ATOM   4550  CA  PRO A 568     -63.550  71.913  61.412  0.00  0.00      PROA C  
ATOM   4551  C   PRO A 568     -63.006  72.641  62.636  0.00  0.00      PROA C  
ATOM   4552  O   PRO A 568     -62.097  73.464  62.513  0.00  0.00      PROA O  
ATOM   4553  CB  PRO A 568     -62.736  70.672  61.030  0.00  0.00      PROA C  
ATOM   4554  CG  PRO A 568     -63.223  70.374  59.610  0.00  0.00      PROA C  
ATOM   4555  CD  PRO A 568     -63.379  71.773  59.007  0.00  0.00      PROA C  
ATOM   4556  N   SER A 569     -63.542  72.339  63.837  0.00  0.00      PROA N  
ATOM   4557  CA  SER A 569     -63.071  72.920  65.089  0.00  0.00      PROA C  
ATOM   4558  C   SER A 569     -61.970  72.075  65.713  0.00  0.00      PROA C  
ATOM   4559  O   SER A 569     -62.086  70.856  65.857  0.00  0.00      PROA O  
ATOM   4560  CB  SER A 569     -64.202  73.095  66.147  0.00  0.00      PROA C  
ATOM   4561  OG  SER A 569     -63.770  73.811  67.310  0.00  0.00      PROA O  
ATOM   4562  N   THR A 570     -60.860  72.722  66.117  0.00  0.00      PROA N  
ATOM   4563  CA  THR A 570     -59.778  72.132  66.911  0.00  0.00      PROA C  
ATOM   4564  C   THR A 570     -60.262  71.692  68.289  0.00  0.00      PROA C  
ATOM   4565  O   THR A 570     -61.098  72.355  68.911  0.00  0.00      PROA O  
ATOM   4566  CB  THR A 570     -58.590  73.090  67.084  0.00  0.00      PROA C  
ATOM   4567  CG2 THR A 570     -57.346  72.377  67.640  0.00  0.00      PROA C  
ATOM   4568  OG1 THR A 570     -58.213  73.638  65.825  0.00  0.00      PROA O  
ATOM   4569  N   GLU A 571     -59.755  70.558  68.821  0.00  0.00      PROA N  
ATOM   4570  CA  GLU A 571     -60.048  70.109  70.175  0.00  0.00      PROA C  
ATOM   4571  C   GLU A 571     -59.622  71.105  71.261  0.00  0.00      PROA C  
ATOM   4572  O   GLU A 571     -58.622  71.816  71.147  0.00  0.00      PROA O  
ATOM   4573  CB  GLU A 571     -59.467  68.699  70.470  0.00  0.00      PROA C  
ATOM   4574  CG  GLU A 571     -57.916  68.617  70.489  0.00  0.00      PROA C  
ATOM   4575  CD  GLU A 571     -57.410  67.209  70.796  0.00  0.00      PROA C  
ATOM   4576  OE1 GLU A 571     -56.788  66.578  69.900  0.00  0.00      PROA O  
ATOM   4577  OE2 GLU A 571     -57.611  66.721  71.940  0.00  0.00      PROA O1-
ATOM   4578  N   GLY A 572     -60.424  71.213  72.343  0.00  0.00      PROA N  
ATOM   4579  CA  GLY A 572     -60.188  72.149  73.441  0.00  0.00      PROA C  
ATOM   4580  C   GLY A 572     -60.618  73.570  73.159  0.00  0.00      PROA C  
ATOM   4581  O   GLY A 572     -60.394  74.470  73.968  0.00  0.00      PROA O  
ATOM   4582  N   THR A 573     -61.268  73.818  72.004  0.00  0.00      PROA N  
ATOM   4583  CA  THR A 573     -61.884  75.107  71.672  0.00  0.00      PROA C  
ATOM   4584  C   THR A 573     -63.026  75.434  72.616  0.00  0.00      PROA C  
ATOM   4585  O   THR A 573     -63.860  74.578  72.908  0.00  0.00      PROA O  
ATOM   4586  CB  THR A 573     -62.383  75.191  70.227  0.00  0.00      PROA C  
ATOM   4587  CG2 THR A 573     -63.041  76.544  69.900  0.00  0.00      PROA C  
ATOM   4588  OG1 THR A 573     -61.291  75.047  69.324  0.00  0.00      PROA O  
ATOM   4589  N   MET A 574     -63.101  76.677  73.135  0.00  0.00      PROA N  
ATOM   4590  CA  MET A 574     -64.186  77.069  74.016  0.00  0.00      PROA C  
ATOM   4591  C   MET A 574     -65.432  77.446  73.221  0.00  0.00      PROA C  
ATOM   4592  O   MET A 574     -65.445  78.422  72.467  0.00  0.00      PROA O  
ATOM   4593  CB  MET A 574     -63.787  78.231  74.959  0.00  0.00      PROA C  
ATOM   4594  CG  MET A 574     -62.565  77.923  75.853  0.00  0.00      PROA C  
ATOM   4595  SD  MET A 574     -62.700  76.427  76.884  0.00  0.00      PROA S  
ATOM   4596  CE  MET A 574     -64.104  76.950  77.906  0.00  0.00      PROA C  
ATOM   4597  N   VAL A 575     -66.511  76.667  73.389  0.00  0.00      PROA N  
ATOM   4598  CA  VAL A 575     -67.763  76.811  72.673  0.00  0.00      PROA C  
ATOM   4599  C   VAL A 575     -68.828  77.273  73.645  0.00  0.00      PROA C  
ATOM   4600  O   VAL A 575     -68.804  76.945  74.834  0.00  0.00      PROA O  
ATOM   4601  CB  VAL A 575     -68.236  75.533  71.966  0.00  0.00      PROA C  
ATOM   4602  CG1 VAL A 575     -67.226  75.143  70.876  0.00  0.00      PROA C  
ATOM   4603  CG2 VAL A 575     -68.421  74.366  72.953  0.00  0.00      PROA C  
ATOM   4604  N   ILE A 576     -69.780  78.088  73.162  0.00  0.00      PROA N  
ATOM   4605  CA  ILE A 576     -70.845  78.627  73.985  0.00  0.00      PROA C  
ATOM   4606  C   ILE A 576     -72.186  78.072  73.530  0.00  0.00      PROA C  
ATOM   4607  O   ILE A 576     -72.591  78.264  72.385  0.00  0.00      PROA O  
ATOM   4608  CB  ILE A 576     -70.825  80.145  74.059  0.00  0.00      PROA C  
ATOM   4609  CG1 ILE A 576     -69.538  80.617  74.785  0.00  0.00      PROA C  
ATOM   4610  CG2 ILE A 576     -72.082  80.669  74.785  0.00  0.00      PROA C  
ATOM   4611  CD  ILE A 576     -68.702  81.602  73.968  0.00  0.00      PROA C  
ATOM   4612  N   VAL A 577     -72.890  77.324  74.404  0.00  0.00      PROA N  
ATOM   4613  CA  VAL A 577     -74.074  76.559  74.032  0.00  0.00      PROA C  
ATOM   4614  C   VAL A 577     -75.307  77.092  74.759  0.00  0.00      PROA C  
ATOM   4615  O   VAL A 577     -75.336  77.194  75.984  0.00  0.00      PROA O  
ATOM   4616  CB  VAL A 577     -73.928  75.054  74.264  0.00  0.00      PROA C  
ATOM   4617  CG1 VAL A 577     -74.998  74.315  73.443  0.00  0.00      PROA C  
ATOM   4618  CG2 VAL A 577     -72.511  74.585  73.868  0.00  0.00      PROA C  
ATOM   4619  N   SER A 578     -76.353  77.479  74.007  0.00  0.00      PROA N  
ATOM   4620  CA  SER A 578     -77.415  78.373  74.469  0.00  0.00      PROA C  
ATOM   4621  C   SER A 578     -78.790  77.698  74.529  0.00  0.00      PROA C  
ATOM   4622  O   SER A 578     -79.136  76.890  73.667  0.00  0.00      PROA O  
ATOM   4623  CB  SER A 578     -77.569  79.583  73.496  0.00  0.00      PROA C  
ATOM   4624  OG  SER A 578     -76.314  80.169  73.143  0.00  0.00      PROA O  
ATOM   4625  N   GLY A 579     -79.633  78.014  75.540  0.00  0.00      PROA N  
ATOM   4626  CA  GLY A 579     -80.989  77.474  75.645  0.00  0.00      PROA C  
ATOM   4627  C   GLY A 579     -81.811  78.028  76.798  0.00  0.00      PROA C  
ATOM   4628  O   GLY A 579     -81.371  78.884  77.564  0.00  0.00      PROA O  
ATOM   4629  N   TRP A 580     -83.067  77.551  76.939  0.00  0.00      PROA N  
ATOM   4630  CA  TRP A 580     -83.967  77.940  78.022  0.00  0.00      PROA C  
ATOM   4631  C   TRP A 580     -84.434  76.741  78.854  0.00  0.00      PROA C  
ATOM   4632  O   TRP A 580     -85.402  76.841  79.612  0.00  0.00      PROA O  
ATOM   4633  CB  TRP A 580     -85.231  78.691  77.500  0.00  0.00      PROA C  
ATOM   4634  CG  TRP A 580     -84.989  80.012  76.838  0.00  0.00      PROA C  
ATOM   4635  CD1 TRP A 580     -85.047  81.241  77.446  0.00  0.00      PROA C  
ATOM   4636  CD2 TRP A 580     -84.787  80.257  75.437  0.00  0.00      PROA C  
ATOM   4637  CE2 TRP A 580     -84.752  81.665  75.270  0.00  0.00      PROA C  
ATOM   4638  CE3 TRP A 580     -84.658  79.424  74.323  0.00  0.00      PROA C  
ATOM   4639  NE1 TRP A 580     -84.909  82.233  76.503  0.00  0.00      PROA N  
ATOM   4640  CZ2 TRP A 580     -84.599  82.245  74.020  0.00  0.00      PROA C  
ATOM   4641  CZ3 TRP A 580     -84.501  80.013  73.068  0.00  0.00      PROA C  
ATOM   4642  CH2 TRP A 580     -84.477  81.397  72.918  0.00  0.00      PROA C  
ATOM   4643  N   GLY A 581     -83.788  75.565  78.724  0.00  0.00      PROA N  
ATOM   4644  CA  GLY A 581     -84.137  74.332  79.418  0.00  0.00      PROA C  
ATOM   4645  C   GLY A 581     -83.987  74.312  80.925  0.00  0.00      PROA C  
ATOM   4646  O   GLY A 581     -83.548  75.265  81.568  0.00  0.00      PROA O  
ATOM   4647  N   LYS A 582     -84.363  73.171  81.535  0.00  0.00      PROA N  
ATOM   4648  CA  LYS A 582     -84.293  72.947  82.969  0.00  0.00      PROA C  
ATOM   4649  C   LYS A 582     -82.902  73.047  83.599  0.00  0.00      PROA C  
ATOM   4650  O   LYS A 582     -81.922  72.487  83.105  0.00  0.00      PROA O  
ATOM   4651  CB  LYS A 582     -84.916  71.584  83.368  0.00  0.00      PROA C  
ATOM   4652  CG  LYS A 582     -86.441  71.512  83.202  0.00  0.00      PROA C  
ATOM   4653  CD  LYS A 582     -86.982  70.119  83.582  0.00  0.00      PROA C  
ATOM   4654  CE  LYS A 582     -88.516  70.018  83.550  0.00  0.00      PROA C  
ATOM   4655  NZ  LYS A 582     -88.959  68.630  83.835  0.00  0.00      PROA N1+
ATOM   4656  N   GLN A 583     -82.819  73.737  84.753  0.00  0.00      PROA N  
ATOM   4657  CA  GLN A 583     -81.633  73.844  85.580  0.00  0.00      PROA C  
ATOM   4658  C   GLN A 583     -81.539  72.685  86.572  0.00  0.00      PROA C  
ATOM   4659  O   GLN A 583     -82.413  71.817  86.644  0.00  0.00      PROA O  
ATOM   4660  CB  GLN A 583     -81.647  75.184  86.365  0.00  0.00      PROA C  
ATOM   4661  CG  GLN A 583     -81.663  76.444  85.466  0.00  0.00      PROA C  
ATOM   4662  CD  GLN A 583     -81.942  77.691  86.307  0.00  0.00      PROA C  
ATOM   4663  NE2 GLN A 583     -83.237  77.898  86.647  0.00  0.00      PROA N  
ATOM   4664  OE1 GLN A 583     -81.048  78.457  86.678  0.00  0.00      PROA O  
ATOM   4665  N   PHE A 584     -80.465  72.644  87.397  0.00  0.00      PROA N  
ATOM   4666  CA  PHE A 584     -80.377  71.745  88.540  0.00  0.00      PROA C  
ATOM   4667  C   PHE A 584     -81.528  71.940  89.537  0.00  0.00      PROA C  
ATOM   4668  O   PHE A 584     -81.991  73.058  89.776  0.00  0.00      PROA O  
ATOM   4669  CB  PHE A 584     -78.977  71.847  89.217  0.00  0.00      PROA C  
ATOM   4670  CG  PHE A 584     -78.835  71.003  90.463  0.00  0.00      PROA C  
ATOM   4671  CD1 PHE A 584     -78.582  69.625  90.360  0.00  0.00      PROA C  
ATOM   4672  CD2 PHE A 584     -78.949  71.580  91.740  0.00  0.00      PROA C  
ATOM   4673  CE1 PHE A 584     -78.470  68.832  91.510  0.00  0.00      PROA C  
ATOM   4674  CE2 PHE A 584     -78.843  70.791  92.892  0.00  0.00      PROA C  
ATOM   4675  CZ  PHE A 584     -78.606  69.416  92.777  0.00  0.00      PROA C  
ATOM   4676  N   LEU A 585     -82.051  70.816  90.084  0.00  0.00      PROA N  
ATOM   4677  CA  LEU A 585     -83.219  70.770  90.957  0.00  0.00      PROA C  
ATOM   4678  C   LEU A 585     -84.515  70.979  90.158  0.00  0.00      PROA C  
ATOM   4679  O   LEU A 585     -85.586  71.257  90.699  0.00  0.00      PROA O  
ATOM   4680  CB  LEU A 585     -83.079  71.682  92.213  0.00  0.00      PROA C  
ATOM   4681  CG  LEU A 585     -83.305  70.959  93.561  0.00  0.00      PROA C  
ATOM   4682  CD1 LEU A 585     -82.849  71.846  94.731  0.00  0.00      PROA C  
ATOM   4683  CD2 LEU A 585     -84.764  70.525  93.764  0.00  0.00      PROA C  
ATOM   4684  N   GLN A 586     -84.427  70.821  88.816  0.00  0.00      PROA N  
ATOM   4685  CA  GLN A 586     -85.497  70.996  87.847  0.00  0.00      PROA C  
ATOM   4686  C   GLN A 586     -86.208  72.347  87.886  0.00  0.00      PROA C  
ATOM   4687  O   GLN A 586     -87.437  72.444  87.856  0.00  0.00      PROA O  
ATOM   4688  CB  GLN A 586     -86.476  69.793  87.793  0.00  0.00      PROA C  
ATOM   4689  CG  GLN A 586     -85.805  68.493  87.290  0.00  0.00      PROA C  
ATOM   4690  CD  GLN A 586     -86.849  67.409  87.009  0.00  0.00      PROA C  
ATOM   4691  NE2 GLN A 586     -86.857  66.328  87.821  0.00  0.00      PROA N  
ATOM   4692  OE1 GLN A 586     -87.652  67.523  86.075  0.00  0.00      PROA O  
ATOM   4693  N   ARG A 587     -85.425  73.439  87.937  0.00  0.00      PROA N  
ATOM   4694  CA  ARG A 587     -85.942  74.792  87.957  0.00  0.00      PROA C  
ATOM   4695  C   ARG A 587     -85.981  75.398  86.561  0.00  0.00      PROA C  
ATOM   4696  O   ARG A 587     -85.038  75.280  85.777  0.00  0.00      PROA O  
ATOM   4697  CB  ARG A 587     -85.126  75.694  88.919  0.00  0.00      PROA C  
ATOM   4698  CG  ARG A 587     -85.177  75.212  90.384  0.00  0.00      PROA C  
ATOM   4699  CD  ARG A 587     -84.453  76.156  91.356  0.00  0.00      PROA C  
ATOM   4700  NE  ARG A 587     -84.585  75.597  92.743  0.00  0.00      PROA N  
ATOM   4701  CZ  ARG A 587     -85.638  75.757  93.534  0.00  0.00      PROA C  
ATOM   4702  NH1 ARG A 587     -86.717  76.413  93.168  0.00  0.00      PROA N1+
ATOM   4703  NH2 ARG A 587     -85.612  75.251  94.751  0.00  0.00      PROA N  
ATOM   4704  N   LEU A 588     -87.092  76.072  86.211  0.00  0.00      PROA N  
ATOM   4705  CA  LEU A 588     -87.263  76.731  84.929  0.00  0.00      PROA C  
ATOM   4706  C   LEU A 588     -86.637  78.134  84.993  0.00  0.00      PROA C  
ATOM   4707  O   LEU A 588     -87.059  78.930  85.841  0.00  0.00      PROA O  
ATOM   4708  CB  LEU A 588     -88.764  76.862  84.542  0.00  0.00      PROA C  
ATOM   4709  CG  LEU A 588     -89.471  75.571  84.055  0.00  0.00      PROA C  
ATOM   4710  CD1 LEU A 588     -89.483  74.411  85.065  0.00  0.00      PROA C  
ATOM   4711  CD2 LEU A 588     -90.917  75.905  83.655  0.00  0.00      PROA C  
ATOM   4712  N   PRO A 589     -85.627  78.495  84.199  0.00  0.00      PROA N  
ATOM   4713  CA  PRO A 589     -85.027  79.828  84.220  0.00  0.00      PROA C  
ATOM   4714  C   PRO A 589     -85.980  80.956  83.841  0.00  0.00      PROA C  
ATOM   4715  O   PRO A 589     -86.906  80.765  83.049  0.00  0.00      PROA O  
ATOM   4716  CB  PRO A 589     -83.849  79.701  83.247  0.00  0.00      PROA C  
ATOM   4717  CG  PRO A 589     -84.334  78.688  82.213  0.00  0.00      PROA C  
ATOM   4718  CD  PRO A 589     -85.145  77.707  83.061  0.00  0.00      PROA C  
ATOM   4719  N   GLU A 590     -85.772  82.157  84.416  0.00  0.00      PROA N  
ATOM   4720  CA  GLU A 590     -86.474  83.369  84.032  0.00  0.00      PROA C  
ATOM   4721  C   GLU A 590     -86.180  83.814  82.601  0.00  0.00      PROA C  
ATOM   4722  O   GLU A 590     -87.073  84.215  81.854  0.00  0.00      PROA O  
ATOM   4723  CB  GLU A 590     -86.166  84.518  85.030  0.00  0.00      PROA C  
ATOM   4724  CG  GLU A 590     -86.577  84.210  86.497  0.00  0.00      PROA C  
ATOM   4725  CD  GLU A 590     -88.014  83.728  86.613  0.00  0.00      PROA C  
ATOM   4726  OE1 GLU A 590     -88.960  84.545  86.462  0.00  0.00      PROA O  
ATOM   4727  OE2 GLU A 590     -88.244  82.508  86.828  0.00  0.00      PROA O1-
ATOM   4728  N   ASN A 591     -84.908  83.736  82.178  0.00  0.00      PROA N  
ATOM   4729  CA  ASN A 591     -84.432  84.241  80.905  0.00  0.00      PROA C  
ATOM   4730  C   ASN A 591     -83.513  83.243  80.206  0.00  0.00      PROA C  
ATOM   4731  O   ASN A 591     -83.361  82.096  80.620  0.00  0.00      PROA O  
ATOM   4732  CB  ASN A 591     -83.743  85.632  81.073  0.00  0.00      PROA C  
ATOM   4733  CG  ASN A 591     -82.478  85.579  81.936  0.00  0.00      PROA C  
ATOM   4734  ND2 ASN A 591     -81.557  86.540  81.703  0.00  0.00      PROA N  
ATOM   4735  OD1 ASN A 591     -82.277  84.701  82.778  0.00  0.00      PROA O  
ATOM   4736  N   LEU A 592     -82.917  83.676  79.077  0.00  0.00      PROA N  
ATOM   4737  CA  LEU A 592     -81.939  82.949  78.294  0.00  0.00      PROA C  
ATOM   4738  C   LEU A 592     -80.697  82.537  79.078  0.00  0.00      PROA C  
ATOM   4739  O   LEU A 592     -80.136  83.300  79.871  0.00  0.00      PROA O  
ATOM   4740  CB  LEU A 592     -81.535  83.795  77.055  0.00  0.00      PROA C  
ATOM   4741  CG  LEU A 592     -80.460  83.195  76.121  0.00  0.00      PROA C  
ATOM   4742  CD1 LEU A 592     -80.908  81.856  75.521  0.00  0.00      PROA C  
ATOM   4743  CD2 LEU A 592     -80.109  84.180  74.997  0.00  0.00      PROA C  
ATOM   4744  N   MET A 593     -80.247  81.294  78.853  0.00  0.00      PROA N  
ATOM   4745  CA  MET A 593     -79.150  80.677  79.542  0.00  0.00      PROA C  
ATOM   4746  C   MET A 593     -78.153  80.115  78.505  0.00  0.00      PROA C  
ATOM   4747  O   MET A 593     -78.538  79.649  77.438  0.00  0.00      PROA O  
ATOM   4748  CB  MET A 593     -79.726  79.598  80.498  0.00  0.00      PROA C  
ATOM   4749  CG  MET A 593     -80.696  80.107  81.591  0.00  0.00      PROA C  
ATOM   4750  SD  MET A 593     -80.094  81.470  82.638  0.00  0.00      PROA S  
ATOM   4751  CE  MET A 593     -80.011  80.587  84.220  0.00  0.00      PROA C  
ATOM   4752  N   GLU A 594     -76.823  80.203  78.748  0.00  0.00      PROA N  
ATOM   4753  CA  GLU A 594     -75.779  79.842  77.804  0.00  0.00      PROA C  
ATOM   4754  C   GLU A 594     -74.556  79.309  78.554  0.00  0.00      PROA C  
ATOM   4755  O   GLU A 594     -74.162  79.864  79.574  0.00  0.00      PROA O  
ATOM   4756  CB  GLU A 594     -75.332  81.073  76.970  0.00  0.00      PROA C  
ATOM   4757  CG  GLU A 594     -76.503  81.848  76.320  0.00  0.00      PROA C  
ATOM   4758  CD  GLU A 594     -76.006  82.890  75.335  0.00  0.00      PROA C  
ATOM   4759  OE1 GLU A 594     -75.909  84.093  75.683  0.00  0.00      PROA O  
ATOM   4760  OE2 GLU A 594     -75.688  82.524  74.175  0.00  0.00      PROA O1-
ATOM   4761  N   ILE A 595     -73.915  78.221  78.092  0.00  0.00      PROA N  
ATOM   4762  CA  ILE A 595     -72.808  77.574  78.797  0.00  0.00      PROA C  
ATOM   4763  C   ILE A 595     -71.525  77.680  77.994  0.00  0.00      PROA C  
ATOM   4764  O   ILE A 595     -71.515  77.407  76.801  0.00  0.00      PROA O  
ATOM   4765  CB  ILE A 595     -73.069  76.103  79.156  0.00  0.00      PROA C  
ATOM   4766  CG1 ILE A 595     -72.891  75.088  78.003  0.00  0.00      PROA C  
ATOM   4767  CG2 ILE A 595     -74.502  76.019  79.688  0.00  0.00      PROA C  
ATOM   4768  CD  ILE A 595     -73.344  73.659  78.331  0.00  0.00      PROA C  
ATOM   4769  N   GLU A 596     -70.401  78.079  78.614  0.00  0.00      PROA N  
ATOM   4770  CA  GLU A 596     -69.093  78.129  77.991  0.00  0.00      PROA C  
ATOM   4771  C   GLU A 596     -68.248  76.931  78.409  0.00  0.00      PROA C  
ATOM   4772  O   GLU A 596     -67.833  76.794  79.564  0.00  0.00      PROA O  
ATOM   4773  CB  GLU A 596     -68.351  79.458  78.292  0.00  0.00      PROA C  
ATOM   4774  CG  GLU A 596     -66.895  79.526  77.761  0.00  0.00      PROA C  
ATOM   4775  CD  GLU A 596     -66.223  80.869  78.041  0.00  0.00      PROA C  
ATOM   4776  OE1 GLU A 596     -66.024  81.214  79.237  0.00  0.00      PROA O  
ATOM   4777  OE2 GLU A 596     -65.852  81.585  77.071  0.00  0.00      PROA O1-
ATOM   4778  N   ILE A 597     -67.990  76.012  77.462  0.00  0.00      PROA N  
ATOM   4779  CA  ILE A 597     -67.423  74.703  77.743  0.00  0.00      PROA C  
ATOM   4780  C   ILE A 597     -66.354  74.347  76.712  0.00  0.00      PROA C  
ATOM   4781  O   ILE A 597     -66.357  74.896  75.606  0.00  0.00      PROA O  
ATOM   4782  CB  ILE A 597     -68.489  73.597  77.771  0.00  0.00      PROA C  
ATOM   4783  CG1 ILE A 597     -69.403  73.628  76.520  0.00  0.00      PROA C  
ATOM   4784  CG2 ILE A 597     -69.289  73.728  79.085  0.00  0.00      PROA C  
ATOM   4785  CD  ILE A 597     -70.414  72.479  76.467  0.00  0.00      PROA C  
ATOM   4786  N   PRO A 598     -65.411  73.452  76.999  0.00  0.00      PROA N  
ATOM   4787  CA  PRO A 598     -64.403  73.063  76.022  0.00  0.00      PROA C  
ATOM   4788  C   PRO A 598     -64.911  71.942  75.127  0.00  0.00      PROA C  
ATOM   4789  O   PRO A 598     -65.596  71.029  75.594  0.00  0.00      PROA O  
ATOM   4790  CB  PRO A 598     -63.231  72.573  76.895  0.00  0.00      PROA C  
ATOM   4791  CG  PRO A 598     -63.901  72.029  78.162  0.00  0.00      PROA C  
ATOM   4792  CD  PRO A 598     -65.086  72.978  78.351  0.00  0.00      PROA C  
ATOM   4793  N   ILE A 599     -64.573  71.982  73.822  0.00  0.00      PROA N  
ATOM   4794  CA  ILE A 599     -64.700  70.852  72.907  0.00  0.00      PROA C  
ATOM   4795  C   ILE A 599     -63.877  69.652  73.361  0.00  0.00      PROA C  
ATOM   4796  O   ILE A 599     -62.693  69.756  73.691  0.00  0.00      PROA O  
ATOM   4797  CB  ILE A 599     -64.350  71.237  71.461  0.00  0.00      PROA C  
ATOM   4798  CG1 ILE A 599     -65.461  72.127  70.855  0.00  0.00      PROA C  
ATOM   4799  CG2 ILE A 599     -64.058  70.017  70.548  0.00  0.00      PROA C  
ATOM   4800  CD  ILE A 599     -66.706  71.359  70.388  0.00  0.00      PROA C  
ATOM   4801  N   VAL A 600     -64.501  68.468  73.360  0.00  0.00      PROA N  
ATOM   4802  CA  VAL A 600     -63.906  67.212  73.755  0.00  0.00      PROA C  
ATOM   4803  C   VAL A 600     -63.640  66.420  72.489  0.00  0.00      PROA C  
ATOM   4804  O   VAL A 600     -64.499  66.314  71.610  0.00  0.00      PROA O  
ATOM   4805  CB  VAL A 600     -64.824  66.442  74.701  0.00  0.00      PROA C  
ATOM   4806  CG1 VAL A 600     -64.295  65.025  74.996  0.00  0.00      PROA C  
ATOM   4807  CG2 VAL A 600     -64.943  67.242  76.010  0.00  0.00      PROA C  
ATOM   4808  N   ASN A 601     -62.413  65.874  72.328  0.00  0.00      PROA N  
ATOM   4809  CA  ASN A 601     -62.058  65.108  71.144  0.00  0.00      PROA C  
ATOM   4810  C   ASN A 601     -62.921  63.857  70.931  0.00  0.00      PROA C  
ATOM   4811  O   ASN A 601     -63.448  63.243  71.861  0.00  0.00      PROA O  
ATOM   4812  CB  ASN A 601     -60.524  64.850  71.017  0.00  0.00      PROA C  
ATOM   4813  CG  ASN A 601     -59.957  63.850  72.024  0.00  0.00      PROA C  
ATOM   4814  ND2 ASN A 601     -58.844  64.229  72.687  0.00  0.00      PROA N  
ATOM   4815  OD1 ASN A 601     -60.479  62.750  72.227  0.00  0.00      PROA O  
ATOM   4816  N   TYR A 602     -63.107  63.482  69.651  0.00  0.00      PROA N  
ATOM   4817  CA  TYR A 602     -64.010  62.430  69.229  0.00  0.00      PROA C  
ATOM   4818  C   TYR A 602     -63.718  61.066  69.865  0.00  0.00      PROA C  
ATOM   4819  O   TYR A 602     -64.617  60.381  70.357  0.00  0.00      PROA O  
ATOM   4820  CB  TYR A 602     -63.967  62.382  67.669  0.00  0.00      PROA C  
ATOM   4821  CG  TYR A 602     -64.782  61.265  67.076  0.00  0.00      PROA C  
ATOM   4822  CD1 TYR A 602     -66.169  61.245  67.279  0.00  0.00      PROA C  
ATOM   4823  CD2 TYR A 602     -64.182  60.240  66.322  0.00  0.00      PROA C  
ATOM   4824  CE1 TYR A 602     -66.939  60.193  66.775  0.00  0.00      PROA C  
ATOM   4825  CE2 TYR A 602     -64.959  59.194  65.804  0.00  0.00      PROA C  
ATOM   4826  CZ  TYR A 602     -66.337  59.165  66.043  0.00  0.00      PROA C  
ATOM   4827  OH  TYR A 602     -67.118  58.081  65.601  0.00  0.00      PROA O  
ATOM   4828  N   HIS A 603     -62.427  60.673  69.908  0.00  0.00      PROA N  
ATOM   4829  CA  HIS A 603     -61.980  59.422  70.499  0.00  0.00      PROA C  
ATOM   4830  C   HIS A 603     -62.274  59.285  71.990  0.00  0.00      PROA C  
ATOM   4831  O   HIS A 603     -62.819  58.279  72.440  0.00  0.00      PROA O  
ATOM   4832  CB  HIS A 603     -60.464  59.217  70.261  0.00  0.00      PROA C  
ATOM   4833  CG  HIS A 603     -60.112  59.200  68.797  0.00  0.00      PROA C  
ATOM   4834  CD2 HIS A 603     -59.317  60.037  68.073  0.00  0.00      PROA C  
ATOM   4835  ND1 HIS A 603     -60.518  58.216  67.918  0.00  0.00      PROA N  
ATOM   4836  CE1 HIS A 603     -59.968  58.502  66.711  0.00  0.00      PROA C  
ATOM   4837  NE2 HIS A 603     -59.229  59.600  66.756  0.00  0.00      PROA N  
ATOM   4838  N   THR A 604     -61.974  60.321  72.803  0.00  0.00      PROA N  
ATOM   4839  CA  THR A 604     -62.301  60.313  74.232  0.00  0.00      PROA C  
ATOM   4840  C   THR A 604     -63.791  60.277  74.516  0.00  0.00      PROA C  
ATOM   4841  O   THR A 604     -64.240  59.604  75.441  0.00  0.00      PROA O  
ATOM   4842  CB  THR A 604     -61.647  61.398  75.089  0.00  0.00      PROA C  
ATOM   4843  CG2 THR A 604     -60.134  61.143  75.155  0.00  0.00      PROA C  
ATOM   4844  OG1 THR A 604     -61.833  62.705  74.566  0.00  0.00      PROA O  
ATOM   4845  N   CYS A 605     -64.615  60.987  73.717  0.00  0.00      PROA N  
ATOM   4846  CA  CYS A 605     -66.062  60.936  73.847  0.00  0.00      PROA C  
ATOM   4847  C   CYS A 605     -66.680  59.554  73.614  0.00  0.00      PROA C  
ATOM   4848  O   CYS A 605     -67.494  59.088  74.411  0.00  0.00      PROA O  
ATOM   4849  CB  CYS A 605     -66.738  61.973  72.918  0.00  0.00      PROA C  
ATOM   4850  SG  CYS A 605     -68.472  62.294  73.376  0.00  0.00      PROA S  
ATOM   4851  N   GLN A 606     -66.277  58.822  72.550  0.00  0.00      PROA N  
ATOM   4852  CA  GLN A 606     -66.724  57.446  72.353  0.00  0.00      PROA C  
ATOM   4853  C   GLN A 606     -66.270  56.491  73.458  0.00  0.00      PROA C  
ATOM   4854  O   GLN A 606     -67.028  55.632  73.909  0.00  0.00      PROA O  
ATOM   4855  CB  GLN A 606     -66.401  56.869  70.947  0.00  0.00      PROA C  
ATOM   4856  CG  GLN A 606     -64.902  56.824  70.576  0.00  0.00      PROA C  
ATOM   4857  CD  GLN A 606     -64.656  56.132  69.233  0.00  0.00      PROA C  
ATOM   4858  NE2 GLN A 606     -65.078  56.788  68.130  0.00  0.00      PROA N  
ATOM   4859  OE1 GLN A 606     -64.093  55.036  69.157  0.00  0.00      PROA O  
ATOM   4860  N   GLU A 607     -65.023  56.654  73.957  0.00  0.00      PROA N  
ATOM   4861  CA  GLU A 607     -64.503  55.951  75.119  0.00  0.00      PROA C  
ATOM   4862  C   GLU A 607     -65.289  56.197  76.410  0.00  0.00      PROA C  
ATOM   4863  O   GLU A 607     -65.532  55.278  77.188  0.00  0.00      PROA O  
ATOM   4864  CB  GLU A 607     -62.998  56.254  75.346  0.00  0.00      PROA C  
ATOM   4865  CG  GLU A 607     -62.076  55.588  74.291  0.00  0.00      PROA C  
ATOM   4866  CD  GLU A 607     -60.592  55.915  74.460  0.00  0.00      PROA C  
ATOM   4867  OE1 GLU A 607     -60.203  56.663  75.395  0.00  0.00      PROA O  
ATOM   4868  OE2 GLU A 607     -59.781  55.402  73.639  0.00  0.00      PROA O1-
ATOM   4869  N   ALA A 608     -65.730  57.445  76.665  0.00  0.00      PROA N  
ATOM   4870  CA  ALA A 608     -66.611  57.798  77.765  0.00  0.00      PROA C  
ATOM   4871  C   ALA A 608     -67.979  57.103  77.729  0.00  0.00      PROA C  
ATOM   4872  O   ALA A 608     -68.505  56.670  78.756  0.00  0.00      PROA O  
ATOM   4873  CB  ALA A 608     -66.804  59.326  77.805  0.00  0.00      PROA C  
ATOM   4874  N   TYR A 609     -68.574  56.960  76.528  0.00  0.00      PROA N  
ATOM   4875  CA  TYR A 609     -69.894  56.381  76.332  0.00  0.00      PROA C  
ATOM   4876  C   TYR A 609     -69.910  54.870  76.097  0.00  0.00      PROA C  
ATOM   4877  O   TYR A 609     -70.939  54.272  75.781  0.00  0.00      PROA O  
ATOM   4878  CB  TYR A 609     -70.647  57.126  75.199  0.00  0.00      PROA C  
ATOM   4879  CG  TYR A 609     -71.257  58.385  75.749  0.00  0.00      PROA C  
ATOM   4880  CD1 TYR A 609     -72.375  58.288  76.596  0.00  0.00      PROA C  
ATOM   4881  CD2 TYR A 609     -70.771  59.658  75.410  0.00  0.00      PROA C  
ATOM   4882  CE1 TYR A 609     -72.987  59.439  77.107  0.00  0.00      PROA C  
ATOM   4883  CE2 TYR A 609     -71.385  60.813  75.915  0.00  0.00      PROA C  
ATOM   4884  CZ  TYR A 609     -72.507  60.698  76.746  0.00  0.00      PROA C  
ATOM   4885  OH  TYR A 609     -73.179  61.850  77.192  0.00  0.00      PROA O  
ATOM   4886  N   THR A 610     -68.779  54.192  76.334  0.00  0.00      PROA N  
ATOM   4887  CA  THR A 610     -68.701  52.741  76.456  0.00  0.00      PROA C  
ATOM   4888  C   THR A 610     -68.194  52.470  77.874  0.00  0.00      PROA C  
ATOM   4889  O   THR A 610     -67.370  53.254  78.354  0.00  0.00      PROA O  
ATOM   4890  CB  THR A 610     -67.836  52.077  75.375  0.00  0.00      PROA C  
ATOM   4891  CG2 THR A 610     -66.340  52.400  75.507  0.00  0.00      PROA C  
ATOM   4892  OG1 THR A 610     -67.970  50.661  75.381  0.00  0.00      PROA O  
ATOM   4893  N   PRO A 611     -68.624  51.469  78.651  0.00  0.00      PROA N  
ATOM   4894  CA  PRO A 611     -69.617  50.446  78.307  0.00  0.00      PROA C  
ATOM   4895  C   PRO A 611     -71.078  50.885  78.302  0.00  0.00      PROA C  
ATOM   4896  O   PRO A 611     -71.939  50.007  78.239  0.00  0.00      PROA O  
ATOM   4897  CB  PRO A 611     -69.417  49.370  79.401  0.00  0.00      PROA C  
ATOM   4898  CG  PRO A 611     -67.978  49.567  79.875  0.00  0.00      PROA C  
ATOM   4899  CD  PRO A 611     -67.840  51.083  79.831  0.00  0.00      PROA C  
ATOM   4900  N   LEU A 612     -71.413  52.194  78.345  0.00  0.00      PROA N  
ATOM   4901  CA  LEU A 612     -72.792  52.676  78.395  0.00  0.00      PROA C  
ATOM   4902  C   LEU A 612     -73.650  52.230  77.208  0.00  0.00      PROA C  
ATOM   4903  O   LEU A 612     -74.831  51.906  77.355  0.00  0.00      PROA O  
ATOM   4904  CB  LEU A 612     -72.870  54.218  78.574  0.00  0.00      PROA C  
ATOM   4905  CG  LEU A 612     -72.068  54.782  79.772  0.00  0.00      PROA C  
ATOM   4906  CD1 LEU A 612     -72.252  56.304  79.881  0.00  0.00      PROA C  
ATOM   4907  CD2 LEU A 612     -72.456  54.116  81.101  0.00  0.00      PROA C  
ATOM   4908  N   GLY A 613     -73.054  52.171  75.998  0.00  0.00      PROA N  
ATOM   4909  CA  GLY A 613     -73.666  51.546  74.827  0.00  0.00      PROA C  
ATOM   4910  C   GLY A 613     -74.255  52.550  73.883  0.00  0.00      PROA C  
ATOM   4911  O   GLY A 613     -75.062  52.216  73.014  0.00  0.00      PROA O  
ATOM   4912  N   LYS A 614     -73.848  53.820  74.026  0.00  0.00      PROA N  
ATOM   4913  CA  LYS A 614     -74.255  54.900  73.155  0.00  0.00      PROA C  
ATOM   4914  C   LYS A 614     -73.127  55.116  72.152  0.00  0.00      PROA C  
ATOM   4915  O   LYS A 614     -71.974  55.352  72.518  0.00  0.00      PROA O  
ATOM   4916  CB  LYS A 614     -74.500  56.216  73.939  0.00  0.00      PROA C  
ATOM   4917  CG  LYS A 614     -75.336  56.078  75.226  0.00  0.00      PROA C  
ATOM   4918  CD  LYS A 614     -76.768  55.568  74.987  0.00  0.00      PROA C  
ATOM   4919  CE  LYS A 614     -77.600  55.544  76.279  0.00  0.00      PROA C  
ATOM   4920  NZ  LYS A 614     -78.993  55.107  76.015  0.00  0.00      PROA N1+
ATOM   4921  N   LYS A 615     -73.416  55.017  70.842  0.00  0.00      PROA N  
ATOM   4922  CA  LYS A 615     -72.396  55.177  69.824  0.00  0.00      PROA C  
ATOM   4923  C   LYS A 615     -72.309  56.638  69.398  0.00  0.00      PROA C  
ATOM   4924  O   LYS A 615     -73.309  57.272  69.061  0.00  0.00      PROA O  
ATOM   4925  CB  LYS A 615     -72.691  54.272  68.601  0.00  0.00      PROA C  
ATOM   4926  CG  LYS A 615     -71.505  54.123  67.629  0.00  0.00      PROA C  
ATOM   4927  CD  LYS A 615     -71.787  53.060  66.547  0.00  0.00      PROA C  
ATOM   4928  CE  LYS A 615     -70.550  52.533  65.794  0.00  0.00      PROA C  
ATOM   4929  NZ  LYS A 615     -69.909  53.593  64.978  0.00  0.00      PROA N1+
ATOM   4930  N   VAL A 616     -71.089  57.214  69.412  0.00  0.00      PROA N  
ATOM   4931  CA  VAL A 616     -70.860  58.580  68.971  0.00  0.00      PROA C  
ATOM   4932  C   VAL A 616     -70.327  58.507  67.548  0.00  0.00      PROA C  
ATOM   4933  O   VAL A 616     -69.229  58.010  67.292  0.00  0.00      PROA O  
ATOM   4934  CB  VAL A 616     -69.896  59.344  69.882  0.00  0.00      PROA C  
ATOM   4935  CG1 VAL A 616     -69.810  60.823  69.451  0.00  0.00      PROA C  
ATOM   4936  CG2 VAL A 616     -70.394  59.268  71.342  0.00  0.00      PROA C  
ATOM   4937  N   THR A 617     -71.118  58.955  66.558  0.00  0.00      PROA N  
ATOM   4938  CA  THR A 617     -70.754  58.924  65.142  0.00  0.00      PROA C
[truncated: 591,769 more chars]
