# Supplementary material for: Flexibility in Mannan-Binding Lectin-Associated Serine Proteases-1 and -2 Provides Insight on Lectin Pathway Activation
Source: Structure. 2017 Feb 7;25(2):364–75. doi: 10.1016/j.str.2016.12.014 (PMC5300068; doi:10.1016/j.str.2016.12.014)
Supplement: Data S3. The Ten Best-fit Structures for Full-Length Activated MASP-1 from SASSIE Modeling, Figures 5C, 6C, and 7C [file mmc4.zip › fit04.pdb]

ATOM      1  N   HIS A   1      35.926  79.248 106.618  0.00  0.00      PROA N  
ATOM      2  CA  HIS A   1      36.734  79.279 105.342  0.00  0.00      PROA C  
ATOM      3  C   HIS A   1      38.193  78.883 105.568  0.00  0.00      PROA C  
ATOM      4  O   HIS A   1      38.470  77.780 106.041  0.00  0.00      PROA O  
ATOM      5  CB  HIS A   1      36.583  80.665 104.634  0.00  0.00      PROA C  
ATOM      6  CG  HIS A   1      35.161  81.003 104.249  0.00  0.00      PROA C  
ATOM      7  CD2 HIS A   1      34.494  80.767 103.083  0.00  0.00      PROA C  
ATOM      8  ND1 HIS A   1      34.328  81.812 104.997  0.00  0.00      PROA N  
ATOM      9  CE1 HIS A   1      33.197  82.005 104.274  0.00  0.00      PROA C  
ATOM     10  NE2 HIS A   1      33.250  81.388 103.104  0.00  0.00      PROA N  
ATOM     11  N   HIS A   2      39.185  79.753 105.257  0.00  0.00      PROA N  
ATOM     12  CA  HIS A   2      40.591  79.479 105.526  0.00  0.00      PROA C  
ATOM     13  C   HIS A   2      41.074  80.162 106.805  0.00  0.00      PROA C  
ATOM     14  O   HIS A   2      41.081  81.390 106.917  0.00  0.00      PROA O  
ATOM     15  CB  HIS A   2      41.482  79.901 104.328  0.00  0.00      PROA C  
ATOM     16  CG  HIS A   2      42.949  79.586 104.483  0.00  0.00      PROA C  
ATOM     17  CD2 HIS A   2      44.011  80.416 104.689  0.00  0.00      PROA C  
ATOM     18  ND1 HIS A   2      43.491  78.340 104.236  0.00  0.00      PROA N  
ATOM     19  CE1 HIS A   2      44.839  78.464 104.318  0.00  0.00      PROA C  
ATOM     20  NE2 HIS A   2      45.204  79.707 104.588  0.00  0.00      PROA N  
ATOM     21  N   HIS A   3      41.462  79.373 107.828  0.00  0.00      PROA N  
ATOM     22  CA  HIS A   3      41.991  79.891 109.081  0.00  0.00      PROA C  
ATOM     23  C   HIS A   3      43.057  78.977 109.677  0.00  0.00      PROA C  
ATOM     24  O   HIS A   3      42.765  78.118 110.512  0.00  0.00      PROA O  
ATOM     25  CB  HIS A   3      40.867  80.149 110.117  0.00  0.00      PROA C  
ATOM     26  CG  HIS A   3      41.308  80.970 111.302  0.00  0.00      PROA C  
ATOM     27  CD2 HIS A   3      41.440  80.636 112.616  0.00  0.00      PROA C  
ATOM     28  ND1 HIS A   3      41.543  82.329 111.236  0.00  0.00      PROA N  
ATOM     29  CE1 HIS A   3      41.819  82.754 112.493  0.00  0.00      PROA C  
ATOM     30  NE2 HIS A   3      41.769  81.761 113.368  0.00  0.00      PROA N  
ATOM     31  N   HIS A   4      44.335  79.123 109.261  0.00  0.00      PROA N  
ATOM     32  CA  HIS A   4      45.436  78.363 109.842  0.00  0.00      PROA C  
ATOM     33  C   HIS A   4      45.201  78.036 111.317  0.00  0.00      PROA C  
ATOM     34  O   HIS A   4      45.550  78.814 112.207  0.00  0.00      PROA O  
ATOM     35  CB  HIS A   4      46.793  79.093 109.680  0.00  0.00      PROA C  
ATOM     36  CG  HIS A   4      47.982  78.279 110.133  0.00  0.00      PROA C  
ATOM     37  CD2 HIS A   4      48.761  78.392 111.245  0.00  0.00      PROA C  
ATOM     38  ND1 HIS A   4      48.584  77.315 109.350  0.00  0.00      PROA N  
ATOM     39  CE1 HIS A   4      49.679  76.878 110.020  0.00  0.00      PROA C  
ATOM     40  NE2 HIS A   4      49.830  77.504 111.176  0.00  0.00      PROA N  
ATOM     41  N   HIS A   5      44.562  76.885 111.616  0.00  0.00      PROA N  
ATOM     42  CA  HIS A   5      44.186  76.534 112.977  0.00  0.00      PROA C  
ATOM     43  C   HIS A   5      44.770  77.474 114.029  0.00  0.00      PROA C  
ATOM     44  O   HIS A   5      45.849  78.045 113.862  0.00  0.00      PROA O  
ATOM     45  CB  HIS A   5      44.540  75.059 113.307  0.00  0.00      PROA C  
ATOM     46  CG  HIS A   5      44.079  74.594 114.667  0.00  0.00      PROA C  
ATOM     47  CD2 HIS A   5      42.952  73.910 115.017  0.00  0.00      PROA C  
ATOM     48  ND1 HIS A   5      44.853  74.645 115.810  0.00  0.00      PROA N  
ATOM     49  CE1 HIS A   5      44.159  74.024 116.796  0.00  0.00      PROA C  
ATOM     50  NE2 HIS A   5      42.998  73.558 116.361  0.00  0.00      PROA N  
ATOM     51  N   HIS A   6      44.052  77.666 115.154  0.00  0.00      PROA N  
ATOM     52  CA  HIS A   6      44.502  78.524 116.234  0.00  0.00      PROA C  
ATOM     53  C   HIS A   6      45.450  77.765 117.149  0.00  0.00      PROA C  
ATOM     54  O   HIS A   6      45.089  76.752 117.750  0.00  0.00      PROA O  
ATOM     55  CB  HIS A   6      43.312  79.086 117.052  0.00  0.00      PROA C  
ATOM     56  CG  HIS A   6      43.712  80.007 118.178  0.00  0.00      PROA C  
ATOM     57  CD2 HIS A   6      43.690  79.807 119.526  0.00  0.00      PROA C  
ATOM     58  ND1 HIS A   6      44.037  81.336 118.002  0.00  0.00      PROA N  
ATOM     59  CE1 HIS A   6      44.212  81.875 119.234  0.00  0.00      PROA C  
ATOM     60  NE2 HIS A   6      44.010  80.985 120.193  0.00  0.00      PROA N  
ATOM     61  N   ILE A   7      46.708  78.227 117.267  0.00  0.00      PROA N  
ATOM     62  CA  ILE A   7      47.706  77.559 118.088  0.00  0.00      PROA C  
ATOM     63  C   ILE A   7      47.575  77.935 119.556  0.00  0.00      PROA C  
ATOM     64  O   ILE A   7      47.473  79.102 119.942  0.00  0.00      PROA O  
ATOM     65  CB  ILE A   7      49.145  77.723 117.587  0.00  0.00      PROA C  
ATOM     66  CG1 ILE A   7      49.640  79.191 117.502  0.00  0.00      PROA C  
ATOM     67  CG2 ILE A   7      49.234  77.024 116.211  0.00  0.00      PROA C  
ATOM     68  CD  ILE A   7      50.511  79.619 118.692  0.00  0.00      PROA C  
ATOM     69  N   ASP A   8      47.539  76.916 120.430  0.00  0.00      PROA N  
ATOM     70  CA  ASP A   8      47.663  77.047 121.858  0.00  0.00      PROA C  
ATOM     71  C   ASP A   8      49.075  77.475 122.278  0.00  0.00      PROA C  
ATOM     72  O   ASP A   8      50.080  77.097 121.671  0.00  0.00      PROA O  
ATOM     73  CB  ASP A   8      47.205  75.742 122.578  0.00  0.00      PROA C  
ATOM     74  CG  ASP A   8      47.905  74.468 122.111  0.00  0.00      PROA C  
ATOM     75  OD1 ASP A   8      48.112  74.257 120.888  0.00  0.00      PROA O  
ATOM     76  OD2 ASP A   8      48.128  73.587 122.987  0.00  0.00      PROA O1-
ATOM     77  N   GLY A   9      49.174  78.295 123.344  0.00  0.00      PROA N  
ATOM     78  CA  GLY A   9      50.446  78.702 123.935  0.00  0.00      PROA C  
ATOM     79  C   GLY A   9      50.722  77.906 125.179  0.00  0.00      PROA C  
ATOM     80  O   GLY A   9      49.855  77.749 126.037  0.00  0.00      PROA O  
ATOM     81  N   ARG A  10      51.956  77.401 125.317  0.00  0.00      PROA N  
ATOM     82  CA  ARG A  10      52.379  76.558 126.419  0.00  0.00      PROA C  
ATOM     83  C   ARG A  10      53.710  77.087 126.922  0.00  0.00      PROA C  
ATOM     84  O   ARG A  10      54.342  77.929 126.282  0.00  0.00      PROA O  
ATOM     85  CB  ARG A  10      52.513  75.074 125.978  0.00  0.00      PROA C  
ATOM     86  CG  ARG A  10      51.217  74.477 125.381  0.00  0.00      PROA C  
ATOM     87  CD  ARG A  10      50.041  74.434 126.367  0.00  0.00      PROA C  
ATOM     88  NE  ARG A  10      48.859  73.894 125.630  0.00  0.00      PROA N  
ATOM     89  CZ  ARG A  10      47.661  73.710 126.158  0.00  0.00      PROA C  
ATOM     90  NH1 ARG A  10      47.400  73.817 127.437  0.00  0.00      PROA N1+
ATOM     91  NH2 ARG A  10      46.700  73.411 125.312  0.00  0.00      PROA N  
ATOM     92  N   HIS A  11      54.157  76.644 128.117  0.00  0.00      PROA N  
ATOM     93  CA  HIS A  11      55.389  77.117 128.735  0.00  0.00      PROA C  
ATOM     94  C   HIS A  11      56.630  76.903 127.870  0.00  0.00      PROA C  
ATOM     95  O   HIS A  11      56.988  75.779 127.522  0.00  0.00      PROA O  
ATOM     96  CB  HIS A  11      55.633  76.458 130.116  0.00  0.00      PROA C  
ATOM     97  CG  HIS A  11      54.512  76.690 131.094  0.00  0.00      PROA C  
ATOM     98  CD2 HIS A  11      54.340  77.692 132.002  0.00  0.00      PROA C  
ATOM     99  ND1 HIS A  11      53.530  75.760 131.372  0.00  0.00      PROA N  
ATOM    100  CE1 HIS A  11      52.799  76.245 132.406  0.00  0.00      PROA C  
ATOM    101  NE2 HIS A  11      53.253  77.418 132.823  0.00  0.00      PROA N  
ATOM    102  N   THR A  12      57.316  77.997 127.493  0.00  0.00      PROA N  
ATOM    103  CA  THR A  12      58.501  77.937 126.647  0.00  0.00      PROA C  
ATOM    104  C   THR A  12      59.636  78.626 127.356  0.00  0.00      PROA C  
ATOM    105  O   THR A  12      59.526  79.769 127.809  0.00  0.00      PROA O  
ATOM    106  CB  THR A  12      58.298  78.485 125.226  0.00  0.00      PROA C  
ATOM    107  CG2 THR A  12      57.914  79.973 125.187  0.00  0.00      PROA C  
ATOM    108  OG1 THR A  12      59.437  78.308 124.389  0.00  0.00      PROA O  
ATOM    109  N   VAL A  13      60.758  77.910 127.522  0.00  0.00      PROA N  
ATOM    110  CA  VAL A  13      61.975  78.468 128.071  0.00  0.00      PROA C  
ATOM    111  C   VAL A  13      63.131  78.190 127.124  0.00  0.00      PROA C  
ATOM    112  O   VAL A  13      63.284  77.107 126.552  0.00  0.00      PROA O  
ATOM    113  CB  VAL A  13      62.301  78.028 129.500  0.00  0.00      PROA C  
ATOM    114  CG1 VAL A  13      61.239  78.586 130.469  0.00  0.00      PROA C  
ATOM    115  CG2 VAL A  13      62.372  76.499 129.608  0.00  0.00      PROA C  
ATOM    116  N   GLU A  14      63.977  79.211 126.918  0.00  0.00      PROA N  
ATOM    117  CA  GLU A  14      65.117  79.143 126.032  0.00  0.00      PROA C  
ATOM    118  C   GLU A  14      66.345  79.455 126.871  0.00  0.00      PROA C  
ATOM    119  O   GLU A  14      66.391  80.464 127.578  0.00  0.00      PROA O  
ATOM    120  CB  GLU A  14      64.997  80.156 124.859  0.00  0.00      PROA C  
ATOM    121  CG  GLU A  14      63.730  79.975 123.972  0.00  0.00      PROA C  
ATOM    122  CD  GLU A  14      62.488  80.710 124.489  0.00  0.00      PROA C  
ATOM    123  OE1 GLU A  14      62.533  81.965 124.610  0.00  0.00      PROA O  
ATOM    124  OE2 GLU A  14      61.444  80.050 124.744  0.00  0.00      PROA O1-
ATOM    125  N   LEU A  15      67.366  78.579 126.847  0.00  0.00      PROA N  
ATOM    126  CA  LEU A  15      68.536  78.759 127.686  0.00  0.00      PROA C  
ATOM    127  C   LEU A  15      69.760  78.249 126.938  0.00  0.00      PROA C  
ATOM    128  O   LEU A  15      69.741  77.200 126.292  0.00  0.00      PROA O  
ATOM    129  CB  LEU A  15      68.366  78.025 129.049  0.00  0.00      PROA C  
ATOM    130  CG  LEU A  15      68.849  78.807 130.296  0.00  0.00      PROA C  
ATOM    131  CD1 LEU A  15      68.391  78.095 131.579  0.00  0.00      PROA C  
ATOM    132  CD2 LEU A  15      70.370  79.017 130.348  0.00  0.00      PROA C  
ATOM    133  N   ASN A  16      70.867  79.013 126.994  0.00  0.00      PROA N  
ATOM    134  CA  ASN A  16      72.164  78.607 126.496  0.00  0.00      PROA C  
ATOM    135  C   ASN A  16      73.018  78.081 127.653  0.00  0.00      PROA C  
ATOM    136  O   ASN A  16      72.602  77.163 128.364  0.00  0.00      PROA O  
ATOM    137  CB  ASN A  16      72.828  79.742 125.645  0.00  0.00      PROA C  
ATOM    138  CG  ASN A  16      72.996  81.090 126.357  0.00  0.00      PROA C  
ATOM    139  ND2 ASN A  16      73.821  81.970 125.743  0.00  0.00      PROA N  
ATOM    140  OD1 ASN A  16      72.457  81.368 127.431  0.00  0.00      PROA O  
ATOM    141  N   GLU A  17      74.235  78.633 127.859  0.00  0.00      PROA N  
ATOM    142  CA  GLU A  17      75.151  78.241 128.916  0.00  0.00      PROA C  
ATOM    143  C   GLU A  17      75.793  76.872 128.674  0.00  0.00      PROA C  
ATOM    144  O   GLU A  17      75.324  76.040 127.893  0.00  0.00      PROA O  
ATOM    145  CB  GLU A  17      74.561  78.446 130.348  0.00  0.00      PROA C  
ATOM    146  CG  GLU A  17      75.545  78.286 131.535  0.00  0.00      PROA C  
ATOM    147  CD  GLU A  17      76.769  79.180 131.381  0.00  0.00      PROA C  
ATOM    148  OE1 GLU A  17      76.652  80.421 131.572  0.00  0.00      PROA O  
ATOM    149  OE2 GLU A  17      77.863  78.649 131.053  0.00  0.00      PROA O1-
ATOM    150  N   MET A  18      76.953  76.615 129.297  0.00  0.00      PROA N  
ATOM    151  CA  MET A  18      77.715  75.406 129.076  0.00  0.00      PROA C  
ATOM    152  C   MET A  18      77.104  74.201 129.794  0.00  0.00      PROA C  
ATOM    153  O   MET A  18      77.410  73.052 129.480  0.00  0.00      PROA O  
ATOM    154  CB  MET A  18      79.163  75.627 129.577  0.00  0.00      PROA C  
ATOM    155  CG  MET A  18      80.200  74.715 128.889  0.00  0.00      PROA C  
ATOM    156  SD  MET A  18      81.044  75.418 127.423  0.00  0.00      PROA S  
ATOM    157  CE  MET A  18      79.672  76.114 126.456  0.00  0.00      PROA C  
ATOM    158  N   PHE A  19      76.207  74.428 130.766  0.00  0.00      PROA N  
ATOM    159  CA  PHE A  19      75.595  73.373 131.538  0.00  0.00      PROA C  
ATOM    160  C   PHE A  19      74.268  73.870 132.096  0.00  0.00      PROA C  
ATOM    161  O   PHE A  19      73.993  75.072 132.139  0.00  0.00      PROA O  
ATOM    162  CB  PHE A  19      76.518  72.874 132.697  0.00  0.00      PROA C  
ATOM    163  CG  PHE A  19      76.796  73.941 133.739  0.00  0.00      PROA C  
ATOM    164  CD1 PHE A  19      77.885  74.817 133.598  0.00  0.00      PROA C  
ATOM    165  CD2 PHE A  19      75.983  74.055 134.882  0.00  0.00      PROA C  
ATOM    166  CE1 PHE A  19      78.145  75.798 134.564  0.00  0.00      PROA C  
ATOM    167  CE2 PHE A  19      76.243  75.029 135.855  0.00  0.00      PROA C  
ATOM    168  CZ  PHE A  19      77.325  75.902 135.694  0.00  0.00      PROA C  
ATOM    169  N   GLY A  20      73.414  72.937 132.551  0.00  0.00      PROA N  
ATOM    170  CA  GLY A  20      72.196  73.290 133.256  0.00  0.00      PROA C  
ATOM    171  C   GLY A  20      71.406  72.072 133.639  0.00  0.00      PROA C  
ATOM    172  O   GLY A  20      71.699  70.946 133.232  0.00  0.00      PROA O  
ATOM    173  N   GLN A  21      70.367  72.287 134.462  0.00  0.00      PROA N  
ATOM    174  CA  GLN A  21      69.533  71.228 134.990  0.00  0.00      PROA C  
ATOM    175  C   GLN A  21      68.079  71.465 134.614  0.00  0.00      PROA C  
ATOM    176  O   GLN A  21      67.544  72.570 134.734  0.00  0.00      PROA O  
ATOM    177  CB  GLN A  21      69.703  71.111 136.525  0.00  0.00      PROA C  
ATOM    178  CG  GLN A  21      69.208  72.289 137.404  0.00  0.00      PROA C  
ATOM    179  CD  GLN A  21      67.941  71.956 138.201  0.00  0.00      PROA C  
ATOM    180  NE2 GLN A  21      68.053  70.952 139.101  0.00  0.00      PROA N  
ATOM    181  OE1 GLN A  21      66.886  72.579 138.060  0.00  0.00      PROA O  
ATOM    182  N   ILE A  22      67.408  70.419 134.110  0.00  0.00      PROA N  
ATOM    183  CA  ILE A  22      66.012  70.444 133.727  0.00  0.00      PROA C  
ATOM    184  C   ILE A  22      65.246  69.521 134.657  0.00  0.00      PROA C  
ATOM    185  O   ILE A  22      65.321  68.294 134.572  0.00  0.00      PROA O  
ATOM    186  CB  ILE A  22      65.754  70.053 132.261  0.00  0.00      PROA C  
ATOM    187  CG1 ILE A  22      66.161  71.181 131.283  0.00  0.00      PROA C  
ATOM    188  CG2 ILE A  22      64.263  69.715 132.037  0.00  0.00      PROA C  
ATOM    189  CD  ILE A  22      67.639  71.177 130.895  0.00  0.00      PROA C  
ATOM    190  N   GLN A  23      64.443  70.117 135.560  0.00  0.00      PROA N  
ATOM    191  CA  GLN A  23      63.471  69.396 136.349  0.00  0.00      PROA C  
ATOM    192  C   GLN A  23      62.099  69.495 135.703  0.00  0.00      PROA C  
ATOM    193  O   GLN A  23      61.714  70.524 135.147  0.00  0.00      PROA O  
ATOM    194  CB  GLN A  23      63.386  69.921 137.807  0.00  0.00      PROA C  
ATOM    195  CG  GLN A  23      64.674  69.640 138.621  0.00  0.00      PROA C  
ATOM    196  CD  GLN A  23      64.719  70.269 140.020  0.00  0.00      PROA C  
ATOM    197  NE2 GLN A  23      63.612  70.895 140.479  0.00  0.00      PROA N  
ATOM    198  OE1 GLN A  23      65.749  70.208 140.700  0.00  0.00      PROA O  
ATOM    199  N   SER A  24      61.299  68.418 135.798  0.00  0.00      PROA N  
ATOM    200  CA  SER A  24      59.853  68.473 135.581  0.00  0.00      PROA C  
ATOM    201  C   SER A  24      59.198  69.443 136.569  0.00  0.00      PROA C  
ATOM    202  O   SER A  24      59.675  69.531 137.707  0.00  0.00      PROA O  
ATOM    203  CB  SER A  24      59.115  67.123 135.800  0.00  0.00      PROA C  
ATOM    204  OG  SER A  24      59.817  66.048 135.190  0.00  0.00      PROA O  
ATOM    205  N   PRO A  25      58.148  70.186 136.228  0.00  0.00      PROA N  
ATOM    206  CA  PRO A  25      57.369  70.975 137.181  0.00  0.00      PROA C  
ATOM    207  C   PRO A  25      57.023  70.277 138.495  0.00  0.00      PROA C  
ATOM    208  O   PRO A  25      56.342  69.254 138.483  0.00  0.00      PROA O  
ATOM    209  CB  PRO A  25      56.136  71.406 136.368  0.00  0.00      PROA C  
ATOM    210  CG  PRO A  25      56.673  71.514 134.935  0.00  0.00      PROA C  
ATOM    211  CD  PRO A  25      57.658  70.346 134.854  0.00  0.00      PROA C  
ATOM    212  N   GLY A  26      57.472  70.826 139.643  0.00  0.00      PROA N  
ATOM    213  CA  GLY A  26      57.085  70.361 140.972  0.00  0.00      PROA C  
ATOM    214  C   GLY A  26      58.061  69.462 141.699  0.00  0.00      PROA C  
ATOM    215  O   GLY A  26      57.811  69.174 142.868  0.00  0.00      PROA O  
ATOM    216  N   TYR A  27      59.202  69.023 141.099  0.00  0.00      PROA N  
ATOM    217  CA  TYR A  27      60.171  68.133 141.766  0.00  0.00      PROA C  
ATOM    218  C   TYR A  27      60.684  68.761 143.070  0.00  0.00      PROA C  
ATOM    219  O   TYR A  27      60.939  69.972 143.079  0.00  0.00      PROA O  
ATOM    220  CB  TYR A  27      61.441  67.858 140.878  0.00  0.00      PROA C  
ATOM    221  CG  TYR A  27      62.086  66.406 140.737  0.00  0.00      PROA C  
ATOM    222  CD1 TYR A  27      61.657  63.999 139.280  0.00  0.00      PROA C  
ATOM    223  CD2 TYR A  27      63.703  66.441 140.922  0.00  0.00      PROA C  
ATOM    224  CE1 TYR A  27      63.111  63.391 139.035  0.00  0.00      PROA C  
ATOM    225  CE2 TYR A  27      64.700  65.360 140.374  0.00  0.00      PROA C  
ATOM    226  CZ  TYR A  27      64.454  64.038 139.555  0.00  0.00      PROA C  
ATOM    227  OH  TYR A  27      65.626  63.296 139.300  0.00  0.00      PROA O  
ATOM    228  N   PRO A  28      60.866  68.051 144.179  0.00  0.00      PROA N  
ATOM    229  CA  PRO A  28      60.743  66.598 144.307  0.00  0.00      PROA C  
ATOM    230  C   PRO A  28      59.357  65.963 144.214  0.00  0.00      PROA C  
ATOM    231  O   PRO A  28      59.268  64.735 144.190  0.00  0.00      PROA O  
ATOM    232  CB  PRO A  28      61.241  66.372 145.740  0.00  0.00      PROA C  
ATOM    233  CG  PRO A  28      62.359  67.392 145.898  0.00  0.00      PROA C  
ATOM    234  CD  PRO A  28      61.724  68.612 145.237  0.00  0.00      PROA C  
ATOM    235  N   ASP A  29      58.266  66.737 144.213  0.00  0.00      PROA N  
ATOM    236  CA  ASP A  29      56.914  66.214 144.220  0.00  0.00      PROA C  
ATOM    237  C   ASP A  29      56.412  65.880 142.811  0.00  0.00      PROA C  
ATOM    238  O   ASP A  29      56.969  66.293 141.794  0.00  0.00      PROA O  
ATOM    239  CB  ASP A  29      55.935  67.201 144.920  0.00  0.00      PROA C  
ATOM    240  CG  ASP A  29      56.247  67.371 146.401  0.00  0.00      PROA C  
ATOM    241  OD1 ASP A  29      56.794  66.439 147.047  0.00  0.00      PROA O  
ATOM    242  OD2 ASP A  29      55.817  68.410 146.973  0.00  0.00      PROA O1-
ATOM    243  N   SER A  30      55.319  65.090 142.723  0.00  0.00      PROA N  
ATOM    244  CA  SER A  30      54.688  64.709 141.460  0.00  0.00      PROA C  
ATOM    245  C   SER A  30      54.249  65.889 140.599  0.00  0.00      PROA C  
ATOM    246  O   SER A  30      53.755  66.904 141.099  0.00  0.00      PROA O  
ATOM    247  CB  SER A  30      53.479  63.760 141.712  0.00  0.00      PROA C  
ATOM    248  OG  SER A  30      52.795  63.355 140.523  0.00  0.00      PROA O  
ATOM    249  N   TYR A  31      54.445  65.790 139.267  0.00  0.00      PROA N  
ATOM    250  CA  TYR A  31      54.051  66.828 138.335  0.00  0.00      PROA C  
ATOM    251  C   TYR A  31      52.536  67.107 138.283  0.00  0.00      PROA C  
ATOM    252  O   TYR A  31      51.736  66.163 138.312  0.00  0.00      PROA O  
ATOM    253  CB  TYR A  31      54.645  66.635 136.910  0.00  0.00      PROA C  
ATOM    254  CG  TYR A  31      54.435  65.239 136.378  0.00  0.00      PROA C  
ATOM    255  CD1 TYR A  31      53.263  64.903 135.677  0.00  0.00      PROA C  
ATOM    256  CD2 TYR A  31      55.450  64.274 136.497  0.00  0.00      PROA C  
ATOM    257  CE1 TYR A  31      53.114  63.631 135.106  0.00  0.00      PROA C  
ATOM    258  CE2 TYR A  31      55.294  62.998 135.943  0.00  0.00      PROA C  
ATOM    259  CZ  TYR A  31      54.131  62.680 135.238  0.00  0.00      PROA C  
ATOM    260  OH  TYR A  31      54.001  61.407 134.657  0.00  0.00      PROA O  
ATOM    261  N   PRO A  32      52.077  68.362 138.235  0.00  0.00      PROA N  
ATOM    262  CA  PRO A  32      50.672  68.694 138.017  0.00  0.00      PROA C  
ATOM    263  C   PRO A  32      50.075  68.150 136.719  0.00  0.00      PROA C  
ATOM    264  O   PRO A  32      50.770  67.973 135.716  0.00  0.00      PROA O  
ATOM    265  CB  PRO A  32      50.632  70.232 138.093  0.00  0.00      PROA C  
ATOM    266  CG  PRO A  32      52.036  70.674 137.677  0.00  0.00      PROA C  
ATOM    267  CD  PRO A  32      52.926  69.557 138.216  0.00  0.00      PROA C  
ATOM    268  N   SER A  33      48.755  67.884 136.739  0.00  0.00      PROA N  
ATOM    269  CA  SER A  33      47.907  67.600 135.586  0.00  0.00      PROA C  
ATOM    270  C   SER A  33      47.887  68.695 134.521  0.00  0.00      PROA C  
ATOM    271  O   SER A  33      48.220  69.851 134.796  0.00  0.00      PROA O  
ATOM    272  CB  SER A  33      46.449  67.270 136.019  0.00  0.00      PROA C  
ATOM    273  OG  SER A  33      45.898  68.264 136.892  0.00  0.00      PROA O  
ATOM    274  N   ASP A  34      47.516  68.349 133.262  0.00  0.00      PROA N  
ATOM    275  CA  ASP A  34      47.350  69.282 132.148  0.00  0.00      PROA C  
ATOM    276  C   ASP A  34      48.553  70.212 131.921  0.00  0.00      PROA C  
ATOM    277  O   ASP A  34      48.410  71.424 131.739  0.00  0.00      PROA O  
ATOM    278  CB  ASP A  34      46.048  70.125 132.319  0.00  0.00      PROA C  
ATOM    279  CG  ASP A  34      44.788  69.279 132.258  0.00  0.00      PROA C  
ATOM    280  OD1 ASP A  34      44.603  68.518 131.272  0.00  0.00      PROA O  
ATOM    281  OD2 ASP A  34      43.903  69.460 133.140  0.00  0.00      PROA O1-
ATOM    282  N   SER A  35      49.781  69.662 131.966  0.00  0.00      PROA N  
ATOM    283  CA  SER A  35      50.981  70.481 132.027  0.00  0.00      PROA C  
ATOM    284  C   SER A  35      52.008  70.044 131.016  0.00  0.00      PROA C  
ATOM    285  O   SER A  35      52.407  68.881 130.948  0.00  0.00      PROA O  
ATOM    286  CB  SER A  35      51.627  70.513 133.436  0.00  0.00      PROA C  
ATOM    287  OG  SER A  35      50.752  71.163 134.363  0.00  0.00      PROA O  
ATOM    288  N   GLU A  36      52.470  70.994 130.194  0.00  0.00      PROA N  
ATOM    289  CA  GLU A  36      53.461  70.748 129.179  0.00  0.00      PROA C  
ATOM    290  C   GLU A  36      54.374  71.951 129.053  0.00  0.00      PROA C  
ATOM    291  O   GLU A  36      53.977  73.108 129.222  0.00  0.00      PROA O  
ATOM    292  CB  GLU A  36      52.852  70.330 127.812  0.00  0.00      PROA C  
ATOM    293  CG  GLU A  36      51.805  71.308 127.223  0.00  0.00      PROA C  
ATOM    294  CD  GLU A  36      50.370  70.956 127.630  0.00  0.00      PROA C  
ATOM    295  OE1 GLU A  36      49.812  69.963 127.086  0.00  0.00      PROA O  
ATOM    296  OE2 GLU A  36      49.778  71.681 128.475  0.00  0.00      PROA O1-
ATOM    297  N   VAL A  37      55.662  71.677 128.819  0.00  0.00      PROA N  
ATOM    298  CA  VAL A  37      56.712  72.670 128.842  0.00  0.00      PROA C  
ATOM    299  C   VAL A  37      57.788  72.268 127.850  0.00  0.00      PROA C  
ATOM    300  O   VAL A  37      58.110  71.091 127.675  0.00  0.00      PROA O  
ATOM    301  CB  VAL A  37      57.262  72.906 130.256  0.00  0.00      PROA C  
ATOM    302  CG1 VAL A  37      57.627  71.570 130.928  0.00  0.00      PROA C  
ATOM    303  CG2 VAL A  37      58.467  73.873 130.263  0.00  0.00      PROA C  
ATOM    304  N   THR A  38      58.351  73.255 127.131  0.00  0.00      PROA N  
ATOM    305  CA  THR A  38      59.425  73.046 126.173  0.00  0.00      PROA C  
ATOM    306  C   THR A  38      60.666  73.794 126.613  0.00  0.00      PROA C  
ATOM    307  O   THR A  38      60.627  74.973 126.972  0.00  0.00      PROA O  
ATOM    308  CB  THR A  38      59.049  73.381 124.721  0.00  0.00      PROA C  
ATOM    309  CG2 THR A  38      58.596  74.836 124.537  0.00  0.00      PROA C  
ATOM    310  OG1 THR A  38      60.103  73.148 123.789  0.00  0.00      PROA O  
ATOM    311  N   TRP A  39      61.813  73.096 126.590  0.00  0.00      PROA N  
ATOM    312  CA  TRP A  39      63.123  73.646 126.858  0.00  0.00      PROA C  
ATOM    313  C   TRP A  39      63.909  73.620 125.559  0.00  0.00      PROA C  
ATOM    314  O   TRP A  39      64.115  72.566 124.955  0.00  0.00      PROA O  
ATOM    315  CB  TRP A  39      63.929  72.853 127.933  0.00  0.00      PROA C  
ATOM    316  CG  TRP A  39      63.278  72.749 129.278  0.00  0.00      PROA C  
ATOM    317  CD1 TRP A  39      63.498  73.562 130.361  0.00  0.00      PROA C  
ATOM    318  CD2 TRP A  39      62.357  71.735 129.714  0.00  0.00      PROA C  
ATOM    319  CE2 TRP A  39      62.010  72.040 131.052  0.00  0.00      PROA C  
ATOM    320  CE3 TRP A  39      61.833  70.594 129.113  0.00  0.00      PROA C  
ATOM    321  NE1 TRP A  39      62.710  73.154 131.415  0.00  0.00      PROA N  
ATOM    322  CZ2 TRP A  39      61.150  71.236 131.787  0.00  0.00      PROA C  
ATOM    323  CZ3 TRP A  39      61.014  69.757 129.868  0.00  0.00      PROA C  
ATOM    324  CH2 TRP A  39      60.685  70.065 131.186  0.00  0.00      PROA C  
ATOM    325  N   ASN A  40      66.403  75.774 124.427  1.00 26.97      PROA N  
ATOM    326  CA  ASN A  40      65.155  75.080 124.053  1.00 26.97      PROA C  
ATOM    327  C   ASN A  40      65.349  73.630 123.600  1.00 26.97      PROA C  
ATOM    328  O   ASN A  40      65.393  72.663 124.414  1.00 26.97      PROA O  
ATOM    329  CB  ASN A  40      64.738  75.894 122.813  1.00 26.97      PROA C  
ATOM    330  CG  ASN A  40      63.321  75.619 122.342  1.00 26.97      PROA C  
ATOM    331  ND2 ASN A  40      62.609  76.684 122.048  1.00 26.97      PROA N  
ATOM    332  OD1 ASN A  40      62.934  74.444 122.141  1.00 26.97      PROA O  
ATOM    333  N   ILE A  41      67.535  74.249 124.015  0.00  0.00      PROA N  
ATOM    334  CA  ILE A  41      68.918  74.294 124.448  0.00  0.00      PROA C  
ATOM    335  C   ILE A  41      69.795  74.633 123.256  0.00  0.00      PROA C  
ATOM    336  O   ILE A  41      69.950  73.858 122.309  0.00  0.00      PROA O  
ATOM    337  CB  ILE A  41      69.379  72.988 125.101  0.00  0.00      PROA C  
ATOM    338  CG1 ILE A  41      68.437  72.552 126.257  0.00  0.00      PROA C  
ATOM    339  CG2 ILE A  41      70.839  73.132 125.589  0.00  0.00      PROA C  
ATOM    340  CD  ILE A  41      68.240  73.597 127.364  0.00  0.00      PROA C  
ATOM    341  N   THR A  42      70.388  75.839 123.282  0.00  0.00      PROA N  
ATOM    342  CA  THR A  42      71.224  76.383 122.218  0.00  0.00      PROA C  
ATOM    343  C   THR A  42      72.650  76.475 122.715  0.00  0.00      PROA C  
ATOM    344  O   THR A  42      72.905  77.128 123.725  0.00  0.00      PROA O  
ATOM    345  CB  THR A  42      70.844  77.822 121.803  0.00  0.00      PROA C  
ATOM    346  CG2 THR A  42      69.487  77.853 121.086  0.00  0.00      PROA C  
ATOM    347  OG1 THR A  42      70.723  78.688 122.929  0.00  0.00      PROA O  
ATOM    348  N   VAL A  43      73.632  75.884 122.015  0.00  0.00      PROA N  
ATOM    349  CA  VAL A  43      75.028  76.124 122.344  0.00  0.00      PROA C  
ATOM    350  C   VAL A  43      75.759  76.666 121.098  0.00  0.00      PROA C  
ATOM    351  O   VAL A  43      75.727  76.011 120.053  0.00  0.00      PROA O  
ATOM    352  CB  VAL A  43      75.685  74.934 123.030  0.00  0.00      PROA C  
ATOM    353  CG1 VAL A  43      75.722  73.678 122.143  0.00  0.00      PROA C  
ATOM    354  CG2 VAL A  43      77.072  75.365 123.535  0.00  0.00      PROA C  
ATOM    355  N   PRO A  44      76.379  77.860 121.078  0.00  0.00      PROA N  
ATOM    356  CA  PRO A  44      76.751  78.477 119.800  0.00  0.00      PROA C  
ATOM    357  C   PRO A  44      77.930  77.865 119.053  0.00  0.00      PROA C  
ATOM    358  O   PRO A  44      77.844  77.703 117.835  0.00  0.00      PROA O  
ATOM    359  CB  PRO A  44      77.068  79.941 120.162  0.00  0.00      PROA C  
ATOM    360  CG  PRO A  44      76.163  80.221 121.358  0.00  0.00      PROA C  
ATOM    361  CD  PRO A  44      76.193  78.892 122.114  0.00  0.00      PROA C  
ATOM    362  N   GLU A  45      79.060  77.594 119.729  0.00  0.00      PROA N  
ATOM    363  CA  GLU A  45      80.350  77.339 119.115  0.00  0.00      PROA C  
ATOM    364  C   GLU A  45      80.457  76.134 118.176  0.00  0.00      PROA C  
ATOM    365  O   GLU A  45      81.211  76.145 117.201  0.00  0.00      PROA O  
ATOM    366  CB  GLU A  45      81.459  77.277 120.193  0.00  0.00      PROA C  
ATOM    367  CG  GLU A  45      81.772  78.625 120.903  0.00  0.00      PROA C  
ATOM    368  CD  GLU A  45      80.792  79.069 121.994  0.00  0.00      PROA C  
ATOM    369  OE1 GLU A  45      79.805  78.355 122.307  0.00  0.00      PROA O  
ATOM    370  OE2 GLU A  45      81.022  80.177 122.555  0.00  0.00      PROA O1-
ATOM    371  N   GLY A  46      79.717  75.051 118.458  0.00  0.00      PROA N  
ATOM    372  CA  GLY A  46      79.771  73.832 117.655  0.00  0.00      PROA C  
ATOM    373  C   GLY A  46      79.601  72.633 118.530  0.00  0.00      PROA C  
ATOM    374  O   GLY A  46      79.235  71.557 118.058  0.00  0.00      PROA O  
ATOM    375  N   PHE A  47      79.837  72.825 119.848  0.00  0.00      PROA N  
ATOM    376  CA  PHE A  47      79.504  71.933 120.947  0.00  0.00      PROA C  
ATOM    377  C   PHE A  47      78.268  71.059 120.743  0.00  0.00      PROA C  
ATOM    378  O   PHE A  47      77.221  71.516 120.279  0.00  0.00      PROA O  
ATOM    379  CB  PHE A  47      79.271  72.724 122.264  0.00  0.00      PROA C  
ATOM    380  CG  PHE A  47      80.490  73.432 122.796  0.00  0.00      PROA C  
ATOM    381  CD1 PHE A  47      81.504  72.693 123.416  0.00  0.00      PROA C  
ATOM    382  CD2 PHE A  47      80.571  74.834 122.836  0.00  0.00      PROA C  
ATOM    383  CE1 PHE A  47      82.592  73.320 124.035  0.00  0.00      PROA C  
ATOM    384  CE2 PHE A  47      81.652  75.475 123.457  0.00  0.00      PROA C  
ATOM    385  CZ  PHE A  47      82.661  74.718 124.058  0.00  0.00      PROA C  
ATOM    386  N   ARG A  48      78.358  69.775 121.113  0.00  0.00      PROA N  
ATOM    387  CA  ARG A  48      77.199  68.912 121.124  0.00  0.00      PROA C  
ATOM    388  C   ARG A  48      76.526  68.963 122.484  0.00  0.00      PROA C  
ATOM    389  O   ARG A  48      77.166  69.158 123.519  0.00  0.00      PROA O  
ATOM    390  CB  ARG A  48      77.537  67.466 120.710  0.00  0.00      PROA C  
ATOM    391  CG  ARG A  48      77.984  67.362 119.239  0.00  0.00      PROA C  
ATOM    392  CD  ARG A  48      78.399  65.941 118.853  0.00  0.00      PROA C  
ATOM    393  NE  ARG A  48      78.767  65.969 117.403  0.00  0.00      PROA N  
ATOM    394  CZ  ARG A  48      79.434  65.002 116.804  0.00  0.00      PROA C  
ATOM    395  NH1 ARG A  48      79.784  63.882 117.392  0.00  0.00      PROA N1+
ATOM    396  NH2 ARG A  48      79.829  65.112 115.555  0.00  0.00      PROA N  
ATOM    397  N   VAL A  49      75.197  68.809 122.519  0.00  0.00      PROA N  
ATOM    398  CA  VAL A  49      74.442  68.788 123.753  0.00  0.00      PROA C  
ATOM    399  C   VAL A  49      74.342  67.335 124.197  0.00  0.00      PROA C  
ATOM    400  O   VAL A  49      73.832  66.481 123.466  0.00  0.00      PROA O  
ATOM    401  CB  VAL A  49      73.048  69.401 123.612  0.00  0.00      PROA C  
ATOM    402  CG1 VAL A  49      72.431  69.588 125.012  0.00  0.00      PROA C  
ATOM    403  CG2 VAL A  49      73.133  70.765 122.897  0.00  0.00      PROA C  
ATOM    404  N   GLN A  50      74.855  67.013 125.401  0.00  0.00      PROA N  
ATOM    405  CA  GLN A  50      74.838  65.663 125.931  0.00  0.00      PROA C  
ATOM    406  C   GLN A  50      73.877  65.580 127.109  0.00  0.00      PROA C  
ATOM    407  O   GLN A  50      73.990  66.338 128.074  0.00  0.00      PROA O  
ATOM    408  CB  GLN A  50      76.255  65.217 126.370  0.00  0.00      PROA C  
ATOM    409  CG  GLN A  50      76.299  63.770 126.910  0.00  0.00      PROA C  
ATOM    410  CD  GLN A  50      77.724  63.287 127.202  0.00  0.00      PROA C  
ATOM    411  NE2 GLN A  50      78.005  62.939 128.480  0.00  0.00      PROA N  
ATOM    412  OE1 GLN A  50      78.571  63.183 126.309  0.00  0.00      PROA O  
ATOM    413  N   LEU A  51      72.888  64.664 127.030  0.00  0.00      PROA N  
ATOM    414  CA  LEU A  51      71.789  64.566 127.974  0.00  0.00      PROA C  
ATOM    415  C   LEU A  51      71.768  63.198 128.628  0.00  0.00      PROA C  
ATOM    416  O   LEU A  51      71.981  62.161 127.992  0.00  0.00      PROA O  
ATOM    417  CB  LEU A  51      70.375  64.762 127.350  0.00  0.00      PROA C  
ATOM    418  CG  LEU A  51      70.068  66.111 126.665  0.00  0.00      PROA C  
ATOM    419  CD1 LEU A  51      70.291  67.284 127.616  0.00  0.00      PROA C  
ATOM    420  CD2 LEU A  51      70.832  66.325 125.355  0.00  0.00      PROA C  
ATOM    421  N   TYR A  52      71.481  63.178 129.935  0.00  0.00      PROA N  
ATOM    422  CA  TYR A  52      71.403  61.969 130.721  0.00  0.00      PROA C  
ATOM    423  C   TYR A  52      70.465  62.216 131.899  0.00  0.00      PROA C  
ATOM    424  O   TYR A  52      70.213  63.360 132.291  0.00  0.00      PROA O  
ATOM    425  CB  TYR A  52      72.805  61.444 131.155  0.00  0.00      PROA C  
ATOM    426  CG  TYR A  52      73.638  62.562 131.726  0.00  0.00      PROA C  
ATOM    427  CD1 TYR A  52      73.472  62.929 133.066  0.00  0.00      PROA C  
ATOM    428  CD2 TYR A  52      74.542  63.287 130.927  0.00  0.00      PROA C  
ATOM    429  CE1 TYR A  52      74.156  64.027 133.594  0.00  0.00      PROA C  
ATOM    430  CE2 TYR A  52      75.214  64.401 131.450  0.00  0.00      PROA C  
ATOM    431  CZ  TYR A  52      75.017  64.775 132.786  0.00  0.00      PROA C  
ATOM    432  OH  TYR A  52      75.658  65.909 133.324  0.00  0.00      PROA O  
ATOM    433  N   PHE A  53      69.887  61.134 132.458  0.00  0.00      PROA N  
ATOM    434  CA  PHE A  53      68.761  61.217 133.372  0.00  0.00      PROA C  
ATOM    435  C   PHE A  53      69.120  60.670 134.751  0.00  0.00      PROA C  
ATOM    436  O   PHE A  53      69.464  59.498 134.921  0.00  0.00      PROA O  
ATOM    437  CB  PHE A  53      67.517  60.461 132.824  0.00  0.00      PROA C  
ATOM    438  CG  PHE A  53      67.000  61.099 131.552  0.00  0.00      PROA C  
ATOM    439  CD1 PHE A  53      67.580  60.809 130.302  0.00  0.00      PROA C  
ATOM    440  CD2 PHE A  53      65.870  61.934 131.588  0.00  0.00      PROA C  
ATOM    441  CE1 PHE A  53      67.056  61.352 129.122  0.00  0.00      PROA C  
ATOM    442  CE2 PHE A  53      65.332  62.466 130.409  0.00  0.00      PROA C  
ATOM    443  CZ  PHE A  53      65.929  62.179 129.176  0.00  0.00      PROA C  
ATOM    444  N   MET A  54      69.074  61.538 135.780  0.00  0.00      PROA N  
ATOM    445  CA  MET A  54      69.303  61.194 137.177  0.00  0.00      PROA C  
ATOM    446  C   MET A  54      68.286  60.236 137.796  0.00  0.00      PROA C  
ATOM    447  O   MET A  54      68.635  59.268 138.475  0.00  0.00      PROA O  
ATOM    448  CB  MET A  54      69.449  62.485 138.027  0.00  0.00      PROA C  
ATOM    449  CG  MET A  54      70.877  63.079 138.052  0.00  0.00      PROA C  
ATOM    450  SD  MET A  54      71.679  63.379 136.446  0.00  0.00      PROA S  
ATOM    451  CE  MET A  54      72.813  61.960 136.563  0.00  0.00      PROA C  
ATOM    452  N   HIS A  55      66.991  60.483 137.543  0.00  0.00      PROA N  
ATOM    453  CA  HIS A  55      65.903  59.620 137.951  0.00  0.00      PROA C  
ATOM    454  C   HIS A  55      64.782  59.839 136.958  0.00  0.00      PROA C  
ATOM    455  O   HIS A  55      64.666  60.917 136.367  0.00  0.00      PROA O  
ATOM    456  CB  HIS A  55      65.410  59.906 139.395  0.00  0.00      PROA C  
ATOM    457  CG  HIS A  55      64.209  59.129 139.866  0.00  0.00      PROA C  
ATOM    458  CD2 HIS A  55      62.940  59.561 140.117  0.00  0.00      PROA C  
ATOM    459  ND1 HIS A  55      64.272  57.846 140.366  0.00  0.00      PROA N  
ATOM    460  CE1 HIS A  55      63.052  57.556 140.883  0.00  0.00      PROA C  
ATOM    461  NE2 HIS A  55      62.210  58.568 140.758  0.00  0.00      PROA N  
ATOM    462  N   PHE A  56      63.956  58.809 136.713  0.00  0.00      PROA N  
ATOM    463  CA  PHE A  56      62.941  58.875 135.689  0.00  0.00      PROA C  
ATOM    464  C   PHE A  56      61.716  58.069 136.130  0.00  0.00      PROA C  
ATOM    465  O   PHE A  56      61.811  56.922 136.575  0.00  0.00      PROA O  
ATOM    466  CB  PHE A  56      63.548  58.368 134.352  0.00  0.00      PROA C  
ATOM    467  CG  PHE A  56      62.648  58.648 133.192  0.00  0.00      PROA C  
ATOM    468  CD1 PHE A  56      61.670  57.724 132.802  0.00  0.00      PROA C  
ATOM    469  CD2 PHE A  56      62.816  59.824 132.447  0.00  0.00      PROA C  
ATOM    470  CE1 PHE A  56      60.851  57.991 131.701  0.00  0.00      PROA C  
ATOM    471  CE2 PHE A  56      61.992  60.098 131.352  0.00  0.00      PROA C  
ATOM    472  CZ  PHE A  56      61.004  59.181 130.980  0.00  0.00      PROA C  
ATOM    473  N   ASN A  57      60.516  58.668 136.034  0.00  0.00      PROA N  
ATOM    474  CA  ASN A  57      59.329  58.125 136.656  0.00  0.00      PROA C  
ATOM    475  C   ASN A  57      58.093  58.831 136.092  0.00  0.00      PROA C  
ATOM    476  O   ASN A  57      57.597  59.813 136.643  0.00  0.00      PROA O  
ATOM    477  CB  ASN A  57      59.423  58.331 138.193  0.00  0.00      PROA C  
ATOM    478  CG  ASN A  57      58.357  57.579 138.981  0.00  0.00      PROA C  
ATOM    479  ND2 ASN A  57      58.702  56.340 139.406  0.00  0.00      PROA N  
ATOM    480  OD1 ASN A  57      57.263  58.068 139.278  0.00  0.00      PROA O  
ATOM    481  N   LEU A  58      57.585  58.344 134.951  0.00  0.00      PROA N  
ATOM    482  CA  LEU A  58      56.458  58.898 134.224  0.00  0.00      PROA C  
ATOM    483  C   LEU A  58      55.426  57.788 134.026  0.00  0.00      PROA C  
ATOM    484  O   LEU A  58      55.699  56.610 134.262  0.00  0.00      PROA O  
ATOM    485  CB  LEU A  58      56.875  59.444 132.824  0.00  0.00      PROA C  
ATOM    486  CG  LEU A  58      57.496  60.863 132.779  0.00  0.00      PROA C  
ATOM    487  CD1 LEU A  58      58.866  60.984 133.461  0.00  0.00      PROA C  
ATOM    488  CD2 LEU A  58      57.621  61.317 131.316  0.00  0.00      PROA C  
ATOM    489  N   GLU A  59      54.189  58.112 133.587  0.00  0.00      PROA N  
ATOM    490  CA  GLU A  59      53.231  57.088 133.184  0.00  0.00      PROA C  
ATOM    491  C   GLU A  59      53.691  56.252 131.984  0.00  0.00      PROA C  
ATOM    492  O   GLU A  59      54.052  56.777 130.929  0.00  0.00      PROA O  
ATOM    493  CB  GLU A  59      51.806  57.647 132.907  0.00  0.00      PROA C  
ATOM    494  CG  GLU A  59      50.774  56.578 132.451  0.00  0.00      PROA C  
ATOM    495  CD  GLU A  59      49.332  57.071 132.277  0.00  0.00      PROA C  
ATOM    496  OE1 GLU A  59      49.062  58.300 132.300  0.00  0.00      PROA O  
ATOM    497  OE2 GLU A  59      48.444  56.194 132.072  0.00  0.00      PROA O1-
ATOM    498  N   SER A  60      53.696  54.905 132.111  0.00  0.00      PROA N  
ATOM    499  CA  SER A  60      53.926  54.001 130.984  0.00  0.00      PROA C  
ATOM    500  C   SER A  60      52.754  54.022 130.003  0.00  0.00      PROA C  
ATOM    501  O   SER A  60      51.591  53.910 130.393  0.00  0.00      PROA O  
ATOM    502  CB  SER A  60      54.197  52.532 131.438  0.00  0.00      PROA C  
ATOM    503  OG  SER A  60      54.475  51.641 130.350  0.00  0.00      PROA O  
ATOM    504  N   SER A  61      53.023  54.168 128.692  0.00  0.00      PROA N  
ATOM    505  CA  SER A  61      51.963  54.196 127.693  0.00  0.00      PROA C  
ATOM    506  C   SER A  61      52.490  53.753 126.345  0.00  0.00      PROA C  
ATOM    507  O   SER A  61      53.689  53.821 126.069  0.00  0.00      PROA O  
ATOM    508  CB  SER A  61      51.256  55.580 127.563  0.00  0.00      PROA C  
ATOM    509  OG  SER A  61      52.162  56.652 127.286  0.00  0.00      PROA O  
ATOM    510  N   TYR A  62      51.600  53.245 125.462  0.00  0.00      PROA N  
ATOM    511  CA  TYR A  62      51.968  52.755 124.141  0.00  0.00      PROA C  
ATOM    512  C   TYR A  62      52.515  53.866 123.239  0.00  0.00      PROA C  
ATOM    513  O   TYR A  62      51.820  54.836 122.928  0.00  0.00      PROA O  
ATOM    514  CB  TYR A  62      50.777  51.996 123.482  0.00  0.00      PROA C  
ATOM    515  CG  TYR A  62      51.127  51.427 122.127  0.00  0.00      PROA C  
ATOM    516  CD1 TYR A  62      52.004  50.333 122.034  0.00  0.00      PROA C  
ATOM    517  CD2 TYR A  62      50.575  51.958 120.948  0.00  0.00      PROA C  
ATOM    518  CE1 TYR A  62      52.338  49.790 120.786  0.00  0.00      PROA C  
ATOM    519  CE2 TYR A  62      50.905  51.415 119.697  0.00  0.00      PROA C  
ATOM    520  CZ  TYR A  62      51.790  50.332 119.617  0.00  0.00      PROA C  
ATOM    521  OH  TYR A  62      52.133  49.779 118.365  0.00  0.00      PROA O  
ATOM    522  N   LEU A  63      53.809  53.761 122.853  0.00  0.00      PROA N  
ATOM    523  CA  LEU A  63      54.543  54.755 122.076  0.00  0.00      PROA C  
ATOM    524  C   LEU A  63      54.621  56.127 122.751  0.00  0.00      PROA C  
ATOM    525  O   LEU A  63      54.810  57.159 122.103  0.00  0.00      PROA O  
ATOM    526  CB  LEU A  63      54.039  54.868 120.608  0.00  0.00      PROA C  
ATOM    527  CG  LEU A  63      54.068  53.552 119.802  0.00  0.00      PROA C  
ATOM    528  CD1 LEU A  63      53.418  53.757 118.425  0.00  0.00      PROA C  
ATOM    529  CD2 LEU A  63      55.493  53.001 119.635  0.00  0.00      PROA C  
ATOM    530  N   CYS A  64      54.491  56.153 124.095  0.00  0.00      PROA N  
ATOM    531  CA  CYS A  64      54.479  57.355 124.910  0.00  0.00      PROA C  
ATOM    532  C   CYS A  64      53.406  58.372 124.520  0.00  0.00      PROA C  
ATOM    533  O   CYS A  64      53.657  59.571 124.407  0.00  0.00      PROA O  
ATOM    534  CB  CYS A  64      55.880  58.008 125.001  0.00  0.00      PROA C  
ATOM    535  SG  CYS A  64      57.151  56.867 125.607  0.00  0.00      PROA S  
ATOM    536  N   GLU A  65      52.162  57.901 124.294  0.00  0.00      PROA N  
ATOM    537  CA  GLU A  65      51.014  58.732 123.960  0.00  0.00      PROA C  
ATOM    538  C   GLU A  65      50.622  59.695 125.087  0.00  0.00      PROA C  
ATOM    539  O   GLU A  65      50.250  60.847 124.845  0.00  0.00      PROA O  
ATOM    540  CB  GLU A  65      49.799  57.841 123.575  0.00  0.00      PROA C  
ATOM    541  CG  GLU A  65      48.984  58.365 122.360  0.00  0.00      PROA C  
ATOM    542  CD  GLU A  65      48.041  59.524 122.675  0.00  0.00      PROA C  
ATOM    543  OE1 GLU A  65      47.080  59.336 123.467  0.00  0.00      PROA O  
ATOM    544  OE2 GLU A  65      48.216  60.625 122.085  0.00  0.00      PROA O1-
ATOM    545  N   TYR A  66      50.697  59.234 126.355  0.00  0.00      PROA N  
ATOM    546  CA  TYR A  66      50.174  59.964 127.500  0.00  0.00      PROA C  
ATOM    547  C   TYR A  66      51.217  60.920 128.093  0.00  0.00      PROA C  
ATOM    548  O   TYR A  66      51.595  61.914 127.468  0.00  0.00      PROA O  
ATOM    549  CB  TYR A  66      49.599  58.985 128.570  0.00  0.00      PROA C  
ATOM    550  CG  TYR A  66      48.479  58.100 128.051  0.00  0.00      PROA C  
ATOM    551  CD1 TYR A  66      47.624  58.477 126.996  0.00  0.00      PROA C  
ATOM    552  CD2 TYR A  66      48.244  56.864 128.679  0.00  0.00      PROA C  
ATOM    553  CE1 TYR A  66      46.578  57.641 126.578  0.00  0.00      PROA C  
ATOM    554  CE2 TYR A  66      47.206  56.020 128.261  0.00  0.00      PROA C  
ATOM    555  CZ  TYR A  66      46.370  56.412 127.212  0.00  0.00      PROA C  
ATOM    556  OH  TYR A  66      45.311  55.572 126.807  0.00  0.00      PROA O  
ATOM    557  N   ASP A  67      51.716  60.670 129.321  0.00  0.00      PROA N  
ATOM    558  CA  ASP A  67      52.848  61.402 129.866  0.00  0.00      PROA C  
ATOM    559  C   ASP A  67      54.142  61.053 129.119  0.00  0.00      PROA C  
ATOM    560  O   ASP A  67      54.469  59.878 128.937  0.00  0.00      PROA O  
ATOM    561  CB  ASP A  67      53.052  61.142 131.382  0.00  0.00      PROA C  
ATOM    562  CG  ASP A  67      51.844  61.545 132.224  0.00  0.00      PROA C  
ATOM    563  OD1 ASP A  67      51.023  62.401 131.804  0.00  0.00      PROA O  
ATOM    564  OD2 ASP A  67      51.788  61.079 133.395  0.00  0.00      PROA O1-
ATOM    565  N   TYR A  68      54.914  62.056 128.663  0.00  0.00      PROA N  
ATOM    566  CA  TYR A  68      56.116  61.781 127.905  0.00  0.00      PROA C  
ATOM    567  C   TYR A  68      57.142  62.891 128.018  0.00  0.00      PROA C  
ATOM    568  O   TYR A  68      56.819  64.059 128.244  0.00  0.00      PROA O  
ATOM    569  CB  TYR A  68      55.816  61.491 126.396  0.00  0.00      PROA C  
ATOM    570  CG  TYR A  68      55.274  62.645 125.568  0.00  0.00      PROA C  
ATOM    571  CD1 TYR A  68      56.139  63.618 125.033  0.00  0.00      PROA C  
ATOM    572  CD2 TYR A  68      53.924  62.674 125.178  0.00  0.00      PROA C  
ATOM    573  CE1 TYR A  68      55.668  64.609 124.160  0.00  0.00      PROA C  
ATOM    574  CE2 TYR A  68      53.451  63.646 124.286  0.00  0.00      PROA C  
ATOM    575  CZ  TYR A  68      54.322  64.617 123.781  0.00  0.00      PROA C  
ATOM    576  OH  TYR A  68      53.843  65.584 122.873  0.00  0.00      PROA O  
ATOM    577  N   VAL A  69      58.421  62.531 127.792  0.00  0.00      PROA N  
ATOM    578  CA  VAL A  69      59.434  63.473 127.357  0.00  0.00      PROA C  
ATOM    579  C   VAL A  69      59.811  63.109 125.940  0.00  0.00      PROA C  
ATOM    580  O   VAL A  69      60.035  61.950 125.590  0.00  0.00      PROA O  
ATOM    581  CB  VAL A  69      60.702  63.575 128.197  0.00  0.00      PROA C  
ATOM    582  CG1 VAL A  69      60.339  64.105 129.582  0.00  0.00      PROA C  
ATOM    583  CG2 VAL A  69      61.438  62.237 128.331  0.00  0.00      PROA C  
ATOM    584  N   LYS A  70      59.858  64.115 125.063  0.00  0.00      PROA N  
ATOM    585  CA  LYS A  70      60.277  63.942 123.696  0.00  0.00      PROA C  
ATOM    586  C   LYS A  70      61.504  64.798 123.525  0.00  0.00      PROA C  
ATOM    587  O   LYS A  70      61.541  65.965 123.924  0.00  0.00      PROA O  
ATOM    588  CB  LYS A  70      59.171  64.357 122.702  0.00  0.00      PROA C  
ATOM    589  CG  LYS A  70      59.497  64.090 121.226  0.00  0.00      PROA C  
ATOM    590  CD  LYS A  70      58.397  64.642 120.302  0.00  0.00      PROA C  
ATOM    591  CE  LYS A  70      58.640  64.335 118.817  0.00  0.00      PROA C  
ATOM    592  NZ  LYS A  70      57.697  65.090 117.957  0.00  0.00      PROA N1+
ATOM    593  N   VAL A  71      62.563  64.209 122.963  0.00  0.00      PROA N  
ATOM    594  CA  VAL A  71      63.839  64.856 122.815  0.00  0.00      PROA C  
ATOM    595  C   VAL A  71      64.150  64.898 121.326  0.00  0.00      PROA C  
ATOM    596  O   VAL A  71      64.120  63.890 120.619  0.00  0.00      PROA O  
ATOM    597  CB  VAL A  71      64.882  64.203 123.718  0.00  0.00      PROA C  
ATOM    598  CG1 VAL A  71      65.080  62.702 123.452  0.00  0.00      PROA C  
ATOM    599  CG2 VAL A  71      66.206  64.936 123.579  0.00  0.00      PROA C  
ATOM    600  N   GLU A  72      64.328  66.113 120.776  0.00  0.00      PROA N  
ATOM    601  CA  GLU A  72      64.179  66.349 119.353  0.00  0.00      PROA C  
ATOM    602  C   GLU A  72      65.051  67.501 118.847  0.00  0.00      PROA C  
ATOM    603  O   GLU A  72      65.241  68.511 119.525  0.00  0.00      PROA O  
ATOM    604  CB  GLU A  72      62.657  66.531 119.053  0.00  0.00      PROA C  
ATOM    605  CG  GLU A  72      62.261  67.125 117.682  0.00  0.00      PROA C  
ATOM    606  CD  GLU A  72      60.764  67.018 117.394  0.00  0.00      PROA C  
ATOM    607  OE1 GLU A  72      59.945  67.599 118.157  0.00  0.00      PROA O  
ATOM    608  OE2 GLU A  72      60.377  66.358 116.391  0.00  0.00      PROA O1-
ATOM    609  N   THR A  73      65.641  67.381 117.639  0.00  0.00      PROA N  
ATOM    610  CA  THR A  73      66.369  68.461 116.963  0.00  0.00      PROA C  
ATOM    611  C   THR A  73      65.396  69.245 116.087  0.00  0.00      PROA C  
ATOM    612  O   THR A  73      64.201  68.954 116.043  0.00  0.00      PROA O  
ATOM    613  CB  THR A  73      67.570  68.001 116.123  0.00  0.00      PROA C  
ATOM    614  CG2 THR A  73      68.501  67.127 116.978  0.00  0.00      PROA C  
ATOM    615  OG1 THR A  73      67.198  67.236 114.978  0.00  0.00      PROA O  
ATOM    616  N   GLU A  74      65.836  70.291 115.353  0.00  0.00      PROA N  
ATOM    617  CA  GLU A  74      64.977  70.963 114.389  0.00  0.00      PROA C  
ATOM    618  C   GLU A  74      64.500  70.012 113.281  0.00  0.00      PROA C  
ATOM    619  O   GLU A  74      63.321  69.962 112.921  0.00  0.00      PROA O  
ATOM    620  CB  GLU A  74      65.731  72.133 113.690  0.00  0.00      PROA C  
ATOM    621  CG  GLU A  74      66.509  73.065 114.652  0.00  0.00      PROA C  
ATOM    622  CD  GLU A  74      67.992  72.696 114.724  0.00  0.00      PROA C  
ATOM    623  OE1 GLU A  74      68.317  71.545 115.122  0.00  0.00      PROA O  
ATOM    624  OE2 GLU A  74      68.847  73.553 114.369  0.00  0.00      PROA O1-
ATOM    625  N   ASP A  75      65.444  69.223 112.732  0.00  0.00      PROA N  
ATOM    626  CA  ASP A  75      65.219  68.225 111.711  0.00  0.00      PROA C  
ATOM    627  C   ASP A  75      64.405  67.006 112.149  0.00  0.00      PROA C  
ATOM    628  O   ASP A  75      63.480  66.584 111.450  0.00  0.00      PROA O  
ATOM    629  CB  ASP A  75      66.597  67.740 111.184  0.00  0.00      PROA C  
ATOM    630  CG  ASP A  75      67.347  68.895 110.548  0.00  0.00      PROA C  
ATOM    631  OD1 ASP A  75      66.872  69.432 109.511  0.00  0.00      PROA O  
ATOM    632  OD2 ASP A  75      68.430  69.277 111.065  0.00  0.00      PROA O1-
ATOM    633  N   GLN A  76      64.742  66.391 113.302  0.00  0.00      PROA N  
ATOM    634  CA  GLN A  76      64.293  65.036 113.571  0.00  0.00      PROA C  
ATOM    635  C   GLN A  76      64.170  64.721 115.059  0.00  0.00      PROA C  
ATOM    636  O   GLN A  76      64.937  65.193 115.900  0.00  0.00      PROA O  
ATOM    637  CB  GLN A  76      65.269  64.043 112.873  0.00  0.00      PROA C  
ATOM    638  CG  GLN A  76      64.940  62.538 113.022  0.00  0.00      PROA C  
ATOM    639  CD  GLN A  76      65.900  61.656 112.216  0.00  0.00      PROA C  
ATOM    640  NE2 GLN A  76      65.693  60.322 112.307  0.00  0.00      PROA N  
ATOM    641  OE1 GLN A  76      66.814  62.114 111.522  0.00  0.00      PROA O  
ATOM    642  N   VAL A  77      63.177  63.883 115.435  0.00  0.00      PROA N  
ATOM    643  CA  VAL A  77      63.065  63.333 116.780  0.00  0.00      PROA C  
ATOM    644  C   VAL A  77      64.215  62.387 117.116  0.00  0.00      PROA C  
ATOM    645  O   VAL A  77      64.549  61.459 116.376  0.00  0.00      PROA O  
ATOM    646  CB  VAL A  77      61.698  62.703 117.063  0.00  0.00      PROA C  
ATOM    647  CG1 VAL A  77      61.394  61.517 116.123  0.00  0.00      PROA C  
ATOM    648  CG2 VAL A  77      61.593  62.271 118.541  0.00  0.00      PROA C  
ATOM    649  N   LEU A  78      64.883  62.615 118.257  0.00  0.00      PROA N  
ATOM    650  CA  LEU A  78      66.046  61.854 118.644  0.00  0.00      PROA C  
ATOM    651  C   LEU A  78      65.621  60.656 119.485  0.00  0.00      PROA C  
ATOM    652  O   LEU A  78      66.082  59.533 119.270  0.00  0.00      PROA O  
ATOM    653  CB  LEU A  78      67.011  62.796 119.402  0.00  0.00      PROA C  
ATOM    654  CG  LEU A  78      68.390  62.212 119.756  0.00  0.00      PROA C  
ATOM    655  CD1 LEU A  78      69.171  61.748 118.517  0.00  0.00      PROA C  
ATOM    656  CD2 LEU A  78      69.201  63.267 120.516  0.00  0.00      PROA C  
ATOM    657  N   ALA A  79      64.667  60.862 120.417  0.00  0.00      PROA N  
ATOM    658  CA  ALA A  79      64.039  59.795 121.166  0.00  0.00      PROA C  
ATOM    659  C   ALA A  79      62.753  60.282 121.832  0.00  0.00      PROA C  
ATOM    660  O   ALA A  79      62.480  61.479 121.927  0.00  0.00      PROA O  
ATOM    661  CB  ALA A  79      64.989  59.200 122.229  0.00  0.00      PROA C  
ATOM    662  N   THR A  80      61.909  59.345 122.307  0.00  0.00      PROA N  
ATOM    663  CA  THR A  80      60.745  59.665 123.136  0.00  0.00      PROA C  
ATOM    664  C   THR A  80      60.744  58.697 124.300  0.00  0.00      PROA C  
ATOM    665  O   THR A  80      60.858  57.485 124.107  0.00  0.00      PROA O  
ATOM    666  CB  THR A  80      59.398  59.558 122.421  0.00  0.00      PROA C  
ATOM    667  CG2 THR A  80      58.288  60.203 123.266  0.00  0.00      PROA C  
ATOM    668  OG1 THR A  80      59.426  60.250 121.178  0.00  0.00      PROA O  
ATOM    669  N   PHE A  81      60.645  59.203 125.543  0.00  0.00      PROA N  
ATOM    670  CA  PHE A  81      60.745  58.393 126.743  0.00  0.00      PROA C  
ATOM    671  C   PHE A  81      59.522  58.563 127.639  0.00  0.00      PROA C  
ATOM    672  O   PHE A  81      58.924  59.636 127.740  0.00  0.00      PROA O  
ATOM    673  CB  PHE A  81      62.009  58.712 127.585  0.00  0.00      PROA C  
ATOM    674  CG  PHE A  81      63.281  58.669 126.780  0.00  0.00      PROA C  
ATOM    675  CD1 PHE A  81      63.705  57.458 126.217  0.00  0.00      PROA C  
ATOM    676  CD2 PHE A  81      64.110  59.799 126.651  0.00  0.00      PROA C  
ATOM    677  CE1 PHE A  81      64.933  57.359 125.554  0.00  0.00      PROA C  
ATOM    678  CE2 PHE A  81      65.338  59.713 125.979  0.00  0.00      PROA C  
ATOM    679  CZ  PHE A  81      65.754  58.488 125.441  0.00  0.00      PROA C  
ATOM    680  N   CYS A  82      59.125  57.471 128.319  0.00  0.00      PROA N  
ATOM    681  CA  CYS A  82      58.004  57.440 129.238  0.00  0.00      PROA C  
ATOM    682  C   CYS A  82      58.148  56.186 130.085  0.00  0.00      PROA C  
ATOM    683  O   CYS A  82      59.024  55.367 129.813  0.00  0.00      PROA O  
ATOM    684  CB  CYS A  82      56.622  57.480 128.530  0.00  0.00      PROA C  
ATOM    685  SG  CYS A  82      56.340  56.145 127.324  0.00  0.00      PROA S  
ATOM    686  N   GLY A  83      57.327  56.006 131.140  0.00  0.00      PROA N  
ATOM    687  CA  GLY A  83      57.442  54.871 132.062  0.00  0.00      PROA C  
ATOM    688  C   GLY A  83      58.330  55.127 133.258  0.00  0.00      PROA C  
ATOM    689  O   GLY A  83      58.787  56.240 133.507  0.00  0.00      PROA O  
ATOM    690  N   ARG A  84      58.576  54.081 134.066  0.00  0.00      PROA N  
ATOM    691  CA  ARG A  84      59.339  54.177 135.299  0.00  0.00      PROA C  
ATOM    692  C   ARG A  84      60.609  53.344 135.209  0.00  0.00      PROA C  
ATOM    693  O   ARG A  84      60.620  52.278 134.595  0.00  0.00      PROA O  
ATOM    694  CB  ARG A  84      58.534  53.635 136.511  0.00  0.00      PROA C  
ATOM    695  CG  ARG A  84      57.155  54.295 136.727  0.00  0.00      PROA C  
ATOM    696  CD  ARG A  84      56.479  53.874 138.043  0.00  0.00      PROA C  
ATOM    697  NE  ARG A  84      56.239  52.396 137.980  0.00  0.00      PROA N  
ATOM    698  CZ  ARG A  84      56.026  51.628 139.041  0.00  0.00      PROA C  
ATOM    699  NH1 ARG A  84      55.858  52.119 140.248  0.00  0.00      PROA N1+
ATOM    700  NH2 ARG A  84      55.981  50.319 138.893  0.00  0.00      PROA N  
ATOM    701  N   GLU A  85      61.709  53.789 135.862  0.00  0.00      PROA N  
ATOM    702  CA  GLU A  85      62.961  53.040 135.957  0.00  0.00      PROA C  
ATOM    703  C   GLU A  85      62.826  51.644 136.559  0.00  0.00      PROA C  
ATOM    704  O   GLU A  85      63.489  50.695 136.136  0.00  0.00      PROA O  
ATOM    705  CB  GLU A  85      64.027  53.802 136.790  0.00  0.00      PROA C  
ATOM    706  CG  GLU A  85      64.657  55.001 136.046  0.00  0.00      PROA C  
ATOM    707  CD  GLU A  85      65.763  55.701 136.839  0.00  0.00      PROA C  
ATOM    708  OE1 GLU A  85      65.829  55.566 138.090  0.00  0.00      PROA O  
ATOM    709  OE2 GLU A  85      66.588  56.408 136.199  0.00  0.00      PROA O1-
ATOM    710  N   THR A  86      61.955  51.497 137.579  0.00  0.00      PROA N  
ATOM    711  CA  THR A  86      61.672  50.239 138.266  0.00  0.00      PROA C  
ATOM    712  C   THR A  86      61.151  49.141 137.351  0.00  0.00      PROA C  
ATOM    713  O   THR A  86      61.524  47.974 137.480  0.00  0.00      PROA O  
ATOM    714  CB  THR A  86      60.706  50.395 139.446  0.00  0.00      PROA C  
ATOM    715  CG2 THR A  86      61.420  51.177 140.561  0.00  0.00      PROA C  
ATOM    716  OG1 THR A  86      59.547  51.150 139.097  0.00  0.00      PROA O  
ATOM    717  N   THR A  87      60.282  49.490 136.383  0.00  0.00      PROA N  
ATOM    718  CA  THR A  87      59.762  48.544 135.399  0.00  0.00      PROA C  
ATOM    719  C   THR A  87      60.776  48.335 134.279  0.00  0.00      PROA C  
ATOM    720  O   THR A  87      61.110  49.252 133.528  0.00  0.00      PROA O  
ATOM    721  CB  THR A  87      58.431  48.973 134.780  0.00  0.00      PROA C  
ATOM    722  CG2 THR A  87      57.842  47.840 133.925  0.00  0.00      PROA C  
ATOM    723  OG1 THR A  87      57.469  49.259 135.792  0.00  0.00      PROA O  
ATOM    724  N   ASP A  88      61.307  47.102 134.139  0.00  0.00      PROA N  
ATOM    725  CA  ASP A  88      62.248  46.737 133.095  0.00  0.00      PROA C  
ATOM    726  C   ASP A  88      61.545  46.403 131.769  0.00  0.00      PROA C  
ATOM    727  O   ASP A  88      60.317  46.399 131.667  0.00  0.00      PROA O  
ATOM    728  CB  ASP A  88      63.238  45.629 133.580  0.00  0.00      PROA C  
ATOM    729  CG  ASP A  88      62.635  44.257 133.863  0.00  0.00      PROA C  
ATOM    730  OD1 ASP A  88      61.391  44.098 133.943  0.00  0.00      PROA O  
ATOM    731  OD2 ASP A  88      63.439  43.309 134.077  0.00  0.00      PROA O1-
ATOM    732  N   THR A  89      62.341  46.173 130.694  0.00  0.00      PROA N  
ATOM    733  CA  THR A  89      61.895  45.987 129.304  0.00  0.00      PROA C  
ATOM    734  C   THR A  89      60.948  47.076 128.797  0.00  0.00      PROA C  
ATOM    735  O   THR A  89      59.919  46.830 128.163  0.00  0.00      PROA O  
ATOM    736  CB  THR A  89      61.510  44.549 128.892  0.00  0.00      PROA C  
ATOM    737  CG2 THR A  89      60.314  43.991 129.680  0.00  0.00      PROA C  
ATOM    738  OG1 THR A  89      61.185  44.437 127.508  0.00  0.00      PROA O  
ATOM    739  N   GLU A  90      61.332  48.337 129.057  0.00  0.00      PROA N  
ATOM    740  CA  GLU A  90      60.569  49.527 128.742  0.00  0.00      PROA C  
ATOM    741  C   GLU A  90      61.404  50.469 127.892  0.00  0.00      PROA C  
ATOM    742  O   GLU A  90      62.617  50.327 127.726  0.00  0.00      PROA O  
ATOM    743  CB  GLU A  90      60.080  50.269 130.024  0.00  0.00      PROA C  
ATOM    744  CG  GLU A  90      58.882  49.597 130.745  0.00  0.00      PROA C  
ATOM    745  CD  GLU A  90      57.518  49.965 130.162  0.00  0.00      PROA C  
ATOM    746  OE1 GLU A  90      57.081  51.139 130.315  0.00  0.00      PROA O  
ATOM    747  OE2 GLU A  90      56.848  49.074 129.572  0.00  0.00      PROA O1-
ATOM    748  N   GLN A  91      60.732  51.472 127.313  0.00  0.00      PROA N  
ATOM    749  CA  GLN A  91      61.298  52.517 126.487  0.00  0.00      PROA C  
ATOM    750  C   GLN A  91      62.154  53.532 127.247  0.00  0.00      PROA C  
ATOM    751  O   GLN A  91      62.937  54.258 126.640  0.00  0.00      PROA O  
ATOM    752  CB  GLN A  91      60.189  53.254 125.679  0.00  0.00      PROA C  
ATOM    753  CG  GLN A  91      58.997  53.869 126.470  0.00  0.00      PROA C  
ATOM    754  CD  GLN A  91      58.152  52.852 127.250  0.00  0.00      PROA C  
ATOM    755  NE2 GLN A  91      57.978  53.073 128.569  0.00  0.00      PROA N  
ATOM    756  OE1 GLN A  91      57.714  51.834 126.706  0.00  0.00      PROA O  
ATOM    757  N   THR A  92      62.024  53.582 128.590  0.00  0.00      PROA N  
ATOM    758  CA  THR A  92      62.807  54.346 129.573  0.00  0.00      PROA C  
ATOM    759  C   THR A  92      64.285  54.633 129.267  0.00  0.00      PROA C  
ATOM    760  O   THR A  92      64.988  53.748 128.767  0.00  0.00      PROA O  
ATOM    761  CB  THR A  92      62.748  53.720 130.967  0.00  0.00      PROA C  
ATOM    762  CG2 THR A  92      61.327  53.896 131.516  0.00  0.00      PROA C  
ATOM    763  OG1 THR A  92      63.014  52.320 130.928  0.00  0.00      PROA O  
ATOM    764  N   PRO A  93      64.824  55.821 129.564  0.00  0.00      PROA N  
ATOM    765  CA  PRO A  93      66.160  56.206 129.128  0.00  0.00      PROA C  
ATOM    766  C   PRO A  93      67.259  55.500 129.906  0.00  0.00      PROA C  
ATOM    767  O   PRO A  93      68.303  55.217 129.319  0.00  0.00      PROA O  
ATOM    768  CB  PRO A  93      66.189  57.722 129.350  0.00  0.00      PROA C  
ATOM    769  CG  PRO A  93      65.259  57.958 130.544  0.00  0.00      PROA C  
ATOM    770  CD  PRO A  93      64.200  56.862 130.392  0.00  0.00      PROA C  
ATOM    771  N   GLY A  94      67.066  55.231 131.221  0.00  0.00      PROA N  
ATOM    772  CA  GLY A  94      68.067  54.651 132.117  0.00  0.00      PROA C  
ATOM    773  C   GLY A  94      69.412  55.352 132.148  0.00  0.00      PROA C  
ATOM    774  O   GLY A  94      69.509  56.580 132.123  0.00  0.00      PROA O  
ATOM    775  N   GLN A  95      70.502  54.564 132.239  0.00  0.00      PROA N  
ATOM    776  CA  GLN A  95      71.863  55.073 132.254  0.00  0.00      PROA C  
ATOM    777  C   GLN A  95      72.353  55.587 130.904  0.00  0.00      PROA C  
ATOM    778  O   GLN A  95      73.261  56.419 130.840  0.00  0.00      PROA O  
ATOM    779  CB  GLN A  95      72.847  53.980 132.759  0.00  0.00      PROA C  
ATOM    780  CG  GLN A  95      72.700  53.612 134.258  0.00  0.00      PROA C  
ATOM    781  CD  GLN A  95      72.713  54.832 135.184  0.00  0.00      PROA C  
ATOM    782  NE2 GLN A  95      73.822  55.607 135.144  0.00  0.00      PROA N  
ATOM    783  OE1 GLN A  95      71.769  55.093 135.936  0.00  0.00      PROA O  
ATOM    784  N   GLU A  96      71.759  55.110 129.795  0.00  0.00      PROA N  
ATOM    785  CA  GLU A  96      72.078  55.497 128.440  0.00  0.00      PROA C  
ATOM    786  C   GLU A  96      71.991  57.001 128.149  0.00  0.00      PROA C  
ATOM    787  O   GLU A  96      71.176  57.749 128.694  0.00  0.00      PROA O  
ATOM    788  CB  GLU A  96      71.261  54.678 127.401  0.00  0.00      PROA C  
ATOM    789  CG  GLU A  96      71.694  53.190 127.260  0.00  0.00      PROA C  
ATOM    790  CD  GLU A  96      71.255  52.227 128.369  0.00  0.00      PROA C  
ATOM    791  OE1 GLU A  96      70.529  52.611 129.323  0.00  0.00      PROA O  
ATOM    792  OE2 GLU A  96      71.648  51.031 128.276  0.00  0.00      PROA O1-
ATOM    793  N   VAL A  97      72.896  57.470 127.274  0.00  0.00      PROA N  
ATOM    794  CA  VAL A  97      73.174  58.876 127.055  0.00  0.00      PROA C  
ATOM    795  C   VAL A  97      72.738  59.235 125.645  0.00  0.00      PROA C  
ATOM    796  O   VAL A  97      72.970  58.477 124.700  0.00  0.00      PROA O  
ATOM    797  CB  VAL A  97      74.666  59.158 127.241  0.00  0.00      PROA C  
ATOM    798  CG1 VAL A  97      74.994  60.640 126.993  0.00  0.00      PROA C  
ATOM    799  CG2 VAL A  97      75.083  58.773 128.676  0.00  0.00      PROA C  
ATOM    800  N   VAL A  98      72.075  60.395 125.460  0.00  0.00      PROA N  
ATOM    801  CA  VAL A  98      71.639  60.844 124.145  0.00  0.00      PROA C  
ATOM    802  C   VAL A  98      72.374  62.135 123.797  0.00  0.00      PROA C  
ATOM    803  O   VAL A  98      72.651  62.986 124.646  0.00  0.00      PROA O  
ATOM    804  CB  VAL A  98      70.111  60.910 124.009  0.00  0.00      PROA C  
ATOM    805  CG1 VAL A  98      69.529  62.332 124.102  0.00  0.00      PROA C  
ATOM    806  CG2 VAL A  98      69.704  60.237 122.684  0.00  0.00      PROA C  
ATOM    807  N   LEU A  99      72.791  62.254 122.522  0.00  0.00      PROA N  
ATOM    808  CA  LEU A  99      73.732  63.259 122.069  0.00  0.00      PROA C  
ATOM    809  C   LEU A  99      73.227  63.904 120.784  0.00  0.00      PROA C  
ATOM    810  O   LEU A  99      72.816  63.212 119.850  0.00  0.00      PROA O  
ATOM    811  CB  LEU A  99      75.100  62.572 121.815  0.00  0.00      PROA C  
ATOM    812  CG  LEU A  99      76.270  63.495 121.423  0.00  0.00      PROA C  
ATOM    813  CD1 LEU A  99      76.687  64.397 122.591  0.00  0.00      PROA C  
ATOM    814  CD2 LEU A  99      77.469  62.659 120.948  0.00  0.00      PROA C  
ATOM    815  N   SER A 100      73.216  65.254 120.695  0.00  0.00      PROA N  
ATOM    816  CA  SER A 100      72.890  65.957 119.451  0.00  0.00      PROA C  
ATOM    817  C   SER A 100      73.907  65.717 118.332  0.00  0.00      PROA C  
ATOM    818  O   SER A 100      75.110  65.714 118.601  0.00  0.00      PROA O  
ATOM    819  CB  SER A 100      72.704  67.505 119.585  0.00  0.00      PROA C  
ATOM    820  OG  SER A 100      73.860  68.174 120.094  0.00  0.00      PROA O  
ATOM    821  N   PRO A 101      73.522  65.560 117.065  0.00  0.00      PROA N  
ATOM    822  CA  PRO A 101      74.484  65.615 115.967  0.00  0.00      PROA C  
ATOM    823  C   PRO A 101      74.947  67.045 115.737  0.00  0.00      PROA C  
ATOM    824  O   PRO A 101      76.136  67.281 115.516  0.00  0.00      PROA O  
ATOM    825  CB  PRO A 101      73.715  65.049 114.757  0.00  0.00      PROA C  
ATOM    826  CG  PRO A 101      72.642  64.155 115.390  0.00  0.00      PROA C  
ATOM    827  CD  PRO A 101      72.268  64.916 116.662  0.00  0.00      PROA C  
ATOM    828  N   GLY A 102      73.996  68.004 115.765  0.00  0.00      PROA N  
ATOM    829  CA  GLY A 102      74.251  69.439 115.689  0.00  0.00      PROA C  
ATOM    830  C   GLY A 102      74.515  70.071 117.033  0.00  0.00      PROA C  
ATOM    831  O   GLY A 102      74.957  69.430 117.985  0.00  0.00      PROA O  
ATOM    832  N   SER A 103      74.230  71.381 117.135  0.00  0.00      PROA N  
ATOM    833  CA  SER A 103      74.547  72.194 118.307  0.00  0.00      PROA C  
ATOM    834  C   SER A 103      73.287  72.720 118.975  0.00  0.00      PROA C  
ATOM    835  O   SER A 103      73.302  73.689 119.735  0.00  0.00      PROA O  
ATOM    836  CB  SER A 103      75.447  73.396 117.930  0.00  0.00      PROA C  
ATOM    837  OG  SER A 103      76.582  72.959 117.179  0.00  0.00      PROA O  
ATOM    838  N   PHE A 104      72.140  72.079 118.698  0.00  0.00      PROA N  
ATOM    839  CA  PHE A 104      70.851  72.484 119.215  0.00  0.00      PROA C  
ATOM    840  C   PHE A 104      70.049  71.252 119.597  0.00  0.00      PROA C  
ATOM    841  O   PHE A 104      70.117  70.210 118.938  0.00  0.00      PROA O  
ATOM    842  CB  PHE A 104      70.068  73.336 118.170  0.00  0.00      PROA C  
ATOM    843  CG  PHE A 104      68.684  73.720 118.645  0.00  0.00      PROA C  
ATOM    844  CD1 PHE A 104      68.540  74.736 119.595  0.00  0.00      PROA C  
ATOM    845  CD2 PHE A 104      67.532  73.053 118.190  0.00  0.00      PROA C  
ATOM    846  CE1 PHE A 104      67.277  75.099 120.077  0.00  0.00      PROA C  
ATOM    847  CE2 PHE A 104      66.264  73.411 118.663  0.00  0.00      PROA C  
ATOM    848  CZ  PHE A 104      66.136  74.440 119.604  0.00  0.00      PROA C  
ATOM    849  N   MET A 105      69.253  71.353 120.675  0.00  0.00      PROA N  
ATOM    850  CA  MET A 105      68.269  70.341 120.964  0.00  0.00      PROA C  
ATOM    851  C   MET A 105      67.079  70.960 121.690  0.00  0.00      PROA C  
ATOM    852  O   MET A 105      67.214  71.862 122.518  0.00  0.00      PROA O  
ATOM    853  CB  MET A 105      68.885  69.209 121.814  0.00  0.00      PROA C  
ATOM    854  CG  MET A 105      68.052  67.920 121.778  0.00  0.00      PROA C  
ATOM    855  SD  MET A 105      68.760  66.577 122.753  0.00  0.00      PROA S  
ATOM    856  CE  MET A 105      70.299  66.272 121.872  0.00  0.00      PROA C  
ATOM    857  N   SER A 106      65.866  70.464 121.395  0.00  0.00      PROA N  
ATOM    858  CA  SER A 106      64.641  70.788 122.105  0.00  0.00      PROA C  
ATOM    859  C   SER A 106      64.207  69.588 122.916  0.00  0.00      PROA C  
ATOM    860  O   SER A 106      64.218  68.447 122.452  0.00  0.00      PROA O  
ATOM    861  CB  SER A 106      63.429  71.157 121.197  0.00  0.00      PROA C  
ATOM    862  OG  SER A 106      63.597  72.425 120.562  0.00  0.00      PROA O  
ATOM    863  N   VAL A 107      63.794  69.829 124.165  0.00  0.00      PROA N  
ATOM    864  CA  VAL A 107      63.209  68.818 125.022  0.00  0.00      PROA C  
ATOM    865  C   VAL A 107      61.800  69.290 125.319  0.00  0.00      PROA C  
ATOM    866  O   VAL A 107      61.590  70.436 125.716  0.00  0.00      PROA O  
ATOM    867  CB  VAL A 107      63.979  68.616 126.328  0.00  0.00      PROA C  
ATOM    868  CG1 VAL A 107      63.326  67.495 127.166  0.00  0.00      PROA C  
ATOM    869  CG2 VAL A 107      65.445  68.254 126.013  0.00  0.00      PROA C  
ATOM    870  N   THR A 108      60.781  68.437 125.115  0.00  0.00      PROA N  
ATOM    871  CA  THR A 108      59.405  68.776 125.461  0.00  0.00      PROA C  
ATOM    872  C   THR A 108      58.886  67.757 126.444  0.00  0.00      PROA C  
ATOM    873  O   THR A 108      58.801  66.568 126.135  0.00  0.00      PROA O  
ATOM    874  CB  THR A 108      58.414  68.874 124.287  0.00  0.00      PROA C  
ATOM    875  CG2 THR A 108      58.975  69.795 123.197  0.00  0.00      PROA C  
ATOM    876  OG1 THR A 108      58.113  67.626 123.670  0.00  0.00      PROA O  
ATOM    877  N   PHE A 109      58.490  68.207 127.643  0.00  0.00      PROA N  
ATOM    878  CA  PHE A 109      57.759  67.399 128.595  0.00  0.00      PROA C  
ATOM    879  C   PHE A 109      56.278  67.682 128.426  0.00  0.00      PROA C  
ATOM    880  O   PHE A 109      55.859  68.834 128.308  0.00  0.00      PROA O  
ATOM    881  CB  PHE A 109      58.227  67.657 130.057  0.00  0.00      PROA C  
ATOM    882  CG  PHE A 109      57.359  66.985 131.096  0.00  0.00      PROA C  
ATOM    883  CD1 PHE A 109      57.274  65.585 131.144  0.00  0.00      PROA C  
ATOM    884  CD2 PHE A 109      56.599  67.743 132.006  0.00  0.00      PROA C  
ATOM    885  CE1 PHE A 109      56.426  64.949 132.057  0.00  0.00      PROA C  
ATOM    886  CE2 PHE A 109      55.747  67.113 132.922  0.00  0.00      PROA C  
ATOM    887  CZ  PHE A 109      55.660  65.716 132.940  0.00  0.00      PROA C  
ATOM    888  N   ARG A 110      55.449  66.632 128.406  0.00  0.00      PROA N  
ATOM    889  CA  ARG A 110      54.018  66.784 128.368  0.00  0.00      PROA C  
ATOM    890  C   ARG A 110      53.336  65.756 129.240  0.00  0.00      PROA C  
ATOM    891  O   ARG A 110      53.633  64.564 129.185  0.00  0.00      PROA O  
ATOM    892  CB  ARG A 110      53.471  66.724 126.917  0.00  0.00      PROA C  
ATOM    893  CG  ARG A 110      51.936  66.607 126.789  0.00  0.00      PROA C  
ATOM    894  CD  ARG A 110      51.436  66.870 125.364  0.00  0.00      PROA C  
ATOM    895  NE  ARG A 110      49.941  66.750 125.368  0.00  0.00      PROA N  
ATOM    896  CZ  ARG A 110      49.263  65.659 125.041  0.00  0.00      PROA C  
ATOM    897  NH1 ARG A 110      49.838  64.487 124.893  0.00  0.00      PROA N1+
ATOM    898  NH2 ARG A 110      47.960  65.741 124.869  0.00  0.00      PROA N  
ATOM    899  N   SER A 111      52.376  66.210 130.064  0.00  0.00      PROA N  
ATOM    900  CA  SER A 111      51.412  65.355 130.726  0.00  0.00      PROA C  
ATOM    901  C   SER A 111      50.057  65.618 130.096  0.00  0.00      PROA C  
ATOM    902  O   SER A 111      49.559  66.747 130.112  0.00  0.00      PROA O  
ATOM    903  CB  SER A 111      51.349  65.580 132.258  0.00  0.00      PROA C  
ATOM    904  OG  SER A 111      50.387  64.725 132.875  0.00  0.00      PROA O  
ATOM    905  N   ASP A 112      49.458  64.590 129.455  0.00  0.00      PROA N  
ATOM    906  CA  ASP A 112      48.307  64.751 128.585  0.00  0.00      PROA C  
ATOM    907  C   ASP A 112      47.028  65.258 129.276  0.00  0.00      PROA C  
ATOM    908  O   ASP A 112      46.538  66.352 128.990  0.00  0.00      PROA O  
ATOM    909  CB  ASP A 112      48.076  63.463 127.725  0.00  0.00      PROA C  
ATOM    910  CG  ASP A 112      47.394  62.281 128.411  0.00  0.00      PROA C  
ATOM    911  OD1 ASP A 112      47.635  62.025 129.619  0.00  0.00      PROA O  
ATOM    912  OD2 ASP A 112      46.641  61.557 127.705  0.00  0.00      PROA O1-
ATOM    913  N   PHE A 113      46.477  64.467 130.207  0.00  0.00      PROA N  
ATOM    914  CA  PHE A 113      45.267  64.742 130.944  0.00  0.00      PROA C  
ATOM    915  C   PHE A 113      45.597  64.865 132.426  0.00  0.00      PROA C  
ATOM    916  O   PHE A 113      45.742  65.958 132.972  0.00  0.00      PROA O  
ATOM    917  CB  PHE A 113      44.185  63.657 130.635  0.00  0.00      PROA C  
ATOM    918  CG  PHE A 113      42.913  63.826 131.436  0.00  0.00      PROA C  
ATOM    919  CD1 PHE A 113      42.072  64.926 131.198  0.00  0.00      PROA C  
ATOM    920  CD2 PHE A 113      42.534  62.881 132.408  0.00  0.00      PROA C  
ATOM    921  CE1 PHE A 113      40.889  65.094 131.931  0.00  0.00      PROA C  
ATOM    922  CE2 PHE A 113      41.358  63.050 133.150  0.00  0.00      PROA C  
ATOM    923  CZ  PHE A 113      40.535  64.158 132.911  0.00  0.00      PROA C  
ATOM    924  N   SER A 114      45.730  63.731 133.127  0.00  0.00      PROA N  
ATOM    925  CA  SER A 114      45.883  63.702 134.568  0.00  0.00      PROA C  
ATOM    926  C   SER A 114      46.512  62.366 134.914  0.00  0.00      PROA C  
ATOM    927  O   SER A 114      46.602  61.470 134.071  0.00  0.00      PROA O  
ATOM    928  CB  SER A 114      44.516  63.842 135.310  0.00  0.00      PROA C  
ATOM    929  OG  SER A 114      44.664  64.065 136.720  0.00  0.00      PROA O  
ATOM    930  N   ASN A 115      46.976  62.200 136.164  0.00  0.00      PROA N  
ATOM    931  CA  ASN A 115      47.707  61.021 136.588  0.00  0.00      PROA C  
ATOM    932  C   ASN A 115      46.800  60.203 137.502  0.00  0.00      PROA C  
ATOM    933  O   ASN A 115      46.139  60.750 138.389  0.00  0.00      PROA O  
ATOM    934  CB  ASN A 115      49.011  61.357 137.379  0.00  0.00      PROA C  
ATOM    935  CG  ASN A 115      49.902  62.440 136.759  0.00  0.00      PROA C  
ATOM    936  ND2 ASN A 115      50.955  62.815 137.527  0.00  0.00      PROA N  
ATOM    937  OD1 ASN A 115      49.704  62.979 135.670  0.00  0.00      PROA O  
ATOM    938  N   GLU A 116      46.724  58.867 137.339  0.00  0.00      PROA N  
ATOM    939  CA  GLU A 116      45.966  58.021 138.245  0.00  0.00      PROA C  
ATOM    940  C   GLU A 116      46.709  57.809 139.566  0.00  0.00      PROA C  
ATOM    941  O   GLU A 116      46.096  57.570 140.608  0.00  0.00      PROA O  
ATOM    942  CB  GLU A 116      45.611  56.655 137.586  0.00  0.00      PROA C  
ATOM    943  CG  GLU A 116      46.743  55.600 137.429  0.00  0.00      PROA C  
ATOM    944  CD  GLU A 116      47.709  55.834 136.265  0.00  0.00      PROA C  
ATOM    945  OE1 GLU A 116      47.725  56.938 135.662  0.00  0.00      PROA O  
ATOM    946  OE2 GLU A 116      48.466  54.875 135.943  0.00  0.00      PROA O1-
ATOM    947  N   GLU A 117      48.048  57.953 139.561  0.00  0.00      PROA N  
ATOM    948  CA  GLU A 117      48.871  57.912 140.750  0.00  0.00      PROA C  
ATOM    949  C   GLU A 117      49.958  58.966 140.633  0.00  0.00      PROA C  
ATOM    950  O   GLU A 117      50.228  59.511 139.564  0.00  0.00      PROA O  
ATOM    951  CB  GLU A 117      49.478  56.505 141.015  0.00  0.00      PROA C  
ATOM    952  CG  GLU A 117      50.538  56.021 139.992  0.00  0.00      PROA C  
ATOM    953  CD  GLU A 117      51.110  54.660 140.379  0.00  0.00      PROA C  
ATOM    954  OE1 GLU A 117      51.836  54.574 141.407  0.00  0.00      PROA O  
ATOM    955  OE2 GLU A 117      50.848  53.654 139.665  0.00  0.00      PROA O1-
ATOM    956  N   ARG A 118      50.595  59.319 141.763  0.00  0.00      PROA N  
ATOM    957  CA  ARG A 118      51.590  60.374 141.839  0.00  0.00      PROA C  
ATOM    958  C   ARG A 118      52.953  60.000 141.238  0.00  0.00      PROA C  
ATOM    959  O   ARG A 118      53.927  59.755 141.951  0.00  0.00      PROA O  
ATOM    960  CB  ARG A 118      51.744  60.888 143.303  0.00  0.00      PROA C  
ATOM    961  CG  ARG A 118      50.707  61.931 143.798  0.00  0.00      PROA C  
ATOM    962  CD  ARG A 118      49.225  61.521 143.764  0.00  0.00      PROA C  
ATOM    963  NE  ARG A 118      48.671  61.921 142.430  0.00  0.00      PROA N  
ATOM    964  CZ  ARG A 118      47.509  61.512 141.940  0.00  0.00      PROA C  
ATOM    965  NH1 ARG A 118      46.766  60.605 142.530  0.00  0.00      PROA N1+
ATOM    966  NH2 ARG A 118      47.076  62.042 140.816  0.00  0.00      PROA N  
ATOM    967  N   PHE A 119      53.072  59.961 139.893  0.00  0.00      PROA N  
ATOM    968  CA  PHE A 119      54.347  59.844 139.193  0.00  0.00      PROA C  
ATOM    969  C   PHE A 119      55.252  61.042 139.459  0.00  0.00      PROA C  
ATOM    970  O   PHE A 119      54.843  62.193 139.293  0.00  0.00      PROA O  
ATOM    971  CB  PHE A 119      54.171  59.714 137.661  0.00  0.00      PROA C  
ATOM    972  CG  PHE A 119      53.373  58.492 137.318  0.00  0.00      PROA C  
ATOM    973  CD1 PHE A 119      53.955  57.215 137.403  0.00  0.00      PROA C  
ATOM    974  CD2 PHE A 119      52.053  58.611 136.856  0.00  0.00      PROA C  
ATOM    975  CE1 PHE A 119      53.217  56.075 137.055  0.00  0.00      PROA C  
ATOM    976  CE2 PHE A 119      51.310  57.474 136.523  0.00  0.00      PROA C  
ATOM    977  CZ  PHE A 119      51.893  56.206 136.619  0.00  0.00      PROA C  
ATOM    978  N   THR A 120      56.492  60.821 139.931  0.00  0.00      PROA N  
ATOM    979  CA  THR A 120      57.368  61.925 140.303  0.00  0.00      PROA C  
ATOM    980  C   THR A 120      57.792  62.821 139.144  0.00  0.00      PROA C  
ATOM    981  O   THR A 120      57.635  64.036 139.225  0.00  0.00      PROA O  
ATOM    982  CB  THR A 120      58.576  61.543 141.156  0.00  0.00      PROA C  
ATOM    983  CG2 THR A 120      58.087  61.001 142.508  0.00  0.00      PROA C  
ATOM    984  OG1 THR A 120      59.357  60.522 140.559  0.00  0.00      PROA O  
ATOM    985  N   GLY A 121      58.246  62.257 138.005  0.00  0.00      PROA N  
ATOM    986  CA  GLY A 121      58.790  63.002 136.870  0.00  0.00      PROA C  
ATOM    987  C   GLY A 121      60.196  62.580 136.525  0.00  0.00      PROA C  
ATOM    988  O   GLY A 121      60.622  61.458 136.794  0.00  0.00      PROA O  
ATOM    989  N   PHE A 122      60.959  63.483 135.889  0.00  0.00      PROA N  
ATOM    990  CA  PHE A 122      62.338  63.247 135.502  0.00  0.00      PROA C  
ATOM    991  C   PHE A 122      63.201  64.483 135.798  0.00  0.00      PROA C  
ATOM    992  O   PHE A 122      62.719  65.624 135.785  0.00  0.00      PROA O  
ATOM    993  CB  PHE A 122      62.459  62.894 133.978  0.00  0.00      PROA C  
ATOM    994  CG  PHE A 122      62.317  64.098 133.064  0.00  0.00      PROA C  
ATOM    995  CD1 PHE A 122      61.063  64.686 132.850  0.00  0.00      PROA C  
ATOM    996  CD2 PHE A 122      63.455  64.720 132.515  0.00  0.00      PROA C  
ATOM    997  CE1 PHE A 122      60.953  65.915 132.187  0.00  0.00      PROA C  
ATOM    998  CE2 PHE A 122      63.345  65.923 131.808  0.00  0.00      PROA C  
ATOM    999  CZ  PHE A 122      62.093  66.527 131.653  0.00  0.00      PROA C  
ATOM   1000  N   ASP A 123      64.519  64.257 136.004  0.00  0.00      PROA N  
ATOM   1001  CA  ASP A 123      65.552  65.280 135.943  0.00  0.00      PROA C  
ATOM   1002  C   ASP A 123      66.509  64.900 134.832  0.00  0.00      PROA C  
ATOM   1003  O   ASP A 123      67.002  63.769 134.759  0.00  0.00      PROA O  
ATOM   1004  CB  ASP A 123      66.353  65.424 137.267  0.00  0.00      PROA C  
ATOM   1005  CG  ASP A 123      67.467  66.471 137.345  0.00  0.00      PROA C  
ATOM   1006  OD1 ASP A 123      67.542  67.408 136.515  0.00  0.00      PROA O  
ATOM   1007  OD2 ASP A 123      68.224  66.399 138.354  0.00  0.00      PROA O1-
ATOM   1008  N   ALA A 124      66.791  65.855 133.946  0.00  0.00      PROA N  
ATOM   1009  CA  ALA A 124      67.792  65.737 132.926  0.00  0.00      PROA C  
ATOM   1010  C   ALA A 124      68.833  66.827 133.127  0.00  0.00      PROA C  
ATOM   1011  O   ALA A 124      68.521  68.009 133.282  0.00  0.00      PROA O  
ATOM   1012  CB  ALA A 124      67.189  65.855 131.511  0.00  0.00      PROA C  
ATOM   1013  N   HIS A 125      70.120  66.453 133.096  0.00  0.00      PROA N  
ATOM   1014  CA  HIS A 125      71.201  67.421 133.111  0.00  0.00      PROA C  
ATOM   1015  C   HIS A 125      71.850  67.473 131.755  0.00  0.00      PROA C  
ATOM   1016  O   HIS A 125      72.026  66.451 131.088  0.00  0.00      PROA O  
ATOM   1017  CB  HIS A 125      72.279  67.141 134.174  0.00  0.00      PROA C  
ATOM   1018  CG  HIS A 125      71.816  67.557 135.532  0.00  0.00      PROA C  
ATOM   1019  CD2 HIS A 125      72.057  68.713 136.206  0.00  0.00      PROA C  
ATOM   1020  ND1 HIS A 125      71.150  66.738 136.412  0.00  0.00      PROA N  
ATOM   1021  CE1 HIS A 125      70.994  67.434 137.560  0.00  0.00      PROA C  
ATOM   1022  NE2 HIS A 125      71.537  68.640 137.489  0.00  0.00      PROA N  
ATOM   1023  N   TYR A 126      72.210  68.692 131.317  0.00  0.00      PROA N  
ATOM   1024  CA  TYR A 126      72.953  68.890 130.097  0.00  0.00      PROA C  
ATOM   1025  C   TYR A 126      74.295  69.491 130.439  0.00  0.00      PROA C  
ATOM   1026  O   TYR A 126      74.434  70.327 131.336  0.00  0.00      PROA O  
ATOM   1027  CB  TYR A 126      72.222  69.758 129.021  0.00  0.00      PROA C  
ATOM   1028  CG  TYR A 126      72.058  71.232 129.309  0.00  0.00      PROA C  
ATOM   1029  CD1 TYR A 126      70.950  71.660 130.050  0.00  0.00      PROA C  
ATOM   1030  CD2 TYR A 126      72.897  72.202 128.723  0.00  0.00      PROA C  
ATOM   1031  CE1 TYR A 126      70.669  73.022 130.202  0.00  0.00      PROA C  
ATOM   1032  CE2 TYR A 126      72.627  73.571 128.885  0.00  0.00      PROA C  
ATOM   1033  CZ  TYR A 126      71.508  73.979 129.623  0.00  0.00      PROA C  
ATOM   1034  OH  TYR A 126      71.199  75.343 129.788  0.00  0.00      PROA O  
ATOM   1035  N   MET A 127      75.325  69.081 129.689  0.00  0.00      PROA N  
ATOM   1036  CA  MET A 127      76.495  69.902 129.532  0.00  0.00      PROA C  
ATOM   1037  C   MET A 127      76.758  69.936 128.043  0.00  0.00      PROA C  
ATOM   1038  O   MET A 127      76.365  69.054 127.272  0.00  0.00      PROA O  
ATOM   1039  CB  MET A 127      77.755  69.430 130.322  0.00  0.00      PROA C  
ATOM   1040  CG  MET A 127      78.634  68.320 129.699  0.00  0.00      PROA C  
ATOM   1041  SD  MET A 127      77.904  66.658 129.688  0.00  0.00      PROA S  
ATOM   1042  CE  MET A 127      78.452  66.242 131.369  0.00  0.00      PROA C  
ATOM   1043  N   ALA A 128      77.427  71.006 127.605  0.00  0.00      PROA N  
ATOM   1044  CA  ALA A 128      77.968  71.137 126.285  0.00  0.00      PROA C  
ATOM   1045  C   ALA A 128      79.290  70.384 126.202  0.00  0.00      PROA C  
ATOM   1046  O   ALA A 128      80.249  70.684 126.917  0.00  0.00      PROA O  
ATOM   1047  CB  ALA A 128      78.173  72.630 125.987  0.00  0.00      PROA C  
ATOM   1048  N   VAL A 129      79.361  69.361 125.333  0.00  0.00      PROA N  
ATOM   1049  CA  VAL A 129      80.563  68.570 125.151  0.00  0.00      PROA C  
ATOM   1050  C   VAL A 129      81.297  69.034 123.913  0.00  0.00      PROA C  
ATOM   1051  O   VAL A 129      80.718  69.299 122.855  0.00  0.00      PROA O  
ATOM   1052  CB  VAL A 129      80.365  67.054 125.156  0.00  0.00      PROA C  
ATOM   1053  CG1 VAL A 129      79.923  66.627 126.568  0.00  0.00      PROA C  
ATOM   1054  CG2 VAL A 129      79.348  66.598 124.096  0.00  0.00      PROA C  
ATOM   1055  N   ASP A 130      82.625  69.199 124.058  0.00  0.00      PROA N  
ATOM   1056  CA  ASP A 130      83.525  69.692 123.044  0.00  0.00      PROA C  
ATOM   1057  C   ASP A 130      83.474  68.866 121.754  0.00  0.00      PROA C  
ATOM   1058  O   ASP A 130      83.826  67.683 121.744  0.00  0.00      PROA O  
ATOM   1059  CB  ASP A 130      84.942  69.735 123.678  0.00  0.00      PROA C  
ATOM   1060  CG  ASP A 130      85.990  70.333 122.754  0.00  0.00      PROA C  
ATOM   1061  OD1 ASP A 130      85.617  71.116 121.842  0.00  0.00      PROA O  
ATOM   1062  OD2 ASP A 130      87.202  70.089 123.007  0.00  0.00      PROA O1-
ATOM   1063  N   VAL A 131      83.009  69.457 120.630  0.00  0.00      PROA N  
ATOM   1064  CA  VAL A 131      83.030  68.765 119.354  0.00  0.00      PROA C  
ATOM   1065  C   VAL A 131      84.466  68.687 118.837  0.00  0.00      PROA C  
ATOM   1066  O   VAL A 131      85.162  69.687 118.640  0.00  0.00      PROA O  
ATOM   1067  CB  VAL A 131      82.041  69.311 118.324  0.00  0.00      PROA C  
ATOM   1068  CG1 VAL A 131      82.414  70.722 117.829  0.00  0.00      PROA C  
ATOM   1069  CG2 VAL A 131      81.923  68.317 117.150  0.00  0.00      PROA C  
ATOM   1070  N   ASP A 132      84.984  67.454 118.674  0.00  0.00      PROA N  
ATOM   1071  CA  ASP A 132      86.368  67.257 118.324  0.00  0.00      PROA C  
ATOM   1072  C   ASP A 132      86.500  67.187 116.807  0.00  0.00      PROA C  
ATOM   1073  O   ASP A 132      86.292  66.145 116.184  0.00  0.00      PROA O  
ATOM   1074  CB  ASP A 132      86.919  66.029 119.094  0.00  0.00      PROA C  
ATOM   1075  CG  ASP A 132      88.420  65.824 118.943  0.00  0.00      PROA C  
ATOM   1076  OD1 ASP A 132      89.099  66.616 118.241  0.00  0.00      PROA O  
ATOM   1077  OD2 ASP A 132      88.943  64.855 119.559  0.00  0.00      PROA O1-
ATOM   1078  N   GLU A 133      86.844  68.323 116.171  0.00  0.00      PROA N  
ATOM   1079  CA  GLU A 133      86.894  68.489 114.731  0.00  0.00      PROA C  
ATOM   1080  C   GLU A 133      87.924  67.585 114.060  0.00  0.00      PROA C  
ATOM   1081  O   GLU A 133      87.751  67.170 112.912  0.00  0.00      PROA O  
ATOM   1082  CB  GLU A 133      87.128  69.973 114.335  0.00  0.00      PROA C  
ATOM   1083  CG  GLU A 133      85.995  70.545 113.444  0.00  0.00      PROA C  
ATOM   1084  CD  GLU A 133      84.740  70.935 114.222  0.00  0.00      PROA C  
ATOM   1085  OE1 GLU A 133      83.682  70.276 114.032  0.00  0.00      PROA O  
ATOM   1086  OE2 GLU A 133      84.782  71.937 114.987  0.00  0.00      PROA O1-
ATOM   1087  N   CYS A 134      89.021  67.241 114.771  0.00  0.00      PROA N  
ATOM   1088  CA  CYS A 134      90.010  66.285 114.301  0.00  0.00      PROA C  
ATOM   1089  C   CYS A 134      89.450  64.892 114.025  0.00  0.00      PROA C  
ATOM   1090  O   CYS A 134      89.750  64.299 112.988  0.00  0.00      PROA O  
ATOM   1091  CB  CYS A 134      91.167  66.119 115.321  0.00  0.00      PROA C  
ATOM   1092  SG  CYS A 134      92.210  67.595 115.465  0.00  0.00      PROA S  
ATOM   1093  N   LYS A 135      88.610  64.334 114.927  0.00  0.00      PROA N  
ATOM   1094  CA  LYS A 135      88.080  62.992 114.734  0.00  0.00      PROA C  
ATOM   1095  C   LYS A 135      86.690  62.997 114.109  0.00  0.00      PROA C  
ATOM   1096  O   LYS A 135      86.332  62.071 113.379  0.00  0.00      PROA O  
ATOM   1097  CB  LYS A 135      88.027  62.178 116.061  0.00  0.00      PROA C  
ATOM   1098  CG  LYS A 135      87.037  62.681 117.127  0.00  0.00      PROA C  
ATOM   1099  CD  LYS A 135      86.909  61.725 118.329  0.00  0.00      PROA C  
ATOM   1100  CE  LYS A 135      85.854  62.179 119.353  0.00  0.00      PROA C  
ATOM   1101  NZ  LYS A 135      85.636  61.143 120.393  0.00  0.00      PROA N1+
ATOM   1102  N   GLU A 136      85.865  64.039 114.359  0.00  0.00      PROA N  
ATOM   1103  CA  GLU A 136      84.478  64.084 113.930  0.00  0.00      PROA C  
ATOM   1104  C   GLU A 136      84.283  64.459 112.472  0.00  0.00      PROA C  
ATOM   1105  O   GLU A 136      83.892  65.573 112.120  0.00  0.00      PROA O  
ATOM   1106  CB  GLU A 136      83.582  64.951 114.857  0.00  0.00      PROA C  
ATOM   1107  CG  GLU A 136      83.316  64.309 116.243  0.00  0.00      PROA C  
ATOM   1108  CD  GLU A 136      82.629  62.951 116.131  0.00  0.00      PROA C  
ATOM   1109  OE1 GLU A 136      81.506  62.893 115.557  0.00  0.00      PROA O  
ATOM   1110  OE2 GLU A 136      83.169  61.936 116.642  0.00  0.00      PROA O1-
ATOM   1111  N   ARG A 137      84.532  63.482 111.592  0.00  0.00      PROA N  
ATOM   1112  CA  ARG A 137      84.186  63.495 110.194  0.00  0.00      PROA C  
ATOM   1113  C   ARG A 137      83.604  62.147 109.800  0.00  0.00      PROA C  
ATOM   1114  O   ARG A 137      84.246  61.110 109.975  0.00  0.00      PROA O  
ATOM   1115  CB  ARG A 137      85.424  63.813 109.310  0.00  0.00      PROA C  
ATOM   1116  CG  ARG A 137      85.812  65.309 109.228  0.00  0.00      PROA C  
ATOM   1117  CD  ARG A 137      84.669  66.287 108.909  0.00  0.00      PROA C  
ATOM   1118  NE  ARG A 137      83.882  65.724 107.762  0.00  0.00      PROA N  
ATOM   1119  CZ  ARG A 137      82.601  65.977 107.528  0.00  0.00      PROA C  
ATOM   1120  NH1 ARG A 137      81.882  66.788 108.268  0.00  0.00      PROA N1+
ATOM   1121  NH2 ARG A 137      82.020  65.373 106.512  0.00  0.00      PROA N  
ATOM   1122  N   GLU A 138      82.361  62.105 109.259  0.00  0.00      PROA N  
ATOM   1123  CA  GLU A 138      81.794  60.878 108.700  0.00  0.00      PROA C  
ATOM   1124  C   GLU A 138      82.597  60.364 107.501  0.00  0.00      PROA C  
ATOM   1125  O   GLU A 138      82.950  59.187 107.412  0.00  0.00      PROA O  
ATOM   1126  CB  GLU A 138      80.285  61.047 108.356  0.00  0.00      PROA C  
ATOM   1127  CG  GLU A 138      79.934  62.052 107.224  0.00  0.00      PROA C  
ATOM   1128  CD  GLU A 138      78.432  62.244 107.002  0.00  0.00      PROA C  
ATOM   1129  OE1 GLU A 138      77.597  61.591 107.681  0.00  0.00      PROA O  
ATOM   1130  OE2 GLU A 138      78.071  63.070 106.120  0.00  0.00      PROA O1-
ATOM   1131  N   ASP A 139      82.969  61.294 106.605  0.00  0.00      PROA N  
ATOM   1132  CA  ASP A 139      83.946  61.144 105.553  0.00  0.00      PROA C  
ATOM   1133  C   ASP A 139      84.829  62.369 105.695  0.00  0.00      PROA C  
ATOM   1134  O   ASP A 139      84.341  63.454 106.027  0.00  0.00      PROA O  
ATOM   1135  CB  ASP A 139      83.296  61.137 104.140  0.00  0.00      PROA C  
ATOM   1136  CG  ASP A 139      82.561  59.838 103.856  0.00  0.00      PROA C  
ATOM   1137  OD1 ASP A 139      83.085  58.740 104.179  0.00  0.00      PROA O  
ATOM   1138  OD2 ASP A 139      81.502  59.893 103.172  0.00  0.00      PROA O1-
ATOM   1139  N   GLU A 140      86.154  62.248 105.488  0.00  0.00      PROA N  
ATOM   1140  CA  GLU A 140      87.053  63.387 105.565  0.00  0.00      PROA C  
ATOM   1141  C   GLU A 140      86.694  64.493 104.566  0.00  0.00      PROA C  
ATOM   1142  O   GLU A 140      86.474  64.260 103.375  0.00  0.00      PROA O  
ATOM   1143  CB  GLU A 140      88.555  62.989 105.469  0.00  0.00      PROA C  
ATOM   1144  CG  GLU A 140      89.043  62.359 104.133  0.00  0.00      PROA C  
ATOM   1145  CD  GLU A 140      88.525  60.946 103.883  0.00  0.00      PROA C  
ATOM   1146  OE1 GLU A 140      88.760  60.048 104.736  0.00  0.00      PROA O  
ATOM   1147  OE2 GLU A 140      87.888  60.705 102.824  0.00  0.00      PROA O1-
ATOM   1148  N   GLU A 141      86.581  65.743 105.062  0.00  0.00      PROA N  
ATOM   1149  CA  GLU A 141      86.221  66.886 104.242  0.00  0.00      PROA C  
ATOM   1150  C   GLU A 141      87.520  67.635 103.982  0.00  0.00      PROA C  
ATOM   1151  O   GLU A 141      88.577  67.032 103.778  0.00  0.00      PROA O  
ATOM   1152  CB  GLU A 141      85.153  67.747 104.977  0.00  0.00      PROA C  
ATOM   1153  CG  GLU A 141      84.317  68.676 104.056  0.00  0.00      PROA C  
ATOM   1154  CD  GLU A 141      83.294  69.496 104.838  0.00  0.00      PROA C  
ATOM   1155  OE1 GLU A 141      83.705  70.372 105.645  0.00  0.00      PROA O  
ATOM   1156  OE2 GLU A 141      82.066  69.295 104.638  0.00  0.00      PROA O1-
ATOM   1157  N   LEU A 142      87.510  68.980 104.014  0.00  0.00      PROA N  
ATOM   1158  CA  LEU A 142      88.735  69.747 103.987  0.00  0.00      PROA C  
ATOM   1159  C   LEU A 142      89.260  69.824 105.420  0.00  0.00      PROA C  
ATOM   1160  O   LEU A 142      88.918  70.704 106.213  0.00  0.00      PROA O  
ATOM   1161  CB  LEU A 142      88.525  71.135 103.337  0.00  0.00      PROA C  
ATOM   1162  CG  LEU A 142      89.805  71.714 102.695  0.00  0.00      PROA C  
ATOM   1163  CD1 LEU A 142      89.466  72.928 101.816  0.00  0.00      PROA C  
ATOM   1164  CD2 LEU A 142      90.886  72.071 103.726  0.00  0.00      PROA C  
ATOM   1165  N   SER A 143      90.108  68.841 105.779  0.00  0.00      PROA N  
ATOM   1166  CA  SER A 143      90.742  68.734 107.086  0.00  0.00      PROA C  
ATOM   1167  C   SER A 143      92.067  69.470 107.074  0.00  0.00      PROA C  
ATOM   1168  O   SER A 143      92.594  69.826 106.020  0.00  0.00      PROA O  
ATOM   1169  CB  SER A 143      91.001  67.260 107.513  0.00  0.00      PROA C  
ATOM   1170  OG  SER A 143      89.776  66.520 107.570  0.00  0.00      PROA O  
ATOM   1171  N   CYS A 144      92.661  69.736 108.255  0.00  0.00      PROA N  
ATOM   1172  CA  CYS A 144      93.983  70.345 108.317  0.00  0.00      PROA C  
ATOM   1173  C   CYS A 144      95.080  69.485 107.675  0.00  0.00      PROA C  
ATOM   1174  O   CYS A 144      95.158  68.278 107.913  0.00  0.00      PROA O  
ATOM   1175  CB  CYS A 144      94.387  70.691 109.772  0.00  0.00      PROA C  
ATOM   1176  SG  CYS A 144      95.659  71.984 109.807  0.00  0.00      PROA S  
ATOM   1177  N   ASP A 145      95.949  70.083 106.827  0.00  0.00      PROA N  
ATOM   1178  CA  ASP A 145      97.024  69.369 106.152  0.00  0.00      PROA C  
ATOM   1179  C   ASP A 145      98.066  68.739 107.082  0.00  0.00      PROA C  
ATOM   1180  O   ASP A 145      98.443  67.578 106.915  0.00  0.00      PROA O  
ATOM   1181  CB  ASP A 145      97.723  70.310 105.132  0.00  0.00      PROA C  
ATOM   1182  CG  ASP A 145      96.921  70.377 103.842  0.00  0.00      PROA C  
ATOM   1183  OD1 ASP A 145      96.650  69.297 103.245  0.00  0.00      PROA O  
ATOM   1184  OD2 ASP A 145      96.646  71.504 103.356  0.00  0.00      PROA O1-
ATOM   1185  N   HIS A 146      98.533  69.483 108.105  0.00  0.00      PROA N  
ATOM   1186  CA  HIS A 146      99.550  68.999 109.025  0.00  0.00      PROA C  
ATOM   1187  C   HIS A 146      98.936  68.565 110.342  0.00  0.00      PROA C  
ATOM   1188  O   HIS A 146      98.668  67.380 110.546  0.00  0.00      PROA O  
ATOM   1189  CB  HIS A 146     100.675  70.042 109.238  0.00  0.00      PROA C  
ATOM   1190  CG  HIS A 146     101.573  70.169 108.035  0.00  0.00      PROA C  
ATOM   1191  CD2 HIS A 146     101.899  69.250 107.084  0.00  0.00      PROA C  
ATOM   1192  ND1 HIS A 146     102.266  71.315 107.701  0.00  0.00      PROA N  
ATOM   1193  CE1 HIS A 146     102.986  71.038 106.585  0.00  0.00      PROA C  
ATOM   1194  NE2 HIS A 146     102.801  69.794 106.180  0.00  0.00      PROA N  
ATOM   1195  N   TYR A 147      98.692  69.506 111.273  0.00  0.00      PROA N  
ATOM   1196  CA  TYR A 147      98.112  69.183 112.562  0.00  0.00      PROA C  
ATOM   1197  C   TYR A 147      96.893  70.044 112.818  0.00  0.00      PROA C  
ATOM   1198  O   TYR A 147      96.935  71.274 112.774  0.00  0.00      PROA O  
ATOM   1199  CB  TYR A 147      99.100  69.376 113.737  0.00  0.00      PROA C  
ATOM   1200  CG  TYR A 147     100.295  68.484 113.581  0.00  0.00      PROA C  
ATOM   1201  CD1 TYR A 147     100.243  67.144 114.001  0.00  0.00      PROA C  
ATOM   1202  CD2 TYR A 147     101.502  68.997 113.079  0.00  0.00      PROA C  
ATOM   1203  CE1 TYR A 147     101.379  66.326 113.913  0.00  0.00      PROA C  
ATOM   1204  CE2 TYR A 147     102.639  68.184 113.002  0.00  0.00      PROA C  
ATOM   1205  CZ  TYR A 147     102.579  66.849 113.414  0.00  0.00      PROA C  
ATOM   1206  OH  TYR A 147     103.734  66.044 113.333  0.00  0.00      PROA O  
ATOM   1207  N   CYS A 148      95.754  69.393 113.113  0.00  0.00      PROA N  
ATOM   1208  CA  CYS A 148      94.610  70.066 113.688  0.00  0.00      PROA C  
ATOM   1209  C   CYS A 148      94.765  70.072 115.201  0.00  0.00      PROA C  
ATOM   1210  O   CYS A 148      95.197  69.093 115.814  0.00  0.00      PROA O  
ATOM   1211  CB  CYS A 148      93.261  69.411 113.269  0.00  0.00      PROA C  
ATOM   1212  SG  CYS A 148      93.148  67.636 113.666  0.00  0.00      PROA S  
ATOM   1213  N   HIS A 149      94.426  71.197 115.844  0.00  0.00      PROA N  
ATOM   1214  CA  HIS A 149      94.390  71.276 117.288  0.00  0.00      PROA C  
ATOM   1215  C   HIS A 149      93.012  71.702 117.701  0.00  0.00      PROA C  
ATOM   1216  O   HIS A 149      92.505  72.741 117.280  0.00  0.00      PROA O  
ATOM   1217  CB  HIS A 149      95.429  72.262 117.859  0.00  0.00      PROA C  
ATOM   1218  CG  HIS A 149      96.841  71.806 117.644  0.00  0.00      PROA C  
ATOM   1219  CD2 HIS A 149      97.928  72.518 117.250  0.00  0.00      PROA C  
ATOM   1220  ND1 HIS A 149      97.267  70.497 117.750  0.00  0.00      PROA N  
ATOM   1221  CE1 HIS A 149      98.576  70.476 117.409  0.00  0.00      PROA C  
ATOM   1222  NE2 HIS A 149      99.021  71.682 117.116  0.00  0.00      PROA N  
ATOM   1223  N   ASN A 150      92.355  70.871 118.524  0.00  0.00      PROA N  
ATOM   1224  CA  ASN A 150      91.011  71.120 118.976  0.00  0.00      PROA C  
ATOM   1225  C   ASN A 150      91.065  71.787 120.345  0.00  0.00      PROA C  
ATOM   1226  O   ASN A 150      91.835  71.398 121.225  0.00  0.00      PROA O  
ATOM   1227  CB  ASN A 150      90.224  69.791 119.005  0.00  0.00      PROA C  
ATOM   1228  CG  ASN A 150      88.731  70.069 118.881  0.00  0.00      PROA C  
ATOM   1229  ND2 ASN A 150      88.005  70.084 120.016  0.00  0.00      PROA N  
ATOM   1230  OD1 ASN A 150      88.216  70.232 117.770  0.00  0.00      PROA O  
ATOM   1231  N   TYR A 151      90.246  72.822 120.544  0.00  0.00      PROA N  
ATOM   1232  CA  TYR A 151      90.133  73.555 121.783  0.00  0.00      PROA C  
ATOM   1233  C   TYR A 151      88.636  73.652 122.025  0.00  0.00      PROA C  
ATOM   1234  O   TYR A 151      87.839  73.409 121.119  0.00  0.00      PROA O  
ATOM   1235  CB  TYR A 151      90.810  74.963 121.715  0.00  0.00      PROA C  
ATOM   1236  CG  TYR A 151      90.117  75.926 120.772  0.00  0.00      PROA C  
ATOM   1237  CD1 TYR A 151      90.438  75.940 119.406  0.00  0.00      PROA C  
ATOM   1238  CD2 TYR A 151      89.161  76.839 121.252  0.00  0.00      PROA C  
ATOM   1239  CE1 TYR A 151      89.811  76.840 118.533  0.00  0.00      PROA C  
ATOM   1240  CE2 TYR A 151      88.511  77.722 120.378  0.00  0.00      PROA C  
ATOM   1241  CZ  TYR A 151      88.839  77.722 119.016  0.00  0.00      PROA C  
ATOM   1242  OH  TYR A 151      88.192  78.603 118.124  0.00  0.00      PROA O  
ATOM   1243  N   ILE A 152      88.197  73.984 123.258  0.00  0.00      PROA N  
ATOM   1244  CA  ILE A 152      86.770  74.030 123.551  0.00  0.00      PROA C  
ATOM   1245  C   ILE A 152      86.012  75.050 122.688  0.00  0.00      PROA C  
ATOM   1246  O   ILE A 152      86.225  76.264 122.735  0.00  0.00      PROA O  
ATOM   1247  CB  ILE A 152      86.424  74.067 125.042  0.00  0.00      PROA C  
ATOM   1248  CG1 ILE A 152      86.915  75.318 125.806  0.00  0.00      PROA C  
ATOM   1249  CG2 ILE A 152      87.025  72.788 125.673  0.00  0.00      PROA C  
ATOM   1250  CD  ILE A 152      85.880  76.442 125.945  0.00  0.00      PROA C  
ATOM   1251  N   GLY A 153      85.140  74.535 121.795  0.00  0.00      PROA N  
ATOM   1252  CA  GLY A 153      84.372  75.331 120.848  0.00  0.00      PROA C  
ATOM   1253  C   GLY A 153      84.999  75.519 119.480  0.00  0.00      PROA C  
ATOM   1254  O   GLY A 153      84.557  76.372 118.710  0.00  0.00      PROA O  
ATOM   1255  N   GLY A 154      86.023  74.734 119.096  0.00  0.00      PROA N  
ATOM   1256  CA  GLY A 154      86.521  74.786 117.723  0.00  0.00      PROA C  
ATOM   1257  C   GLY A 154      87.870  74.153 117.518  0.00  0.00      PROA C  
ATOM   1258  O   GLY A 154      88.411  73.446 118.365  0.00  0.00      PROA O  
ATOM   1259  N   TYR A 155      88.475  74.407 116.346  0.00  0.00      PROA N  
ATOM   1260  CA  TYR A 155      89.807  73.920 116.051  0.00  0.00      PROA C  
ATOM   1261  C   TYR A 155      90.578  75.019 115.337  0.00  0.00      PROA C  
ATOM   1262  O   TYR A 155      90.018  75.983 114.808  0.00  0.00      PROA O  
ATOM   1263  CB  TYR A 155      89.790  72.591 115.218  0.00  0.00      PROA C  
ATOM   1264  CG  TYR A 155      89.631  72.770 113.720  0.00  0.00      PROA C  
ATOM   1265  CD1 TYR A 155      88.415  73.211 113.176  0.00  0.00      PROA C  
ATOM   1266  CD2 TYR A 155      90.709  72.515 112.851  0.00  0.00      PROA C  
ATOM   1267  CE1 TYR A 155      88.274  73.402 111.794  0.00  0.00      PROA C  
ATOM   1268  CE2 TYR A 155      90.573  72.706 111.469  0.00  0.00      PROA C  
ATOM   1269  CZ  TYR A 155      89.355  73.148 110.941  0.00  0.00      PROA C  
ATOM   1270  OH  TYR A 155      89.226  73.341 109.549  0.00  0.00      PROA O  
ATOM   1271  N   TYR A 156      91.908  74.873 115.305  0.00  0.00      PROA N  
ATOM   1272  CA  TYR A 156      92.770  75.682 114.476  0.00  0.00      PROA C  
ATOM   1273  C   TYR A 156      93.789  74.770 113.818  0.00  0.00      PROA C  
ATOM   1274  O   TYR A 156      94.070  73.659 114.278  0.00  0.00      PROA O  
ATOM   1275  CB  TYR A 156      93.465  76.852 115.245  0.00  0.00      PROA C  
ATOM   1276  CG  TYR A 156      94.295  76.396 116.424  0.00  0.00      PROA C  
ATOM   1277  CD1 TYR A 156      93.671  76.107 117.646  0.00  0.00      PROA C  
ATOM   1278  CD2 TYR A 156      95.697  76.312 116.346  0.00  0.00      PROA C  
ATOM   1279  CE1 TYR A 156      94.415  75.685 118.753  0.00  0.00      PROA C  
ATOM   1280  CE2 TYR A 156      96.453  75.919 117.461  0.00  0.00      PROA C  
ATOM   1281  CZ  TYR A 156      95.808  75.597 118.663  0.00  0.00      PROA C  
ATOM   1282  OH  TYR A 156      96.543  75.166 119.787  0.00  0.00      PROA O  
ATOM   1283  N   CYS A 157      94.360  75.232 112.693  0.00  0.00      PROA N  
ATOM   1284  CA  CYS A 157      95.479  74.575 112.050  0.00  0.00      PROA C  
ATOM   1285  C   CYS A 157      96.791  75.042 112.631  0.00  0.00      PROA C  
ATOM   1286  O   CYS A 157      96.984  76.213 112.966  0.00  0.00      PROA O  
ATOM   1287  CB  CYS A 157      95.536  74.857 110.527  0.00  0.00      PROA C  
ATOM   1288  SG  CYS A 157      94.563  73.672 109.569  0.00  0.00      PROA S  
ATOM   1289  N   SER A 158      97.749  74.116 112.701  0.00  0.00      PROA N  
ATOM   1290  CA  SER A 158      99.132  74.422 112.968  0.00  0.00      PROA C  
ATOM   1291  C   SER A 158      99.949  73.649 111.961  0.00  0.00      PROA C  
ATOM   1292  O   SER A 158      99.447  72.795 111.224  0.00  0.00      PROA O  
ATOM   1293  CB  SER A 158      99.606  74.079 114.411  0.00  0.00      PROA C  
ATOM   1294  OG  SER A 158      99.829  72.685 114.637  0.00  0.00      PROA O  
ATOM   1295  N   CYS A 159     101.249  73.964 111.887  0.00  0.00      PROA N  
ATOM   1296  CA  CYS A 159     102.162  73.320 110.974  0.00  0.00      PROA C  
ATOM   1297  C   CYS A 159     103.360  72.765 111.720  0.00  0.00      PROA C  
ATOM   1298  O   CYS A 159     103.638  73.124 112.862  0.00  0.00      PROA O  
ATOM   1299  CB  CYS A 159     102.701  74.307 109.916  0.00  0.00      PROA C  
ATOM   1300  SG  CYS A 159     101.379  75.197 109.063  0.00  0.00      PROA S  
ATOM   1301  N   ARG A 160     104.113  71.854 111.066  0.00  0.00      PROA N  
ATOM   1302  CA  ARG A 160     105.472  71.511 111.457  0.00  0.00      PROA C  
ATOM   1303  C   ARG A 160     106.428  72.720 111.514  0.00  0.00      PROA C  
ATOM   1304  O   ARG A 160     106.204  73.735 110.849  0.00  0.00      PROA O  
ATOM   1305  CB  ARG A 160     106.047  70.436 110.499  0.00  0.00      PROA C  
ATOM   1306  CG  ARG A 160     105.351  69.061 110.614  0.00  0.00      PROA C  
ATOM   1307  CD  ARG A 160     105.833  68.005 109.603  0.00  0.00      PROA C  
ATOM   1308  NE  ARG A 160     105.336  68.402 108.244  0.00  0.00      PROA N  
ATOM   1309  CZ  ARG A 160     105.813  67.917 107.108  0.00  0.00      PROA C  
ATOM   1310  NH1 ARG A 160     106.860  67.133 107.023  0.00  0.00      PROA N1+
ATOM   1311  NH2 ARG A 160     105.244  68.220 105.962  0.00  0.00      PROA N  
ATOM   1312  N   PHE A 161     107.530  72.656 112.309  0.00  0.00      PROA N  
ATOM   1313  CA  PHE A 161     108.601  73.655 112.255  0.00  0.00      PROA C  
ATOM   1314  C   PHE A 161     109.263  73.606 110.876  0.00  0.00      PROA C  
ATOM   1315  O   PHE A 161     109.869  72.604 110.491  0.00  0.00      PROA O  
ATOM   1316  CB  PHE A 161     109.687  73.413 113.352  0.00  0.00      PROA C  
ATOM   1317  CG  PHE A 161     110.589  74.604 113.610  0.00  0.00      PROA C  
ATOM   1318  CD1 PHE A 161     111.646  74.970 112.754  0.00  0.00      PROA C  
ATOM   1319  CD2 PHE A 161     110.428  75.326 114.799  0.00  0.00      PROA C  
ATOM   1320  CE1 PHE A 161     112.459  76.068 113.063  0.00  0.00      PROA C  
ATOM   1321  CE2 PHE A 161     111.234  76.422 115.107  0.00  0.00      PROA C  
ATOM   1322  CZ  PHE A 161     112.234  76.816 114.221  0.00  0.00      PROA C  
ATOM   1323  N   GLY A 162     109.110  74.677 110.075  0.00  0.00      PROA N  
ATOM   1324  CA  GLY A 162     109.656  74.712 108.721  0.00  0.00      PROA C  
ATOM   1325  C   GLY A 162     108.730  75.405 107.762  0.00  0.00      PROA C  
ATOM   1326  O   GLY A 162     109.126  75.787 106.661  0.00  0.00      PROA O  
ATOM   1327  N   TYR A 163     107.449  75.542 108.152  0.00  0.00      PROA N  
ATOM   1328  CA  TYR A 163     106.373  75.805 107.221  0.00  0.00      PROA C  
ATOM   1329  C   TYR A 163     105.578  77.033 107.668  0.00  0.00      PROA C  
ATOM   1330  O   TYR A 163     105.448  77.348 108.854  0.00  0.00      PROA O  
ATOM   1331  CB  TYR A 163     105.436  74.564 107.055  0.00  0.00      PROA C  
ATOM   1332  CG  TYR A 163     106.161  73.286 106.672  0.00  0.00      PROA C  
ATOM   1333  CD1 TYR A 163     106.952  72.596 107.609  0.00  0.00      PROA C  
ATOM   1334  CD2 TYR A 163     106.003  72.712 105.395  0.00  0.00      PROA C  
ATOM   1335  CE1 TYR A 163     107.673  71.454 107.251  0.00  0.00      PROA C  
ATOM   1336  CE2 TYR A 163     106.699  71.544 105.036  0.00  0.00      PROA C  
ATOM   1337  CZ  TYR A 163     107.558  70.937 105.961  0.00  0.00      PROA C  
ATOM   1338  OH  TYR A 163     108.324  69.805 105.633  0.00  0.00      PROA O  
ATOM   1339  N   ILE A 164     105.043  77.770 106.682  0.00  0.00      PROA N  
ATOM   1340  CA  ILE A 164     104.346  79.034 106.814  0.00  0.00      PROA C  
ATOM   1341  C   ILE A 164     102.852  78.793 106.673  0.00  0.00      PROA C  
ATOM   1342  O   ILE A 164     102.360  78.368 105.625  0.00  0.00      PROA O  
ATOM   1343  CB  ILE A 164     104.778  80.032 105.731  0.00  0.00      PROA C  
ATOM   1344  CG1 ILE A 164     106.307  80.292 105.732  0.00  0.00      PROA C  
ATOM   1345  CG2 ILE A 164     103.986  81.355 105.861  0.00  0.00      PROA C  
ATOM   1346  CD  ILE A 164     106.841  80.948 107.010  0.00  0.00      PROA C  
ATOM   1347  N   LEU A 165     102.071  79.053 107.741  0.00  0.00      PROA N  
ATOM   1348  CA  LEU A 165     100.623  78.917 107.725  0.00  0.00      PROA C  
ATOM   1349  C   LEU A 165      99.998  79.903 106.728  0.00  0.00      PROA C  
ATOM   1350  O   LEU A 165     100.239  81.112 106.781  0.00  0.00      PROA O  
ATOM   1351  CB  LEU A 165     100.115  79.086 109.184  0.00  0.00      PROA C  
ATOM   1352  CG  LEU A 165      98.645  78.729 109.509  0.00  0.00      PROA C  
ATOM   1353  CD1 LEU A 165      97.657  79.824 109.094  0.00  0.00      PROA C  
ATOM   1354  CD2 LEU A 165      98.214  77.359 108.961  0.00  0.00      PROA C  
ATOM   1355  N   HIS A 166      99.235  79.396 105.735  0.00  0.00      PROA N  
ATOM   1356  CA  HIS A 166      98.825  80.191 104.586  0.00  0.00      PROA C  
ATOM   1357  C   HIS A 166      97.619  81.091 104.862  0.00  0.00      PROA C  
ATOM   1358  O   HIS A 166      96.962  81.010 105.898  0.00  0.00      PROA O  
ATOM   1359  CB  HIS A 166      98.559  79.285 103.353  0.00  0.00      PROA C  
ATOM   1360  CG  HIS A 166      98.470  80.020 102.038  0.00  0.00      PROA C  
ATOM   1361  CD2 HIS A 166      97.454  80.123 101.136  0.00  0.00      PROA C  
ATOM   1362  ND1 HIS A 166      99.525  80.722 101.493  0.00  0.00      PROA N  
ATOM   1363  CE1 HIS A 166      99.104  81.226 100.306  0.00  0.00      PROA C  
ATOM   1364  NE2 HIS A 166      97.850  80.892 100.048  0.00  0.00      PROA N  
ATOM   1365  N   THR A 167      97.290  81.995 103.913  0.00  0.00      PROA N  
ATOM   1366  CA  THR A 167      96.224  83.003 104.005  0.00  0.00      PROA C  
ATOM   1367  C   THR A 167      94.854  82.408 104.291  0.00  0.00      PROA C  
ATOM   1368  O   THR A 167      94.035  82.969 105.021  0.00  0.00      PROA O  
ATOM   1369  CB  THR A 167      96.135  83.851 102.732  0.00  0.00      PROA C  
ATOM   1370  CG2 THR A 167      95.099  84.983 102.854  0.00  0.00      PROA C  
ATOM   1371  OG1 THR A 167      97.389  84.477 102.479  0.00  0.00      PROA O  
ATOM   1372  N   ASP A 168      94.583  81.216 103.732  0.00  0.00      PROA N  
ATOM   1373  CA  ASP A 168      93.346  80.483 103.892  0.00  0.00      PROA C  
ATOM   1374  C   ASP A 168      93.155  79.874 105.290  0.00  0.00      PROA C  
ATOM   1375  O   ASP A 168      92.035  79.544 105.688  0.00  0.00      PROA O  
ATOM   1376  CB  ASP A 168      93.279  79.421 102.759  0.00  0.00      PROA C  
ATOM   1377  CG  ASP A 168      94.458  78.446 102.703  0.00  0.00      PROA C  
ATOM   1378  OD1 ASP A 168      95.078  78.126 103.753  0.00  0.00      PROA O  
ATOM   1379  OD2 ASP A 168      94.696  77.912 101.585  0.00  0.00      PROA O1-
ATOM   1380  N   ASN A 169      93.702  77.871 107.328  1.00 26.97      PROA N  
ATOM   1381  CA  ASN A 169      94.415  79.140 107.571  1.00 26.97      PROA C  
ATOM   1382  C   ASN A 169      95.579  79.033 108.560  1.00 26.97      PROA C  
ATOM   1383  O   ASN A 169      96.744  78.692 108.205  1.00 26.97      PROA O  
ATOM   1384  CB  ASN A 169      93.307  79.961 108.257  1.00 26.97      PROA C  
ATOM   1385  CG  ASN A 169      93.623  81.440 108.385  1.00 26.97      PROA C  
ATOM   1386  ND2 ASN A 169      92.645  82.256 108.058  1.00 26.97      PROA N  
ATOM   1387  OD1 ASN A 169      94.707  81.818 108.889  1.00 26.97      PROA O  
ATOM   1388  N   ARG A 170      94.183  76.982 106.327  0.00  0.00      PROA N  
ATOM   1389  CA  ARG A 170      93.995  75.544 106.262  0.00  0.00      PROA C  
ATOM   1390  C   ARG A 170      95.275  74.837 105.855  0.00  0.00      PROA C  
ATOM   1391  O   ARG A 170      95.610  73.769 106.373  0.00  0.00      PROA O  
ATOM   1392  CB  ARG A 170      92.845  75.141 105.289  0.00  0.00      PROA C  
ATOM   1393  CG  ARG A 170      92.886  75.852 103.919  0.00  0.00      PROA C  
ATOM   1394  CD  ARG A 170      92.079  75.185 102.802  0.00  0.00      PROA C  
ATOM   1395  NE  ARG A 170      92.356  75.943 101.543  0.00  0.00      PROA N  
ATOM   1396  CZ  ARG A 170      91.535  76.756 100.900  0.00  0.00      PROA C  
ATOM   1397  NH1 ARG A 170      90.282  76.950 101.236  0.00  0.00      PROA N1+
ATOM   1398  NH2 ARG A 170      92.025  77.423  99.876  0.00  0.00      PROA N  
ATOM   1399  N   THR A 171      96.030  75.425 104.912  0.00  0.00      PROA N  
ATOM   1400  CA  THR A 171      97.175  74.774 104.298  0.00  0.00      PROA C  
ATOM   1401  C   THR A 171      98.460  75.435 104.731  0.00  0.00      PROA C  
ATOM   1402  O   THR A 171      98.478  76.535 105.291  0.00  0.00      PROA O  
ATOM   1403  CB  THR A 171      97.077  74.707 102.775  0.00  0.00      PROA C  
ATOM   1404  CG2 THR A 171      97.555  75.982 102.061  0.00  0.00      PROA C  
ATOM   1405  OG1 THR A 171      97.807  73.600 102.272  0.00  0.00      PROA O  
ATOM   1406  N   CYS A 172      99.594  74.745 104.516  0.00  0.00      PROA N  
ATOM   1407  CA  CYS A 172     100.885  75.243 104.926  0.00  0.00      PROA C  
ATOM   1408  C   CYS A 172     101.869  75.278 103.771  0.00  0.00      PROA C  
ATOM   1409  O   CYS A 172     102.120  74.283 103.090  0.00  0.00      PROA O  
ATOM   1410  CB  CYS A 172     101.435  74.448 106.130  0.00  0.00      PROA C  
ATOM   1411  SG  CYS A 172     102.235  75.588 107.288  0.00  0.00      PROA S  
ATOM   1412  N   ARG A 173     102.432  76.472 103.534  0.00  0.00      PROA N  
ATOM   1413  CA  ARG A 173     103.320  76.804 102.443  0.00  0.00      PROA C  
ATOM   1414  C   ARG A 173     103.650  75.527 101.675  0.00  0.00      PROA C  
ATOM   1415  O   ARG A 173     103.437  74.420 102.164  0.00  0.00      PROA O  
ATOM   1416  CB  ARG A 173     104.611  77.432 103.046  0.00  0.00      PROA C  
ATOM   1417  CG  ARG A 173     105.619  78.003 102.026  0.00  0.00      PROA C  
ATOM   1418  CD  ARG A 173     106.856  78.684 102.632  0.00  0.00      PROA C  
ATOM   1419  NE  ARG A 173     107.639  77.658 103.399  0.00  0.00      PROA N  
ATOM   1420  CZ  ARG A 173     108.467  76.771 102.863  0.00  0.00      PROA C  
ATOM   1421  NH1 ARG A 173     108.647  76.617 101.577  0.00  0.00      PROA N1+
ATOM   1422  NH2 ARG A 173     109.164  75.979 103.646  0.00  0.00      PROA N  
ATOM   1423  N   VAL A 174     104.177  75.622 100.444  0.00  0.00      PROA N  
ATOM   1424  CA  VAL A 174     104.747  74.474  99.748  0.00  0.00      PROA C  
ATOM   1425  C   VAL A 174     106.249  74.645  99.605  0.00  0.00      PROA C  
ATOM   1426  O   VAL A 174     106.867  75.532 100.199  0.00  0.00      PROA O  
ATOM   1427  CB  VAL A 174     104.137  74.200  98.372  0.00  0.00      PROA C  
ATOM   1428  CG1 VAL A 174     102.657  73.821  98.542  0.00  0.00      PROA C  
ATOM   1429  CG2 VAL A 174     104.294  75.415  97.440  0.00  0.00      PROA C  
ATOM   1430  N   GLU A 175     106.895  73.787  98.786  0.00  0.00      PROA N  
ATOM   1431  CA  GLU A 175     108.269  74.002  98.365  0.00  0.00      PROA C  
ATOM   1432  C   GLU A 175     108.918  72.655  98.057  0.00  0.00      PROA C  
ATOM   1433  O   GLU A 175     108.930  71.729  98.870  0.00  0.00      PROA O  
ATOM   1434  CB  GLU A 175     109.108  74.770  99.428  0.00  0.00      PROA C  
ATOM   1435  CG  GLU A 175     108.591  76.188  99.801  0.00  0.00      PROA C  
ATOM   1436  CD  GLU A 175     108.528  77.204  98.665  0.00  0.00      PROA C  
ATOM   1437  OE1 GLU A 175     108.847  76.895  97.488  0.00  0.00      PROA O  
ATOM   1438  OE2 GLU A 175     108.099  78.358  98.931  0.00  0.00      PROA O1-
ATOM   1439  N   CYS A 176     109.452  72.504  96.828  0.00  0.00      PROA N  
ATOM   1440  CA  CYS A 176     110.016  71.243  96.370  0.00  0.00      PROA C  
ATOM   1441  C   CYS A 176     111.438  71.020  96.880  0.00  0.00      PROA C  
ATOM   1442  O   CYS A 176     111.906  69.890  97.036  0.00  0.00      PROA O  
ATOM   1443  CB  CYS A 176     109.969  71.204  94.829  0.00  0.00      PROA C  
ATOM   1444  SG  CYS A 176     110.205  69.542  94.135  0.00  0.00      PROA S  
ATOM   1445  N   SER A 177     112.145  72.119  97.216  0.00  0.00      PROA N  
ATOM   1446  CA  SER A 177     113.379  72.103  98.000  0.00  0.00      PROA C  
ATOM   1447  C   SER A 177     113.210  71.506  99.392  0.00  0.00      PROA C  
ATOM   1448  O   SER A 177     112.108  71.405  99.931  0.00  0.00      PROA O  
ATOM   1449  CB  SER A 177     114.068  73.490  98.142  0.00  0.00      PROA C  
ATOM   1450  OG  SER A 177     114.542  73.964  96.877  0.00  0.00      PROA O  
ATOM   1451  N   GLY A 178     114.318  71.048 100.008  0.00  0.00      PROA N  
ATOM   1452  CA  GLY A 178     114.322  70.517 101.373  0.00  0.00      PROA C  
ATOM   1453  C   GLY A 178     114.419  69.022 101.384  0.00  0.00      PROA C  
ATOM   1454  O   GLY A 178     114.735  68.406 102.402  0.00  0.00      PROA O  
ATOM   1455  N   ASN A 179     114.180  68.385 100.220  0.00  0.00      PROA N  
ATOM   1456  CA  ASN A 179     114.501  66.992  99.980  0.00  0.00      PROA C  
ATOM   1457  C   ASN A 179     116.021  66.763  99.998  0.00  0.00      PROA C  
ATOM   1458  O   ASN A 179     116.804  67.586  99.520  0.00  0.00      PROA O  
ATOM   1459  CB  ASN A 179     113.831  66.471  98.668  0.00  0.00      PROA C  
ATOM   1460  CG  ASN A 179     114.548  66.929  97.396  0.00  0.00      PROA C  
ATOM   1461  ND2 ASN A 179     114.108  68.055  96.797  0.00  0.00      PROA N  
ATOM   1462  OD1 ASN A 179     115.484  66.273  96.931  0.00  0.00      PROA O  
ATOM   1463  N   LEU A 180     116.467  65.624 100.547  0.00  0.00      PROA N  
ATOM   1464  CA  LEU A 180     117.848  65.206 100.428  0.00  0.00      PROA C  
ATOM   1465  C   LEU A 180     117.818  63.695 100.280  0.00  0.00      PROA C  
ATOM   1466  O   LEU A 180     117.266  62.984 101.123  0.00  0.00      PROA O  
ATOM   1467  CB  LEU A 180     118.676  65.633 101.671  0.00  0.00      PROA C  
ATOM   1468  CG  LEU A 180     120.170  65.937 101.406  0.00  0.00      PROA C  
ATOM   1469  CD1 LEU A 180     120.873  66.322 102.716  0.00  0.00      PROA C  
ATOM   1470  CD2 LEU A 180     120.933  64.793 100.724  0.00  0.00      PROA C  
ATOM   1471  N   PHE A 181     118.393  63.159  99.192  0.00  0.00      PROA N  
ATOM   1472  CA  PHE A 181     118.445  61.732  98.958  0.00  0.00      PROA C  
ATOM   1473  C   PHE A 181     119.771  61.142  99.420  0.00  0.00      PROA C  
ATOM   1474  O   PHE A 181     120.793  61.214  98.735  0.00  0.00      PROA O  
ATOM   1475  CB  PHE A 181     118.133  61.411  97.475  0.00  0.00      PROA C  
ATOM   1476  CG  PHE A 181     116.655  61.604  97.249  0.00  0.00      PROA C  
ATOM   1477  CD1 PHE A 181     115.761  60.554  97.530  0.00  0.00      PROA C  
ATOM   1478  CD2 PHE A 181     116.138  62.827  96.789  0.00  0.00      PROA C  
ATOM   1479  CE1 PHE A 181     114.380  60.725  97.369  0.00  0.00      PROA C  
ATOM   1480  CE2 PHE A 181     114.756  63.006  96.642  0.00  0.00      PROA C  
ATOM   1481  CZ  PHE A 181     113.877  61.956  96.932  0.00  0.00      PROA C  
ATOM   1482  N   THR A 182     119.771  60.544 100.631  0.00  0.00      PROA N  
ATOM   1483  CA  THR A 182     120.949  59.915 101.229  0.00  0.00      PROA C  
ATOM   1484  C   THR A 182     120.952  58.408 101.037  0.00  0.00      PROA C  
ATOM   1485  O   THR A 182     122.007  57.771 101.040  0.00  0.00      PROA O  
ATOM   1486  CB  THR A 182     121.052  60.161 102.742  0.00  0.00      PROA C  
ATOM   1487  CG2 THR A 182     121.284  61.656 102.995  0.00  0.00      PROA C  
ATOM   1488  OG1 THR A 182     119.851  59.810 103.428  0.00  0.00      PROA O  
ATOM   1489  N   GLN A 183     119.763  57.792 100.858  0.00  0.00      PROA N  
ATOM   1490  CA  GLN A 183     119.598  56.364 100.643  0.00  0.00      PROA C  
ATOM   1491  C   GLN A 183     120.238  55.895  99.339  0.00  0.00      PROA C  
ATOM   1492  O   GLN A 183     120.200  56.598  98.330  0.00  0.00      PROA O  
ATOM   1493  CB  GLN A 183     118.092  55.986 100.695  0.00  0.00      PROA C  
ATOM   1494  CG  GLN A 183     117.806  54.460 100.655  0.00  0.00      PROA C  
ATOM   1495  CD  GLN A 183     116.332  54.064 100.837  0.00  0.00      PROA C  
ATOM   1496  NE2 GLN A 183     115.400  55.042 100.816  0.00  0.00      PROA N  
ATOM   1497  OE1 GLN A 183     116.016  52.880 100.998  0.00  0.00      PROA O  
ATOM   1498  N   ARG A 184     120.864  54.699  99.323  0.00  0.00      PROA N  
ATOM   1499  CA  ARG A 184     121.556  54.178  98.153  0.00  0.00      PROA C  
ATOM   1500  C   ARG A 184     120.681  53.932  96.922  0.00  0.00      PROA C  
ATOM   1501  O   ARG A 184     121.091  54.175  95.788  0.00  0.00      PROA O  
ATOM   1502  CB  ARG A 184     122.439  52.949  98.500  0.00  0.00      PROA C  
ATOM   1503  CG  ARG A 184     121.732  51.708  99.085  0.00  0.00      PROA C  
ATOM   1504  CD  ARG A 184     122.711  50.670  99.670  0.00  0.00      PROA C  
ATOM   1505  NE  ARG A 184     123.621  50.220  98.563  0.00  0.00      PROA N  
ATOM   1506  CZ  ARG A 184     124.822  49.680  98.737  0.00  0.00      PROA C  
ATOM   1507  NH1 ARG A 184     125.331  49.431  99.922  0.00  0.00      PROA N1+
ATOM   1508  NH2 ARG A 184     125.547  49.365  97.684  0.00  0.00      PROA N  
ATOM   1509  N   THR A 185     119.439  53.454  97.114  0.00  0.00      PROA N  
ATOM   1510  CA  THR A 185     118.464  53.269  96.041  0.00  0.00      PROA C  
ATOM   1511  C   THR A 185     117.225  54.099  96.313  0.00  0.00      PROA C  
ATOM   1512  O   THR A 185     116.740  54.166  97.444  0.00  0.00      PROA O  
ATOM   1513  CB  THR A 185     118.026  51.814  95.831  0.00  0.00      PROA C  
ATOM   1514  CG2 THR A 185     119.240  50.991  95.368  0.00  0.00      PROA C  
ATOM   1515  OG1 THR A 185     117.540  51.199  97.026  0.00  0.00      PROA O  
ATOM   1516  N   GLY A 186     116.653  54.755  95.287  0.00  0.00      PROA N  
ATOM   1517  CA  GLY A 186     115.415  55.496  95.489  0.00  0.00      PROA C  
ATOM   1518  C   GLY A 186     114.786  55.957  94.207  0.00  0.00      PROA C  
ATOM   1519  O   GLY A 186     115.318  55.786  93.112  0.00  0.00      PROA O  
ATOM   1520  N   THR A 187     113.600  56.572  94.327  0.00  0.00      PROA N  
ATOM   1521  CA  THR A 187     112.834  57.095  93.202  0.00  0.00      PROA C  
ATOM   1522  C   THR A 187     112.634  58.581  93.370  0.00  0.00      PROA C  
ATOM   1523  O   THR A 187     112.207  59.057  94.423  0.00  0.00      PROA O  
ATOM   1524  CB  THR A 187     111.460  56.447  93.007  0.00  0.00      PROA C  
ATOM   1525  CG2 THR A 187     111.672  55.005  92.521  0.00  0.00      PROA C  
ATOM   1526  OG1 THR A 187     110.704  56.377  94.216  0.00  0.00      PROA O  
ATOM   1527  N   ILE A 188     112.932  59.353  92.316  0.00  0.00      PROA N  
ATOM   1528  CA  ILE A 188     112.776  60.794  92.297  0.00  0.00      PROA C  
ATOM   1529  C   ILE A 188     111.790  61.105  91.187  0.00  0.00      PROA C  
ATOM   1530  O   ILE A 188     111.787  60.498  90.115  0.00  0.00      PROA O  
ATOM   1531  CB  ILE A 188     114.099  61.547  92.142  0.00  0.00      PROA C  
ATOM   1532  CG1 ILE A 188     115.034  61.254  93.342  0.00  0.00      PROA C  
ATOM   1533  CG2 ILE A 188     113.848  63.060  91.975  0.00  0.00      PROA C  
ATOM   1534  CD  ILE A 188     116.444  61.831  93.182  0.00  0.00      PROA C  
ATOM   1535  N   THR A 189     110.847  62.021  91.441  0.00  0.00      PROA N  
ATOM   1536  CA  THR A 189     109.759  62.242  90.514  0.00  0.00      PROA C  
ATOM   1537  C   THR A 189     109.260  63.654  90.688  0.00  0.00      PROA C  
ATOM   1538  O   THR A 189     109.499  64.307  91.710  0.00  0.00      PROA O  
ATOM   1539  CB  THR A 189     108.639  61.210  90.687  0.00  0.00      PROA C  
ATOM   1540  CG2 THR A 189     107.948  61.325  92.057  0.00  0.00      PROA C  
ATOM   1541  OG1 THR A 189     107.632  61.299  89.692  0.00  0.00      PROA O  
ATOM   1542  N   SER A 190     108.585  64.188  89.659  0.00  0.00      PROA N  
ATOM   1543  CA  SER A 190     107.951  65.497  89.689  0.00  0.00      PROA C  
ATOM   1544  C   SER A 190     106.890  65.597  90.792  0.00  0.00      PROA C  
ATOM   1545  O   SER A 190     106.219  64.591  91.045  0.00  0.00      PROA O  
ATOM   1546  CB  SER A 190     107.270  65.791  88.333  0.00  0.00      PROA C  
ATOM   1547  OG  SER A 190     106.955  67.173  88.195  0.00  0.00      PROA O  
ATOM   1548  N   PRO A 191     106.671  66.709  91.503  0.00  0.00      PROA N  
ATOM   1549  CA  PRO A 191     105.610  66.812  92.501  0.00  0.00      PROA C  
ATOM   1550  C   PRO A 191     104.221  66.461  91.988  0.00  0.00      PROA C  
ATOM   1551  O   PRO A 191     103.871  66.856  90.873  0.00  0.00      PROA O  
ATOM   1552  CB  PRO A 191     105.693  68.255  93.016  0.00  0.00      PROA C  
ATOM   1553  CG  PRO A 191     107.143  68.650  92.744  0.00  0.00      PROA C  
ATOM   1554  CD  PRO A 191     107.454  67.944  91.424  0.00  0.00      PROA C  
ATOM   1555  N   ASP A 192     103.449  65.700  92.791  0.00  0.00      PROA N  
ATOM   1556  CA  ASP A 192     102.068  65.330  92.532  0.00  0.00      PROA C  
ATOM   1557  C   ASP A 192     101.930  64.227  91.470  0.00  0.00      PROA C  
ATOM   1558  O   ASP A 192     100.832  63.892  91.032  0.00  0.00      PROA O  
ATOM   1559  CB  ASP A 192     101.194  66.593  92.255  0.00  0.00      PROA C  
ATOM   1560  CG  ASP A 192      99.696  66.398  92.433  0.00  0.00      PROA C  
ATOM   1561  OD1 ASP A 192      99.235  65.427  93.089  0.00  0.00      PROA O  
ATOM   1562  OD2 ASP A 192      98.952  67.327  92.006  0.00  0.00      PROA O1-
ATOM   1563  N   TYR A 193     103.041  63.572  91.063  0.00  0.00      PROA N  
ATOM   1564  CA  TYR A 193     103.039  62.505  90.073  0.00  0.00      PROA C  
ATOM   1565  C   TYR A 193     102.105  61.328  90.439  0.00  0.00      PROA C  
ATOM   1566  O   TYR A 193     102.059  60.954  91.617  0.00  0.00      PROA O  
ATOM   1567  CB  TYR A 193     104.508  62.053  89.810  0.00  0.00      PROA C  
ATOM   1568  CG  TYR A 193     104.655  60.877  88.877  0.00  0.00      PROA C  
ATOM   1569  CD1 TYR A 193     104.580  59.561  89.367  0.00  0.00      PROA C  
ATOM   1570  CD2 TYR A 193     104.889  61.083  87.506  0.00  0.00      PROA C  
ATOM   1571  CE1 TYR A 193     104.656  58.468  88.493  0.00  0.00      PROA C  
ATOM   1572  CE2 TYR A 193     104.968  59.992  86.631  0.00  0.00      PROA C  
ATOM   1573  CZ  TYR A 193     104.835  58.688  87.124  0.00  0.00      PROA C  
ATOM   1574  OH  TYR A 193     104.870  57.604  86.230  0.00  0.00      PROA O  
ATOM   1575  N   PRO A 194     101.349  60.694  89.534  0.00  0.00      PROA N  
ATOM   1576  CA  PRO A 194     101.318  60.914  88.085  0.00  0.00      PROA C  
ATOM   1577  C   PRO A 194     100.488  62.106  87.636  0.00  0.00      PROA C  
ATOM   1578  O   PRO A 194     100.409  62.346  86.430  0.00  0.00      PROA O  
ATOM   1579  CB  PRO A 194     100.703  59.601  87.564  0.00  0.00      PROA C  
ATOM   1580  CG  PRO A 194      99.763  59.153  88.684  0.00  0.00      PROA C  
ATOM   1581  CD  PRO A 194     100.543  59.538  89.938  0.00  0.00      PROA C  
ATOM   1582  N   ASN A 195      99.848  62.857  88.549  0.00  0.00      PROA N  
ATOM   1583  CA  ASN A 195      99.067  64.041  88.227  0.00  0.00      PROA C  
ATOM   1584  C   ASN A 195      99.943  65.194  87.700  0.00  0.00      PROA C  
ATOM   1585  O   ASN A 195     101.125  65.267  88.058  0.00  0.00      PROA O  
ATOM   1586  CB  ASN A 195      98.200  64.541  89.415  0.00  0.00      PROA C  
ATOM   1587  CG  ASN A 195      97.447  63.374  90.043  0.00  0.00      PROA C  
ATOM   1588  ND2 ASN A 195      97.796  63.029  91.302  0.00  0.00      PROA N  
ATOM   1589  OD1 ASN A 195      96.547  62.785  89.436  0.00  0.00      PROA O  
ATOM   1590  N   PRO A 196      99.436  66.087  86.842  0.00  0.00      PROA N  
ATOM   1591  CA  PRO A 196     100.106  67.320  86.423  0.00  0.00      PROA C  
ATOM   1592  C   PRO A 196     100.926  68.086  87.453  0.00  0.00      PROA C  
ATOM   1593  O   PRO A 196     100.445  68.332  88.563  0.00  0.00      PROA O  
ATOM   1594  CB  PRO A 196      98.978  68.165  85.823  0.00  0.00      PROA C  
ATOM   1595  CG  PRO A 196      98.042  67.114  85.223  0.00  0.00      PROA C  
ATOM   1596  CD  PRO A 196      98.099  65.983  86.249  0.00  0.00      PROA C  
ATOM   1597  N   TYR A 197     102.163  68.490  87.106  0.00  0.00      PROA N  
ATOM   1598  CA  TYR A 197     103.019  69.240  88.006  0.00  0.00      PROA C  
ATOM   1599  C   TYR A 197     102.518  70.637  88.398  0.00  0.00      PROA C  
ATOM   1600  O   TYR A 197     101.894  71.314  87.570  0.00  0.00      PROA O  
ATOM   1601  CB  TYR A 197     104.505  69.273  87.565  0.00  0.00      PROA C  
ATOM   1602  CG  TYR A 197     104.739  69.624  86.117  0.00  0.00      PROA C  
ATOM   1603  CD1 TYR A 197     104.790  70.960  85.684  0.00  0.00      PROA C  
ATOM   1604  CD2 TYR A 197     105.058  68.607  85.205  0.00  0.00      PROA C  
ATOM   1605  CE1 TYR A 197     105.142  71.268  84.360  0.00  0.00      PROA C  
ATOM   1606  CE2 TYR A 197     105.414  68.908  83.886  0.00  0.00      PROA C  
ATOM   1607  CZ  TYR A 197     105.461  70.238  83.462  0.00  0.00      PROA C  
ATOM   1608  OH  TYR A 197     105.843  70.523  82.136  0.00  0.00      PROA O  
ATOM   1609  N   PRO A 198     102.733  71.117  89.632  0.00  0.00      PROA N  
ATOM   1610  CA  PRO A 198     102.516  72.513  89.992  0.00  0.00      PROA C  
ATOM   1611  C   PRO A 198     103.269  73.500  89.110  0.00  0.00      PROA C  
ATOM   1612  O   PRO A 198     104.389  73.241  88.657  0.00  0.00      PROA O  
ATOM   1613  CB  PRO A 198     102.923  72.604  91.471  0.00  0.00      PROA C  
ATOM   1614  CG  PRO A 198     103.956  71.490  91.631  0.00  0.00      PROA C  
ATOM   1615  CD  PRO A 198     103.435  70.398  90.697  0.00  0.00      PROA C  
ATOM   1616  N   LYS A 199     102.635  74.647  88.842  0.00  0.00      PROA N  
ATOM   1617  CA  LYS A 199     103.151  75.671  87.972  0.00  0.00      PROA C  
ATOM   1618  C   LYS A 199     104.031  76.649  88.750  0.00  0.00      PROA C  
ATOM   1619  O   LYS A 199     103.988  76.727  89.980  0.00  0.00      PROA O  
ATOM   1620  CB  LYS A 199     102.003  76.411  87.241  0.00  0.00      PROA C  
ATOM   1621  CG  LYS A 199     101.124  75.538  86.318  0.00  0.00      PROA C  
ATOM   1622  CD  LYS A 199      99.958  74.823  87.039  0.00  0.00      PROA C  
ATOM   1623  CE  LYS A 199      98.993  74.055  86.120  0.00  0.00      PROA C  
ATOM   1624  NZ  LYS A 199      98.278  74.972  85.211  0.00  0.00      PROA N1+
ATOM   1625  N   SER A 200     104.896  77.395  88.035  0.00  0.00      PROA N  
ATOM   1626  CA  SER A 200     105.836  78.376  88.582  0.00  0.00      PROA C  
ATOM   1627  C   SER A 200     106.709  77.865  89.723  0.00  0.00      PROA C  
ATOM   1628  O   SER A 200     106.900  78.534  90.741  0.00  0.00      PROA O  
ATOM   1629  CB  SER A 200     105.179  79.722  89.002  0.00  0.00      PROA C  
ATOM   1630  OG  SER A 200     104.543  80.354  87.889  0.00  0.00      PROA O  
ATOM   1631  N   SER A 201     107.264  76.651  89.578  0.00  0.00      PROA N  
ATOM   1632  CA  SER A 201     108.014  75.981  90.625  0.00  0.00      PROA C  
ATOM   1633  C   SER A 201     109.414  75.649  90.159  0.00  0.00      PROA C  
ATOM   1634  O   SER A 201     109.646  75.232  89.024  0.00  0.00      PROA O  
ATOM   1635  CB  SER A 201     107.324  74.679  91.126  0.00  0.00      PROA C  
ATOM   1636  OG  SER A 201     106.060  74.973  91.727  0.00  0.00      PROA O  
ATOM   1637  N   GLU A 202     110.409  75.830  91.044  0.00  0.00      PROA N  
ATOM   1638  CA  GLU A 202     111.763  75.365  90.816  0.00  0.00      PROA C  
ATOM   1639  C   GLU A 202     112.028  74.294  91.857  0.00  0.00      PROA C  
ATOM   1640  O   GLU A 202     111.737  74.450  93.046  0.00  0.00      PROA O  
ATOM   1641  CB  GLU A 202     112.806  76.519  90.871  0.00  0.00      PROA C  
ATOM   1642  CG  GLU A 202     113.054  77.187  92.254  0.00  0.00      PROA C  
ATOM   1643  CD  GLU A 202     114.192  76.604  93.101  0.00  0.00      PROA C  
ATOM   1644  OE1 GLU A 202     114.917  75.671  92.665  0.00  0.00      PROA O  
ATOM   1645  OE2 GLU A 202     114.384  77.119  94.238  0.00  0.00      PROA O1-
ATOM   1646  N   CYS A 203     112.524  73.129  91.412  0.00  0.00      PROA N  
ATOM   1647  CA  CYS A 203     112.830  72.031  92.295  0.00  0.00      PROA C  
ATOM   1648  C   CYS A 203     114.267  71.603  92.139  0.00  0.00      PROA C  
ATOM   1649  O   CYS A 203     114.693  71.162  91.072  0.00  0.00      PROA O  
ATOM   1650  CB  CYS A 203     111.937  70.791  92.063  0.00  0.00      PROA C  
ATOM   1651  SG  CYS A 203     112.093  69.641  93.469  0.00  0.00      PROA S  
ATOM   1652  N   SER A 204     115.031  71.685  93.240  0.00  0.00      PROA N  
ATOM   1653  CA  SER A 204     116.356  71.104  93.323  0.00  0.00      PROA C  
ATOM   1654  C   SER A 204     116.267  69.796  94.077  0.00  0.00      PROA C  
ATOM   1655  O   SER A 204     115.797  69.747  95.213  0.00  0.00      PROA O  
ATOM   1656  CB  SER A 204     117.379  72.011  94.060  0.00  0.00      PROA C  
ATOM   1657  OG  SER A 204     117.603  73.224  93.337  0.00  0.00      PROA O  
ATOM   1658  N   TYR A 205     116.728  68.693  93.469  0.00  0.00      PROA N  
ATOM   1659  CA  TYR A 205     116.842  67.415  94.143  0.00  0.00      PROA C  
ATOM   1660  C   TYR A 205     118.318  67.102  94.193  0.00  0.00      PROA C  
ATOM   1661  O   TYR A 205     119.027  67.203  93.190  0.00  0.00      PROA O  
ATOM   1662  CB  TYR A 205     116.132  66.211  93.462  0.00  0.00      PROA C  
ATOM   1663  CG  TYR A 205     114.721  66.505  93.028  0.00  0.00      PROA C  
ATOM   1664  CD1 TYR A 205     114.480  67.170  91.813  0.00  0.00      PROA C  
ATOM   1665  CD2 TYR A 205     113.630  65.966  93.733  0.00  0.00      PROA C  
ATOM   1666  CE1 TYR A 205     113.185  67.265  91.298  0.00  0.00      PROA C  
ATOM   1667  CE2 TYR A 205     112.332  66.032  93.202  0.00  0.00      PROA C  
ATOM   1668  CZ  TYR A 205     112.117  66.663  91.972  0.00  0.00      PROA C  
ATOM   1669  OH  TYR A 205     110.836  66.681  91.399  0.00  0.00      PROA O  
ATOM   1670  N   THR A 206     118.834  66.735  95.374  0.00  0.00      PROA N  
ATOM   1671  CA  THR A 206     120.249  66.431  95.523  0.00  0.00      PROA C  
ATOM   1672  C   THR A 206     120.403  65.013  96.020  0.00  0.00      PROA C  
ATOM   1673  O   THR A 206     119.793  64.585  97.006  0.00  0.00      PROA O  
ATOM   1674  CB  THR A 206     121.011  67.448  96.378  0.00  0.00      PROA C  
ATOM   1675  CG2 THR A 206     120.667  67.390  97.869  0.00  0.00      PROA C  
ATOM   1676  OG1 THR A 206     122.419  67.299  96.261  0.00  0.00      PROA O  
ATOM   1677  N   ILE A 207     121.211  64.225  95.297  0.00  0.00      PROA N  
ATOM   1678  CA  ILE A 207     121.569  62.870  95.665  0.00  0.00      PROA C  
ATOM   1679  C   ILE A 207     123.002  62.973  96.140  0.00  0.00      PROA C  
ATOM   1680  O   ILE A 207     123.907  63.244  95.348  0.00  0.00      PROA O  
ATOM   1681  CB  ILE A 207     121.488  61.854  94.518  0.00  0.00      PROA C  
ATOM   1682  CG1 ILE A 207     120.089  61.817  93.853  0.00  0.00      PROA C  
ATOM   1683  CG2 ILE A 207     121.889  60.456  95.045  0.00  0.00      PROA C  
ATOM   1684  CD  ILE A 207     120.100  61.112  92.489  0.00  0.00      PROA C  
ATOM   1685  N   ASP A 208     123.236  62.792  97.452  0.00  0.00      PROA N  
ATOM   1686  CA  ASP A 208     124.550  62.928  98.040  0.00  0.00      PROA C  
ATOM   1687  C   ASP A 208     124.887  61.653  98.787  0.00  0.00      PROA C  
ATOM   1688  O   ASP A 208     124.297  61.312  99.816  0.00  0.00      PROA O  
ATOM   1689  CB  ASP A 208     124.623  64.159  98.979  0.00  0.00      PROA C  
ATOM   1690  CG  ASP A 208     124.578  65.429  98.150  0.00  0.00      PROA C  
ATOM   1691  OD1 ASP A 208     125.464  65.601  97.268  0.00  0.00      PROA O  
ATOM   1692  OD2 ASP A 208     123.704  66.301  98.409  0.00  0.00      PROA O1-
ATOM   1693  N   LEU A 209     125.865  60.911  98.251  0.00  0.00      PROA N  
ATOM   1694  CA  LEU A 209     126.285  59.625  98.749  0.00  0.00      PROA C  
ATOM   1695  C   LEU A 209     127.720  59.721  99.245  0.00  0.00      PROA C  
ATOM   1696  O   LEU A 209     128.469  60.633  98.893  0.00  0.00      PROA O  
ATOM   1697  CB  LEU A 209     126.193  58.553  97.633  0.00  0.00      PROA C  
ATOM   1698  CG  LEU A 209     124.816  58.457  96.938  0.00  0.00      PROA C  
ATOM   1699  CD1 LEU A 209     124.916  57.550  95.707  0.00  0.00      PROA C  
ATOM   1700  CD2 LEU A 209     123.715  57.964  97.891  0.00  0.00      PROA C  
ATOM   1701  N   GLU A 210     128.146  58.784 100.115  0.00  0.00      PROA N  
ATOM   1702  CA  GLU A 210     129.536  58.679 100.536  0.00  0.00      PROA C  
ATOM   1703  C   GLU A 210     130.506  58.370  99.385  0.00  0.00      PROA C  
ATOM   1704  O   GLU A 210     130.152  57.726  98.394  0.00  0.00      PROA O  
ATOM   1705  CB  GLU A 210     129.690  57.682 101.717  0.00  0.00      PROA C  
ATOM   1706  CG  GLU A 210     131.126  57.567 102.293  0.00  0.00      PROA C  
ATOM   1707  CD  GLU A 210     131.168  56.815 103.618  0.00  0.00      PROA C  
ATOM   1708  OE1 GLU A 210     130.604  57.309 104.629  0.00  0.00      PROA O  
ATOM   1709  OE2 GLU A 210     131.772  55.709 103.663  0.00  0.00      PROA O1-
ATOM   1710  N   GLU A 211     131.764  58.859  99.468  0.00  0.00      PROA N  
ATOM   1711  CA  GLU A 211     132.799  58.598  98.478  0.00  0.00      PROA C  
ATOM   1712  C   GLU A 211     133.049  57.116  98.183  0.00  0.00      PROA C  
ATOM   1713  O   GLU A 211     133.202  56.290  99.085  0.00  0.00      PROA O  
ATOM   1714  CB  GLU A 211     134.115  59.336  98.854  0.00  0.00      PROA C  
ATOM   1715  CG  GLU A 211     135.405  58.967  98.064  0.00  0.00      PROA C  
ATOM   1716  CD  GLU A 211     135.405  59.336  96.579  0.00  0.00      PROA C  
ATOM   1717  OE1 GLU A 211     134.375  59.798  96.027  0.00  0.00      PROA O  
ATOM   1718  OE2 GLU A 211     136.479  59.157  95.939  0.00  0.00      PROA O1-
ATOM   1719  N   GLY A 212     133.065  56.754  96.881  0.00  0.00      PROA N  
ATOM   1720  CA  GLY A 212     133.207  55.384  96.392  0.00  0.00      PROA C  
ATOM   1721  C   GLY A 212     131.955  54.891  95.709  0.00  0.00      PROA C  
ATOM   1722  O   GLY A 212     131.997  53.949  94.918  0.00  0.00      PROA O  
ATOM   1723  N   PHE A 213     130.804  55.542  95.964  0.00  0.00      PROA N  
ATOM   1724  CA  PHE A 213     129.569  55.281  95.246  0.00  0.00      PROA C  
ATOM   1725  C   PHE A 213     129.489  56.024  93.918  0.00  0.00      PROA C  
ATOM   1726  O   PHE A 213     129.900  57.177  93.785  0.00  0.00      PROA O  
ATOM   1727  CB  PHE A 213     128.304  55.617  96.083  0.00  0.00      PROA C  
ATOM   1728  CG  PHE A 213     128.113  54.633  97.206  0.00  0.00      PROA C  
ATOM   1729  CD1 PHE A 213     127.919  53.269  96.922  0.00  0.00      PROA C  
ATOM   1730  CD2 PHE A 213     128.041  55.061  98.544  0.00  0.00      PROA C  
ATOM   1731  CE1 PHE A 213     127.681  52.351  97.952  0.00  0.00      PROA C  
ATOM   1732  CE2 PHE A 213     127.789  54.148  99.577  0.00  0.00      PROA C  
ATOM   1733  CZ  PHE A 213     127.611  52.791  99.279  0.00  0.00      PROA C  
ATOM   1734  N   MET A 214     128.944  55.351  92.892  0.00  0.00      PROA N  
ATOM   1735  CA  MET A 214     128.744  55.884  91.564  0.00  0.00      PROA C  
ATOM   1736  C   MET A 214     127.269  55.726  91.230  0.00  0.00      PROA C  
ATOM   1737  O   MET A 214     126.762  54.612  91.116  0.00  0.00      PROA O  
ATOM   1738  CB  MET A 214     129.595  55.085  90.538  0.00  0.00      PROA C  
ATOM   1739  CG  MET A 214     131.104  55.081  90.858  0.00  0.00      PROA C  
ATOM   1740  SD  MET A 214     132.146  54.368  89.546  0.00  0.00      PROA S  
ATOM   1741  CE  MET A 214     131.690  52.631  89.828  0.00  0.00      PROA C  
ATOM   1742  N   VAL A 215     126.495  56.817  91.091  0.00  0.00      PROA N  
ATOM   1743  CA  VAL A 215     125.057  56.663  90.900  0.00  0.00      PROA C  
ATOM   1744  C   VAL A 215     124.687  56.460  89.428  0.00  0.00      PROA C  
ATOM   1745  O   VAL A 215     125.271  57.033  88.504  0.00  0.00      PROA O  
ATOM   1746  CB  VAL A 215     124.259  57.779  91.568  0.00  0.00      PROA C  
ATOM   1747  CG1 VAL A 215     124.007  58.971  90.639  0.00  0.00      PROA C  
ATOM   1748  CG2 VAL A 215     122.920  57.230  92.091  0.00  0.00      PROA C  
ATOM   1749  N   THR A 216     123.683  55.604  89.167  0.00  0.00      PROA N  
ATOM   1750  CA  THR A 216     123.107  55.418  87.840  0.00  0.00      PROA C  
ATOM   1751  C   THR A 216     121.698  55.971  87.877  0.00  0.00      PROA C  
ATOM   1752  O   THR A 216     120.973  55.813  88.861  0.00  0.00      PROA O  
ATOM   1753  CB  THR A 216     123.122  53.963  87.345  0.00  0.00      PROA C  
ATOM   1754  CG2 THR A 216     122.057  53.076  88.013  0.00  0.00      PROA C  
ATOM   1755  OG1 THR A 216     122.921  53.881  85.937  0.00  0.00      PROA O  
ATOM   1756  N   LEU A 217     121.302  56.690  86.814  0.00  0.00      PROA N  
ATOM   1757  CA  LEU A 217     120.034  57.379  86.712  0.00  0.00      PROA C  
ATOM   1758  C   LEU A 217     119.227  56.763  85.578  0.00  0.00      PROA C  
ATOM   1759  O   LEU A 217     119.625  56.821  84.412  0.00  0.00      PROA O  
ATOM   1760  CB  LEU A 217     120.244  58.891  86.414  0.00  0.00      PROA C  
ATOM   1761  CG  LEU A 217     121.156  59.644  87.412  0.00  0.00      PROA C  
ATOM   1762  CD1 LEU A 217     121.356  61.099  86.962  0.00  0.00      PROA C  
ATOM   1763  CD2 LEU A 217     120.621  59.605  88.851  0.00  0.00      PROA C  
ATOM   1764  N   GLN A 218     118.072  56.146  85.886  0.00  0.00      PROA N  
ATOM   1765  CA  GLN A 218     117.222  55.513  84.896  0.00  0.00      PROA C  
ATOM   1766  C   GLN A 218     115.804  56.070  84.927  0.00  0.00      PROA C  
ATOM   1767  O   GLN A 218     115.058  55.893  85.889  0.00  0.00      PROA O  
ATOM   1768  CB  GLN A 218     117.202  53.974  85.099  0.00  0.00      PROA C  
ATOM   1769  CG  GLN A 218     116.234  53.204  84.166  0.00  0.00      PROA C  
ATOM   1770  CD  GLN A 218     116.343  51.686  84.343  0.00  0.00      PROA C  
ATOM   1771  NE2 GLN A 218     115.575  50.941  83.510  0.00  0.00      PROA N  
ATOM   1772  OE1 GLN A 218     117.078  51.153  85.179  0.00  0.00      PROA O  
ATOM   1773  N   PHE A 219     115.386  56.776  83.855  0.00  0.00      PROA N  
ATOM   1774  CA  PHE A 219     114.002  57.177  83.644  0.00  0.00      PROA C  
ATOM   1775  C   PHE A 219     113.066  56.000  83.385  0.00  0.00      PROA C  
ATOM   1776  O   PHE A 219     113.432  55.026  82.722  0.00  0.00      PROA O  
ATOM   1777  CB  PHE A 219     113.861  58.239  82.520  0.00  0.00      PROA C  
ATOM   1778  CG  PHE A 219     114.478  59.549  82.952  0.00  0.00      PROA C  
ATOM   1779  CD1 PHE A 219     115.853  59.799  82.784  0.00  0.00      PROA C  
ATOM   1780  CD2 PHE A 219     113.672  60.557  83.509  0.00  0.00      PROA C  
ATOM   1781  CE1 PHE A 219     116.418  61.008  83.213  0.00  0.00      PROA C  
ATOM   1782  CE2 PHE A 219     114.231  61.772  83.928  0.00  0.00      PROA C  
ATOM   1783  CZ  PHE A 219     115.606  61.996  83.783  0.00  0.00      PROA C  
ATOM   1784  N   GLU A 220     111.819  56.067  83.883  0.00  0.00      PROA N  
ATOM   1785  CA  GLU A 220     110.836  55.038  83.611  0.00  0.00      PROA C  
ATOM   1786  C   GLU A 220     109.440  55.633  83.694  0.00  0.00      PROA C  
ATOM   1787  O   GLU A 220     109.254  56.801  84.044  0.00  0.00      PROA O  
ATOM   1788  CB  GLU A 220     110.973  53.766  84.506  0.00  0.00      PROA C  
ATOM   1789  CG  GLU A 220     110.529  53.884  85.990  0.00  0.00      PROA C  
ATOM   1790  CD  GLU A 220     111.685  54.164  86.951  0.00  0.00      PROA C  
ATOM   1791  OE1 GLU A 220     112.637  53.339  87.018  0.00  0.00      PROA O  
ATOM   1792  OE2 GLU A 220     111.626  55.184  87.685  0.00  0.00      PROA O1-
ATOM   1793  N   ASP A 221     108.424  54.830  83.306  0.00  0.00      PROA N  
ATOM   1794  CA  ASP A 221     107.047  55.243  83.095  0.00  0.00      PROA C  
ATOM   1795  C   ASP A 221     106.894  56.396  82.085  0.00  0.00      PROA C  
ATOM   1796  O   ASP A 221     107.716  56.613  81.190  0.00  0.00      PROA O  
ATOM   1797  CB  ASP A 221     106.311  55.575  84.428  0.00  0.00      PROA C  
ATOM   1798  CG  ASP A 221     106.312  54.469  85.469  0.00  0.00      PROA C  
ATOM   1799  OD1 ASP A 221     106.535  53.272  85.155  0.00  0.00      PROA O  
ATOM   1800  OD2 ASP A 221     105.958  54.802  86.635  0.00  0.00      PROA O1-
ATOM   1801  N   ILE A 222     105.775  57.128  82.183  0.00  0.00      PROA N  
ATOM   1802  CA  ILE A 222     105.455  58.309  81.413  0.00  0.00      PROA C  
ATOM   1803  C   ILE A 222     106.422  59.476  81.653  0.00  0.00      PROA C  
ATOM   1804  O   ILE A 222     106.840  59.773  82.776  0.00  0.00      PROA O  
ATOM   1805  CB  ILE A 222     103.983  58.668  81.624  0.00  0.00      PROA C  
ATOM   1806  CG1 ILE A 222     103.468  59.820  80.721  0.00  0.00      PROA C  
ATOM   1807  CG2 ILE A 222     103.679  58.887  83.123  0.00  0.00      PROA C  
ATOM   1808  CD  ILE A 222     103.568  61.223  81.325  0.00  0.00      PROA C  
ATOM   1809  N   PHE A 223     106.821  60.157  80.562  0.00  0.00      PROA N  
ATOM   1810  CA  PHE A 223     107.671  61.326  80.607  0.00  0.00      PROA C  
ATOM   1811  C   PHE A 223     106.998  62.395  79.756  0.00  0.00      PROA C  
ATOM   1812  O   PHE A 223     106.710  62.186  78.577  0.00  0.00      PROA O  
ATOM   1813  CB  PHE A 223     109.085  60.956  80.084  0.00  0.00      PROA C  
ATOM   1814  CG  PHE A 223     110.083  62.082  80.187  0.00  0.00      PROA C  
ATOM   1815  CD1 PHE A 223     110.881  62.224  81.335  0.00  0.00      PROA C  
ATOM   1816  CD2 PHE A 223     110.301  62.946  79.101  0.00  0.00      PROA C  
ATOM   1817  CE1 PHE A 223     111.858  63.227  81.404  0.00  0.00      PROA C  
ATOM   1818  CE2 PHE A 223     111.276  63.949  79.166  0.00  0.00      PROA C  
ATOM   1819  CZ  PHE A 223     112.054  64.091  80.321  0.00  0.00      PROA C  
ATOM   1820  N   ASP A 224     106.679  63.553  80.351  0.00  0.00      PROA N  
ATOM   1821  CA  ASP A 224     105.931  64.580  79.672  0.00  0.00      PROA C  
ATOM   1822  C   ASP A 224     106.305  65.945  80.242  0.00  0.00      PROA C  
ATOM   1823  O   ASP A 224     105.808  66.377  81.285  0.00  0.00      PROA O  
ATOM   1824  CB  ASP A 224     104.411  64.271  79.789  0.00  0.00      PROA C  
ATOM   1825  CG  ASP A 224     103.510  65.240  79.045  0.00  0.00      PROA C  
ATOM   1826  OD1 ASP A 224     103.965  65.886  78.065  0.00  0.00      PROA O  
ATOM   1827  OD2 ASP A 224     102.291  65.276  79.372  0.00  0.00      PROA O1-
ATOM   1828  N   ILE A 225     107.208  66.645  79.538  0.00  0.00      PROA N  
ATOM   1829  CA  ILE A 225     107.678  67.983  79.851  0.00  0.00      PROA C  
ATOM   1830  C   ILE A 225     107.256  68.872  78.695  0.00  0.00      PROA C  
ATOM   1831  O   ILE A 225     107.416  68.482  77.534  0.00  0.00      PROA O  
ATOM   1832  CB  ILE A 225     109.207  68.034  79.963  0.00  0.00      PROA C  
ATOM   1833  CG1 ILE A 225     109.756  67.105  81.068  0.00  0.00      PROA C  
ATOM   1834  CG2 ILE A 225     109.715  69.480  80.165  0.00  0.00      PROA C  
ATOM   1835  CD  ILE A 225     109.176  67.382  82.454  0.00  0.00      PROA C  
ATOM   1836  N   GLU A 226     106.701  70.087  78.943  0.00  0.00      PROA N  
ATOM   1837  CA  GLU A 226     106.359  70.984  77.843  0.00  0.00      PROA C  
ATOM   1838  C   GLU A 226     107.567  71.368  76.989  0.00  0.00      PROA C  
ATOM   1839  O   GLU A 226     108.613  71.797  77.482  0.00  0.00      PROA O  
ATOM   1840  CB  GLU A 226     105.649  72.301  78.259  0.00  0.00      PROA C  
ATOM   1841  CG  GLU A 226     105.016  73.038  77.041  0.00  0.00      PROA C  
ATOM   1842  CD  GLU A 226     103.951  74.093  77.359  0.00  0.00      PROA C  
ATOM   1843  OE1 GLU A 226     103.580  74.301  78.542  0.00  0.00      PROA O  
ATOM   1844  OE2 GLU A 226     103.442  74.713  76.383  0.00  0.00      PROA O1-
ATOM   1845  N   ASP A 227     107.433  71.212  75.664  0.00  0.00      PROA N  
ATOM   1846  CA  ASP A 227     108.495  71.457  74.726  0.00  0.00      PROA C  
ATOM   1847  C   ASP A 227     107.864  72.090  73.497  0.00  0.00      PROA C  
ATOM   1848  O   ASP A 227     106.640  72.139  73.351  0.00  0.00      PROA O  
ATOM   1849  CB  ASP A 227     109.240  70.132  74.400  0.00  0.00      PROA C  
ATOM   1850  CG  ASP A 227     110.587  70.335  73.716  0.00  0.00      PROA C  
ATOM   1851  OD1 ASP A 227     111.126  71.472  73.726  0.00  0.00      PROA O  
ATOM   1852  OD2 ASP A 227     111.151  69.324  73.215  0.00  0.00      PROA O1-
ATOM   1853  N   HIS A 228     108.689  72.617  72.590  0.00  0.00      PROA N  
ATOM   1854  CA  HIS A 228     108.217  73.268  71.390  0.00  0.00      PROA C  
ATOM   1855  C   HIS A 228     109.193  72.916  70.272  0.00  0.00      PROA C  
ATOM   1856  O   HIS A 228     110.383  72.777  70.562  0.00  0.00      PROA O  
ATOM   1857  CB  HIS A 228     108.126  74.804  71.581  0.00  0.00      PROA C  
ATOM   1858  CG  HIS A 228     107.294  75.485  70.528  0.00  0.00      PROA C  
ATOM   1859  CD2 HIS A 228     105.940  75.522  70.385  0.00  0.00      PROA C  
ATOM   1860  ND1 HIS A 228     107.795  76.349  69.574  0.00  0.00      PROA N  
ATOM   1861  CE1 HIS A 228     106.736  76.845  68.886  0.00  0.00      PROA C  
ATOM   1862  NE2 HIS A 228     105.587  76.371  69.343  0.00  0.00      PROA N  
ATOM   1863  N   PRO A 229     108.808  72.738  69.001  0.00  0.00      PROA N  
ATOM   1864  CA  PRO A 229     109.750  72.255  67.991  0.00  0.00      PROA C  
ATOM   1865  C   PRO A 229     110.811  73.279  67.619  0.00  0.00      PROA C  
ATOM   1866  O   PRO A 229     111.921  72.890  67.253  0.00  0.00      PROA O  
ATOM   1867  CB  PRO A 229     108.864  71.916  66.780  0.00  0.00      PROA C  
ATOM   1868  CG  PRO A 229     107.530  71.522  67.413  0.00  0.00      PROA C  
ATOM   1869  CD  PRO A 229     107.417  72.494  68.590  0.00  0.00      PROA C  
ATOM   1870  N   GLU A 230     110.470  74.583  67.640  0.00  0.00      PROA N  
ATOM   1871  CA  GLU A 230     111.352  75.661  67.221  0.00  0.00      PROA C  
ATOM   1872  C   GLU A 230     112.653  75.803  68.013  0.00  0.00      PROA C  
ATOM   1873  O   GLU A 230     113.726  75.983  67.434  0.00  0.00      PROA O  
ATOM   1874  CB  GLU A 230     110.605  77.023  67.230  0.00  0.00      PROA C  
ATOM   1875  CG  GLU A 230     109.421  77.107  66.230  0.00  0.00      PROA C  
ATOM   1876  CD  GLU A 230     109.863  76.948  64.777  0.00  0.00      PROA C  
ATOM   1877  OE1 GLU A 230     110.650  77.799  64.281  0.00  0.00      PROA O  
ATOM   1878  OE2 GLU A 230     109.414  75.983  64.103  0.00  0.00      PROA O1-
ATOM   1879  N   VAL A 231     112.594  75.714  69.358  0.00  0.00      PROA N  
ATOM   1880  CA  VAL A 231     113.743  75.933  70.229  0.00  0.00      PROA C  
ATOM   1881  C   VAL A 231     113.795  74.841  71.301  0.00  0.00      PROA C  
ATOM   1882  O   VAL A 231     112.747  74.481  71.843  0.00  0.00      PROA O  
ATOM   1883  CB  VAL A 231     113.784  77.321  70.884  0.00  0.00      PROA C  
ATOM   1884  CG1 VAL A 231     114.049  78.393  69.807  0.00  0.00      PROA C  
ATOM   1885  CG2 VAL A 231     112.482  77.637  71.646  0.00  0.00      PROA C  
ATOM   1886  N   PRO A 232     114.942  74.245  71.644  0.00  0.00      PROA N  
ATOM   1887  CA  PRO A 232     115.067  73.353  72.795  0.00  0.00      PROA C  
ATOM   1888  C   PRO A 232     114.658  73.958  74.134  0.00  0.00      PROA C  
ATOM   1889  O   PRO A 232     115.218  74.982  74.534  0.00  0.00      PROA O  
ATOM   1890  CB  PRO A 232     116.549  72.934  72.787  0.00  0.00      PROA C  
ATOM   1891  CG  PRO A 232     116.948  73.033  71.313  0.00  0.00      PROA C  
ATOM   1892  CD  PRO A 232     116.165  74.256  70.834  0.00  0.00      PROA C  
ATOM   1893  N   CYS A 233     113.724  73.312  74.862  0.00  0.00      PROA N  
ATOM   1894  CA  CYS A 233     113.395  73.614  76.250  0.00  0.00      PROA C  
ATOM   1895  C   CYS A 233     113.067  75.074  76.629  0.00  0.00      PROA C  
ATOM   1896  O   CYS A 233     113.720  75.628  77.521  0.00  0.00      PROA O  
ATOM   1897  CB  CYS A 233     114.519  73.067  77.167  0.00  0.00      PROA C  
ATOM   1898  SG  CYS A 233     114.620  71.256  77.153  0.00  0.00      PROA S  
ATOM   1899  N   PRO A 234     112.088  75.760  76.030  0.00  0.00      PROA N  
ATOM   1900  CA  PRO A 234     111.818  77.163  76.326  0.00  0.00      PROA C  
ATOM   1901  C   PRO A 234     111.132  77.367  77.671  0.00  0.00      PROA C  
ATOM   1902  O   PRO A 234     111.472  78.314  78.382  0.00  0.00      PROA O  
ATOM   1903  CB  PRO A 234     110.924  77.623  75.159  0.00  0.00      PROA C  
ATOM   1904  CG  PRO A 234     110.217  76.349  74.678  0.00  0.00      PROA C  
ATOM   1905  CD  PRO A 234     111.244  75.248  74.947  0.00  0.00      PROA C  
ATOM   1906  N   TYR A 235     110.135  76.532  78.016  0.00  0.00      PROA N  
ATOM   1907  CA  TYR A 235     109.235  76.783  79.129  0.00  0.00      PROA C  
ATOM   1908  C   TYR A 235     109.657  75.998  80.365  0.00  0.00      PROA C  
ATOM   1909  O   TYR A 235     110.117  76.567  81.358  0.00  0.00      PROA O  
ATOM   1910  CB  TYR A 235     107.766  76.425  78.754  0.00  0.00      PROA C  
ATOM   1911  CG  TYR A 235     107.304  77.208  77.550  0.00  0.00      PROA C  
ATOM   1912  CD1 TYR A 235     107.252  78.612  77.588  0.00  0.00      PROA C  
ATOM   1913  CD2 TYR A 235     106.875  76.548  76.384  0.00  0.00      PROA C  
ATOM   1914  CE1 TYR A 235     106.799  79.343  76.481  0.00  0.00      PROA C  
ATOM   1915  CE2 TYR A 235     106.428  77.275  75.272  0.00  0.00      PROA C  
ATOM   1916  CZ  TYR A 235     106.387  78.672  75.321  0.00  0.00      PROA C  
ATOM   1917  OH  TYR A 235     105.923  79.398  74.204  0.00  0.00      PROA O  
ATOM   1918  N   ASP A 236     109.530  74.660  80.309  0.00  0.00      PROA N  
ATOM   1919  CA  ASP A 236     109.756  73.766  81.423  0.00  0.00      PROA C  
ATOM   1920  C   ASP A 236     110.956  72.899  81.067  0.00  0.00      PROA C  
ATOM   1921  O   ASP A 236     111.133  72.548  79.901  0.00  0.00      PROA O  
ATOM   1922  CB  ASP A 236     108.522  72.851  81.662  0.00  0.00      PROA C  
ATOM   1923  CG  ASP A 236     107.240  73.639  81.921  0.00  0.00      PROA C  
ATOM   1924  OD1 ASP A 236     107.280  74.796  82.415  0.00  0.00      PROA O  
ATOM   1925  OD2 ASP A 236     106.150  73.031  81.734  0.00  0.00      PROA O1-
ATOM   1926  N   TYR A 237     111.834  72.553  82.032  0.00  0.00      PROA N  
ATOM   1927  CA  TYR A 237     113.000  71.754  81.698  0.00  0.00      PROA C  
ATOM   1928  C   TYR A 237     113.596  71.040  82.902  0.00  0.00      PROA C  
ATOM   1929  O   TYR A 237     113.434  71.459  84.049  0.00  0.00      PROA O  
ATOM   1930  CB  TYR A 237     114.111  72.587  80.982  0.00  0.00      PROA C  
ATOM   1931  CG  TYR A 237     114.807  73.605  81.858  0.00  0.00      PROA C  
ATOM   1932  CD1 TYR A 237     114.279  74.897  82.019  0.00  0.00      PROA C  
ATOM   1933  CD2 TYR A 237     116.029  73.289  82.478  0.00  0.00      PROA C  
ATOM   1934  CE1 TYR A 237     114.942  75.846  82.812  0.00  0.00      PROA C  
ATOM   1935  CE2 TYR A 237     116.689  74.233  83.275  0.00  0.00      PROA C  
ATOM   1936  CZ  TYR A 237     116.145  75.508  83.447  0.00  0.00      PROA C  
ATOM   1937  OH  TYR A 237     116.822  76.452  84.249  0.00  0.00      PROA O  
ATOM   1938  N   ILE A 238     114.339  69.947  82.629  0.00  0.00      PROA N  
ATOM   1939  CA  ILE A 238     115.161  69.245  83.601  0.00  0.00      PROA C  
ATOM   1940  C   ILE A 238     116.615  69.430  83.186  0.00  0.00      PROA C  
ATOM   1941  O   ILE A 238     116.979  69.162  82.040  0.00  0.00      PROA O  
ATOM   1942  CB  ILE A 238     114.874  67.739  83.677  0.00  0.00      PROA C  
ATOM   1943  CG1 ILE A 238     113.374  67.433  83.917  0.00  0.00      PROA C  
ATOM   1944  CG2 ILE A 238     115.755  67.089  84.773  0.00  0.00      PROA C  
ATOM   1945  CD  ILE A 238     113.020  65.964  83.659  0.00  0.00      PROA C  
ATOM   1946  N   LYS A 239     117.494  69.885  84.095  0.00  0.00      PROA N  
ATOM   1947  CA  LYS A 239     118.931  69.843  83.890  0.00  0.00      PROA C  
ATOM   1948  C   LYS A 239     119.550  69.052  85.031  0.00  0.00      PROA C  
ATOM   1949  O   LYS A 239     119.093  69.082  86.176  0.00  0.00      PROA O  
ATOM   1950  CB  LYS A 239     119.605  71.237  83.754  0.00  0.00      PROA C  
ATOM   1951  CG  LYS A 239     119.558  72.121  85.010  0.00  0.00      PROA C  
ATOM   1952  CD  LYS A 239     120.370  73.422  84.856  0.00  0.00      PROA C  
ATOM   1953  CE  LYS A 239     120.330  74.313  86.110  0.00  0.00      PROA C  
ATOM   1954  NZ  LYS A 239     121.193  75.510  85.948  0.00  0.00      PROA N1+
ATOM   1955  N   ILE A 240     120.604  68.280  84.727  0.00  0.00      PROA N  
ATOM   1956  CA  ILE A 240     121.269  67.421  85.690  0.00  0.00      PROA C  
ATOM   1957  C   ILE A 240     122.726  67.819  85.695  0.00  0.00      PROA C  
ATOM   1958  O   ILE A 240     123.346  67.883  84.637  0.00  0.00      PROA O  
ATOM   1959  CB  ILE A 240     121.125  65.935  85.334  0.00  0.00      PROA C  
ATOM   1960  CG1 ILE A 240     119.627  65.530  85.284  0.00  0.00      PROA C  
ATOM   1961  CG2 ILE A 240     121.965  65.072  86.306  0.00  0.00      PROA C  
ATOM   1962  CD  ILE A 240     119.381  64.085  84.832  0.00  0.00      PROA C  
ATOM   1963  N   LYS A 241     123.339  68.110  86.857  0.00  0.00      PROA N  
ATOM   1964  CA  LYS A 241     124.772  68.337  86.899  0.00  0.00      PROA C  
ATOM   1965  C   LYS A 241     125.456  67.321  87.794  0.00  0.00      PROA C  
ATOM   1966  O   LYS A 241     125.000  66.973  88.888  0.00  0.00      PROA O  
ATOM   1967  CB  LYS A 241     125.208  69.785  87.247  0.00  0.00      PROA C  
ATOM   1968  CG  LYS A 241     124.908  70.266  88.674  0.00  0.00      PROA C  
ATOM   1969  CD  LYS A 241     125.446  71.685  88.963  0.00  0.00      PROA C  
ATOM   1970  CE  LYS A 241     126.970  71.838  88.785  0.00  0.00      PROA C  
ATOM   1971  NZ  LYS A 241     127.424  73.191  89.198  0.00  0.00      PROA N1+
ATOM   1972  N   ALA A 242     126.579  66.796  87.284  0.00  0.00      PROA N  
ATOM   1973  CA  ALA A 242     127.398  65.806  87.929  0.00  0.00      PROA C  
ATOM   1974  C   ALA A 242     128.842  66.254  87.828  0.00  0.00      PROA C  
ATOM   1975  O   ALA A 242     129.393  66.386  86.732  0.00  0.00      PROA O  
ATOM   1976  CB  ALA A 242     127.246  64.462  87.204  0.00  0.00      PROA C  
ATOM   1977  N   GLY A 243     129.506  66.525  88.975  0.00  0.00      PROA N  
ATOM   1978  CA  GLY A 243     130.806  67.201  88.988  0.00  0.00      PROA C  
ATOM   1979  C   GLY A 243     130.809  68.519  88.237  0.00  0.00      PROA C  
ATOM   1980  O   GLY A 243     129.943  69.373  88.432  0.00  0.00      PROA O  
ATOM   1981  N   SER A 244     131.797  68.721  87.347  0.00  0.00      PROA N  
ATOM   1982  CA  SER A 244     131.888  69.916  86.514  0.00  0.00      PROA C  
ATOM   1983  C   SER A 244     130.909  69.933  85.344  0.00  0.00      PROA C  
ATOM   1984  O   SER A 244     130.605  70.993  84.794  0.00  0.00      PROA O  
ATOM   1985  CB  SER A 244     133.312  70.089  85.908  0.00  0.00      PROA C  
ATOM   1986  OG  SER A 244     134.311  70.170  86.931  0.00  0.00      PROA O  
ATOM   1987  N   LYS A 245     130.385  68.765  84.920  0.00  0.00      PROA N  
ATOM   1988  CA  LYS A 245     129.555  68.652  83.731  0.00  0.00      PROA C  
ATOM   1989  C   LYS A 245     128.068  68.853  84.009  0.00  0.00      PROA C  
ATOM   1990  O   LYS A 245     127.518  68.392  85.011  0.00  0.00      PROA O  
ATOM   1991  CB  LYS A 245     129.781  67.295  83.006  0.00  0.00      PROA C  
ATOM   1992  CG  LYS A 245     129.005  67.140  81.682  0.00  0.00      PROA C  
ATOM   1993  CD  LYS A 245     129.398  65.874  80.896  0.00  0.00      PROA C  
ATOM   1994  CE  LYS A 245     128.967  65.869  79.416  0.00  0.00      PROA C  
ATOM   1995  NZ  LYS A 245     127.492  65.958  79.268  0.00  0.00      PROA N1+
ATOM   1996  N   VAL A 246     127.370  69.544  83.085  0.00  0.00      PROA N  
ATOM   1997  CA  VAL A 246     125.926  69.700  83.099  0.00  0.00      PROA C  
ATOM   1998  C   VAL A 246     125.342  68.974  81.890  0.00  0.00      PROA C  
ATOM   1999  O   VAL A 246     125.889  68.975  80.785  0.00  0.00      PROA O  
ATOM   2000  CB  VAL A 246     125.491  71.165  83.183  0.00  0.00      PROA C  
ATOM   2001  CG1 VAL A 246     125.910  71.970  81.935  0.00  0.00      PROA C  
ATOM   2002  CG2 VAL A 246     123.971  71.269  83.430  0.00  0.00      PROA C  
ATOM   2003  N   TRP A 247     124.227  68.265  82.109  0.00  0.00      PROA N  
ATOM   2004  CA  TRP A 247     123.510  67.460  81.151  0.00  0.00      PROA C  
ATOM   2005  C   TRP A 247     122.158  68.103  80.870  0.00  0.00      PROA C  
ATOM   2006  O   TRP A 247     121.593  68.822  81.700  0.00  0.00      PROA O  
ATOM   2007  CB  TRP A 247     123.265  66.024  81.698  0.00  0.00      PROA C  
ATOM   2008  CG  TRP A 247     124.490  65.233  82.044  0.00  0.00      PROA C  
ATOM   2009  CD1 TRP A 247     125.252  65.340  83.181  0.00  0.00      PROA C  
ATOM   2010  CD2 TRP A 247     125.047  64.148  81.282  0.00  0.00      PROA C  
ATOM   2011  CE2 TRP A 247     126.152  63.656  82.016  0.00  0.00      PROA C  
ATOM   2012  CE3 TRP A 247     124.712  63.555  80.061  0.00  0.00      PROA C  
ATOM   2013  NE1 TRP A 247     126.258  64.400  83.152  0.00  0.00      PROA N  
ATOM   2014  CZ2 TRP A 247     126.926  62.602  81.553  0.00  0.00      PROA C  
ATOM   2015  CZ3 TRP A 247     125.487  62.484  79.603  0.00  0.00      PROA C  
ATOM   2016  CH2 TRP A 247     126.575  62.018  80.334  0.00  0.00      PROA C  
ATOM   2017  N   GLY A 248     121.602  67.846  79.668  0.00  0.00      PROA N  
ATOM   2018  CA  GLY A 248     120.379  68.488  79.201  0.00  0.00      PROA C  
ATOM   2019  C   GLY A 248     120.605  69.922  78.768  0.00  0.00      PROA C  
ATOM   2020  O   GLY A 248     121.690  70.235  78.266  0.00  0.00      PROA O  
ATOM   2021  N   PRO A 249     119.656  70.837  78.926  0.00  0.00      PROA N  
ATOM   2022  CA  PRO A 249     118.237  70.631  79.222  0.00  0.00      PROA C  
ATOM   2023  C   PRO A 249     117.517  69.463  78.541  0.00  0.00      PROA C  
ATOM   2024  O   PRO A 249     117.716  69.230  77.347  0.00  0.00      PROA O  
ATOM   2025  CB  PRO A 249     117.612  71.996  78.902  0.00  0.00      PROA C  
ATOM   2026  CG  PRO A 249     118.727  72.991  79.227  0.00  0.00      PROA C  
ATOM   2027  CD  PRO A 249     119.967  72.255  78.725  0.00  0.00      PROA C  
ATOM   2028  N   PHE A 250     116.680  68.723  79.290  0.00  0.00      PROA N  
ATOM   2029  CA  PHE A 250     115.896  67.599  78.803  0.00  0.00      PROA C  
ATOM   2030  C   PHE A 250     114.404  67.913  78.879  0.00  0.00      PROA C  
ATOM   2031  O   PHE A 250     113.900  68.369  79.908  0.00  0.00      PROA O  
ATOM   2032  CB  PHE A 250     116.151  66.306  79.625  0.00  0.00      PROA C  
ATOM   2033  CG  PHE A 250     117.587  65.858  79.551  0.00  0.00      PROA C  
ATOM   2034  CD1 PHE A 250     118.182  65.584  78.307  0.00  0.00      PROA C  
ATOM   2035  CD2 PHE A 250     118.322  65.607  80.723  0.00  0.00      PROA C  
ATOM   2036  CE1 PHE A 250     119.482  65.064  78.234  0.00  0.00      PROA C  
ATOM   2037  CE2 PHE A 250     119.619  65.082  80.656  0.00  0.00      PROA C  
ATOM   2038  CZ  PHE A 250     120.196  64.805  79.410  0.00  0.00      PROA C  
ATOM   2039  N   CYS A 251     113.675  67.679  77.761  0.00  0.00      PROA N  
ATOM   2040  CA  CYS A 251     112.282  68.070  77.587  0.00  0.00      PROA C  
ATOM   2041  C   CYS A 251     111.592  67.133  76.597  0.00  0.00      PROA C  
ATOM   2042  O   CYS A 251     112.230  66.290  75.963  0.00  0.00      PROA O  
ATOM   2043  CB  CYS A 251     112.121  69.521  77.044  0.00  0.00      PROA C  
ATOM   2044  SG  CYS A 251     112.915  70.749  78.110  0.00  0.00      PROA S  
ATOM   2045  N   GLY A 252     110.255  67.264  76.439  0.00  0.00      PROA N  
ATOM   2046  CA  GLY A 252     109.467  66.530  75.450  0.00  0.00      PROA C  
ATOM   2047  C   GLY A 252     108.783  65.303  75.997  0.00  0.00      PROA C  
ATOM   2048  O   GLY A 252     108.716  65.079  77.206  0.00  0.00      PROA O  
ATOM   2049  N   GLU A 253     108.215  64.482  75.091  0.00  0.00      PROA N  
ATOM   2050  CA  GLU A 253     107.536  63.245  75.440  0.00  0.00      PROA C  
ATOM   2051  C   GLU A 253     108.486  62.053  75.568  0.00  0.00      PROA C  
ATOM   2052  O   GLU A 253     108.160  61.028  76.169  0.00  0.00      PROA O  
ATOM   2053  CB  GLU A 253     106.450  62.882  74.388  0.00  0.00      PROA C  
ATOM   2054  CG  GLU A 253     105.282  63.901  74.288  0.00  0.00      PROA C  
ATOM   2055  CD  GLU A 253     105.515  64.996  73.250  0.00  0.00      PROA C  
ATOM   2056  OE1 GLU A 253     105.523  66.201  73.617  0.00  0.00      PROA O  
ATOM   2057  OE2 GLU A 253     105.668  64.668  72.043  0.00  0.00      PROA O1-
ATOM   2058  N   LYS A 254     109.705  62.153  75.004  0.00  0.00      PROA N  
ATOM   2059  CA  LYS A 254     110.676  61.077  75.029  0.00  0.00      PROA C  
ATOM   2060  C   LYS A 254     111.746  61.342  76.076  0.00  0.00      PROA C  
ATOM   2061  O   LYS A 254     112.425  62.371  76.061  0.00  0.00      PROA O  
ATOM   2062  CB  LYS A 254     111.311  60.860  73.629  0.00  0.00      PROA C  
ATOM   2063  CG  LYS A 254     112.415  59.785  73.551  0.00  0.00      PROA C  
ATOM   2064  CD  LYS A 254     111.937  58.368  73.931  0.00  0.00      PROA C  
ATOM   2065  CE  LYS A 254     113.059  57.316  73.860  0.00  0.00      PROA C  
ATOM   2066  NZ  LYS A 254     112.544  55.963  74.190  0.00  0.00      PROA N1+
ATOM   2067  N   SER A 255     111.918  60.405  77.034  0.00  0.00      PROA N  
ATOM   2068  CA  SER A 255     112.968  60.465  78.046  0.00  0.00      PROA C  
ATOM   2069  C   SER A 255     114.373  60.468  77.447  0.00  0.00      PROA C  
ATOM   2070  O   SER A 255     114.592  59.778  76.444  0.00  0.00      PROA O  
ATOM   2071  CB  SER A 255     112.943  59.259  79.028  0.00  0.00      PROA C  
ATOM   2072  OG  SER A 255     111.662  59.105  79.635  0.00  0.00      PROA O  
ATOM   2073  N   PRO A 256     115.367  61.177  77.981  0.00  0.00      PROA N  
ATOM   2074  CA  PRO A 256     116.768  60.879  77.689  0.00  0.00      PROA C  
ATOM   2075  C   PRO A 256     117.162  59.436  78.005  0.00  0.00      PROA C  
ATOM   2076  O   PRO A 256     116.548  58.787  78.857  0.00  0.00      PROA O  
ATOM   2077  CB  PRO A 256     117.540  61.899  78.537  0.00  0.00      PROA C  
ATOM   2078  CG  PRO A 256     116.644  62.116  79.755  0.00  0.00      PROA C  
ATOM   2079  CD  PRO A 256     115.234  62.041  79.164  0.00  0.00      PROA C  
ATOM   2080  N   GLU A 257     118.183  58.903  77.308  0.00  0.00      PROA N  
ATOM   2081  CA  GLU A 257     118.755  57.596  77.592  0.00  0.00      PROA C  
ATOM   2082  C   GLU A 257     119.336  57.547  79.021  0.00  0.00      PROA C  
ATOM   2083  O   GLU A 257     119.930  58.551  79.431  0.00  0.00      PROA O  
ATOM   2084  CB  GLU A 257     119.853  57.279  76.538  0.00  0.00      PROA C  
ATOM   2085  CG  GLU A 257     120.466  55.853  76.585  0.00  0.00      PROA C  
ATOM   2086  CD  GLU A 257     119.550  54.740  76.075  0.00  0.00      PROA C  
ATOM   2087  OE1 GLU A 257     118.393  55.001  75.655  0.00  0.00      PROA O  
ATOM   2088  OE2 GLU A 257     120.002  53.562  76.085  0.00  0.00      PROA O1-
ATOM   2089  N   PRO A 258     119.190  56.485  79.827  0.00  0.00      PROA N  
ATOM   2090  CA  PRO A 258     119.848  56.322  81.125  0.00  0.00      PROA C  
ATOM   2091  C   PRO A 258     121.295  56.791  81.252  0.00  0.00      PROA C  
ATOM   2092  O   PRO A 258     122.111  56.541  80.360  0.00  0.00      PROA O  
ATOM   2093  CB  PRO A 258     119.652  54.837  81.451  0.00  0.00      PROA C  
ATOM   2094  CG  PRO A 258     118.281  54.536  80.840  0.00  0.00      PROA C  
ATOM   2095  CD  PRO A 258     118.290  55.362  79.550  0.00  0.00      PROA C  
ATOM   2096  N   ILE A 259     121.630  57.466  82.366  0.00  0.00      PROA N  
ATOM   2097  CA  ILE A 259     122.926  58.088  82.568  0.00  0.00      PROA C  
ATOM   2098  C   ILE A 259     123.650  57.353  83.683  0.00  0.00      PROA C  
ATOM   2099  O   ILE A 259     123.248  57.365  84.848  0.00  0.00      PROA O  
ATOM   2100  CB  ILE A 259     122.860  59.590  82.885  0.00  0.00      PROA C  
ATOM   2101  CG1 ILE A 259     122.053  60.381  81.822  0.00  0.00      PROA C  
ATOM   2102  CG2 ILE A 259     124.298  60.156  82.975  0.00  0.00      PROA C  
ATOM   2103  CD  ILE A 259     120.577  60.603  82.184  0.00  0.00      PROA C  
ATOM   2104  N   SER A 260     124.766  56.673  83.350  0.00  0.00      PROA N  
ATOM   2105  CA  SER A 260     125.645  56.069  84.343  0.00  0.00      PROA C  
ATOM   2106  C   SER A 260     126.711  57.085  84.702  0.00  0.00      PROA C  
ATOM   2107  O   SER A 260     127.433  57.583  83.836  0.00  0.00      PROA O  
ATOM   2108  CB  SER A 260     126.306  54.755  83.844  0.00  0.00      PROA C  
ATOM   2109  OG  SER A 260     127.030  54.081  84.883  0.00  0.00      PROA O  
ATOM   2110  N   THR A 261     126.809  57.454  85.992  0.00  0.00      PROA N  
ATOM   2111  CA  THR A 261     127.584  58.618  86.409  0.00  0.00      PROA C  
ATOM   2112  C   THR A 261     128.673  58.189  87.365  0.00  0.00      PROA C  
ATOM   2113  O   THR A 261     128.459  57.379  88.262  0.00  0.00      PROA O  
ATOM   2114  CB  THR A 261     126.741  59.695  87.087  0.00  0.00      PROA C  
ATOM   2115  CG2 THR A 261     127.451  61.045  86.956  0.00  0.00      PROA C  
ATOM   2116  OG1 THR A 261     125.475  59.838  86.452  0.00  0.00      PROA O  
ATOM   2117  N   GLN A 262     129.902  58.721  87.195  0.00  0.00      PROA N  
ATOM   2118  CA  GLN A 262     131.039  58.378  88.038  0.00  0.00      PROA C  
ATOM   2119  C   GLN A 262     130.991  59.030  89.422  0.00  0.00      PROA C  
ATOM   2120  O   GLN A 262     131.601  58.565  90.383  0.00  0.00      PROA O  
ATOM   2121  CB  GLN A 262     132.384  58.741  87.341  0.00  0.00      PROA C  
ATOM   2122  CG  GLN A 262     132.825  57.802  86.180  0.00  0.00      PROA C  
ATOM   2123  CD  GLN A 262     131.794  57.607  85.065  0.00  0.00      PROA C  
ATOM   2124  NE2 GLN A 262     131.531  58.686  84.291  0.00  0.00      PROA N  
ATOM   2125  OE1 GLN A 262     131.236  56.523  84.871  0.00  0.00      PROA O  
ATOM   2126  N   SER A 263     130.258  60.153  89.541  0.00  0.00      PROA N  
ATOM   2127  CA  SER A 263     130.125  60.948  90.754  0.00  0.00      PROA C  
ATOM   2128  C   SER A 263     129.238  60.339  91.840  0.00  0.00      PROA C  
ATOM   2129  O   SER A 263     128.278  59.612  91.574  0.00  0.00      PROA O  
ATOM   2130  CB  SER A 263     129.588  62.378  90.452  0.00  0.00      PROA C  
ATOM   2131  OG  SER A 263     130.380  63.025  89.450  0.00  0.00      PROA O  
ATOM   2132  N   HIS A 264     129.533  60.681  93.116  0.00  0.00      PROA N  
ATOM   2133  CA  HIS A 264     128.719  60.309  94.268  0.00  0.00      PROA C  
ATOM   2134  C   HIS A 264     127.720  61.409  94.633  0.00  0.00      PROA C  
ATOM   2135  O   HIS A 264     126.860  61.233  95.496  0.00  0.00      PROA O  
ATOM   2136  CB  HIS A 264     129.632  60.084  95.506  0.00  0.00      PROA C  
ATOM   2137  CG  HIS A 264     130.383  61.322  95.949  0.00  0.00      PROA C  
ATOM   2138  CD2 HIS A 264     129.976  62.352  96.746  0.00  0.00      PROA C  
ATOM   2139  ND1 HIS A 264     131.721  61.553  95.699  0.00  0.00      PROA N  
ATOM   2140  CE1 HIS A 264     132.054  62.711  96.323  0.00  0.00      PROA C  
ATOM   2141  NE2 HIS A 264     131.025  63.236  96.969  0.00  0.00      PROA N  
ATOM   2142  N   SER A 265     127.814  62.582  93.973  0.00  0.00      PROA N  
ATOM   2143  CA  SER A 265     126.960  63.734  94.219  0.00  0.00      PROA C  
ATOM   2144  C   SER A 265     126.335  64.189  92.910  0.00  0.00      PROA C  
ATOM   2145  O   SER A 265     127.044  64.540  91.963  0.00  0.00      PROA O  
ATOM   2146  CB  SER A 265     127.739  64.921  94.859  0.00  0.00      PROA C  
ATOM   2147  OG  SER A 265     126.913  66.059  95.129  0.00  0.00      PROA O  
ATOM   2148  N   ILE A 266     124.992  64.178  92.829  0.00  0.00      PROA N  
ATOM   2149  CA  ILE A 266     124.229  64.601  91.663  0.00  0.00      PROA C  
ATOM   2150  C   ILE A 266     123.238  65.666  92.080  0.00  0.00      PROA C  
ATOM   2151  O   ILE A 266     122.523  65.515  93.074  0.00  0.00      PROA O  
ATOM   2152  CB  ILE A 266     123.432  63.474  91.000  0.00  0.00      PROA C  
ATOM   2153  CG1 ILE A 266     124.322  62.282  90.601  0.00  0.00      PROA C  
ATOM   2154  CG2 ILE A 266     122.648  63.991  89.771  0.00  0.00      PROA C  
ATOM   2155  CD  ILE A 266     125.441  62.598  89.610  0.00  0.00      PROA C  
ATOM   2156  N   GLN A 267     123.149  66.768  91.310  0.00  0.00      PROA N  
ATOM   2157  CA  GLN A 267     122.111  67.762  91.483  0.00  0.00      PROA C  
ATOM   2158  C   GLN A 267     121.174  67.757  90.280  0.00  0.00      PROA C  
ATOM   2159  O   GLN A 267     121.586  67.933  89.132  0.00  0.00      PROA O  
ATOM   2160  CB  GLN A 267     122.655  69.194  91.746  0.00  0.00      PROA C  
ATOM   2161  CG  GLN A 267     123.296  69.412  93.143  0.00  0.00      PROA C  
ATOM   2162  CD  GLN A 267     124.607  68.639  93.350  0.00  0.00      PROA C  
ATOM   2163  NE2 GLN A 267     124.645  67.758  94.373  0.00  0.00      PROA N  
ATOM   2164  OE1 GLN A 267     125.593  68.834  92.633  0.00  0.00      PROA O  
ATOM   2165  N   ILE A 268     119.873  67.548  90.538  0.00  0.00      PROA N  
ATOM   2166  CA  ILE A 268     118.809  67.563  89.552  0.00  0.00      PROA C  
ATOM   2167  C   ILE A 268     118.075  68.883  89.734  0.00  0.00      PROA C  
ATOM   2168  O   ILE A 268     117.649  69.213  90.841  0.00  0.00      PROA O  
ATOM   2169  CB  ILE A 268     117.787  66.432  89.749  0.00  0.00      PROA C  
ATOM   2170  CG1 ILE A 268     118.418  65.034  89.990  0.00  0.00      PROA C  
ATOM   2171  CG2 ILE A 268     116.783  66.422  88.572  0.00  0.00      PROA C  
ATOM   2172  CD  ILE A 268     119.188  64.467  88.798  0.00  0.00      PROA C  
ATOM   2173  N   LEU A 269     117.900  69.678  88.666  0.00  0.00      PROA N  
ATOM   2174  CA  LEU A 269     117.101  70.887  88.715  0.00  0.00      PROA C  
ATOM   2175  C   LEU A 269     115.962  70.741  87.728  0.00  0.00      PROA C  
ATOM   2176  O   LEU A 269     116.166  70.526  86.533  0.00  0.00      PROA O  
ATOM   2177  CB  LEU A 269     117.958  72.152  88.439  0.00  0.00      PROA C  
ATOM   2178  CG  LEU A 269     117.262  73.543  88.472  0.00  0.00      PROA C  
ATOM   2179  CD1 LEU A 269     116.496  73.906  87.188  0.00  0.00      PROA C  
ATOM   2180  CD2 LEU A 269     116.368  73.736  89.705  0.00  0.00      PROA C  
ATOM   2181  N   PHE A 270     114.721  70.852  88.226  0.00  0.00      PROA N  
ATOM   2182  CA  PHE A 270     113.515  70.857  87.430  0.00  0.00      PROA C  
ATOM   2183  C   PHE A 270     112.838  72.216  87.564  0.00  0.00      PROA C  
ATOM   2184  O   PHE A 270     112.654  72.739  88.664  0.00  0.00      PROA O  
ATOM   2185  CB  PHE A 270     112.578  69.669  87.806  0.00  0.00      PROA C  
ATOM   2186  CG  PHE A 270     111.218  69.747  87.149  0.00  0.00      PROA C  
ATOM   2187  CD1 PHE A 270     111.120  69.774  85.749  0.00  0.00      PROA C  
ATOM   2188  CD2 PHE A 270     110.039  69.815  87.913  0.00  0.00      PROA C  
ATOM   2189  CE1 PHE A 270     109.879  69.915  85.120  0.00  0.00      PROA C  
ATOM   2190  CE2 PHE A 270     108.792  69.941  87.286  0.00  0.00      PROA C  
ATOM   2191  CZ  PHE A 270     108.713  69.995  85.889  0.00  0.00      PROA C  
ATOM   2192  N   ARG A 271     112.482  72.834  86.430  0.00  0.00      PROA N  
ATOM   2193  CA  ARG A 271     111.865  74.140  86.382  0.00  0.00      PROA C  
ATOM   2194  C   ARG A 271     110.526  74.051  85.661  0.00  0.00      PROA C  
ATOM   2195  O   ARG A 271     110.442  73.510  84.558  0.00  0.00      PROA O  
ATOM   2196  CB  ARG A 271     112.790  75.113  85.607  0.00  0.00      PROA C  
ATOM   2197  CG  ARG A 271     112.344  76.593  85.600  0.00  0.00      PROA C  
ATOM   2198  CD  ARG A 271     112.373  77.295  86.967  0.00  0.00      PROA C  
ATOM   2199  NE  ARG A 271     113.792  77.286  87.461  0.00  0.00      PROA N  
ATOM   2200  CZ  ARG A 271     114.728  78.164  87.119  0.00  0.00      PROA C  
ATOM   2201  NH1 ARG A 271     114.512  79.153  86.283  0.00  0.00      PROA N1+
ATOM   2202  NH2 ARG A 271     115.935  78.050  87.636  0.00  0.00      PROA N  
ATOM   2203  N   SER A 272     109.449  74.597  86.265  0.00  0.00      PROA N  
ATOM   2204  CA  SER A 272     108.149  74.754  85.627  0.00  0.00      PROA C  
ATOM   2205  C   SER A 272     107.760  76.226  85.556  0.00  0.00      PROA C  
ATOM   2206  O   SER A 272     107.986  77.006  86.485  0.00  0.00      PROA O  
ATOM   2207  CB  SER A 272     106.984  73.959  86.301  0.00  0.00      PROA C  
ATOM   2208  OG  SER A 272     106.679  74.394  87.632  0.00  0.00      PROA O  
ATOM   2209  N   ASP A 273     107.183  76.658  84.422  0.00  0.00      PROA N  
ATOM   2210  CA  ASP A 273     106.636  77.988  84.214  0.00  0.00      PROA C  
ATOM   2211  C   ASP A 273     105.146  78.060  84.614  0.00  0.00      PROA C  
ATOM   2212  O   ASP A 273     104.585  77.142  85.215  0.00  0.00      PROA O  
ATOM   2213  CB  ASP A 273     107.072  78.563  82.815  0.00  0.00      PROA C  
ATOM   2214  CG  ASP A 273     106.024  78.793  81.726  0.00  0.00      PROA C  
ATOM   2215  OD1 ASP A 273     105.012  78.055  81.633  0.00  0.00      PROA O  
ATOM   2216  OD2 ASP A 273     106.267  79.704  80.885  0.00  0.00      PROA O1-
ATOM   2217  N   ASN A 274     104.492  79.218  84.371  0.00  0.00      PROA N  
ATOM   2218  CA  ASN A 274     103.132  79.527  84.779  0.00  0.00      PROA C  
ATOM   2219  C   ASN A 274     102.032  78.723  84.055  0.00  0.00      PROA C  
ATOM   2220  O   ASN A 274     100.909  78.625  84.551  0.00  0.00      PROA O  
ATOM   2221  CB  ASN A 274     102.935  81.068  84.619  0.00  0.00      PROA C  
ATOM   2222  CG  ASN A 274     101.583  81.595  85.112  0.00  0.00      PROA C  
ATOM   2223  ND2 ASN A 274     100.659  81.896  84.171  0.00  0.00      PROA N  
ATOM   2224  OD1 ASN A 274     101.370  81.800  86.311  0.00  0.00      PROA O  
ATOM   2225  N   SER A 275     102.310  78.120  82.884  0.00  0.00      PROA N  
ATOM   2226  CA  SER A 275     101.314  77.394  82.096  0.00  0.00      PROA C  
ATOM   2227  C   SER A 275     101.694  75.934  81.866  0.00  0.00      PROA C  
ATOM   2228  O   SER A 275     102.784  75.477  82.210  0.00  0.00      PROA O  
ATOM   2229  CB  SER A 275     100.979  78.076  80.728  0.00  0.00      PROA C  
ATOM   2230  OG  SER A 275     102.120  78.246  79.879  0.00  0.00      PROA O  
ATOM   2231  N   GLY A 276     100.753  75.145  81.294  0.00  0.00      PROA N  
ATOM   2232  CA  GLY A 276     100.960  73.741  80.943  0.00  0.00      PROA C  
ATOM   2233  C   GLY A 276     100.351  72.779  81.932  0.00  0.00      PROA C  
ATOM   2234  O   GLY A 276     100.454  72.935  83.147  0.00  0.00      PROA O  
ATOM   2235  N   GLU A 277      99.701  71.723  81.405  0.00  0.00      PROA N  
ATOM   2236  CA  GLU A 277      98.958  70.741  82.182  0.00  0.00      PROA C  
ATOM   2237  C   GLU A 277      99.651  69.381  82.120  0.00  0.00      PROA C  
ATOM   2238  O   GLU A 277      99.069  68.333  82.392  0.00  0.00      PROA O  
ATOM   2239  CB  GLU A 277      97.513  70.616  81.622  0.00  0.00      PROA C  
ATOM   2240  CG  GLU A 277      96.671  71.918  81.712  0.00  0.00      PROA C  
ATOM   2241  CD  GLU A 277      96.432  72.388  83.143  0.00  0.00      PROA C  
ATOM   2242  OE1 GLU A 277      96.826  73.537  83.484  0.00  0.00      PROA O  
ATOM   2243  OE2 GLU A 277      95.820  71.629  83.942  0.00  0.00      PROA O1-
ATOM   2244  N   ASN A 278     100.932  69.368  81.716  0.00  0.00      PROA N  
ATOM   2245  CA  ASN A 278     101.743  68.178  81.509  0.00  0.00      PROA C  
ATOM   2246  C   ASN A 278     101.976  67.344  82.772  0.00  0.00      PROA C  
ATOM   2247  O   ASN A 278     102.163  67.864  83.873  0.00  0.00      PROA O  
ATOM   2248  CB  ASN A 278     103.091  68.520  80.832  0.00  0.00      PROA C  
ATOM   2249  CG  ASN A 278     102.832  69.445  79.647  0.00  0.00      PROA C  
ATOM   2250  ND2 ASN A 278     102.964  70.771  79.887  0.00  0.00      PROA N  
ATOM   2251  OD1 ASN A 278     102.520  69.031  78.529  0.00  0.00      PROA O  
ATOM   2252  N   ARG A 279     101.943  66.005  82.627  0.00  0.00      PROA N  
ATOM   2253  CA  ARG A 279     102.042  65.047  83.715  0.00  0.00      PROA C  
ATOM   2254  C   ARG A 279     103.335  65.046  84.528  0.00  0.00      PROA C  
ATOM   2255  O   ARG A 279     103.313  64.892  85.750  0.00  0.00      PROA O  
ATOM   2256  CB  ARG A 279     101.701  63.626  83.215  0.00  0.00      PROA C  
ATOM   2257  CG  ARG A 279     100.200  63.454  82.893  0.00  0.00      PROA C  
ATOM   2258  CD  ARG A 279      99.832  62.134  82.198  0.00  0.00      PROA C  
ATOM   2259  NE  ARG A 279     100.053  61.017  83.171  0.00  0.00      PROA N  
ATOM   2260  CZ  ARG A 279      99.826  59.741  82.887  0.00  0.00      PROA C  
ATOM   2261  NH1 ARG A 279      99.425  59.344  81.699  0.00  0.00      PROA N1+
ATOM   2262  NH2 ARG A 279     100.003  58.821  83.811  0.00  0.00      PROA N  
ATOM   2263  N   GLY A 280     104.505  65.215  83.875  0.00  0.00      PROA N  
ATOM   2264  CA  GLY A 280     105.800  65.206  84.545  0.00  0.00      PROA C  
ATOM   2265  C   GLY A 280     106.622  63.987  84.238  0.00  0.00      PROA C  
ATOM   2266  O   GLY A 280     106.617  63.468  83.126  0.00  0.00      PROA O  
ATOM   2267  N   TRP A 281     107.417  63.539  85.220  0.00  0.00      PROA N  
ATOM   2268  CA  TRP A 281     108.507  62.621  84.974  0.00  0.00      PROA C  
ATOM   2269  C   TRP A 281     108.826  61.823  86.227  0.00  0.00      PROA C  
ATOM   2270  O   TRP A 281     108.555  62.244  87.355  0.00  0.00      PROA O  
ATOM   2271  CB  TRP A 281     109.771  63.403  84.510  0.00  0.00      PROA C  
ATOM   2272  CG  TRP A 281     110.221  64.490  85.444  0.00  0.00      PROA C  
ATOM   2273  CD1 TRP A 281     109.695  65.754  85.519  0.00  0.00      PROA C  
ATOM   2274  CD2 TRP A 281     111.240  64.416  86.456  0.00  0.00      PROA C  
ATOM   2275  CE2 TRP A 281     111.275  65.684  87.087  0.00  0.00      PROA C  
ATOM   2276  CE3 TRP A 281     112.115  63.412  86.880  0.00  0.00      PROA C  
ATOM   2277  NE1 TRP A 281     110.333  66.468  86.498  0.00  0.00      PROA N  
ATOM   2278  CZ2 TRP A 281     112.144  65.958  88.126  0.00  0.00      PROA C  
ATOM   2279  CZ3 TRP A 281     113.006  63.705  87.916  0.00  0.00      PROA C  
ATOM   2280  CH2 TRP A 281     113.019  64.952  88.532  0.00  0.00      PROA C  
ATOM   2281  N   ARG A 282     109.423  60.636  86.047  0.00  0.00      PROA N  
ATOM   2282  CA  ARG A 282     109.807  59.747  87.119  0.00  0.00      PROA C  
ATOM   2283  C   ARG A 282     111.121  59.085  86.729  0.00  0.00      PROA C  
ATOM   2284  O   ARG A 282     111.315  58.669  85.582  0.00  0.00      PROA O  
ATOM   2285  CB  ARG A 282     108.715  58.664  87.333  0.00  0.00      PROA C  
ATOM   2286  CG  ARG A 282     108.982  57.633  88.451  0.00  0.00      PROA C  
ATOM   2287  CD  ARG A 282     108.040  56.422  88.360  0.00  0.00      PROA C  
ATOM   2288  NE  ARG A 282     108.375  55.481  89.477  0.00  0.00      PROA N  
ATOM   2289  CZ  ARG A 282     108.103  54.183  89.460  0.00  0.00      PROA C  
ATOM   2290  NH1 ARG A 282     107.411  53.604  88.509  0.00  0.00      PROA N1+
ATOM   2291  NH2 ARG A 282     108.523  53.417  90.448  0.00  0.00      PROA N  
ATOM   2292  N   LEU A 283     112.073  58.984  87.672  0.00  0.00      PROA N  
ATOM   2293  CA  LEU A 283     113.303  58.267  87.429  0.00  0.00      PROA C  
ATOM   2294  C   LEU A 283     113.733  57.576  88.712  0.00  0.00      PROA C  
ATOM   2295  O   LEU A 283     113.404  57.980  89.834  0.00  0.00      PROA O  
ATOM   2296  CB  LEU A 283     114.377  59.159  86.724  0.00  0.00      PROA C  
ATOM   2297  CG  LEU A 283     115.504  59.893  87.490  0.00  0.00      PROA C  
ATOM   2298  CD1 LEU A 283     115.069  60.552  88.792  0.00  0.00      PROA C  
ATOM   2299  CD2 LEU A 283     116.746  59.023  87.717  0.00  0.00      PROA C  
ATOM   2300  N   SER A 284     114.448  56.455  88.575  0.00  0.00      PROA N  
ATOM   2301  CA  SER A 284     114.962  55.678  89.678  0.00  0.00      PROA C  
ATOM   2302  C   SER A 284     116.468  55.762  89.662  0.00  0.00      PROA C  
ATOM   2303  O   SER A 284     117.125  55.658  88.621  0.00  0.00      PROA O  
ATOM   2304  CB  SER A 284     114.503  54.187  89.719  0.00  0.00      PROA C  
ATOM   2305  OG  SER A 284     114.795  53.456  88.525  0.00  0.00      PROA O  
ATOM   2306  N   TYR A 285     117.060  56.005  90.842  0.00  0.00      PROA N  
ATOM   2307  CA  TYR A 285     118.486  56.171  90.981  0.00  0.00      PROA C  
ATOM   2308  C   TYR A 285     118.974  55.014  91.839  0.00  0.00      PROA C  
ATOM   2309  O   TYR A 285     118.331  54.594  92.806  0.00  0.00      PROA O  
ATOM   2310  CB  TYR A 285     118.876  57.578  91.541  0.00  0.00      PROA C  
ATOM   2311  CG  TYR A 285     118.676  57.737  93.028  0.00  0.00      PROA C  
ATOM   2312  CD1 TYR A 285     119.683  57.313  93.910  0.00  0.00      PROA C  
ATOM   2313  CD2 TYR A 285     117.502  58.298  93.557  0.00  0.00      PROA C  
ATOM   2314  CE1 TYR A 285     119.497  57.372  95.290  0.00  0.00      PROA C  
ATOM   2315  CE2 TYR A 285     117.316  58.374  94.946  0.00  0.00      PROA C  
ATOM   2316  CZ  TYR A 285     118.304  57.881  95.811  0.00  0.00      PROA C  
ATOM   2317  OH  TYR A 285     118.103  57.847  97.202  0.00  0.00      PROA O  
ATOM   2318  N   ARG A 286     120.128  54.440  91.466  0.00  0.00      PROA N  
ATOM   2319  CA  ARG A 286     120.740  53.376  92.229  0.00  0.00      PROA C  
ATOM   2320  C   ARG A 286     122.225  53.643  92.352  0.00  0.00      PROA C  
ATOM   2321  O   ARG A 286     122.926  53.865  91.364  0.00  0.00      PROA O  
ATOM   2322  CB  ARG A 286     120.490  51.978  91.602  0.00  0.00      PROA C  
ATOM   2323  CG  ARG A 286     118.990  51.624  91.502  0.00  0.00      PROA C  
ATOM   2324  CD  ARG A 286     118.701  50.263  90.852  0.00  0.00      PROA C  
ATOM   2325  NE  ARG A 286     117.213  50.064  90.868  0.00  0.00      PROA N  
ATOM   2326  CZ  ARG A 286     116.352  50.703  90.086  0.00  0.00      PROA C  
ATOM   2327  NH1 ARG A 286     116.721  51.493  89.105  0.00  0.00      PROA N1+
ATOM   2328  NH2 ARG A 286     115.060  50.567  90.300  0.00  0.00      PROA N  
ATOM   2329  N   ALA A 287     122.750  53.653  93.587  0.00  0.00      PROA N  
ATOM   2330  CA  ALA A 287     124.167  53.717  93.844  0.00  0.00      PROA C  
ATOM   2331  C   ALA A 287     124.869  52.407  93.506  0.00  0.00      PROA C  
ATOM   2332  O   ALA A 287     124.643  51.366  94.129  0.00  0.00      PROA O  
ATOM   2333  CB  ALA A 287     124.422  54.058  95.320  0.00  0.00      PROA C  
ATOM   2334  N   ALA A 288     125.752  52.443  92.503  0.00  0.00      PROA N  
ATOM   2335  CA  ALA A 288     126.599  51.347  92.124  0.00  0.00      PROA C  
ATOM   2336  C   ALA A 288     127.416  50.895  93.325  0.00  0.00      PROA C  
ATOM   2337  O   ALA A 288     128.640  50.762  93.287  0.00  0.00      PROA O  
ATOM   2338  CB  ALA A 288     127.534  51.766  90.968  0.00  0.00      PROA C  
ATOM   2339  N   GLY A 289     126.728  50.660  94.447  0.00  0.00      PROA N  
ATOM   2340  CA  GLY A 289     127.291  50.022  95.623  0.00  0.00      PROA C  
ATOM   2341  C   GLY A 289     126.388  50.376  96.760  0.00  0.00      PROA C  
ATOM   2342  O   GLY A 289     125.164  50.365  96.619  0.00  0.00      PROA O  
ATOM   2343  N   ASN A 290     126.948  50.729  97.930  0.00  0.00      PROA N  
ATOM   2344  CA  ASN A 290     126.156  51.304  99.005  0.00  0.00      PROA C  
ATOM   2345  C   ASN A 290     124.701  50.825  98.987  0.00  0.00      PROA C  
ATOM   2346  O   ASN A 290     123.838  51.320  99.713  0.00  0.00      PROA O  
ATOM   2347  CB  ASN A 290     126.229  52.851  99.021  0.00  0.00      PROA C  
ATOM   2348  CG  ASN A 290     127.639  53.278  99.423  0.00  0.00      PROA C  
ATOM   2349  ND2 ASN A 290     128.353  53.998  98.531  0.00  0.00      PROA N  
ATOM   2350  OD1 ASN A 290     128.103  52.982 100.529  0.00  0.00      PROA O  
ATOM   2351  N   GLU A 291     124.396  49.846  98.117  0.00  0.00      PROA N  
ATOM   2352  CA  GLU A 291     123.059  49.312  97.965  0.00  0.00      PROA C  
ATOM   2353  C   GLU A 291     123.115  47.878  97.453  0.00  0.00      PROA C  
ATOM   2354  O   GLU A 291     124.159  47.397  97.003  0.00  0.00      PROA O  
ATOM   2355  CB  GLU A 291     122.229  50.210  97.013  0.00  0.00      PROA C  
ATOM   2356  CG  GLU A 291     120.759  49.769  96.806  0.00  0.00      PROA C  
ATOM   2357  CD  GLU A 291     120.011  50.712  95.867  0.00  0.00      PROA C  
ATOM   2358  OE1 GLU A 291     119.869  51.920  96.194  0.00  0.00      PROA O  
ATOM   2359  OE2 GLU A 291     119.555  50.257  94.782  0.00  0.00      PROA O1-
ATOM   2360  N   CYS A 292     121.989  47.145  97.521  0.00  0.00      PROA N  
ATOM   2361  CA  CYS A 292     121.891  45.807  96.969  0.00  0.00      PROA C  
ATOM   2362  C   CYS A 292     121.623  45.878  95.461  0.00  0.00      PROA C  
ATOM   2363  O   CYS A 292     120.879  46.761  95.017  0.00  0.00      PROA O  
ATOM   2364  CB  CYS A 292     120.807  44.944  97.671  0.00  0.00      PROA C  
ATOM   2365  SG  CYS A 292     121.411  44.175  99.204  0.00  0.00      PROA S  
ATOM   2366  N   PRO A 293     122.227  45.021  94.627  0.00  0.00      PROA N  
ATOM   2367  CA  PRO A 293     121.987  44.994  93.184  0.00  0.00      PROA C  
ATOM   2368  C   PRO A 293     120.528  44.776  92.797  0.00  0.00      PROA C  
ATOM   2369  O   PRO A 293     119.758  44.191  93.561  0.00  0.00      PROA O  
ATOM   2370  CB  PRO A 293     122.912  43.874  92.677  0.00  0.00      PROA C  
ATOM   2371  CG  PRO A 293     123.009  42.909  93.860  0.00  0.00      PROA C  
ATOM   2372  CD  PRO A 293     122.994  43.848  95.067  0.00  0.00      PROA C  
ATOM   2373  N   LYS A 294     120.125  45.250  91.601  0.00  0.00      PROA N  
ATOM   2374  CA  LYS A 294     118.775  45.088  91.084  0.00  0.00      PROA C  
ATOM   2375  C   LYS A 294     118.355  43.621  90.951  0.00  0.00      PROA C  
ATOM   2376  O   LYS A 294     119.090  42.783  90.423  0.00  0.00      PROA O  
ATOM   2377  CB  LYS A 294     118.649  45.772  89.695  0.00  0.00      PROA C  
ATOM   2378  CG  LYS A 294     117.227  45.795  89.096  0.00  0.00      PROA C  
ATOM   2379  CD  LYS A 294     117.193  46.162  87.597  0.00  0.00      PROA C  
ATOM   2380  CE  LYS A 294     117.749  45.058  86.677  0.00  0.00      PROA C  
ATOM   2381  NZ  LYS A 294     117.600  45.432  85.248  0.00  0.00      PROA N1+
ATOM   2382  N   LEU A 295     117.137  43.284  91.412  0.00  0.00      PROA N  
ATOM   2383  CA  LEU A 295     116.569  41.962  91.233  0.00  0.00      PROA C  
ATOM   2384  C   LEU A 295     115.717  41.918  89.977  0.00  0.00      PROA C  
ATOM   2385  O   LEU A 295     114.735  42.648  89.838  0.00  0.00      PROA O  
ATOM   2386  CB  LEU A 295     115.679  41.542  92.429  0.00  0.00      PROA C  
ATOM   2387  CG  LEU A 295     116.436  41.366  93.758  0.00  0.00      PROA C  
ATOM   2388  CD1 LEU A 295     115.439  41.217  94.913  0.00  0.00      PROA C  
ATOM   2389  CD2 LEU A 295     117.388  40.162  93.718  0.00  0.00      PROA C  
ATOM   2390  N   GLN A 296     116.060  41.034  89.018  0.00  0.00      PROA N  
ATOM   2391  CA  GLN A 296     115.136  40.666  87.961  0.00  0.00      PROA C  
ATOM   2392  C   GLN A 296     114.050  39.718  88.504  0.00  0.00      PROA C  
ATOM   2393  O   GLN A 296     114.398  38.741  89.178  0.00  0.00      PROA O  
ATOM   2394  CB  GLN A 296     115.797  40.089  86.673  0.00  0.00      PROA C  
ATOM   2395  CG  GLN A 296     116.722  38.850  86.822  0.00  0.00      PROA C  
ATOM   2396  CD  GLN A 296     118.058  39.157  87.507  0.00  0.00      PROA C  
ATOM   2397  NE2 GLN A 296     118.493  38.262  88.421  0.00  0.00      PROA N  
ATOM   2398  OE1 GLN A 296     118.718  40.166  87.238  0.00  0.00      PROA O  
ATOM   2399  N   PRO A 297     112.746  39.952  88.313  0.00  0.00      PROA N  
ATOM   2400  CA  PRO A 297     111.707  39.000  88.701  0.00  0.00      PROA C  
ATOM   2401  C   PRO A 297     111.834  37.638  88.005  0.00  0.00      PROA C  
ATOM   2402  O   PRO A 297     112.350  37.609  86.879  0.00  0.00      PROA O  
ATOM   2403  CB  PRO A 297     110.395  39.728  88.352  0.00  0.00      PROA C  
ATOM   2404  CG  PRO A 297     110.770  40.626  87.170  0.00  0.00      PROA C  
ATOM   2405  CD  PRO A 297     112.204  41.047  87.500  0.00  0.00      PROA C  
ATOM   2406  N   PRO A 298     111.425  36.505  88.585  0.00  0.00      PROA N  
ATOM   2407  CA  PRO A 298     111.236  35.250  87.858  0.00  0.00      PROA C  
ATOM   2408  C   PRO A 298     110.334  35.343  86.642  0.00  0.00      PROA C  
ATOM   2409  O   PRO A 298     109.427  36.178  86.599  0.00  0.00      PROA O  
ATOM   2410  CB  PRO A 298     110.623  34.277  88.880  0.00  0.00      PROA C  
ATOM   2411  CG  PRO A 298     110.939  34.904  90.231  0.00  0.00      PROA C  
ATOM   2412  CD  PRO A 298     110.931  36.406  89.956  0.00  0.00      PROA C  
ATOM   2413  N   VAL A 299     110.521  34.447  85.658  0.00  0.00      PROA N  
ATOM   2414  CA  VAL A 299     109.562  34.263  84.578  0.00  0.00      PROA C  
ATOM   2415  C   VAL A 299     108.268  33.668  85.150  0.00  0.00      PROA C  
ATOM   2416  O   VAL A 299     108.292  32.614  85.786  0.00  0.00      PROA O  
ATOM   2417  CB  VAL A 299     110.118  33.393  83.448  0.00  0.00      PROA C  
ATOM   2418  CG1 VAL A 299     109.163  33.429  82.239  0.00  0.00      PROA C  
ATOM   2419  CG2 VAL A 299     111.505  33.915  83.018  0.00  0.00      PROA C  
ATOM   2420  N   TYR A 300     107.128  34.385  84.998  0.00  0.00      PROA N  
ATOM   2421  CA  TYR A 300     105.830  34.055  85.590  0.00  0.00      PROA C  
ATOM   2422  C   TYR A 300     105.741  34.383  87.085  0.00  0.00      PROA C  
ATOM   2423  O   TYR A 300     104.818  33.963  87.789  0.00  0.00      PROA O  
ATOM   2424  CB  TYR A 300     105.298  32.624  85.281  0.00  0.00      PROA C  
ATOM   2425  CG  TYR A 300     105.170  32.412  83.797  0.00  0.00      PROA C  
ATOM   2426  CD1 TYR A 300     104.123  33.022  83.085  0.00  0.00      PROA C  
ATOM   2427  CD2 TYR A 300     106.054  31.564  83.107  0.00  0.00      PROA C  
ATOM   2428  CE1 TYR A 300     103.977  32.812  81.706  0.00  0.00      PROA C  
ATOM   2429  CE2 TYR A 300     105.914  31.354  81.729  0.00  0.00      PROA C  
ATOM   2430  CZ  TYR A 300     104.876  31.980  81.028  0.00  0.00      PROA C  
ATOM   2431  OH  TYR A 300     104.739  31.763  79.641  0.00  0.00      PROA O  
ATOM   2432  N   GLY A 301     106.693  35.192  87.598  0.00  0.00      PROA N  
ATOM   2433  CA  GLY A 301     106.735  35.639  88.983  0.00  0.00      PROA C  
ATOM   2434  C   GLY A 301     106.697  37.133  89.136  0.00  0.00      PROA C  
ATOM   2435  O   GLY A 301     106.659  37.900  88.174  0.00  0.00      PROA O  
ATOM   2436  N   LYS A 302     106.713  37.580  90.399  0.00  0.00      PROA N  
ATOM   2437  CA  LYS A 302     106.620  38.972  90.775  0.00  0.00      PROA C  
ATOM   2438  C   LYS A 302     107.460  39.193  92.027  0.00  0.00      PROA C  
ATOM   2439  O   LYS A 302     107.566  38.320  92.892  0.00  0.00      PROA O  
ATOM   2440  CB  LYS A 302     105.138  39.358  91.045  0.00  0.00      PROA C  
ATOM   2441  CG  LYS A 302     104.887  40.857  91.291  0.00  0.00      PROA C  
ATOM   2442  CD  LYS A 302     103.421  41.197  91.634  0.00  0.00      PROA C  
ATOM   2443  CE  LYS A 302     102.400  40.827  90.544  0.00  0.00      PROA C  
ATOM   2444  NZ  LYS A 302     101.038  41.282  90.924  0.00  0.00      PROA N1+
ATOM   2445  N   ILE A 303     108.089  40.382  92.136  0.00  0.00      PROA N  
ATOM   2446  CA  ILE A 303     108.849  40.809  93.303  0.00  0.00      PROA C  
ATOM   2447  C   ILE A 303     108.132  42.007  93.903  0.00  0.00      PROA C  
ATOM   2448  O   ILE A 303     107.884  43.008  93.224  0.00  0.00      PROA O  
ATOM   2449  CB  ILE A 303     110.293  41.202  92.967  0.00  0.00      PROA C  
ATOM   2450  CG1 ILE A 303     111.088  40.017  92.364  0.00  0.00      PROA C  
ATOM   2451  CG2 ILE A 303     111.018  41.782  94.206  0.00  0.00      PROA C  
ATOM   2452  CD  ILE A 303     111.346  38.865  93.339  0.00  0.00      PROA C  
ATOM   2453  N   GLU A 304     107.763  41.926  95.195  0.00  0.00      PROA N  
ATOM   2454  CA  GLU A 304     107.119  43.015  95.907  0.00  0.00      PROA C  
ATOM   2455  C   GLU A 304     107.876  43.333  97.198  0.00  0.00      PROA C  
ATOM   2456  O   GLU A 304     108.388  42.407  97.834  0.00  0.00      PROA O  
ATOM   2457  CB  GLU A 304     105.637  42.702  96.244  0.00  0.00      PROA C  
ATOM   2458  CG  GLU A 304     104.744  42.560  94.984  0.00  0.00      PROA C  
ATOM   2459  CD  GLU A 304     103.257  42.499  95.318  0.00  0.00      PROA C  
ATOM   2460  OE1 GLU A 304     102.814  41.527  95.986  0.00  0.00      PROA O  
ATOM   2461  OE2 GLU A 304     102.502  43.422  94.905  0.00  0.00      PROA O1-
ATOM   2462  N   PRO A 305     107.946  44.586  97.659  0.00  0.00      PROA N  
ATOM   2463  CA  PRO A 305     107.741  45.818  96.895  0.00  0.00      PROA C  
ATOM   2464  C   PRO A 305     108.708  45.997  95.727  0.00  0.00      PROA C  
ATOM   2465  O   PRO A 305     109.856  45.551  95.783  0.00  0.00      PROA O  
ATOM   2466  CB  PRO A 305     107.900  46.926  97.950  0.00  0.00      PROA C  
ATOM   2467  CG  PRO A 305     108.902  46.344  98.949  0.00  0.00      PROA C  
ATOM   2468  CD  PRO A 305     108.523  44.862  98.981  0.00  0.00      PROA C  
ATOM   2469  N   SER A 306     108.261  46.673  94.652  0.00  0.00      PROA N  
ATOM   2470  CA  SER A 306     109.121  47.047  93.535  0.00  0.00      PROA C  
ATOM   2471  C   SER A 306     109.730  48.415  93.807  0.00  0.00      PROA C  
ATOM   2472  O   SER A 306     109.026  49.421  93.904  0.00  0.00      PROA O  
ATOM   2473  CB  SER A 306     108.359  47.063  92.176  0.00  0.00      PROA C  
ATOM   2474  OG  SER A 306     109.209  47.363  91.059  0.00  0.00      PROA O  
ATOM   2475  N   GLN A 307     111.066  48.479  93.952  0.00  0.00      PROA N  
ATOM   2476  CA  GLN A 307     111.796  49.698  94.245  0.00  0.00      PROA C  
ATOM   2477  C   GLN A 307     112.834  49.939  93.157  0.00  0.00      PROA C  
ATOM   2478  O   GLN A 307     113.358  49.005  92.547  0.00  0.00      PROA O  
ATOM   2479  CB  GLN A 307     112.525  49.633  95.618  0.00  0.00      PROA C  
ATOM   2480  CG  GLN A 307     111.594  49.332  96.823  0.00  0.00      PROA C  
ATOM   2481  CD  GLN A 307     112.303  49.240  98.186  0.00  0.00      PROA C  
ATOM   2482  NE2 GLN A 307     113.626  49.498  98.238  0.00  0.00      PROA N  
ATOM   2483  OE1 GLN A 307     111.666  48.934  99.200  0.00  0.00      PROA O  
ATOM   2484  N   ALA A 308     113.156  51.220  92.874  0.00  0.00      PROA N  
ATOM   2485  CA  ALA A 308     114.237  51.595  91.977  0.00  0.00      PROA C  
ATOM   2486  C   ALA A 308     115.611  51.108  92.449  0.00  0.00      PROA C  
ATOM   2487  O   ALA A 308     116.413  50.584  91.674  0.00  0.00      PROA O  
ATOM   2488  CB  ALA A 308     114.252  53.128  91.809  0.00  0.00      PROA C  
ATOM   2489  N   VAL A 309     115.877  51.245  93.763  0.00  0.00      PROA N  
ATOM   2490  CA  VAL A 309     117.077  50.757  94.419  0.00  0.00      PROA C  
ATOM   2491  C   VAL A 309     116.669  50.040  95.696  0.00  0.00      PROA C  
ATOM   2492  O   VAL A 309     115.597  50.281  96.256  0.00  0.00      PROA O  
ATOM   2493  CB  VAL A 309     118.098  51.855  94.750  0.00  0.00      PROA C  
ATOM   2494  CG1 VAL A 309     118.619  52.486  93.444  0.00  0.00      PROA C  
ATOM   2495  CG2 VAL A 309     117.503  52.935  95.680  0.00  0.00      PROA C  
ATOM   2496  N   TYR A 310     117.522  49.125  96.189  0.00  0.00      PROA N  
ATOM   2497  CA  TYR A 310     117.304  48.409  97.432  0.00  0.00      PROA C  
ATOM   2498  C   TYR A 310     118.478  48.657  98.360  0.00  0.00      PROA C  
ATOM   2499  O   TYR A 310     119.638  48.635  97.949  0.00  0.00      PROA O  
ATOM   2500  CB  TYR A 310     117.109  46.888  97.216  0.00  0.00      PROA C  
ATOM   2501  CG  TYR A 310     115.825  46.615  96.468  0.00  0.00      PROA C  
ATOM   2502  CD1 TYR A 310     114.613  46.495  97.171  0.00  0.00      PROA C  
ATOM   2503  CD2 TYR A 310     115.825  46.395  95.079  0.00  0.00      PROA C  
ATOM   2504  CE1 TYR A 310     113.422  46.175  96.503  0.00  0.00      PROA C  
ATOM   2505  CE2 TYR A 310     114.635  46.077  94.408  0.00  0.00      PROA C  
ATOM   2506  CZ  TYR A 310     113.436  45.963  95.120  0.00  0.00      PROA C  
ATOM   2507  OH  TYR A 310     112.244  45.636  94.439  0.00  0.00      PROA O  
ATOM   2508  N   SER A 311     118.209  48.934  99.643  0.00  0.00      PROA N  
ATOM   2509  CA  SER A 311     119.228  49.300 100.616  0.00  0.00      PROA C  
ATOM   2510  C   SER A 311     119.107  48.383 101.821  0.00  0.00      PROA C  
ATOM   2511  O   SER A 311     118.240  47.510 101.879  0.00  0.00      PROA O  
ATOM   2512  CB  SER A 311     119.095  50.789 101.054  0.00  0.00      PROA C  
ATOM   2513  OG  SER A 311     120.248  51.265 101.761  0.00  0.00      PROA O  
ATOM   2514  N   PHE A 312     120.000  48.525 102.822  0.00  0.00      PROA N  
ATOM   2515  CA  PHE A 312     120.001  47.712 104.028  0.00  0.00      PROA C  
ATOM   2516  C   PHE A 312     118.643  47.681 104.752  0.00  0.00      PROA C  
ATOM   2517  O   PHE A 312     117.956  48.699 104.876  0.00  0.00      PROA O  
ATOM   2518  CB  PHE A 312     121.188  48.106 104.970  0.00  0.00      PROA C  
ATOM   2519  CG  PHE A 312     121.149  47.424 106.321  0.00  0.00      PROA C  
ATOM   2520  CD1 PHE A 312     121.156  46.023 106.399  0.00  0.00      PROA C  
ATOM   2521  CD2 PHE A 312     121.061  48.165 107.512  0.00  0.00      PROA C  
ATOM   2522  CE1 PHE A 312     121.027  45.369 107.629  0.00  0.00      PROA C  
ATOM   2523  CE2 PHE A 312     120.944  47.518 108.749  0.00  0.00      PROA C  
ATOM   2524  CZ  PHE A 312     120.922  46.120 108.808  0.00  0.00      PROA C  
ATOM   2525  N   LYS A 313     118.233  46.466 105.185  0.00  0.00      PROA N  
ATOM   2526  CA  LYS A 313     117.010  46.163 105.907  0.00  0.00      PROA C  
ATOM   2527  C   LYS A 313     115.789  46.019 104.999  0.00  0.00      PROA C  
ATOM   2528  O   LYS A 313     114.737  45.532 105.416  0.00  0.00      PROA O  
ATOM   2529  CB  LYS A 313     116.775  47.091 107.140  0.00  0.00      PROA C  
ATOM   2530  CG  LYS A 313     115.548  46.757 108.012  0.00  0.00      PROA C  
ATOM   2531  CD  LYS A 313     115.484  47.564 109.326  0.00  0.00      PROA C  
ATOM   2532  CE  LYS A 313     116.058  46.865 110.570  0.00  0.00      PROA C  
ATOM   2533  NZ  LYS A 313     117.488  46.520 110.399  0.00  0.00      PROA N1+
ATOM   2534  N   ASP A 314     115.906  46.365 103.697  0.00  0.00      PROA N  
ATOM   2535  CA  ASP A 314     114.861  46.105 102.722  0.00  0.00      PROA C  
ATOM   2536  C   ASP A 314     114.608  44.603 102.549  0.00  0.00      PROA C  
ATOM   2537  O   ASP A 314     115.529  43.793 102.413  0.00  0.00      PROA O  
ATOM   2538  CB  ASP A 314     115.118  46.782 101.345  0.00  0.00      PROA C  
ATOM   2539  CG  ASP A 314     115.097  48.306 101.414  0.00  0.00      PROA C  
ATOM   2540  OD1 ASP A 314     114.618  48.898 102.420  0.00  0.00      PROA O  
ATOM   2541  OD2 ASP A 314     115.483  48.940 100.391  0.00  0.00      PROA O1-
ATOM   2542  N   GLN A 315     113.323  44.215 102.593  0.00  0.00      PROA N  
ATOM   2543  CA  GLN A 315     112.871  42.843 102.552  0.00  0.00      PROA C  
ATOM   2544  C   GLN A 315     111.852  42.705 101.443  0.00  0.00      PROA C  
ATOM   2545  O   GLN A 315     110.898  43.480 101.359  0.00  0.00      PROA O  
ATOM   2546  CB  GLN A 315     112.233  42.422 103.903  0.00  0.00      PROA C  
ATOM   2547  CG  GLN A 315     113.259  42.308 105.055  0.00  0.00      PROA C  
ATOM   2548  CD  GLN A 315     112.614  42.538 106.425  0.00  0.00      PROA C  
ATOM   2549  NE2 GLN A 315     112.841  43.738 107.006  0.00  0.00      PROA N  
ATOM   2550  OE1 GLN A 315     111.918  41.676 106.970  0.00  0.00      PROA O  
ATOM   2551  N   VAL A 316     112.040  41.721 100.550  0.00  0.00      PROA N  
ATOM   2552  CA  VAL A 316     111.149  41.508  99.426  0.00  0.00      PROA C  
ATOM   2553  C   VAL A 316     110.567  40.111  99.480  0.00  0.00      PROA C  
ATOM   2554  O   VAL A 316     111.161  39.157  99.990  0.00  0.00      PROA O  
ATOM   2555  CB  VAL A 316     111.764  41.770  98.049  0.00  0.00      PROA C  
ATOM   2556  CG1 VAL A 316     112.239  43.232  97.958  0.00  0.00      PROA C  
ATOM   2557  CG2 VAL A 316     112.918  40.801  97.750  0.00  0.00      PROA C  
ATOM   2558  N   LEU A 317     109.345  39.983  98.949  0.00  0.00      PROA N  
ATOM   2559  CA  LEU A 317     108.641  38.735  98.821  0.00  0.00      PROA C  
ATOM   2560  C   LEU A 317     108.622  38.354  97.354  0.00  0.00      PROA C  
ATOM   2561  O   LEU A 317     108.217  39.133  96.486  0.00  0.00      PROA O  
ATOM   2562  CB  LEU A 317     107.191  38.833  99.361  0.00  0.00      PROA C  
ATOM   2563  CG  LEU A 317     107.088  39.173 100.865  0.00  0.00      PROA C  
ATOM   2564  CD1 LEU A 317     105.617  39.260 101.299  0.00  0.00      PROA C  
ATOM   2565  CD2 LEU A 317     107.836  38.158 101.743  0.00  0.00      PROA C  
ATOM   2566  N   ILE A 318     109.090  37.132  97.048  0.00  0.00      PROA N  
ATOM   2567  CA  ILE A 318     109.050  36.578  95.711  0.00  0.00      PROA C  
ATOM   2568  C   ILE A 318     107.821  35.697  95.595  0.00  0.00      PROA C  
ATOM   2569  O   ILE A 318     107.557  34.817  96.420  0.00  0.00      PROA O  
ATOM   2570  CB  ILE A 318     110.345  35.864  95.322  0.00  0.00      PROA C  
ATOM   2571  CG1 ILE A 318     110.367  35.412  93.851  0.00  0.00      PROA C  
ATOM   2572  CG2 ILE A 318     110.631  34.657  96.235  0.00  0.00      PROA C  
ATOM   2573  CD  ILE A 318     111.792  35.076  93.395  0.00  0.00      PROA C  
ATOM   2574  N   SER A 319     106.994  35.966  94.576  0.00  0.00      PROA N  
ATOM   2575  CA  SER A 319     105.709  35.315  94.409  0.00  0.00      PROA C  
ATOM   2576  C   SER A 319     105.559  34.879  92.974  0.00  0.00      PROA C  
ATOM   2577  O   SER A 319     106.242  35.360  92.073  0.00  0.00      PROA O  
ATOM   2578  CB  SER A 319     104.493  36.227  94.765  0.00  0.00      PROA C  
ATOM   2579  OG  SER A 319     104.505  36.613  96.144  0.00  0.00      PROA O  
ATOM   2580  N   CYS A 320     104.640  33.936  92.735  0.00  0.00      PROA N  
ATOM   2581  CA  CYS A 320     104.300  33.434  91.420  0.00  0.00      PROA C  
ATOM   2582  C   CYS A 320     102.864  33.812  91.113  0.00  0.00      PROA C  
ATOM   2583  O   CYS A 320     102.061  34.034  92.023  0.00  0.00      PROA O  
ATOM   2584  CB  CYS A 320     104.436  31.900  91.385  0.00  0.00      PROA C  
ATOM   2585  SG  CYS A 320     106.162  31.366  91.229  0.00  0.00      PROA S  
ATOM   2586  N   ASP A 321     102.486  33.908  89.818  0.00  0.00      PROA N  
ATOM   2587  CA  ASP A 321     101.084  34.043  89.448  0.00  0.00      PROA C  
ATOM   2588  C   ASP A 321     100.294  32.742  89.720  0.00  0.00      PROA C  
ATOM   2589  O   ASP A 321     100.841  31.735  90.176  0.00  0.00      PROA O  
ATOM   2590  CB  ASP A 321     100.898  34.727  88.053  0.00  0.00      PROA C  
ATOM   2591  CG  ASP A 321     101.023  33.866  86.801  0.00  0.00      PROA C  
ATOM   2592  OD1 ASP A 321     101.064  32.617  86.875  0.00  0.00      PROA O  
ATOM   2593  OD2 ASP A 321     101.001  34.472  85.692  0.00  0.00      PROA O1-
ATOM   2594  N   THR A 322      98.959  32.763  89.520  0.00  0.00      PROA N  
ATOM   2595  CA  THR A 322      98.000  31.841  90.142  0.00  0.00      PROA C  
ATOM   2596  C   THR A 322      98.287  30.353  89.969  0.00  0.00      PROA C  
ATOM   2597  O   THR A 322      98.172  29.566  90.910  0.00  0.00      PROA O  
ATOM   2598  CB  THR A 322      96.577  32.117  89.643  0.00  0.00      PROA C  
ATOM   2599  CG2 THR A 322      95.514  31.258  90.348  0.00  0.00      PROA C  
ATOM   2600  OG1 THR A 322      96.220  33.479  89.863  0.00  0.00      PROA O  
ATOM   2601  N   GLY A 323      98.710  29.928  88.762  0.00  0.00      PROA N  
ATOM   2602  CA  GLY A 323      98.959  28.528  88.434  0.00  0.00      PROA C  
ATOM   2603  C   GLY A 323     100.358  28.040  88.672  0.00  0.00      PROA C  
ATOM   2604  O   GLY A 323     100.713  26.921  88.306  0.00  0.00      PROA O  
ATOM   2605  N   TYR A 324     101.217  28.885  89.240  0.00  0.00      PROA N  
ATOM   2606  CA  TYR A 324     102.623  28.607  89.399  0.00  0.00      PROA C  
ATOM   2607  C   TYR A 324     102.982  28.765  90.873  0.00  0.00      PROA C  
ATOM   2608  O   TYR A 324     102.309  29.456  91.640  0.00  0.00      PROA O  
ATOM   2609  CB  TYR A 324     103.525  29.541  88.535  0.00  0.00      PROA C  
ATOM   2610  CG  TYR A 324     103.417  29.369  87.033  0.00  0.00      PROA C  
ATOM   2611  CD1 TYR A 324     102.220  29.619  86.333  0.00  0.00      PROA C  
ATOM   2612  CD2 TYR A 324     104.578  29.105  86.280  0.00  0.00      PROA C  
ATOM   2613  CE1 TYR A 324     102.162  29.540  84.936  0.00  0.00      PROA C  
ATOM   2614  CE2 TYR A 324     104.532  29.056  84.881  0.00  0.00      PROA C  
ATOM   2615  CZ  TYR A 324     103.320  29.248  84.209  0.00  0.00      PROA C  
ATOM   2616  OH  TYR A 324     103.269  29.158  82.802  0.00  0.00      PROA O  
ATOM   2617  N   LYS A 325     104.061  28.102  91.316  0.00  0.00      PROA N  
ATOM   2618  CA  LYS A 325     104.540  28.185  92.679  0.00  0.00      PROA C  
ATOM   2619  C   LYS A 325     106.060  28.285  92.694  0.00  0.00      PROA C  
ATOM   2620  O   LYS A 325     106.755  27.941  91.734  0.00  0.00      PROA O  
ATOM   2621  CB  LYS A 325     104.045  26.996  93.546  0.00  0.00      PROA C  
ATOM   2622  CG  LYS A 325     102.523  26.977  93.796  0.00  0.00      PROA C  
ATOM   2623  CD  LYS A 325     102.035  25.732  94.570  0.00  0.00      PROA C  
ATOM   2624  CE  LYS A 325     102.372  25.681  96.074  0.00  0.00      PROA C  
ATOM   2625  NZ  LYS A 325     101.468  26.562  96.859  0.00  0.00      PROA N1+
ATOM   2626  N   VAL A 326     106.619  28.815  93.793  0.00  0.00      PROA N  
ATOM   2627  CA  VAL A 326     108.035  29.081  93.955  0.00  0.00      PROA C  
ATOM   2628  C   VAL A 326     108.784  27.789  94.259  0.00  0.00      PROA C  
ATOM   2629  O   VAL A 326     108.381  27.011  95.123  0.00  0.00      PROA O  
ATOM   2630  CB  VAL A 326     108.273  30.124  95.049  0.00  0.00      PROA C  
ATOM   2631  CG1 VAL A 326     109.772  30.363  95.281  0.00  0.00      PROA C  
ATOM   2632  CG2 VAL A 326     107.592  31.449  94.651  0.00  0.00      PROA C  
ATOM   2633  N   LEU A 327     109.891  27.508  93.545  0.00  0.00      PROA N  
ATOM   2634  CA  LEU A 327     110.663  26.295  93.734  0.00  0.00      PROA C  
ATOM   2635  C   LEU A 327     111.983  26.604  94.424  0.00  0.00      PROA C  
ATOM   2636  O   LEU A 327     112.854  27.294  93.890  0.00  0.00      PROA O  
ATOM   2637  CB  LEU A 327     110.864  25.569  92.375  0.00  0.00      PROA C  
ATOM   2638  CG  LEU A 327     111.683  24.251  92.360  0.00  0.00      PROA C  
ATOM   2639  CD1 LEU A 327     113.207  24.463  92.318  0.00  0.00      PROA C  
ATOM   2640  CD2 LEU A 327     111.288  23.272  93.476  0.00  0.00      PROA C  
ATOM   2641  N   LYS A 328     112.157  26.068  95.645  0.00  0.00      PROA N  
ATOM   2642  CA  LYS A 328     113.392  26.102  96.404  0.00  0.00      PROA C  
ATOM   2643  C   LYS A 328     113.909  24.687  96.600  0.00  0.00      PROA C  
ATOM   2644  O   LYS A 328     113.283  23.871  97.273  0.00  0.00      PROA O  
ATOM   2645  CB  LYS A 328     113.210  26.796  97.783  0.00  0.00      PROA C  
ATOM   2646  CG  LYS A 328     113.263  28.334  97.729  0.00  0.00      PROA C  
ATOM   2647  CD  LYS A 328     114.651  28.909  97.363  0.00  0.00      PROA C  
ATOM   2648  CE  LYS A 328     115.776  28.561  98.353  0.00  0.00      PROA C  
ATOM   2649  NZ  LYS A 328     117.064  29.162  97.916  0.00  0.00      PROA N1+
ATOM   2650  N   ASP A 329     115.073  24.351  95.997  0.00  0.00      PROA N  
ATOM   2651  CA  ASP A 329     115.606  22.995  95.964  0.00  0.00      PROA C  
ATOM   2652  C   ASP A 329     114.630  21.995  95.309  0.00  0.00      PROA C  
ATOM   2653  O   ASP A 329     114.415  22.031  94.097  0.00  0.00      PROA O  
ATOM   2654  CB  ASP A 329     116.190  22.591  97.354  0.00  0.00      PROA C  
ATOM   2655  CG  ASP A 329     117.000  21.302  97.342  0.00  0.00      PROA C  
ATOM   2656  OD1 ASP A 329     117.377  20.806  96.248  0.00  0.00      PROA O  
ATOM   2657  OD2 ASP A 329     117.331  20.803  98.450  0.00  0.00      PROA O1-
ATOM   2658  N   ASN A 330     114.011  21.086  96.090  0.00  0.00      PROA N  
ATOM   2659  CA  ASN A 330     112.985  20.178  95.604  0.00  0.00      PROA C  
ATOM   2660  C   ASN A 330     111.599  20.588  96.132  0.00  0.00      PROA C  
ATOM   2661  O   ASN A 330     110.582  19.958  95.838  0.00  0.00      PROA O  
ATOM   2662  CB  ASN A 330     113.355  18.739  96.075  0.00  0.00      PROA C  
ATOM   2663  CG  ASN A 330     112.574  17.652  95.336  0.00  0.00      PROA C  
ATOM   2664  ND2 ASN A 330     112.366  16.497  96.010  0.00  0.00      PROA N  
ATOM   2665  OD1 ASN A 330     112.137  17.813  94.192  0.00  0.00      PROA O  
ATOM   2666  N   GLU A 331     111.517  21.673  96.926  0.00  0.00      PROA N  
ATOM   2667  CA  GLU A 331     110.324  22.046  97.662  0.00  0.00      PROA C  
ATOM   2668  C   GLU A 331     109.566  23.181  96.987  0.00  0.00      PROA C  
ATOM   2669  O   GLU A 331     110.129  24.197  96.571  0.00  0.00      PROA O  
ATOM   2670  CB  GLU A 331     110.670  22.411  99.132  0.00  0.00      PROA C  
ATOM   2671  CG  GLU A 331     109.467  22.783 100.046  0.00  0.00      PROA C  
ATOM   2672  CD  GLU A 331     108.512  21.631 100.369  0.00  0.00      PROA C  
ATOM   2673  OE1 GLU A 331     108.715  20.477  99.910  0.00  0.00      PROA O  
ATOM   2674  OE2 GLU A 331     107.530  21.881 101.120  0.00  0.00      PROA O1-
ATOM   2675  N   VAL A 332     108.239  23.012  96.854  0.00  0.00      PROA N  
ATOM   2676  CA  VAL A 332     107.371  23.932  96.146  0.00  0.00      PROA C  
ATOM   2677  C   VAL A 332     106.544  24.721  97.158  0.00  0.00      PROA C  
ATOM   2678  O   VAL A 332     105.821  24.152  97.979  0.00  0.00      PROA O  
ATOM   2679  CB  VAL A 332     106.483  23.182  95.154  0.00  0.00      PROA C  
ATOM   2680  CG1 VAL A 332     105.565  24.162  94.412  0.00  0.00      PROA C  
ATOM   2681  CG2 VAL A 332     107.367  22.450  94.125  0.00  0.00      PROA C  
ATOM   2682  N   MET A 333     106.651  26.065  97.146  0.00  0.00      PROA N  
ATOM   2683  CA  MET A 333     106.095  26.928  98.176  0.00  0.00      PROA C  
ATOM   2684  C   MET A 333     105.401  28.139  97.562  0.00  0.00      PROA C  
ATOM   2685  O   MET A 333     105.653  28.529  96.425  0.00  0.00      PROA O  
ATOM   2686  CB  MET A 333     107.212  27.370  99.164  0.00  0.00      PROA C  
ATOM   2687  CG  MET A 333     108.316  28.264  98.555  0.00  0.00      PROA C  
ATOM   2688  SD  MET A 333     109.884  28.300  99.484  0.00  0.00      PROA S  
ATOM   2689  CE  MET A 333     109.214  28.727 101.116  0.00  0.00      PROA C  
ATOM   2690  N   ASP A 334     104.436  28.748  98.280  0.00  0.00      PROA N  
ATOM   2691  CA  ASP A 334     103.705  29.915  97.818  0.00  0.00      PROA C  
ATOM   2692  C   ASP A 334     104.545  31.193  97.673  0.00  0.00      PROA C  
ATOM   2693  O   ASP A 334     104.445  31.918  96.680  0.00  0.00      PROA O  
ATOM   2694  CB  ASP A 334     102.460  30.156  98.728  0.00  0.00      PROA C  
ATOM   2695  CG  ASP A 334     102.794  30.482 100.180  0.00  0.00      PROA C  
ATOM   2696  OD1 ASP A 334     103.544  29.713 100.834  0.00  0.00      PROA O  
ATOM   2697  OD2 ASP A 334     102.255  31.496 100.700  0.00  0.00      PROA O1-
ATOM   2698  N   THR A 335     105.387  31.491  98.679  0.00  0.00      PROA N  
ATOM   2699  CA  THR A 335     106.105  32.755  98.787  0.00  0.00      PROA C  
ATOM   2700  C   THR A 335     107.428  32.479  99.459  0.00  0.00      PROA C  
ATOM   2701  O   THR A 335     107.493  31.723 100.427  0.00  0.00      PROA O  
ATOM   2702  CB  THR A 335     105.369  33.810  99.632  0.00  0.00      PROA C  
ATOM   2703  CG2 THR A 335     106.122  35.150  99.672  0.00  0.00      PROA C  
ATOM   2704  OG1 THR A 335     104.078  34.088  99.100  0.00  0.00      PROA O  
ATOM   2705  N   PHE A 336     108.524  33.094  98.982  0.00  0.00      PROA N  
ATOM   2706  CA  PHE A 336     109.820  33.025  99.634  0.00  0.00      PROA C  
ATOM   2707  C   PHE A 336     110.258  34.453  99.976  0.00  0.00      PROA C  
ATOM   2708  O   PHE A 336     109.799  35.427  99.377  0.00  0.00      PROA O  
ATOM   2709  CB  PHE A 336     110.812  32.176  98.783  0.00  0.00      PROA C  
ATOM   2710  CG  PHE A 336     112.209  32.075  99.337  0.00  0.00      PROA C  
ATOM   2711  CD1 PHE A 336     112.462  31.294 100.477  0.00  0.00      PROA C  
ATOM   2712  CD2 PHE A 336     113.293  32.672  98.671  0.00  0.00      PROA C  
ATOM   2713  CE1 PHE A 336     113.769  31.125 100.953  0.00  0.00      PROA C  
ATOM   2714  CE2 PHE A 336     114.603  32.485  99.128  0.00  0.00      PROA C  
ATOM   2715  CZ  PHE A 336     114.841  31.722 100.277  0.00  0.00      PROA C  
ATOM   2716  N   GLN A 337     111.096  34.626 101.013  0.00  0.00      PROA N  
ATOM   2717  CA  GLN A 337     111.452  35.939 101.521  0.00  0.00      PROA C  
ATOM   2718  C   GLN A 337     112.957  36.104 101.600  0.00  0.00      PROA C  
ATOM   2719  O   GLN A 337     113.665  35.269 102.170  0.00  0.00      PROA O  
ATOM   2720  CB  GLN A 337     110.807  36.181 102.909  0.00  0.00      PROA C  
ATOM   2721  CG  GLN A 337     111.149  37.548 103.554  0.00  0.00      PROA C  
ATOM   2722  CD  GLN A 337     110.342  37.794 104.834  0.00  0.00      PROA C  
ATOM   2723  NE2 GLN A 337     110.588  38.960 105.474  0.00  0.00      PROA N  
ATOM   2724  OE1 GLN A 337     109.514  36.988 105.273  0.00  0.00      PROA O  
ATOM   2725  N   ILE A 338     113.482  37.202 101.026  0.00  0.00      PROA N  
ATOM   2726  CA  ILE A 338     114.900  37.524 101.055  0.00  0.00      PROA C  
ATOM   2727  C   ILE A 338     115.074  38.991 101.408  0.00  0.00      PROA C  
ATOM   2728  O   ILE A 338     114.177  39.819 101.234  0.00  0.00      PROA O  
ATOM   2729  CB  ILE A 338     115.669  37.171  99.774  0.00  0.00      PROA C  
ATOM   2730  CG1 ILE A 338     115.047  37.737  98.476  0.00  0.00      PROA C  
ATOM   2731  CG2 ILE A 338     115.765  35.637  99.678  0.00  0.00      PROA C  
ATOM   2732  CD  ILE A 338     115.788  38.966  97.951  0.00  0.00      PROA C  
ATOM   2733  N   GLU A 339     116.248  39.338 101.969  0.00  0.00      PROA N  
ATOM   2734  CA  GLU A 339     116.503  40.659 102.504  0.00  0.00      PROA C  
ATOM   2735  C   GLU A 339     117.899  41.106 102.120  0.00  0.00      PROA C  
ATOM   2736  O   GLU A 339     118.774  40.300 101.790  0.00  0.00      PROA O  
ATOM   2737  CB  GLU A 339     116.351  40.663 104.049  0.00  0.00      PROA C  
ATOM   2738  CG  GLU A 339     117.486  39.962 104.845  0.00  0.00      PROA C  
ATOM   2739  CD  GLU A 339     117.157  39.847 106.332  0.00  0.00      PROA C  
ATOM   2740  OE1 GLU A 339     116.214  39.090 106.693  0.00  0.00      PROA O  
ATOM   2741  OE2 GLU A 339     117.847  40.494 107.165  0.00  0.00      PROA O1-
ATOM   2742  N   CYS A 340     118.125  42.430 102.130  0.00  0.00      PROA N  
ATOM   2743  CA  CYS A 340     119.403  43.048 101.837  0.00  0.00      PROA C  
ATOM   2744  C   CYS A 340     120.231  43.178 103.113  0.00  0.00      PROA C  
ATOM   2745  O   CYS A 340     119.818  43.825 104.081  0.00  0.00      PROA O  
ATOM   2746  CB  CYS A 340     119.179  44.448 101.202  0.00  0.00      PROA C  
ATOM   2747  SG  CYS A 340     120.700  45.323 100.707  0.00  0.00      PROA S  
ATOM   2748  N   LEU A 341     121.423  42.550 103.147  0.00  0.00      PROA N  
ATOM   2749  CA  LEU A 341     122.321  42.560 104.289  0.00  0.00      PROA C  
ATOM   2750  C   LEU A 341     123.178  43.827 104.358  0.00  0.00      PROA C  
ATOM   2751  O   LEU A 341     123.206  44.655 103.447  0.00  0.00      PROA O  
ATOM   2752  CB  LEU A 341     123.235  41.297 104.336  0.00  0.00      PROA C  
ATOM   2753  CG  LEU A 341     122.572  39.970 104.789  0.00  0.00      PROA C  
ATOM   2754  CD1 LEU A 341     121.908  40.081 106.171  0.00  0.00      PROA C  
ATOM   2755  CD2 LEU A 341     121.591  39.390 103.764  0.00  0.00      PROA C  
ATOM   2756  N   LYS A 342     123.905  44.007 105.488  0.00  0.00      PROA N  
ATOM   2757  CA  LYS A 342     124.735  45.165 105.793  0.00  0.00      PROA C  
ATOM   2758  C   LYS A 342     125.816  45.422 104.750  0.00  0.00      PROA C  
ATOM   2759  O   LYS A 342     126.109  46.560 104.387  0.00  0.00      PROA O  
ATOM   2760  CB  LYS A 342     125.453  45.027 107.168  0.00  0.00      PROA C  
ATOM   2761  CG  LYS A 342     124.555  44.882 108.414  0.00  0.00      PROA C  
ATOM   2762  CD  LYS A 342     124.098  43.438 108.715  0.00  0.00      PROA C  
ATOM   2763  CE  LYS A 342     123.562  43.263 110.148  0.00  0.00      PROA C  
ATOM   2764  NZ  LYS A 342     123.246  41.839 110.429  0.00  0.00      PROA N1+
ATOM   2765  N   ASP A 343     126.432  44.342 104.235  0.00  0.00      PROA N  
ATOM   2766  CA  ASP A 343     127.504  44.376 103.261  0.00  0.00      PROA C  
ATOM   2767  C   ASP A 343     127.026  44.712 101.841  0.00  0.00      PROA C  
ATOM   2768  O   ASP A 343     127.830  45.039 100.964  0.00  0.00      PROA O  
ATOM   2769  CB  ASP A 343     128.317  43.044 103.320  0.00  0.00      PROA C  
ATOM   2770  CG  ASP A 343     127.571  41.778 102.905  0.00  0.00      PROA C  
ATOM   2771  OD1 ASP A 343     126.344  41.810 102.639  0.00  0.00      PROA O  
ATOM   2772  OD2 ASP A 343     128.237  40.706 102.874  0.00  0.00      PROA O1-
ATOM   2773  N   GLY A 344     125.702  44.667 101.585  0.00  0.00      PROA N  
ATOM   2774  CA  GLY A 344     125.100  45.002 100.301  0.00  0.00      PROA C  
ATOM   2775  C   GLY A 344     124.853  43.802  99.429  0.00  0.00      PROA C  
ATOM   2776  O   GLY A 344     124.598  43.934  98.233  0.00  0.00      PROA O  
ATOM   2777  N   ALA A 345     124.907  42.589 100.002  0.00  0.00      PROA N  
ATOM   2778  CA  ALA A 345     124.499  41.376  99.333  0.00  0.00      PROA C  
ATOM   2779  C   ALA A 345     123.085  40.964  99.740  0.00  0.00      PROA C  
ATOM   2780  O   ALA A 345     122.641  41.148 100.876  0.00  0.00      PROA O  
ATOM   2781  CB  ALA A 345     125.485  40.228  99.631  0.00  0.00      PROA C  
ATOM   2782  N   TRP A 346     122.318  40.390  98.792  0.00  0.00      PROA N  
ATOM   2783  CA  TRP A 346     121.088  39.677  99.091  0.00  0.00      PROA C  
ATOM   2784  C   TRP A 346     121.316  38.412  99.917  0.00  0.00      PROA C  
ATOM   2785  O   TRP A 346     122.339  37.736  99.785  0.00  0.00      PROA O  
ATOM   2786  CB  TRP A 346     120.305  39.324  97.801  0.00  0.00      PROA C  
ATOM   2787  CG  TRP A 346     119.825  40.528  97.054  0.00  0.00      PROA C  
ATOM   2788  CD1 TRP A 346     120.283  41.023  95.859  0.00  0.00      PROA C  
ATOM   2789  CD2 TRP A 346     118.773  41.405  97.488  0.00  0.00      PROA C  
ATOM   2790  CE2 TRP A 346     118.634  42.401  96.495  0.00  0.00      PROA C  
ATOM   2791  CE3 TRP A 346     117.946  41.432  98.609  0.00  0.00      PROA C  
ATOM   2792  NE1 TRP A 346     119.564  42.152  95.530  0.00  0.00      PROA N  
ATOM   2793  CZ2 TRP A 346     117.688  43.409  96.602  0.00  0.00      PROA C  
ATOM   2794  CZ3 TRP A 346     116.979  42.435  98.709  0.00  0.00      PROA C  
ATOM   2795  CH2 TRP A 346     116.851  43.404  97.721  0.00  0.00      PROA C  
ATOM   2796  N   SER A 347     120.354  38.051 100.797  0.00  0.00      PROA N  
ATOM   2797  CA  SER A 347     120.429  36.839 101.617  0.00  0.00      PROA C  
ATOM   2798  C   SER A 347     120.561  35.560 100.805  0.00  0.00      PROA C  
ATOM   2799  O   SER A 347     121.387  34.694 101.098  0.00  0.00      PROA O  
ATOM   2800  CB  SER A 347     119.179  36.702 102.548  0.00  0.00      PROA C  
ATOM   2801  OG  SER A 347     119.183  35.525 103.369  0.00  0.00      PROA O  
ATOM   2802  N   ASN A 348     119.757  35.430  99.733  0.00  0.00      PROA N  
ATOM   2803  CA  ASN A 348     119.754  34.259  98.882  0.00  0.00      PROA C  
ATOM   2804  C   ASN A 348     119.449  34.694  97.456  0.00  0.00      PROA C  
ATOM   2805  O   ASN A 348     118.873  35.755  97.211  0.00  0.00      PROA O  
ATOM   2806  CB  ASN A 348     118.702  33.200  99.333  0.00  0.00      PROA C  
ATOM   2807  CG  ASN A 348     118.939  32.763 100.778  0.00  0.00      PROA C  
ATOM   2808  ND2 ASN A 348     119.748  31.697 100.965  0.00  0.00      PROA N  
ATOM   2809  OD1 ASN A 348     118.394  33.332 101.731  0.00  0.00      PROA O  
ATOM   2810  N   LYS A 349     119.853  33.871  96.467  0.00  0.00      PROA N  
ATOM   2811  CA  LYS A 349     119.469  34.018  95.071  0.00  0.00      PROA C  
ATOM   2812  C   LYS A 349     117.961  33.882  94.865  0.00  0.00      PROA C  
ATOM   2813  O   LYS A 349     117.288  33.154  95.597  0.00  0.00      PROA O  
ATOM   2814  CB  LYS A 349     120.199  32.984  94.178  0.00  0.00      PROA C  
ATOM   2815  CG  LYS A 349     121.733  33.109  94.198  0.00  0.00      PROA C  
ATOM   2816  CD  LYS A 349     122.411  31.985  93.392  0.00  0.00      PROA C  
ATOM   2817  CE  LYS A 349     123.948  32.043  93.434  0.00  0.00      PROA C  
ATOM   2818  NZ  LYS A 349     124.538  30.905  92.687  0.00  0.00      PROA N1+
ATOM   2819  N   ILE A 350     117.382  34.587  93.870  0.00  0.00      PROA N  
ATOM   2820  CA  ILE A 350     115.967  34.480  93.543  0.00  0.00      PROA C  
ATOM   2821  C   ILE A 350     115.576  33.078  93.024  0.00  0.00      PROA C  
ATOM   2822  O   ILE A 350     116.113  32.649  91.995  0.00  0.00      PROA O  
ATOM   2823  CB  ILE A 350     115.456  35.575  92.594  0.00  0.00      PROA C  
ATOM   2824  CG1 ILE A 350     116.402  35.854  91.391  0.00  0.00      PROA C  
ATOM   2825  CG2 ILE A 350     115.141  36.837  93.429  0.00  0.00      PROA C  
ATOM   2826  CD  ILE A 350     117.466  36.941  91.609  0.00  0.00      PROA C  
ATOM   2827  N   PRO A 351     114.702  32.297  93.673  0.00  0.00      PROA N  
ATOM   2828  CA  PRO A 351     114.205  31.031  93.138  0.00  0.00      PROA C  
ATOM   2829  C   PRO A 351     113.482  31.105  91.802  0.00  0.00      PROA C  
ATOM   2830  O   PRO A 351     112.885  32.123  91.450  0.00  0.00      PROA O  
ATOM   2831  CB  PRO A 351     113.287  30.479  94.241  0.00  0.00      PROA C  
ATOM   2832  CG  PRO A 351     112.907  31.696  95.080  0.00  0.00      PROA C  
ATOM   2833  CD  PRO A 351     114.161  32.555  95.012  0.00  0.00      PROA C  
ATOM   2834  N   THR A 352     113.518  29.996  91.038  0.00  0.00      PROA N  
ATOM   2835  CA  THR A 352     112.668  29.781  89.871  0.00  0.00      PROA C  
ATOM   2836  C   THR A 352     111.194  29.611  90.217  0.00  0.00      PROA C  
ATOM   2837  O   THR A 352     110.823  29.059  91.255  0.00  0.00      PROA O  
ATOM   2838  CB  THR A 352     113.086  28.606  88.982  0.00  0.00      PROA C  
ATOM   2839  CG2 THR A 352     114.448  28.920  88.340  0.00  0.00      PROA C  
ATOM   2840  OG1 THR A 352     113.235  27.396  89.722  0.00  0.00      PROA O  
ATOM   2841  N   CYS A 353     110.311  30.055  89.311  0.00  0.00      PROA N  
ATOM   2842  CA  CYS A 353     108.876  29.898  89.429  0.00  0.00      PROA C  
ATOM   2843  C   CYS A 353     108.440  28.749  88.519  0.00  0.00      PROA C  
ATOM   2844  O   CYS A 353     108.704  28.760  87.316  0.00  0.00      PROA O  
ATOM   2845  CB  CYS A 353     108.219  31.243  89.024  0.00  0.00      PROA C  
ATOM   2846  SG  CYS A 353     106.424  31.322  89.225  0.00  0.00      PROA S  
ATOM   2847  N   LYS A 354     107.797  27.702  89.075  0.00  0.00      PROA N  
ATOM   2848  CA  LYS A 354     107.419  26.508  88.335  0.00  0.00      PROA C  
ATOM   2849  C   LYS A 354     108.027  26.450  86.943  0.00  0.00      PROA C  
ATOM   2850  O   LYS A 354     108.018  25.421  86.267  0.00  0.00      PROA O  
ATOM   2851  CB  LYS A 354     105.887  26.281  88.270  0.00  0.00      PROA C  
ATOM   2852  CG  LYS A 354     105.298  25.750  89.591  0.00  0.00      PROA C  
ATOM   2853  CD  LYS A 354     103.850  25.252  89.406  0.00  0.00      PROA C  
ATOM   2854  CE  LYS A 354     103.261  24.445  90.579  0.00  0.00      PROA C  
ATOM   2855  NZ  LYS A 354     103.152  25.251  91.822  0.00  0.00      PROA N1+
ATOM   2856  N   ILE A 355     108.556  27.598  86.470  0.00  0.00      PROA N  
ATOM   2857  CA  ILE A 355     109.192  27.754  85.167  0.00  0.00      PROA C  
ATOM   2858  C   ILE A 355     110.687  28.046  85.285  0.00  0.00      PROA C  
ATOM   2859  O   ILE A 355     111.186  28.321  86.381  0.00  0.00      PROA O  
ATOM   2860  CB  ILE A 355     108.564  28.872  84.306  0.00  0.00      PROA C  
ATOM   2861  CG1 ILE A 355     107.113  29.249  84.714  0.00  0.00      PROA C  
ATOM   2862  CG2 ILE A 355     108.658  28.400  82.838  0.00  0.00      PROA C  
ATOM   2863  CD  ILE A 355     106.528  30.426  83.920  0.00  0.00      PROA C  
ATOM   2864  N   VAL A 356     111.459  28.038  84.172  0.00  0.00      PROA N  
ATOM   2865  CA  VAL A 356     112.780  28.657  84.185  0.00  0.00      PROA C  
ATOM   2866  C   VAL A 356     113.037  29.420  82.886  0.00  0.00      PROA C  
ATOM   2867  O   VAL A 356     112.118  29.830  82.171  0.00  0.00      PROA O  
ATOM   2868  CB  VAL A 356     113.964  27.746  84.541  0.00  0.00      PROA C  
ATOM   2869  CG1 VAL A 356     113.672  27.041  85.881  0.00  0.00      PROA C  
ATOM   2870  CG2 VAL A 356     114.312  26.735  83.429  0.00  0.00      PROA C  
ATOM   2871  N   ASP A 357     114.320  29.658  82.570  0.00  0.00      PROA N  
ATOM   2872  CA  ASP A 357     114.723  30.450  81.433  0.00  0.00      PROA C  
ATOM   2873  C   ASP A 357     116.065  29.917  80.952  0.00  0.00      PROA C  
ATOM   2874  O   ASP A 357     117.027  29.816  81.718  0.00  0.00      PROA O  
ATOM   2875  CB  ASP A 357     114.773  31.949  81.839  0.00  0.00      PROA C  
ATOM   2876  CG  ASP A 357     115.086  32.896  80.687  0.00  0.00      PROA C  
ATOM   2877  OD1 ASP A 357     115.025  32.486  79.501  0.00  0.00      PROA O  
ATOM   2878  OD2 ASP A 357     115.329  34.102  80.972  0.00  0.00      PROA O1-
ATOM   2879  N   CYS A 358     116.159  29.536  79.665  0.00  0.00      PROA N  
ATOM   2880  CA  CYS A 358     117.378  29.024  79.073  0.00  0.00      PROA C  
ATOM   2881  C   CYS A 358     118.305  30.161  78.651  0.00  0.00      PROA C  
ATOM   2882  O   CYS A 358     118.582  30.334  77.468  0.00  0.00      PROA O  
ATOM   2883  CB  CYS A 358     117.102  28.113  77.840  0.00  0.00      PROA C  
ATOM   2884  SG  CYS A 358     116.204  26.587  78.245  0.00  0.00      PROA S  
ATOM   2885  N   GLY A 359     118.829  30.953  79.616  0.00  0.00      PROA N  
ATOM   2886  CA  GLY A 359     119.838  32.007  79.424  0.00  0.00      PROA C  
ATOM   2887  C   GLY A 359     119.797  32.808  78.131  0.00  0.00      PROA C  
ATOM   2888  O   GLY A 359     118.763  33.333  77.717  0.00  0.00      PROA O  
ATOM   2889  N   VAL A 360     120.960  32.923  77.466  0.00  0.00      PROA N  
ATOM   2890  CA  VAL A 360     121.077  33.444  76.112  0.00  0.00      PROA C  
ATOM   2891  C   VAL A 360     121.667  32.313  75.265  0.00  0.00      PROA C  
ATOM   2892  O   VAL A 360     122.642  31.701  75.719  0.00  0.00      PROA O  
ATOM   2893  CB  VAL A 360     121.964  34.690  76.042  0.00  0.00      PROA C  
ATOM   2894  CG1 VAL A 360     122.117  35.190  74.591  0.00  0.00      PROA C  
ATOM   2895  CG2 VAL A 360     121.335  35.803  76.904  0.00  0.00      PROA C  
ATOM   2896  N   PRO A 361     121.144  31.948  74.085  0.00  0.00      PROA N  
ATOM   2897  CA  PRO A 361     121.805  31.074  73.111  0.00  0.00      PROA C  
ATOM   2898  C   PRO A 361     123.310  31.258  72.939  0.00  0.00      PROA C  
ATOM   2899  O   PRO A 361     123.765  32.386  72.736  0.00  0.00      PROA O  
ATOM   2900  CB  PRO A 361     121.036  31.331  71.808  0.00  0.00      PROA C  
ATOM   2901  CG  PRO A 361     119.620  31.655  72.289  0.00  0.00      PROA C  
ATOM   2902  CD  PRO A 361     119.865  32.450  73.570  0.00  0.00      PROA C  
ATOM   2903  N   ALA A 362     124.112  30.174  72.998  0.00  0.00      PROA N  
ATOM   2904  CA  ALA A 362     125.538  30.253  72.747  0.00  0.00      PROA C  
ATOM   2905  C   ALA A 362     125.869  30.690  71.314  0.00  0.00      PROA C  
ATOM   2906  O   ALA A 362     125.209  30.297  70.349  0.00  0.00      PROA O  
ATOM   2907  CB  ALA A 362     126.228  28.923  73.108  0.00  0.00      PROA C  
ATOM   2908  N   VAL A 363     126.885  31.561  71.151  0.00  0.00      PROA N  
ATOM   2909  CA  VAL A 363     127.253  32.125  69.860  0.00  0.00      PROA C  
ATOM   2910  C   VAL A 363     127.844  31.083  68.913  0.00  0.00      PROA C  
ATOM   2911  O   VAL A 363     128.786  30.362  69.252  0.00  0.00      PROA O  
ATOM   2912  CB  VAL A 363     128.183  33.332  70.001  0.00  0.00      PROA C  
ATOM   2913  CG1 VAL A 363     128.597  33.897  68.623  0.00  0.00      PROA C  
ATOM   2914  CG2 VAL A 363     127.458  34.428  70.809  0.00  0.00      PROA C  
ATOM   2915  N   LEU A 364     127.299  30.985  67.684  0.00  0.00      PROA N  
ATOM   2916  CA  LEU A 364     127.810  30.100  66.657  0.00  0.00      PROA C  
ATOM   2917  C   LEU A 364     128.757  30.862  65.740  0.00  0.00      PROA C  
ATOM   2918  O   LEU A 364     128.402  31.884  65.148  0.00  0.00      PROA O  
ATOM   2919  CB  LEU A 364     126.645  29.462  65.858  0.00  0.00      PROA C  
ATOM   2920  CG  LEU A 364     127.039  28.507  64.708  0.00  0.00      PROA C  
ATOM   2921  CD1 LEU A 364     127.954  27.369  65.181  0.00  0.00      PROA C  
ATOM   2922  CD2 LEU A 364     125.779  27.913  64.061  0.00  0.00      PROA C  
ATOM   2923  N   LYS A 365     130.017  30.394  65.613  0.00  0.00      PROA N  
ATOM   2924  CA  LYS A 365     130.991  30.970  64.702  0.00  0.00      PROA C  
ATOM   2925  C   LYS A 365     130.570  30.849  63.237  0.00  0.00      PROA C  
ATOM   2926  O   LYS A 365     130.278  29.759  62.742  0.00  0.00      PROA O  
ATOM   2927  CB  LYS A 365     132.401  30.361  64.906  0.00  0.00      PROA C  
ATOM   2928  CG  LYS A 365     132.998  30.652  66.293  0.00  0.00      PROA C  
ATOM   2929  CD  LYS A 365     134.379  29.995  66.482  0.00  0.00      PROA C  
ATOM   2930  CE  LYS A 365     134.992  30.255  67.868  0.00  0.00      PROA C  
ATOM   2931  NZ  LYS A 365     136.298  29.568  68.008  0.00  0.00      PROA N1+
ATOM   2932  N   HIS A 366     130.498  31.995  62.528  0.00  0.00      PROA N  
ATOM   2933  CA  HIS A 366     130.004  32.094  61.161  0.00  0.00      PROA C  
ATOM   2934  C   HIS A 366     128.538  31.688  61.015  0.00  0.00      PROA C  
ATOM   2935  O   HIS A 366     128.110  31.128  60.004  0.00  0.00      PROA O  
ATOM   2936  CB  HIS A 366     130.915  31.376  60.136  0.00  0.00      PROA C  
ATOM   2937  CG  HIS A 366     132.348  31.818  60.287  0.00  0.00      PROA C  
ATOM   2938  CD2 HIS A 366     132.951  32.973  59.890  0.00  0.00      PROA C  
ATOM   2939  ND1 HIS A 366     133.350  31.037  60.825  0.00  0.00      PROA N  
ATOM   2940  CE1 HIS A 366     134.500  31.752  60.749  0.00  0.00      PROA C  
ATOM   2941  NE2 HIS A 366     134.308  32.938  60.191  0.00  0.00      PROA N  
ATOM   2942  N   GLY A 367     127.717  31.999  62.040  0.00  0.00      PROA N  
ATOM   2943  CA  GLY A 367     126.288  31.732  62.053  0.00  0.00      PROA C  
ATOM   2944  C   GLY A 367     125.504  32.818  62.745  0.00  0.00      PROA C  
ATOM   2945  O   GLY A 367     126.037  33.621  63.511  0.00  0.00      PROA O  
ATOM   2946  N   LEU A 368     124.184  32.843  62.496  0.00  0.00      PROA N  
ATOM   2947  CA  LEU A 368     123.224  33.693  63.181  0.00  0.00      PROA C  
ATOM   2948  C   LEU A 368     122.155  32.823  63.818  0.00  0.00      PROA C  
ATOM   2949  O   LEU A 368     121.541  31.970  63.171  0.00  0.00      PROA O  
ATOM   2950  CB  LEU A 368     122.504  34.726  62.261  0.00  0.00      PROA C  
ATOM   2951  CG  LEU A 368     123.165  36.121  62.175  0.00  0.00      PROA C  
ATOM   2952  CD1 LEU A 368     124.420  36.123  61.305  0.00  0.00      PROA C  
ATOM   2953  CD2 LEU A 368     122.167  37.153  61.626  0.00  0.00      PROA C  
ATOM   2954  N   VAL A 369     121.885  33.044  65.118  0.00  0.00      PROA N  
ATOM   2955  CA  VAL A 369     120.661  32.593  65.759  0.00  0.00      PROA C  
ATOM   2956  C   VAL A 369     119.448  33.391  65.269  0.00  0.00      PROA C  
ATOM   2957  O   VAL A 369     119.489  34.615  65.116  0.00  0.00      PROA O  
ATOM   2958  CB  VAL A 369     120.776  32.592  67.286  0.00  0.00      PROA C  
ATOM   2959  CG1 VAL A 369     120.967  34.008  67.868  0.00  0.00      PROA C  
ATOM   2960  CG2 VAL A 369     119.551  31.904  67.916  0.00  0.00      PROA C  
ATOM   2961  N   THR A 370     118.326  32.707  64.976  0.00  0.00      PROA N  
ATOM   2962  CA  THR A 370     117.055  33.346  64.649  0.00  0.00      PROA C  
ATOM   2963  C   THR A 370     115.983  32.810  65.573  0.00  0.00      PROA C  
ATOM   2964  O   THR A 370     115.783  31.600  65.694  0.00  0.00      PROA O  
ATOM   2965  CB  THR A 370     116.642  33.173  63.186  0.00  0.00      PROA C  
ATOM   2966  CG2 THR A 370     115.226  33.705  62.902  0.00  0.00      PROA C  
ATOM   2967  OG1 THR A 370     117.524  33.901  62.338  0.00  0.00      PROA O  
ATOM   2968  N   PHE A 371     115.277  33.712  66.283  0.00  0.00      PROA N  
ATOM   2969  CA  PHE A 371     114.201  33.380  67.201  0.00  0.00      PROA C  
ATOM   2970  C   PHE A 371     112.876  33.144  66.482  0.00  0.00      PROA C  
ATOM   2971  O   PHE A 371     112.603  33.706  65.419  0.00  0.00      PROA O  
ATOM   2972  CB  PHE A 371     114.004  34.475  68.292  0.00  0.00      PROA C  
ATOM   2973  CG  PHE A 371     115.231  34.593  69.165  0.00  0.00      PROA C  
ATOM   2974  CD1 PHE A 371     116.306  35.423  68.797  0.00  0.00      PROA C  
ATOM   2975  CD2 PHE A 371     115.297  33.912  70.393  0.00  0.00      PROA C  
ATOM   2976  CE1 PHE A 371     117.443  35.527  69.609  0.00  0.00      PROA C  
ATOM   2977  CE2 PHE A 371     116.429  34.018  71.212  0.00  0.00      PROA C  
ATOM   2978  CZ  PHE A 371     117.505  34.821  70.816  0.00  0.00      PROA C  
ATOM   2979  N   SER A 372     111.996  32.294  67.056  0.00  0.00      PROA N  
ATOM   2980  CA  SER A 372     110.670  32.042  66.488  0.00  0.00      PROA C  
ATOM   2981  C   SER A 372     109.670  33.153  66.772  0.00  0.00      PROA C  
ATOM   2982  O   SER A 372     108.641  33.266  66.103  0.00  0.00      PROA O  
ATOM   2983  CB  SER A 372     110.034  30.712  66.982  0.00  0.00      PROA C  
ATOM   2984  OG  SER A 372     110.812  29.587  66.564  0.00  0.00      PROA O  
ATOM   2985  N   THR A 373     109.952  34.015  67.768  0.00  0.00      PROA N  
ATOM   2986  CA  THR A 373     109.070  35.099  68.190  0.00  0.00      PROA C  
ATOM   2987  C   THR A 373     109.776  36.442  68.096  0.00  0.00      PROA C  
ATOM   2988  O   THR A 373     111.004  36.547  68.129  0.00  0.00      PROA O  
ATOM   2989  CB  THR A 373     108.522  34.943  69.614  0.00  0.00      PROA C  
ATOM   2990  CG2 THR A 373     107.734  33.629  69.731  0.00  0.00      PROA C  
ATOM   2991  OG1 THR A 373     109.557  34.913  70.593  0.00  0.00      PROA O  
ATOM   2992  N   ARG A 374     108.991  37.537  67.982  0.00  0.00      PROA N  
ATOM   2993  CA  ARG A 374     109.503  38.892  67.841  0.00  0.00      PROA C  
ATOM   2994  C   ARG A 374     110.135  39.449  69.113  0.00  0.00      PROA C  
ATOM   2995  O   ARG A 374     110.992  40.332  69.076  0.00  0.00      PROA O  
ATOM   2996  CB  ARG A 374     108.370  39.853  67.383  0.00  0.00      PROA C  
ATOM   2997  CG  ARG A 374     107.160  39.964  68.344  0.00  0.00      PROA C  
ATOM   2998  CD  ARG A 374     106.070  40.948  67.881  0.00  0.00      PROA C  
ATOM   2999  NE  ARG A 374     106.650  42.328  67.956  0.00  0.00      PROA N  
ATOM   3000  CZ  ARG A 374     106.038  43.421  67.523  0.00  0.00      PROA C  
ATOM   3001  NH1 ARG A 374     104.838  43.392  66.985  0.00  0.00      PROA N1+
ATOM   3002  NH2 ARG A 374     106.641  44.586  67.631  0.00  0.00      PROA N  
ATOM   3003  N   ASN A 375     109.755  38.905  70.287  0.00  0.00      PROA N  
ATOM   3004  CA  ASN A 375     110.195  39.397  71.581  0.00  0.00      PROA C  
ATOM   3005  C   ASN A 375     111.454  38.681  72.072  0.00  0.00      PROA C  
ATOM   3006  O   ASN A 375     111.967  38.986  73.148  0.00  0.00      PROA O  
ATOM   3007  CB  ASN A 375     109.036  39.313  72.625  0.00  0.00      PROA C  
ATOM   3008  CG  ASN A 375     108.476  37.907  72.851  0.00  0.00      PROA C  
ATOM   3009  ND2 ASN A 375     107.521  37.800  73.802  0.00  0.00      PROA N  
ATOM   3010  OD1 ASN A 375     108.844  36.919  72.211  0.00  0.00      PROA O  
ATOM   3011  N   ASN A 376     112.007  37.743  71.261  0.00  0.00      PROA N  
ATOM   3012  CA  ASN A 376     113.256  37.034  71.534  0.00  0.00      PROA C  
ATOM   3013  C   ASN A 376     113.138  36.154  72.784  0.00  0.00      PROA C  
ATOM   3014  O   ASN A 376     113.955  36.202  73.704  0.00  0.00      PROA O  
ATOM   3015  CB  ASN A 376     114.532  37.943  71.591  0.00  0.00      PROA C  
ATOM   3016  CG  ASN A 376     114.954  38.597  70.270  0.00  0.00      PROA C  
ATOM   3017  ND2 ASN A 376     114.004  39.030  69.416  0.00  0.00      PROA N  
ATOM   3018  OD1 ASN A 376     116.153  38.702  69.989  0.00  0.00      PROA O  
ATOM   3019  N   LEU A 377     112.061  35.348  72.846  0.00  0.00      PROA N  
ATOM   3020  CA  LEU A 377     111.700  34.512  73.979  0.00  0.00      PROA C  
ATOM   3021  C   LEU A 377     112.739  33.406  74.245  0.00  0.00      PROA C  
ATOM   3022  O   LEU A 377     113.124  32.663  73.339  0.00  0.00      PROA O  
ATOM   3023  CB  LEU A 377     110.286  33.935  73.691  0.00  0.00      PROA C  
ATOM   3024  CG  LEU A 377     109.366  33.586  74.881  0.00  0.00      PROA C  
ATOM   3025  CD1 LEU A 377     109.903  32.461  75.758  0.00  0.00      PROA C  
ATOM   3026  CD2 LEU A 377     109.025  34.805  75.751  0.00  0.00      PROA C  
ATOM   3027  N   THR A 378     113.241  33.298  75.499  0.00  0.00      PROA N  
ATOM   3028  CA  THR A 378     114.292  32.343  75.881  0.00  0.00      PROA C  
ATOM   3029  C   THR A 378     113.830  31.309  76.900  0.00  0.00      PROA C  
ATOM   3030  O   THR A 378     114.591  30.439  77.323  0.00  0.00      PROA O  
ATOM   3031  CB  THR A 378     115.535  33.026  76.470  0.00  0.00      PROA C  
ATOM   3032  CG2 THR A 378     116.254  33.786  75.341  0.00  0.00      PROA C  
ATOM   3033  OG1 THR A 378     115.205  33.969  77.488  0.00  0.00      PROA O  
ATOM   3034  N   THR A 379     112.553  31.351  77.319  0.00  0.00      PROA N  
ATOM   3035  CA  THR A 379     112.008  30.470  78.349  0.00  0.00      PROA C  
ATOM   3036  C   THR A 379     111.479  29.175  77.754  0.00  0.00      PROA C  
ATOM   3037  O   THR A 379     111.469  28.983  76.538  0.00  0.00      PROA O  
ATOM   3038  CB  THR A 379     110.960  31.119  79.269  0.00  0.00      PROA C  
ATOM   3039  CG2 THR A 379     111.470  32.485  79.753  0.00  0.00      PROA C  
ATOM   3040  OG1 THR A 379     109.691  31.327  78.657  0.00  0.00      PROA O  
ATOM   3041  N   TYR A 380     111.060  28.229  78.621  0.00  0.00      PROA N  
ATOM   3042  CA  TYR A 380     110.504  26.917  78.301  0.00  0.00      PROA C  
ATOM   3043  C   TYR A 380     109.753  26.741  76.968  0.00  0.00      PROA C  
ATOM   3044  O   TYR A 380     108.839  27.500  76.636  0.00  0.00      PROA O  
ATOM   3045  CB  TYR A 380     109.636  26.426  79.491  0.00  0.00      PROA C  
ATOM   3046  CG  TYR A 380     109.048  25.050  79.295  0.00  0.00      PROA C  
ATOM   3047  CD1 TYR A 380     109.887  23.923  79.318  0.00  0.00      PROA C  
ATOM   3048  CD2 TYR A 380     107.658  24.867  79.174  0.00  0.00      PROA C  
ATOM   3049  CE1 TYR A 380     109.343  22.633  79.247  0.00  0.00      PROA C  
ATOM   3050  CE2 TYR A 380     107.112  23.575  79.120  0.00  0.00      PROA C  
ATOM   3051  CZ  TYR A 380     107.957  22.458  79.163  0.00  0.00      PROA C  
ATOM   3052  OH  TYR A 380     107.420  21.155  79.103  0.00  0.00      PROA O  
ATOM   3053  N   LYS A 381     110.147  25.713  76.181  0.00  0.00      PROA N  
ATOM   3054  CA  LYS A 381     109.518  25.317  74.929  0.00  0.00      PROA C  
ATOM   3055  C   LYS A 381     109.649  26.278  73.753  0.00  0.00      PROA C  
ATOM   3056  O   LYS A 381     109.211  25.980  72.640  0.00  0.00      PROA O  
ATOM   3057  CB  LYS A 381     108.066  24.789  75.096  0.00  0.00      PROA C  
ATOM   3058  CG  LYS A 381     107.984  23.422  75.796  0.00  0.00      PROA C  
ATOM   3059  CD  LYS A 381     108.448  22.232  74.934  0.00  0.00      PROA C  
ATOM   3060  CE  LYS A 381     108.294  20.885  75.664  0.00  0.00      PROA C  
ATOM   3061  NZ  LYS A 381     108.692  19.752  74.791  0.00  0.00      PROA N1+
ATOM   3062  N   SER A 382     110.304  27.443  73.936  0.00  0.00      PROA N  
ATOM   3063  CA  SER A 382     110.718  28.294  72.828  0.00  0.00      PROA C  
ATOM   3064  C   SER A 382     111.728  27.622  71.914  0.00  0.00      PROA C  
ATOM   3065  O   SER A 382     112.554  26.814  72.346  0.00  0.00      PROA O  
ATOM   3066  CB  SER A 382     111.245  29.696  73.236  0.00  0.00      PROA C  
ATOM   3067  OG  SER A 382     112.366  29.631  74.122  0.00  0.00      PROA O  
ATOM   3068  N   GLU A 383     111.644  27.926  70.606  0.00  0.00      PROA N  
ATOM   3069  CA  GLU A 383     112.486  27.318  69.601  0.00  0.00      PROA C  
ATOM   3070  C   GLU A 383     113.291  28.395  68.899  0.00  0.00      PROA C  
ATOM   3071  O   GLU A 383     112.766  29.420  68.458  0.00  0.00      PROA O  
ATOM   3072  CB  GLU A 383     111.656  26.531  68.549  0.00  0.00      PROA C  
ATOM   3073  CG  GLU A 383     110.796  25.395  69.164  0.00  0.00      PROA C  
ATOM   3074  CD  GLU A 383     110.130  24.475  68.140  0.00  0.00      PROA C  
ATOM   3075  OE1 GLU A 383     110.265  24.685  66.905  0.00  0.00      PROA O  
ATOM   3076  OE2 GLU A 383     109.443  23.511  68.576  0.00  0.00      PROA O1-
ATOM   3077  N   ILE A 384     114.603  28.173  68.770  0.00  0.00      PROA N  
ATOM   3078  CA  ILE A 384     115.489  28.997  67.975  0.00  0.00      PROA C  
ATOM   3079  C   ILE A 384     116.007  28.145  66.838  0.00  0.00      PROA C  
ATOM   3080  O   ILE A 384     116.076  26.920  66.939  0.00  0.00      PROA O  
ATOM   3081  CB  ILE A 384     116.676  29.552  68.760  0.00  0.00      PROA C  
ATOM   3082  CG1 ILE A 384     117.489  28.447  69.473  0.00  0.00      PROA C  
ATOM   3083  CG2 ILE A 384     116.152  30.601  69.761  0.00  0.00      PROA C  
ATOM   3084  CD  ILE A 384     118.913  28.876  69.823  0.00  0.00      PROA C  
ATOM   3085  N   ARG A 385     116.392  28.769  65.716  0.00  0.00      PROA N  
ATOM   3086  CA  ARG A 385     117.087  28.072  64.656  0.00  0.00      PROA C  
ATOM   3087  C   ARG A 385     118.454  28.704  64.484  0.00  0.00      PROA C  
ATOM   3088  O   ARG A 385     118.610  29.924  64.422  0.00  0.00      PROA O  
ATOM   3089  CB  ARG A 385     116.289  28.060  63.323  0.00  0.00      PROA C  
ATOM   3090  CG  ARG A 385     116.061  29.437  62.664  0.00  0.00      PROA C  
ATOM   3091  CD  ARG A 385     115.188  29.427  61.399  0.00  0.00      PROA C  
ATOM   3092  NE  ARG A 385     113.771  29.159  61.818  0.00  0.00      PROA N  
ATOM   3093  CZ  ARG A 385     113.109  28.020  61.654  0.00  0.00      PROA C  
ATOM   3094  NH1 ARG A 385     113.643  26.942  61.126  0.00  0.00      PROA N1+
ATOM   3095  NH2 ARG A 385     111.849  27.959  62.037  0.00  0.00      PROA N  
ATOM   3096  N   TYR A 386     119.501  27.868  64.417  0.00  0.00      PROA N  
ATOM   3097  CA  TYR A 386     120.822  28.295  64.013  0.00  0.00      PROA C  
ATOM   3098  C   TYR A 386     120.940  28.253  62.502  0.00  0.00      PROA C  
ATOM   3099  O   TYR A 386     120.619  27.260  61.849  0.00  0.00      PROA O  
ATOM   3100  CB  TYR A 386     121.955  27.445  64.637  0.00  0.00      PROA C  
ATOM   3101  CG  TYR A 386     122.169  27.827  66.076  0.00  0.00      PROA C  
ATOM   3102  CD1 TYR A 386     123.033  28.885  66.409  0.00  0.00      PROA C  
ATOM   3103  CD2 TYR A 386     121.574  27.088  67.106  0.00  0.00      PROA C  
ATOM   3104  CE1 TYR A 386     123.302  29.190  67.752  0.00  0.00      PROA C  
ATOM   3105  CE2 TYR A 386     121.838  27.388  68.450  0.00  0.00      PROA C  
ATOM   3106  CZ  TYR A 386     122.706  28.438  68.771  0.00  0.00      PROA C  
ATOM   3107  OH  TYR A 386     123.002  28.725  70.117  0.00  0.00      PROA O  
ATOM   3108  N   SER A 387     121.402  29.361  61.907  0.00  0.00      PROA N  
ATOM   3109  CA  SER A 387     121.616  29.475  60.477  0.00  0.00      PROA C  
ATOM   3110  C   SER A 387     123.088  29.733  60.244  0.00  0.00      PROA C  
ATOM   3111  O   SER A 387     123.707  30.527  60.948  0.00  0.00      PROA O  
ATOM   3112  CB  SER A 387     120.752  30.607  59.835  0.00  0.00      PROA C  
ATOM   3113  OG  SER A 387     121.036  31.914  60.352  0.00  0.00      PROA O  
ATOM   3114  N   CYS A 388     123.715  29.055  59.262  0.00  0.00      PROA N  
ATOM   3115  CA  CYS A 388     125.083  29.372  58.876  0.00  0.00      PROA C  
ATOM   3116  C   CYS A 388     125.081  30.547  57.912  0.00  0.00      PROA C  
ATOM   3117  O   CYS A 388     124.268  30.624  56.988  0.00  0.00      PROA O  
ATOM   3118  CB  CYS A 388     125.838  28.173  58.246  0.00  0.00      PROA C  
ATOM   3119  SG  CYS A 388     126.094  26.827  59.442  0.00  0.00      PROA S  
ATOM   3120  N   GLN A 389     125.977  31.523  58.143  0.00  0.00      PROA N  
ATOM   3121  CA  GLN A 389     126.082  32.736  57.358  0.00  0.00      PROA C  
ATOM   3122  C   GLN A 389     126.420  32.556  55.883  0.00  0.00      PROA C  
ATOM   3123  O   GLN A 389     127.156  31.645  55.503  0.00  0.00      PROA O  
ATOM   3124  CB  GLN A 389     127.090  33.749  57.969  0.00  0.00      PROA C  
ATOM   3125  CG  GLN A 389     126.600  34.413  59.270  0.00  0.00      PROA C  
ATOM   3126  CD  GLN A 389     127.619  35.433  59.788  0.00  0.00      PROA C  
ATOM   3127  NE2 GLN A 389     127.401  36.730  59.471  0.00  0.00      PROA N  
ATOM   3128  OE1 GLN A 389     128.600  35.091  60.454  0.00  0.00      PROA O  
ATOM   3129  N   GLN A 390     125.951  33.522  55.057  0.00  0.00      PROA N  
ATOM   3130  CA  GLN A 390     126.434  33.811  53.713  0.00  0.00      PROA C  
ATOM   3131  C   GLN A 390     126.438  32.653  52.683  0.00  0.00      PROA C  
ATOM   3132  O   GLN A 390     126.000  31.541  52.992  0.00  0.00      PROA O  
ATOM   3133  CB  GLN A 390     127.744  34.686  53.805  0.00  0.00      PROA C  
ATOM   3134  CG  GLN A 390     128.906  34.184  54.720  0.00  0.00      PROA C  
ATOM   3135  CD  GLN A 390     130.029  35.201  55.011  0.00  0.00      PROA C  
ATOM   3136  NE2 GLN A 390     129.901  36.452  54.520  0.00  0.00      PROA N  
ATOM   3137  OE1 GLN A 390     131.013  34.866  55.677  0.00  0.00      PROA O  
ATOM   3138  N   PRO A 391     126.869  32.819  51.429  0.00  0.00      PROA N  
ATOM   3139  CA  PRO A 391     127.059  31.673  50.538  0.00  0.00      PROA C  
ATOM   3140  C   PRO A 391     128.281  30.855  50.917  0.00  0.00      PROA C  
ATOM   3141  O   PRO A 391     128.380  29.700  50.505  0.00  0.00      PROA O  
ATOM   3142  CB  PRO A 391     127.182  32.295  49.130  0.00  0.00      PROA C  
ATOM   3143  CG  PRO A 391     127.465  33.779  49.379  0.00  0.00      PROA C  
ATOM   3144  CD  PRO A 391     126.669  34.048  50.652  0.00  0.00      PROA C  
ATOM   3145  N   TYR A 392     129.247  31.439  51.653  0.00  0.00      PROA N  
ATOM   3146  CA  TYR A 392     130.546  30.831  51.894  0.00  0.00      PROA C  
ATOM   3147  C   TYR A 392     130.551  29.743  52.978  0.00  0.00      PROA C  
ATOM   3148  O   TYR A 392     131.531  29.011  53.094  0.00  0.00      PROA O  
ATOM   3149  CB  TYR A 392     131.638  31.885  52.240  0.00  0.00      PROA C  
ATOM   3150  CG  TYR A 392     131.610  33.064  51.290  0.00  0.00      PROA C  
ATOM   3151  CD1 TYR A 392     132.215  33.045  50.018  0.00  0.00      PROA C  
ATOM   3152  CD2 TYR A 392     131.013  34.254  51.722  0.00  0.00      PROA C  
ATOM   3153  CE1 TYR A 392     132.197  34.195  49.204  0.00  0.00      PROA C  
ATOM   3154  CE2 TYR A 392     130.995  35.398  50.926  0.00  0.00      PROA C  
ATOM   3155  CZ  TYR A 392     131.589  35.373  49.666  0.00  0.00      PROA C  
ATOM   3156  OH  TYR A 392     131.577  36.571  48.929  0.00  0.00      PROA O  
ATOM   3157  N   TYR A 393     129.481  29.593  53.794  0.00  0.00      PROA N  
ATOM   3158  CA  TYR A 393     129.400  28.580  54.845  0.00  0.00      PROA C  
ATOM   3159  C   TYR A 393     128.157  27.689  54.752  0.00  0.00      PROA C  
ATOM   3160  O   TYR A 393     127.098  28.092  54.268  0.00  0.00      PROA O  
ATOM   3161  CB  TYR A 393     129.473  29.188  56.275  0.00  0.00      PROA C  
ATOM   3162  CG  TYR A 393     130.857  29.696  56.574  0.00  0.00      PROA C  
ATOM   3163  CD1 TYR A 393     131.238  31.015  56.270  0.00  0.00      PROA C  
ATOM   3164  CD2 TYR A 393     131.780  28.857  57.219  0.00  0.00      PROA C  
ATOM   3165  CE1 TYR A 393     132.530  31.472  56.571  0.00  0.00      PROA C  
ATOM   3166  CE2 TYR A 393     133.071  29.305  57.514  0.00  0.00      PROA C  
ATOM   3167  CZ  TYR A 393     133.449  30.610  57.186  0.00  0.00      PROA C  
ATOM   3168  OH  TYR A 393     134.753  31.046  57.499  0.00  0.00      PROA O  
ATOM   3169  N   LYS A 394     128.272  26.429  55.228  0.00  0.00      PROA N  
ATOM   3170  CA  LYS A 394     127.197  25.449  55.222  0.00  0.00      PROA C  
ATOM   3171  C   LYS A 394     127.245  24.568  56.473  0.00  0.00      PROA C  
ATOM   3172  O   LYS A 394     128.309  24.188  56.955  0.00  0.00      PROA O  
ATOM   3173  CB  LYS A 394     127.271  24.566  53.943  0.00  0.00      PROA C  
ATOM   3174  CG  LYS A 394     126.163  23.500  53.831  0.00  0.00      PROA C  
ATOM   3175  CD  LYS A 394     126.104  22.782  52.465  0.00  0.00      PROA C  
ATOM   3176  CE  LYS A 394     126.847  21.433  52.367  0.00  0.00      PROA C  
ATOM   3177  NZ  LYS A 394     128.323  21.596  52.423  0.00  0.00      PROA N1+
ATOM   3178  N   MET A 395     126.076  24.247  57.070  0.00  0.00      PROA N  
ATOM   3179  CA  MET A 395     125.973  23.398  58.253  0.00  0.00      PROA C  
ATOM   3180  C   MET A 395     126.307  21.920  58.004  0.00  0.00      PROA C  
ATOM   3181  O   MET A 395     125.976  21.356  56.958  0.00  0.00      PROA O  
ATOM   3182  CB  MET A 395     124.554  23.532  58.868  0.00  0.00      PROA C  
ATOM   3183  CG  MET A 395     124.376  22.866  60.249  0.00  0.00      PROA C  
ATOM   3184  SD  MET A 395     122.789  23.231  61.068  0.00  0.00      PROA S  
ATOM   3185  CE  MET A 395     123.104  24.984  61.428  0.00  0.00      PROA C  
ATOM   3186  N   LEU A 396     126.958  21.234  58.975  0.00  0.00      PROA N  
ATOM   3187  CA  LEU A 396     127.185  19.791  58.919  0.00  0.00      PROA C  
ATOM   3188  C   LEU A 396     125.929  18.929  58.812  0.00  0.00      PROA C  
ATOM   3189  O   LEU A 396     124.919  19.150  59.487  0.00  0.00      PROA O  
ATOM   3190  CB  LEU A 396     128.005  19.257  60.131  0.00  0.00      PROA C  
ATOM   3191  CG  LEU A 396     129.530  19.471  60.060  0.00  0.00      PROA C  
ATOM   3192  CD1 LEU A 396     130.194  18.884  61.316  0.00  0.00      PROA C  
ATOM   3193  CD2 LEU A 396     130.143  18.803  58.820  0.00  0.00      PROA C  
ATOM   3194  N   HIS A 397     125.987  17.899  57.934  0.00  0.00      PROA N  
ATOM   3195  CA  HIS A 397     125.022  16.809  57.801  0.00  0.00      PROA C  
ATOM   3196  C   HIS A 397     123.642  17.244  57.306  0.00  0.00      PROA C  
ATOM   3197  O   HIS A 397     122.683  16.473  57.286  0.00  0.00      PROA O  
ATOM   3198  CB  HIS A 397     124.962  15.963  59.108  0.00  0.00      PROA C  
ATOM   3199  CG  HIS A 397     124.062  14.752  59.083  0.00  0.00      PROA C  
ATOM   3200  CD2 HIS A 397     122.856  14.550  59.684  0.00  0.00      PROA C  
ATOM   3201  ND1 HIS A 397     124.424  13.532  58.547  0.00  0.00      PROA N  
ATOM   3202  CE1 HIS A 397     123.424  12.658  58.826  0.00  0.00      PROA C  
ATOM   3203  NE2 HIS A 397     122.449  13.229  59.518  0.00  0.00      PROA N  
ATOM   3204  N   ASN A 398     123.139  17.991  56.775  1.00 26.97      PROA N  
ATOM   3205  CA  ASN A 398     122.572  19.248  56.248  1.00 26.97      PROA C  
ATOM   3206  C   ASN A 398     122.363  20.339  57.302  1.00 26.97      PROA C  
ATOM   3207  O   ASN A 398     123.278  21.142  57.641  1.00 26.97      PROA O  
ATOM   3208  CB  ASN A 398     121.177  18.767  55.805  1.00 26.97      PROA C  
ATOM   3209  CG  ASN A 398     120.424  19.765  54.943  1.00 26.97      PROA C  
ATOM   3210  ND2 ASN A 398     119.840  19.261  53.878  1.00 26.97      PROA N  
ATOM   3211  OD1 ASN A 398     120.287  20.953  55.317  1.00 26.97      PROA O  
ATOM   3212  N   THR A 399     121.863  19.273  59.073  0.00  0.00      PROA N  
ATOM   3213  CA  THR A 399     121.215  19.112  60.375  0.00  0.00      PROA C  
ATOM   3214  C   THR A 399     120.001  20.020  60.531  0.00  0.00      PROA C  
ATOM   3215  O   THR A 399     119.952  21.113  59.965  0.00  0.00      PROA O  
ATOM   3216  CB  THR A 399     122.206  19.295  61.538  0.00  0.00      PROA C  
ATOM   3217  CG2 THR A 399     121.571  19.107  62.926  0.00  0.00      PROA C  
ATOM   3218  OG1 THR A 399     123.243  18.324  61.459  0.00  0.00      PROA O  
ATOM   3219  N   THR A 400     118.959  19.589  61.286  0.00  0.00      PROA N  
ATOM   3220  CA  THR A 400     117.720  20.356  61.475  0.00  0.00      PROA C  
ATOM   3221  C   THR A 400     117.966  21.757  62.035  0.00  0.00      PROA C  
ATOM   3222  O   THR A 400     117.397  22.746  61.572  0.00  0.00      PROA O  
ATOM   3223  CB  THR A 400     116.655  19.590  62.278  0.00  0.00      PROA C  
ATOM   3224  CG2 THR A 400     117.116  19.259  63.711  0.00  0.00      PROA C  
ATOM   3225  OG1 THR A 400     115.427  20.307  62.379  0.00  0.00      PROA O  
ATOM   3226  N   GLY A 401     118.899  21.881  63.011  0.00  0.00      PROA N  
ATOM   3227  CA  GLY A 401     119.477  23.157  63.437  0.00  0.00      PROA C  
ATOM   3228  C   GLY A 401     118.597  23.946  64.363  0.00  0.00      PROA C  
ATOM   3229  O   GLY A 401     118.914  25.079  64.725  0.00  0.00      PROA O  
ATOM   3230  N   VAL A 402     117.472  23.351  64.790  0.00  0.00      PROA N  
ATOM   3231  CA  VAL A 402     116.554  23.949  65.737  0.00  0.00      PROA C  
ATOM   3232  C   VAL A 402     116.899  23.511  67.147  0.00  0.00      PROA C  
ATOM   3233  O   VAL A 402     117.139  22.335  67.427  0.00  0.00      PROA O  
ATOM   3234  CB  VAL A 402     115.072  23.716  65.431  0.00  0.00      PROA C  
ATOM   3235  CG1 VAL A 402     114.750  24.324  64.051  0.00  0.00      PROA C  
ATOM   3236  CG2 VAL A 402     114.686  22.223  65.478  0.00  0.00      PROA C  
ATOM   3237  N   TYR A 403     116.964  24.476  68.076  0.00  0.00      PROA N  
ATOM   3238  CA  TYR A 403     117.271  24.233  69.469  0.00  0.00      PROA C  
ATOM   3239  C   TYR A 403     116.092  24.695  70.291  0.00  0.00      PROA C  
ATOM   3240  O   TYR A 403     115.522  25.763  70.071  0.00  0.00      PROA O  
ATOM   3241  CB  TYR A 403     118.587  24.888  69.992  0.00  0.00      PROA C  
ATOM   3242  CG  TYR A 403     119.811  24.154  69.513  0.00  0.00      PROA C  
ATOM   3243  CD1 TYR A 403     120.110  24.084  68.144  0.00  0.00      PROA C  
ATOM   3244  CD2 TYR A 403     120.709  23.567  70.427  0.00  0.00      PROA C  
ATOM   3245  CE1 TYR A 403     121.233  23.393  67.686  0.00  0.00      PROA C  
ATOM   3246  CE2 TYR A 403     121.856  22.897  69.975  0.00  0.00      PROA C  
ATOM   3247  CZ  TYR A 403     122.100  22.797  68.600  0.00  0.00      PROA C  
ATOM   3248  OH  TYR A 403     123.186  22.058  68.103  0.00  0.00      PROA O  
ATOM   3249  N   THR A 404     115.679  23.853  71.248  0.00  0.00      PROA N  
ATOM   3250  CA  THR A 404     114.482  24.055  72.045  0.00  0.00      PROA C  
ATOM   3251  C   THR A 404     114.905  24.217  73.488  0.00  0.00      PROA C  
ATOM   3252  O   THR A 404     115.833  23.556  73.962  0.00  0.00      PROA O  
ATOM   3253  CB  THR A 404     113.437  22.933  71.901  0.00  0.00      PROA C  
ATOM   3254  CG2 THR A 404     113.282  22.541  70.423  0.00  0.00      PROA C  
ATOM   3255  OG1 THR A 404     113.728  21.738  72.626  0.00  0.00      PROA O  
ATOM   3256  N   CYS A 405     114.260  25.138  74.229  0.00  0.00      PROA N  
ATOM   3257  CA  CYS A 405     114.498  25.296  75.655  0.00  0.00      PROA C  
ATOM   3258  C   CYS A 405     113.853  24.156  76.441  0.00  0.00      PROA C  
ATOM   3259  O   CYS A 405     112.628  24.030  76.513  0.00  0.00      PROA O  
ATOM   3260  CB  CYS A 405     114.001  26.683  76.160  0.00  0.00      PROA C  
ATOM   3261  SG  CYS A 405     114.254  27.013  77.938  0.00  0.00      PROA S  
ATOM   3262  N   SER A 406     114.688  23.285  77.042  0.00  0.00      PROA N  
ATOM   3263  CA  SER A 406     114.241  22.124  77.802  0.00  0.00      PROA C  
ATOM   3264  C   SER A 406     113.750  22.476  79.198  0.00  0.00      PROA C  
ATOM   3265  O   SER A 406     113.995  23.559  79.727  0.00  0.00      PROA O  
ATOM   3266  CB  SER A 406     115.338  21.022  77.924  0.00  0.00      PROA C  
ATOM   3267  OG  SER A 406     116.512  21.490  78.599  0.00  0.00      PROA O  
ATOM   3268  N   ALA A 407     113.061  21.523  79.867  0.00  0.00      PROA N  
ATOM   3269  CA  ALA A 407     112.579  21.673  81.231  0.00  0.00      PROA C  
ATOM   3270  C   ALA A 407     113.712  21.723  82.257  0.00  0.00      PROA C  
ATOM   3271  O   ALA A 407     113.568  22.244  83.364  0.00  0.00      PROA O  
ATOM   3272  CB  ALA A 407     111.659  20.483  81.561  0.00  0.00      PROA C  
ATOM   3273  N   HIS A 408     114.901  21.214  81.871  0.00  0.00      PROA N  
ATOM   3274  CA  HIS A 408     116.122  21.274  82.654  0.00  0.00      PROA C  
ATOM   3275  C   HIS A 408     116.759  22.662  82.629  0.00  0.00      PROA C  
ATOM   3276  O   HIS A 408     117.655  22.965  83.416  0.00  0.00      PROA O  
ATOM   3277  CB  HIS A 408     117.160  20.243  82.142  0.00  0.00      PROA C  
ATOM   3278  CG  HIS A 408     116.653  18.824  82.203  0.00  0.00      PROA C  
ATOM   3279  CD2 HIS A 408     116.723  17.918  83.219  0.00  0.00      PROA C  
ATOM   3280  ND1 HIS A 408     116.164  18.126  81.115  0.00  0.00      PROA N  
ATOM   3281  CE1 HIS A 408     115.937  16.852  81.521  0.00  0.00      PROA C  
ATOM   3282  NE2 HIS A 408     116.262  16.677  82.793  0.00  0.00      PROA N  
ATOM   3283  N   GLY A 409     116.302  23.551  81.715  0.00  0.00      PROA N  
ATOM   3284  CA  GLY A 409     116.798  24.918  81.589  0.00  0.00      PROA C  
ATOM   3285  C   GLY A 409     117.988  25.031  80.676  0.00  0.00      PROA C  
ATOM   3286  O   GLY A 409     118.809  25.935  80.812  0.00  0.00      PROA O  
ATOM   3287  N   THR A 410     118.105  24.105  79.704  0.00  0.00      PROA N  
ATOM   3288  CA  THR A 410     119.185  24.113  78.716  0.00  0.00      PROA C  
ATOM   3289  C   THR A 410     118.643  24.072  77.296  0.00  0.00      PROA C  
ATOM   3290  O   THR A 410     117.659  23.389  77.000  0.00  0.00      PROA O  
ATOM   3291  CB  THR A 410     120.218  22.992  78.884  0.00  0.00      PROA C  
ATOM   3292  CG2 THR A 410     120.885  23.088  80.265  0.00  0.00      PROA C  
ATOM   3293  OG1 THR A 410     119.673  21.681  78.769  0.00  0.00      PROA O  
ATOM   3294  N   TRP A 411     119.278  24.815  76.360  0.00  0.00      PROA N  
ATOM   3295  CA  TRP A 411     119.053  24.648  74.930  0.00  0.00      PROA C  
ATOM   3296  C   TRP A 411     119.485  23.276  74.434  0.00  0.00      PROA C  
ATOM   3297  O   TRP A 411     120.607  22.832  74.680  0.00  0.00      PROA O  
ATOM   3298  CB  TRP A 411     119.793  25.716  74.083  0.00  0.00      PROA C  
ATOM   3299  CG  TRP A 411     119.305  27.106  74.315  0.00  0.00      PROA C  
ATOM   3300  CD1 TRP A 411     119.944  28.091  75.018  0.00  0.00      PROA C  
ATOM   3301  CD2 TRP A 411     118.043  27.648  73.894  0.00  0.00      PROA C  
ATOM   3302  CE2 TRP A 411     117.978  28.963  74.402  0.00  0.00      PROA C  
ATOM   3303  CE3 TRP A 411     116.974  27.144  73.152  0.00  0.00      PROA C  
ATOM   3304  NE1 TRP A 411     119.134  29.199  75.077  0.00  0.00      PROA N  
ATOM   3305  CZ2 TRP A 411     116.869  29.772  74.207  0.00  0.00      PROA C  
ATOM   3306  CZ3 TRP A 411     115.865  27.967  72.936  0.00  0.00      PROA C  
ATOM   3307  CH2 TRP A 411     115.811  29.257  73.457  0.00  0.00      PROA C  
ATOM   3308  N   THR A 412     118.594  22.571  73.715  0.00  0.00      PROA N  
ATOM   3309  CA  THR A 412     118.866  21.210  73.266  0.00  0.00      PROA C  
ATOM   3310  C   THR A 412     118.261  20.976  71.903  0.00  0.00      PROA C  
ATOM   3311  O   THR A 412     117.217  21.531  71.557  0.00  0.00      PROA O  
ATOM   3312  CB  THR A 412     118.339  20.102  74.195  0.00  0.00      PROA C  
ATOM   3313  CG2 THR A 412     119.168  20.044  75.487  0.00  0.00      PROA C  
ATOM   3314  OG1 THR A 412     116.985  20.324  74.575  0.00  0.00      PROA O  
ATOM   3315  N   ASN A 413     118.911  20.123  71.093  0.00  0.00      PROA N  
ATOM   3316  CA  ASN A 413     118.332  19.577  69.879  0.00  0.00      PROA C  
ATOM   3317  C   ASN A 413     118.405  18.060  70.003  0.00  0.00      PROA C  
ATOM   3318  O   ASN A 413     119.274  17.521  70.690  0.00  0.00      PROA O  
ATOM   3319  CB  ASN A 413     119.027  20.104  68.589  0.00  0.00      PROA C  
ATOM   3320  CG  ASN A 413     120.371  19.451  68.285  0.00  0.00      PROA C  
ATOM   3321  ND2 ASN A 413     121.399  19.786  69.085  0.00  0.00      PROA N  
ATOM   3322  OD1 ASN A 413     120.515  18.647  67.362  0.00  0.00      PROA O  
ATOM   3323  N   GLU A 414     117.471  17.335  69.362  0.00  0.00      PROA N  
ATOM   3324  CA  GLU A 414     117.404  15.886  69.445  0.00  0.00      PROA C  
ATOM   3325  C   GLU A 414     118.619  15.119  68.912  0.00  0.00      PROA C  
ATOM   3326  O   GLU A 414     119.065  14.155  69.540  0.00  0.00      PROA O  
ATOM   3327  CB  GLU A 414     116.082  15.350  68.825  0.00  0.00      PROA C  
ATOM   3328  CG  GLU A 414     115.897  15.592  67.303  0.00  0.00      PROA C  
ATOM   3329  CD  GLU A 414     114.538  15.145  66.763  0.00  0.00      PROA C  
ATOM   3330  OE1 GLU A 414     113.684  14.627  67.531  0.00  0.00      PROA O  
ATOM   3331  OE2 GLU A 414     114.309  15.311  65.534  0.00  0.00      PROA O1-
ATOM   3332  N   VAL A 415     119.198  15.504  67.749  0.00  0.00      PROA N  
ATOM   3333  CA  VAL A 415     120.283  14.729  67.150  0.00  0.00      PROA C  
ATOM   3334  C   VAL A 415     121.657  14.918  67.792  0.00  0.00      PROA C  
ATOM   3335  O   VAL A 415     122.393  13.943  67.951  0.00  0.00      PROA O  
ATOM   3336  CB  VAL A 415     120.383  14.833  65.627  0.00  0.00      PROA C  
ATOM   3337  CG1 VAL A 415     119.101  14.259  64.991  0.00  0.00      PROA C  
ATOM   3338  CG2 VAL A 415     120.631  16.272  65.147  0.00  0.00      PROA C  
ATOM   3339  N   LEU A 416     122.038  16.144  68.224  0.00  0.00      PROA N  
ATOM   3340  CA  LEU A 416     123.294  16.343  68.942  0.00  0.00      PROA C  
ATOM   3341  C   LEU A 416     123.049  16.245  70.445  0.00  0.00      PROA C  
ATOM   3342  O   LEU A 416     123.121  15.152  71.005  0.00  0.00      PROA O  
ATOM   3343  CB  LEU A 416     124.079  17.627  68.539  0.00  0.00      PROA C  
ATOM   3344  CG  LEU A 416     124.324  17.789  67.020  0.00  0.00      PROA C  
ATOM   3345  CD1 LEU A 416     125.009  19.131  66.720  0.00  0.00      PROA C  
ATOM   3346  CD2 LEU A 416     125.152  16.635  66.437  0.00  0.00      PROA C  
ATOM   3347  N   LYS A 417     122.744  17.382  71.108  0.00  0.00      PROA N  
ATOM   3348  CA  LYS A 417     122.415  17.535  72.519  0.00  0.00      PROA C  
ATOM   3349  C   LYS A 417     122.543  19.019  72.861  0.00  0.00      PROA C  
ATOM   3350  O   LYS A 417     122.013  19.880  72.158  0.00  0.00      PROA O  
ATOM   3351  CB  LYS A 417     123.183  16.622  73.541  0.00  0.00      PROA C  
ATOM   3352  CG  LYS A 417     124.726  16.605  73.450  0.00  0.00      PROA C  
ATOM   3353  CD  LYS A 417     125.368  15.989  74.711  0.00  0.00      PROA C  
ATOM   3354  CE  LYS A 417     126.905  16.047  74.708  0.00  0.00      PROA C  
ATOM   3355  NZ  LYS A 417     127.458  15.455  75.951  0.00  0.00      PROA N1+
ATOM   3356  N   ARG A 418     123.280  19.348  73.940  0.00  0.00      PROA N  
ATOM   3357  CA  ARG A 418     123.795  20.661  74.288  0.00  0.00      PROA C  
ATOM   3358  C   ARG A 418     124.695  21.279  73.220  0.00  0.00      PROA C  
ATOM   3359  O   ARG A 418     124.655  22.483  72.963  0.00  0.00      PROA O  
ATOM   3360  CB  ARG A 418     124.626  20.522  75.593  0.00  0.00      PROA C  
ATOM   3361  CG  ARG A 418     123.773  20.260  76.855  0.00  0.00      PROA C  
ATOM   3362  CD  ARG A 418     123.323  21.542  77.568  0.00  0.00      PROA C  
ATOM   3363  NE  ARG A 418     124.544  22.119  78.227  0.00  0.00      PROA N  
ATOM   3364  CZ  ARG A 418     124.713  23.386  78.580  0.00  0.00      PROA C  
ATOM   3365  NH1 ARG A 418     123.885  24.347  78.239  0.00  0.00      PROA N1+
ATOM   3366  NH2 ARG A 418     125.771  23.710  79.297  0.00  0.00      PROA N  
ATOM   3367  N   SER A 419     125.551  20.446  72.590  0.00  0.00      PROA N  
ATOM   3368  CA  SER A 419     126.553  20.843  71.608  0.00  0.00      PROA C  
ATOM   3369  C   SER A 419     125.994  21.592  70.408  0.00  0.00      PROA C  
ATOM   3370  O   SER A 419     124.969  21.219  69.839  0.00  0.00      PROA O  
ATOM   3371  CB  SER A 419     127.351  19.627  71.060  0.00  0.00      PROA C  
ATOM   3372  OG  SER A 419     127.968  18.902  72.131  0.00  0.00      PROA O  
ATOM   3373  N   LEU A 420     126.668  22.688  70.003  0.00  0.00      PROA N  
ATOM   3374  CA  LEU A 420     126.314  23.516  68.862  0.00  0.00      PROA C  
ATOM   3375  C   LEU A 420     126.523  22.837  67.503  0.00  0.00      PROA C  
ATOM   3376  O   LEU A 420     127.342  21.913  67.407  0.00  0.00      PROA O  
ATOM   3377  CB  LEU A 420     127.079  24.866  68.885  0.00  0.00      PROA C  
ATOM   3378  CG  LEU A 420     126.720  25.808  70.053  0.00  0.00      PROA C  
ATOM   3379  CD1 LEU A 420     127.444  27.150  69.865  0.00  0.00      PROA C  
ATOM   3380  CD2 LEU A 420     125.205  26.038  70.173  0.00  0.00      PROA C  
ATOM   3381  N   PRO A 421     125.818  23.223  66.426  0.00  0.00      PROA N  
ATOM   3382  CA  PRO A 421     126.208  22.879  65.061  0.00  0.00      PROA C  
ATOM   3383  C   PRO A 421     127.620  23.314  64.692  0.00  0.00      PROA C  
ATOM   3384  O   PRO A 421     128.231  24.126  65.387  0.00  0.00      PROA O  
ATOM   3385  CB  PRO A 421     125.166  23.591  64.168  0.00  0.00      PROA C  
ATOM   3386  CG  PRO A 421     124.052  24.020  65.126  0.00  0.00      PROA C  
ATOM   3387  CD  PRO A 421     124.820  24.297  66.411  0.00  0.00      PROA C  
ATOM   3388  N   THR A 422     128.152  22.804  63.569  0.00  0.00      PROA N  
ATOM   3389  CA  THR A 422     129.391  23.328  62.999  0.00  0.00      PROA C  
ATOM   3390  C   THR A 422     129.091  23.832  61.608  0.00  0.00      PROA C  
ATOM   3391  O   THR A 422     128.556  23.110  60.766  0.00  0.00      PROA O  
ATOM   3392  CB  THR A 422     130.522  22.308  62.924  0.00  0.00      PROA C  
ATOM   3393  CG2 THR A 422     131.817  22.928  62.368  0.00  0.00      PROA C  
ATOM   3394  OG1 THR A 422     130.827  21.811  64.224  0.00  0.00      PROA O  
ATOM   3395  N   CYS A 423     129.430  25.106  61.332  0.00  0.00      PROA N  
ATOM   3396  CA  CYS A 423     129.367  25.672  59.998  0.00  0.00      PROA C  
ATOM   3397  C   CYS A 423     130.714  25.470  59.317  0.00  0.00      PROA C  
ATOM   3398  O   CYS A 423     131.731  26.017  59.747  0.00  0.00      PROA O  
ATOM   3399  CB  CYS A 423     129.050  27.194  60.034  0.00  0.00      PROA C  
ATOM   3400  SG  CYS A 423     127.432  27.577  60.767  0.00  0.00      PROA S  
ATOM   3401  N   LEU A 424     130.765  24.668  58.237  0.00  0.00      PROA N  
ATOM   3402  CA  LEU A 424     131.980  24.453  57.473  0.00  0.00      PROA C  
ATOM   3403  C   LEU A 424     132.029  25.384  56.263  0.00  0.00      PROA C  
ATOM   3404  O   LEU A 424     130.979  25.676  55.682  0.00  0.00      PROA O  
ATOM   3405  CB  LEU A 424     132.159  22.996  56.973  0.00  0.00      PROA C  
ATOM   3406  CG  LEU A 424     132.432  21.938  58.065  0.00  0.00      PROA C  
ATOM   3407  CD1 LEU A 424     132.802  20.604  57.399  0.00  0.00      PROA C  
ATOM   3408  CD2 LEU A 424     133.555  22.342  59.034  0.00  0.00      PROA C  
ATOM   3409  N   PRO A 425     133.191  25.889  55.850  0.00  0.00      PROA N  
ATOM   3410  CA  PRO A 425     133.420  26.440  54.516  0.00  0.00      PROA C  
ATOM   3411  C   PRO A 425     132.791  25.701  53.342  0.00  0.00      PROA C  
ATOM   3412  O   PRO A 425     132.960  24.485  53.219  0.00  0.00      PROA O  
ATOM   3413  CB  PRO A 425     134.947  26.479  54.396  0.00  0.00      PROA C  
ATOM   3414  CG  PRO A 425     135.406  26.706  55.833  0.00  0.00      PROA C  
ATOM   3415  CD  PRO A 425     134.437  25.831  56.621  0.00  0.00      PROA C  
ATOM   3416  N   VAL A 426     132.098  26.413  52.438  0.00  0.00      PROA N  
ATOM   3417  CA  VAL A 426     131.730  25.894  51.135  0.00  0.00      PROA C  
ATOM   3418  C   VAL A 426     132.968  25.822  50.244  0.00  0.00      PROA C  
ATOM   3419  O   VAL A 426     133.861  26.672  50.298  0.00  0.00      PROA O  
ATOM   3420  CB  VAL A 426     130.585  26.673  50.482  0.00  0.00      PROA C  
ATOM   3421  CG1 VAL A 426     131.073  27.852  49.613  0.00  0.00      PROA C  
ATOM   3422  CG2 VAL A 426     129.720  25.698  49.657  0.00  0.00      PROA C  
ATOM   3423  N   CYS A 427     133.063  24.776  49.408  0.00  0.00      PROA N  
ATOM   3424  CA  CYS A 427     134.243  24.522  48.612  0.00  0.00      PROA C  
ATOM   3425  C   CYS A 427     133.933  24.601  47.130  0.00  0.00      PROA C  
ATOM   3426  O   CYS A 427     132.829  24.287  46.683  0.00  0.00      PROA O  
ATOM   3427  CB  CYS A 427     134.887  23.157  48.981  0.00  0.00      PROA C  
ATOM   3428  SG  CYS A 427     133.885  21.665  48.638  0.00  0.00      PROA S  
ATOM   3429  N   GLY A 428     134.924  25.042  46.326  0.00  0.00      PROA N  
ATOM   3430  CA  GLY A 428     134.902  24.955  44.868  0.00  0.00      PROA C  
ATOM   3431  C   GLY A 428     133.770  25.645  44.143  0.00  0.00      PROA C  
ATOM   3432  O   GLY A 428     133.297  25.141  43.126  0.00  0.00      PROA O  
ATOM   3433  N   LEU A 429     133.328  26.821  44.623  0.00  0.00      PROA N  
ATOM   3434  CA  LEU A 429     132.262  27.600  44.002  0.00  0.00      PROA C  
ATOM   3435  C   LEU A 429     132.720  29.029  43.694  0.00  0.00      PROA C  
ATOM   3436  O   LEU A 429     132.216  29.978  44.309  0.00  0.00      PROA O  
ATOM   3437  CB  LEU A 429     130.992  27.650  44.898  0.00  0.00      PROA C  
ATOM   3438  CG  LEU A 429     130.217  26.320  45.002  0.00  0.00      PROA C  
ATOM   3439  CD1 LEU A 429     129.116  26.428  46.066  0.00  0.00      PROA C  
ATOM   3440  CD2 LEU A 429     129.601  25.917  43.655  0.00  0.00      PROA C  
ATOM   3441  N   PRO A 430     133.679  29.250  42.784  0.00  0.00      PROA N  
ATOM   3442  CA  PRO A 430     134.070  30.590  42.356  0.00  0.00      PROA C  
ATOM   3443  C   PRO A 430     132.924  31.397  41.751  0.00  0.00      PROA C  
ATOM   3444  O   PRO A 430     131.956  30.834  41.233  0.00  0.00      PROA O  
ATOM   3445  CB  PRO A 430     135.189  30.319  41.341  0.00  0.00      PROA C  
ATOM   3446  CG  PRO A 430     134.741  29.037  40.641  0.00  0.00      PROA C  
ATOM   3447  CD  PRO A 430     134.057  28.256  41.769  0.00  0.00      PROA C  
ATOM   3448  N   LYS A 431     133.009  32.738  41.818  0.00  0.00      PROA N  
ATOM   3449  CA  LYS A 431     131.943  33.610  41.356  0.00  0.00      PROA C  
ATOM   3450  C   LYS A 431     132.201  34.156  39.954  0.00  0.00      PROA C  
ATOM   3451  O   LYS A 431     131.399  34.915  39.405  0.00  0.00      PROA O  
ATOM   3452  CB  LYS A 431     131.676  34.765  42.364  0.00  0.00      PROA C  
ATOM   3453  CG  LYS A 431     130.897  34.340  43.628  0.00  0.00      PROA C  
ATOM   3454  CD  LYS A 431     131.718  33.549  44.666  0.00  0.00      PROA C  
ATOM   3455  CE  LYS A 431     130.940  33.135  45.928  0.00  0.00      PROA C  
ATOM   3456  NZ  LYS A 431     129.943  32.080  45.610  0.00  0.00      PROA N1+
ATOM   3457  N   PHE A 432     133.318  33.743  39.321  0.00  0.00      PROA N  
ATOM   3458  CA  PHE A 432     133.806  34.306  38.072  0.00  0.00      PROA C  
ATOM   3459  C   PHE A 432     134.176  33.227  37.054  0.00  0.00      PROA C  
ATOM   3460  O   PHE A 432     134.318  32.045  37.375  0.00  0.00      PROA O  
ATOM   3461  CB  PHE A 432     135.040  35.226  38.302  0.00  0.00      PROA C  
ATOM   3462  CG  PHE A 432     134.668  36.390  39.184  0.00  0.00      PROA C  
ATOM   3463  CD1 PHE A 432     134.038  37.520  38.637  0.00  0.00      PROA C  
ATOM   3464  CD2 PHE A 432     134.962  36.377  40.560  0.00  0.00      PROA C  
ATOM   3465  CE1 PHE A 432     133.692  38.608  39.449  0.00  0.00      PROA C  
ATOM   3466  CE2 PHE A 432     134.622  37.462  41.374  0.00  0.00      PROA C  
ATOM   3467  CZ  PHE A 432     133.986  38.580  40.819  0.00  0.00      PROA C  
ATOM   3468  N   SER A 433     134.309  33.638  35.774  0.00  0.00      PROA N  
ATOM   3469  CA  SER A 433     134.664  32.791  34.634  0.00  0.00      PROA C  
ATOM   3470  C   SER A 433     135.705  33.527  33.783  0.00  0.00      PROA C  
ATOM   3471  O   SER A 433     135.890  34.736  33.929  0.00  0.00      PROA O  
ATOM   3472  CB  SER A 433     133.405  32.422  33.789  0.00  0.00      PROA C  
ATOM   3473  OG  SER A 433     133.678  31.527  32.701  0.00  0.00      PROA O  
ATOM   3474  N   ARG A 434     136.443  32.819  32.892  0.00  0.00      PROA N  
ATOM   3475  CA  ARG A 434     137.721  33.279  32.340  0.00  0.00      PROA C  
ATOM   3476  C   ARG A 434     137.909  33.189  30.817  0.00  0.00      PROA C  
ATOM   3477  O   ARG A 434     137.184  32.478  30.118  0.00  0.00      PROA O  
ATOM   3478  CB  ARG A 434     138.891  32.499  33.000  0.00  0.00      PROA C  
ATOM   3479  CG  ARG A 434     138.722  30.965  32.949  0.00  0.00      PROA C  
ATOM   3480  CD  ARG A 434     139.918  30.210  33.543  0.00  0.00      PROA C  
ATOM   3481  NE  ARG A 434     139.464  28.790  33.697  0.00  0.00      PROA N  
ATOM   3482  CZ  ARG A 434     139.513  28.147  34.857  0.00  0.00      PROA C  
ATOM   3483  NH1 ARG A 434     140.397  28.420  35.781  0.00  0.00      PROA N1+
ATOM   3484  NH2 ARG A 434     138.641  27.192  35.087  0.00  0.00      PROA N  
ATOM   3485  N   ASP A 435     138.925  33.935  30.297  0.00  0.00      PROA N  
ATOM   3486  CA  ASP A 435     139.340  34.066  28.898  0.00  0.00      PROA C  
ATOM   3487  C   ASP A 435     140.884  34.321  28.799  0.00  0.00      PROA C  
ATOM   3488  O   ASP A 435     141.641  33.910  29.680  0.00  0.00      PROA O  
ATOM   3489  CB  ASP A 435     138.556  35.243  28.230  0.00  0.00      PROA C  
ATOM   3490  CG  ASP A 435     137.073  34.944  28.072  0.00  0.00      PROA C  
ATOM   3491  OD1 ASP A 435     136.725  33.936  27.399  0.00  0.00      PROA O  
ATOM   3492  OD2 ASP A 435     136.233  35.764  28.531  0.00  0.00      PROA O1-
ATOM   3493  N   ASP A 436     141.354  35.018  27.721  0.00  0.00      PROA N  
ATOM   3494  CA  ASP A 436     142.701  35.551  27.424  0.00  0.00      PROA C  
ATOM   3495  C   ASP A 436     143.762  34.595  26.795  0.00  0.00      PROA C  
ATOM   3496  O   ASP A 436     143.441  33.474  26.403  0.00  0.00      PROA O  
ATOM   3497  CB  ASP A 436     143.252  36.493  28.543  0.00  0.00      PROA C  
ATOM   3498  CG  ASP A 436     142.457  37.790  28.687  0.00  0.00      PROA C  
ATOM   3499  OD1 ASP A 436     141.588  38.111  27.834  0.00  0.00      PROA O  
ATOM   3500  OD2 ASP A 436     142.783  38.568  29.625  0.00  0.00      PROA O1-
ATOM   3501  N   ASP A 437     145.037  35.060  26.600  0.00  0.00      PROA N  
ATOM   3502  CA  ASP A 437     146.203  34.313  26.087  0.00  0.00      PROA C  
ATOM   3503  C   ASP A 437     147.540  34.735  26.779  0.00  0.00      PROA C  
ATOM   3504  O   ASP A 437     147.818  35.928  26.880  0.00  0.00      PROA O  
ATOM   3505  CB  ASP A 437     146.387  34.570  24.563  0.00  0.00      PROA C  
ATOM   3506  CG  ASP A 437     145.348  33.846  23.726  0.00  0.00      PROA C  
ATOM   3507  OD1 ASP A 437     145.225  32.598  23.843  0.00  0.00      PROA O  
ATOM   3508  OD2 ASP A 437     144.709  34.502  22.859  0.00  0.00      PROA O1-
ATOM   3509  N   ASP A 438     148.364  33.757  27.266  0.00  0.00      PROA N  
ATOM   3510  CA  ASP A 438     149.733  33.842  27.816  0.00  0.00      PROA C  
ATOM   3511  C   ASP A 438     149.892  33.601  29.353  0.00  0.00      PROA C  
ATOM   3512  O   ASP A 438     149.876  34.536  30.153  0.00  0.00      PROA O  
ATOM   3513  CB  ASP A 438     150.547  35.069  27.294  0.00  0.00      PROA C  
ATOM   3514  CG  ASP A 438     152.049  34.963  27.511  0.00  0.00      PROA C  
ATOM   3515  OD1 ASP A 438     152.571  33.835  27.712  0.00  0.00      PROA O  
ATOM   3516  OD2 ASP A 438     152.741  36.009  27.369  0.00  0.00      PROA O1-
ATOM   3517  N   LYS A 439     150.063  32.325  29.802  0.00  0.00      PROA N  
ATOM   3518  CA  LYS A 439     150.178  31.950  31.219  0.00  0.00      PROA C  
ATOM   3519  C   LYS A 439     151.501  31.311  31.648  0.00  0.00      PROA C  
ATOM   3520  O   LYS A 439     152.433  32.001  32.046  0.00  0.00      PROA O  
ATOM   3521  CB  LYS A 439     148.980  31.067  31.694  0.00  0.00      PROA C  
ATOM   3522  CG  LYS A 439     147.755  31.891  32.132  0.00  0.00      PROA C  
ATOM   3523  CD  LYS A 439     146.425  31.139  32.443  0.00  0.00      PROA C  
ATOM   3524  CE  LYS A 439     145.614  31.698  33.639  0.00  0.00      PROA C  
ATOM   3525  NZ  LYS A 439     144.145  31.695  33.391  0.00  0.00      PROA N1+
ATOM   3526  N   ILE A 440     151.598  29.962  31.623  0.00  0.00      PROA N  
ATOM   3527  CA  ILE A 440     152.804  29.232  31.994  0.00  0.00      PROA C  
ATOM   3528  C   ILE A 440     153.534  28.925  30.693  0.00  0.00      PROA C  
ATOM   3529  O   ILE A 440     153.872  29.844  29.946  0.00  0.00      PROA O  
ATOM   3530  CB  ILE A 440     152.478  28.054  32.918  0.00  0.00      PROA C  
ATOM   3531  CG1 ILE A 440     153.729  27.327  33.455  0.00  0.00      PROA C  
ATOM   3532  CG2 ILE A 440     151.418  27.085  32.345  0.00  0.00      PROA C  
ATOM   3533  CD  ILE A 440     154.518  28.205  34.422  0.00  0.00      PROA C  
ATOM   3534  N   PHE A 441     153.751  27.658  30.300  0.00  0.00      PROA N  
ATOM   3535  CA  PHE A 441     153.935  27.351  28.893  0.00  0.00      PROA C  
ATOM   3536  C   PHE A 441     152.592  27.421  28.159  0.00  0.00      PROA C  
ATOM   3537  O   PHE A 441     151.743  26.542  28.289  0.00  0.00      PROA O  
ATOM   3538  CB  PHE A 441     154.663  25.996  28.646  0.00  0.00      PROA C  
ATOM   3539  CG  PHE A 441     156.161  26.171  28.545  0.00  0.00      PROA C  
ATOM   3540  CD1 PHE A 441     156.885  26.928  29.482  0.00  0.00      PROA C  
ATOM   3541  CD2 PHE A 441     156.868  25.553  27.496  0.00  0.00      PROA C  
ATOM   3542  CE1 PHE A 441     158.275  27.069  29.375  0.00  0.00      PROA C  
ATOM   3543  CE2 PHE A 441     158.255  25.698  27.380  0.00  0.00      PROA C  
ATOM   3544  CZ  PHE A 441     158.960  26.462  28.317  0.00  0.00      PROA C  
ATOM   3545  N   ASN A 442     152.384  28.505  27.378  0.00  0.00      PROA N  
ATOM   3546  CA  ASN A 442     151.292  28.684  26.425  0.00  0.00      PROA C  
ATOM   3547  C   ASN A 442     149.847  28.555  26.940  0.00  0.00      PROA C  
ATOM   3548  O   ASN A 442     149.030  27.844  26.352  0.00  0.00      PROA O  
ATOM   3549  CB  ASN A 442     151.504  27.800  25.162  0.00  0.00      PROA C  
ATOM   3550  CG  ASN A 442     152.876  28.076  24.554  0.00  0.00      PROA C  
ATOM   3551  ND2 ASN A 442     153.799  27.092  24.633  0.00  0.00      PROA N  
ATOM   3552  OD1 ASN A 442     153.123  29.148  23.990  0.00  0.00      PROA O  
ATOM   3553  N   GLY A 443     149.476  29.264  28.034  0.00  0.00      PROA N  
ATOM   3554  CA  GLY A 443     148.073  29.373  28.503  0.00  0.00      PROA C  
ATOM   3555  C   GLY A 443     147.388  30.717  28.237  0.00  0.00      PROA C  
ATOM   3556  O   GLY A 443     147.415  31.209  27.117  0.00  0.00      PROA O  
ATOM   3557  N   ARG A 444     146.723  31.341  29.253  0.00  0.00      PROA N  
ATOM   3558  CA  ARG A 444     145.727  32.430  29.113  0.00  0.00      PROA C  
ATOM   3559  C   ARG A 444     145.432  33.367  30.348  0.00  0.00      PROA C  
ATOM   3560  O   ARG A 444     144.539  32.990  31.095  0.00  0.00      PROA O  
ATOM   3561  CB  ARG A 444     144.371  31.802  28.642  0.00  0.00      PROA C  
ATOM   3562  CG  ARG A 444     143.665  30.677  29.451  0.00  0.00      PROA C  
ATOM   3563  CD  ARG A 444     144.203  29.243  29.371  0.00  0.00      PROA C  
ATOM   3564  NE  ARG A 444     143.365  28.475  30.350  0.00  0.00      PROA N  
ATOM   3565  CZ  ARG A 444     142.208  27.891  30.081  0.00  0.00      PROA C  
ATOM   3566  NH1 ARG A 444     141.827  27.524  28.884  0.00  0.00      PROA N1+
ATOM   3567  NH2 ARG A 444     141.403  27.688  31.103  0.00  0.00      PROA N  
ATOM   3568  N   PRO A 445     146.082  34.508  30.719  0.00  0.00      PROA N  
ATOM   3569  CA  PRO A 445     146.140  35.100  32.080  0.00  0.00      PROA C  
ATOM   3570  C   PRO A 445     144.870  35.144  32.920  0.00  0.00      PROA C  
ATOM   3571  O   PRO A 445     143.769  35.276  32.389  0.00  0.00      PROA O  
ATOM   3572  CB  PRO A 445     146.787  36.484  31.906  0.00  0.00      PROA C  
ATOM   3573  CG  PRO A 445     146.509  36.837  30.453  0.00  0.00      PROA C  
ATOM   3574  CD  PRO A 445     146.586  35.476  29.761  0.00  0.00      PROA C  
ATOM   3575  N   ALA A 446     144.997  34.977  34.257  0.00  0.00      PROA N  
ATOM   3576  CA  ALA A 446     143.881  34.768  35.155  0.00  0.00      PROA C  
ATOM   3577  C   ALA A 446     142.833  35.869  35.152  0.00  0.00      PROA C  
ATOM   3578  O   ALA A 446     143.126  37.064  35.098  0.00  0.00      PROA O  
ATOM   3579  CB  ALA A 446     144.361  34.518  36.598  0.00  0.00      PROA C  
ATOM   3580  N   GLN A 447     141.548  35.457  35.230  0.00  0.00      PROA N  
ATOM   3581  CA  GLN A 447     140.466  36.389  35.464  0.00  0.00      PROA C  
ATOM   3582  C   GLN A 447     140.203  36.397  36.948  0.00  0.00      PROA C  
ATOM   3583  O   GLN A 447     139.562  35.483  37.467  0.00  0.00      PROA O  
ATOM   3584  CB  GLN A 447     139.155  36.078  34.681  0.00  0.00      PROA C  
ATOM   3585  CG  GLN A 447     138.961  36.844  33.340  0.00  0.00      PROA C  
ATOM   3586  CD  GLN A 447     139.983  36.627  32.216  0.00  0.00      PROA C  
ATOM   3587  NE2 GLN A 447     140.763  35.528  32.269  0.00  0.00      PROA N  
ATOM   3588  OE1 GLN A 447     140.042  37.416  31.272  0.00  0.00      PROA O  
ATOM   3589  N   LYS A 448     140.709  37.431  37.646  0.00  0.00      PROA N  
ATOM   3590  CA  LYS A 448     140.495  37.758  39.045  0.00  0.00      PROA C  
ATOM   3591  C   LYS A 448     140.189  36.582  39.989  0.00  0.00      PROA C  
ATOM   3592  O   LYS A 448     141.071  35.800  40.345  0.00  0.00      PROA O  
ATOM   3593  CB  LYS A 448     139.484  38.933  39.137  0.00  0.00      PROA C  
ATOM   3594  CG  LYS A 448     139.393  39.625  40.506  0.00  0.00      PROA C  
ATOM   3595  CD  LYS A 448     140.652  40.435  40.872  0.00  0.00      PROA C  
ATOM   3596  CE  LYS A 448     140.524  41.096  42.252  0.00  0.00      PROA C  
ATOM   3597  NZ  LYS A 448     141.717  41.907  42.583  0.00  0.00      PROA N1+
ATOM   3598  N   GLY A 449     138.912  36.422  40.411  0.00  0.00      PROA N  
ATOM   3599  CA  GLY A 449     138.464  35.398  41.353  0.00  0.00      PROA C  
ATOM   3600  C   GLY A 449     138.048  34.083  40.743  0.00  0.00      PROA C  
ATOM   3601  O   GLY A 449     137.235  33.362  41.315  0.00  0.00      PROA O  
ATOM   3602  N   THR A 450     138.579  33.711  39.562  0.00  0.00      PROA N  
ATOM   3603  CA  THR A 450     138.281  32.411  38.941  0.00  0.00      PROA C  
ATOM   3604  C   THR A 450     139.069  31.279  39.604  0.00  0.00      PROA C  
ATOM   3605  O   THR A 450     138.687  30.110  39.550  0.00  0.00      PROA O  
ATOM   3606  CB  THR A 450     138.511  32.384  37.426  0.00  0.00      PROA C  
ATOM   3607  CG2 THR A 450     137.909  31.125  36.786  0.00  0.00      PROA C  
ATOM   3608  OG1 THR A 450     137.861  33.484  36.800  0.00  0.00      PROA O  
ATOM   3609  N   THR A 451     140.175  31.608  40.316  0.00  0.00      PROA N  
ATOM   3610  CA  THR A 451     140.965  30.621  41.071  0.00  0.00      PROA C  
ATOM   3611  C   THR A 451     141.114  31.064  42.535  0.00  0.00      PROA C  
ATOM   3612  O   THR A 451     142.216  31.410  42.969  0.00  0.00      PROA O  
ATOM   3613  CB  THR A 451     142.361  30.382  40.473  0.00  0.00      PROA C  
ATOM   3614  CG2 THR A 451     142.968  29.077  41.006  0.00  0.00      PROA C  
ATOM   3615  OG1 THR A 451     142.304  30.239  39.057  0.00  0.00      PROA O  
ATOM   3616  N   PRO A 452     140.065  31.107  43.361  0.00  0.00      PROA N  
ATOM   3617  CA  PRO A 452     140.107  31.723  44.690  0.00  0.00      PROA C  
ATOM   3618  C   PRO A 452     140.857  30.874  45.710  0.00  0.00      PROA C  
ATOM   3619  O   PRO A 452     141.296  31.385  46.739  0.00  0.00      PROA O  
ATOM   3620  CB  PRO A 452     138.622  31.872  45.052  0.00  0.00      PROA C  
ATOM   3621  CG  PRO A 452     137.943  30.702  44.338  0.00  0.00      PROA C  
ATOM   3622  CD  PRO A 452     138.725  30.620  43.029  0.00  0.00      PROA C  
ATOM   3623  N   TRP A 453     140.984  29.561  45.470  0.00  0.00      PROA N  
ATOM   3624  CA  TRP A 453     141.649  28.629  46.358  0.00  0.00      PROA C  
ATOM   3625  C   TRP A 453     143.165  28.695  46.317  0.00  0.00      PROA C  
ATOM   3626  O   TRP A 453     143.835  28.140  47.191  0.00  0.00      PROA O  
ATOM   3627  CB  TRP A 453     141.209  27.181  46.034  0.00  0.00      PROA C  
ATOM   3628  CG  TRP A 453     141.151  26.867  44.571  0.00  0.00      PROA C  
ATOM   3629  CD1 TRP A 453     142.194  26.529  43.748  0.00  0.00      PROA C  
ATOM   3630  CD2 TRP A 453     139.967  26.865  43.759  0.00  0.00      PROA C  
ATOM   3631  CE2 TRP A 453     140.374  26.551  42.442  0.00  0.00      PROA C  
ATOM   3632  CE3 TRP A 453     138.617  27.089  44.032  0.00  0.00      PROA C  
ATOM   3633  NE1 TRP A 453     141.722  26.341  42.468  0.00  0.00      PROA N  
ATOM   3634  CZ2 TRP A 453     139.473  26.520  41.390  0.00  0.00      PROA C  
ATOM   3635  CZ3 TRP A 453     137.710  27.049  42.971  0.00  0.00      PROA C  
ATOM   3636  CH2 TRP A 453     138.131  26.784  41.671  0.00  0.00      PROA C  
ATOM   3637  N   ILE A 454     143.744  29.353  45.293  0.00  0.00      PROA N  
ATOM   3638  CA  ILE A 454     145.180  29.464  45.105  0.00  0.00      PROA C  
ATOM   3639  C   ILE A 454     145.870  30.137  46.299  0.00  0.00      PROA C  
ATOM   3640  O   ILE A 454     145.432  31.156  46.844  0.00  0.00      PROA O  
ATOM   3641  CB  ILE A 454     145.508  30.131  43.759  0.00  0.00      PROA C  
ATOM   3642  CG1 ILE A 454     146.490  29.292  42.899  0.00  0.00      PROA C  
ATOM   3643  CG2 ILE A 454     145.950  31.607  43.888  0.00  0.00      PROA C  
ATOM   3644  CD  ILE A 454     147.882  29.087  43.505  0.00  0.00      PROA C  
ATOM   3645  N   ALA A 455     146.976  29.532  46.756  0.00  0.00      PROA N  
ATOM   3646  CA  ALA A 455     147.804  30.036  47.816  0.00  0.00      PROA C  
ATOM   3647  C   ALA A 455     149.220  30.159  47.287  0.00  0.00      PROA C  
ATOM   3648  O   ALA A 455     149.664  29.371  46.450  0.00  0.00      PROA O  
ATOM   3649  CB  ALA A 455     147.765  29.105  49.045  0.00  0.00      PROA C  
ATOM   3650  N   MET A 456     149.961  31.174  47.746  0.00  0.00      PROA N  
ATOM   3651  CA  MET A 456     151.319  31.408  47.314  0.00  0.00      PROA C  
ATOM   3652  C   MET A 456     152.242  31.208  48.505  0.00  0.00      PROA C  
ATOM   3653  O   MET A 456     152.010  31.744  49.591  0.00  0.00      PROA O  
ATOM   3654  CB  MET A 456     151.453  32.851  46.776  0.00  0.00      PROA C  
ATOM   3655  CG  MET A 456     152.668  33.041  45.854  0.00  0.00      PROA C  
ATOM   3656  SD  MET A 456     152.696  34.644  44.986  0.00  0.00      PROA S  
ATOM   3657  CE  MET A 456     153.305  35.575  46.414  0.00  0.00      PROA C  
ATOM   3658  N   LEU A 457     153.310  30.408  48.323  0.00  0.00      PROA N  
ATOM   3659  CA  LEU A 457     154.319  30.161  49.333  0.00  0.00      PROA C  
ATOM   3660  C   LEU A 457     155.511  31.062  49.057  0.00  0.00      PROA C  
ATOM   3661  O   LEU A 457     156.178  30.940  48.026  0.00  0.00      PROA O  
ATOM   3662  CB  LEU A 457     154.829  28.690  49.346  0.00  0.00      PROA C  
ATOM   3663  CG  LEU A 457     153.925  27.639  50.027  0.00  0.00      PROA C  
ATOM   3664  CD1 LEU A 457     152.581  27.427  49.319  0.00  0.00      PROA C  
ATOM   3665  CD2 LEU A 457     154.665  26.296  50.154  0.00  0.00      PROA C  
ATOM   3666  N   SER A 458     155.811  31.989  49.983  0.00  0.00      PROA N  
ATOM   3667  CA  SER A 458     156.959  32.879  49.883  0.00  0.00      PROA C  
ATOM   3668  C   SER A 458     157.738  32.865  51.165  0.00  0.00      PROA C  
ATOM   3669  O   SER A 458     157.171  32.756  52.250  0.00  0.00      PROA O  
ATOM   3670  CB  SER A 458     156.601  34.375  49.671  0.00  0.00      PROA C  
ATOM   3671  OG  SER A 458     155.997  34.591  48.402  0.00  0.00      PROA O  
ATOM   3672  N   GLN A 459     159.074  33.021  51.096  0.00  0.00      PROA N  
ATOM   3673  CA  GLN A 459     159.855  33.442  52.245  0.00  0.00      PROA C  
ATOM   3674  C   GLN A 459     159.433  34.821  52.769  0.00  0.00      PROA C  
ATOM   3675  O   GLN A 459     158.652  35.543  52.146  0.00  0.00      PROA O  
ATOM   3676  CB  GLN A 459     161.392  33.390  52.004  0.00  0.00      PROA C  
ATOM   3677  CG  GLN A 459     161.965  31.972  51.727  0.00  0.00      PROA C  
ATOM   3678  CD  GLN A 459     161.840  31.525  50.267  0.00  0.00      PROA C  
ATOM   3679  NE2 GLN A 459     162.283  30.274  49.997  0.00  0.00      PROA N  
ATOM   3680  OE1 GLN A 459     161.387  32.248  49.377  0.00  0.00      PROA O  
ATOM   3681  N   LEU A 460     159.956  35.241  53.939  0.00  0.00      PROA N  
ATOM   3682  CA  LEU A 460     159.632  36.514  54.569  0.00  0.00      PROA C  
ATOM   3683  C   LEU A 460     159.930  37.741  53.704  0.00  0.00      PROA C  
ATOM   3684  O   LEU A 460     159.254  38.767  53.799  0.00  0.00      PROA O  
ATOM   3685  CB  LEU A 460     160.342  36.659  55.938  0.00  0.00      PROA C  
ATOM   3686  CG  LEU A 460     160.020  35.549  56.965  0.00  0.00      PROA C  
ATOM   3687  CD1 LEU A 460     160.745  35.841  58.288  0.00  0.00      PROA C  
ATOM   3688  CD2 LEU A 460     158.511  35.385  57.210  0.00  0.00      PROA C  
ATOM   3689  N   ASN A 461     160.935  37.644  52.802  0.00  0.00      PROA N  
ATOM   3690  CA  ASN A 461     161.263  38.657  51.809  0.00  0.00      PROA C  
ATOM   3691  C   ASN A 461     160.114  38.975  50.837  0.00  0.00      PROA C  
ATOM   3692  O   ASN A 461     159.970  40.109  50.377  0.00  0.00      PROA O  
ATOM   3693  CB  ASN A 461     162.597  38.325  51.062  0.00  0.00      PROA C  
ATOM   3694  CG  ASN A 461     162.560  37.110  50.128  0.00  0.00      PROA C  
ATOM   3695  ND2 ASN A 461     163.669  36.915  49.380  0.00  0.00      PROA N  
ATOM   3696  OD1 ASN A 461     161.592  36.353  50.026  0.00  0.00      PROA O  
ATOM   3697  N   GLY A 462     159.267  37.973  50.511  0.00  0.00      PROA N  
ATOM   3698  CA  GLY A 462     158.099  38.115  49.647  0.00  0.00      PROA C  
ATOM   3699  C   GLY A 462     158.283  37.539  48.269  0.00  0.00      PROA C  
ATOM   3700  O   GLY A 462     157.429  37.716  47.402  0.00  0.00      PROA O  
ATOM   3701  N   GLN A 463     159.383  36.804  48.013  0.00  0.00      PROA N  
ATOM   3702  CA  GLN A 463     159.596  36.141  46.736  0.00  0.00      PROA C  
ATOM   3703  C   GLN A 463     158.869  34.786  46.740  0.00  0.00      PROA C  
ATOM   3704  O   GLN A 463     159.134  33.977  47.633  0.00  0.00      PROA O  
ATOM   3705  CB  GLN A 463     161.110  35.918  46.477  0.00  0.00      PROA C  
ATOM   3706  CG  GLN A 463     161.487  35.413  45.055  0.00  0.00      PROA C  
ATOM   3707  CD  GLN A 463     160.957  36.280  43.906  0.00  0.00      PROA C  
ATOM   3708  NE2 GLN A 463     161.229  37.603  43.972  0.00  0.00      PROA N  
ATOM   3709  OE1 GLN A 463     160.326  35.807  42.954  0.00  0.00      PROA O  
ATOM   3710  N   PRO A 464     157.917  34.459  45.862  0.00  0.00      PROA N  
ATOM   3711  CA  PRO A 464     157.362  33.109  45.755  0.00  0.00      PROA C  
ATOM   3712  C   PRO A 464     158.364  32.016  45.416  0.00  0.00      PROA C  
ATOM   3713  O   PRO A 464     159.261  32.228  44.596  0.00  0.00      PROA O  
ATOM   3714  CB  PRO A 464     156.263  33.237  44.691  0.00  0.00      PROA C  
ATOM   3715  CG  PRO A 464     156.703  34.421  43.831  0.00  0.00      PROA C  
ATOM   3716  CD  PRO A 464     157.349  35.358  44.851  0.00  0.00      PROA C  
ATOM   3717  N   PHE A 465     158.205  30.821  46.018  0.00  0.00      PROA N  
ATOM   3718  CA  PHE A 465     158.968  29.644  45.638  0.00  0.00      PROA C  
ATOM   3719  C   PHE A 465     158.062  28.479  45.232  0.00  0.00      PROA C  
ATOM   3720  O   PHE A 465     158.482  27.600  44.478  0.00  0.00      PROA O  
ATOM   3721  CB  PHE A 465     159.955  29.209  46.766  0.00  0.00      PROA C  
ATOM   3722  CG  PHE A 465     159.301  28.815  48.074  0.00  0.00      PROA C  
ATOM   3723  CD1 PHE A 465     159.055  29.775  49.071  0.00  0.00      PROA C  
ATOM   3724  CD2 PHE A 465     159.037  27.465  48.364  0.00  0.00      PROA C  
ATOM   3725  CE1 PHE A 465     158.567  29.397  50.329  0.00  0.00      PROA C  
ATOM   3726  CE2 PHE A 465     158.526  27.084  49.612  0.00  0.00      PROA C  
ATOM   3727  CZ  PHE A 465     158.303  28.051  50.599  0.00  0.00      PROA C  
ATOM   3728  N   CYS A 466     156.786  28.475  45.667  0.00  0.00      PROA N  
ATOM   3729  CA  CYS A 466     155.862  27.383  45.412  0.00  0.00      PROA C  
ATOM   3730  C   CYS A 466     154.433  27.900  45.446  0.00  0.00      PROA C  
ATOM   3731  O   CYS A 466     154.145  29.001  45.920  0.00  0.00      PROA O  
ATOM   3732  CB  CYS A 466     155.993  26.220  46.444  0.00  0.00      PROA C  
ATOM   3733  SG  CYS A 466     157.307  25.032  46.029  0.00  0.00      PROA S  
ATOM   3734  N   GLY A 467     153.497  27.089  44.922  0.00  0.00      PROA N  
ATOM   3735  CA  GLY A 467     152.064  27.308  45.018  0.00  0.00      PROA C  
ATOM   3736  C   GLY A 467     151.449  26.347  46.002  0.00  0.00      PROA C  
ATOM   3737  O   GLY A 467     152.061  25.375  46.443  0.00  0.00      PROA O  
ATOM   3738  N   GLY A 468     150.191  26.592  46.376  0.00  0.00      PROA N  
ATOM   3739  CA  GLY A 468     149.420  25.684  47.201  0.00  0.00      PROA C  
ATOM   3740  C   GLY A 468     147.962  25.917  46.970  0.00  0.00      PROA C  
ATOM   3741  O   GLY A 468     147.561  26.755  46.164  0.00  0.00      PROA O  
ATOM   3742  N   SER A 469     147.112  25.197  47.706  0.00  0.00      PROA N  
ATOM   3743  CA  SER A 469     145.675  25.386  47.622  0.00  0.00      PROA C  
ATOM   3744  C   SER A 469     145.018  25.236  48.973  0.00  0.00      PROA C  
ATOM   3745  O   SER A 469     145.366  24.368  49.772  0.00  0.00      PROA O  
ATOM   3746  CB  SER A 469     144.977  24.458  46.596  0.00  0.00      PROA C  
ATOM   3747  OG  SER A 469     145.350  23.090  46.775  0.00  0.00      PROA O  
ATOM   3748  N   LEU A 470     144.067  26.142  49.266  0.00  0.00      PROA N  
ATOM   3749  CA  LEU A 470     143.297  26.191  50.494  0.00  0.00      PROA C  
ATOM   3750  C   LEU A 470     142.378  24.971  50.646  0.00  0.00      PROA C  
ATOM   3751  O   LEU A 470     141.547  24.681  49.783  0.00  0.00      PROA O  
ATOM   3752  CB  LEU A 470     142.486  27.517  50.505  0.00  0.00      PROA C  
ATOM   3753  CG  LEU A 470     142.138  28.141  51.878  0.00  0.00      PROA C  
ATOM   3754  CD1 LEU A 470     141.238  29.369  51.673  0.00  0.00      PROA C  
ATOM   3755  CD2 LEU A 470     141.499  27.197  52.898  0.00  0.00      PROA C  
ATOM   3756  N   LEU A 471     142.513  24.238  51.765  0.00  0.00      PROA N  
ATOM   3757  CA  LEU A 471     141.681  23.119  52.155  0.00  0.00      PROA C  
ATOM   3758  C   LEU A 471     140.973  23.468  53.456  0.00  0.00      PROA C  
ATOM   3759  O   LEU A 471     141.584  23.938  54.420  0.00  0.00      PROA O  
ATOM   3760  CB  LEU A 471     142.488  21.811  52.397  0.00  0.00      PROA C  
ATOM   3761  CG  LEU A 471     142.725  20.922  51.158  0.00  0.00      PROA C  
ATOM   3762  CD1 LEU A 471     143.536  21.602  50.051  0.00  0.00      PROA C  
ATOM   3763  CD2 LEU A 471     143.426  19.630  51.601  0.00  0.00      PROA C  
ATOM   3764  N   GLY A 472     139.645  23.221  53.519  0.00  0.00      PROA N  
ATOM   3765  CA  GLY A 472     138.800  23.562  54.666  0.00  0.00      PROA C  
ATOM   3766  C   GLY A 472     138.924  24.984  55.165  0.00  0.00      PROA C  
ATOM   3767  O   GLY A 472     138.993  25.940  54.395  0.00  0.00      PROA O  
ATOM   3768  N   SER A 473     138.910  25.173  56.495  0.00  0.00      PROA N  
ATOM   3769  CA  SER A 473     139.053  26.495  57.088  0.00  0.00      PROA C  
ATOM   3770  C   SER A 473     140.480  27.001  57.213  0.00  0.00      PROA C  
ATOM   3771  O   SER A 473     140.699  28.209  57.279  0.00  0.00      PROA O  
ATOM   3772  CB  SER A 473     138.379  26.568  58.492  0.00  0.00      PROA C  
ATOM   3773  OG  SER A 473     138.811  25.517  59.369  0.00  0.00      PROA O  
ATOM   3774  N   ASN A 474     141.508  26.120  57.271  0.00  0.00      PROA N  
ATOM   3775  CA  ASN A 474     142.795  26.586  57.773  0.00  0.00      PROA C  
ATOM   3776  C   ASN A 474     143.996  25.716  57.392  0.00  0.00      PROA C  
ATOM   3777  O   ASN A 474     145.033  25.730  58.060  0.00  0.00      PROA O  
ATOM   3778  CB  ASN A 474     142.701  26.729  59.333  0.00  0.00      PROA C  
ATOM   3779  CG  ASN A 474     143.465  27.918  59.918  0.00  0.00      PROA C  
ATOM   3780  ND2 ASN A 474     143.734  28.949  59.091  0.00  0.00      PROA N  
ATOM   3781  OD1 ASN A 474     143.807  27.936  61.104  0.00  0.00      PROA O  
ATOM   3782  N   TRP A 475     143.899  24.959  56.287  0.00  0.00      PROA N  
ATOM   3783  CA  TRP A 475     144.976  24.125  55.789  0.00  0.00      PROA C  
ATOM   3784  C   TRP A 475     145.340  24.527  54.370  0.00  0.00      PROA C  
ATOM   3785  O   TRP A 475     144.482  24.943  53.592  0.00  0.00      PROA O  
ATOM   3786  CB  TRP A 475     144.568  22.628  55.789  0.00  0.00      PROA C  
ATOM   3787  CG  TRP A 475     144.319  22.073  57.154  0.00  0.00      PROA C  
ATOM   3788  CD1 TRP A 475     143.126  22.029  57.831  0.00  0.00      PROA C  
ATOM   3789  CD2 TRP A 475     145.296  21.441  57.996  0.00  0.00      PROA C  
ATOM   3790  CE2 TRP A 475     144.625  21.047  59.178  0.00  0.00      PROA C  
ATOM   3791  CE3 TRP A 475     146.654  21.148  57.843  0.00  0.00      PROA C  
ATOM   3792  NE1 TRP A 475     143.315  21.418  59.051  0.00  0.00      PROA N  
ATOM   3793  CZ2 TRP A 475     145.277  20.374  60.199  0.00  0.00      PROA C  
ATOM   3794  CZ3 TRP A 475     147.300  20.440  58.857  0.00  0.00      PROA C  
ATOM   3795  CH2 TRP A 475     146.627  20.066  60.018  0.00  0.00      PROA C  
ATOM   3796  N   VAL A 476     146.624  24.403  53.981  0.00  0.00      PROA N  
ATOM   3797  CA  VAL A 476     146.991  24.408  52.570  0.00  0.00      PROA C  
ATOM   3798  C   VAL A 476     147.689  23.112  52.203  0.00  0.00      PROA C  
ATOM   3799  O   VAL A 476     148.554  22.602  52.920  0.00  0.00      PROA O  
ATOM   3800  CB  VAL A 476     147.787  25.610  52.046  0.00  0.00      PROA C  
ATOM   3801  CG1 VAL A 476     146.939  26.880  52.193  0.00  0.00      PROA C  
ATOM   3802  CG2 VAL A 476     149.135  25.782  52.760  0.00  0.00      PROA C  
ATOM   3803  N   LEU A 477     147.290  22.541  51.053  0.00  0.00      PROA N  
ATOM   3804  CA  LEU A 477     147.925  21.392  50.443  0.00  0.00      PROA C  
ATOM   3805  C   LEU A 477     148.898  21.909  49.398  0.00  0.00      PROA C  
ATOM   3806  O   LEU A 477     148.615  22.848  48.650  0.00  0.00      PROA O  
ATOM   3807  CB  LEU A 477     146.873  20.438  49.823  0.00  0.00      PROA C  
ATOM   3808  CG  LEU A 477     147.328  18.999  49.475  0.00  0.00      PROA C  
ATOM   3809  CD1 LEU A 477     146.105  18.069  49.443  0.00  0.00      PROA C  
ATOM   3810  CD2 LEU A 477     148.054  18.875  48.130  0.00  0.00      PROA C  
ATOM   3811  N   THR A 478     150.103  21.335  49.354  0.00  0.00      PROA N  
ATOM   3812  CA  THR A 478     151.156  21.744  48.443  0.00  0.00      PROA C  
ATOM   3813  C   THR A 478     152.043  20.528  48.238  0.00  0.00      PROA C  
ATOM   3814  O   THR A 478     151.864  19.495  48.883  0.00  0.00      PROA O  
ATOM   3815  CB  THR A 478     151.938  22.969  48.940  0.00  0.00      PROA C  
ATOM   3816  CG2 THR A 478     152.604  22.668  50.287  0.00  0.00      PROA C  
ATOM   3817  OG1 THR A 478     152.953  23.400  48.039  0.00  0.00      PROA O  
ATOM   3818  N   ALA A 479     152.992  20.571  47.287  0.00  0.00      PROA N  
ATOM   3819  CA  ALA A 479     153.967  19.524  47.081  0.00  0.00      PROA C  
ATOM   3820  C   ALA A 479     154.919  19.380  48.270  0.00  0.00      PROA C  
ATOM   3821  O   ALA A 479     155.352  20.366  48.864  0.00  0.00      PROA O  
ATOM   3822  CB  ALA A 479     154.756  19.778  45.785  0.00  0.00      PROA C  
ATOM   3823  N   ALA A 480     155.281  18.143  48.653  0.00  0.00      PROA N  
ATOM   3824  CA  ALA A 480     156.176  17.876  49.762  0.00  0.00      PROA C  
ATOM   3825  C   ALA A 480     157.577  18.470  49.585  0.00  0.00      PROA C  
ATOM   3826  O   ALA A 480     158.170  18.998  50.527  0.00  0.00      PROA O  
ATOM   3827  CB  ALA A 480     156.282  16.365  50.014  0.00  0.00      PROA C  
ATOM   3828  N   HIS A 481     158.121  18.435  48.351  0.00  0.00      PROA N  
ATOM   3829  CA  HIS A 481     159.462  18.916  48.058  0.00  0.00      PROA C  
ATOM   3830  C   HIS A 481     159.643  20.431  48.198  0.00  0.00      PROA C  
ATOM   3831  O   HIS A 481     160.764  20.926  48.329  0.00  0.00      PROA O  
ATOM   3832  CB  HIS A 481     159.936  18.472  46.649  0.00  0.00      PROA C  
ATOM   3833  CG  HIS A 481     159.291  19.182  45.489  0.00  0.00      PROA C  
ATOM   3834  CD2 HIS A 481     159.776  20.194  44.713  0.00  0.00      PROA C  
ATOM   3835  ND1 HIS A 481     158.149  18.746  44.857  0.00  0.00      PROA N  
ATOM   3836  CE1 HIS A 481     157.982  19.506  43.751  0.00  0.00      PROA C  
ATOM   3837  NE2 HIS A 481     158.946  20.405  43.621  0.00  0.00      PROA N  
ATOM   3838  N   CYS A 482     158.543  21.213  48.220  0.00  0.00      PROA N  
ATOM   3839  CA  CYS A 482     158.547  22.628  48.571  0.00  0.00      PROA C  
ATOM   3840  C   CYS A 482     159.041  22.906  49.991  0.00  0.00      PROA C  
ATOM   3841  O   CYS A 482     159.719  23.900  50.252  0.00  0.00      PROA O  
ATOM   3842  CB  CYS A 482     157.133  23.248  48.435  0.00  0.00      PROA C  
ATOM   3843  SG  CYS A 482     156.573  23.269  46.711  0.00  0.00      PROA S  
ATOM   3844  N   LEU A 483     158.706  22.022  50.945  0.00  0.00      PROA N  
ATOM   3845  CA  LEU A 483     158.837  22.256  52.370  0.00  0.00      PROA C  
ATOM   3846  C   LEU A 483     160.173  21.821  52.974  0.00  0.00      PROA C  
ATOM   3847  O   LEU A 483     160.323  21.735  54.193  0.00  0.00      PROA O  
ATOM   3848  CB  LEU A 483     157.710  21.484  53.104  0.00  0.00      PROA C  
ATOM   3849  CG  LEU A 483     156.276  22.067  53.038  0.00  0.00      PROA C  
ATOM   3850  CD1 LEU A 483     156.215  23.598  52.907  0.00  0.00      PROA C  
ATOM   3851  CD2 LEU A 483     155.436  21.394  51.950  0.00  0.00      PROA C  
ATOM   3852  N   HIS A 484     161.212  21.563  52.168  0.00  0.00      PROA N  
ATOM   3853  CA  HIS A 484     162.512  21.221  52.711  0.00  0.00      PROA C  
ATOM   3854  C   HIS A 484     163.608  21.764  51.825  0.00  0.00      PROA C  
ATOM   3855  O   HIS A 484     163.427  21.973  50.624  0.00  0.00      PROA O  
ATOM   3856  CB  HIS A 484     162.682  19.690  52.906  0.00  0.00      PROA C  
ATOM   3857  CG  HIS A 484     162.609  18.872  51.645  0.00  0.00      PROA C  
ATOM   3858  CD2 HIS A 484     161.621  18.060  51.181  0.00  0.00      PROA C  
ATOM   3859  ND1 HIS A 484     163.689  18.657  50.818  0.00  0.00      PROA N  
ATOM   3860  CE1 HIS A 484     163.309  17.750  49.888  0.00  0.00      PROA C  
ATOM   3861  NE2 HIS A 484     162.063  17.354  50.069  0.00  0.00      PROA N  
ATOM   3862  N   HIS A 485     164.802  22.037  52.403  0.00  0.00      PROA N  
ATOM   3863  CA  HIS A 485     165.982  22.340  51.605  0.00  0.00      PROA C  
ATOM   3864  C   HIS A 485     166.420  21.099  50.824  0.00  0.00      PROA C  
ATOM   3865  O   HIS A 485     166.171  19.987  51.301  0.00  0.00      PROA O  
ATOM   3866  CB  HIS A 485     167.173  22.942  52.413  0.00  0.00      PROA C  
ATOM   3867  CG  HIS A 485     167.971  22.020  53.310  0.00  0.00      PROA C  
ATOM   3868  CD2 HIS A 485     168.139  22.073  54.662  0.00  0.00      PROA C  
ATOM   3869  ND1 HIS A 485     168.897  21.098  52.861  0.00  0.00      PROA N  
ATOM   3870  CE1 HIS A 485     169.560  20.627  53.944  0.00  0.00      PROA C  
ATOM   3871  NE2 HIS A 485     169.141  21.195  55.061  0.00  0.00      PROA N  
ATOM   3872  N   PRO A 486     167.028  21.184  49.641  0.00  0.00      PROA N  
ATOM   3873  CA  PRO A 486     167.584  20.029  48.940  0.00  0.00      PROA C  
ATOM   3874  C   PRO A 486     168.477  19.135  49.793  0.00  0.00      PROA C  
ATOM   3875  O   PRO A 486     169.463  19.612  50.359  0.00  0.00      PROA O  
ATOM   3876  CB  PRO A 486     168.319  20.646  47.741  0.00  0.00      PROA C  
ATOM   3877  CG  PRO A 486     167.503  21.906  47.438  0.00  0.00      PROA C  
ATOM   3878  CD  PRO A 486     167.115  22.404  48.833  0.00  0.00      PROA C  
ATOM   3879  N   LEU A 487     168.139  17.836  49.906  0.00  0.00      PROA N  
ATOM   3880  CA  LEU A 487     168.924  16.853  50.627  0.00  0.00      PROA C  
ATOM   3881  C   LEU A 487     170.290  16.622  49.991  0.00  0.00      PROA C  
ATOM   3882  O   LEU A 487     170.449  16.665  48.769  0.00  0.00      PROA O  
ATOM   3883  CB  LEU A 487     168.193  15.492  50.785  0.00  0.00      PROA C  
ATOM   3884  CG  LEU A 487     167.101  15.453  51.878  0.00  0.00      PROA C  
ATOM   3885  CD1 LEU A 487     165.874  16.319  51.579  0.00  0.00      PROA C  
ATOM   3886  CD2 LEU A 487     166.648  14.008  52.103  0.00  0.00      PROA C  
ATOM   3887  N   ASP A 488     171.319  16.359  50.820  0.00  0.00      PROA N  
ATOM   3888  CA  ASP A 488     172.624  15.923  50.361  0.00  0.00      PROA C  
ATOM   3889  C   ASP A 488     172.516  14.565  49.625  0.00  0.00      PROA C  
ATOM   3890  O   ASP A 488     171.911  13.648  50.193  0.00  0.00      PROA O  
ATOM   3891  CB  ASP A 488     173.564  15.869  51.604  0.00  0.00      PROA C  
ATOM   3892  CG  ASP A 488     175.033  15.598  51.311  0.00  0.00      PROA C  
ATOM   3893  OD1 ASP A 488     175.445  15.533  50.125  0.00  0.00      PROA O  
ATOM   3894  OD2 ASP A 488     175.813  15.487  52.295  0.00  0.00      PROA O1-
ATOM   3895  N   PRO A 489     173.040  14.330  48.413  0.00  0.00      PROA N  
ATOM   3896  CA  PRO A 489     172.868  13.049  47.725  0.00  0.00      PROA C  
ATOM   3897  C   PRO A 489     173.591  11.904  48.414  0.00  0.00      PROA C  
ATOM   3898  O   PRO A 489     173.237  10.744  48.197  0.00  0.00      PROA O  
ATOM   3899  CB  PRO A 489     173.424  13.304  46.313  0.00  0.00      PROA C  
ATOM   3900  CG  PRO A 489     173.137  14.788  46.085  0.00  0.00      PROA C  
ATOM   3901  CD  PRO A 489     173.399  15.394  47.465  0.00  0.00      PROA C  
ATOM   3902  N   GLU A 490     174.622  12.208  49.226  0.00  0.00      PROA N  
ATOM   3903  CA  GLU A 490     175.346  11.248  50.038  0.00  0.00      PROA C  
ATOM   3904  C   GLU A 490     174.451  10.518  51.046  0.00  0.00      PROA C  
ATOM   3905  O   GLU A 490     174.562   9.304  51.237  0.00  0.00      PROA O  
ATOM   3906  CB  GLU A 490     176.514  11.959  50.770  0.00  0.00      PROA C  
ATOM   3907  CG  GLU A 490     177.453  11.036  51.590  0.00  0.00      PROA C  
ATOM   3908  CD  GLU A 490     178.234  10.062  50.713  0.00  0.00      PROA C  
ATOM   3909  OE1 GLU A 490     179.014  10.519  49.834  0.00  0.00      PROA O  
ATOM   3910  OE2 GLU A 490     178.102   8.823  50.902  0.00  0.00      PROA O1-
ATOM   3911  N   GLU A 491     173.509  11.246  51.685  0.00  0.00      PROA N  
ATOM   3912  CA  GLU A 491     172.576  10.685  52.646  0.00  0.00      PROA C  
ATOM   3913  C   GLU A 491     171.121  10.954  52.217  0.00  0.00      PROA C  
ATOM   3914  O   GLU A 491     170.606  12.051  52.461  0.00  0.00      PROA O  
ATOM   3915  CB  GLU A 491     172.832  11.308  54.048  0.00  0.00      PROA C  
ATOM   3916  CG  GLU A 491     174.216  10.964  54.668  0.00  0.00      PROA C  
ATOM   3917  CD  GLU A 491     174.401   9.508  55.097  0.00  0.00      PROA C  
ATOM   3918  OE1 GLU A 491     173.450   8.686  55.028  0.00  0.00      PROA O  
ATOM   3919  OE2 GLU A 491     175.534   9.173  55.543  0.00  0.00      PROA O1-
ATOM   3920  N   PRO A 492     170.393  10.000  51.613  0.00  0.00      PROA N  
ATOM   3921  CA  PRO A 492     169.068  10.286  51.052  0.00  0.00      PROA C  
ATOM   3922  C   PRO A 492     167.952  10.432  52.074  0.00  0.00      PROA C  
ATOM   3923  O   PRO A 492     166.862  10.867  51.702  0.00  0.00      PROA O  
ATOM   3924  CB  PRO A 492     168.786   9.090  50.125  0.00  0.00      PROA C  
ATOM   3925  CG  PRO A 492     170.177   8.647  49.678  0.00  0.00      PROA C  
ATOM   3926  CD  PRO A 492     170.997   8.834  50.955  0.00  0.00      PROA C  
ATOM   3927  N   ILE A 493     168.149  10.003  53.336  0.00  0.00      PROA N  
ATOM   3928  CA  ILE A 493     167.135  10.088  54.383  0.00  0.00      PROA C  
ATOM   3929  C   ILE A 493     166.762  11.512  54.814  0.00  0.00      PROA C  
ATOM   3930  O   ILE A 493     167.594  12.413  54.956  0.00  0.00      PROA O  
ATOM   3931  CB  ILE A 493     167.388   9.197  55.607  0.00  0.00      PROA C  
ATOM   3932  CG1 ILE A 493     168.475   9.694  56.599  0.00  0.00      PROA C  
ATOM   3933  CG2 ILE A 493     167.643   7.748  55.129  0.00  0.00      PROA C  
ATOM   3934  CD  ILE A 493     169.881   9.872  56.021  0.00  0.00      PROA C  
ATOM   3935  N   LEU A 494     165.450  11.741  55.034  0.00  0.00      PROA N  
ATOM   3936  CA  LEU A 494     164.884  12.965  55.575  0.00  0.00      PROA C  
ATOM   3937  C   LEU A 494     165.249  13.157  57.054  0.00  0.00      PROA C  
ATOM   3938  O   LEU A 494     165.346  12.196  57.820  0.00  0.00      PROA O  
ATOM   3939  CB  LEU A 494     163.348  12.929  55.330  0.00  0.00      PROA C  
ATOM   3940  CG  LEU A 494     162.530  14.243  55.428  0.00  0.00      PROA C  
ATOM   3941  CD1 LEU A 494     162.152  14.635  56.866  0.00  0.00      PROA C  
ATOM   3942  CD2 LEU A 494     163.171  15.410  54.660  0.00  0.00      PROA C  
ATOM   3943  N   HIS A 495     165.475  14.409  57.502  0.00  0.00      PROA N  
ATOM   3944  CA  HIS A 495     165.757  14.703  58.897  0.00  0.00      PROA C  
ATOM   3945  C   HIS A 495     165.084  16.012  59.278  0.00  0.00      PROA C  
ATOM   3946  O   HIS A 495     164.717  16.813  58.420  0.00  0.00      PROA O  
ATOM   3947  CB  HIS A 495     167.284  14.777  59.175  0.00  0.00      PROA C  
ATOM   3948  CG  HIS A 495     167.641  14.725  60.639  0.00  0.00      PROA C  
ATOM   3949  CD2 HIS A 495     168.271  15.633  61.438  0.00  0.00      PROA C  
ATOM   3950  ND1 HIS A 495     167.442  13.609  61.428  0.00  0.00      PROA N  
ATOM   3951  CE1 HIS A 495     167.940  13.889  62.658  0.00  0.00      PROA C  
ATOM   3952  NE2 HIS A 495     168.452  15.109  62.713  0.00  0.00      PROA N  
ATOM   3953  N   ASN A 496     164.885  16.261  60.588  0.00  0.00      PROA N  
ATOM   3954  CA  ASN A 496     164.151  17.410  61.110  0.00  0.00      PROA C  
ATOM   3955  C   ASN A 496     164.740  18.761  60.709  0.00  0.00      PROA C  
ATOM   3956  O   ASN A 496     164.019  19.707  60.394  0.00  0.00      PROA O  
ATOM   3957  CB  ASN A 496     164.041  17.345  62.660  0.00  0.00      PROA C  
ATOM   3958  CG  ASN A 496     163.200  16.150  63.108  0.00  0.00      PROA C  
ATOM   3959  ND2 ASN A 496     163.256  15.854  64.428  0.00  0.00      PROA N  
ATOM   3960  OD1 ASN A 496     162.513  15.475  62.336  0.00  0.00      PROA O  
ATOM   3961  N   SER A 497     166.084  18.879  60.689  0.00  0.00      PROA N  
ATOM   3962  CA  SER A 497     166.776  20.098  60.280  0.00  0.00      PROA C  
ATOM   3963  C   SER A 497     166.718  20.368  58.781  0.00  0.00      PROA C  
ATOM   3964  O   SER A 497     166.844  21.513  58.344  0.00  0.00      PROA O  
ATOM   3965  CB  SER A 497     168.266  20.107  60.737  0.00  0.00      PROA C  
ATOM   3966  OG  SER A 497     169.006  18.982  60.244  0.00  0.00      PROA O  
ATOM   3967  N   HIS A 498     166.508  19.322  57.947  0.00  0.00      PROA N  
ATOM   3968  CA  HIS A 498     166.287  19.457  56.510  0.00  0.00      PROA C  
ATOM   3969  C   HIS A 498     165.000  20.194  56.160  0.00  0.00      PROA C  
ATOM   3970  O   HIS A 498     164.948  20.990  55.220  0.00  0.00      PROA O  
ATOM   3971  CB  HIS A 498     166.313  18.097  55.763  0.00  0.00      PROA C  
ATOM   3972  CG  HIS A 498     167.616  17.352  55.919  0.00  0.00      PROA C  
ATOM   3973  CD2 HIS A 498     168.817  17.762  56.419  0.00  0.00      PROA C  
ATOM   3974  ND1 HIS A 498     167.796  16.033  55.555  0.00  0.00      PROA N  
ATOM   3975  CE1 HIS A 498     169.077  15.703  55.850  0.00  0.00      PROA C  
ATOM   3976  NE2 HIS A 498     169.738  16.721  56.378  0.00  0.00      PROA N  
ATOM   3977  N   LEU A 499     163.920  19.940  56.927  0.00  0.00      PROA N  
ATOM   3978  CA  LEU A 499     162.643  20.617  56.783  0.00  0.00      PROA C  
ATOM   3979  C   LEU A 499     162.720  22.130  56.969  0.00  0.00      PROA C  
ATOM   3980  O   LEU A 499     163.424  22.657  57.834  0.00  0.00      PROA O  
ATOM   3981  CB  LEU A 499     161.567  20.062  57.754  0.00  0.00      PROA C  
ATOM   3982  CG  LEU A 499     161.245  18.562  57.592  0.00  0.00      PROA C  
ATOM   3983  CD1 LEU A 499     160.167  18.133  58.599  0.00  0.00      PROA C  
ATOM   3984  CD2 LEU A 499     160.790  18.239  56.165  0.00  0.00      PROA C  
ATOM   3985  N   LEU A 500     161.973  22.875  56.134  0.00  0.00      PROA N  
ATOM   3986  CA  LEU A 500     161.837  24.311  56.227  0.00  0.00      PROA C  
ATOM   3987  C   LEU A 500     161.086  24.704  57.500  0.00  0.00      PROA C  
ATOM   3988  O   LEU A 500     160.007  24.187  57.798  0.00  0.00      PROA O  
ATOM   3989  CB  LEU A 500     161.120  24.846  54.961  0.00  0.00      PROA C  
ATOM   3990  CG  LEU A 500     161.023  26.378  54.823  0.00  0.00      PROA C  
ATOM   3991  CD1 LEU A 500     162.405  27.043  54.755  0.00  0.00      PROA C  
ATOM   3992  CD2 LEU A 500     160.205  26.740  53.574  0.00  0.00      PROA C  
ATOM   3993  N   SER A 501     161.664  25.600  58.328  0.00  0.00      PROA N  
ATOM   3994  CA  SER A 501     161.022  26.035  59.567  0.00  0.00      PROA C  
ATOM   3995  C   SER A 501     159.746  26.840  59.330  0.00  0.00      PROA C  
ATOM   3996  O   SER A 501     159.695  27.605  58.363  0.00  0.00      PROA O  
ATOM   3997  CB  SER A 501     161.956  26.842  60.516  0.00  0.00      PROA C  
ATOM   3998  OG  SER A 501     163.002  26.017  61.040  0.00  0.00      PROA O  
ATOM   3999  N   PRO A 502     158.705  26.768  60.163  0.00  0.00      PROA N  
ATOM   4000  CA  PRO A 502     157.445  27.473  59.923  0.00  0.00      PROA C  
ATOM   4001  C   PRO A 502     157.614  28.977  60.075  0.00  0.00      PROA C  
ATOM   4002  O   PRO A 502     156.809  29.743  59.547  0.00  0.00      PROA O  
ATOM   4003  CB  PRO A 502     156.482  26.870  60.962  0.00  0.00      PROA C  
ATOM   4004  CG  PRO A 502     157.390  26.366  62.086  0.00  0.00      PROA C  
ATOM   4005  CD  PRO A 502     158.618  25.872  61.323  0.00  0.00      PROA C  
ATOM   4006  N   SER A 503     158.665  29.426  60.790  0.00  0.00      PROA N  
ATOM   4007  CA  SER A 503     159.025  30.831  60.916  0.00  0.00      PROA C  
ATOM   4008  C   SER A 503     159.649  31.418  59.653  0.00  0.00      PROA C  
ATOM   4009  O   SER A 503     159.674  32.635  59.481  0.00  0.00      PROA O  
ATOM   4010  CB  SER A 503     160.049  31.066  62.066  0.00  0.00      PROA C  
ATOM   4011  OG  SER A 503     159.553  30.575  63.317  0.00  0.00      PROA O  
ATOM   4012  N   ASP A 504     160.171  30.577  58.733  0.00  0.00      PROA N  
ATOM   4013  CA  ASP A 504     160.949  31.035  57.592  0.00  0.00      PROA C  
ATOM   4014  C   ASP A 504     160.100  31.418  56.375  0.00  0.00      PROA C  
ATOM   4015  O   ASP A 504     160.592  32.070  55.449  0.00  0.00      PROA O  
ATOM   4016  CB  ASP A 504     161.971  29.941  57.160  0.00  0.00      PROA C  
ATOM   4017  CG  ASP A 504     163.085  29.727  58.174  0.00  0.00      PROA C  
ATOM   4018  OD1 ASP A 504     163.268  30.545  59.114  0.00  0.00      PROA O  
ATOM   4019  OD2 ASP A 504     163.860  28.749  57.988  0.00  0.00      PROA O1-
ATOM   4020  N   PHE A 505     158.805  31.052  56.342  0.00  0.00      PROA N  
ATOM   4021  CA  PHE A 505     157.955  31.313  55.195  0.00  0.00      PROA C  
ATOM   4022  C   PHE A 505     156.564  31.754  55.630  0.00  0.00      PROA C  
ATOM   4023  O   PHE A 505     156.145  31.599  56.779  0.00  0.00      PROA O  
ATOM   4024  CB  PHE A 505     157.901  30.117  54.189  0.00  0.00      PROA C  
ATOM   4025  CG  PHE A 505     157.164  28.886  54.672  0.00  0.00      PROA C  
ATOM   4026  CD1 PHE A 505     157.726  28.045  55.647  0.00  0.00      PROA C  
ATOM   4027  CD2 PHE A 505     155.950  28.501  54.071  0.00  0.00      PROA C  
ATOM   4028  CE1 PHE A 505     157.088  26.857  56.028  0.00  0.00      PROA C  
ATOM   4029  CE2 PHE A 505     155.310  27.312  54.445  0.00  0.00      PROA C  
ATOM   4030  CZ  PHE A 505     155.877  26.491  55.428  0.00  0.00      PROA C  
ATOM   4031  N   LYS A 506     155.830  32.365  54.689  0.00  0.00      PROA N  
ATOM   4032  CA  LYS A 506     154.496  32.866  54.892  0.00  0.00      PROA C  
ATOM   4033  C   LYS A 506     153.626  32.468  53.713  0.00  0.00      PROA C  
ATOM   4034  O   LYS A 506     154.104  32.165  52.614  0.00  0.00      PROA O  
ATOM   4035  CB  LYS A 506     154.480  34.408  55.085  0.00  0.00      PROA C  
ATOM   4036  CG  LYS A 506     155.087  35.223  53.925  0.00  0.00      PROA C  
ATOM   4037  CD  LYS A 506     155.119  36.733  54.240  0.00  0.00      PROA C  
ATOM   4038  CE  LYS A 506     155.725  37.587  53.112  0.00  0.00      PROA C  
ATOM   4039  NZ  LYS A 506     155.773  39.023  53.501  0.00  0.00      PROA N1+
ATOM   4040  N   ILE A 507     152.304  32.443  53.941  0.00  0.00      PROA N  
ATOM   4041  CA  ILE A 507     151.320  32.015  52.970  0.00  0.00      PROA C  
ATOM   4042  C   ILE A 507     150.490  33.221  52.587  0.00  0.00      PROA C  
ATOM   4043  O   ILE A 507     149.996  33.959  53.441  0.00  0.00      PROA O  
ATOM   4044  CB  ILE A 507     150.416  30.902  53.506  0.00  0.00      PROA C  
ATOM   4045  CG1 ILE A 507     151.235  29.662  53.950  0.00  0.00      PROA C  
ATOM   4046  CG2 ILE A 507     149.348  30.520  52.454  0.00  0.00      PROA C  
ATOM   4047  CD  ILE A 507     152.066  29.021  52.840  0.00  0.00      PROA C  
ATOM   4048  N   ILE A 508     150.335  33.471  51.276  0.00  0.00      PROA N  
ATOM   4049  CA  ILE A 508     149.570  34.594  50.774  0.00  0.00      PROA C  
ATOM   4050  C   ILE A 508     148.377  34.053  50.007  0.00  0.00      PROA C  
ATOM   4051  O   ILE A 508     148.510  33.231  49.098  0.00  0.00      PROA O  
ATOM   4052  CB  ILE A 508     150.373  35.570  49.911  0.00  0.00      PROA C  
ATOM   4053  CG1 ILE A 508     151.691  36.014  50.599  0.00  0.00      PROA C  
ATOM   4054  CG2 ILE A 508     149.492  36.812  49.637  0.00  0.00      PROA C  
ATOM   4055  CD  ILE A 508     152.906  35.109  50.352  0.00  0.00      PROA C  
ATOM   4056  N   MET A 509     147.164  34.495  50.383  0.00  0.00      PROA N  
ATOM   4057  CA  MET A 509     145.915  34.089  49.769  0.00  0.00      PROA C  
ATOM   4058  C   MET A 509     145.214  35.264  49.130  0.00  0.00      PROA C  
ATOM   4059  O   MET A 509     145.287  36.389  49.620  0.00  0.00      PROA O  
ATOM   4060  CB  MET A 509     144.955  33.440  50.788  0.00  0.00      PROA C  
ATOM   4061  CG  MET A 509     145.509  32.119  51.330  0.00  0.00      PROA C  
ATOM   4062  SD  MET A 509     144.364  31.280  52.447  0.00  0.00      PROA S  
ATOM   4063  CE  MET A 509     145.454  29.839  52.490  0.00  0.00      PROA C  
ATOM   4064  N   GLY A 510     144.527  35.032  47.990  0.00  0.00      PROA N  
ATOM   4065  CA  GLY A 510     143.807  36.077  47.261  0.00  0.00      PROA C  
ATOM   4066  C   GLY A 510     144.714  36.954  46.438  0.00  0.00      PROA C  
ATOM   4067  O   GLY A 510     144.365  38.077  46.075  0.00  0.00      PROA O  
ATOM   4068  N   LYS A 511     145.915  36.445  46.111  0.00  0.00      PROA N  
ATOM   4069  CA  LYS A 511     146.904  37.170  45.347  0.00  0.00      PROA C  
ATOM   4070  C   LYS A 511     146.682  37.003  43.849  0.00  0.00      PROA C  
ATOM   4071  O   LYS A 511     146.406  35.912  43.344  0.00  0.00      PROA O  
ATOM   4072  CB  LYS A 511     148.338  36.752  45.752  0.00  0.00      PROA C  
ATOM   4073  CG  LYS A 511     149.439  37.586  45.078  0.00  0.00      PROA C  
ATOM   4074  CD  LYS A 511     150.539  38.032  46.059  0.00  0.00      PROA C  
ATOM   4075  CE  LYS A 511     151.567  38.964  45.401  0.00  0.00      PROA C  
ATOM   4076  NZ  LYS A 511     152.477  39.578  46.402  0.00  0.00      PROA N1+
ATOM   4077  N   HIS A 512     146.759  38.121  43.104  0.00  0.00      PROA N  
ATOM   4078  CA  HIS A 512     146.523  38.165  41.675  0.00  0.00      PROA C  
ATOM   4079  C   HIS A 512     147.842  38.384  40.947  0.00  0.00      PROA C  
ATOM   4080  O   HIS A 512     148.409  37.465  40.356  0.00  0.00      PROA O  
ATOM   4081  CB  HIS A 512     145.476  39.267  41.378  0.00  0.00      PROA C  
ATOM   4082  CG  HIS A 512     145.022  39.387  39.951  0.00  0.00      PROA C  
ATOM   4083  CD2 HIS A 512     144.271  38.533  39.202  0.00  0.00      PROA C  
ATOM   4084  ND1 HIS A 512     145.102  40.555  39.220  0.00  0.00      PROA N  
ATOM   4085  CE1 HIS A 512     144.418  40.355  38.067  0.00  0.00      PROA C  
ATOM   4086  NE2 HIS A 512     143.900  39.139  38.011  0.00  0.00      PROA N  
ATOM   4087  N   TRP A 513     148.383  39.615  40.973  0.00  0.00      PROA N  
ATOM   4088  CA  TRP A 513     149.694  39.947  40.441  0.00  0.00      PROA C  
ATOM   4089  C   TRP A 513     150.846  39.225  41.156  0.00  0.00      PROA C  
ATOM   4090  O   TRP A 513     150.808  39.004  42.365  0.00  0.00      PROA O  
ATOM   4091  CB  TRP A 513     149.921  41.480  40.454  0.00  0.00      PROA C  
ATOM   4092  CG  TRP A 513     148.764  42.278  39.924  0.00  0.00      PROA C  
ATOM   4093  CD1 TRP A 513     147.876  42.994  40.685  0.00  0.00      PROA C  
ATOM   4094  CD2 TRP A 513     148.327  42.419  38.558  0.00  0.00      PROA C  
ATOM   4095  CE2 TRP A 513     147.181  43.250  38.576  0.00  0.00      PROA C  
ATOM   4096  CE3 TRP A 513     148.791  41.925  37.339  0.00  0.00      PROA C  
ATOM   4097  NE1 TRP A 513     146.933  43.580  39.872  0.00  0.00      PROA N  
ATOM   4098  CZ2 TRP A 513     146.506  43.595  37.416  0.00  0.00      PROA C  
ATOM   4099  CZ3 TRP A 513     148.117  42.278  36.167  0.00  0.00      PROA C  
ATOM   4100  CH2 TRP A 513     146.992  43.098  36.204  0.00  0.00      PROA C  
ATOM   4101  N   ARG A 514     151.904  38.812  40.421  0.00  0.00      PROA N  
ATOM   4102  CA  ARG A 514     153.036  38.090  40.998  0.00  0.00      PROA C  
ATOM   4103  C   ARG A 514     153.827  38.912  42.019  0.00  0.00      PROA C  
ATOM   4104  O   ARG A 514     154.211  38.428  43.086  0.00  0.00      PROA O  
ATOM   4105  CB  ARG A 514     154.008  37.581  39.901  0.00  0.00      PROA C  
ATOM   4106  CG  ARG A 514     154.966  36.478  40.414  0.00  0.00      PROA C  
ATOM   4107  CD  ARG A 514     155.940  35.929  39.360  0.00  0.00      PROA C  
ATOM   4108  NE  ARG A 514     157.137  36.833  39.311  0.00  0.00      PROA N  
ATOM   4109  CZ  ARG A 514     158.232  36.686  40.049  0.00  0.00      PROA C  
ATOM   4110  NH1 ARG A 514     158.362  35.735  40.944  0.00  0.00      PROA N1+
ATOM   4111  NH2 ARG A 514     159.242  37.515  39.891  0.00  0.00      PROA N  
ATOM   4112  N   ARG A 515     154.073  40.202  41.705  0.00  0.00      PROA N  
ATOM   4113  CA  ARG A 515     154.891  41.085  42.517  0.00  0.00      PROA C  
ATOM   4114  C   ARG A 515     154.069  42.066  43.343  0.00  0.00      PROA C  
ATOM   4115  O   ARG A 515     154.049  41.981  44.573  0.00  0.00      PROA O  
ATOM   4116  CB  ARG A 515     155.949  41.819  41.653  0.00  0.00      PROA C  
ATOM   4117  CG  ARG A 515     156.979  40.843  41.038  0.00  0.00      PROA C  
ATOM   4118  CD  ARG A 515     158.154  41.508  40.306  0.00  0.00      PROA C  
ATOM   4119  NE  ARG A 515     159.020  42.163  41.341  0.00  0.00      PROA N  
ATOM   4120  CZ  ARG A 515     160.214  42.686  41.097  0.00  0.00      PROA C  
ATOM   4121  NH1 ARG A 515     160.750  42.699  39.897  0.00  0.00      PROA N1+
ATOM   4122  NH2 ARG A 515     160.903  43.215  42.089  0.00  0.00      PROA N  
ATOM   4123  N   ARG A 516     153.379  43.037  42.696  0.00  0.00      PROA N  
ATOM   4124  CA  ARG A 516     152.633  44.094  43.373  0.00  0.00      PROA C  
ATOM   4125  C   ARG A 516     151.503  43.607  44.292  0.00  0.00      PROA C  
ATOM   4126  O   ARG A 516     150.895  42.558  44.077  0.00  0.00      PROA O  
ATOM   4127  CB  ARG A 516     152.088  45.172  42.392  0.00  0.00      PROA C  
ATOM   4128  CG  ARG A 516     150.974  44.689  41.439  0.00  0.00      PROA C  
ATOM   4129  CD  ARG A 516     150.326  45.793  40.583  0.00  0.00      PROA C  
ATOM   4130  NE  ARG A 516     151.301  46.145  39.498  0.00  0.00      PROA N  
ATOM   4131  CZ  ARG A 516     151.115  45.906  38.207  0.00  0.00      PROA C  
ATOM   4132  NH1 ARG A 516     149.945  45.631  37.677  0.00  0.00      PROA N1+
ATOM   4133  NH2 ARG A 516     152.142  45.937  37.387  0.00  0.00      PROA N  
ATOM   4134  N   SER A 517     151.227  44.366  45.374  0.00  0.00      PROA N  
ATOM   4135  CA  SER A 517     150.269  43.976  46.403  0.00  0.00      PROA C  
ATOM   4136  C   SER A 517     148.873  44.553  46.191  0.00  0.00      PROA C  
ATOM   4137  O   SER A 517     148.701  45.728  45.855  0.00  0.00      PROA O  
ATOM   4138  CB  SER A 517     150.768  44.332  47.833  0.00  0.00      PROA C  
ATOM   4139  OG  SER A 517     149.887  43.874  48.864  0.00  0.00      PROA O  
ATOM   4140  N   ASP A 518     147.845  43.718  46.402  0.00  0.00      PROA N  
ATOM   4141  CA  ASP A 518     146.437  44.064  46.392  0.00  0.00      PROA C  
ATOM   4142  C   ASP A 518     145.828  44.079  47.800  0.00  0.00      PROA C  
ATOM   4143  O   ASP A 518     146.338  43.492  48.755  0.00  0.00      PROA O  
ATOM   4144  CB  ASP A 518     145.635  43.053  45.529  0.00  0.00      PROA C  
ATOM   4145  CG  ASP A 518     145.924  43.209  44.043  0.00  0.00      PROA C  
ATOM   4146  OD1 ASP A 518     146.327  44.310  43.583  0.00  0.00      PROA O  
ATOM   4147  OD2 ASP A 518     145.607  42.245  43.294  0.00  0.00      PROA O1-
ATOM   4148  N   GLU A 519     144.667  44.747  47.955  0.00  0.00      PROA N  
ATOM   4149  CA  GLU A 519     143.868  44.773  49.165  0.00  0.00      PROA C  
ATOM   4150  C   GLU A 519     143.125  43.455  49.413  0.00  0.00      PROA C  
ATOM   4151  O   GLU A 519     142.701  43.151  50.530  0.00  0.00      PROA O  
ATOM   4152  CB  GLU A 519     142.860  45.957  49.099  0.00  0.00      PROA C  
ATOM   4153  CG  GLU A 519     141.760  45.894  47.996  0.00  0.00      PROA C  
ATOM   4154  CD  GLU A 519     142.178  46.353  46.595  0.00  0.00      PROA C  
ATOM   4155  OE1 GLU A 519     143.390  46.545  46.317  0.00  0.00      PROA O  
ATOM   4156  OE2 GLU A 519     141.265  46.535  45.743  0.00  0.00      PROA O1-
ATOM   4157  N   ASP A 520     142.987  42.618  48.366  0.00  0.00      PROA N  
ATOM   4158  CA  ASP A 520     142.366  41.309  48.421  0.00  0.00      PROA C  
ATOM   4159  C   ASP A 520     143.276  40.257  49.067  0.00  0.00      PROA C  
ATOM   4160  O   ASP A 520     142.818  39.217  49.547  0.00  0.00      PROA O  
ATOM   4161  CB  ASP A 520     142.005  40.873  46.979  0.00  0.00      PROA C  
ATOM   4162  CG  ASP A 520     141.098  41.910  46.339  0.00  0.00      PROA C  
ATOM   4163  OD1 ASP A 520     140.060  42.291  46.943  0.00  0.00      PROA O  
ATOM   4164  OD2 ASP A 520     141.394  42.319  45.183  0.00  0.00      PROA O1-
ATOM   4165  N   GLU A 521     144.597  40.526  49.110  0.00  0.00      PROA N  
ATOM   4166  CA  GLU A 521     145.591  39.683  49.740  0.00  0.00      PROA C  
ATOM   4167  C   GLU A 521     145.433  39.505  51.245  0.00  0.00      PROA C  
ATOM   4168  O   GLU A 521     145.170  40.448  51.994  0.00  0.00      PROA O  
ATOM   4169  CB  GLU A 521     147.029  40.168  49.445  0.00  0.00      PROA C  
ATOM   4170  CG  GLU A 521     147.405  40.003  47.957  0.00  0.00      PROA C  
ATOM   4171  CD  GLU A 521     148.604  40.837  47.520  0.00  0.00      PROA C  
ATOM   4172  OE1 GLU A 521     149.425  41.308  48.353  0.00  0.00      PROA O  
ATOM   4173  OE2 GLU A 521     148.719  41.041  46.283  0.00  0.00      PROA O1-
ATOM   4174  N   GLN A 522     145.632  38.265  51.717  0.00  0.00      PROA N  
ATOM   4175  CA  GLN A 522     145.697  37.930  53.120  0.00  0.00      PROA C  
ATOM   4176  C   GLN A 522     147.014  37.223  53.399  0.00  0.00      PROA C  
ATOM   4177  O   GLN A 522     147.304  36.169  52.831  0.00  0.00      PROA O  
ATOM   4178  CB  GLN A 522     144.489  37.055  53.556  0.00  0.00      PROA C  
ATOM   4179  CG  GLN A 522     143.140  37.791  53.354  0.00  0.00      PROA C  
ATOM   4180  CD  GLN A 522     141.955  37.016  53.933  0.00  0.00      PROA C  
ATOM   4181  NE2 GLN A 522     141.179  36.342  53.054  0.00  0.00      PROA N  
ATOM   4182  OE1 GLN A 522     141.701  37.029  55.141  0.00  0.00      PROA O  
ATOM   4183  N   HIS A 523     147.857  37.813  54.273  0.00  0.00      PROA N  
ATOM   4184  CA  HIS A 523     149.143  37.251  54.662  0.00  0.00      PROA C  
ATOM   4185  C   HIS A 523     148.997  36.450  55.945  0.00  0.00      PROA C  
ATOM   4186  O   HIS A 523     148.630  36.983  56.993  0.00  0.00      PROA O  
ATOM   4187  CB  HIS A 523     150.213  38.345  54.907  0.00  0.00      PROA C  
ATOM   4188  CG  HIS A 523     150.534  39.157  53.684  0.00  0.00      PROA C  
ATOM   4189  CD2 HIS A 523     150.196  40.440  53.370  0.00  0.00      PROA C  
ATOM   4190  ND1 HIS A 523     151.434  38.760  52.716  0.00  0.00      PROA N  
ATOM   4191  CE1 HIS A 523     151.583  39.798  51.855  0.00  0.00      PROA C  
ATOM   4192  NE2 HIS A 523     150.855  40.843  52.215  0.00  0.00      PROA N  
ATOM   4193  N   LEU A 524     149.283  35.140  55.884  0.00  0.00      PROA N  
ATOM   4194  CA  LEU A 524     149.090  34.216  56.982  0.00  0.00      PROA C  
ATOM   4195  C   LEU A 524     150.397  33.536  57.365  0.00  0.00      PROA C  
ATOM   4196  O   LEU A 524     151.229  33.187  56.523  0.00  0.00      PROA O  
ATOM   4197  CB  LEU A 524     148.039  33.137  56.629  0.00  0.00      PROA C  
ATOM   4198  CG  LEU A 524     146.653  33.682  56.220  0.00  0.00      PROA C  
ATOM   4199  CD1 LEU A 524     145.754  32.526  55.773  0.00  0.00      PROA C  
ATOM   4200  CD2 LEU A 524     145.969  34.469  57.348  0.00  0.00      PROA C  
ATOM   4201  N   HIS A 525     150.614  33.347  58.679  0.00  0.00      PROA N  
ATOM   4202  CA  HIS A 525     151.750  32.622  59.215  0.00  0.00      PROA C  
ATOM   4203  C   HIS A 525     151.421  31.133  59.347  0.00  0.00      PROA C  
ATOM   4204  O   HIS A 525     150.300  30.684  59.097  0.00  0.00      PROA O  
ATOM   4205  CB  HIS A 525     152.214  33.255  60.555  0.00  0.00      PROA C  
ATOM   4206  CG  HIS A 525     153.518  32.752  61.118  0.00  0.00      PROA C  
ATOM   4207  CD2 HIS A 525     153.772  32.075  62.274  0.00  0.00      PROA C  
ATOM   4208  ND1 HIS A 525     154.749  33.123  60.621  0.00  0.00      PROA N  
ATOM   4209  CE1 HIS A 525     155.686  32.651  61.480  0.00  0.00      PROA C  
ATOM   4210  NE2 HIS A 525     155.142  32.010  62.502  0.00  0.00      PROA N  
ATOM   4211  N   VAL A 526     152.417  30.310  59.713  0.00  0.00      PROA N  
ATOM   4212  CA  VAL A 526     152.300  28.861  59.760  0.00  0.00      PROA C  
ATOM   4213  C   VAL A 526     152.489  28.388  61.191  0.00  0.00      PROA C  
ATOM   4214  O   VAL A 526     153.439  28.786  61.868  0.00  0.00      PROA O  
ATOM   4215  CB  VAL A 526     153.340  28.205  58.855  0.00  0.00      PROA C  
ATOM   4216  CG1 VAL A 526     153.354  26.673  59.028  0.00  0.00      PROA C  
ATOM   4217  CG2 VAL A 526     153.031  28.586  57.393  0.00  0.00      PROA C  
ATOM   4218  N   LYS A 527     151.588  27.522  61.714  0.00  0.00      PROA N  
ATOM   4219  CA  LYS A 527     151.785  26.936  63.031  0.00  0.00      PROA C  
ATOM   4220  C   LYS A 527     152.432  25.554  62.952  0.00  0.00      PROA C  
ATOM   4221  O   LYS A 527     153.249  25.205  63.806  0.00  0.00      PROA O  
ATOM   4222  CB  LYS A 527     150.481  26.879  63.877  0.00  0.00      PROA C  
ATOM   4223  CG  LYS A 527     149.328  26.038  63.311  0.00  0.00      PROA C  
ATOM   4224  CD  LYS A 527     148.188  25.806  64.327  0.00  0.00      PROA C  
ATOM   4225  CE  LYS A 527     147.434  27.071  64.771  0.00  0.00      PROA C  
ATOM   4226  NZ  LYS A 527     146.320  26.714  65.686  0.00  0.00      PROA N1+
ATOM   4227  N   HIS A 528     152.134  24.751  61.907  0.00  0.00      PROA N  
ATOM   4228  CA  HIS A 528     152.665  23.401  61.792  0.00  0.00      PROA C  
ATOM   4229  C   HIS A 528     152.822  22.965  60.347  0.00  0.00      PROA C  
ATOM   4230  O   HIS A 528     152.138  23.434  59.438  0.00  0.00      PROA O  
ATOM   4231  CB  HIS A 528     151.822  22.327  62.539  0.00  0.00      PROA C  
ATOM   4232  CG  HIS A 528     151.840  22.483  64.038  0.00  0.00      PROA C  
ATOM   4233  CD2 HIS A 528     152.832  22.210  64.932  0.00  0.00      PROA C  
ATOM   4234  ND1 HIS A 528     150.729  22.795  64.796  0.00  0.00      PROA N  
ATOM   4235  CE1 HIS A 528     151.098  22.722  66.099  0.00  0.00      PROA C  
ATOM   4236  NE2 HIS A 528     152.367  22.366  66.233  0.00  0.00      PROA N  
ATOM   4237  N   ILE A 529     153.773  22.044  60.118  0.00  0.00      PROA N  
ATOM   4238  CA  ILE A 529     154.189  21.594  58.806  0.00  0.00      PROA C  
ATOM   4239  C   ILE A 529     154.232  20.066  58.791  0.00  0.00      PROA C  
ATOM   4240  O   ILE A 529     154.909  19.426  59.597  0.00  0.00      PROA O  
ATOM   4241  CB  ILE A 529     155.524  22.255  58.448  0.00  0.00      PROA C  
ATOM   4242  CG1 ILE A 529     155.967  21.963  57.000  0.00  0.00      PROA C  
ATOM   4243  CG2 ILE A 529     156.643  21.943  59.477  0.00  0.00      PROA C  
ATOM   4244  CD  ILE A 529     157.152  22.844  56.594  0.00  0.00      PROA C  
ATOM   4245  N   MET A 530     153.446  19.423  57.905  0.00  0.00      PROA N  
ATOM   4246  CA  MET A 530     153.301  17.977  57.852  0.00  0.00      PROA C  
ATOM   4247  C   MET A 530     153.562  17.421  56.462  0.00  0.00      PROA C  
ATOM   4248  O   MET A 530     152.819  17.680  55.519  0.00  0.00      PROA O  
ATOM   4249  CB  MET A 530     151.883  17.533  58.308  0.00  0.00      PROA C  
ATOM   4250  CG  MET A 530     151.611  17.623  59.827  0.00  0.00      PROA C  
ATOM   4251  SD  MET A 530     152.134  16.174  60.807  0.00  0.00      PROA S  
ATOM   4252  CE  MET A 530     153.866  16.601  61.140  0.00  0.00      PROA C  
ATOM   4253  N   LEU A 531     154.619  16.602  56.299  0.00  0.00      PROA N  
ATOM   4254  CA  LEU A 531     154.830  15.848  55.074  0.00  0.00      PROA C  
ATOM   4255  C   LEU A 531     154.206  14.472  55.196  0.00  0.00      PROA C  
ATOM   4256  O   LEU A 531     154.052  13.929  56.293  0.00  0.00      PROA O  
ATOM   4257  CB  LEU A 531     156.324  15.689  54.691  0.00  0.00      PROA C  
ATOM   4258  CG  LEU A 531     157.101  17.017  54.584  0.00  0.00      PROA C  
ATOM   4259  CD1 LEU A 531     158.467  16.790  53.919  0.00  0.00      PROA C  
ATOM   4260  CD2 LEU A 531     156.325  18.091  53.812  0.00  0.00      PROA C  
ATOM   4261  N   HIS A 532     153.818  13.865  54.057  0.00  0.00      PROA N  
ATOM   4262  CA  HIS A 532     153.319  12.500  54.033  0.00  0.00      PROA C  
ATOM   4263  C   HIS A 532     154.371  11.485  54.534  0.00  0.00      PROA C  
ATOM   4264  O   HIS A 532     155.530  11.605  54.129  0.00  0.00      PROA O  
ATOM   4265  CB  HIS A 532     152.817  12.144  52.610  0.00  0.00      PROA C  
ATOM   4266  CG  HIS A 532     152.052  10.851  52.525  0.00  0.00      PROA C  
ATOM   4267  CD2 HIS A 532     150.708  10.633  52.538  0.00  0.00      PROA C  
ATOM   4268  ND1 HIS A 532     152.621   9.638  52.207  0.00  0.00      PROA N  
ATOM   4269  CE1 HIS A 532     151.609   8.742  52.080  0.00  0.00      PROA C  
ATOM   4270  NE2 HIS A 532     150.431   9.299  52.276  0.00  0.00      PROA N  
ATOM   4271  N   PRO A 533     154.099  10.478  55.379  0.00  0.00      PROA N  
ATOM   4272  CA  PRO A 533     155.166   9.676  55.990  0.00  0.00      PROA C  
ATOM   4273  C   PRO A 533     155.887   8.785  54.995  0.00  0.00      PROA C  
ATOM   4274  O   PRO A 533     157.051   8.443  55.204  0.00  0.00      PROA O  
ATOM   4275  CB  PRO A 533     154.446   8.854  57.071  0.00  0.00      PROA C  
ATOM   4276  CG  PRO A 533     153.303   9.767  57.508  0.00  0.00      PROA C  
ATOM   4277  CD  PRO A 533     152.886  10.444  56.201  0.00  0.00      PROA C  
ATOM   4278  N   LEU A 534     155.196   8.394  53.908  0.00  0.00      PROA N  
ATOM   4279  CA  LEU A 534     155.742   7.574  52.841  0.00  0.00      PROA C  
ATOM   4280  C   LEU A 534     156.353   8.448  51.734  0.00  0.00      PROA C  
ATOM   4281  O   LEU A 534     156.696   7.960  50.656  0.00  0.00      PROA O  
ATOM   4282  CB  LEU A 534     154.662   6.642  52.206  0.00  0.00      PROA C  
ATOM   4283  CG  LEU A 534     154.065   5.511  53.083  0.00  0.00      PROA C  
ATOM   4284  CD1 LEU A 534     153.213   5.990  54.268  0.00  0.00      PROA C  
ATOM   4285  CD2 LEU A 534     153.207   4.586  52.203  0.00  0.00      PROA C  
ATOM   4286  N   TYR A 535     156.516   9.774  51.959  0.00  0.00      PROA N  
ATOM   4287  CA  TYR A 535     157.224  10.661  51.048  0.00  0.00      PROA C  
ATOM   4288  C   TYR A 535     158.688  10.256  50.815  0.00  0.00      PROA C  
ATOM   4289  O   TYR A 535     159.438   9.980  51.754  0.00  0.00      PROA O  
ATOM   4290  CB  TYR A 535     157.078  12.158  51.475  0.00  0.00      PROA C  
ATOM   4291  CG  TYR A 535     157.937  13.127  50.693  0.00  0.00      PROA C  
ATOM   4292  CD1 TYR A 535     157.819  13.217  49.296  0.00  0.00      PROA C  
ATOM   4293  CD2 TYR A 535     158.874  13.945  51.347  0.00  0.00      PROA C  
ATOM   4294  CE1 TYR A 535     158.657  14.063  48.559  0.00  0.00      PROA C  
ATOM   4295  CE2 TYR A 535     159.693  14.816  50.617  0.00  0.00      PROA C  
ATOM   4296  CZ  TYR A 535     159.595  14.861  49.221  0.00  0.00      PROA C  
ATOM   4297  OH  TYR A 535     160.448  15.699  48.480  0.00  0.00      PROA O  
ATOM   4298  N   ASN A 536     159.120  10.216  49.540  0.00  0.00      PROA N  
ATOM   4299  CA  ASN A 536     160.485   9.899  49.171  0.00  0.00      PROA C  
ATOM   4300  C   ASN A 536     161.042  11.044  48.318  0.00  0.00      PROA C  
ATOM   4301  O   ASN A 536     160.528  11.256  47.216  0.00  0.00      PROA O  
ATOM   4302  CB  ASN A 536     160.526   8.534  48.422  0.00  0.00      PROA C  
ATOM   4303  CG  ASN A 536     161.941   8.033  48.124  0.00  0.00      PROA C  
ATOM   4304  ND2 ASN A 536     162.045   6.720  47.824  0.00  0.00      PROA N  
ATOM   4305  OD1 ASN A 536     162.942   8.753  48.168  0.00  0.00      PROA O  
ATOM   4306  N   PRO A 537     162.084  11.780  48.722  0.00  0.00      PROA N  
ATOM   4307  CA  PRO A 537     162.577  12.903  47.930  0.00  0.00      PROA C  
ATOM   4308  C   PRO A 537     163.252  12.460  46.647  0.00  0.00      PROA C  
ATOM   4309  O   PRO A 537     163.147  13.152  45.634  0.00  0.00      PROA O  
ATOM   4310  CB  PRO A 537     163.585  13.611  48.858  0.00  0.00      PROA C  
ATOM   4311  CG  PRO A 537     163.081  13.295  50.266  0.00  0.00      PROA C  
ATOM   4312  CD  PRO A 537     162.509  11.883  50.124  0.00  0.00      PROA C  
ATOM   4313  N   SER A 538     164.002  11.339  46.682  0.00  0.00      PROA N  
ATOM   4314  CA  SER A 538     164.701  10.797  45.518  0.00  0.00      PROA C  
ATOM   4315  C   SER A 538     163.787  10.334  44.385  0.00  0.00      PROA C  
ATOM   4316  O   SER A 538     164.005  10.646  43.212  0.00  0.00      PROA O  
ATOM   4317  CB  SER A 538     165.703   9.659  45.900  0.00  0.00      PROA C  
ATOM   4318  OG  SER A 538     165.083   8.466  46.401  0.00  0.00      PROA O  
ATOM   4319  N   THR A 539     162.706   9.593  44.711  0.00  0.00      PROA N  
ATOM   4320  CA  THR A 539     161.823   9.000  43.702  0.00  0.00      PROA C  
ATOM   4321  C   THR A 539     160.645   9.915  43.408  0.00  0.00      PROA C  
ATOM   4322  O   THR A 539     160.031   9.827  42.348  0.00  0.00      PROA O  
ATOM   4323  CB  THR A 539     161.291   7.621  44.124  0.00  0.00      PROA C  
ATOM   4324  CG2 THR A 539     160.613   6.877  42.961  0.00  0.00      PROA C  
ATOM   4325  OG1 THR A 539     162.358   6.783  44.550  0.00  0.00      PROA O  
ATOM   4326  N   PHE A 540     160.332  10.848  44.336  0.00  0.00      PROA N  
ATOM   4327  CA  PHE A 540     159.202  11.773  44.297  0.00  0.00      PROA C  
ATOM   4328  C   PHE A 540     157.876  11.108  44.669  0.00  0.00      PROA C  
ATOM   4329  O   PHE A 540     156.795  11.668  44.479  0.00  0.00      PROA O  
ATOM   4330  CB  PHE A 540     159.068  12.658  43.018  0.00  0.00      PROA C  
ATOM   4331  CG  PHE A 540     160.170  13.681  42.894  0.00  0.00      PROA C  
ATOM   4332  CD1 PHE A 540     161.452  13.313  42.450  0.00  0.00      PROA C  
ATOM   4333  CD2 PHE A 540     159.904  15.046  43.118  0.00  0.00      PROA C  
ATOM   4334  CE1 PHE A 540     162.450  14.275  42.249  0.00  0.00      PROA C  
ATOM   4335  CE2 PHE A 540     160.894  16.015  42.913  0.00  0.00      PROA C  
ATOM   4336  CZ  PHE A 540     162.169  15.628  42.478  0.00  0.00      PROA C  
ATOM   4337  N   GLU A 541     157.922   9.889  45.252  0.00  0.00      PROA N  
ATOM   4338  CA  GLU A 541     156.750   9.175  45.736  0.00  0.00      PROA C  
ATOM   4339  C   GLU A 541     156.025   9.947  46.823  0.00  0.00      PROA C  
ATOM   4340  O   GLU A 541     156.650  10.417  47.771  0.00  0.00      PROA O  
ATOM   4341  CB  GLU A 541     157.109   7.775  46.303  0.00  0.00      PROA C  
ATOM   4342  CG  GLU A 541     157.616   6.785  45.230  0.00  0.00      PROA C  
ATOM   4343  CD  GLU A 541     158.218   5.522  45.843  0.00  0.00      PROA C  
ATOM   4344  OE1 GLU A 541     159.300   5.611  46.486  0.00  0.00      PROA O  
ATOM   4345  OE2 GLU A 541     157.629   4.418  45.679  0.00  0.00      PROA O1-
ATOM   4346  N   ASN A 542     154.687  10.090  46.705  0.00  0.00      PROA N  
ATOM   4347  CA  ASN A 542     153.856  10.809  47.662  0.00  0.00      PROA C  
ATOM   4348  C   ASN A 542     154.285  12.257  47.902  0.00  0.00      PROA C  
ATOM   4349  O   ASN A 542     154.389  12.723  49.038  0.00  0.00      PROA O  
ATOM   4350  CB  ASN A 542     153.714  10.043  49.000  0.00  0.00      PROA C  
ATOM   4351  CG  ASN A 542     153.234   8.628  48.704  0.00  0.00      PROA C  
ATOM   4352  ND2 ASN A 542     154.078   7.608  48.982  0.00  0.00      PROA N  
ATOM   4353  OD1 ASN A 542     152.110   8.435  48.233  0.00  0.00      PROA O  
ATOM   4354  N   ASP A 543     154.537  13.009  46.812  0.00  0.00      PROA N  
ATOM   4355  CA  ASP A 543     154.953  14.398  46.850  0.00  0.00      PROA C  
ATOM   4356  C   ASP A 543     153.787  15.340  47.192  0.00  0.00      PROA C  
ATOM   4357  O   ASP A 543     153.316  16.145  46.388  0.00  0.00      PROA O  
ATOM   4358  CB  ASP A 543     155.652  14.740  45.506  0.00  0.00      PROA C  
ATOM   4359  CG  ASP A 543     156.194  16.159  45.410  0.00  0.00      PROA C  
ATOM   4360  OD1 ASP A 543     156.675  16.724  46.427  0.00  0.00      PROA O  
ATOM   4361  OD2 ASP A 543     156.250  16.678  44.262  0.00  0.00      PROA O1-
ATOM   4362  N   LEU A 544     153.282  15.252  48.429  0.00  0.00      PROA N  
ATOM   4363  CA  LEU A 544     152.267  16.136  48.948  0.00  0.00      PROA C  
ATOM   4364  C   LEU A 544     152.505  16.350  50.431  0.00  0.00      PROA C  
ATOM   4365  O   LEU A 544     152.893  15.454  51.184  0.00  0.00      PROA O  
ATOM   4366  CB  LEU A 544     150.805  15.685  48.655  0.00  0.00      PROA C  
ATOM   4367  CG  LEU A 544     150.194  14.541  49.502  0.00  0.00      PROA C  
ATOM   4368  CD1 LEU A 544     148.732  14.312  49.084  0.00  0.00      PROA C  
ATOM   4369  CD2 LEU A 544     150.969  13.218  49.411  0.00  0.00      PROA C  
ATOM   4370  N   GLY A 545     152.318  17.603  50.868  0.00  0.00      PROA N  
ATOM   4371  CA  GLY A 545     152.426  18.021  52.246  0.00  0.00      PROA C  
ATOM   4372  C   GLY A 545     151.282  18.927  52.596  0.00  0.00      PROA C  
ATOM   4373  O   GLY A 545     150.640  19.537  51.739  0.00  0.00      PROA O  
ATOM   4374  N   LEU A 546     151.035  19.047  53.902  0.00  0.00      PROA N  
ATOM   4375  CA  LEU A 546     150.012  19.874  54.483  0.00  0.00      PROA C  
ATOM   4376  C   LEU A 546     150.656  20.893  55.396  0.00  0.00      PROA C  
ATOM   4377  O   LEU A 546     151.513  20.585  56.227  0.00  0.00      PROA O  
ATOM   4378  CB  LEU A 546     148.997  19.044  55.303  0.00  0.00      PROA C  
ATOM   4379  CG  LEU A 546     147.991  18.256  54.446  0.00  0.00      PROA C  
ATOM   4380  CD1 LEU A 546     147.273  17.226  55.324  0.00  0.00      PROA C  
ATOM   4381  CD2 LEU A 546     146.976  19.189  53.765  0.00  0.00      PROA C  
ATOM   4382  N   VAL A 547     150.246  22.157  55.258  0.00  0.00      PROA N  
ATOM   4383  CA  VAL A 547     150.732  23.234  56.091  0.00  0.00      PROA C  
ATOM   4384  C   VAL A 547     149.540  23.794  56.850  0.00  0.00      PROA C  
ATOM   4385  O   VAL A 547     148.506  24.140  56.272  0.00  0.00      PROA O  
ATOM   4386  CB  VAL A 547     151.451  24.304  55.277  0.00  0.00      PROA C  
ATOM   4387  CG1 VAL A 547     151.903  25.462  56.176  0.00  0.00      PROA C  
ATOM   4388  CG2 VAL A 547     152.675  23.685  54.573  0.00  0.00      PROA C  
ATOM   4389  N   GLU A 548     149.650  23.852  58.190  0.00  0.00      PROA N  
ATOM   4390  CA  GLU A 548     148.589  24.308  59.061  0.00  0.00      PROA C  
ATOM   4391  C   GLU A 548     148.820  25.776  59.367  0.00  0.00      PROA C  
ATOM   4392  O   GLU A 548     149.830  26.182  59.950  0.00  0.00      PROA O  
ATOM   4393  CB  GLU A 548     148.528  23.502  60.383  0.00  0.00      PROA C  
ATOM   4394  CG  GLU A 548     147.204  23.715  61.160  0.00  0.00      PROA C  
ATOM   4395  CD  GLU A 548     147.059  22.869  62.431  0.00  0.00      PROA C  
ATOM   4396  OE1 GLU A 548     148.018  22.174  62.859  0.00  0.00      PROA O  
ATOM   4397  OE2 GLU A 548     145.954  22.925  63.043  0.00  0.00      PROA O1-
ATOM   4398  N   LEU A 549     147.888  26.628  58.930  0.00  0.00      PROA N  
ATOM   4399  CA  LEU A 549     147.952  28.062  59.089  0.00  0.00      PROA C  
ATOM   4400  C   LEU A 549     147.721  28.531  60.526  0.00  0.00      PROA C  
ATOM   4401  O   LEU A 549     146.992  27.913  61.301  0.00  0.00      PROA O  
ATOM   4402  CB  LEU A 549     146.935  28.708  58.136  0.00  0.00      PROA C  
ATOM   4403  CG  LEU A 549     147.212  28.444  56.645  0.00  0.00      PROA C  
ATOM   4404  CD1 LEU A 549     145.947  28.687  55.816  0.00  0.00      PROA C  
ATOM   4405  CD2 LEU A 549     148.368  29.307  56.135  0.00  0.00      PROA C  
ATOM   4406  N   SER A 550     148.368  29.643  60.929  0.00  0.00      PROA N  
ATOM   4407  CA  SER A 550     148.249  30.221  62.266  0.00  0.00      PROA C  
ATOM   4408  C   SER A 550     146.848  30.691  62.655  0.00  0.00      PROA C  
ATOM   4409  O   SER A 550     146.384  30.439  63.770  0.00  0.00      PROA O  
ATOM   4410  CB  SER A 550     149.251  31.390  62.493  0.00  0.00      PROA C  
ATOM   4411  OG  SER A 550     149.045  32.475  61.584  0.00  0.00      PROA O  
ATOM   4412  N   GLU A 551     146.133  31.362  61.734  0.00  0.00      PROA N  
ATOM   4413  CA  GLU A 551     144.792  31.864  61.963  0.00  0.00      PROA C  
ATOM   4414  C   GLU A 551     144.000  31.790  60.668  0.00  0.00      PROA C  
ATOM   4415  O   GLU A 551     144.558  31.711  59.573  0.00  0.00      PROA O  
ATOM   4416  CB  GLU A 551     144.761  33.305  62.554  0.00  0.00      PROA C  
ATOM   4417  CG  GLU A 551     145.353  34.435  61.661  0.00  0.00      PROA C  
ATOM   4418  CD  GLU A 551     146.818  34.791  61.927  0.00  0.00      PROA C  
ATOM   4419  OE1 GLU A 551     147.477  34.194  62.818  0.00  0.00      PROA O  
ATOM   4420  OE2 GLU A 551     147.329  35.711  61.231  0.00  0.00      PROA O1-
ATOM   4421  N   SER A 552     142.652  31.735  60.769  0.00  0.00      PROA N  
ATOM   4422  CA  SER A 552     141.764  31.612  59.611  0.00  0.00      PROA C  
ATOM   4423  C   SER A 552     141.808  32.797  58.648  0.00  0.00      PROA C  
ATOM   4424  O   SER A 552     141.722  33.935  59.123  0.00  0.00      PROA O  
ATOM   4425  CB  SER A 552     140.275  31.356  59.981  0.00  0.00      PROA C  
ATOM   4426  OG  SER A 552     140.108  30.085  60.620  0.00  0.00      PROA O  
ATOM   4427  N   PRO A 553     141.912  32.647  57.320  0.00  0.00      PROA N  
ATOM   4428  CA  PRO A 553     141.500  33.691  56.385  0.00  0.00      PROA C  
ATOM   4429  C   PRO A 553     140.035  34.086  56.532  0.00  0.00      PROA C  
ATOM   4430  O   PRO A 553     139.200  33.279  56.947  0.00  0.00      PROA O  
ATOM   4431  CB  PRO A 553     141.772  33.087  54.996  0.00  0.00      PROA C  
ATOM   4432  CG  PRO A 553     141.584  31.583  55.204  0.00  0.00      PROA C  
ATOM   4433  CD  PRO A 553     142.086  31.361  56.633  0.00  0.00      PROA C  
ATOM   4434  N   ARG A 554     139.697  35.333  56.170  0.00  0.00      PROA N  
ATOM   4435  CA  ARG A 554     138.326  35.756  55.981  0.00  0.00      PROA C  
ATOM   4436  C   ARG A 554     137.851  35.264  54.616  0.00  0.00      PROA C  
ATOM   4437  O   ARG A 554     138.350  35.703  53.579  0.00  0.00      PROA O  
ATOM   4438  CB  ARG A 554     138.206  37.303  56.027  0.00  0.00      PROA C  
ATOM   4439  CG  ARG A 554     138.704  37.938  57.344  0.00  0.00      PROA C  
ATOM   4440  CD  ARG A 554     138.655  39.473  57.317  0.00  0.00      PROA C  
ATOM   4441  NE  ARG A 554     139.196  39.978  58.623  0.00  0.00      PROA N  
ATOM   4442  CZ  ARG A 554     138.483  40.172  59.725  0.00  0.00      PROA C  
ATOM   4443  NH1 ARG A 554     137.197  39.913  59.802  0.00  0.00      PROA N1+
ATOM   4444  NH2 ARG A 554     139.082  40.649  60.797  0.00  0.00      PROA N  
ATOM   4445  N   LEU A 555     136.893  34.316  54.567  0.00  0.00      PROA N  
ATOM   4446  CA  LEU A 555     136.355  33.839  53.302  0.00  0.00      PROA C  
ATOM   4447  C   LEU A 555     135.581  34.909  52.540  0.00  0.00      PROA C  
ATOM   4448  O   LEU A 555     134.820  35.696  53.107  0.00  0.00      PROA O  
ATOM   4449  CB  LEU A 555     135.496  32.561  53.431  0.00  0.00      PROA C  
ATOM   4450  CG  LEU A 555     136.202  31.372  54.114  0.00  0.00      PROA C  
ATOM   4451  CD1 LEU A 555     135.330  30.120  53.988  0.00  0.00      PROA C  
ATOM   4452  CD2 LEU A 555     137.607  31.090  53.555  0.00  0.00      PROA C  
ATOM   4453  N   ASN A 556     135.790  34.967  51.218  0.00  0.00      PROA N  
ATOM   4454  CA  ASN A 556     135.239  36.005  50.380  0.00  0.00      PROA C  
ATOM   4455  C   ASN A 556     135.306  35.493  48.949  0.00  0.00      PROA C  
ATOM   4456  O   ASN A 556     135.777  34.385  48.700  0.00  0.00      PROA O  
ATOM   4457  CB  ASN A 556     135.954  37.381  50.579  0.00  0.00      PROA C  
ATOM   4458  CG  ASN A 556     137.401  37.398  50.090  0.00  0.00      PROA C  
ATOM   4459  ND2 ASN A 556     138.372  37.124  50.985  0.00  0.00      PROA N  
ATOM   4460  OD1 ASN A 556     137.665  37.697  48.922  0.00  0.00      PROA O  
ATOM   4461  N   ASP A 557     134.841  36.283  47.960  0.00  0.00      PROA N  
ATOM   4462  CA  ASP A 557     134.831  35.911  46.550  0.00  0.00      PROA C  
ATOM   4463  C   ASP A 557     136.198  35.487  46.002  0.00  0.00      PROA C  
ATOM   4464  O   ASP A 557     136.294  34.622  45.130  0.00  0.00      PROA O  
ATOM   4465  CB  ASP A 557     134.298  37.086  45.686  0.00  0.00      PROA C  
ATOM   4466  CG  ASP A 557     132.825  37.361  45.936  0.00  0.00      PROA C  
ATOM   4467  OD1 ASP A 557     132.091  36.455  46.410  0.00  0.00      PROA O  
ATOM   4468  OD2 ASP A 557     132.362  38.476  45.571  0.00  0.00      PROA O1-
ATOM   4469  N   PHE A 558     137.287  36.093  46.511  0.00  0.00      PROA N  
ATOM   4470  CA  PHE A 558     138.632  35.861  46.031  0.00  0.00      PROA C  
ATOM   4471  C   PHE A 558     139.400  34.865  46.905  0.00  0.00      PROA C  
ATOM   4472  O   PHE A 558     140.524  34.503  46.561  0.00  0.00      PROA O  
ATOM   4473  CB  PHE A 558     139.418  37.207  45.992  0.00  0.00      PROA C  
ATOM   4474  CG  PHE A 558     138.589  38.267  45.303  0.00  0.00      PROA C  
ATOM   4475  CD1 PHE A 558     138.220  38.112  43.956  0.00  0.00      PROA C  
ATOM   4476  CD2 PHE A 558     138.122  39.392  46.006  0.00  0.00      PROA C  
ATOM   4477  CE1 PHE A 558     137.366  39.034  43.338  0.00  0.00      PROA C  
ATOM   4478  CE2 PHE A 558     137.278  40.322  45.388  0.00  0.00      PROA C  
ATOM   4479  CZ  PHE A 558     136.895  40.141  44.054  0.00  0.00      PROA C  
ATOM   4480  N   VAL A 559     138.818  34.378  48.032  0.00  0.00      PROA N  
ATOM   4481  CA  VAL A 559     139.451  33.384  48.903  0.00  0.00      PROA C  
ATOM   4482  C   VAL A 559     138.428  32.360  49.404  0.00  0.00      PROA C  
ATOM   4483  O   VAL A 559     137.565  32.683  50.225  0.00  0.00      PROA O  
ATOM   4484  CB  VAL A 559     140.171  33.996  50.118  0.00  0.00      PROA C  
ATOM   4485  CG1 VAL A 559     140.804  32.895  50.997  0.00  0.00      PROA C  
ATOM   4486  CG2 VAL A 559     141.284  34.952  49.649  0.00  0.00      PROA C  
ATOM   4487  N   MET A 560     138.519  31.083  48.957  0.00  0.00      PROA N  
ATOM   4488  CA  MET A 560     137.697  29.997  49.480  0.00  0.00      PROA C  
ATOM   4489  C   MET A 560     138.344  28.651  49.115  0.00  0.00      PROA C  
ATOM   4490  O   MET A 560     139.085  28.606  48.130  0.00  0.00      PROA O  
ATOM   4491  CB  MET A 560     136.240  30.049  48.934  0.00  0.00      PROA C  
ATOM   4492  CG  MET A 560     136.102  29.694  47.441  0.00  0.00      PROA C  
ATOM   4493  SD  MET A 560     134.470  30.045  46.733  0.00  0.00      PROA S  
ATOM   4494  CE  MET A 560     134.698  31.844  46.636  0.00  0.00      PROA C  
ATOM   4495  N   PRO A 561     138.160  27.552  49.854  0.00  0.00      PROA N  
ATOM   4496  CA  PRO A 561     138.751  26.242  49.557  0.00  0.00      PROA C  
ATOM   4497  C   PRO A 561     138.396  25.542  48.244  0.00  0.00      PROA C  
ATOM   4498  O   PRO A 561     137.320  25.749  47.680  0.00  0.00      PROA O  
ATOM   4499  CB  PRO A 561     138.372  25.368  50.767  0.00  0.00      PROA C  
ATOM   4500  CG  PRO A 561     137.135  26.041  51.356  0.00  0.00      PROA C  
ATOM   4501  CD  PRO A 561     137.402  27.525  51.109  0.00  0.00      PROA C  
ATOM   4502  N   VAL A 562     139.295  24.639  47.781  0.00  0.00      PROA N  
ATOM   4503  CA  VAL A 562     138.977  23.537  46.874  0.00  0.00      PROA C  
ATOM   4504  C   VAL A 562     138.180  22.439  47.566  0.00  0.00      PROA C  
ATOM   4505  O   VAL A 562     138.273  22.227  48.777  0.00  0.00      PROA O  
ATOM   4506  CB  VAL A 562     140.177  22.818  46.241  0.00  0.00      PROA C  
ATOM   4507  CG1 VAL A 562     140.856  23.703  45.192  0.00  0.00      PROA C  
ATOM   4508  CG2 VAL A 562     141.190  22.386  47.315  0.00  0.00      PROA C  
ATOM   4509  N   CYS A 563     137.375  21.673  46.800  0.00  0.00      PROA N  
ATOM   4510  CA  CYS A 563     136.822  20.428  47.308  0.00  0.00      PROA C  
ATOM   4511  C   CYS A 563     137.824  19.287  47.133  0.00  0.00      PROA C  
ATOM   4512  O   CYS A 563     138.451  19.141  46.080  0.00  0.00      PROA O  
ATOM   4513  CB  CYS A 563     135.506  20.021  46.594  0.00  0.00      PROA C  
ATOM   4514  SG  CYS A 563     134.187  21.271  46.664  0.00  0.00      PROA S  
ATOM   4515  N   LEU A 564     137.999  18.436  48.169  0.00  0.00      PROA N  
ATOM   4516  CA  LEU A 564     138.720  17.174  48.056  0.00  0.00      PROA C  
ATOM   4517  C   LEU A 564     138.055  16.195  47.080  0.00  0.00      PROA C  
ATOM   4518  O   LEU A 564     136.822  16.154  47.028  0.00  0.00      PROA O  
ATOM   4519  CB  LEU A 564     138.875  16.484  49.440  0.00  0.00      PROA C  
ATOM   4520  CG  LEU A 564     139.881  17.168  50.387  0.00  0.00      PROA C  
ATOM   4521  CD1 LEU A 564     139.841  16.519  51.780  0.00  0.00      PROA C  
ATOM   4522  CD2 LEU A 564     141.309  17.100  49.824  0.00  0.00      PROA C  
ATOM   4523  N   PRO A 565     138.789  15.410  46.284  0.00  0.00      PROA N  
ATOM   4524  CA  PRO A 565     138.208  14.494  45.304  0.00  0.00      PROA C  
ATOM   4525  C   PRO A 565     137.309  13.435  45.927  0.00  0.00      PROA C  
ATOM   4526  O   PRO A 565     137.725  12.726  46.843  0.00  0.00      PROA O  
ATOM   4527  CB  PRO A 565     139.433  13.889  44.595  0.00  0.00      PROA C  
ATOM   4528  CG  PRO A 565     140.536  13.911  45.658  0.00  0.00      PROA C  
ATOM   4529  CD  PRO A 565     140.234  15.191  46.444  0.00  0.00      PROA C  
ATOM   4530  N   GLU A 566     136.054  13.288  45.463  0.00  0.00      PROA N  
ATOM   4531  CA  GLU A 566     135.171  12.236  45.944  0.00  0.00      PROA C  
ATOM   4532  C   GLU A 566     135.459  10.879  45.312  0.00  0.00      PROA C  
ATOM   4533  O   GLU A 566     135.170   9.830  45.891  0.00  0.00      PROA O  
ATOM   4534  CB  GLU A 566     133.688  12.618  45.710  0.00  0.00      PROA C  
ATOM   4535  CG  GLU A 566     133.216  13.776  46.624  0.00  0.00      PROA C  
ATOM   4536  CD  GLU A 566     131.746  14.103  46.406  0.00  0.00      PROA C  
ATOM   4537  OE1 GLU A 566     131.440  15.202  45.870  0.00  0.00      PROA O  
ATOM   4538  OE2 GLU A 566     130.869  13.270  46.755  0.00  0.00      PROA O1-
ATOM   4539  N   HIS A 567     136.066  10.882  44.111  0.00  0.00      PROA N  
ATOM   4540  CA  HIS A 567     136.249   9.696  43.297  0.00  0.00      PROA C  
ATOM   4541  C   HIS A 567     137.496   9.861  42.428  0.00  0.00      PROA C  
ATOM   4542  O   HIS A 567     137.911  11.001  42.188  0.00  0.00      PROA O  
ATOM   4543  CB  HIS A 567     135.013   9.462  42.378  0.00  0.00      PROA C  
ATOM   4544  CG  HIS A 567     133.751   9.160  43.147  0.00  0.00      PROA C  
ATOM   4545  CD2 HIS A 567     133.343   7.999  43.733  0.00  0.00      PROA C  
ATOM   4546  ND1 HIS A 567     132.682  10.029  43.256  0.00  0.00      PROA N  
ATOM   4547  CE1 HIS A 567     131.695   9.372  43.915  0.00  0.00      PROA C  
ATOM   4548  NE2 HIS A 567     132.048   8.134  44.223  0.00  0.00      PROA N  
ATOM   4549  N   PRO A 568     138.148   8.795  41.953  0.00  0.00      PROA N  
ATOM   4550  CA  PRO A 568     139.173   8.874  40.908  0.00  0.00      PROA C  
ATOM   4551  C   PRO A 568     138.724   9.537  39.602  0.00  0.00      PROA C  
ATOM   4552  O   PRO A 568     137.529   9.597  39.298  0.00  0.00      PROA O  
ATOM   4553  CB  PRO A 568     139.605   7.410  40.705  0.00  0.00      PROA C  
ATOM   4554  CG  PRO A 568     138.369   6.596  41.086  0.00  0.00      PROA C  
ATOM   4555  CD  PRO A 568     137.793   7.399  42.251  0.00  0.00      PROA C  
ATOM   4556  N   SER A 569     139.686  10.049  38.809  0.00  0.00      PROA N  
ATOM   4557  CA  SER A 569     139.436  10.668  37.510  0.00  0.00      PROA C  
ATOM   4558  C   SER A 569     139.451   9.682  36.352  0.00  0.00      PROA C  
ATOM   4559  O   SER A 569     140.204   8.706  36.328  0.00  0.00      PROA O  
ATOM   4560  CB  SER A 569     140.437  11.807  37.168  0.00  0.00      PROA C  
ATOM   4561  OG  SER A 569     140.253  12.922  38.044  0.00  0.00      PROA O  
ATOM   4562  N   THR A 570     138.603   9.926  35.334  0.00  0.00      PROA N  
ATOM   4563  CA  THR A 570     138.596   9.176  34.079  0.00  0.00      PROA C  
ATOM   4564  C   THR A 570     139.601   9.730  33.086  0.00  0.00      PROA C  
ATOM   4565  O   THR A 570     139.957  10.910  33.107  0.00  0.00      PROA O  
ATOM   4566  CB  THR A 570     137.223   9.084  33.402  0.00  0.00      PROA C  
ATOM   4567  CG2 THR A 570     136.333   8.154  34.244  0.00  0.00      PROA C  
ATOM   4568  OG1 THR A 570     136.554  10.343  33.342  0.00  0.00      PROA O  
ATOM   4569  N   GLU A 571     140.093   8.885  32.169  0.00  0.00      PROA N  
ATOM   4570  CA  GLU A 571     141.014   9.232  31.110  0.00  0.00      PROA C  
ATOM   4571  C   GLU A 571     140.488  10.321  30.171  0.00  0.00      PROA C  
ATOM   4572  O   GLU A 571     139.321  10.328  29.774  0.00  0.00      PROA O  
ATOM   4573  CB  GLU A 571     141.343   7.964  30.278  0.00  0.00      PROA C  
ATOM   4574  CG  GLU A 571     141.996   6.807  31.086  0.00  0.00      PROA C  
ATOM   4575  CD  GLU A 571     141.050   5.933  31.919  0.00  0.00      PROA C  
ATOM   4576  OE1 GLU A 571     139.813   6.169  31.949  0.00  0.00      PROA O  
ATOM   4577  OE2 GLU A 571     141.562   4.980  32.565  0.00  0.00      PROA O1-
ATOM   4578  N   GLY A 572     141.348  11.296  29.803  0.00  0.00      PROA N  
ATOM   4579  CA  GLY A 572     140.990  12.400  28.912  0.00  0.00      PROA C  
ATOM   4580  C   GLY A 572     140.155  13.486  29.549  0.00  0.00      PROA C  
ATOM   4581  O   GLY A 572     139.636  14.366  28.862  0.00  0.00      PROA O  
ATOM   4582  N   THR A 573     140.014  13.473  30.890  0.00  0.00      PROA N  
ATOM   4583  CA  THR A 573     139.361  14.536  31.660  0.00  0.00      PROA C  
ATOM   4584  C   THR A 573     140.085  15.861  31.509  0.00  0.00      PROA C  
ATOM   4585  O   THR A 573     141.304  15.929  31.651  0.00  0.00      PROA O  
ATOM   4586  CB  THR A 573     139.237  14.227  33.158  0.00  0.00      PROA C  
ATOM   4587  CG2 THR A 573     138.572  15.368  33.946  0.00  0.00      PROA C  
ATOM   4588  OG1 THR A 573     138.423  13.081  33.361  0.00  0.00      PROA O  
ATOM   4589  N   MET A 574     139.361  16.959  31.216  0.00  0.00      PROA N  
ATOM   4590  CA  MET A 574     139.962  18.277  31.141  0.00  0.00      PROA C  
ATOM   4591  C   MET A 574     140.251  18.839  32.529  0.00  0.00      PROA C  
ATOM   4592  O   MET A 574     139.359  19.020  33.365  0.00  0.00      PROA O  
ATOM   4593  CB  MET A 574     139.106  19.262  30.305  0.00  0.00      PROA C  
ATOM   4594  CG  MET A 574     138.949  18.826  28.832  0.00  0.00      PROA C  
ATOM   4595  SD  MET A 574     140.508  18.816  27.894  0.00  0.00      PROA S  
ATOM   4596  CE  MET A 574     140.373  20.523  27.292  0.00  0.00      PROA C  
ATOM   4597  N   VAL A 575     141.536  19.098  32.809  0.00  0.00      PROA N  
ATOM   4598  CA  VAL A 575     142.006  19.579  34.089  0.00  0.00      PROA C  
ATOM   4599  C   VAL A 575     142.720  20.902  33.915  0.00  0.00      PROA C  
ATOM   4600  O   VAL A 575     143.337  21.193  32.887  0.00  0.00      PROA O  
ATOM   4601  CB  VAL A 575     142.880  18.586  34.855  0.00  0.00      PROA C  
ATOM   4602  CG1 VAL A 575     142.037  17.347  35.205  0.00  0.00      PROA C  
ATOM   4603  CG2 VAL A 575     144.129  18.178  34.054  0.00  0.00      PROA C  
ATOM   4604  N   ILE A 576     142.598  21.768  34.930  0.00  0.00      PROA N  
ATOM   4605  CA  ILE A 576     143.124  23.113  34.931  0.00  0.00      PROA C  
ATOM   4606  C   ILE A 576     144.221  23.188  35.982  0.00  0.00      PROA C  
ATOM   4607  O   ILE A 576     143.998  22.908  37.158  0.00  0.00      PROA O  
ATOM   4608  CB  ILE A 576     142.045  24.177  35.161  0.00  0.00      PROA C  
ATOM   4609  CG1 ILE A 576     141.190  24.415  33.887  0.00  0.00      PROA C  
ATOM   4610  CG2 ILE A 576     142.695  25.506  35.601  0.00  0.00      PROA C  
ATOM   4611  CD  ILE A 576     140.134  23.344  33.587  0.00  0.00      PROA C  
ATOM   4612  N   VAL A 577     145.448  23.547  35.572  0.00  0.00      PROA N  
ATOM   4613  CA  VAL A 577     146.636  23.552  36.413  0.00  0.00      PROA C  
ATOM   4614  C   VAL A 577     147.079  24.987  36.616  0.00  0.00      PROA C  
ATOM   4615  O   VAL A 577     147.312  25.658  35.619  0.00  0.00      PROA O  
ATOM   4616  CB  VAL A 577     147.792  22.813  35.737  0.00  0.00      PROA C  
ATOM   4617  CG1 VAL A 577     149.098  22.939  36.549  0.00  0.00      PROA C  
ATOM   4618  CG2 VAL A 577     147.420  21.334  35.535  0.00  0.00      PROA C  
ATOM   4619  N   SER A 578     147.221  25.492  37.864  0.00  0.00      PROA N  
ATOM   4620  CA  SER A 578     147.510  26.907  38.147  0.00  0.00      PROA C  
ATOM   4621  C   SER A 578     148.824  27.157  38.897  0.00  0.00      PROA C  
ATOM   4622  O   SER A 578     149.286  26.328  39.681  0.00  0.00      PROA O  
ATOM   4623  CB  SER A 578     146.392  27.617  38.970  0.00  0.00      PROA C  
ATOM   4624  OG  SER A 578     145.138  27.588  38.281  0.00  0.00      PROA O  
ATOM   4625  N   GLY A 579     149.460  28.335  38.687  0.00  0.00      PROA N  
ATOM   4626  CA  GLY A 579     150.667  28.766  39.394  0.00  0.00      PROA C  
ATOM   4627  C   GLY A 579     151.245  30.069  38.860  0.00  0.00      PROA C  
ATOM   4628  O   GLY A 579     150.632  30.746  38.041  0.00  0.00      PROA O  
ATOM   4629  N   TRP A 580     152.443  30.481  39.336  0.00  0.00      PROA N  
ATOM   4630  CA  TRP A 580     153.138  31.689  38.884  0.00  0.00      PROA C  
ATOM   4631  C   TRP A 580     154.526  31.396  38.287  0.00  0.00      PROA C  
ATOM   4632  O   TRP A 580     155.390  32.274  38.220  0.00  0.00      PROA O  
ATOM   4633  CB  TRP A 580     153.302  32.748  40.019  0.00  0.00      PROA C  
ATOM   4634  CG  TRP A 580     152.057  33.437  40.486  0.00  0.00      PROA C  
ATOM   4635  CD1 TRP A 580     151.589  34.650  40.042  0.00  0.00      PROA C  
ATOM   4636  CD2 TRP A 580     151.234  33.064  41.603  0.00  0.00      PROA C  
ATOM   4637  CE2 TRP A 580     150.303  34.117  41.791  0.00  0.00      PROA C  
ATOM   4638  CE3 TRP A 580     151.219  31.965  42.464  0.00  0.00      PROA C  
ATOM   4639  NE1 TRP A 580     150.535  35.057  40.830  0.00  0.00      PROA N  
ATOM   4640  CZ2 TRP A 580     149.383  34.097  42.825  0.00  0.00      PROA C  
ATOM   4641  CZ3 TRP A 580     150.281  31.945  43.499  0.00  0.00      PROA C  
ATOM   4642  CH2 TRP A 580     149.384  32.994  43.679  0.00  0.00      PROA C  
ATOM   4643  N   GLY A 581     154.805  30.145  37.871  0.00  0.00      PROA N  
ATOM   4644  CA  GLY A 581     156.075  29.732  37.283  0.00  0.00      PROA C  
ATOM   4645  C   GLY A 581     156.517  30.390  35.989  0.00  0.00      PROA C  
ATOM   4646  O   GLY A 581     155.803  31.166  35.355  0.00  0.00      PROA O  
ATOM   4647  N   LYS A 582     157.751  30.064  35.552  0.00  0.00      PROA N  
ATOM   4648  CA  LYS A 582     158.343  30.589  34.330  0.00  0.00      PROA C  
ATOM   4649  C   LYS A 582     157.595  30.275  33.027  0.00  0.00      PROA C  
ATOM   4650  O   LYS A 582     157.128  29.163  32.774  0.00  0.00      PROA O  
ATOM   4651  CB  LYS A 582     159.837  30.191  34.174  0.00  0.00      PROA C  
ATOM   4652  CG  LYS A 582     160.099  28.676  34.093  0.00  0.00      PROA C  
ATOM   4653  CD  LYS A 582     161.591  28.340  33.899  0.00  0.00      PROA C  
ATOM   4654  CE  LYS A 582     161.860  26.841  33.671  0.00  0.00      PROA C  
ATOM   4655  NZ  LYS A 582     163.312  26.569  33.509  0.00  0.00      PROA N1+
ATOM   4656  N   GLN A 583     157.492  31.284  32.146  0.00  0.00      PROA N  
ATOM   4657  CA  GLN A 583     156.879  31.191  30.840  0.00  0.00      PROA C  
ATOM   4658  C   GLN A 583     157.788  30.547  29.799  0.00  0.00      PROA C  
ATOM   4659  O   GLN A 583     158.978  30.309  30.022  0.00  0.00      PROA O  
ATOM   4660  CB  GLN A 583     156.489  32.604  30.315  0.00  0.00      PROA C  
ATOM   4661  CG  GLN A 583     155.461  33.346  31.205  0.00  0.00      PROA C  
ATOM   4662  CD  GLN A 583     155.013  34.719  30.676  0.00  0.00      PROA C  
ATOM   4663  NE2 GLN A 583     155.449  35.100  29.455  0.00  0.00      PROA N  
ATOM   4664  OE1 GLN A 583     154.277  35.452  31.344  0.00  0.00      PROA O  
ATOM   4665  N   PHE A 584     157.252  30.300  28.581  0.00  0.00      PROA N  
ATOM   4666  CA  PHE A 584     158.071  30.075  27.398  0.00  0.00      PROA C  
ATOM   4667  C   PHE A 584     159.004  31.274  27.143  0.00  0.00      PROA C  
ATOM   4668  O   PHE A 584     158.617  32.432  27.323  0.00  0.00      PROA O  
ATOM   4669  CB  PHE A 584     157.183  29.724  26.164  0.00  0.00      PROA C  
ATOM   4670  CG  PHE A 584     157.984  29.483  24.903  0.00  0.00      PROA C  
ATOM   4671  CD1 PHE A 584     158.443  28.193  24.593  0.00  0.00      PROA C  
ATOM   4672  CD2 PHE A 584     158.262  30.533  24.010  0.00  0.00      PROA C  
ATOM   4673  CE1 PHE A 584     159.192  27.958  23.432  0.00  0.00      PROA C  
ATOM   4674  CE2 PHE A 584     159.018  30.306  22.852  0.00  0.00      PROA C  
ATOM   4675  CZ  PHE A 584     159.482  29.017  22.563  0.00  0.00      PROA C  
ATOM   4676  N   LEU A 585     160.284  30.997  26.800  0.00  0.00      PROA N  
ATOM   4677  CA  LEU A 585     161.351  31.985  26.646  0.00  0.00      PROA C  
ATOM   4678  C   LEU A 585     161.838  32.499  28.015  0.00  0.00      PROA C  
ATOM   4679  O   LEU A 585     162.608  33.453  28.126  0.00  0.00      PROA O  
ATOM   4680  CB  LEU A 585     160.960  33.127  25.657  0.00  0.00      PROA C  
ATOM   4681  CG  LEU A 585     162.018  33.534  24.604  0.00  0.00      PROA C  
ATOM   4682  CD1 LEU A 585     161.423  34.596  23.666  0.00  0.00      PROA C  
ATOM   4683  CD2 LEU A 585     163.330  34.058  25.203  0.00  0.00      PROA C  
ATOM   4684  N   GLN A 586     161.402  31.848  29.115  0.00  0.00      PROA N  
ATOM   4685  CA  GLN A 586     161.912  32.030  30.465  0.00  0.00      PROA C  
ATOM   4686  C   GLN A 586     161.487  33.329  31.154  0.00  0.00      PROA C  
ATOM   4687  O   GLN A 586     162.025  33.715  32.194  0.00  0.00      PROA O  
ATOM   4688  CB  GLN A 586     163.431  31.705  30.624  0.00  0.00      PROA C  
ATOM   4689  CG  GLN A 586     163.810  30.197  30.587  0.00  0.00      PROA C  
ATOM   4690  CD  GLN A 586     163.302  29.435  29.357  0.00  0.00      PROA C  
ATOM   4691  NE2 GLN A 586     162.179  28.694  29.512  0.00  0.00      PROA N  
ATOM   4692  OE1 GLN A 586     163.895  29.482  28.275  0.00  0.00      PROA O  
ATOM   4693  N   ARG A 587     160.473  34.034  30.606  0.00  0.00      PROA N  
ATOM   4694  CA  ARG A 587     159.869  35.196  31.242  0.00  0.00      PROA C  
ATOM   4695  C   ARG A 587     159.129  34.877  32.538  0.00  0.00      PROA C  
ATOM   4696  O   ARG A 587     158.552  33.802  32.702  0.00  0.00      PROA O  
ATOM   4697  CB  ARG A 587     158.957  36.029  30.295  0.00  0.00      PROA C  
ATOM   4698  CG  ARG A 587     159.702  36.892  29.250  0.00  0.00      PROA C  
ATOM   4699  CD  ARG A 587     160.249  36.123  28.041  0.00  0.00      PROA C  
ATOM   4700  NE  ARG A 587     160.886  37.119  27.118  0.00  0.00      PROA N  
ATOM   4701  CZ  ARG A 587     162.150  37.518  27.181  0.00  0.00      PROA C  
ATOM   4702  NH1 ARG A 587     163.022  37.016  28.026  0.00  0.00      PROA N1+
ATOM   4703  NH2 ARG A 587     162.563  38.461  26.358  0.00  0.00      PROA N  
ATOM   4704  N   LEU A 588     159.118  35.818  33.503  0.00  0.00      PROA N  
ATOM   4705  CA  LEU A 588     158.311  35.682  34.701  0.00  0.00      PROA C  
ATOM   4706  C   LEU A 588     156.971  36.395  34.484  0.00  0.00      PROA C  
ATOM   4707  O   LEU A 588     156.959  37.534  34.000  0.00  0.00      PROA O  
ATOM   4708  CB  LEU A 588     158.994  36.222  35.989  0.00  0.00      PROA C  
ATOM   4709  CG  LEU A 588     160.131  35.349  36.583  0.00  0.00      PROA C  
ATOM   4710  CD1 LEU A 588     159.671  33.914  36.895  0.00  0.00      PROA C  
ATOM   4711  CD2 LEU A 588     161.408  35.339  35.729  0.00  0.00      PROA C  
ATOM   4712  N   PRO A 589     155.829  35.776  34.764  0.00  0.00      PROA N  
ATOM   4713  CA  PRO A 589     154.522  36.403  34.621  0.00  0.00      PROA C  
ATOM   4714  C   PRO A 589     154.283  37.623  35.503  0.00  0.00      PROA C  
ATOM   4715  O   PRO A 589     154.818  37.717  36.609  0.00  0.00      PROA O  
ATOM   4716  CB  PRO A 589     153.558  35.257  34.933  0.00  0.00      PROA C  
ATOM   4717  CG  PRO A 589     154.296  34.372  35.928  0.00  0.00      PROA C  
ATOM   4718  CD  PRO A 589     155.738  34.481  35.449  0.00  0.00      PROA C  
ATOM   4719  N   GLU A 590     153.456  38.579  35.033  0.00  0.00      PROA N  
ATOM   4720  CA  GLU A 590     153.011  39.699  35.848  0.00  0.00      PROA C  
ATOM   4721  C   GLU A 590     151.832  39.299  36.741  0.00  0.00      PROA C  
ATOM   4722  O   GLU A 590     151.574  39.894  37.784  0.00  0.00      PROA O  
ATOM   4723  CB  GLU A 590     152.602  40.866  34.904  0.00  0.00      PROA C  
ATOM   4724  CG  GLU A 590     152.346  42.229  35.605  0.00  0.00      PROA C  
ATOM   4725  CD  GLU A 590     151.994  43.368  34.644  0.00  0.00      PROA C  
ATOM   4726  OE1 GLU A 590     151.892  43.152  33.408  0.00  0.00      PROA O  
ATOM   4727  OE2 GLU A 590     151.818  44.518  35.135  0.00  0.00      PROA O1-
ATOM   4728  N   ASN A 591     151.107  38.229  36.362  0.00  0.00      PROA N  
ATOM   4729  CA  ASN A 591     149.790  37.880  36.861  0.00  0.00      PROA C  
ATOM   4730  C   ASN A 591     149.737  36.385  37.198  0.00  0.00      PROA C  
ATOM   4731  O   ASN A 591     150.651  35.643  36.860  0.00  0.00      PROA O  
ATOM   4732  CB  ASN A 591     148.763  38.285  35.763  0.00  0.00      PROA C  
ATOM   4733  CG  ASN A 591     147.298  38.113  36.152  0.00  0.00      PROA C  
ATOM   4734  ND2 ASN A 591     146.907  38.684  37.312  0.00  0.00      PROA N  
ATOM   4735  OD1 ASN A 591     146.519  37.474  35.445  0.00  0.00      PROA O  
ATOM   4736  N   LEU A 592     148.703  35.910  37.922  0.00  0.00      PROA N  
ATOM   4737  CA  LEU A 592     148.428  34.498  38.159  0.00  0.00      PROA C  
ATOM   4738  C   LEU A 592     148.154  33.694  36.888  0.00  0.00      PROA C  
ATOM   4739  O   LEU A 592     147.433  34.132  35.987  0.00  0.00      PROA O  
ATOM   4740  CB  LEU A 592     147.257  34.338  39.165  0.00  0.00      PROA C  
ATOM   4741  CG  LEU A 592     146.764  32.897  39.437  0.00  0.00      PROA C  
ATOM   4742  CD1 LEU A 592     147.846  32.024  40.089  0.00  0.00      PROA C  
ATOM   4743  CD2 LEU A 592     145.507  32.931  40.318  0.00  0.00      PROA C  
ATOM   4744  N   MET A 593     148.721  32.473  36.794  0.00  0.00      PROA N  
ATOM   4745  CA  MET A 593     148.799  31.723  35.564  0.00  0.00      PROA C  
ATOM   4746  C   MET A 593     148.301  30.272  35.697  0.00  0.00      PROA C  
ATOM   4747  O   MET A 593     148.072  29.766  36.790  0.00  0.00      PROA O  
ATOM   4748  CB  MET A 593     150.236  31.807  34.975  0.00  0.00      PROA C  
ATOM   4749  CG  MET A 593     150.767  33.242  34.699  0.00  0.00      PROA C  
ATOM   4750  SD  MET A 593     149.647  34.406  33.830  0.00  0.00      PROA S  
ATOM   4751  CE  MET A 593     150.740  35.670  33.132  0.00  0.00      PROA C  
ATOM   4752  N   GLU A 594     148.021  29.598  34.556  0.00  0.00      PROA N  
ATOM   4753  CA  GLU A 594     147.377  28.292  34.468  0.00  0.00      PROA C  
ATOM   4754  C   GLU A 594     147.532  27.662  33.066  0.00  0.00      PROA C  
ATOM   4755  O   GLU A 594     147.951  28.314  32.112  0.00  0.00      PROA O  
ATOM   4756  CB  GLU A 594     145.852  28.328  34.875  0.00  0.00      PROA C  
ATOM   4757  CG  GLU A 594     144.790  28.088  33.755  0.00  0.00      PROA C  
ATOM   4758  CD  GLU A 594     143.459  28.799  33.927  0.00  0.00      PROA C  
ATOM   4759  OE1 GLU A 594     142.897  28.954  35.031  0.00  0.00      PROA O  
ATOM   4760  OE2 GLU A 594     143.012  29.328  32.869  0.00  0.00      PROA O1-
ATOM   4761  N   ILE A 595     147.128  26.395  32.882  0.00  0.00      PROA N  
ATOM   4762  CA  ILE A 595     146.815  25.797  31.586  0.00  0.00      PROA C  
ATOM   4763  C   ILE A 595     145.605  24.889  31.746  0.00  0.00      PROA C  
ATOM   4764  O   ILE A 595     145.324  24.397  32.837  0.00  0.00      PROA O  
ATOM   4765  CB  ILE A 595     147.952  24.977  30.962  0.00  0.00      PROA C  
ATOM   4766  CG1 ILE A 595     148.716  24.195  32.059  0.00  0.00      PROA C  
ATOM   4767  CG2 ILE A 595     148.833  25.916  30.111  0.00  0.00      PROA C  
ATOM   4768  CD  ILE A 595     149.820  23.291  31.523  0.00  0.00      PROA C  
ATOM   4769  N   GLU A 596     144.869  24.639  30.643  0.00  0.00      PROA N  
ATOM   4770  CA  GLU A 596     143.791  23.665  30.585  0.00  0.00      PROA C  
ATOM   4771  C   GLU A 596     144.190  22.535  29.646  0.00  0.00      PROA C  
ATOM   4772  O   GLU A 596     144.465  22.757  28.463  0.00  0.00      PROA O  
ATOM   4773  CB  GLU A 596     142.475  24.323  30.109  0.00  0.00      PROA C  
ATOM   4774  CG  GLU A 596     141.293  23.356  29.846  0.00  0.00      PROA C  
ATOM   4775  CD  GLU A 596     140.035  24.104  29.407  0.00  0.00      PROA C  
ATOM   4776  OE1 GLU A 596     140.106  24.913  28.441  0.00  0.00      PROA O  
ATOM   4777  OE2 GLU A 596     138.952  23.888  30.013  0.00  0.00      PROA O1-
ATOM   4778  N   ILE A 597     144.274  21.295  30.163  0.00  0.00      PROA N  
ATOM   4779  CA  ILE A 597     144.913  20.183  29.476  0.00  0.00      PROA C  
ATOM   4780  C   ILE A 597     144.160  18.871  29.729  0.00  0.00      PROA C  
ATOM   4781  O   ILE A 597     143.563  18.698  30.796  0.00  0.00      PROA O  
ATOM   4782  CB  ILE A 597     146.390  19.996  29.867  0.00  0.00      PROA C  
ATOM   4783  CG1 ILE A 597     146.602  20.070  31.402  0.00  0.00      PROA C  
ATOM   4784  CG2 ILE A 597     147.238  21.044  29.110  0.00  0.00      PROA C  
ATOM   4785  CD  ILE A 597     148.045  19.806  31.842  0.00  0.00      PROA C  
ATOM   4786  N   PRO A 598     144.124  17.918  28.793  0.00  0.00      PROA N  
ATOM   4787  CA  PRO A 598     143.746  16.532  29.060  0.00  0.00      PROA C  
ATOM   4788  C   PRO A 598     144.584  15.818  30.117  0.00  0.00      PROA C  
ATOM   4789  O   PRO A 598     145.816  15.845  30.051  0.00  0.00      PROA O  
ATOM   4790  CB  PRO A 598     143.883  15.828  27.694  0.00  0.00      PROA C  
ATOM   4791  CG  PRO A 598     143.729  16.955  26.671  0.00  0.00      PROA C  
ATOM   4792  CD  PRO A 598     144.404  18.135  27.370  0.00  0.00      PROA C  
ATOM   4793  N   ILE A 599     143.946  15.124  31.075  0.00  0.00      PROA N  
ATOM   4794  CA  ILE A 599     144.590  14.112  31.896  0.00  0.00      PROA C  
ATOM   4795  C   ILE A 599     144.906  12.855  31.076  0.00  0.00      PROA C  
ATOM   4796  O   ILE A 599     144.177  12.482  30.152  0.00  0.00      PROA O  
ATOM   4797  CB  ILE A 599     143.785  13.827  33.167  0.00  0.00      PROA C  
ATOM   4798  CG1 ILE A 599     144.716  13.728  34.395  0.00  0.00      PROA C  
ATOM   4799  CG2 ILE A 599     142.863  12.595  33.040  0.00  0.00      PROA C  
ATOM   4800  CD  ILE A 599     143.959  13.891  35.715  0.00  0.00      PROA C  
ATOM   4801  N   VAL A 600     146.023  12.173  31.373  0.00  0.00      PROA N  
ATOM   4802  CA  VAL A 600     146.547  11.091  30.550  0.00  0.00      PROA C  
ATOM   4803  C   VAL A 600     146.394   9.759  31.273  0.00  0.00      PROA C  
ATOM   4804  O   VAL A 600     146.530   9.672  32.494  0.00  0.00      PROA O  
ATOM   4805  CB  VAL A 600     148.008  11.345  30.178  0.00  0.00      PROA C  
ATOM   4806  CG1 VAL A 600     148.636  10.182  29.381  0.00  0.00      PROA C  
ATOM   4807  CG2 VAL A 600     148.090  12.638  29.347  0.00  0.00      PROA C  
ATOM   4808  N   ASN A 601     146.081   8.672  30.524  0.00  0.00      PROA N  
ATOM   4809  CA  ASN A 601     145.975   7.320  31.053  0.00  0.00      PROA C  
ATOM   4810  C   ASN A 601     147.251   6.839  31.758  0.00  0.00      PROA C  
ATOM   4811  O   ASN A 601     148.371   7.058  31.302  0.00  0.00      PROA O  
ATOM   4812  CB  ASN A 601     145.535   6.335  29.923  0.00  0.00      PROA C  
ATOM   4813  CG  ASN A 601     145.516   4.861  30.336  0.00  0.00      PROA C  
ATOM   4814  ND2 ASN A 601     144.587   4.484  31.241  0.00  0.00      PROA N  
ATOM   4815  OD1 ASN A 601     146.340   4.060  29.891  0.00  0.00      PROA O  
ATOM   4816  N   TYR A 602     147.087   6.155  32.904  0.00  0.00      PROA N  
ATOM   4817  CA  TYR A 602     148.151   5.709  33.790  0.00  0.00      PROA C  
ATOM   4818  C   TYR A 602     149.132   4.758  33.112  0.00  0.00      PROA C  
ATOM   4819  O   TYR A 602     150.348   4.897  33.215  0.00  0.00      PROA O  
ATOM   4820  CB  TYR A 602     147.537   5.003  35.038  0.00  0.00      PROA C  
ATOM   4821  CG  TYR A 602     146.353   5.792  35.542  0.00  0.00      PROA C  
ATOM   4822  CD1 TYR A 602     146.544   7.075  36.075  0.00  0.00      PROA C  
ATOM   4823  CD2 TYR A 602     145.040   5.291  35.423  0.00  0.00      PROA C  
ATOM   4824  CE1 TYR A 602     145.445   7.853  36.455  0.00  0.00      PROA C  
ATOM   4825  CE2 TYR A 602     143.938   6.078  35.794  0.00  0.00      PROA C  
ATOM   4826  CZ  TYR A 602     144.144   7.365  36.309  0.00  0.00      PROA C  
ATOM   4827  OH  TYR A 602     143.064   8.190  36.686  0.00  0.00      PROA O  
ATOM   4828  N   HIS A 603     148.615   3.777  32.344  0.00  0.00      PROA N  
ATOM   4829  CA  HIS A 603     149.431   2.851  31.575  0.00  0.00      PROA C  
ATOM   4830  C   HIS A 603     150.233   3.546  30.474  0.00  0.00      PROA C  
ATOM   4831  O   HIS A 603     151.424   3.297  30.294  0.00  0.00      PROA O  
ATOM   4832  CB  HIS A 603     148.552   1.718  30.986  0.00  0.00      PROA C  
ATOM   4833  CG  HIS A 603     149.278   0.417  30.750  0.00  0.00      PROA C  
ATOM   4834  CD2 HIS A 603     150.595   0.084  30.864  0.00  0.00      PROA C  
ATOM   4835  ND1 HIS A 603     148.619  -0.759  30.456  0.00  0.00      PROA N  
ATOM   4836  CE1 HIS A 603     149.552  -1.742  30.401  0.00  0.00      PROA C  
ATOM   4837  NE2 HIS A 603     150.767  -1.278  30.641  0.00  0.00      PROA N  
ATOM   4838  N   THR A 604     149.608   4.487  29.734  0.00  0.00      PROA N  
ATOM   4839  CA  THR A 604     150.267   5.351  28.744  0.00  0.00      PROA C  
ATOM   4840  C   THR A 604     151.341   6.246  29.352  0.00  0.00      PROA C  
ATOM   4841  O   THR A 604     152.437   6.395  28.817  0.00  0.00      PROA O  
ATOM   4842  CB  THR A 604     149.284   6.233  27.970  0.00  0.00      PROA C  
ATOM   4843  CG2 THR A 604     149.973   6.985  26.819  0.00  0.00      PROA C  
ATOM   4844  OG1 THR A 604     148.247   5.452  27.387  0.00  0.00      PROA O  
ATOM   4845  N   CYS A 605     151.057   6.840  30.530  0.00  0.00      PROA N  
ATOM   4846  CA  CYS A 605     151.984   7.615  31.346  0.00  0.00      PROA C  
ATOM   4847  C   CYS A 605     153.209   6.797  31.764  0.00  0.00      PROA C  
ATOM   4848  O   CYS A 605     154.350   7.225  31.592  0.00  0.00      PROA O  
ATOM   4849  CB  CYS A 605     151.181   8.126  32.584  0.00  0.00      PROA C  
ATOM   4850  SG  CYS A 605     152.023   9.091  33.885  0.00  0.00      PROA S  
ATOM   4851  N   GLN A 606     153.008   5.548  32.239  0.00  0.00      PROA N  
ATOM   4852  CA  GLN A 606     154.073   4.586  32.487  0.00  0.00      PROA C  
ATOM   4853  C   GLN A 606     154.901   4.216  31.255  0.00  0.00      PROA C  
ATOM   4854  O   GLN A 606     156.131   4.185  31.292  0.00  0.00      PROA O  
ATOM   4855  CB  GLN A 606     153.501   3.288  33.124  0.00  0.00      PROA C  
ATOM   4856  CG  GLN A 606     153.008   3.466  34.583  0.00  0.00      PROA C  
ATOM   4857  CD  GLN A 606     152.099   2.325  35.052  0.00  0.00      PROA C  
ATOM   4858  NE2 GLN A 606     152.558   1.067  34.862  0.00  0.00      PROA N  
ATOM   4859  OE1 GLN A 606     151.006   2.535  35.586  0.00  0.00      PROA O  
ATOM   4860  N   GLU A 607     154.229   3.960  30.115  0.00  0.00      PROA N  
ATOM   4861  CA  GLU A 607     154.846   3.656  28.836  0.00  0.00      PROA C  
ATOM   4862  C   GLU A 607     155.751   4.769  28.311  0.00  0.00      PROA C  
ATOM   4863  O   GLU A 607     156.834   4.520  27.783  0.00  0.00      PROA O  
ATOM   4864  CB  GLU A 607     153.765   3.270  27.790  0.00  0.00      PROA C  
ATOM   4865  CG  GLU A 607     154.291   2.879  26.382  0.00  0.00      PROA C  
ATOM   4866  CD  GLU A 607     155.097   1.579  26.328  0.00  0.00      PROA C  
ATOM   4867  OE1 GLU A 607     155.183   0.830  27.337  0.00  0.00      PROA O  
ATOM   4868  OE2 GLU A 607     155.644   1.278  25.232  0.00  0.00      PROA O1-
ATOM   4869  N   ALA A 608     155.340   6.045  28.473  0.00  0.00      PROA N  
ATOM   4870  CA  ALA A 608     156.152   7.213  28.190  0.00  0.00      PROA C  
ATOM   4871  C   ALA A 608     157.447   7.319  29.017  0.00  0.00      PROA C  
ATOM   4872  O   ALA A 608     158.504   7.683  28.498  0.00  0.00      PROA O  
ATOM   4873  CB  ALA A 608     155.300   8.481  28.392  0.00  0.00      PROA C  
ATOM   4874  N   TYR A 609     157.389   7.000  30.328  0.00  0.00      PROA N  
ATOM   4875  CA  TYR A 609     158.526   7.063  31.240  0.00  0.00      PROA C  
ATOM   4876  C   TYR A 609     159.513   5.900  31.182  0.00  0.00      PROA C  
ATOM   4877  O   TYR A 609     160.642   6.000  31.663  0.00  0.00      PROA O  
ATOM   4878  CB  TYR A 609     158.050   7.286  32.703  0.00  0.00      PROA C  
ATOM   4879  CG  TYR A 609     157.836   8.756  32.918  0.00  0.00      PROA C  
ATOM   4880  CD1 TYR A 609     158.961   9.597  32.968  0.00  0.00      PROA C  
ATOM   4881  CD2 TYR A 609     156.559   9.317  33.076  0.00  0.00      PROA C  
ATOM   4882  CE1 TYR A 609     158.813  10.976  33.140  0.00  0.00      PROA C  
ATOM   4883  CE2 TYR A 609     156.407  10.700  33.242  0.00  0.00      PROA C  
ATOM   4884  CZ  TYR A 609     157.535  11.527  33.286  0.00  0.00      PROA C  
ATOM   4885  OH  TYR A 609     157.400  12.909  33.515  0.00  0.00      PROA O  
ATOM   4886  N   THR A 610     159.144   4.769  30.566  0.00  0.00      PROA N  
ATOM   4887  CA  THR A 610     160.058   3.663  30.277  0.00  0.00      PROA C  
ATOM   4888  C   THR A 610     160.475   3.788  28.805  0.00  0.00      PROA C  
ATOM   4889  O   THR A 610     159.762   4.456  28.053  0.00  0.00      PROA O  
ATOM   4890  CB  THR A 610     159.401   2.312  30.599  0.00  0.00      PROA C  
ATOM   4891  CG2 THR A 610     158.500   1.780  29.476  0.00  0.00      PROA C  
ATOM   4892  OG1 THR A 610     160.362   1.309  30.906  0.00  0.00      PROA O  
ATOM   4893  N   PRO A 611     161.574   3.245  28.271  0.00  0.00      PROA N  
ATOM   4894  CA  PRO A 611     162.703   2.625  28.959  0.00  0.00      PROA C  
ATOM   4895  C   PRO A 611     163.675   3.616  29.590  0.00  0.00      PROA C  
ATOM   4896  O   PRO A 611     164.788   3.206  29.928  0.00  0.00      PROA O  
ATOM   4897  CB  PRO A 611     163.375   1.846  27.812  0.00  0.00      PROA C  
ATOM   4898  CG  PRO A 611     163.193   2.754  26.595  0.00  0.00      PROA C  
ATOM   4899  CD  PRO A 611     161.794   3.326  26.820  0.00  0.00      PROA C  
ATOM   4900  N   LEU A 612     163.308   4.900  29.808  0.00  0.00      PROA N  
ATOM   4901  CA  LEU A 612     164.162   5.899  30.441  0.00  0.00      PROA C  
ATOM   4902  C   LEU A 612     164.584   5.489  31.852  0.00  0.00      PROA C  
ATOM   4903  O   LEU A 612     165.729   5.678  32.267  0.00  0.00      PROA O  
ATOM   4904  CB  LEU A 612     163.516   7.314  30.493  0.00  0.00      PROA C  
ATOM   4905  CG  LEU A 612     163.184   7.996  29.140  0.00  0.00      PROA C  
ATOM   4906  CD1 LEU A 612     164.407   8.078  28.215  0.00  0.00      PROA C  
ATOM   4907  CD2 LEU A 612     161.978   7.394  28.399  0.00  0.00      PROA C  
ATOM   4908  N   GLY A 613     163.652   4.864  32.602  0.00  0.00      PROA N  
ATOM   4909  CA  GLY A 613     163.966   4.117  33.817  0.00  0.00      PROA C  
ATOM   4910  C   GLY A 613     163.577   4.826  35.076  0.00  0.00      PROA C  
ATOM   4911  O   GLY A 613     163.903   4.376  36.175  0.00  0.00      PROA O  
ATOM   4912  N   LYS A 614     162.838   5.943  34.966  0.00  0.00      PROA N  
ATOM   4913  CA  LYS A 614     162.271   6.602  36.125  0.00  0.00      PROA C  
ATOM   4914  C   LYS A 614     160.877   6.051  36.391  0.00  0.00      PROA C  
ATOM   4915  O   LYS A 614     160.039   5.928  35.497  0.00  0.00      PROA O  
ATOM   4916  CB  LYS A 614     162.248   8.139  35.981  0.00  0.00      PROA C  
ATOM   4917  CG  LYS A 614     161.839   8.847  37.284  0.00  0.00      PROA C  
ATOM   4918  CD  LYS A 614     162.200  10.342  37.278  0.00  0.00      PROA C  
ATOM   4919  CE  LYS A 614     161.875  11.086  38.586  0.00  0.00      PROA C  
ATOM   4920  NZ  LYS A 614     162.779  10.644  39.681  0.00  0.00      PROA N1+
ATOM   4921  N   LYS A 615     160.609   5.651  37.648  0.00  0.00      PROA N  
ATOM   4922  CA  LYS A 615     159.393   4.947  37.999  0.00  0.00      PROA C  
ATOM   4923  C   LYS A 615     158.292   5.954  38.329  0.00  0.00      PROA C  
ATOM   4924  O   LYS A 615     158.470   6.874  39.130  0.00  0.00      PROA O  
ATOM   4925  CB  LYS A 615     159.681   3.989  39.187  0.00  0.00      PROA C  
ATOM   4926  CG  LYS A 615     158.757   2.758  39.282  0.00  0.00      PROA C  
ATOM   4927  CD  LYS A 615     157.429   3.015  40.017  0.00  0.00      PROA C  
ATOM   4928  CE  LYS A 615     156.535   1.771  40.194  0.00  0.00      PROA C  
ATOM   4929  NZ  LYS A 615     155.990   1.302  38.892  0.00  0.00      PROA N1+
ATOM   4930  N   VAL A 616     157.114   5.798  37.692  0.00  0.00      PROA N  
ATOM   4931  CA  VAL A 616     155.938   6.617  37.940  0.00  0.00      PROA C  
ATOM   4932  C   VAL A 616     154.902   5.747  38.650  0.00  0.00      PROA C  
ATOM   4933  O   VAL A 616     154.466   4.702  38.161  0.00  0.00      PROA O  
ATOM   4934  CB  VAL A 616     155.437   7.305  36.662  0.00  0.00      PROA C  
ATOM   4935  CG1 VAL A 616     155.008   6.310  35.569  0.00  0.00      PROA C  
ATOM   4936  CG2 VAL A 616     154.291   8.287  36.966  0.00  0.00      PROA C  
ATOM   4937  N   THR A 617     154.552   6.104  39.903  0.00  0.00      PROA N  
ATOM   4938  CA  THR A 617     153.704   5.286  40.771  0.00  0.00      PROA C
[truncated: 591,769 more chars]
