# Supplementary material for: Flexibility in Mannan-Binding Lectin-Associated Serine Proteases-1 and -2 Provides Insight on Lectin Pathway Activation
Source: Structure. 2017 Feb 7;25(2):364–75. doi: 10.1016/j.str.2016.12.014 (PMC5300068; doi:10.1016/j.str.2016.12.014)
Supplement: Data S3. The Ten Best-fit Structures for Full-Length Activated MASP-1 from SASSIE Modeling, Figures 5C, 6C, and 7C [file mmc4.zip › fit05.pdb]

ATOM      1  N   HIS A   1      40.993  77.977 101.885  0.00  0.00      PROA N  
ATOM      2  CA  HIS A   1      41.687  76.662 101.617  0.00  0.00      PROA C  
ATOM      3  C   HIS A   1      41.680  75.742 102.837  0.00  0.00      PROA C  
ATOM      4  O   HIS A   1      40.613  75.389 103.342  0.00  0.00      PROA O  
ATOM      5  CB  HIS A   1      43.123  76.910 101.050  0.00  0.00      PROA C  
ATOM      6  CG  HIS A   1      43.142  77.678  99.748  0.00  0.00      PROA C  
ATOM      7  CD2 HIS A   1      43.131  77.218  98.464  0.00  0.00      PROA C  
ATOM      8  ND1 HIS A   1      43.371  79.038  99.655  0.00  0.00      PROA N  
ATOM      9  CE1 HIS A   1      43.459  79.342  98.336  0.00  0.00      PROA C  
ATOM     10  NE2 HIS A   1      43.318  78.270  97.574  0.00  0.00      PROA N  
ATOM     11  N   HIS A   2      42.852  75.320 103.371  0.00  0.00      PROA N  
ATOM     12  CA  HIS A   2      42.925  74.513 104.583  0.00  0.00      PROA C  
ATOM     13  C   HIS A   2      42.643  75.338 105.838  0.00  0.00      PROA C  
ATOM     14  O   HIS A   2      43.557  75.812 106.517  0.00  0.00      PROA O  
ATOM     15  CB  HIS A   2      44.303  73.812 104.706  0.00  0.00      PROA C  
ATOM     16  CG  HIS A   2      44.447  72.892 105.893  0.00  0.00      PROA C  
ATOM     17  CD2 HIS A   2      45.180  73.034 107.034  0.00  0.00      PROA C  
ATOM     18  ND1 HIS A   2      43.968  71.597 105.916  0.00  0.00      PROA N  
ATOM     19  CE1 HIS A   2      44.413  71.023 107.062  0.00  0.00      PROA C  
ATOM     20  NE2 HIS A   2      45.156  71.856 107.773  0.00  0.00      PROA N  
ATOM     21  N   HIS A   3      41.353  75.563 106.162  0.00  0.00      PROA N  
ATOM     22  CA  HIS A   3      40.944  76.288 107.357  0.00  0.00      PROA C  
ATOM     23  C   HIS A   3      42.105  77.034 108.004  0.00  0.00      PROA C  
ATOM     24  O   HIS A   3      43.235  77.003 107.512  0.00  0.00      PROA O  
ATOM     25  CB  HIS A   3      40.264  75.353 108.391  0.00  0.00      PROA C  
ATOM     26  CG  HIS A   3      39.545  76.088 109.494  0.00  0.00      PROA C  
ATOM     27  CD2 HIS A   3      39.808  76.168 110.829  0.00  0.00      PROA C  
ATOM     28  ND1 HIS A   3      38.342  76.739 109.310  0.00  0.00      PROA N  
ATOM     29  CE1 HIS A   3      37.939  77.194 110.522  0.00  0.00      PROA C  
ATOM     30  NE2 HIS A   3      38.798  76.872 111.477  0.00  0.00      PROA N  
ATOM     31  N   HIS A   4      41.867  77.744 109.130  0.00  0.00      PROA N  
ATOM     32  CA  HIS A   4      42.931  78.410 109.872  0.00  0.00      PROA C  
ATOM     33  C   HIS A   4      43.021  77.925 111.319  0.00  0.00      PROA C  
ATOM     34  O   HIS A   4      42.147  78.207 112.143  0.00  0.00      PROA O  
ATOM     35  CB  HIS A   4      42.777  79.952 109.848  0.00  0.00      PROA C  
ATOM     36  CG  HIS A   4      43.934  80.691 110.476  0.00  0.00      PROA C  
ATOM     37  CD2 HIS A   4      44.026  81.342 111.670  0.00  0.00      PROA C  
ATOM     38  ND1 HIS A   4      45.116  80.955 109.814  0.00  0.00      PROA N  
ATOM     39  CE1 HIS A   4      45.871  81.730 110.631  0.00  0.00      PROA C  
ATOM     40  NE2 HIS A   4      45.251  81.993 111.770  0.00  0.00      PROA N  
ATOM     41  N   HIS A   5      44.066  77.143 111.661  0.00  0.00      PROA N  
ATOM     42  CA  HIS A   5      44.186  76.534 112.977  0.00  0.00      PROA C  
ATOM     43  C   HIS A   5      44.770  77.474 114.029  0.00  0.00      PROA C  
ATOM     44  O   HIS A   5      45.849  78.045 113.862  0.00  0.00      PROA O  
ATOM     45  CB  HIS A   5      44.991  75.208 112.924  0.00  0.00      PROA C  
ATOM     46  CG  HIS A   5      45.062  74.465 114.236  0.00  0.00      PROA C  
ATOM     47  CD2 HIS A   5      44.296  73.435 114.695  0.00  0.00      PROA C  
ATOM     48  ND1 HIS A   5      46.080  74.612 115.158  0.00  0.00      PROA N  
ATOM     49  CE1 HIS A   5      45.873  73.696 116.137  0.00  0.00      PROA C  
ATOM     50  NE2 HIS A   5      44.802  72.955 115.898  0.00  0.00      PROA N  
ATOM     51  N   HIS A   6      44.052  77.666 115.154  0.00  0.00      PROA N  
ATOM     52  CA  HIS A   6      44.502  78.524 116.234  0.00  0.00      PROA C  
ATOM     53  C   HIS A   6      45.450  77.765 117.149  0.00  0.00      PROA C  
ATOM     54  O   HIS A   6      45.089  76.752 117.750  0.00  0.00      PROA O  
ATOM     55  CB  HIS A   6      43.312  79.086 117.052  0.00  0.00      PROA C  
ATOM     56  CG  HIS A   6      43.712  80.007 118.178  0.00  0.00      PROA C  
ATOM     57  CD2 HIS A   6      43.690  79.807 119.526  0.00  0.00      PROA C  
ATOM     58  ND1 HIS A   6      44.037  81.336 118.002  0.00  0.00      PROA N  
ATOM     59  CE1 HIS A   6      44.212  81.875 119.234  0.00  0.00      PROA C  
ATOM     60  NE2 HIS A   6      44.010  80.985 120.193  0.00  0.00      PROA N  
ATOM     61  N   ILE A   7      46.708  78.227 117.267  0.00  0.00      PROA N  
ATOM     62  CA  ILE A   7      47.706  77.559 118.088  0.00  0.00      PROA C  
ATOM     63  C   ILE A   7      47.575  77.935 119.556  0.00  0.00      PROA C  
ATOM     64  O   ILE A   7      47.473  79.102 119.942  0.00  0.00      PROA O  
ATOM     65  CB  ILE A   7      49.145  77.723 117.587  0.00  0.00      PROA C  
ATOM     66  CG1 ILE A   7      49.640  79.191 117.502  0.00  0.00      PROA C  
ATOM     67  CG2 ILE A   7      49.234  77.024 116.211  0.00  0.00      PROA C  
ATOM     68  CD  ILE A   7      50.511  79.619 118.692  0.00  0.00      PROA C  
ATOM     69  N   ASP A   8      47.539  76.916 120.430  0.00  0.00      PROA N  
ATOM     70  CA  ASP A   8      47.663  77.047 121.858  0.00  0.00      PROA C  
ATOM     71  C   ASP A   8      49.075  77.475 122.278  0.00  0.00      PROA C  
ATOM     72  O   ASP A   8      50.080  77.097 121.671  0.00  0.00      PROA O  
ATOM     73  CB  ASP A   8      47.205  75.742 122.578  0.00  0.00      PROA C  
ATOM     74  CG  ASP A   8      47.905  74.468 122.111  0.00  0.00      PROA C  
ATOM     75  OD1 ASP A   8      48.112  74.257 120.888  0.00  0.00      PROA O  
ATOM     76  OD2 ASP A   8      48.128  73.587 122.987  0.00  0.00      PROA O1-
ATOM     77  N   GLY A   9      49.174  78.295 123.344  0.00  0.00      PROA N  
ATOM     78  CA  GLY A   9      50.446  78.702 123.935  0.00  0.00      PROA C  
ATOM     79  C   GLY A   9      50.722  77.906 125.179  0.00  0.00      PROA C  
ATOM     80  O   GLY A   9      49.855  77.749 126.037  0.00  0.00      PROA O  
ATOM     81  N   ARG A  10      51.956  77.401 125.317  0.00  0.00      PROA N  
ATOM     82  CA  ARG A  10      52.379  76.558 126.419  0.00  0.00      PROA C  
ATOM     83  C   ARG A  10      53.710  77.087 126.922  0.00  0.00      PROA C  
ATOM     84  O   ARG A  10      54.342  77.929 126.282  0.00  0.00      PROA O  
ATOM     85  CB  ARG A  10      52.513  75.074 125.978  0.00  0.00      PROA C  
ATOM     86  CG  ARG A  10      51.217  74.477 125.381  0.00  0.00      PROA C  
ATOM     87  CD  ARG A  10      50.041  74.434 126.367  0.00  0.00      PROA C  
ATOM     88  NE  ARG A  10      48.859  73.894 125.630  0.00  0.00      PROA N  
ATOM     89  CZ  ARG A  10      47.661  73.710 126.158  0.00  0.00      PROA C  
ATOM     90  NH1 ARG A  10      47.400  73.817 127.437  0.00  0.00      PROA N1+
ATOM     91  NH2 ARG A  10      46.700  73.411 125.312  0.00  0.00      PROA N  
ATOM     92  N   HIS A  11      54.157  76.644 128.117  0.00  0.00      PROA N  
ATOM     93  CA  HIS A  11      55.389  77.117 128.735  0.00  0.00      PROA C  
ATOM     94  C   HIS A  11      56.630  76.903 127.870  0.00  0.00      PROA C  
ATOM     95  O   HIS A  11      56.988  75.779 127.522  0.00  0.00      PROA O  
ATOM     96  CB  HIS A  11      55.633  76.458 130.116  0.00  0.00      PROA C  
ATOM     97  CG  HIS A  11      54.512  76.690 131.094  0.00  0.00      PROA C  
ATOM     98  CD2 HIS A  11      54.340  77.692 132.002  0.00  0.00      PROA C  
ATOM     99  ND1 HIS A  11      53.530  75.760 131.372  0.00  0.00      PROA N  
ATOM    100  CE1 HIS A  11      52.799  76.245 132.406  0.00  0.00      PROA C  
ATOM    101  NE2 HIS A  11      53.253  77.418 132.823  0.00  0.00      PROA N  
ATOM    102  N   THR A  12      57.316  77.997 127.493  0.00  0.00      PROA N  
ATOM    103  CA  THR A  12      58.501  77.937 126.647  0.00  0.00      PROA C  
ATOM    104  C   THR A  12      59.636  78.626 127.356  0.00  0.00      PROA C  
ATOM    105  O   THR A  12      59.526  79.769 127.809  0.00  0.00      PROA O  
ATOM    106  CB  THR A  12      58.298  78.485 125.226  0.00  0.00      PROA C  
ATOM    107  CG2 THR A  12      57.914  79.973 125.187  0.00  0.00      PROA C  
ATOM    108  OG1 THR A  12      59.437  78.308 124.389  0.00  0.00      PROA O  
ATOM    109  N   VAL A  13      60.758  77.910 127.522  0.00  0.00      PROA N  
ATOM    110  CA  VAL A  13      61.975  78.468 128.071  0.00  0.00      PROA C  
ATOM    111  C   VAL A  13      63.131  78.190 127.124  0.00  0.00      PROA C  
ATOM    112  O   VAL A  13      63.284  77.107 126.552  0.00  0.00      PROA O  
ATOM    113  CB  VAL A  13      62.301  78.028 129.500  0.00  0.00      PROA C  
ATOM    114  CG1 VAL A  13      61.239  78.586 130.469  0.00  0.00      PROA C  
ATOM    115  CG2 VAL A  13      62.372  76.499 129.608  0.00  0.00      PROA C  
ATOM    116  N   GLU A  14      63.977  79.211 126.918  0.00  0.00      PROA N  
ATOM    117  CA  GLU A  14      65.117  79.143 126.032  0.00  0.00      PROA C  
ATOM    118  C   GLU A  14      66.345  79.455 126.871  0.00  0.00      PROA C  
ATOM    119  O   GLU A  14      66.391  80.464 127.578  0.00  0.00      PROA O  
ATOM    120  CB  GLU A  14      64.997  80.156 124.859  0.00  0.00      PROA C  
ATOM    121  CG  GLU A  14      63.730  79.975 123.972  0.00  0.00      PROA C  
ATOM    122  CD  GLU A  14      62.488  80.710 124.489  0.00  0.00      PROA C  
ATOM    123  OE1 GLU A  14      62.533  81.965 124.610  0.00  0.00      PROA O  
ATOM    124  OE2 GLU A  14      61.444  80.050 124.744  0.00  0.00      PROA O1-
ATOM    125  N   LEU A  15      67.366  78.579 126.847  0.00  0.00      PROA N  
ATOM    126  CA  LEU A  15      68.536  78.759 127.686  0.00  0.00      PROA C  
ATOM    127  C   LEU A  15      69.760  78.249 126.938  0.00  0.00      PROA C  
ATOM    128  O   LEU A  15      69.741  77.200 126.292  0.00  0.00      PROA O  
ATOM    129  CB  LEU A  15      68.366  78.025 129.049  0.00  0.00      PROA C  
ATOM    130  CG  LEU A  15      68.849  78.807 130.296  0.00  0.00      PROA C  
ATOM    131  CD1 LEU A  15      68.391  78.095 131.579  0.00  0.00      PROA C  
ATOM    132  CD2 LEU A  15      70.370  79.017 130.348  0.00  0.00      PROA C  
ATOM    133  N   ASN A  16      70.867  79.013 126.994  0.00  0.00      PROA N  
ATOM    134  CA  ASN A  16      72.164  78.607 126.496  0.00  0.00      PROA C  
ATOM    135  C   ASN A  16      73.018  78.081 127.653  0.00  0.00      PROA C  
ATOM    136  O   ASN A  16      72.602  77.163 128.364  0.00  0.00      PROA O  
ATOM    137  CB  ASN A  16      72.828  79.742 125.645  0.00  0.00      PROA C  
ATOM    138  CG  ASN A  16      72.996  81.090 126.357  0.00  0.00      PROA C  
ATOM    139  ND2 ASN A  16      73.821  81.970 125.743  0.00  0.00      PROA N  
ATOM    140  OD1 ASN A  16      72.457  81.368 127.431  0.00  0.00      PROA O  
ATOM    141  N   GLU A  17      74.235  78.633 127.859  0.00  0.00      PROA N  
ATOM    142  CA  GLU A  17      75.151  78.241 128.916  0.00  0.00      PROA C  
ATOM    143  C   GLU A  17      75.793  76.872 128.674  0.00  0.00      PROA C  
ATOM    144  O   GLU A  17      75.324  76.040 127.893  0.00  0.00      PROA O  
ATOM    145  CB  GLU A  17      74.561  78.446 130.348  0.00  0.00      PROA C  
ATOM    146  CG  GLU A  17      75.545  78.286 131.535  0.00  0.00      PROA C  
ATOM    147  CD  GLU A  17      76.769  79.180 131.381  0.00  0.00      PROA C  
ATOM    148  OE1 GLU A  17      76.652  80.421 131.572  0.00  0.00      PROA O  
ATOM    149  OE2 GLU A  17      77.863  78.649 131.053  0.00  0.00      PROA O1-
ATOM    150  N   MET A  18      76.953  76.615 129.297  0.00  0.00      PROA N  
ATOM    151  CA  MET A  18      77.715  75.406 129.076  0.00  0.00      PROA C  
ATOM    152  C   MET A  18      77.104  74.201 129.794  0.00  0.00      PROA C  
ATOM    153  O   MET A  18      77.410  73.052 129.480  0.00  0.00      PROA O  
ATOM    154  CB  MET A  18      79.163  75.627 129.577  0.00  0.00      PROA C  
ATOM    155  CG  MET A  18      80.200  74.715 128.889  0.00  0.00      PROA C  
ATOM    156  SD  MET A  18      81.044  75.418 127.423  0.00  0.00      PROA S  
ATOM    157  CE  MET A  18      79.672  76.114 126.456  0.00  0.00      PROA C  
ATOM    158  N   PHE A  19      76.207  74.428 130.766  0.00  0.00      PROA N  
ATOM    159  CA  PHE A  19      75.595  73.373 131.538  0.00  0.00      PROA C  
ATOM    160  C   PHE A  19      74.268  73.870 132.096  0.00  0.00      PROA C  
ATOM    161  O   PHE A  19      73.993  75.072 132.139  0.00  0.00      PROA O  
ATOM    162  CB  PHE A  19      76.518  72.874 132.697  0.00  0.00      PROA C  
ATOM    163  CG  PHE A  19      76.796  73.941 133.739  0.00  0.00      PROA C  
ATOM    164  CD1 PHE A  19      77.885  74.817 133.598  0.00  0.00      PROA C  
ATOM    165  CD2 PHE A  19      75.983  74.055 134.882  0.00  0.00      PROA C  
ATOM    166  CE1 PHE A  19      78.145  75.798 134.564  0.00  0.00      PROA C  
ATOM    167  CE2 PHE A  19      76.243  75.029 135.855  0.00  0.00      PROA C  
ATOM    168  CZ  PHE A  19      77.325  75.902 135.694  0.00  0.00      PROA C  
ATOM    169  N   GLY A  20      73.414  72.937 132.551  0.00  0.00      PROA N  
ATOM    170  CA  GLY A  20      72.196  73.290 133.256  0.00  0.00      PROA C  
ATOM    171  C   GLY A  20      71.406  72.072 133.639  0.00  0.00      PROA C  
ATOM    172  O   GLY A  20      71.699  70.946 133.232  0.00  0.00      PROA O  
ATOM    173  N   GLN A  21      70.367  72.287 134.462  0.00  0.00      PROA N  
ATOM    174  CA  GLN A  21      69.533  71.228 134.990  0.00  0.00      PROA C  
ATOM    175  C   GLN A  21      68.079  71.465 134.614  0.00  0.00      PROA C  
ATOM    176  O   GLN A  21      67.544  72.570 134.734  0.00  0.00      PROA O  
ATOM    177  CB  GLN A  21      69.703  71.111 136.525  0.00  0.00      PROA C  
ATOM    178  CG  GLN A  21      69.208  72.289 137.404  0.00  0.00      PROA C  
ATOM    179  CD  GLN A  21      67.941  71.956 138.201  0.00  0.00      PROA C  
ATOM    180  NE2 GLN A  21      68.053  70.952 139.101  0.00  0.00      PROA N  
ATOM    181  OE1 GLN A  21      66.886  72.579 138.060  0.00  0.00      PROA O  
ATOM    182  N   ILE A  22      67.408  70.419 134.110  0.00  0.00      PROA N  
ATOM    183  CA  ILE A  22      66.012  70.444 133.727  0.00  0.00      PROA C  
ATOM    184  C   ILE A  22      65.246  69.521 134.657  0.00  0.00      PROA C  
ATOM    185  O   ILE A  22      65.321  68.294 134.572  0.00  0.00      PROA O  
ATOM    186  CB  ILE A  22      65.754  70.053 132.261  0.00  0.00      PROA C  
ATOM    187  CG1 ILE A  22      66.161  71.181 131.283  0.00  0.00      PROA C  
ATOM    188  CG2 ILE A  22      64.263  69.715 132.037  0.00  0.00      PROA C  
ATOM    189  CD  ILE A  22      67.639  71.177 130.895  0.00  0.00      PROA C  
ATOM    190  N   GLN A  23      64.443  70.117 135.560  0.00  0.00      PROA N  
ATOM    191  CA  GLN A  23      63.471  69.396 136.349  0.00  0.00      PROA C  
ATOM    192  C   GLN A  23      62.099  69.495 135.703  0.00  0.00      PROA C  
ATOM    193  O   GLN A  23      61.714  70.524 135.147  0.00  0.00      PROA O  
ATOM    194  CB  GLN A  23      63.386  69.921 137.807  0.00  0.00      PROA C  
ATOM    195  CG  GLN A  23      64.674  69.640 138.621  0.00  0.00      PROA C  
ATOM    196  CD  GLN A  23      64.719  70.269 140.020  0.00  0.00      PROA C  
ATOM    197  NE2 GLN A  23      63.612  70.895 140.479  0.00  0.00      PROA N  
ATOM    198  OE1 GLN A  23      65.749  70.208 140.700  0.00  0.00      PROA O  
ATOM    199  N   SER A  24      61.299  68.418 135.798  0.00  0.00      PROA N  
ATOM    200  CA  SER A  24      59.853  68.473 135.581  0.00  0.00      PROA C  
ATOM    201  C   SER A  24      59.198  69.443 136.569  0.00  0.00      PROA C  
ATOM    202  O   SER A  24      59.675  69.531 137.707  0.00  0.00      PROA O  
ATOM    203  CB  SER A  24      59.115  67.123 135.800  0.00  0.00      PROA C  
ATOM    204  OG  SER A  24      59.817  66.048 135.190  0.00  0.00      PROA O  
ATOM    205  N   PRO A  25      58.148  70.186 136.228  0.00  0.00      PROA N  
ATOM    206  CA  PRO A  25      57.369  70.975 137.181  0.00  0.00      PROA C  
ATOM    207  C   PRO A  25      57.023  70.277 138.495  0.00  0.00      PROA C  
ATOM    208  O   PRO A  25      56.342  69.254 138.483  0.00  0.00      PROA O  
ATOM    209  CB  PRO A  25      56.136  71.406 136.368  0.00  0.00      PROA C  
ATOM    210  CG  PRO A  25      56.673  71.514 134.935  0.00  0.00      PROA C  
ATOM    211  CD  PRO A  25      57.658  70.346 134.854  0.00  0.00      PROA C  
ATOM    212  N   GLY A  26      57.472  70.826 139.643  0.00  0.00      PROA N  
ATOM    213  CA  GLY A  26      57.085  70.361 140.972  0.00  0.00      PROA C  
ATOM    214  C   GLY A  26      58.061  69.462 141.699  0.00  0.00      PROA C  
ATOM    215  O   GLY A  26      57.811  69.174 142.868  0.00  0.00      PROA O  
ATOM    216  N   TYR A  27      59.202  69.023 141.099  0.00  0.00      PROA N  
ATOM    217  CA  TYR A  27      60.171  68.133 141.766  0.00  0.00      PROA C  
ATOM    218  C   TYR A  27      60.684  68.761 143.070  0.00  0.00      PROA C  
ATOM    219  O   TYR A  27      60.939  69.972 143.079  0.00  0.00      PROA O  
ATOM    220  CB  TYR A  27      61.441  67.858 140.878  0.00  0.00      PROA C  
ATOM    221  CG  TYR A  27      62.086  66.406 140.737  0.00  0.00      PROA C  
ATOM    222  CD1 TYR A  27      61.657  63.999 139.280  0.00  0.00      PROA C  
ATOM    223  CD2 TYR A  27      63.703  66.441 140.922  0.00  0.00      PROA C  
ATOM    224  CE1 TYR A  27      63.111  63.391 139.035  0.00  0.00      PROA C  
ATOM    225  CE2 TYR A  27      64.700  65.360 140.374  0.00  0.00      PROA C  
ATOM    226  CZ  TYR A  27      64.454  64.038 139.555  0.00  0.00      PROA C  
ATOM    227  OH  TYR A  27      65.626  63.296 139.300  0.00  0.00      PROA O  
ATOM    228  N   PRO A  28      60.866  68.051 144.179  0.00  0.00      PROA N  
ATOM    229  CA  PRO A  28      60.743  66.598 144.307  0.00  0.00      PROA C  
ATOM    230  C   PRO A  28      59.357  65.963 144.214  0.00  0.00      PROA C  
ATOM    231  O   PRO A  28      59.268  64.735 144.190  0.00  0.00      PROA O  
ATOM    232  CB  PRO A  28      61.241  66.372 145.740  0.00  0.00      PROA C  
ATOM    233  CG  PRO A  28      62.359  67.392 145.898  0.00  0.00      PROA C  
ATOM    234  CD  PRO A  28      61.724  68.612 145.237  0.00  0.00      PROA C  
ATOM    235  N   ASP A  29      58.266  66.737 144.213  0.00  0.00      PROA N  
ATOM    236  CA  ASP A  29      56.914  66.214 144.220  0.00  0.00      PROA C  
ATOM    237  C   ASP A  29      56.412  65.880 142.811  0.00  0.00      PROA C  
ATOM    238  O   ASP A  29      56.969  66.293 141.794  0.00  0.00      PROA O  
ATOM    239  CB  ASP A  29      55.935  67.201 144.920  0.00  0.00      PROA C  
ATOM    240  CG  ASP A  29      56.247  67.371 146.401  0.00  0.00      PROA C  
ATOM    241  OD1 ASP A  29      56.794  66.439 147.047  0.00  0.00      PROA O  
ATOM    242  OD2 ASP A  29      55.817  68.410 146.973  0.00  0.00      PROA O1-
ATOM    243  N   SER A  30      55.319  65.090 142.723  0.00  0.00      PROA N  
ATOM    244  CA  SER A  30      54.688  64.709 141.460  0.00  0.00      PROA C  
ATOM    245  C   SER A  30      54.249  65.889 140.599  0.00  0.00      PROA C  
ATOM    246  O   SER A  30      53.755  66.904 141.099  0.00  0.00      PROA O  
ATOM    247  CB  SER A  30      53.479  63.760 141.712  0.00  0.00      PROA C  
ATOM    248  OG  SER A  30      52.795  63.355 140.523  0.00  0.00      PROA O  
ATOM    249  N   TYR A  31      54.445  65.790 139.267  0.00  0.00      PROA N  
ATOM    250  CA  TYR A  31      54.051  66.828 138.335  0.00  0.00      PROA C  
ATOM    251  C   TYR A  31      52.536  67.107 138.283  0.00  0.00      PROA C  
ATOM    252  O   TYR A  31      51.736  66.163 138.312  0.00  0.00      PROA O  
ATOM    253  CB  TYR A  31      54.645  66.635 136.910  0.00  0.00      PROA C  
ATOM    254  CG  TYR A  31      54.435  65.239 136.378  0.00  0.00      PROA C  
ATOM    255  CD1 TYR A  31      53.263  64.903 135.677  0.00  0.00      PROA C  
ATOM    256  CD2 TYR A  31      55.450  64.274 136.497  0.00  0.00      PROA C  
ATOM    257  CE1 TYR A  31      53.114  63.631 135.106  0.00  0.00      PROA C  
ATOM    258  CE2 TYR A  31      55.294  62.998 135.943  0.00  0.00      PROA C  
ATOM    259  CZ  TYR A  31      54.131  62.680 135.238  0.00  0.00      PROA C  
ATOM    260  OH  TYR A  31      54.001  61.407 134.657  0.00  0.00      PROA O  
ATOM    261  N   PRO A  32      52.077  68.362 138.235  0.00  0.00      PROA N  
ATOM    262  CA  PRO A  32      50.672  68.694 138.017  0.00  0.00      PROA C  
ATOM    263  C   PRO A  32      50.075  68.150 136.719  0.00  0.00      PROA C  
ATOM    264  O   PRO A  32      50.770  67.973 135.716  0.00  0.00      PROA O  
ATOM    265  CB  PRO A  32      50.632  70.232 138.093  0.00  0.00      PROA C  
ATOM    266  CG  PRO A  32      52.036  70.674 137.677  0.00  0.00      PROA C  
ATOM    267  CD  PRO A  32      52.926  69.557 138.216  0.00  0.00      PROA C  
ATOM    268  N   SER A  33      48.755  67.884 136.739  0.00  0.00      PROA N  
ATOM    269  CA  SER A  33      47.907  67.600 135.586  0.00  0.00      PROA C  
ATOM    270  C   SER A  33      47.887  68.695 134.521  0.00  0.00      PROA C  
ATOM    271  O   SER A  33      48.220  69.851 134.796  0.00  0.00      PROA O  
ATOM    272  CB  SER A  33      46.449  67.270 136.019  0.00  0.00      PROA C  
ATOM    273  OG  SER A  33      45.898  68.264 136.892  0.00  0.00      PROA O  
ATOM    274  N   ASP A  34      47.516  68.349 133.262  0.00  0.00      PROA N  
ATOM    275  CA  ASP A  34      47.350  69.282 132.148  0.00  0.00      PROA C  
ATOM    276  C   ASP A  34      48.553  70.212 131.921  0.00  0.00      PROA C  
ATOM    277  O   ASP A  34      48.410  71.424 131.739  0.00  0.00      PROA O  
ATOM    278  CB  ASP A  34      46.048  70.125 132.319  0.00  0.00      PROA C  
ATOM    279  CG  ASP A  34      44.788  69.279 132.258  0.00  0.00      PROA C  
ATOM    280  OD1 ASP A  34      44.603  68.518 131.272  0.00  0.00      PROA O  
ATOM    281  OD2 ASP A  34      43.903  69.460 133.140  0.00  0.00      PROA O1-
ATOM    282  N   SER A  35      49.781  69.662 131.966  0.00  0.00      PROA N  
ATOM    283  CA  SER A  35      50.981  70.481 132.027  0.00  0.00      PROA C  
ATOM    284  C   SER A  35      52.008  70.044 131.016  0.00  0.00      PROA C  
ATOM    285  O   SER A  35      52.407  68.881 130.948  0.00  0.00      PROA O  
ATOM    286  CB  SER A  35      51.627  70.513 133.436  0.00  0.00      PROA C  
ATOM    287  OG  SER A  35      50.752  71.163 134.363  0.00  0.00      PROA O  
ATOM    288  N   GLU A  36      52.470  70.994 130.194  0.00  0.00      PROA N  
ATOM    289  CA  GLU A  36      53.461  70.748 129.179  0.00  0.00      PROA C  
ATOM    290  C   GLU A  36      54.374  71.951 129.053  0.00  0.00      PROA C  
ATOM    291  O   GLU A  36      53.977  73.108 129.222  0.00  0.00      PROA O  
ATOM    292  CB  GLU A  36      52.852  70.330 127.812  0.00  0.00      PROA C  
ATOM    293  CG  GLU A  36      51.805  71.308 127.223  0.00  0.00      PROA C  
ATOM    294  CD  GLU A  36      50.370  70.956 127.630  0.00  0.00      PROA C  
ATOM    295  OE1 GLU A  36      49.812  69.963 127.086  0.00  0.00      PROA O  
ATOM    296  OE2 GLU A  36      49.778  71.681 128.475  0.00  0.00      PROA O1-
ATOM    297  N   VAL A  37      55.662  71.677 128.819  0.00  0.00      PROA N  
ATOM    298  CA  VAL A  37      56.712  72.670 128.842  0.00  0.00      PROA C  
ATOM    299  C   VAL A  37      57.788  72.268 127.850  0.00  0.00      PROA C  
ATOM    300  O   VAL A  37      58.110  71.091 127.675  0.00  0.00      PROA O  
ATOM    301  CB  VAL A  37      57.262  72.906 130.256  0.00  0.00      PROA C  
ATOM    302  CG1 VAL A  37      57.627  71.570 130.928  0.00  0.00      PROA C  
ATOM    303  CG2 VAL A  37      58.467  73.873 130.263  0.00  0.00      PROA C  
ATOM    304  N   THR A  38      58.351  73.255 127.131  0.00  0.00      PROA N  
ATOM    305  CA  THR A  38      59.425  73.046 126.173  0.00  0.00      PROA C  
ATOM    306  C   THR A  38      60.666  73.794 126.613  0.00  0.00      PROA C  
ATOM    307  O   THR A  38      60.627  74.973 126.972  0.00  0.00      PROA O  
ATOM    308  CB  THR A  38      59.049  73.381 124.721  0.00  0.00      PROA C  
ATOM    309  CG2 THR A  38      58.596  74.836 124.537  0.00  0.00      PROA C  
ATOM    310  OG1 THR A  38      60.103  73.148 123.789  0.00  0.00      PROA O  
ATOM    311  N   TRP A  39      61.813  73.096 126.590  0.00  0.00      PROA N  
ATOM    312  CA  TRP A  39      63.123  73.646 126.858  0.00  0.00      PROA C  
ATOM    313  C   TRP A  39      63.909  73.620 125.559  0.00  0.00      PROA C  
ATOM    314  O   TRP A  39      64.115  72.566 124.955  0.00  0.00      PROA O  
ATOM    315  CB  TRP A  39      63.929  72.853 127.933  0.00  0.00      PROA C  
ATOM    316  CG  TRP A  39      63.278  72.749 129.278  0.00  0.00      PROA C  
ATOM    317  CD1 TRP A  39      63.498  73.562 130.361  0.00  0.00      PROA C  
ATOM    318  CD2 TRP A  39      62.357  71.735 129.714  0.00  0.00      PROA C  
ATOM    319  CE2 TRP A  39      62.010  72.040 131.052  0.00  0.00      PROA C  
ATOM    320  CE3 TRP A  39      61.833  70.594 129.113  0.00  0.00      PROA C  
ATOM    321  NE1 TRP A  39      62.710  73.154 131.415  0.00  0.00      PROA N  
ATOM    322  CZ2 TRP A  39      61.150  71.236 131.787  0.00  0.00      PROA C  
ATOM    323  CZ3 TRP A  39      61.014  69.757 129.868  0.00  0.00      PROA C  
ATOM    324  CH2 TRP A  39      60.685  70.065 131.186  0.00  0.00      PROA C  
ATOM    325  N   ASN A  40      66.403  75.774 124.427  1.00 26.97      PROA N  
ATOM    326  CA  ASN A  40      65.155  75.080 124.053  1.00 26.97      PROA C  
ATOM    327  C   ASN A  40      65.349  73.630 123.600  1.00 26.97      PROA C  
ATOM    328  O   ASN A  40      65.393  72.663 124.414  1.00 26.97      PROA O  
ATOM    329  CB  ASN A  40      64.738  75.894 122.813  1.00 26.97      PROA C  
ATOM    330  CG  ASN A  40      63.321  75.619 122.342  1.00 26.97      PROA C  
ATOM    331  ND2 ASN A  40      62.609  76.684 122.048  1.00 26.97      PROA N  
ATOM    332  OD1 ASN A  40      62.934  74.444 122.141  1.00 26.97      PROA O  
ATOM    333  N   ILE A  41      67.535  74.249 124.015  0.00  0.00      PROA N  
ATOM    334  CA  ILE A  41      68.918  74.294 124.448  0.00  0.00      PROA C  
ATOM    335  C   ILE A  41      69.795  74.633 123.256  0.00  0.00      PROA C  
ATOM    336  O   ILE A  41      69.950  73.858 122.309  0.00  0.00      PROA O  
ATOM    337  CB  ILE A  41      69.379  72.988 125.101  0.00  0.00      PROA C  
ATOM    338  CG1 ILE A  41      68.437  72.552 126.257  0.00  0.00      PROA C  
ATOM    339  CG2 ILE A  41      70.839  73.132 125.589  0.00  0.00      PROA C  
ATOM    340  CD  ILE A  41      68.240  73.597 127.364  0.00  0.00      PROA C  
ATOM    341  N   THR A  42      70.388  75.839 123.282  0.00  0.00      PROA N  
ATOM    342  CA  THR A  42      71.224  76.383 122.218  0.00  0.00      PROA C  
ATOM    343  C   THR A  42      72.650  76.475 122.715  0.00  0.00      PROA C  
ATOM    344  O   THR A  42      72.905  77.128 123.725  0.00  0.00      PROA O  
ATOM    345  CB  THR A  42      70.844  77.822 121.803  0.00  0.00      PROA C  
ATOM    346  CG2 THR A  42      69.487  77.853 121.086  0.00  0.00      PROA C  
ATOM    347  OG1 THR A  42      70.723  78.688 122.929  0.00  0.00      PROA O  
ATOM    348  N   VAL A  43      73.632  75.884 122.015  0.00  0.00      PROA N  
ATOM    349  CA  VAL A  43      75.028  76.124 122.344  0.00  0.00      PROA C  
ATOM    350  C   VAL A  43      75.759  76.666 121.098  0.00  0.00      PROA C  
ATOM    351  O   VAL A  43      75.727  76.011 120.053  0.00  0.00      PROA O  
ATOM    352  CB  VAL A  43      75.685  74.934 123.030  0.00  0.00      PROA C  
ATOM    353  CG1 VAL A  43      75.722  73.678 122.143  0.00  0.00      PROA C  
ATOM    354  CG2 VAL A  43      77.072  75.365 123.535  0.00  0.00      PROA C  
ATOM    355  N   PRO A  44      76.379  77.860 121.078  0.00  0.00      PROA N  
ATOM    356  CA  PRO A  44      76.751  78.477 119.800  0.00  0.00      PROA C  
ATOM    357  C   PRO A  44      77.930  77.865 119.053  0.00  0.00      PROA C  
ATOM    358  O   PRO A  44      77.844  77.703 117.835  0.00  0.00      PROA O  
ATOM    359  CB  PRO A  44      77.068  79.941 120.162  0.00  0.00      PROA C  
ATOM    360  CG  PRO A  44      76.163  80.221 121.358  0.00  0.00      PROA C  
ATOM    361  CD  PRO A  44      76.193  78.892 122.114  0.00  0.00      PROA C  
ATOM    362  N   GLU A  45      79.060  77.594 119.729  0.00  0.00      PROA N  
ATOM    363  CA  GLU A  45      80.350  77.339 119.115  0.00  0.00      PROA C  
ATOM    364  C   GLU A  45      80.457  76.134 118.176  0.00  0.00      PROA C  
ATOM    365  O   GLU A  45      81.211  76.145 117.201  0.00  0.00      PROA O  
ATOM    366  CB  GLU A  45      81.459  77.277 120.193  0.00  0.00      PROA C  
ATOM    367  CG  GLU A  45      81.772  78.625 120.903  0.00  0.00      PROA C  
ATOM    368  CD  GLU A  45      80.792  79.069 121.994  0.00  0.00      PROA C  
ATOM    369  OE1 GLU A  45      79.805  78.355 122.307  0.00  0.00      PROA O  
ATOM    370  OE2 GLU A  45      81.022  80.177 122.555  0.00  0.00      PROA O1-
ATOM    371  N   GLY A  46      79.717  75.051 118.458  0.00  0.00      PROA N  
ATOM    372  CA  GLY A  46      79.771  73.832 117.655  0.00  0.00      PROA C  
ATOM    373  C   GLY A  46      79.601  72.633 118.530  0.00  0.00      PROA C  
ATOM    374  O   GLY A  46      79.235  71.557 118.058  0.00  0.00      PROA O  
ATOM    375  N   PHE A  47      79.837  72.825 119.848  0.00  0.00      PROA N  
ATOM    376  CA  PHE A  47      79.504  71.933 120.947  0.00  0.00      PROA C  
ATOM    377  C   PHE A  47      78.268  71.059 120.743  0.00  0.00      PROA C  
ATOM    378  O   PHE A  47      77.221  71.516 120.279  0.00  0.00      PROA O  
ATOM    379  CB  PHE A  47      79.271  72.724 122.264  0.00  0.00      PROA C  
ATOM    380  CG  PHE A  47      80.490  73.432 122.796  0.00  0.00      PROA C  
ATOM    381  CD1 PHE A  47      81.504  72.693 123.416  0.00  0.00      PROA C  
ATOM    382  CD2 PHE A  47      80.571  74.834 122.836  0.00  0.00      PROA C  
ATOM    383  CE1 PHE A  47      82.592  73.320 124.035  0.00  0.00      PROA C  
ATOM    384  CE2 PHE A  47      81.652  75.475 123.457  0.00  0.00      PROA C  
ATOM    385  CZ  PHE A  47      82.661  74.718 124.058  0.00  0.00      PROA C  
ATOM    386  N   ARG A  48      78.358  69.775 121.113  0.00  0.00      PROA N  
ATOM    387  CA  ARG A  48      77.199  68.912 121.124  0.00  0.00      PROA C  
ATOM    388  C   ARG A  48      76.526  68.963 122.484  0.00  0.00      PROA C  
ATOM    389  O   ARG A  48      77.166  69.158 123.519  0.00  0.00      PROA O  
ATOM    390  CB  ARG A  48      77.537  67.466 120.710  0.00  0.00      PROA C  
ATOM    391  CG  ARG A  48      77.984  67.362 119.239  0.00  0.00      PROA C  
ATOM    392  CD  ARG A  48      78.399  65.941 118.853  0.00  0.00      PROA C  
ATOM    393  NE  ARG A  48      78.767  65.969 117.403  0.00  0.00      PROA N  
ATOM    394  CZ  ARG A  48      79.434  65.002 116.804  0.00  0.00      PROA C  
ATOM    395  NH1 ARG A  48      79.784  63.882 117.392  0.00  0.00      PROA N1+
ATOM    396  NH2 ARG A  48      79.829  65.112 115.555  0.00  0.00      PROA N  
ATOM    397  N   VAL A  49      75.197  68.809 122.519  0.00  0.00      PROA N  
ATOM    398  CA  VAL A  49      74.442  68.788 123.753  0.00  0.00      PROA C  
ATOM    399  C   VAL A  49      74.342  67.335 124.197  0.00  0.00      PROA C  
ATOM    400  O   VAL A  49      73.832  66.481 123.466  0.00  0.00      PROA O  
ATOM    401  CB  VAL A  49      73.048  69.401 123.612  0.00  0.00      PROA C  
ATOM    402  CG1 VAL A  49      72.431  69.588 125.012  0.00  0.00      PROA C  
ATOM    403  CG2 VAL A  49      73.133  70.765 122.897  0.00  0.00      PROA C  
ATOM    404  N   GLN A  50      74.855  67.013 125.401  0.00  0.00      PROA N  
ATOM    405  CA  GLN A  50      74.838  65.663 125.931  0.00  0.00      PROA C  
ATOM    406  C   GLN A  50      73.877  65.580 127.109  0.00  0.00      PROA C  
ATOM    407  O   GLN A  50      73.990  66.338 128.074  0.00  0.00      PROA O  
ATOM    408  CB  GLN A  50      76.255  65.217 126.370  0.00  0.00      PROA C  
ATOM    409  CG  GLN A  50      76.299  63.770 126.910  0.00  0.00      PROA C  
ATOM    410  CD  GLN A  50      77.724  63.287 127.202  0.00  0.00      PROA C  
ATOM    411  NE2 GLN A  50      78.005  62.939 128.480  0.00  0.00      PROA N  
ATOM    412  OE1 GLN A  50      78.571  63.183 126.309  0.00  0.00      PROA O  
ATOM    413  N   LEU A  51      72.888  64.664 127.030  0.00  0.00      PROA N  
ATOM    414  CA  LEU A  51      71.789  64.566 127.974  0.00  0.00      PROA C  
ATOM    415  C   LEU A  51      71.768  63.198 128.628  0.00  0.00      PROA C  
ATOM    416  O   LEU A  51      71.981  62.161 127.992  0.00  0.00      PROA O  
ATOM    417  CB  LEU A  51      70.375  64.762 127.350  0.00  0.00      PROA C  
ATOM    418  CG  LEU A  51      70.068  66.111 126.665  0.00  0.00      PROA C  
ATOM    419  CD1 LEU A  51      70.291  67.284 127.616  0.00  0.00      PROA C  
ATOM    420  CD2 LEU A  51      70.832  66.325 125.355  0.00  0.00      PROA C  
ATOM    421  N   TYR A  52      71.481  63.178 129.935  0.00  0.00      PROA N  
ATOM    422  CA  TYR A  52      71.403  61.969 130.721  0.00  0.00      PROA C  
ATOM    423  C   TYR A  52      70.465  62.216 131.899  0.00  0.00      PROA C  
ATOM    424  O   TYR A  52      70.213  63.360 132.291  0.00  0.00      PROA O  
ATOM    425  CB  TYR A  52      72.805  61.444 131.155  0.00  0.00      PROA C  
ATOM    426  CG  TYR A  52      73.638  62.562 131.726  0.00  0.00      PROA C  
ATOM    427  CD1 TYR A  52      73.472  62.929 133.066  0.00  0.00      PROA C  
ATOM    428  CD2 TYR A  52      74.542  63.287 130.927  0.00  0.00      PROA C  
ATOM    429  CE1 TYR A  52      74.156  64.027 133.594  0.00  0.00      PROA C  
ATOM    430  CE2 TYR A  52      75.214  64.401 131.450  0.00  0.00      PROA C  
ATOM    431  CZ  TYR A  52      75.017  64.775 132.786  0.00  0.00      PROA C  
ATOM    432  OH  TYR A  52      75.658  65.909 133.324  0.00  0.00      PROA O  
ATOM    433  N   PHE A  53      69.887  61.134 132.458  0.00  0.00      PROA N  
ATOM    434  CA  PHE A  53      68.761  61.217 133.372  0.00  0.00      PROA C  
ATOM    435  C   PHE A  53      69.120  60.670 134.751  0.00  0.00      PROA C  
ATOM    436  O   PHE A  53      69.464  59.498 134.921  0.00  0.00      PROA O  
ATOM    437  CB  PHE A  53      67.517  60.461 132.824  0.00  0.00      PROA C  
ATOM    438  CG  PHE A  53      67.000  61.099 131.552  0.00  0.00      PROA C  
ATOM    439  CD1 PHE A  53      67.580  60.809 130.302  0.00  0.00      PROA C  
ATOM    440  CD2 PHE A  53      65.870  61.934 131.588  0.00  0.00      PROA C  
ATOM    441  CE1 PHE A  53      67.056  61.352 129.122  0.00  0.00      PROA C  
ATOM    442  CE2 PHE A  53      65.332  62.466 130.409  0.00  0.00      PROA C  
ATOM    443  CZ  PHE A  53      65.929  62.179 129.176  0.00  0.00      PROA C  
ATOM    444  N   MET A  54      69.074  61.538 135.780  0.00  0.00      PROA N  
ATOM    445  CA  MET A  54      69.303  61.194 137.177  0.00  0.00      PROA C  
ATOM    446  C   MET A  54      68.286  60.236 137.796  0.00  0.00      PROA C  
ATOM    447  O   MET A  54      68.635  59.268 138.475  0.00  0.00      PROA O  
ATOM    448  CB  MET A  54      69.449  62.485 138.027  0.00  0.00      PROA C  
ATOM    449  CG  MET A  54      70.877  63.079 138.052  0.00  0.00      PROA C  
ATOM    450  SD  MET A  54      71.679  63.379 136.446  0.00  0.00      PROA S  
ATOM    451  CE  MET A  54      72.813  61.960 136.563  0.00  0.00      PROA C  
ATOM    452  N   HIS A  55      66.991  60.483 137.543  0.00  0.00      PROA N  
ATOM    453  CA  HIS A  55      65.903  59.620 137.951  0.00  0.00      PROA C  
ATOM    454  C   HIS A  55      64.782  59.839 136.958  0.00  0.00      PROA C  
ATOM    455  O   HIS A  55      64.666  60.917 136.367  0.00  0.00      PROA O  
ATOM    456  CB  HIS A  55      65.410  59.906 139.395  0.00  0.00      PROA C  
ATOM    457  CG  HIS A  55      64.209  59.129 139.866  0.00  0.00      PROA C  
ATOM    458  CD2 HIS A  55      62.940  59.561 140.117  0.00  0.00      PROA C  
ATOM    459  ND1 HIS A  55      64.272  57.846 140.366  0.00  0.00      PROA N  
ATOM    460  CE1 HIS A  55      63.052  57.556 140.883  0.00  0.00      PROA C  
ATOM    461  NE2 HIS A  55      62.210  58.568 140.758  0.00  0.00      PROA N  
ATOM    462  N   PHE A  56      63.956  58.809 136.713  0.00  0.00      PROA N  
ATOM    463  CA  PHE A  56      62.941  58.875 135.689  0.00  0.00      PROA C  
ATOM    464  C   PHE A  56      61.716  58.069 136.130  0.00  0.00      PROA C  
ATOM    465  O   PHE A  56      61.811  56.922 136.575  0.00  0.00      PROA O  
ATOM    466  CB  PHE A  56      63.548  58.368 134.352  0.00  0.00      PROA C  
ATOM    467  CG  PHE A  56      62.648  58.648 133.192  0.00  0.00      PROA C  
ATOM    468  CD1 PHE A  56      61.670  57.724 132.802  0.00  0.00      PROA C  
ATOM    469  CD2 PHE A  56      62.816  59.824 132.447  0.00  0.00      PROA C  
ATOM    470  CE1 PHE A  56      60.851  57.991 131.701  0.00  0.00      PROA C  
ATOM    471  CE2 PHE A  56      61.992  60.098 131.352  0.00  0.00      PROA C  
ATOM    472  CZ  PHE A  56      61.004  59.181 130.980  0.00  0.00      PROA C  
ATOM    473  N   ASN A  57      60.516  58.668 136.034  0.00  0.00      PROA N  
ATOM    474  CA  ASN A  57      59.329  58.125 136.656  0.00  0.00      PROA C  
ATOM    475  C   ASN A  57      58.093  58.831 136.092  0.00  0.00      PROA C  
ATOM    476  O   ASN A  57      57.597  59.813 136.643  0.00  0.00      PROA O  
ATOM    477  CB  ASN A  57      59.423  58.331 138.193  0.00  0.00      PROA C  
ATOM    478  CG  ASN A  57      58.357  57.579 138.981  0.00  0.00      PROA C  
ATOM    479  ND2 ASN A  57      58.702  56.340 139.406  0.00  0.00      PROA N  
ATOM    480  OD1 ASN A  57      57.263  58.068 139.278  0.00  0.00      PROA O  
ATOM    481  N   LEU A  58      57.585  58.344 134.951  0.00  0.00      PROA N  
ATOM    482  CA  LEU A  58      56.458  58.898 134.224  0.00  0.00      PROA C  
ATOM    483  C   LEU A  58      55.426  57.788 134.026  0.00  0.00      PROA C  
ATOM    484  O   LEU A  58      55.699  56.610 134.262  0.00  0.00      PROA O  
ATOM    485  CB  LEU A  58      56.875  59.444 132.824  0.00  0.00      PROA C  
ATOM    486  CG  LEU A  58      57.496  60.863 132.779  0.00  0.00      PROA C  
ATOM    487  CD1 LEU A  58      58.866  60.984 133.461  0.00  0.00      PROA C  
ATOM    488  CD2 LEU A  58      57.621  61.317 131.316  0.00  0.00      PROA C  
ATOM    489  N   GLU A  59      54.189  58.112 133.587  0.00  0.00      PROA N  
ATOM    490  CA  GLU A  59      53.231  57.088 133.184  0.00  0.00      PROA C  
ATOM    491  C   GLU A  59      53.691  56.252 131.984  0.00  0.00      PROA C  
ATOM    492  O   GLU A  59      54.052  56.777 130.929  0.00  0.00      PROA O  
ATOM    493  CB  GLU A  59      51.806  57.647 132.907  0.00  0.00      PROA C  
ATOM    494  CG  GLU A  59      50.774  56.578 132.451  0.00  0.00      PROA C  
ATOM    495  CD  GLU A  59      49.332  57.071 132.277  0.00  0.00      PROA C  
ATOM    496  OE1 GLU A  59      49.062  58.300 132.300  0.00  0.00      PROA O  
ATOM    497  OE2 GLU A  59      48.444  56.194 132.072  0.00  0.00      PROA O1-
ATOM    498  N   SER A  60      53.696  54.905 132.111  0.00  0.00      PROA N  
ATOM    499  CA  SER A  60      53.926  54.001 130.984  0.00  0.00      PROA C  
ATOM    500  C   SER A  60      52.754  54.022 130.003  0.00  0.00      PROA C  
ATOM    501  O   SER A  60      51.591  53.910 130.393  0.00  0.00      PROA O  
ATOM    502  CB  SER A  60      54.197  52.532 131.438  0.00  0.00      PROA C  
ATOM    503  OG  SER A  60      54.475  51.641 130.350  0.00  0.00      PROA O  
ATOM    504  N   SER A  61      53.023  54.168 128.692  0.00  0.00      PROA N  
ATOM    505  CA  SER A  61      51.963  54.196 127.693  0.00  0.00      PROA C  
ATOM    506  C   SER A  61      52.490  53.753 126.345  0.00  0.00      PROA C  
ATOM    507  O   SER A  61      53.689  53.821 126.069  0.00  0.00      PROA O  
ATOM    508  CB  SER A  61      51.256  55.580 127.563  0.00  0.00      PROA C  
ATOM    509  OG  SER A  61      52.162  56.652 127.286  0.00  0.00      PROA O  
ATOM    510  N   TYR A  62      51.600  53.245 125.462  0.00  0.00      PROA N  
ATOM    511  CA  TYR A  62      51.968  52.755 124.141  0.00  0.00      PROA C  
ATOM    512  C   TYR A  62      52.515  53.866 123.239  0.00  0.00      PROA C  
ATOM    513  O   TYR A  62      51.820  54.836 122.928  0.00  0.00      PROA O  
ATOM    514  CB  TYR A  62      50.777  51.996 123.482  0.00  0.00      PROA C  
ATOM    515  CG  TYR A  62      51.127  51.427 122.127  0.00  0.00      PROA C  
ATOM    516  CD1 TYR A  62      52.004  50.333 122.034  0.00  0.00      PROA C  
ATOM    517  CD2 TYR A  62      50.575  51.958 120.948  0.00  0.00      PROA C  
ATOM    518  CE1 TYR A  62      52.338  49.790 120.786  0.00  0.00      PROA C  
ATOM    519  CE2 TYR A  62      50.905  51.415 119.697  0.00  0.00      PROA C  
ATOM    520  CZ  TYR A  62      51.790  50.332 119.617  0.00  0.00      PROA C  
ATOM    521  OH  TYR A  62      52.133  49.779 118.365  0.00  0.00      PROA O  
ATOM    522  N   LEU A  63      53.809  53.761 122.853  0.00  0.00      PROA N  
ATOM    523  CA  LEU A  63      54.543  54.755 122.076  0.00  0.00      PROA C  
ATOM    524  C   LEU A  63      54.621  56.127 122.751  0.00  0.00      PROA C  
ATOM    525  O   LEU A  63      54.810  57.159 122.103  0.00  0.00      PROA O  
ATOM    526  CB  LEU A  63      54.039  54.868 120.608  0.00  0.00      PROA C  
ATOM    527  CG  LEU A  63      54.068  53.552 119.802  0.00  0.00      PROA C  
ATOM    528  CD1 LEU A  63      53.418  53.757 118.425  0.00  0.00      PROA C  
ATOM    529  CD2 LEU A  63      55.493  53.001 119.635  0.00  0.00      PROA C  
ATOM    530  N   CYS A  64      54.491  56.153 124.095  0.00  0.00      PROA N  
ATOM    531  CA  CYS A  64      54.479  57.355 124.910  0.00  0.00      PROA C  
ATOM    532  C   CYS A  64      53.406  58.372 124.520  0.00  0.00      PROA C  
ATOM    533  O   CYS A  64      53.657  59.571 124.407  0.00  0.00      PROA O  
ATOM    534  CB  CYS A  64      55.880  58.008 125.001  0.00  0.00      PROA C  
ATOM    535  SG  CYS A  64      57.151  56.867 125.607  0.00  0.00      PROA S  
ATOM    536  N   GLU A  65      52.162  57.901 124.294  0.00  0.00      PROA N  
ATOM    537  CA  GLU A  65      51.014  58.732 123.960  0.00  0.00      PROA C  
ATOM    538  C   GLU A  65      50.622  59.695 125.087  0.00  0.00      PROA C  
ATOM    539  O   GLU A  65      50.250  60.847 124.845  0.00  0.00      PROA O  
ATOM    540  CB  GLU A  65      49.799  57.841 123.575  0.00  0.00      PROA C  
ATOM    541  CG  GLU A  65      48.984  58.365 122.360  0.00  0.00      PROA C  
ATOM    542  CD  GLU A  65      48.041  59.524 122.675  0.00  0.00      PROA C  
ATOM    543  OE1 GLU A  65      47.080  59.336 123.467  0.00  0.00      PROA O  
ATOM    544  OE2 GLU A  65      48.216  60.625 122.085  0.00  0.00      PROA O1-
ATOM    545  N   TYR A  66      50.697  59.234 126.355  0.00  0.00      PROA N  
ATOM    546  CA  TYR A  66      50.174  59.964 127.500  0.00  0.00      PROA C  
ATOM    547  C   TYR A  66      51.217  60.920 128.093  0.00  0.00      PROA C  
ATOM    548  O   TYR A  66      51.595  61.914 127.468  0.00  0.00      PROA O  
ATOM    549  CB  TYR A  66      49.599  58.985 128.570  0.00  0.00      PROA C  
ATOM    550  CG  TYR A  66      48.479  58.100 128.051  0.00  0.00      PROA C  
ATOM    551  CD1 TYR A  66      47.624  58.477 126.996  0.00  0.00      PROA C  
ATOM    552  CD2 TYR A  66      48.244  56.864 128.679  0.00  0.00      PROA C  
ATOM    553  CE1 TYR A  66      46.578  57.641 126.578  0.00  0.00      PROA C  
ATOM    554  CE2 TYR A  66      47.206  56.020 128.261  0.00  0.00      PROA C  
ATOM    555  CZ  TYR A  66      46.370  56.412 127.212  0.00  0.00      PROA C  
ATOM    556  OH  TYR A  66      45.311  55.572 126.807  0.00  0.00      PROA O  
ATOM    557  N   ASP A  67      51.716  60.670 129.321  0.00  0.00      PROA N  
ATOM    558  CA  ASP A  67      52.848  61.402 129.866  0.00  0.00      PROA C  
ATOM    559  C   ASP A  67      54.142  61.053 129.119  0.00  0.00      PROA C  
ATOM    560  O   ASP A  67      54.469  59.878 128.937  0.00  0.00      PROA O  
ATOM    561  CB  ASP A  67      53.052  61.142 131.382  0.00  0.00      PROA C  
ATOM    562  CG  ASP A  67      51.844  61.545 132.224  0.00  0.00      PROA C  
ATOM    563  OD1 ASP A  67      51.023  62.401 131.804  0.00  0.00      PROA O  
ATOM    564  OD2 ASP A  67      51.788  61.079 133.395  0.00  0.00      PROA O1-
ATOM    565  N   TYR A  68      54.914  62.056 128.663  0.00  0.00      PROA N  
ATOM    566  CA  TYR A  68      56.116  61.781 127.905  0.00  0.00      PROA C  
ATOM    567  C   TYR A  68      57.142  62.891 128.018  0.00  0.00      PROA C  
ATOM    568  O   TYR A  68      56.819  64.059 128.244  0.00  0.00      PROA O  
ATOM    569  CB  TYR A  68      55.816  61.491 126.396  0.00  0.00      PROA C  
ATOM    570  CG  TYR A  68      55.274  62.645 125.568  0.00  0.00      PROA C  
ATOM    571  CD1 TYR A  68      56.139  63.618 125.033  0.00  0.00      PROA C  
ATOM    572  CD2 TYR A  68      53.924  62.674 125.178  0.00  0.00      PROA C  
ATOM    573  CE1 TYR A  68      55.668  64.609 124.160  0.00  0.00      PROA C  
ATOM    574  CE2 TYR A  68      53.451  63.646 124.286  0.00  0.00      PROA C  
ATOM    575  CZ  TYR A  68      54.322  64.617 123.781  0.00  0.00      PROA C  
ATOM    576  OH  TYR A  68      53.843  65.584 122.873  0.00  0.00      PROA O  
ATOM    577  N   VAL A  69      58.421  62.531 127.792  0.00  0.00      PROA N  
ATOM    578  CA  VAL A  69      59.434  63.473 127.357  0.00  0.00      PROA C  
ATOM    579  C   VAL A  69      59.811  63.109 125.940  0.00  0.00      PROA C  
ATOM    580  O   VAL A  69      60.035  61.950 125.590  0.00  0.00      PROA O  
ATOM    581  CB  VAL A  69      60.702  63.575 128.197  0.00  0.00      PROA C  
ATOM    582  CG1 VAL A  69      60.339  64.105 129.582  0.00  0.00      PROA C  
ATOM    583  CG2 VAL A  69      61.438  62.237 128.331  0.00  0.00      PROA C  
ATOM    584  N   LYS A  70      59.858  64.115 125.063  0.00  0.00      PROA N  
ATOM    585  CA  LYS A  70      60.277  63.942 123.696  0.00  0.00      PROA C  
ATOM    586  C   LYS A  70      61.504  64.798 123.525  0.00  0.00      PROA C  
ATOM    587  O   LYS A  70      61.541  65.965 123.924  0.00  0.00      PROA O  
ATOM    588  CB  LYS A  70      59.171  64.357 122.702  0.00  0.00      PROA C  
ATOM    589  CG  LYS A  70      59.497  64.090 121.226  0.00  0.00      PROA C  
ATOM    590  CD  LYS A  70      58.397  64.642 120.302  0.00  0.00      PROA C  
ATOM    591  CE  LYS A  70      58.640  64.335 118.817  0.00  0.00      PROA C  
ATOM    592  NZ  LYS A  70      57.697  65.090 117.957  0.00  0.00      PROA N1+
ATOM    593  N   VAL A  71      62.563  64.209 122.963  0.00  0.00      PROA N  
ATOM    594  CA  VAL A  71      63.839  64.856 122.815  0.00  0.00      PROA C  
ATOM    595  C   VAL A  71      64.150  64.898 121.326  0.00  0.00      PROA C  
ATOM    596  O   VAL A  71      64.120  63.890 120.619  0.00  0.00      PROA O  
ATOM    597  CB  VAL A  71      64.882  64.203 123.718  0.00  0.00      PROA C  
ATOM    598  CG1 VAL A  71      65.080  62.702 123.452  0.00  0.00      PROA C  
ATOM    599  CG2 VAL A  71      66.206  64.936 123.579  0.00  0.00      PROA C  
ATOM    600  N   GLU A  72      64.328  66.113 120.776  0.00  0.00      PROA N  
ATOM    601  CA  GLU A  72      64.179  66.349 119.353  0.00  0.00      PROA C  
ATOM    602  C   GLU A  72      65.051  67.501 118.847  0.00  0.00      PROA C  
ATOM    603  O   GLU A  72      65.241  68.511 119.525  0.00  0.00      PROA O  
ATOM    604  CB  GLU A  72      62.657  66.531 119.053  0.00  0.00      PROA C  
ATOM    605  CG  GLU A  72      62.261  67.125 117.682  0.00  0.00      PROA C  
ATOM    606  CD  GLU A  72      60.764  67.018 117.394  0.00  0.00      PROA C  
ATOM    607  OE1 GLU A  72      59.945  67.599 118.157  0.00  0.00      PROA O  
ATOM    608  OE2 GLU A  72      60.377  66.358 116.391  0.00  0.00      PROA O1-
ATOM    609  N   THR A  73      65.641  67.381 117.639  0.00  0.00      PROA N  
ATOM    610  CA  THR A  73      66.369  68.461 116.963  0.00  0.00      PROA C  
ATOM    611  C   THR A  73      65.396  69.245 116.087  0.00  0.00      PROA C  
ATOM    612  O   THR A  73      64.201  68.954 116.043  0.00  0.00      PROA O  
ATOM    613  CB  THR A  73      67.570  68.001 116.123  0.00  0.00      PROA C  
ATOM    614  CG2 THR A  73      68.501  67.127 116.978  0.00  0.00      PROA C  
ATOM    615  OG1 THR A  73      67.198  67.236 114.978  0.00  0.00      PROA O  
ATOM    616  N   GLU A  74      65.836  70.291 115.353  0.00  0.00      PROA N  
ATOM    617  CA  GLU A  74      64.977  70.963 114.389  0.00  0.00      PROA C  
ATOM    618  C   GLU A  74      64.500  70.012 113.281  0.00  0.00      PROA C  
ATOM    619  O   GLU A  74      63.321  69.962 112.921  0.00  0.00      PROA O  
ATOM    620  CB  GLU A  74      65.731  72.133 113.690  0.00  0.00      PROA C  
ATOM    621  CG  GLU A  74      66.509  73.065 114.652  0.00  0.00      PROA C  
ATOM    622  CD  GLU A  74      67.992  72.696 114.724  0.00  0.00      PROA C  
ATOM    623  OE1 GLU A  74      68.317  71.545 115.122  0.00  0.00      PROA O  
ATOM    624  OE2 GLU A  74      68.847  73.553 114.369  0.00  0.00      PROA O1-
ATOM    625  N   ASP A  75      65.444  69.223 112.732  0.00  0.00      PROA N  
ATOM    626  CA  ASP A  75      65.219  68.225 111.711  0.00  0.00      PROA C  
ATOM    627  C   ASP A  75      64.405  67.006 112.149  0.00  0.00      PROA C  
ATOM    628  O   ASP A  75      63.480  66.584 111.450  0.00  0.00      PROA O  
ATOM    629  CB  ASP A  75      66.597  67.740 111.184  0.00  0.00      PROA C  
ATOM    630  CG  ASP A  75      67.347  68.895 110.548  0.00  0.00      PROA C  
ATOM    631  OD1 ASP A  75      66.872  69.432 109.511  0.00  0.00      PROA O  
ATOM    632  OD2 ASP A  75      68.430  69.277 111.065  0.00  0.00      PROA O1-
ATOM    633  N   GLN A  76      64.742  66.391 113.302  0.00  0.00      PROA N  
ATOM    634  CA  GLN A  76      64.293  65.036 113.571  0.00  0.00      PROA C  
ATOM    635  C   GLN A  76      64.170  64.721 115.059  0.00  0.00      PROA C  
ATOM    636  O   GLN A  76      64.937  65.193 115.900  0.00  0.00      PROA O  
ATOM    637  CB  GLN A  76      65.269  64.043 112.873  0.00  0.00      PROA C  
ATOM    638  CG  GLN A  76      64.940  62.538 113.022  0.00  0.00      PROA C  
ATOM    639  CD  GLN A  76      65.900  61.656 112.216  0.00  0.00      PROA C  
ATOM    640  NE2 GLN A  76      65.693  60.322 112.307  0.00  0.00      PROA N  
ATOM    641  OE1 GLN A  76      66.814  62.114 111.522  0.00  0.00      PROA O  
ATOM    642  N   VAL A  77      63.177  63.883 115.435  0.00  0.00      PROA N  
ATOM    643  CA  VAL A  77      63.065  63.333 116.780  0.00  0.00      PROA C  
ATOM    644  C   VAL A  77      64.215  62.387 117.116  0.00  0.00      PROA C  
ATOM    645  O   VAL A  77      64.549  61.459 116.376  0.00  0.00      PROA O  
ATOM    646  CB  VAL A  77      61.698  62.703 117.063  0.00  0.00      PROA C  
ATOM    647  CG1 VAL A  77      61.394  61.517 116.123  0.00  0.00      PROA C  
ATOM    648  CG2 VAL A  77      61.593  62.271 118.541  0.00  0.00      PROA C  
ATOM    649  N   LEU A  78      64.883  62.615 118.257  0.00  0.00      PROA N  
ATOM    650  CA  LEU A  78      66.046  61.854 118.644  0.00  0.00      PROA C  
ATOM    651  C   LEU A  78      65.621  60.656 119.485  0.00  0.00      PROA C  
ATOM    652  O   LEU A  78      66.082  59.533 119.270  0.00  0.00      PROA O  
ATOM    653  CB  LEU A  78      67.011  62.796 119.402  0.00  0.00      PROA C  
ATOM    654  CG  LEU A  78      68.390  62.212 119.756  0.00  0.00      PROA C  
ATOM    655  CD1 LEU A  78      69.171  61.748 118.517  0.00  0.00      PROA C  
ATOM    656  CD2 LEU A  78      69.201  63.267 120.516  0.00  0.00      PROA C  
ATOM    657  N   ALA A  79      64.667  60.862 120.417  0.00  0.00      PROA N  
ATOM    658  CA  ALA A  79      64.039  59.795 121.166  0.00  0.00      PROA C  
ATOM    659  C   ALA A  79      62.753  60.282 121.832  0.00  0.00      PROA C  
ATOM    660  O   ALA A  79      62.480  61.479 121.927  0.00  0.00      PROA O  
ATOM    661  CB  ALA A  79      64.989  59.200 122.229  0.00  0.00      PROA C  
ATOM    662  N   THR A  80      61.909  59.345 122.307  0.00  0.00      PROA N  
ATOM    663  CA  THR A  80      60.745  59.665 123.136  0.00  0.00      PROA C  
ATOM    664  C   THR A  80      60.744  58.697 124.300  0.00  0.00      PROA C  
ATOM    665  O   THR A  80      60.858  57.485 124.107  0.00  0.00      PROA O  
ATOM    666  CB  THR A  80      59.398  59.558 122.421  0.00  0.00      PROA C  
ATOM    667  CG2 THR A  80      58.288  60.203 123.266  0.00  0.00      PROA C  
ATOM    668  OG1 THR A  80      59.426  60.250 121.178  0.00  0.00      PROA O  
ATOM    669  N   PHE A  81      60.645  59.203 125.543  0.00  0.00      PROA N  
ATOM    670  CA  PHE A  81      60.745  58.393 126.743  0.00  0.00      PROA C  
ATOM    671  C   PHE A  81      59.522  58.563 127.639  0.00  0.00      PROA C  
ATOM    672  O   PHE A  81      58.924  59.636 127.740  0.00  0.00      PROA O  
ATOM    673  CB  PHE A  81      62.009  58.712 127.585  0.00  0.00      PROA C  
ATOM    674  CG  PHE A  81      63.281  58.669 126.780  0.00  0.00      PROA C  
ATOM    675  CD1 PHE A  81      63.705  57.458 126.217  0.00  0.00      PROA C  
ATOM    676  CD2 PHE A  81      64.110  59.799 126.651  0.00  0.00      PROA C  
ATOM    677  CE1 PHE A  81      64.933  57.359 125.554  0.00  0.00      PROA C  
ATOM    678  CE2 PHE A  81      65.338  59.713 125.979  0.00  0.00      PROA C  
ATOM    679  CZ  PHE A  81      65.754  58.488 125.441  0.00  0.00      PROA C  
ATOM    680  N   CYS A  82      59.125  57.471 128.319  0.00  0.00      PROA N  
ATOM    681  CA  CYS A  82      58.004  57.440 129.238  0.00  0.00      PROA C  
ATOM    682  C   CYS A  82      58.148  56.186 130.085  0.00  0.00      PROA C  
ATOM    683  O   CYS A  82      59.024  55.367 129.813  0.00  0.00      PROA O  
ATOM    684  CB  CYS A  82      56.622  57.480 128.530  0.00  0.00      PROA C  
ATOM    685  SG  CYS A  82      56.340  56.145 127.324  0.00  0.00      PROA S  
ATOM    686  N   GLY A  83      57.327  56.006 131.140  0.00  0.00      PROA N  
ATOM    687  CA  GLY A  83      57.442  54.871 132.062  0.00  0.00      PROA C  
ATOM    688  C   GLY A  83      58.330  55.127 133.258  0.00  0.00      PROA C  
ATOM    689  O   GLY A  83      58.787  56.240 133.507  0.00  0.00      PROA O  
ATOM    690  N   ARG A  84      58.576  54.081 134.066  0.00  0.00      PROA N  
ATOM    691  CA  ARG A  84      59.339  54.177 135.299  0.00  0.00      PROA C  
ATOM    692  C   ARG A  84      60.609  53.344 135.209  0.00  0.00      PROA C  
ATOM    693  O   ARG A  84      60.620  52.278 134.595  0.00  0.00      PROA O  
ATOM    694  CB  ARG A  84      58.534  53.635 136.511  0.00  0.00      PROA C  
ATOM    695  CG  ARG A  84      57.155  54.295 136.727  0.00  0.00      PROA C  
ATOM    696  CD  ARG A  84      56.479  53.874 138.043  0.00  0.00      PROA C  
ATOM    697  NE  ARG A  84      56.239  52.396 137.980  0.00  0.00      PROA N  
ATOM    698  CZ  ARG A  84      56.026  51.628 139.041  0.00  0.00      PROA C  
ATOM    699  NH1 ARG A  84      55.858  52.119 140.248  0.00  0.00      PROA N1+
ATOM    700  NH2 ARG A  84      55.981  50.319 138.893  0.00  0.00      PROA N  
ATOM    701  N   GLU A  85      61.709  53.789 135.862  0.00  0.00      PROA N  
ATOM    702  CA  GLU A  85      62.961  53.040 135.957  0.00  0.00      PROA C  
ATOM    703  C   GLU A  85      62.826  51.644 136.559  0.00  0.00      PROA C  
ATOM    704  O   GLU A  85      63.489  50.695 136.136  0.00  0.00      PROA O  
ATOM    705  CB  GLU A  85      64.027  53.802 136.790  0.00  0.00      PROA C  
ATOM    706  CG  GLU A  85      64.657  55.001 136.046  0.00  0.00      PROA C  
ATOM    707  CD  GLU A  85      65.763  55.701 136.839  0.00  0.00      PROA C  
ATOM    708  OE1 GLU A  85      65.829  55.566 138.090  0.00  0.00      PROA O  
ATOM    709  OE2 GLU A  85      66.588  56.408 136.199  0.00  0.00      PROA O1-
ATOM    710  N   THR A  86      61.955  51.497 137.579  0.00  0.00      PROA N  
ATOM    711  CA  THR A  86      61.672  50.239 138.266  0.00  0.00      PROA C  
ATOM    712  C   THR A  86      61.151  49.141 137.351  0.00  0.00      PROA C  
ATOM    713  O   THR A  86      61.524  47.974 137.480  0.00  0.00      PROA O  
ATOM    714  CB  THR A  86      60.706  50.395 139.446  0.00  0.00      PROA C  
ATOM    715  CG2 THR A  86      61.420  51.177 140.561  0.00  0.00      PROA C  
ATOM    716  OG1 THR A  86      59.547  51.150 139.097  0.00  0.00      PROA O  
ATOM    717  N   THR A  87      60.282  49.490 136.383  0.00  0.00      PROA N  
ATOM    718  CA  THR A  87      59.762  48.544 135.399  0.00  0.00      PROA C  
ATOM    719  C   THR A  87      60.776  48.335 134.279  0.00  0.00      PROA C  
ATOM    720  O   THR A  87      61.110  49.252 133.528  0.00  0.00      PROA O  
ATOM    721  CB  THR A  87      58.431  48.973 134.780  0.00  0.00      PROA C  
ATOM    722  CG2 THR A  87      57.842  47.840 133.925  0.00  0.00      PROA C  
ATOM    723  OG1 THR A  87      57.469  49.259 135.792  0.00  0.00      PROA O  
ATOM    724  N   ASP A  88      61.307  47.102 134.139  0.00  0.00      PROA N  
ATOM    725  CA  ASP A  88      62.248  46.737 133.095  0.00  0.00      PROA C  
ATOM    726  C   ASP A  88      61.545  46.403 131.769  0.00  0.00      PROA C  
ATOM    727  O   ASP A  88      60.317  46.399 131.667  0.00  0.00      PROA O  
ATOM    728  CB  ASP A  88      63.238  45.629 133.580  0.00  0.00      PROA C  
ATOM    729  CG  ASP A  88      62.635  44.257 133.863  0.00  0.00      PROA C  
ATOM    730  OD1 ASP A  88      61.391  44.098 133.943  0.00  0.00      PROA O  
ATOM    731  OD2 ASP A  88      63.439  43.309 134.077  0.00  0.00      PROA O1-
ATOM    732  N   THR A  89      62.341  46.173 130.694  0.00  0.00      PROA N  
ATOM    733  CA  THR A  89      61.895  45.987 129.304  0.00  0.00      PROA C  
ATOM    734  C   THR A  89      60.948  47.076 128.797  0.00  0.00      PROA C  
ATOM    735  O   THR A  89      59.919  46.830 128.163  0.00  0.00      PROA O  
ATOM    736  CB  THR A  89      61.510  44.549 128.892  0.00  0.00      PROA C  
ATOM    737  CG2 THR A  89      60.314  43.991 129.680  0.00  0.00      PROA C  
ATOM    738  OG1 THR A  89      61.185  44.437 127.508  0.00  0.00      PROA O  
ATOM    739  N   GLU A  90      61.332  48.337 129.057  0.00  0.00      PROA N  
ATOM    740  CA  GLU A  90      60.569  49.527 128.742  0.00  0.00      PROA C  
ATOM    741  C   GLU A  90      61.404  50.469 127.892  0.00  0.00      PROA C  
ATOM    742  O   GLU A  90      62.617  50.327 127.726  0.00  0.00      PROA O  
ATOM    743  CB  GLU A  90      60.080  50.269 130.024  0.00  0.00      PROA C  
ATOM    744  CG  GLU A  90      58.882  49.597 130.745  0.00  0.00      PROA C  
ATOM    745  CD  GLU A  90      57.518  49.965 130.162  0.00  0.00      PROA C  
ATOM    746  OE1 GLU A  90      57.081  51.139 130.315  0.00  0.00      PROA O  
ATOM    747  OE2 GLU A  90      56.848  49.074 129.572  0.00  0.00      PROA O1-
ATOM    748  N   GLN A  91      60.732  51.472 127.313  0.00  0.00      PROA N  
ATOM    749  CA  GLN A  91      61.298  52.517 126.487  0.00  0.00      PROA C  
ATOM    750  C   GLN A  91      62.154  53.532 127.247  0.00  0.00      PROA C  
ATOM    751  O   GLN A  91      62.937  54.258 126.640  0.00  0.00      PROA O  
ATOM    752  CB  GLN A  91      60.189  53.254 125.679  0.00  0.00      PROA C  
ATOM    753  CG  GLN A  91      58.997  53.869 126.470  0.00  0.00      PROA C  
ATOM    754  CD  GLN A  91      58.152  52.852 127.250  0.00  0.00      PROA C  
ATOM    755  NE2 GLN A  91      57.978  53.073 128.569  0.00  0.00      PROA N  
ATOM    756  OE1 GLN A  91      57.714  51.834 126.706  0.00  0.00      PROA O  
ATOM    757  N   THR A  92      62.024  53.582 128.590  0.00  0.00      PROA N  
ATOM    758  CA  THR A  92      62.807  54.346 129.573  0.00  0.00      PROA C  
ATOM    759  C   THR A  92      64.285  54.633 129.267  0.00  0.00      PROA C  
ATOM    760  O   THR A  92      64.988  53.748 128.767  0.00  0.00      PROA O  
ATOM    761  CB  THR A  92      62.748  53.720 130.967  0.00  0.00      PROA C  
ATOM    762  CG2 THR A  92      61.327  53.896 131.516  0.00  0.00      PROA C  
ATOM    763  OG1 THR A  92      63.014  52.320 130.928  0.00  0.00      PROA O  
ATOM    764  N   PRO A  93      64.824  55.821 129.564  0.00  0.00      PROA N  
ATOM    765  CA  PRO A  93      66.160  56.206 129.128  0.00  0.00      PROA C  
ATOM    766  C   PRO A  93      67.259  55.500 129.906  0.00  0.00      PROA C  
ATOM    767  O   PRO A  93      68.303  55.217 129.319  0.00  0.00      PROA O  
ATOM    768  CB  PRO A  93      66.189  57.722 129.350  0.00  0.00      PROA C  
ATOM    769  CG  PRO A  93      65.259  57.958 130.544  0.00  0.00      PROA C  
ATOM    770  CD  PRO A  93      64.200  56.862 130.392  0.00  0.00      PROA C  
ATOM    771  N   GLY A  94      67.066  55.231 131.221  0.00  0.00      PROA N  
ATOM    772  CA  GLY A  94      68.067  54.651 132.117  0.00  0.00      PROA C  
ATOM    773  C   GLY A  94      69.412  55.352 132.148  0.00  0.00      PROA C  
ATOM    774  O   GLY A  94      69.509  56.580 132.123  0.00  0.00      PROA O  
ATOM    775  N   GLN A  95      70.502  54.564 132.239  0.00  0.00      PROA N  
ATOM    776  CA  GLN A  95      71.863  55.073 132.254  0.00  0.00      PROA C  
ATOM    777  C   GLN A  95      72.353  55.587 130.904  0.00  0.00      PROA C  
ATOM    778  O   GLN A  95      73.261  56.419 130.840  0.00  0.00      PROA O  
ATOM    779  CB  GLN A  95      72.847  53.980 132.759  0.00  0.00      PROA C  
ATOM    780  CG  GLN A  95      72.700  53.612 134.258  0.00  0.00      PROA C  
ATOM    781  CD  GLN A  95      72.713  54.832 135.184  0.00  0.00      PROA C  
ATOM    782  NE2 GLN A  95      73.822  55.607 135.144  0.00  0.00      PROA N  
ATOM    783  OE1 GLN A  95      71.769  55.093 135.936  0.00  0.00      PROA O  
ATOM    784  N   GLU A  96      71.759  55.110 129.795  0.00  0.00      PROA N  
ATOM    785  CA  GLU A  96      72.078  55.497 128.440  0.00  0.00      PROA C  
ATOM    786  C   GLU A  96      71.991  57.001 128.149  0.00  0.00      PROA C  
ATOM    787  O   GLU A  96      71.176  57.749 128.694  0.00  0.00      PROA O  
ATOM    788  CB  GLU A  96      71.261  54.678 127.401  0.00  0.00      PROA C  
ATOM    789  CG  GLU A  96      71.694  53.190 127.260  0.00  0.00      PROA C  
ATOM    790  CD  GLU A  96      71.255  52.227 128.369  0.00  0.00      PROA C  
ATOM    791  OE1 GLU A  96      70.529  52.611 129.323  0.00  0.00      PROA O  
ATOM    792  OE2 GLU A  96      71.648  51.031 128.276  0.00  0.00      PROA O1-
ATOM    793  N   VAL A  97      72.896  57.470 127.274  0.00  0.00      PROA N  
ATOM    794  CA  VAL A  97      73.174  58.876 127.055  0.00  0.00      PROA C  
ATOM    795  C   VAL A  97      72.738  59.235 125.645  0.00  0.00      PROA C  
ATOM    796  O   VAL A  97      72.970  58.477 124.700  0.00  0.00      PROA O  
ATOM    797  CB  VAL A  97      74.666  59.158 127.241  0.00  0.00      PROA C  
ATOM    798  CG1 VAL A  97      74.994  60.640 126.993  0.00  0.00      PROA C  
ATOM    799  CG2 VAL A  97      75.083  58.773 128.676  0.00  0.00      PROA C  
ATOM    800  N   VAL A  98      72.075  60.395 125.460  0.00  0.00      PROA N  
ATOM    801  CA  VAL A  98      71.639  60.844 124.145  0.00  0.00      PROA C  
ATOM    802  C   VAL A  98      72.374  62.135 123.797  0.00  0.00      PROA C  
ATOM    803  O   VAL A  98      72.651  62.986 124.646  0.00  0.00      PROA O  
ATOM    804  CB  VAL A  98      70.111  60.910 124.009  0.00  0.00      PROA C  
ATOM    805  CG1 VAL A  98      69.529  62.332 124.102  0.00  0.00      PROA C  
ATOM    806  CG2 VAL A  98      69.704  60.237 122.684  0.00  0.00      PROA C  
ATOM    807  N   LEU A  99      72.791  62.254 122.522  0.00  0.00      PROA N  
ATOM    808  CA  LEU A  99      73.732  63.259 122.069  0.00  0.00      PROA C  
ATOM    809  C   LEU A  99      73.227  63.904 120.784  0.00  0.00      PROA C  
ATOM    810  O   LEU A  99      72.816  63.212 119.850  0.00  0.00      PROA O  
ATOM    811  CB  LEU A  99      75.100  62.572 121.815  0.00  0.00      PROA C  
ATOM    812  CG  LEU A  99      76.270  63.495 121.423  0.00  0.00      PROA C  
ATOM    813  CD1 LEU A  99      76.687  64.397 122.591  0.00  0.00      PROA C  
ATOM    814  CD2 LEU A  99      77.469  62.659 120.948  0.00  0.00      PROA C  
ATOM    815  N   SER A 100      73.216  65.254 120.695  0.00  0.00      PROA N  
ATOM    816  CA  SER A 100      72.890  65.957 119.451  0.00  0.00      PROA C  
ATOM    817  C   SER A 100      73.907  65.717 118.332  0.00  0.00      PROA C  
ATOM    818  O   SER A 100      75.110  65.714 118.601  0.00  0.00      PROA O  
ATOM    819  CB  SER A 100      72.704  67.505 119.585  0.00  0.00      PROA C  
ATOM    820  OG  SER A 100      73.860  68.174 120.094  0.00  0.00      PROA O  
ATOM    821  N   PRO A 101      73.522  65.560 117.065  0.00  0.00      PROA N  
ATOM    822  CA  PRO A 101      74.484  65.615 115.967  0.00  0.00      PROA C  
ATOM    823  C   PRO A 101      74.947  67.045 115.737  0.00  0.00      PROA C  
ATOM    824  O   PRO A 101      76.136  67.281 115.516  0.00  0.00      PROA O  
ATOM    825  CB  PRO A 101      73.715  65.049 114.757  0.00  0.00      PROA C  
ATOM    826  CG  PRO A 101      72.642  64.155 115.390  0.00  0.00      PROA C  
ATOM    827  CD  PRO A 101      72.268  64.916 116.662  0.00  0.00      PROA C  
ATOM    828  N   GLY A 102      73.996  68.004 115.765  0.00  0.00      PROA N  
ATOM    829  CA  GLY A 102      74.251  69.439 115.689  0.00  0.00      PROA C  
ATOM    830  C   GLY A 102      74.515  70.071 117.033  0.00  0.00      PROA C  
ATOM    831  O   GLY A 102      74.957  69.430 117.985  0.00  0.00      PROA O  
ATOM    832  N   SER A 103      74.230  71.381 117.135  0.00  0.00      PROA N  
ATOM    833  CA  SER A 103      74.547  72.194 118.307  0.00  0.00      PROA C  
ATOM    834  C   SER A 103      73.287  72.720 118.975  0.00  0.00      PROA C  
ATOM    835  O   SER A 103      73.302  73.689 119.735  0.00  0.00      PROA O  
ATOM    836  CB  SER A 103      75.447  73.396 117.930  0.00  0.00      PROA C  
ATOM    837  OG  SER A 103      76.582  72.959 117.179  0.00  0.00      PROA O  
ATOM    838  N   PHE A 104      72.140  72.079 118.698  0.00  0.00      PROA N  
ATOM    839  CA  PHE A 104      70.851  72.484 119.215  0.00  0.00      PROA C  
ATOM    840  C   PHE A 104      70.049  71.252 119.597  0.00  0.00      PROA C  
ATOM    841  O   PHE A 104      70.117  70.210 118.938  0.00  0.00      PROA O  
ATOM    842  CB  PHE A 104      70.068  73.336 118.170  0.00  0.00      PROA C  
ATOM    843  CG  PHE A 104      68.684  73.720 118.645  0.00  0.00      PROA C  
ATOM    844  CD1 PHE A 104      68.540  74.736 119.595  0.00  0.00      PROA C  
ATOM    845  CD2 PHE A 104      67.532  73.053 118.190  0.00  0.00      PROA C  
ATOM    846  CE1 PHE A 104      67.277  75.099 120.077  0.00  0.00      PROA C  
ATOM    847  CE2 PHE A 104      66.264  73.411 118.663  0.00  0.00      PROA C  
ATOM    848  CZ  PHE A 104      66.136  74.440 119.604  0.00  0.00      PROA C  
ATOM    849  N   MET A 105      69.253  71.353 120.675  0.00  0.00      PROA N  
ATOM    850  CA  MET A 105      68.269  70.341 120.964  0.00  0.00      PROA C  
ATOM    851  C   MET A 105      67.079  70.960 121.690  0.00  0.00      PROA C  
ATOM    852  O   MET A 105      67.214  71.862 122.518  0.00  0.00      PROA O  
ATOM    853  CB  MET A 105      68.885  69.209 121.814  0.00  0.00      PROA C  
ATOM    854  CG  MET A 105      68.052  67.920 121.778  0.00  0.00      PROA C  
ATOM    855  SD  MET A 105      68.760  66.577 122.753  0.00  0.00      PROA S  
ATOM    856  CE  MET A 105      70.299  66.272 121.872  0.00  0.00      PROA C  
ATOM    857  N   SER A 106      65.866  70.464 121.395  0.00  0.00      PROA N  
ATOM    858  CA  SER A 106      64.641  70.788 122.105  0.00  0.00      PROA C  
ATOM    859  C   SER A 106      64.207  69.588 122.916  0.00  0.00      PROA C  
ATOM    860  O   SER A 106      64.218  68.447 122.452  0.00  0.00      PROA O  
ATOM    861  CB  SER A 106      63.429  71.157 121.197  0.00  0.00      PROA C  
ATOM    862  OG  SER A 106      63.597  72.425 120.562  0.00  0.00      PROA O  
ATOM    863  N   VAL A 107      63.794  69.829 124.165  0.00  0.00      PROA N  
ATOM    864  CA  VAL A 107      63.209  68.818 125.022  0.00  0.00      PROA C  
ATOM    865  C   VAL A 107      61.800  69.290 125.319  0.00  0.00      PROA C  
ATOM    866  O   VAL A 107      61.590  70.436 125.716  0.00  0.00      PROA O  
ATOM    867  CB  VAL A 107      63.979  68.616 126.328  0.00  0.00      PROA C  
ATOM    868  CG1 VAL A 107      63.326  67.495 127.166  0.00  0.00      PROA C  
ATOM    869  CG2 VAL A 107      65.445  68.254 126.013  0.00  0.00      PROA C  
ATOM    870  N   THR A 108      60.781  68.437 125.115  0.00  0.00      PROA N  
ATOM    871  CA  THR A 108      59.405  68.776 125.461  0.00  0.00      PROA C  
ATOM    872  C   THR A 108      58.886  67.757 126.444  0.00  0.00      PROA C  
ATOM    873  O   THR A 108      58.801  66.568 126.135  0.00  0.00      PROA O  
ATOM    874  CB  THR A 108      58.414  68.874 124.287  0.00  0.00      PROA C  
ATOM    875  CG2 THR A 108      58.975  69.795 123.197  0.00  0.00      PROA C  
ATOM    876  OG1 THR A 108      58.113  67.626 123.670  0.00  0.00      PROA O  
ATOM    877  N   PHE A 109      58.490  68.207 127.643  0.00  0.00      PROA N  
ATOM    878  CA  PHE A 109      57.759  67.399 128.595  0.00  0.00      PROA C  
ATOM    879  C   PHE A 109      56.278  67.682 128.426  0.00  0.00      PROA C  
ATOM    880  O   PHE A 109      55.859  68.834 128.308  0.00  0.00      PROA O  
ATOM    881  CB  PHE A 109      58.227  67.657 130.057  0.00  0.00      PROA C  
ATOM    882  CG  PHE A 109      57.359  66.985 131.096  0.00  0.00      PROA C  
ATOM    883  CD1 PHE A 109      57.274  65.585 131.144  0.00  0.00      PROA C  
ATOM    884  CD2 PHE A 109      56.599  67.743 132.006  0.00  0.00      PROA C  
ATOM    885  CE1 PHE A 109      56.426  64.949 132.057  0.00  0.00      PROA C  
ATOM    886  CE2 PHE A 109      55.747  67.113 132.922  0.00  0.00      PROA C  
ATOM    887  CZ  PHE A 109      55.660  65.716 132.940  0.00  0.00      PROA C  
ATOM    888  N   ARG A 110      55.449  66.632 128.406  0.00  0.00      PROA N  
ATOM    889  CA  ARG A 110      54.018  66.784 128.368  0.00  0.00      PROA C  
ATOM    890  C   ARG A 110      53.336  65.756 129.240  0.00  0.00      PROA C  
ATOM    891  O   ARG A 110      53.633  64.564 129.185  0.00  0.00      PROA O  
ATOM    892  CB  ARG A 110      53.471  66.724 126.917  0.00  0.00      PROA C  
ATOM    893  CG  ARG A 110      51.936  66.607 126.789  0.00  0.00      PROA C  
ATOM    894  CD  ARG A 110      51.436  66.870 125.364  0.00  0.00      PROA C  
ATOM    895  NE  ARG A 110      49.941  66.750 125.368  0.00  0.00      PROA N  
ATOM    896  CZ  ARG A 110      49.263  65.659 125.041  0.00  0.00      PROA C  
ATOM    897  NH1 ARG A 110      49.838  64.487 124.893  0.00  0.00      PROA N1+
ATOM    898  NH2 ARG A 110      47.960  65.741 124.869  0.00  0.00      PROA N  
ATOM    899  N   SER A 111      52.376  66.210 130.064  0.00  0.00      PROA N  
ATOM    900  CA  SER A 111      51.412  65.355 130.726  0.00  0.00      PROA C  
ATOM    901  C   SER A 111      50.057  65.618 130.096  0.00  0.00      PROA C  
ATOM    902  O   SER A 111      49.559  66.747 130.112  0.00  0.00      PROA O  
ATOM    903  CB  SER A 111      51.349  65.580 132.258  0.00  0.00      PROA C  
ATOM    904  OG  SER A 111      50.387  64.725 132.875  0.00  0.00      PROA O  
ATOM    905  N   ASP A 112      49.458  64.590 129.455  0.00  0.00      PROA N  
ATOM    906  CA  ASP A 112      48.307  64.751 128.585  0.00  0.00      PROA C  
ATOM    907  C   ASP A 112      47.028  65.258 129.276  0.00  0.00      PROA C  
ATOM    908  O   ASP A 112      46.538  66.352 128.990  0.00  0.00      PROA O  
ATOM    909  CB  ASP A 112      48.076  63.463 127.725  0.00  0.00      PROA C  
ATOM    910  CG  ASP A 112      47.394  62.281 128.411  0.00  0.00      PROA C  
ATOM    911  OD1 ASP A 112      47.635  62.025 129.619  0.00  0.00      PROA O  
ATOM    912  OD2 ASP A 112      46.641  61.557 127.705  0.00  0.00      PROA O1-
ATOM    913  N   PHE A 113      46.477  64.467 130.207  0.00  0.00      PROA N  
ATOM    914  CA  PHE A 113      45.267  64.742 130.944  0.00  0.00      PROA C  
ATOM    915  C   PHE A 113      45.597  64.865 132.426  0.00  0.00      PROA C  
ATOM    916  O   PHE A 113      45.742  65.958 132.972  0.00  0.00      PROA O  
ATOM    917  CB  PHE A 113      44.185  63.657 130.635  0.00  0.00      PROA C  
ATOM    918  CG  PHE A 113      42.913  63.826 131.436  0.00  0.00      PROA C  
ATOM    919  CD1 PHE A 113      42.072  64.926 131.198  0.00  0.00      PROA C  
ATOM    920  CD2 PHE A 113      42.534  62.881 132.408  0.00  0.00      PROA C  
ATOM    921  CE1 PHE A 113      40.889  65.094 131.931  0.00  0.00      PROA C  
ATOM    922  CE2 PHE A 113      41.358  63.050 133.150  0.00  0.00      PROA C  
ATOM    923  CZ  PHE A 113      40.535  64.158 132.911  0.00  0.00      PROA C  
ATOM    924  N   SER A 114      45.730  63.731 133.127  0.00  0.00      PROA N  
ATOM    925  CA  SER A 114      45.883  63.702 134.568  0.00  0.00      PROA C  
ATOM    926  C   SER A 114      46.512  62.366 134.914  0.00  0.00      PROA C  
ATOM    927  O   SER A 114      46.602  61.470 134.071  0.00  0.00      PROA O  
ATOM    928  CB  SER A 114      44.516  63.842 135.310  0.00  0.00      PROA C  
ATOM    929  OG  SER A 114      44.664  64.065 136.720  0.00  0.00      PROA O  
ATOM    930  N   ASN A 115      46.976  62.200 136.164  0.00  0.00      PROA N  
ATOM    931  CA  ASN A 115      47.707  61.021 136.588  0.00  0.00      PROA C  
ATOM    932  C   ASN A 115      46.800  60.203 137.502  0.00  0.00      PROA C  
ATOM    933  O   ASN A 115      46.139  60.750 138.389  0.00  0.00      PROA O  
ATOM    934  CB  ASN A 115      49.011  61.357 137.379  0.00  0.00      PROA C  
ATOM    935  CG  ASN A 115      49.902  62.440 136.759  0.00  0.00      PROA C  
ATOM    936  ND2 ASN A 115      50.955  62.815 137.527  0.00  0.00      PROA N  
ATOM    937  OD1 ASN A 115      49.704  62.979 135.670  0.00  0.00      PROA O  
ATOM    938  N   GLU A 116      46.724  58.867 137.339  0.00  0.00      PROA N  
ATOM    939  CA  GLU A 116      45.966  58.021 138.245  0.00  0.00      PROA C  
ATOM    940  C   GLU A 116      46.709  57.809 139.566  0.00  0.00      PROA C  
ATOM    941  O   GLU A 116      46.096  57.570 140.608  0.00  0.00      PROA O  
ATOM    942  CB  GLU A 116      45.611  56.655 137.586  0.00  0.00      PROA C  
ATOM    943  CG  GLU A 116      46.743  55.600 137.429  0.00  0.00      PROA C  
ATOM    944  CD  GLU A 116      47.709  55.834 136.265  0.00  0.00      PROA C  
ATOM    945  OE1 GLU A 116      47.725  56.938 135.662  0.00  0.00      PROA O  
ATOM    946  OE2 GLU A 116      48.466  54.875 135.943  0.00  0.00      PROA O1-
ATOM    947  N   GLU A 117      48.048  57.953 139.561  0.00  0.00      PROA N  
ATOM    948  CA  GLU A 117      48.871  57.912 140.750  0.00  0.00      PROA C  
ATOM    949  C   GLU A 117      49.958  58.966 140.633  0.00  0.00      PROA C  
ATOM    950  O   GLU A 117      50.228  59.511 139.564  0.00  0.00      PROA O  
ATOM    951  CB  GLU A 117      49.478  56.505 141.015  0.00  0.00      PROA C  
ATOM    952  CG  GLU A 117      50.538  56.021 139.992  0.00  0.00      PROA C  
ATOM    953  CD  GLU A 117      51.110  54.660 140.379  0.00  0.00      PROA C  
ATOM    954  OE1 GLU A 117      51.836  54.574 141.407  0.00  0.00      PROA O  
ATOM    955  OE2 GLU A 117      50.848  53.654 139.665  0.00  0.00      PROA O1-
ATOM    956  N   ARG A 118      50.595  59.319 141.763  0.00  0.00      PROA N  
ATOM    957  CA  ARG A 118      51.590  60.374 141.839  0.00  0.00      PROA C  
ATOM    958  C   ARG A 118      52.953  60.000 141.238  0.00  0.00      PROA C  
ATOM    959  O   ARG A 118      53.927  59.755 141.951  0.00  0.00      PROA O  
ATOM    960  CB  ARG A 118      51.744  60.888 143.303  0.00  0.00      PROA C  
ATOM    961  CG  ARG A 118      50.707  61.931 143.798  0.00  0.00      PROA C  
ATOM    962  CD  ARG A 118      49.225  61.521 143.764  0.00  0.00      PROA C  
ATOM    963  NE  ARG A 118      48.671  61.921 142.430  0.00  0.00      PROA N  
ATOM    964  CZ  ARG A 118      47.509  61.512 141.940  0.00  0.00      PROA C  
ATOM    965  NH1 ARG A 118      46.766  60.605 142.530  0.00  0.00      PROA N1+
ATOM    966  NH2 ARG A 118      47.076  62.042 140.816  0.00  0.00      PROA N  
ATOM    967  N   PHE A 119      53.072  59.961 139.893  0.00  0.00      PROA N  
ATOM    968  CA  PHE A 119      54.347  59.844 139.193  0.00  0.00      PROA C  
ATOM    969  C   PHE A 119      55.252  61.042 139.459  0.00  0.00      PROA C  
ATOM    970  O   PHE A 119      54.843  62.193 139.293  0.00  0.00      PROA O  
ATOM    971  CB  PHE A 119      54.171  59.714 137.661  0.00  0.00      PROA C  
ATOM    972  CG  PHE A 119      53.373  58.492 137.318  0.00  0.00      PROA C  
ATOM    973  CD1 PHE A 119      53.955  57.215 137.403  0.00  0.00      PROA C  
ATOM    974  CD2 PHE A 119      52.053  58.611 136.856  0.00  0.00      PROA C  
ATOM    975  CE1 PHE A 119      53.217  56.075 137.055  0.00  0.00      PROA C  
ATOM    976  CE2 PHE A 119      51.310  57.474 136.523  0.00  0.00      PROA C  
ATOM    977  CZ  PHE A 119      51.893  56.206 136.619  0.00  0.00      PROA C  
ATOM    978  N   THR A 120      56.492  60.821 139.931  0.00  0.00      PROA N  
ATOM    979  CA  THR A 120      57.368  61.925 140.303  0.00  0.00      PROA C  
ATOM    980  C   THR A 120      57.792  62.821 139.144  0.00  0.00      PROA C  
ATOM    981  O   THR A 120      57.635  64.036 139.225  0.00  0.00      PROA O  
ATOM    982  CB  THR A 120      58.576  61.543 141.156  0.00  0.00      PROA C  
ATOM    983  CG2 THR A 120      58.087  61.001 142.508  0.00  0.00      PROA C  
ATOM    984  OG1 THR A 120      59.357  60.522 140.559  0.00  0.00      PROA O  
ATOM    985  N   GLY A 121      58.246  62.257 138.005  0.00  0.00      PROA N  
ATOM    986  CA  GLY A 121      58.790  63.002 136.870  0.00  0.00      PROA C  
ATOM    987  C   GLY A 121      60.196  62.580 136.525  0.00  0.00      PROA C  
ATOM    988  O   GLY A 121      60.622  61.458 136.794  0.00  0.00      PROA O  
ATOM    989  N   PHE A 122      60.959  63.483 135.889  0.00  0.00      PROA N  
ATOM    990  CA  PHE A 122      62.338  63.247 135.502  0.00  0.00      PROA C  
ATOM    991  C   PHE A 122      63.201  64.483 135.798  0.00  0.00      PROA C  
ATOM    992  O   PHE A 122      62.719  65.624 135.785  0.00  0.00      PROA O  
ATOM    993  CB  PHE A 122      62.459  62.894 133.978  0.00  0.00      PROA C  
ATOM    994  CG  PHE A 122      62.317  64.098 133.064  0.00  0.00      PROA C  
ATOM    995  CD1 PHE A 122      61.063  64.686 132.850  0.00  0.00      PROA C  
ATOM    996  CD2 PHE A 122      63.455  64.720 132.515  0.00  0.00      PROA C  
ATOM    997  CE1 PHE A 122      60.953  65.915 132.187  0.00  0.00      PROA C  
ATOM    998  CE2 PHE A 122      63.345  65.923 131.808  0.00  0.00      PROA C  
ATOM    999  CZ  PHE A 122      62.093  66.527 131.653  0.00  0.00      PROA C  
ATOM   1000  N   ASP A 123      64.519  64.257 136.004  0.00  0.00      PROA N  
ATOM   1001  CA  ASP A 123      65.552  65.280 135.943  0.00  0.00      PROA C  
ATOM   1002  C   ASP A 123      66.509  64.900 134.832  0.00  0.00      PROA C  
ATOM   1003  O   ASP A 123      67.002  63.769 134.759  0.00  0.00      PROA O  
ATOM   1004  CB  ASP A 123      66.353  65.424 137.267  0.00  0.00      PROA C  
ATOM   1005  CG  ASP A 123      67.467  66.471 137.345  0.00  0.00      PROA C  
ATOM   1006  OD1 ASP A 123      67.542  67.408 136.515  0.00  0.00      PROA O  
ATOM   1007  OD2 ASP A 123      68.224  66.399 138.354  0.00  0.00      PROA O1-
ATOM   1008  N   ALA A 124      66.791  65.855 133.946  0.00  0.00      PROA N  
ATOM   1009  CA  ALA A 124      67.792  65.737 132.926  0.00  0.00      PROA C  
ATOM   1010  C   ALA A 124      68.833  66.827 133.127  0.00  0.00      PROA C  
ATOM   1011  O   ALA A 124      68.521  68.009 133.282  0.00  0.00      PROA O  
ATOM   1012  CB  ALA A 124      67.189  65.855 131.511  0.00  0.00      PROA C  
ATOM   1013  N   HIS A 125      70.120  66.453 133.096  0.00  0.00      PROA N  
ATOM   1014  CA  HIS A 125      71.201  67.421 133.111  0.00  0.00      PROA C  
ATOM   1015  C   HIS A 125      71.850  67.473 131.755  0.00  0.00      PROA C  
ATOM   1016  O   HIS A 125      72.026  66.451 131.088  0.00  0.00      PROA O  
ATOM   1017  CB  HIS A 125      72.279  67.141 134.174  0.00  0.00      PROA C  
ATOM   1018  CG  HIS A 125      71.816  67.557 135.532  0.00  0.00      PROA C  
ATOM   1019  CD2 HIS A 125      72.057  68.713 136.206  0.00  0.00      PROA C  
ATOM   1020  ND1 HIS A 125      71.150  66.738 136.412  0.00  0.00      PROA N  
ATOM   1021  CE1 HIS A 125      70.994  67.434 137.560  0.00  0.00      PROA C  
ATOM   1022  NE2 HIS A 125      71.537  68.640 137.489  0.00  0.00      PROA N  
ATOM   1023  N   TYR A 126      72.210  68.692 131.317  0.00  0.00      PROA N  
ATOM   1024  CA  TYR A 126      72.953  68.890 130.097  0.00  0.00      PROA C  
ATOM   1025  C   TYR A 126      74.295  69.491 130.439  0.00  0.00      PROA C  
ATOM   1026  O   TYR A 126      74.434  70.327 131.336  0.00  0.00      PROA O  
ATOM   1027  CB  TYR A 126      72.222  69.758 129.021  0.00  0.00      PROA C  
ATOM   1028  CG  TYR A 126      72.058  71.232 129.309  0.00  0.00      PROA C  
ATOM   1029  CD1 TYR A 126      70.950  71.660 130.050  0.00  0.00      PROA C  
ATOM   1030  CD2 TYR A 126      72.897  72.202 128.723  0.00  0.00      PROA C  
ATOM   1031  CE1 TYR A 126      70.669  73.022 130.202  0.00  0.00      PROA C  
ATOM   1032  CE2 TYR A 126      72.627  73.571 128.885  0.00  0.00      PROA C  
ATOM   1033  CZ  TYR A 126      71.508  73.979 129.623  0.00  0.00      PROA C  
ATOM   1034  OH  TYR A 126      71.199  75.343 129.788  0.00  0.00      PROA O  
ATOM   1035  N   MET A 127      75.325  69.081 129.689  0.00  0.00      PROA N  
ATOM   1036  CA  MET A 127      76.495  69.902 129.532  0.00  0.00      PROA C  
ATOM   1037  C   MET A 127      76.758  69.936 128.043  0.00  0.00      PROA C  
ATOM   1038  O   MET A 127      76.365  69.054 127.272  0.00  0.00      PROA O  
ATOM   1039  CB  MET A 127      77.755  69.430 130.322  0.00  0.00      PROA C  
ATOM   1040  CG  MET A 127      78.634  68.320 129.699  0.00  0.00      PROA C  
ATOM   1041  SD  MET A 127      77.904  66.658 129.688  0.00  0.00      PROA S  
ATOM   1042  CE  MET A 127      78.452  66.242 131.369  0.00  0.00      PROA C  
ATOM   1043  N   ALA A 128      77.427  71.006 127.605  0.00  0.00      PROA N  
ATOM   1044  CA  ALA A 128      77.968  71.137 126.285  0.00  0.00      PROA C  
ATOM   1045  C   ALA A 128      79.290  70.384 126.202  0.00  0.00      PROA C  
ATOM   1046  O   ALA A 128      80.249  70.684 126.917  0.00  0.00      PROA O  
ATOM   1047  CB  ALA A 128      78.173  72.630 125.987  0.00  0.00      PROA C  
ATOM   1048  N   VAL A 129      79.361  69.361 125.333  0.00  0.00      PROA N  
ATOM   1049  CA  VAL A 129      80.563  68.570 125.151  0.00  0.00      PROA C  
ATOM   1050  C   VAL A 129      81.297  69.034 123.913  0.00  0.00      PROA C  
ATOM   1051  O   VAL A 129      80.718  69.299 122.855  0.00  0.00      PROA O  
ATOM   1052  CB  VAL A 129      80.365  67.054 125.156  0.00  0.00      PROA C  
ATOM   1053  CG1 VAL A 129      79.923  66.627 126.568  0.00  0.00      PROA C  
ATOM   1054  CG2 VAL A 129      79.348  66.598 124.096  0.00  0.00      PROA C  
ATOM   1055  N   ASP A 130      82.625  69.199 124.058  0.00  0.00      PROA N  
ATOM   1056  CA  ASP A 130      83.525  69.692 123.044  0.00  0.00      PROA C  
ATOM   1057  C   ASP A 130      83.474  68.866 121.754  0.00  0.00      PROA C  
ATOM   1058  O   ASP A 130      83.826  67.683 121.744  0.00  0.00      PROA O  
ATOM   1059  CB  ASP A 130      84.942  69.735 123.678  0.00  0.00      PROA C  
ATOM   1060  CG  ASP A 130      85.990  70.333 122.754  0.00  0.00      PROA C  
ATOM   1061  OD1 ASP A 130      85.617  71.116 121.842  0.00  0.00      PROA O  
ATOM   1062  OD2 ASP A 130      87.202  70.089 123.007  0.00  0.00      PROA O1-
ATOM   1063  N   VAL A 131      83.009  69.457 120.630  0.00  0.00      PROA N  
ATOM   1064  CA  VAL A 131      83.030  68.765 119.354  0.00  0.00      PROA C  
ATOM   1065  C   VAL A 131      84.466  68.687 118.837  0.00  0.00      PROA C  
ATOM   1066  O   VAL A 131      85.162  69.687 118.640  0.00  0.00      PROA O  
ATOM   1067  CB  VAL A 131      82.041  69.311 118.324  0.00  0.00      PROA C  
ATOM   1068  CG1 VAL A 131      82.414  70.722 117.829  0.00  0.00      PROA C  
ATOM   1069  CG2 VAL A 131      81.923  68.317 117.150  0.00  0.00      PROA C  
ATOM   1070  N   ASP A 132      84.984  67.454 118.674  0.00  0.00      PROA N  
ATOM   1071  CA  ASP A 132      86.368  67.257 118.324  0.00  0.00      PROA C  
ATOM   1072  C   ASP A 132      86.500  67.187 116.807  0.00  0.00      PROA C  
ATOM   1073  O   ASP A 132      86.292  66.145 116.184  0.00  0.00      PROA O  
ATOM   1074  CB  ASP A 132      86.919  66.029 119.094  0.00  0.00      PROA C  
ATOM   1075  CG  ASP A 132      88.420  65.824 118.943  0.00  0.00      PROA C  
ATOM   1076  OD1 ASP A 132      89.099  66.616 118.241  0.00  0.00      PROA O  
ATOM   1077  OD2 ASP A 132      88.943  64.855 119.559  0.00  0.00      PROA O1-
ATOM   1078  N   GLU A 133      86.844  68.323 116.171  0.00  0.00      PROA N  
ATOM   1079  CA  GLU A 133      86.894  68.489 114.731  0.00  0.00      PROA C  
ATOM   1080  C   GLU A 133      87.924  67.585 114.060  0.00  0.00      PROA C  
ATOM   1081  O   GLU A 133      87.751  67.170 112.912  0.00  0.00      PROA O  
ATOM   1082  CB  GLU A 133      87.128  69.973 114.335  0.00  0.00      PROA C  
ATOM   1083  CG  GLU A 133      85.995  70.545 113.444  0.00  0.00      PROA C  
ATOM   1084  CD  GLU A 133      84.740  70.935 114.222  0.00  0.00      PROA C  
ATOM   1085  OE1 GLU A 133      83.682  70.276 114.032  0.00  0.00      PROA O  
ATOM   1086  OE2 GLU A 133      84.782  71.937 114.987  0.00  0.00      PROA O1-
ATOM   1087  N   CYS A 134      89.021  67.241 114.771  0.00  0.00      PROA N  
ATOM   1088  CA  CYS A 134      90.010  66.285 114.301  0.00  0.00      PROA C  
ATOM   1089  C   CYS A 134      89.450  64.892 114.025  0.00  0.00      PROA C  
ATOM   1090  O   CYS A 134      89.750  64.299 112.988  0.00  0.00      PROA O  
ATOM   1091  CB  CYS A 134      91.167  66.119 115.321  0.00  0.00      PROA C  
ATOM   1092  SG  CYS A 134      92.210  67.595 115.465  0.00  0.00      PROA S  
ATOM   1093  N   LYS A 135      88.610  64.334 114.927  0.00  0.00      PROA N  
ATOM   1094  CA  LYS A 135      88.080  62.992 114.734  0.00  0.00      PROA C  
ATOM   1095  C   LYS A 135      86.690  62.997 114.109  0.00  0.00      PROA C  
ATOM   1096  O   LYS A 135      86.332  62.071 113.379  0.00  0.00      PROA O  
ATOM   1097  CB  LYS A 135      88.027  62.178 116.061  0.00  0.00      PROA C  
ATOM   1098  CG  LYS A 135      87.037  62.681 117.127  0.00  0.00      PROA C  
ATOM   1099  CD  LYS A 135      86.909  61.725 118.329  0.00  0.00      PROA C  
ATOM   1100  CE  LYS A 135      85.854  62.179 119.353  0.00  0.00      PROA C  
ATOM   1101  NZ  LYS A 135      85.636  61.143 120.393  0.00  0.00      PROA N1+
ATOM   1102  N   GLU A 136      85.865  64.039 114.359  0.00  0.00      PROA N  
ATOM   1103  CA  GLU A 136      84.478  64.084 113.930  0.00  0.00      PROA C  
ATOM   1104  C   GLU A 136      84.283  64.459 112.472  0.00  0.00      PROA C  
ATOM   1105  O   GLU A 136      83.892  65.573 112.120  0.00  0.00      PROA O  
ATOM   1106  CB  GLU A 136      83.582  64.951 114.857  0.00  0.00      PROA C  
ATOM   1107  CG  GLU A 136      83.316  64.309 116.243  0.00  0.00      PROA C  
ATOM   1108  CD  GLU A 136      82.629  62.951 116.131  0.00  0.00      PROA C  
ATOM   1109  OE1 GLU A 136      81.506  62.893 115.557  0.00  0.00      PROA O  
ATOM   1110  OE2 GLU A 136      83.169  61.936 116.642  0.00  0.00      PROA O1-
ATOM   1111  N   ARG A 137      84.532  63.482 111.592  0.00  0.00      PROA N  
ATOM   1112  CA  ARG A 137      84.186  63.495 110.194  0.00  0.00      PROA C  
ATOM   1113  C   ARG A 137      83.604  62.147 109.800  0.00  0.00      PROA C  
ATOM   1114  O   ARG A 137      84.246  61.110 109.975  0.00  0.00      PROA O  
ATOM   1115  CB  ARG A 137      85.424  63.813 109.310  0.00  0.00      PROA C  
ATOM   1116  CG  ARG A 137      85.812  65.309 109.228  0.00  0.00      PROA C  
ATOM   1117  CD  ARG A 137      84.669  66.287 108.909  0.00  0.00      PROA C  
ATOM   1118  NE  ARG A 137      83.882  65.724 107.762  0.00  0.00      PROA N  
ATOM   1119  CZ  ARG A 137      82.601  65.977 107.528  0.00  0.00      PROA C  
ATOM   1120  NH1 ARG A 137      81.882  66.788 108.268  0.00  0.00      PROA N1+
ATOM   1121  NH2 ARG A 137      82.020  65.373 106.512  0.00  0.00      PROA N  
ATOM   1122  N   GLU A 138      82.361  62.105 109.259  0.00  0.00      PROA N  
ATOM   1123  CA  GLU A 138      81.794  60.878 108.700  0.00  0.00      PROA C  
ATOM   1124  C   GLU A 138      82.597  60.364 107.501  0.00  0.00      PROA C  
ATOM   1125  O   GLU A 138      82.950  59.187 107.412  0.00  0.00      PROA O  
ATOM   1126  CB  GLU A 138      80.285  61.047 108.356  0.00  0.00      PROA C  
ATOM   1127  CG  GLU A 138      79.934  62.052 107.224  0.00  0.00      PROA C  
ATOM   1128  CD  GLU A 138      78.432  62.244 107.002  0.00  0.00      PROA C  
ATOM   1129  OE1 GLU A 138      77.597  61.591 107.681  0.00  0.00      PROA O  
ATOM   1130  OE2 GLU A 138      78.071  63.070 106.120  0.00  0.00      PROA O1-
ATOM   1131  N   ASP A 139      82.969  61.294 106.605  0.00  0.00      PROA N  
ATOM   1132  CA  ASP A 139      83.946  61.144 105.553  0.00  0.00      PROA C  
ATOM   1133  C   ASP A 139      84.829  62.369 105.695  0.00  0.00      PROA C  
ATOM   1134  O   ASP A 139      84.341  63.454 106.027  0.00  0.00      PROA O  
ATOM   1135  CB  ASP A 139      83.296  61.137 104.140  0.00  0.00      PROA C  
ATOM   1136  CG  ASP A 139      82.561  59.838 103.856  0.00  0.00      PROA C  
ATOM   1137  OD1 ASP A 139      83.085  58.740 104.179  0.00  0.00      PROA O  
ATOM   1138  OD2 ASP A 139      81.502  59.893 103.172  0.00  0.00      PROA O1-
ATOM   1139  N   GLU A 140      86.154  62.248 105.488  0.00  0.00      PROA N  
ATOM   1140  CA  GLU A 140      87.053  63.387 105.565  0.00  0.00      PROA C  
ATOM   1141  C   GLU A 140      86.694  64.493 104.566  0.00  0.00      PROA C  
ATOM   1142  O   GLU A 140      86.474  64.260 103.375  0.00  0.00      PROA O  
ATOM   1143  CB  GLU A 140      88.555  62.989 105.469  0.00  0.00      PROA C  
ATOM   1144  CG  GLU A 140      89.043  62.359 104.133  0.00  0.00      PROA C  
ATOM   1145  CD  GLU A 140      88.525  60.946 103.883  0.00  0.00      PROA C  
ATOM   1146  OE1 GLU A 140      88.760  60.048 104.736  0.00  0.00      PROA O  
ATOM   1147  OE2 GLU A 140      87.888  60.705 102.824  0.00  0.00      PROA O1-
ATOM   1148  N   GLU A 141      86.581  65.743 105.062  0.00  0.00      PROA N  
ATOM   1149  CA  GLU A 141      86.221  66.886 104.242  0.00  0.00      PROA C  
ATOM   1150  C   GLU A 141      87.520  67.635 103.982  0.00  0.00      PROA C  
ATOM   1151  O   GLU A 141      88.577  67.032 103.778  0.00  0.00      PROA O  
ATOM   1152  CB  GLU A 141      85.153  67.747 104.977  0.00  0.00      PROA C  
ATOM   1153  CG  GLU A 141      84.317  68.676 104.056  0.00  0.00      PROA C  
ATOM   1154  CD  GLU A 141      83.294  69.496 104.838  0.00  0.00      PROA C  
ATOM   1155  OE1 GLU A 141      83.705  70.372 105.645  0.00  0.00      PROA O  
ATOM   1156  OE2 GLU A 141      82.066  69.295 104.638  0.00  0.00      PROA O1-
ATOM   1157  N   LEU A 142      87.510  68.980 104.014  0.00  0.00      PROA N  
ATOM   1158  CA  LEU A 142      88.735  69.747 103.987  0.00  0.00      PROA C  
ATOM   1159  C   LEU A 142      89.260  69.824 105.420  0.00  0.00      PROA C  
ATOM   1160  O   LEU A 142      88.918  70.704 106.213  0.00  0.00      PROA O  
ATOM   1161  CB  LEU A 142      88.525  71.135 103.337  0.00  0.00      PROA C  
ATOM   1162  CG  LEU A 142      89.805  71.714 102.695  0.00  0.00      PROA C  
ATOM   1163  CD1 LEU A 142      89.466  72.928 101.816  0.00  0.00      PROA C  
ATOM   1164  CD2 LEU A 142      90.886  72.071 103.726  0.00  0.00      PROA C  
ATOM   1165  N   SER A 143      90.108  68.841 105.779  0.00  0.00      PROA N  
ATOM   1166  CA  SER A 143      90.742  68.734 107.086  0.00  0.00      PROA C  
ATOM   1167  C   SER A 143      92.067  69.470 107.074  0.00  0.00      PROA C  
ATOM   1168  O   SER A 143      92.594  69.826 106.020  0.00  0.00      PROA O  
ATOM   1169  CB  SER A 143      91.001  67.260 107.513  0.00  0.00      PROA C  
ATOM   1170  OG  SER A 143      89.776  66.520 107.570  0.00  0.00      PROA O  
ATOM   1171  N   CYS A 144      92.661  69.736 108.255  0.00  0.00      PROA N  
ATOM   1172  CA  CYS A 144      93.983  70.345 108.317  0.00  0.00      PROA C  
ATOM   1173  C   CYS A 144      95.080  69.485 107.675  0.00  0.00      PROA C  
ATOM   1174  O   CYS A 144      95.158  68.278 107.913  0.00  0.00      PROA O  
ATOM   1175  CB  CYS A 144      94.387  70.691 109.772  0.00  0.00      PROA C  
ATOM   1176  SG  CYS A 144      95.659  71.984 109.807  0.00  0.00      PROA S  
ATOM   1177  N   ASP A 145      95.949  70.083 106.827  0.00  0.00      PROA N  
ATOM   1178  CA  ASP A 145      97.024  69.369 106.152  0.00  0.00      PROA C  
ATOM   1179  C   ASP A 145      98.066  68.739 107.082  0.00  0.00      PROA C  
ATOM   1180  O   ASP A 145      98.443  67.578 106.915  0.00  0.00      PROA O  
ATOM   1181  CB  ASP A 145      97.723  70.310 105.132  0.00  0.00      PROA C  
ATOM   1182  CG  ASP A 145      96.921  70.377 103.842  0.00  0.00      PROA C  
ATOM   1183  OD1 ASP A 145      96.650  69.297 103.245  0.00  0.00      PROA O  
ATOM   1184  OD2 ASP A 145      96.646  71.504 103.356  0.00  0.00      PROA O1-
ATOM   1185  N   HIS A 146      98.533  69.483 108.105  0.00  0.00      PROA N  
ATOM   1186  CA  HIS A 146      99.550  68.999 109.025  0.00  0.00      PROA C  
ATOM   1187  C   HIS A 146      98.936  68.565 110.342  0.00  0.00      PROA C  
ATOM   1188  O   HIS A 146      98.668  67.380 110.546  0.00  0.00      PROA O  
ATOM   1189  CB  HIS A 146     100.675  70.042 109.238  0.00  0.00      PROA C  
ATOM   1190  CG  HIS A 146     101.573  70.169 108.035  0.00  0.00      PROA C  
ATOM   1191  CD2 HIS A 146     101.899  69.250 107.084  0.00  0.00      PROA C  
ATOM   1192  ND1 HIS A 146     102.266  71.315 107.701  0.00  0.00      PROA N  
ATOM   1193  CE1 HIS A 146     102.986  71.038 106.585  0.00  0.00      PROA C  
ATOM   1194  NE2 HIS A 146     102.801  69.794 106.180  0.00  0.00      PROA N  
ATOM   1195  N   TYR A 147      98.692  69.506 111.273  0.00  0.00      PROA N  
ATOM   1196  CA  TYR A 147      98.112  69.183 112.562  0.00  0.00      PROA C  
ATOM   1197  C   TYR A 147      96.893  70.044 112.818  0.00  0.00      PROA C  
ATOM   1198  O   TYR A 147      96.935  71.274 112.774  0.00  0.00      PROA O  
ATOM   1199  CB  TYR A 147      99.100  69.376 113.737  0.00  0.00      PROA C  
ATOM   1200  CG  TYR A 147     100.295  68.484 113.581  0.00  0.00      PROA C  
ATOM   1201  CD1 TYR A 147     100.243  67.144 114.001  0.00  0.00      PROA C  
ATOM   1202  CD2 TYR A 147     101.502  68.997 113.079  0.00  0.00      PROA C  
ATOM   1203  CE1 TYR A 147     101.379  66.326 113.913  0.00  0.00      PROA C  
ATOM   1204  CE2 TYR A 147     102.639  68.184 113.002  0.00  0.00      PROA C  
ATOM   1205  CZ  TYR A 147     102.579  66.849 113.414  0.00  0.00      PROA C  
ATOM   1206  OH  TYR A 147     103.734  66.044 113.333  0.00  0.00      PROA O  
ATOM   1207  N   CYS A 148      95.754  69.393 113.113  0.00  0.00      PROA N  
ATOM   1208  CA  CYS A 148      94.610  70.066 113.688  0.00  0.00      PROA C  
ATOM   1209  C   CYS A 148      94.765  70.072 115.201  0.00  0.00      PROA C  
ATOM   1210  O   CYS A 148      95.197  69.093 115.814  0.00  0.00      PROA O  
ATOM   1211  CB  CYS A 148      93.261  69.411 113.269  0.00  0.00      PROA C  
ATOM   1212  SG  CYS A 148      93.148  67.636 113.666  0.00  0.00      PROA S  
ATOM   1213  N   HIS A 149      94.426  71.197 115.844  0.00  0.00      PROA N  
ATOM   1214  CA  HIS A 149      94.390  71.276 117.288  0.00  0.00      PROA C  
ATOM   1215  C   HIS A 149      93.012  71.702 117.701  0.00  0.00      PROA C  
ATOM   1216  O   HIS A 149      92.505  72.741 117.280  0.00  0.00      PROA O  
ATOM   1217  CB  HIS A 149      95.429  72.262 117.859  0.00  0.00      PROA C  
ATOM   1218  CG  HIS A 149      96.841  71.806 117.644  0.00  0.00      PROA C  
ATOM   1219  CD2 HIS A 149      97.928  72.518 117.250  0.00  0.00      PROA C  
ATOM   1220  ND1 HIS A 149      97.267  70.497 117.750  0.00  0.00      PROA N  
ATOM   1221  CE1 HIS A 149      98.576  70.476 117.409  0.00  0.00      PROA C  
ATOM   1222  NE2 HIS A 149      99.021  71.682 117.116  0.00  0.00      PROA N  
ATOM   1223  N   ASN A 150      92.355  70.871 118.524  0.00  0.00      PROA N  
ATOM   1224  CA  ASN A 150      91.011  71.120 118.976  0.00  0.00      PROA C  
ATOM   1225  C   ASN A 150      91.065  71.787 120.345  0.00  0.00      PROA C  
ATOM   1226  O   ASN A 150      91.835  71.398 121.225  0.00  0.00      PROA O  
ATOM   1227  CB  ASN A 150      90.224  69.791 119.005  0.00  0.00      PROA C  
ATOM   1228  CG  ASN A 150      88.731  70.069 118.881  0.00  0.00      PROA C  
ATOM   1229  ND2 ASN A 150      88.005  70.084 120.016  0.00  0.00      PROA N  
ATOM   1230  OD1 ASN A 150      88.216  70.232 117.770  0.00  0.00      PROA O  
ATOM   1231  N   TYR A 151      90.246  72.822 120.544  0.00  0.00      PROA N  
ATOM   1232  CA  TYR A 151      90.133  73.555 121.783  0.00  0.00      PROA C  
ATOM   1233  C   TYR A 151      88.636  73.652 122.025  0.00  0.00      PROA C  
ATOM   1234  O   TYR A 151      87.839  73.409 121.119  0.00  0.00      PROA O  
ATOM   1235  CB  TYR A 151      90.810  74.963 121.715  0.00  0.00      PROA C  
ATOM   1236  CG  TYR A 151      90.117  75.926 120.772  0.00  0.00      PROA C  
ATOM   1237  CD1 TYR A 151      90.438  75.940 119.406  0.00  0.00      PROA C  
ATOM   1238  CD2 TYR A 151      89.161  76.839 121.252  0.00  0.00      PROA C  
ATOM   1239  CE1 TYR A 151      89.811  76.840 118.533  0.00  0.00      PROA C  
ATOM   1240  CE2 TYR A 151      88.511  77.722 120.378  0.00  0.00      PROA C  
ATOM   1241  CZ  TYR A 151      88.839  77.722 119.016  0.00  0.00      PROA C  
ATOM   1242  OH  TYR A 151      88.192  78.603 118.124  0.00  0.00      PROA O  
ATOM   1243  N   ILE A 152      88.197  73.984 123.258  0.00  0.00      PROA N  
ATOM   1244  CA  ILE A 152      86.770  74.030 123.551  0.00  0.00      PROA C  
ATOM   1245  C   ILE A 152      86.012  75.050 122.688  0.00  0.00      PROA C  
ATOM   1246  O   ILE A 152      86.225  76.264 122.735  0.00  0.00      PROA O  
ATOM   1247  CB  ILE A 152      86.424  74.067 125.042  0.00  0.00      PROA C  
ATOM   1248  CG1 ILE A 152      86.915  75.318 125.806  0.00  0.00      PROA C  
ATOM   1249  CG2 ILE A 152      87.025  72.788 125.673  0.00  0.00      PROA C  
ATOM   1250  CD  ILE A 152      85.880  76.442 125.945  0.00  0.00      PROA C  
ATOM   1251  N   GLY A 153      85.140  74.535 121.795  0.00  0.00      PROA N  
ATOM   1252  CA  GLY A 153      84.372  75.331 120.848  0.00  0.00      PROA C  
ATOM   1253  C   GLY A 153      84.999  75.519 119.480  0.00  0.00      PROA C  
ATOM   1254  O   GLY A 153      84.557  76.372 118.710  0.00  0.00      PROA O  
ATOM   1255  N   GLY A 154      86.023  74.734 119.096  0.00  0.00      PROA N  
ATOM   1256  CA  GLY A 154      86.521  74.786 117.723  0.00  0.00      PROA C  
ATOM   1257  C   GLY A 154      87.870  74.153 117.518  0.00  0.00      PROA C  
ATOM   1258  O   GLY A 154      88.411  73.446 118.365  0.00  0.00      PROA O  
ATOM   1259  N   TYR A 155      88.475  74.407 116.346  0.00  0.00      PROA N  
ATOM   1260  CA  TYR A 155      89.807  73.920 116.051  0.00  0.00      PROA C  
ATOM   1261  C   TYR A 155      90.578  75.019 115.337  0.00  0.00      PROA C  
ATOM   1262  O   TYR A 155      90.018  75.983 114.808  0.00  0.00      PROA O  
ATOM   1263  CB  TYR A 155      89.790  72.591 115.218  0.00  0.00      PROA C  
ATOM   1264  CG  TYR A 155      89.631  72.770 113.720  0.00  0.00      PROA C  
ATOM   1265  CD1 TYR A 155      88.415  73.211 113.176  0.00  0.00      PROA C  
ATOM   1266  CD2 TYR A 155      90.709  72.515 112.851  0.00  0.00      PROA C  
ATOM   1267  CE1 TYR A 155      88.274  73.402 111.794  0.00  0.00      PROA C  
ATOM   1268  CE2 TYR A 155      90.573  72.706 111.469  0.00  0.00      PROA C  
ATOM   1269  CZ  TYR A 155      89.355  73.148 110.941  0.00  0.00      PROA C  
ATOM   1270  OH  TYR A 155      89.226  73.341 109.549  0.00  0.00      PROA O  
ATOM   1271  N   TYR A 156      91.908  74.873 115.305  0.00  0.00      PROA N  
ATOM   1272  CA  TYR A 156      92.770  75.682 114.476  0.00  0.00      PROA C  
ATOM   1273  C   TYR A 156      93.789  74.770 113.818  0.00  0.00      PROA C  
ATOM   1274  O   TYR A 156      94.070  73.659 114.278  0.00  0.00      PROA O  
ATOM   1275  CB  TYR A 156      93.465  76.852 115.245  0.00  0.00      PROA C  
ATOM   1276  CG  TYR A 156      94.295  76.396 116.424  0.00  0.00      PROA C  
ATOM   1277  CD1 TYR A 156      93.671  76.107 117.646  0.00  0.00      PROA C  
ATOM   1278  CD2 TYR A 156      95.697  76.312 116.346  0.00  0.00      PROA C  
ATOM   1279  CE1 TYR A 156      94.415  75.685 118.753  0.00  0.00      PROA C  
ATOM   1280  CE2 TYR A 156      96.453  75.919 117.461  0.00  0.00      PROA C  
ATOM   1281  CZ  TYR A 156      95.808  75.597 118.663  0.00  0.00      PROA C  
ATOM   1282  OH  TYR A 156      96.543  75.166 119.787  0.00  0.00      PROA O  
ATOM   1283  N   CYS A 157      94.360  75.232 112.693  0.00  0.00      PROA N  
ATOM   1284  CA  CYS A 157      95.479  74.575 112.050  0.00  0.00      PROA C  
ATOM   1285  C   CYS A 157      96.791  75.042 112.631  0.00  0.00      PROA C  
ATOM   1286  O   CYS A 157      96.984  76.213 112.966  0.00  0.00      PROA O  
ATOM   1287  CB  CYS A 157      95.536  74.857 110.527  0.00  0.00      PROA C  
ATOM   1288  SG  CYS A 157      94.563  73.672 109.569  0.00  0.00      PROA S  
ATOM   1289  N   SER A 158      97.749  74.116 112.701  0.00  0.00      PROA N  
ATOM   1290  CA  SER A 158      99.132  74.422 112.968  0.00  0.00      PROA C  
ATOM   1291  C   SER A 158      99.949  73.649 111.961  0.00  0.00      PROA C  
ATOM   1292  O   SER A 158      99.447  72.795 111.224  0.00  0.00      PROA O  
ATOM   1293  CB  SER A 158      99.606  74.079 114.411  0.00  0.00      PROA C  
ATOM   1294  OG  SER A 158      99.829  72.685 114.637  0.00  0.00      PROA O  
ATOM   1295  N   CYS A 159     101.249  73.964 111.887  0.00  0.00      PROA N  
ATOM   1296  CA  CYS A 159     102.162  73.320 110.974  0.00  0.00      PROA C  
ATOM   1297  C   CYS A 159     103.360  72.765 111.720  0.00  0.00      PROA C  
ATOM   1298  O   CYS A 159     103.638  73.124 112.862  0.00  0.00      PROA O  
ATOM   1299  CB  CYS A 159     102.701  74.307 109.916  0.00  0.00      PROA C  
ATOM   1300  SG  CYS A 159     101.379  75.197 109.063  0.00  0.00      PROA S  
ATOM   1301  N   ARG A 160     104.113  71.854 111.066  0.00  0.00      PROA N  
ATOM   1302  CA  ARG A 160     105.472  71.511 111.457  0.00  0.00      PROA C  
ATOM   1303  C   ARG A 160     106.428  72.720 111.514  0.00  0.00      PROA C  
ATOM   1304  O   ARG A 160     106.204  73.735 110.849  0.00  0.00      PROA O  
ATOM   1305  CB  ARG A 160     106.047  70.436 110.499  0.00  0.00      PROA C  
ATOM   1306  CG  ARG A 160     105.351  69.061 110.614  0.00  0.00      PROA C  
ATOM   1307  CD  ARG A 160     105.833  68.005 109.603  0.00  0.00      PROA C  
ATOM   1308  NE  ARG A 160     105.336  68.402 108.244  0.00  0.00      PROA N  
ATOM   1309  CZ  ARG A 160     105.813  67.917 107.108  0.00  0.00      PROA C  
ATOM   1310  NH1 ARG A 160     106.860  67.133 107.023  0.00  0.00      PROA N1+
ATOM   1311  NH2 ARG A 160     105.244  68.220 105.962  0.00  0.00      PROA N  
ATOM   1312  N   PHE A 161     107.530  72.656 112.309  0.00  0.00      PROA N  
ATOM   1313  CA  PHE A 161     108.601  73.655 112.255  0.00  0.00      PROA C  
ATOM   1314  C   PHE A 161     109.263  73.606 110.876  0.00  0.00      PROA C  
ATOM   1315  O   PHE A 161     109.869  72.604 110.491  0.00  0.00      PROA O  
ATOM   1316  CB  PHE A 161     109.687  73.413 113.352  0.00  0.00      PROA C  
ATOM   1317  CG  PHE A 161     110.589  74.604 113.610  0.00  0.00      PROA C  
ATOM   1318  CD1 PHE A 161     111.646  74.970 112.754  0.00  0.00      PROA C  
ATOM   1319  CD2 PHE A 161     110.428  75.326 114.799  0.00  0.00      PROA C  
ATOM   1320  CE1 PHE A 161     112.459  76.068 113.063  0.00  0.00      PROA C  
ATOM   1321  CE2 PHE A 161     111.234  76.422 115.107  0.00  0.00      PROA C  
ATOM   1322  CZ  PHE A 161     112.234  76.816 114.221  0.00  0.00      PROA C  
ATOM   1323  N   GLY A 162     109.110  74.677 110.075  0.00  0.00      PROA N  
ATOM   1324  CA  GLY A 162     109.656  74.712 108.721  0.00  0.00      PROA C  
ATOM   1325  C   GLY A 162     108.730  75.405 107.762  0.00  0.00      PROA C  
ATOM   1326  O   GLY A 162     109.126  75.787 106.661  0.00  0.00      PROA O  
ATOM   1327  N   TYR A 163     107.449  75.542 108.152  0.00  0.00      PROA N  
ATOM   1328  CA  TYR A 163     106.373  75.805 107.221  0.00  0.00      PROA C  
ATOM   1329  C   TYR A 163     105.578  77.033 107.668  0.00  0.00      PROA C  
ATOM   1330  O   TYR A 163     105.448  77.348 108.854  0.00  0.00      PROA O  
ATOM   1331  CB  TYR A 163     105.436  74.564 107.055  0.00  0.00      PROA C  
ATOM   1332  CG  TYR A 163     106.161  73.286 106.672  0.00  0.00      PROA C  
ATOM   1333  CD1 TYR A 163     106.952  72.596 107.609  0.00  0.00      PROA C  
ATOM   1334  CD2 TYR A 163     106.003  72.712 105.395  0.00  0.00      PROA C  
ATOM   1335  CE1 TYR A 163     107.673  71.454 107.251  0.00  0.00      PROA C  
ATOM   1336  CE2 TYR A 163     106.699  71.544 105.036  0.00  0.00      PROA C  
ATOM   1337  CZ  TYR A 163     107.558  70.937 105.961  0.00  0.00      PROA C  
ATOM   1338  OH  TYR A 163     108.324  69.805 105.633  0.00  0.00      PROA O  
ATOM   1339  N   ILE A 164     105.043  77.770 106.682  0.00  0.00      PROA N  
ATOM   1340  CA  ILE A 164     104.346  79.034 106.814  0.00  0.00      PROA C  
ATOM   1341  C   ILE A 164     102.852  78.793 106.673  0.00  0.00      PROA C  
ATOM   1342  O   ILE A 164     102.360  78.368 105.625  0.00  0.00      PROA O  
ATOM   1343  CB  ILE A 164     104.778  80.032 105.731  0.00  0.00      PROA C  
ATOM   1344  CG1 ILE A 164     106.307  80.292 105.732  0.00  0.00      PROA C  
ATOM   1345  CG2 ILE A 164     103.986  81.355 105.861  0.00  0.00      PROA C  
ATOM   1346  CD  ILE A 164     106.841  80.948 107.010  0.00  0.00      PROA C  
ATOM   1347  N   LEU A 165     102.071  79.053 107.741  0.00  0.00      PROA N  
ATOM   1348  CA  LEU A 165     100.623  78.917 107.725  0.00  0.00      PROA C  
ATOM   1349  C   LEU A 165      99.998  79.903 106.728  0.00  0.00      PROA C  
ATOM   1350  O   LEU A 165     100.239  81.112 106.781  0.00  0.00      PROA O  
ATOM   1351  CB  LEU A 165     100.115  79.086 109.184  0.00  0.00      PROA C  
ATOM   1352  CG  LEU A 165      98.645  78.729 109.509  0.00  0.00      PROA C  
ATOM   1353  CD1 LEU A 165      97.657  79.824 109.094  0.00  0.00      PROA C  
ATOM   1354  CD2 LEU A 165      98.214  77.359 108.961  0.00  0.00      PROA C  
ATOM   1355  N   HIS A 166      99.235  79.396 105.735  0.00  0.00      PROA N  
ATOM   1356  CA  HIS A 166      98.825  80.191 104.586  0.00  0.00      PROA C  
ATOM   1357  C   HIS A 166      97.619  81.091 104.862  0.00  0.00      PROA C  
ATOM   1358  O   HIS A 166      96.962  81.010 105.898  0.00  0.00      PROA O  
ATOM   1359  CB  HIS A 166      98.559  79.285 103.353  0.00  0.00      PROA C  
ATOM   1360  CG  HIS A 166      98.470  80.020 102.038  0.00  0.00      PROA C  
ATOM   1361  CD2 HIS A 166      97.454  80.123 101.136  0.00  0.00      PROA C  
ATOM   1362  ND1 HIS A 166      99.525  80.722 101.493  0.00  0.00      PROA N  
ATOM   1363  CE1 HIS A 166      99.104  81.226 100.306  0.00  0.00      PROA C  
ATOM   1364  NE2 HIS A 166      97.850  80.892 100.048  0.00  0.00      PROA N  
ATOM   1365  N   THR A 167      97.290  81.995 103.913  0.00  0.00      PROA N  
ATOM   1366  CA  THR A 167      96.224  83.003 104.005  0.00  0.00      PROA C  
ATOM   1367  C   THR A 167      94.854  82.408 104.291  0.00  0.00      PROA C  
ATOM   1368  O   THR A 167      94.035  82.969 105.021  0.00  0.00      PROA O  
ATOM   1369  CB  THR A 167      96.135  83.851 102.732  0.00  0.00      PROA C  
ATOM   1370  CG2 THR A 167      95.099  84.983 102.854  0.00  0.00      PROA C  
ATOM   1371  OG1 THR A 167      97.389  84.477 102.479  0.00  0.00      PROA O  
ATOM   1372  N   ASP A 168      94.583  81.216 103.732  0.00  0.00      PROA N  
ATOM   1373  CA  ASP A 168      93.346  80.483 103.892  0.00  0.00      PROA C  
ATOM   1374  C   ASP A 168      93.155  79.874 105.290  0.00  0.00      PROA C  
ATOM   1375  O   ASP A 168      92.035  79.544 105.688  0.00  0.00      PROA O  
ATOM   1376  CB  ASP A 168      93.279  79.421 102.759  0.00  0.00      PROA C  
ATOM   1377  CG  ASP A 168      94.458  78.446 102.703  0.00  0.00      PROA C  
ATOM   1378  OD1 ASP A 168      95.078  78.126 103.753  0.00  0.00      PROA O  
ATOM   1379  OD2 ASP A 168      94.696  77.912 101.585  0.00  0.00      PROA O1-
ATOM   1380  N   ASN A 169      93.317  77.981 107.243  1.00 26.97      PROA N  
ATOM   1381  CA  ASN A 169      94.114  79.222 107.300  1.00 26.97      PROA C  
ATOM   1382  C   ASN A 169      95.610  79.003 107.542  1.00 26.97      PROA C  
ATOM   1383  O   ASN A 169      96.425  78.775 106.603  1.00 26.97      PROA O  
ATOM   1384  CB  ASN A 169      93.536  79.872 108.572  1.00 26.97      PROA C  
ATOM   1385  CG  ASN A 169      93.941  81.322 108.764  1.00 26.97      PROA C  
ATOM   1386  ND2 ASN A 169      92.970  82.139 109.106  1.00 26.97      PROA N  
ATOM   1387  OD1 ASN A 169      95.148  81.657 108.711  1.00 26.97      PROA O  
ATOM   1388  N   ARG A 170      94.183  76.982 106.327  0.00  0.00      PROA N  
ATOM   1389  CA  ARG A 170      93.995  75.544 106.262  0.00  0.00      PROA C  
ATOM   1390  C   ARG A 170      95.275  74.837 105.855  0.00  0.00      PROA C  
ATOM   1391  O   ARG A 170      95.610  73.769 106.373  0.00  0.00      PROA O  
ATOM   1392  CB  ARG A 170      92.845  75.141 105.289  0.00  0.00      PROA C  
ATOM   1393  CG  ARG A 170      92.886  75.852 103.919  0.00  0.00      PROA C  
ATOM   1394  CD  ARG A 170      92.079  75.185 102.802  0.00  0.00      PROA C  
ATOM   1395  NE  ARG A 170      92.356  75.943 101.543  0.00  0.00      PROA N  
ATOM   1396  CZ  ARG A 170      91.535  76.756 100.900  0.00  0.00      PROA C  
ATOM   1397  NH1 ARG A 170      90.282  76.950 101.236  0.00  0.00      PROA N1+
ATOM   1398  NH2 ARG A 170      92.025  77.423  99.876  0.00  0.00      PROA N  
ATOM   1399  N   THR A 171      96.030  75.425 104.912  0.00  0.00      PROA N  
ATOM   1400  CA  THR A 171      97.175  74.774 104.298  0.00  0.00      PROA C  
ATOM   1401  C   THR A 171      98.460  75.435 104.731  0.00  0.00      PROA C  
ATOM   1402  O   THR A 171      98.478  76.535 105.291  0.00  0.00      PROA O  
ATOM   1403  CB  THR A 171      97.077  74.707 102.775  0.00  0.00      PROA C  
ATOM   1404  CG2 THR A 171      97.555  75.982 102.061  0.00  0.00      PROA C  
ATOM   1405  OG1 THR A 171      97.807  73.600 102.272  0.00  0.00      PROA O  
ATOM   1406  N   CYS A 172      99.594  74.745 104.516  0.00  0.00      PROA N  
ATOM   1407  CA  CYS A 172     100.885  75.243 104.926  0.00  0.00      PROA C  
ATOM   1408  C   CYS A 172     101.869  75.278 103.771  0.00  0.00      PROA C  
ATOM   1409  O   CYS A 172     102.120  74.283 103.090  0.00  0.00      PROA O  
ATOM   1410  CB  CYS A 172     101.435  74.448 106.130  0.00  0.00      PROA C  
ATOM   1411  SG  CYS A 172     102.235  75.588 107.288  0.00  0.00      PROA S  
ATOM   1412  N   ARG A 173     102.432  76.472 103.534  0.00  0.00      PROA N  
ATOM   1413  CA  ARG A 173     103.320  76.804 102.443  0.00  0.00      PROA C  
ATOM   1414  C   ARG A 173     104.424  75.753 102.375  0.00  0.00      PROA C  
ATOM   1415  O   ARG A 173     104.922  75.289 103.397  0.00  0.00      PROA O  
ATOM   1416  CB  ARG A 173     103.919  78.215 102.721  0.00  0.00      PROA C  
ATOM   1417  CG  ARG A 173     104.772  78.817 101.584  0.00  0.00      PROA C  
ATOM   1418  CD  ARG A 173     105.299  80.237 101.838  0.00  0.00      PROA C  
ATOM   1419  NE  ARG A 173     106.224  80.200 103.021  0.00  0.00      PROA N  
ATOM   1420  CZ  ARG A 173     107.489  79.803 102.989  0.00  0.00      PROA C  
ATOM   1421  NH1 ARG A 173     108.078  79.307 101.932  0.00  0.00      PROA N1+
ATOM   1422  NH2 ARG A 173     108.224  79.896 104.074  0.00  0.00      PROA N  
ATOM   1423  N   VAL A 174     104.851  75.330 101.174  0.00  0.00      PROA N  
ATOM   1424  CA  VAL A 174     106.057  74.526 101.013  0.00  0.00      PROA C  
ATOM   1425  C   VAL A 174     106.221  74.117  99.560  0.00  0.00      PROA C  
ATOM   1426  O   VAL A 174     105.257  74.004  98.799  0.00  0.00      PROA O  
ATOM   1427  CB  VAL A 174     106.110  73.279 101.898  0.00  0.00      PROA C  
ATOM   1428  CG1 VAL A 174     106.156  73.708 103.373  0.00  0.00      PROA C  
ATOM   1429  CG2 VAL A 174     104.911  72.352 101.628  0.00  0.00      PROA C  
ATOM   1430  N   GLU A 175     107.474  73.867  99.124  0.00  0.00      PROA N  
ATOM   1431  CA  GLU A 175     107.738  73.223  97.848  0.00  0.00      PROA C  
ATOM   1432  C   GLU A 175     108.041  71.745  98.083  0.00  0.00      PROA C  
ATOM   1433  O   GLU A 175     109.023  71.368  98.725  0.00  0.00      PROA O  
ATOM   1434  CB  GLU A 175     108.909  73.892  97.070  0.00  0.00      PROA C  
ATOM   1435  CG  GLU A 175     108.713  75.393  96.713  0.00  0.00      PROA C  
ATOM   1436  CD  GLU A 175     107.520  75.723  95.820  0.00  0.00      PROA C  
ATOM   1437  OE1 GLU A 175     106.726  74.831  95.427  0.00  0.00      PROA O  
ATOM   1438  OE2 GLU A 175     107.324  76.932  95.525  0.00  0.00      PROA O1-
ATOM   1439  N   CYS A 176     107.157  70.856  97.585  0.00  0.00      PROA N  
ATOM   1440  CA  CYS A 176     107.273  69.424  97.818  0.00  0.00      PROA C  
ATOM   1441  C   CYS A 176     108.280  68.760  96.883  0.00  0.00      PROA C  
ATOM   1442  O   CYS A 176     108.880  67.730  97.195  0.00  0.00      PROA O  
ATOM   1443  CB  CYS A 176     105.878  68.780  97.678  0.00  0.00      PROA C  
ATOM   1444  SG  CYS A 176     105.775  67.107  98.377  0.00  0.00      PROA S  
ATOM   1445  N   SER A 177     108.534  69.388  95.715  0.00  0.00      PROA N  
ATOM   1446  CA  SER A 177     109.668  69.088  94.842  0.00  0.00      PROA C  
ATOM   1447  C   SER A 177     111.023  69.292  95.511  0.00  0.00      PROA C  
ATOM   1448  O   SER A 177     111.156  69.984  96.520  0.00  0.00      PROA O  
ATOM   1449  CB  SER A 177     109.664  69.864  93.494  0.00  0.00      PROA C  
ATOM   1450  OG  SER A 177     108.561  69.468  92.673  0.00  0.00      PROA O  
ATOM   1451  N   GLY A 178     112.079  68.648  94.977  0.00  0.00      PROA N  
ATOM   1452  CA  GLY A 178     113.451  68.805  95.465  0.00  0.00      PROA C  
ATOM   1453  C   GLY A 178     113.891  67.620  96.269  0.00  0.00      PROA C  
ATOM   1454  O   GLY A 178     115.080  67.415  96.513  0.00  0.00      PROA O  
ATOM   1455  N   ASN A 179     112.929  66.771  96.683  0.00  0.00      PROA N  
ATOM   1456  CA  ASN A 179     113.193  65.450  97.216  0.00  0.00      PROA C  
ATOM   1457  C   ASN A 179     113.791  64.528  96.141  0.00  0.00      PROA C  
ATOM   1458  O   ASN A 179     113.412  64.570  94.968  0.00  0.00      PROA O  
ATOM   1459  CB  ASN A 179     111.919  64.841  97.886  0.00  0.00      PROA C  
ATOM   1460  CG  ASN A 179     110.898  64.308  96.878  0.00  0.00      PROA C  
ATOM   1461  ND2 ASN A 179     109.908  65.138  96.488  0.00  0.00      PROA N  
ATOM   1462  OD1 ASN A 179     110.974  63.151  96.457  0.00  0.00      PROA O  
ATOM   1463  N   LEU A 180     114.742  63.665  96.528  0.00  0.00      PROA N  
ATOM   1464  CA  LEU A 180     115.219  62.612  95.656  0.00  0.00      PROA C  
ATOM   1465  C   LEU A 180     115.478  61.411  96.550  0.00  0.00      PROA C  
ATOM   1466  O   LEU A 180     116.236  61.491  97.520  0.00  0.00      PROA O  
ATOM   1467  CB  LEU A 180     116.511  63.041  94.907  0.00  0.00      PROA C  
ATOM   1468  CG  LEU A 180     116.704  62.423  93.501  0.00  0.00      PROA C  
ATOM   1469  CD1 LEU A 180     118.024  62.910  92.885  0.00  0.00      PROA C  
ATOM   1470  CD2 LEU A 180     116.656  60.889  93.477  0.00  0.00      PROA C  
ATOM   1471  N   PHE A 181     114.836  60.266  96.265  0.00  0.00      PROA N  
ATOM   1472  CA  PHE A 181     115.022  59.055  97.034  0.00  0.00      PROA C  
ATOM   1473  C   PHE A 181     116.050  58.137  96.383  0.00  0.00      PROA C  
ATOM   1474  O   PHE A 181     115.765  57.403  95.436  0.00  0.00      PROA O  
ATOM   1475  CB  PHE A 181     113.664  58.350  97.278  0.00  0.00      PROA C  
ATOM   1476  CG  PHE A 181     112.902  59.137  98.314  0.00  0.00      PROA C  
ATOM   1477  CD1 PHE A 181     113.126  58.895  99.681  0.00  0.00      PROA C  
ATOM   1478  CD2 PHE A 181     111.985  60.137  97.945  0.00  0.00      PROA C  
ATOM   1479  CE1 PHE A 181     112.462  59.644 100.661  0.00  0.00      PROA C  
ATOM   1480  CE2 PHE A 181     111.331  60.898  98.923  0.00  0.00      PROA C  
ATOM   1481  CZ  PHE A 181     111.568  60.652 100.281  0.00  0.00      PROA C  
ATOM   1482  N   THR A 182     117.300  58.182  96.894  0.00  0.00      PROA N  
ATOM   1483  CA  THR A 182     118.410  57.366  96.403  0.00  0.00      PROA C  
ATOM   1484  C   THR A 182     118.638  56.134  97.262  0.00  0.00      PROA C  
ATOM   1485  O   THR A 182     119.172  55.126  96.797  0.00  0.00      PROA O  
ATOM   1486  CB  THR A 182     119.743  58.128  96.373  0.00  0.00      PROA C  
ATOM   1487  CG2 THR A 182     119.654  59.260  95.341  0.00  0.00      PROA C  
ATOM   1488  OG1 THR A 182     120.042  58.740  97.628  0.00  0.00      PROA O  
ATOM   1489  N   GLN A 183     118.232  56.179  98.551  0.00  0.00      PROA N  
ATOM   1490  CA  GLN A 183     118.360  55.082  99.495  0.00  0.00      PROA C  
ATOM   1491  C   GLN A 183     117.530  53.867  99.090  0.00  0.00      PROA C  
ATOM   1492  O   GLN A 183     116.422  54.005  98.575  0.00  0.00      PROA O  
ATOM   1493  CB  GLN A 183     117.991  55.562 100.926  0.00  0.00      PROA C  
ATOM   1494  CG  GLN A 183     118.261  54.522 102.047  0.00  0.00      PROA C  
ATOM   1495  CD  GLN A 183     118.024  55.025 103.480  0.00  0.00      PROA C  
ATOM   1496  NE2 GLN A 183     117.426  56.226 103.644  0.00  0.00      PROA N  
ATOM   1497  OE1 GLN A 183     118.375  54.345 104.450  0.00  0.00      PROA O  
ATOM   1498  N   ARG A 184     118.048  52.636  99.293  0.00  0.00      PROA N  
ATOM   1499  CA  ARG A 184     117.369  51.412  98.895  0.00  0.00      PROA C  
ATOM   1500  C   ARG A 184     116.026  51.148  99.578  0.00  0.00      PROA C  
ATOM   1501  O   ARG A 184     115.080  50.661  98.960  0.00  0.00      PROA O  
ATOM   1502  CB  ARG A 184     118.312  50.179  98.960  0.00  0.00      PROA C  
ATOM   1503  CG  ARG A 184     118.925  49.824 100.331  0.00  0.00      PROA C  
ATOM   1504  CD  ARG A 184     120.064  48.788 100.238  0.00  0.00      PROA C  
ATOM   1505  NE  ARG A 184     119.499  47.536  99.632  0.00  0.00      PROA N  
ATOM   1506  CZ  ARG A 184     120.211  46.600  99.015  0.00  0.00      PROA C  
ATOM   1507  NH1 ARG A 184     121.519  46.648  98.910  0.00  0.00      PROA N1+
ATOM   1508  NH2 ARG A 184     119.594  45.564  98.484  0.00  0.00      PROA N  
ATOM   1509  N   THR A 185     115.899  51.479 100.874  0.00  0.00      PROA N  
ATOM   1510  CA  THR A 185     114.647  51.377 101.621  0.00  0.00      PROA C  
ATOM   1511  C   THR A 185     114.246  52.738 102.156  0.00  0.00      PROA C  
ATOM   1512  O   THR A 185     115.080  53.497 102.651  0.00  0.00      PROA O  
ATOM   1513  CB  THR A 185     114.693  50.396 102.800  0.00  0.00      PROA C  
ATOM   1514  CG2 THR A 185     114.911  48.974 102.255  0.00  0.00      PROA C  
ATOM   1515  OG1 THR A 185     115.765  50.663 103.705  0.00  0.00      PROA O  
ATOM   1516  N   GLY A 186     112.951  53.098 102.092  0.00  0.00      PROA N  
ATOM   1517  CA  GLY A 186     112.511  54.361 102.669  0.00  0.00      PROA C  
ATOM   1518  C   GLY A 186     111.018  54.494 102.732  0.00  0.00      PROA C  
ATOM   1519  O   GLY A 186     110.259  53.646 102.266  0.00  0.00      PROA O  
ATOM   1520  N   THR A 187     110.556  55.601 103.332  0.00  0.00      PROA N  
ATOM   1521  CA  THR A 187     109.140  55.915 103.488  0.00  0.00      PROA C  
ATOM   1522  C   THR A 187     108.829  57.218 102.795  0.00  0.00      PROA C  
ATOM   1523  O   THR A 187     109.505  58.229 102.992  0.00  0.00      PROA O  
ATOM   1524  CB  THR A 187     108.664  56.021 104.940  0.00  0.00      PROA C  
ATOM   1525  CG2 THR A 187     108.682  54.614 105.557  0.00  0.00      PROA C  
ATOM   1526  OG1 THR A 187     109.513  56.842 105.742  0.00  0.00      PROA O  
ATOM   1527  N   ILE A 188     107.776  57.224 101.964  0.00  0.00      PROA N  
ATOM   1528  CA  ILE A 188     107.323  58.393 101.238  0.00  0.00      PROA C  
ATOM   1529  C   ILE A 188     105.902  58.660 101.697  0.00  0.00      PROA C  
ATOM   1530  O   ILE A 188     105.097  57.754 101.916  0.00  0.00      PROA O  
ATOM   1531  CB  ILE A 188     107.439  58.248  99.719  0.00  0.00      PROA C  
ATOM   1532  CG1 ILE A 188     108.918  58.057  99.303  0.00  0.00      PROA C  
ATOM   1533  CG2 ILE A 188     106.800  59.458  99.007  0.00  0.00      PROA C  
ATOM   1534  CD  ILE A 188     109.105  57.732  97.817  0.00  0.00      PROA C  
ATOM   1535  N   THR A 189     105.564  59.932 101.942  0.00  0.00      PROA N  
ATOM   1536  CA  THR A 189     104.296  60.256 102.559  0.00  0.00      PROA C  
ATOM   1537  C   THR A 189     103.908  61.654 102.148  0.00  0.00      PROA C  
ATOM   1538  O   THR A 189     104.737  62.457 101.707  0.00  0.00      PROA O  
ATOM   1539  CB  THR A 189     104.342  60.095 104.083  0.00  0.00      PROA C  
ATOM   1540  CG2 THR A 189     105.309  61.093 104.745  0.00  0.00      PROA C  
ATOM   1541  OG1 THR A 189     103.076  60.251 104.703  0.00  0.00      PROA O  
ATOM   1542  N   SER A 190     102.607  61.970 102.238  0.00  0.00      PROA N  
ATOM   1543  CA  SER A 190     102.069  63.297 101.976  0.00  0.00      PROA C  
ATOM   1544  C   SER A 190     102.672  64.356 102.908  0.00  0.00      PROA C  
ATOM   1545  O   SER A 190     102.936  64.025 104.069  0.00  0.00      PROA O  
ATOM   1546  CB  SER A 190     100.536  63.298 102.170  0.00  0.00      PROA C  
ATOM   1547  OG  SER A 190      99.936  64.452 101.589  0.00  0.00      PROA O  
ATOM   1548  N   PRO A 191     102.942  65.607 102.521  0.00  0.00      PROA N  
ATOM   1549  CA  PRO A 191     103.449  66.625 103.437  0.00  0.00      PROA C  
ATOM   1550  C   PRO A 191     102.603  66.834 104.684  0.00  0.00      PROA C  
ATOM   1551  O   PRO A 191     101.374  66.847 104.585  0.00  0.00      PROA O  
ATOM   1552  CB  PRO A 191     103.560  67.899 102.588  0.00  0.00      PROA C  
ATOM   1553  CG  PRO A 191     103.707  67.368 101.163  0.00  0.00      PROA C  
ATOM   1554  CD  PRO A 191     102.812  66.129 101.159  0.00  0.00      PROA C  
ATOM   1555  N   ASP A 192     103.264  66.967 105.853  0.00  0.00      PROA N  
ATOM   1556  CA  ASP A 192     102.655  67.262 107.139  0.00  0.00      PROA C  
ATOM   1557  C   ASP A 192     101.943  66.050 107.760  0.00  0.00      PROA C  
ATOM   1558  O   ASP A 192     101.261  66.157 108.776  0.00  0.00      PROA O  
ATOM   1559  CB  ASP A 192     101.770  68.546 107.056  0.00  0.00      PROA C  
ATOM   1560  CG  ASP A 192     101.467  69.213 108.389  0.00  0.00      PROA C  
ATOM   1561  OD1 ASP A 192     102.158  68.972 109.414  0.00  0.00      PROA O  
ATOM   1562  OD2 ASP A 192     100.581  70.115 108.380  0.00  0.00      PROA O1-
ATOM   1563  N   TYR A 193     102.132  64.831 107.206  0.00  0.00      PROA N  
ATOM   1564  CA  TYR A 193     101.522  63.607 107.707  0.00  0.00      PROA C  
ATOM   1565  C   TYR A 193     101.844  63.323 109.192  0.00  0.00      PROA C  
ATOM   1566  O   TYR A 193     102.988  63.548 109.603  0.00  0.00      PROA O  
ATOM   1567  CB  TYR A 193     101.910  62.425 106.766  0.00  0.00      PROA C  
ATOM   1568  CG  TYR A 193     101.431  61.068 107.220  0.00  0.00      PROA C  
ATOM   1569  CD1 TYR A 193     102.196  60.303 108.119  0.00  0.00      PROA C  
ATOM   1570  CD2 TYR A 193     100.222  60.541 106.733  0.00  0.00      PROA C  
ATOM   1571  CE1 TYR A 193     101.725  59.069 108.588  0.00  0.00      PROA C  
ATOM   1572  CE2 TYR A 193      99.750  59.308 107.198  0.00  0.00      PROA C  
ATOM   1573  CZ  TYR A 193     100.495  58.583 108.137  0.00  0.00      PROA C  
ATOM   1574  OH  TYR A 193      99.989  57.367 108.630  0.00  0.00      PROA O  
ATOM   1575  N   PRO A 194     100.937  62.840 110.050  0.00  0.00      PROA N  
ATOM   1576  CA  PRO A 194      99.562  62.423 109.757  0.00  0.00      PROA C  
ATOM   1577  C   PRO A 194      98.557  63.559 109.658  0.00  0.00      PROA C  
ATOM   1578  O   PRO A 194      97.379  63.282 109.422  0.00  0.00      PROA O  
ATOM   1579  CB  PRO A 194      99.230  61.510 110.952  0.00  0.00      PROA C  
ATOM   1580  CG  PRO A 194     100.035  62.098 112.112  0.00  0.00      PROA C  
ATOM   1581  CD  PRO A 194     101.331  62.524 111.426  0.00  0.00      PROA C  
ATOM   1582  N   ASN A 195      98.960  64.827 109.845  0.00  0.00      PROA N  
ATOM   1583  CA  ASN A 195      98.087  65.985 109.729  0.00  0.00      PROA C  
ATOM   1584  C   ASN A 195      97.608  66.213 108.282  0.00  0.00      PROA C  
ATOM   1585  O   ASN A 195      98.316  65.831 107.344  0.00  0.00      PROA O  
ATOM   1586  CB  ASN A 195      98.727  67.289 110.281  0.00  0.00      PROA C  
ATOM   1587  CG  ASN A 195      99.344  67.031 111.652  0.00  0.00      PROA C  
ATOM   1588  ND2 ASN A 195     100.690  67.115 111.741  0.00  0.00      PROA N  
ATOM   1589  OD1 ASN A 195      98.645  66.776 112.637  0.00  0.00      PROA O  
ATOM   1590  N   PRO A 196      96.423  66.791 108.049  0.00  0.00      PROA N  
ATOM   1591  CA  PRO A 196      95.949  67.227 106.734  0.00  0.00      PROA C  
ATOM   1592  C   PRO A 196      96.956  67.832 105.763  0.00  0.00      PROA C  
ATOM   1593  O   PRO A 196      97.725  68.717 106.147  0.00  0.00      PROA O  
ATOM   1594  CB  PRO A 196      94.797  68.183 107.058  0.00  0.00      PROA C  
ATOM   1595  CG  PRO A 196      94.214  67.596 108.345  0.00  0.00      PROA C  
ATOM   1596  CD  PRO A 196      95.458  67.130 109.100  0.00  0.00      PROA C  
ATOM   1597  N   TYR A 197      96.960  67.383 104.493  0.00  0.00      PROA N  
ATOM   1598  CA  TYR A 197      97.866  67.904 103.487  0.00  0.00      PROA C  
ATOM   1599  C   TYR A 197      97.676  69.381 103.115  0.00  0.00      PROA C  
ATOM   1600  O   TYR A 197      96.537  69.864 103.106  0.00  0.00      PROA O  
ATOM   1601  CB  TYR A 197      97.970  67.009 102.224  0.00  0.00      PROA C  
ATOM   1602  CG  TYR A 197      96.653  66.562 101.642  0.00  0.00      PROA C  
ATOM   1603  CD1 TYR A 197      95.925  67.378 100.758  0.00  0.00      PROA C  
ATOM   1604  CD2 TYR A 197      96.210  65.250 101.867  0.00  0.00      PROA C  
ATOM   1605  CE1 TYR A 197      94.772  66.890 100.123  0.00  0.00      PROA C  
ATOM   1606  CE2 TYR A 197      95.064  64.757 101.234  0.00  0.00      PROA C  
ATOM   1607  CZ  TYR A 197      94.346  65.575 100.358  0.00  0.00      PROA C  
ATOM   1608  OH  TYR A 197      93.207  65.054  99.712  0.00  0.00      PROA O  
ATOM   1609  N   PRO A 198      98.734  70.151 102.822  0.00  0.00      PROA N  
ATOM   1610  CA  PRO A 198      98.615  71.473 102.220  0.00  0.00      PROA C  
ATOM   1611  C   PRO A 198      97.816  71.488 100.923  0.00  0.00      PROA C  
ATOM   1612  O   PRO A 198      97.861  70.548 100.123  0.00  0.00      PROA O  
ATOM   1613  CB  PRO A 198     100.062  71.953 102.035  0.00  0.00      PROA C  
ATOM   1614  CG  PRO A 198     100.857  70.657 101.888  0.00  0.00      PROA C  
ATOM   1615  CD  PRO A 198     100.126  69.695 102.824  0.00  0.00      PROA C  
ATOM   1616  N   LYS A 199      97.053  72.567 100.718  0.00  0.00      PROA N  
ATOM   1617  CA  LYS A 199      96.174  72.734  99.590  0.00  0.00      PROA C  
ATOM   1618  C   LYS A 199      96.918  73.366  98.414  0.00  0.00      PROA C  
ATOM   1619  O   LYS A 199      97.991  73.956  98.563  0.00  0.00      PROA O  
ATOM   1620  CB  LYS A 199      94.925  73.565  99.975  0.00  0.00      PROA C  
ATOM   1621  CG  LYS A 199      94.024  72.953 101.070  0.00  0.00      PROA C  
ATOM   1622  CD  LYS A 199      94.462  73.283 102.514  0.00  0.00      PROA C  
ATOM   1623  CE  LYS A 199      93.507  72.796 103.616  0.00  0.00      PROA C  
ATOM   1624  NZ  LYS A 199      92.200  73.474 103.528  0.00  0.00      PROA N1+
ATOM   1625  N   SER A 200      96.373  73.211  97.192  0.00  0.00      PROA N  
ATOM   1626  CA  SER A 200      96.929  73.720  95.936  0.00  0.00      PROA C  
ATOM   1627  C   SER A 200      98.392  73.369  95.689  0.00  0.00      PROA C  
ATOM   1628  O   SER A 200      99.197  74.206  95.276  0.00  0.00      PROA O  
ATOM   1629  CB  SER A 200      96.724  75.247  95.722  0.00  0.00      PROA C  
ATOM   1630  OG  SER A 200      95.335  75.585  95.712  0.00  0.00      PROA O  
ATOM   1631  N   SER A 201      98.774  72.107  95.942  0.00  0.00      PROA N  
ATOM   1632  CA  SER A 201     100.153  71.657  95.876  0.00  0.00      PROA C  
ATOM   1633  C   SER A 201     100.301  70.516  94.893  0.00  0.00      PROA C  
ATOM   1634  O   SER A 201      99.469  69.614  94.806  0.00  0.00      PROA O  
ATOM   1635  CB  SER A 201     100.712  71.213  97.258  0.00  0.00      PROA C  
ATOM   1636  OG  SER A 201     100.741  72.313  98.172  0.00  0.00      PROA O  
ATOM   1637  N   GLU A 202     101.393  70.527  94.108  0.00  0.00      PROA N  
ATOM   1638  CA  GLU A 202     101.775  69.407  93.272  0.00  0.00      PROA C  
ATOM   1639  C   GLU A 202     103.088  68.889  93.828  0.00  0.00      PROA C  
ATOM   1640  O   GLU A 202     104.018  69.643  94.123  0.00  0.00      PROA O  
ATOM   1641  CB  GLU A 202     101.876  69.793  91.768  0.00  0.00      PROA C  
ATOM   1642  CG  GLU A 202     103.030  70.753  91.358  0.00  0.00      PROA C  
ATOM   1643  CD  GLU A 202     104.339  70.093  90.904  0.00  0.00      PROA C  
ATOM   1644  OE1 GLU A 202     104.443  68.842  90.818  0.00  0.00      PROA O  
ATOM   1645  OE2 GLU A 202     105.293  70.863  90.596  0.00  0.00      PROA O1-
ATOM   1646  N   CYS A 203     103.166  67.569  94.061  0.00  0.00      PROA N  
ATOM   1647  CA  CYS A 203     104.359  66.944  94.578  0.00  0.00      PROA C  
ATOM   1648  C   CYS A 203     104.825  65.840  93.664  0.00  0.00      PROA C  
ATOM   1649  O   CYS A 203     104.127  64.851  93.444  0.00  0.00      PROA O  
ATOM   1650  CB  CYS A 203     104.172  66.344  95.990  0.00  0.00      PROA C  
ATOM   1651  SG  CYS A 203     105.797  65.971  96.726  0.00  0.00      PROA S  
ATOM   1652  N   SER A 204     106.058  65.980  93.149  0.00  0.00      PROA N  
ATOM   1653  CA  SER A 204     106.742  64.914  92.446  0.00  0.00      PROA C  
ATOM   1654  C   SER A 204     107.737  64.271  93.385  0.00  0.00      PROA C  
ATOM   1655  O   SER A 204     108.613  64.937  93.937  0.00  0.00      PROA O  
ATOM   1656  CB  SER A 204     107.516  65.404  91.192  0.00  0.00      PROA C  
ATOM   1657  OG  SER A 204     106.619  65.920  90.204  0.00  0.00      PROA O  
ATOM   1658  N   TYR A 205     107.640  62.949  93.587  0.00  0.00      PROA N  
ATOM   1659  CA  TYR A 205     108.626  62.196  94.337  0.00  0.00      PROA C  
ATOM   1660  C   TYR A 205     109.260  61.245  93.350  0.00  0.00      PROA C  
ATOM   1661  O   TYR A 205     108.573  60.556  92.595  0.00  0.00      PROA O  
ATOM   1662  CB  TYR A 205     108.087  61.347  95.524  0.00  0.00      PROA C  
ATOM   1663  CG  TYR A 205     107.135  62.091  96.419  0.00  0.00      PROA C  
ATOM   1664  CD1 TYR A 205     105.781  62.216  96.061  0.00  0.00      PROA C  
ATOM   1665  CD2 TYR A 205     107.538  62.512  97.699  0.00  0.00      PROA C  
ATOM   1666  CE1 TYR A 205     104.847  62.717  96.971  0.00  0.00      PROA C  
ATOM   1667  CE2 TYR A 205     106.597  62.986  98.626  0.00  0.00      PROA C  
ATOM   1668  CZ  TYR A 205     105.247  63.066  98.265  0.00  0.00      PROA C  
ATOM   1669  OH  TYR A 205     104.286  63.478  99.202  0.00  0.00      PROA O  
ATOM   1670  N   THR A 206     110.600  61.198  93.309  0.00  0.00      PROA N  
ATOM   1671  CA  THR A 206     111.300  60.326  92.379  0.00  0.00      PROA C  
ATOM   1672  C   THR A 206     112.177  59.373  93.156  0.00  0.00      PROA C  
ATOM   1673  O   THR A 206     112.969  59.757  94.023  0.00  0.00      PROA O  
ATOM   1674  CB  THR A 206     112.062  61.078  91.284  0.00  0.00      PROA C  
ATOM   1675  CG2 THR A 206     113.303  61.821  91.787  0.00  0.00      PROA C  
ATOM   1676  OG1 THR A 206     112.480  60.219  90.234  0.00  0.00      PROA O  
ATOM   1677  N   ILE A 207     112.012  58.071  92.881  0.00  0.00      PROA N  
ATOM   1678  CA  ILE A 207     112.826  57.011  93.441  0.00  0.00      PROA C  
ATOM   1679  C   ILE A 207     113.719  56.576  92.300  0.00  0.00      PROA C  
ATOM   1680  O   ILE A 207     113.244  56.007  91.315  0.00  0.00      PROA O  
ATOM   1681  CB  ILE A 207     112.035  55.802  93.955  0.00  0.00      PROA C  
ATOM   1682  CG1 ILE A 207     110.965  56.192  95.006  0.00  0.00      PROA C  
ATOM   1683  CG2 ILE A 207     113.018  54.753  94.527  0.00  0.00      PROA C  
ATOM   1684  CD  ILE A 207     109.927  55.083  95.234  0.00  0.00      PROA C  
ATOM   1685  N   ASP A 208     115.030  56.865  92.391  0.00  0.00      PROA N  
ATOM   1686  CA  ASP A 208     115.974  56.561  91.340  0.00  0.00      PROA C  
ATOM   1687  C   ASP A 208     117.101  55.729  91.920  0.00  0.00      PROA C  
ATOM   1688  O   ASP A 208     117.916  56.188  92.726  0.00  0.00      PROA O  
ATOM   1689  CB  ASP A 208     116.519  57.853  90.680  0.00  0.00      PROA C  
ATOM   1690  CG  ASP A 208     115.419  58.502  89.859  0.00  0.00      PROA C  
ATOM   1691  OD1 ASP A 208     114.883  57.829  88.936  0.00  0.00      PROA O  
ATOM   1692  OD2 ASP A 208     115.121  59.708  90.077  0.00  0.00      PROA O1-
ATOM   1693  N   LEU A 209     117.151  54.456  91.506  0.00  0.00      PROA N  
ATOM   1694  CA  LEU A 209     118.085  53.472  91.994  0.00  0.00      PROA C  
ATOM   1695  C   LEU A 209     118.999  53.040  90.858  0.00  0.00      PROA C  
ATOM   1696  O   LEU A 209     118.697  53.218  89.676  0.00  0.00      PROA O  
ATOM   1697  CB  LEU A 209     117.333  52.237  92.552  0.00  0.00      PROA C  
ATOM   1698  CG  LEU A 209     116.259  52.560  93.617  0.00  0.00      PROA C  
ATOM   1699  CD1 LEU A 209     115.425  51.308  93.910  0.00  0.00      PROA C  
ATOM   1700  CD2 LEU A 209     116.870  53.123  94.910  0.00  0.00      PROA C  
ATOM   1701  N   GLU A 210     120.178  52.472  91.183  0.00  0.00      PROA N  
ATOM   1702  CA  GLU A 210     121.063  51.877  90.190  0.00  0.00      PROA C  
ATOM   1703  C   GLU A 210     120.440  50.684  89.449  0.00  0.00      PROA C  
ATOM   1704  O   GLU A 210     119.597  49.958  89.981  0.00  0.00      PROA O  
ATOM   1705  CB  GLU A 210     122.444  51.529  90.809  0.00  0.00      PROA C  
ATOM   1706  CG  GLU A 210     123.487  50.967  89.807  0.00  0.00      PROA C  
ATOM   1707  CD  GLU A 210     124.894  50.920  90.389  0.00  0.00      PROA C  
ATOM   1708  OE1 GLU A 210     125.480  51.996  90.680  0.00  0.00      PROA O  
ATOM   1709  OE2 GLU A 210     125.435  49.795  90.565  0.00  0.00      PROA O1-
ATOM   1710  N   GLU A 211     120.818  50.468  88.168  0.00  0.00      PROA N  
ATOM   1711  CA  GLU A 211     120.350  49.345  87.367  0.00  0.00      PROA C  
ATOM   1712  C   GLU A 211     120.563  47.968  88.002  0.00  0.00      PROA C  
ATOM   1713  O   GLU A 211     121.647  47.635  88.484  0.00  0.00      PROA O  
ATOM   1714  CB  GLU A 211     120.945  49.412  85.932  0.00  0.00      PROA C  
ATOM   1715  CG  GLU A 211     120.774  48.164  85.017  0.00  0.00      PROA C  
ATOM   1716  CD  GLU A 211     119.338  47.831  84.606  0.00  0.00      PROA C  
ATOM   1717  OE1 GLU A 211     118.365  48.467  85.084  0.00  0.00      PROA O  
ATOM   1718  OE2 GLU A 211     119.179  46.897  83.772  0.00  0.00      PROA O1-
ATOM   1719  N   GLY A 212     119.492  47.145  88.032  0.00  0.00      PROA N  
ATOM   1720  CA  GLY A 212     119.463  45.826  88.661  0.00  0.00      PROA C  
ATOM   1721  C   GLY A 212     118.549  45.788  89.861  0.00  0.00      PROA C  
ATOM   1722  O   GLY A 212     118.101  44.721  90.279  0.00  0.00      PROA O  
ATOM   1723  N   PHE A 213     118.211  46.961  90.430  0.00  0.00      PROA N  
ATOM   1724  CA  PHE A 213     117.209  47.077  91.474  0.00  0.00      PROA C  
ATOM   1725  C   PHE A 213     115.788  47.134  90.928  0.00  0.00      PROA C  
ATOM   1726  O   PHE A 213     115.504  47.756  89.904  0.00  0.00      PROA O  
ATOM   1727  CB  PHE A 213     117.440  48.308  92.395  0.00  0.00      PROA C  
ATOM   1728  CG  PHE A 213     118.647  48.116  93.274  0.00  0.00      PROA C  
ATOM   1729  CD1 PHE A 213     118.687  47.054  94.194  0.00  0.00      PROA C  
ATOM   1730  CD2 PHE A 213     119.714  49.032  93.254  0.00  0.00      PROA C  
ATOM   1731  CE1 PHE A 213     119.776  46.897  95.059  0.00  0.00      PROA C  
ATOM   1732  CE2 PHE A 213     120.801  48.888  94.127  0.00  0.00      PROA C  
ATOM   1733  CZ  PHE A 213     120.831  47.816  95.029  0.00  0.00      PROA C  
ATOM   1734  N   MET A 214     114.856  46.467  91.625  0.00  0.00      PROA N  
ATOM   1735  CA  MET A 214     113.448  46.424  91.297  0.00  0.00      PROA C  
ATOM   1736  C   MET A 214     112.683  46.896  92.523  0.00  0.00      PROA C  
ATOM   1737  O   MET A 214     112.702  46.249  93.568  0.00  0.00      PROA O  
ATOM   1738  CB  MET A 214     113.029  44.967  90.955  0.00  0.00      PROA C  
ATOM   1739  CG  MET A 214     113.836  44.347  89.795  0.00  0.00      PROA C  
ATOM   1740  SD  MET A 214     113.201  42.744  89.212  0.00  0.00      PROA S  
ATOM   1741  CE  MET A 214     113.759  41.761  90.635  0.00  0.00      PROA C  
ATOM   1742  N   VAL A 215     112.003  48.055  92.479  0.00  0.00      PROA N  
ATOM   1743  CA  VAL A 215     111.378  48.571  93.692  0.00  0.00      PROA C  
ATOM   1744  C   VAL A 215     109.978  47.991  93.914  0.00  0.00      PROA C  
ATOM   1745  O   VAL A 215     109.194  47.756  92.991  0.00  0.00      PROA O  
ATOM   1746  CB  VAL A 215     111.409  50.095  93.759  0.00  0.00      PROA C  
ATOM   1747  CG1 VAL A 215     110.170  50.746  93.136  0.00  0.00      PROA C  
ATOM   1748  CG2 VAL A 215     111.566  50.557  95.219  0.00  0.00      PROA C  
ATOM   1749  N   THR A 216     109.626  47.727  95.186  0.00  0.00      PROA N  
ATOM   1750  CA  THR A 216     108.282  47.322  95.581  0.00  0.00      PROA C  
ATOM   1751  C   THR A 216     107.684  48.457  96.384  0.00  0.00      PROA C  
ATOM   1752  O   THR A 216     108.364  49.104  97.184  0.00  0.00      PROA O  
ATOM   1753  CB  THR A 216     108.227  45.999  96.361  0.00  0.00      PROA C  
ATOM   1754  CG2 THR A 216     108.698  46.125  97.820  0.00  0.00      PROA C  
ATOM   1755  OG1 THR A 216     106.911  45.452  96.386  0.00  0.00      PROA O  
ATOM   1756  N   LEU A 217     106.400  48.763  96.138  0.00  0.00      PROA N  
ATOM   1757  CA  LEU A 217     105.690  49.876  96.730  0.00  0.00      PROA C  
ATOM   1758  C   LEU A 217     104.554  49.336  97.588  0.00  0.00      PROA C  
ATOM   1759  O   LEU A 217     103.625  48.701  97.085  0.00  0.00      PROA O  
ATOM   1760  CB  LEU A 217     105.093  50.803  95.633  0.00  0.00      PROA C  
ATOM   1761  CG  LEU A 217     106.105  51.338  94.593  0.00  0.00      PROA C  
ATOM   1762  CD1 LEU A 217     105.382  52.163  93.518  0.00  0.00      PROA C  
ATOM   1763  CD2 LEU A 217     107.228  52.169  95.231  0.00  0.00      PROA C  
ATOM   1764  N   GLN A 218     104.599  49.565  98.913  0.00  0.00      PROA N  
ATOM   1765  CA  GLN A 218     103.584  49.094  99.835  0.00  0.00      PROA C  
ATOM   1766  C   GLN A 218     102.977  50.235 100.641  0.00  0.00      PROA C  
ATOM   1767  O   GLN A 218     103.633  50.868 101.467  0.00  0.00      PROA O  
ATOM   1768  CB  GLN A 218     104.167  48.013 100.784  0.00  0.00      PROA C  
ATOM   1769  CG  GLN A 218     103.199  47.519 101.887  0.00  0.00      PROA C  
ATOM   1770  CD  GLN A 218     103.798  46.379 102.718  0.00  0.00      PROA C  
ATOM   1771  NE2 GLN A 218     102.982  45.847 103.660  0.00  0.00      PROA N  
ATOM   1772  OE1 GLN A 218     104.945  45.954 102.554  0.00  0.00      PROA O  
ATOM   1773  N   PHE A 219     101.680  50.537 100.419  0.00  0.00      PROA N  
ATOM   1774  CA  PHE A 219     100.908  51.443 101.259  0.00  0.00      PROA C  
ATOM   1775  C   PHE A 219     100.666  50.901 102.666  0.00  0.00      PROA C  
ATOM   1776  O   PHE A 219     100.453  49.701 102.861  0.00  0.00      PROA O  
ATOM   1777  CB  PHE A 219      99.565  51.858 100.600  0.00  0.00      PROA C  
ATOM   1778  CG  PHE A 219      99.819  52.731  99.394  0.00  0.00      PROA C  
ATOM   1779  CD1 PHE A 219     100.073  52.171  98.128  0.00  0.00      PROA C  
ATOM   1780  CD2 PHE A 219      99.777  54.131  99.515  0.00  0.00      PROA C  
ATOM   1781  CE1 PHE A 219     100.333  52.991  97.021  0.00  0.00      PROA C  
ATOM   1782  CE2 PHE A 219     100.024  54.955  98.408  0.00  0.00      PROA C  
ATOM   1783  CZ  PHE A 219     100.305  54.384  97.161  0.00  0.00      PROA C  
ATOM   1784  N   GLU A 220     100.669  51.777 103.686  0.00  0.00      PROA N  
ATOM   1785  CA  GLU A 220     100.359  51.366 105.040  0.00  0.00      PROA C  
ATOM   1786  C   GLU A 220      99.796  52.547 105.814  0.00  0.00      PROA C  
ATOM   1787  O   GLU A 220      99.738  53.676 105.320  0.00  0.00      PROA O  
ATOM   1788  CB  GLU A 220     101.550  50.697 105.797  0.00  0.00      PROA C  
ATOM   1789  CG  GLU A 220     102.703  51.621 106.275  0.00  0.00      PROA C  
ATOM   1790  CD  GLU A 220     103.891  51.660 105.314  0.00  0.00      PROA C  
ATOM   1791  OE1 GLU A 220     104.498  50.586 105.049  0.00  0.00      PROA O  
ATOM   1792  OE2 GLU A 220     104.262  52.772 104.856  0.00  0.00      PROA O1-
ATOM   1793  N   ASP A 221      99.311  52.277 107.047  0.00  0.00      PROA N  
ATOM   1794  CA  ASP A 221      98.539  53.188 107.874  0.00  0.00      PROA C  
ATOM   1795  C   ASP A 221      97.270  53.725 107.186  0.00  0.00      PROA C  
ATOM   1796  O   ASP A 221      96.689  53.113 106.285  0.00  0.00      PROA O  
ATOM   1797  CB  ASP A 221      99.399  54.358 108.440  0.00  0.00      PROA C  
ATOM   1798  CG  ASP A 221     100.630  53.944 109.227  0.00  0.00      PROA C  
ATOM   1799  OD1 ASP A 221     100.742  52.790 109.713  0.00  0.00      PROA O  
ATOM   1800  OD2 ASP A 221     101.471  54.857 109.465  0.00  0.00      PROA O1-
ATOM   1801  N   ILE A 222      96.780  54.880 107.660  0.00  0.00      PROA N  
ATOM   1802  CA  ILE A 222      95.663  55.621 107.119  0.00  0.00      PROA C  
ATOM   1803  C   ILE A 222      95.901  56.132 105.692  0.00  0.00      PROA C  
ATOM   1804  O   ILE A 222      96.978  56.617 105.331  0.00  0.00      PROA O  
ATOM   1805  CB  ILE A 222      95.252  56.713 108.109  0.00  0.00      PROA C  
ATOM   1806  CG1 ILE A 222      93.957  57.474 107.724  0.00  0.00      PROA C  
ATOM   1807  CG2 ILE A 222      96.441  57.652 108.419  0.00  0.00      PROA C  
ATOM   1808  CD  ILE A 222      94.162  58.746 106.897  0.00  0.00      PROA C  
ATOM   1809  N   PHE A 223      94.875  56.003 104.831  0.00  0.00      PROA N  
ATOM   1810  CA  PHE A 223      94.897  56.493 103.470  0.00  0.00      PROA C  
ATOM   1811  C   PHE A 223      93.616  57.290 103.266  0.00  0.00      PROA C  
ATOM   1812  O   PHE A 223      92.510  56.786 103.465  0.00  0.00      PROA O  
ATOM   1813  CB  PHE A 223      95.010  55.293 102.492  0.00  0.00      PROA C  
ATOM   1814  CG  PHE A 223      95.146  55.700 101.046  0.00  0.00      PROA C  
ATOM   1815  CD1 PHE A 223      96.417  55.888 100.476  0.00  0.00      PROA C  
ATOM   1816  CD2 PHE A 223      94.014  55.802 100.222  0.00  0.00      PROA C  
ATOM   1817  CE1 PHE A 223      96.548  56.199  99.115  0.00  0.00      PROA C  
ATOM   1818  CE2 PHE A 223      94.141  56.111  98.861  0.00  0.00      PROA C  
ATOM   1819  CZ  PHE A 223      95.410  56.312  98.308  0.00  0.00      PROA C  
ATOM   1820  N   ASP A 224      93.735  58.579 102.916  0.00  0.00      PROA N  
ATOM   1821  CA  ASP A 224      92.594  59.453 102.820  0.00  0.00      PROA C  
ATOM   1822  C   ASP A 224      92.873  60.545 101.792  0.00  0.00      PROA C  
ATOM   1823  O   ASP A 224      93.528  61.553 102.070  0.00  0.00      PROA O  
ATOM   1824  CB  ASP A 224      92.259  60.019 104.229  0.00  0.00      PROA C  
ATOM   1825  CG  ASP A 224      91.022  60.898 104.280  0.00  0.00      PROA C  
ATOM   1826  OD1 ASP A 224      90.124  60.760 103.409  0.00  0.00      PROA O  
ATOM   1827  OD2 ASP A 224      90.889  61.665 105.274  0.00  0.00      PROA O1-
ATOM   1828  N   ILE A 225      92.364  60.341 100.568  0.00  0.00      PROA N  
ATOM   1829  CA  ILE A 225      92.453  61.259  99.446  0.00  0.00      PROA C  
ATOM   1830  C   ILE A 225      91.030  61.669  99.108  0.00  0.00      PROA C  
ATOM   1831  O   ILE A 225      90.142  60.811  99.058  0.00  0.00      PROA O  
ATOM   1832  CB  ILE A 225      93.065  60.586  98.211  0.00  0.00      PROA C  
ATOM   1833  CG1 ILE A 225      94.495  60.062  98.464  0.00  0.00      PROA C  
ATOM   1834  CG2 ILE A 225      93.038  61.522  96.981  0.00  0.00      PROA C  
ATOM   1835  CD  ILE A 225      95.471  61.134  98.945  0.00  0.00      PROA C  
ATOM   1836  N   GLU A 226      90.740  62.974  98.868  0.00  0.00      PROA N  
ATOM   1837  CA  GLU A 226      89.394  63.373  98.469  0.00  0.00      PROA C  
ATOM   1838  C   GLU A 226      88.938  62.714  97.167  0.00  0.00      PROA C  
ATOM   1839  O   GLU A 226      89.627  62.727  96.145  0.00  0.00      PROA O  
ATOM   1840  CB  GLU A 226      89.175  64.903  98.314  0.00  0.00      PROA C  
ATOM   1841  CG  GLU A 226      87.665  65.275  98.226  0.00  0.00      PROA C  
ATOM   1842  CD  GLU A 226      87.306  66.740  98.496  0.00  0.00      PROA C  
ATOM   1843  OE1 GLU A 226      88.189  67.573  98.823  0.00  0.00      PROA O  
ATOM   1844  OE2 GLU A 226      86.088  67.062  98.409  0.00  0.00      PROA O1-
ATOM   1845  N   ASP A 227      87.740  62.113  97.193  0.00  0.00      PROA N  
ATOM   1846  CA  ASP A 227      87.194  61.385  96.079  0.00  0.00      PROA C  
ATOM   1847  C   ASP A 227      85.702  61.673  96.049  0.00  0.00      PROA C  
ATOM   1848  O   ASP A 227      85.137  62.257  96.978  0.00  0.00      PROA O  
ATOM   1849  CB  ASP A 227      87.507  59.869  96.223  0.00  0.00      PROA C  
ATOM   1850  CG  ASP A 227      87.300  59.073  94.940  0.00  0.00      PROA C  
ATOM   1851  OD1 ASP A 227      87.193  59.678  93.841  0.00  0.00      PROA O  
ATOM   1852  OD2 ASP A 227      87.310  57.814  95.019  0.00  0.00      PROA O1-
ATOM   1853  N   HIS A 228      85.028  61.291  94.962  0.00  0.00      PROA N  
ATOM   1854  CA  HIS A 228      83.612  61.524  94.799  0.00  0.00      PROA C  
ATOM   1855  C   HIS A 228      83.033  60.310  94.081  0.00  0.00      PROA C  
ATOM   1856  O   HIS A 228      83.740  59.733  93.252  0.00  0.00      PROA O  
ATOM   1857  CB  HIS A 228      83.346  62.822  93.992  0.00  0.00      PROA C  
ATOM   1858  CG  HIS A 228      81.930  63.319  94.116  0.00  0.00      PROA C  
ATOM   1859  CD2 HIS A 228      81.327  63.959  95.156  0.00  0.00      PROA C  
ATOM   1860  ND1 HIS A 228      81.014  63.335  93.085  0.00  0.00      PROA N  
ATOM   1861  CE1 HIS A 228      79.899  63.954  93.548  0.00  0.00      PROA C  
ATOM   1862  NE2 HIS A 228      80.042  64.351  94.802  0.00  0.00      PROA N  
ATOM   1863  N   PRO A 229      81.804  59.839  94.327  0.00  0.00      PROA N  
ATOM   1864  CA  PRO A 229      81.345  58.585  93.728  0.00  0.00      PROA C  
ATOM   1865  C   PRO A 229      81.102  58.687  92.231  0.00  0.00      PROA C  
ATOM   1866  O   PRO A 229      81.257  57.688  91.526  0.00  0.00      PROA O  
ATOM   1867  CB  PRO A 229      80.039  58.264  94.477  0.00  0.00      PROA C  
ATOM   1868  CG  PRO A 229      80.256  58.887  95.856  0.00  0.00      PROA C  
ATOM   1869  CD  PRO A 229      81.020  60.172  95.527  0.00  0.00      PROA C  
ATOM   1870  N   GLU A 230      80.659  59.860  91.738  0.00  0.00      PROA N  
ATOM   1871  CA  GLU A 230      80.298  60.072  90.345  0.00  0.00      PROA C  
ATOM   1872  C   GLU A 230      81.420  59.864  89.326  0.00  0.00      PROA C  
ATOM   1873  O   GLU A 230      81.219  59.229  88.290  0.00  0.00      PROA O  
ATOM   1874  CB  GLU A 230      79.688  61.486  90.139  0.00  0.00      PROA C  
ATOM   1875  CG  GLU A 230      78.358  61.723  90.904  0.00  0.00      PROA C  
ATOM   1876  CD  GLU A 230      77.243  60.782  90.456  0.00  0.00      PROA C  
ATOM   1877  OE1 GLU A 230      76.840  60.836  89.262  0.00  0.00      PROA O  
ATOM   1878  OE2 GLU A 230      76.738  59.988  91.294  0.00  0.00      PROA O1-
ATOM   1879  N   VAL A 231      82.635  60.381  89.602  0.00  0.00      PROA N  
ATOM   1880  CA  VAL A 231      83.756  60.339  88.671  0.00  0.00      PROA C  
ATOM   1881  C   VAL A 231      85.031  59.923  89.412  0.00  0.00      PROA C  
ATOM   1882  O   VAL A 231      85.254  60.393  90.530  0.00  0.00      PROA O  
ATOM   1883  CB  VAL A 231      83.992  61.650  87.906  0.00  0.00      PROA C  
ATOM   1884  CG1 VAL A 231      82.829  61.891  86.923  0.00  0.00      PROA C  
ATOM   1885  CG2 VAL A 231      84.148  62.852  88.858  0.00  0.00      PROA C  
ATOM   1886  N   PRO A 232      85.891  59.042  88.892  0.00  0.00      PROA N  
ATOM   1887  CA  PRO A 232      87.207  58.774  89.468  0.00  0.00      PROA C  
ATOM   1888  C   PRO A 232      88.113  59.994  89.613  0.00  0.00      PROA C  
ATOM   1889  O   PRO A 232      88.394  60.663  88.616  0.00  0.00      PROA O  
ATOM   1890  CB  PRO A 232      87.821  57.717  88.532  0.00  0.00      PROA C  
ATOM   1891  CG  PRO A 232      86.603  56.985  87.963  0.00  0.00      PROA C  
ATOM   1892  CD  PRO A 232      85.578  58.109  87.805  0.00  0.00      PROA C  
ATOM   1893  N   CYS A 233      88.620  60.265  90.834  0.00  0.00      PROA N  
ATOM   1894  CA  CYS A 233      89.677  61.233  91.100  0.00  0.00      PROA C  
ATOM   1895  C   CYS A 233      89.518  62.667  90.552  0.00  0.00      PROA C  
ATOM   1896  O   CYS A 233      90.399  63.135  89.821  0.00  0.00      PROA O  
ATOM   1897  CB  CYS A 233      91.034  60.638  90.645  0.00  0.00      PROA C  
ATOM   1898  SG  CYS A 233      91.537  59.199  91.629  0.00  0.00      PROA S  
ATOM   1899  N   PRO A 234      88.460  63.428  90.850  0.00  0.00      PROA N  
ATOM   1900  CA  PRO A 234      88.263  64.756  90.277  0.00  0.00      PROA C  
ATOM   1901  C   PRO A 234      89.184  65.808  90.880  0.00  0.00      PROA C  
ATOM   1902  O   PRO A 234      89.691  66.657  90.144  0.00  0.00      PROA O  
ATOM   1903  CB  PRO A 234      86.782  65.067  90.567  0.00  0.00      PROA C  
ATOM   1904  CG  PRO A 234      86.444  64.246  91.818  0.00  0.00      PROA C  
ATOM   1905  CD  PRO A 234      87.330  63.008  91.683  0.00  0.00      PROA C  
ATOM   1906  N   TYR A 235      89.375  65.808  92.212  0.00  0.00      PROA N  
ATOM   1907  CA  TYR A 235      90.001  66.906  92.928  0.00  0.00      PROA C  
ATOM   1908  C   TYR A 235      91.468  66.609  93.215  0.00  0.00      PROA C  
ATOM   1909  O   TYR A 235      92.370  67.226  92.643  0.00  0.00      PROA O  
ATOM   1910  CB  TYR A 235      89.254  67.206  94.261  0.00  0.00      PROA C  
ATOM   1911  CG  TYR A 235      87.803  67.535  94.012  0.00  0.00      PROA C  
ATOM   1912  CD1 TYR A 235      87.447  68.648  93.232  0.00  0.00      PROA C  
ATOM   1913  CD2 TYR A 235      86.780  66.762  94.590  0.00  0.00      PROA C  
ATOM   1914  CE1 TYR A 235      86.100  68.973  93.018  0.00  0.00      PROA C  
ATOM   1915  CE2 TYR A 235      85.432  67.078  94.374  0.00  0.00      PROA C  
ATOM   1916  CZ  TYR A 235      85.092  68.185  93.589  0.00  0.00      PROA C  
ATOM   1917  OH  TYR A 235      83.734  68.508  93.387  0.00  0.00      PROA O  
ATOM   1918  N   ASP A 236      91.729  65.628  94.097  0.00  0.00      PROA N  
ATOM   1919  CA  ASP A 236      93.048  65.294  94.588  0.00  0.00      PROA C  
ATOM   1920  C   ASP A 236      93.369  63.890  94.095  0.00  0.00      PROA C  
ATOM   1921  O   ASP A 236      92.472  63.052  94.009  0.00  0.00      PROA O  
ATOM   1922  CB  ASP A 236      93.082  65.307  96.143  0.00  0.00      PROA C  
ATOM   1923  CG  ASP A 236      92.666  66.651  96.735  0.00  0.00      PROA C  
ATOM   1924  OD1 ASP A 236      92.818  67.719  96.087  0.00  0.00      PROA O  
ATOM   1925  OD2 ASP A 236      92.285  66.650  97.938  0.00  0.00      PROA O1-
ATOM   1926  N   TYR A 237      94.632  63.590  93.724  0.00  0.00      PROA N  
ATOM   1927  CA  TYR A 237      94.943  62.263  93.221  0.00  0.00      PROA C  
ATOM   1928  C   TYR A 237      96.422  61.921  93.324  0.00  0.00      PROA C  
ATOM   1929  O   TYR A 237      97.288  62.796  93.356  0.00  0.00      PROA O  
ATOM   1930  CB  TYR A 237      94.459  62.052  91.751  0.00  0.00      PROA C  
ATOM   1931  CG  TYR A 237      95.217  62.846  90.711  0.00  0.00      PROA C  
ATOM   1932  CD1 TYR A 237      94.837  64.161  90.392  0.00  0.00      PROA C  
ATOM   1933  CD2 TYR A 237      96.278  62.256  90.003  0.00  0.00      PROA C  
ATOM   1934  CE1 TYR A 237      95.528  64.886  89.408  0.00  0.00      PROA C  
ATOM   1935  CE2 TYR A 237      96.973  62.979  89.026  0.00  0.00      PROA C  
ATOM   1936  CZ  TYR A 237      96.602  64.294  88.731  0.00  0.00      PROA C  
ATOM   1937  OH  TYR A 237      97.307  65.010  87.740  0.00  0.00      PROA O  
ATOM   1938  N   ILE A 238      96.722  60.605  93.340  0.00  0.00      PROA N  
ATOM   1939  CA  ILE A 238      98.066  60.064  93.223  0.00  0.00      PROA C  
ATOM   1940  C   ILE A 238      98.142  59.312  91.901  0.00  0.00      PROA C  
ATOM   1941  O   ILE A 238      97.305  58.453  91.618  0.00  0.00      PROA O  
ATOM   1942  CB  ILE A 238      98.435  59.088  94.350  0.00  0.00      PROA C  
ATOM   1943  CG1 ILE A 238      98.217  59.697  95.757  0.00  0.00      PROA C  
ATOM   1944  CG2 ILE A 238      99.897  58.608  94.172  0.00  0.00      PROA C  
ATOM   1945  CD  ILE A 238      98.253  58.645  96.870  0.00  0.00      PROA C  
ATOM   1946  N   LYS A 239      99.142  59.600  91.050  0.00  0.00      PROA N  
ATOM   1947  CA  LYS A 239      99.462  58.771  89.902  0.00  0.00      PROA C  
ATOM   1948  C   LYS A 239     100.912  58.332  90.023  0.00  0.00      PROA C  
ATOM   1949  O   LYS A 239     101.778  59.055  90.519  0.00  0.00      PROA O  
ATOM   1950  CB  LYS A 239      99.200  59.444  88.526  0.00  0.00      PROA C  
ATOM   1951  CG  LYS A 239     100.081  60.662  88.206  0.00  0.00      PROA C  
ATOM   1952  CD  LYS A 239      99.876  61.189  86.773  0.00  0.00      PROA C  
ATOM   1953  CE  LYS A 239     100.756  62.409  86.444  0.00  0.00      PROA C  
ATOM   1954  NZ  LYS A 239     100.589  62.827  85.030  0.00  0.00      PROA N1+
ATOM   1955  N   ILE A 240     101.205  57.095  89.597  0.00  0.00      PROA N  
ATOM   1956  CA  ILE A 240     102.529  56.506  89.699  0.00  0.00      PROA C  
ATOM   1957  C   ILE A 240     102.928  56.090  88.303  0.00  0.00      PROA C  
ATOM   1958  O   ILE A 240     102.171  55.394  87.632  0.00  0.00      PROA O  
ATOM   1959  CB  ILE A 240     102.553  55.297  90.642  0.00  0.00      PROA C  
ATOM   1960  CG1 ILE A 240     102.101  55.709  92.069  0.00  0.00      PROA C  
ATOM   1961  CG2 ILE A 240     103.946  54.623  90.607  0.00  0.00      PROA C  
ATOM   1962  CD  ILE A 240     101.993  54.541  93.057  0.00  0.00      PROA C  
ATOM   1963  N   LYS A 241     104.108  56.490  87.794  0.00  0.00      PROA N  
ATOM   1964  CA  LYS A 241     104.578  55.970  86.523  0.00  0.00      PROA C  
ATOM   1965  C   LYS A 241     105.888  55.225  86.693  0.00  0.00      PROA C  
ATOM   1966  O   LYS A 241     106.810  55.638  87.404  0.00  0.00      PROA O  
ATOM   1967  CB  LYS A 241     104.657  57.003  85.368  0.00  0.00      PROA C  
ATOM   1968  CG  LYS A 241     105.712  58.109  85.511  0.00  0.00      PROA C  
ATOM   1969  CD  LYS A 241     105.780  59.046  84.283  0.00  0.00      PROA C  
ATOM   1970  CE  LYS A 241     106.103  58.333  82.955  0.00  0.00      PROA C  
ATOM   1971  NZ  LYS A 241     106.272  59.312  81.850  0.00  0.00      PROA N1+
ATOM   1972  N   ALA A 242     105.954  54.057  86.039  0.00  0.00      PROA N  
ATOM   1973  CA  ALA A 242     107.079  53.161  86.053  0.00  0.00      PROA C  
ATOM   1974  C   ALA A 242     107.365  52.746  84.624  0.00  0.00      PROA C  
ATOM   1975  O   ALA A 242     106.531  52.120  83.964  0.00  0.00      PROA O  
ATOM   1976  CB  ALA A 242     106.730  51.911  86.871  0.00  0.00      PROA C  
ATOM   1977  N   GLY A 243     108.554  53.098  84.085  0.00  0.00      PROA N  
ATOM   1978  CA  GLY A 243     108.833  52.975  82.652  0.00  0.00      PROA C  
ATOM   1979  C   GLY A 243     107.808  53.669  81.775  0.00  0.00      PROA C  
ATOM   1980  O   GLY A 243     107.459  54.831  81.988  0.00  0.00      PROA O  
ATOM   1981  N   SER A 244     107.292  52.965  80.752  0.00  0.00      PROA N  
ATOM   1982  CA  SER A 244     106.256  53.487  79.867  0.00  0.00      PROA C  
ATOM   1983  C   SER A 244     104.861  53.501  80.485  0.00  0.00      PROA C  
ATOM   1984  O   SER A 244     103.980  54.234  80.032  0.00  0.00      PROA O  
ATOM   1985  CB  SER A 244     106.153  52.663  78.550  0.00  0.00      PROA C  
ATOM   1986  OG  SER A 244     107.396  52.652  77.839  0.00  0.00      PROA O  
ATOM   1987  N   LYS A 245     104.608  52.694  81.535  0.00  0.00      PROA N  
ATOM   1988  CA  LYS A 245     103.282  52.527  82.108  0.00  0.00      PROA C  
ATOM   1989  C   LYS A 245     102.969  53.533  83.213  0.00  0.00      PROA C  
ATOM   1990  O   LYS A 245     103.806  53.869  84.054  0.00  0.00      PROA O  
ATOM   1991  CB  LYS A 245     103.067  51.080  82.633  0.00  0.00      PROA C  
ATOM   1992  CG  LYS A 245     101.649  50.798  83.171  0.00  0.00      PROA C  
ATOM   1993  CD  LYS A 245     101.412  49.311  83.499  0.00  0.00      PROA C  
ATOM   1994  CE  LYS A 245      99.932  48.909  83.653  0.00  0.00      PROA C  
ATOM   1995  NZ  LYS A 245      99.268  49.647  84.758  0.00  0.00      PROA N1+
ATOM   1996  N   VAL A 246     101.714  54.025  83.242  0.00  0.00      PROA N  
ATOM   1997  CA  VAL A 246     101.189  54.865  84.304  0.00  0.00      PROA C  
ATOM   1998  C   VAL A 246     100.092  54.100  85.039  0.00  0.00      PROA C  
ATOM   1999  O   VAL A 246      99.283  53.372  84.458  0.00  0.00      PROA O  
ATOM   2000  CB  VAL A 246     100.726  56.234  83.799  0.00  0.00      PROA C  
ATOM   2001  CG1 VAL A 246      99.533  56.125  82.828  0.00  0.00      PROA C  
ATOM   2002  CG2 VAL A 246     100.399  57.170  84.982  0.00  0.00      PROA C  
ATOM   2003  N   TRP A 247     100.094  54.203  86.375  0.00  0.00      PROA N  
ATOM   2004  CA  TRP A 247      99.199  53.547  87.296  0.00  0.00      PROA C  
ATOM   2005  C   TRP A 247      98.311  54.592  87.958  0.00  0.00      PROA C  
ATOM   2006  O   TRP A 247      98.673  55.764  88.095  0.00  0.00      PROA O  
ATOM   2007  CB  TRP A 247      99.988  52.799  88.408  0.00  0.00      PROA C  
ATOM   2008  CG  TRP A 247     100.930  51.731  87.942  0.00  0.00      PROA C  
ATOM   2009  CD1 TRP A 247     102.188  51.905  87.420  0.00  0.00      PROA C  
ATOM   2010  CD2 TRP A 247     100.723  50.310  88.037  0.00  0.00      PROA C  
ATOM   2011  CE2 TRP A 247     101.895  49.691  87.541  0.00  0.00      PROA C  
ATOM   2012  CE3 TRP A 247      99.666  49.519  88.494  0.00  0.00      PROA C  
ATOM   2013  NE1 TRP A 247     102.757  50.677  87.167  0.00  0.00      PROA N  
ATOM   2014  CZ2 TRP A 247     102.023  48.311  87.483  0.00  0.00      PROA C  
ATOM   2015  CZ3 TRP A 247      99.803  48.128  88.446  0.00  0.00      PROA C  
ATOM   2016  CH2 TRP A 247     100.959  47.534  87.949  0.00  0.00      PROA C  
ATOM   2017  N   GLY A 248      97.104  54.175  88.396  0.00  0.00      PROA N  
ATOM   2018  CA  GLY A 248      96.094  55.078  88.933  0.00  0.00      PROA C  
ATOM   2019  C   GLY A 248      95.401  55.881  87.851  0.00  0.00      PROA C  
ATOM   2020  O   GLY A 248      95.238  55.375  86.736  0.00  0.00      PROA O  
ATOM   2021  N   PRO A 249      94.975  57.116  88.090  0.00  0.00      PROA N  
ATOM   2022  CA  PRO A 249      94.809  57.784  89.382  0.00  0.00      PROA C  
ATOM   2023  C   PRO A 249      94.258  56.968  90.555  0.00  0.00      PROA C  
ATOM   2024  O   PRO A 249      93.312  56.197  90.378  0.00  0.00      PROA O  
ATOM   2025  CB  PRO A 249      93.944  59.004  89.035  0.00  0.00      PROA C  
ATOM   2026  CG  PRO A 249      94.356  59.345  87.603  0.00  0.00      PROA C  
ATOM   2027  CD  PRO A 249      94.524  57.961  86.981  0.00  0.00      PROA C  
ATOM   2028  N   PHE A 250      94.842  57.128  91.757  0.00  0.00      PROA N  
ATOM   2029  CA  PHE A 250      94.432  56.458  92.980  0.00  0.00      PROA C  
ATOM   2030  C   PHE A 250      93.904  57.468  93.995  0.00  0.00      PROA C  
ATOM   2031  O   PHE A 250      94.538  58.492  94.263  0.00  0.00      PROA O  
ATOM   2032  CB  PHE A 250      95.603  55.684  93.646  0.00  0.00      PROA C  
ATOM   2033  CG  PHE A 250      96.148  54.599  92.754  0.00  0.00      PROA C  
ATOM   2034  CD1 PHE A 250      95.305  53.579  92.278  0.00  0.00      PROA C  
ATOM   2035  CD2 PHE A 250      97.523  54.528  92.468  0.00  0.00      PROA C  
ATOM   2036  CE1 PHE A 250      95.823  52.508  91.538  0.00  0.00      PROA C  
ATOM   2037  CE2 PHE A 250      98.047  53.456  91.734  0.00  0.00      PROA C  
ATOM   2038  CZ  PHE A 250      97.197  52.443  91.275  0.00  0.00      PROA C  
ATOM   2039  N   CYS A 251      92.709  57.188  94.568  0.00  0.00      PROA N  
ATOM   2040  CA  CYS A 251      91.970  58.105  95.427  0.00  0.00      PROA C  
ATOM   2041  C   CYS A 251      91.090  57.323  96.399  0.00  0.00      PROA C  
ATOM   2042  O   CYS A 251      90.962  56.100  96.304  0.00  0.00      PROA O  
ATOM   2043  CB  CYS A 251      91.041  59.068  94.630  0.00  0.00      PROA C  
ATOM   2044  SG  CYS A 251      91.948  60.053  93.413  0.00  0.00      PROA S  
ATOM   2045  N   GLY A 252      90.453  58.020  97.368  0.00  0.00      PROA N  
ATOM   2046  CA  GLY A 252      89.487  57.441  98.300  0.00  0.00      PROA C  
ATOM   2047  C   GLY A 252      90.071  57.070  99.639  0.00  0.00      PROA C  
ATOM   2048  O   GLY A 252      91.197  57.433  99.982  0.00  0.00      PROA O  
ATOM   2049  N   GLU A 253      89.277  56.350 100.457  0.00  0.00      PROA N  
ATOM   2050  CA  GLU A 253      89.687  55.887 101.773  0.00  0.00      PROA C  
ATOM   2051  C   GLU A 253      90.444  54.559 101.734  0.00  0.00      PROA C  
ATOM   2052  O   GLU A 253      91.146  54.186 102.676  0.00  0.00      PROA O  
ATOM   2053  CB  GLU A 253      88.461  55.713 102.715  0.00  0.00      PROA C  
ATOM   2054  CG  GLU A 253      87.701  57.028 103.034  0.00  0.00      PROA C  
ATOM   2055  CD  GLU A 253      86.555  57.320 102.068  0.00  0.00      PROA C  
ATOM   2056  OE1 GLU A 253      86.569  58.387 101.400  0.00  0.00      PROA O  
ATOM   2057  OE2 GLU A 253      85.607  56.493 101.981  0.00  0.00      PROA O1-
ATOM   2058  N   LYS A 254      90.328  53.797 100.629  0.00  0.00      PROA N  
ATOM   2059  CA  LYS A 254      90.969  52.504 100.491  0.00  0.00      PROA C  
ATOM   2060  C   LYS A 254      92.210  52.609  99.619  0.00  0.00      PROA C  
ATOM   2061  O   LYS A 254      92.157  53.052  98.469  0.00  0.00      PROA O  
ATOM   2062  CB  LYS A 254      89.984  51.445  99.930  0.00  0.00      PROA C  
ATOM   2063  CG  LYS A 254      90.578  50.044  99.672  0.00  0.00      PROA C  
ATOM   2064  CD  LYS A 254      91.132  49.357 100.937  0.00  0.00      PROA C  
ATOM   2065  CE  LYS A 254      91.733  47.968 100.653  0.00  0.00      PROA C  
ATOM   2066  NZ  LYS A 254      92.212  47.327 101.903  0.00  0.00      PROA N1+
ATOM   2067  N   SER A 255      93.381  52.205 100.158  0.00  0.00      PROA N  
ATOM   2068  CA  SER A 255      94.637  52.149  99.417  0.00  0.00      PROA C  
ATOM   2069  C   SER A 255      94.579  51.207  98.217  0.00  0.00      PROA C  
ATOM   2070  O   SER A 255      93.934  50.156  98.317  0.00  0.00      PROA O  
ATOM   2071  CB  SER A 255      95.833  51.647 100.276  0.00  0.00      PROA C  
ATOM   2072  OG  SER A 255      95.981  52.416 101.468  0.00  0.00      PROA O  
ATOM   2073  N   PRO A 256      95.214  51.477  97.076  0.00  0.00      PROA N  
ATOM   2074  CA  PRO A 256      95.510  50.433  96.096  0.00  0.00      PROA C  
ATOM   2075  C   PRO A 256      96.314  49.267  96.673  0.00  0.00      PROA C  
ATOM   2076  O   PRO A 256      97.042  49.428  97.656  0.00  0.00      PROA O  
ATOM   2077  CB  PRO A 256      96.269  51.180  94.990  0.00  0.00      PROA C  
ATOM   2078  CG  PRO A 256      97.001  52.294  95.737  0.00  0.00      PROA C  
ATOM   2079  CD  PRO A 256      96.004  52.692  96.828  0.00  0.00      PROA C  
ATOM   2080  N   GLU A 257      96.178  48.065  96.081  0.00  0.00      PROA N  
ATOM   2081  CA  GLU A 257      96.977  46.901  96.432  0.00  0.00      PROA C  
ATOM   2082  C   GLU A 257      98.476  47.167  96.184  0.00  0.00      PROA C  
ATOM   2083  O   GLU A 257      98.783  47.809  95.172  0.00  0.00      PROA O  
ATOM   2084  CB  GLU A 257      96.488  45.679  95.605  0.00  0.00      PROA C  
ATOM   2085  CG  GLU A 257      97.119  44.306  95.961  0.00  0.00      PROA C  
ATOM   2086  CD  GLU A 257      96.641  43.699  97.281  0.00  0.00      PROA C  
ATOM   2087  OE1 GLU A 257      95.795  44.298  97.996  0.00  0.00      PROA O  
ATOM   2088  OE2 GLU A 257      97.117  42.580  97.616  0.00  0.00      PROA O1-
ATOM   2089  N   PRO A 258      99.434  46.762  97.031  0.00  0.00      PROA N  
ATOM   2090  CA  PRO A 258     100.873  46.849  96.771  0.00  0.00      PROA C  
ATOM   2091  C   PRO A 258     101.360  46.542  95.358  0.00  0.00      PROA C  
ATOM   2092  O   PRO A 258     100.903  45.578  94.738  0.00  0.00      PROA O  
ATOM   2093  CB  PRO A 258     101.493  45.947  97.845  0.00  0.00      PROA C  
ATOM   2094  CG  PRO A 258     100.552  46.144  99.036  0.00  0.00      PROA C  
ATOM   2095  CD  PRO A 258      99.174  46.236  98.373  0.00  0.00      PROA C  
ATOM   2096  N   ILE A 259     102.300  47.352  94.838  0.00  0.00      PROA N  
ATOM   2097  CA  ILE A 259     102.761  47.269  93.465  0.00  0.00      PROA C  
ATOM   2098  C   ILE A 259     104.210  46.809  93.466  0.00  0.00      PROA C  
ATOM   2099  O   ILE A 259     105.118  47.500  93.931  0.00  0.00      PROA O  
ATOM   2100  CB  ILE A 259     102.626  48.579  92.674  0.00  0.00      PROA C  
ATOM   2101  CG1 ILE A 259     101.181  49.143  92.714  0.00  0.00      PROA C  
ATOM   2102  CG2 ILE A 259     103.050  48.335  91.205  0.00  0.00      PROA C  
ATOM   2103  CD  ILE A 259     100.942  50.193  93.807  0.00  0.00      PROA C  
ATOM   2104  N   SER A 260     104.473  45.599  92.932  0.00  0.00      PROA N  
ATOM   2105  CA  SER A 260     105.830  45.113  92.717  0.00  0.00      PROA C  
ATOM   2106  C   SER A 260     106.250  45.509  91.315  0.00  0.00      PROA C  
ATOM   2107  O   SER A 260     105.585  45.172  90.332  0.00  0.00      PROA O  
ATOM   2108  CB  SER A 260     105.956  43.575  92.898  0.00  0.00      PROA C  
ATOM   2109  OG  SER A 260     107.319  43.132  92.853  0.00  0.00      PROA O  
ATOM   2110  N   THR A 261     107.348  46.275  91.188  0.00  0.00      PROA N  
ATOM   2111  CA  THR A 261     107.681  46.953  89.939  0.00  0.00      PROA C  
ATOM   2112  C   THR A 261     109.030  46.481  89.448  0.00  0.00      PROA C  
ATOM   2113  O   THR A 261     109.979  46.339  90.213  0.00  0.00      PROA O  
ATOM   2114  CB  THR A 261     107.716  48.473  90.066  0.00  0.00      PROA C  
ATOM   2115  CG2 THR A 261     107.484  49.098  88.687  0.00  0.00      PROA C  
ATOM   2116  OG1 THR A 261     106.672  48.947  90.908  0.00  0.00      PROA O  
ATOM   2117  N   GLN A 262     109.157  46.207  88.132  0.00  0.00      PROA N  
ATOM   2118  CA  GLN A 262     110.398  45.730  87.537  0.00  0.00      PROA C  
ATOM   2119  C   GLN A 262     111.455  46.824  87.372  0.00  0.00      PROA C  
ATOM   2120  O   GLN A 262     112.655  46.565  87.286  0.00  0.00      PROA O  
ATOM   2121  CB  GLN A 262     110.135  45.052  86.160  0.00  0.00      PROA C  
ATOM   2122  CG  GLN A 262     109.490  43.636  86.209  0.00  0.00      PROA C  
ATOM   2123  CD  GLN A 262     108.183  43.537  87.001  0.00  0.00      PROA C  
ATOM   2124  NE2 GLN A 262     107.110  44.171  86.474  0.00  0.00      PROA N  
ATOM   2125  OE1 GLN A 262     108.105  42.906  88.058  0.00  0.00      PROA O  
ATOM   2126  N   SER A 263     111.014  48.094  87.311  0.00  0.00      PROA N  
ATOM   2127  CA  SER A 263     111.850  49.269  87.108  0.00  0.00      PROA C  
ATOM   2128  C   SER A 263     112.685  49.693  88.316  0.00  0.00      PROA C  
ATOM   2129  O   SER A 263     112.309  49.505  89.475  0.00  0.00      PROA O  
ATOM   2130  CB  SER A 263     111.013  50.502  86.654  0.00  0.00      PROA C  
ATOM   2131  OG  SER A 263     110.211  50.189  85.511  0.00  0.00      PROA O  
ATOM   2132  N   HIS A 264     113.845  50.336  88.045  0.00  0.00      PROA N  
ATOM   2133  CA  HIS A 264     114.702  50.933  89.065  0.00  0.00      PROA C  
ATOM   2134  C   HIS A 264     114.396  52.419  89.261  0.00  0.00      PROA C  
ATOM   2135  O   HIS A 264     114.925  53.068  90.163  0.00  0.00      PROA O  
ATOM   2136  CB  HIS A 264     116.191  50.821  88.630  0.00  0.00      PROA C  
ATOM   2137  CG  HIS A 264     116.519  51.577  87.360  0.00  0.00      PROA C  
ATOM   2138  CD2 HIS A 264     116.824  52.894  87.182  0.00  0.00      PROA C  
ATOM   2139  ND1 HIS A 264     116.692  50.987  86.124  0.00  0.00      PROA N  
ATOM   2140  CE1 HIS A 264     117.061  51.964  85.258  0.00  0.00      PROA C  
ATOM   2141  NE2 HIS A 264     117.151  53.142  85.854  0.00  0.00      PROA N  
ATOM   2142  N   SER A 265     113.523  52.995  88.409  0.00  0.00      PROA N  
ATOM   2143  CA  SER A 265     113.145  54.400  88.444  0.00  0.00      PROA C  
ATOM   2144  C   SER A 265     111.631  54.516  88.503  0.00  0.00      PROA C  
ATOM   2145  O   SER A 265     110.927  54.039  87.608  0.00  0.00      PROA O  
ATOM   2146  CB  SER A 265     113.674  55.185  87.207  0.00  0.00      PROA C  
ATOM   2147  OG  SER A 265     113.332  56.575  87.232  0.00  0.00      PROA O  
ATOM   2148  N   ILE A 266     111.100  55.139  89.570  0.00  0.00      PROA N  
ATOM   2149  CA  ILE A 266     109.675  55.358  89.778  0.00  0.00      PROA C  
ATOM   2150  C   ILE A 266     109.428  56.835  89.996  0.00  0.00      PROA C  
ATOM   2151  O   ILE A 266     110.117  57.486  90.785  0.00  0.00      PROA O  
ATOM   2152  CB  ILE A 266     109.103  54.619  90.991  0.00  0.00      PROA C  
ATOM   2153  CG1 ILE A 266     109.365  53.102  90.931  0.00  0.00      PROA C  
ATOM   2154  CG2 ILE A 266     107.589  54.893  91.151  0.00  0.00      PROA C  
ATOM   2155  CD  ILE A 266     108.773  52.379  89.722  0.00  0.00      PROA C  
ATOM   2156  N   GLN A 267     108.411  57.402  89.318  0.00  0.00      PROA N  
ATOM   2157  CA  GLN A 267     107.946  58.747  89.583  0.00  0.00      PROA C  
ATOM   2158  C   GLN A 267     106.542  58.710  90.176  0.00  0.00      PROA C  
ATOM   2159  O   GLN A 267     105.603  58.165  89.594  0.00  0.00      PROA O  
ATOM   2160  CB  GLN A 267     107.990  59.679  88.340  0.00  0.00      PROA C  
ATOM   2161  CG  GLN A 267     109.412  60.106  87.882  0.00  0.00      PROA C  
ATOM   2162  CD  GLN A 267     110.253  58.952  87.320  0.00  0.00      PROA C  
ATOM   2163  NE2 GLN A 267     111.422  58.684  87.942  0.00  0.00      PROA N  
ATOM   2164  OE1 GLN A 267     109.893  58.315  86.324  0.00  0.00      PROA O  
ATOM   2165  N   ILE A 268     106.384  59.303  91.370  0.00  0.00      PROA N  
ATOM   2166  CA  ILE A 268     105.126  59.433  92.081  0.00  0.00      PROA C  
ATOM   2167  C   ILE A 268     104.687  60.880  91.913  0.00  0.00      PROA C  
ATOM   2168  O   ILE A 268     105.451  61.802  92.203  0.00  0.00      PROA O  
ATOM   2169  CB  ILE A 268     105.252  59.158  93.589  0.00  0.00      PROA C  
ATOM   2170  CG1 ILE A 268     106.057  57.878  93.940  0.00  0.00      PROA C  
ATOM   2171  CG2 ILE A 268     103.850  59.161  94.242  0.00  0.00      PROA C  
ATOM   2172  CD  ILE A 268     105.398  56.570  93.504  0.00  0.00      PROA C  
ATOM   2173  N   LEU A 269     103.455  61.133  91.445  0.00  0.00      PROA N  
ATOM   2174  CA  LEU A 269     102.904  62.471  91.377  0.00  0.00      PROA C  
ATOM   2175  C   LEU A 269     101.661  62.516  92.243  0.00  0.00      PROA C  
ATOM   2176  O   LEU A 269     100.712  61.757  92.051  0.00  0.00      PROA O  
ATOM   2177  CB  LEU A 269     102.613  62.898  89.913  0.00  0.00      PROA C  
ATOM   2178  CG  LEU A 269     102.035  64.319  89.653  0.00  0.00      PROA C  
ATOM   2179  CD1 LEU A 269     100.518  64.445  89.882  0.00  0.00      PROA C  
ATOM   2180  CD2 LEU A 269     102.788  65.420  90.414  0.00  0.00      PROA C  
ATOM   2181  N   PHE A 270     101.655  63.422  93.232  0.00  0.00      PROA N  
ATOM   2182  CA  PHE A 270     100.523  63.695  94.087  0.00  0.00      PROA C  
ATOM   2183  C   PHE A 270     100.050  65.124  93.844  0.00  0.00      PROA C  
ATOM   2184  O   PHE A 270     100.839  66.069  93.827  0.00  0.00      PROA O  
ATOM   2185  CB  PHE A 270     100.854  63.408  95.584  0.00  0.00      PROA C  
ATOM   2186  CG  PHE A 270      99.775  63.870  96.536  0.00  0.00      PROA C  
ATOM   2187  CD1 PHE A 270      98.473  63.360  96.415  0.00  0.00      PROA C  
ATOM   2188  CD2 PHE A 270     100.041  64.823  97.536  0.00  0.00      PROA C  
ATOM   2189  CE1 PHE A 270      97.442  63.823  97.241  0.00  0.00      PROA C  
ATOM   2190  CE2 PHE A 270      99.014  65.278  98.375  0.00  0.00      PROA C  
ATOM   2191  CZ  PHE A 270      97.714  64.780  98.224  0.00  0.00      PROA C  
ATOM   2192  N   ARG A 271      98.742  65.303  93.616  0.00  0.00      PROA N  
ATOM   2193  CA  ARG A 271      98.140  66.586  93.333  0.00  0.00      PROA C  
ATOM   2194  C   ARG A 271      97.054  66.884  94.359  0.00  0.00      PROA C  
ATOM   2195  O   ARG A 271      96.176  66.056  94.601  0.00  0.00      PROA O  
ATOM   2196  CB  ARG A 271      97.501  66.550  91.921  0.00  0.00      PROA C  
ATOM   2197  CG  ARG A 271      96.950  67.898  91.405  0.00  0.00      PROA C  
ATOM   2198  CD  ARG A 271      98.005  68.985  91.147  0.00  0.00      PROA C  
ATOM   2199  NE  ARG A 271      98.939  68.479  90.085  0.00  0.00      PROA N  
ATOM   2200  CZ  ARG A 271      98.720  68.544  88.777  0.00  0.00      PROA C  
ATOM   2201  NH1 ARG A 271      97.630  69.060  88.257  0.00  0.00      PROA N1+
ATOM   2202  NH2 ARG A 271      99.630  68.072  87.949  0.00  0.00      PROA N  
ATOM   2203  N   SER A 272      97.084  68.085  94.976  0.00  0.00      PROA N  
ATOM   2204  CA  SER A 272      96.021  68.585  95.837  0.00  0.00      PROA C  
ATOM   2205  C   SER A 272      95.433  69.872  95.272  0.00  0.00      PROA C  
ATOM   2206  O   SER A 272      96.141  70.740  94.753  0.00  0.00      PROA O  
ATOM   2207  CB  SER A 272      96.439  68.834  97.323  0.00  0.00      PROA C  
ATOM   2208  OG  SER A 272      97.419  69.869  97.483  0.00  0.00      PROA O  
ATOM   2209  N   ASP A 273      94.099  70.020  95.330  0.00  0.00      PROA N  
ATOM   2210  CA  ASP A 273      93.371  71.219  94.955  0.00  0.00      PROA C  
ATOM   2211  C   ASP A 273      93.200  72.179  96.153  0.00  0.00      PROA C  
ATOM   2212  O   ASP A 273      93.792  72.004  97.220  0.00  0.00      PROA O  
ATOM   2213  CB  ASP A 273      92.107  70.863  94.086  0.00  0.00      PROA C  
ATOM   2214  CG  ASP A 273      90.705  71.108  94.645  0.00  0.00      PROA C  
ATOM   2215  OD1 ASP A 273      90.470  71.008  95.874  0.00  0.00      PROA O  
ATOM   2216  OD2 ASP A 273      89.790  71.335  93.804  0.00  0.00      PROA O1-
ATOM   2217  N   ASN A 274      92.449  73.286  95.962  0.00  0.00      PROA N  
ATOM   2218  CA  ASN A 274      92.268  74.365  96.918  0.00  0.00      PROA C  
ATOM   2219  C   ASN A 274      91.452  73.998  98.174  0.00  0.00      PROA C  
ATOM   2220  O   ASN A 274      91.539  74.685  99.193  0.00  0.00      PROA O  
ATOM   2221  CB  ASN A 274      91.647  75.574  96.147  0.00  0.00      PROA C  
ATOM   2222  CG  ASN A 274      91.488  76.851  96.979  0.00  0.00      PROA C  
ATOM   2223  ND2 ASN A 274      90.242  77.149  97.416  0.00  0.00      PROA N  
ATOM   2224  OD1 ASN A 274      92.440  77.609  97.185  0.00  0.00      PROA O  
ATOM   2225  N   SER A 275      90.652  72.915  98.155  0.00  0.00      PROA N  
ATOM   2226  CA  SER A 275      89.792  72.529  99.273  0.00  0.00      PROA C  
ATOM   2227  C   SER A 275      90.103  71.130  99.800  0.00  0.00      PROA C  
ATOM   2228  O   SER A 275      90.909  70.383  99.245  0.00  0.00      PROA O  
ATOM   2229  CB  SER A 275      88.264  72.649  98.961  0.00  0.00      PROA C  
ATOM   2230  OG  SER A 275      87.846  71.862  97.839  0.00  0.00      PROA O  
ATOM   2231  N   GLY A 276      89.474  70.758 100.940  0.00  0.00      PROA N  
ATOM   2232  CA  GLY A 276      89.602  69.438 101.556  0.00  0.00      PROA C  
ATOM   2233  C   GLY A 276      90.538  69.415 102.738  0.00  0.00      PROA C  
ATOM   2234  O   GLY A 276      91.627  69.986 102.723  0.00  0.00      PROA O  
ATOM   2235  N   GLU A 277      90.121  68.713 103.809  0.00  0.00      PROA N  
ATOM   2236  CA  GLU A 277      90.826  68.653 105.082  0.00  0.00      PROA C  
ATOM   2237  C   GLU A 277      91.369  67.245 105.322  0.00  0.00      PROA C  
ATOM   2238  O   GLU A 277      91.693  66.846 106.438  0.00  0.00      PROA O  
ATOM   2239  CB  GLU A 277      89.859  69.043 106.234  0.00  0.00      PROA C  
ATOM   2240  CG  GLU A 277      89.305  70.491 106.151  0.00  0.00      PROA C  
ATOM   2241  CD  GLU A 277      90.388  71.560 106.252  0.00  0.00      PROA C  
ATOM   2242  OE1 GLU A 277      90.525  72.384 105.306  0.00  0.00      PROA O  
ATOM   2243  OE2 GLU A 277      91.099  71.615 107.292  0.00  0.00      PROA O1-
ATOM   2244  N   ASN A 278      91.448  66.434 104.255  0.00  0.00      PROA N  
ATOM   2245  CA  ASN A 278      91.856  65.037 104.281  0.00  0.00      PROA C  
ATOM   2246  C   ASN A 278      93.296  64.807 104.751  0.00  0.00      PROA C  
ATOM   2247  O   ASN A 278      94.214  65.567 104.440  0.00  0.00      PROA O  
ATOM   2248  CB  ASN A 278      91.618  64.350 102.916  0.00  0.00      PROA C  
ATOM   2249  CG  ASN A 278      90.217  64.693 102.424  0.00  0.00      PROA C  
ATOM   2250  ND2 ASN A 278      90.126  65.740 101.569  0.00  0.00      PROA N  
ATOM   2251  OD1 ASN A 278      89.212  64.069 102.770  0.00  0.00      PROA O  
ATOM   2252  N   ARG A 279      93.508  63.741 105.547  0.00  0.00      PROA N  
ATOM   2253  CA  ARG A 279      94.777  63.411 106.175  0.00  0.00      PROA C  
ATOM   2254  C   ARG A 279      95.954  63.105 105.250  0.00  0.00      PROA C  
ATOM   2255  O   ARG A 279      97.088  63.504 105.518  0.00  0.00      PROA O  
ATOM   2256  CB  ARG A 279      94.586  62.288 107.218  0.00  0.00      PROA C  
ATOM   2257  CG  ARG A 279      93.827  62.768 108.474  0.00  0.00      PROA C  
ATOM   2258  CD  ARG A 279      93.424  61.655 109.455  0.00  0.00      PROA C  
ATOM   2259  NE  ARG A 279      94.673  61.096 110.063  0.00  0.00      PROA N  
ATOM   2260  CZ  ARG A 279      94.677  60.116 110.958  0.00  0.00      PROA C  
ATOM   2261  NH1 ARG A 279      93.575  59.520 111.357  0.00  0.00      PROA N1+
ATOM   2262  NH2 ARG A 279      95.815  59.708 111.480  0.00  0.00      PROA N  
ATOM   2263  N   GLY A 280      95.722  62.384 104.132  0.00  0.00      PROA N  
ATOM   2264  CA  GLY A 280      96.773  62.012 103.192  0.00  0.00      PROA C  
ATOM   2265  C   GLY A 280      97.102  60.548 103.214  0.00  0.00      PROA C  
ATOM   2266  O   GLY A 280      96.236  59.693 103.378  0.00  0.00      PROA O  
ATOM   2267  N   TRP A 281      98.378  60.217 102.972  0.00  0.00      PROA N  
ATOM   2268  CA  TRP A 281      98.775  58.874 102.611  0.00  0.00      PROA C  
ATOM   2269  C   TRP A 281     100.226  58.625 102.990  0.00  0.00      PROA C  
ATOM   2270  O   TRP A 281     101.037  59.548 103.106  0.00  0.00      PROA O  
ATOM   2271  CB  TRP A 281      98.584  58.652 101.081  0.00  0.00      PROA C  
ATOM   2272  CG  TRP A 281      99.292  59.646 100.205  0.00  0.00      PROA C  
ATOM   2273  CD1 TRP A 281      98.843  60.902  99.890  0.00  0.00      PROA C  
ATOM   2274  CD2 TRP A 281     100.572  59.502  99.567  0.00  0.00      PROA C  
ATOM   2275  CE2 TRP A 281     100.817  60.715  98.876  0.00  0.00      PROA C  
ATOM   2276  CE3 TRP A 281     101.521  58.477  99.517  0.00  0.00      PROA C  
ATOM   2277  NE1 TRP A 281      99.755  61.537  99.088  0.00  0.00      PROA N  
ATOM   2278  CZ2 TRP A 281     101.978  60.923  98.157  0.00  0.00      PROA C  
ATOM   2279  CZ3 TRP A 281     102.682  58.688  98.769  0.00  0.00      PROA C  
ATOM   2280  CH2 TRP A 281     102.912  59.889  98.104  0.00  0.00      PROA C  
ATOM   2281  N   ARG A 282     100.583  57.348 103.190  0.00  0.00      PROA N  
ATOM   2282  CA  ARG A 282     101.916  56.923 103.546  0.00  0.00      PROA C  
ATOM   2283  C   ARG A 282     102.192  55.604 102.837  0.00  0.00      PROA C  
ATOM   2284  O   ARG A 282     101.336  54.716 102.778  0.00  0.00      PROA O  
ATOM   2285  CB  ARG A 282     102.022  56.726 105.083  0.00  0.00      PROA C  
ATOM   2286  CG  ARG A 282     103.394  56.269 105.624  0.00  0.00      PROA C  
ATOM   2287  CD  ARG A 282     103.310  55.774 107.076  0.00  0.00      PROA C  
ATOM   2288  NE  ARG A 282     104.681  55.352 107.509  0.00  0.00      PROA N  
ATOM   2289  CZ  ARG A 282     104.917  54.488 108.487  0.00  0.00      PROA C  
ATOM   2290  NH1 ARG A 282     103.976  53.996 109.256  0.00  0.00      PROA N1+
ATOM   2291  NH2 ARG A 282     106.154  54.104 108.733  0.00  0.00      PROA N  
ATOM   2292  N   LEU A 283     103.395  55.445 102.260  0.00  0.00      PROA N  
ATOM   2293  CA  LEU A 283     103.789  54.188 101.670  0.00  0.00      PROA C  
ATOM   2294  C   LEU A 283     105.276  53.978 101.902  0.00  0.00      PROA C  
ATOM   2295  O   LEU A 283     106.066  54.914 102.072  0.00  0.00      PROA O  
ATOM   2296  CB  LEU A 283     103.286  54.045 100.195  0.00  0.00      PROA C  
ATOM   2297  CG  LEU A 283     104.168  54.363  98.964  0.00  0.00      PROA C  
ATOM   2298  CD1 LEU A 283     105.017  55.621  99.094  0.00  0.00      PROA C  
ATOM   2299  CD2 LEU A 283     105.030  53.177  98.517  0.00  0.00      PROA C  
ATOM   2300  N   SER A 284     105.695  52.711 101.973  0.00  0.00      PROA N  
ATOM   2301  CA  SER A 284     107.072  52.319 102.165  0.00  0.00      PROA C  
ATOM   2302  C   SER A 284     107.552  51.629 100.912  0.00  0.00      PROA C  
ATOM   2303  O   SER A 284     106.868  50.795 100.313  0.00  0.00      PROA O  
ATOM   2304  CB  SER A 284     107.347  51.426 103.414  0.00  0.00      PROA C  
ATOM   2305  OG  SER A 284     106.565  50.229 103.456  0.00  0.00      PROA O  
ATOM   2306  N   TYR A 285     108.754  52.010 100.451  0.00  0.00      PROA N  
ATOM   2307  CA  TYR A 285     109.325  51.488  99.234  0.00  0.00      PROA C  
ATOM   2308  C   TYR A 285     110.573  50.717  99.638  0.00  0.00      PROA C  
ATOM   2309  O   TYR A 285     111.334  51.116 100.524  0.00  0.00      PROA O  
ATOM   2310  CB  TYR A 285     109.590  52.600  98.167  0.00  0.00      PROA C  
ATOM   2311  CG  TYR A 285     110.819  53.436  98.427  0.00  0.00      PROA C  
ATOM   2312  CD1 TYR A 285     112.072  52.977  97.989  0.00  0.00      PROA C  
ATOM   2313  CD2 TYR A 285     110.743  54.665  99.102  0.00  0.00      PROA C  
ATOM   2314  CE1 TYR A 285     113.236  53.687  98.283  0.00  0.00      PROA C  
ATOM   2315  CE2 TYR A 285     111.911  55.390  99.388  0.00  0.00      PROA C  
ATOM   2316  CZ  TYR A 285     113.160  54.882  99.003  0.00  0.00      PROA C  
ATOM   2317  OH  TYR A 285     114.354  55.531  99.365  0.00  0.00      PROA O  
ATOM   2318  N   ARG A 286     110.785  49.553  99.007  0.00  0.00      PROA N  
ATOM   2319  CA  ARG A 286     111.965  48.753  99.244  0.00  0.00      PROA C  
ATOM   2320  C   ARG A 286     112.515  48.271  97.919  0.00  0.00      PROA C  
ATOM   2321  O   ARG A 286     111.806  47.684  97.100  0.00  0.00      PROA O  
ATOM   2322  CB  ARG A 286     111.685  47.550 100.186  0.00  0.00      PROA C  
ATOM   2323  CG  ARG A 286     111.174  47.982 101.577  0.00  0.00      PROA C  
ATOM   2324  CD  ARG A 286     110.850  46.817 102.524  0.00  0.00      PROA C  
ATOM   2325  NE  ARG A 286     110.406  47.409 103.830  0.00  0.00      PROA N  
ATOM   2326  CZ  ARG A 286     109.236  48.001 104.039  0.00  0.00      PROA C  
ATOM   2327  NH1 ARG A 286     108.270  48.015 103.152  0.00  0.00      PROA N1+
ATOM   2328  NH2 ARG A 286     109.022  48.626 105.177  0.00  0.00      PROA N  
ATOM   2329  N   ALA A 287     113.805  48.529  97.655  0.00  0.00      PROA N  
ATOM   2330  CA  ALA A 287     114.506  47.982  96.521  0.00  0.00      PROA C  
ATOM   2331  C   ALA A 287     114.791  46.494  96.688  0.00  0.00      PROA C  
ATOM   2332  O   ALA A 287     115.550  46.068  97.563  0.00  0.00      PROA O  
ATOM   2333  CB  ALA A 287     115.833  48.726  96.310  0.00  0.00      PROA C  
ATOM   2334  N   ALA A 288     114.180  45.669  95.832  0.00  0.00      PROA N  
ATOM   2335  CA  ALA A 288     114.420  44.255  95.752  0.00  0.00      PROA C  
ATOM   2336  C   ALA A 288     114.890  43.896  94.350  0.00  0.00      PROA C  
ATOM   2337  O   ALA A 288     115.518  44.679  93.636  0.00  0.00      PROA O  
ATOM   2338  CB  ALA A 288     113.137  43.472  96.104  0.00  0.00      PROA C  
ATOM   2339  N   GLY A 289     114.594  42.661  93.931  0.00  0.00      PROA N  
ATOM   2340  CA  GLY A 289     114.764  42.208  92.563  0.00  0.00      PROA C  
ATOM   2341  C   GLY A 289     114.537  40.731  92.582  0.00  0.00      PROA C  
ATOM   2342  O   GLY A 289     113.404  40.267  92.445  0.00  0.00      PROA O  
ATOM   2343  N   ASN A 290     115.597  39.929  92.778  0.00  0.00      PROA N  
ATOM   2344  CA  ASN A 290     115.432  38.508  93.039  0.00  0.00      PROA C  
ATOM   2345  C   ASN A 290     114.202  37.918  92.341  0.00  0.00      PROA C  
ATOM   2346  O   ASN A 290     113.852  36.748  92.502  0.00  0.00      PROA O  
ATOM   2347  CB  ASN A 290     115.412  38.190  94.555  0.00  0.00      PROA C  
ATOM   2348  CG  ASN A 290     116.802  38.444  95.134  0.00  0.00      PROA C  
ATOM   2349  ND2 ASN A 290     116.918  39.388  96.093  0.00  0.00      PROA N  
ATOM   2350  OD1 ASN A 290     117.781  37.800  94.744  0.00  0.00      PROA O  
ATOM   2351  N   GLU A 291     113.496  38.749  91.554  0.00  0.00      PROA N  
ATOM   2352  CA  GLU A 291     112.295  38.346  90.854  0.00  0.00      PROA C  
ATOM   2353  C   GLU A 291     112.635  37.871  89.446  0.00  0.00      PROA C  
ATOM   2354  O   GLU A 291     112.281  38.508  88.450  0.00  0.00      PROA O  
ATOM   2355  CB  GLU A 291     111.279  39.515  90.816  0.00  0.00      PROA C  
ATOM   2356  CG  GLU A 291     109.927  39.191  90.132  0.00  0.00      PROA C  
ATOM   2357  CD  GLU A 291     108.983  40.391  90.148  0.00  0.00      PROA C  
ATOM   2358  OE1 GLU A 291     108.601  40.858  91.254  0.00  0.00      PROA O  
ATOM   2359  OE2 GLU A 291     108.609  40.888  89.050  0.00  0.00      PROA O1-
ATOM   2360  N   CYS A 292     113.351  36.740  89.324  0.00  0.00      PROA N  
ATOM   2361  CA  CYS A 292     113.646  36.133  88.040  0.00  0.00      PROA C  
ATOM   2362  C   CYS A 292     112.450  35.298  87.565  0.00  0.00      PROA C  
ATOM   2363  O   CYS A 292     111.794  34.652  88.391  0.00  0.00      PROA O  
ATOM   2364  CB  CYS A 292     114.934  35.267  88.063  0.00  0.00      PROA C  
ATOM   2365  SG  CYS A 292     116.445  36.256  87.845  0.00  0.00      PROA S  
ATOM   2366  N   PRO A 293     112.091  35.306  86.275  0.00  0.00      PROA N  
ATOM   2367  CA  PRO A 293     110.994  34.501  85.738  0.00  0.00      PROA C  
ATOM   2368  C   PRO A 293     111.145  33.002  85.974  0.00  0.00      PROA C  
ATOM   2369  O   PRO A 293     112.260  32.501  86.126  0.00  0.00      PROA O  
ATOM   2370  CB  PRO A 293     110.963  34.868  84.244  0.00  0.00      PROA C  
ATOM   2371  CG  PRO A 293     112.416  35.222  83.919  0.00  0.00      PROA C  
ATOM   2372  CD  PRO A 293     112.893  35.907  85.201  0.00  0.00      PROA C  
ATOM   2373  N   LYS A 294     110.017  32.262  86.014  0.00  0.00      PROA N  
ATOM   2374  CA  LYS A 294     110.007  30.820  86.198  0.00  0.00      PROA C  
ATOM   2375  C   LYS A 294     110.786  30.071  85.113  0.00  0.00      PROA C  
ATOM   2376  O   LYS A 294     110.632  30.323  83.915  0.00  0.00      PROA O  
ATOM   2377  CB  LYS A 294     108.545  30.294  86.218  0.00  0.00      PROA C  
ATOM   2378  CG  LYS A 294     108.386  28.795  86.546  0.00  0.00      PROA C  
ATOM   2379  CD  LYS A 294     106.984  28.236  86.225  0.00  0.00      PROA C  
ATOM   2380  CE  LYS A 294     106.698  28.113  84.716  0.00  0.00      PROA C  
ATOM   2381  NZ  LYS A 294     105.376  27.482  84.474  0.00  0.00      PROA N1+
ATOM   2382  N   LEU A 295     111.630  29.103  85.516  0.00  0.00      PROA N  
ATOM   2383  CA  LEU A 295     112.329  28.236  84.588  0.00  0.00      PROA C  
ATOM   2384  C   LEU A 295     111.538  26.961  84.358  0.00  0.00      PROA C  
ATOM   2385  O   LEU A 295     111.268  26.193  85.284  0.00  0.00      PROA O  
ATOM   2386  CB  LEU A 295     113.734  27.840  85.105  0.00  0.00      PROA C  
ATOM   2387  CG  LEU A 295     114.725  29.013  85.224  0.00  0.00      PROA C  
ATOM   2388  CD1 LEU A 295     115.977  28.566  85.986  0.00  0.00      PROA C  
ATOM   2389  CD2 LEU A 295     115.112  29.575  83.849  0.00  0.00      PROA C  
ATOM   2390  N   GLN A 296     111.154  26.680  83.096  0.00  0.00      PROA N  
ATOM   2391  CA  GLN A 296     110.716  25.350  82.716  0.00  0.00      PROA C  
ATOM   2392  C   GLN A 296     111.921  24.399  82.603  0.00  0.00      PROA C  
ATOM   2393  O   GLN A 296     112.909  24.766  81.955  0.00  0.00      PROA O  
ATOM   2394  CB  GLN A 296     109.824  25.285  81.439  0.00  0.00      PROA C  
ATOM   2395  CG  GLN A 296     110.389  25.894  80.125  0.00  0.00      PROA C  
ATOM   2396  CD  GLN A 296     110.461  27.425  80.136  0.00  0.00      PROA C  
ATOM   2397  NE2 GLN A 296     111.578  27.984  79.621  0.00  0.00      PROA N  
ATOM   2398  OE1 GLN A 296     109.546  28.122  80.583  0.00  0.00      PROA O  
ATOM   2399  N   PRO A 297     111.952  23.217  83.230  0.00  0.00      PROA N  
ATOM   2400  CA  PRO A 297     113.023  22.243  83.031  0.00  0.00      PROA C  
ATOM   2401  C   PRO A 297     113.160  21.773  81.576  0.00  0.00      PROA C  
ATOM   2402  O   PRO A 297     112.141  21.766  80.872  0.00  0.00      PROA O  
ATOM   2403  CB  PRO A 297     112.663  21.098  83.996  0.00  0.00      PROA C  
ATOM   2404  CG  PRO A 297     111.135  21.148  84.079  0.00  0.00      PROA C  
ATOM   2405  CD  PRO A 297     110.835  22.647  83.993  0.00  0.00      PROA C  
ATOM   2406  N   PRO A 298     114.334  21.396  81.060  0.00  0.00      PROA N  
ATOM   2407  CA  PRO A 298     114.464  20.657  79.805  0.00  0.00      PROA C  
ATOM   2408  C   PRO A 298     113.644  19.383  79.724  0.00  0.00      PROA C  
ATOM   2409  O   PRO A 298     113.377  18.745  80.745  0.00  0.00      PROA O  
ATOM   2410  CB  PRO A 298     115.960  20.314  79.687  0.00  0.00      PROA C  
ATOM   2411  CG  PRO A 298     116.642  21.282  80.645  0.00  0.00      PROA C  
ATOM   2412  CD  PRO A 298     115.616  21.494  81.755  0.00  0.00      PROA C  
ATOM   2413  N   VAL A 299     113.283  18.952  78.503  0.00  0.00      PROA N  
ATOM   2414  CA  VAL A 299     112.736  17.622  78.276  0.00  0.00      PROA C  
ATOM   2415  C   VAL A 299     113.826  16.576  78.546  0.00  0.00      PROA C  
ATOM   2416  O   VAL A 299     114.901  16.624  77.947  0.00  0.00      PROA O  
ATOM   2417  CB  VAL A 299     112.155  17.464  76.869  0.00  0.00      PROA C  
ATOM   2418  CG1 VAL A 299     111.383  16.134  76.765  0.00  0.00      PROA C  
ATOM   2419  CG2 VAL A 299     111.197  18.635  76.562  0.00  0.00      PROA C  
ATOM   2420  N   TYR A 300     113.589  15.662  79.518  0.00  0.00      PROA N  
ATOM   2421  CA  TYR A 300     114.555  14.678  80.014  0.00  0.00      PROA C  
ATOM   2422  C   TYR A 300     115.611  15.279  80.949  0.00  0.00      PROA C  
ATOM   2423  O   TYR A 300     116.626  14.655  81.270  0.00  0.00      PROA O  
ATOM   2424  CB  TYR A 300     115.199  13.766  78.928  0.00  0.00      PROA C  
ATOM   2425  CG  TYR A 300     114.141  13.002  78.178  0.00  0.00      PROA C  
ATOM   2426  CD1 TYR A 300     113.487  11.919  78.789  0.00  0.00      PROA C  
ATOM   2427  CD2 TYR A 300     113.827  13.320  76.845  0.00  0.00      PROA C  
ATOM   2428  CE1 TYR A 300     112.518  11.183  78.092  0.00  0.00      PROA C  
ATOM   2429  CE2 TYR A 300     112.856  12.589  76.146  0.00  0.00      PROA C  
ATOM   2430  CZ  TYR A 300     112.201  11.522  76.770  0.00  0.00      PROA C  
ATOM   2431  OH  TYR A 300     111.226  10.788  76.061  0.00  0.00      PROA O  
ATOM   2432  N   GLY A 301     115.366  16.510  81.447  0.00  0.00      PROA N  
ATOM   2433  CA  GLY A 301     116.237  17.208  82.382  0.00  0.00      PROA C  
ATOM   2434  C   GLY A 301     115.569  17.567  83.679  0.00  0.00      PROA C  
ATOM   2435  O   GLY A 301     114.388  17.310  83.911  0.00  0.00      PROA O  
ATOM   2436  N   LYS A 302     116.348  18.192  84.571  0.00  0.00      PROA N  
ATOM   2437  CA  LYS A 302     115.928  18.569  85.901  0.00  0.00      PROA C  
ATOM   2438  C   LYS A 302     116.624  19.872  86.278  0.00  0.00      PROA C  
ATOM   2439  O   LYS A 302     117.767  20.125  85.891  0.00  0.00      PROA O  
ATOM   2440  CB  LYS A 302     116.293  17.449  86.917  0.00  0.00      PROA C  
ATOM   2441  CG  LYS A 302     115.748  17.657  88.342  0.00  0.00      PROA C  
ATOM   2442  CD  LYS A 302     116.192  16.571  89.345  0.00  0.00      PROA C  
ATOM   2443  CE  LYS A 302     115.751  15.142  88.987  0.00  0.00      PROA C  
ATOM   2444  NZ  LYS A 302     116.139  14.189  90.058  0.00  0.00      PROA N1+
ATOM   2445  N   ILE A 303     115.925  20.735  87.043  0.00  0.00      PROA N  
ATOM   2446  CA  ILE A 303     116.460  21.977  87.584  0.00  0.00      PROA C  
ATOM   2447  C   ILE A 303     116.474  21.849  89.098  0.00  0.00      PROA C  
ATOM   2448  O   ILE A 303     115.447  21.574  89.725  0.00  0.00      PROA O  
ATOM   2449  CB  ILE A 303     115.634  23.208  87.190  0.00  0.00      PROA C  
ATOM   2450  CG1 ILE A 303     115.591  23.407  85.654  0.00  0.00      PROA C  
ATOM   2451  CG2 ILE A 303     116.154  24.482  87.899  0.00  0.00      PROA C  
ATOM   2452  CD  ILE A 303     116.938  23.778  85.026  0.00  0.00      PROA C  
ATOM   2453  N   GLU A 304     117.652  22.029  89.726  0.00  0.00      PROA N  
ATOM   2454  CA  GLU A 304     117.797  21.988  91.169  0.00  0.00      PROA C  
ATOM   2455  C   GLU A 304     118.492  23.253  91.675  0.00  0.00      PROA C  
ATOM   2456  O   GLU A 304     119.383  23.762  90.987  0.00  0.00      PROA O  
ATOM   2457  CB  GLU A 304     118.591  20.741  91.644  0.00  0.00      PROA C  
ATOM   2458  CG  GLU A 304     117.859  19.406  91.349  0.00  0.00      PROA C  
ATOM   2459  CD  GLU A 304     118.516  18.209  92.030  0.00  0.00      PROA C  
ATOM   2460  OE1 GLU A 304     119.684  17.874  91.696  0.00  0.00      PROA O  
ATOM   2461  OE2 GLU A 304     117.866  17.576  92.906  0.00  0.00      PROA O1-
ATOM   2462  N   PRO A 305     118.177  23.779  92.863  0.00  0.00      PROA N  
ATOM   2463  CA  PRO A 305     116.947  23.558  93.624  0.00  0.00      PROA C  
ATOM   2464  C   PRO A 305     115.675  23.980  92.893  0.00  0.00      PROA C  
ATOM   2465  O   PRO A 305     115.686  24.923  92.098  0.00  0.00      PROA O  
ATOM   2466  CB  PRO A 305     117.169  24.372  94.911  0.00  0.00      PROA C  
ATOM   2467  CG  PRO A 305     118.051  25.538  94.461  0.00  0.00      PROA C  
ATOM   2468  CD  PRO A 305     118.962  24.889  93.418  0.00  0.00      PROA C  
ATOM   2469  N   SER A 306     114.548  23.295  93.166  0.00  0.00      PROA N  
ATOM   2470  CA  SER A 306     113.238  23.687  92.657  0.00  0.00      PROA C  
ATOM   2471  C   SER A 306     112.580  24.638  93.645  0.00  0.00      PROA C  
ATOM   2472  O   SER A 306     112.286  24.276  94.785  0.00  0.00      PROA O  
ATOM   2473  CB  SER A 306     112.311  22.462  92.397  0.00  0.00      PROA C  
ATOM   2474  OG  SER A 306     111.043  22.828  91.832  0.00  0.00      PROA O  
ATOM   2475  N   GLN A 307     112.345  25.896  93.230  0.00  0.00      PROA N  
ATOM   2476  CA  GLN A 307     111.754  26.931  94.058  0.00  0.00      PROA C  
ATOM   2477  C   GLN A 307     110.497  27.462  93.382  0.00  0.00      PROA C  
ATOM   2478  O   GLN A 307     110.380  27.474  92.156  0.00  0.00      PROA O  
ATOM   2479  CB  GLN A 307     112.728  28.121  94.296  0.00  0.00      PROA C  
ATOM   2480  CG  GLN A 307     114.086  27.719  94.931  0.00  0.00      PROA C  
ATOM   2481  CD  GLN A 307     115.072  28.882  95.151  0.00  0.00      PROA C  
ATOM   2482  NE2 GLN A 307     114.660  30.133  94.859  0.00  0.00      PROA N  
ATOM   2483  OE1 GLN A 307     116.208  28.661  95.583  0.00  0.00      PROA O  
ATOM   2484  N   ALA A 308     109.505  27.915  94.179  0.00  0.00      PROA N  
ATOM   2485  CA  ALA A 308     108.320  28.592  93.676  0.00  0.00      PROA C  
ATOM   2486  C   ALA A 308     108.637  29.894  92.935  0.00  0.00      PROA C  
ATOM   2487  O   ALA A 308     108.099  30.176  91.862  0.00  0.00      PROA O  
ATOM   2488  CB  ALA A 308     107.359  28.874  94.849  0.00  0.00      PROA C  
ATOM   2489  N   VAL A 309     109.564  30.694  93.497  0.00  0.00      PROA N  
ATOM   2490  CA  VAL A 309     110.071  31.918  92.901  0.00  0.00      PROA C  
ATOM   2491  C   VAL A 309     111.587  31.918  93.019  0.00  0.00      PROA C  
ATOM   2492  O   VAL A 309     112.166  31.248  93.877  0.00  0.00      PROA O  
ATOM   2493  CB  VAL A 309     109.508  33.200  93.531  0.00  0.00      PROA C  
ATOM   2494  CG1 VAL A 309     107.987  33.270  93.286  0.00  0.00      PROA C  
ATOM   2495  CG2 VAL A 309     109.823  33.287  95.041  0.00  0.00      PROA C  
ATOM   2496  N   TYR A 310     112.274  32.672  92.144  0.00  0.00      PROA N  
ATOM   2497  CA  TYR A 310     113.716  32.826  92.174  0.00  0.00      PROA C  
ATOM   2498  C   TYR A 310     114.056  34.300  92.303  0.00  0.00      PROA C  
ATOM   2499  O   TYR A 310     113.459  35.156  91.651  0.00  0.00      PROA O  
ATOM   2500  CB  TYR A 310     114.404  32.231  90.920  0.00  0.00      PROA C  
ATOM   2501  CG  TYR A 310     114.250  30.729  90.890  0.00  0.00      PROA C  
ATOM   2502  CD1 TYR A 310     115.172  29.913  91.570  0.00  0.00      PROA C  
ATOM   2503  CD2 TYR A 310     113.243  30.115  90.123  0.00  0.00      PROA C  
ATOM   2504  CE1 TYR A 310     115.086  28.515  91.498  0.00  0.00      PROA C  
ATOM   2505  CE2 TYR A 310     113.153  28.717  90.051  0.00  0.00      PROA C  
ATOM   2506  CZ  TYR A 310     114.077  27.918  90.735  0.00  0.00      PROA C  
ATOM   2507  OH  TYR A 310     113.984  26.513  90.652  0.00  0.00      PROA O  
ATOM   2508  N   SER A 311     115.010  34.644  93.178  0.00  0.00      PROA N  
ATOM   2509  CA  SER A 311     115.359  36.023  93.484  0.00  0.00      PROA C  
ATOM   2510  C   SER A 311     116.855  36.203  93.294  0.00  0.00      PROA C  
ATOM   2511  O   SER A 311     117.576  35.266  92.952  0.00  0.00      PROA O  
ATOM   2512  CB  SER A 311     114.947  36.411  94.935  0.00  0.00      PROA C  
ATOM   2513  OG  SER A 311     114.990  37.826  95.165  0.00  0.00      PROA O  
ATOM   2514  N   PHE A 312     117.378  37.434  93.480  0.00  0.00      PROA N  
ATOM   2515  CA  PHE A 312     118.790  37.745  93.328  0.00  0.00      PROA C  
ATOM   2516  C   PHE A 312     119.716  36.829  94.146  0.00  0.00      PROA C  
ATOM   2517  O   PHE A 312     119.434  36.494  95.301  0.00  0.00      PROA O  
ATOM   2518  CB  PHE A 312     119.059  39.267  93.577  0.00  0.00      PROA C  
ATOM   2519  CG  PHE A 312     120.528  39.632  93.608  0.00  0.00      PROA C  
ATOM   2520  CD1 PHE A 312     121.341  39.361  92.496  0.00  0.00      PROA C  
ATOM   2521  CD2 PHE A 312     121.116  40.201  94.751  0.00  0.00      PROA C  
ATOM   2522  CE1 PHE A 312     122.718  39.603  92.536  0.00  0.00      PROA C  
ATOM   2523  CE2 PHE A 312     122.492  40.458  94.793  0.00  0.00      PROA C  
ATOM   2524  CZ  PHE A 312     123.295  40.154  93.687  0.00  0.00      PROA C  
ATOM   2525  N   LYS A 313     120.815  36.374  93.503  0.00  0.00      PROA N  
ATOM   2526  CA  LYS A 313     121.854  35.515  94.046  0.00  0.00      PROA C  
ATOM   2527  C   LYS A 313     121.486  34.033  94.028  0.00  0.00      PROA C  
ATOM   2528  O   LYS A 313     122.336  33.161  94.225  0.00  0.00      PROA O  
ATOM   2529  CB  LYS A 313     122.411  36.012  95.417  0.00  0.00      PROA C  
ATOM   2530  CG  LYS A 313     123.588  35.206  96.000  0.00  0.00      PROA C  
ATOM   2531  CD  LYS A 313     124.234  35.861  97.239  0.00  0.00      PROA C  
ATOM   2532  CE  LYS A 313     125.480  36.721  96.968  0.00  0.00      PROA C  
ATOM   2533  NZ  LYS A 313     125.186  37.844  96.048  0.00  0.00      PROA N1+
ATOM   2534  N   ASP A 314     120.219  33.682  93.712  0.00  0.00      PROA N  
ATOM   2535  CA  ASP A 314     119.817  32.303  93.502  0.00  0.00      PROA C  
ATOM   2536  C   ASP A 314     120.543  31.678  92.306  0.00  0.00      PROA C  
ATOM   2537  O   ASP A 314     120.647  32.260  91.223  0.00  0.00      PROA O  
ATOM   2538  CB  ASP A 314     118.278  32.120  93.369  0.00  0.00      PROA C  
ATOM   2539  CG  ASP A 314     117.521  32.466  94.649  0.00  0.00      PROA C  
ATOM   2540  OD1 ASP A 314     118.132  32.579  95.747  0.00  0.00      PROA O  
ATOM   2541  OD2 ASP A 314     116.261  32.532  94.580  0.00  0.00      PROA O1-
ATOM   2542  N   GLN A 315     121.092  30.471  92.517  0.00  0.00      PROA N  
ATOM   2543  CA  GLN A 315     121.902  29.751  91.561  0.00  0.00      PROA C  
ATOM   2544  C   GLN A 315     121.321  28.366  91.383  0.00  0.00      PROA C  
ATOM   2545  O   GLN A 315     121.064  27.656  92.357  0.00  0.00      PROA O  
ATOM   2546  CB  GLN A 315     123.374  29.641  92.043  0.00  0.00      PROA C  
ATOM   2547  CG  GLN A 315     124.124  30.995  92.031  0.00  0.00      PROA C  
ATOM   2548  CD  GLN A 315     125.263  31.029  93.053  0.00  0.00      PROA C  
ATOM   2549  NE2 GLN A 315     125.036  31.731  94.187  0.00  0.00      PROA N  
ATOM   2550  OE1 GLN A 315     126.332  30.444  92.858  0.00  0.00      PROA O  
ATOM   2551  N   VAL A 316     121.081  27.953  90.129  0.00  0.00      PROA N  
ATOM   2552  CA  VAL A 316     120.497  26.659  89.833  0.00  0.00      PROA C  
ATOM   2553  C   VAL A 316     121.428  25.858  88.949  0.00  0.00      PROA C  
ATOM   2554  O   VAL A 316     122.211  26.381  88.151  0.00  0.00      PROA O  
ATOM   2555  CB  VAL A 316     119.095  26.703  89.220  0.00  0.00      PROA C  
ATOM   2556  CG1 VAL A 316     118.124  27.409  90.184  0.00  0.00      PROA C  
ATOM   2557  CG2 VAL A 316     119.097  27.391  87.847  0.00  0.00      PROA C  
ATOM   2558  N   LEU A 317     121.357  24.530  89.104  0.00  0.00      PROA N  
ATOM   2559  CA  LEU A 317     122.091  23.579  88.312  0.00  0.00      PROA C  
ATOM   2560  C   LEU A 317     121.111  22.881  87.388  0.00  0.00      PROA C  
ATOM   2561  O   LEU A 317     120.087  22.342  87.816  0.00  0.00      PROA O  
ATOM   2562  CB  LEU A 317     122.820  22.534  89.194  0.00  0.00      PROA C  
ATOM   2563  CG  LEU A 317     123.881  23.129  90.149  0.00  0.00      PROA C  
ATOM   2564  CD1 LEU A 317     124.536  22.020  90.986  0.00  0.00      PROA C  
ATOM   2565  CD2 LEU A 317     124.957  23.925  89.397  0.00  0.00      PROA C  
ATOM   2566  N   ILE A 318     121.407  22.904  86.077  0.00  0.00      PROA N  
ATOM   2567  CA  ILE A 318     120.631  22.203  85.076  0.00  0.00      PROA C  
ATOM   2568  C   ILE A 318     121.303  20.872  84.796  0.00  0.00      PROA C  
ATOM   2569  O   ILE A 318     122.505  20.779  84.533  0.00  0.00      PROA O  
ATOM   2570  CB  ILE A 318     120.391  23.036  83.816  0.00  0.00      PROA C  
ATOM   2571  CG1 ILE A 318     119.437  22.357  82.817  0.00  0.00      PROA C  
ATOM   2572  CG2 ILE A 318     121.710  23.394  83.106  0.00  0.00      PROA C  
ATOM   2573  CD  ILE A 318     118.909  23.362  81.785  0.00  0.00      PROA C  
ATOM   2574  N   SER A 319     120.530  19.783  84.912  0.00  0.00      PROA N  
ATOM   2575  CA  SER A 319     121.050  18.432  84.820  0.00  0.00      PROA C  
ATOM   2576  C   SER A 319     120.157  17.620  83.917  0.00  0.00      PROA C  
ATOM   2577  O   SER A 319     119.007  17.966  83.657  0.00  0.00      PROA O  
ATOM   2578  CB  SER A 319     121.139  17.700  86.196  0.00  0.00      PROA C  
ATOM   2579  OG  SER A 319     122.045  18.356  87.089  0.00  0.00      PROA O  
ATOM   2580  N   CYS A 320     120.688  16.500  83.412  0.00  0.00      PROA N  
ATOM   2581  CA  CYS A 320     119.973  15.554  82.582  0.00  0.00      PROA C  
ATOM   2582  C   CYS A 320     119.864  14.239  83.328  0.00  0.00      PROA C  
ATOM   2583  O   CYS A 320     120.672  13.946  84.212  0.00  0.00      PROA O  
ATOM   2584  CB  CYS A 320     120.735  15.322  81.262  0.00  0.00      PROA C  
ATOM   2585  SG  CYS A 320     120.484  16.672  80.077  0.00  0.00      PROA S  
ATOM   2586  N   ASP A 321     118.853  13.399  83.008  0.00  0.00      PROA N  
ATOM   2587  CA  ASP A 321     118.815  12.035  83.517  0.00  0.00      PROA C  
ATOM   2588  C   ASP A 321     119.921  11.159  82.885  0.00  0.00      PROA C  
ATOM   2589  O   ASP A 321     120.700  11.607  82.041  0.00  0.00      PROA O  
ATOM   2590  CB  ASP A 321     117.363  11.454  83.558  0.00  0.00      PROA C  
ATOM   2591  CG  ASP A 321     116.781  10.866  82.278  0.00  0.00      PROA C  
ATOM   2592  OD1 ASP A 321     117.501  10.658  81.274  0.00  0.00      PROA O  
ATOM   2593  OD2 ASP A 321     115.562  10.529  82.310  0.00  0.00      PROA O1-
ATOM   2594  N   THR A 322     120.066   9.898  83.347  0.00  0.00      PROA N  
ATOM   2595  CA  THR A 322     121.292   9.097  83.239  0.00  0.00      PROA C  
ATOM   2596  C   THR A 322     121.881   8.954  81.839  0.00  0.00      PROA C  
ATOM   2597  O   THR A 322     123.092   9.061  81.642  0.00  0.00      PROA O  
ATOM   2598  CB  THR A 322     121.078   7.693  83.816  0.00  0.00      PROA C  
ATOM   2599  CG2 THR A 322     122.362   6.848  83.836  0.00  0.00      PROA C  
ATOM   2600  OG1 THR A 322     120.611   7.766  85.161  0.00  0.00      PROA O  
ATOM   2601  N   GLY A 323     121.030   8.744  80.815  0.00  0.00      PROA N  
ATOM   2602  CA  GLY A 323     121.456   8.524  79.437  0.00  0.00      PROA C  
ATOM   2603  C   GLY A 323     121.578   9.753  78.586  0.00  0.00      PROA C  
ATOM   2604  O   GLY A 323     121.797   9.673  77.378  0.00  0.00      PROA O  
ATOM   2605  N   TYR A 324     121.381  10.932  79.174  0.00  0.00      PROA N  
ATOM   2606  CA  TYR A 324     121.324  12.183  78.457  0.00  0.00      PROA C  
ATOM   2607  C   TYR A 324     122.347  13.135  79.067  0.00  0.00      PROA C  
ATOM   2608  O   TYR A 324     122.758  13.001  80.222  0.00  0.00      PROA O  
ATOM   2609  CB  TYR A 324     119.908  12.837  78.495  0.00  0.00      PROA C  
ATOM   2610  CG  TYR A 324     118.811  12.093  77.762  0.00  0.00      PROA C  
ATOM   2611  CD1 TYR A 324     118.395  10.802  78.144  0.00  0.00      PROA C  
ATOM   2612  CD2 TYR A 324     118.066  12.758  76.769  0.00  0.00      PROA C  
ATOM   2613  CE1 TYR A 324     117.319  10.165  77.512  0.00  0.00      PROA C  
ATOM   2614  CE2 TYR A 324     116.970  12.138  76.155  0.00  0.00      PROA C  
ATOM   2615  CZ  TYR A 324     116.612  10.833  76.507  0.00  0.00      PROA C  
ATOM   2616  OH  TYR A 324     115.532  10.195  75.859  0.00  0.00      PROA O  
ATOM   2617  N   LYS A 325     122.805  14.126  78.287  0.00  0.00      PROA N  
ATOM   2618  CA  LYS A 325     123.751  15.122  78.742  0.00  0.00      PROA C  
ATOM   2619  C   LYS A 325     123.347  16.499  78.227  0.00  0.00      PROA C  
ATOM   2620  O   LYS A 325     122.589  16.649  77.266  0.00  0.00      PROA O  
ATOM   2621  CB  LYS A 325     125.208  14.774  78.336  0.00  0.00      PROA C  
ATOM   2622  CG  LYS A 325     125.782  13.522  79.030  0.00  0.00      PROA C  
ATOM   2623  CD  LYS A 325     127.193  13.130  78.536  0.00  0.00      PROA C  
ATOM   2624  CE  LYS A 325     128.358  14.028  78.997  0.00  0.00      PROA C  
ATOM   2625  NZ  LYS A 325     128.737  13.740  80.406  0.00  0.00      PROA N1+
ATOM   2626  N   VAL A 326     123.820  17.558  78.902  0.00  0.00      PROA N  
ATOM   2627  CA  VAL A 326     123.471  18.938  78.626  0.00  0.00      PROA C  
ATOM   2628  C   VAL A 326     124.233  19.441  77.406  0.00  0.00      PROA C  
ATOM   2629  O   VAL A 326     125.446  19.263  77.297  0.00  0.00      PROA O  
ATOM   2630  CB  VAL A 326     123.742  19.823  79.845  0.00  0.00      PROA C  
ATOM   2631  CG1 VAL A 326     123.445  21.299  79.545  0.00  0.00      PROA C  
ATOM   2632  CG2 VAL A 326     122.871  19.349  81.026  0.00  0.00      PROA C  
ATOM   2633  N   LEU A 327     123.541  20.070  76.436  0.00  0.00      PROA N  
ATOM   2634  CA  LEU A 327     124.161  20.564  75.222  0.00  0.00      PROA C  
ATOM   2635  C   LEU A 327     124.240  22.084  75.242  0.00  0.00      PROA C  
ATOM   2636  O   LEU A 327     123.231  22.791  75.234  0.00  0.00      PROA O  
ATOM   2637  CB  LEU A 327     123.402  20.031  73.976  0.00  0.00      PROA C  
ATOM   2638  CG  LEU A 327     123.903  20.460  72.571  0.00  0.00      PROA C  
ATOM   2639  CD1 LEU A 327     123.392  21.841  72.121  0.00  0.00      PROA C  
ATOM   2640  CD2 LEU A 327     125.425  20.349  72.402  0.00  0.00      PROA C  
ATOM   2641  N   LYS A 328     125.475  22.616  75.253  0.00  0.00      PROA N  
ATOM   2642  CA  LYS A 328     125.778  24.027  75.112  0.00  0.00      PROA C  
ATOM   2643  C   LYS A 328     126.572  24.253  73.838  0.00  0.00      PROA C  
ATOM   2644  O   LYS A 328     127.704  23.792  73.705  0.00  0.00      PROA O  
ATOM   2645  CB  LYS A 328     126.566  24.579  76.334  0.00  0.00      PROA C  
ATOM   2646  CG  LYS A 328     125.684  24.943  77.543  0.00  0.00      PROA C  
ATOM   2647  CD  LYS A 328     124.749  26.151  77.307  0.00  0.00      PROA C  
ATOM   2648  CE  LYS A 328     125.470  27.474  76.996  0.00  0.00      PROA C  
ATOM   2649  NZ  LYS A 328     124.487  28.572  76.791  0.00  0.00      PROA N1+
ATOM   2650  N   ASP A 329     125.987  24.967  72.847  0.00  0.00      PROA N  
ATOM   2651  CA  ASP A 329     126.560  25.127  71.518  0.00  0.00      PROA C  
ATOM   2652  C   ASP A 329     126.799  23.775  70.812  0.00  0.00      PROA C  
ATOM   2653  O   ASP A 329     125.849  23.100  70.415  0.00  0.00      PROA O  
ATOM   2654  CB  ASP A 329     127.764  26.121  71.545  0.00  0.00      PROA C  
ATOM   2655  CG  ASP A 329     128.253  26.550  70.169  0.00  0.00      PROA C  
ATOM   2656  OD1 ASP A 329     127.543  26.331  69.152  0.00  0.00      PROA O  
ATOM   2657  OD2 ASP A 329     129.339  27.185  70.100  0.00  0.00      PROA O1-
ATOM   2658  N   ASN A 330     128.067  23.344  70.647  0.00  0.00      PROA N  
ATOM   2659  CA  ASN A 330     128.404  22.037  70.109  0.00  0.00      PROA C  
ATOM   2660  C   ASN A 330     128.941  21.112  71.215  0.00  0.00      PROA C  
ATOM   2661  O   ASN A 330     129.282  19.952  70.980  0.00  0.00      PROA O  
ATOM   2662  CB  ASN A 330     129.469  22.239  68.989  0.00  0.00      PROA C  
ATOM   2663  CG  ASN A 330     129.639  21.007  68.100  0.00  0.00      PROA C  
ATOM   2664  ND2 ASN A 330     130.854  20.841  67.526  0.00  0.00      PROA N  
ATOM   2665  OD1 ASN A 330     128.730  20.190  67.920  0.00  0.00      PROA O  
ATOM   2666  N   GLU A 331     129.021  21.601  72.468  0.00  0.00      PROA N  
ATOM   2667  CA  GLU A 331     129.701  20.925  73.556  0.00  0.00      PROA C  
ATOM   2668  C   GLU A 331     128.726  20.228  74.496  0.00  0.00      PROA C  
ATOM   2669  O   GLU A 331     127.711  20.782  74.924  0.00  0.00      PROA O  
ATOM   2670  CB  GLU A 331     130.614  21.909  74.339  0.00  0.00      PROA C  
ATOM   2671  CG  GLU A 331     131.441  21.296  75.505  0.00  0.00      PROA C  
ATOM   2672  CD  GLU A 331     132.547  20.327  75.082  0.00  0.00      PROA C  
ATOM   2673  OE1 GLU A 331     132.746  20.066  73.866  0.00  0.00      PROA O  
ATOM   2674  OE2 GLU A 331     133.255  19.816  75.992  0.00  0.00      PROA O1-
ATOM   2675  N   VAL A 332     129.025  18.960  74.828  0.00  0.00      PROA N  
ATOM   2676  CA  VAL A 332     128.165  18.105  75.621  0.00  0.00      PROA C  
ATOM   2677  C   VAL A 332     128.758  17.957  77.020  0.00  0.00      PROA C  
ATOM   2678  O   VAL A 332     129.900  17.524  77.191  0.00  0.00      PROA O  
ATOM   2679  CB  VAL A 332     127.976  16.749  74.943  0.00  0.00      PROA C  
ATOM   2680  CG1 VAL A 332     127.068  15.850  75.791  0.00  0.00      PROA C  
ATOM   2681  CG2 VAL A 332     127.324  16.954  73.560  0.00  0.00      PROA C  
ATOM   2682  N   MET A 333     128.003  18.343  78.068  0.00  0.00      PROA N  
ATOM   2683  CA  MET A 333     128.506  18.458  79.427  0.00  0.00      PROA C  
ATOM   2684  C   MET A 333     127.524  17.860  80.429  0.00  0.00      PROA C  
ATOM   2685  O   MET A 333     126.334  17.707  80.166  0.00  0.00      PROA O  
ATOM   2686  CB  MET A 333     128.803  19.948  79.762  0.00  0.00      PROA C  
ATOM   2687  CG  MET A 333     127.568  20.877  79.796  0.00  0.00      PROA C  
ATOM   2688  SD  MET A 333     127.928  22.652  79.597  0.00  0.00      PROA S  
ATOM   2689  CE  MET A 333     129.180  22.816  80.901  0.00  0.00      PROA C  
ATOM   2690  N   ASP A 334     128.009  17.430  81.611  0.00  0.00      PROA N  
ATOM   2691  CA  ASP A 334     127.183  16.852  82.657  0.00  0.00      PROA C  
ATOM   2692  C   ASP A 334     126.180  17.819  83.304  0.00  0.00      PROA C  
ATOM   2693  O   ASP A 334     125.011  17.487  83.514  0.00  0.00      PROA O  
ATOM   2694  CB  ASP A 334     128.087  16.171  83.732  0.00  0.00      PROA C  
ATOM   2695  CG  ASP A 334     129.008  17.128  84.480  0.00  0.00      PROA C  
ATOM   2696  OD1 ASP A 334     129.772  17.891  83.832  0.00  0.00      PROA O  
ATOM   2697  OD2 ASP A 334     129.014  17.085  85.739  0.00  0.00      PROA O1-
ATOM   2698  N   THR A 335     126.635  19.040  83.639  0.00  0.00      PROA N  
ATOM   2699  CA  THR A 335     125.873  20.000  84.430  0.00  0.00      PROA C  
ATOM   2700  C   THR A 335     126.251  21.385  83.965  0.00  0.00      PROA C  
ATOM   2701  O   THR A 335     127.425  21.669  83.733  0.00  0.00      PROA O  
ATOM   2702  CB  THR A 335     126.167  19.923  85.938  0.00  0.00      PROA C  
ATOM   2703  CG2 THR A 335     125.302  20.901  86.749  0.00  0.00      PROA C  
ATOM   2704  OG1 THR A 335     125.894  18.623  86.452  0.00  0.00      PROA O  
ATOM   2705  N   PHE A 336     125.274  22.298  83.830  0.00  0.00      PROA N  
ATOM   2706  CA  PHE A 336     125.530  23.697  83.536  0.00  0.00      PROA C  
ATOM   2707  C   PHE A 336     124.937  24.539  84.670  0.00  0.00      PROA C  
ATOM   2708  O   PHE A 336     124.039  24.103  85.393  0.00  0.00      PROA O  
ATOM   2709  CB  PHE A 336     125.061  24.044  82.091  0.00  0.00      PROA C  
ATOM   2710  CG  PHE A 336     125.231  25.486  81.689  0.00  0.00      PROA C  
ATOM   2711  CD1 PHE A 336     126.513  26.001  81.436  0.00  0.00      PROA C  
ATOM   2712  CD2 PHE A 336     124.114  26.308  81.464  0.00  0.00      PROA C  
ATOM   2713  CE1 PHE A 336     126.678  27.316  80.981  0.00  0.00      PROA C  
ATOM   2714  CE2 PHE A 336     124.272  27.614  80.986  0.00  0.00      PROA C  
ATOM   2715  CZ  PHE A 336     125.555  28.124  80.757  0.00  0.00      PROA C  
ATOM   2716  N   GLN A 337     125.485  25.742  84.918  0.00  0.00      PROA N  
ATOM   2717  CA  GLN A 337     125.108  26.553  86.062  0.00  0.00      PROA C  
ATOM   2718  C   GLN A 337     124.725  27.956  85.633  0.00  0.00      PROA C  
ATOM   2719  O   GLN A 337     125.466  28.631  84.914  0.00  0.00      PROA O  
ATOM   2720  CB  GLN A 337     126.255  26.598  87.102  0.00  0.00      PROA C  
ATOM   2721  CG  GLN A 337     125.963  27.465  88.354  0.00  0.00      PROA C  
ATOM   2722  CD  GLN A 337     127.060  27.323  89.415  0.00  0.00      PROA C  
ATOM   2723  NE2 GLN A 337     126.894  28.058  90.539  0.00  0.00      PROA N  
ATOM   2724  OE1 GLN A 337     128.044  26.590  89.272  0.00  0.00      PROA O  
ATOM   2725  N   ILE A 338     123.546  28.430  86.078  0.00  0.00      PROA N  
ATOM   2726  CA  ILE A 338     123.059  29.770  85.790  0.00  0.00      PROA C  
ATOM   2727  C   ILE A 338     122.517  30.391  87.066  0.00  0.00      PROA C  
ATOM   2728  O   ILE A 338     122.146  29.707  88.022  0.00  0.00      PROA O  
ATOM   2729  CB  ILE A 338     122.029  29.854  84.655  0.00  0.00      PROA C  
ATOM   2730  CG1 ILE A 338     120.822  28.899  84.814  0.00  0.00      PROA C  
ATOM   2731  CG2 ILE A 338     122.751  29.562  83.327  0.00  0.00      PROA C  
ATOM   2732  CD  ILE A 338     119.562  29.614  85.300  0.00  0.00      PROA C  
ATOM   2733  N   GLU A 339     122.506  31.737  87.121  0.00  0.00      PROA N  
ATOM   2734  CA  GLU A 339     122.170  32.471  88.322  0.00  0.00      PROA C  
ATOM   2735  C   GLU A 339     121.288  33.651  87.970  0.00  0.00      PROA C  
ATOM   2736  O   GLU A 339     121.244  34.115  86.828  0.00  0.00      PROA O  
ATOM   2737  CB  GLU A 339     123.456  32.965  89.039  0.00  0.00      PROA C  
ATOM   2738  CG  GLU A 339     124.207  34.140  88.356  0.00  0.00      PROA C  
ATOM   2739  CD  GLU A 339     125.551  34.428  89.021  0.00  0.00      PROA C  
ATOM   2740  OE1 GLU A 339     126.473  33.571  88.931  0.00  0.00      PROA O  
ATOM   2741  OE2 GLU A 339     125.714  35.521  89.628  0.00  0.00      PROA O1-
ATOM   2742  N   CYS A 340     120.532  34.147  88.964  0.00  0.00      PROA N  
ATOM   2743  CA  CYS A 340     119.660  35.297  88.837  0.00  0.00      PROA C  
ATOM   2744  C   CYS A 340     120.426  36.579  89.155  0.00  0.00      PROA C  
ATOM   2745  O   CYS A 340     120.961  36.748  90.255  0.00  0.00      PROA O  
ATOM   2746  CB  CYS A 340     118.448  35.150  89.798  0.00  0.00      PROA C  
ATOM   2747  SG  CYS A 340     117.215  36.490  89.699  0.00  0.00      PROA S  
ATOM   2748  N   LEU A 341     120.507  37.511  88.186  0.00  0.00      PROA N  
ATOM   2749  CA  LEU A 341     121.212  38.775  88.321  0.00  0.00      PROA C  
ATOM   2750  C   LEU A 341     120.385  39.841  89.043  0.00  0.00      PROA C  
ATOM   2751  O   LEU A 341     119.196  39.678  89.320  0.00  0.00      PROA O  
ATOM   2752  CB  LEU A 341     121.710  39.326  86.949  0.00  0.00      PROA C  
ATOM   2753  CG  LEU A 341     122.946  38.630  86.323  0.00  0.00      PROA C  
ATOM   2754  CD1 LEU A 341     124.164  38.627  87.261  0.00  0.00      PROA C  
ATOM   2755  CD2 LEU A 341     122.660  37.215  85.805  0.00  0.00      PROA C  
ATOM   2756  N   LYS A 342     121.030  40.985  89.379  0.00  0.00      PROA N  
ATOM   2757  CA  LYS A 342     120.459  42.099  90.123  0.00  0.00      PROA C  
ATOM   2758  C   LYS A 342     119.219  42.692  89.463  0.00  0.00      PROA C  
ATOM   2759  O   LYS A 342     118.245  43.054  90.120  0.00  0.00      PROA O  
ATOM   2760  CB  LYS A 342     121.475  43.265  90.308  0.00  0.00      PROA C  
ATOM   2761  CG  LYS A 342     122.776  42.943  91.073  0.00  0.00      PROA C  
ATOM   2762  CD  LYS A 342     123.902  42.342  90.205  0.00  0.00      PROA C  
ATOM   2763  CE  LYS A 342     125.285  42.411  90.881  0.00  0.00      PROA C  
ATOM   2764  NZ  LYS A 342     126.351  41.931  89.965  0.00  0.00      PROA N1+
ATOM   2765  N   ASP A 343     119.235  42.790  88.121  0.00  0.00      PROA N  
ATOM   2766  CA  ASP A 343     118.173  43.352  87.311  0.00  0.00      PROA C  
ATOM   2767  C   ASP A 343     116.956  42.425  87.173  0.00  0.00      PROA C  
ATOM   2768  O   ASP A 343     115.879  42.854  86.750  0.00  0.00      PROA O  
ATOM   2769  CB  ASP A 343     118.741  43.804  85.929  0.00  0.00      PROA C  
ATOM   2770  CG  ASP A 343     119.261  42.695  85.017  0.00  0.00      PROA C  
ATOM   2771  OD1 ASP A 343     119.321  41.505  85.417  0.00  0.00      PROA O  
ATOM   2772  OD2 ASP A 343     119.653  43.036  83.867  0.00  0.00      PROA O1-
ATOM   2773  N   GLY A 344     117.088  41.137  87.553  0.00  0.00      PROA N  
ATOM   2774  CA  GLY A 344     116.012  40.155  87.522  0.00  0.00      PROA C  
ATOM   2775  C   GLY A 344     116.008  39.317  86.272  0.00  0.00      PROA C  
ATOM   2776  O   GLY A 344     115.030  38.635  85.975  0.00  0.00      PROA O  
ATOM   2777  N   ALA A 345     117.110  39.332  85.505  0.00  0.00      PROA N  
ATOM   2778  CA  ALA A 345     117.316  38.430  84.395  0.00  0.00      PROA C  
ATOM   2779  C   ALA A 345     118.203  37.251  84.793  0.00  0.00      PROA C  
ATOM   2780  O   ALA A 345     119.130  37.360  85.599  0.00  0.00      PROA O  
ATOM   2781  CB  ALA A 345     117.938  39.173  83.196  0.00  0.00      PROA C  
ATOM   2782  N   TRP A 346     117.925  36.060  84.228  0.00  0.00      PROA N  
ATOM   2783  CA  TRP A 346     118.842  34.934  84.261  0.00  0.00      PROA C  
ATOM   2784  C   TRP A 346     120.136  35.193  83.489  0.00  0.00      PROA C  
ATOM   2785  O   TRP A 346     120.148  35.897  82.477  0.00  0.00      PROA O  
ATOM   2786  CB  TRP A 346     118.173  33.637  83.738  0.00  0.00      PROA C  
ATOM   2787  CG  TRP A 346     117.037  33.172  84.592  0.00  0.00      PROA C  
ATOM   2788  CD1 TRP A 346     115.695  33.202  84.309  0.00  0.00      PROA C  
ATOM   2789  CD2 TRP A 346     117.168  32.610  85.908  0.00  0.00      PROA C  
ATOM   2790  CE2 TRP A 346     115.863  32.302  86.354  0.00  0.00      PROA C  
ATOM   2791  CE3 TRP A 346     118.259  32.338  86.732  0.00  0.00      PROA C  
ATOM   2792  NE1 TRP A 346     114.994  32.680  85.375  0.00  0.00      PROA N  
ATOM   2793  CZ2 TRP A 346     115.634  31.729  87.596  0.00  0.00      PROA C  
ATOM   2794  CZ3 TRP A 346     118.031  31.742  87.975  0.00  0.00      PROA C  
ATOM   2795  CH2 TRP A 346     116.742  31.440  88.396  0.00  0.00      PROA C  
ATOM   2796  N   SER A 347     121.270  34.618  83.949  0.00  0.00      PROA N  
ATOM   2797  CA  SER A 347     122.567  34.751  83.279  0.00  0.00      PROA C  
ATOM   2798  C   SER A 347     122.564  34.256  81.840  0.00  0.00      PROA C  
ATOM   2799  O   SER A 347     123.069  34.917  80.931  0.00  0.00      PROA O  
ATOM   2800  CB  SER A 347     123.692  33.990  84.056  0.00  0.00      PROA C  
ATOM   2801  OG  SER A 347     124.987  34.069  83.442  0.00  0.00      PROA O  
ATOM   2802  N   ASN A 348     121.956  33.079  81.600  0.00  0.00      PROA N  
ATOM   2803  CA  ASN A 348     121.896  32.472  80.287  0.00  0.00      PROA C  
ATOM   2804  C   ASN A 348     120.581  31.719  80.159  0.00  0.00      PROA C  
ATOM   2805  O   ASN A 348     119.950  31.341  81.148  0.00  0.00      PROA O  
ATOM   2806  CB  ASN A 348     123.079  31.490  80.031  0.00  0.00      PROA C  
ATOM   2807  CG  ASN A 348     124.428  32.190  80.193  0.00  0.00      PROA C  
ATOM   2808  ND2 ASN A 348     124.958  32.749  79.082  0.00  0.00      PROA N  
ATOM   2809  OD1 ASN A 348     125.024  32.219  81.275  0.00  0.00      PROA O  
ATOM   2810  N   LYS A 349     120.125  31.493  78.909  0.00  0.00      PROA N  
ATOM   2811  CA  LYS A 349     119.007  30.617  78.590  0.00  0.00      PROA C  
ATOM   2812  C   LYS A 349     119.272  29.167  78.990  0.00  0.00      PROA C  
ATOM   2813  O   LYS A 349     120.415  28.707  78.974  0.00  0.00      PROA O  
ATOM   2814  CB  LYS A 349     118.664  30.674  77.080  0.00  0.00      PROA C  
ATOM   2815  CG  LYS A 349     118.248  32.070  76.583  0.00  0.00      PROA C  
ATOM   2816  CD  LYS A 349     118.037  32.096  75.057  0.00  0.00      PROA C  
ATOM   2817  CE  LYS A 349     117.674  33.489  74.513  0.00  0.00      PROA C  
ATOM   2818  NZ  LYS A 349     117.540  33.458  73.036  0.00  0.00      PROA N1+
ATOM   2819  N   ILE A 350     118.226  28.404  79.373  0.00  0.00      PROA N  
ATOM   2820  CA  ILE A 350     118.355  26.993  79.708  0.00  0.00      PROA C  
ATOM   2821  C   ILE A 350     118.779  26.126  78.501  0.00  0.00      PROA C  
ATOM   2822  O   ILE A 350     118.048  26.090  77.503  0.00  0.00      PROA O  
ATOM   2823  CB  ILE A 350     117.121  26.395  80.401  0.00  0.00      PROA C  
ATOM   2824  CG1 ILE A 350     115.772  26.807  79.745  0.00  0.00      PROA C  
ATOM   2825  CG2 ILE A 350     117.195  26.733  81.908  0.00  0.00      PROA C  
ATOM   2826  CD  ILE A 350     115.112  28.078  80.301  0.00  0.00      PROA C  
ATOM   2827  N   PRO A 351     119.932  25.443  78.486  0.00  0.00      PROA N  
ATOM   2828  CA  PRO A 351     120.296  24.507  77.424  0.00  0.00      PROA C  
ATOM   2829  C   PRO A 351     119.347  23.338  77.206  0.00  0.00      PROA C  
ATOM   2830  O   PRO A 351     118.658  22.891  78.124  0.00  0.00      PROA O  
ATOM   2831  CB  PRO A 351     121.703  24.019  77.805  0.00  0.00      PROA C  
ATOM   2832  CG  PRO A 351     121.821  24.291  79.303  0.00  0.00      PROA C  
ATOM   2833  CD  PRO A 351     121.006  25.565  79.476  0.00  0.00      PROA C  
ATOM   2834  N   THR A 352     119.314  22.816  75.964  0.00  0.00      PROA N  
ATOM   2835  CA  THR A 352     118.686  21.540  75.633  0.00  0.00      PROA C  
ATOM   2836  C   THR A 352     119.409  20.337  76.225  0.00  0.00      PROA C  
ATOM   2837  O   THR A 352     120.633  20.307  76.362  0.00  0.00      PROA O  
ATOM   2838  CB  THR A 352     118.497  21.291  74.133  0.00  0.00      PROA C  
ATOM   2839  CG2 THR A 352     117.485  22.307  73.578  0.00  0.00      PROA C  
ATOM   2840  OG1 THR A 352     119.710  21.458  73.402  0.00  0.00      PROA O  
ATOM   2841  N   CYS A 353     118.647  19.283  76.553  0.00  0.00      PROA N  
ATOM   2842  CA  CYS A 353     119.168  18.024  77.044  0.00  0.00      PROA C  
ATOM   2843  C   CYS A 353     119.151  17.014  75.896  0.00  0.00      PROA C  
ATOM   2844  O   CYS A 353     118.108  16.762  75.291  0.00  0.00      PROA O  
ATOM   2845  CB  CYS A 353     118.276  17.573  78.229  0.00  0.00      PROA C  
ATOM   2846  SG  CYS A 353     118.823  16.080  79.090  0.00  0.00      PROA S  
ATOM   2847  N   LYS A 354     120.316  16.440  75.533  0.00  0.00      PROA N  
ATOM   2848  CA  LYS A 354     120.447  15.541  74.396  0.00  0.00      PROA C  
ATOM   2849  C   LYS A 354     120.934  14.155  74.783  0.00  0.00      PROA C  
ATOM   2850  O   LYS A 354     121.132  13.833  75.954  0.00  0.00      PROA O  
ATOM   2851  CB  LYS A 354     121.311  16.121  73.247  0.00  0.00      PROA C  
ATOM   2852  CG  LYS A 354     120.577  17.194  72.420  0.00  0.00      PROA C  
ATOM   2853  CD  LYS A 354     121.337  17.527  71.121  0.00  0.00      PROA C  
ATOM   2854  CE  LYS A 354     120.566  18.370  70.086  0.00  0.00      PROA C  
ATOM   2855  NZ  LYS A 354     120.226  19.722  70.598  0.00  0.00      PROA N1+
ATOM   2856  N   ILE A 355     121.113  13.277  73.773  0.00  0.00      PROA N  
ATOM   2857  CA  ILE A 355     121.580  11.904  73.928  0.00  0.00      PROA C  
ATOM   2858  C   ILE A 355     121.102  11.000  72.792  0.00  0.00      PROA C  
ATOM   2859  O   ILE A 355     120.769  11.483  71.705  0.00  0.00      PROA O  
ATOM   2860  CB  ILE A 355     121.144  11.251  75.258  0.00  0.00      PROA C  
ATOM   2861  CG1 ILE A 355     120.777  12.269  76.373  0.00  0.00      PROA C  
ATOM   2862  CG2 ILE A 355     122.291  10.306  75.679  0.00  0.00      PROA C  
ATOM   2863  CD  ILE A 355     120.251  11.619  77.662  0.00  0.00      PROA C  
ATOM   2864  N   VAL A 356     121.011   9.664  72.996  0.00  0.00      PROA N  
ATOM   2865  CA  VAL A 356     120.231   8.830  72.086  0.00  0.00      PROA C  
ATOM   2866  C   VAL A 356     119.545   7.693  72.843  0.00  0.00      PROA C  
ATOM   2867  O   VAL A 356     120.066   6.582  72.974  0.00  0.00      PROA O  
ATOM   2868  CB  VAL A 356     120.954   8.312  70.836  0.00  0.00      PROA C  
ATOM   2869  CG1 VAL A 356     121.583   9.504  70.087  0.00  0.00      PROA C  
ATOM   2870  CG2 VAL A 356     121.997   7.218  71.142  0.00  0.00      PROA C  
ATOM   2871  N   ASP A 357     118.353   7.969  73.395  0.00  0.00      PROA N  
ATOM   2872  CA  ASP A 357     117.627   7.036  74.223  0.00  0.00      PROA C  
ATOM   2873  C   ASP A 357     116.779   6.169  73.306  0.00  0.00      PROA C  
ATOM   2874  O   ASP A 357     115.547   6.190  73.359  0.00  0.00      PROA O  
ATOM   2875  CB  ASP A 357     116.786   7.821  75.269  0.00  0.00      PROA C  
ATOM   2876  CG  ASP A 357     116.056   6.936  76.272  0.00  0.00      PROA C  
ATOM   2877  OD1 ASP A 357     116.357   5.719  76.373  0.00  0.00      PROA O  
ATOM   2878  OD2 ASP A 357     115.209   7.486  77.028  0.00  0.00      PROA O1-
ATOM   2879  N   CYS A 358     117.421   5.390  72.415  0.00  0.00      PROA N  
ATOM   2880  CA  CYS A 358     116.739   4.506  71.492  0.00  0.00      PROA C  
ATOM   2881  C   CYS A 358     116.377   3.184  72.162  0.00  0.00      PROA C  
ATOM   2882  O   CYS A 358     116.873   2.131  71.776  0.00  0.00      PROA O  
ATOM   2883  CB  CYS A 358     117.585   4.211  70.217  0.00  0.00      PROA C  
ATOM   2884  SG  CYS A 358     117.891   5.676  69.188  0.00  0.00      PROA S  
ATOM   2885  N   GLY A 359     115.477   3.204  73.175  0.00  0.00      PROA N  
ATOM   2886  CA  GLY A 359     114.904   2.030  73.851  0.00  0.00      PROA C  
ATOM   2887  C   GLY A 359     115.790   0.807  74.036  0.00  0.00      PROA C  
ATOM   2888  O   GLY A 359     116.920   0.884  74.519  0.00  0.00      PROA O  
ATOM   2889  N   VAL A 360     115.267  -0.370  73.652  0.00  0.00      PROA N  
ATOM   2890  CA  VAL A 360     116.032  -1.602  73.533  0.00  0.00      PROA C  
ATOM   2891  C   VAL A 360     115.934  -2.031  72.067  0.00  0.00      PROA C  
ATOM   2892  O   VAL A 360     114.817  -2.007  71.533  0.00  0.00      PROA O  
ATOM   2893  CB  VAL A 360     115.505  -2.706  74.454  0.00  0.00      PROA C  
ATOM   2894  CG1 VAL A 360     116.297  -4.017  74.270  0.00  0.00      PROA C  
ATOM   2895  CG2 VAL A 360     115.624  -2.237  75.919  0.00  0.00      PROA C  
ATOM   2896  N   PRO A 361     117.008  -2.387  71.346  0.00  0.00      PROA N  
ATOM   2897  CA  PRO A 361     116.956  -3.056  70.043  0.00  0.00      PROA C  
ATOM   2898  C   PRO A 361     115.877  -4.119  69.863  0.00  0.00      PROA C  
ATOM   2899  O   PRO A 361     115.760  -5.016  70.701  0.00  0.00      PROA O  
ATOM   2900  CB  PRO A 361     118.370  -3.629  69.871  0.00  0.00      PROA C  
ATOM   2901  CG  PRO A 361     119.253  -2.627  70.616  0.00  0.00      PROA C  
ATOM   2902  CD  PRO A 361     118.391  -2.229  71.811  0.00  0.00      PROA C  
ATOM   2903  N   ALA A 362     115.079  -4.063  68.776  0.00  0.00      PROA N  
ATOM   2904  CA  ALA A 362     114.096  -5.090  68.483  0.00  0.00      PROA C  
ATOM   2905  C   ALA A 362     114.728  -6.462  68.219  0.00  0.00      PROA C  
ATOM   2906  O   ALA A 362     115.781  -6.579  67.587  0.00  0.00      PROA O  
ATOM   2907  CB  ALA A 362     113.182  -4.652  67.323  0.00  0.00      PROA C  
ATOM   2908  N   VAL A 363     114.111  -7.539  68.743  0.00  0.00      PROA N  
ATOM   2909  CA  VAL A 363     114.643  -8.891  68.644  0.00  0.00      PROA C  
ATOM   2910  C   VAL A 363     114.613  -9.428  67.214  0.00  0.00      PROA C  
ATOM   2911  O   VAL A 363     113.579  -9.418  66.541  0.00  0.00      PROA O  
ATOM   2912  CB  VAL A 363     113.953  -9.857  69.610  0.00  0.00      PROA C  
ATOM   2913  CG1 VAL A 363     114.500 -11.295  69.466  0.00  0.00      PROA C  
ATOM   2914  CG2 VAL A 363     114.178  -9.363  71.054  0.00  0.00      PROA C  
ATOM   2915  N   LEU A 364     115.764  -9.923  66.716  0.00  0.00      PROA N  
ATOM   2916  CA  LEU A 364     115.862 -10.538  65.408  0.00  0.00      PROA C  
ATOM   2917  C   LEU A 364     115.733 -12.050  65.535  0.00  0.00      PROA C  
ATOM   2918  O   LEU A 364     116.482 -12.705  66.265  0.00  0.00      PROA O  
ATOM   2919  CB  LEU A 364     117.193 -10.143  64.718  0.00  0.00      PROA C  
ATOM   2920  CG  LEU A 364     117.449 -10.746  63.318  0.00  0.00      PROA C  
ATOM   2921  CD1 LEU A 364     116.311 -10.445  62.334  0.00  0.00      PROA C  
ATOM   2922  CD2 LEU A 364     118.772 -10.211  62.749  0.00  0.00      PROA C  
ATOM   2923  N   LYS A 365     114.748 -12.656  64.837  0.00  0.00      PROA N  
ATOM   2924  CA  LYS A 365     114.574 -14.097  64.796  0.00  0.00      PROA C  
ATOM   2925  C   LYS A 365     115.762 -14.816  64.156  0.00  0.00      PROA C  
ATOM   2926  O   LYS A 365     116.165 -14.513  63.031  0.00  0.00      PROA O  
ATOM   2927  CB  LYS A 365     113.258 -14.497  64.082  0.00  0.00      PROA C  
ATOM   2928  CG  LYS A 365     111.995 -14.008  64.809  0.00  0.00      PROA C  
ATOM   2929  CD  LYS A 365     110.706 -14.382  64.052  0.00  0.00      PROA C  
ATOM   2930  CE  LYS A 365     109.427 -13.888  64.748  0.00  0.00      PROA C  
ATOM   2931  NZ  LYS A 365     108.223 -14.239  63.957  0.00  0.00      PROA N1+
ATOM   2932  N   HIS A 366     116.368 -15.768  64.896  0.00  0.00      PROA N  
ATOM   2933  CA  HIS A 366     117.582 -16.474  64.507  0.00  0.00      PROA C  
ATOM   2934  C   HIS A 366     118.793 -15.556  64.350  0.00  0.00      PROA C  
ATOM   2935  O   HIS A 366     119.669 -15.764  63.508  0.00  0.00      PROA O  
ATOM   2936  CB  HIS A 366     117.378 -17.390  63.276  0.00  0.00      PROA C  
ATOM   2937  CG  HIS A 366     116.194 -18.301  63.473  0.00  0.00      PROA C  
ATOM   2938  CD2 HIS A 366     116.077 -19.429  64.229  0.00  0.00      PROA C  
ATOM   2939  ND1 HIS A 366     114.987 -18.162  62.818  0.00  0.00      PROA N  
ATOM   2940  CE1 HIS A 366     114.194 -19.188  63.216  0.00  0.00      PROA C  
ATOM   2941  NE2 HIS A 366     114.811 -19.984  64.077  0.00  0.00      PROA N  
ATOM   2942  N   GLY A 367     118.878 -14.513  65.201  0.00  0.00      PROA N  
ATOM   2943  CA  GLY A 367     119.982 -13.567  65.228  0.00  0.00      PROA C  
ATOM   2944  C   GLY A 367     120.322 -13.114  66.625  0.00  0.00      PROA C  
ATOM   2945  O   GLY A 367     119.534 -13.242  67.562  0.00  0.00      PROA O  
ATOM   2946  N   LEU A 368     121.526 -12.540  66.783  0.00  0.00      PROA N  
ATOM   2947  CA  LEU A 368     121.985 -11.889  67.998  0.00  0.00      PROA C  
ATOM   2948  C   LEU A 368     122.364 -10.454  67.681  0.00  0.00      PROA C  
ATOM   2949  O   LEU A 368     123.141 -10.175  66.764  0.00  0.00      PROA O  
ATOM   2950  CB  LEU A 368     123.221 -12.566  68.669  0.00  0.00      PROA C  
ATOM   2951  CG  LEU A 368     122.900 -13.616  69.756  0.00  0.00      PROA C  
ATOM   2952  CD1 LEU A 368     122.412 -14.939  69.169  0.00  0.00      PROA C  
ATOM   2953  CD2 LEU A 368     124.138 -13.876  70.630  0.00  0.00      PROA C  
ATOM   2954  N   VAL A 369     121.837  -9.496  68.467  0.00  0.00      PROA N  
ATOM   2955  CA  VAL A 369     122.385  -8.153  68.552  0.00  0.00      PROA C  
ATOM   2956  C   VAL A 369     123.734  -8.146  69.280  0.00  0.00      PROA C  
ATOM   2957  O   VAL A 369     123.929  -8.812  70.301  0.00  0.00      PROA O  
ATOM   2958  CB  VAL A 369     121.391  -7.162  69.165  0.00  0.00      PROA C  
ATOM   2959  CG1 VAL A 369     121.054  -7.491  70.634  0.00  0.00      PROA C  
ATOM   2960  CG2 VAL A 369     121.920  -5.722  69.035  0.00  0.00      PROA C  
ATOM   2961  N   THR A 370     124.726  -7.405  68.752  0.00  0.00      PROA N  
ATOM   2962  CA  THR A 370     126.007  -7.183  69.416  0.00  0.00      PROA C  
ATOM   2963  C   THR A 370     126.257  -5.693  69.516  0.00  0.00      PROA C  
ATOM   2964  O   THR A 370     126.208  -4.965  68.524  0.00  0.00      PROA O  
ATOM   2965  CB  THR A 370     127.181  -7.882  68.730  0.00  0.00      PROA C  
ATOM   2966  CG2 THR A 370     128.541  -7.500  69.342  0.00  0.00      PROA C  
ATOM   2967  OG1 THR A 370     127.060  -9.294  68.867  0.00  0.00      PROA O  
ATOM   2968  N   PHE A 371     126.503  -5.193  70.743  0.00  0.00      PROA N  
ATOM   2969  CA  PHE A 371     126.783  -3.795  71.022  0.00  0.00      PROA C  
ATOM   2970  C   PHE A 371     128.240  -3.429  70.753  0.00  0.00      PROA C  
ATOM   2971  O   PHE A 371     129.149  -4.255  70.863  0.00  0.00      PROA O  
ATOM   2972  CB  PHE A 371     126.419  -3.408  72.488  0.00  0.00      PROA C  
ATOM   2973  CG  PHE A 371     124.937  -3.559  72.733  0.00  0.00      PROA C  
ATOM   2974  CD1 PHE A 371     124.389  -4.795  73.125  0.00  0.00      PROA C  
ATOM   2975  CD2 PHE A 371     124.081  -2.449  72.624  0.00  0.00      PROA C  
ATOM   2976  CE1 PHE A 371     123.013  -4.931  73.349  0.00  0.00      PROA C  
ATOM   2977  CE2 PHE A 371     122.705  -2.578  72.853  0.00  0.00      PROA C  
ATOM   2978  CZ  PHE A 371     122.170  -3.822  73.210  0.00  0.00      PROA C  
ATOM   2979  N   SER A 372     128.507  -2.155  70.394  0.00  0.00      PROA N  
ATOM   2980  CA  SER A 372     129.874  -1.676  70.173  0.00  0.00      PROA C  
ATOM   2981  C   SER A 372     130.631  -1.394  71.463  0.00  0.00      PROA C  
ATOM   2982  O   SER A 372     131.860  -1.316  71.472  0.00  0.00      PROA O  
ATOM   2983  CB  SER A 372     129.940  -0.387  69.307  0.00  0.00      PROA C  
ATOM   2984  OG  SER A 372     129.438  -0.628  67.991  0.00  0.00      PROA O  
ATOM   2985  N   THR A 373     129.913  -1.244  72.593  0.00  0.00      PROA N  
ATOM   2986  CA  THR A 373     130.491  -0.922  73.895  0.00  0.00      PROA C  
ATOM   2987  C   THR A 373     130.134  -1.981  74.926  0.00  0.00      PROA C  
ATOM   2988  O   THR A 373     129.146  -2.709  74.810  0.00  0.00      PROA O  
ATOM   2989  CB  THR A 373     130.070   0.446  74.447  0.00  0.00      PROA C  
ATOM   2990  CG2 THR A 373     130.482   1.555  73.467  0.00  0.00      PROA C  
ATOM   2991  OG1 THR A 373     128.661   0.542  74.639  0.00  0.00      PROA O  
ATOM   2992  N   ARG A 374     130.953  -2.090  75.996  0.00  0.00      PROA N  
ATOM   2993  CA  ARG A 374     130.780  -3.076  77.054  0.00  0.00      PROA C  
ATOM   2994  C   ARG A 374     129.586  -2.802  77.963  0.00  0.00      PROA C  
ATOM   2995  O   ARG A 374     129.023  -3.707  78.580  0.00  0.00      PROA O  
ATOM   2996  CB  ARG A 374     132.064  -3.164  77.926  0.00  0.00      PROA C  
ATOM   2997  CG  ARG A 374     132.475  -1.854  78.642  0.00  0.00      PROA C  
ATOM   2998  CD  ARG A 374     133.730  -1.981  79.525  0.00  0.00      PROA C  
ATOM   2999  NE  ARG A 374     133.378  -2.867  80.681  0.00  0.00      PROA N  
ATOM   3000  CZ  ARG A 374     134.247  -3.295  81.587  0.00  0.00      PROA C  
ATOM   3001  NH1 ARG A 374     135.520  -2.966  81.555  0.00  0.00      PROA N1+
ATOM   3002  NH2 ARG A 374     133.832  -4.077  82.562  0.00  0.00      PROA N  
ATOM   3003  N   ASN A 375     129.135  -1.534  78.035  0.00  0.00      PROA N  
ATOM   3004  CA  ASN A 375     128.074  -1.107  78.931  0.00  0.00      PROA C  
ATOM   3005  C   ASN A 375     126.697  -1.175  78.268  0.00  0.00      PROA C  
ATOM   3006  O   ASN A 375     125.686  -0.858  78.894  0.00  0.00      PROA O  
ATOM   3007  CB  ASN A 375     128.374   0.317  79.499  0.00  0.00      PROA C  
ATOM   3008  CG  ASN A 375     128.529   1.411  78.441  0.00  0.00      PROA C  
ATOM   3009  ND2 ASN A 375     128.717   2.664  78.913  0.00  0.00      PROA N  
ATOM   3010  OD1 ASN A 375     128.501   1.191  77.228  0.00  0.00      PROA O  
ATOM   3011  N   ASN A 376     126.629  -1.642  76.996  0.00  0.00      PROA N  
ATOM   3012  CA  ASN A 376     125.390  -1.858  76.250  0.00  0.00      PROA C  
ATOM   3013  C   ASN A 376     124.646  -0.540  76.006  0.00  0.00      PROA C  
ATOM   3014  O   ASN A 376     123.456  -0.393  76.282  0.00  0.00      PROA O  
ATOM   3015  CB  ASN A 376     124.439  -2.950  76.853  0.00  0.00      PROA C  
ATOM   3016  CG  ASN A 376     124.956  -4.392  76.812  0.00  0.00      PROA C  
ATOM   3017  ND2 ASN A 376     126.269  -4.628  77.015  0.00  0.00      PROA N  
ATOM   3018  OD1 ASN A 376     124.176  -5.321  76.571  0.00  0.00      PROA O  
ATOM   3019  N   LEU A 377     125.380   0.474  75.508  0.00  0.00      PROA N  
ATOM   3020  CA  LEU A 377     124.904   1.832  75.298  0.00  0.00      PROA C  
ATOM   3021  C   LEU A 377     123.792   1.906  74.234  0.00  0.00      PROA C  
ATOM   3022  O   LEU A 377     123.936   1.383  73.127  0.00  0.00      PROA O  
ATOM   3023  CB  LEU A 377     126.139   2.697  74.920  0.00  0.00      PROA C  
ATOM   3024  CG  LEU A 377     126.131   4.201  75.270  0.00  0.00      PROA C  
ATOM   3025  CD1 LEU A 377     125.057   4.993  74.534  0.00  0.00      PROA C  
ATOM   3026  CD2 LEU A 377     126.027   4.463  76.780  0.00  0.00      PROA C  
ATOM   3027  N   THR A 378     122.638   2.532  74.568  0.00  0.00      PROA N  
ATOM   3028  CA  THR A 378     121.465   2.613  73.684  0.00  0.00      PROA C  
ATOM   3029  C   THR A 378     121.116   4.036  73.269  0.00  0.00      PROA C  
ATOM   3030  O   THR A 378     120.160   4.274  72.531  0.00  0.00      PROA O  
ATOM   3031  CB  THR A 378     120.201   2.008  74.313  0.00  0.00      PROA C  
ATOM   3032  CG2 THR A 378     120.379   0.481  74.391  0.00  0.00      PROA C  
ATOM   3033  OG1 THR A 378     119.970   2.488  75.637  0.00  0.00      PROA O  
ATOM   3034  N   THR A 379     121.893   5.040  73.712  0.00  0.00      PROA N  
ATOM   3035  CA  THR A 379     121.621   6.451  73.453  0.00  0.00      PROA C  
ATOM   3036  C   THR A 379     122.249   6.911  72.148  0.00  0.00      PROA C  
ATOM   3037  O   THR A 379     122.953   6.160  71.473  0.00  0.00      PROA O  
ATOM   3038  CB  THR A 379     121.988   7.404  74.603  0.00  0.00      PROA C  
ATOM   3039  CG2 THR A 379     121.447   6.848  75.930  0.00  0.00      PROA C  
ATOM   3040  OG1 THR A 379     123.386   7.618  74.764  0.00  0.00      PROA O  
ATOM   3041  N   TYR A 380     121.964   8.167  71.739  0.00  0.00      PROA N  
ATOM   3042  CA  TYR A 380     122.449   8.839  70.537  0.00  0.00      PROA C  
ATOM   3043  C   TYR A 380     123.817   8.425  69.963  0.00  0.00      PROA C  
ATOM   3044  O   TYR A 380     124.829   8.386  70.668  0.00  0.00      PROA O  
ATOM   3045  CB  TYR A 380     122.385  10.376  70.751  0.00  0.00      PROA C  
ATOM   3046  CG  TYR A 380     122.815  11.181  69.549  0.00  0.00      PROA C  
ATOM   3047  CD1 TYR A 380     122.004  11.210  68.402  0.00  0.00      PROA C  
ATOM   3048  CD2 TYR A 380     123.976  11.975  69.588  0.00  0.00      PROA C  
ATOM   3049  CE1 TYR A 380     122.334  12.039  67.321  0.00  0.00      PROA C  
ATOM   3050  CE2 TYR A 380     124.298  12.817  68.513  0.00  0.00      PROA C  
ATOM   3051  CZ  TYR A 380     123.472  12.852  67.381  0.00  0.00      PROA C  
ATOM   3052  OH  TYR A 380     123.790  13.690  66.292  0.00  0.00      PROA O  
ATOM   3053  N   LYS A 381     123.852   8.106  68.649  0.00  0.00      PROA N  
ATOM   3054  CA  LYS A 381     125.049   7.774  67.890  0.00  0.00      PROA C  
ATOM   3055  C   LYS A 381     125.747   6.463  68.235  0.00  0.00      PROA C  
ATOM   3056  O   LYS A 381     126.721   6.076  67.587  0.00  0.00      PROA O  
ATOM   3057  CB  LYS A 381     126.051   8.954  67.751  0.00  0.00      PROA C  
ATOM   3058  CG  LYS A 381     125.549  10.085  66.838  0.00  0.00      PROA C  
ATOM   3059  CD  LYS A 381     125.553   9.745  65.335  0.00  0.00      PROA C  
ATOM   3060  CE  LYS A 381     125.093  10.929  64.465  0.00  0.00      PROA C  
ATOM   3061  NZ  LYS A 381     125.162  10.593  63.021  0.00  0.00      PROA N1+
ATOM   3062  N   SER A 382     125.248   5.703  69.231  0.00  0.00      PROA N  
ATOM   3063  CA  SER A 382     125.668   4.326  69.455  0.00  0.00      PROA C  
ATOM   3064  C   SER A 382     125.324   3.409  68.293  0.00  0.00      PROA C  
ATOM   3065  O   SER A 382     124.319   3.589  67.602  0.00  0.00      PROA O  
ATOM   3066  CB  SER A 382     125.163   3.691  70.779  0.00  0.00      PROA C  
ATOM   3067  OG  SER A 382     123.737   3.690  70.886  0.00  0.00      PROA O  
ATOM   3068  N   GLU A 383     126.199   2.419  68.036  0.00  0.00      PROA N  
ATOM   3069  CA  GLU A 383     126.051   1.508  66.925  0.00  0.00      PROA C  
ATOM   3070  C   GLU A 383     125.944   0.088  67.447  0.00  0.00      PROA C  
ATOM   3071  O   GLU A 383     126.740  -0.366  68.274  0.00  0.00      PROA O  
ATOM   3072  CB  GLU A 383     127.247   1.602  65.937  0.00  0.00      PROA C  
ATOM   3073  CG  GLU A 383     127.442   3.018  65.335  0.00  0.00      PROA C  
ATOM   3074  CD  GLU A 383     128.475   3.095  64.210  0.00  0.00      PROA C  
ATOM   3075  OE1 GLU A 383     129.121   2.071  63.861  0.00  0.00      PROA O  
ATOM   3076  OE2 GLU A 383     128.659   4.214  63.656  0.00  0.00      PROA O1-
ATOM   3077  N   ILE A 384     124.947  -0.656  66.959  0.00  0.00      PROA N  
ATOM   3078  CA  ILE A 384     124.802  -2.076  67.203  0.00  0.00      PROA C  
ATOM   3079  C   ILE A 384     124.965  -2.786  65.877  0.00  0.00      PROA C  
ATOM   3080  O   ILE A 384     124.711  -2.219  64.815  0.00  0.00      PROA O  
ATOM   3081  CB  ILE A 384     123.453  -2.457  67.809  0.00  0.00      PROA C  
ATOM   3082  CG1 ILE A 384     122.257  -1.945  66.972  0.00  0.00      PROA C  
ATOM   3083  CG2 ILE A 384     123.398  -1.924  69.254  0.00  0.00      PROA C  
ATOM   3084  CD  ILE A 384     120.961  -2.708  67.242  0.00  0.00      PROA C  
ATOM   3085  N   ARG A 385     125.390  -4.057  65.898  0.00  0.00      PROA N  
ATOM   3086  CA  ARG A 385     125.382  -4.883  64.711  0.00  0.00      PROA C  
ATOM   3087  C   ARG A 385     124.463  -6.063  64.955  0.00  0.00      PROA C  
ATOM   3088  O   ARG A 385     124.512  -6.731  65.990  0.00  0.00      PROA O  
ATOM   3089  CB  ARG A 385     126.806  -5.342  64.291  0.00  0.00      PROA C  
ATOM   3090  CG  ARG A 385     127.532  -6.272  65.287  0.00  0.00      PROA C  
ATOM   3091  CD  ARG A 385     128.977  -6.642  64.911  0.00  0.00      PROA C  
ATOM   3092  NE  ARG A 385     129.831  -5.422  65.102  0.00  0.00      PROA N  
ATOM   3093  CZ  ARG A 385     130.328  -4.656  64.139  0.00  0.00      PROA C  
ATOM   3094  NH1 ARG A 385     130.091  -4.854  62.862  0.00  0.00      PROA N1+
ATOM   3095  NH2 ARG A 385     131.102  -3.641  64.471  0.00  0.00      PROA N  
ATOM   3096  N   TYR A 386     123.572  -6.343  63.992  0.00  0.00      PROA N  
ATOM   3097  CA  TYR A 386     122.803  -7.568  63.967  0.00  0.00      PROA C  
ATOM   3098  C   TYR A 386     123.597  -8.663  63.280  0.00  0.00      PROA C  
ATOM   3099  O   TYR A 386     124.128  -8.495  62.182  0.00  0.00      PROA O  
ATOM   3100  CB  TYR A 386     121.434  -7.413  63.262  0.00  0.00      PROA C  
ATOM   3101  CG  TYR A 386     120.456  -6.709  64.161  0.00  0.00      PROA C  
ATOM   3102  CD1 TYR A 386     119.688  -7.437  65.087  0.00  0.00      PROA C  
ATOM   3103  CD2 TYR A 386     120.239  -5.330  64.039  0.00  0.00      PROA C  
ATOM   3104  CE1 TYR A 386     118.714  -6.796  65.867  0.00  0.00      PROA C  
ATOM   3105  CE2 TYR A 386     119.269  -4.684  64.816  0.00  0.00      PROA C  
ATOM   3106  CZ  TYR A 386     118.503  -5.420  65.728  0.00  0.00      PROA C  
ATOM   3107  OH  TYR A 386     117.504  -4.784  66.489  0.00  0.00      PROA O  
ATOM   3108  N   SER A 387     123.704  -9.825  63.938  0.00  0.00      PROA N  
ATOM   3109  CA  SER A 387     124.391 -10.988  63.407  0.00  0.00      PROA C  
ATOM   3110  C   SER A 387     123.382 -12.106  63.274  0.00  0.00      PROA C  
ATOM   3111  O   SER A 387     122.562 -12.322  64.162  0.00  0.00      PROA O  
ATOM   3112  CB  SER A 387     125.588 -11.433  64.306  0.00  0.00      PROA C  
ATOM   3113  OG  SER A 387     125.203 -11.810  65.634  0.00  0.00      PROA O  
ATOM   3114  N   CYS A 388     123.384 -12.848  62.148  0.00  0.00      PROA N  
ATOM   3115  CA  CYS A 388     122.555 -14.038  62.022  0.00  0.00      PROA C  
ATOM   3116  C   CYS A 388     123.259 -15.219  62.670  0.00  0.00      PROA C  
ATOM   3117  O   CYS A 388     124.463 -15.426  62.503  0.00  0.00      PROA O  
ATOM   3118  CB  CYS A 388     122.190 -14.381  60.556  0.00  0.00      PROA C  
ATOM   3119  SG  CYS A 388     121.127 -13.110  59.805  0.00  0.00      PROA S  
ATOM   3120  N   GLN A 389     122.517 -16.002  63.474  0.00  0.00      PROA N  
ATOM   3121  CA  GLN A 389     123.034 -17.137  64.210  0.00  0.00      PROA C  
ATOM   3122  C   GLN A 389     123.615 -18.272  63.376  0.00  0.00      PROA C  
ATOM   3123  O   GLN A 389     123.149 -18.558  62.274  0.00  0.00      PROA O  
ATOM   3124  CB  GLN A 389     121.982 -17.737  65.185  0.00  0.00      PROA C  
ATOM   3125  CG  GLN A 389     121.680 -16.847  66.405  0.00  0.00      PROA C  
ATOM   3126  CD  GLN A 389     120.674 -17.520  67.345  0.00  0.00      PROA C  
ATOM   3127  NE2 GLN A 389     121.182 -18.183  68.410  0.00  0.00      PROA N  
ATOM   3128  OE1 GLN A 389     119.458 -17.473  67.140  0.00  0.00      PROA O  
ATOM   3129  N   GLN A 390     124.586 -18.998  63.980  0.00  0.00      PROA N  
ATOM   3130  CA  GLN A 390     125.027 -20.332  63.592  0.00  0.00      PROA C  
ATOM   3131  C   GLN A 390     125.502 -20.539  62.132  0.00  0.00      PROA C  
ATOM   3132  O   GLN A 390     125.544 -19.586  61.348  0.00  0.00      PROA O  
ATOM   3133  CB  GLN A 390     124.025 -21.403  64.174  0.00  0.00      PROA C  
ATOM   3134  CG  GLN A 390     122.499 -21.217  63.895  0.00  0.00      PROA C  
ATOM   3135  CD  GLN A 390     121.546 -22.106  64.719  0.00  0.00      PROA C  
ATOM   3136  NE2 GLN A 390     122.079 -22.921  65.654  0.00  0.00      PROA N  
ATOM   3137  OE1 GLN A 390     120.328 -22.063  64.519  0.00  0.00      PROA O  
ATOM   3138  N   PRO A 391     125.918 -21.726  61.681  0.00  0.00      PROA N  
ATOM   3139  CA  PRO A 391     126.163 -21.949  60.255  0.00  0.00      PROA C  
ATOM   3140  C   PRO A 391     124.870 -22.029  59.462  0.00  0.00      PROA C  
ATOM   3141  O   PRO A 391     124.905 -21.865  58.243  0.00  0.00      PROA O  
ATOM   3142  CB  PRO A 391     126.967 -23.267  60.202  0.00  0.00      PROA C  
ATOM   3143  CG  PRO A 391     126.761 -23.908  61.578  0.00  0.00      PROA C  
ATOM   3144  CD  PRO A 391     126.675 -22.689  62.490  0.00  0.00      PROA C  
ATOM   3145  N   TYR A 392     123.730 -22.331  60.113  0.00  0.00      PROA N  
ATOM   3146  CA  TYR A 392     122.481 -22.642  59.435  0.00  0.00      PROA C  
ATOM   3147  C   TYR A 392     121.714 -21.418  58.915  0.00  0.00      PROA C  
ATOM   3148  O   TYR A 392     120.780 -21.578  58.132  0.00  0.00      PROA O  
ATOM   3149  CB  TYR A 392     121.523 -23.492  60.321  0.00  0.00      PROA C  
ATOM   3150  CG  TYR A 392     122.240 -24.649  60.983  0.00  0.00      PROA C  
ATOM   3151  CD1 TYR A 392     122.506 -25.868  60.329  0.00  0.00      PROA C  
ATOM   3152  CD2 TYR A 392     122.596 -24.530  62.331  0.00  0.00      PROA C  
ATOM   3153  CE1 TYR A 392     123.131 -26.925  61.019  0.00  0.00      PROA C  
ATOM   3154  CE2 TYR A 392     123.209 -25.572  63.025  0.00  0.00      PROA C  
ATOM   3155  CZ  TYR A 392     123.476 -26.774  62.371  0.00  0.00      PROA C  
ATOM   3156  OH  TYR A 392     124.057 -27.802  63.136  0.00  0.00      PROA O  
ATOM   3157  N   TYR A 393     122.070 -20.174  59.313  0.00  0.00      PROA N  
ATOM   3158  CA  TYR A 393     121.399 -18.955  58.861  0.00  0.00      PROA C  
ATOM   3159  C   TYR A 393     122.346 -17.917  58.254  0.00  0.00      PROA C  
ATOM   3160  O   TYR A 393     123.524 -17.820  58.604  0.00  0.00      PROA O  
ATOM   3161  CB  TYR A 393     120.565 -18.275  59.984  0.00  0.00      PROA C  
ATOM   3162  CG  TYR A 393     119.340 -19.085  60.310  0.00  0.00      PROA C  
ATOM   3163  CD1 TYR A 393     119.364 -20.092  61.291  0.00  0.00      PROA C  
ATOM   3164  CD2 TYR A 393     118.127 -18.799  59.663  0.00  0.00      PROA C  
ATOM   3165  CE1 TYR A 393     118.205 -20.826  61.589  0.00  0.00      PROA C  
ATOM   3166  CE2 TYR A 393     116.971 -19.533  59.951  0.00  0.00      PROA C  
ATOM   3167  CZ  TYR A 393     117.011 -20.549  60.910  0.00  0.00      PROA C  
ATOM   3168  OH  TYR A 393     115.833 -21.271  61.192  0.00  0.00      PROA O  
ATOM   3169  N   LYS A 394     121.832 -17.100  57.307  0.00  0.00      PROA N  
ATOM   3170  CA  LYS A 394     122.584 -16.058  56.626  0.00  0.00      PROA C  
ATOM   3171  C   LYS A 394     121.707 -14.833  56.351  0.00  0.00      PROA C  
ATOM   3172  O   LYS A 394     120.529 -14.943  56.019  0.00  0.00      PROA O  
ATOM   3173  CB  LYS A 394     123.180 -16.598  55.294  0.00  0.00      PROA C  
ATOM   3174  CG  LYS A 394     124.011 -15.573  54.498  0.00  0.00      PROA C  
ATOM   3175  CD  LYS A 394     124.785 -16.169  53.301  0.00  0.00      PROA C  
ATOM   3176  CE  LYS A 394     124.097 -16.071  51.923  0.00  0.00      PROA C  
ATOM   3177  NZ  LYS A 394     122.903 -16.950  51.824  0.00  0.00      PROA N1+
ATOM   3178  N   MET A 395     122.251 -13.609  56.524  0.00  0.00      PROA N  
ATOM   3179  CA  MET A 395     121.539 -12.359  56.276  0.00  0.00      PROA C  
ATOM   3180  C   MET A 395     121.252 -12.075  54.795  0.00  0.00      PROA C  
ATOM   3181  O   MET A 395     122.071 -12.361  53.918  0.00  0.00      PROA O  
ATOM   3182  CB  MET A 395     122.324 -11.179  56.908  0.00  0.00      PROA C  
ATOM   3183  CG  MET A 395     121.575  -9.830  56.920  0.00  0.00      PROA C  
ATOM   3184  SD  MET A 395     122.401  -8.512  57.873  0.00  0.00      PROA S  
ATOM   3185  CE  MET A 395     122.134  -9.213  59.528  0.00  0.00      PROA C  
ATOM   3186  N   LEU A 396     120.081 -11.476  54.468  0.00  0.00      PROA N  
ATOM   3187  CA  LEU A 396     119.770 -11.011  53.118  0.00  0.00      PROA C  
ATOM   3188  C   LEU A 396     120.740  -9.987  52.533  0.00  0.00      PROA C  
ATOM   3189  O   LEU A 396     121.173  -9.038  53.192  0.00  0.00      PROA O  
ATOM   3190  CB  LEU A 396     118.340 -10.409  52.996  0.00  0.00      PROA C  
ATOM   3191  CG  LEU A 396     117.186 -11.427  52.881  0.00  0.00      PROA C  
ATOM   3192  CD1 LEU A 396     115.848 -10.681  52.759  0.00  0.00      PROA C  
ATOM   3193  CD2 LEU A 396     117.354 -12.343  51.660  0.00  0.00      PROA C  
ATOM   3194  N   HIS A 397     121.096 -10.176  51.239  0.00  0.00      PROA N  
ATOM   3195  CA  HIS A 397     121.823  -9.237  50.387  0.00  0.00      PROA C  
ATOM   3196  C   HIS A 397     123.266  -8.979  50.819  0.00  0.00      PROA C  
ATOM   3197  O   HIS A 397     123.957  -8.104  50.297  0.00  0.00      PROA O  
ATOM   3198  CB  HIS A 397     121.003  -7.926  50.186  0.00  0.00      PROA C  
ATOM   3199  CG  HIS A 397     121.600  -6.897  49.258  0.00  0.00      PROA C  
ATOM   3200  CD2 HIS A 397     122.185  -5.700  49.546  0.00  0.00      PROA C  
ATOM   3201  ND1 HIS A 397     121.490  -6.939  47.883  0.00  0.00      PROA N  
ATOM   3202  CE1 HIS A 397     122.025  -5.790  47.401  0.00  0.00      PROA C  
ATOM   3203  NE2 HIS A 397     122.461  -5.003  48.374  0.00  0.00      PROA N  
ATOM   3204  N   ASN A 398     124.067  -9.385  51.355  1.00 26.97      PROA N  
ATOM   3205  CA  ASN A 398     124.972  -9.976  52.360  1.00 26.97      PROA C  
ATOM   3206  C   ASN A 398     124.639  -9.607  53.808  1.00 26.97      PROA C  
ATOM   3207  O   ASN A 398     123.798 -10.252  54.498  1.00 26.97      PROA O  
ATOM   3208  CB  ASN A 398     126.294  -9.270  52.001  1.00 26.97      PROA C  
ATOM   3209  CG  ASN A 398     127.518  -9.872  52.668  1.00 26.97      PROA C  
ATOM   3210  ND2 ASN A 398     128.557 -10.051  51.883  1.00 26.97      PROA N  
ATOM   3211  OD1 ASN A 398     127.540 -10.057  53.908  1.00 26.97      PROA O  
ATOM   3212  N   THR A 399     123.872  -7.626  53.684  0.00  0.00      PROA N  
ATOM   3213  CA  THR A 399     123.603  -6.282  54.198  0.00  0.00      PROA C  
ATOM   3214  C   THR A 399     124.583  -5.877  55.293  0.00  0.00      PROA C  
ATOM   3215  O   THR A 399     125.080  -6.719  56.041  0.00  0.00      PROA O  
ATOM   3216  CB  THR A 399     122.145  -6.126  54.664  0.00  0.00      PROA C  
ATOM   3217  CG2 THR A 399     121.811  -4.719  55.188  0.00  0.00      PROA C  
ATOM   3218  OG1 THR A 399     121.253  -6.350  53.578  0.00  0.00      PROA O  
ATOM   3219  N   THR A 400     124.921  -4.567  55.409  0.00  0.00      PROA N  
ATOM   3220  CA  THR A 400     125.886  -4.063  56.397  0.00  0.00      PROA C  
ATOM   3221  C   THR A 400     125.516  -4.431  57.833  0.00  0.00      PROA C  
ATOM   3222  O   THR A 400     126.356  -4.859  58.626  0.00  0.00      PROA O  
ATOM   3223  CB  THR A 400     126.175  -2.559  56.240  0.00  0.00      PROA C  
ATOM   3224  CG2 THR A 400     124.923  -1.688  56.456  0.00  0.00      PROA C  
ATOM   3225  OG1 THR A 400     127.178  -2.100  57.143  0.00  0.00      PROA O  
ATOM   3226  N   GLY A 401     124.209  -4.345  58.180  0.00  0.00      PROA N  
ATOM   3227  CA  GLY A 401     123.639  -4.941  59.390  0.00  0.00      PROA C  
ATOM   3228  C   GLY A 401     123.883  -4.142  60.638  0.00  0.00      PROA C  
ATOM   3229  O   GLY A 401     123.544  -4.570  61.740  0.00  0.00      PROA O  
ATOM   3230  N   VAL A 402     124.463  -2.940  60.488  0.00  0.00      PROA N  
ATOM   3231  CA  VAL A 402     124.705  -2.021  61.581  0.00  0.00      PROA C  
ATOM   3232  C   VAL A 402     123.546  -1.051  61.712  0.00  0.00      PROA C  
ATOM   3233  O   VAL A 402     123.056  -0.479  60.737  0.00  0.00      PROA O  
ATOM   3234  CB  VAL A 402     126.043  -1.280  61.514  0.00  0.00      PROA C  
ATOM   3235  CG1 VAL A 402     127.183  -2.317  61.542  0.00  0.00      PROA C  
ATOM   3236  CG2 VAL A 402     126.154  -0.372  60.272  0.00  0.00      PROA C  
ATOM   3237  N   TYR A 403     123.054  -0.869  62.947  0.00  0.00      PROA N  
ATOM   3238  CA  TYR A 403     121.959   0.025  63.253  0.00  0.00      PROA C  
ATOM   3239  C   TYR A 403     122.467   1.067  64.219  0.00  0.00      PROA C  
ATOM   3240  O   TYR A 403     123.173   0.774  65.184  0.00  0.00      PROA O  
ATOM   3241  CB  TYR A 403     120.672  -0.655  63.816  0.00  0.00      PROA C  
ATOM   3242  CG  TYR A 403     119.894  -1.367  62.740  0.00  0.00      PROA C  
ATOM   3243  CD1 TYR A 403     120.457  -2.455  62.055  0.00  0.00      PROA C  
ATOM   3244  CD2 TYR A 403     118.571  -0.992  62.434  0.00  0.00      PROA C  
ATOM   3245  CE1 TYR A 403     119.752  -3.113  61.046  0.00  0.00      PROA C  
ATOM   3246  CE2 TYR A 403     117.845  -1.669  61.442  0.00  0.00      PROA C  
ATOM   3247  CZ  TYR A 403     118.452  -2.716  60.737  0.00  0.00      PROA C  
ATOM   3248  OH  TYR A 403     117.795  -3.359  59.676  0.00  0.00      PROA O  
ATOM   3249  N   THR A 404     122.137   2.336  63.941  0.00  0.00      PROA N  
ATOM   3250  CA  THR A 404     122.645   3.485  64.669  0.00  0.00      PROA C  
ATOM   3251  C   THR A 404     121.472   4.170  65.335  0.00  0.00      PROA C  
ATOM   3252  O   THR A 404     120.377   4.255  64.775  0.00  0.00      PROA O  
ATOM   3253  CB  THR A 404     123.438   4.477  63.798  0.00  0.00      PROA C  
ATOM   3254  CG2 THR A 404     124.391   3.715  62.863  0.00  0.00      PROA C  
ATOM   3255  OG1 THR A 404     122.643   5.336  62.981  0.00  0.00      PROA O  
ATOM   3256  N   CYS A 405     121.654   4.648  66.581  0.00  0.00      PROA N  
ATOM   3257  CA  CYS A 405     120.640   5.429  67.271  0.00  0.00      PROA C  
ATOM   3258  C   CYS A 405     120.562   6.842  66.697  0.00  0.00      PROA C  
ATOM   3259  O   CYS A 405     121.483   7.650  66.837  0.00  0.00      PROA O  
ATOM   3260  CB  CYS A 405     120.894   5.455  68.807  0.00  0.00      PROA C  
ATOM   3261  SG  CYS A 405     119.678   6.396  69.793  0.00  0.00      PROA S  
ATOM   3262  N   SER A 406     119.441   7.162  66.019  0.00  0.00      PROA N  
ATOM   3263  CA  SER A 406     119.218   8.453  65.380  0.00  0.00      PROA C  
ATOM   3264  C   SER A 406     118.825   9.547  66.363  0.00  0.00      PROA C  
ATOM   3265  O   SER A 406     118.439   9.297  67.504  0.00  0.00      PROA O  
ATOM   3266  CB  SER A 406     118.145   8.391  64.250  0.00  0.00      PROA C  
ATOM   3267  OG  SER A 406     116.861   7.980  64.735  0.00  0.00      PROA O  
ATOM   3268  N   ALA A 407     118.873  10.823  65.915  0.00  0.00      PROA N  
ATOM   3269  CA  ALA A 407     118.469  11.976  66.703  0.00  0.00      PROA C  
ATOM   3270  C   ALA A 407     116.964  12.015  66.969  0.00  0.00      PROA C  
ATOM   3271  O   ALA A 407     116.484  12.634  67.918  0.00  0.00      PROA O  
ATOM   3272  CB  ALA A 407     118.875  13.254  65.945  0.00  0.00      PROA C  
ATOM   3273  N   HIS A 408     116.184  11.289  66.139  0.00  0.00      PROA N  
ATOM   3274  CA  HIS A 408     114.753  11.104  66.297  0.00  0.00      PROA C  
ATOM   3275  C   HIS A 408     114.416  10.112  67.408  0.00  0.00      PROA C  
ATOM   3276  O   HIS A 408     113.268  10.010  67.843  0.00  0.00      PROA O  
ATOM   3277  CB  HIS A 408     114.110  10.606  64.976  0.00  0.00      PROA C  
ATOM   3278  CG  HIS A 408     114.319  11.561  63.829  0.00  0.00      PROA C  
ATOM   3279  CD2 HIS A 408     113.561  12.622  63.430  0.00  0.00      PROA C  
ATOM   3280  ND1 HIS A 408     115.274  11.395  62.843  0.00  0.00      PROA N  
ATOM   3281  CE1 HIS A 408     115.071  12.366  61.917  0.00  0.00      PROA C  
ATOM   3282  NE2 HIS A 408     114.040  13.136  62.230  0.00  0.00      PROA N  
ATOM   3283  N   GLY A 409     115.421   9.353  67.904  0.00  0.00      PROA N  
ATOM   3284  CA  GLY A 409     115.253   8.381  68.981  0.00  0.00      PROA C  
ATOM   3285  C   GLY A 409     114.855   7.017  68.486  0.00  0.00      PROA C  
ATOM   3286  O   GLY A 409     114.220   6.244  69.201  0.00  0.00      PROA O  
ATOM   3287  N   THR A 410     115.231   6.683  67.236  0.00  0.00      PROA N  
ATOM   3288  CA  THR A 410     114.953   5.377  66.638  0.00  0.00      PROA C  
ATOM   3289  C   THR A 410     116.220   4.724  66.110  0.00  0.00      PROA C  
ATOM   3290  O   THR A 410     117.104   5.383  65.556  0.00  0.00      PROA O  
ATOM   3291  CB  THR A 410     113.901   5.393  65.521  0.00  0.00      PROA C  
ATOM   3292  CG2 THR A 410     112.564   5.923  66.059  0.00  0.00      PROA C  
ATOM   3293  OG1 THR A 410     114.258   6.201  64.404  0.00  0.00      PROA O  
ATOM   3294  N   TRP A 411     116.350   3.387  66.269  0.00  0.00      PROA N  
ATOM   3295  CA  TRP A 411     117.356   2.600  65.567  0.00  0.00      PROA C  
ATOM   3296  C   TRP A 411     117.149   2.610  64.060  0.00  0.00      PROA C  
ATOM   3297  O   TRP A 411     116.057   2.331  63.563  0.00  0.00      PROA O  
ATOM   3298  CB  TRP A 411     117.385   1.120  66.034  0.00  0.00      PROA C  
ATOM   3299  CG  TRP A 411     117.794   0.951  67.457  0.00  0.00      PROA C  
ATOM   3300  CD1 TRP A 411     116.980   0.639  68.512  0.00  0.00      PROA C  
ATOM   3301  CD2 TRP A 411     119.113   1.146  67.994  0.00  0.00      PROA C  
ATOM   3302  CE2 TRP A 411     119.013   0.957  69.390  0.00  0.00      PROA C  
ATOM   3303  CE3 TRP A 411     120.348   1.467  67.431  0.00  0.00      PROA C  
ATOM   3304  NE1 TRP A 411     117.717   0.658  69.670  0.00  0.00      PROA N  
ATOM   3305  CZ2 TRP A 411     120.106   1.104  70.231  0.00  0.00      PROA C  
ATOM   3306  CZ3 TRP A 411     121.455   1.592  68.276  0.00  0.00      PROA C  
ATOM   3307  CH2 TRP A 411     121.336   1.417  69.652  0.00  0.00      PROA C  
ATOM   3308  N   THR A 412     118.205   2.933  63.294  0.00  0.00      PROA N  
ATOM   3309  CA  THR A 412     118.100   3.063  61.845  0.00  0.00      PROA C  
ATOM   3310  C   THR A 412     119.363   2.570  61.180  0.00  0.00      PROA C  
ATOM   3311  O   THR A 412     120.463   2.686  61.720  0.00  0.00      PROA O  
ATOM   3312  CB  THR A 412     117.847   4.494  61.338  0.00  0.00      PROA C  
ATOM   3313  CG2 THR A 412     116.415   4.937  61.673  0.00  0.00      PROA C  
ATOM   3314  OG1 THR A 412     118.730   5.437  61.939  0.00  0.00      PROA O  
ATOM   3315  N   ASN A 413     119.225   2.011  59.966  0.00  0.00      PROA N  
ATOM   3316  CA  ASN A 413     120.344   1.743  59.080  0.00  0.00      PROA C  
ATOM   3317  C   ASN A 413     120.041   2.452  57.766  0.00  0.00      PROA C  
ATOM   3318  O   ASN A 413     118.880   2.665  57.413  0.00  0.00      PROA O  
ATOM   3319  CB  ASN A 413     120.610   0.220  58.888  0.00  0.00      PROA C  
ATOM   3320  CG  ASN A 413     119.642  -0.474  57.937  0.00  0.00      PROA C  
ATOM   3321  ND2 ASN A 413     118.386  -0.657  58.381  0.00  0.00      PROA N  
ATOM   3322  OD1 ASN A 413     119.982  -0.843  56.811  0.00  0.00      PROA O  
ATOM   3323  N   GLU A 414     121.084   2.862  57.023  0.00  0.00      PROA N  
ATOM   3324  CA  GLU A 414     120.925   3.594  55.777  0.00  0.00      PROA C  
ATOM   3325  C   GLU A 414     120.182   2.865  54.652  0.00  0.00      PROA C  
ATOM   3326  O   GLU A 414     119.347   3.466  53.972  0.00  0.00      PROA O  
ATOM   3327  CB  GLU A 414     122.287   4.158  55.282  0.00  0.00      PROA C  
ATOM   3328  CG  GLU A 414     123.361   3.104  54.899  0.00  0.00      PROA C  
ATOM   3329  CD  GLU A 414     124.716   3.707  54.522  0.00  0.00      PROA C  
ATOM   3330  OE1 GLU A 414     124.885   4.955  54.534  0.00  0.00      PROA O  
ATOM   3331  OE2 GLU A 414     125.643   2.915  54.202  0.00  0.00      PROA O1-
ATOM   3332  N   VAL A 415     120.450   1.559  54.407  0.00  0.00      PROA N  
ATOM   3333  CA  VAL A 415     119.850   0.862  53.271  0.00  0.00      PROA C  
ATOM   3334  C   VAL A 415     118.395   0.435  53.458  0.00  0.00      PROA C  
ATOM   3335  O   VAL A 415     117.603   0.551  52.521  0.00  0.00      PROA O  
ATOM   3336  CB  VAL A 415     120.682  -0.295  52.714  0.00  0.00      PROA C  
ATOM   3337  CG1 VAL A 415     122.017   0.252  52.170  0.00  0.00      PROA C  
ATOM   3338  CG2 VAL A 415     120.930  -1.400  53.753  0.00  0.00      PROA C  
ATOM   3339  N   LEU A 416     117.973  -0.022  54.661  0.00  0.00      PROA N  
ATOM   3340  CA  LEU A 416     116.569  -0.333  54.909  0.00  0.00      PROA C  
ATOM   3341  C   LEU A 416     115.865   0.890  55.490  0.00  0.00      PROA C  
ATOM   3342  O   LEU A 416     115.353   1.715  54.735  0.00  0.00      PROA O  
ATOM   3343  CB  LEU A 416     116.324  -1.625  55.744  0.00  0.00      PROA C  
ATOM   3344  CG  LEU A 416     117.045  -2.888  55.214  0.00  0.00      PROA C  
ATOM   3345  CD1 LEU A 416     116.826  -4.077  56.162  0.00  0.00      PROA C  
ATOM   3346  CD2 LEU A 416     116.596  -3.260  53.793  0.00  0.00      PROA C  
ATOM   3347  N   LYS A 417     115.846   1.025  56.834  0.00  0.00      PROA N  
ATOM   3348  CA  LYS A 417     115.291   2.123  57.616  0.00  0.00      PROA C  
ATOM   3349  C   LYS A 417     115.155   1.635  59.058  0.00  0.00      PROA C  
ATOM   3350  O   LYS A 417     116.091   1.075  59.629  0.00  0.00      PROA O  
ATOM   3351  CB  LYS A 417     113.971   2.790  57.087  0.00  0.00      PROA C  
ATOM   3352  CG  LYS A 417     112.791   1.849  56.754  0.00  0.00      PROA C  
ATOM   3353  CD  LYS A 417     111.463   2.624  56.612  0.00  0.00      PROA C  
ATOM   3354  CE  LYS A 417     110.243   1.714  56.385  0.00  0.00      PROA C  
ATOM   3355  NZ  LYS A 417     109.000   2.517  56.273  0.00  0.00      PROA N1+
ATOM   3356  N   ARG A 418     113.965   1.815  59.665  0.00  0.00      PROA N  
ATOM   3357  CA  ARG A 418     113.497   1.184  60.888  0.00  0.00      PROA C  
ATOM   3358  C   ARG A 418     113.479  -0.342  60.832  0.00  0.00      PROA C  
ATOM   3359  O   ARG A 418     113.798  -1.025  61.805  0.00  0.00      PROA O  
ATOM   3360  CB  ARG A 418     112.046   1.671  61.155  0.00  0.00      PROA C  
ATOM   3361  CG  ARG A 418     111.952   3.148  61.599  0.00  0.00      PROA C  
ATOM   3362  CD  ARG A 418     112.035   3.337  63.120  0.00  0.00      PROA C  
ATOM   3363  NE  ARG A 418     110.735   2.840  63.686  0.00  0.00      PROA N  
ATOM   3364  CZ  ARG A 418     110.535   2.431  64.932  0.00  0.00      PROA C  
ATOM   3365  NH1 ARG A 418     111.506   2.249  65.797  0.00  0.00      PROA N1+
ATOM   3366  NH2 ARG A 418     109.303   2.179  65.327  0.00  0.00      PROA N  
ATOM   3367  N   SER A 419     113.073  -0.903  59.673  0.00  0.00      PROA N  
ATOM   3368  CA  SER A 419     112.898  -2.332  59.437  0.00  0.00      PROA C  
ATOM   3369  C   SER A 419     114.137  -3.170  59.708  0.00  0.00      PROA C  
ATOM   3370  O   SER A 419     115.250  -2.812  59.325  0.00  0.00      PROA O  
ATOM   3371  CB  SER A 419     112.446  -2.636  57.981  0.00  0.00      PROA C  
ATOM   3372  OG  SER A 419     111.239  -1.931  57.668  0.00  0.00      PROA O  
ATOM   3373  N   LEU A 420     113.961  -4.317  60.395  0.00  0.00      PROA N  
ATOM   3374  CA  LEU A 420     115.013  -5.267  60.724  0.00  0.00      PROA C  
ATOM   3375  C   LEU A 420     115.572  -6.030  59.517  0.00  0.00      PROA C  
ATOM   3376  O   LEU A 420     114.870  -6.160  58.505  0.00  0.00      PROA O  
ATOM   3377  CB  LEU A 420     114.540  -6.282  61.798  0.00  0.00      PROA C  
ATOM   3378  CG  LEU A 420     114.242  -5.681  63.188  0.00  0.00      PROA C  
ATOM   3379  CD1 LEU A 420     113.927  -6.815  64.175  0.00  0.00      PROA C  
ATOM   3380  CD2 LEU A 420     115.408  -4.830  63.718  0.00  0.00      PROA C  
ATOM   3381  N   PRO A 421     116.814  -6.539  59.542  0.00  0.00      PROA N  
ATOM   3382  CA  PRO A 421     117.270  -7.556  58.597  0.00  0.00      PROA C  
ATOM   3383  C   PRO A 421     116.410  -8.813  58.576  0.00  0.00      PROA C  
ATOM   3384  O   PRO A 421     115.602  -9.039  59.478  0.00  0.00      PROA O  
ATOM   3385  CB  PRO A 421     118.710  -7.889  59.050  0.00  0.00      PROA C  
ATOM   3386  CG  PRO A 421     119.083  -6.775  60.031  0.00  0.00      PROA C  
ATOM   3387  CD  PRO A 421     117.741  -6.449  60.674  0.00  0.00      PROA C  
ATOM   3388  N   THR A 422     116.591  -9.671  57.559  0.00  0.00      PROA N  
ATOM   3389  CA  THR A 422     115.997 -11.005  57.565  0.00  0.00      PROA C  
ATOM   3390  C   THR A 422     117.115 -12.017  57.492  0.00  0.00      PROA C  
ATOM   3391  O   THR A 422     117.959 -11.976  56.595  0.00  0.00      PROA O  
ATOM   3392  CB  THR A 422     115.022 -11.259  56.420  0.00  0.00      PROA C  
ATOM   3393  CG2 THR A 422     114.386 -12.658  56.508  0.00  0.00      PROA C  
ATOM   3394  OG1 THR A 422     113.955 -10.317  56.461  0.00  0.00      PROA O  
ATOM   3395  N   CYS A 423     117.151 -12.961  58.451  0.00  0.00      PROA N  
ATOM   3396  CA  CYS A 423     118.053 -14.096  58.414  0.00  0.00      PROA C  
ATOM   3397  C   CYS A 423     117.356 -15.251  57.707  0.00  0.00      PROA C  
ATOM   3398  O   CYS A 423     116.352 -15.777  58.189  0.00  0.00      PROA O  
ATOM   3399  CB  CYS A 423     118.457 -14.557  59.843  0.00  0.00      PROA C  
ATOM   3400  SG  CYS A 423     119.359 -13.290  60.782  0.00  0.00      PROA S  
ATOM   3401  N   LEU A 424     117.863 -15.675  56.534  0.00  0.00      PROA N  
ATOM   3402  CA  LEU A 424     117.320 -16.807  55.806  0.00  0.00      PROA C  
ATOM   3403  C   LEU A 424     118.100 -18.080  56.124  0.00  0.00      PROA C  
ATOM   3404  O   LEU A 424     119.316 -18.009  56.334  0.00  0.00      PROA O  
ATOM   3405  CB  LEU A 424     117.308 -16.616  54.267  0.00  0.00      PROA C  
ATOM   3406  CG  LEU A 424     116.325 -15.554  53.727  0.00  0.00      PROA C  
ATOM   3407  CD1 LEU A 424     116.272 -15.642  52.194  0.00  0.00      PROA C  
ATOM   3408  CD2 LEU A 424     114.901 -15.704  54.287  0.00  0.00      PROA C  
ATOM   3409  N   PRO A 425     117.473 -19.255  56.192  0.00  0.00      PROA N  
ATOM   3410  CA  PRO A 425     118.141 -20.551  56.089  0.00  0.00      PROA C  
ATOM   3411  C   PRO A 425     119.253 -20.677  55.057  0.00  0.00      PROA C  
ATOM   3412  O   PRO A 425     119.054 -20.327  53.890  0.00  0.00      PROA O  
ATOM   3413  CB  PRO A 425     116.996 -21.526  55.797  0.00  0.00      PROA C  
ATOM   3414  CG  PRO A 425     115.805 -20.895  56.512  0.00  0.00      PROA C  
ATOM   3415  CD  PRO A 425     116.016 -19.411  56.236  0.00  0.00      PROA C  
ATOM   3416  N   VAL A 426     120.421 -21.218  55.442  0.00  0.00      PROA N  
ATOM   3417  CA  VAL A 426     121.427 -21.680  54.505  0.00  0.00      PROA C  
ATOM   3418  C   VAL A 426     120.956 -22.976  53.846  0.00  0.00      PROA C  
ATOM   3419  O   VAL A 426     120.307 -23.824  54.465  0.00  0.00      PROA O  
ATOM   3420  CB  VAL A 426     122.815 -21.817  55.135  0.00  0.00      PROA C  
ATOM   3421  CG1 VAL A 426     123.071 -23.216  55.737  0.00  0.00      PROA C  
ATOM   3422  CG2 VAL A 426     123.883 -21.465  54.080  0.00  0.00      PROA C  
ATOM   3423  N   CYS A 427     121.255 -23.150  52.549  0.00  0.00      PROA N  
ATOM   3424  CA  CYS A 427     120.755 -24.266  51.778  0.00  0.00      PROA C  
ATOM   3425  C   CYS A 427     121.887 -25.148  51.290  0.00  0.00      PROA C  
ATOM   3426  O   CYS A 427     122.997 -24.686  51.025  0.00  0.00      PROA O  
ATOM   3427  CB  CYS A 427     119.868 -23.781  50.598  0.00  0.00      PROA C  
ATOM   3428  SG  CYS A 427     120.703 -22.789  49.308  0.00  0.00      PROA S  
ATOM   3429  N   GLY A 428     121.620 -26.466  51.170  0.00  0.00      PROA N  
ATOM   3430  CA  GLY A 428     122.489 -27.424  50.492  0.00  0.00      PROA C  
ATOM   3431  C   GLY A 428     123.899 -27.578  51.010  0.00  0.00      PROA C  
ATOM   3432  O   GLY A 428     124.822 -27.790  50.225  0.00  0.00      PROA O  
ATOM   3433  N   LEU A 429     124.102 -27.509  52.339  0.00  0.00      PROA N  
ATOM   3434  CA  LEU A 429     125.409 -27.668  52.968  0.00  0.00      PROA C  
ATOM   3435  C   LEU A 429     125.386 -28.771  54.031  0.00  0.00      PROA C  
ATOM   3436  O   LEU A 429     125.532 -28.472  55.224  0.00  0.00      PROA O  
ATOM   3437  CB  LEU A 429     125.899 -26.343  53.614  0.00  0.00      PROA C  
ATOM   3438  CG  LEU A 429     126.307 -25.242  52.613  0.00  0.00      PROA C  
ATOM   3439  CD1 LEU A 429     126.570 -23.923  53.350  0.00  0.00      PROA C  
ATOM   3440  CD2 LEU A 429     127.550 -25.644  51.805  0.00  0.00      PROA C  
ATOM   3441  N   PRO A 430     125.182 -30.048  53.677  0.00  0.00      PROA N  
ATOM   3442  CA  PRO A 430     125.274 -31.156  54.623  0.00  0.00      PROA C  
ATOM   3443  C   PRO A 430     126.638 -31.271  55.299  0.00  0.00      PROA C  
ATOM   3444  O   PRO A 430     127.653 -30.828  54.757  0.00  0.00      PROA O  
ATOM   3445  CB  PRO A 430     124.949 -32.381  53.758  0.00  0.00      PROA C  
ATOM   3446  CG  PRO A 430     125.575 -32.046  52.405  0.00  0.00      PROA C  
ATOM   3447  CD  PRO A 430     125.368 -30.531  52.301  0.00  0.00      PROA C  
ATOM   3448  N   LYS A 431     126.682 -31.862  56.508  0.00  0.00      PROA N  
ATOM   3449  CA  LYS A 431     127.904 -31.953  57.286  0.00  0.00      PROA C  
ATOM   3450  C   LYS A 431     128.588 -33.310  57.144  0.00  0.00      PROA C  
ATOM   3451  O   LYS A 431     129.639 -33.563  57.738  0.00  0.00      PROA O  
ATOM   3452  CB  LYS A 431     127.653 -31.609  58.783  0.00  0.00      PROA C  
ATOM   3453  CG  LYS A 431     127.480 -30.101  59.069  0.00  0.00      PROA C  
ATOM   3454  CD  LYS A 431     126.122 -29.507  58.646  0.00  0.00      PROA C  
ATOM   3455  CE  LYS A 431     125.951 -28.006  58.942  0.00  0.00      PROA C  
ATOM   3456  NZ  LYS A 431     126.816 -27.192  58.050  0.00  0.00      PROA N1+
ATOM   3457  N   PHE A 432     128.023 -34.208  56.311  0.00  0.00      PROA N  
ATOM   3458  CA  PHE A 432     128.435 -35.599  56.205  0.00  0.00      PROA C  
ATOM   3459  C   PHE A 432     128.619 -36.041  54.754  0.00  0.00      PROA C  
ATOM   3460  O   PHE A 432     128.182 -35.382  53.808  0.00  0.00      PROA O  
ATOM   3461  CB  PHE A 432     127.416 -36.551  56.897  0.00  0.00      PROA C  
ATOM   3462  CG  PHE A 432     127.324 -36.237  58.369  0.00  0.00      PROA C  
ATOM   3463  CD1 PHE A 432     128.278 -36.750  59.264  0.00  0.00      PROA C  
ATOM   3464  CD2 PHE A 432     126.275 -35.449  58.875  0.00  0.00      PROA C  
ATOM   3465  CE1 PHE A 432     128.197 -36.467  60.634  0.00  0.00      PROA C  
ATOM   3466  CE2 PHE A 432     126.188 -35.166  60.243  0.00  0.00      PROA C  
ATOM   3467  CZ  PHE A 432     127.150 -35.676  61.124  0.00  0.00      PROA C  
ATOM   3468  N   SER A 433     129.315 -37.184  54.564  0.00  0.00      PROA N  
ATOM   3469  CA  SER A 433     129.610 -37.804  53.273  0.00  0.00      PROA C  
ATOM   3470  C   SER A 433     129.363 -39.313  53.386  0.00  0.00      PROA C  
ATOM   3471  O   SER A 433     129.266 -39.848  54.492  0.00  0.00      PROA O  
ATOM   3472  CB  SER A 433     131.073 -37.505  52.821  0.00  0.00      PROA C  
ATOM   3473  OG  SER A 433     131.396 -38.021  51.522  0.00  0.00      PROA O  
ATOM   3474  N   ARG A 434     129.220 -40.042  52.252  0.00  0.00      PROA N  
ATOM   3475  CA  ARG A 434     128.578 -41.359  52.202  0.00  0.00      PROA C  
ATOM   3476  C   ARG A 434     129.317 -42.481  51.455  0.00  0.00      PROA C  
ATOM   3477  O   ARG A 434     130.229 -42.237  50.662  0.00  0.00      PROA O  
ATOM   3478  CB  ARG A 434     127.165 -41.231  51.568  0.00  0.00      PROA C  
ATOM   3479  CG  ARG A 434     127.157 -40.497  50.210  0.00  0.00      PROA C  
ATOM   3480  CD  ARG A 434     125.766 -40.441  49.567  0.00  0.00      PROA C  
ATOM   3481  NE  ARG A 434     125.877 -39.451  48.447  0.00  0.00      PROA N  
ATOM   3482  CZ  ARG A 434     125.080 -38.394  48.346  0.00  0.00      PROA C  
ATOM   3483  NH1 ARG A 434     123.859 -38.382  48.813  0.00  0.00      PROA N1+
ATOM   3484  NH2 ARG A 434     125.533 -37.316  47.748  0.00  0.00      PROA N  
ATOM   3485  N   ASP A 435     128.897 -43.751  51.720  0.00  0.00      PROA N  
ATOM   3486  CA  ASP A 435     129.407 -45.014  51.181  0.00  0.00      PROA C  
ATOM   3487  C   ASP A 435     128.261 -46.080  51.087  0.00  0.00      PROA C  
ATOM   3488  O   ASP A 435     127.089 -45.724  50.950  0.00  0.00      PROA O  
ATOM   3489  CB  ASP A 435     130.560 -45.543  52.096  0.00  0.00      PROA C  
ATOM   3490  CG  ASP A 435     131.805 -44.670  52.031  0.00  0.00      PROA C  
ATOM   3491  OD1 ASP A 435     132.367 -44.494  50.916  0.00  0.00      PROA O  
ATOM   3492  OD2 ASP A 435     132.297 -44.231  53.105  0.00  0.00      PROA O1-
ATOM   3493  N   ASP A 436     128.601 -47.401  51.176  0.00  0.00      PROA N  
ATOM   3494  CA  ASP A 436     127.760 -48.613  51.285  0.00  0.00      PROA C  
ATOM   3495  C   ASP A 436     127.176 -49.237  49.979  0.00  0.00      PROA C  
ATOM   3496  O   ASP A 436     127.538 -48.833  48.875  0.00  0.00      PROA O  
ATOM   3497  CB  ASP A 436     126.765 -48.568  52.489  0.00  0.00      PROA C  
ATOM   3498  CG  ASP A 436     127.461 -48.582  53.849  0.00  0.00      PROA C  
ATOM   3499  OD1 ASP A 436     128.696 -48.814  53.939  0.00  0.00      PROA O  
ATOM   3500  OD2 ASP A 436     126.734 -48.461  54.873  0.00  0.00      PROA O1-
ATOM   3501  N   ASP A 437     126.325 -50.308  50.081  0.00  0.00      PROA N  
ATOM   3502  CA  ASP A 437     125.612 -51.003  48.992  0.00  0.00      PROA C  
ATOM   3503  C   ASP A 437     124.183 -51.476  49.413  0.00  0.00      PROA C  
ATOM   3504  O   ASP A 437     124.036 -52.090  50.468  0.00  0.00      PROA O  
ATOM   3505  CB  ASP A 437     126.395 -52.276  48.555  0.00  0.00      PROA C  
ATOM   3506  CG  ASP A 437     127.638 -51.942  47.750  0.00  0.00      PROA C  
ATOM   3507  OD1 ASP A 437     127.526 -51.243  46.709  0.00  0.00      PROA O  
ATOM   3508  OD2 ASP A 437     128.735 -52.463  48.090  0.00  0.00      PROA O1-
ATOM   3509  N   ASP A 438     123.126 -51.184  48.594  0.00  0.00      PROA N  
ATOM   3510  CA  ASP A 438     121.718 -51.625  48.650  0.00  0.00      PROA C  
ATOM   3511  C   ASP A 438     120.656 -50.548  49.045  0.00  0.00      PROA C  
ATOM   3512  O   ASP A 438     120.301 -50.395  50.213  0.00  0.00      PROA O  
ATOM   3513  CB  ASP A 438     121.515 -52.992  49.380  0.00  0.00      PROA C  
ATOM   3514  CG  ASP A 438     120.174 -53.656  49.103  0.00  0.00      PROA C  
ATOM   3515  OD1 ASP A 438     119.511 -53.322  48.087  0.00  0.00      PROA O  
ATOM   3516  OD2 ASP A 438     119.823 -54.610  49.851  0.00  0.00      PROA O1-
ATOM   3517  N   LYS A 439     120.110 -49.775  48.062  0.00  0.00      PROA N  
ATOM   3518  CA  LYS A 439     119.138 -48.696  48.295  0.00  0.00      PROA C  
ATOM   3519  C   LYS A 439     117.756 -48.878  47.663  0.00  0.00      PROA C  
ATOM   3520  O   LYS A 439     116.854 -49.440  48.276  0.00  0.00      PROA O  
ATOM   3521  CB  LYS A 439     119.715 -47.293  47.922  0.00  0.00      PROA C  
ATOM   3522  CG  LYS A 439     120.527 -46.649  49.060  0.00  0.00      PROA C  
ATOM   3523  CD  LYS A 439     121.322 -45.342  48.760  0.00  0.00      PROA C  
ATOM   3524  CE  LYS A 439     121.327 -44.294  49.902  0.00  0.00      PROA C  
ATOM   3525  NZ  LYS A 439     122.647 -43.622  50.062  0.00  0.00      PROA N1+
ATOM   3526  N   ILE A 440     117.541 -48.359  46.433  0.00  0.00      PROA N  
ATOM   3527  CA  ILE A 440     116.276 -48.474  45.718  0.00  0.00      PROA C  
ATOM   3528  C   ILE A 440     116.427 -49.659  44.772  0.00  0.00      PROA C  
ATOM   3529  O   ILE A 440     116.701 -50.772  45.220  0.00  0.00      PROA O  
ATOM   3530  CB  ILE A 440     115.858 -47.131  45.110  0.00  0.00      PROA C  
ATOM   3531  CG1 ILE A 440     114.459 -47.159  44.458  0.00  0.00      PROA C  
ATOM   3532  CG2 ILE A 440     116.934 -46.495  44.201  0.00  0.00      PROA C  
ATOM   3533  CD  ILE A 440     113.357 -47.327  45.499  0.00  0.00      PROA C  
ATOM   3534  N   PHE A 441     116.343 -49.499  43.440  0.00  0.00      PROA N  
ATOM   3535  CA  PHE A 441     116.992 -50.443  42.549  0.00  0.00      PROA C  
ATOM   3536  C   PHE A 441     118.507 -50.211  42.550  0.00  0.00      PROA C  
ATOM   3537  O   PHE A 441     119.009 -49.249  41.974  0.00  0.00      PROA O  
ATOM   3538  CB  PHE A 441     116.404 -50.438  41.106  0.00  0.00      PROA C  
ATOM   3539  CG  PHE A 441     115.287 -51.443  40.949  0.00  0.00      PROA C  
ATOM   3540  CD1 PHE A 441     114.240 -51.543  41.882  0.00  0.00      PROA C  
ATOM   3541  CD2 PHE A 441     115.272 -52.304  39.835  0.00  0.00      PROA C  
ATOM   3542  CE1 PHE A 441     113.209 -52.475  41.711  0.00  0.00      PROA C  
ATOM   3543  CE2 PHE A 441     114.248 -53.243  39.665  0.00  0.00      PROA C  
ATOM   3544  CZ  PHE A 441     113.218 -53.334  40.608  0.00  0.00      PROA C  
ATOM   3545  N   ASN A 442     119.256 -51.108  43.230  0.00  0.00      PROA N  
ATOM   3546  CA  ASN A 442     120.712 -51.219  43.192  0.00  0.00      PROA C  
ATOM   3547  C   ASN A 442     121.548 -49.978  43.552  0.00  0.00      PROA C  
ATOM   3548  O   ASN A 442     122.468 -49.604  42.822  0.00  0.00      PROA O  
ATOM   3549  CB  ASN A 442     121.190 -51.827  41.841  0.00  0.00      PROA C  
ATOM   3550  CG  ASN A 442     120.483 -53.156  41.586  0.00  0.00      PROA C  
ATOM   3551  ND2 ASN A 442     119.588 -53.199  40.574  0.00  0.00      PROA N  
ATOM   3552  OD1 ASN A 442     120.741 -54.158  42.263  0.00  0.00      PROA O  
ATOM   3553  N   GLY A 443     121.277 -49.319  44.705  0.00  0.00      PROA N  
ATOM   3554  CA  GLY A 443     122.134 -48.238  45.252  0.00  0.00      PROA C  
ATOM   3555  C   GLY A 443     122.990 -48.618  46.464  0.00  0.00      PROA C  
ATOM   3556  O   GLY A 443     123.686 -49.625  46.432  0.00  0.00      PROA O  
ATOM   3557  N   ARG A 444     122.992 -47.808  47.562  0.00  0.00      PROA N  
ATOM   3558  CA  ARG A 444     123.993 -47.811  48.655  0.00  0.00      PROA C  
ATOM   3559  C   ARG A 444     123.604 -47.198  50.057  0.00  0.00      PROA C  
ATOM   3560  O   ARG A 444     123.834 -46.004  50.192  0.00  0.00      PROA O  
ATOM   3561  CB  ARG A 444     125.284 -47.084  48.145  0.00  0.00      PROA C  
ATOM   3562  CG  ARG A 444     125.243 -45.626  47.606  0.00  0.00      PROA C  
ATOM   3563  CD  ARG A 444     124.699 -45.361  46.196  0.00  0.00      PROA C  
ATOM   3564  NE  ARG A 444     124.702 -43.866  46.070  0.00  0.00      PROA N  
ATOM   3565  CZ  ARG A 444     125.720 -43.132  45.648  0.00  0.00      PROA C  
ATOM   3566  NH1 ARG A 444     126.690 -43.581  44.892  0.00  0.00      PROA N1+
ATOM   3567  NH2 ARG A 444     125.736 -41.874  46.036  0.00  0.00      PROA N  
ATOM   3568  N   PRO A 445     122.995 -47.815  51.111  0.00  0.00      PROA N  
ATOM   3569  CA  PRO A 445     122.211 -47.166  52.192  0.00  0.00      PROA C  
ATOM   3570  C   PRO A 445     122.734 -45.876  52.811  0.00  0.00      PROA C  
ATOM   3571  O   PRO A 445     123.942 -45.670  52.907  0.00  0.00      PROA O  
ATOM   3572  CB  PRO A 445     121.953 -48.265  53.237  0.00  0.00      PROA C  
ATOM   3573  CG  PRO A 445     123.073 -49.266  52.998  0.00  0.00      PROA C  
ATOM   3574  CD  PRO A 445     123.266 -49.191  51.484  0.00  0.00      PROA C  
ATOM   3575  N   ALA A 446     121.824 -44.951  53.193  0.00  0.00      PROA N  
ATOM   3576  CA  ALA A 446     122.162 -43.598  53.581  0.00  0.00      PROA C  
ATOM   3577  C   ALA A 446     123.124 -43.482  54.752  0.00  0.00      PROA C  
ATOM   3578  O   ALA A 446     123.058 -44.211  55.742  0.00  0.00      PROA O  
ATOM   3579  CB  ALA A 446     120.897 -42.765  53.871  0.00  0.00      PROA C  
ATOM   3580  N   GLN A 447     124.059 -42.510  54.650  0.00  0.00      PROA N  
ATOM   3581  CA  GLN A 447     124.890 -42.136  55.774  0.00  0.00      PROA C  
ATOM   3582  C   GLN A 447     124.224 -40.962  56.445  0.00  0.00      PROA C  
ATOM   3583  O   GLN A 447     124.326 -39.835  55.961  0.00  0.00      PROA O  
ATOM   3584  CB  GLN A 447     126.365 -41.790  55.409  0.00  0.00      PROA C  
ATOM   3585  CG  GLN A 447     127.399 -42.942  55.571  0.00  0.00      PROA C  
ATOM   3586  CD  GLN A 447     127.222 -44.210  54.726  0.00  0.00      PROA C  
ATOM   3587  NE2 GLN A 447     126.443 -44.140  53.626  0.00  0.00      PROA N  
ATOM   3588  OE1 GLN A 447     127.821 -45.243  55.026  0.00  0.00      PROA O  
ATOM   3589  N   LYS A 448     123.524 -41.223  57.565  0.00  0.00      PROA N  
ATOM   3590  CA  LYS A 448     122.905 -40.276  58.476  0.00  0.00      PROA C  
ATOM   3591  C   LYS A 448     122.459 -38.931  57.874  0.00  0.00      PROA C  
ATOM   3592  O   LYS A 448     121.456 -38.848  57.165  0.00  0.00      PROA O  
ATOM   3593  CB  LYS A 448     123.792 -40.148  59.745  0.00  0.00      PROA C  
ATOM   3594  CG  LYS A 448     123.133 -39.452  60.947  0.00  0.00      PROA C  
ATOM   3595  CD  LYS A 448     122.003 -40.276  61.593  0.00  0.00      PROA C  
ATOM   3596  CE  LYS A 448     121.364 -39.538  62.778  0.00  0.00      PROA C  
ATOM   3597  NZ  LYS A 448     120.307 -40.350  63.422  0.00  0.00      PROA N1+
ATOM   3598  N   GLY A 449     123.212 -37.837  58.139  0.00  0.00      PROA N  
ATOM   3599  CA  GLY A 449     122.898 -36.479  57.698  0.00  0.00      PROA C  
ATOM   3600  C   GLY A 449     123.443 -36.086  56.347  0.00  0.00      PROA C  
ATOM   3601  O   GLY A 449     123.673 -34.908  56.089  0.00  0.00      PROA O  
ATOM   3602  N   THR A 450     123.674 -37.044  55.430  0.00  0.00      PROA N  
ATOM   3603  CA  THR A 450     124.132 -36.733  54.066  0.00  0.00      PROA C  
ATOM   3604  C   THR A 450     122.984 -36.229  53.190  0.00  0.00      PROA C  
ATOM   3605  O   THR A 450     123.189 -35.536  52.194  0.00  0.00      PROA O  
ATOM   3606  CB  THR A 450     124.840 -37.901  53.372  0.00  0.00      PROA C  
ATOM   3607  CG2 THR A 450     125.558 -37.446  52.092  0.00  0.00      PROA C  
ATOM   3608  OG1 THR A 450     125.853 -38.444  54.211  0.00  0.00      PROA O  
ATOM   3609  N   THR A 451     121.716 -36.515  53.578  0.00  0.00      PROA N  
ATOM   3610  CA  THR A 451     120.527 -36.013  52.868  0.00  0.00      PROA C  
ATOM   3611  C   THR A 451     119.594 -35.281  53.844  0.00  0.00      PROA C  
ATOM   3612  O   THR A 451     118.496 -35.763  54.133  0.00  0.00      PROA O  
ATOM   3613  CB  THR A 451     119.740 -37.123  52.155  0.00  0.00      PROA C  
ATOM   3614  CG2 THR A 451     118.792 -36.530  51.102  0.00  0.00      PROA C  
ATOM   3615  OG1 THR A 451     120.605 -38.007  51.450  0.00  0.00      PROA O  
ATOM   3616  N   PRO A 452     119.948 -34.126  54.416  0.00  0.00      PROA N  
ATOM   3617  CA  PRO A 452     119.200 -33.501  55.508  0.00  0.00      PROA C  
ATOM   3618  C   PRO A 452     117.902 -32.853  55.039  0.00  0.00      PROA C  
ATOM   3619  O   PRO A 452     117.001 -32.617  55.843  0.00  0.00      PROA O  
ATOM   3620  CB  PRO A 452     120.189 -32.464  56.061  0.00  0.00      PROA C  
ATOM   3621  CG  PRO A 452     121.021 -32.055  54.845  0.00  0.00      PROA C  
ATOM   3622  CD  PRO A 452     121.160 -33.373  54.086  0.00  0.00      PROA C  
ATOM   3623  N   TRP A 453     117.794 -32.516  53.747  0.00  0.00      PROA N  
ATOM   3624  CA  TRP A 453     116.633 -31.875  53.164  0.00  0.00      PROA C  
ATOM   3625  C   TRP A 453     115.454 -32.801  52.930  0.00  0.00      PROA C  
ATOM   3626  O   TRP A 453     114.339 -32.338  52.677  0.00  0.00      PROA O  
ATOM   3627  CB  TRP A 453     117.013 -31.211  51.817  0.00  0.00      PROA C  
ATOM   3628  CG  TRP A 453     117.888 -32.053  50.941  0.00  0.00      PROA C  
ATOM   3629  CD1 TRP A 453     117.503 -33.072  50.109  0.00  0.00      PROA C  
ATOM   3630  CD2 TRP A 453     119.314 -31.933  50.817  0.00  0.00      PROA C  
ATOM   3631  CE2 TRP A 453     119.731 -32.940  49.916  0.00  0.00      PROA C  
ATOM   3632  CE3 TRP A 453     120.256 -31.069  51.374  0.00  0.00      PROA C  
ATOM   3633  NE1 TRP A 453     118.615 -33.604  49.496  0.00  0.00      PROA N  
ATOM   3634  CZ2 TRP A 453     121.069 -33.138  49.615  0.00  0.00      PROA C  
ATOM   3635  CZ3 TRP A 453     121.603 -31.264  51.062  0.00  0.00      PROA C  
ATOM   3636  CH2 TRP A 453     122.005 -32.289  50.210  0.00  0.00      PROA C  
ATOM   3637  N   ILE A 454     115.671 -34.131  52.988  0.00  0.00      PROA N  
ATOM   3638  CA  ILE A 454     114.647 -35.133  52.748  0.00  0.00      PROA C  
ATOM   3639  C   ILE A 454     113.466 -34.997  53.719  0.00  0.00      PROA C  
ATOM   3640  O   ILE A 454     113.609 -34.816  54.934  0.00  0.00      PROA O  
ATOM   3641  CB  ILE A 454     115.255 -36.545  52.725  0.00  0.00      PROA C  
ATOM   3642  CG1 ILE A 454     114.884 -37.335  51.442  0.00  0.00      PROA C  
ATOM   3643  CG2 ILE A 454     114.992 -37.356  54.014  0.00  0.00      PROA C  
ATOM   3644  CD  ILE A 454     113.391 -37.624  51.259  0.00  0.00      PROA C  
ATOM   3645  N   ALA A 455     112.245 -35.050  53.169  0.00  0.00      PROA N  
ATOM   3646  CA  ALA A 455     111.014 -35.013  53.908  0.00  0.00      PROA C  
ATOM   3647  C   ALA A 455     110.209 -36.245  53.542  0.00  0.00      PROA C  
ATOM   3648  O   ALA A 455     110.260 -36.733  52.411  0.00  0.00      PROA O  
ATOM   3649  CB  ALA A 455     110.214 -33.732  53.595  0.00  0.00      PROA C  
ATOM   3650  N   MET A 456     109.460 -36.798  54.503  0.00  0.00      PROA N  
ATOM   3651  CA  MET A 456     108.657 -37.978  54.287  0.00  0.00      PROA C  
ATOM   3652  C   MET A 456     107.193 -37.596  54.436  0.00  0.00      PROA C  
ATOM   3653  O   MET A 456     106.797 -36.947  55.406  0.00  0.00      PROA O  
ATOM   3654  CB  MET A 456     109.031 -39.060  55.325  0.00  0.00      PROA C  
ATOM   3655  CG  MET A 456     108.626 -40.478  54.892  0.00  0.00      PROA C  
ATOM   3656  SD  MET A 456     109.297 -41.798  55.956  0.00  0.00      PROA S  
ATOM   3657  CE  MET A 456     108.072 -41.568  57.269  0.00  0.00      PROA C  
ATOM   3658  N   LEU A 457     106.357 -37.983  53.453  0.00  0.00      PROA N  
ATOM   3659  CA  LEU A 457     104.927 -37.755  53.470  0.00  0.00      PROA C  
ATOM   3660  C   LEU A 457     104.239 -39.025  53.943  0.00  0.00      PROA C  
ATOM   3661  O   LEU A 457     104.302 -40.067  53.285  0.00  0.00      PROA O  
ATOM   3662  CB  LEU A 457     104.345 -37.394  52.071  0.00  0.00      PROA C  
ATOM   3663  CG  LEU A 457     104.547 -35.943  51.580  0.00  0.00      PROA C  
ATOM   3664  CD1 LEU A 457     106.015 -35.568  51.341  0.00  0.00      PROA C  
ATOM   3665  CD2 LEU A 457     103.729 -35.690  50.302  0.00  0.00      PROA C  
ATOM   3666  N   SER A 458     103.556 -38.963  55.099  0.00  0.00      PROA N  
ATOM   3667  CA  SER A 458     102.799 -40.081  55.643  0.00  0.00      PROA C  
ATOM   3668  C   SER A 458     101.418 -39.635  56.021  0.00  0.00      PROA C  
ATOM   3669  O   SER A 458     101.217 -38.511  56.478  0.00  0.00      PROA O  
ATOM   3670  CB  SER A 458     103.379 -40.679  56.954  0.00  0.00      PROA C  
ATOM   3671  OG  SER A 458     104.635 -41.305  56.729  0.00  0.00      PROA O  
ATOM   3672  N   GLN A 459     100.408 -40.517  55.890  0.00  0.00      PROA N  
ATOM   3673  CA  GLN A 459      99.153 -40.354  56.601  0.00  0.00      PROA C  
ATOM   3674  C   GLN A 459      99.336 -40.355  58.124  0.00  0.00      PROA C  
ATOM   3675  O   GLN A 459     100.410 -40.655  58.651  0.00  0.00      PROA O  
ATOM   3676  CB  GLN A 459      98.062 -41.380  56.176  0.00  0.00      PROA C  
ATOM   3677  CG  GLN A 459      97.608 -41.278  54.693  0.00  0.00      PROA C  
ATOM   3678  CD  GLN A 459      98.520 -42.021  53.711  0.00  0.00      PROA C  
ATOM   3679  NE2 GLN A 459      98.185 -41.913  52.404  0.00  0.00      PROA N  
ATOM   3680  OE1 GLN A 459      99.489 -42.695  54.068  0.00  0.00      PROA O  
ATOM   3681  N   LEU A 460      98.275 -40.030  58.889  0.00  0.00      PROA N  
ATOM   3682  CA  LEU A 460      98.305 -39.967  60.345  0.00  0.00      PROA C  
ATOM   3683  C   LEU A 460      98.716 -41.275  61.026  0.00  0.00      PROA C  
ATOM   3684  O   LEU A 460      99.316 -41.271  62.102  0.00  0.00      PROA O  
ATOM   3685  CB  LEU A 460      96.946 -39.490  60.913  0.00  0.00      PROA C  
ATOM   3686  CG  LEU A 460      96.470 -38.108  60.409  0.00  0.00      PROA C  
ATOM   3687  CD1 LEU A 460      95.142 -37.737  61.088  0.00  0.00      PROA C  
ATOM   3688  CD2 LEU A 460      97.513 -37.001  60.638  0.00  0.00      PROA C  
ATOM   3689  N   ASN A 461      98.436 -42.432  60.383  0.00  0.00      PROA N  
ATOM   3690  CA  ASN A 461      98.874 -43.752  60.815  0.00  0.00      PROA C  
ATOM   3691  C   ASN A 461     100.402 -43.905  60.902  0.00  0.00      PROA C  
ATOM   3692  O   ASN A 461     100.917 -44.637  61.749  0.00  0.00      PROA O  
ATOM   3693  CB  ASN A 461      98.212 -44.888  59.966  0.00  0.00      PROA C  
ATOM   3694  CG  ASN A 461      98.657 -44.980  58.502  0.00  0.00      PROA C  
ATOM   3695  ND2 ASN A 461      98.191 -46.048  57.817  0.00  0.00      PROA N  
ATOM   3696  OD1 ASN A 461      99.404 -44.163  57.961  0.00  0.00      PROA O  
ATOM   3697  N   GLY A 462     101.159 -43.205  60.028  0.00  0.00      PROA N  
ATOM   3698  CA  GLY A 462     102.618 -43.195  60.007  0.00  0.00      PROA C  
ATOM   3699  C   GLY A 462     103.221 -44.001  58.887  0.00  0.00      PROA C  
ATOM   3700  O   GLY A 462     104.435 -44.189  58.841  0.00  0.00      PROA O  
ATOM   3701  N   GLN A 463     102.410 -44.487  57.927  0.00  0.00      PROA N  
ATOM   3702  CA  GLN A 463     102.919 -45.201  56.768  0.00  0.00      PROA C  
ATOM   3703  C   GLN A 463     103.345 -44.188  55.692  0.00  0.00      PROA C  
ATOM   3704  O   GLN A 463     102.515 -43.367  55.294  0.00  0.00      PROA O  
ATOM   3705  CB  GLN A 463     101.838 -46.151  56.187  0.00  0.00      PROA C  
ATOM   3706  CG  GLN A 463     102.320 -47.130  55.078  0.00  0.00      PROA C  
ATOM   3707  CD  GLN A 463     103.520 -48.002  55.470  0.00  0.00      PROA C  
ATOM   3708  NE2 GLN A 463     103.413 -48.691  56.627  0.00  0.00      PROA N  
ATOM   3709  OE1 GLN A 463     104.533 -48.090  54.767  0.00  0.00      PROA O  
ATOM   3710  N   PRO A 464     104.587 -44.106  55.209  0.00  0.00      PROA N  
ATOM   3711  CA  PRO A 464     104.942 -43.269  54.062  0.00  0.00      PROA C  
ATOM   3712  C   PRO A 464     104.218 -43.599  52.764  0.00  0.00      PROA C  
ATOM   3713  O   PRO A 464     104.010 -44.773  52.451  0.00  0.00      PROA O  
ATOM   3714  CB  PRO A 464     106.463 -43.431  53.933  0.00  0.00      PROA C  
ATOM   3715  CG  PRO A 464     106.753 -44.798  54.552  0.00  0.00      PROA C  
ATOM   3716  CD  PRO A 464     105.739 -44.873  55.694  0.00  0.00      PROA C  
ATOM   3717  N   PHE A 465     103.855 -42.567  51.978  0.00  0.00      PROA N  
ATOM   3718  CA  PHE A 465     103.338 -42.751  50.633  0.00  0.00      PROA C  
ATOM   3719  C   PHE A 465     104.170 -42.002  49.590  0.00  0.00      PROA C  
ATOM   3720  O   PHE A 465     104.180 -42.378  48.417  0.00  0.00      PROA O  
ATOM   3721  CB  PHE A 465     101.833 -42.346  50.534  0.00  0.00      PROA C  
ATOM   3722  CG  PHE A 465     101.538 -40.893  50.845  0.00  0.00      PROA C  
ATOM   3723  CD1 PHE A 465     101.254 -40.484  52.159  0.00  0.00      PROA C  
ATOM   3724  CD2 PHE A 465     101.426 -39.949  49.809  0.00  0.00      PROA C  
ATOM   3725  CE1 PHE A 465     100.858 -39.168  52.432  0.00  0.00      PROA C  
ATOM   3726  CE2 PHE A 465     101.054 -38.626  50.080  0.00  0.00      PROA C  
ATOM   3727  CZ  PHE A 465     100.758 -38.238  51.392  0.00  0.00      PROA C  
ATOM   3728  N   CYS A 466     104.931 -40.967  49.997  0.00  0.00      PROA N  
ATOM   3729  CA  CYS A 466     105.697 -40.134  49.086  0.00  0.00      PROA C  
ATOM   3730  C   CYS A 466     106.877 -39.518  49.820  0.00  0.00      PROA C  
ATOM   3731  O   CYS A 466     106.951 -39.508  51.050  0.00  0.00      PROA O  
ATOM   3732  CB  CYS A 466     104.851 -38.986  48.454  0.00  0.00      PROA C  
ATOM   3733  SG  CYS A 466     103.913 -39.505  46.984  0.00  0.00      PROA S  
ATOM   3734  N   GLY A 467     107.843 -38.988  49.048  0.00  0.00      PROA N  
ATOM   3735  CA  GLY A 467     108.955 -38.195  49.543  0.00  0.00      PROA C  
ATOM   3736  C   GLY A 467     108.757 -36.741  49.206  0.00  0.00      PROA C  
ATOM   3737  O   GLY A 467     107.898 -36.360  48.411  0.00  0.00      PROA O  
ATOM   3738  N   GLY A 468     109.568 -35.868  49.808  0.00  0.00      PROA N  
ATOM   3739  CA  GLY A 468     109.595 -34.457  49.480  0.00  0.00      PROA C  
ATOM   3740  C   GLY A 468     110.922 -33.882  49.857  0.00  0.00      PROA C  
ATOM   3741  O   GLY A 468     111.814 -34.577  50.341  0.00  0.00      PROA O  
ATOM   3742  N   SER A 469     111.086 -32.569  49.674  0.00  0.00      PROA N  
ATOM   3743  CA  SER A 469     112.304 -31.887  50.067  0.00  0.00      PROA C  
ATOM   3744  C   SER A 469     112.014 -30.509  50.613  0.00  0.00      PROA C  
ATOM   3745  O   SER A 469     111.166 -29.775  50.108  0.00  0.00      PROA O  
ATOM   3746  CB  SER A 469     113.364 -31.789  48.940  0.00  0.00      PROA C  
ATOM   3747  OG  SER A 469     112.806 -31.279  47.728  0.00  0.00      PROA O  
ATOM   3748  N   LEU A 470     112.703 -30.158  51.716  0.00  0.00      PROA N  
ATOM   3749  CA  LEU A 470     112.598 -28.889  52.408  0.00  0.00      PROA C  
ATOM   3750  C   LEU A 470     113.104 -27.722  51.550  0.00  0.00      PROA C  
ATOM   3751  O   LEU A 470     114.246 -27.715  51.083  0.00  0.00      PROA O  
ATOM   3752  CB  LEU A 470     113.389 -28.997  53.742  0.00  0.00      PROA C  
ATOM   3753  CG  LEU A 470     112.927 -28.122  54.931  0.00  0.00      PROA C  
ATOM   3754  CD1 LEU A 470     113.904 -28.286  56.104  0.00  0.00      PROA C  
ATOM   3755  CD2 LEU A 470     112.728 -26.636  54.629  0.00  0.00      PROA C  
ATOM   3756  N   LEU A 471     112.254 -26.703  51.337  0.00  0.00      PROA N  
ATOM   3757  CA  LEU A 471     112.561 -25.466  50.651  0.00  0.00      PROA C  
ATOM   3758  C   LEU A 471     112.398 -24.313  51.631  0.00  0.00      PROA C  
ATOM   3759  O   LEU A 471     111.392 -24.202  52.339  0.00  0.00      PROA O  
ATOM   3760  CB  LEU A 471     111.627 -25.187  49.440  0.00  0.00      PROA C  
ATOM   3761  CG  LEU A 471     112.068 -25.790  48.090  0.00  0.00      PROA C  
ATOM   3762  CD1 LEU A 471     112.151 -27.320  48.090  0.00  0.00      PROA C  
ATOM   3763  CD2 LEU A 471     111.101 -25.319  46.995  0.00  0.00      PROA C  
ATOM   3764  N   GLY A 472     113.394 -23.398  51.677  0.00  0.00      PROA N  
ATOM   3765  CA  GLY A 472     113.429 -22.270  52.611  0.00  0.00      PROA C  
ATOM   3766  C   GLY A 472     113.196 -22.619  54.063  0.00  0.00      PROA C  
ATOM   3767  O   GLY A 472     113.704 -23.611  54.583  0.00  0.00      PROA O  
ATOM   3768  N   SER A 473     112.442 -21.774  54.787  0.00  0.00      PROA N  
ATOM   3769  CA  SER A 473     112.127 -22.026  56.186  0.00  0.00      PROA C  
ATOM   3770  C   SER A 473     110.970 -22.979  56.430  0.00  0.00      PROA C  
ATOM   3771  O   SER A 473     110.892 -23.589  57.494  0.00  0.00      PROA O  
ATOM   3772  CB  SER A 473     111.844 -20.700  56.955  0.00  0.00      PROA C  
ATOM   3773  OG  SER A 473     110.862 -19.880  56.304  0.00  0.00      PROA O  
ATOM   3774  N   ASN A 474     110.015 -23.143  55.482  0.00  0.00      PROA N  
ATOM   3775  CA  ASN A 474     108.744 -23.738  55.873  0.00  0.00      PROA C  
ATOM   3776  C   ASN A 474     107.910 -24.309  54.721  0.00  0.00      PROA C  
ATOM   3777  O   ASN A 474     106.690 -24.448  54.824  0.00  0.00      PROA O  
ATOM   3778  CB  ASN A 474     107.913 -22.668  56.665  0.00  0.00      PROA C  
ATOM   3779  CG  ASN A 474     107.090 -23.223  57.829  0.00  0.00      PROA C  
ATOM   3780  ND2 ASN A 474     107.481 -24.402  58.357  0.00  0.00      PROA N  
ATOM   3781  OD1 ASN A 474     106.119 -22.607  58.276  0.00  0.00      PROA O  
ATOM   3782  N   TRP A 475     108.556 -24.686  53.606  0.00  0.00      PROA N  
ATOM   3783  CA  TRP A 475     107.895 -25.282  52.461  0.00  0.00      PROA C  
ATOM   3784  C   TRP A 475     108.488 -26.649  52.164  0.00  0.00      PROA C  
ATOM   3785  O   TRP A 475     109.681 -26.878  52.367  0.00  0.00      PROA O  
ATOM   3786  CB  TRP A 475     108.053 -24.392  51.200  0.00  0.00      PROA C  
ATOM   3787  CG  TRP A 475     107.383 -23.061  51.316  0.00  0.00      PROA C  
ATOM   3788  CD1 TRP A 475     107.930 -21.889  51.774  0.00  0.00      PROA C  
ATOM   3789  CD2 TRP A 475     106.033 -22.762  50.925  0.00  0.00      PROA C  
ATOM   3790  CE2 TRP A 475     105.827 -21.386  51.186  0.00  0.00      PROA C  
ATOM   3791  CE3 TRP A 475     105.006 -23.518  50.355  0.00  0.00      PROA C  
ATOM   3792  NE1 TRP A 475     106.990 -20.885  51.701  0.00  0.00      PROA N  
ATOM   3793  CZ2 TRP A 475     104.627 -20.758  50.892  0.00  0.00      PROA C  
ATOM   3794  CZ3 TRP A 475     103.810 -22.876  50.027  0.00  0.00      PROA C  
ATOM   3795  CH2 TRP A 475     103.620 -21.523  50.298  0.00  0.00      PROA C  
ATOM   3796  N   VAL A 476     107.679 -27.600  51.659  0.00  0.00      PROA N  
ATOM   3797  CA  VAL A 476     108.219 -28.789  51.011  0.00  0.00      PROA C  
ATOM   3798  C   VAL A 476     107.733 -28.875  49.577  0.00  0.00      PROA C  
ATOM   3799  O   VAL A 476     106.560 -28.651  49.264  0.00  0.00      PROA O  
ATOM   3800  CB  VAL A 476     108.028 -30.135  51.721  0.00  0.00      PROA C  
ATOM   3801  CG1 VAL A 476     108.763 -30.104  53.068  0.00  0.00      PROA C  
ATOM   3802  CG2 VAL A 476     106.550 -30.490  51.927  0.00  0.00      PROA C  
ATOM   3803  N   LEU A 477     108.666 -29.191  48.663  0.00  0.00      PROA N  
ATOM   3804  CA  LEU A 477     108.390 -29.473  47.270  0.00  0.00      PROA C  
ATOM   3805  C   LEU A 477     108.288 -30.981  47.121  0.00  0.00      PROA C  
ATOM   3806  O   LEU A 477     109.062 -31.749  47.699  0.00  0.00      PROA O  
ATOM   3807  CB  LEU A 477     109.489 -28.880  46.353  0.00  0.00      PROA C  
ATOM   3808  CG  LEU A 477     109.169 -28.751  44.843  0.00  0.00      PROA C  
ATOM   3809  CD1 LEU A 477     110.059 -27.664  44.222  0.00  0.00      PROA C  
ATOM   3810  CD2 LEU A 477     109.369 -30.044  44.042  0.00  0.00      PROA C  
ATOM   3811  N   THR A 478     107.287 -31.451  46.372  0.00  0.00      PROA N  
ATOM   3812  CA  THR A 478     107.030 -32.864  46.169  0.00  0.00      PROA C  
ATOM   3813  C   THR A 478     106.305 -32.982  44.838  0.00  0.00      PROA C  
ATOM   3814  O   THR A 478     105.951 -31.979  44.218  0.00  0.00      PROA O  
ATOM   3815  CB  THR A 478     106.250 -33.507  47.325  0.00  0.00      PROA C  
ATOM   3816  CG2 THR A 478     104.888 -32.825  47.496  0.00  0.00      PROA C  
ATOM   3817  OG1 THR A 478     106.019 -34.901  47.152  0.00  0.00      PROA O  
ATOM   3818  N   ALA A 479     106.114 -34.203  44.311  0.00  0.00      PROA N  
ATOM   3819  CA  ALA A 479     105.339 -34.446  43.115  0.00  0.00      PROA C  
ATOM   3820  C   ALA A 479     103.859 -34.106  43.308  0.00  0.00      PROA C  
ATOM   3821  O   ALA A 479     103.273 -34.376  44.354  0.00  0.00      PROA O  
ATOM   3822  CB  ALA A 479     105.502 -35.906  42.660  0.00  0.00      PROA C  
ATOM   3823  N   ALA A 480     103.204 -33.506  42.299  0.00  0.00      PROA N  
ATOM   3824  CA  ALA A 480     101.804 -33.135  42.359  0.00  0.00      PROA C  
ATOM   3825  C   ALA A 480     100.856 -34.321  42.561  0.00  0.00      PROA C  
ATOM   3826  O   ALA A 480      99.885 -34.241  43.315  0.00  0.00      PROA O  
ATOM   3827  CB  ALA A 480     101.400 -32.358  41.096  0.00  0.00      PROA C  
ATOM   3828  N   HIS A 481     101.146 -35.472  41.919  0.00  0.00      PROA N  
ATOM   3829  CA  HIS A 481     100.303 -36.655  41.983  0.00  0.00      PROA C  
ATOM   3830  C   HIS A 481     100.246 -37.326  43.359  0.00  0.00      PROA C  
ATOM   3831  O   HIS A 481      99.329 -38.095  43.652  0.00  0.00      PROA O  
ATOM   3832  CB  HIS A 481     100.706 -37.706  40.916  0.00  0.00      PROA C  
ATOM   3833  CG  HIS A 481     101.988 -38.451  41.185  0.00  0.00      PROA C  
ATOM   3834  CD2 HIS A 481     102.173 -39.709  41.677  0.00  0.00      PROA C  
ATOM   3835  ND1 HIS A 481     103.224 -38.042  40.741  0.00  0.00      PROA N  
ATOM   3836  CE1 HIS A 481     104.097 -39.044  40.989  0.00  0.00      PROA C  
ATOM   3837  NE2 HIS A 481     103.505 -40.082  41.562  0.00  0.00      PROA N  
ATOM   3838  N   CYS A 482     101.201 -37.023  44.265  0.00  0.00      PROA N  
ATOM   3839  CA  CYS A 482     101.150 -37.403  45.672  0.00  0.00      PROA C  
ATOM   3840  C   CYS A 482      99.947 -36.826  46.419  0.00  0.00      PROA C  
ATOM   3841  O   CYS A 482      99.363 -37.470  47.291  0.00  0.00      PROA O  
ATOM   3842  CB  CYS A 482     102.430 -36.958  46.423  0.00  0.00      PROA C  
ATOM   3843  SG  CYS A 482     103.897 -37.839  45.829  0.00  0.00      PROA S  
ATOM   3844  N   LEU A 483      99.552 -35.586  46.088  0.00  0.00      PROA N  
ATOM   3845  CA  LEU A 483      98.632 -34.778  46.864  0.00  0.00      PROA C  
ATOM   3846  C   LEU A 483      97.158 -34.936  46.485  0.00  0.00      PROA C  
ATOM   3847  O   LEU A 483      96.308 -34.140  46.887  0.00  0.00      PROA O  
ATOM   3848  CB  LEU A 483      99.010 -33.285  46.684  0.00  0.00      PROA C  
ATOM   3849  CG  LEU A 483     100.261 -32.764  47.437  0.00  0.00      PROA C  
ATOM   3850  CD1 LEU A 483     100.560 -33.492  48.758  0.00  0.00      PROA C  
ATOM   3851  CD2 LEU A 483     101.500 -32.740  46.537  0.00  0.00      PROA C  
ATOM   3852  N   HIS A 484      96.775 -35.976  45.733  0.00  0.00      PROA N  
ATOM   3853  CA  HIS A 484      95.377 -36.195  45.418  0.00  0.00      PROA C  
ATOM   3854  C   HIS A 484      95.086 -37.676  45.335  0.00  0.00      PROA C  
ATOM   3855  O   HIS A 484      95.964 -38.495  45.055  0.00  0.00      PROA O  
ATOM   3856  CB  HIS A 484      94.953 -35.487  44.103  0.00  0.00      PROA C  
ATOM   3857  CG  HIS A 484      95.664 -35.959  42.863  0.00  0.00      PROA C  
ATOM   3858  CD2 HIS A 484      96.636 -35.357  42.125  0.00  0.00      PROA C  
ATOM   3859  ND1 HIS A 484      95.266 -37.056  42.132  0.00  0.00      PROA N  
ATOM   3860  CE1 HIS A 484      96.016 -37.084  41.006  0.00  0.00      PROA C  
ATOM   3861  NE2 HIS A 484      96.860 -36.069  40.954  0.00  0.00      PROA N  
ATOM   3862  N   HIS A 485      93.822 -38.080  45.603  0.00  0.00      PROA N  
ATOM   3863  CA  HIS A 485      93.384 -39.442  45.327  0.00  0.00      PROA C  
ATOM   3864  C   HIS A 485      93.356 -39.690  43.817  0.00  0.00      PROA C  
ATOM   3865  O   HIS A 485      93.148 -38.729  43.069  0.00  0.00      PROA O  
ATOM   3866  CB  HIS A 485      92.024 -39.830  45.984  0.00  0.00      PROA C  
ATOM   3867  CG  HIS A 485      90.752 -39.263  45.390  0.00  0.00      PROA C  
ATOM   3868  CD2 HIS A 485      89.825 -38.447  45.968  0.00  0.00      PROA C  
ATOM   3869  ND1 HIS A 485      90.173 -39.700  44.214  0.00  0.00      PROA N  
ATOM   3870  CE1 HIS A 485      88.951 -39.125  44.123  0.00  0.00      PROA C  
ATOM   3871  NE2 HIS A 485      88.690 -38.360  45.169  0.00  0.00      PROA N  
ATOM   3872  N   PRO A 486      93.579 -40.894  43.292  0.00  0.00      PROA N  
ATOM   3873  CA  PRO A 486      93.419 -41.191  41.870  0.00  0.00      PROA C  
ATOM   3874  C   PRO A 486      92.100 -40.721  41.266  0.00  0.00      PROA C  
ATOM   3875  O   PRO A 486      91.032 -41.104  41.747  0.00  0.00      PROA O  
ATOM   3876  CB  PRO A 486      93.609 -42.713  41.790  0.00  0.00      PROA C  
ATOM   3877  CG  PRO A 486      94.583 -43.007  42.936  0.00  0.00      PROA C  
ATOM   3878  CD  PRO A 486      94.125 -42.038  44.029  0.00  0.00      PROA C  
ATOM   3879  N   LEU A 487      92.157 -39.879  40.216  0.00  0.00      PROA N  
ATOM   3880  CA  LEU A 487      90.993 -39.400  39.497  0.00  0.00      PROA C  
ATOM   3881  C   LEU A 487      90.251 -40.521  38.780  0.00  0.00      PROA C  
ATOM   3882  O   LEU A 487      90.851 -41.477  38.282  0.00  0.00      PROA O  
ATOM   3883  CB  LEU A 487      91.330 -38.274  38.481  0.00  0.00      PROA C  
ATOM   3884  CG  LEU A 487      91.553 -36.874  39.098  0.00  0.00      PROA C  
ATOM   3885  CD1 LEU A 487      92.807 -36.757  39.968  0.00  0.00      PROA C  
ATOM   3886  CD2 LEU A 487      91.619 -35.825  37.985  0.00  0.00      PROA C  
ATOM   3887  N   ASP A 488      88.910 -40.423  38.702  0.00  0.00      PROA N  
ATOM   3888  CA  ASP A 488      88.089 -41.297  37.887  0.00  0.00      PROA C  
ATOM   3889  C   ASP A 488      88.458 -41.149  36.390  0.00  0.00      PROA C  
ATOM   3890  O   ASP A 488      88.501 -40.008  35.918  0.00  0.00      PROA O  
ATOM   3891  CB  ASP A 488      86.598 -40.953  38.184  0.00  0.00      PROA C  
ATOM   3892  CG  ASP A 488      85.568 -41.880  37.556  0.00  0.00      PROA C  
ATOM   3893  OD1 ASP A 488      85.931 -42.908  36.930  0.00  0.00      PROA O  
ATOM   3894  OD2 ASP A 488      84.350 -41.597  37.724  0.00  0.00      PROA O1-
ATOM   3895  N   PRO A 489      88.728 -42.186  35.582  0.00  0.00      PROA N  
ATOM   3896  CA  PRO A 489      89.128 -42.000  34.186  0.00  0.00      PROA C  
ATOM   3897  C   PRO A 489      88.014 -41.436  33.321  0.00  0.00      PROA C  
ATOM   3898  O   PRO A 489      88.294 -40.874  32.260  0.00  0.00      PROA O  
ATOM   3899  CB  PRO A 489      89.546 -43.408  33.727  0.00  0.00      PROA C  
ATOM   3900  CG  PRO A 489      90.078 -44.052  35.008  0.00  0.00      PROA C  
ATOM   3901  CD  PRO A 489      89.121 -43.514  36.072  0.00  0.00      PROA C  
ATOM   3902  N   GLU A 490      86.745 -41.599  33.742  0.00  0.00      PROA N  
ATOM   3903  CA  GLU A 490      85.579 -41.031  33.092  0.00  0.00      PROA C  
ATOM   3904  C   GLU A 490      85.616 -39.500  33.021  0.00  0.00      PROA C  
ATOM   3905  O   GLU A 490      85.277 -38.900  31.998  0.00  0.00      PROA O  
ATOM   3906  CB  GLU A 490      84.293 -41.507  33.818  0.00  0.00      PROA C  
ATOM   3907  CG  GLU A 490      82.954 -41.074  33.165  0.00  0.00      PROA C  
ATOM   3908  CD  GLU A 490      82.739 -41.701  31.791  0.00  0.00      PROA C  
ATOM   3909  OE1 GLU A 490      82.686 -42.957  31.693  0.00  0.00      PROA O  
ATOM   3910  OE2 GLU A 490      82.592 -40.951  30.789  0.00  0.00      PROA O1-
ATOM   3911  N   GLU A 491      86.073 -38.838  34.106  0.00  0.00      PROA N  
ATOM   3912  CA  GLU A 491      86.187 -37.391  34.174  0.00  0.00      PROA C  
ATOM   3913  C   GLU A 491      87.633 -36.972  34.499  0.00  0.00      PROA C  
ATOM   3914  O   GLU A 491      88.024 -36.989  35.672  0.00  0.00      PROA O  
ATOM   3915  CB  GLU A 491      85.224 -36.841  35.265  0.00  0.00      PROA C  
ATOM   3916  CG  GLU A 491      83.714 -37.057  34.965  0.00  0.00      PROA C  
ATOM   3917  CD  GLU A 491      83.148 -36.226  33.811  0.00  0.00      PROA C  
ATOM   3918  OE1 GLU A 491      83.856 -35.368  33.222  0.00  0.00      PROA O  
ATOM   3919  OE2 GLU A 491      81.942 -36.421  33.493  0.00  0.00      PROA O1-
ATOM   3920  N   PRO A 492      88.464 -36.554  33.531  0.00  0.00      PROA N  
ATOM   3921  CA  PRO A 492      89.886 -36.307  33.792  0.00  0.00      PROA C  
ATOM   3922  C   PRO A 492      90.190 -35.024  34.549  0.00  0.00      PROA C  
ATOM   3923  O   PRO A 492      91.330 -34.847  34.979  0.00  0.00      PROA O  
ATOM   3924  CB  PRO A 492      90.524 -36.263  32.392  0.00  0.00      PROA C  
ATOM   3925  CG  PRO A 492      89.627 -37.175  31.560  0.00  0.00      PROA C  
ATOM   3926  CD  PRO A 492      88.239 -36.844  32.108  0.00  0.00      PROA C  
ATOM   3927  N   ILE A 493      89.239 -34.076  34.655  0.00  0.00      PROA N  
ATOM   3928  CA  ILE A 493      89.440 -32.808  35.348  0.00  0.00      PROA C  
ATOM   3929  C   ILE A 493      89.644 -32.920  36.864  0.00  0.00      PROA C  
ATOM   3930  O   ILE A 493      88.997 -33.694  37.576  0.00  0.00      PROA O  
ATOM   3931  CB  ILE A 493      88.414 -31.715  35.016  0.00  0.00      PROA C  
ATOM   3932  CG1 ILE A 493      87.016 -31.870  35.675  0.00  0.00      PROA C  
ATOM   3933  CG2 ILE A 493      88.330 -31.556  33.480  0.00  0.00      PROA C  
ATOM   3934  CD  ILE A 493      86.254 -33.155  35.338  0.00  0.00      PROA C  
ATOM   3935  N   LEU A 494      90.588 -32.116  37.397  0.00  0.00      PROA N  
ATOM   3936  CA  LEU A 494      90.859 -31.954  38.816  0.00  0.00      PROA C  
ATOM   3937  C   LEU A 494      89.715 -31.224  39.535  0.00  0.00      PROA C  
ATOM   3938  O   LEU A 494      89.077 -30.328  38.978  0.00  0.00      PROA O  
ATOM   3939  CB  LEU A 494      92.227 -31.226  38.960  0.00  0.00      PROA C  
ATOM   3940  CG  LEU A 494      92.970 -31.266  40.321  0.00  0.00      PROA C  
ATOM   3941  CD1 LEU A 494      92.467 -30.226  41.335  0.00  0.00      PROA C  
ATOM   3942  CD2 LEU A 494      93.043 -32.677  40.926  0.00  0.00      PROA C  
ATOM   3943  N   HIS A 495      89.411 -31.594  40.796  0.00  0.00      PROA N  
ATOM   3944  CA  HIS A 495      88.395 -30.918  41.586  0.00  0.00      PROA C  
ATOM   3945  C   HIS A 495      88.854 -30.843  43.033  0.00  0.00      PROA C  
ATOM   3946  O   HIS A 495      89.745 -31.578  43.458  0.00  0.00      PROA O  
ATOM   3947  CB  HIS A 495      87.019 -31.635  41.491  0.00  0.00      PROA C  
ATOM   3948  CG  HIS A 495      85.863 -30.803  41.988  0.00  0.00      PROA C  
ATOM   3949  CD2 HIS A 495      84.990 -31.010  43.015  0.00  0.00      PROA C  
ATOM   3950  ND1 HIS A 495      85.430 -29.655  41.357  0.00  0.00      PROA N  
ATOM   3951  CE1 HIS A 495      84.337 -29.212  42.026  0.00  0.00      PROA C  
ATOM   3952  NE2 HIS A 495      84.033 -30.002  43.045  0.00  0.00      PROA N  
ATOM   3953  N   ASN A 496      88.268 -29.932  43.835  0.00  0.00      PROA N  
ATOM   3954  CA  ASN A 496      88.676 -29.653  45.210  0.00  0.00      PROA C  
ATOM   3955  C   ASN A 496      88.594 -30.862  46.141  0.00  0.00      PROA C  
ATOM   3956  O   ASN A 496      89.463 -31.081  46.984  0.00  0.00      PROA O  
ATOM   3957  CB  ASN A 496      87.840 -28.490  45.815  0.00  0.00      PROA C  
ATOM   3958  CG  ASN A 496      88.113 -27.173  45.088  0.00  0.00      PROA C  
ATOM   3959  ND2 ASN A 496      87.255 -26.162  45.361  0.00  0.00      PROA N  
ATOM   3960  OD1 ASN A 496      89.042 -27.018  44.290  0.00  0.00      PROA O  
ATOM   3961  N   SER A 497      87.546 -31.698  45.994  0.00  0.00      PROA N  
ATOM   3962  CA  SER A 497      87.372 -32.912  46.786  0.00  0.00      PROA C  
ATOM   3963  C   SER A 497      88.334 -34.034  46.415  0.00  0.00      PROA C  
ATOM   3964  O   SER A 497      88.622 -34.911  47.231  0.00  0.00      PROA O  
ATOM   3965  CB  SER A 497      85.913 -33.455  46.714  0.00  0.00      PROA C  
ATOM   3966  OG  SER A 497      85.486 -33.727  45.372  0.00  0.00      PROA O  
ATOM   3967  N   HIS A 498      88.877 -34.032  45.174  0.00  0.00      PROA N  
ATOM   3968  CA  HIS A 498      89.918 -34.960  44.738  0.00  0.00      PROA C  
ATOM   3969  C   HIS A 498      91.235 -34.786  45.483  0.00  0.00      PROA C  
ATOM   3970  O   HIS A 498      91.923 -35.757  45.812  0.00  0.00      PROA O  
ATOM   3971  CB  HIS A 498      90.185 -34.894  43.210  0.00  0.00      PROA C  
ATOM   3972  CG  HIS A 498      88.968 -35.207  42.375  0.00  0.00      PROA C  
ATOM   3973  CD2 HIS A 498      87.759 -35.730  42.730  0.00  0.00      PROA C  
ATOM   3974  ND1 HIS A 498      88.890 -34.983  41.016  0.00  0.00      PROA N  
ATOM   3975  CE1 HIS A 498      87.655 -35.369  40.612  0.00  0.00      PROA C  
ATOM   3976  NE2 HIS A 498      86.930 -35.830  41.619  0.00  0.00      PROA N  
ATOM   3977  N   LEU A 499      91.617 -33.525  45.770  0.00  0.00      PROA N  
ATOM   3978  CA  LEU A 499      92.798 -33.189  46.545  0.00  0.00      PROA C  
ATOM   3979  C   LEU A 499      92.798 -33.768  47.958  0.00  0.00      PROA C  
ATOM   3980  O   LEU A 499      91.784 -33.804  48.659  0.00  0.00      PROA O  
ATOM   3981  CB  LEU A 499      93.021 -31.657  46.649  0.00  0.00      PROA C  
ATOM   3982  CG  LEU A 499      93.205 -30.926  45.303  0.00  0.00      PROA C  
ATOM   3983  CD1 LEU A 499      93.424 -29.423  45.533  0.00  0.00      PROA C  
ATOM   3984  CD2 LEU A 499      94.376 -31.510  44.504  0.00  0.00      PROA C  
ATOM   3985  N   LEU A 500      93.972 -34.244  48.410  0.00  0.00      PROA N  
ATOM   3986  CA  LEU A 500      94.188 -34.731  49.754  0.00  0.00      PROA C  
ATOM   3987  C   LEU A 500      94.079 -33.593  50.769  0.00  0.00      PROA C  
ATOM   3988  O   LEU A 500      94.708 -32.541  50.627  0.00  0.00      PROA O  
ATOM   3989  CB  LEU A 500      95.568 -35.431  49.835  0.00  0.00      PROA C  
ATOM   3990  CG  LEU A 500      95.900 -36.142  51.161  0.00  0.00      PROA C  
ATOM   3991  CD1 LEU A 500      94.912 -37.274  51.476  0.00  0.00      PROA C  
ATOM   3992  CD2 LEU A 500      97.333 -36.696  51.114  0.00  0.00      PROA C  
ATOM   3993  N   SER A 501      93.230 -33.745  51.807  0.00  0.00      PROA N  
ATOM   3994  CA  SER A 501      93.059 -32.710  52.825  0.00  0.00      PROA C  
ATOM   3995  C   SER A 501      94.310 -32.495  53.676  0.00  0.00      PROA C  
ATOM   3996  O   SER A 501      95.008 -33.470  53.965  0.00  0.00      PROA O  
ATOM   3997  CB  SER A 501      91.844 -32.943  53.769  0.00  0.00      PROA C  
ATOM   3998  OG  SER A 501      90.606 -32.818  53.062  0.00  0.00      PROA O  
ATOM   3999  N   PRO A 502      94.641 -31.290  54.146  0.00  0.00      PROA N  
ATOM   4000  CA  PRO A 502      95.869 -31.042  54.903  0.00  0.00      PROA C  
ATOM   4001  C   PRO A 502      95.814 -31.694  56.277  0.00  0.00      PROA C  
ATOM   4002  O   PRO A 502      96.855 -31.934  56.886  0.00  0.00      PROA O  
ATOM   4003  CB  PRO A 502      95.957 -29.507  54.971  0.00  0.00      PROA C  
ATOM   4004  CG  PRO A 502      94.511 -29.029  54.824  0.00  0.00      PROA C  
ATOM   4005  CD  PRO A 502      93.924 -30.045  53.844  0.00  0.00      PROA C  
ATOM   4006  N   SER A 503      94.602 -31.999  56.784  0.00  0.00      PROA N  
ATOM   4007  CA  SER A 503      94.399 -32.735  58.023  0.00  0.00      PROA C  
ATOM   4008  C   SER A 503      94.713 -34.224  57.909  0.00  0.00      PROA C  
ATOM   4009  O   SER A 503      94.932 -34.891  58.918  0.00  0.00      PROA O  
ATOM   4010  CB  SER A 503      92.929 -32.629  58.524  0.00  0.00      PROA C  
ATOM   4011  OG  SER A 503      92.530 -31.265  58.695  0.00  0.00      PROA O  
ATOM   4012  N   ASP A 504      94.744 -34.791  56.683  0.00  0.00      PROA N  
ATOM   4013  CA  ASP A 504      94.849 -36.228  56.476  0.00  0.00      PROA C  
ATOM   4014  C   ASP A 504      96.290 -36.751  56.466  0.00  0.00      PROA C  
ATOM   4015  O   ASP A 504      96.517 -37.959  56.574  0.00  0.00      PROA O  
ATOM   4016  CB  ASP A 504      94.164 -36.632  55.137  0.00  0.00      PROA C  
ATOM   4017  CG  ASP A 504      92.651 -36.476  55.165  0.00  0.00      PROA C  
ATOM   4018  OD1 ASP A 504      92.041 -36.290  56.252  0.00  0.00      PROA O  
ATOM   4019  OD2 ASP A 504      92.031 -36.621  54.075  0.00  0.00      PROA O1-
ATOM   4020  N   PHE A 505      97.302 -35.870  56.361  0.00  0.00      PROA N  
ATOM   4021  CA  PHE A 505      98.688 -36.290  56.272  0.00  0.00      PROA C  
ATOM   4022  C   PHE A 505      99.592 -35.385  57.097  0.00  0.00      PROA C  
ATOM   4023  O   PHE A 505      99.231 -34.282  57.512  0.00  0.00      PROA O  
ATOM   4024  CB  PHE A 505      99.191 -36.430  54.798  0.00  0.00      PROA C  
ATOM   4025  CG  PHE A 505      99.355 -35.134  54.033  0.00  0.00      PROA C  
ATOM   4026  CD1 PHE A 505      98.235 -34.413  53.587  0.00  0.00      PROA C  
ATOM   4027  CD2 PHE A 505     100.637 -34.685  53.661  0.00  0.00      PROA C  
ATOM   4028  CE1 PHE A 505      98.386 -33.262  52.801  0.00  0.00      PROA C  
ATOM   4029  CE2 PHE A 505     100.793 -33.538  52.872  0.00  0.00      PROA C  
ATOM   4030  CZ  PHE A 505      99.667 -32.823  52.445  0.00  0.00      PROA C  
ATOM   4031  N   LYS A 506     100.803 -35.883  57.384  0.00  0.00      PROA N  
ATOM   4032  CA  LYS A 506     101.806 -35.197  58.157  0.00  0.00      PROA C  
ATOM   4033  C   LYS A 506     103.153 -35.339  57.470  0.00  0.00      PROA C  
ATOM   4034  O   LYS A 506     103.386 -36.241  56.657  0.00  0.00      PROA O  
ATOM   4035  CB  LYS A 506     101.879 -35.731  59.615  0.00  0.00      PROA C  
ATOM   4036  CG  LYS A 506     102.171 -37.239  59.750  0.00  0.00      PROA C  
ATOM   4037  CD  LYS A 506     102.129 -37.702  61.221  0.00  0.00      PROA C  
ATOM   4038  CE  LYS A 506     102.408 -39.205  61.405  0.00  0.00      PROA C  
ATOM   4039  NZ  LYS A 506     102.302 -39.592  62.837  0.00  0.00      PROA N1+
ATOM   4040  N   ILE A 507     104.071 -34.413  57.781  0.00  0.00      PROA N  
ATOM   4041  CA  ILE A 507     105.383 -34.332  57.175  0.00  0.00      PROA C  
ATOM   4042  C   ILE A 507     106.408 -34.650  58.242  0.00  0.00      PROA C  
ATOM   4043  O   ILE A 507     106.381 -34.100  59.344  0.00  0.00      PROA O  
ATOM   4044  CB  ILE A 507     105.663 -32.955  56.569  0.00  0.00      PROA C  
ATOM   4045  CG1 ILE A 507     104.606 -32.573  55.500  0.00  0.00      PROA C  
ATOM   4046  CG2 ILE A 507     107.094 -32.903  55.985  0.00  0.00      PROA C  
ATOM   4047  CD  ILE A 507     104.526 -33.537  54.317  0.00  0.00      PROA C  
ATOM   4048  N   ILE A 508     107.335 -35.578  57.949  0.00  0.00      PROA N  
ATOM   4049  CA  ILE A 508     108.369 -35.979  58.880  0.00  0.00      PROA C  
ATOM   4050  C   ILE A 508     109.714 -35.587  58.295  0.00  0.00      PROA C  
ATOM   4051  O   ILE A 508     110.052 -35.933  57.161  0.00  0.00      PROA O  
ATOM   4052  CB  ILE A 508     108.348 -37.465  59.247  0.00  0.00      PROA C  
ATOM   4053  CG1 ILE A 508     106.938 -37.939  59.689  0.00  0.00      PROA C  
ATOM   4054  CG2 ILE A 508     109.353 -37.693  60.400  0.00  0.00      PROA C  
ATOM   4055  CD  ILE A 508     106.012 -38.410  58.560  0.00  0.00      PROA C  
ATOM   4056  N   MET A 509     110.511 -34.826  59.066  0.00  0.00      PROA N  
ATOM   4057  CA  MET A 509     111.826 -34.356  58.675  0.00  0.00      PROA C  
ATOM   4058  C   MET A 509     112.896 -34.912  59.584  0.00  0.00      PROA C  
ATOM   4059  O   MET A 509     112.675 -35.108  60.777  0.00  0.00      PROA O  
ATOM   4060  CB  MET A 509     111.918 -32.815  58.693  0.00  0.00      PROA C  
ATOM   4061  CG  MET A 509     111.005 -32.179  57.639  0.00  0.00      PROA C  
ATOM   4062  SD  MET A 509     111.166 -30.382  57.563  0.00  0.00      PROA S  
ATOM   4063  CE  MET A 509     110.107 -30.345  56.099  0.00  0.00      PROA C  
ATOM   4064  N   GLY A 510     114.092 -35.205  59.028  0.00  0.00      PROA N  
ATOM   4065  CA  GLY A 510     115.216 -35.754  59.788  0.00  0.00      PROA C  
ATOM   4066  C   GLY A 510     115.076 -37.228  60.064  0.00  0.00      PROA C  
ATOM   4067  O   GLY A 510     115.697 -37.772  60.977  0.00  0.00      PROA O  
ATOM   4068  N   LYS A 511     114.253 -37.920  59.257  0.00  0.00      PROA N  
ATOM   4069  CA  LYS A 511     113.996 -39.334  59.407  0.00  0.00      PROA C  
ATOM   4070  C   LYS A 511     115.040 -40.170  58.676  0.00  0.00      PROA C  
ATOM   4071  O   LYS A 511     115.436 -39.882  57.544  0.00  0.00      PROA O  
ATOM   4072  CB  LYS A 511     112.564 -39.693  58.942  0.00  0.00      PROA C  
ATOM   4073  CG  LYS A 511     112.176 -41.157  59.207  0.00  0.00      PROA C  
ATOM   4074  CD  LYS A 511     110.768 -41.304  59.812  0.00  0.00      PROA C  
ATOM   4075  CE  LYS A 511     110.441 -42.758  60.184  0.00  0.00      PROA C  
ATOM   4076  NZ  LYS A 511     109.192 -42.857  60.982  0.00  0.00      PROA N1+
ATOM   4077  N   HIS A 512     115.544 -41.220  59.350  0.00  0.00      PROA N  
ATOM   4078  CA  HIS A 512     116.581 -42.092  58.838  0.00  0.00      PROA C  
ATOM   4079  C   HIS A 512     115.983 -43.448  58.493  0.00  0.00      PROA C  
ATOM   4080  O   HIS A 512     115.775 -43.780  57.325  0.00  0.00      PROA O  
ATOM   4081  CB  HIS A 512     117.718 -42.181  59.888  0.00  0.00      PROA C  
ATOM   4082  CG  HIS A 512     118.937 -42.960  59.484  0.00  0.00      PROA C  
ATOM   4083  CD2 HIS A 512     119.883 -42.673  58.548  0.00  0.00      PROA C  
ATOM   4084  ND1 HIS A 512     119.437 -44.024  60.208  0.00  0.00      PROA N  
ATOM   4085  CE1 HIS A 512     120.642 -44.342  59.675  0.00  0.00      PROA C  
ATOM   4086  NE2 HIS A 512     120.952 -43.551  58.661  0.00  0.00      PROA N  
ATOM   4087  N   TRP A 513     115.675 -44.281  59.504  0.00  0.00      PROA N  
ATOM   4088  CA  TRP A 513     114.979 -45.547  59.341  0.00  0.00      PROA C  
ATOM   4089  C   TRP A 513     113.554 -45.396  58.785  0.00  0.00      PROA C  
ATOM   4090  O   TRP A 513     112.845 -44.441  59.097  0.00  0.00      PROA O  
ATOM   4091  CB  TRP A 513     114.963 -46.340  60.672  0.00  0.00      PROA C  
ATOM   4092  CG  TRP A 513     116.290 -46.393  61.373  0.00  0.00      PROA C  
ATOM   4093  CD1 TRP A 513     116.630 -45.671  62.488  0.00  0.00      PROA C  
ATOM   4094  CD2 TRP A 513     117.462 -47.149  61.011  0.00  0.00      PROA C  
ATOM   4095  CE2 TRP A 513     118.461 -46.845  61.966  0.00  0.00      PROA C  
ATOM   4096  CE3 TRP A 513     117.756 -48.042  59.981  0.00  0.00      PROA C  
ATOM   4097  NE1 TRP A 513     117.930 -45.950  62.844  0.00  0.00      PROA N  
ATOM   4098  CZ2 TRP A 513     119.724 -47.411  61.915  0.00  0.00      PROA C  
ATOM   4099  CZ3 TRP A 513     119.027 -48.621  59.931  0.00  0.00      PROA C  
ATOM   4100  CH2 TRP A 513     119.996 -48.311  60.881  0.00  0.00      PROA C  
ATOM   4101  N   ARG A 514     113.097 -46.330  57.920  0.00  0.00      PROA N  
ATOM   4102  CA  ARG A 514     111.770 -46.263  57.311  0.00  0.00      PROA C  
ATOM   4103  C   ARG A 514     110.628 -46.371  58.325  0.00  0.00      PROA C  
ATOM   4104  O   ARG A 514     109.636 -45.641  58.266  0.00  0.00      PROA O  
ATOM   4105  CB  ARG A 514     111.584 -47.357  56.225  0.00  0.00      PROA C  
ATOM   4106  CG  ARG A 514     110.391 -47.067  55.282  0.00  0.00      PROA C  
ATOM   4107  CD  ARG A 514     110.174 -48.114  54.179  0.00  0.00      PROA C  
ATOM   4108  NE  ARG A 514     109.349 -49.231  54.748  0.00  0.00      PROA N  
ATOM   4109  CZ  ARG A 514     108.022 -49.284  54.724  0.00  0.00      PROA C  
ATOM   4110  NH1 ARG A 514     107.282 -48.323  54.224  0.00  0.00      PROA N1+
ATOM   4111  NH2 ARG A 514     107.402 -50.336  55.215  0.00  0.00      PROA N  
ATOM   4112  N   ARG A 515     110.763 -47.295  59.300  0.00  0.00      PROA N  
ATOM   4113  CA  ARG A 515     109.729 -47.590  60.276  0.00  0.00      PROA C  
ATOM   4114  C   ARG A 515     110.008 -46.977  61.642  0.00  0.00      PROA C  
ATOM   4115  O   ARG A 515     109.288 -46.078  62.081  0.00  0.00      PROA O  
ATOM   4116  CB  ARG A 515     109.477 -49.117  60.380  0.00  0.00      PROA C  
ATOM   4117  CG  ARG A 515     108.907 -49.704  59.068  0.00  0.00      PROA C  
ATOM   4118  CD  ARG A 515     108.475 -51.177  59.144  0.00  0.00      PROA C  
ATOM   4119  NE  ARG A 515     107.247 -51.245  60.001  0.00  0.00      PROA N  
ATOM   4120  CZ  ARG A 515     106.495 -52.328  60.150  0.00  0.00      PROA C  
ATOM   4121  NH1 ARG A 515     106.778 -53.471  59.566  0.00  0.00      PROA N1+
ATOM   4122  NH2 ARG A 515     105.419 -52.269  60.908  0.00  0.00      PROA N  
ATOM   4123  N   ARG A 516     111.051 -47.455  62.364  0.00  0.00      PROA N  
ATOM   4124  CA  ARG A 516     111.367 -47.023  63.723  0.00  0.00      PROA C  
ATOM   4125  C   ARG A 516     111.671 -45.526  63.874  0.00  0.00      PROA C  
ATOM   4126  O   ARG A 516     112.165 -44.865  62.960  0.00  0.00      PROA O  
ATOM   4127  CB  ARG A 516     112.503 -47.862  64.376  0.00  0.00      PROA C  
ATOM   4128  CG  ARG A 516     113.901 -47.670  63.751  0.00  0.00      PROA C  
ATOM   4129  CD  ARG A 516     115.049 -48.375  64.497  0.00  0.00      PROA C  
ATOM   4130  NE  ARG A 516     114.951 -49.839  64.184  0.00  0.00      PROA N  
ATOM   4131  CZ  ARG A 516     115.836 -50.521  63.469  0.00  0.00      PROA C  
ATOM   4132  NH1 ARG A 516     117.052 -50.096  63.216  0.00  0.00      PROA N1+
ATOM   4133  NH2 ARG A 516     115.502 -51.691  62.970  0.00  0.00      PROA N  
ATOM   4134  N   SER A 517     111.337 -44.951  65.051  0.00  0.00      PROA N  
ATOM   4135  CA  SER A 517     111.451 -43.519  65.303  0.00  0.00      PROA C  
ATOM   4136  C   SER A 517     112.757 -43.118  65.983  0.00  0.00      PROA C  
ATOM   4137  O   SER A 517     113.225 -43.767  66.922  0.00  0.00      PROA O  
ATOM   4138  CB  SER A 517     110.248 -42.972  66.124  0.00  0.00      PROA C  
ATOM   4139  OG  SER A 517     110.291 -41.552  66.303  0.00  0.00      PROA O  
ATOM   4140  N   ASP A 518     113.359 -42.016  65.512  0.00  0.00      PROA N  
ATOM   4141  CA  ASP A 518     114.528 -41.367  66.072  0.00  0.00      PROA C  
ATOM   4142  C   ASP A 518     114.185 -40.050  66.780  0.00  0.00      PROA C  
ATOM   4143  O   ASP A 518     113.148 -39.425  66.560  0.00  0.00      PROA O  
ATOM   4144  CB  ASP A 518     115.566 -41.061  64.957  0.00  0.00      PROA C  
ATOM   4145  CG  ASP A 518     116.230 -42.323  64.427  0.00  0.00      PROA C  
ATOM   4146  OD1 ASP A 518     116.305 -43.356  65.145  0.00  0.00      PROA O  
ATOM   4147  OD2 ASP A 518     116.817 -42.237  63.314  0.00  0.00      PROA O1-
ATOM   4148  N   GLU A 519     115.097 -39.570  67.649  0.00  0.00      PROA N  
ATOM   4149  CA  GLU A 519     115.024 -38.286  68.320  0.00  0.00      PROA C  
ATOM   4150  C   GLU A 519     115.321 -37.111  67.383  0.00  0.00      PROA C  
ATOM   4151  O   GLU A 519     114.966 -35.961  67.652  0.00  0.00      PROA O  
ATOM   4152  CB  GLU A 519     116.001 -38.273  69.531  0.00  0.00      PROA C  
ATOM   4153  CG  GLU A 519     117.524 -38.378  69.217  0.00  0.00      PROA C  
ATOM   4154  CD  GLU A 519     118.070 -39.788  68.968  0.00  0.00      PROA C  
ATOM   4155  OE1 GLU A 519     117.287 -40.760  68.804  0.00  0.00      PROA O  
ATOM   4156  OE2 GLU A 519     119.323 -39.934  68.942  0.00  0.00      PROA O1-
ATOM   4157  N   ASP A 520     115.956 -37.389  66.227  0.00  0.00      PROA N  
ATOM   4158  CA  ASP A 520     116.272 -36.420  65.195  0.00  0.00      PROA C  
ATOM   4159  C   ASP A 520     115.044 -36.034  64.361  0.00  0.00      PROA C  
ATOM   4160  O   ASP A 520     115.010 -34.983  63.715  0.00  0.00      PROA O  
ATOM   4161  CB  ASP A 520     117.363 -37.019  64.273  0.00  0.00      PROA C  
ATOM   4162  CG  ASP A 520     118.583 -37.397  65.096  0.00  0.00      PROA C  
ATOM   4163  OD1 ASP A 520     119.098 -36.551  65.875  0.00  0.00      PROA O  
ATOM   4164  OD2 ASP A 520     119.075 -38.546  64.927  0.00  0.00      PROA O1-
ATOM   4165  N   GLU A 521     113.995 -36.880  64.379  0.00  0.00      PROA N  
ATOM   4166  CA  GLU A 521     112.733 -36.644  63.709  0.00  0.00      PROA C  
ATOM   4167  C   GLU A 521     111.950 -35.434  64.203  0.00  0.00      PROA C  
ATOM   4168  O   GLU A 521     111.824 -35.179  65.403  0.00  0.00      PROA O  
ATOM   4169  CB  GLU A 521     111.813 -37.886  63.758  0.00  0.00      PROA C  
ATOM   4170  CG  GLU A 521     112.373 -39.058  62.925  0.00  0.00      PROA C  
ATOM   4171  CD  GLU A 521     111.767 -40.414  63.270  0.00  0.00      PROA C  
ATOM   4172  OE1 GLU A 521     110.673 -40.515  63.887  0.00  0.00      PROA O  
ATOM   4173  OE2 GLU A 521     112.429 -41.425  62.918  0.00  0.00      PROA O1-
ATOM   4174  N   GLN A 522     111.372 -34.678  63.257  0.00  0.00      PROA N  
ATOM   4175  CA  GLN A 522     110.453 -33.597  63.530  0.00  0.00      PROA C  
ATOM   4176  C   GLN A 522     109.157 -33.850  62.777  0.00  0.00      PROA C  
ATOM   4177  O   GLN A 522     109.141 -33.947  61.549  0.00  0.00      PROA O  
ATOM   4178  CB  GLN A 522     111.062 -32.219  63.150  0.00  0.00      PROA C  
ATOM   4179  CG  GLN A 522     112.342 -31.908  63.965  0.00  0.00      PROA C  
ATOM   4180  CD  GLN A 522     112.860 -30.488  63.730  0.00  0.00      PROA C  
ATOM   4181  NE2 GLN A 522     113.922 -30.355  62.904  0.00  0.00      PROA N  
ATOM   4182  OE1 GLN A 522     112.351 -29.512  64.289  0.00  0.00      PROA O  
ATOM   4183  N   HIS A 523     108.033 -33.988  63.513  0.00  0.00      PROA N  
ATOM   4184  CA  HIS A 523     106.713 -34.210  62.940  0.00  0.00      PROA C  
ATOM   4185  C   HIS A 523     105.981 -32.887  62.785  0.00  0.00      PROA C  
ATOM   4186  O   HIS A 523     105.715 -32.185  63.762  0.00  0.00      PROA O  
ATOM   4187  CB  HIS A 523     105.837 -35.133  63.824  0.00  0.00      PROA C  
ATOM   4188  CG  HIS A 523     106.395 -36.520  63.981  0.00  0.00      PROA C  
ATOM   4189  CD2 HIS A 523     106.994 -37.106  65.056  0.00  0.00      PROA C  
ATOM   4190  ND1 HIS A 523     106.203 -37.532  63.063  0.00  0.00      PROA N  
ATOM   4191  CE1 HIS A 523     106.709 -38.668  63.604  0.00  0.00      PROA C  
ATOM   4192  NE2 HIS A 523     107.195 -38.460  64.817  0.00  0.00      PROA N  
ATOM   4193  N   LEU A 524     105.641 -32.518  61.540  0.00  0.00      PROA N  
ATOM   4194  CA  LEU A 524     105.042 -31.243  61.207  0.00  0.00      PROA C  
ATOM   4195  C   LEU A 524     103.695 -31.429  60.523  0.00  0.00      PROA C  
ATOM   4196  O   LEU A 524     103.489 -32.336  59.711  0.00  0.00      PROA O  
ATOM   4197  CB  LEU A 524     105.969 -30.410  60.289  0.00  0.00      PROA C  
ATOM   4198  CG  LEU A 524     107.379 -30.138  60.856  0.00  0.00      PROA C  
ATOM   4199  CD1 LEU A 524     108.231 -29.425  59.803  0.00  0.00      PROA C  
ATOM   4200  CD2 LEU A 524     107.348 -29.310  62.150  0.00  0.00      PROA C  
ATOM   4201  N   HIS A 525     102.724 -30.562  60.861  0.00  0.00      PROA N  
ATOM   4202  CA  HIS A 525     101.418 -30.525  60.231  0.00  0.00      PROA C  
ATOM   4203  C   HIS A 525     101.435 -29.591  59.018  0.00  0.00      PROA C  
ATOM   4204  O   HIS A 525     102.427 -28.924  58.716  0.00  0.00      PROA O  
ATOM   4205  CB  HIS A 525     100.326 -30.141  61.267  0.00  0.00      PROA C  
ATOM   4206  CG  HIS A 525      98.896 -30.279  60.817  0.00  0.00      PROA C  
ATOM   4207  CD2 HIS A 525      97.934 -29.328  60.648  0.00  0.00      PROA C  
ATOM   4208  ND1 HIS A 525      98.248 -31.492  60.718  0.00  0.00      PROA N  
ATOM   4209  CE1 HIS A 525      96.938 -31.228  60.484  0.00  0.00      PROA C  
ATOM   4210  NE2 HIS A 525      96.697 -29.928  60.436  0.00  0.00      PROA N  
ATOM   4211  N   VAL A 526     100.330 -29.548  58.255  0.00  0.00      PROA N  
ATOM   4212  CA  VAL A 526     100.232 -28.813  57.005  0.00  0.00      PROA C  
ATOM   4213  C   VAL A 526      99.183 -27.723  57.142  0.00  0.00      PROA C  
ATOM   4214  O   VAL A 526      98.069 -27.975  57.607  0.00  0.00      PROA O  
ATOM   4215  CB  VAL A 526      99.862 -29.748  55.855  0.00  0.00      PROA C  
ATOM   4216  CG1 VAL A 526      99.576 -28.964  54.559  0.00  0.00      PROA C  
ATOM   4217  CG2 VAL A 526     101.016 -30.749  55.644  0.00  0.00      PROA C  
ATOM   4218  N   LYS A 527      99.495 -26.466  56.751  0.00  0.00      PROA N  
ATOM   4219  CA  LYS A 527      98.494 -25.411  56.739  0.00  0.00      PROA C  
ATOM   4220  C   LYS A 527      97.868 -25.230  55.357  0.00  0.00      PROA C  
ATOM   4221  O   LYS A 527      96.671 -24.955  55.252  0.00  0.00      PROA O  
ATOM   4222  CB  LYS A 527      99.029 -24.052  57.276  0.00  0.00      PROA C  
ATOM   4223  CG  LYS A 527     100.191 -23.414  56.500  0.00  0.00      PROA C  
ATOM   4224  CD  LYS A 527     100.475 -21.955  56.922  0.00  0.00      PROA C  
ATOM   4225  CE  LYS A 527     100.957 -21.771  58.369  0.00  0.00      PROA C  
ATOM   4226  NZ  LYS A 527     101.267 -20.342  58.633  0.00  0.00      PROA N1+
ATOM   4227  N   HIS A 528      98.633 -25.430  54.262  0.00  0.00      PROA N  
ATOM   4228  CA  HIS A 528      98.124 -25.221  52.914  0.00  0.00      PROA C  
ATOM   4229  C   HIS A 528      98.804 -26.120  51.897  0.00  0.00      PROA C  
ATOM   4230  O   HIS A 528      99.940 -26.563  52.062  0.00  0.00      PROA O  
ATOM   4231  CB  HIS A 528      98.236 -23.750  52.419  0.00  0.00      PROA C  
ATOM   4232  CG  HIS A 528      97.353 -22.792  53.177  0.00  0.00      PROA C  
ATOM   4233  CD2 HIS A 528      96.001 -22.623  53.125  0.00  0.00      PROA C  
ATOM   4234  ND1 HIS A 528      97.828 -21.768  53.971  0.00  0.00      PROA N  
ATOM   4235  CE1 HIS A 528      96.755 -21.045  54.380  0.00  0.00      PROA C  
ATOM   4236  NE2 HIS A 528      95.622 -21.524  53.889  0.00  0.00      PROA N  
ATOM   4237  N   ILE A 529      98.075 -26.421  50.809  0.00  0.00      PROA N  
ATOM   4238  CA  ILE A 529      98.467 -27.369  49.787  0.00  0.00      PROA C  
ATOM   4239  C   ILE A 529      98.270 -26.734  48.411  0.00  0.00      PROA C  
ATOM   4240  O   ILE A 529      97.180 -26.284  48.052  0.00  0.00      PROA O  
ATOM   4241  CB  ILE A 529      97.686 -28.673  49.986  0.00  0.00      PROA C  
ATOM   4242  CG1 ILE A 529      98.156 -29.800  49.045  0.00  0.00      PROA C  
ATOM   4243  CG2 ILE A 529      96.150 -28.465  49.933  0.00  0.00      PROA C  
ATOM   4244  CD  ILE A 529      97.548 -31.148  49.447  0.00  0.00      PROA C  
ATOM   4245  N   MET A 530      99.348 -26.614  47.612  0.00  0.00      PROA N  
ATOM   4246  CA  MET A 530      99.332 -25.933  46.328  0.00  0.00      PROA C  
ATOM   4247  C   MET A 530      99.882 -26.801  45.207  0.00  0.00      PROA C  
ATOM   4248  O   MET A 530     101.062 -27.141  45.181  0.00  0.00      PROA O  
ATOM   4249  CB  MET A 530     100.146 -24.610  46.377  0.00  0.00      PROA C  
ATOM   4250  CG  MET A 530      99.476 -23.442  47.138  0.00  0.00      PROA C  
ATOM   4251  SD  MET A 530      98.316 -22.428  46.158  0.00  0.00      PROA S  
ATOM   4252  CE  MET A 530      96.783 -23.379  46.363  0.00  0.00      PROA C  
ATOM   4253  N   LEU A 531      99.042 -27.161  44.218  0.00  0.00      PROA N  
ATOM   4254  CA  LEU A 531      99.512 -27.798  42.999  0.00  0.00      PROA C  
ATOM   4255  C   LEU A 531      99.783 -26.752  41.937  0.00  0.00      PROA C  
ATOM   4256  O   LEU A 531      99.197 -25.666  41.935  0.00  0.00      PROA O  
ATOM   4257  CB  LEU A 531      98.527 -28.850  42.428  0.00  0.00      PROA C  
ATOM   4258  CG  LEU A 531      98.119 -29.953  43.427  0.00  0.00      PROA C  
ATOM   4259  CD1 LEU A 531      97.395 -31.096  42.701  0.00  0.00      PROA C  
ATOM   4260  CD2 LEU A 531      99.316 -30.513  44.204  0.00  0.00      PROA C  
ATOM   4261  N   HIS A 532     100.698 -27.051  40.992  0.00  0.00      PROA N  
ATOM   4262  CA  HIS A 532     100.957 -26.184  39.856  0.00  0.00      PROA C  
ATOM   4263  C   HIS A 532      99.705 -25.995  38.969  0.00  0.00      PROA C  
ATOM   4264  O   HIS A 532      99.033 -26.993  38.698  0.00  0.00      PROA O  
ATOM   4265  CB  HIS A 532     102.158 -26.724  39.039  0.00  0.00      PROA C  
ATOM   4266  CG  HIS A 532     102.674 -25.777  37.989  0.00  0.00      PROA C  
ATOM   4267  CD2 HIS A 532     103.715 -24.901  38.043  0.00  0.00      PROA C  
ATOM   4268  ND1 HIS A 532     102.270 -25.791  36.673  0.00  0.00      PROA N  
ATOM   4269  CE1 HIS A 532     103.052 -24.905  36.004  0.00  0.00      PROA C  
ATOM   4270  NE2 HIS A 532     103.941 -24.338  36.796  0.00  0.00      PROA N  
ATOM   4271  N   PRO A 533      99.311 -24.813  38.471  0.00  0.00      PROA N  
ATOM   4272  CA  PRO A 533      98.006 -24.650  37.815  0.00  0.00      PROA C  
ATOM   4273  C   PRO A 533      97.917 -25.361  36.478  0.00  0.00      PROA C  
ATOM   4274  O   PRO A 533      96.825 -25.734  36.049  0.00  0.00      PROA O  
ATOM   4275  CB  PRO A 533      97.851 -23.129  37.662  0.00  0.00      PROA C  
ATOM   4276  CG  PRO A 533      98.608 -22.571  38.865  0.00  0.00      PROA C  
ATOM   4277  CD  PRO A 533      99.790 -23.533  39.001  0.00  0.00      PROA C  
ATOM   4278  N   LEU A 534      99.068 -25.545  35.803  0.00  0.00      PROA N  
ATOM   4279  CA  LEU A 534      99.169 -26.237  34.530  0.00  0.00      PROA C  
ATOM   4280  C   LEU A 534      99.434 -27.737  34.739  0.00  0.00      PROA C  
ATOM   4281  O   LEU A 534      99.742 -28.465  33.795  0.00  0.00      PROA O  
ATOM   4282  CB  LEU A 534     100.302 -25.648  33.631  0.00  0.00      PROA C  
ATOM   4283  CG  LEU A 534     100.134 -24.203  33.095  0.00  0.00      PROA C  
ATOM   4284  CD1 LEU A 534     100.168 -23.104  34.168  0.00  0.00      PROA C  
ATOM   4285  CD2 LEU A 534     101.235 -23.914  32.061  0.00  0.00      PROA C  
ATOM   4286  N   TYR A 535      99.320 -28.256  35.985  0.00  0.00      PROA N  
ATOM   4287  CA  TYR A 535      99.393 -29.682  36.270  0.00  0.00      PROA C  
ATOM   4288  C   TYR A 535      98.315 -30.505  35.547  0.00  0.00      PROA C  
ATOM   4289  O   TYR A 535      97.130 -30.164  35.555  0.00  0.00      PROA O  
ATOM   4290  CB  TYR A 535      99.426 -29.959  37.808  0.00  0.00      PROA C  
ATOM   4291  CG  TYR A 535      99.312 -31.418  38.192  0.00  0.00      PROA C  
ATOM   4292  CD1 TYR A 535     100.241 -32.356  37.714  0.00  0.00      PROA C  
ATOM   4293  CD2 TYR A 535      98.269 -31.861  39.023  0.00  0.00      PROA C  
ATOM   4294  CE1 TYR A 535     100.103 -33.718  38.010  0.00  0.00      PROA C  
ATOM   4295  CE2 TYR A 535      98.144 -33.218  39.348  0.00  0.00      PROA C  
ATOM   4296  CZ  TYR A 535      99.052 -34.148  38.827  0.00  0.00      PROA C  
ATOM   4297  OH  TYR A 535      98.903 -35.517  39.112  0.00  0.00      PROA O  
ATOM   4298  N   ASN A 536      98.718 -31.617  34.904  0.00  0.00      PROA N  
ATOM   4299  CA  ASN A 536      97.810 -32.516  34.221  0.00  0.00      PROA C  
ATOM   4300  C   ASN A 536      97.999 -33.928  34.787  0.00  0.00      PROA C  
ATOM   4301  O   ASN A 536      99.085 -34.488  34.612  0.00  0.00      PROA O  
ATOM   4302  CB  ASN A 536      98.066 -32.459  32.686  0.00  0.00      PROA C  
ATOM   4303  CG  ASN A 536      97.055 -33.257  31.859  0.00  0.00      PROA C  
ATOM   4304  ND2 ASN A 536      97.002 -32.949  30.545  0.00  0.00      PROA N  
ATOM   4305  OD1 ASN A 536      96.311 -34.117  32.338  0.00  0.00      PROA O  
ATOM   4306  N   PRO A 537      97.011 -34.569  35.422  0.00  0.00      PROA N  
ATOM   4307  CA  PRO A 537      97.211 -35.892  36.005  0.00  0.00      PROA C  
ATOM   4308  C   PRO A 537      97.380 -36.973  34.955  0.00  0.00      PROA C  
ATOM   4309  O   PRO A 537      98.141 -37.916  35.170  0.00  0.00      PROA O  
ATOM   4310  CB  PRO A 537      95.938 -36.139  36.839  0.00  0.00      PROA C  
ATOM   4311  CG  PRO A 537      95.473 -34.737  37.233  0.00  0.00      PROA C  
ATOM   4312  CD  PRO A 537      95.854 -33.889  36.019  0.00  0.00      PROA C  
ATOM   4313  N   SER A 538      96.634 -36.887  33.834  0.00  0.00      PROA N  
ATOM   4314  CA  SER A 538      96.702 -37.856  32.741  0.00  0.00      PROA C  
ATOM   4315  C   SER A 538      98.050 -37.912  32.024  0.00  0.00      PROA C  
ATOM   4316  O   SER A 538      98.604 -38.985  31.776  0.00  0.00      PROA O  
ATOM   4317  CB  SER A 538      95.548 -37.667  31.704  0.00  0.00      PROA C  
ATOM   4318  OG  SER A 538      95.613 -36.442  30.960  0.00  0.00      PROA O  
ATOM   4319  N   THR A 539      98.637 -36.742  31.694  0.00  0.00      PROA N  
ATOM   4320  CA  THR A 539      99.871 -36.673  30.907  0.00  0.00      PROA C  
ATOM   4321  C   THR A 539     101.089 -36.602  31.814  0.00  0.00      PROA C  
ATOM   4322  O   THR A 539     102.196 -36.945  31.406  0.00  0.00      PROA O  
ATOM   4323  CB  THR A 539      99.892 -35.471  29.949  0.00  0.00      PROA C  
ATOM   4324  CG2 THR A 539     101.036 -35.560  28.926  0.00  0.00      PROA C  
ATOM   4325  OG1 THR A 539      98.693 -35.421  29.185  0.00  0.00      PROA O  
ATOM   4326  N   PHE A 540     100.897 -36.189  33.087  0.00  0.00      PROA N  
ATOM   4327  CA  PHE A 540     101.927 -35.974  34.101  0.00  0.00      PROA C  
ATOM   4328  C   PHE A 540     102.691 -34.664  33.903  0.00  0.00      PROA C  
ATOM   4329  O   PHE A 540     103.730 -34.422  34.519  0.00  0.00      PROA O  
ATOM   4330  CB  PHE A 540     102.889 -37.170  34.383  0.00  0.00      PROA C  
ATOM   4331  CG  PHE A 540     102.197 -38.337  35.044  0.00  0.00      PROA C  
ATOM   4332  CD1 PHE A 540     101.394 -39.218  34.300  0.00  0.00      PROA C  
ATOM   4333  CD2 PHE A 540     102.431 -38.628  36.402  0.00  0.00      PROA C  
ATOM   4334  CE1 PHE A 540     100.825 -40.352  34.893  0.00  0.00      PROA C  
ATOM   4335  CE2 PHE A 540     101.871 -39.763  37.001  0.00  0.00      PROA C  
ATOM   4336  CZ  PHE A 540     101.066 -40.625  36.245  0.00  0.00      PROA C  
ATOM   4337  N   GLU A 541     102.173 -33.753  33.049  0.00  0.00      PROA N  
ATOM   4338  CA  GLU A 541     102.742 -32.433  32.826  0.00  0.00      PROA C  
ATOM   4339  C   GLU A 541     102.767 -31.604  34.097  0.00  0.00      PROA C  
ATOM   4340  O   GLU A 541     101.760 -31.512  34.796  0.00  0.00      PROA O  
ATOM   4341  CB  GLU A 541     101.963 -31.633  31.748  0.00  0.00      PROA C  
ATOM   4342  CG  GLU A 541     102.079 -32.231  30.328  0.00  0.00      PROA C  
ATOM   4343  CD  GLU A 541     101.094 -31.598  29.347  0.00  0.00      PROA C  
ATOM   4344  OE1 GLU A 541      99.861 -31.813  29.497  0.00  0.00      PROA O  
ATOM   4345  OE2 GLU A 541     101.537 -30.890  28.402  0.00  0.00      PROA O1-
ATOM   4346  N   ASN A 542     103.922 -30.981  34.418  0.00  0.00      PROA N  
ATOM   4347  CA  ASN A 542     104.101 -30.157  35.607  0.00  0.00      PROA C  
ATOM   4348  C   ASN A 542     103.779 -30.872  36.919  0.00  0.00      PROA C  
ATOM   4349  O   ASN A 542     103.078 -30.350  37.787  0.00  0.00      PROA O  
ATOM   4350  CB  ASN A 542     103.338 -28.814  35.504  0.00  0.00      PROA C  
ATOM   4351  CG  ASN A 542     103.736 -28.123  34.207  0.00  0.00      PROA C  
ATOM   4352  ND2 ASN A 542     102.783 -27.967  33.260  0.00  0.00      PROA N  
ATOM   4353  OD1 ASN A 542     104.890 -27.719  34.044  0.00  0.00      PROA O  
ATOM   4354  N   ASP A 543     104.307 -32.101  37.092  0.00  0.00      PROA N  
ATOM   4355  CA  ASP A 543     104.109 -32.922  38.270  0.00  0.00      PROA C  
ATOM   4356  C   ASP A 543     104.945 -32.430  39.463  0.00  0.00      PROA C  
ATOM   4357  O   ASP A 543     105.887 -33.069  39.932  0.00  0.00      PROA O  
ATOM   4358  CB  ASP A 543     104.383 -34.403  37.890  0.00  0.00      PROA C  
ATOM   4359  CG  ASP A 543     104.167 -35.403  39.018  0.00  0.00      PROA C  
ATOM   4360  OD1 ASP A 543     103.245 -35.223  39.856  0.00  0.00      PROA O  
ATOM   4361  OD2 ASP A 543     104.858 -36.457  38.994  0.00  0.00      PROA O1-
ATOM   4362  N   LEU A 544     104.607 -31.246  39.990  0.00  0.00      PROA N  
ATOM   4363  CA  LEU A 544     105.211 -30.693  41.177  0.00  0.00      PROA C  
ATOM   4364  C   LEU A 544     104.170 -29.897  41.941  0.00  0.00      PROA C  
ATOM   4365  O   LEU A 544     103.313 -29.206  41.384  0.00  0.00      PROA O  
ATOM   4366  CB  LEU A 544     106.502 -29.859  40.918  0.00  0.00      PROA C  
ATOM   4367  CG  LEU A 544     106.360 -28.421  40.360  0.00  0.00      PROA C  
ATOM   4368  CD1 LEU A 544     107.749 -27.771  40.248  0.00  0.00      PROA C  
ATOM   4369  CD2 LEU A 544     105.645 -28.348  39.003  0.00  0.00      PROA C  
ATOM   4370  N   GLY A 545     104.202 -30.037  43.273  0.00  0.00      PROA N  
ATOM   4371  CA  GLY A 545     103.348 -29.329  44.198  0.00  0.00      PROA C  
ATOM   4372  C   GLY A 545     104.157 -28.828  45.358  0.00  0.00      PROA C  
ATOM   4373  O   GLY A 545     105.246 -29.320  45.662  0.00  0.00      PROA O  
ATOM   4374  N   LEU A 546     103.597 -27.836  46.052  0.00  0.00      PROA N  
ATOM   4375  CA  LEU A 546     104.164 -27.209  47.216  0.00  0.00      PROA C  
ATOM   4376  C   LEU A 546     103.225 -27.394  48.387  0.00  0.00      PROA C  
ATOM   4377  O   LEU A 546     102.015 -27.176  48.301  0.00  0.00      PROA O  
ATOM   4378  CB  LEU A 546     104.397 -25.697  47.000  0.00  0.00      PROA C  
ATOM   4379  CG  LEU A 546     105.618 -25.366  46.124  0.00  0.00      PROA C  
ATOM   4380  CD1 LEU A 546     105.556 -23.895  45.700  0.00  0.00      PROA C  
ATOM   4381  CD2 LEU A 546     106.937 -25.665  46.857  0.00  0.00      PROA C  
ATOM   4382  N   VAL A 547     103.777 -27.809  49.531  0.00  0.00      PROA N  
ATOM   4383  CA  VAL A 547     103.019 -27.984  50.749  0.00  0.00      PROA C  
ATOM   4384  C   VAL A 547     103.585 -27.021  51.779  0.00  0.00      PROA C  
ATOM   4385  O   VAL A 547     104.792 -26.979  52.035  0.00  0.00      PROA O  
ATOM   4386  CB  VAL A 547     103.045 -29.429  51.234  0.00  0.00      PROA C  
ATOM   4387  CG1 VAL A 547     102.284 -29.574  52.558  0.00  0.00      PROA C  
ATOM   4388  CG2 VAL A 547     102.413 -30.347  50.169  0.00  0.00      PROA C  
ATOM   4389  N   GLU A 548     102.712 -26.181  52.367  0.00  0.00      PROA N  
ATOM   4390  CA  GLU A 548     103.097 -25.171  53.327  0.00  0.00      PROA C  
ATOM   4391  C   GLU A 548     102.897 -25.736  54.722  0.00  0.00      PROA C  
ATOM   4392  O   GLU A 548     101.792 -26.090  55.142  0.00  0.00      PROA O  
ATOM   4393  CB  GLU A 548     102.274 -23.868  53.168  0.00  0.00      PROA C  
ATOM   4394  CG  GLU A 548     102.896 -22.664  53.921  0.00  0.00      PROA C  
ATOM   4395  CD  GLU A 548     102.166 -21.331  53.721  0.00  0.00      PROA C  
ATOM   4396  OE1 GLU A 548     101.068 -21.280  53.104  0.00  0.00      PROA O  
ATOM   4397  OE2 GLU A 548     102.693 -20.299  54.224  0.00  0.00      PROA O1-
ATOM   4398  N   LEU A 549     103.996 -25.877  55.469  0.00  0.00      PROA N  
ATOM   4399  CA  LEU A 549     104.012 -26.433  56.801  0.00  0.00      PROA C  
ATOM   4400  C   LEU A 549     103.401 -25.512  57.857  0.00  0.00      PROA C  
ATOM   4401  O   LEU A 549     103.456 -24.286  57.761  0.00  0.00      PROA O  
ATOM   4402  CB  LEU A 549     105.461 -26.793  57.166  0.00  0.00      PROA C  
ATOM   4403  CG  LEU A 549     106.090 -27.867  56.261  0.00  0.00      PROA C  
ATOM   4404  CD1 LEU A 549     107.618 -27.821  56.363  0.00  0.00      PROA C  
ATOM   4405  CD2 LEU A 549     105.566 -29.261  56.610  0.00  0.00      PROA C  
ATOM   4406  N   SER A 550     102.771 -26.092  58.899  0.00  0.00      PROA N  
ATOM   4407  CA  SER A 550     102.142 -25.353  59.991  0.00  0.00      PROA C  
ATOM   4408  C   SER A 550     103.084 -24.486  60.826  0.00  0.00      PROA C  
ATOM   4409  O   SER A 550     102.767 -23.339  61.148  0.00  0.00      PROA O  
ATOM   4410  CB  SER A 550     101.339 -26.283  60.946  0.00  0.00      PROA C  
ATOM   4411  OG  SER A 550     102.163 -27.269  61.573  0.00  0.00      PROA O  
ATOM   4412  N   GLU A 551     104.275 -25.008  61.171  0.00  0.00      PROA N  
ATOM   4413  CA  GLU A 551     105.267 -24.300  61.956  0.00  0.00      PROA C  
ATOM   4414  C   GLU A 551     106.657 -24.709  61.497  0.00  0.00      PROA C  
ATOM   4415  O   GLU A 551     106.850 -25.752  60.870  0.00  0.00      PROA O  
ATOM   4416  CB  GLU A 551     105.106 -24.505  63.492  0.00  0.00      PROA C  
ATOM   4417  CG  GLU A 551     105.288 -25.958  64.022  0.00  0.00      PROA C  
ATOM   4418  CD  GLU A 551     104.001 -26.771  64.184  0.00  0.00      PROA C  
ATOM   4419  OE1 GLU A 551     102.881 -26.270  63.902  0.00  0.00      PROA O  
ATOM   4420  OE2 GLU A 551     104.107 -27.948  64.623  0.00  0.00      PROA O1-
ATOM   4421  N   SER A 552     107.668 -23.842  61.733  0.00  0.00      PROA N  
ATOM   4422  CA  SER A 552     109.048 -24.079  61.304  0.00  0.00      PROA C  
ATOM   4423  C   SER A 552     109.715 -25.291  61.952  0.00  0.00      PROA C  
ATOM   4424  O   SER A 552     109.632 -25.413  63.180  0.00  0.00      PROA O  
ATOM   4425  CB  SER A 552     109.990 -22.858  61.499  0.00  0.00      PROA C  
ATOM   4426  OG  SER A 552     109.603 -21.762  60.661  0.00  0.00      PROA O  
ATOM   4427  N   PRO A 553     110.400 -26.204  61.249  0.00  0.00      PROA N  
ATOM   4428  CA  PRO A 553     111.399 -27.072  61.866  0.00  0.00      PROA C  
ATOM   4429  C   PRO A 553     112.527 -26.303  62.544  0.00  0.00      PROA C  
ATOM   4430  O   PRO A 553     112.859 -25.184  62.149  0.00  0.00      PROA O  
ATOM   4431  CB  PRO A 553     111.935 -27.924  60.701  0.00  0.00      PROA C  
ATOM   4432  CG  PRO A 553     111.792 -27.013  59.481  0.00  0.00      PROA C  
ATOM   4433  CD  PRO A 553     110.521 -26.215  59.786  0.00  0.00      PROA C  
ATOM   4434  N   ARG A 554     113.152 -26.907  63.568  0.00  0.00      PROA N  
ATOM   4435  CA  ARG A 554     114.406 -26.437  64.114  0.00  0.00      PROA C  
ATOM   4436  C   ARG A 554     115.537 -26.893  63.195  0.00  0.00      PROA C  
ATOM   4437  O   ARG A 554     115.801 -28.090  63.065  0.00  0.00      PROA O  
ATOM   4438  CB  ARG A 554     114.649 -27.015  65.534  0.00  0.00      PROA C  
ATOM   4439  CG  ARG A 554     113.546 -26.668  66.557  0.00  0.00      PROA C  
ATOM   4440  CD  ARG A 554     113.774 -27.332  67.923  0.00  0.00      PROA C  
ATOM   4441  NE  ARG A 554     112.627 -26.960  68.817  0.00  0.00      PROA N  
ATOM   4442  CZ  ARG A 554     112.567 -25.874  69.577  0.00  0.00      PROA C  
ATOM   4443  NH1 ARG A 554     113.519 -24.969  69.611  0.00  0.00      PROA N1+
ATOM   4444  NH2 ARG A 554     111.509 -25.685  70.338  0.00  0.00      PROA N  
ATOM   4445  N   LEU A 555     116.225 -25.962  62.503  0.00  0.00      PROA N  
ATOM   4446  CA  LEU A 555     117.348 -26.319  61.650  0.00  0.00      PROA C  
ATOM   4447  C   LEU A 555     118.537 -26.872  62.427  0.00  0.00      PROA C  
ATOM   4448  O   LEU A 555     118.899 -26.388  63.502  0.00  0.00      PROA O  
ATOM   4449  CB  LEU A 555     117.813 -25.177  60.720  0.00  0.00      PROA C  
ATOM   4450  CG  LEU A 555     116.711 -24.588  59.815  0.00  0.00      PROA C  
ATOM   4451  CD1 LEU A 555     117.342 -23.625  58.804  0.00  0.00      PROA C  
ATOM   4452  CD2 LEU A 555     115.887 -25.656  59.077  0.00  0.00      PROA C  
ATOM   4453  N   ASN A 556     119.158 -27.932  61.893  0.00  0.00      PROA N  
ATOM   4454  CA  ASN A 556     120.210 -28.650  62.570  0.00  0.00      PROA C  
ATOM   4455  C   ASN A 556     120.944 -29.455  61.507  0.00  0.00      PROA C  
ATOM   4456  O   ASN A 556     120.590 -29.411  60.331  0.00  0.00      PROA O  
ATOM   4457  CB  ASN A 556     119.676 -29.526  63.750  0.00  0.00      PROA C  
ATOM   4458  CG  ASN A 556     118.811 -30.702  63.300  0.00  0.00      PROA C  
ATOM   4459  ND2 ASN A 556     117.475 -30.520  63.251  0.00  0.00      PROA N  
ATOM   4460  OD1 ASN A 556     119.324 -31.792  63.035  0.00  0.00      PROA O  
ATOM   4461  N   ASP A 557     121.989 -30.218  61.885  0.00  0.00      PROA N  
ATOM   4462  CA  ASP A 557     122.788 -31.025  60.970  0.00  0.00      PROA C  
ATOM   4463  C   ASP A 557     121.972 -32.002  60.117  0.00  0.00      PROA C  
ATOM   4464  O   ASP A 557     122.313 -32.281  58.967  0.00  0.00      PROA O  
ATOM   4465  CB  ASP A 557     123.857 -31.832  61.755  0.00  0.00      PROA C  
ATOM   4466  CG  ASP A 557     124.917 -30.935  62.371  0.00  0.00      PROA C  
ATOM   4467  OD1 ASP A 557     125.121 -29.789  61.894  0.00  0.00      PROA O  
ATOM   4468  OD2 ASP A 557     125.628 -31.411  63.298  0.00  0.00      PROA O1-
ATOM   4469  N   PHE A 558     120.870 -32.541  60.671  0.00  0.00      PROA N  
ATOM   4470  CA  PHE A 558     120.053 -33.542  60.022  0.00  0.00      PROA C  
ATOM   4471  C   PHE A 558     118.810 -32.941  59.358  0.00  0.00      PROA C  
ATOM   4472  O   PHE A 558     118.074 -33.665  58.688  0.00  0.00      PROA O  
ATOM   4473  CB  PHE A 558     119.600 -34.611  61.063  0.00  0.00      PROA C  
ATOM   4474  CG  PHE A 558     120.788 -35.076  61.872  0.00  0.00      PROA C  
ATOM   4475  CD1 PHE A 558     121.861 -35.729  61.242  0.00  0.00      PROA C  
ATOM   4476  CD2 PHE A 558     120.873 -34.816  63.252  0.00  0.00      PROA C  
ATOM   4477  CE1 PHE A 558     123.013 -36.071  61.962  0.00  0.00      PROA C  
ATOM   4478  CE2 PHE A 558     122.017 -35.167  63.978  0.00  0.00      PROA C  
ATOM   4479  CZ  PHE A 558     123.091 -35.791  63.332  0.00  0.00      PROA C  
ATOM   4480  N   VAL A 559     118.555 -31.614  59.497  0.00  0.00      PROA N  
ATOM   4481  CA  VAL A 559     117.422 -30.939  58.857  0.00  0.00      PROA C  
ATOM   4482  C   VAL A 559     117.827 -29.556  58.337  0.00  0.00      PROA C  
ATOM   4483  O   VAL A 559     118.068 -28.635  59.123  0.00  0.00      PROA O  
ATOM   4484  CB  VAL A 559     116.198 -30.779  59.777  0.00  0.00      PROA C  
ATOM   4485  CG1 VAL A 559     115.049 -30.052  59.045  0.00  0.00      PROA C  
ATOM   4486  CG2 VAL A 559     115.693 -32.162  60.233  0.00  0.00      PROA C  
ATOM   4487  N   MET A 560     117.875 -29.357  56.997  0.00  0.00      PROA N  
ATOM   4488  CA  MET A 560     118.100 -28.047  56.395  0.00  0.00      PROA C  
ATOM   4489  C   MET A 560     117.647 -28.082  54.926  0.00  0.00      PROA C  
ATOM   4490  O   MET A 560     117.632 -29.168  54.343  0.00  0.00      PROA O  
ATOM   4491  CB  MET A 560     119.593 -27.613  56.478  0.00  0.00      PROA C  
ATOM   4492  CG  MET A 560     120.545 -28.410  55.567  0.00  0.00      PROA C  
ATOM   4493  SD  MET A 560     122.306 -28.119  55.881  0.00  0.00      PROA S  
ATOM   4494  CE  MET A 560     122.384 -29.106  57.404  0.00  0.00      PROA C  
ATOM   4495  N   PRO A 561     117.233 -26.982  54.287  0.00  0.00      PROA N  
ATOM   4496  CA  PRO A 561     116.789 -26.952  52.888  0.00  0.00      PROA C  
ATOM   4497  C   PRO A 561     117.769 -27.349  51.783  0.00  0.00      PROA C  
ATOM   4498  O   PRO A 561     118.986 -27.213  51.928  0.00  0.00      PROA O  
ATOM   4499  CB  PRO A 561     116.279 -25.514  52.680  0.00  0.00      PROA C  
ATOM   4500  CG  PRO A 561     116.994 -24.692  53.748  0.00  0.00      PROA C  
ATOM   4501  CD  PRO A 561     117.094 -25.667  54.921  0.00  0.00      PROA C  
ATOM   4502  N   VAL A 562     117.223 -27.789  50.623  0.00  0.00      PROA N  
ATOM   4503  CA  VAL A 562     117.889 -27.751  49.322  0.00  0.00      PROA C  
ATOM   4504  C   VAL A 562     117.993 -26.334  48.774  0.00  0.00      PROA C  
ATOM   4505  O   VAL A 562     117.179 -25.456  49.071  0.00  0.00      PROA O  
ATOM   4506  CB  VAL A 562     117.223 -28.562  48.200  0.00  0.00      PROA C  
ATOM   4507  CG1 VAL A 562     117.400 -30.065  48.431  0.00  0.00      PROA C  
ATOM   4508  CG2 VAL A 562     115.730 -28.210  48.077  0.00  0.00      PROA C  
ATOM   4509  N   CYS A 563     119.003 -26.066  47.919  0.00  0.00      PROA N  
ATOM   4510  CA  CYS A 563     119.004 -24.851  47.120  0.00  0.00      PROA C  
ATOM   4511  C   CYS A 563     118.177 -25.047  45.849  0.00  0.00      PROA C  
ATOM   4512  O   CYS A 563     118.282 -26.070  45.168  0.00  0.00      PROA O  
ATOM   4513  CB  CYS A 563     120.430 -24.412  46.699  0.00  0.00      PROA C  
ATOM   4514  SG  CYS A 563     121.584 -24.155  48.082  0.00  0.00      PROA S  
ATOM   4515  N   LEU A 564     117.329 -24.057  45.489  0.00  0.00      PROA N  
ATOM   4516  CA  LEU A 564     116.678 -23.995  44.186  0.00  0.00      PROA C  
ATOM   4517  C   LEU A 564     117.675 -23.860  43.028  0.00  0.00      PROA C  
ATOM   4518  O   LEU A 564     118.687 -23.170  43.194  0.00  0.00      PROA O  
ATOM   4519  CB  LEU A 564     115.658 -22.824  44.117  0.00  0.00      PROA C  
ATOM   4520  CG  LEU A 564     114.373 -23.046  44.938  0.00  0.00      PROA C  
ATOM   4521  CD1 LEU A 564     113.508 -21.775  44.945  0.00  0.00      PROA C  
ATOM   4522  CD2 LEU A 564     113.557 -24.224  44.385  0.00  0.00      PROA C  
ATOM   4523  N   PRO A 565     117.471 -24.487  41.865  0.00  0.00      PROA N  
ATOM   4524  CA  PRO A 565     118.411 -24.429  40.747  0.00  0.00      PROA C  
ATOM   4525  C   PRO A 565     118.641 -23.018  40.224  0.00  0.00      PROA C  
ATOM   4526  O   PRO A 565     117.688 -22.313  39.897  0.00  0.00      PROA O  
ATOM   4527  CB  PRO A 565     117.783 -25.358  39.691  0.00  0.00      PROA C  
ATOM   4528  CG  PRO A 565     116.276 -25.264  39.953  0.00  0.00      PROA C  
ATOM   4529  CD  PRO A 565     116.197 -25.108  41.475  0.00  0.00      PROA C  
ATOM   4530  N   GLU A 566     119.901 -22.556  40.128  0.00  0.00      PROA N  
ATOM   4531  CA  GLU A 566     120.204 -21.255  39.549  0.00  0.00      PROA C  
ATOM   4532  C   GLU A 566     120.194 -21.262  38.025  0.00  0.00      PROA C  
ATOM   4533  O   GLU A 566     119.965 -20.236  37.383  0.00  0.00      PROA O  
ATOM   4534  CB  GLU A 566     121.570 -20.734  40.061  0.00  0.00      PROA C  
ATOM   4535  CG  GLU A 566     121.537 -20.338  41.558  0.00  0.00      PROA C  
ATOM   4536  CD  GLU A 566     122.878 -19.790  42.026  0.00  0.00      PROA C  
ATOM   4537  OE1 GLU A 566     123.563 -20.467  42.839  0.00  0.00      PROA O  
ATOM   4538  OE2 GLU A 566     123.278 -18.680  41.587  0.00  0.00      PROA O1-
ATOM   4539  N   HIS A 567     120.419 -22.442  37.419  0.00  0.00      PROA N  
ATOM   4540  CA  HIS A 567     120.620 -22.590  35.991  0.00  0.00      PROA C  
ATOM   4541  C   HIS A 567     120.156 -23.979  35.551  0.00  0.00      PROA C  
ATOM   4542  O   HIS A 567     120.094 -24.883  36.393  0.00  0.00      PROA O  
ATOM   4543  CB  HIS A 567     122.124 -22.415  35.624  0.00  0.00      PROA C  
ATOM   4544  CG  HIS A 567     122.644 -21.026  35.903  0.00  0.00      PROA C  
ATOM   4545  CD2 HIS A 567     122.493 -19.878  35.185  0.00  0.00      PROA C  
ATOM   4546  ND1 HIS A 567     123.531 -20.719  36.916  0.00  0.00      PROA N  
ATOM   4547  CE1 HIS A 567     123.857 -19.409  36.783  0.00  0.00      PROA C  
ATOM   4548  NE2 HIS A 567     123.253 -18.854  35.743  0.00  0.00      PROA N  
ATOM   4549  N   PRO A 568     119.795 -24.214  34.285  0.00  0.00      PROA N  
ATOM   4550  CA  PRO A 568     119.603 -25.560  33.737  0.00  0.00      PROA C  
ATOM   4551  C   PRO A 568     120.808 -26.496  33.867  0.00  0.00      PROA C  
ATOM   4552  O   PRO A 568     121.949 -26.048  34.011  0.00  0.00      PROA O  
ATOM   4553  CB  PRO A 568     119.213 -25.306  32.269  0.00  0.00      PROA C  
ATOM   4554  CG  PRO A 568     119.883 -23.976  31.925  0.00  0.00      PROA C  
ATOM   4555  CD  PRO A 568     119.746 -23.192  33.229  0.00  0.00      PROA C  
ATOM   4556  N   SER A 569     120.566 -27.821  33.820  0.00  0.00      PROA N  
ATOM   4557  CA  SER A 569     121.603 -28.848  33.879  0.00  0.00      PROA C  
ATOM   4558  C   SER A 569     122.164 -29.225  32.515  0.00  0.00      PROA C  
ATOM   4559  O   SER A 569     121.467 -29.245  31.499  0.00  0.00      PROA O  
ATOM   4560  CB  SER A 569     121.133 -30.158  34.570  0.00  0.00      PROA C  
ATOM   4561  OG  SER A 569     120.889 -29.936  35.961  0.00  0.00      PROA O  
ATOM   4562  N   THR A 570     123.471 -29.550  32.464  0.00  0.00      PROA N  
ATOM   4563  CA  THR A 570     124.133 -30.085  31.276  0.00  0.00      PROA C  
ATOM   4564  C   THR A 570     123.979 -31.592  31.176  0.00  0.00      PROA C  
ATOM   4565  O   THR A 570     123.815 -32.299  32.172  0.00  0.00      PROA O  
ATOM   4566  CB  THR A 570     125.619 -29.726  31.162  0.00  0.00      PROA C  
ATOM   4567  CG2 THR A 570     125.727 -28.225  30.843  0.00  0.00      PROA C  
ATOM   4568  OG1 THR A 570     126.331 -29.936  32.380  0.00  0.00      PROA O  
ATOM   4569  N   GLU A 571     124.032 -32.139  29.952  0.00  0.00      PROA N  
ATOM   4570  CA  GLU A 571     123.961 -33.551  29.655  0.00  0.00      PROA C  
ATOM   4571  C   GLU A 571     125.059 -34.376  30.331  0.00  0.00      PROA C  
ATOM   4572  O   GLU A 571     126.227 -33.984  30.385  0.00  0.00      PROA O  
ATOM   4573  CB  GLU A 571     124.046 -33.759  28.120  0.00  0.00      PROA C  
ATOM   4574  CG  GLU A 571     122.917 -33.067  27.306  0.00  0.00      PROA C  
ATOM   4575  CD  GLU A 571     123.082 -31.565  27.044  0.00  0.00      PROA C  
ATOM   4576  OE1 GLU A 571     124.080 -30.939  27.490  0.00  0.00      PROA O  
ATOM   4577  OE2 GLU A 571     122.184 -30.994  26.368  0.00  0.00      PROA O1-
ATOM   4578  N   GLY A 572     124.699 -35.552  30.893  0.00  0.00      PROA N  
ATOM   4579  CA  GLY A 572     125.636 -36.447  31.572  0.00  0.00      PROA C  
ATOM   4580  C   GLY A 572     126.050 -36.004  32.956  0.00  0.00      PROA C  
ATOM   4581  O   GLY A 572     126.969 -36.568  33.549  0.00  0.00      PROA O  
ATOM   4582  N   THR A 573     125.368 -34.990  33.527  0.00  0.00      PROA N  
ATOM   4583  CA  THR A 573     125.555 -34.548  34.912  0.00  0.00      PROA C  
ATOM   4584  C   THR A 573     125.215 -35.650  35.899  0.00  0.00      PROA C  
ATOM   4585  O   THR A 573     124.165 -36.281  35.798  0.00  0.00      PROA O  
ATOM   4586  CB  THR A 573     124.734 -33.306  35.281  0.00  0.00      PROA C  
ATOM   4587  CG2 THR A 573     124.929 -32.880  36.745  0.00  0.00      PROA C  
ATOM   4588  OG1 THR A 573     125.135 -32.196  34.491  0.00  0.00      PROA O  
ATOM   4589  N   MET A 574     126.091 -35.919  36.888  0.00  0.00      PROA N  
ATOM   4590  CA  MET A 574     125.804 -36.894  37.923  0.00  0.00      PROA C  
ATOM   4591  C   MET A 574     124.816 -36.346  38.948  0.00  0.00      PROA C  
ATOM   4592  O   MET A 574     125.056 -35.335  39.618  0.00  0.00      PROA O  
ATOM   4593  CB  MET A 574     127.092 -37.413  38.609  0.00  0.00      PROA C  
ATOM   4594  CG  MET A 574     128.039 -38.151  37.637  0.00  0.00      PROA C  
ATOM   4595  SD  MET A 574     127.347 -39.690  36.956  0.00  0.00      PROA S  
ATOM   4596  CE  MET A 574     128.002 -40.777  38.253  0.00  0.00      PROA C  
ATOM   4597  N   VAL A 575     123.653 -37.003  39.062  0.00  0.00      PROA N  
ATOM   4598  CA  VAL A 575     122.576 -36.597  39.937  0.00  0.00      PROA C  
ATOM   4599  C   VAL A 575     122.257 -37.708  40.915  0.00  0.00      PROA C  
ATOM   4600  O   VAL A 575     122.405 -38.900  40.636  0.00  0.00      PROA O  
ATOM   4601  CB  VAL A 575     121.313 -36.133  39.211  0.00  0.00      PROA C  
ATOM   4602  CG1 VAL A 575     121.640 -34.864  38.405  0.00  0.00      PROA C  
ATOM   4603  CG2 VAL A 575     120.742 -37.225  38.288  0.00  0.00      PROA C  
ATOM   4604  N   ILE A 576     121.853 -37.315  42.131  0.00  0.00      PROA N  
ATOM   4605  CA  ILE A 576     121.583 -38.207  43.235  0.00  0.00      PROA C  
ATOM   4606  C   ILE A 576     120.095 -38.141  43.539  0.00  0.00      PROA C  
ATOM   4607  O   ILE A 576     119.547 -37.077  43.819  0.00  0.00      PROA O  
ATOM   4608  CB  ILE A 576     122.430 -37.895  44.474  0.00  0.00      PROA C  
ATOM   4609  CG1 ILE A 576     123.892 -38.390  44.313  0.00  0.00      PROA C  
ATOM   4610  CG2 ILE A 576     121.801 -38.546  45.724  0.00  0.00      PROA C  
ATOM   4611  CD  ILE A 576     124.793 -37.522  43.424  0.00  0.00      PROA C  
ATOM   4612  N   VAL A 577     119.398 -39.286  43.467  0.00  0.00      PROA N  
ATOM   4613  CA  VAL A 577     117.952 -39.388  43.605  0.00  0.00      PROA C  
ATOM   4614  C   VAL A 577     117.640 -40.131  44.889  0.00  0.00      PROA C  
ATOM   4615  O   VAL A 577     118.119 -41.249  45.031  0.00  0.00      PROA O  
ATOM   4616  CB  VAL A 577     117.344 -40.195  42.457  0.00  0.00      PROA C  
ATOM   4617  CG1 VAL A 577     115.836 -40.437  42.669  0.00  0.00      PROA C  
ATOM   4618  CG2 VAL A 577     117.595 -39.472  41.122  0.00  0.00      PROA C  
ATOM   4619  N   SER A 578     116.846 -39.571  45.831  0.00  0.00      PROA N  
ATOM   4620  CA  SER A 578     116.607 -40.161  47.158  0.00  0.00      PROA C  
ATOM   4621  C   SER A 578     115.143 -40.505  47.455  0.00  0.00      PROA C  
ATOM   4622  O   SER A 578     114.217 -39.864  46.958  0.00  0.00      PROA O  
ATOM   4623  CB  SER A 578     117.095 -39.262  48.336  0.00  0.00      PROA C  
ATOM   4624  OG  SER A 578     118.500 -39.007  48.250  0.00  0.00      PROA O  
ATOM   4625  N   GLY A 579     114.892 -41.533  48.302  0.00  0.00      PROA N  
ATOM   4626  CA  GLY A 579     113.559 -41.925  48.761  0.00  0.00      PROA C  
ATOM   4627  C   GLY A 579     113.559 -43.197  49.597  0.00  0.00      PROA C  
ATOM   4628  O   GLY A 579     114.610 -43.709  49.972  0.00  0.00      PROA O  
ATOM   4629  N   TRP A 580     112.368 -43.736  49.945  0.00  0.00      PROA N  
ATOM   4630  CA  TRP A 580     112.215 -44.978  50.708  0.00  0.00      PROA C  
ATOM   4631  C   TRP A 580     111.426 -46.057  49.948  0.00  0.00      PROA C  
ATOM   4632  O   TRP A 580     110.874 -46.985  50.546  0.00  0.00      PROA O  
ATOM   4633  CB  TRP A 580     111.533 -44.750  52.094  0.00  0.00      PROA C  
ATOM   4634  CG  TRP A 580     112.330 -44.015  53.127  0.00  0.00      PROA C  
ATOM   4635  CD1 TRP A 580     113.103 -44.586  54.110  0.00  0.00      PROA C  
ATOM   4636  CD2 TRP A 580     112.286 -42.607  53.408  0.00  0.00      PROA C  
ATOM   4637  CE2 TRP A 580     113.037 -42.404  54.593  0.00  0.00      PROA C  
ATOM   4638  CE3 TRP A 580     111.664 -41.521  52.788  0.00  0.00      PROA C  
ATOM   4639  NE1 TRP A 580     113.525 -43.615  54.990  0.00  0.00      PROA N  
ATOM   4640  CZ2 TRP A 580     113.159 -41.153  55.171  0.00  0.00      PROA C  
ATOM   4641  CZ3 TRP A 580     111.800 -40.258  53.369  0.00  0.00      PROA C  
ATOM   4642  CH2 TRP A 580     112.529 -40.079  54.542  0.00  0.00      PROA C  
ATOM   4643  N   GLY A 581     111.308 -45.957  48.609  0.00  0.00      PROA N  
ATOM   4644  CA  GLY A 581     110.595 -46.911  47.767  0.00  0.00      PROA C  
ATOM   4645  C   GLY A 581     111.079 -48.348  47.737  0.00  0.00      PROA C  
ATOM   4646  O   GLY A 581     112.112 -48.718  48.295  0.00  0.00      PROA O  
ATOM   4647  N   LYS A 582     110.315 -49.215  47.040  0.00  0.00      PROA N  
ATOM   4648  CA  LYS A 582     110.624 -50.630  46.895  0.00  0.00      PROA C  
ATOM   4649  C   LYS A 582     111.956 -50.965  46.209  0.00  0.00      PROA C  
ATOM   4650  O   LYS A 582     112.353 -50.385  45.197  0.00  0.00      PROA O  
ATOM   4651  CB  LYS A 582     109.478 -51.420  46.204  0.00  0.00      PROA C  
ATOM   4652  CG  LYS A 582     109.146 -50.962  44.772  0.00  0.00      PROA C  
ATOM   4653  CD  LYS A 582     108.030 -51.805  44.122  0.00  0.00      PROA C  
ATOM   4654  CE  LYS A 582     107.781 -51.459  42.642  0.00  0.00      PROA C  
ATOM   4655  NZ  LYS A 582     106.685 -52.285  42.070  0.00  0.00      PROA N1+
ATOM   4656  N   GLN A 583     112.673 -51.958  46.761  0.00  0.00      PROA N  
ATOM   4657  CA  GLN A 583     113.924 -52.469  46.248  0.00  0.00      PROA C  
ATOM   4658  C   GLN A 583     113.740 -53.428  45.077  0.00  0.00      PROA C  
ATOM   4659  O   GLN A 583     112.630 -53.853  44.742  0.00  0.00      PROA O  
ATOM   4660  CB  GLN A 583     114.704 -53.229  47.360  0.00  0.00      PROA C  
ATOM   4661  CG  GLN A 583     115.084 -52.349  48.577  0.00  0.00      PROA C  
ATOM   4662  CD  GLN A 583     115.909 -53.060  49.663  0.00  0.00      PROA C  
ATOM   4663  NE2 GLN A 583     116.325 -54.322  49.416  0.00  0.00      PROA N  
ATOM   4664  OE1 GLN A 583     116.185 -52.497  50.727  0.00  0.00      PROA O  
ATOM   4665  N   PHE A 584     114.860 -53.855  44.448  0.00  0.00      PROA N  
ATOM   4666  CA  PHE A 584     114.879 -55.045  43.608  0.00  0.00      PROA C  
ATOM   4667  C   PHE A 584     114.419 -56.282  44.402  0.00  0.00      PROA C  
ATOM   4668  O   PHE A 584     114.752 -56.444  45.579  0.00  0.00      PROA O  
ATOM   4669  CB  PHE A 584     116.278 -55.235  42.944  0.00  0.00      PROA C  
ATOM   4670  CG  PHE A 584     116.355 -56.461  42.060  0.00  0.00      PROA C  
ATOM   4671  CD1 PHE A 584     116.026 -56.373  40.698  0.00  0.00      PROA C  
ATOM   4672  CD2 PHE A 584     116.779 -57.699  42.576  0.00  0.00      PROA C  
ATOM   4673  CE1 PHE A 584     116.088 -57.503  39.871  0.00  0.00      PROA C  
ATOM   4674  CE2 PHE A 584     116.834 -58.834  41.755  0.00  0.00      PROA C  
ATOM   4675  CZ  PHE A 584     116.489 -58.735  40.402  0.00  0.00      PROA C  
ATOM   4676  N   LEU A 585     113.568 -57.133  43.781  0.00  0.00      PROA N  
ATOM   4677  CA  LEU A 585     112.918 -58.284  44.405  0.00  0.00      PROA C  
ATOM   4678  C   LEU A 585     111.779 -57.842  45.343  0.00  0.00      PROA C  
ATOM   4679  O   LEU A 585     111.205 -58.625  46.100  0.00  0.00      PROA O  
ATOM   4680  CB  LEU A 585     113.943 -59.245  45.083  0.00  0.00      PROA C  
ATOM   4681  CG  LEU A 585     113.766 -60.759  44.817  0.00  0.00      PROA C  
ATOM   4682  CD1 LEU A 585     114.916 -61.532  45.482  0.00  0.00      PROA C  
ATOM   4683  CD2 LEU A 585     112.423 -61.327  45.295  0.00  0.00      PROA C  
ATOM   4684  N   GLN A 586     111.403 -56.545  45.298  0.00  0.00      PROA N  
ATOM   4685  CA  GLN A 586     110.219 -55.983  45.929  0.00  0.00      PROA C  
ATOM   4686  C   GLN A 586     110.297 -55.833  47.450  0.00  0.00      PROA C  
ATOM   4687  O   GLN A 586     109.297 -55.592  48.127  0.00  0.00      PROA O  
ATOM   4688  CB  GLN A 586     108.875 -56.602  45.429  0.00  0.00      PROA C  
ATOM   4689  CG  GLN A 586     108.423 -56.184  44.001  0.00  0.00      PROA C  
ATOM   4690  CD  GLN A 586     109.470 -56.409  42.903  0.00  0.00      PROA C  
ATOM   4691  NE2 GLN A 586     110.192 -55.332  42.510  0.00  0.00      PROA N  
ATOM   4692  OE1 GLN A 586     109.641 -57.518  42.389  0.00  0.00      PROA O  
ATOM   4693  N   ARG A 587     111.511 -55.940  48.034  0.00  0.00      PROA N  
ATOM   4694  CA  ARG A 587     111.749 -55.663  49.444  0.00  0.00      PROA C  
ATOM   4695  C   ARG A 587     111.538 -54.202  49.831  0.00  0.00      PROA C  
ATOM   4696  O   ARG A 587     111.781 -53.286  49.045  0.00  0.00      PROA O  
ATOM   4697  CB  ARG A 587     113.131 -56.161  49.958  0.00  0.00      PROA C  
ATOM   4698  CG  ARG A 587     113.250 -57.690  50.159  0.00  0.00      PROA C  
ATOM   4699  CD  ARG A 587     113.441 -58.501  48.873  0.00  0.00      PROA C  
ATOM   4700  NE  ARG A 587     113.590 -59.943  49.262  0.00  0.00      PROA N  
ATOM   4701  CZ  ARG A 587     112.588 -60.799  49.415  0.00  0.00      PROA C  
ATOM   4702  NH1 ARG A 587     111.335 -60.494  49.161  0.00  0.00      PROA N1+
ATOM   4703  NH2 ARG A 587     112.851 -62.019  49.840  0.00  0.00      PROA N  
ATOM   4704  N   LEU A 588     111.083 -53.941  51.073  0.00  0.00      PROA N  
ATOM   4705  CA  LEU A 588     111.004 -52.589  51.595  0.00  0.00      PROA C  
ATOM   4706  C   LEU A 588     112.284 -52.283  52.384  0.00  0.00      PROA C  
ATOM   4707  O   LEU A 588     112.708 -53.112  53.200  0.00  0.00      PROA O  
ATOM   4708  CB  LEU A 588     109.759 -52.327  52.488  0.00  0.00      PROA C  
ATOM   4709  CG  LEU A 588     108.401 -52.185  51.750  0.00  0.00      PROA C  
ATOM   4710  CD1 LEU A 588     108.423 -51.076  50.683  0.00  0.00      PROA C  
ATOM   4711  CD2 LEU A 588     107.885 -53.504  51.155  0.00  0.00      PROA C  
ATOM   4712  N   PRO A 589     112.961 -51.163  52.154  0.00  0.00      PROA N  
ATOM   4713  CA  PRO A 589     114.161 -50.788  52.891  0.00  0.00      PROA C  
ATOM   4714  C   PRO A 589     113.968 -50.575  54.388  0.00  0.00      PROA C  
ATOM   4715  O   PRO A 589     112.898 -50.159  54.834  0.00  0.00      PROA O  
ATOM   4716  CB  PRO A 589     114.617 -49.516  52.173  0.00  0.00      PROA C  
ATOM   4717  CG  PRO A 589     113.340 -48.863  51.664  0.00  0.00      PROA C  
ATOM   4718  CD  PRO A 589     112.482 -50.069  51.300  0.00  0.00      PROA C  
ATOM   4719  N   GLU A 590     115.014 -50.846  55.195  0.00  0.00      PROA N  
ATOM   4720  CA  GLU A 590     115.015 -50.518  56.613  0.00  0.00      PROA C  
ATOM   4721  C   GLU A 590     115.383 -49.049  56.840  0.00  0.00      PROA C  
ATOM   4722  O   GLU A 590     115.041 -48.440  57.850  0.00  0.00      PROA O  
ATOM   4723  CB  GLU A 590     116.031 -51.448  57.335  0.00  0.00      PROA C  
ATOM   4724  CG  GLU A 590     115.975 -51.415  58.887  0.00  0.00      PROA C  
ATOM   4725  CD  GLU A 590     116.952 -52.377  59.569  0.00  0.00      PROA C  
ATOM   4726  OE1 GLU A 590     117.740 -53.079  58.881  0.00  0.00      PROA O  
ATOM   4727  OE2 GLU A 590     116.931 -52.441  60.829  0.00  0.00      PROA O1-
ATOM   4728  N   ASN A 591     116.066 -48.425  55.860  0.00  0.00      PROA N  
ATOM   4729  CA  ASN A 591     116.784 -47.172  55.994  0.00  0.00      PROA C  
ATOM   4730  C   ASN A 591     116.458 -46.253  54.811  0.00  0.00      PROA C  
ATOM   4731  O   ASN A 591     115.845 -46.685  53.844  0.00  0.00      PROA O  
ATOM   4732  CB  ASN A 591     118.299 -47.520  56.086  0.00  0.00      PROA C  
ATOM   4733  CG  ASN A 591     119.219 -46.335  56.359  0.00  0.00      PROA C  
ATOM   4734  ND2 ASN A 591     118.911 -45.559  57.420  0.00  0.00      PROA N  
ATOM   4735  OD1 ASN A 591     120.188 -46.097  55.637  0.00  0.00      PROA O  
ATOM   4736  N   LEU A 592     116.803 -44.950  54.876  0.00  0.00      PROA N  
ATOM   4737  CA  LEU A 592     116.724 -44.009  53.764  0.00  0.00      PROA C  
ATOM   4738  C   LEU A 592     117.602 -44.378  52.570  0.00  0.00      PROA C  
ATOM   4739  O   LEU A 592     118.761 -44.780  52.718  0.00  0.00      PROA O  
ATOM   4740  CB  LEU A 592     117.047 -42.571  54.251  0.00  0.00      PROA C  
ATOM   4741  CG  LEU A 592     117.117 -41.468  53.169  0.00  0.00      PROA C  
ATOM   4742  CD1 LEU A 592     115.769 -41.255  52.465  0.00  0.00      PROA C  
ATOM   4743  CD2 LEU A 592     117.604 -40.153  53.793  0.00  0.00      PROA C  
ATOM   4744  N   MET A 593     117.068 -44.233  51.340  0.00  0.00      PROA N  
ATOM   4745  CA  MET A 593     117.647 -44.800  50.146  0.00  0.00      PROA C  
ATOM   4746  C   MET A 593     117.803 -43.786  48.998  0.00  0.00      PROA C  
ATOM   4747  O   MET A 593     117.283 -42.677  49.042  0.00  0.00      PROA O  
ATOM   4748  CB  MET A 593     116.856 -46.069  49.717  0.00  0.00      PROA C  
ATOM   4749  CG  MET A 593     116.757 -47.194  50.785  0.00  0.00      PROA C  
ATOM   4750  SD  MET A 593     118.297 -47.662  51.665  0.00  0.00      PROA S  
ATOM   4751  CE  MET A 593     117.979 -49.327  52.304  0.00  0.00      PROA C  
ATOM   4752  N   GLU A 594     118.625 -44.119  47.974  0.00  0.00      PROA N  
ATOM   4753  CA  GLU A 594     119.044 -43.238  46.889  0.00  0.00      PROA C  
ATOM   4754  C   GLU A 594     119.677 -44.020  45.718  0.00  0.00      PROA C  
ATOM   4755  O   GLU A 594     119.980 -45.207  45.827  0.00  0.00      PROA O  
ATOM   4756  CB  GLU A 594     120.026 -42.097  47.367  0.00  0.00      PROA C  
ATOM   4757  CG  GLU A 594     121.509 -42.158  46.880  0.00  0.00      PROA C  
ATOM   4758  CD  GLU A 594     122.551 -41.587  47.827  0.00  0.00      PROA C  
ATOM   4759  OE1 GLU A 594     122.365 -40.569  48.525  0.00  0.00      PROA O  
ATOM   4760  OE2 GLU A 594     123.593 -42.295  47.940  0.00  0.00      PROA O1-
ATOM   4761  N   ILE A 595     119.966 -43.360  44.586  0.00  0.00      PROA N  
ATOM   4762  CA  ILE A 595     120.914 -43.815  43.571  0.00  0.00      PROA C  
ATOM   4763  C   ILE A 595     121.684 -42.612  43.046  0.00  0.00      PROA C  
ATOM   4764  O   ILE A 595     121.209 -41.480  43.112  0.00  0.00      PROA O  
ATOM   4765  CB  ILE A 595     120.282 -44.539  42.375  0.00  0.00      PROA C  
ATOM   4766  CG1 ILE A 595     118.935 -43.875  41.994  0.00  0.00      PROA C  
ATOM   4767  CG2 ILE A 595     120.187 -46.045  42.699  0.00  0.00      PROA C  
ATOM   4768  CD  ILE A 595     118.268 -44.482  40.766  0.00  0.00      PROA C  
ATOM   4769  N   GLU A 596     122.896 -42.843  42.499  0.00  0.00      PROA N  
ATOM   4770  CA  GLU A 596     123.681 -41.838  41.802  0.00  0.00      PROA C  
ATOM   4771  C   GLU A 596     123.789 -42.221  40.333  0.00  0.00      PROA C  
ATOM   4772  O   GLU A 596     124.294 -43.294  39.990  0.00  0.00      PROA O  
ATOM   4773  CB  GLU A 596     125.088 -41.701  42.430  0.00  0.00      PROA C  
ATOM   4774  CG  GLU A 596     126.078 -40.781  41.672  0.00  0.00      PROA C  
ATOM   4775  CD  GLU A 596     127.427 -40.691  42.385  0.00  0.00      PROA C  
ATOM   4776  OE1 GLU A 596     128.032 -41.755  42.693  0.00  0.00      PROA O  
ATOM   4777  OE2 GLU A 596     127.910 -39.555  42.640  0.00  0.00      PROA O1-
ATOM   4778  N   ILE A 597     123.277 -41.367  39.427  0.00  0.00      PROA N  
ATOM   4779  CA  ILE A 597     123.047 -41.721  38.034  0.00  0.00      PROA C  
ATOM   4780  C   ILE A 597     123.351 -40.539  37.106  0.00  0.00      PROA C  
ATOM   4781  O   ILE A 597     123.179 -39.382  37.503  0.00  0.00      PROA O  
ATOM   4782  CB  ILE A 597     121.615 -42.216  37.763  0.00  0.00      PROA C  
ATOM   4783  CG1 ILE A 597     120.548 -41.308  38.427  0.00  0.00      PROA C  
ATOM   4784  CG2 ILE A 597     121.503 -43.685  38.229  0.00  0.00      PROA C  
ATOM   4785  CD  ILE A 597     119.104 -41.715  38.113  0.00  0.00      PROA C  
ATOM   4786  N   PRO A 598     123.826 -40.748  35.874  0.00  0.00      PROA N  
ATOM   4787  CA  PRO A 598     123.813 -39.738  34.818  0.00  0.00      PROA C  
ATOM   4788  C   PRO A 598     122.439 -39.175  34.468  0.00  0.00      PROA C  
ATOM   4789  O   PRO A 598     121.496 -39.938  34.242  0.00  0.00      PROA O  
ATOM   4790  CB  PRO A 598     124.431 -40.453  33.598  0.00  0.00      PROA C  
ATOM   4791  CG  PRO A 598     125.286 -41.567  34.206  0.00  0.00      PROA C  
ATOM   4792  CD  PRO A 598     124.467 -41.988  35.426  0.00  0.00      PROA C  
ATOM   4793  N   ILE A 599     122.304 -37.841  34.363  0.00  0.00      PROA N  
ATOM   4794  CA  ILE A 599     121.190 -37.199  33.684  0.00  0.00      PROA C  
ATOM   4795  C   ILE A 599     121.281 -37.396  32.166  0.00  0.00      PROA C  
ATOM   4796  O   ILE A 599     122.367 -37.454  31.582  0.00  0.00      PROA O  
ATOM   4797  CB  ILE A 599     121.050 -35.733  34.104  0.00  0.00      PROA C  
ATOM   4798  CG1 ILE A 599     119.570 -35.374  34.357  0.00  0.00      PROA C  
ATOM   4799  CG2 ILE A 599     121.723 -34.751  33.120  0.00  0.00      PROA C  
ATOM   4800  CD  ILE A 599     119.414 -34.098  35.187  0.00  0.00      PROA C  
ATOM   4801  N   VAL A 600     120.136 -37.532  31.479  0.00  0.00      PROA N  
ATOM   4802  CA  VAL A 600     120.082 -37.927  30.078  0.00  0.00      PROA C  
ATOM   4803  C   VAL A 600     119.626 -36.756  29.218  0.00  0.00      PROA C  
ATOM   4804  O   VAL A 600     118.787 -35.950  29.623  0.00  0.00      PROA O  
ATOM   4805  CB  VAL A 600     119.162 -39.134  29.885  0.00  0.00      PROA C  
ATOM   4806  CG1 VAL A 600     119.001 -39.535  28.404  0.00  0.00      PROA C  
ATOM   4807  CG2 VAL A 600     119.734 -40.322  30.678  0.00  0.00      PROA C  
ATOM   4808  N   ASN A 601     120.197 -36.617  27.995  0.00  0.00      PROA N  
ATOM   4809  CA  ASN A 601     119.816 -35.598  27.028  0.00  0.00      PROA C  
ATOM   4810  C   ASN A 601     118.326 -35.630  26.661  0.00  0.00      PROA C  
ATOM   4811  O   ASN A 601     117.725 -36.685  26.464  0.00  0.00      PROA O  
ATOM   4812  CB  ASN A 601     120.724 -35.695  25.761  0.00  0.00      PROA C  
ATOM   4813  CG  ASN A 601     120.329 -34.751  24.622  0.00  0.00      PROA C  
ATOM   4814  ND2 ASN A 601     120.494 -33.426  24.830  0.00  0.00      PROA N  
ATOM   4815  OD1 ASN A 601     119.843 -35.181  23.574  0.00  0.00      PROA O  
ATOM   4816  N   TYR A 602     117.702 -34.443  26.557  0.00  0.00      PROA N  
ATOM   4817  CA  TYR A 602     116.279 -34.245  26.334  0.00  0.00      PROA C  
ATOM   4818  C   TYR A 602     115.788 -34.860  25.027  0.00  0.00      PROA C  
ATOM   4819  O   TYR A 602     114.771 -35.546  24.973  0.00  0.00      PROA O  
ATOM   4820  CB  TYR A 602     115.952 -32.720  26.334  0.00  0.00      PROA C  
ATOM   4821  CG  TYR A 602     116.690 -32.038  27.461  0.00  0.00      PROA C  
ATOM   4822  CD1 TYR A 602     116.367 -32.342  28.792  0.00  0.00      PROA C  
ATOM   4823  CD2 TYR A 602     117.752 -31.148  27.203  0.00  0.00      PROA C  
ATOM   4824  CE1 TYR A 602     117.108 -31.790  29.842  0.00  0.00      PROA C  
ATOM   4825  CE2 TYR A 602     118.502 -30.605  28.258  0.00  0.00      PROA C  
ATOM   4826  CZ  TYR A 602     118.179 -30.930  29.581  0.00  0.00      PROA C  
ATOM   4827  OH  TYR A 602     118.912 -30.412  30.669  0.00  0.00      PROA O  
ATOM   4828  N   HIS A 603     116.544 -34.664  23.927  0.00  0.00      PROA N  
ATOM   4829  CA  HIS A 603     116.243 -35.258  22.635  0.00  0.00      PROA C  
ATOM   4830  C   HIS A 603     116.331 -36.785  22.652  0.00  0.00      PROA C  
ATOM   4831  O   HIS A 603     115.458 -37.483  22.140  0.00  0.00      PROA O  
ATOM   4832  CB  HIS A 603     117.165 -34.664  21.539  0.00  0.00      PROA C  
ATOM   4833  CG  HIS A 603     116.578 -34.673  20.150  0.00  0.00      PROA C  
ATOM   4834  CD2 HIS A 603     115.420 -35.204  19.661  0.00  0.00      PROA C  
ATOM   4835  ND1 HIS A 603     117.145 -33.983  19.099  0.00  0.00      PROA N  
ATOM   4836  CE1 HIS A 603     116.322 -34.125  18.031  0.00  0.00      PROA C  
ATOM   4837  NE2 HIS A 603     115.261 -34.859  18.324  0.00  0.00      PROA N  
ATOM   4838  N   THR A 604     117.374 -37.351  23.297  0.00  0.00      PROA N  
ATOM   4839  CA  THR A 604     117.529 -38.792  23.537  0.00  0.00      PROA C  
ATOM   4840  C   THR A 604     116.413 -39.380  24.393  0.00  0.00      PROA C  
ATOM   4841  O   THR A 604     115.871 -40.445  24.105  0.00  0.00      PROA O  
ATOM   4842  CB  THR A 604     118.871 -39.151  24.180  0.00  0.00      PROA C  
ATOM   4843  CG2 THR A 604     119.086 -40.673  24.248  0.00  0.00      PROA C  
ATOM   4844  OG1 THR A 604     119.956 -38.617  23.430  0.00  0.00      PROA O  
ATOM   4845  N   CYS A 605     116.011 -38.663  25.463  0.00  0.00      PROA N  
ATOM   4846  CA  CYS A 605     114.876 -38.971  26.325  0.00  0.00      PROA C  
ATOM   4847  C   CYS A 605     113.558 -39.025  25.547  0.00  0.00      PROA C  
ATOM   4848  O   CYS A 605     112.796 -39.986  25.651  0.00  0.00      PROA O  
ATOM   4849  CB  CYS A 605     114.844 -37.877  27.440  0.00  0.00      PROA C  
ATOM   4850  SG  CYS A 605     113.511 -37.884  28.687  0.00  0.00      PROA S  
ATOM   4851  N   GLN A 606     113.297 -38.033  24.667  0.00  0.00      PROA N  
ATOM   4852  CA  GLN A 606     112.191 -38.051  23.719  0.00  0.00      PROA C  
ATOM   4853  C   GLN A 606     112.216 -39.215  22.728  0.00  0.00      PROA C  
ATOM   4854  O   GLN A 606     111.207 -39.882  22.493  0.00  0.00      PROA O  
ATOM   4855  CB  GLN A 606     112.126 -36.712  22.930  0.00  0.00      PROA C  
ATOM   4856  CG  GLN A 606     111.677 -35.499  23.784  0.00  0.00      PROA C  
ATOM   4857  CD  GLN A 606     111.997 -34.152  23.126  0.00  0.00      PROA C  
ATOM   4858  NE2 GLN A 606     111.602 -33.995  21.842  0.00  0.00      PROA N  
ATOM   4859  OE1 GLN A 606     112.579 -33.248  23.733  0.00  0.00      PROA O  
ATOM   4860  N   GLU A 607     113.397 -39.507  22.148  0.00  0.00      PROA N  
ATOM   4861  CA  GLU A 607     113.625 -40.612  21.235  0.00  0.00      PROA C  
ATOM   4862  C   GLU A 607     113.338 -41.983  21.846  0.00  0.00      PROA C  
ATOM   4863  O   GLU A 607     112.757 -42.859  21.208  0.00  0.00      PROA O  
ATOM   4864  CB  GLU A 607     115.064 -40.546  20.652  0.00  0.00      PROA C  
ATOM   4865  CG  GLU A 607     115.431 -41.651  19.624  0.00  0.00      PROA C  
ATOM   4866  CD  GLU A 607     114.672 -41.579  18.296  0.00  0.00      PROA C  
ATOM   4867  OE1 GLU A 607     113.923 -40.603  18.032  0.00  0.00      PROA O  
ATOM   4868  OE2 GLU A 607     114.849 -42.520  17.474  0.00  0.00      PROA O1-
ATOM   4869  N   ALA A 608     113.715 -42.194  23.124  0.00  0.00      PROA N  
ATOM   4870  CA  ALA A 608     113.365 -43.368  23.901  0.00  0.00      PROA C  
ATOM   4871  C   ALA A 608     111.854 -43.585  24.105  0.00  0.00      PROA C  
ATOM   4872  O   ALA A 608     111.358 -44.710  24.022  0.00  0.00      PROA O  
ATOM   4873  CB  ALA A 608     114.069 -43.296  25.270  0.00  0.00      PROA C  
ATOM   4874  N   TYR A 609     111.090 -42.505  24.375  0.00  0.00      PROA N  
ATOM   4875  CA  TYR A 609     109.650 -42.554  24.604  0.00  0.00      PROA C  
ATOM   4876  C   TYR A 609     108.764 -42.650  23.364  0.00  0.00      PROA C  
ATOM   4877  O   TYR A 609     107.589 -43.009  23.448  0.00  0.00      PROA O  
ATOM   4878  CB  TYR A 609     109.191 -41.367  25.496  0.00  0.00      PROA C  
ATOM   4879  CG  TYR A 609     109.400 -41.740  26.935  0.00  0.00      PROA C  
ATOM   4880  CD1 TYR A 609     108.567 -42.720  27.501  0.00  0.00      PROA C  
ATOM   4881  CD2 TYR A 609     110.391 -41.144  27.731  0.00  0.00      PROA C  
ATOM   4882  CE1 TYR A 609     108.739 -43.120  28.829  0.00  0.00      PROA C  
ATOM   4883  CE2 TYR A 609     110.570 -41.548  29.061  0.00  0.00      PROA C  
ATOM   4884  CZ  TYR A 609     109.736 -42.529  29.612  0.00  0.00      PROA C  
ATOM   4885  OH  TYR A 609     109.865 -42.898  30.964  0.00  0.00      PROA O  
ATOM   4886  N   THR A 610     109.295 -42.369  22.167  0.00  0.00      PROA N  
ATOM   4887  CA  THR A 610     108.612 -42.607  20.895  0.00  0.00      PROA C  
ATOM   4888  C   THR A 610     109.162 -43.920  20.320  0.00  0.00      PROA C  
ATOM   4889  O   THR A 610     110.251 -44.324  20.733  0.00  0.00      PROA O  
ATOM   4890  CB  THR A 610     108.794 -41.415  19.944  0.00  0.00      PROA C  
ATOM   4891  CG2 THR A 610     110.116 -41.442  19.166  0.00  0.00      PROA C  
ATOM   4892  OG1 THR A 610     107.731 -41.315  19.003  0.00  0.00      PROA O  
ATOM   4893  N   PRO A 611     108.538 -44.681  19.416  0.00  0.00      PROA N  
ATOM   4894  CA  PRO A 611     107.159 -44.581  18.944  0.00  0.00      PROA C  
ATOM   4895  C   PRO A 611     106.122 -45.137  19.913  0.00  0.00      PROA C  
ATOM   4896  O   PRO A 611     104.987 -45.362  19.486  0.00  0.00      PROA O  
ATOM   4897  CB  PRO A 611     107.213 -45.418  17.651  0.00  0.00      PROA C  
ATOM   4898  CG  PRO A 611     108.179 -46.554  17.989  0.00  0.00      PROA C  
ATOM   4899  CD  PRO A 611     109.229 -45.846  18.845  0.00  0.00      PROA C  
ATOM   4900  N   LEU A 612     106.432 -45.339  21.215  0.00  0.00      PROA N  
ATOM   4901  CA  LEU A 612     105.487 -45.829  22.214  0.00  0.00      PROA C  
ATOM   4902  C   LEU A 612     104.271 -44.915  22.358  0.00  0.00      PROA C  
ATOM   4903  O   LEU A 612     103.132 -45.367  22.491  0.00  0.00      PROA O  
ATOM   4904  CB  LEU A 612     106.133 -46.043  23.613  0.00  0.00      PROA C  
ATOM   4905  CG  LEU A 612     107.274 -47.088  23.720  0.00  0.00      PROA C  
ATOM   4906  CD1 LEU A 612     106.853 -48.465  23.187  0.00  0.00      PROA C  
ATOM   4907  CD2 LEU A 612     108.607 -46.645  23.095  0.00  0.00      PROA C  
ATOM   4908  N   GLY A 613     104.502 -43.588  22.280  0.00  0.00      PROA N  
ATOM   4909  CA  GLY A 613     103.449 -42.599  22.061  0.00  0.00      PROA C  
ATOM   4910  C   GLY A 613     103.096 -41.815  23.287  0.00  0.00      PROA C  
ATOM   4911  O   GLY A 613     102.135 -41.045  23.283  0.00  0.00      PROA O  
ATOM   4912  N   LYS A 614     103.877 -41.958  24.371  0.00  0.00      PROA N  
ATOM   4913  CA  LYS A 614     103.720 -41.120  25.542  0.00  0.00      PROA C  
ATOM   4914  C   LYS A 614     104.614 -39.895  25.414  0.00  0.00      PROA C  
ATOM   4915  O   LYS A 614     105.798 -39.979  25.084  0.00  0.00      PROA O  
ATOM   4916  CB  LYS A 614     103.997 -41.881  26.857  0.00  0.00      PROA C  
ATOM   4917  CG  LYS A 614     103.633 -41.055  28.103  0.00  0.00      PROA C  
ATOM   4918  CD  LYS A 614     103.517 -41.922  29.368  0.00  0.00      PROA C  
ATOM   4919  CE  LYS A 614     103.088 -41.157  30.633  0.00  0.00      PROA C  
ATOM   4920  NZ  LYS A 614     101.669 -40.724  30.530  0.00  0.00      PROA N1+
ATOM   4921  N   LYS A 615     104.040 -38.696  25.628  0.00  0.00      PROA N  
ATOM   4922  CA  LYS A 615     104.725 -37.447  25.366  0.00  0.00      PROA C  
ATOM   4923  C   LYS A 615     105.523 -37.029  26.600  0.00  0.00      PROA C  
ATOM   4924  O   LYS A 615     105.011 -36.981  27.721  0.00  0.00      PROA O  
ATOM   4925  CB  LYS A 615     103.685 -36.370  24.953  0.00  0.00      PROA C  
ATOM   4926  CG  LYS A 615     104.228 -35.234  24.062  0.00  0.00      PROA C  
ATOM   4927  CD  LYS A 615     104.884 -34.076  24.837  0.00  0.00      PROA C  
ATOM   4928  CE  LYS A 615     105.354 -32.896  23.963  0.00  0.00      PROA C  
ATOM   4929  NZ  LYS A 615     106.505 -33.279  23.103  0.00  0.00      PROA N1+
ATOM   4930  N   VAL A 616     106.823 -36.726  26.410  0.00  0.00      PROA N  
ATOM   4931  CA  VAL A 616     107.709 -36.239  27.456  0.00  0.00      PROA C  
ATOM   4932  C   VAL A 616     108.019 -34.772  27.163  0.00  0.00      PROA C  
ATOM   4933  O   VAL A 616     108.538 -34.401  26.107  0.00  0.00      PROA O  
ATOM   4934  CB  VAL A 616     108.942 -37.137  27.630  0.00  0.00      PROA C  
ATOM   4935  CG1 VAL A 616     109.818 -37.211  26.366  0.00  0.00      PROA C  
ATOM   4936  CG2 VAL A 616     109.788 -36.701  28.839  0.00  0.00      PROA C  
ATOM   4937  N   THR A 617     107.598 -33.861  28.065  0.00  0.00      PROA N  
ATOM   4938  CA  THR A 617     107.670 -32.415  27.849  0.00  0.00      PROA C
[truncated: 591,769 more chars]
