# Supplementary material for: Flexibility in Mannan-Binding Lectin-Associated Serine Proteases-1 and -2 Provides Insight on Lectin Pathway Activation
Source: Structure. 2017 Feb 7;25(2):364–75. doi: 10.1016/j.str.2016.12.014 (PMC5300068; doi:10.1016/j.str.2016.12.014)
Supplement: Data S3. The Ten Best-fit Structures for Full-Length Activated MASP-1 from SASSIE Modeling, Figures 5C, 6C, and 7C [file mmc4.zip › fit06.pdb]

ATOM      1  N   HIS A   1      42.045  74.587  99.171  0.00  0.00      PROA N  
ATOM      2  CA  HIS A   1      41.903  75.566 100.311  0.00  0.00      PROA C  
ATOM      3  C   HIS A   1      43.184  76.363 100.556  0.00  0.00      PROA C  
ATOM      4  O   HIS A   1      43.666  77.056  99.659  0.00  0.00      PROA O  
ATOM      5  CB  HIS A   1      41.384  74.838 101.594  0.00  0.00      PROA C  
ATOM      6  CG  HIS A   1      40.033  74.183 101.421  0.00  0.00      PROA C  
ATOM      7  CD2 HIS A   1      38.786  74.679 101.665  0.00  0.00      PROA C  
ATOM      8  ND1 HIS A   1      39.853  72.841 101.146  0.00  0.00      PROA N  
ATOM      9  CE1 HIS A   1      38.521  72.592 101.207  0.00  0.00      PROA C  
ATOM     10  NE2 HIS A   1      37.832  73.679 101.517  0.00  0.00      PROA N  
ATOM     11  N   HIS A   2      43.799  76.298 101.763  0.00  0.00      PROA N  
ATOM     12  CA  HIS A   2      45.068  76.959 102.041  0.00  0.00      PROA C  
ATOM     13  C   HIS A   2      45.627  76.574 103.411  0.00  0.00      PROA C  
ATOM     14  O   HIS A   2      46.840  76.547 103.628  0.00  0.00      PROA O  
ATOM     15  CB  HIS A   2      44.930  78.500 101.936  0.00  0.00      PROA C  
ATOM     16  CG  HIS A   2      46.214  79.269 102.134  0.00  0.00      PROA C  
ATOM     17  CD2 HIS A   2      46.618  80.057 103.171  0.00  0.00      PROA C  
ATOM     18  ND1 HIS A   2      47.155  79.449 101.140  0.00  0.00      PROA N  
ATOM     19  CE1 HIS A   2      48.085  80.314 101.617  0.00  0.00      PROA C  
ATOM     20  NE2 HIS A   2      47.799  80.714 102.846  0.00  0.00      PROA N  
ATOM     21  N   HIS A   3      44.743  76.297 104.392  0.00  0.00      PROA N  
ATOM     22  CA  HIS A   3      45.137  75.868 105.726  0.00  0.00      PROA C  
ATOM     23  C   HIS A   3      44.609  76.801 106.810  0.00  0.00      PROA C  
ATOM     24  O   HIS A   3      44.265  77.955 106.545  0.00  0.00      PROA O  
ATOM     25  CB  HIS A   3      46.675  75.717 105.850  0.00  0.00      PROA C  
ATOM     26  CG  HIS A   3      47.116  74.982 107.091  0.00  0.00      PROA C  
ATOM     27  CD2 HIS A   3      47.802  75.416 108.185  0.00  0.00      PROA C  
ATOM     28  ND1 HIS A   3      46.981  73.618 107.250  0.00  0.00      PROA N  
ATOM     29  CE1 HIS A   3      47.570  73.288 108.426  0.00  0.00      PROA C  
ATOM     30  NE2 HIS A   3      48.083  74.348 109.032  0.00  0.00      PROA N  
ATOM     31  N   HIS A   4      44.514  76.330 108.073  0.00  0.00      PROA N  
ATOM     32  CA  HIS A   4      44.112  77.175 109.193  0.00  0.00      PROA C  
ATOM     33  C   HIS A   4      44.122  76.420 110.523  0.00  0.00      PROA C  
ATOM     34  O   HIS A   4      44.216  75.192 110.558  0.00  0.00      PROA O  
ATOM     35  CB  HIS A   4      42.718  77.813 108.967  0.00  0.00      PROA C  
ATOM     36  CG  HIS A   4      42.324  78.812 110.029  0.00  0.00      PROA C  
ATOM     37  CD2 HIS A   4      41.425  78.712 111.048  0.00  0.00      PROA C  
ATOM     38  ND1 HIS A   4      42.752  80.124 110.033  0.00  0.00      PROA N  
ATOM     39  CE1 HIS A   4      42.114  80.752 111.052  0.00  0.00      PROA C  
ATOM     40  NE2 HIS A   4      41.296  79.936 111.697  0.00  0.00      PROA N  
ATOM     41  N   HIS A   5      44.066  77.143 111.661  0.00  0.00      PROA N  
ATOM     42  CA  HIS A   5      44.186  76.534 112.977  0.00  0.00      PROA C  
ATOM     43  C   HIS A   5      44.770  77.474 114.029  0.00  0.00      PROA C  
ATOM     44  O   HIS A   5      45.849  78.045 113.862  0.00  0.00      PROA O  
ATOM     45  CB  HIS A   5      44.991  75.208 112.924  0.00  0.00      PROA C  
ATOM     46  CG  HIS A   5      45.062  74.465 114.236  0.00  0.00      PROA C  
ATOM     47  CD2 HIS A   5      44.296  73.435 114.695  0.00  0.00      PROA C  
ATOM     48  ND1 HIS A   5      46.080  74.612 115.158  0.00  0.00      PROA N  
ATOM     49  CE1 HIS A   5      45.873  73.696 116.137  0.00  0.00      PROA C  
ATOM     50  NE2 HIS A   5      44.802  72.955 115.898  0.00  0.00      PROA N  
ATOM     51  N   HIS A   6      44.052  77.666 115.154  0.00  0.00      PROA N  
ATOM     52  CA  HIS A   6      44.502  78.524 116.234  0.00  0.00      PROA C  
ATOM     53  C   HIS A   6      45.450  77.765 117.149  0.00  0.00      PROA C  
ATOM     54  O   HIS A   6      45.089  76.752 117.750  0.00  0.00      PROA O  
ATOM     55  CB  HIS A   6      43.312  79.086 117.052  0.00  0.00      PROA C  
ATOM     56  CG  HIS A   6      43.712  80.007 118.178  0.00  0.00      PROA C  
ATOM     57  CD2 HIS A   6      43.690  79.807 119.526  0.00  0.00      PROA C  
ATOM     58  ND1 HIS A   6      44.037  81.336 118.002  0.00  0.00      PROA N  
ATOM     59  CE1 HIS A   6      44.212  81.875 119.234  0.00  0.00      PROA C  
ATOM     60  NE2 HIS A   6      44.010  80.985 120.193  0.00  0.00      PROA N  
ATOM     61  N   ILE A   7      46.708  78.227 117.267  0.00  0.00      PROA N  
ATOM     62  CA  ILE A   7      47.706  77.559 118.088  0.00  0.00      PROA C  
ATOM     63  C   ILE A   7      47.575  77.935 119.556  0.00  0.00      PROA C  
ATOM     64  O   ILE A   7      47.473  79.102 119.942  0.00  0.00      PROA O  
ATOM     65  CB  ILE A   7      49.145  77.723 117.587  0.00  0.00      PROA C  
ATOM     66  CG1 ILE A   7      49.640  79.191 117.502  0.00  0.00      PROA C  
ATOM     67  CG2 ILE A   7      49.234  77.024 116.211  0.00  0.00      PROA C  
ATOM     68  CD  ILE A   7      50.511  79.619 118.692  0.00  0.00      PROA C  
ATOM     69  N   ASP A   8      47.539  76.916 120.430  0.00  0.00      PROA N  
ATOM     70  CA  ASP A   8      47.663  77.047 121.858  0.00  0.00      PROA C  
ATOM     71  C   ASP A   8      49.075  77.475 122.278  0.00  0.00      PROA C  
ATOM     72  O   ASP A   8      50.080  77.097 121.671  0.00  0.00      PROA O  
ATOM     73  CB  ASP A   8      47.205  75.742 122.578  0.00  0.00      PROA C  
ATOM     74  CG  ASP A   8      47.905  74.468 122.111  0.00  0.00      PROA C  
ATOM     75  OD1 ASP A   8      48.112  74.257 120.888  0.00  0.00      PROA O  
ATOM     76  OD2 ASP A   8      48.128  73.587 122.987  0.00  0.00      PROA O1-
ATOM     77  N   GLY A   9      49.174  78.295 123.344  0.00  0.00      PROA N  
ATOM     78  CA  GLY A   9      50.446  78.702 123.935  0.00  0.00      PROA C  
ATOM     79  C   GLY A   9      50.722  77.906 125.179  0.00  0.00      PROA C  
ATOM     80  O   GLY A   9      49.855  77.749 126.037  0.00  0.00      PROA O  
ATOM     81  N   ARG A  10      51.956  77.401 125.317  0.00  0.00      PROA N  
ATOM     82  CA  ARG A  10      52.379  76.558 126.419  0.00  0.00      PROA C  
ATOM     83  C   ARG A  10      53.710  77.087 126.922  0.00  0.00      PROA C  
ATOM     84  O   ARG A  10      54.342  77.929 126.282  0.00  0.00      PROA O  
ATOM     85  CB  ARG A  10      52.513  75.074 125.978  0.00  0.00      PROA C  
ATOM     86  CG  ARG A  10      51.217  74.477 125.381  0.00  0.00      PROA C  
ATOM     87  CD  ARG A  10      50.041  74.434 126.367  0.00  0.00      PROA C  
ATOM     88  NE  ARG A  10      48.859  73.894 125.630  0.00  0.00      PROA N  
ATOM     89  CZ  ARG A  10      47.661  73.710 126.158  0.00  0.00      PROA C  
ATOM     90  NH1 ARG A  10      47.400  73.817 127.437  0.00  0.00      PROA N1+
ATOM     91  NH2 ARG A  10      46.700  73.411 125.312  0.00  0.00      PROA N  
ATOM     92  N   HIS A  11      54.157  76.644 128.117  0.00  0.00      PROA N  
ATOM     93  CA  HIS A  11      55.389  77.117 128.735  0.00  0.00      PROA C  
ATOM     94  C   HIS A  11      56.630  76.903 127.870  0.00  0.00      PROA C  
ATOM     95  O   HIS A  11      56.988  75.779 127.522  0.00  0.00      PROA O  
ATOM     96  CB  HIS A  11      55.633  76.458 130.116  0.00  0.00      PROA C  
ATOM     97  CG  HIS A  11      54.512  76.690 131.094  0.00  0.00      PROA C  
ATOM     98  CD2 HIS A  11      54.340  77.692 132.002  0.00  0.00      PROA C  
ATOM     99  ND1 HIS A  11      53.530  75.760 131.372  0.00  0.00      PROA N  
ATOM    100  CE1 HIS A  11      52.799  76.245 132.406  0.00  0.00      PROA C  
ATOM    101  NE2 HIS A  11      53.253  77.418 132.823  0.00  0.00      PROA N  
ATOM    102  N   THR A  12      57.316  77.997 127.493  0.00  0.00      PROA N  
ATOM    103  CA  THR A  12      58.501  77.937 126.647  0.00  0.00      PROA C  
ATOM    104  C   THR A  12      59.636  78.626 127.356  0.00  0.00      PROA C  
ATOM    105  O   THR A  12      59.526  79.769 127.809  0.00  0.00      PROA O  
ATOM    106  CB  THR A  12      58.298  78.485 125.226  0.00  0.00      PROA C  
ATOM    107  CG2 THR A  12      57.914  79.973 125.187  0.00  0.00      PROA C  
ATOM    108  OG1 THR A  12      59.437  78.308 124.389  0.00  0.00      PROA O  
ATOM    109  N   VAL A  13      60.758  77.910 127.522  0.00  0.00      PROA N  
ATOM    110  CA  VAL A  13      61.975  78.468 128.071  0.00  0.00      PROA C  
ATOM    111  C   VAL A  13      63.131  78.190 127.124  0.00  0.00      PROA C  
ATOM    112  O   VAL A  13      63.284  77.107 126.552  0.00  0.00      PROA O  
ATOM    113  CB  VAL A  13      62.301  78.028 129.500  0.00  0.00      PROA C  
ATOM    114  CG1 VAL A  13      61.239  78.586 130.469  0.00  0.00      PROA C  
ATOM    115  CG2 VAL A  13      62.372  76.499 129.608  0.00  0.00      PROA C  
ATOM    116  N   GLU A  14      63.977  79.211 126.918  0.00  0.00      PROA N  
ATOM    117  CA  GLU A  14      65.117  79.143 126.032  0.00  0.00      PROA C  
ATOM    118  C   GLU A  14      66.345  79.455 126.871  0.00  0.00      PROA C  
ATOM    119  O   GLU A  14      66.391  80.464 127.578  0.00  0.00      PROA O  
ATOM    120  CB  GLU A  14      64.997  80.156 124.859  0.00  0.00      PROA C  
ATOM    121  CG  GLU A  14      63.730  79.975 123.972  0.00  0.00      PROA C  
ATOM    122  CD  GLU A  14      62.488  80.710 124.489  0.00  0.00      PROA C  
ATOM    123  OE1 GLU A  14      62.533  81.965 124.610  0.00  0.00      PROA O  
ATOM    124  OE2 GLU A  14      61.444  80.050 124.744  0.00  0.00      PROA O1-
ATOM    125  N   LEU A  15      67.366  78.579 126.847  0.00  0.00      PROA N  
ATOM    126  CA  LEU A  15      68.536  78.759 127.686  0.00  0.00      PROA C  
ATOM    127  C   LEU A  15      69.760  78.249 126.938  0.00  0.00      PROA C  
ATOM    128  O   LEU A  15      69.741  77.200 126.292  0.00  0.00      PROA O  
ATOM    129  CB  LEU A  15      68.366  78.025 129.049  0.00  0.00      PROA C  
ATOM    130  CG  LEU A  15      68.849  78.807 130.296  0.00  0.00      PROA C  
ATOM    131  CD1 LEU A  15      68.391  78.095 131.579  0.00  0.00      PROA C  
ATOM    132  CD2 LEU A  15      70.370  79.017 130.348  0.00  0.00      PROA C  
ATOM    133  N   ASN A  16      70.867  79.013 126.994  0.00  0.00      PROA N  
ATOM    134  CA  ASN A  16      72.164  78.607 126.496  0.00  0.00      PROA C  
ATOM    135  C   ASN A  16      73.018  78.081 127.653  0.00  0.00      PROA C  
ATOM    136  O   ASN A  16      72.602  77.163 128.364  0.00  0.00      PROA O  
ATOM    137  CB  ASN A  16      72.828  79.742 125.645  0.00  0.00      PROA C  
ATOM    138  CG  ASN A  16      72.996  81.090 126.357  0.00  0.00      PROA C  
ATOM    139  ND2 ASN A  16      73.821  81.970 125.743  0.00  0.00      PROA N  
ATOM    140  OD1 ASN A  16      72.457  81.368 127.431  0.00  0.00      PROA O  
ATOM    141  N   GLU A  17      74.235  78.633 127.859  0.00  0.00      PROA N  
ATOM    142  CA  GLU A  17      75.151  78.241 128.916  0.00  0.00      PROA C  
ATOM    143  C   GLU A  17      75.793  76.872 128.674  0.00  0.00      PROA C  
ATOM    144  O   GLU A  17      75.324  76.040 127.893  0.00  0.00      PROA O  
ATOM    145  CB  GLU A  17      74.561  78.446 130.348  0.00  0.00      PROA C  
ATOM    146  CG  GLU A  17      75.545  78.286 131.535  0.00  0.00      PROA C  
ATOM    147  CD  GLU A  17      76.769  79.180 131.381  0.00  0.00      PROA C  
ATOM    148  OE1 GLU A  17      76.652  80.421 131.572  0.00  0.00      PROA O  
ATOM    149  OE2 GLU A  17      77.863  78.649 131.053  0.00  0.00      PROA O1-
ATOM    150  N   MET A  18      76.953  76.615 129.297  0.00  0.00      PROA N  
ATOM    151  CA  MET A  18      77.715  75.406 129.076  0.00  0.00      PROA C  
ATOM    152  C   MET A  18      77.104  74.201 129.794  0.00  0.00      PROA C  
ATOM    153  O   MET A  18      77.410  73.052 129.480  0.00  0.00      PROA O  
ATOM    154  CB  MET A  18      79.163  75.627 129.577  0.00  0.00      PROA C  
ATOM    155  CG  MET A  18      80.200  74.715 128.889  0.00  0.00      PROA C  
ATOM    156  SD  MET A  18      81.044  75.418 127.423  0.00  0.00      PROA S  
ATOM    157  CE  MET A  18      79.672  76.114 126.456  0.00  0.00      PROA C  
ATOM    158  N   PHE A  19      76.207  74.428 130.766  0.00  0.00      PROA N  
ATOM    159  CA  PHE A  19      75.595  73.373 131.538  0.00  0.00      PROA C  
ATOM    160  C   PHE A  19      74.268  73.870 132.096  0.00  0.00      PROA C  
ATOM    161  O   PHE A  19      73.993  75.072 132.139  0.00  0.00      PROA O  
ATOM    162  CB  PHE A  19      76.518  72.874 132.697  0.00  0.00      PROA C  
ATOM    163  CG  PHE A  19      76.796  73.941 133.739  0.00  0.00      PROA C  
ATOM    164  CD1 PHE A  19      77.885  74.817 133.598  0.00  0.00      PROA C  
ATOM    165  CD2 PHE A  19      75.983  74.055 134.882  0.00  0.00      PROA C  
ATOM    166  CE1 PHE A  19      78.145  75.798 134.564  0.00  0.00      PROA C  
ATOM    167  CE2 PHE A  19      76.243  75.029 135.855  0.00  0.00      PROA C  
ATOM    168  CZ  PHE A  19      77.325  75.902 135.694  0.00  0.00      PROA C  
ATOM    169  N   GLY A  20      73.414  72.937 132.551  0.00  0.00      PROA N  
ATOM    170  CA  GLY A  20      72.196  73.290 133.256  0.00  0.00      PROA C  
ATOM    171  C   GLY A  20      71.406  72.072 133.639  0.00  0.00      PROA C  
ATOM    172  O   GLY A  20      71.699  70.946 133.232  0.00  0.00      PROA O  
ATOM    173  N   GLN A  21      70.367  72.287 134.462  0.00  0.00      PROA N  
ATOM    174  CA  GLN A  21      69.533  71.228 134.990  0.00  0.00      PROA C  
ATOM    175  C   GLN A  21      68.079  71.465 134.614  0.00  0.00      PROA C  
ATOM    176  O   GLN A  21      67.544  72.570 134.734  0.00  0.00      PROA O  
ATOM    177  CB  GLN A  21      69.703  71.111 136.525  0.00  0.00      PROA C  
ATOM    178  CG  GLN A  21      69.208  72.289 137.404  0.00  0.00      PROA C  
ATOM    179  CD  GLN A  21      67.941  71.956 138.201  0.00  0.00      PROA C  
ATOM    180  NE2 GLN A  21      68.053  70.952 139.101  0.00  0.00      PROA N  
ATOM    181  OE1 GLN A  21      66.886  72.579 138.060  0.00  0.00      PROA O  
ATOM    182  N   ILE A  22      67.408  70.419 134.110  0.00  0.00      PROA N  
ATOM    183  CA  ILE A  22      66.012  70.444 133.727  0.00  0.00      PROA C  
ATOM    184  C   ILE A  22      65.246  69.521 134.657  0.00  0.00      PROA C  
ATOM    185  O   ILE A  22      65.321  68.294 134.572  0.00  0.00      PROA O  
ATOM    186  CB  ILE A  22      65.754  70.053 132.261  0.00  0.00      PROA C  
ATOM    187  CG1 ILE A  22      66.161  71.181 131.283  0.00  0.00      PROA C  
ATOM    188  CG2 ILE A  22      64.263  69.715 132.037  0.00  0.00      PROA C  
ATOM    189  CD  ILE A  22      67.639  71.177 130.895  0.00  0.00      PROA C  
ATOM    190  N   GLN A  23      64.443  70.117 135.560  0.00  0.00      PROA N  
ATOM    191  CA  GLN A  23      63.471  69.396 136.349  0.00  0.00      PROA C  
ATOM    192  C   GLN A  23      62.099  69.495 135.703  0.00  0.00      PROA C  
ATOM    193  O   GLN A  23      61.714  70.524 135.147  0.00  0.00      PROA O  
ATOM    194  CB  GLN A  23      63.386  69.921 137.807  0.00  0.00      PROA C  
ATOM    195  CG  GLN A  23      64.674  69.640 138.621  0.00  0.00      PROA C  
ATOM    196  CD  GLN A  23      64.719  70.269 140.020  0.00  0.00      PROA C  
ATOM    197  NE2 GLN A  23      63.612  70.895 140.479  0.00  0.00      PROA N  
ATOM    198  OE1 GLN A  23      65.749  70.208 140.700  0.00  0.00      PROA O  
ATOM    199  N   SER A  24      61.299  68.418 135.798  0.00  0.00      PROA N  
ATOM    200  CA  SER A  24      59.853  68.473 135.581  0.00  0.00      PROA C  
ATOM    201  C   SER A  24      59.198  69.443 136.569  0.00  0.00      PROA C  
ATOM    202  O   SER A  24      59.675  69.531 137.707  0.00  0.00      PROA O  
ATOM    203  CB  SER A  24      59.115  67.123 135.800  0.00  0.00      PROA C  
ATOM    204  OG  SER A  24      59.817  66.048 135.190  0.00  0.00      PROA O  
ATOM    205  N   PRO A  25      58.148  70.186 136.228  0.00  0.00      PROA N  
ATOM    206  CA  PRO A  25      57.369  70.975 137.181  0.00  0.00      PROA C  
ATOM    207  C   PRO A  25      57.023  70.277 138.495  0.00  0.00      PROA C  
ATOM    208  O   PRO A  25      56.342  69.254 138.483  0.00  0.00      PROA O  
ATOM    209  CB  PRO A  25      56.136  71.406 136.368  0.00  0.00      PROA C  
ATOM    210  CG  PRO A  25      56.673  71.514 134.935  0.00  0.00      PROA C  
ATOM    211  CD  PRO A  25      57.658  70.346 134.854  0.00  0.00      PROA C  
ATOM    212  N   GLY A  26      57.472  70.826 139.643  0.00  0.00      PROA N  
ATOM    213  CA  GLY A  26      57.085  70.361 140.972  0.00  0.00      PROA C  
ATOM    214  C   GLY A  26      58.061  69.462 141.699  0.00  0.00      PROA C  
ATOM    215  O   GLY A  26      57.811  69.174 142.868  0.00  0.00      PROA O  
ATOM    216  N   TYR A  27      59.202  69.023 141.099  0.00  0.00      PROA N  
ATOM    217  CA  TYR A  27      60.171  68.133 141.766  0.00  0.00      PROA C  
ATOM    218  C   TYR A  27      60.684  68.761 143.070  0.00  0.00      PROA C  
ATOM    219  O   TYR A  27      60.939  69.972 143.079  0.00  0.00      PROA O  
ATOM    220  CB  TYR A  27      61.441  67.858 140.878  0.00  0.00      PROA C  
ATOM    221  CG  TYR A  27      62.086  66.406 140.737  0.00  0.00      PROA C  
ATOM    222  CD1 TYR A  27      61.657  63.999 139.280  0.00  0.00      PROA C  
ATOM    223  CD2 TYR A  27      63.703  66.441 140.922  0.00  0.00      PROA C  
ATOM    224  CE1 TYR A  27      63.111  63.391 139.035  0.00  0.00      PROA C  
ATOM    225  CE2 TYR A  27      64.700  65.360 140.374  0.00  0.00      PROA C  
ATOM    226  CZ  TYR A  27      64.454  64.038 139.555  0.00  0.00      PROA C  
ATOM    227  OH  TYR A  27      65.626  63.296 139.300  0.00  0.00      PROA O  
ATOM    228  N   PRO A  28      60.866  68.051 144.179  0.00  0.00      PROA N  
ATOM    229  CA  PRO A  28      60.743  66.598 144.307  0.00  0.00      PROA C  
ATOM    230  C   PRO A  28      59.357  65.963 144.214  0.00  0.00      PROA C  
ATOM    231  O   PRO A  28      59.268  64.735 144.190  0.00  0.00      PROA O  
ATOM    232  CB  PRO A  28      61.241  66.372 145.740  0.00  0.00      PROA C  
ATOM    233  CG  PRO A  28      62.359  67.392 145.898  0.00  0.00      PROA C  
ATOM    234  CD  PRO A  28      61.724  68.612 145.237  0.00  0.00      PROA C  
ATOM    235  N   ASP A  29      58.266  66.737 144.213  0.00  0.00      PROA N  
ATOM    236  CA  ASP A  29      56.914  66.214 144.220  0.00  0.00      PROA C  
ATOM    237  C   ASP A  29      56.412  65.880 142.811  0.00  0.00      PROA C  
ATOM    238  O   ASP A  29      56.969  66.293 141.794  0.00  0.00      PROA O  
ATOM    239  CB  ASP A  29      55.935  67.201 144.920  0.00  0.00      PROA C  
ATOM    240  CG  ASP A  29      56.247  67.371 146.401  0.00  0.00      PROA C  
ATOM    241  OD1 ASP A  29      56.794  66.439 147.047  0.00  0.00      PROA O  
ATOM    242  OD2 ASP A  29      55.817  68.410 146.973  0.00  0.00      PROA O1-
ATOM    243  N   SER A  30      55.319  65.090 142.723  0.00  0.00      PROA N  
ATOM    244  CA  SER A  30      54.688  64.709 141.460  0.00  0.00      PROA C  
ATOM    245  C   SER A  30      54.249  65.889 140.599  0.00  0.00      PROA C  
ATOM    246  O   SER A  30      53.755  66.904 141.099  0.00  0.00      PROA O  
ATOM    247  CB  SER A  30      53.479  63.760 141.712  0.00  0.00      PROA C  
ATOM    248  OG  SER A  30      52.795  63.355 140.523  0.00  0.00      PROA O  
ATOM    249  N   TYR A  31      54.445  65.790 139.267  0.00  0.00      PROA N  
ATOM    250  CA  TYR A  31      54.051  66.828 138.335  0.00  0.00      PROA C  
ATOM    251  C   TYR A  31      52.536  67.107 138.283  0.00  0.00      PROA C  
ATOM    252  O   TYR A  31      51.736  66.163 138.312  0.00  0.00      PROA O  
ATOM    253  CB  TYR A  31      54.645  66.635 136.910  0.00  0.00      PROA C  
ATOM    254  CG  TYR A  31      54.435  65.239 136.378  0.00  0.00      PROA C  
ATOM    255  CD1 TYR A  31      53.263  64.903 135.677  0.00  0.00      PROA C  
ATOM    256  CD2 TYR A  31      55.450  64.274 136.497  0.00  0.00      PROA C  
ATOM    257  CE1 TYR A  31      53.114  63.631 135.106  0.00  0.00      PROA C  
ATOM    258  CE2 TYR A  31      55.294  62.998 135.943  0.00  0.00      PROA C  
ATOM    259  CZ  TYR A  31      54.131  62.680 135.238  0.00  0.00      PROA C  
ATOM    260  OH  TYR A  31      54.001  61.407 134.657  0.00  0.00      PROA O  
ATOM    261  N   PRO A  32      52.077  68.362 138.235  0.00  0.00      PROA N  
ATOM    262  CA  PRO A  32      50.672  68.694 138.017  0.00  0.00      PROA C  
ATOM    263  C   PRO A  32      50.075  68.150 136.719  0.00  0.00      PROA C  
ATOM    264  O   PRO A  32      50.770  67.973 135.716  0.00  0.00      PROA O  
ATOM    265  CB  PRO A  32      50.632  70.232 138.093  0.00  0.00      PROA C  
ATOM    266  CG  PRO A  32      52.036  70.674 137.677  0.00  0.00      PROA C  
ATOM    267  CD  PRO A  32      52.926  69.557 138.216  0.00  0.00      PROA C  
ATOM    268  N   SER A  33      48.755  67.884 136.739  0.00  0.00      PROA N  
ATOM    269  CA  SER A  33      47.907  67.600 135.586  0.00  0.00      PROA C  
ATOM    270  C   SER A  33      47.887  68.695 134.521  0.00  0.00      PROA C  
ATOM    271  O   SER A  33      48.220  69.851 134.796  0.00  0.00      PROA O  
ATOM    272  CB  SER A  33      46.449  67.270 136.019  0.00  0.00      PROA C  
ATOM    273  OG  SER A  33      45.898  68.264 136.892  0.00  0.00      PROA O  
ATOM    274  N   ASP A  34      47.516  68.349 133.262  0.00  0.00      PROA N  
ATOM    275  CA  ASP A  34      47.350  69.282 132.148  0.00  0.00      PROA C  
ATOM    276  C   ASP A  34      48.553  70.212 131.921  0.00  0.00      PROA C  
ATOM    277  O   ASP A  34      48.410  71.424 131.739  0.00  0.00      PROA O  
ATOM    278  CB  ASP A  34      46.048  70.125 132.319  0.00  0.00      PROA C  
ATOM    279  CG  ASP A  34      44.788  69.279 132.258  0.00  0.00      PROA C  
ATOM    280  OD1 ASP A  34      44.603  68.518 131.272  0.00  0.00      PROA O  
ATOM    281  OD2 ASP A  34      43.903  69.460 133.140  0.00  0.00      PROA O1-
ATOM    282  N   SER A  35      49.781  69.662 131.966  0.00  0.00      PROA N  
ATOM    283  CA  SER A  35      50.981  70.481 132.027  0.00  0.00      PROA C  
ATOM    284  C   SER A  35      52.008  70.044 131.016  0.00  0.00      PROA C  
ATOM    285  O   SER A  35      52.407  68.881 130.948  0.00  0.00      PROA O  
ATOM    286  CB  SER A  35      51.627  70.513 133.436  0.00  0.00      PROA C  
ATOM    287  OG  SER A  35      50.752  71.163 134.363  0.00  0.00      PROA O  
ATOM    288  N   GLU A  36      52.470  70.994 130.194  0.00  0.00      PROA N  
ATOM    289  CA  GLU A  36      53.461  70.748 129.179  0.00  0.00      PROA C  
ATOM    290  C   GLU A  36      54.374  71.951 129.053  0.00  0.00      PROA C  
ATOM    291  O   GLU A  36      53.977  73.108 129.222  0.00  0.00      PROA O  
ATOM    292  CB  GLU A  36      52.852  70.330 127.812  0.00  0.00      PROA C  
ATOM    293  CG  GLU A  36      51.805  71.308 127.223  0.00  0.00      PROA C  
ATOM    294  CD  GLU A  36      50.370  70.956 127.630  0.00  0.00      PROA C  
ATOM    295  OE1 GLU A  36      49.812  69.963 127.086  0.00  0.00      PROA O  
ATOM    296  OE2 GLU A  36      49.778  71.681 128.475  0.00  0.00      PROA O1-
ATOM    297  N   VAL A  37      55.662  71.677 128.819  0.00  0.00      PROA N  
ATOM    298  CA  VAL A  37      56.712  72.670 128.842  0.00  0.00      PROA C  
ATOM    299  C   VAL A  37      57.788  72.268 127.850  0.00  0.00      PROA C  
ATOM    300  O   VAL A  37      58.110  71.091 127.675  0.00  0.00      PROA O  
ATOM    301  CB  VAL A  37      57.262  72.906 130.256  0.00  0.00      PROA C  
ATOM    302  CG1 VAL A  37      57.627  71.570 130.928  0.00  0.00      PROA C  
ATOM    303  CG2 VAL A  37      58.467  73.873 130.263  0.00  0.00      PROA C  
ATOM    304  N   THR A  38      58.351  73.255 127.131  0.00  0.00      PROA N  
ATOM    305  CA  THR A  38      59.425  73.046 126.173  0.00  0.00      PROA C  
ATOM    306  C   THR A  38      60.666  73.794 126.613  0.00  0.00      PROA C  
ATOM    307  O   THR A  38      60.627  74.973 126.972  0.00  0.00      PROA O  
ATOM    308  CB  THR A  38      59.049  73.381 124.721  0.00  0.00      PROA C  
ATOM    309  CG2 THR A  38      58.596  74.836 124.537  0.00  0.00      PROA C  
ATOM    310  OG1 THR A  38      60.103  73.148 123.789  0.00  0.00      PROA O  
ATOM    311  N   TRP A  39      61.813  73.096 126.590  0.00  0.00      PROA N  
ATOM    312  CA  TRP A  39      63.123  73.646 126.858  0.00  0.00      PROA C  
ATOM    313  C   TRP A  39      63.909  73.620 125.559  0.00  0.00      PROA C  
ATOM    314  O   TRP A  39      64.115  72.566 124.955  0.00  0.00      PROA O  
ATOM    315  CB  TRP A  39      63.929  72.853 127.933  0.00  0.00      PROA C  
ATOM    316  CG  TRP A  39      63.278  72.749 129.278  0.00  0.00      PROA C  
ATOM    317  CD1 TRP A  39      63.498  73.562 130.361  0.00  0.00      PROA C  
ATOM    318  CD2 TRP A  39      62.357  71.735 129.714  0.00  0.00      PROA C  
ATOM    319  CE2 TRP A  39      62.010  72.040 131.052  0.00  0.00      PROA C  
ATOM    320  CE3 TRP A  39      61.833  70.594 129.113  0.00  0.00      PROA C  
ATOM    321  NE1 TRP A  39      62.710  73.154 131.415  0.00  0.00      PROA N  
ATOM    322  CZ2 TRP A  39      61.150  71.236 131.787  0.00  0.00      PROA C  
ATOM    323  CZ3 TRP A  39      61.014  69.757 129.868  0.00  0.00      PROA C  
ATOM    324  CH2 TRP A  39      60.685  70.065 131.186  0.00  0.00      PROA C  
ATOM    325  N   ASN A  40      66.403  75.774 124.427  1.00 26.97      PROA N  
ATOM    326  CA  ASN A  40      65.155  75.080 124.053  1.00 26.97      PROA C  
ATOM    327  C   ASN A  40      65.349  73.630 123.600  1.00 26.97      PROA C  
ATOM    328  O   ASN A  40      65.393  72.663 124.414  1.00 26.97      PROA O  
ATOM    329  CB  ASN A  40      64.738  75.894 122.813  1.00 26.97      PROA C  
ATOM    330  CG  ASN A  40      63.321  75.619 122.342  1.00 26.97      PROA C  
ATOM    331  ND2 ASN A  40      62.609  76.684 122.048  1.00 26.97      PROA N  
ATOM    332  OD1 ASN A  40      62.934  74.444 122.141  1.00 26.97      PROA O  
ATOM    333  N   ILE A  41      67.535  74.249 124.015  0.00  0.00      PROA N  
ATOM    334  CA  ILE A  41      68.918  74.294 124.448  0.00  0.00      PROA C  
ATOM    335  C   ILE A  41      69.795  74.633 123.256  0.00  0.00      PROA C  
ATOM    336  O   ILE A  41      69.950  73.858 122.309  0.00  0.00      PROA O  
ATOM    337  CB  ILE A  41      69.379  72.988 125.101  0.00  0.00      PROA C  
ATOM    338  CG1 ILE A  41      68.437  72.552 126.257  0.00  0.00      PROA C  
ATOM    339  CG2 ILE A  41      70.839  73.132 125.589  0.00  0.00      PROA C  
ATOM    340  CD  ILE A  41      68.240  73.597 127.364  0.00  0.00      PROA C  
ATOM    341  N   THR A  42      70.388  75.839 123.282  0.00  0.00      PROA N  
ATOM    342  CA  THR A  42      71.224  76.383 122.218  0.00  0.00      PROA C  
ATOM    343  C   THR A  42      72.650  76.475 122.715  0.00  0.00      PROA C  
ATOM    344  O   THR A  42      72.905  77.128 123.725  0.00  0.00      PROA O  
ATOM    345  CB  THR A  42      70.844  77.822 121.803  0.00  0.00      PROA C  
ATOM    346  CG2 THR A  42      69.487  77.853 121.086  0.00  0.00      PROA C  
ATOM    347  OG1 THR A  42      70.723  78.688 122.929  0.00  0.00      PROA O  
ATOM    348  N   VAL A  43      73.632  75.884 122.015  0.00  0.00      PROA N  
ATOM    349  CA  VAL A  43      75.028  76.124 122.344  0.00  0.00      PROA C  
ATOM    350  C   VAL A  43      75.759  76.666 121.098  0.00  0.00      PROA C  
ATOM    351  O   VAL A  43      75.727  76.011 120.053  0.00  0.00      PROA O  
ATOM    352  CB  VAL A  43      75.685  74.934 123.030  0.00  0.00      PROA C  
ATOM    353  CG1 VAL A  43      75.722  73.678 122.143  0.00  0.00      PROA C  
ATOM    354  CG2 VAL A  43      77.072  75.365 123.535  0.00  0.00      PROA C  
ATOM    355  N   PRO A  44      76.379  77.860 121.078  0.00  0.00      PROA N  
ATOM    356  CA  PRO A  44      76.751  78.477 119.800  0.00  0.00      PROA C  
ATOM    357  C   PRO A  44      77.930  77.865 119.053  0.00  0.00      PROA C  
ATOM    358  O   PRO A  44      77.844  77.703 117.835  0.00  0.00      PROA O  
ATOM    359  CB  PRO A  44      77.068  79.941 120.162  0.00  0.00      PROA C  
ATOM    360  CG  PRO A  44      76.163  80.221 121.358  0.00  0.00      PROA C  
ATOM    361  CD  PRO A  44      76.193  78.892 122.114  0.00  0.00      PROA C  
ATOM    362  N   GLU A  45      79.060  77.594 119.729  0.00  0.00      PROA N  
ATOM    363  CA  GLU A  45      80.350  77.339 119.115  0.00  0.00      PROA C  
ATOM    364  C   GLU A  45      80.457  76.134 118.176  0.00  0.00      PROA C  
ATOM    365  O   GLU A  45      81.211  76.145 117.201  0.00  0.00      PROA O  
ATOM    366  CB  GLU A  45      81.459  77.277 120.193  0.00  0.00      PROA C  
ATOM    367  CG  GLU A  45      81.772  78.625 120.903  0.00  0.00      PROA C  
ATOM    368  CD  GLU A  45      80.792  79.069 121.994  0.00  0.00      PROA C  
ATOM    369  OE1 GLU A  45      79.805  78.355 122.307  0.00  0.00      PROA O  
ATOM    370  OE2 GLU A  45      81.022  80.177 122.555  0.00  0.00      PROA O1-
ATOM    371  N   GLY A  46      79.717  75.051 118.458  0.00  0.00      PROA N  
ATOM    372  CA  GLY A  46      79.771  73.832 117.655  0.00  0.00      PROA C  
ATOM    373  C   GLY A  46      79.601  72.633 118.530  0.00  0.00      PROA C  
ATOM    374  O   GLY A  46      79.235  71.557 118.058  0.00  0.00      PROA O  
ATOM    375  N   PHE A  47      79.837  72.825 119.848  0.00  0.00      PROA N  
ATOM    376  CA  PHE A  47      79.504  71.933 120.947  0.00  0.00      PROA C  
ATOM    377  C   PHE A  47      78.268  71.059 120.743  0.00  0.00      PROA C  
ATOM    378  O   PHE A  47      77.221  71.516 120.279  0.00  0.00      PROA O  
ATOM    379  CB  PHE A  47      79.271  72.724 122.264  0.00  0.00      PROA C  
ATOM    380  CG  PHE A  47      80.490  73.432 122.796  0.00  0.00      PROA C  
ATOM    381  CD1 PHE A  47      81.504  72.693 123.416  0.00  0.00      PROA C  
ATOM    382  CD2 PHE A  47      80.571  74.834 122.836  0.00  0.00      PROA C  
ATOM    383  CE1 PHE A  47      82.592  73.320 124.035  0.00  0.00      PROA C  
ATOM    384  CE2 PHE A  47      81.652  75.475 123.457  0.00  0.00      PROA C  
ATOM    385  CZ  PHE A  47      82.661  74.718 124.058  0.00  0.00      PROA C  
ATOM    386  N   ARG A  48      78.358  69.775 121.113  0.00  0.00      PROA N  
ATOM    387  CA  ARG A  48      77.199  68.912 121.124  0.00  0.00      PROA C  
ATOM    388  C   ARG A  48      76.526  68.963 122.484  0.00  0.00      PROA C  
ATOM    389  O   ARG A  48      77.166  69.158 123.519  0.00  0.00      PROA O  
ATOM    390  CB  ARG A  48      77.537  67.466 120.710  0.00  0.00      PROA C  
ATOM    391  CG  ARG A  48      77.984  67.362 119.239  0.00  0.00      PROA C  
ATOM    392  CD  ARG A  48      78.399  65.941 118.853  0.00  0.00      PROA C  
ATOM    393  NE  ARG A  48      78.767  65.969 117.403  0.00  0.00      PROA N  
ATOM    394  CZ  ARG A  48      79.434  65.002 116.804  0.00  0.00      PROA C  
ATOM    395  NH1 ARG A  48      79.784  63.882 117.392  0.00  0.00      PROA N1+
ATOM    396  NH2 ARG A  48      79.829  65.112 115.555  0.00  0.00      PROA N  
ATOM    397  N   VAL A  49      75.197  68.809 122.519  0.00  0.00      PROA N  
ATOM    398  CA  VAL A  49      74.442  68.788 123.753  0.00  0.00      PROA C  
ATOM    399  C   VAL A  49      74.342  67.335 124.197  0.00  0.00      PROA C  
ATOM    400  O   VAL A  49      73.832  66.481 123.466  0.00  0.00      PROA O  
ATOM    401  CB  VAL A  49      73.048  69.401 123.612  0.00  0.00      PROA C  
ATOM    402  CG1 VAL A  49      72.431  69.588 125.012  0.00  0.00      PROA C  
ATOM    403  CG2 VAL A  49      73.133  70.765 122.897  0.00  0.00      PROA C  
ATOM    404  N   GLN A  50      74.855  67.013 125.401  0.00  0.00      PROA N  
ATOM    405  CA  GLN A  50      74.838  65.663 125.931  0.00  0.00      PROA C  
ATOM    406  C   GLN A  50      73.877  65.580 127.109  0.00  0.00      PROA C  
ATOM    407  O   GLN A  50      73.990  66.338 128.074  0.00  0.00      PROA O  
ATOM    408  CB  GLN A  50      76.255  65.217 126.370  0.00  0.00      PROA C  
ATOM    409  CG  GLN A  50      76.299  63.770 126.910  0.00  0.00      PROA C  
ATOM    410  CD  GLN A  50      77.724  63.287 127.202  0.00  0.00      PROA C  
ATOM    411  NE2 GLN A  50      78.005  62.939 128.480  0.00  0.00      PROA N  
ATOM    412  OE1 GLN A  50      78.571  63.183 126.309  0.00  0.00      PROA O  
ATOM    413  N   LEU A  51      72.888  64.664 127.030  0.00  0.00      PROA N  
ATOM    414  CA  LEU A  51      71.789  64.566 127.974  0.00  0.00      PROA C  
ATOM    415  C   LEU A  51      71.768  63.198 128.628  0.00  0.00      PROA C  
ATOM    416  O   LEU A  51      71.981  62.161 127.992  0.00  0.00      PROA O  
ATOM    417  CB  LEU A  51      70.375  64.762 127.350  0.00  0.00      PROA C  
ATOM    418  CG  LEU A  51      70.068  66.111 126.665  0.00  0.00      PROA C  
ATOM    419  CD1 LEU A  51      70.291  67.284 127.616  0.00  0.00      PROA C  
ATOM    420  CD2 LEU A  51      70.832  66.325 125.355  0.00  0.00      PROA C  
ATOM    421  N   TYR A  52      71.481  63.178 129.935  0.00  0.00      PROA N  
ATOM    422  CA  TYR A  52      71.403  61.969 130.721  0.00  0.00      PROA C  
ATOM    423  C   TYR A  52      70.465  62.216 131.899  0.00  0.00      PROA C  
ATOM    424  O   TYR A  52      70.213  63.360 132.291  0.00  0.00      PROA O  
ATOM    425  CB  TYR A  52      72.805  61.444 131.155  0.00  0.00      PROA C  
ATOM    426  CG  TYR A  52      73.638  62.562 131.726  0.00  0.00      PROA C  
ATOM    427  CD1 TYR A  52      73.472  62.929 133.066  0.00  0.00      PROA C  
ATOM    428  CD2 TYR A  52      74.542  63.287 130.927  0.00  0.00      PROA C  
ATOM    429  CE1 TYR A  52      74.156  64.027 133.594  0.00  0.00      PROA C  
ATOM    430  CE2 TYR A  52      75.214  64.401 131.450  0.00  0.00      PROA C  
ATOM    431  CZ  TYR A  52      75.017  64.775 132.786  0.00  0.00      PROA C  
ATOM    432  OH  TYR A  52      75.658  65.909 133.324  0.00  0.00      PROA O  
ATOM    433  N   PHE A  53      69.887  61.134 132.458  0.00  0.00      PROA N  
ATOM    434  CA  PHE A  53      68.761  61.217 133.372  0.00  0.00      PROA C  
ATOM    435  C   PHE A  53      69.120  60.670 134.751  0.00  0.00      PROA C  
ATOM    436  O   PHE A  53      69.464  59.498 134.921  0.00  0.00      PROA O  
ATOM    437  CB  PHE A  53      67.517  60.461 132.824  0.00  0.00      PROA C  
ATOM    438  CG  PHE A  53      67.000  61.099 131.552  0.00  0.00      PROA C  
ATOM    439  CD1 PHE A  53      67.580  60.809 130.302  0.00  0.00      PROA C  
ATOM    440  CD2 PHE A  53      65.870  61.934 131.588  0.00  0.00      PROA C  
ATOM    441  CE1 PHE A  53      67.056  61.352 129.122  0.00  0.00      PROA C  
ATOM    442  CE2 PHE A  53      65.332  62.466 130.409  0.00  0.00      PROA C  
ATOM    443  CZ  PHE A  53      65.929  62.179 129.176  0.00  0.00      PROA C  
ATOM    444  N   MET A  54      69.074  61.538 135.780  0.00  0.00      PROA N  
ATOM    445  CA  MET A  54      69.303  61.194 137.177  0.00  0.00      PROA C  
ATOM    446  C   MET A  54      68.286  60.236 137.796  0.00  0.00      PROA C  
ATOM    447  O   MET A  54      68.635  59.268 138.475  0.00  0.00      PROA O  
ATOM    448  CB  MET A  54      69.449  62.485 138.027  0.00  0.00      PROA C  
ATOM    449  CG  MET A  54      70.877  63.079 138.052  0.00  0.00      PROA C  
ATOM    450  SD  MET A  54      71.679  63.379 136.446  0.00  0.00      PROA S  
ATOM    451  CE  MET A  54      72.813  61.960 136.563  0.00  0.00      PROA C  
ATOM    452  N   HIS A  55      66.991  60.483 137.543  0.00  0.00      PROA N  
ATOM    453  CA  HIS A  55      65.903  59.620 137.951  0.00  0.00      PROA C  
ATOM    454  C   HIS A  55      64.782  59.839 136.958  0.00  0.00      PROA C  
ATOM    455  O   HIS A  55      64.666  60.917 136.367  0.00  0.00      PROA O  
ATOM    456  CB  HIS A  55      65.410  59.906 139.395  0.00  0.00      PROA C  
ATOM    457  CG  HIS A  55      64.209  59.129 139.866  0.00  0.00      PROA C  
ATOM    458  CD2 HIS A  55      62.940  59.561 140.117  0.00  0.00      PROA C  
ATOM    459  ND1 HIS A  55      64.272  57.846 140.366  0.00  0.00      PROA N  
ATOM    460  CE1 HIS A  55      63.052  57.556 140.883  0.00  0.00      PROA C  
ATOM    461  NE2 HIS A  55      62.210  58.568 140.758  0.00  0.00      PROA N  
ATOM    462  N   PHE A  56      63.956  58.809 136.713  0.00  0.00      PROA N  
ATOM    463  CA  PHE A  56      62.941  58.875 135.689  0.00  0.00      PROA C  
ATOM    464  C   PHE A  56      61.716  58.069 136.130  0.00  0.00      PROA C  
ATOM    465  O   PHE A  56      61.811  56.922 136.575  0.00  0.00      PROA O  
ATOM    466  CB  PHE A  56      63.548  58.368 134.352  0.00  0.00      PROA C  
ATOM    467  CG  PHE A  56      62.648  58.648 133.192  0.00  0.00      PROA C  
ATOM    468  CD1 PHE A  56      61.670  57.724 132.802  0.00  0.00      PROA C  
ATOM    469  CD2 PHE A  56      62.816  59.824 132.447  0.00  0.00      PROA C  
ATOM    470  CE1 PHE A  56      60.851  57.991 131.701  0.00  0.00      PROA C  
ATOM    471  CE2 PHE A  56      61.992  60.098 131.352  0.00  0.00      PROA C  
ATOM    472  CZ  PHE A  56      61.004  59.181 130.980  0.00  0.00      PROA C  
ATOM    473  N   ASN A  57      60.516  58.668 136.034  0.00  0.00      PROA N  
ATOM    474  CA  ASN A  57      59.329  58.125 136.656  0.00  0.00      PROA C  
ATOM    475  C   ASN A  57      58.093  58.831 136.092  0.00  0.00      PROA C  
ATOM    476  O   ASN A  57      57.597  59.813 136.643  0.00  0.00      PROA O  
ATOM    477  CB  ASN A  57      59.423  58.331 138.193  0.00  0.00      PROA C  
ATOM    478  CG  ASN A  57      58.357  57.579 138.981  0.00  0.00      PROA C  
ATOM    479  ND2 ASN A  57      58.702  56.340 139.406  0.00  0.00      PROA N  
ATOM    480  OD1 ASN A  57      57.263  58.068 139.278  0.00  0.00      PROA O  
ATOM    481  N   LEU A  58      57.585  58.344 134.951  0.00  0.00      PROA N  
ATOM    482  CA  LEU A  58      56.458  58.898 134.224  0.00  0.00      PROA C  
ATOM    483  C   LEU A  58      55.426  57.788 134.026  0.00  0.00      PROA C  
ATOM    484  O   LEU A  58      55.699  56.610 134.262  0.00  0.00      PROA O  
ATOM    485  CB  LEU A  58      56.875  59.444 132.824  0.00  0.00      PROA C  
ATOM    486  CG  LEU A  58      57.496  60.863 132.779  0.00  0.00      PROA C  
ATOM    487  CD1 LEU A  58      58.866  60.984 133.461  0.00  0.00      PROA C  
ATOM    488  CD2 LEU A  58      57.621  61.317 131.316  0.00  0.00      PROA C  
ATOM    489  N   GLU A  59      54.189  58.112 133.587  0.00  0.00      PROA N  
ATOM    490  CA  GLU A  59      53.231  57.088 133.184  0.00  0.00      PROA C  
ATOM    491  C   GLU A  59      53.691  56.252 131.984  0.00  0.00      PROA C  
ATOM    492  O   GLU A  59      54.052  56.777 130.929  0.00  0.00      PROA O  
ATOM    493  CB  GLU A  59      51.806  57.647 132.907  0.00  0.00      PROA C  
ATOM    494  CG  GLU A  59      50.774  56.578 132.451  0.00  0.00      PROA C  
ATOM    495  CD  GLU A  59      49.332  57.071 132.277  0.00  0.00      PROA C  
ATOM    496  OE1 GLU A  59      49.062  58.300 132.300  0.00  0.00      PROA O  
ATOM    497  OE2 GLU A  59      48.444  56.194 132.072  0.00  0.00      PROA O1-
ATOM    498  N   SER A  60      53.696  54.905 132.111  0.00  0.00      PROA N  
ATOM    499  CA  SER A  60      53.926  54.001 130.984  0.00  0.00      PROA C  
ATOM    500  C   SER A  60      52.754  54.022 130.003  0.00  0.00      PROA C  
ATOM    501  O   SER A  60      51.591  53.910 130.393  0.00  0.00      PROA O  
ATOM    502  CB  SER A  60      54.197  52.532 131.438  0.00  0.00      PROA C  
ATOM    503  OG  SER A  60      54.475  51.641 130.350  0.00  0.00      PROA O  
ATOM    504  N   SER A  61      53.023  54.168 128.692  0.00  0.00      PROA N  
ATOM    505  CA  SER A  61      51.963  54.196 127.693  0.00  0.00      PROA C  
ATOM    506  C   SER A  61      52.490  53.753 126.345  0.00  0.00      PROA C  
ATOM    507  O   SER A  61      53.689  53.821 126.069  0.00  0.00      PROA O  
ATOM    508  CB  SER A  61      51.256  55.580 127.563  0.00  0.00      PROA C  
ATOM    509  OG  SER A  61      52.162  56.652 127.286  0.00  0.00      PROA O  
ATOM    510  N   TYR A  62      51.600  53.245 125.462  0.00  0.00      PROA N  
ATOM    511  CA  TYR A  62      51.968  52.755 124.141  0.00  0.00      PROA C  
ATOM    512  C   TYR A  62      52.515  53.866 123.239  0.00  0.00      PROA C  
ATOM    513  O   TYR A  62      51.820  54.836 122.928  0.00  0.00      PROA O  
ATOM    514  CB  TYR A  62      50.777  51.996 123.482  0.00  0.00      PROA C  
ATOM    515  CG  TYR A  62      51.127  51.427 122.127  0.00  0.00      PROA C  
ATOM    516  CD1 TYR A  62      52.004  50.333 122.034  0.00  0.00      PROA C  
ATOM    517  CD2 TYR A  62      50.575  51.958 120.948  0.00  0.00      PROA C  
ATOM    518  CE1 TYR A  62      52.338  49.790 120.786  0.00  0.00      PROA C  
ATOM    519  CE2 TYR A  62      50.905  51.415 119.697  0.00  0.00      PROA C  
ATOM    520  CZ  TYR A  62      51.790  50.332 119.617  0.00  0.00      PROA C  
ATOM    521  OH  TYR A  62      52.133  49.779 118.365  0.00  0.00      PROA O  
ATOM    522  N   LEU A  63      53.809  53.761 122.853  0.00  0.00      PROA N  
ATOM    523  CA  LEU A  63      54.543  54.755 122.076  0.00  0.00      PROA C  
ATOM    524  C   LEU A  63      54.621  56.127 122.751  0.00  0.00      PROA C  
ATOM    525  O   LEU A  63      54.810  57.159 122.103  0.00  0.00      PROA O  
ATOM    526  CB  LEU A  63      54.039  54.868 120.608  0.00  0.00      PROA C  
ATOM    527  CG  LEU A  63      54.068  53.552 119.802  0.00  0.00      PROA C  
ATOM    528  CD1 LEU A  63      53.418  53.757 118.425  0.00  0.00      PROA C  
ATOM    529  CD2 LEU A  63      55.493  53.001 119.635  0.00  0.00      PROA C  
ATOM    530  N   CYS A  64      54.491  56.153 124.095  0.00  0.00      PROA N  
ATOM    531  CA  CYS A  64      54.479  57.355 124.910  0.00  0.00      PROA C  
ATOM    532  C   CYS A  64      53.406  58.372 124.520  0.00  0.00      PROA C  
ATOM    533  O   CYS A  64      53.657  59.571 124.407  0.00  0.00      PROA O  
ATOM    534  CB  CYS A  64      55.880  58.008 125.001  0.00  0.00      PROA C  
ATOM    535  SG  CYS A  64      57.151  56.867 125.607  0.00  0.00      PROA S  
ATOM    536  N   GLU A  65      52.162  57.901 124.294  0.00  0.00      PROA N  
ATOM    537  CA  GLU A  65      51.014  58.732 123.960  0.00  0.00      PROA C  
ATOM    538  C   GLU A  65      50.622  59.695 125.087  0.00  0.00      PROA C  
ATOM    539  O   GLU A  65      50.250  60.847 124.845  0.00  0.00      PROA O  
ATOM    540  CB  GLU A  65      49.799  57.841 123.575  0.00  0.00      PROA C  
ATOM    541  CG  GLU A  65      48.984  58.365 122.360  0.00  0.00      PROA C  
ATOM    542  CD  GLU A  65      48.041  59.524 122.675  0.00  0.00      PROA C  
ATOM    543  OE1 GLU A  65      47.080  59.336 123.467  0.00  0.00      PROA O  
ATOM    544  OE2 GLU A  65      48.216  60.625 122.085  0.00  0.00      PROA O1-
ATOM    545  N   TYR A  66      50.697  59.234 126.355  0.00  0.00      PROA N  
ATOM    546  CA  TYR A  66      50.174  59.964 127.500  0.00  0.00      PROA C  
ATOM    547  C   TYR A  66      51.217  60.920 128.093  0.00  0.00      PROA C  
ATOM    548  O   TYR A  66      51.595  61.914 127.468  0.00  0.00      PROA O  
ATOM    549  CB  TYR A  66      49.599  58.985 128.570  0.00  0.00      PROA C  
ATOM    550  CG  TYR A  66      48.479  58.100 128.051  0.00  0.00      PROA C  
ATOM    551  CD1 TYR A  66      47.624  58.477 126.996  0.00  0.00      PROA C  
ATOM    552  CD2 TYR A  66      48.244  56.864 128.679  0.00  0.00      PROA C  
ATOM    553  CE1 TYR A  66      46.578  57.641 126.578  0.00  0.00      PROA C  
ATOM    554  CE2 TYR A  66      47.206  56.020 128.261  0.00  0.00      PROA C  
ATOM    555  CZ  TYR A  66      46.370  56.412 127.212  0.00  0.00      PROA C  
ATOM    556  OH  TYR A  66      45.311  55.572 126.807  0.00  0.00      PROA O  
ATOM    557  N   ASP A  67      51.716  60.670 129.321  0.00  0.00      PROA N  
ATOM    558  CA  ASP A  67      52.848  61.402 129.866  0.00  0.00      PROA C  
ATOM    559  C   ASP A  67      54.142  61.053 129.119  0.00  0.00      PROA C  
ATOM    560  O   ASP A  67      54.469  59.878 128.937  0.00  0.00      PROA O  
ATOM    561  CB  ASP A  67      53.052  61.142 131.382  0.00  0.00      PROA C  
ATOM    562  CG  ASP A  67      51.844  61.545 132.224  0.00  0.00      PROA C  
ATOM    563  OD1 ASP A  67      51.023  62.401 131.804  0.00  0.00      PROA O  
ATOM    564  OD2 ASP A  67      51.788  61.079 133.395  0.00  0.00      PROA O1-
ATOM    565  N   TYR A  68      54.914  62.056 128.663  0.00  0.00      PROA N  
ATOM    566  CA  TYR A  68      56.116  61.781 127.905  0.00  0.00      PROA C  
ATOM    567  C   TYR A  68      57.142  62.891 128.018  0.00  0.00      PROA C  
ATOM    568  O   TYR A  68      56.819  64.059 128.244  0.00  0.00      PROA O  
ATOM    569  CB  TYR A  68      55.816  61.491 126.396  0.00  0.00      PROA C  
ATOM    570  CG  TYR A  68      55.274  62.645 125.568  0.00  0.00      PROA C  
ATOM    571  CD1 TYR A  68      56.139  63.618 125.033  0.00  0.00      PROA C  
ATOM    572  CD2 TYR A  68      53.924  62.674 125.178  0.00  0.00      PROA C  
ATOM    573  CE1 TYR A  68      55.668  64.609 124.160  0.00  0.00      PROA C  
ATOM    574  CE2 TYR A  68      53.451  63.646 124.286  0.00  0.00      PROA C  
ATOM    575  CZ  TYR A  68      54.322  64.617 123.781  0.00  0.00      PROA C  
ATOM    576  OH  TYR A  68      53.843  65.584 122.873  0.00  0.00      PROA O  
ATOM    577  N   VAL A  69      58.421  62.531 127.792  0.00  0.00      PROA N  
ATOM    578  CA  VAL A  69      59.434  63.473 127.357  0.00  0.00      PROA C  
ATOM    579  C   VAL A  69      59.811  63.109 125.940  0.00  0.00      PROA C  
ATOM    580  O   VAL A  69      60.035  61.950 125.590  0.00  0.00      PROA O  
ATOM    581  CB  VAL A  69      60.702  63.575 128.197  0.00  0.00      PROA C  
ATOM    582  CG1 VAL A  69      60.339  64.105 129.582  0.00  0.00      PROA C  
ATOM    583  CG2 VAL A  69      61.438  62.237 128.331  0.00  0.00      PROA C  
ATOM    584  N   LYS A  70      59.858  64.115 125.063  0.00  0.00      PROA N  
ATOM    585  CA  LYS A  70      60.277  63.942 123.696  0.00  0.00      PROA C  
ATOM    586  C   LYS A  70      61.504  64.798 123.525  0.00  0.00      PROA C  
ATOM    587  O   LYS A  70      61.541  65.965 123.924  0.00  0.00      PROA O  
ATOM    588  CB  LYS A  70      59.171  64.357 122.702  0.00  0.00      PROA C  
ATOM    589  CG  LYS A  70      59.497  64.090 121.226  0.00  0.00      PROA C  
ATOM    590  CD  LYS A  70      58.397  64.642 120.302  0.00  0.00      PROA C  
ATOM    591  CE  LYS A  70      58.640  64.335 118.817  0.00  0.00      PROA C  
ATOM    592  NZ  LYS A  70      57.697  65.090 117.957  0.00  0.00      PROA N1+
ATOM    593  N   VAL A  71      62.563  64.209 122.963  0.00  0.00      PROA N  
ATOM    594  CA  VAL A  71      63.839  64.856 122.815  0.00  0.00      PROA C  
ATOM    595  C   VAL A  71      64.150  64.898 121.326  0.00  0.00      PROA C  
ATOM    596  O   VAL A  71      64.120  63.890 120.619  0.00  0.00      PROA O  
ATOM    597  CB  VAL A  71      64.882  64.203 123.718  0.00  0.00      PROA C  
ATOM    598  CG1 VAL A  71      65.080  62.702 123.452  0.00  0.00      PROA C  
ATOM    599  CG2 VAL A  71      66.206  64.936 123.579  0.00  0.00      PROA C  
ATOM    600  N   GLU A  72      64.328  66.113 120.776  0.00  0.00      PROA N  
ATOM    601  CA  GLU A  72      64.179  66.349 119.353  0.00  0.00      PROA C  
ATOM    602  C   GLU A  72      65.051  67.501 118.847  0.00  0.00      PROA C  
ATOM    603  O   GLU A  72      65.241  68.511 119.525  0.00  0.00      PROA O  
ATOM    604  CB  GLU A  72      62.657  66.531 119.053  0.00  0.00      PROA C  
ATOM    605  CG  GLU A  72      62.261  67.125 117.682  0.00  0.00      PROA C  
ATOM    606  CD  GLU A  72      60.764  67.018 117.394  0.00  0.00      PROA C  
ATOM    607  OE1 GLU A  72      59.945  67.599 118.157  0.00  0.00      PROA O  
ATOM    608  OE2 GLU A  72      60.377  66.358 116.391  0.00  0.00      PROA O1-
ATOM    609  N   THR A  73      65.641  67.381 117.639  0.00  0.00      PROA N  
ATOM    610  CA  THR A  73      66.369  68.461 116.963  0.00  0.00      PROA C  
ATOM    611  C   THR A  73      65.396  69.245 116.087  0.00  0.00      PROA C  
ATOM    612  O   THR A  73      64.201  68.954 116.043  0.00  0.00      PROA O  
ATOM    613  CB  THR A  73      67.570  68.001 116.123  0.00  0.00      PROA C  
ATOM    614  CG2 THR A  73      68.501  67.127 116.978  0.00  0.00      PROA C  
ATOM    615  OG1 THR A  73      67.198  67.236 114.978  0.00  0.00      PROA O  
ATOM    616  N   GLU A  74      65.836  70.291 115.353  0.00  0.00      PROA N  
ATOM    617  CA  GLU A  74      64.977  70.963 114.389  0.00  0.00      PROA C  
ATOM    618  C   GLU A  74      64.500  70.012 113.281  0.00  0.00      PROA C  
ATOM    619  O   GLU A  74      63.321  69.962 112.921  0.00  0.00      PROA O  
ATOM    620  CB  GLU A  74      65.731  72.133 113.690  0.00  0.00      PROA C  
ATOM    621  CG  GLU A  74      66.509  73.065 114.652  0.00  0.00      PROA C  
ATOM    622  CD  GLU A  74      67.992  72.696 114.724  0.00  0.00      PROA C  
ATOM    623  OE1 GLU A  74      68.317  71.545 115.122  0.00  0.00      PROA O  
ATOM    624  OE2 GLU A  74      68.847  73.553 114.369  0.00  0.00      PROA O1-
ATOM    625  N   ASP A  75      65.444  69.223 112.732  0.00  0.00      PROA N  
ATOM    626  CA  ASP A  75      65.219  68.225 111.711  0.00  0.00      PROA C  
ATOM    627  C   ASP A  75      64.405  67.006 112.149  0.00  0.00      PROA C  
ATOM    628  O   ASP A  75      63.480  66.584 111.450  0.00  0.00      PROA O  
ATOM    629  CB  ASP A  75      66.597  67.740 111.184  0.00  0.00      PROA C  
ATOM    630  CG  ASP A  75      67.347  68.895 110.548  0.00  0.00      PROA C  
ATOM    631  OD1 ASP A  75      66.872  69.432 109.511  0.00  0.00      PROA O  
ATOM    632  OD2 ASP A  75      68.430  69.277 111.065  0.00  0.00      PROA O1-
ATOM    633  N   GLN A  76      64.742  66.391 113.302  0.00  0.00      PROA N  
ATOM    634  CA  GLN A  76      64.293  65.036 113.571  0.00  0.00      PROA C  
ATOM    635  C   GLN A  76      64.170  64.721 115.059  0.00  0.00      PROA C  
ATOM    636  O   GLN A  76      64.937  65.193 115.900  0.00  0.00      PROA O  
ATOM    637  CB  GLN A  76      65.269  64.043 112.873  0.00  0.00      PROA C  
ATOM    638  CG  GLN A  76      64.940  62.538 113.022  0.00  0.00      PROA C  
ATOM    639  CD  GLN A  76      65.900  61.656 112.216  0.00  0.00      PROA C  
ATOM    640  NE2 GLN A  76      65.693  60.322 112.307  0.00  0.00      PROA N  
ATOM    641  OE1 GLN A  76      66.814  62.114 111.522  0.00  0.00      PROA O  
ATOM    642  N   VAL A  77      63.177  63.883 115.435  0.00  0.00      PROA N  
ATOM    643  CA  VAL A  77      63.065  63.333 116.780  0.00  0.00      PROA C  
ATOM    644  C   VAL A  77      64.215  62.387 117.116  0.00  0.00      PROA C  
ATOM    645  O   VAL A  77      64.549  61.459 116.376  0.00  0.00      PROA O  
ATOM    646  CB  VAL A  77      61.698  62.703 117.063  0.00  0.00      PROA C  
ATOM    647  CG1 VAL A  77      61.394  61.517 116.123  0.00  0.00      PROA C  
ATOM    648  CG2 VAL A  77      61.593  62.271 118.541  0.00  0.00      PROA C  
ATOM    649  N   LEU A  78      64.883  62.615 118.257  0.00  0.00      PROA N  
ATOM    650  CA  LEU A  78      66.046  61.854 118.644  0.00  0.00      PROA C  
ATOM    651  C   LEU A  78      65.621  60.656 119.485  0.00  0.00      PROA C  
ATOM    652  O   LEU A  78      66.082  59.533 119.270  0.00  0.00      PROA O  
ATOM    653  CB  LEU A  78      67.011  62.796 119.402  0.00  0.00      PROA C  
ATOM    654  CG  LEU A  78      68.390  62.212 119.756  0.00  0.00      PROA C  
ATOM    655  CD1 LEU A  78      69.171  61.748 118.517  0.00  0.00      PROA C  
ATOM    656  CD2 LEU A  78      69.201  63.267 120.516  0.00  0.00      PROA C  
ATOM    657  N   ALA A  79      64.667  60.862 120.417  0.00  0.00      PROA N  
ATOM    658  CA  ALA A  79      64.039  59.795 121.166  0.00  0.00      PROA C  
ATOM    659  C   ALA A  79      62.753  60.282 121.832  0.00  0.00      PROA C  
ATOM    660  O   ALA A  79      62.480  61.479 121.927  0.00  0.00      PROA O  
ATOM    661  CB  ALA A  79      64.989  59.200 122.229  0.00  0.00      PROA C  
ATOM    662  N   THR A  80      61.909  59.345 122.307  0.00  0.00      PROA N  
ATOM    663  CA  THR A  80      60.745  59.665 123.136  0.00  0.00      PROA C  
ATOM    664  C   THR A  80      60.744  58.697 124.300  0.00  0.00      PROA C  
ATOM    665  O   THR A  80      60.858  57.485 124.107  0.00  0.00      PROA O  
ATOM    666  CB  THR A  80      59.398  59.558 122.421  0.00  0.00      PROA C  
ATOM    667  CG2 THR A  80      58.288  60.203 123.266  0.00  0.00      PROA C  
ATOM    668  OG1 THR A  80      59.426  60.250 121.178  0.00  0.00      PROA O  
ATOM    669  N   PHE A  81      60.645  59.203 125.543  0.00  0.00      PROA N  
ATOM    670  CA  PHE A  81      60.745  58.393 126.743  0.00  0.00      PROA C  
ATOM    671  C   PHE A  81      59.522  58.563 127.639  0.00  0.00      PROA C  
ATOM    672  O   PHE A  81      58.924  59.636 127.740  0.00  0.00      PROA O  
ATOM    673  CB  PHE A  81      62.009  58.712 127.585  0.00  0.00      PROA C  
ATOM    674  CG  PHE A  81      63.281  58.669 126.780  0.00  0.00      PROA C  
ATOM    675  CD1 PHE A  81      63.705  57.458 126.217  0.00  0.00      PROA C  
ATOM    676  CD2 PHE A  81      64.110  59.799 126.651  0.00  0.00      PROA C  
ATOM    677  CE1 PHE A  81      64.933  57.359 125.554  0.00  0.00      PROA C  
ATOM    678  CE2 PHE A  81      65.338  59.713 125.979  0.00  0.00      PROA C  
ATOM    679  CZ  PHE A  81      65.754  58.488 125.441  0.00  0.00      PROA C  
ATOM    680  N   CYS A  82      59.125  57.471 128.319  0.00  0.00      PROA N  
ATOM    681  CA  CYS A  82      58.004  57.440 129.238  0.00  0.00      PROA C  
ATOM    682  C   CYS A  82      58.148  56.186 130.085  0.00  0.00      PROA C  
ATOM    683  O   CYS A  82      59.024  55.367 129.813  0.00  0.00      PROA O  
ATOM    684  CB  CYS A  82      56.622  57.480 128.530  0.00  0.00      PROA C  
ATOM    685  SG  CYS A  82      56.340  56.145 127.324  0.00  0.00      PROA S  
ATOM    686  N   GLY A  83      57.327  56.006 131.140  0.00  0.00      PROA N  
ATOM    687  CA  GLY A  83      57.442  54.871 132.062  0.00  0.00      PROA C  
ATOM    688  C   GLY A  83      58.330  55.127 133.258  0.00  0.00      PROA C  
ATOM    689  O   GLY A  83      58.787  56.240 133.507  0.00  0.00      PROA O  
ATOM    690  N   ARG A  84      58.576  54.081 134.066  0.00  0.00      PROA N  
ATOM    691  CA  ARG A  84      59.339  54.177 135.299  0.00  0.00      PROA C  
ATOM    692  C   ARG A  84      60.609  53.344 135.209  0.00  0.00      PROA C  
ATOM    693  O   ARG A  84      60.620  52.278 134.595  0.00  0.00      PROA O  
ATOM    694  CB  ARG A  84      58.534  53.635 136.511  0.00  0.00      PROA C  
ATOM    695  CG  ARG A  84      57.155  54.295 136.727  0.00  0.00      PROA C  
ATOM    696  CD  ARG A  84      56.479  53.874 138.043  0.00  0.00      PROA C  
ATOM    697  NE  ARG A  84      56.239  52.396 137.980  0.00  0.00      PROA N  
ATOM    698  CZ  ARG A  84      56.026  51.628 139.041  0.00  0.00      PROA C  
ATOM    699  NH1 ARG A  84      55.858  52.119 140.248  0.00  0.00      PROA N1+
ATOM    700  NH2 ARG A  84      55.981  50.319 138.893  0.00  0.00      PROA N  
ATOM    701  N   GLU A  85      61.709  53.789 135.862  0.00  0.00      PROA N  
ATOM    702  CA  GLU A  85      62.961  53.040 135.957  0.00  0.00      PROA C  
ATOM    703  C   GLU A  85      62.826  51.644 136.559  0.00  0.00      PROA C  
ATOM    704  O   GLU A  85      63.489  50.695 136.136  0.00  0.00      PROA O  
ATOM    705  CB  GLU A  85      64.027  53.802 136.790  0.00  0.00      PROA C  
ATOM    706  CG  GLU A  85      64.657  55.001 136.046  0.00  0.00      PROA C  
ATOM    707  CD  GLU A  85      65.763  55.701 136.839  0.00  0.00      PROA C  
ATOM    708  OE1 GLU A  85      65.829  55.566 138.090  0.00  0.00      PROA O  
ATOM    709  OE2 GLU A  85      66.588  56.408 136.199  0.00  0.00      PROA O1-
ATOM    710  N   THR A  86      61.955  51.497 137.579  0.00  0.00      PROA N  
ATOM    711  CA  THR A  86      61.672  50.239 138.266  0.00  0.00      PROA C  
ATOM    712  C   THR A  86      61.151  49.141 137.351  0.00  0.00      PROA C  
ATOM    713  O   THR A  86      61.524  47.974 137.480  0.00  0.00      PROA O  
ATOM    714  CB  THR A  86      60.706  50.395 139.446  0.00  0.00      PROA C  
ATOM    715  CG2 THR A  86      61.420  51.177 140.561  0.00  0.00      PROA C  
ATOM    716  OG1 THR A  86      59.547  51.150 139.097  0.00  0.00      PROA O  
ATOM    717  N   THR A  87      60.282  49.490 136.383  0.00  0.00      PROA N  
ATOM    718  CA  THR A  87      59.762  48.544 135.399  0.00  0.00      PROA C  
ATOM    719  C   THR A  87      60.776  48.335 134.279  0.00  0.00      PROA C  
ATOM    720  O   THR A  87      61.110  49.252 133.528  0.00  0.00      PROA O  
ATOM    721  CB  THR A  87      58.431  48.973 134.780  0.00  0.00      PROA C  
ATOM    722  CG2 THR A  87      57.842  47.840 133.925  0.00  0.00      PROA C  
ATOM    723  OG1 THR A  87      57.469  49.259 135.792  0.00  0.00      PROA O  
ATOM    724  N   ASP A  88      61.307  47.102 134.139  0.00  0.00      PROA N  
ATOM    725  CA  ASP A  88      62.248  46.737 133.095  0.00  0.00      PROA C  
ATOM    726  C   ASP A  88      61.545  46.403 131.769  0.00  0.00      PROA C  
ATOM    727  O   ASP A  88      60.317  46.399 131.667  0.00  0.00      PROA O  
ATOM    728  CB  ASP A  88      63.238  45.629 133.580  0.00  0.00      PROA C  
ATOM    729  CG  ASP A  88      62.635  44.257 133.863  0.00  0.00      PROA C  
ATOM    730  OD1 ASP A  88      61.391  44.098 133.943  0.00  0.00      PROA O  
ATOM    731  OD2 ASP A  88      63.439  43.309 134.077  0.00  0.00      PROA O1-
ATOM    732  N   THR A  89      62.341  46.173 130.694  0.00  0.00      PROA N  
ATOM    733  CA  THR A  89      61.895  45.987 129.304  0.00  0.00      PROA C  
ATOM    734  C   THR A  89      60.948  47.076 128.797  0.00  0.00      PROA C  
ATOM    735  O   THR A  89      59.919  46.830 128.163  0.00  0.00      PROA O  
ATOM    736  CB  THR A  89      61.510  44.549 128.892  0.00  0.00      PROA C  
ATOM    737  CG2 THR A  89      60.314  43.991 129.680  0.00  0.00      PROA C  
ATOM    738  OG1 THR A  89      61.185  44.437 127.508  0.00  0.00      PROA O  
ATOM    739  N   GLU A  90      61.332  48.337 129.057  0.00  0.00      PROA N  
ATOM    740  CA  GLU A  90      60.569  49.527 128.742  0.00  0.00      PROA C  
ATOM    741  C   GLU A  90      61.404  50.469 127.892  0.00  0.00      PROA C  
ATOM    742  O   GLU A  90      62.617  50.327 127.726  0.00  0.00      PROA O  
ATOM    743  CB  GLU A  90      60.080  50.269 130.024  0.00  0.00      PROA C  
ATOM    744  CG  GLU A  90      58.882  49.597 130.745  0.00  0.00      PROA C  
ATOM    745  CD  GLU A  90      57.518  49.965 130.162  0.00  0.00      PROA C  
ATOM    746  OE1 GLU A  90      57.081  51.139 130.315  0.00  0.00      PROA O  
ATOM    747  OE2 GLU A  90      56.848  49.074 129.572  0.00  0.00      PROA O1-
ATOM    748  N   GLN A  91      60.732  51.472 127.313  0.00  0.00      PROA N  
ATOM    749  CA  GLN A  91      61.298  52.517 126.487  0.00  0.00      PROA C  
ATOM    750  C   GLN A  91      62.154  53.532 127.247  0.00  0.00      PROA C  
ATOM    751  O   GLN A  91      62.937  54.258 126.640  0.00  0.00      PROA O  
ATOM    752  CB  GLN A  91      60.189  53.254 125.679  0.00  0.00      PROA C  
ATOM    753  CG  GLN A  91      58.997  53.869 126.470  0.00  0.00      PROA C  
ATOM    754  CD  GLN A  91      58.152  52.852 127.250  0.00  0.00      PROA C  
ATOM    755  NE2 GLN A  91      57.978  53.073 128.569  0.00  0.00      PROA N  
ATOM    756  OE1 GLN A  91      57.714  51.834 126.706  0.00  0.00      PROA O  
ATOM    757  N   THR A  92      62.024  53.582 128.590  0.00  0.00      PROA N  
ATOM    758  CA  THR A  92      62.807  54.346 129.573  0.00  0.00      PROA C  
ATOM    759  C   THR A  92      64.285  54.633 129.267  0.00  0.00      PROA C  
ATOM    760  O   THR A  92      64.988  53.748 128.767  0.00  0.00      PROA O  
ATOM    761  CB  THR A  92      62.748  53.720 130.967  0.00  0.00      PROA C  
ATOM    762  CG2 THR A  92      61.327  53.896 131.516  0.00  0.00      PROA C  
ATOM    763  OG1 THR A  92      63.014  52.320 130.928  0.00  0.00      PROA O  
ATOM    764  N   PRO A  93      64.824  55.821 129.564  0.00  0.00      PROA N  
ATOM    765  CA  PRO A  93      66.160  56.206 129.128  0.00  0.00      PROA C  
ATOM    766  C   PRO A  93      67.259  55.500 129.906  0.00  0.00      PROA C  
ATOM    767  O   PRO A  93      68.303  55.217 129.319  0.00  0.00      PROA O  
ATOM    768  CB  PRO A  93      66.189  57.722 129.350  0.00  0.00      PROA C  
ATOM    769  CG  PRO A  93      65.259  57.958 130.544  0.00  0.00      PROA C  
ATOM    770  CD  PRO A  93      64.200  56.862 130.392  0.00  0.00      PROA C  
ATOM    771  N   GLY A  94      67.066  55.231 131.221  0.00  0.00      PROA N  
ATOM    772  CA  GLY A  94      68.067  54.651 132.117  0.00  0.00      PROA C  
ATOM    773  C   GLY A  94      69.412  55.352 132.148  0.00  0.00      PROA C  
ATOM    774  O   GLY A  94      69.509  56.580 132.123  0.00  0.00      PROA O  
ATOM    775  N   GLN A  95      70.502  54.564 132.239  0.00  0.00      PROA N  
ATOM    776  CA  GLN A  95      71.863  55.073 132.254  0.00  0.00      PROA C  
ATOM    777  C   GLN A  95      72.353  55.587 130.904  0.00  0.00      PROA C  
ATOM    778  O   GLN A  95      73.261  56.419 130.840  0.00  0.00      PROA O  
ATOM    779  CB  GLN A  95      72.847  53.980 132.759  0.00  0.00      PROA C  
ATOM    780  CG  GLN A  95      72.700  53.612 134.258  0.00  0.00      PROA C  
ATOM    781  CD  GLN A  95      72.713  54.832 135.184  0.00  0.00      PROA C  
ATOM    782  NE2 GLN A  95      73.822  55.607 135.144  0.00  0.00      PROA N  
ATOM    783  OE1 GLN A  95      71.769  55.093 135.936  0.00  0.00      PROA O  
ATOM    784  N   GLU A  96      71.759  55.110 129.795  0.00  0.00      PROA N  
ATOM    785  CA  GLU A  96      72.078  55.497 128.440  0.00  0.00      PROA C  
ATOM    786  C   GLU A  96      71.991  57.001 128.149  0.00  0.00      PROA C  
ATOM    787  O   GLU A  96      71.176  57.749 128.694  0.00  0.00      PROA O  
ATOM    788  CB  GLU A  96      71.261  54.678 127.401  0.00  0.00      PROA C  
ATOM    789  CG  GLU A  96      71.694  53.190 127.260  0.00  0.00      PROA C  
ATOM    790  CD  GLU A  96      71.255  52.227 128.369  0.00  0.00      PROA C  
ATOM    791  OE1 GLU A  96      70.529  52.611 129.323  0.00  0.00      PROA O  
ATOM    792  OE2 GLU A  96      71.648  51.031 128.276  0.00  0.00      PROA O1-
ATOM    793  N   VAL A  97      72.896  57.470 127.274  0.00  0.00      PROA N  
ATOM    794  CA  VAL A  97      73.174  58.876 127.055  0.00  0.00      PROA C  
ATOM    795  C   VAL A  97      72.738  59.235 125.645  0.00  0.00      PROA C  
ATOM    796  O   VAL A  97      72.970  58.477 124.700  0.00  0.00      PROA O  
ATOM    797  CB  VAL A  97      74.666  59.158 127.241  0.00  0.00      PROA C  
ATOM    798  CG1 VAL A  97      74.994  60.640 126.993  0.00  0.00      PROA C  
ATOM    799  CG2 VAL A  97      75.083  58.773 128.676  0.00  0.00      PROA C  
ATOM    800  N   VAL A  98      72.075  60.395 125.460  0.00  0.00      PROA N  
ATOM    801  CA  VAL A  98      71.639  60.844 124.145  0.00  0.00      PROA C  
ATOM    802  C   VAL A  98      72.374  62.135 123.797  0.00  0.00      PROA C  
ATOM    803  O   VAL A  98      72.651  62.986 124.646  0.00  0.00      PROA O  
ATOM    804  CB  VAL A  98      70.111  60.910 124.009  0.00  0.00      PROA C  
ATOM    805  CG1 VAL A  98      69.529  62.332 124.102  0.00  0.00      PROA C  
ATOM    806  CG2 VAL A  98      69.704  60.237 122.684  0.00  0.00      PROA C  
ATOM    807  N   LEU A  99      72.791  62.254 122.522  0.00  0.00      PROA N  
ATOM    808  CA  LEU A  99      73.732  63.259 122.069  0.00  0.00      PROA C  
ATOM    809  C   LEU A  99      73.227  63.904 120.784  0.00  0.00      PROA C  
ATOM    810  O   LEU A  99      72.816  63.212 119.850  0.00  0.00      PROA O  
ATOM    811  CB  LEU A  99      75.100  62.572 121.815  0.00  0.00      PROA C  
ATOM    812  CG  LEU A  99      76.270  63.495 121.423  0.00  0.00      PROA C  
ATOM    813  CD1 LEU A  99      76.687  64.397 122.591  0.00  0.00      PROA C  
ATOM    814  CD2 LEU A  99      77.469  62.659 120.948  0.00  0.00      PROA C  
ATOM    815  N   SER A 100      73.216  65.254 120.695  0.00  0.00      PROA N  
ATOM    816  CA  SER A 100      72.890  65.957 119.451  0.00  0.00      PROA C  
ATOM    817  C   SER A 100      73.907  65.717 118.332  0.00  0.00      PROA C  
ATOM    818  O   SER A 100      75.110  65.714 118.601  0.00  0.00      PROA O  
ATOM    819  CB  SER A 100      72.704  67.505 119.585  0.00  0.00      PROA C  
ATOM    820  OG  SER A 100      73.860  68.174 120.094  0.00  0.00      PROA O  
ATOM    821  N   PRO A 101      73.522  65.560 117.065  0.00  0.00      PROA N  
ATOM    822  CA  PRO A 101      74.484  65.615 115.967  0.00  0.00      PROA C  
ATOM    823  C   PRO A 101      74.947  67.045 115.737  0.00  0.00      PROA C  
ATOM    824  O   PRO A 101      76.136  67.281 115.516  0.00  0.00      PROA O  
ATOM    825  CB  PRO A 101      73.715  65.049 114.757  0.00  0.00      PROA C  
ATOM    826  CG  PRO A 101      72.642  64.155 115.390  0.00  0.00      PROA C  
ATOM    827  CD  PRO A 101      72.268  64.916 116.662  0.00  0.00      PROA C  
ATOM    828  N   GLY A 102      73.996  68.004 115.765  0.00  0.00      PROA N  
ATOM    829  CA  GLY A 102      74.251  69.439 115.689  0.00  0.00      PROA C  
ATOM    830  C   GLY A 102      74.515  70.071 117.033  0.00  0.00      PROA C  
ATOM    831  O   GLY A 102      74.957  69.430 117.985  0.00  0.00      PROA O  
ATOM    832  N   SER A 103      74.230  71.381 117.135  0.00  0.00      PROA N  
ATOM    833  CA  SER A 103      74.547  72.194 118.307  0.00  0.00      PROA C  
ATOM    834  C   SER A 103      73.287  72.720 118.975  0.00  0.00      PROA C  
ATOM    835  O   SER A 103      73.302  73.689 119.735  0.00  0.00      PROA O  
ATOM    836  CB  SER A 103      75.447  73.396 117.930  0.00  0.00      PROA C  
ATOM    837  OG  SER A 103      76.582  72.959 117.179  0.00  0.00      PROA O  
ATOM    838  N   PHE A 104      72.140  72.079 118.698  0.00  0.00      PROA N  
ATOM    839  CA  PHE A 104      70.851  72.484 119.215  0.00  0.00      PROA C  
ATOM    840  C   PHE A 104      70.049  71.252 119.597  0.00  0.00      PROA C  
ATOM    841  O   PHE A 104      70.117  70.210 118.938  0.00  0.00      PROA O  
ATOM    842  CB  PHE A 104      70.068  73.336 118.170  0.00  0.00      PROA C  
ATOM    843  CG  PHE A 104      68.684  73.720 118.645  0.00  0.00      PROA C  
ATOM    844  CD1 PHE A 104      68.540  74.736 119.595  0.00  0.00      PROA C  
ATOM    845  CD2 PHE A 104      67.532  73.053 118.190  0.00  0.00      PROA C  
ATOM    846  CE1 PHE A 104      67.277  75.099 120.077  0.00  0.00      PROA C  
ATOM    847  CE2 PHE A 104      66.264  73.411 118.663  0.00  0.00      PROA C  
ATOM    848  CZ  PHE A 104      66.136  74.440 119.604  0.00  0.00      PROA C  
ATOM    849  N   MET A 105      69.253  71.353 120.675  0.00  0.00      PROA N  
ATOM    850  CA  MET A 105      68.269  70.341 120.964  0.00  0.00      PROA C  
ATOM    851  C   MET A 105      67.079  70.960 121.690  0.00  0.00      PROA C  
ATOM    852  O   MET A 105      67.214  71.862 122.518  0.00  0.00      PROA O  
ATOM    853  CB  MET A 105      68.885  69.209 121.814  0.00  0.00      PROA C  
ATOM    854  CG  MET A 105      68.052  67.920 121.778  0.00  0.00      PROA C  
ATOM    855  SD  MET A 105      68.760  66.577 122.753  0.00  0.00      PROA S  
ATOM    856  CE  MET A 105      70.299  66.272 121.872  0.00  0.00      PROA C  
ATOM    857  N   SER A 106      65.866  70.464 121.395  0.00  0.00      PROA N  
ATOM    858  CA  SER A 106      64.641  70.788 122.105  0.00  0.00      PROA C  
ATOM    859  C   SER A 106      64.207  69.588 122.916  0.00  0.00      PROA C  
ATOM    860  O   SER A 106      64.218  68.447 122.452  0.00  0.00      PROA O  
ATOM    861  CB  SER A 106      63.429  71.157 121.197  0.00  0.00      PROA C  
ATOM    862  OG  SER A 106      63.597  72.425 120.562  0.00  0.00      PROA O  
ATOM    863  N   VAL A 107      63.794  69.829 124.165  0.00  0.00      PROA N  
ATOM    864  CA  VAL A 107      63.209  68.818 125.022  0.00  0.00      PROA C  
ATOM    865  C   VAL A 107      61.800  69.290 125.319  0.00  0.00      PROA C  
ATOM    866  O   VAL A 107      61.590  70.436 125.716  0.00  0.00      PROA O  
ATOM    867  CB  VAL A 107      63.979  68.616 126.328  0.00  0.00      PROA C  
ATOM    868  CG1 VAL A 107      63.326  67.495 127.166  0.00  0.00      PROA C  
ATOM    869  CG2 VAL A 107      65.445  68.254 126.013  0.00  0.00      PROA C  
ATOM    870  N   THR A 108      60.781  68.437 125.115  0.00  0.00      PROA N  
ATOM    871  CA  THR A 108      59.405  68.776 125.461  0.00  0.00      PROA C  
ATOM    872  C   THR A 108      58.886  67.757 126.444  0.00  0.00      PROA C  
ATOM    873  O   THR A 108      58.801  66.568 126.135  0.00  0.00      PROA O  
ATOM    874  CB  THR A 108      58.414  68.874 124.287  0.00  0.00      PROA C  
ATOM    875  CG2 THR A 108      58.975  69.795 123.197  0.00  0.00      PROA C  
ATOM    876  OG1 THR A 108      58.113  67.626 123.670  0.00  0.00      PROA O  
ATOM    877  N   PHE A 109      58.490  68.207 127.643  0.00  0.00      PROA N  
ATOM    878  CA  PHE A 109      57.759  67.399 128.595  0.00  0.00      PROA C  
ATOM    879  C   PHE A 109      56.278  67.682 128.426  0.00  0.00      PROA C  
ATOM    880  O   PHE A 109      55.859  68.834 128.308  0.00  0.00      PROA O  
ATOM    881  CB  PHE A 109      58.227  67.657 130.057  0.00  0.00      PROA C  
ATOM    882  CG  PHE A 109      57.359  66.985 131.096  0.00  0.00      PROA C  
ATOM    883  CD1 PHE A 109      57.274  65.585 131.144  0.00  0.00      PROA C  
ATOM    884  CD2 PHE A 109      56.599  67.743 132.006  0.00  0.00      PROA C  
ATOM    885  CE1 PHE A 109      56.426  64.949 132.057  0.00  0.00      PROA C  
ATOM    886  CE2 PHE A 109      55.747  67.113 132.922  0.00  0.00      PROA C  
ATOM    887  CZ  PHE A 109      55.660  65.716 132.940  0.00  0.00      PROA C  
ATOM    888  N   ARG A 110      55.449  66.632 128.406  0.00  0.00      PROA N  
ATOM    889  CA  ARG A 110      54.018  66.784 128.368  0.00  0.00      PROA C  
ATOM    890  C   ARG A 110      53.336  65.756 129.240  0.00  0.00      PROA C  
ATOM    891  O   ARG A 110      53.633  64.564 129.185  0.00  0.00      PROA O  
ATOM    892  CB  ARG A 110      53.471  66.724 126.917  0.00  0.00      PROA C  
ATOM    893  CG  ARG A 110      51.936  66.607 126.789  0.00  0.00      PROA C  
ATOM    894  CD  ARG A 110      51.436  66.870 125.364  0.00  0.00      PROA C  
ATOM    895  NE  ARG A 110      49.941  66.750 125.368  0.00  0.00      PROA N  
ATOM    896  CZ  ARG A 110      49.263  65.659 125.041  0.00  0.00      PROA C  
ATOM    897  NH1 ARG A 110      49.838  64.487 124.893  0.00  0.00      PROA N1+
ATOM    898  NH2 ARG A 110      47.960  65.741 124.869  0.00  0.00      PROA N  
ATOM    899  N   SER A 111      52.376  66.210 130.064  0.00  0.00      PROA N  
ATOM    900  CA  SER A 111      51.412  65.355 130.726  0.00  0.00      PROA C  
ATOM    901  C   SER A 111      50.057  65.618 130.096  0.00  0.00      PROA C  
ATOM    902  O   SER A 111      49.559  66.747 130.112  0.00  0.00      PROA O  
ATOM    903  CB  SER A 111      51.349  65.580 132.258  0.00  0.00      PROA C  
ATOM    904  OG  SER A 111      50.387  64.725 132.875  0.00  0.00      PROA O  
ATOM    905  N   ASP A 112      49.458  64.590 129.455  0.00  0.00      PROA N  
ATOM    906  CA  ASP A 112      48.307  64.751 128.585  0.00  0.00      PROA C  
ATOM    907  C   ASP A 112      47.028  65.258 129.276  0.00  0.00      PROA C  
ATOM    908  O   ASP A 112      46.538  66.352 128.990  0.00  0.00      PROA O  
ATOM    909  CB  ASP A 112      48.076  63.463 127.725  0.00  0.00      PROA C  
ATOM    910  CG  ASP A 112      47.394  62.281 128.411  0.00  0.00      PROA C  
ATOM    911  OD1 ASP A 112      47.635  62.025 129.619  0.00  0.00      PROA O  
ATOM    912  OD2 ASP A 112      46.641  61.557 127.705  0.00  0.00      PROA O1-
ATOM    913  N   PHE A 113      46.477  64.467 130.207  0.00  0.00      PROA N  
ATOM    914  CA  PHE A 113      45.267  64.742 130.944  0.00  0.00      PROA C  
ATOM    915  C   PHE A 113      45.597  64.865 132.426  0.00  0.00      PROA C  
ATOM    916  O   PHE A 113      45.742  65.958 132.972  0.00  0.00      PROA O  
ATOM    917  CB  PHE A 113      44.185  63.657 130.635  0.00  0.00      PROA C  
ATOM    918  CG  PHE A 113      42.913  63.826 131.436  0.00  0.00      PROA C  
ATOM    919  CD1 PHE A 113      42.072  64.926 131.198  0.00  0.00      PROA C  
ATOM    920  CD2 PHE A 113      42.534  62.881 132.408  0.00  0.00      PROA C  
ATOM    921  CE1 PHE A 113      40.889  65.094 131.931  0.00  0.00      PROA C  
ATOM    922  CE2 PHE A 113      41.358  63.050 133.150  0.00  0.00      PROA C  
ATOM    923  CZ  PHE A 113      40.535  64.158 132.911  0.00  0.00      PROA C  
ATOM    924  N   SER A 114      45.730  63.731 133.127  0.00  0.00      PROA N  
ATOM    925  CA  SER A 114      45.883  63.702 134.568  0.00  0.00      PROA C  
ATOM    926  C   SER A 114      46.512  62.366 134.914  0.00  0.00      PROA C  
ATOM    927  O   SER A 114      46.602  61.470 134.071  0.00  0.00      PROA O  
ATOM    928  CB  SER A 114      44.516  63.842 135.310  0.00  0.00      PROA C  
ATOM    929  OG  SER A 114      44.664  64.065 136.720  0.00  0.00      PROA O  
ATOM    930  N   ASN A 115      46.976  62.200 136.164  0.00  0.00      PROA N  
ATOM    931  CA  ASN A 115      47.707  61.021 136.588  0.00  0.00      PROA C  
ATOM    932  C   ASN A 115      46.800  60.203 137.502  0.00  0.00      PROA C  
ATOM    933  O   ASN A 115      46.139  60.750 138.389  0.00  0.00      PROA O  
ATOM    934  CB  ASN A 115      49.011  61.357 137.379  0.00  0.00      PROA C  
ATOM    935  CG  ASN A 115      49.902  62.440 136.759  0.00  0.00      PROA C  
ATOM    936  ND2 ASN A 115      50.955  62.815 137.527  0.00  0.00      PROA N  
ATOM    937  OD1 ASN A 115      49.704  62.979 135.670  0.00  0.00      PROA O  
ATOM    938  N   GLU A 116      46.724  58.867 137.339  0.00  0.00      PROA N  
ATOM    939  CA  GLU A 116      45.966  58.021 138.245  0.00  0.00      PROA C  
ATOM    940  C   GLU A 116      46.709  57.809 139.566  0.00  0.00      PROA C  
ATOM    941  O   GLU A 116      46.096  57.570 140.608  0.00  0.00      PROA O  
ATOM    942  CB  GLU A 116      45.611  56.655 137.586  0.00  0.00      PROA C  
ATOM    943  CG  GLU A 116      46.743  55.600 137.429  0.00  0.00      PROA C  
ATOM    944  CD  GLU A 116      47.709  55.834 136.265  0.00  0.00      PROA C  
ATOM    945  OE1 GLU A 116      47.725  56.938 135.662  0.00  0.00      PROA O  
ATOM    946  OE2 GLU A 116      48.466  54.875 135.943  0.00  0.00      PROA O1-
ATOM    947  N   GLU A 117      48.048  57.953 139.561  0.00  0.00      PROA N  
ATOM    948  CA  GLU A 117      48.871  57.912 140.750  0.00  0.00      PROA C  
ATOM    949  C   GLU A 117      49.958  58.966 140.633  0.00  0.00      PROA C  
ATOM    950  O   GLU A 117      50.228  59.511 139.564  0.00  0.00      PROA O  
ATOM    951  CB  GLU A 117      49.478  56.505 141.015  0.00  0.00      PROA C  
ATOM    952  CG  GLU A 117      50.538  56.021 139.992  0.00  0.00      PROA C  
ATOM    953  CD  GLU A 117      51.110  54.660 140.379  0.00  0.00      PROA C  
ATOM    954  OE1 GLU A 117      51.836  54.574 141.407  0.00  0.00      PROA O  
ATOM    955  OE2 GLU A 117      50.848  53.654 139.665  0.00  0.00      PROA O1-
ATOM    956  N   ARG A 118      50.595  59.319 141.763  0.00  0.00      PROA N  
ATOM    957  CA  ARG A 118      51.590  60.374 141.839  0.00  0.00      PROA C  
ATOM    958  C   ARG A 118      52.953  60.000 141.238  0.00  0.00      PROA C  
ATOM    959  O   ARG A 118      53.927  59.755 141.951  0.00  0.00      PROA O  
ATOM    960  CB  ARG A 118      51.744  60.888 143.303  0.00  0.00      PROA C  
ATOM    961  CG  ARG A 118      50.707  61.931 143.798  0.00  0.00      PROA C  
ATOM    962  CD  ARG A 118      49.225  61.521 143.764  0.00  0.00      PROA C  
ATOM    963  NE  ARG A 118      48.671  61.921 142.430  0.00  0.00      PROA N  
ATOM    964  CZ  ARG A 118      47.509  61.512 141.940  0.00  0.00      PROA C  
ATOM    965  NH1 ARG A 118      46.766  60.605 142.530  0.00  0.00      PROA N1+
ATOM    966  NH2 ARG A 118      47.076  62.042 140.816  0.00  0.00      PROA N  
ATOM    967  N   PHE A 119      53.072  59.961 139.893  0.00  0.00      PROA N  
ATOM    968  CA  PHE A 119      54.347  59.844 139.193  0.00  0.00      PROA C  
ATOM    969  C   PHE A 119      55.252  61.042 139.459  0.00  0.00      PROA C  
ATOM    970  O   PHE A 119      54.843  62.193 139.293  0.00  0.00      PROA O  
ATOM    971  CB  PHE A 119      54.171  59.714 137.661  0.00  0.00      PROA C  
ATOM    972  CG  PHE A 119      53.373  58.492 137.318  0.00  0.00      PROA C  
ATOM    973  CD1 PHE A 119      53.955  57.215 137.403  0.00  0.00      PROA C  
ATOM    974  CD2 PHE A 119      52.053  58.611 136.856  0.00  0.00      PROA C  
ATOM    975  CE1 PHE A 119      53.217  56.075 137.055  0.00  0.00      PROA C  
ATOM    976  CE2 PHE A 119      51.310  57.474 136.523  0.00  0.00      PROA C  
ATOM    977  CZ  PHE A 119      51.893  56.206 136.619  0.00  0.00      PROA C  
ATOM    978  N   THR A 120      56.492  60.821 139.931  0.00  0.00      PROA N  
ATOM    979  CA  THR A 120      57.368  61.925 140.303  0.00  0.00      PROA C  
ATOM    980  C   THR A 120      57.792  62.821 139.144  0.00  0.00      PROA C  
ATOM    981  O   THR A 120      57.635  64.036 139.225  0.00  0.00      PROA O  
ATOM    982  CB  THR A 120      58.576  61.543 141.156  0.00  0.00      PROA C  
ATOM    983  CG2 THR A 120      58.087  61.001 142.508  0.00  0.00      PROA C  
ATOM    984  OG1 THR A 120      59.357  60.522 140.559  0.00  0.00      PROA O  
ATOM    985  N   GLY A 121      58.246  62.257 138.005  0.00  0.00      PROA N  
ATOM    986  CA  GLY A 121      58.790  63.002 136.870  0.00  0.00      PROA C  
ATOM    987  C   GLY A 121      60.196  62.580 136.525  0.00  0.00      PROA C  
ATOM    988  O   GLY A 121      60.622  61.458 136.794  0.00  0.00      PROA O  
ATOM    989  N   PHE A 122      60.959  63.483 135.889  0.00  0.00      PROA N  
ATOM    990  CA  PHE A 122      62.338  63.247 135.502  0.00  0.00      PROA C  
ATOM    991  C   PHE A 122      63.201  64.483 135.798  0.00  0.00      PROA C  
ATOM    992  O   PHE A 122      62.719  65.624 135.785  0.00  0.00      PROA O  
ATOM    993  CB  PHE A 122      62.459  62.894 133.978  0.00  0.00      PROA C  
ATOM    994  CG  PHE A 122      62.317  64.098 133.064  0.00  0.00      PROA C  
ATOM    995  CD1 PHE A 122      61.063  64.686 132.850  0.00  0.00      PROA C  
ATOM    996  CD2 PHE A 122      63.455  64.720 132.515  0.00  0.00      PROA C  
ATOM    997  CE1 PHE A 122      60.953  65.915 132.187  0.00  0.00      PROA C  
ATOM    998  CE2 PHE A 122      63.345  65.923 131.808  0.00  0.00      PROA C  
ATOM    999  CZ  PHE A 122      62.093  66.527 131.653  0.00  0.00      PROA C  
ATOM   1000  N   ASP A 123      64.519  64.257 136.004  0.00  0.00      PROA N  
ATOM   1001  CA  ASP A 123      65.552  65.280 135.943  0.00  0.00      PROA C  
ATOM   1002  C   ASP A 123      66.509  64.900 134.832  0.00  0.00      PROA C  
ATOM   1003  O   ASP A 123      67.002  63.769 134.759  0.00  0.00      PROA O  
ATOM   1004  CB  ASP A 123      66.353  65.424 137.267  0.00  0.00      PROA C  
ATOM   1005  CG  ASP A 123      67.467  66.471 137.345  0.00  0.00      PROA C  
ATOM   1006  OD1 ASP A 123      67.542  67.408 136.515  0.00  0.00      PROA O  
ATOM   1007  OD2 ASP A 123      68.224  66.399 138.354  0.00  0.00      PROA O1-
ATOM   1008  N   ALA A 124      66.791  65.855 133.946  0.00  0.00      PROA N  
ATOM   1009  CA  ALA A 124      67.792  65.737 132.926  0.00  0.00      PROA C  
ATOM   1010  C   ALA A 124      68.833  66.827 133.127  0.00  0.00      PROA C  
ATOM   1011  O   ALA A 124      68.521  68.009 133.282  0.00  0.00      PROA O  
ATOM   1012  CB  ALA A 124      67.189  65.855 131.511  0.00  0.00      PROA C  
ATOM   1013  N   HIS A 125      70.120  66.453 133.096  0.00  0.00      PROA N  
ATOM   1014  CA  HIS A 125      71.201  67.421 133.111  0.00  0.00      PROA C  
ATOM   1015  C   HIS A 125      71.850  67.473 131.755  0.00  0.00      PROA C  
ATOM   1016  O   HIS A 125      72.026  66.451 131.088  0.00  0.00      PROA O  
ATOM   1017  CB  HIS A 125      72.279  67.141 134.174  0.00  0.00      PROA C  
ATOM   1018  CG  HIS A 125      71.816  67.557 135.532  0.00  0.00      PROA C  
ATOM   1019  CD2 HIS A 125      72.057  68.713 136.206  0.00  0.00      PROA C  
ATOM   1020  ND1 HIS A 125      71.150  66.738 136.412  0.00  0.00      PROA N  
ATOM   1021  CE1 HIS A 125      70.994  67.434 137.560  0.00  0.00      PROA C  
ATOM   1022  NE2 HIS A 125      71.537  68.640 137.489  0.00  0.00      PROA N  
ATOM   1023  N   TYR A 126      72.210  68.692 131.317  0.00  0.00      PROA N  
ATOM   1024  CA  TYR A 126      72.953  68.890 130.097  0.00  0.00      PROA C  
ATOM   1025  C   TYR A 126      74.295  69.491 130.439  0.00  0.00      PROA C  
ATOM   1026  O   TYR A 126      74.434  70.327 131.336  0.00  0.00      PROA O  
ATOM   1027  CB  TYR A 126      72.222  69.758 129.021  0.00  0.00      PROA C  
ATOM   1028  CG  TYR A 126      72.058  71.232 129.309  0.00  0.00      PROA C  
ATOM   1029  CD1 TYR A 126      70.950  71.660 130.050  0.00  0.00      PROA C  
ATOM   1030  CD2 TYR A 126      72.897  72.202 128.723  0.00  0.00      PROA C  
ATOM   1031  CE1 TYR A 126      70.669  73.022 130.202  0.00  0.00      PROA C  
ATOM   1032  CE2 TYR A 126      72.627  73.571 128.885  0.00  0.00      PROA C  
ATOM   1033  CZ  TYR A 126      71.508  73.979 129.623  0.00  0.00      PROA C  
ATOM   1034  OH  TYR A 126      71.199  75.343 129.788  0.00  0.00      PROA O  
ATOM   1035  N   MET A 127      75.325  69.081 129.689  0.00  0.00      PROA N  
ATOM   1036  CA  MET A 127      76.495  69.902 129.532  0.00  0.00      PROA C  
ATOM   1037  C   MET A 127      76.758  69.936 128.043  0.00  0.00      PROA C  
ATOM   1038  O   MET A 127      76.365  69.054 127.272  0.00  0.00      PROA O  
ATOM   1039  CB  MET A 127      77.755  69.430 130.322  0.00  0.00      PROA C  
ATOM   1040  CG  MET A 127      78.634  68.320 129.699  0.00  0.00      PROA C  
ATOM   1041  SD  MET A 127      77.904  66.658 129.688  0.00  0.00      PROA S  
ATOM   1042  CE  MET A 127      78.452  66.242 131.369  0.00  0.00      PROA C  
ATOM   1043  N   ALA A 128      77.427  71.006 127.605  0.00  0.00      PROA N  
ATOM   1044  CA  ALA A 128      77.968  71.137 126.285  0.00  0.00      PROA C  
ATOM   1045  C   ALA A 128      79.290  70.384 126.202  0.00  0.00      PROA C  
ATOM   1046  O   ALA A 128      80.249  70.684 126.917  0.00  0.00      PROA O  
ATOM   1047  CB  ALA A 128      78.173  72.630 125.987  0.00  0.00      PROA C  
ATOM   1048  N   VAL A 129      79.361  69.361 125.333  0.00  0.00      PROA N  
ATOM   1049  CA  VAL A 129      80.563  68.570 125.151  0.00  0.00      PROA C  
ATOM   1050  C   VAL A 129      81.297  69.034 123.913  0.00  0.00      PROA C  
ATOM   1051  O   VAL A 129      80.718  69.299 122.855  0.00  0.00      PROA O  
ATOM   1052  CB  VAL A 129      80.365  67.054 125.156  0.00  0.00      PROA C  
ATOM   1053  CG1 VAL A 129      79.923  66.627 126.568  0.00  0.00      PROA C  
ATOM   1054  CG2 VAL A 129      79.348  66.598 124.096  0.00  0.00      PROA C  
ATOM   1055  N   ASP A 130      82.625  69.199 124.058  0.00  0.00      PROA N  
ATOM   1056  CA  ASP A 130      83.525  69.692 123.044  0.00  0.00      PROA C  
ATOM   1057  C   ASP A 130      83.474  68.866 121.754  0.00  0.00      PROA C  
ATOM   1058  O   ASP A 130      83.826  67.683 121.744  0.00  0.00      PROA O  
ATOM   1059  CB  ASP A 130      84.942  69.735 123.678  0.00  0.00      PROA C  
ATOM   1060  CG  ASP A 130      85.990  70.333 122.754  0.00  0.00      PROA C  
ATOM   1061  OD1 ASP A 130      85.617  71.116 121.842  0.00  0.00      PROA O  
ATOM   1062  OD2 ASP A 130      87.202  70.089 123.007  0.00  0.00      PROA O1-
ATOM   1063  N   VAL A 131      83.009  69.457 120.630  0.00  0.00      PROA N  
ATOM   1064  CA  VAL A 131      83.030  68.765 119.354  0.00  0.00      PROA C  
ATOM   1065  C   VAL A 131      84.466  68.687 118.837  0.00  0.00      PROA C  
ATOM   1066  O   VAL A 131      85.162  69.687 118.640  0.00  0.00      PROA O  
ATOM   1067  CB  VAL A 131      82.041  69.311 118.324  0.00  0.00      PROA C  
ATOM   1068  CG1 VAL A 131      82.414  70.722 117.829  0.00  0.00      PROA C  
ATOM   1069  CG2 VAL A 131      81.923  68.317 117.150  0.00  0.00      PROA C  
ATOM   1070  N   ASP A 132      84.984  67.454 118.674  0.00  0.00      PROA N  
ATOM   1071  CA  ASP A 132      86.368  67.257 118.324  0.00  0.00      PROA C  
ATOM   1072  C   ASP A 132      86.500  67.187 116.807  0.00  0.00      PROA C  
ATOM   1073  O   ASP A 132      86.292  66.145 116.184  0.00  0.00      PROA O  
ATOM   1074  CB  ASP A 132      86.919  66.029 119.094  0.00  0.00      PROA C  
ATOM   1075  CG  ASP A 132      88.420  65.824 118.943  0.00  0.00      PROA C  
ATOM   1076  OD1 ASP A 132      89.099  66.616 118.241  0.00  0.00      PROA O  
ATOM   1077  OD2 ASP A 132      88.943  64.855 119.559  0.00  0.00      PROA O1-
ATOM   1078  N   GLU A 133      86.844  68.323 116.171  0.00  0.00      PROA N  
ATOM   1079  CA  GLU A 133      86.894  68.489 114.731  0.00  0.00      PROA C  
ATOM   1080  C   GLU A 133      87.924  67.585 114.060  0.00  0.00      PROA C  
ATOM   1081  O   GLU A 133      87.751  67.170 112.912  0.00  0.00      PROA O  
ATOM   1082  CB  GLU A 133      87.128  69.973 114.335  0.00  0.00      PROA C  
ATOM   1083  CG  GLU A 133      85.995  70.545 113.444  0.00  0.00      PROA C  
ATOM   1084  CD  GLU A 133      84.740  70.935 114.222  0.00  0.00      PROA C  
ATOM   1085  OE1 GLU A 133      83.682  70.276 114.032  0.00  0.00      PROA O  
ATOM   1086  OE2 GLU A 133      84.782  71.937 114.987  0.00  0.00      PROA O1-
ATOM   1087  N   CYS A 134      89.021  67.241 114.771  0.00  0.00      PROA N  
ATOM   1088  CA  CYS A 134      90.010  66.285 114.301  0.00  0.00      PROA C  
ATOM   1089  C   CYS A 134      89.450  64.892 114.025  0.00  0.00      PROA C  
ATOM   1090  O   CYS A 134      89.750  64.299 112.988  0.00  0.00      PROA O  
ATOM   1091  CB  CYS A 134      91.167  66.119 115.321  0.00  0.00      PROA C  
ATOM   1092  SG  CYS A 134      92.210  67.595 115.465  0.00  0.00      PROA S  
ATOM   1093  N   LYS A 135      88.610  64.334 114.927  0.00  0.00      PROA N  
ATOM   1094  CA  LYS A 135      88.080  62.992 114.734  0.00  0.00      PROA C  
ATOM   1095  C   LYS A 135      86.690  62.997 114.109  0.00  0.00      PROA C  
ATOM   1096  O   LYS A 135      86.332  62.071 113.379  0.00  0.00      PROA O  
ATOM   1097  CB  LYS A 135      88.027  62.178 116.061  0.00  0.00      PROA C  
ATOM   1098  CG  LYS A 135      87.037  62.681 117.127  0.00  0.00      PROA C  
ATOM   1099  CD  LYS A 135      86.909  61.725 118.329  0.00  0.00      PROA C  
ATOM   1100  CE  LYS A 135      85.854  62.179 119.353  0.00  0.00      PROA C  
ATOM   1101  NZ  LYS A 135      85.636  61.143 120.393  0.00  0.00      PROA N1+
ATOM   1102  N   GLU A 136      85.865  64.039 114.359  0.00  0.00      PROA N  
ATOM   1103  CA  GLU A 136      84.478  64.084 113.930  0.00  0.00      PROA C  
ATOM   1104  C   GLU A 136      84.283  64.459 112.472  0.00  0.00      PROA C  
ATOM   1105  O   GLU A 136      83.892  65.573 112.120  0.00  0.00      PROA O  
ATOM   1106  CB  GLU A 136      83.582  64.951 114.857  0.00  0.00      PROA C  
ATOM   1107  CG  GLU A 136      83.316  64.309 116.243  0.00  0.00      PROA C  
ATOM   1108  CD  GLU A 136      82.629  62.951 116.131  0.00  0.00      PROA C  
ATOM   1109  OE1 GLU A 136      81.506  62.893 115.557  0.00  0.00      PROA O  
ATOM   1110  OE2 GLU A 136      83.169  61.936 116.642  0.00  0.00      PROA O1-
ATOM   1111  N   ARG A 137      84.532  63.482 111.592  0.00  0.00      PROA N  
ATOM   1112  CA  ARG A 137      84.186  63.495 110.194  0.00  0.00      PROA C  
ATOM   1113  C   ARG A 137      83.604  62.147 109.800  0.00  0.00      PROA C  
ATOM   1114  O   ARG A 137      84.246  61.110 109.975  0.00  0.00      PROA O  
ATOM   1115  CB  ARG A 137      85.424  63.813 109.310  0.00  0.00      PROA C  
ATOM   1116  CG  ARG A 137      85.812  65.309 109.228  0.00  0.00      PROA C  
ATOM   1117  CD  ARG A 137      84.669  66.287 108.909  0.00  0.00      PROA C  
ATOM   1118  NE  ARG A 137      83.882  65.724 107.762  0.00  0.00      PROA N  
ATOM   1119  CZ  ARG A 137      82.601  65.977 107.528  0.00  0.00      PROA C  
ATOM   1120  NH1 ARG A 137      81.882  66.788 108.268  0.00  0.00      PROA N1+
ATOM   1121  NH2 ARG A 137      82.020  65.373 106.512  0.00  0.00      PROA N  
ATOM   1122  N   GLU A 138      82.361  62.105 109.259  0.00  0.00      PROA N  
ATOM   1123  CA  GLU A 138      81.794  60.878 108.700  0.00  0.00      PROA C  
ATOM   1124  C   GLU A 138      82.597  60.364 107.501  0.00  0.00      PROA C  
ATOM   1125  O   GLU A 138      82.950  59.187 107.412  0.00  0.00      PROA O  
ATOM   1126  CB  GLU A 138      80.285  61.047 108.356  0.00  0.00      PROA C  
ATOM   1127  CG  GLU A 138      79.934  62.052 107.224  0.00  0.00      PROA C  
ATOM   1128  CD  GLU A 138      78.432  62.244 107.002  0.00  0.00      PROA C  
ATOM   1129  OE1 GLU A 138      77.597  61.591 107.681  0.00  0.00      PROA O  
ATOM   1130  OE2 GLU A 138      78.071  63.070 106.120  0.00  0.00      PROA O1-
ATOM   1131  N   ASP A 139      82.969  61.294 106.605  0.00  0.00      PROA N  
ATOM   1132  CA  ASP A 139      83.946  61.144 105.553  0.00  0.00      PROA C  
ATOM   1133  C   ASP A 139      84.829  62.369 105.695  0.00  0.00      PROA C  
ATOM   1134  O   ASP A 139      84.341  63.454 106.027  0.00  0.00      PROA O  
ATOM   1135  CB  ASP A 139      83.296  61.137 104.140  0.00  0.00      PROA C  
ATOM   1136  CG  ASP A 139      82.561  59.838 103.856  0.00  0.00      PROA C  
ATOM   1137  OD1 ASP A 139      83.085  58.740 104.179  0.00  0.00      PROA O  
ATOM   1138  OD2 ASP A 139      81.502  59.893 103.172  0.00  0.00      PROA O1-
ATOM   1139  N   GLU A 140      86.154  62.248 105.488  0.00  0.00      PROA N  
ATOM   1140  CA  GLU A 140      87.053  63.387 105.565  0.00  0.00      PROA C  
ATOM   1141  C   GLU A 140      86.694  64.493 104.566  0.00  0.00      PROA C  
ATOM   1142  O   GLU A 140      86.474  64.260 103.375  0.00  0.00      PROA O  
ATOM   1143  CB  GLU A 140      88.555  62.989 105.469  0.00  0.00      PROA C  
ATOM   1144  CG  GLU A 140      89.043  62.359 104.133  0.00  0.00      PROA C  
ATOM   1145  CD  GLU A 140      88.525  60.946 103.883  0.00  0.00      PROA C  
ATOM   1146  OE1 GLU A 140      88.760  60.048 104.736  0.00  0.00      PROA O  
ATOM   1147  OE2 GLU A 140      87.888  60.705 102.824  0.00  0.00      PROA O1-
ATOM   1148  N   GLU A 141      86.581  65.743 105.062  0.00  0.00      PROA N  
ATOM   1149  CA  GLU A 141      86.221  66.886 104.242  0.00  0.00      PROA C  
ATOM   1150  C   GLU A 141      87.520  67.635 103.982  0.00  0.00      PROA C  
ATOM   1151  O   GLU A 141      88.577  67.032 103.778  0.00  0.00      PROA O  
ATOM   1152  CB  GLU A 141      85.153  67.747 104.977  0.00  0.00      PROA C  
ATOM   1153  CG  GLU A 141      84.317  68.676 104.056  0.00  0.00      PROA C  
ATOM   1154  CD  GLU A 141      83.294  69.496 104.838  0.00  0.00      PROA C  
ATOM   1155  OE1 GLU A 141      83.705  70.372 105.645  0.00  0.00      PROA O  
ATOM   1156  OE2 GLU A 141      82.066  69.295 104.638  0.00  0.00      PROA O1-
ATOM   1157  N   LEU A 142      87.510  68.980 104.014  0.00  0.00      PROA N  
ATOM   1158  CA  LEU A 142      88.735  69.747 103.987  0.00  0.00      PROA C  
ATOM   1159  C   LEU A 142      89.260  69.824 105.420  0.00  0.00      PROA C  
ATOM   1160  O   LEU A 142      88.918  70.704 106.213  0.00  0.00      PROA O  
ATOM   1161  CB  LEU A 142      88.525  71.135 103.337  0.00  0.00      PROA C  
ATOM   1162  CG  LEU A 142      89.805  71.714 102.695  0.00  0.00      PROA C  
ATOM   1163  CD1 LEU A 142      89.466  72.928 101.816  0.00  0.00      PROA C  
ATOM   1164  CD2 LEU A 142      90.886  72.071 103.726  0.00  0.00      PROA C  
ATOM   1165  N   SER A 143      90.108  68.841 105.779  0.00  0.00      PROA N  
ATOM   1166  CA  SER A 143      90.742  68.734 107.086  0.00  0.00      PROA C  
ATOM   1167  C   SER A 143      92.067  69.470 107.074  0.00  0.00      PROA C  
ATOM   1168  O   SER A 143      92.594  69.826 106.020  0.00  0.00      PROA O  
ATOM   1169  CB  SER A 143      91.001  67.260 107.513  0.00  0.00      PROA C  
ATOM   1170  OG  SER A 143      89.776  66.520 107.570  0.00  0.00      PROA O  
ATOM   1171  N   CYS A 144      92.661  69.736 108.255  0.00  0.00      PROA N  
ATOM   1172  CA  CYS A 144      93.983  70.345 108.317  0.00  0.00      PROA C  
ATOM   1173  C   CYS A 144      95.080  69.485 107.675  0.00  0.00      PROA C  
ATOM   1174  O   CYS A 144      95.158  68.278 107.913  0.00  0.00      PROA O  
ATOM   1175  CB  CYS A 144      94.387  70.691 109.772  0.00  0.00      PROA C  
ATOM   1176  SG  CYS A 144      95.659  71.984 109.807  0.00  0.00      PROA S  
ATOM   1177  N   ASP A 145      95.949  70.083 106.827  0.00  0.00      PROA N  
ATOM   1178  CA  ASP A 145      97.024  69.369 106.152  0.00  0.00      PROA C  
ATOM   1179  C   ASP A 145      98.066  68.739 107.082  0.00  0.00      PROA C  
ATOM   1180  O   ASP A 145      98.443  67.578 106.915  0.00  0.00      PROA O  
ATOM   1181  CB  ASP A 145      97.723  70.310 105.132  0.00  0.00      PROA C  
ATOM   1182  CG  ASP A 145      96.921  70.377 103.842  0.00  0.00      PROA C  
ATOM   1183  OD1 ASP A 145      96.650  69.297 103.245  0.00  0.00      PROA O  
ATOM   1184  OD2 ASP A 145      96.646  71.504 103.356  0.00  0.00      PROA O1-
ATOM   1185  N   HIS A 146      98.533  69.483 108.105  0.00  0.00      PROA N  
ATOM   1186  CA  HIS A 146      99.550  68.999 109.025  0.00  0.00      PROA C  
ATOM   1187  C   HIS A 146      98.936  68.565 110.342  0.00  0.00      PROA C  
ATOM   1188  O   HIS A 146      98.668  67.380 110.546  0.00  0.00      PROA O  
ATOM   1189  CB  HIS A 146     100.675  70.042 109.238  0.00  0.00      PROA C  
ATOM   1190  CG  HIS A 146     101.573  70.169 108.035  0.00  0.00      PROA C  
ATOM   1191  CD2 HIS A 146     101.899  69.250 107.084  0.00  0.00      PROA C  
ATOM   1192  ND1 HIS A 146     102.266  71.315 107.701  0.00  0.00      PROA N  
ATOM   1193  CE1 HIS A 146     102.986  71.038 106.585  0.00  0.00      PROA C  
ATOM   1194  NE2 HIS A 146     102.801  69.794 106.180  0.00  0.00      PROA N  
ATOM   1195  N   TYR A 147      98.692  69.506 111.273  0.00  0.00      PROA N  
ATOM   1196  CA  TYR A 147      98.112  69.183 112.562  0.00  0.00      PROA C  
ATOM   1197  C   TYR A 147      96.893  70.044 112.818  0.00  0.00      PROA C  
ATOM   1198  O   TYR A 147      96.935  71.274 112.774  0.00  0.00      PROA O  
ATOM   1199  CB  TYR A 147      99.100  69.376 113.737  0.00  0.00      PROA C  
ATOM   1200  CG  TYR A 147     100.295  68.484 113.581  0.00  0.00      PROA C  
ATOM   1201  CD1 TYR A 147     100.243  67.144 114.001  0.00  0.00      PROA C  
ATOM   1202  CD2 TYR A 147     101.502  68.997 113.079  0.00  0.00      PROA C  
ATOM   1203  CE1 TYR A 147     101.379  66.326 113.913  0.00  0.00      PROA C  
ATOM   1204  CE2 TYR A 147     102.639  68.184 113.002  0.00  0.00      PROA C  
ATOM   1205  CZ  TYR A 147     102.579  66.849 113.414  0.00  0.00      PROA C  
ATOM   1206  OH  TYR A 147     103.734  66.044 113.333  0.00  0.00      PROA O  
ATOM   1207  N   CYS A 148      95.754  69.393 113.113  0.00  0.00      PROA N  
ATOM   1208  CA  CYS A 148      94.610  70.066 113.688  0.00  0.00      PROA C  
ATOM   1209  C   CYS A 148      94.765  70.072 115.201  0.00  0.00      PROA C  
ATOM   1210  O   CYS A 148      95.197  69.093 115.814  0.00  0.00      PROA O  
ATOM   1211  CB  CYS A 148      93.261  69.411 113.269  0.00  0.00      PROA C  
ATOM   1212  SG  CYS A 148      93.148  67.636 113.666  0.00  0.00      PROA S  
ATOM   1213  N   HIS A 149      94.426  71.197 115.844  0.00  0.00      PROA N  
ATOM   1214  CA  HIS A 149      94.390  71.276 117.288  0.00  0.00      PROA C  
ATOM   1215  C   HIS A 149      93.012  71.702 117.701  0.00  0.00      PROA C  
ATOM   1216  O   HIS A 149      92.505  72.741 117.280  0.00  0.00      PROA O  
ATOM   1217  CB  HIS A 149      95.429  72.262 117.859  0.00  0.00      PROA C  
ATOM   1218  CG  HIS A 149      96.841  71.806 117.644  0.00  0.00      PROA C  
ATOM   1219  CD2 HIS A 149      97.928  72.518 117.250  0.00  0.00      PROA C  
ATOM   1220  ND1 HIS A 149      97.267  70.497 117.750  0.00  0.00      PROA N  
ATOM   1221  CE1 HIS A 149      98.576  70.476 117.409  0.00  0.00      PROA C  
ATOM   1222  NE2 HIS A 149      99.021  71.682 117.116  0.00  0.00      PROA N  
ATOM   1223  N   ASN A 150      92.355  70.871 118.524  0.00  0.00      PROA N  
ATOM   1224  CA  ASN A 150      91.011  71.120 118.976  0.00  0.00      PROA C  
ATOM   1225  C   ASN A 150      91.065  71.787 120.345  0.00  0.00      PROA C  
ATOM   1226  O   ASN A 150      91.835  71.398 121.225  0.00  0.00      PROA O  
ATOM   1227  CB  ASN A 150      90.224  69.791 119.005  0.00  0.00      PROA C  
ATOM   1228  CG  ASN A 150      88.731  70.069 118.881  0.00  0.00      PROA C  
ATOM   1229  ND2 ASN A 150      88.005  70.084 120.016  0.00  0.00      PROA N  
ATOM   1230  OD1 ASN A 150      88.216  70.232 117.770  0.00  0.00      PROA O  
ATOM   1231  N   TYR A 151      90.246  72.822 120.544  0.00  0.00      PROA N  
ATOM   1232  CA  TYR A 151      90.133  73.555 121.783  0.00  0.00      PROA C  
ATOM   1233  C   TYR A 151      88.636  73.652 122.025  0.00  0.00      PROA C  
ATOM   1234  O   TYR A 151      87.839  73.409 121.119  0.00  0.00      PROA O  
ATOM   1235  CB  TYR A 151      90.810  74.963 121.715  0.00  0.00      PROA C  
ATOM   1236  CG  TYR A 151      90.117  75.926 120.772  0.00  0.00      PROA C  
ATOM   1237  CD1 TYR A 151      90.438  75.940 119.406  0.00  0.00      PROA C  
ATOM   1238  CD2 TYR A 151      89.161  76.839 121.252  0.00  0.00      PROA C  
ATOM   1239  CE1 TYR A 151      89.811  76.840 118.533  0.00  0.00      PROA C  
ATOM   1240  CE2 TYR A 151      88.511  77.722 120.378  0.00  0.00      PROA C  
ATOM   1241  CZ  TYR A 151      88.839  77.722 119.016  0.00  0.00      PROA C  
ATOM   1242  OH  TYR A 151      88.192  78.603 118.124  0.00  0.00      PROA O  
ATOM   1243  N   ILE A 152      88.197  73.984 123.258  0.00  0.00      PROA N  
ATOM   1244  CA  ILE A 152      86.770  74.030 123.551  0.00  0.00      PROA C  
ATOM   1245  C   ILE A 152      86.012  75.050 122.688  0.00  0.00      PROA C  
ATOM   1246  O   ILE A 152      86.225  76.264 122.735  0.00  0.00      PROA O  
ATOM   1247  CB  ILE A 152      86.424  74.067 125.042  0.00  0.00      PROA C  
ATOM   1248  CG1 ILE A 152      86.915  75.318 125.806  0.00  0.00      PROA C  
ATOM   1249  CG2 ILE A 152      87.025  72.788 125.673  0.00  0.00      PROA C  
ATOM   1250  CD  ILE A 152      85.880  76.442 125.945  0.00  0.00      PROA C  
ATOM   1251  N   GLY A 153      85.140  74.535 121.795  0.00  0.00      PROA N  
ATOM   1252  CA  GLY A 153      84.372  75.331 120.848  0.00  0.00      PROA C  
ATOM   1253  C   GLY A 153      84.999  75.519 119.480  0.00  0.00      PROA C  
ATOM   1254  O   GLY A 153      84.557  76.372 118.710  0.00  0.00      PROA O  
ATOM   1255  N   GLY A 154      86.023  74.734 119.096  0.00  0.00      PROA N  
ATOM   1256  CA  GLY A 154      86.521  74.786 117.723  0.00  0.00      PROA C  
ATOM   1257  C   GLY A 154      87.870  74.153 117.518  0.00  0.00      PROA C  
ATOM   1258  O   GLY A 154      88.411  73.446 118.365  0.00  0.00      PROA O  
ATOM   1259  N   TYR A 155      88.475  74.407 116.346  0.00  0.00      PROA N  
ATOM   1260  CA  TYR A 155      89.807  73.920 116.051  0.00  0.00      PROA C  
ATOM   1261  C   TYR A 155      90.578  75.019 115.337  0.00  0.00      PROA C  
ATOM   1262  O   TYR A 155      90.018  75.983 114.808  0.00  0.00      PROA O  
ATOM   1263  CB  TYR A 155      89.790  72.591 115.218  0.00  0.00      PROA C  
ATOM   1264  CG  TYR A 155      89.631  72.770 113.720  0.00  0.00      PROA C  
ATOM   1265  CD1 TYR A 155      88.415  73.211 113.176  0.00  0.00      PROA C  
ATOM   1266  CD2 TYR A 155      90.709  72.515 112.851  0.00  0.00      PROA C  
ATOM   1267  CE1 TYR A 155      88.274  73.402 111.794  0.00  0.00      PROA C  
ATOM   1268  CE2 TYR A 155      90.573  72.706 111.469  0.00  0.00      PROA C  
ATOM   1269  CZ  TYR A 155      89.355  73.148 110.941  0.00  0.00      PROA C  
ATOM   1270  OH  TYR A 155      89.226  73.341 109.549  0.00  0.00      PROA O  
ATOM   1271  N   TYR A 156      91.908  74.873 115.305  0.00  0.00      PROA N  
ATOM   1272  CA  TYR A 156      92.770  75.682 114.476  0.00  0.00      PROA C  
ATOM   1273  C   TYR A 156      93.789  74.770 113.818  0.00  0.00      PROA C  
ATOM   1274  O   TYR A 156      94.070  73.659 114.278  0.00  0.00      PROA O  
ATOM   1275  CB  TYR A 156      93.465  76.852 115.245  0.00  0.00      PROA C  
ATOM   1276  CG  TYR A 156      94.295  76.396 116.424  0.00  0.00      PROA C  
ATOM   1277  CD1 TYR A 156      93.671  76.107 117.646  0.00  0.00      PROA C  
ATOM   1278  CD2 TYR A 156      95.697  76.312 116.346  0.00  0.00      PROA C  
ATOM   1279  CE1 TYR A 156      94.415  75.685 118.753  0.00  0.00      PROA C  
ATOM   1280  CE2 TYR A 156      96.453  75.919 117.461  0.00  0.00      PROA C  
ATOM   1281  CZ  TYR A 156      95.808  75.597 118.663  0.00  0.00      PROA C  
ATOM   1282  OH  TYR A 156      96.543  75.166 119.787  0.00  0.00      PROA O  
ATOM   1283  N   CYS A 157      94.360  75.232 112.693  0.00  0.00      PROA N  
ATOM   1284  CA  CYS A 157      95.479  74.575 112.050  0.00  0.00      PROA C  
ATOM   1285  C   CYS A 157      96.791  75.042 112.631  0.00  0.00      PROA C  
ATOM   1286  O   CYS A 157      96.984  76.213 112.966  0.00  0.00      PROA O  
ATOM   1287  CB  CYS A 157      95.536  74.857 110.527  0.00  0.00      PROA C  
ATOM   1288  SG  CYS A 157      94.563  73.672 109.569  0.00  0.00      PROA S  
ATOM   1289  N   SER A 158      97.749  74.116 112.701  0.00  0.00      PROA N  
ATOM   1290  CA  SER A 158      99.132  74.422 112.968  0.00  0.00      PROA C  
ATOM   1291  C   SER A 158      99.949  73.649 111.961  0.00  0.00      PROA C  
ATOM   1292  O   SER A 158      99.447  72.795 111.224  0.00  0.00      PROA O  
ATOM   1293  CB  SER A 158      99.606  74.079 114.411  0.00  0.00      PROA C  
ATOM   1294  OG  SER A 158      99.829  72.685 114.637  0.00  0.00      PROA O  
ATOM   1295  N   CYS A 159     101.249  73.964 111.887  0.00  0.00      PROA N  
ATOM   1296  CA  CYS A 159     102.162  73.320 110.974  0.00  0.00      PROA C  
ATOM   1297  C   CYS A 159     103.360  72.765 111.720  0.00  0.00      PROA C  
ATOM   1298  O   CYS A 159     103.638  73.124 112.862  0.00  0.00      PROA O  
ATOM   1299  CB  CYS A 159     102.701  74.307 109.916  0.00  0.00      PROA C  
ATOM   1300  SG  CYS A 159     101.379  75.197 109.063  0.00  0.00      PROA S  
ATOM   1301  N   ARG A 160     104.113  71.854 111.066  0.00  0.00      PROA N  
ATOM   1302  CA  ARG A 160     105.472  71.511 111.457  0.00  0.00      PROA C  
ATOM   1303  C   ARG A 160     106.428  72.720 111.514  0.00  0.00      PROA C  
ATOM   1304  O   ARG A 160     106.204  73.735 110.849  0.00  0.00      PROA O  
ATOM   1305  CB  ARG A 160     106.047  70.436 110.499  0.00  0.00      PROA C  
ATOM   1306  CG  ARG A 160     105.351  69.061 110.614  0.00  0.00      PROA C  
ATOM   1307  CD  ARG A 160     105.833  68.005 109.603  0.00  0.00      PROA C  
ATOM   1308  NE  ARG A 160     105.336  68.402 108.244  0.00  0.00      PROA N  
ATOM   1309  CZ  ARG A 160     105.813  67.917 107.108  0.00  0.00      PROA C  
ATOM   1310  NH1 ARG A 160     106.860  67.133 107.023  0.00  0.00      PROA N1+
ATOM   1311  NH2 ARG A 160     105.244  68.220 105.962  0.00  0.00      PROA N  
ATOM   1312  N   PHE A 161     107.530  72.656 112.309  0.00  0.00      PROA N  
ATOM   1313  CA  PHE A 161     108.601  73.655 112.255  0.00  0.00      PROA C  
ATOM   1314  C   PHE A 161     109.263  73.606 110.876  0.00  0.00      PROA C  
ATOM   1315  O   PHE A 161     109.869  72.604 110.491  0.00  0.00      PROA O  
ATOM   1316  CB  PHE A 161     109.687  73.413 113.352  0.00  0.00      PROA C  
ATOM   1317  CG  PHE A 161     110.589  74.604 113.610  0.00  0.00      PROA C  
ATOM   1318  CD1 PHE A 161     111.646  74.970 112.754  0.00  0.00      PROA C  
ATOM   1319  CD2 PHE A 161     110.428  75.326 114.799  0.00  0.00      PROA C  
ATOM   1320  CE1 PHE A 161     112.459  76.068 113.063  0.00  0.00      PROA C  
ATOM   1321  CE2 PHE A 161     111.234  76.422 115.107  0.00  0.00      PROA C  
ATOM   1322  CZ  PHE A 161     112.234  76.816 114.221  0.00  0.00      PROA C  
ATOM   1323  N   GLY A 162     109.110  74.677 110.075  0.00  0.00      PROA N  
ATOM   1324  CA  GLY A 162     109.656  74.712 108.721  0.00  0.00      PROA C  
ATOM   1325  C   GLY A 162     108.730  75.405 107.762  0.00  0.00      PROA C  
ATOM   1326  O   GLY A 162     109.126  75.787 106.661  0.00  0.00      PROA O  
ATOM   1327  N   TYR A 163     107.449  75.542 108.152  0.00  0.00      PROA N  
ATOM   1328  CA  TYR A 163     106.373  75.805 107.221  0.00  0.00      PROA C  
ATOM   1329  C   TYR A 163     105.578  77.033 107.668  0.00  0.00      PROA C  
ATOM   1330  O   TYR A 163     105.448  77.348 108.854  0.00  0.00      PROA O  
ATOM   1331  CB  TYR A 163     105.436  74.564 107.055  0.00  0.00      PROA C  
ATOM   1332  CG  TYR A 163     106.161  73.286 106.672  0.00  0.00      PROA C  
ATOM   1333  CD1 TYR A 163     106.952  72.596 107.609  0.00  0.00      PROA C  
ATOM   1334  CD2 TYR A 163     106.003  72.712 105.395  0.00  0.00      PROA C  
ATOM   1335  CE1 TYR A 163     107.673  71.454 107.251  0.00  0.00      PROA C  
ATOM   1336  CE2 TYR A 163     106.699  71.544 105.036  0.00  0.00      PROA C  
ATOM   1337  CZ  TYR A 163     107.558  70.937 105.961  0.00  0.00      PROA C  
ATOM   1338  OH  TYR A 163     108.324  69.805 105.633  0.00  0.00      PROA O  
ATOM   1339  N   ILE A 164     105.043  77.770 106.682  0.00  0.00      PROA N  
ATOM   1340  CA  ILE A 164     104.346  79.034 106.814  0.00  0.00      PROA C  
ATOM   1341  C   ILE A 164     102.852  78.793 106.673  0.00  0.00      PROA C  
ATOM   1342  O   ILE A 164     102.360  78.368 105.625  0.00  0.00      PROA O  
ATOM   1343  CB  ILE A 164     104.778  80.032 105.731  0.00  0.00      PROA C  
ATOM   1344  CG1 ILE A 164     106.307  80.292 105.732  0.00  0.00      PROA C  
ATOM   1345  CG2 ILE A 164     103.986  81.355 105.861  0.00  0.00      PROA C  
ATOM   1346  CD  ILE A 164     106.841  80.948 107.010  0.00  0.00      PROA C  
ATOM   1347  N   LEU A 165     102.071  79.053 107.741  0.00  0.00      PROA N  
ATOM   1348  CA  LEU A 165     100.623  78.917 107.725  0.00  0.00      PROA C  
ATOM   1349  C   LEU A 165      99.998  79.903 106.728  0.00  0.00      PROA C  
ATOM   1350  O   LEU A 165     100.239  81.112 106.781  0.00  0.00      PROA O  
ATOM   1351  CB  LEU A 165     100.115  79.086 109.184  0.00  0.00      PROA C  
ATOM   1352  CG  LEU A 165      98.645  78.729 109.509  0.00  0.00      PROA C  
ATOM   1353  CD1 LEU A 165      97.657  79.824 109.094  0.00  0.00      PROA C  
ATOM   1354  CD2 LEU A 165      98.214  77.359 108.961  0.00  0.00      PROA C  
ATOM   1355  N   HIS A 166      99.235  79.396 105.735  0.00  0.00      PROA N  
ATOM   1356  CA  HIS A 166      98.825  80.191 104.586  0.00  0.00      PROA C  
ATOM   1357  C   HIS A 166      97.619  81.091 104.862  0.00  0.00      PROA C  
ATOM   1358  O   HIS A 166      96.962  81.010 105.898  0.00  0.00      PROA O  
ATOM   1359  CB  HIS A 166      98.559  79.285 103.353  0.00  0.00      PROA C  
ATOM   1360  CG  HIS A 166      98.470  80.020 102.038  0.00  0.00      PROA C  
ATOM   1361  CD2 HIS A 166      97.454  80.123 101.136  0.00  0.00      PROA C  
ATOM   1362  ND1 HIS A 166      99.525  80.722 101.493  0.00  0.00      PROA N  
ATOM   1363  CE1 HIS A 166      99.104  81.226 100.306  0.00  0.00      PROA C  
ATOM   1364  NE2 HIS A 166      97.850  80.892 100.048  0.00  0.00      PROA N  
ATOM   1365  N   THR A 167      97.290  81.995 103.913  0.00  0.00      PROA N  
ATOM   1366  CA  THR A 167      96.224  83.003 104.005  0.00  0.00      PROA C  
ATOM   1367  C   THR A 167      94.854  82.408 104.291  0.00  0.00      PROA C  
ATOM   1368  O   THR A 167      94.035  82.969 105.021  0.00  0.00      PROA O  
ATOM   1369  CB  THR A 167      96.135  83.851 102.732  0.00  0.00      PROA C  
ATOM   1370  CG2 THR A 167      95.099  84.983 102.854  0.00  0.00      PROA C  
ATOM   1371  OG1 THR A 167      97.389  84.477 102.479  0.00  0.00      PROA O  
ATOM   1372  N   ASP A 168      94.583  81.216 103.732  0.00  0.00      PROA N  
ATOM   1373  CA  ASP A 168      93.346  80.483 103.892  0.00  0.00      PROA C  
ATOM   1374  C   ASP A 168      93.155  79.874 105.290  0.00  0.00      PROA C  
ATOM   1375  O   ASP A 168      92.035  79.544 105.688  0.00  0.00      PROA O  
ATOM   1376  CB  ASP A 168      93.279  79.421 102.759  0.00  0.00      PROA C  
ATOM   1377  CG  ASP A 168      94.458  78.446 102.703  0.00  0.00      PROA C  
ATOM   1378  OD1 ASP A 168      95.078  78.126 103.753  0.00  0.00      PROA O  
ATOM   1379  OD2 ASP A 168      94.696  77.912 101.585  0.00  0.00      PROA O1-
ATOM   1380  N   ASN A 169      93.317  77.981 107.243  1.00 26.97      PROA N  
ATOM   1381  CA  ASN A 169      94.114  79.222 107.300  1.00 26.97      PROA C  
ATOM   1382  C   ASN A 169      95.610  79.003 107.542  1.00 26.97      PROA C  
ATOM   1383  O   ASN A 169      96.425  78.775 106.603  1.00 26.97      PROA O  
ATOM   1384  CB  ASN A 169      93.536  79.872 108.572  1.00 26.97      PROA C  
ATOM   1385  CG  ASN A 169      93.941  81.322 108.764  1.00 26.97      PROA C  
ATOM   1386  ND2 ASN A 169      92.970  82.139 109.106  1.00 26.97      PROA N  
ATOM   1387  OD1 ASN A 169      95.148  81.657 108.711  1.00 26.97      PROA O  
ATOM   1388  N   ARG A 170      94.183  76.982 106.327  0.00  0.00      PROA N  
ATOM   1389  CA  ARG A 170      93.995  75.544 106.262  0.00  0.00      PROA C  
ATOM   1390  C   ARG A 170      95.275  74.837 105.855  0.00  0.00      PROA C  
ATOM   1391  O   ARG A 170      95.610  73.769 106.373  0.00  0.00      PROA O  
ATOM   1392  CB  ARG A 170      92.845  75.141 105.289  0.00  0.00      PROA C  
ATOM   1393  CG  ARG A 170      92.886  75.852 103.919  0.00  0.00      PROA C  
ATOM   1394  CD  ARG A 170      92.079  75.185 102.802  0.00  0.00      PROA C  
ATOM   1395  NE  ARG A 170      92.356  75.943 101.543  0.00  0.00      PROA N  
ATOM   1396  CZ  ARG A 170      91.535  76.756 100.900  0.00  0.00      PROA C  
ATOM   1397  NH1 ARG A 170      90.282  76.950 101.236  0.00  0.00      PROA N1+
ATOM   1398  NH2 ARG A 170      92.025  77.423  99.876  0.00  0.00      PROA N  
ATOM   1399  N   THR A 171      96.030  75.425 104.912  0.00  0.00      PROA N  
ATOM   1400  CA  THR A 171      97.175  74.774 104.298  0.00  0.00      PROA C  
ATOM   1401  C   THR A 171      98.460  75.435 104.731  0.00  0.00      PROA C  
ATOM   1402  O   THR A 171      98.478  76.535 105.291  0.00  0.00      PROA O  
ATOM   1403  CB  THR A 171      97.077  74.707 102.775  0.00  0.00      PROA C  
ATOM   1404  CG2 THR A 171      97.555  75.982 102.061  0.00  0.00      PROA C  
ATOM   1405  OG1 THR A 171      97.807  73.600 102.272  0.00  0.00      PROA O  
ATOM   1406  N   CYS A 172      99.594  74.745 104.516  0.00  0.00      PROA N  
ATOM   1407  CA  CYS A 172     100.885  75.243 104.926  0.00  0.00      PROA C  
ATOM   1408  C   CYS A 172     101.869  75.278 103.771  0.00  0.00      PROA C  
ATOM   1409  O   CYS A 172     102.120  74.283 103.090  0.00  0.00      PROA O  
ATOM   1410  CB  CYS A 172     101.435  74.448 106.130  0.00  0.00      PROA C  
ATOM   1411  SG  CYS A 172     102.235  75.588 107.288  0.00  0.00      PROA S  
ATOM   1412  N   ARG A 173     102.432  76.472 103.534  0.00  0.00      PROA N  
ATOM   1413  CA  ARG A 173     103.320  76.804 102.443  0.00  0.00      PROA C  
ATOM   1414  C   ARG A 173     103.152  78.283 102.109  0.00  0.00      PROA C  
ATOM   1415  O   ARG A 173     102.240  78.945 102.600  0.00  0.00      PROA O  
ATOM   1416  CB  ARG A 173     102.936  75.917 101.222  0.00  0.00      PROA C  
ATOM   1417  CG  ARG A 173     103.878  76.010 100.003  0.00  0.00      PROA C  
ATOM   1418  CD  ARG A 173     103.533  75.080  98.830  0.00  0.00      PROA C  
ATOM   1419  NE  ARG A 173     102.185  75.467  98.293  0.00  0.00      PROA N  
ATOM   1420  CZ  ARG A 173     101.953  76.484  97.474  0.00  0.00      PROA C  
ATOM   1421  NH1 ARG A 173     102.863  77.340  97.089  0.00  0.00      PROA N1+
ATOM   1422  NH2 ARG A 173     100.741  76.672  97.002  0.00  0.00      PROA N  
ATOM   1423  N   VAL A 174     104.021  78.867 101.268  0.00  0.00      PROA N  
ATOM   1424  CA  VAL A 174     103.792  80.192 100.705  0.00  0.00      PROA C  
ATOM   1425  C   VAL A 174     102.422  80.253 100.053  0.00  0.00      PROA C  
ATOM   1426  O   VAL A 174     101.453  79.638 100.506  0.00  0.00      PROA O  
ATOM   1427  CB  VAL A 174     104.851  80.643  99.697  0.00  0.00      PROA C  
ATOM   1428  CG1 VAL A 174     106.203  80.784 100.412  0.00  0.00      PROA C  
ATOM   1429  CG2 VAL A 174     104.949  79.663  98.514  0.00  0.00      PROA C  
ATOM   1430  N   GLU A 175     102.298  81.006  98.939  0.00  0.00      PROA N  
ATOM   1431  CA  GLU A 175     101.125  80.939  98.084  0.00  0.00      PROA C  
ATOM   1432  C   GLU A 175     100.447  82.307  98.052  0.00  0.00      PROA C  
ATOM   1433  O   GLU A 175     101.058  83.351  98.286  0.00  0.00      PROA O  
ATOM   1434  CB  GLU A 175     100.111  79.850  98.543  0.00  0.00      PROA C  
ATOM   1435  CG  GLU A 175     100.651  78.393  98.571  0.00  0.00      PROA C  
ATOM   1436  CD  GLU A 175     101.132  77.826  97.239  0.00  0.00      PROA C  
ATOM   1437  OE1 GLU A 175     101.120  78.515  96.187  0.00  0.00      PROA O  
ATOM   1438  OE2 GLU A 175     101.590  76.652  97.231  0.00  0.00      PROA O1-
ATOM   1439  N   CYS A 176      99.141  82.331  97.715  0.00  0.00      PROA N  
ATOM   1440  CA  CYS A 176      98.398  83.572  97.554  0.00  0.00      PROA C  
ATOM   1441  C   CYS A 176      97.937  84.154  98.888  0.00  0.00      PROA C  
ATOM   1442  O   CYS A 176      97.744  85.362  99.041  0.00  0.00      PROA O  
ATOM   1443  CB  CYS A 176      97.200  83.319  96.617  0.00  0.00      PROA C  
ATOM   1444  SG  CYS A 176      96.454  84.840  95.961  0.00  0.00      PROA S  
ATOM   1445  N   SER A 177      97.810  83.291  99.918  0.00  0.00      PROA N  
ATOM   1446  CA  SER A 177      97.686  83.687 101.321  0.00  0.00      PROA C  
ATOM   1447  C   SER A 177      98.878  84.485 101.836  0.00  0.00      PROA C  
ATOM   1448  O   SER A 177      99.970  84.469 101.269  0.00  0.00      PROA O  
ATOM   1449  CB  SER A 177      97.423  82.509 102.300  0.00  0.00      PROA C  
ATOM   1450  OG  SER A 177      96.145  81.912 102.060  0.00  0.00      PROA O  
ATOM   1451  N   GLY A 178      98.684  85.253 102.927  0.00  0.00      PROA N  
ATOM   1452  CA  GLY A 178      99.752  86.014 103.578  0.00  0.00      PROA C  
ATOM   1453  C   GLY A 178      99.657  87.477 103.266  0.00  0.00      PROA C  
ATOM   1454  O   GLY A 178     100.258  88.317 103.935  0.00  0.00      PROA O  
ATOM   1455  N   ASN A 179      98.857  87.831 102.241  0.00  0.00      PROA N  
ATOM   1456  CA  ASN A 179      98.430  89.193 101.983  0.00  0.00      PROA C  
ATOM   1457  C   ASN A 179      97.518  89.710 103.107  0.00  0.00      PROA C  
ATOM   1458  O   ASN A 179      96.688  88.980 103.654  0.00  0.00      PROA O  
ATOM   1459  CB  ASN A 179      97.776  89.327 100.570  0.00  0.00      PROA C  
ATOM   1460  CG  ASN A 179      96.344  88.791 100.511  0.00  0.00      PROA C  
ATOM   1461  ND2 ASN A 179      96.167  87.511 100.121  0.00  0.00      PROA N  
ATOM   1462  OD1 ASN A 179      95.388  89.519 100.791  0.00  0.00      PROA O  
ATOM   1463  N   LEU A 180      97.651  90.994 103.468  0.00  0.00      PROA N  
ATOM   1464  CA  LEU A 180      96.708  91.640 104.356  0.00  0.00      PROA C  
ATOM   1465  C   LEU A 180      96.563  93.065 103.850  0.00  0.00      PROA C  
ATOM   1466  O   LEU A 180      97.546  93.799 103.723  0.00  0.00      PROA O  
ATOM   1467  CB  LEU A 180      97.209  91.616 105.827  0.00  0.00      PROA C  
ATOM   1468  CG  LEU A 180      96.103  91.562 106.908  0.00  0.00      PROA C  
ATOM   1469  CD1 LEU A 180      96.731  91.565 108.310  0.00  0.00      PROA C  
ATOM   1470  CD2 LEU A 180      95.065  92.687 106.803  0.00  0.00      PROA C  
ATOM   1471  N   PHE A 181      95.333  93.494 103.524  0.00  0.00      PROA N  
ATOM   1472  CA  PHE A 181      95.073  94.837 103.052  0.00  0.00      PROA C  
ATOM   1473  C   PHE A 181      94.620  95.746 104.189  0.00  0.00      PROA C  
ATOM   1474  O   PHE A 181      93.459  95.747 104.602  0.00  0.00      PROA O  
ATOM   1475  CB  PHE A 181      94.072  94.816 101.871  0.00  0.00      PROA C  
ATOM   1476  CG  PHE A 181      94.793  94.304 100.649  0.00  0.00      PROA C  
ATOM   1477  CD1 PHE A 181      95.525  95.195  99.844  0.00  0.00      PROA C  
ATOM   1478  CD2 PHE A 181      94.776  92.941 100.307  0.00  0.00      PROA C  
ATOM   1479  CE1 PHE A 181      96.238  94.735  98.729  0.00  0.00      PROA C  
ATOM   1480  CE2 PHE A 181      95.500  92.475  99.201  0.00  0.00      PROA C  
ATOM   1481  CZ  PHE A 181      96.231  93.371  98.412  0.00  0.00      PROA C  
ATOM   1482  N   THR A 182      95.567  96.543 104.731  0.00  0.00      PROA N  
ATOM   1483  CA  THR A 182      95.311  97.486 105.820  0.00  0.00      PROA C  
ATOM   1484  C   THR A 182      95.111  98.904 105.314  0.00  0.00      PROA C  
ATOM   1485  O   THR A 182      94.456  99.722 105.963  0.00  0.00      PROA O  
ATOM   1486  CB  THR A 182      96.459  97.545 106.839  0.00  0.00      PROA C  
ATOM   1487  CG2 THR A 182      96.565  96.194 107.557  0.00  0.00      PROA C  
ATOM   1488  OG1 THR A 182      97.722  97.777 106.214  0.00  0.00      PROA O  
ATOM   1489  N   GLN A 183      95.670  99.236 104.129  0.00  0.00      PROA N  
ATOM   1490  CA  GLN A 183      95.556 100.542 103.501  0.00  0.00      PROA C  
ATOM   1491  C   GLN A 183      94.117 100.879 103.119  0.00  0.00      PROA C  
ATOM   1492  O   GLN A 183      93.358 100.010 102.693  0.00  0.00      PROA O  
ATOM   1493  CB  GLN A 183      96.497 100.627 102.268  0.00  0.00      PROA C  
ATOM   1494  CG  GLN A 183      96.592 102.035 101.622  0.00  0.00      PROA C  
ATOM   1495  CD  GLN A 183      97.617 102.166 100.484  0.00  0.00      PROA C  
ATOM   1496  NE2 GLN A 183      98.194 101.041 100.010  0.00  0.00      PROA N  
ATOM   1497  OE1 GLN A 183      97.901 103.277 100.021  0.00  0.00      PROA O  
ATOM   1498  N   ARG A 184      93.690 102.151 103.278  0.00  0.00      PROA N  
ATOM   1499  CA  ARG A 184      92.325 102.572 102.999  0.00  0.00      PROA C  
ATOM   1500  C   ARG A 184      91.868 102.416 101.548  0.00  0.00      PROA C  
ATOM   1501  O   ARG A 184      90.725 102.054 101.273  0.00  0.00      PROA O  
ATOM   1502  CB  ARG A 184      92.030 103.990 103.558  0.00  0.00      PROA C  
ATOM   1503  CG  ARG A 184      92.886 105.158 103.023  0.00  0.00      PROA C  
ATOM   1504  CD  ARG A 184      92.728 106.454 103.843  0.00  0.00      PROA C  
ATOM   1505  NE  ARG A 184      91.283 106.861 103.789  0.00  0.00      PROA N  
ATOM   1506  CZ  ARG A 184      90.679 107.644 104.674  0.00  0.00      PROA C  
ATOM   1507  NH1 ARG A 184      91.307 108.198 105.686  0.00  0.00      PROA N1+
ATOM   1508  NH2 ARG A 184      89.392 107.895 104.543  0.00  0.00      PROA N  
ATOM   1509  N   THR A 185      92.757 102.673 100.574  0.00  0.00      PROA N  
ATOM   1510  CA  THR A 185      92.488 102.468  99.151  0.00  0.00      PROA C  
ATOM   1511  C   THR A 185      93.479 101.478  98.570  0.00  0.00      PROA C  
ATOM   1512  O   THR A 185      94.674 101.527  98.866  0.00  0.00      PROA O  
ATOM   1513  CB  THR A 185      92.542 103.748  98.308  0.00  0.00      PROA C  
ATOM   1514  CG2 THR A 185      91.415 104.690  98.762  0.00  0.00      PROA C  
ATOM   1515  OG1 THR A 185      93.769 104.465  98.460  0.00  0.00      PROA O  
ATOM   1516  N   GLY A 186      93.028 100.548  97.709  0.00  0.00      PROA N  
ATOM   1517  CA  GLY A 186      93.960  99.632  97.064  0.00  0.00      PROA C  
ATOM   1518  C   GLY A 186      93.334  98.833  95.960  0.00  0.00      PROA C  
ATOM   1519  O   GLY A 186      92.136  98.900  95.693  0.00  0.00      PROA O  
ATOM   1520  N   THR A 187      94.166  98.034  95.275  0.00  0.00      PROA N  
ATOM   1521  CA  THR A 187      93.750  97.177  94.171  0.00  0.00      PROA C  
ATOM   1522  C   THR A 187      94.049  95.736  94.505  0.00  0.00      PROA C  
ATOM   1523  O   THR A 187      95.159  95.387  94.909  0.00  0.00      PROA O  
ATOM   1524  CB  THR A 187      94.406  97.501  92.825  0.00  0.00      PROA C  
ATOM   1525  CG2 THR A 187      93.848  98.843  92.328  0.00  0.00      PROA C  
ATOM   1526  OG1 THR A 187      95.824  97.644  92.922  0.00  0.00      PROA O  
ATOM   1527  N   ILE A 188      93.053  94.856  94.330  0.00  0.00      PROA N  
ATOM   1528  CA  ILE A 188      93.175  93.433  94.578  0.00  0.00      PROA C  
ATOM   1529  C   ILE A 188      92.898  92.741  93.257  0.00  0.00      PROA C  
ATOM   1530  O   ILE A 188      92.028  93.130  92.476  0.00  0.00      PROA O  
ATOM   1531  CB  ILE A 188      92.274  92.934  95.710  0.00  0.00      PROA C  
ATOM   1532  CG1 ILE A 188      92.654  93.615  97.048  0.00  0.00      PROA C  
ATOM   1533  CG2 ILE A 188      92.338  91.396  95.818  0.00  0.00      PROA C  
ATOM   1534  CD  ILE A 188      91.691  93.301  98.197  0.00  0.00      PROA C  
ATOM   1535  N   THR A 189      93.698  91.723  92.918  0.00  0.00      PROA N  
ATOM   1536  CA  THR A 189      93.625  91.131  91.599  0.00  0.00      PROA C  
ATOM   1537  C   THR A 189      94.108  89.706  91.688  0.00  0.00      PROA C  
ATOM   1538  O   THR A 189      94.796  89.309  92.634  0.00  0.00      PROA O  
ATOM   1539  CB  THR A 189      94.409  91.942  90.562  0.00  0.00      PROA C  
ATOM   1540  CG2 THR A 189      95.921  91.948  90.850  0.00  0.00      PROA C  
ATOM   1541  OG1 THR A 189      94.230  91.480  89.233  0.00  0.00      PROA O  
ATOM   1542  N   SER A 190      93.713  88.873  90.712  0.00  0.00      PROA N  
ATOM   1543  CA  SER A 190      94.159  87.494  90.585  0.00  0.00      PROA C  
ATOM   1544  C   SER A 190      95.682  87.395  90.428  0.00  0.00      PROA C  
ATOM   1545  O   SER A 190      96.260  88.282  89.791  0.00  0.00      PROA O  
ATOM   1546  CB  SER A 190      93.502  86.832  89.353  0.00  0.00      PROA C  
ATOM   1547  OG  SER A 190      93.624  85.414  89.394  0.00  0.00      PROA O  
ATOM   1548  N   PRO A 191      96.413  86.411  90.963  0.00  0.00      PROA N  
ATOM   1549  CA  PRO A 191      97.853  86.289  90.746  0.00  0.00      PROA C  
ATOM   1550  C   PRO A 191      98.275  86.266  89.285  0.00  0.00      PROA C  
ATOM   1551  O   PRO A 191      97.611  85.614  88.475  0.00  0.00      PROA O  
ATOM   1552  CB  PRO A 191      98.256  85.008  91.489  0.00  0.00      PROA C  
ATOM   1553  CG  PRO A 191      97.173  84.856  92.556  0.00  0.00      PROA C  
ATOM   1554  CD  PRO A 191      95.914  85.356  91.848  0.00  0.00      PROA C  
ATOM   1555  N   ASP A 192      99.358  86.998  88.951  0.00  0.00      PROA N  
ATOM   1556  CA  ASP A 192      99.976  87.042  87.637  0.00  0.00      PROA C  
ATOM   1557  C   ASP A 192      99.182  87.884  86.626  0.00  0.00      PROA C  
ATOM   1558  O   ASP A 192      99.488  87.916  85.437  0.00  0.00      PROA O  
ATOM   1559  CB  ASP A 192     100.323  85.605  87.136  0.00  0.00      PROA C  
ATOM   1560  CG  ASP A 192     101.364  85.537  86.029  0.00  0.00      PROA C  
ATOM   1561  OD1 ASP A 192     102.136  86.504  85.796  0.00  0.00      PROA O  
ATOM   1562  OD2 ASP A 192     101.503  84.420  85.453  0.00  0.00      PROA O1-
ATOM   1563  N   TYR A 193      98.167  88.656  87.077  0.00  0.00      PROA N  
ATOM   1564  CA  TYR A 193      97.348  89.503  86.222  0.00  0.00      PROA C  
ATOM   1565  C   TYR A 193      98.169  90.525  85.402  0.00  0.00      PROA C  
ATOM   1566  O   TYR A 193      99.123  91.091  85.948  0.00  0.00      PROA O  
ATOM   1567  CB  TYR A 193      96.236  90.174  87.087  0.00  0.00      PROA C  
ATOM   1568  CG  TYR A 193      95.370  91.165  86.351  0.00  0.00      PROA C  
ATOM   1569  CD1 TYR A 193      95.765  92.510  86.229  0.00  0.00      PROA C  
ATOM   1570  CD2 TYR A 193      94.143  90.762  85.794  0.00  0.00      PROA C  
ATOM   1571  CE1 TYR A 193      94.992  93.418  85.495  0.00  0.00      PROA C  
ATOM   1572  CE2 TYR A 193      93.367  91.669  85.062  0.00  0.00      PROA C  
ATOM   1573  CZ  TYR A 193      93.801  92.990  84.900  0.00  0.00      PROA C  
ATOM   1574  OH  TYR A 193      93.036  93.879  84.125  0.00  0.00      PROA O  
ATOM   1575  N   PRO A 194      97.887  90.825  84.128  0.00  0.00      PROA N  
ATOM   1576  CA  PRO A 194      96.760  90.343  83.325  0.00  0.00      PROA C  
ATOM   1577  C   PRO A 194      96.940  88.952  82.739  0.00  0.00      PROA C  
ATOM   1578  O   PRO A 194      96.035  88.485  82.045  0.00  0.00      PROA O  
ATOM   1579  CB  PRO A 194      96.678  91.395  82.203  0.00  0.00      PROA C  
ATOM   1580  CG  PRO A 194      98.124  91.850  82.005  0.00  0.00      PROA C  
ATOM   1581  CD  PRO A 194      98.661  91.858  83.434  0.00  0.00      PROA C  
ATOM   1582  N   ASN A 195      98.076  88.271  82.970  0.00  0.00      PROA N  
ATOM   1583  CA  ASN A 195      98.328  86.921  82.492  0.00  0.00      PROA C  
ATOM   1584  C   ASN A 195      97.413  85.881  83.169  0.00  0.00      PROA C  
ATOM   1585  O   ASN A 195      96.985  86.103  84.308  0.00  0.00      PROA O  
ATOM   1586  CB  ASN A 195      99.813  86.488  82.641  0.00  0.00      PROA C  
ATOM   1587  CG  ASN A 195     100.733  87.583  82.113  0.00  0.00      PROA C  
ATOM   1588  ND2 ASN A 195     101.513  88.213  83.019  0.00  0.00      PROA N  
ATOM   1589  OD1 ASN A 195     100.777  87.867  80.912  0.00  0.00      PROA O  
ATOM   1590  N   PRO A 196      97.063  84.766  82.517  0.00  0.00      PROA N  
ATOM   1591  CA  PRO A 196      96.362  83.629  83.118  0.00  0.00      PROA C  
ATOM   1592  C   PRO A 196      96.709  83.237  84.549  0.00  0.00      PROA C  
ATOM   1593  O   PRO A 196      97.890  83.110  84.883  0.00  0.00      PROA O  
ATOM   1594  CB  PRO A 196      96.592  82.488  82.123  0.00  0.00      PROA C  
ATOM   1595  CG  PRO A 196      96.650  83.212  80.776  0.00  0.00      PROA C  
ATOM   1596  CD  PRO A 196      97.398  84.500  81.114  0.00  0.00      PROA C  
ATOM   1597  N   TYR A 197      95.696  83.022  85.411  0.00  0.00      PROA N  
ATOM   1598  CA  TYR A 197      95.917  82.628  86.789  0.00  0.00      PROA C  
ATOM   1599  C   TYR A 197      96.574  81.256  86.997  0.00  0.00      PROA C  
ATOM   1600  O   TYR A 197      96.312  80.332  86.215  0.00  0.00      PROA O  
ATOM   1601  CB  TYR A 197      94.667  82.802  87.691  0.00  0.00      PROA C  
ATOM   1602  CG  TYR A 197      93.384  82.244  87.128  0.00  0.00      PROA C  
ATOM   1603  CD1 TYR A 197      93.049  80.886  87.269  0.00  0.00      PROA C  
ATOM   1604  CD2 TYR A 197      92.435  83.119  86.580  0.00  0.00      PROA C  
ATOM   1605  CE1 TYR A 197      91.791  80.416  86.858  0.00  0.00      PROA C  
ATOM   1606  CE2 TYR A 197      91.179  82.657  86.172  0.00  0.00      PROA C  
ATOM   1607  CZ  TYR A 197      90.854  81.306  86.315  0.00  0.00      PROA C  
ATOM   1608  OH  TYR A 197      89.576  80.863  85.919  0.00  0.00      PROA O  
ATOM   1609  N   PRO A 198      97.440  81.060  88.002  0.00  0.00      PROA N  
ATOM   1610  CA  PRO A 198      97.899  79.739  88.411  0.00  0.00      PROA C  
ATOM   1611  C   PRO A 198      96.771  78.771  88.743  0.00  0.00      PROA C  
ATOM   1612  O   PRO A 198      95.725  79.153  89.278  0.00  0.00      PROA O  
ATOM   1613  CB  PRO A 198      98.832  80.000  89.603  0.00  0.00      PROA C  
ATOM   1614  CG  PRO A 198      98.301  81.301  90.200  0.00  0.00      PROA C  
ATOM   1615  CD  PRO A 198      97.841  82.083  88.970  0.00  0.00      PROA C  
ATOM   1616  N   LYS A 199      96.975  77.494  88.401  0.00  0.00      PROA N  
ATOM   1617  CA  LYS A 199      96.002  76.447  88.567  0.00  0.00      PROA C  
ATOM   1618  C   LYS A 199      96.118  75.815  89.954  0.00  0.00      PROA C  
ATOM   1619  O   LYS A 199      97.125  75.957  90.652  0.00  0.00      PROA O  
ATOM   1620  CB  LYS A 199      96.137  75.379  87.453  0.00  0.00      PROA C  
ATOM   1621  CG  LYS A 199      95.909  75.883  86.011  0.00  0.00      PROA C  
ATOM   1622  CD  LYS A 199      97.166  76.479  85.338  0.00  0.00      PROA C  
ATOM   1623  CE  LYS A 199      96.996  76.866  83.859  0.00  0.00      PROA C  
ATOM   1624  NZ  LYS A 199      96.733  75.679  83.024  0.00  0.00      PROA N1+
ATOM   1625  N   SER A 200      95.048  75.132  90.406  0.00  0.00      PROA N  
ATOM   1626  CA  SER A 200      94.944  74.468  91.707  0.00  0.00      PROA C  
ATOM   1627  C   SER A 200      95.308  75.337  92.906  0.00  0.00      PROA C  
ATOM   1628  O   SER A 200      96.023  74.914  93.817  0.00  0.00      PROA O  
ATOM   1629  CB  SER A 200      95.716  73.120  91.797  0.00  0.00      PROA C  
ATOM   1630  OG  SER A 200      95.234  72.185  90.829  0.00  0.00      PROA O  
ATOM   1631  N   SER A 201      94.820  76.587  92.931  0.00  0.00      PROA N  
ATOM   1632  CA  SER A 201      95.181  77.569  93.938  0.00  0.00      PROA C  
ATOM   1633  C   SER A 201      93.952  78.073  94.663  0.00  0.00      PROA C  
ATOM   1634  O   SER A 201      92.897  78.312  94.077  0.00  0.00      PROA O  
ATOM   1635  CB  SER A 201      95.957  78.783  93.351  0.00  0.00      PROA C  
ATOM   1636  OG  SER A 201      97.209  78.366  92.799  0.00  0.00      PROA O  
ATOM   1637  N   GLU A 202      94.060  78.253  95.991  0.00  0.00      PROA N  
ATOM   1638  CA  GLU A 202      93.045  78.920  96.783  0.00  0.00      PROA C  
ATOM   1639  C   GLU A 202      93.681  80.193  97.306  0.00  0.00      PROA C  
ATOM   1640  O   GLU A 202      94.808  80.204  97.809  0.00  0.00      PROA O  
ATOM   1641  CB  GLU A 202      92.492  78.018  97.925  0.00  0.00      PROA C  
ATOM   1642  CG  GLU A 202      93.463  77.674  99.091  0.00  0.00      PROA C  
ATOM   1643  CD  GLU A 202      93.430  78.610 100.306  0.00  0.00      PROA C  
ATOM   1644  OE1 GLU A 202      92.617  79.569 100.368  0.00  0.00      PROA O  
ATOM   1645  OE2 GLU A 202      94.235  78.358 101.247  0.00  0.00      PROA O1-
ATOM   1646  N   CYS A 203      92.992  81.331  97.125  0.00  0.00      PROA N  
ATOM   1647  CA  CYS A 203      93.477  82.610  97.582  0.00  0.00      PROA C  
ATOM   1648  C   CYS A 203      92.471  83.270  98.489  0.00  0.00      PROA C  
ATOM   1649  O   CYS A 203      91.351  83.582  98.086  0.00  0.00      PROA O  
ATOM   1650  CB  CYS A 203      93.795  83.591  96.431  0.00  0.00      PROA C  
ATOM   1651  SG  CYS A 203      94.785  84.986  97.061  0.00  0.00      PROA S  
ATOM   1652  N   SER A 204      92.887  83.539  99.737  0.00  0.00      PROA N  
ATOM   1653  CA  SER A 204      92.134  84.370 100.655  0.00  0.00      PROA C  
ATOM   1654  C   SER A 204      92.748  85.752 100.677  0.00  0.00      PROA C  
ATOM   1655  O   SER A 204      93.935  85.916 100.958  0.00  0.00      PROA O  
ATOM   1656  CB  SER A 204      92.128  83.827 102.110  0.00  0.00      PROA C  
ATOM   1657  OG  SER A 204      91.453  82.568 102.186  0.00  0.00      PROA O  
ATOM   1658  N   TYR A 205      91.953  86.792 100.392  0.00  0.00      PROA N  
ATOM   1659  CA  TYR A 205      92.382  88.170 100.532  0.00  0.00      PROA C  
ATOM   1660  C   TYR A 205      91.519  88.764 101.618  0.00  0.00      PROA C  
ATOM   1661  O   TYR A 205      90.296  88.620 101.613  0.00  0.00      PROA O  
ATOM   1662  CB  TYR A 205      92.233  89.070  99.272  0.00  0.00      PROA C  
ATOM   1663  CG  TYR A 205      92.751  88.436  98.009  0.00  0.00      PROA C  
ATOM   1664  CD1 TYR A 205      91.950  87.526  97.297  0.00  0.00      PROA C  
ATOM   1665  CD2 TYR A 205      93.956  88.874  97.431  0.00  0.00      PROA C  
ATOM   1666  CE1 TYR A 205      92.326  87.090  96.024  0.00  0.00      PROA C  
ATOM   1667  CE2 TYR A 205      94.321  88.464  96.140  0.00  0.00      PROA C  
ATOM   1668  CZ  TYR A 205      93.491  87.588  95.430  0.00  0.00      PROA C  
ATOM   1669  OH  TYR A 205      93.810  87.220  94.113  0.00  0.00      PROA O  
ATOM   1670  N   THR A 206      92.136  89.434 102.603  0.00  0.00      PROA N  
ATOM   1671  CA  THR A 206      91.389  90.026 103.702  0.00  0.00      PROA C  
ATOM   1672  C   THR A 206      91.649  91.514 103.734  0.00  0.00      PROA C  
ATOM   1673  O   THR A 206      92.789  91.989 103.719  0.00  0.00      PROA O  
ATOM   1674  CB  THR A 206      91.638  89.349 105.052  0.00  0.00      PROA C  
ATOM   1675  CG2 THR A 206      93.031  89.611 105.633  0.00  0.00      PROA C  
ATOM   1676  OG1 THR A 206      90.690  89.742 106.033  0.00  0.00      PROA O  
ATOM   1677  N   ILE A 207      90.561  92.298 103.733  0.00  0.00      PROA N  
ATOM   1678  CA  ILE A 207      90.597  93.740 103.865  0.00  0.00      PROA C  
ATOM   1679  C   ILE A 207      90.111  94.004 105.273  0.00  0.00      PROA C  
ATOM   1680  O   ILE A 207      88.942  93.771 105.587  0.00  0.00      PROA O  
ATOM   1681  CB  ILE A 207      89.704  94.495 102.871  0.00  0.00      PROA C  
ATOM   1682  CG1 ILE A 207      90.019  94.139 101.397  0.00  0.00      PROA C  
ATOM   1683  CG2 ILE A 207      89.838  96.016 103.117  0.00  0.00      PROA C  
ATOM   1684  CD  ILE A 207      88.906  94.572 100.432  0.00  0.00      PROA C  
ATOM   1685  N   ASP A 208      91.008  94.463 106.164  0.00  0.00      PROA N  
ATOM   1686  CA  ASP A 208      90.685  94.691 107.555  0.00  0.00      PROA C  
ATOM   1687  C   ASP A 208      91.037  96.122 107.910  0.00  0.00      PROA C  
ATOM   1688  O   ASP A 208      92.203  96.525 107.959  0.00  0.00      PROA O  
ATOM   1689  CB  ASP A 208      91.425  93.690 108.478  0.00  0.00      PROA C  
ATOM   1690  CG  ASP A 208      90.830  92.305 108.299  0.00  0.00      PROA C  
ATOM   1691  OD1 ASP A 208      89.598  92.149 108.520  0.00  0.00      PROA O  
ATOM   1692  OD2 ASP A 208      91.591  91.344 108.003  0.00  0.00      PROA O1-
ATOM   1693  N   LEU A 209      89.997  96.928 108.160  0.00  0.00      PROA N  
ATOM   1694  CA  LEU A 209      90.101  98.340 108.434  0.00  0.00      PROA C  
ATOM   1695  C   LEU A 209      89.631  98.614 109.854  0.00  0.00      PROA C  
ATOM   1696  O   LEU A 209      88.923  97.814 110.470  0.00  0.00      PROA O  
ATOM   1697  CB  LEU A 209      89.237  99.152 107.436  0.00  0.00      PROA C  
ATOM   1698  CG  LEU A 209      89.514  98.852 105.945  0.00  0.00      PROA C  
ATOM   1699  CD1 LEU A 209      88.447  99.521 105.072  0.00  0.00      PROA C  
ATOM   1700  CD2 LEU A 209      90.923  99.290 105.514  0.00  0.00      PROA C  
ATOM   1701  N   GLU A 210      90.036  99.758 110.439  0.00  0.00      PROA N  
ATOM   1702  CA  GLU A 210      89.527 100.204 111.729  0.00  0.00      PROA C  
ATOM   1703  C   GLU A 210      88.015 100.478 111.731  0.00  0.00      PROA C  
ATOM   1704  O   GLU A 210      87.422 100.850 110.715  0.00  0.00      PROA O  
ATOM   1705  CB  GLU A 210      90.344 101.410 112.267  0.00  0.00      PROA C  
ATOM   1706  CG  GLU A 210      89.930 101.903 113.679  0.00  0.00      PROA C  
ATOM   1707  CD  GLU A 210      90.936 102.878 114.278  0.00  0.00      PROA C  
ATOM   1708  OE1 GLU A 210      92.097 102.478 114.556  0.00  0.00      PROA O  
ATOM   1709  OE2 GLU A 210      90.574 104.069 114.479  0.00  0.00      PROA O1-
ATOM   1710  N   GLU A 211      87.335 100.264 112.880  0.00  0.00      PROA N  
ATOM   1711  CA  GLU A 211      85.913 100.534 113.039  0.00  0.00      PROA C  
ATOM   1712  C   GLU A 211      85.483 101.958 112.671  0.00  0.00      PROA C  
ATOM   1713  O   GLU A 211      86.083 102.948 113.092  0.00  0.00      PROA O  
ATOM   1714  CB  GLU A 211      85.438 100.145 114.468  0.00  0.00      PROA C  
ATOM   1715  CG  GLU A 211      84.018 100.605 114.911  0.00  0.00      PROA C  
ATOM   1716  CD  GLU A 211      82.848  99.978 114.150  0.00  0.00      PROA C  
ATOM   1717  OE1 GLU A 211      83.046  99.233 113.157  0.00  0.00      PROA O  
ATOM   1718  OE2 GLU A 211      81.684 100.241 114.563  0.00  0.00      PROA O1-
ATOM   1719  N   GLY A 212      84.427 102.072 111.836  0.00  0.00      PROA N  
ATOM   1720  CA  GLY A 212      83.910 103.330 111.302  0.00  0.00      PROA C  
ATOM   1721  C   GLY A 212      84.110 103.440 109.811  0.00  0.00      PROA C  
ATOM   1722  O   GLY A 212      83.427 104.212 109.138  0.00  0.00      PROA O  
ATOM   1723  N   PHE A 213      85.029 102.638 109.240  0.00  0.00      PROA N  
ATOM   1724  CA  PHE A 213      85.197 102.521 107.803  0.00  0.00      PROA C  
ATOM   1725  C   PHE A 213      84.210 101.547 107.169  0.00  0.00      PROA C  
ATOM   1726  O   PHE A 213      83.891 100.490 107.714  0.00  0.00      PROA O  
ATOM   1727  CB  PHE A 213      86.638 102.106 107.397  0.00  0.00      PROA C  
ATOM   1728  CG  PHE A 213      87.618 103.223 107.639  0.00  0.00      PROA C  
ATOM   1729  CD1 PHE A 213      87.469 104.448 106.965  0.00  0.00      PROA C  
ATOM   1730  CD2 PHE A 213      88.739 103.041 108.468  0.00  0.00      PROA C  
ATOM   1731  CE1 PHE A 213      88.405 105.476 107.134  0.00  0.00      PROA C  
ATOM   1732  CE2 PHE A 213      89.686 104.061 108.630  0.00  0.00      PROA C  
ATOM   1733  CZ  PHE A 213      89.516 105.281 107.962  0.00  0.00      PROA C  
ATOM   1734  N   MET A 214      83.704 101.903 105.978  0.00  0.00      PROA N  
ATOM   1735  CA  MET A 214      82.784 101.107 105.197  0.00  0.00      PROA C  
ATOM   1736  C   MET A 214      83.406 100.915 103.823  0.00  0.00      PROA C  
ATOM   1737  O   MET A 214      83.589 101.871 103.072  0.00  0.00      PROA O  
ATOM   1738  CB  MET A 214      81.430 101.855 105.052  0.00  0.00      PROA C  
ATOM   1739  CG  MET A 214      80.771 102.208 106.402  0.00  0.00      PROA C  
ATOM   1740  SD  MET A 214      79.075 102.856 106.261  0.00  0.00      PROA S  
ATOM   1741  CE  MET A 214      79.523 104.494 105.613  0.00  0.00      PROA C  
ATOM   1742  N   VAL A 215      83.796  99.689 103.433  0.00  0.00      PROA N  
ATOM   1743  CA  VAL A 215      84.510  99.526 102.171  0.00  0.00      PROA C  
ATOM   1744  C   VAL A 215      83.557  99.381 100.981  0.00  0.00      PROA C  
ATOM   1745  O   VAL A 215      82.485  98.773 101.049  0.00  0.00      PROA O  
ATOM   1746  CB  VAL A 215      85.557  98.418 102.234  0.00  0.00      PROA C  
ATOM   1747  CG1 VAL A 215      85.006  97.050 101.817  0.00  0.00      PROA C  
ATOM   1748  CG2 VAL A 215      86.768  98.785 101.356  0.00  0.00      PROA C  
ATOM   1749  N   THR A 216      83.931  99.966  99.829  0.00  0.00      PROA N  
ATOM   1750  CA  THR A 216      83.218  99.792  98.569  0.00  0.00      PROA C  
ATOM   1751  C   THR A 216      84.116  98.994  97.647  0.00  0.00      PROA C  
ATOM   1752  O   THR A 216      85.333  99.186  97.614  0.00  0.00      PROA O  
ATOM   1753  CB  THR A 216      82.771 101.107  97.911  0.00  0.00      PROA C  
ATOM   1754  CG2 THR A 216      83.920 101.879  97.240  0.00  0.00      PROA C  
ATOM   1755  OG1 THR A 216      81.770 100.891  96.921  0.00  0.00      PROA O  
ATOM   1756  N   LEU A 217      83.531  98.030  96.917  0.00  0.00      PROA N  
ATOM   1757  CA  LEU A 217      84.238  97.103  96.060  0.00  0.00      PROA C  
ATOM   1758  C   LEU A 217      83.805  97.335  94.619  0.00  0.00      PROA C  
ATOM   1759  O   LEU A 217      82.639  97.143  94.268  0.00  0.00      PROA O  
ATOM   1760  CB  LEU A 217      83.919  95.631  96.449  0.00  0.00      PROA C  
ATOM   1761  CG  LEU A 217      84.184  95.263  97.928  0.00  0.00      PROA C  
ATOM   1762  CD1 LEU A 217      83.748  93.817  98.207  0.00  0.00      PROA C  
ATOM   1763  CD2 LEU A 217      85.651  95.461  98.336  0.00  0.00      PROA C  
ATOM   1764  N   GLN A 218      84.731  97.764  93.742  0.00  0.00      PROA N  
ATOM   1765  CA  GLN A 218      84.439  98.030  92.347  0.00  0.00      PROA C  
ATOM   1766  C   GLN A 218      85.338  97.225  91.416  0.00  0.00      PROA C  
ATOM   1767  O   GLN A 218      86.549  97.427  91.348  0.00  0.00      PROA O  
ATOM   1768  CB  GLN A 218      84.567  99.546  92.042  0.00  0.00      PROA C  
ATOM   1769  CG  GLN A 218      84.387  99.932  90.553  0.00  0.00      PROA C  
ATOM   1770  CD  GLN A 218      84.416 101.449  90.338  0.00  0.00      PROA C  
ATOM   1771  NE2 GLN A 218      84.196 101.867  89.068  0.00  0.00      PROA N  
ATOM   1772  OE1 GLN A 218      84.621 102.257  91.249  0.00  0.00      PROA O  
ATOM   1773  N   PHE A 219      84.758  96.269  90.660  0.00  0.00      PROA N  
ATOM   1774  CA  PHE A 219      85.440  95.576  89.575  0.00  0.00      PROA C  
ATOM   1775  C   PHE A 219      85.766  96.484  88.391  0.00  0.00      PROA C  
ATOM   1776  O   PHE A 219      84.988  97.373  88.034  0.00  0.00      PROA O  
ATOM   1777  CB  PHE A 219      84.663  94.320  89.096  0.00  0.00      PROA C  
ATOM   1778  CG  PHE A 219      84.673  93.255  90.168  0.00  0.00      PROA C  
ATOM   1779  CD1 PHE A 219      83.715  93.248  91.199  0.00  0.00      PROA C  
ATOM   1780  CD2 PHE A 219      85.634  92.229  90.133  0.00  0.00      PROA C  
ATOM   1781  CE1 PHE A 219      83.750  92.269  92.202  0.00  0.00      PROA C  
ATOM   1782  CE2 PHE A 219      85.665  91.242  91.127  0.00  0.00      PROA C  
ATOM   1783  CZ  PHE A 219      84.725  91.265  92.164  0.00  0.00      PROA C  
ATOM   1784  N   GLU A 220      86.918  96.270  87.733  0.00  0.00      PROA N  
ATOM   1785  CA  GLU A 220      87.266  97.023  86.546  0.00  0.00      PROA C  
ATOM   1786  C   GLU A 220      88.194  96.196  85.671  0.00  0.00      PROA C  
ATOM   1787  O   GLU A 220      88.620  95.098  86.038  0.00  0.00      PROA O  
ATOM   1788  CB  GLU A 220      87.857  98.440  86.833  0.00  0.00      PROA C  
ATOM   1789  CG  GLU A 220      89.309  98.511  87.378  0.00  0.00      PROA C  
ATOM   1790  CD  GLU A 220      89.383  98.639  88.900  0.00  0.00      PROA C  
ATOM   1791  OE1 GLU A 220      88.836  99.631  89.457  0.00  0.00      PROA O  
ATOM   1792  OE2 GLU A 220      90.033  97.778  89.548  0.00  0.00      PROA O1-
ATOM   1793  N   ASP A 221      88.476  96.704  84.451  0.00  0.00      PROA N  
ATOM   1794  CA  ASP A 221      89.154  96.002  83.375  0.00  0.00      PROA C  
ATOM   1795  C   ASP A 221      88.477  94.677  82.976  0.00  0.00      PROA C  
ATOM   1796  O   ASP A 221      87.274  94.462  83.152  0.00  0.00      PROA O  
ATOM   1797  CB  ASP A 221      90.670  95.784  83.663  0.00  0.00      PROA C  
ATOM   1798  CG  ASP A 221      91.464  97.040  83.973  0.00  0.00      PROA C  
ATOM   1799  OD1 ASP A 221      91.044  98.180  83.648  0.00  0.00      PROA O  
ATOM   1800  OD2 ASP A 221      92.616  96.864  84.461  0.00  0.00      PROA O1-
ATOM   1801  N   ILE A 222      89.254  93.773  82.361  0.00  0.00      PROA N  
ATOM   1802  CA  ILE A 222      88.870  92.432  81.981  0.00  0.00      PROA C  
ATOM   1803  C   ILE A 222      88.511  91.537  83.174  0.00  0.00      PROA C  
ATOM   1804  O   ILE A 222      89.161  91.536  84.224  0.00  0.00      PROA O  
ATOM   1805  CB  ILE A 222      89.939  91.841  81.061  0.00  0.00      PROA C  
ATOM   1806  CG1 ILE A 222      89.567  90.467  80.445  0.00  0.00      PROA C  
ATOM   1807  CG2 ILE A 222      91.323  91.845  81.749  0.00  0.00      PROA C  
ATOM   1808  CD  ILE A 222      90.029  89.243  81.241  0.00  0.00      PROA C  
ATOM   1809  N   PHE A 223      87.422  90.758  83.032  0.00  0.00      PROA N  
ATOM   1810  CA  PHE A 223      86.978  89.803  84.023  0.00  0.00      PROA C  
ATOM   1811  C   PHE A 223      86.740  88.487  83.294  0.00  0.00      PROA C  
ATOM   1812  O   PHE A 223      85.970  88.418  82.335  0.00  0.00      PROA O  
ATOM   1813  CB  PHE A 223      85.696  90.336  84.716  0.00  0.00      PROA C  
ATOM   1814  CG  PHE A 223      85.207  89.461  85.843  0.00  0.00      PROA C  
ATOM   1815  CD1 PHE A 223      85.642  89.688  87.160  0.00  0.00      PROA C  
ATOM   1816  CD2 PHE A 223      84.238  88.472  85.612  0.00  0.00      PROA C  
ATOM   1817  CE1 PHE A 223      85.137  88.921  88.219  0.00  0.00      PROA C  
ATOM   1818  CE2 PHE A 223      83.729  87.705  86.668  0.00  0.00      PROA C  
ATOM   1819  CZ  PHE A 223      84.181  87.928  87.973  0.00  0.00      PROA C  
ATOM   1820  N   ASP A 224      87.441  87.418  83.696  0.00  0.00      PROA N  
ATOM   1821  CA  ASP A 224      87.384  86.160  82.996  0.00  0.00      PROA C  
ATOM   1822  C   ASP A 224      87.652  85.020  83.975  0.00  0.00      PROA C  
ATOM   1823  O   ASP A 224      88.796  84.698  84.307  0.00  0.00      PROA O  
ATOM   1824  CB  ASP A 224      88.388  86.186  81.809  0.00  0.00      PROA C  
ATOM   1825  CG  ASP A 224      88.370  84.942  80.938  0.00  0.00      PROA C  
ATOM   1826  OD1 ASP A 224      87.334  84.229  80.894  0.00  0.00      PROA O  
ATOM   1827  OD2 ASP A 224      89.369  84.734  80.195  0.00  0.00      PROA O1-
ATOM   1828  N   ILE A 225      86.567  84.390  84.450  0.00  0.00      PROA N  
ATOM   1829  CA  ILE A 225      86.572  83.248  85.347  0.00  0.00      PROA C  
ATOM   1830  C   ILE A 225      85.934  82.098  84.588  0.00  0.00      PROA C  
ATOM   1831  O   ILE A 225      84.901  82.293  83.938  0.00  0.00      PROA O  
ATOM   1832  CB  ILE A 225      85.737  83.513  86.607  0.00  0.00      PROA C  
ATOM   1833  CG1 ILE A 225      86.257  84.717  87.424  0.00  0.00      PROA C  
ATOM   1834  CG2 ILE A 225      85.634  82.254  87.497  0.00  0.00      PROA C  
ATOM   1835  CD  ILE A 225      87.718  84.591  87.849  0.00  0.00      PROA C  
ATOM   1836  N   GLU A 226      86.503  80.866  84.622  0.00  0.00      PROA N  
ATOM   1837  CA  GLU A 226      85.862  79.733  83.959  0.00  0.00      PROA C  
ATOM   1838  C   GLU A 226      84.463  79.440  84.501  0.00  0.00      PROA C  
ATOM   1839  O   GLU A 226      84.236  79.318  85.707  0.00  0.00      PROA O  
ATOM   1840  CB  GLU A 226      86.662  78.403  83.998  0.00  0.00      PROA C  
ATOM   1841  CG  GLU A 226      86.098  77.348  83.000  0.00  0.00      PROA C  
ATOM   1842  CD  GLU A 226      87.027  76.185  82.639  0.00  0.00      PROA C  
ATOM   1843  OE1 GLU A 226      88.199  76.128  83.091  0.00  0.00      PROA O  
ATOM   1844  OE2 GLU A 226      86.576  75.311  81.846  0.00  0.00      PROA O1-
ATOM   1845  N   ASP A 227      83.485  79.323  83.591  0.00  0.00      PROA N  
ATOM   1846  CA  ASP A 227      82.103  79.119  83.935  0.00  0.00      PROA C  
ATOM   1847  C   ASP A 227      81.527  78.163  82.904  0.00  0.00      PROA C  
ATOM   1848  O   ASP A 227      82.153  77.854  81.887  0.00  0.00      PROA O  
ATOM   1849  CB  ASP A 227      81.354  80.481  83.972  0.00  0.00      PROA C  
ATOM   1850  CG  ASP A 227      80.001  80.420  84.671  0.00  0.00      PROA C  
ATOM   1851  OD1 ASP A 227      79.717  79.429  85.394  0.00  0.00      PROA O  
ATOM   1852  OD2 ASP A 227      79.230  81.411  84.551  0.00  0.00      PROA O1-
ATOM   1853  N   HIS A 228      80.321  77.648  83.156  0.00  0.00      PROA N  
ATOM   1854  CA  HIS A 228      79.671  76.711  82.270  0.00  0.00      PROA C  
ATOM   1855  C   HIS A 228      78.181  77.033  82.285  0.00  0.00      PROA C  
ATOM   1856  O   HIS A 228      77.687  77.450  83.336  0.00  0.00      PROA O  
ATOM   1857  CB  HIS A 228      79.925  75.248  82.715  0.00  0.00      PROA C  
ATOM   1858  CG  HIS A 228      79.610  74.238  81.644  0.00  0.00      PROA C  
ATOM   1859  CD2 HIS A 228      80.317  73.915  80.525  0.00  0.00      PROA C  
ATOM   1860  ND1 HIS A 228      78.575  73.327  81.708  0.00  0.00      PROA N  
ATOM   1861  CE1 HIS A 228      78.683  72.520  80.623  0.00  0.00      PROA C  
ATOM   1862  NE2 HIS A 228      79.727  72.839  79.874  0.00  0.00      PROA N  
ATOM   1863  N   PRO A 229      77.397  76.899  81.208  0.00  0.00      PROA N  
ATOM   1864  CA  PRO A 229      76.009  77.362  81.225  0.00  0.00      PROA C  
ATOM   1865  C   PRO A 229      75.102  76.511  82.099  0.00  0.00      PROA C  
ATOM   1866  O   PRO A 229      74.127  77.032  82.643  0.00  0.00      PROA O  
ATOM   1867  CB  PRO A 229      75.572  77.297  79.751  0.00  0.00      PROA C  
ATOM   1868  CG  PRO A 229      76.871  77.535  78.982  0.00  0.00      PROA C  
ATOM   1869  CD  PRO A 229      77.904  76.792  79.831  0.00  0.00      PROA C  
ATOM   1870  N   GLU A 230      75.365  75.192  82.192  0.00  0.00      PROA N  
ATOM   1871  CA  GLU A 230      74.529  74.246  82.916  0.00  0.00      PROA C  
ATOM   1872  C   GLU A 230      74.377  74.504  84.416  0.00  0.00      PROA C  
ATOM   1873  O   GLU A 230      73.272  74.431  84.957  0.00  0.00      PROA O  
ATOM   1874  CB  GLU A 230      75.029  72.790  82.703  0.00  0.00      PROA C  
ATOM   1875  CG  GLU A 230      74.952  72.299  81.232  0.00  0.00      PROA C  
ATOM   1876  CD  GLU A 230      73.525  72.272  80.693  0.00  0.00      PROA C  
ATOM   1877  OE1 GLU A 230      72.679  71.513  81.238  0.00  0.00      PROA O  
ATOM   1878  OE2 GLU A 230      73.230  72.993  79.702  0.00  0.00      PROA O1-
ATOM   1879  N   VAL A 231      75.480  74.824  85.123  0.00  0.00      PROA N  
ATOM   1880  CA  VAL A 231      75.484  74.993  86.571  0.00  0.00      PROA C  
ATOM   1881  C   VAL A 231      76.273  76.252  86.944  0.00  0.00      PROA C  
ATOM   1882  O   VAL A 231      77.328  76.496  86.352  0.00  0.00      PROA O  
ATOM   1883  CB  VAL A 231      76.022  73.782  87.347  0.00  0.00      PROA C  
ATOM   1884  CG1 VAL A 231      75.037  72.603  87.213  0.00  0.00      PROA C  
ATOM   1885  CG2 VAL A 231      77.426  73.366  86.865  0.00  0.00      PROA C  
ATOM   1886  N   PRO A 232      75.834  77.110  87.871  0.00  0.00      PROA N  
ATOM   1887  CA  PRO A 232      76.647  78.204  88.396  0.00  0.00      PROA C  
ATOM   1888  C   PRO A 232      77.979  77.787  89.014  0.00  0.00      PROA C  
ATOM   1889  O   PRO A 232      77.989  76.980  89.947  0.00  0.00      PROA O  
ATOM   1890  CB  PRO A 232      75.732  78.892  89.427  0.00  0.00      PROA C  
ATOM   1891  CG  PRO A 232      74.321  78.604  88.909  0.00  0.00      PROA C  
ATOM   1892  CD  PRO A 232      74.450  77.186  88.350  0.00  0.00      PROA C  
ATOM   1893  N   CYS A 233      79.104  78.363  88.542  0.00  0.00      PROA N  
ATOM   1894  CA  CYS A 233      80.416  78.262  89.169  0.00  0.00      PROA C  
ATOM   1895  C   CYS A 233      80.960  76.860  89.519  0.00  0.00      PROA C  
ATOM   1896  O   CYS A 233      81.291  76.615  90.685  0.00  0.00      PROA O  
ATOM   1897  CB  CYS A 233      80.450  79.173  90.423  0.00  0.00      PROA C  
ATOM   1898  SG  CYS A 233      80.323  80.936  90.015  0.00  0.00      PROA S  
ATOM   1899  N   PRO A 234      81.096  75.900  88.598  0.00  0.00      PROA N  
ATOM   1900  CA  PRO A 234      81.537  74.550  88.931  0.00  0.00      PROA C  
ATOM   1901  C   PRO A 234      83.028  74.467  89.231  0.00  0.00      PROA C  
ATOM   1902  O   PRO A 234      83.417  73.749  90.154  0.00  0.00      PROA O  
ATOM   1903  CB  PRO A 234      81.163  73.722  87.687  0.00  0.00      PROA C  
ATOM   1904  CG  PRO A 234      81.169  74.726  86.527  0.00  0.00      PROA C  
ATOM   1905  CD  PRO A 234      80.729  76.034  87.185  0.00  0.00      PROA C  
ATOM   1906  N   TYR A 235      83.881  75.143  88.440  0.00  0.00      PROA N  
ATOM   1907  CA  TYR A 235      85.318  74.931  88.453  0.00  0.00      PROA C  
ATOM   1908  C   TYR A 235      86.022  75.995  89.286  0.00  0.00      PROA C  
ATOM   1909  O   TYR A 235      86.552  75.717  90.365  0.00  0.00      PROA O  
ATOM   1910  CB  TYR A 235      85.898  74.925  87.007  0.00  0.00      PROA C  
ATOM   1911  CG  TYR A 235      85.243  73.861  86.161  0.00  0.00      PROA C  
ATOM   1912  CD1 TYR A 235      85.347  72.505  86.514  0.00  0.00      PROA C  
ATOM   1913  CD2 TYR A 235      84.555  74.202  84.982  0.00  0.00      PROA C  
ATOM   1914  CE1 TYR A 235      84.762  71.510  85.717  0.00  0.00      PROA C  
ATOM   1915  CE2 TYR A 235      83.962  73.212  84.186  0.00  0.00      PROA C  
ATOM   1916  CZ  TYR A 235      84.068  71.866  84.552  0.00  0.00      PROA C  
ATOM   1917  OH  TYR A 235      83.482  70.873  83.739  0.00  0.00      PROA O  
ATOM   1918  N   ASP A 236      86.016  77.250  88.803  0.00  0.00      PROA N  
ATOM   1919  CA  ASP A 236      86.738  78.359  89.386  0.00  0.00      PROA C  
ATOM   1920  C   ASP A 236      85.703  79.361  89.879  0.00  0.00      PROA C  
ATOM   1921  O   ASP A 236      84.658  79.521  89.249  0.00  0.00      PROA O  
ATOM   1922  CB  ASP A 236      87.648  79.047  88.328  0.00  0.00      PROA C  
ATOM   1923  CG  ASP A 236      88.653  78.088  87.696  0.00  0.00      PROA C  
ATOM   1924  OD1 ASP A 236      89.057  77.071  88.317  0.00  0.00      PROA O  
ATOM   1925  OD2 ASP A 236      89.146  78.430  86.585  0.00  0.00      PROA O1-
ATOM   1926  N   TYR A 237      85.929  80.040  91.023  0.00  0.00      PROA N  
ATOM   1927  CA  TYR A 237      84.934  80.974  91.520  0.00  0.00      PROA C  
ATOM   1928  C   TYR A 237      85.510  81.997  92.487  0.00  0.00      PROA C  
ATOM   1929  O   TYR A 237      86.533  81.771  93.135  0.00  0.00      PROA O  
ATOM   1930  CB  TYR A 237      83.717  80.254  92.185  0.00  0.00      PROA C  
ATOM   1931  CG  TYR A 237      84.023  79.566  93.497  0.00  0.00      PROA C  
ATOM   1932  CD1 TYR A 237      84.509  78.248  93.522  0.00  0.00      PROA C  
ATOM   1933  CD2 TYR A 237      83.768  80.219  94.715  0.00  0.00      PROA C  
ATOM   1934  CE1 TYR A 237      84.768  77.606  94.743  0.00  0.00      PROA C  
ATOM   1935  CE2 TYR A 237      84.032  79.582  95.935  0.00  0.00      PROA C  
ATOM   1936  CZ  TYR A 237      84.535  78.279  95.949  0.00  0.00      PROA C  
ATOM   1937  OH  TYR A 237      84.792  77.646  97.185  0.00  0.00      PROA O  
ATOM   1938  N   ILE A 238      84.811  83.144  92.616  0.00  0.00      PROA N  
ATOM   1939  CA  ILE A 238      85.066  84.156  93.627  0.00  0.00      PROA C  
ATOM   1940  C   ILE A 238      83.862  84.182  94.559  0.00  0.00      PROA C  
ATOM   1941  O   ILE A 238      82.721  84.301  94.108  0.00  0.00      PROA O  
ATOM   1942  CB  ILE A 238      85.255  85.567  93.052  0.00  0.00      PROA C  
ATOM   1943  CG1 ILE A 238      86.344  85.617  91.951  0.00  0.00      PROA C  
ATOM   1944  CG2 ILE A 238      85.574  86.564  94.194  0.00  0.00      PROA C  
ATOM   1945  CD  ILE A 238      86.309  86.918  91.142  0.00  0.00      PROA C  
ATOM   1946  N   LYS A 239      84.067  84.079  95.884  0.00  0.00      PROA N  
ATOM   1947  CA  LYS A 239      83.033  84.358  96.864  0.00  0.00      PROA C  
ATOM   1948  C   LYS A 239      83.543  85.449  97.793  0.00  0.00      PROA C  
ATOM   1949  O   LYS A 239      84.731  85.541  98.109  0.00  0.00      PROA O  
ATOM   1950  CB  LYS A 239      82.558  83.120  97.674  0.00  0.00      PROA C  
ATOM   1951  CG  LYS A 239      83.612  82.487  98.596  0.00  0.00      PROA C  
ATOM   1952  CD  LYS A 239      83.038  81.361  99.478  0.00  0.00      PROA C  
ATOM   1953  CE  LYS A 239      84.087  80.723 100.406  0.00  0.00      PROA C  
ATOM   1954  NZ  LYS A 239      83.472  79.706 101.295  0.00  0.00      PROA N1+
ATOM   1955  N   ILE A 240      82.640  86.340  98.228  0.00  0.00      PROA N  
ATOM   1956  CA  ILE A 240      82.978  87.473  99.072  0.00  0.00      PROA C  
ATOM   1957  C   ILE A 240      82.112  87.370 100.305  0.00  0.00      PROA C  
ATOM   1958  O   ILE A 240      80.898  87.234 100.190  0.00  0.00      PROA O  
ATOM   1959  CB  ILE A 240      82.738  88.813  98.363  0.00  0.00      PROA C  
ATOM   1960  CG1 ILE A 240      83.591  88.906  97.070  0.00  0.00      PROA C  
ATOM   1961  CG2 ILE A 240      82.977  89.984  99.346  0.00  0.00      PROA C  
ATOM   1962  CD  ILE A 240      83.338  90.169  96.238  0.00  0.00      PROA C  
ATOM   1963  N   LYS A 241      82.675  87.419 101.526  0.00  0.00      PROA N  
ATOM   1964  CA  LYS A 241      81.848  87.485 102.718  0.00  0.00      PROA C  
ATOM   1965  C   LYS A 241      82.116  88.759 103.495  0.00  0.00      PROA C  
ATOM   1966  O   LYS A 241      83.252  89.207 103.683  0.00  0.00      PROA O  
ATOM   1967  CB  LYS A 241      81.905  86.236 103.637  0.00  0.00      PROA C  
ATOM   1968  CG  LYS A 241      83.236  85.975 104.356  0.00  0.00      PROA C  
ATOM   1969  CD  LYS A 241      83.183  84.763 105.313  0.00  0.00      PROA C  
ATOM   1970  CE  LYS A 241      82.123  84.877 106.429  0.00  0.00      PROA C  
ATOM   1971  NZ  LYS A 241      82.218  83.735 107.375  0.00  0.00      PROA N1+
ATOM   1972  N   ALA A 242      81.015  89.388 103.930  0.00  0.00      PROA N  
ATOM   1973  CA  ALA A 242      81.003  90.619 104.674  0.00  0.00      PROA C  
ATOM   1974  C   ALA A 242      80.062  90.446 105.850  0.00  0.00      PROA C  
ATOM   1975  O   ALA A 242      78.861  90.224 105.677  0.00  0.00      PROA O  
ATOM   1976  CB  ALA A 242      80.478  91.752 103.783  0.00  0.00      PROA C  
ATOM   1977  N   GLY A 243      80.581  90.522 107.096  0.00  0.00      PROA N  
ATOM   1978  CA  GLY A 243      79.826  90.123 108.287  0.00  0.00      PROA C  
ATOM   1979  C   GLY A 243      79.266  88.716 108.203  0.00  0.00      PROA C  
ATOM   1980  O   GLY A 243      79.970  87.761 107.871  0.00  0.00      PROA O  
ATOM   1981  N   SER A 244      77.966  88.549 108.505  0.00  0.00      PROA N  
ATOM   1982  CA  SER A 244      77.283  87.262 108.410  0.00  0.00      PROA C  
ATOM   1983  C   SER A 244      76.945  86.843 106.982  0.00  0.00      PROA C  
ATOM   1984  O   SER A 244      76.723  85.663 106.709  0.00  0.00      PROA O  
ATOM   1985  CB  SER A 244      75.945  87.258 109.206  0.00  0.00      PROA C  
ATOM   1986  OG  SER A 244      76.157  87.560 110.590  0.00  0.00      PROA O  
ATOM   1987  N   LYS A 245      76.890  87.791 106.024  0.00  0.00      PROA N  
ATOM   1988  CA  LYS A 245      76.443  87.523 104.667  0.00  0.00      PROA C  
ATOM   1989  C   LYS A 245      77.570  87.094 103.730  0.00  0.00      PROA C  
ATOM   1990  O   LYS A 245      78.686  87.616 103.764  0.00  0.00      PROA O  
ATOM   1991  CB  LYS A 245      75.689  88.742 104.065  0.00  0.00      PROA C  
ATOM   1992  CG  LYS A 245      75.101  88.501 102.659  0.00  0.00      PROA C  
ATOM   1993  CD  LYS A 245      74.200  89.654 102.175  0.00  0.00      PROA C  
ATOM   1994  CE  LYS A 245      73.282  89.305 100.987  0.00  0.00      PROA C  
ATOM   1995  NZ  LYS A 245      74.060  88.908  99.784  0.00  0.00      PROA N1+
ATOM   1996  N   VAL A 246      77.278  86.124 102.840  0.00  0.00      PROA N  
ATOM   1997  CA  VAL A 246      78.167  85.699 101.773  0.00  0.00      PROA C  
ATOM   1998  C   VAL A 246      77.537  86.065 100.433  0.00  0.00      PROA C  
ATOM   1999  O   VAL A 246      76.327  85.968 100.217  0.00  0.00      PROA O  
ATOM   2000  CB  VAL A 246      78.541  84.218 101.872  0.00  0.00      PROA C  
ATOM   2001  CG1 VAL A 246      77.319  83.295 101.688  0.00  0.00      PROA C  
ATOM   2002  CG2 VAL A 246      79.660  83.869 100.868  0.00  0.00      PROA C  
ATOM   2003  N   TRP A 247      78.365  86.574  99.511  0.00  0.00      PROA N  
ATOM   2004  CA  TRP A 247      78.012  87.038  98.191  0.00  0.00      PROA C  
ATOM   2005  C   TRP A 247      78.626  86.106  97.155  0.00  0.00      PROA C  
ATOM   2006  O   TRP A 247      79.649  85.456  97.386  0.00  0.00      PROA O  
ATOM   2007  CB  TRP A 247      78.553  88.474  97.940  0.00  0.00      PROA C  
ATOM   2008  CG  TRP A 247      78.063  89.536  98.877  0.00  0.00      PROA C  
ATOM   2009  CD1 TRP A 247      78.510  89.787 100.151  0.00  0.00      PROA C  
ATOM   2010  CD2 TRP A 247      77.087  90.550  98.581  0.00  0.00      PROA C  
ATOM   2011  CE2 TRP A 247      76.988  91.372  99.730  0.00  0.00      PROA C  
ATOM   2012  CE3 TRP A 247      76.301  90.835  97.461  0.00  0.00      PROA C  
ATOM   2013  NE1 TRP A 247      77.850  90.882 100.664  0.00  0.00      PROA N  
ATOM   2014  CZ2 TRP A 247      76.120  92.452  99.783  0.00  0.00      PROA C  
ATOM   2015  CZ3 TRP A 247      75.435  91.932  97.513  0.00  0.00      PROA C  
ATOM   2016  CH2 TRP A 247      75.345  92.726  98.653  0.00  0.00      PROA C  
ATOM   2017  N   GLY A 248      77.998  86.027  95.963  0.00  0.00      PROA N  
ATOM   2018  CA  GLY A 248      78.386  85.087  94.917  0.00  0.00      PROA C  
ATOM   2019  C   GLY A 248      77.947  83.669  95.220  0.00  0.00      PROA C  
ATOM   2020  O   GLY A 248      76.901  83.484  95.851  0.00  0.00      PROA O  
ATOM   2021  N   PRO A 249      78.674  82.633  94.820  0.00  0.00      PROA N  
ATOM   2022  CA  PRO A 249      79.762  82.613  93.840  0.00  0.00      PROA C  
ATOM   2023  C   PRO A 249      79.621  83.476  92.582  0.00  0.00      PROA C  
ATOM   2024  O   PRO A 249      78.544  83.521  91.985  0.00  0.00      PROA O  
ATOM   2025  CB  PRO A 249      79.927  81.118  93.532  0.00  0.00      PROA C  
ATOM   2026  CG  PRO A 249      79.541  80.433  94.844  0.00  0.00      PROA C  
ATOM   2027  CD  PRO A 249      78.368  81.289  95.317  0.00  0.00      PROA C  
ATOM   2028  N   PHE A 250      80.701  84.165  92.173  0.00  0.00      PROA N  
ATOM   2029  CA  PHE A 250      80.755  85.008  90.990  0.00  0.00      PROA C  
ATOM   2030  C   PHE A 250      81.726  84.433  89.964  0.00  0.00      PROA C  
ATOM   2031  O   PHE A 250      82.865  84.084  90.289  0.00  0.00      PROA O  
ATOM   2032  CB  PHE A 250      81.216  86.455  91.320  0.00  0.00      PROA C  
ATOM   2033  CG  PHE A 250      80.274  87.149  92.269  0.00  0.00      PROA C  
ATOM   2034  CD1 PHE A 250      78.916  87.301  91.938  0.00  0.00      PROA C  
ATOM   2035  CD2 PHE A 250      80.755  87.747  93.448  0.00  0.00      PROA C  
ATOM   2036  CE1 PHE A 250      78.057  88.040  92.763  0.00  0.00      PROA C  
ATOM   2037  CE2 PHE A 250      79.901  88.491  94.272  0.00  0.00      PROA C  
ATOM   2038  CZ  PHE A 250      78.552  88.642  93.926  0.00  0.00      PROA C  
ATOM   2039  N   CYS A 251      81.271  84.314  88.693  0.00  0.00      PROA N  
ATOM   2040  CA  CYS A 251      81.987  83.637  87.619  0.00  0.00      PROA C  
ATOM   2041  C   CYS A 251      81.589  84.226  86.267  0.00  0.00      PROA C  
ATOM   2042  O   CYS A 251      80.674  85.047  86.172  0.00  0.00      PROA O  
ATOM   2043  CB  CYS A 251      81.696  82.108  87.564  0.00  0.00      PROA C  
ATOM   2044  SG  CYS A 251      82.101  81.271  89.117  0.00  0.00      PROA S  
ATOM   2045  N   GLY A 252      82.276  83.814  85.177  0.00  0.00      PROA N  
ATOM   2046  CA  GLY A 252      81.944  84.190  83.804  0.00  0.00      PROA C  
ATOM   2047  C   GLY A 252      82.757  85.340  83.269  0.00  0.00      PROA C  
ATOM   2048  O   GLY A 252      83.752  85.764  83.856  0.00  0.00      PROA O  
ATOM   2049  N   GLU A 253      82.355  85.857  82.090  0.00  0.00      PROA N  
ATOM   2050  CA  GLU A 253      83.007  86.983  81.440  0.00  0.00      PROA C  
ATOM   2051  C   GLU A 253      82.498  88.338  81.934  0.00  0.00      PROA C  
ATOM   2052  O   GLU A 253      83.142  89.374  81.759  0.00  0.00      PROA O  
ATOM   2053  CB  GLU A 253      82.815  86.931  79.898  0.00  0.00      PROA C  
ATOM   2054  CG  GLU A 253      83.473  85.706  79.207  0.00  0.00      PROA C  
ATOM   2055  CD  GLU A 253      82.539  84.505  79.076  0.00  0.00      PROA C  
ATOM   2056  OE1 GLU A 253      82.862  83.412  79.612  0.00  0.00      PROA O  
ATOM   2057  OE2 GLU A 253      81.476  84.631  78.410  0.00  0.00      PROA O1-
ATOM   2058  N   LYS A 254      81.315  88.374  82.576  0.00  0.00      PROA N  
ATOM   2059  CA  LYS A 254      80.714  89.603  83.057  0.00  0.00      PROA C  
ATOM   2060  C   LYS A 254      80.908  89.745  84.559  0.00  0.00      PROA C  
ATOM   2061  O   LYS A 254      80.516  88.880  85.346  0.00  0.00      PROA O  
ATOM   2062  CB  LYS A 254      79.210  89.678  82.682  0.00  0.00      PROA C  
ATOM   2063  CG  LYS A 254      78.448  90.913  83.207  0.00  0.00      PROA C  
ATOM   2064  CD  LYS A 254      78.997  92.256  82.683  0.00  0.00      PROA C  
ATOM   2065  CE  LYS A 254      78.231  93.474  83.232  0.00  0.00      PROA C  
ATOM   2066  NZ  LYS A 254      78.764  94.740  82.668  0.00  0.00      PROA N1+
ATOM   2067  N   SER A 255      81.539  90.856  84.998  0.00  0.00      PROA N  
ATOM   2068  CA  SER A 255      81.710  91.185  86.410  0.00  0.00      PROA C  
ATOM   2069  C   SER A 255      80.384  91.343  87.149  0.00  0.00      PROA C  
ATOM   2070  O   SER A 255      79.432  91.868  86.558  0.00  0.00      PROA O  
ATOM   2071  CB  SER A 255      82.470  92.523  86.639  0.00  0.00      PROA C  
ATOM   2072  OG  SER A 255      83.724  92.535  85.959  0.00  0.00      PROA O  
ATOM   2073  N   PRO A 256      80.229  90.948  88.413  0.00  0.00      PROA N  
ATOM   2074  CA  PRO A 256      79.139  91.452  89.248  0.00  0.00      PROA C  
ATOM   2075  C   PRO A 256      79.110  92.977  89.354  0.00  0.00      PROA C  
ATOM   2076  O   PRO A 256      80.140  93.641  89.201  0.00  0.00      PROA O  
ATOM   2077  CB  PRO A 256      79.378  90.772  90.603  0.00  0.00      PROA C  
ATOM   2078  CG  PRO A 256      80.896  90.613  90.672  0.00  0.00      PROA C  
ATOM   2079  CD  PRO A 256      81.276  90.306  89.221  0.00  0.00      PROA C  
ATOM   2080  N   GLU A 257      77.921  93.561  89.600  0.00  0.00      PROA N  
ATOM   2081  CA  GLU A 257      77.762  94.983  89.862  0.00  0.00      PROA C  
ATOM   2082  C   GLU A 257      78.546  95.403  91.123  0.00  0.00      PROA C  
ATOM   2083  O   GLU A 257      78.543  94.623  92.083  0.00  0.00      PROA O  
ATOM   2084  CB  GLU A 257      76.250  95.307  90.018  0.00  0.00      PROA C  
ATOM   2085  CG  GLU A 257      75.873  96.808  90.142  0.00  0.00      PROA C  
ATOM   2086  CD  GLU A 257      75.989  97.612  88.847  0.00  0.00      PROA C  
ATOM   2087  OE1 GLU A 257      76.362  97.061  87.778  0.00  0.00      PROA O  
ATOM   2088  OE2 GLU A 257      75.689  98.836  88.891  0.00  0.00      PROA O1-
ATOM   2089  N   PRO A 258      79.244  96.545  91.196  0.00  0.00      PROA N  
ATOM   2090  CA  PRO A 258      79.874  97.066  92.411  0.00  0.00      PROA C  
ATOM   2091  C   PRO A 258      79.114  96.916  93.726  0.00  0.00      PROA C  
ATOM   2092  O   PRO A 258      77.903  97.151  93.775  0.00  0.00      PROA O  
ATOM   2093  CB  PRO A 258      80.208  98.520  92.056  0.00  0.00      PROA C  
ATOM   2094  CG  PRO A 258      80.542  98.435  90.564  0.00  0.00      PROA C  
ATOM   2095  CD  PRO A 258      79.534  97.405  90.045  0.00  0.00      PROA C  
ATOM   2096  N   ILE A 259      79.817  96.534  94.806  0.00  0.00      PROA N  
ATOM   2097  CA  ILE A 259      79.213  96.219  96.088  0.00  0.00      PROA C  
ATOM   2098  C   ILE A 259      79.640  97.272  97.097  0.00  0.00      PROA C  
ATOM   2099  O   ILE A 259      80.810  97.395  97.463  0.00  0.00      PROA O  
ATOM   2100  CB  ILE A 259      79.550  94.816  96.616  0.00  0.00      PROA C  
ATOM   2101  CG1 ILE A 259      79.216  93.704  95.587  0.00  0.00      PROA C  
ATOM   2102  CG2 ILE A 259      78.767  94.564  97.928  0.00  0.00      PROA C  
ATOM   2103  CD  ILE A 259      80.403  93.273  94.715  0.00  0.00      PROA C  
ATOM   2104  N   SER A 260      78.679  98.081  97.588  0.00  0.00      PROA N  
ATOM   2105  CA  SER A 260      78.920  99.014  98.681  0.00  0.00      PROA C  
ATOM   2106  C   SER A 260      78.590  98.305  99.980  0.00  0.00      PROA C  
ATOM   2107  O   SER A 260      77.479  97.806 100.169  0.00  0.00      PROA O  
ATOM   2108  CB  SER A 260      78.083 100.317  98.558  0.00  0.00      PROA C  
ATOM   2109  OG  SER A 260      78.451 101.296  99.539  0.00  0.00      PROA O  
ATOM   2110  N   THR A 261      79.568  98.204 100.898  0.00  0.00      PROA N  
ATOM   2111  CA  THR A 261      79.466  97.307 102.045  0.00  0.00      PROA C  
ATOM   2112  C   THR A 261      79.555  98.105 103.325  0.00  0.00      PROA C  
ATOM   2113  O   THR A 261      80.374  99.009 103.464  0.00  0.00      PROA O  
ATOM   2114  CB  THR A 261      80.548  96.230 102.069  0.00  0.00      PROA C  
ATOM   2115  CG2 THR A 261      80.054  95.041 102.898  0.00  0.00      PROA C  
ATOM   2116  OG1 THR A 261      80.813  95.733 100.762  0.00  0.00      PROA O  
ATOM   2117  N   GLN A 262      78.692  97.798 104.317  0.00  0.00      PROA N  
ATOM   2118  CA  GLN A 262      78.665  98.501 105.592  0.00  0.00      PROA C  
ATOM   2119  C   GLN A 262      79.814  98.116 106.526  0.00  0.00      PROA C  
ATOM   2120  O   GLN A 262      80.197  98.858 107.429  0.00  0.00      PROA O  
ATOM   2121  CB  GLN A 262      77.307  98.282 106.324  0.00  0.00      PROA C  
ATOM   2122  CG  GLN A 262      76.088  99.060 105.747  0.00  0.00      PROA C  
ATOM   2123  CD  GLN A 262      75.820  98.847 104.254  0.00  0.00      PROA C  
ATOM   2124  NE2 GLN A 262      75.395  97.614 103.889  0.00  0.00      PROA N  
ATOM   2125  OE1 GLN A 262      75.970  99.749 103.426  0.00  0.00      PROA O  
ATOM   2126  N   SER A 263      80.386  96.914 106.324  0.00  0.00      PROA N  
ATOM   2127  CA  SER A 263      81.456  96.343 107.132  0.00  0.00      PROA C  
ATOM   2128  C   SER A 263      82.838  96.958 106.913  0.00  0.00      PROA C  
ATOM   2129  O   SER A 263      83.186  97.426 105.826  0.00  0.00      PROA O  
ATOM   2130  CB  SER A 263      81.583  94.806 106.919  0.00  0.00      PROA C  
ATOM   2131  OG  SER A 263      80.326  94.152 107.123  0.00  0.00      PROA O  
ATOM   2132  N   HIS A 264      83.685  96.918 107.968  0.00  0.00      PROA N  
ATOM   2133  CA  HIS A 264      85.083  97.330 107.906  0.00  0.00      PROA C  
ATOM   2134  C   HIS A 264      86.011  96.144 107.636  0.00  0.00      PROA C  
ATOM   2135  O   HIS A 264      87.213  96.306 107.424  0.00  0.00      PROA O  
ATOM   2136  CB  HIS A 264      85.509  97.949 109.268  0.00  0.00      PROA C  
ATOM   2137  CG  HIS A 264      85.444  96.981 110.430  0.00  0.00      PROA C  
ATOM   2138  CD2 HIS A 264      86.355  96.055 110.848  0.00  0.00      PROA C  
ATOM   2139  ND1 HIS A 264      84.443  96.970 111.380  0.00  0.00      PROA N  
ATOM   2140  CE1 HIS A 264      84.772  96.032 112.303  0.00  0.00      PROA C  
ATOM   2141  NE2 HIS A 264      85.925  95.446 112.020  0.00  0.00      PROA N  
ATOM   2142  N   SER A 265      85.464  94.911 107.636  0.00  0.00      PROA N  
ATOM   2143  CA  SER A 265      86.211  93.680 107.422  0.00  0.00      PROA C  
ATOM   2144  C   SER A 265      85.561  92.882 106.304  0.00  0.00      PROA C  
ATOM   2145  O   SER A 265      84.389  92.508 106.396  0.00  0.00      PROA O  
ATOM   2146  CB  SER A 265      86.284  92.803 108.707  0.00  0.00      PROA C  
ATOM   2147  OG  SER A 265      87.033  91.596 108.525  0.00  0.00      PROA O  
ATOM   2148  N   ILE A 266      86.309  92.620 105.217  0.00  0.00      PROA N  
ATOM   2149  CA  ILE A 266      85.855  91.852 104.065  0.00  0.00      PROA C  
ATOM   2150  C   ILE A 266      86.819  90.710 103.821  0.00  0.00      PROA C  
ATOM   2151  O   ILE A 266      88.038  90.900 103.803  0.00  0.00      PROA O  
ATOM   2152  CB  ILE A 266      85.777  92.664 102.769  0.00  0.00      PROA C  
ATOM   2153  CG1 ILE A 266      84.884  93.912 102.912  0.00  0.00      PROA C  
ATOM   2154  CG2 ILE A 266      85.288  91.791 101.590  0.00  0.00      PROA C  
ATOM   2155  CD  ILE A 266      83.429  93.641 103.288  0.00  0.00      PROA C  
ATOM   2156  N   GLN A 267      86.293  89.491 103.598  0.00  0.00      PROA N  
ATOM   2157  CA  GLN A 267      87.088  88.364 103.158  0.00  0.00      PROA C  
ATOM   2158  C   GLN A 267      86.698  87.969 101.738  0.00  0.00      PROA C  
ATOM   2159  O   GLN A 267      85.540  87.668 101.439  0.00  0.00      PROA O  
ATOM   2160  CB  GLN A 267      87.011  87.136 104.107  0.00  0.00      PROA C  
ATOM   2161  CG  GLN A 267      87.741  87.304 105.468  0.00  0.00      PROA C  
ATOM   2162  CD  GLN A 267      87.090  88.340 106.396  0.00  0.00      PROA C  
ATOM   2163  NE2 GLN A 267      87.855  89.383 106.784  0.00  0.00      PROA N  
ATOM   2164  OE1 GLN A 267      85.928  88.210 106.795  0.00  0.00      PROA O  
ATOM   2165  N   ILE A 268      87.684  87.967 100.827  0.00  0.00      PROA N  
ATOM   2166  CA  ILE A 268      87.543  87.568  99.439  0.00  0.00      PROA C  
ATOM   2167  C   ILE A 268      88.172  86.186  99.325  0.00  0.00      PROA C  
ATOM   2168  O   ILE A 268      89.320  85.988  99.723  0.00  0.00      PROA O  
ATOM   2169  CB  ILE A 268      88.285  88.497  98.465  0.00  0.00      PROA C  
ATOM   2170  CG1 ILE A 268      88.053  90.010  98.723  0.00  0.00      PROA C  
ATOM   2171  CG2 ILE A 268      87.955  88.099  97.006  0.00  0.00      PROA C  
ATOM   2172  CD  ILE A 268      86.622  90.488  98.480  0.00  0.00      PROA C  
ATOM   2173  N   LEU A 269      87.452  85.191  98.783  0.00  0.00      PROA N  
ATOM   2174  CA  LEU A 269      88.010  83.881  98.513  0.00  0.00      PROA C  
ATOM   2175  C   LEU A 269      87.909  83.622  97.024  0.00  0.00      PROA C  
ATOM   2176  O   LEU A 269      86.829  83.650  96.434  0.00  0.00      PROA O  
ATOM   2177  CB  LEU A 269      87.310  82.776  99.349  0.00  0.00      PROA C  
ATOM   2178  CG  LEU A 269      87.799  81.307  99.197  0.00  0.00      PROA C  
ATOM   2179  CD1 LEU A 269      87.251  80.574  97.959  0.00  0.00      PROA C  
ATOM   2180  CD2 LEU A 269      89.327  81.174  99.269  0.00  0.00      PROA C  
ATOM   2181  N   PHE A 270      89.060  83.368  96.382  0.00  0.00      PROA N  
ATOM   2182  CA  PHE A 270      89.157  82.985  94.992  0.00  0.00      PROA C  
ATOM   2183  C   PHE A 270      89.714  81.569  94.905  0.00  0.00      PROA C  
ATOM   2184  O   PHE A 270      90.715  81.230  95.536  0.00  0.00      PROA O  
ATOM   2185  CB  PHE A 270      89.987  84.019  94.171  0.00  0.00      PROA C  
ATOM   2186  CG  PHE A 270      90.289  83.562  92.762  0.00  0.00      PROA C  
ATOM   2187  CD1 PHE A 270      89.235  83.260  91.885  0.00  0.00      PROA C  
ATOM   2188  CD2 PHE A 270      91.613  83.408  92.311  0.00  0.00      PROA C  
ATOM   2189  CE1 PHE A 270      89.490  82.771  90.600  0.00  0.00      PROA C  
ATOM   2190  CE2 PHE A 270      91.872  82.933  91.018  0.00  0.00      PROA C  
ATOM   2191  CZ  PHE A 270      90.810  82.610  90.165  0.00  0.00      PROA C  
ATOM   2192  N   ARG A 271      89.045  80.697  94.138  0.00  0.00      PROA N  
ATOM   2193  CA  ARG A 271      89.419  79.310  93.978  0.00  0.00      PROA C  
ATOM   2194  C   ARG A 271      89.652  79.006  92.503  0.00  0.00      PROA C  
ATOM   2195  O   ARG A 271      88.810  79.311  91.659  0.00  0.00      PROA O  
ATOM   2196  CB  ARG A 271      88.272  78.408  94.501  0.00  0.00      PROA C  
ATOM   2197  CG  ARG A 271      88.581  76.895  94.543  0.00  0.00      PROA C  
ATOM   2198  CD  ARG A 271      89.671  76.473  95.540  0.00  0.00      PROA C  
ATOM   2199  NE  ARG A 271      89.206  76.845  96.919  0.00  0.00      PROA N  
ATOM   2200  CZ  ARG A 271      88.394  76.117  97.676  0.00  0.00      PROA C  
ATOM   2201  NH1 ARG A 271      87.889  74.968  97.287  0.00  0.00      PROA N1+
ATOM   2202  NH2 ARG A 271      88.072  76.553  98.877  0.00  0.00      PROA N  
ATOM   2203  N   SER A 272      90.801  78.383  92.164  0.00  0.00      PROA N  
ATOM   2204  CA  SER A 272      91.085  77.865  90.832  0.00  0.00      PROA C  
ATOM   2205  C   SER A 272      91.308  76.358  90.879  0.00  0.00      PROA C  
ATOM   2206  O   SER A 272      91.934  75.819  91.796  0.00  0.00      PROA O  
ATOM   2207  CB  SER A 272      92.302  78.531  90.112  0.00  0.00      PROA C  
ATOM   2208  OG  SER A 272      93.559  78.296  90.760  0.00  0.00      PROA O  
ATOM   2209  N   ASP A 273      90.768  75.623  89.892  0.00  0.00      PROA N  
ATOM   2210  CA  ASP A 273      90.972  74.198  89.700  0.00  0.00      PROA C  
ATOM   2211  C   ASP A 273      92.194  73.914  88.799  0.00  0.00      PROA C  
ATOM   2212  O   ASP A 273      92.984  74.802  88.470  0.00  0.00      PROA O  
ATOM   2213  CB  ASP A 273      89.613  73.472  89.381  0.00  0.00      PROA C  
ATOM   2214  CG  ASP A 273      89.388  72.849  88.002  0.00  0.00      PROA C  
ATOM   2215  OD1 ASP A 273      89.904  73.349  86.972  0.00  0.00      PROA O  
ATOM   2216  OD2 ASP A 273      88.599  71.864  87.945  0.00  0.00      PROA O1-
ATOM   2217  N   ASN A 274      92.432  72.628  88.458  0.00  0.00      PROA N  
ATOM   2218  CA  ASN A 274      93.588  72.143  87.725  0.00  0.00      PROA C  
ATOM   2219  C   ASN A 274      93.654  72.573  86.245  0.00  0.00      PROA C  
ATOM   2220  O   ASN A 274      94.725  72.543  85.638  0.00  0.00      PROA O  
ATOM   2221  CB  ASN A 274      93.626  70.589  87.886  0.00  0.00      PROA C  
ATOM   2222  CG  ASN A 274      94.852  69.911  87.266  0.00  0.00      PROA C  
ATOM   2223  ND2 ASN A 274      94.671  69.272  86.088  0.00  0.00      PROA N  
ATOM   2224  OD1 ASN A 274      95.941  69.892  87.848  0.00  0.00      PROA O  
ATOM   2225  N   SER A 275      92.536  72.995  85.624  0.00  0.00      PROA N  
ATOM   2226  CA  SER A 275      92.489  73.359  84.208  0.00  0.00      PROA C  
ATOM   2227  C   SER A 275      92.033  74.797  83.984  0.00  0.00      PROA C  
ATOM   2228  O   SER A 275      91.634  75.511  84.905  0.00  0.00      PROA O  
ATOM   2229  CB  SER A 275      91.624  72.387  83.339  0.00  0.00      PROA C  
ATOM   2230  OG  SER A 275      90.264  72.287  83.775  0.00  0.00      PROA O  
ATOM   2231  N   GLY A 276      92.124  75.273  82.719  0.00  0.00      PROA N  
ATOM   2232  CA  GLY A 276      91.677  76.602  82.306  0.00  0.00      PROA C  
ATOM   2233  C   GLY A 276      92.804  77.593  82.153  0.00  0.00      PROA C  
ATOM   2234  O   GLY A 276      93.713  77.684  82.975  0.00  0.00      PROA O  
ATOM   2235  N   GLU A 277      92.746  78.390  81.068  0.00  0.00      PROA N  
ATOM   2236  CA  GLU A 277      93.785  79.336  80.683  0.00  0.00      PROA C  
ATOM   2237  C   GLU A 277      93.275  80.769  80.824  0.00  0.00      PROA C  
ATOM   2238  O   GLU A 277      93.812  81.717  80.256  0.00  0.00      PROA O  
ATOM   2239  CB  GLU A 277      94.210  79.075  79.211  0.00  0.00      PROA C  
ATOM   2240  CG  GLU A 277      94.829  77.675  78.955  0.00  0.00      PROA C  
ATOM   2241  CD  GLU A 277      96.127  77.437  79.722  0.00  0.00      PROA C  
ATOM   2242  OE1 GLU A 277      96.194  76.467  80.526  0.00  0.00      PROA O  
ATOM   2243  OE2 GLU A 277      97.110  78.197  79.510  0.00  0.00      PROA O1-
ATOM   2244  N   ASN A 278      92.178  80.954  81.577  0.00  0.00      PROA N  
ATOM   2245  CA  ASN A 278      91.488  82.219  81.771  0.00  0.00      PROA C  
ATOM   2246  C   ASN A 278      92.327  83.300  82.461  0.00  0.00      PROA C  
ATOM   2247  O   ASN A 278      93.105  83.035  83.378  0.00  0.00      PROA O  
ATOM   2248  CB  ASN A 278      90.143  82.026  82.511  0.00  0.00      PROA C  
ATOM   2249  CG  ASN A 278      89.385  80.868  81.871  0.00  0.00      PROA C  
ATOM   2250  ND2 ASN A 278      89.536  79.659  82.461  0.00  0.00      PROA N  
ATOM   2251  OD1 ASN A 278      88.672  81.003  80.874  0.00  0.00      PROA O  
ATOM   2252  N   ARG A 279      92.191  84.558  81.998  0.00  0.00      PROA N  
ATOM   2253  CA  ARG A 279      92.968  85.699  82.450  0.00  0.00      PROA C  
ATOM   2254  C   ARG A 279      92.832  86.098  83.919  0.00  0.00      PROA C  
ATOM   2255  O   ARG A 279      93.814  86.465  84.567  0.00  0.00      PROA O  
ATOM   2256  CB  ARG A 279      92.734  86.912  81.523  0.00  0.00      PROA C  
ATOM   2257  CG  ARG A 279      93.381  86.730  80.133  0.00  0.00      PROA C  
ATOM   2258  CD  ARG A 279      93.011  87.805  79.099  0.00  0.00      PROA C  
ATOM   2259  NE  ARG A 279      93.618  89.102  79.537  0.00  0.00      PROA N  
ATOM   2260  CZ  ARG A 279      93.491  90.237  78.861  0.00  0.00      PROA C  
ATOM   2261  NH1 ARG A 279      92.777  90.326  77.761  0.00  0.00      PROA N1+
ATOM   2262  NH2 ARG A 279      94.092  91.327  79.288  0.00  0.00      PROA N  
ATOM   2263  N   GLY A 280      91.610  86.040  84.490  0.00  0.00      PROA N  
ATOM   2264  CA  GLY A 280      91.360  86.421  85.875  0.00  0.00      PROA C  
ATOM   2265  C   GLY A 280      90.582  87.698  86.011  0.00  0.00      PROA C  
ATOM   2266  O   GLY A 280      89.684  87.994  85.228  0.00  0.00      PROA O  
ATOM   2267  N   TRP A 281      90.868  88.462  87.074  0.00  0.00      PROA N  
ATOM   2268  CA  TRP A 281      89.986  89.512  87.533  0.00  0.00      PROA C  
ATOM   2269  C   TRP A 281      90.766  90.572  88.293  0.00  0.00      PROA C  
ATOM   2270  O   TRP A 281      91.840  90.321  88.845  0.00  0.00      PROA O  
ATOM   2271  CB  TRP A 281      88.875  88.917  88.448  0.00  0.00      PROA C  
ATOM   2272  CG  TRP A 281      89.379  88.127  89.621  0.00  0.00      PROA C  
ATOM   2273  CD1 TRP A 281      89.794  86.820  89.591  0.00  0.00      PROA C  
ATOM   2274  CD2 TRP A 281      89.565  88.579  90.973  0.00  0.00      PROA C  
ATOM   2275  CE2 TRP A 281      90.084  87.478  91.699  0.00  0.00      PROA C  
ATOM   2276  CE3 TRP A 281      89.343  89.793  91.629  0.00  0.00      PROA C  
ATOM   2277  NE1 TRP A 281      90.209  86.433  90.839  0.00  0.00      PROA N  
ATOM   2278  CZ2 TRP A 281      90.393  87.571  93.043  0.00  0.00      PROA C  
ATOM   2279  CZ3 TRP A 281      89.637  89.871  92.993  0.00  0.00      PROA C  
ATOM   2280  CH2 TRP A 281      90.157  88.784  93.688  0.00  0.00      PROA C  
ATOM   2281  N   ARG A 282      90.226  91.799  88.336  0.00  0.00      PROA N  
ATOM   2282  CA  ARG A 282      90.820  92.926  89.018  0.00  0.00      PROA C  
ATOM   2283  C   ARG A 282      89.695  93.746  89.633  0.00  0.00      PROA C  
ATOM   2284  O   ARG A 282      88.653  93.975  89.011  0.00  0.00      PROA O  
ATOM   2285  CB  ARG A 282      91.618  93.799  88.012  0.00  0.00      PROA C  
ATOM   2286  CG  ARG A 282      92.316  95.048  88.592  0.00  0.00      PROA C  
ATOM   2287  CD  ARG A 282      92.777  96.018  87.492  0.00  0.00      PROA C  
ATOM   2288  NE  ARG A 282      93.435  97.193  88.149  0.00  0.00      PROA N  
ATOM   2289  CZ  ARG A 282      93.547  98.390  87.587  0.00  0.00      PROA C  
ATOM   2290  NH1 ARG A 282      93.192  98.641  86.350  0.00  0.00      PROA N1+
ATOM   2291  NH2 ARG A 282      94.056  99.390  88.279  0.00  0.00      PROA N  
ATOM   2292  N   LEU A 283      89.866  94.199  90.887  0.00  0.00      PROA N  
ATOM   2293  CA  LEU A 283      88.907  95.083  91.507  0.00  0.00      PROA C  
ATOM   2294  C   LEU A 283      89.648  96.066  92.399  0.00  0.00      PROA C  
ATOM   2295  O   LEU A 283      90.751  95.818  92.899  0.00  0.00      PROA O  
ATOM   2296  CB  LEU A 283      87.723  94.300  92.166  0.00  0.00      PROA C  
ATOM   2297  CG  LEU A 283      87.673  93.950  93.673  0.00  0.00      PROA C  
ATOM   2298  CD1 LEU A 283      88.992  93.468  94.262  0.00  0.00      PROA C  
ATOM   2299  CD2 LEU A 283      87.076  95.069  94.533  0.00  0.00      PROA C  
ATOM   2300  N   SER A 284      89.072  97.259  92.576  0.00  0.00      PROA N  
ATOM   2301  CA  SER A 284      89.616  98.309  93.406  0.00  0.00      PROA C  
ATOM   2302  C   SER A 284      88.694  98.515  94.582  0.00  0.00      PROA C  
ATOM   2303  O   SER A 284      87.466  98.551  94.462  0.00  0.00      PROA O  
ATOM   2304  CB  SER A 284      89.881  99.665  92.682  0.00  0.00      PROA C  
ATOM   2305  OG  SER A 284      88.733 100.208  92.025  0.00  0.00      PROA O  
ATOM   2306  N   TYR A 285      89.282  98.610  95.785  0.00  0.00      PROA N  
ATOM   2307  CA  TYR A 285      88.536  98.750  97.011  0.00  0.00      PROA C  
ATOM   2308  C   TYR A 285      88.888 100.116  97.579  0.00  0.00      PROA C  
ATOM   2309  O   TYR A 285      90.034 100.573  97.529  0.00  0.00      PROA O  
ATOM   2310  CB  TYR A 285      88.787  97.570  98.007  0.00  0.00      PROA C  
ATOM   2311  CG  TYR A 285      90.095  97.650  98.753  0.00  0.00      PROA C  
ATOM   2312  CD1 TYR A 285      90.175  98.414  99.929  0.00  0.00      PROA C  
ATOM   2313  CD2 TYR A 285      91.243  96.980  98.300  0.00  0.00      PROA C  
ATOM   2314  CE1 TYR A 285      91.388  98.574 100.597  0.00  0.00      PROA C  
ATOM   2315  CE2 TYR A 285      92.464  97.125  98.978  0.00  0.00      PROA C  
ATOM   2316  CZ  TYR A 285      92.539  97.948 100.110  0.00  0.00      PROA C  
ATOM   2317  OH  TYR A 285      93.767  98.197 100.750  0.00  0.00      PROA O  
ATOM   2318  N   ARG A 286      87.876 100.823  98.103  0.00  0.00      PROA N  
ATOM   2319  CA  ARG A 286      88.081 102.106  98.737  0.00  0.00      PROA C  
ATOM   2320  C   ARG A 286      87.288 102.158 100.025  0.00  0.00      PROA C  
ATOM   2321  O   ARG A 286      86.085 101.898 100.054  0.00  0.00      PROA O  
ATOM   2322  CB  ARG A 286      87.692 103.292  97.812  0.00  0.00      PROA C  
ATOM   2323  CG  ARG A 286      88.509 103.326  96.503  0.00  0.00      PROA C  
ATOM   2324  CD  ARG A 286      88.126 104.464  95.545  0.00  0.00      PROA C  
ATOM   2325  NE  ARG A 286      89.033 104.372  94.352  0.00  0.00      PROA N  
ATOM   2326  CZ  ARG A 286      88.951 103.447  93.403  0.00  0.00      PROA C  
ATOM   2327  NH1 ARG A 286      87.971 102.578  93.330  0.00  0.00      PROA N1+
ATOM   2328  NH2 ARG A 286      89.898 103.369  92.493  0.00  0.00      PROA N  
ATOM   2329  N   ALA A 287      87.953 102.474 101.146  0.00  0.00      PROA N  
ATOM   2330  CA  ALA A 287      87.303 102.732 102.407  0.00  0.00      PROA C  
ATOM   2331  C   ALA A 287      86.570 104.069 102.409  0.00  0.00      PROA C  
ATOM   2332  O   ALA A 287      87.171 105.143 102.319  0.00  0.00      PROA O  
ATOM   2333  CB  ALA A 287      88.333 102.723 103.546  0.00  0.00      PROA C  
ATOM   2334  N   ALA A 288      85.239 104.020 102.521  0.00  0.00      PROA N  
ATOM   2335  CA  ALA A 288      84.392 105.171 102.667  0.00  0.00      PROA C  
ATOM   2336  C   ALA A 288      83.595 105.057 103.959  0.00  0.00      PROA C  
ATOM   2337  O   ALA A 288      83.790 104.165 104.786  0.00  0.00      PROA O  
ATOM   2338  CB  ALA A 288      83.438 105.293 101.459  0.00  0.00      PROA C  
ATOM   2339  N   GLY A 289      82.668 105.998 104.161  0.00  0.00      PROA N  
ATOM   2340  CA  GLY A 289      81.671 105.939 105.214  0.00  0.00      PROA C  
ATOM   2341  C   GLY A 289      80.997 107.273 105.223  0.00  0.00      PROA C  
ATOM   2342  O   GLY A 289      79.836 107.394 104.829  0.00  0.00      PROA O  
ATOM   2343  N   ASN A 290      81.700 108.337 105.649  0.00  0.00      PROA N  
ATOM   2344  CA  ASN A 290      81.202 109.692 105.475  0.00  0.00      PROA C  
ATOM   2345  C   ASN A 290      79.697 109.735 105.190  0.00  0.00      PROA C  
ATOM   2346  O   ASN A 290      79.157 108.967 104.394  0.00  0.00      PROA O  
ATOM   2347  CB  ASN A 290      81.992 110.470 104.394  0.00  0.00      PROA C  
ATOM   2348  CG  ASN A 290      83.407 110.732 104.904  0.00  0.00      PROA C  
ATOM   2349  ND2 ASN A 290      84.433 110.200 104.206  0.00  0.00      PROA N  
ATOM   2350  OD1 ASN A 290      83.603 111.415 105.915  0.00  0.00      PROA O  
ATOM   2351  N   GLU A 291      78.977 110.644 105.872  0.00  0.00      PROA N  
ATOM   2352  CA  GLU A 291      77.543 110.784 105.732  0.00  0.00      PROA C  
ATOM   2353  C   GLU A 291      77.015 111.833 106.702  0.00  0.00      PROA C  
ATOM   2354  O   GLU A 291      75.956 112.430 106.490  0.00  0.00      PROA O  
ATOM   2355  CB  GLU A 291      76.848 109.417 105.958  0.00  0.00      PROA C  
ATOM   2356  CG  GLU A 291      75.308 109.425 105.787  0.00  0.00      PROA C  
ATOM   2357  CD  GLU A 291      74.706 108.041 106.015  0.00  0.00      PROA C  
ATOM   2358  OE1 GLU A 291      75.040 107.092 105.256  0.00  0.00      PROA O  
ATOM   2359  OE2 GLU A 291      73.888 107.880 106.963  0.00  0.00      PROA O1-
ATOM   2360  N   CYS A 292      77.736 112.077 107.811  0.00  0.00      PROA N  
ATOM   2361  CA  CYS A 292      77.392 113.125 108.754  0.00  0.00      PROA C  
ATOM   2362  C   CYS A 292      77.910 114.478 108.251  0.00  0.00      PROA C  
ATOM   2363  O   CYS A 292      79.003 114.532 107.674  0.00  0.00      PROA O  
ATOM   2364  CB  CYS A 292      77.919 112.843 110.187  0.00  0.00      PROA C  
ATOM   2365  SG  CYS A 292      76.818 111.748 111.134  0.00  0.00      PROA S  
ATOM   2366  N   PRO A 293      77.166 115.581 108.393  0.00  0.00      PROA N  
ATOM   2367  CA  PRO A 293      77.610 116.913 107.983  0.00  0.00      PROA C  
ATOM   2368  C   PRO A 293      78.909 117.369 108.640  0.00  0.00      PROA C  
ATOM   2369  O   PRO A 293      79.251 116.915 109.733  0.00  0.00      PROA O  
ATOM   2370  CB  PRO A 293      76.418 117.823 108.327  0.00  0.00      PROA C  
ATOM   2371  CG  PRO A 293      75.757 117.132 109.521  0.00  0.00      PROA C  
ATOM   2372  CD  PRO A 293      75.939 115.648 109.199  0.00  0.00      PROA C  
ATOM   2373  N   LYS A 294      79.657 118.274 107.977  0.00  0.00      PROA N  
ATOM   2374  CA  LYS A 294      80.900 118.824 108.492  0.00  0.00      PROA C  
ATOM   2375  C   LYS A 294      80.727 119.544 109.833  0.00  0.00      PROA C  
ATOM   2376  O   LYS A 294      79.821 120.360 110.018  0.00  0.00      PROA O  
ATOM   2377  CB  LYS A 294      81.511 119.818 107.466  0.00  0.00      PROA C  
ATOM   2378  CG  LYS A 294      82.906 120.369 107.831  0.00  0.00      PROA C  
ATOM   2379  CD  LYS A 294      83.328 121.591 106.987  0.00  0.00      PROA C  
ATOM   2380  CE  LYS A 294      82.544 122.874 107.321  0.00  0.00      PROA C  
ATOM   2381  NZ  LYS A 294      83.060 124.031 106.547  0.00  0.00      PROA N1+
ATOM   2382  N   LEU A 295      81.622 119.270 110.801  0.00  0.00      PROA N  
ATOM   2383  CA  LEU A 295      81.648 119.975 112.067  0.00  0.00      PROA C  
ATOM   2384  C   LEU A 295      82.608 121.148 112.001  0.00  0.00      PROA C  
ATOM   2385  O   LEU A 295      83.807 120.988 111.764  0.00  0.00      PROA O  
ATOM   2386  CB  LEU A 295      82.092 119.059 113.235  0.00  0.00      PROA C  
ATOM   2387  CG  LEU A 295      81.118 117.909 113.552  0.00  0.00      PROA C  
ATOM   2388  CD1 LEU A 295      81.772 116.922 114.526  0.00  0.00      PROA C  
ATOM   2389  CD2 LEU A 295      79.792 118.425 114.126  0.00  0.00      PROA C  
ATOM   2390  N   GLN A 296      82.110 122.380 112.230  0.00  0.00      PROA N  
ATOM   2391  CA  GLN A 296      82.976 123.504 112.536  0.00  0.00      PROA C  
ATOM   2392  C   GLN A 296      83.498 123.401 113.980  0.00  0.00      PROA C  
ATOM   2393  O   GLN A 296      82.690 123.178 114.890  0.00  0.00      PROA O  
ATOM   2394  CB  GLN A 296      82.365 124.909 112.253  0.00  0.00      PROA C  
ATOM   2395  CG  GLN A 296      81.017 125.267 112.939  0.00  0.00      PROA C  
ATOM   2396  CD  GLN A 296      79.815 124.504 112.371  0.00  0.00      PROA C  
ATOM   2397  NE2 GLN A 296      78.920 124.028 113.265  0.00  0.00      PROA N  
ATOM   2398  OE1 GLN A 296      79.657 124.335 111.158  0.00  0.00      PROA O  
ATOM   2399  N   PRO A 297      84.801 123.493 114.271  0.00  0.00      PROA N  
ATOM   2400  CA  PRO A 297      85.306 123.533 115.642  0.00  0.00      PROA C  
ATOM   2401  C   PRO A 297      84.771 124.720 116.456  0.00  0.00      PROA C  
ATOM   2402  O   PRO A 297      84.479 125.756 115.843  0.00  0.00      PROA O  
ATOM   2403  CB  PRO A 297      86.836 123.569 115.470  0.00  0.00      PROA C  
ATOM   2404  CG  PRO A 297      87.043 124.282 114.131  0.00  0.00      PROA C  
ATOM   2405  CD  PRO A 297      85.855 123.797 113.295  0.00  0.00      PROA C  
ATOM   2406  N   PRO A 298      84.603 124.653 117.780  0.00  0.00      PROA N  
ATOM   2407  CA  PRO A 298      84.402 125.828 118.628  0.00  0.00      PROA C  
ATOM   2408  C   PRO A 298      85.455 126.909 118.484  0.00  0.00      PROA C  
ATOM   2409  O   PRO A 298      86.610 126.619 118.163  0.00  0.00      PROA O  
ATOM   2410  CB  PRO A 298      84.407 125.293 120.071  0.00  0.00      PROA C  
ATOM   2411  CG  PRO A 298      84.144 123.801 119.918  0.00  0.00      PROA C  
ATOM   2412  CD  PRO A 298      84.784 123.444 118.580  0.00  0.00      PROA C  
ATOM   2413  N   VAL A 299      85.097 128.171 118.780  0.00  0.00      PROA N  
ATOM   2414  CA  VAL A 299      86.070 129.241 118.940  0.00  0.00      PROA C  
ATOM   2415  C   VAL A 299      86.914 128.971 120.193  0.00  0.00      PROA C  
ATOM   2416  O   VAL A 299      86.375 128.816 121.289  0.00  0.00      PROA O  
ATOM   2417  CB  VAL A 299      85.413 130.622 119.004  0.00  0.00      PROA C  
ATOM   2418  CG1 VAL A 299      86.490 131.721 118.932  0.00  0.00      PROA C  
ATOM   2419  CG2 VAL A 299      84.432 130.791 117.824  0.00  0.00      PROA C  
ATOM   2420  N   TYR A 300      88.252 128.829 120.029  0.00  0.00      PROA N  
ATOM   2421  CA  TYR A 300      89.200 128.434 121.072  0.00  0.00      PROA C  
ATOM   2422  C   TYR A 300      89.163 126.935 121.393  0.00  0.00      PROA C  
ATOM   2423  O   TYR A 300      89.717 126.470 122.393  0.00  0.00      PROA O  
ATOM   2424  CB  TYR A 300      89.172 129.301 122.366  0.00  0.00      PROA C  
ATOM   2425  CG  TYR A 300      89.450 130.745 122.046  0.00  0.00      PROA C  
ATOM   2426  CD1 TYR A 300      90.754 131.157 121.723  0.00  0.00      PROA C  
ATOM   2427  CD2 TYR A 300      88.431 131.711 122.115  0.00  0.00      PROA C  
ATOM   2428  CE1 TYR A 300      91.031 132.504 121.449  0.00  0.00      PROA C  
ATOM   2429  CE2 TYR A 300      88.702 133.057 121.837  0.00  0.00      PROA C  
ATOM   2430  CZ  TYR A 300      90.002 133.453 121.503  0.00  0.00      PROA C  
ATOM   2431  OH  TYR A 300      90.270 134.811 121.226  0.00  0.00      PROA O  
ATOM   2432  N   GLY A 301      88.534 126.130 120.510  0.00  0.00      PROA N  
ATOM   2433  CA  GLY A 301      88.443 124.682 120.636  0.00  0.00      PROA C  
ATOM   2434  C   GLY A 301      89.037 123.937 119.474  0.00  0.00      PROA C  
ATOM   2435  O   GLY A 301      89.531 124.506 118.501  0.00  0.00      PROA O  
ATOM   2436  N   LYS A 302      88.990 122.602 119.567  0.00  0.00      PROA N  
ATOM   2437  CA  LYS A 302      89.557 121.695 118.595  0.00  0.00      PROA C  
ATOM   2438  C   LYS A 302      88.677 120.453 118.519  0.00  0.00      PROA C  
ATOM   2439  O   LYS A 302      88.096 120.015 119.515  0.00  0.00      PROA O  
ATOM   2440  CB  LYS A 302      91.006 121.304 119.006  0.00  0.00      PROA C  
ATOM   2441  CG  LYS A 302      91.779 120.474 117.966  0.00  0.00      PROA C  
ATOM   2442  CD  LYS A 302      93.183 120.036 118.435  0.00  0.00      PROA C  
ATOM   2443  CE  LYS A 302      94.142 121.191 118.771  0.00  0.00      PROA C  
ATOM   2444  NZ  LYS A 302      95.490 120.672 119.115  0.00  0.00      PROA N1+
ATOM   2445  N   ILE A 303      88.555 119.866 117.310  0.00  0.00      PROA N  
ATOM   2446  CA  ILE A 303      87.843 118.618 117.067  0.00  0.00      PROA C  
ATOM   2447  C   ILE A 303      88.862 117.591 116.604  0.00  0.00      PROA C  
ATOM   2448  O   ILE A 303      89.591 117.808 115.632  0.00  0.00      PROA O  
ATOM   2449  CB  ILE A 303      86.745 118.754 116.004  0.00  0.00      PROA C  
ATOM   2450  CG1 ILE A 303      85.660 119.778 116.421  0.00  0.00      PROA C  
ATOM   2451  CG2 ILE A 303      86.112 117.380 115.676  0.00  0.00      PROA C  
ATOM   2452  CD  ILE A 303      84.815 119.352 117.625  0.00  0.00      PROA C  
ATOM   2453  N   GLU A 304      88.952 116.446 117.306  0.00  0.00      PROA N  
ATOM   2454  CA  GLU A 304      89.843 115.360 116.944  0.00  0.00      PROA C  
ATOM   2455  C   GLU A 304      89.070 114.044 116.838  0.00  0.00      PROA C  
ATOM   2456  O   GLU A 304      88.139 113.833 117.621  0.00  0.00      PROA O  
ATOM   2457  CB  GLU A 304      91.007 115.192 117.958  0.00  0.00      PROA C  
ATOM   2458  CG  GLU A 304      91.967 116.410 117.988  0.00  0.00      PROA C  
ATOM   2459  CD  GLU A 304      93.235 116.142 118.794  0.00  0.00      PROA C  
ATOM   2460  OE1 GLU A 304      93.145 115.929 120.032  0.00  0.00      PROA O  
ATOM   2461  OE2 GLU A 304      94.348 116.152 118.199  0.00  0.00      PROA O1-
ATOM   2462  N   PRO A 305      89.421 113.114 115.944  0.00  0.00      PROA N  
ATOM   2463  CA  PRO A 305      90.216 113.315 114.731  0.00  0.00      PROA C  
ATOM   2464  C   PRO A 305      89.603 114.301 113.739  0.00  0.00      PROA C  
ATOM   2465  O   PRO A 305      88.380 114.421 113.640  0.00  0.00      PROA O  
ATOM   2466  CB  PRO A 305      90.333 111.900 114.138  0.00  0.00      PROA C  
ATOM   2467  CG  PRO A 305      89.032 111.214 114.564  0.00  0.00      PROA C  
ATOM   2468  CD  PRO A 305      88.789 111.789 115.961  0.00  0.00      PROA C  
ATOM   2469  N   SER A 306      90.450 115.015 112.973  0.00  0.00      PROA N  
ATOM   2470  CA  SER A 306      90.002 115.876 111.884  0.00  0.00      PROA C  
ATOM   2471  C   SER A 306      89.942 115.068 110.597  0.00  0.00      PROA C  
ATOM   2472  O   SER A 306      90.957 114.577 110.101  0.00  0.00      PROA O  
ATOM   2473  CB  SER A 306      90.922 117.119 111.692  0.00  0.00      PROA C  
ATOM   2474  OG  SER A 306      90.455 118.011 110.670  0.00  0.00      PROA O  
ATOM   2475  N   GLN A 307      88.734 114.897 110.030  0.00  0.00      PROA N  
ATOM   2476  CA  GLN A 307      88.503 114.129 108.821  0.00  0.00      PROA C  
ATOM   2477  C   GLN A 307      87.837 115.017 107.778  0.00  0.00      PROA C  
ATOM   2478  O   GLN A 307      87.097 115.948 108.101  0.00  0.00      PROA O  
ATOM   2479  CB  GLN A 307      87.591 112.894 109.074  0.00  0.00      PROA C  
ATOM   2480  CG  GLN A 307      88.118 111.923 110.164  0.00  0.00      PROA C  
ATOM   2481  CD  GLN A 307      87.214 110.707 110.444  0.00  0.00      PROA C  
ATOM   2482  NE2 GLN A 307      86.110 110.543 109.687  0.00  0.00      PROA N  
ATOM   2483  OE1 GLN A 307      87.504 109.910 111.342  0.00  0.00      PROA O  
ATOM   2484  N   ALA A 308      88.094 114.753 106.479  0.00  0.00      PROA N  
ATOM   2485  CA  ALA A 308      87.411 115.412 105.377  0.00  0.00      PROA C  
ATOM   2486  C   ALA A 308      85.898 115.165 105.370  0.00  0.00      PROA C  
ATOM   2487  O   ALA A 308      85.094 116.079 105.175  0.00  0.00      PROA O  
ATOM   2488  CB  ALA A 308      88.025 114.943 104.043  0.00  0.00      PROA C  
ATOM   2489  N   VAL A 309      85.495 113.906 105.631  0.00  0.00      PROA N  
ATOM   2490  CA  VAL A 309      84.108 113.494 105.767  0.00  0.00      PROA C  
ATOM   2491  C   VAL A 309      83.986 112.620 107.005  0.00  0.00      PROA C  
ATOM   2492  O   VAL A 309      84.959 112.020 107.469  0.00  0.00      PROA O  
ATOM   2493  CB  VAL A 309      83.560 112.737 104.549  0.00  0.00      PROA C  
ATOM   2494  CG1 VAL A 309      83.551 113.670 103.322  0.00  0.00      PROA C  
ATOM   2495  CG2 VAL A 309      84.369 111.454 104.254  0.00  0.00      PROA C  
ATOM   2496  N   TYR A 310      82.775 112.533 107.582  0.00  0.00      PROA N  
ATOM   2497  CA  TYR A 310      82.487 111.688 108.726  0.00  0.00      PROA C  
ATOM   2498  C   TYR A 310      81.368 110.729 108.366  0.00  0.00      PROA C  
ATOM   2499  O   TYR A 310      80.377 111.103 107.739  0.00  0.00      PROA O  
ATOM   2500  CB  TYR A 310      82.103 112.504 109.985  0.00  0.00      PROA C  
ATOM   2501  CG  TYR A 310      83.281 113.310 110.479  0.00  0.00      PROA C  
ATOM   2502  CD1 TYR A 310      84.216 112.727 111.354  0.00  0.00      PROA C  
ATOM   2503  CD2 TYR A 310      83.424 114.669 110.146  0.00  0.00      PROA C  
ATOM   2504  CE1 TYR A 310      85.278 113.478 111.876  0.00  0.00      PROA C  
ATOM   2505  CE2 TYR A 310      84.487 115.422 110.666  0.00  0.00      PROA C  
ATOM   2506  CZ  TYR A 310      85.411 114.828 111.534  0.00  0.00      PROA C  
ATOM   2507  OH  TYR A 310      86.473 115.594 112.058  0.00  0.00      PROA O  
ATOM   2508  N   SER A 311      81.508 109.447 108.726  0.00  0.00      PROA N  
ATOM   2509  CA  SER A 311      80.569 108.400 108.351  0.00  0.00      PROA C  
ATOM   2510  C   SER A 311      80.121 107.671 109.606  0.00  0.00      PROA C  
ATOM   2511  O   SER A 311      80.554 107.979 110.717  0.00  0.00      PROA O  
ATOM   2512  CB  SER A 311      81.201 107.397 107.340  0.00  0.00      PROA C  
ATOM   2513  OG  SER A 311      80.227 106.547 106.718  0.00  0.00      PROA O  
ATOM   2514  N   PHE A 312      79.203 106.690 109.481  0.00  0.00      PROA N  
ATOM   2515  CA  PHE A 312      78.685 105.917 110.597  0.00  0.00      PROA C  
ATOM   2516  C   PHE A 312      79.782 105.280 111.469  0.00  0.00      PROA C  
ATOM   2517  O   PHE A 312      80.783 104.760 110.965  0.00  0.00      PROA O  
ATOM   2518  CB  PHE A 312      77.610 104.885 110.117  0.00  0.00      PROA C  
ATOM   2519  CG  PHE A 312      77.155 103.927 111.197  0.00  0.00      PROA C  
ATOM   2520  CD1 PHE A 312      76.587 104.424 112.380  0.00  0.00      PROA C  
ATOM   2521  CD2 PHE A 312      77.329 102.539 111.063  0.00  0.00      PROA C  
ATOM   2522  CE1 PHE A 312      76.245 103.565 113.431  0.00  0.00      PROA C  
ATOM   2523  CE2 PHE A 312      76.977 101.672 112.105  0.00  0.00      PROA C  
ATOM   2524  CZ  PHE A 312      76.440 102.185 113.292  0.00  0.00      PROA C  
ATOM   2525  N   LYS A 313      79.606 105.380 112.806  0.00  0.00      PROA N  
ATOM   2526  CA  LYS A 313      80.476 104.854 113.844  0.00  0.00      PROA C  
ATOM   2527  C   LYS A 313      81.674 105.753 114.145  0.00  0.00      PROA C  
ATOM   2528  O   LYS A 313      82.367 105.579 115.150  0.00  0.00      PROA O  
ATOM   2529  CB  LYS A 313      80.849 103.353 113.634  0.00  0.00      PROA C  
ATOM   2530  CG  LYS A 313      81.685 102.702 114.755  0.00  0.00      PROA C  
ATOM   2531  CD  LYS A 313      81.842 101.174 114.601  0.00  0.00      PROA C  
ATOM   2532  CE  LYS A 313      80.844 100.315 115.396  0.00  0.00      PROA C  
ATOM   2533  NZ  LYS A 313      79.442 100.598 115.010  0.00  0.00      PROA N1+
ATOM   2534  N   ASP A 314      81.919 106.803 113.328  0.00  0.00      PROA N  
ATOM   2535  CA  ASP A 314      82.923 107.808 113.626  0.00  0.00      PROA C  
ATOM   2536  C   ASP A 314      82.592 108.577 114.910  0.00  0.00      PROA C  
ATOM   2537  O   ASP A 314      81.464 109.022 115.137  0.00  0.00      PROA O  
ATOM   2538  CB  ASP A 314      83.183 108.790 112.448  0.00  0.00      PROA C  
ATOM   2539  CG  ASP A 314      83.787 108.110 111.223  0.00  0.00      PROA C  
ATOM   2540  OD1 ASP A 314      84.288 106.955 111.310  0.00  0.00      PROA O  
ATOM   2541  OD2 ASP A 314      83.855 108.784 110.156  0.00  0.00      PROA O1-
ATOM   2542  N   GLN A 315      83.596 108.706 115.793  0.00  0.00      PROA N  
ATOM   2543  CA  GLN A 315      83.474 109.304 117.103  0.00  0.00      PROA C  
ATOM   2544  C   GLN A 315      84.525 110.383 117.239  0.00  0.00      PROA C  
ATOM   2545  O   GLN A 315      85.707 110.154 116.973  0.00  0.00      PROA O  
ATOM   2546  CB  GLN A 315      83.665 108.245 118.222  0.00  0.00      PROA C  
ATOM   2547  CG  GLN A 315      82.501 107.228 118.307  0.00  0.00      PROA C  
ATOM   2548  CD  GLN A 315      82.950 105.889 118.898  0.00  0.00      PROA C  
ATOM   2549  NE2 GLN A 315      83.118 104.870 118.025  0.00  0.00      PROA N  
ATOM   2550  OE1 GLN A 315      83.152 105.746 120.108  0.00  0.00      PROA O  
ATOM   2551  N   VAL A 316      84.117 111.596 117.642  0.00  0.00      PROA N  
ATOM   2552  CA  VAL A 316      85.025 112.718 117.780  0.00  0.00      PROA C  
ATOM   2553  C   VAL A 316      84.996 113.239 119.201  0.00  0.00      PROA C  
ATOM   2554  O   VAL A 316      84.000 113.155 119.926  0.00  0.00      PROA O  
ATOM   2555  CB  VAL A 316      84.798 113.864 116.792  0.00  0.00      PROA C  
ATOM   2556  CG1 VAL A 316      84.956 113.351 115.349  0.00  0.00      PROA C  
ATOM   2557  CG2 VAL A 316      83.423 114.520 116.991  0.00  0.00      PROA C  
ATOM   2558  N   LEU A 317      86.139 113.788 119.629  0.00  0.00      PROA N  
ATOM   2559  CA  LEU A 317      86.309 114.416 120.912  0.00  0.00      PROA C  
ATOM   2560  C   LEU A 317      86.419 115.912 120.692  0.00  0.00      PROA C  
ATOM   2561  O   LEU A 317      87.233 116.394 119.898  0.00  0.00      PROA O  
ATOM   2562  CB  LEU A 317      87.571 113.897 121.647  0.00  0.00      PROA C  
ATOM   2563  CG  LEU A 317      87.549 112.385 121.968  0.00  0.00      PROA C  
ATOM   2564  CD1 LEU A 317      88.843 111.966 122.682  0.00  0.00      PROA C  
ATOM   2565  CD2 LEU A 317      86.330 111.987 122.812  0.00  0.00      PROA C  
ATOM   2566  N   ILE A 318      85.566 116.683 121.388  0.00  0.00      PROA N  
ATOM   2567  CA  ILE A 318      85.606 118.130 121.368  0.00  0.00      PROA C  
ATOM   2568  C   ILE A 318      86.392 118.604 122.575  0.00  0.00      PROA C  
ATOM   2569  O   ILE A 318      86.150 118.209 123.720  0.00  0.00      PROA O  
ATOM   2570  CB  ILE A 318      84.218 118.764 121.263  0.00  0.00      PROA C  
ATOM   2571  CG1 ILE A 318      84.264 120.292 121.083  0.00  0.00      PROA C  
ATOM   2572  CG2 ILE A 318      83.336 118.416 122.477  0.00  0.00      PROA C  
ATOM   2573  CD  ILE A 318      82.917 120.832 120.586  0.00  0.00      PROA C  
ATOM   2574  N   SER A 319      87.415 119.434 122.327  0.00  0.00      PROA N  
ATOM   2575  CA  SER A 319      88.350 119.862 123.349  0.00  0.00      PROA C  
ATOM   2576  C   SER A 319      88.552 121.352 123.242  0.00  0.00      PROA C  
ATOM   2577  O   SER A 319      88.270 121.975 122.220  0.00  0.00      PROA O  
ATOM   2578  CB  SER A 319      89.749 119.178 123.245  0.00  0.00      PROA C  
ATOM   2579  OG  SER A 319      89.662 117.761 123.430  0.00  0.00      PROA O  
ATOM   2580  N   CYS A 320      89.053 121.961 124.323  0.00  0.00      PROA N  
ATOM   2581  CA  CYS A 320      89.381 123.369 124.394  0.00  0.00      PROA C  
ATOM   2582  C   CYS A 320      90.880 123.510 124.579  0.00  0.00      PROA C  
ATOM   2583  O   CYS A 320      91.543 122.595 125.074  0.00  0.00      PROA O  
ATOM   2584  CB  CYS A 320      88.663 124.022 125.591  0.00  0.00      PROA C  
ATOM   2585  SG  CYS A 320      86.917 124.366 125.241  0.00  0.00      PROA S  
ATOM   2586  N   ASP A 321      91.473 124.658 124.181  0.00  0.00      PROA N  
ATOM   2587  CA  ASP A 321      92.856 124.954 124.528  0.00  0.00      PROA C  
ATOM   2588  C   ASP A 321      93.016 125.240 126.039  0.00  0.00      PROA C  
ATOM   2589  O   ASP A 321      92.051 125.227 126.807  0.00  0.00      PROA O  
ATOM   2590  CB  ASP A 321      93.522 125.954 123.526  0.00  0.00      PROA C  
ATOM   2591  CG  ASP A 321      93.278 127.446 123.720  0.00  0.00      PROA C  
ATOM   2592  OD1 ASP A 321      92.739 127.884 124.762  0.00  0.00      PROA O  
ATOM   2593  OD2 ASP A 321      93.718 128.215 122.818  0.00  0.00      PROA O1-
ATOM   2594  N   THR A 322      94.265 125.426 126.515  0.00  0.00      PROA N  
ATOM   2595  CA  THR A 322      94.670 125.240 127.915  0.00  0.00      PROA C  
ATOM   2596  C   THR A 322      93.856 125.999 128.957  0.00  0.00      PROA C  
ATOM   2597  O   THR A 322      93.497 125.458 130.005  0.00  0.00      PROA O  
ATOM   2598  CB  THR A 322      96.149 125.597 128.106  0.00  0.00      PROA C  
ATOM   2599  CG2 THR A 322      96.658 125.310 129.528  0.00  0.00      PROA C  
ATOM   2600  OG1 THR A 322      96.969 124.847 127.215  0.00  0.00      PROA O  
ATOM   2601  N   GLY A 323      93.506 127.270 128.681  0.00  0.00      PROA N  
ATOM   2602  CA  GLY A 323      92.785 128.136 129.610  0.00  0.00      PROA C  
ATOM   2603  C   GLY A 323      91.289 128.103 129.507  0.00  0.00      PROA C  
ATOM   2604  O   GLY A 323      90.590 128.888 130.145  0.00  0.00      PROA O  
ATOM   2605  N   TYR A 324      90.749 127.233 128.655  0.00  0.00      PROA N  
ATOM   2606  CA  TYR A 324      89.341 127.188 128.346  0.00  0.00      PROA C  
ATOM   2607  C   TYR A 324      88.835 125.774 128.608  0.00  0.00      PROA C  
ATOM   2608  O   TYR A 324      89.589 124.799 128.608  0.00  0.00      PROA O  
ATOM   2609  CB  TYR A 324      89.033 127.592 126.871  0.00  0.00      PROA C  
ATOM   2610  CG  TYR A 324      89.311 129.035 126.503  0.00  0.00      PROA C  
ATOM   2611  CD1 TYR A 324      90.608 129.584 126.546  0.00  0.00      PROA C  
ATOM   2612  CD2 TYR A 324      88.281 129.820 125.949  0.00  0.00      PROA C  
ATOM   2613  CE1 TYR A 324      90.859 130.895 126.118  0.00  0.00      PROA C  
ATOM   2614  CE2 TYR A 324      88.534 131.119 125.490  0.00  0.00      PROA C  
ATOM   2615  CZ  TYR A 324      89.816 131.667 125.598  0.00  0.00      PROA C  
ATOM   2616  OH  TYR A 324      90.060 132.990 125.173  0.00  0.00      PROA O  
ATOM   2617  N   LYS A 325      87.525 125.628 128.862  0.00  0.00      PROA N  
ATOM   2618  CA  LYS A 325      86.900 124.344 129.095  0.00  0.00      PROA C  
ATOM   2619  C   LYS A 325      85.560 124.276 128.371  0.00  0.00      PROA C  
ATOM   2620  O   LYS A 325      84.955 125.286 128.004  0.00  0.00      PROA O  
ATOM   2621  CB  LYS A 325      86.739 124.037 130.608  0.00  0.00      PROA C  
ATOM   2622  CG  LYS A 325      88.069 123.830 131.363  0.00  0.00      PROA C  
ATOM   2623  CD  LYS A 325      87.894 123.631 132.885  0.00  0.00      PROA C  
ATOM   2624  CE  LYS A 325      87.322 122.275 133.341  0.00  0.00      PROA C  
ATOM   2625  NZ  LYS A 325      88.356 121.208 133.289  0.00  0.00      PROA N1+
ATOM   2626  N   VAL A 326      85.081 123.051 128.103  0.00  0.00      PROA N  
ATOM   2627  CA  VAL A 326      83.876 122.783 127.342  0.00  0.00      PROA C  
ATOM   2628  C   VAL A 326      82.642 123.021 128.203  0.00  0.00      PROA C  
ATOM   2629  O   VAL A 326      82.560 122.551 129.337  0.00  0.00      PROA O  
ATOM   2630  CB  VAL A 326      83.890 121.358 126.785  0.00  0.00      PROA C  
ATOM   2631  CG1 VAL A 326      82.588 121.035 126.035  0.00  0.00      PROA C  
ATOM   2632  CG2 VAL A 326      85.091 121.191 125.832  0.00  0.00      PROA C  
ATOM   2633  N   LEU A 327      81.648 123.779 127.700  0.00  0.00      PROA N  
ATOM   2634  CA  LEU A 327      80.443 124.090 128.444  0.00  0.00      PROA C  
ATOM   2635  C   LEU A 327      79.256 123.323 127.883  0.00  0.00      PROA C  
ATOM   2636  O   LEU A 327      78.826 123.523 126.746  0.00  0.00      PROA O  
ATOM   2637  CB  LEU A 327      80.201 125.625 128.455  0.00  0.00      PROA C  
ATOM   2638  CG  LEU A 327      78.945 126.166 129.191  0.00  0.00      PROA C  
ATOM   2639  CD1 LEU A 327      77.656 126.105 128.352  0.00  0.00      PROA C  
ATOM   2640  CD2 LEU A 327      78.735 125.545 130.580  0.00  0.00      PROA C  
ATOM   2641  N   LYS A 328      78.687 122.422 128.704  0.00  0.00      PROA N  
ATOM   2642  CA  LYS A 328      77.457 121.704 128.433  0.00  0.00      PROA C  
ATOM   2643  C   LYS A 328      76.403 122.093 129.454  0.00  0.00      PROA C  
ATOM   2644  O   LYS A 328      76.538 121.814 130.644  0.00  0.00      PROA O  
ATOM   2645  CB  LYS A 328      77.666 120.163 128.447  0.00  0.00      PROA C  
ATOM   2646  CG  LYS A 328      78.230 119.589 127.134  0.00  0.00      PROA C  
ATOM   2647  CD  LYS A 328      77.260 119.678 125.934  0.00  0.00      PROA C  
ATOM   2648  CE  LYS A 328      75.942 118.904 126.110  0.00  0.00      PROA C  
ATOM   2649  NZ  LYS A 328      75.083 119.048 124.904  0.00  0.00      PROA N1+
ATOM   2650  N   ASP A 329      75.317 122.770 129.014  0.00  0.00      PROA N  
ATOM   2651  CA  ASP A 329      74.309 123.345 129.895  0.00  0.00      PROA C  
ATOM   2652  C   ASP A 329      74.908 124.358 130.893  0.00  0.00      PROA C  
ATOM   2653  O   ASP A 329      75.317 125.453 130.506  0.00  0.00      PROA O  
ATOM   2654  CB  ASP A 329      73.392 122.233 130.496  0.00  0.00      PROA C  
ATOM   2655  CG  ASP A 329      72.156 122.759 131.211  0.00  0.00      PROA C  
ATOM   2656  OD1 ASP A 329      71.801 123.957 131.055  0.00  0.00      PROA O  
ATOM   2657  OD2 ASP A 329      71.478 121.945 131.893  0.00  0.00      PROA O1-
ATOM   2658  N   ASN A 330      74.983 124.018 132.197  0.00  0.00      PROA N  
ATOM   2659  CA  ASN A 330      75.636 124.839 133.203  0.00  0.00      PROA C  
ATOM   2660  C   ASN A 330      76.964 124.203 133.649  0.00  0.00      PROA C  
ATOM   2661  O   ASN A 330      77.686 124.736 134.492  0.00  0.00      PROA O  
ATOM   2662  CB  ASN A 330      74.660 124.989 134.408  0.00  0.00      PROA C  
ATOM   2663  CG  ASN A 330      75.063 126.112 135.364  0.00  0.00      PROA C  
ATOM   2664  ND2 ASN A 330      74.688 125.966 136.657  0.00  0.00      PROA N  
ATOM   2665  OD1 ASN A 330      75.710 127.096 134.993  0.00  0.00      PROA O  
ATOM   2666  N   GLU A 331      77.333 123.038 133.081  0.00  0.00      PROA N  
ATOM   2667  CA  GLU A 331      78.437 122.225 133.552  0.00  0.00      PROA C  
ATOM   2668  C   GLU A 331      79.680 122.388 132.687  0.00  0.00      PROA C  
ATOM   2669  O   GLU A 331      79.637 122.352 131.455  0.00  0.00      PROA O  
ATOM   2670  CB  GLU A 331      78.026 120.730 133.648  0.00  0.00      PROA C  
ATOM   2671  CG  GLU A 331      79.109 119.754 134.191  0.00  0.00      PROA C  
ATOM   2672  CD  GLU A 331      79.469 119.934 135.667  0.00  0.00      PROA C  
ATOM   2673  OE1 GLU A 331      78.908 120.820 136.365  0.00  0.00      PROA O  
ATOM   2674  OE2 GLU A 331      80.332 119.156 136.157  0.00  0.00      PROA O1-
ATOM   2675  N   VAL A 332      80.837 122.591 133.341  0.00  0.00      PROA N  
ATOM   2676  CA  VAL A 332      82.099 122.873 132.688  0.00  0.00      PROA C  
ATOM   2677  C   VAL A 332      82.990 121.635 132.763  0.00  0.00      PROA C  
ATOM   2678  O   VAL A 332      83.287 121.122 133.844  0.00  0.00      PROA O  
ATOM   2679  CB  VAL A 332      82.773 124.091 133.318  0.00  0.00      PROA C  
ATOM   2680  CG1 VAL A 332      84.110 124.381 132.624  0.00  0.00      PROA C  
ATOM   2681  CG2 VAL A 332      81.855 125.321 133.166  0.00  0.00      PROA C  
ATOM   2682  N   MET A 333      83.422 121.100 131.603  0.00  0.00      PROA N  
ATOM   2683  CA  MET A 333      84.094 119.814 131.508  0.00  0.00      PROA C  
ATOM   2684  C   MET A 333      85.298 119.891 130.575  0.00  0.00      PROA C  
ATOM   2685  O   MET A 333      85.410 120.770 129.724  0.00  0.00      PROA O  
ATOM   2686  CB  MET A 333      83.093 118.722 131.034  0.00  0.00      PROA C  
ATOM   2687  CG  MET A 333      82.544 118.906 129.600  0.00  0.00      PROA C  
ATOM   2688  SD  MET A 333      80.986 118.029 129.249  0.00  0.00      PROA S  
ATOM   2689  CE  MET A 333      81.490 116.369 129.785  0.00  0.00      PROA C  
ATOM   2690  N   ASP A 334      86.291 118.997 130.748  0.00  0.00      PROA N  
ATOM   2691  CA  ASP A 334      87.486 118.952 129.923  0.00  0.00      PROA C  
ATOM   2692  C   ASP A 334      87.251 118.559 128.457  0.00  0.00      PROA C  
ATOM   2693  O   ASP A 334      87.788 119.174 127.533  0.00  0.00      PROA O  
ATOM   2694  CB  ASP A 334      88.558 118.034 130.590  0.00  0.00      PROA C  
ATOM   2695  CG  ASP A 334      88.144 116.571 130.717  0.00  0.00      PROA C  
ATOM   2696  OD1 ASP A 334      87.055 116.278 131.275  0.00  0.00      PROA O  
ATOM   2697  OD2 ASP A 334      88.943 115.690 130.301  0.00  0.00      PROA O1-
ATOM   2698  N   THR A 335      86.440 117.512 128.226  0.00  0.00      PROA N  
ATOM   2699  CA  THR A 335      86.267 116.894 126.916  0.00  0.00      PROA C  
ATOM   2700  C   THR A 335      84.850 116.380 126.831  0.00  0.00      PROA C  
ATOM   2701  O   THR A 335      84.336 115.801 127.787  0.00  0.00      PROA O  
ATOM   2702  CB  THR A 335      87.207 115.701 126.671  0.00  0.00      PROA C  
ATOM   2703  CG2 THR A 335      87.044 115.114 125.259  0.00  0.00      PROA C  
ATOM   2704  OG1 THR A 335      88.572 116.085 126.793  0.00  0.00      PROA O  
ATOM   2705  N   PHE A 336      84.178 116.556 125.681  0.00  0.00      PROA N  
ATOM   2706  CA  PHE A 336      82.871 115.977 125.428  0.00  0.00      PROA C  
ATOM   2707  C   PHE A 336      82.977 115.082 124.190  0.00  0.00      PROA C  
ATOM   2708  O   PHE A 336      83.873 115.239 123.358  0.00  0.00      PROA O  
ATOM   2709  CB  PHE A 336      81.780 117.090 125.393  0.00  0.00      PROA C  
ATOM   2710  CG  PHE A 336      80.384 116.613 125.088  0.00  0.00      PROA C  
ATOM   2711  CD1 PHE A 336      79.662 115.884 126.048  0.00  0.00      PROA C  
ATOM   2712  CD2 PHE A 336      79.747 116.969 123.888  0.00  0.00      PROA C  
ATOM   2713  CE1 PHE A 336      78.334 115.506 125.808  0.00  0.00      PROA C  
ATOM   2714  CE2 PHE A 336      78.413 116.616 123.654  0.00  0.00      PROA C  
ATOM   2715  CZ  PHE A 336      77.709 115.873 124.609  0.00  0.00      PROA C  
ATOM   2716  N   GLN A 337      82.115 114.056 124.074  0.00  0.00      PROA N  
ATOM   2717  CA  GLN A 337      82.224 113.057 123.027  0.00  0.00      PROA C  
ATOM   2718  C   GLN A 337      80.913 112.904 122.280  0.00  0.00      PROA C  
ATOM   2719  O   GLN A 337      79.852 112.715 122.880  0.00  0.00      PROA O  
ATOM   2720  CB  GLN A 337      82.673 111.696 123.615  0.00  0.00      PROA C  
ATOM   2721  CG  GLN A 337      82.793 110.548 122.579  0.00  0.00      PROA C  
ATOM   2722  CD  GLN A 337      83.409 109.286 123.194  0.00  0.00      PROA C  
ATOM   2723  NE2 GLN A 337      83.538 108.226 122.362  0.00  0.00      PROA N  
ATOM   2724  OE1 GLN A 337      83.771 109.219 124.373  0.00  0.00      PROA O  
ATOM   2725  N   ILE A 338      80.963 112.979 120.937  0.00  0.00      PROA N  
ATOM   2726  CA  ILE A 338      79.801 112.809 120.079  0.00  0.00      PROA C  
ATOM   2727  C   ILE A 338      80.160 111.891 118.924  0.00  0.00      PROA C  
ATOM   2728  O   ILE A 338      81.325 111.722 118.558  0.00  0.00      PROA O  
ATOM   2729  CB  ILE A 338      79.177 114.117 119.570  0.00  0.00      PROA C  
ATOM   2730  CG1 ILE A 338      80.176 115.080 118.886  0.00  0.00      PROA C  
ATOM   2731  CG2 ILE A 338      78.505 114.825 120.761  0.00  0.00      PROA C  
ATOM   2732  CD  ILE A 338      80.074 115.054 117.362  0.00  0.00      PROA C  
ATOM   2733  N   GLU A 339      79.140 111.226 118.347  0.00  0.00      PROA N  
ATOM   2734  CA  GLU A 339      79.339 110.200 117.345  0.00  0.00      PROA C  
ATOM   2735  C   GLU A 339      78.314 110.357 116.241  0.00  0.00      PROA C  
ATOM   2736  O   GLU A 339      77.261 110.978 116.413  0.00  0.00      PROA O  
ATOM   2737  CB  GLU A 339      79.223 108.787 117.979  0.00  0.00      PROA C  
ATOM   2738  CG  GLU A 339      77.791 108.333 118.371  0.00  0.00      PROA C  
ATOM   2739  CD  GLU A 339      77.798 107.024 119.157  0.00  0.00      PROA C  
ATOM   2740  OE1 GLU A 339      78.296 107.009 120.316  0.00  0.00      PROA O  
ATOM   2741  OE2 GLU A 339      77.290 105.993 118.637  0.00  0.00      PROA O1-
ATOM   2742  N   CYS A 340      78.627 109.809 115.055  0.00  0.00      PROA N  
ATOM   2743  CA  CYS A 340      77.760 109.815 113.894  0.00  0.00      PROA C  
ATOM   2744  C   CYS A 340      76.851 108.589 113.907  0.00  0.00      PROA C  
ATOM   2745  O   CYS A 340      77.319 107.446 113.906  0.00  0.00      PROA O  
ATOM   2746  CB  CYS A 340      78.616 109.830 112.597  0.00  0.00      PROA C  
ATOM   2747  SG  CYS A 340      77.664 109.914 111.044  0.00  0.00      PROA S  
ATOM   2748  N   LEU A 341      75.521 108.801 113.931  0.00  0.00      PROA N  
ATOM   2749  CA  LEU A 341      74.523 107.745 113.964  0.00  0.00      PROA C  
ATOM   2750  C   LEU A 341      74.233 107.162 112.579  0.00  0.00      PROA C  
ATOM   2751  O   LEU A 341      74.682 107.659 111.546  0.00  0.00      PROA O  
ATOM   2752  CB  LEU A 341      73.193 108.207 114.636  0.00  0.00      PROA C  
ATOM   2753  CG  LEU A 341      73.199 108.336 116.181  0.00  0.00      PROA C  
ATOM   2754  CD1 LEU A 341      73.616 107.033 116.884  0.00  0.00      PROA C  
ATOM   2755  CD2 LEU A 341      74.029 109.517 116.698  0.00  0.00      PROA C  
ATOM   2756  N   LYS A 342      73.459 106.049 112.540  0.00  0.00      PROA N  
ATOM   2757  CA  LYS A 342      73.112 105.294 111.344  0.00  0.00      PROA C  
ATOM   2758  C   LYS A 342      72.405 106.133 110.285  0.00  0.00      PROA C  
ATOM   2759  O   LYS A 342      72.646 106.001 109.086  0.00  0.00      PROA O  
ATOM   2760  CB  LYS A 342      72.180 104.086 111.661  0.00  0.00      PROA C  
ATOM   2761  CG  LYS A 342      72.731 103.013 112.624  0.00  0.00      PROA C  
ATOM   2762  CD  LYS A 342      72.529 103.328 114.122  0.00  0.00      PROA C  
ATOM   2763  CE  LYS A 342      72.710 102.093 115.026  0.00  0.00      PROA C  
ATOM   2764  NZ  LYS A 342      72.391 102.416 116.440  0.00  0.00      PROA N1+
ATOM   2765  N   ASP A 343      71.510 107.036 110.725  0.00  0.00      PROA N  
ATOM   2766  CA  ASP A 343      70.713 107.903 109.881  0.00  0.00      PROA C  
ATOM   2767  C   ASP A 343      71.511 109.070 109.281  0.00  0.00      PROA C  
ATOM   2768  O   ASP A 343      71.056 109.731 108.344  0.00  0.00      PROA O  
ATOM   2769  CB  ASP A 343      69.446 108.382 110.657  0.00  0.00      PROA C  
ATOM   2770  CG  ASP A 343      69.693 109.281 111.866  0.00  0.00      PROA C  
ATOM   2771  OD1 ASP A 343      70.860 109.522 112.263  0.00  0.00      PROA O  
ATOM   2772  OD2 ASP A 343      68.676 109.738 112.457  0.00  0.00      PROA O1-
ATOM   2773  N   GLY A 344      72.734 109.333 109.786  0.00  0.00      PROA N  
ATOM   2774  CA  GLY A 344      73.622 110.377 109.289  0.00  0.00      PROA C  
ATOM   2775  C   GLY A 344      73.519 111.663 110.063  0.00  0.00      PROA C  
ATOM   2776  O   GLY A 344      73.999 112.705 109.619  0.00  0.00      PROA O  
ATOM   2777  N   ALA A 345      72.901 111.630 111.253  0.00  0.00      PROA N  
ATOM   2778  CA  ALA A 345      72.905 112.737 112.182  0.00  0.00      PROA C  
ATOM   2779  C   ALA A 345      73.957 112.544 113.273  0.00  0.00      PROA C  
ATOM   2780  O   ALA A 345      74.243 111.435 113.730  0.00  0.00      PROA O  
ATOM   2781  CB  ALA A 345      71.514 112.921 112.821  0.00  0.00      PROA C  
ATOM   2782  N   TRP A 346      74.582 113.650 113.722  0.00  0.00      PROA N  
ATOM   2783  CA  TRP A 346      75.367 113.676 114.944  0.00  0.00      PROA C  
ATOM   2784  C   TRP A 346      74.528 113.432 116.198  0.00  0.00      PROA C  
ATOM   2785  O   TRP A 346      73.359 113.818 116.273  0.00  0.00      PROA O  
ATOM   2786  CB  TRP A 346      76.150 115.006 115.091  0.00  0.00      PROA C  
ATOM   2787  CG  TRP A 346      77.180 115.206 114.024  0.00  0.00      PROA C  
ATOM   2788  CD1 TRP A 346      77.156 116.093 112.978  0.00  0.00      PROA C  
ATOM   2789  CD2 TRP A 346      78.403 114.462 113.907  0.00  0.00      PROA C  
ATOM   2790  CE2 TRP A 346      79.083 114.968 112.776  0.00  0.00      PROA C  
ATOM   2791  CE3 TRP A 346      78.978 113.434 114.652  0.00  0.00      PROA C  
ATOM   2792  NE1 TRP A 346      78.303 115.943 112.229  0.00  0.00      PROA N  
ATOM   2793  CZ2 TRP A 346      80.317 114.470 112.384  0.00  0.00      PROA C  
ATOM   2794  CZ3 TRP A 346      80.230 112.945 114.271  0.00  0.00      PROA C  
ATOM   2795  CH2 TRP A 346      80.888 113.457 113.159  0.00  0.00      PROA C  
ATOM   2796  N   SER A 347      75.113 112.783 117.231  0.00  0.00      PROA N  
ATOM   2797  CA  SER A 347      74.435 112.523 118.504  0.00  0.00      PROA C  
ATOM   2798  C   SER A 347      73.949 113.783 119.204  0.00  0.00      PROA C  
ATOM   2799  O   SER A 347      72.813 113.859 119.677  0.00  0.00      PROA O  
ATOM   2800  CB  SER A 347      75.359 111.739 119.493  0.00  0.00      PROA C  
ATOM   2801  OG  SER A 347      74.759 111.466 120.768  0.00  0.00      PROA O  
ATOM   2802  N   ASN A 348      74.802 114.823 119.255  0.00  0.00      PROA N  
ATOM   2803  CA  ASN A 348      74.486 116.075 119.909  0.00  0.00      PROA C  
ATOM   2804  C   ASN A 348      75.167 117.205 119.151  0.00  0.00      PROA C  
ATOM   2805  O   ASN A 348      76.145 117.004 118.429  0.00  0.00      PROA O  
ATOM   2806  CB  ASN A 348      74.949 116.101 121.397  0.00  0.00      PROA C  
ATOM   2807  CG  ASN A 348      74.325 114.955 122.193  0.00  0.00      PROA C  
ATOM   2808  ND2 ASN A 348      73.144 115.210 122.799  0.00  0.00      PROA N  
ATOM   2809  OD1 ASN A 348      74.884 113.859 122.308  0.00  0.00      PROA O  
ATOM   2810  N   LYS A 349      74.643 118.440 119.293  0.00  0.00      PROA N  
ATOM   2811  CA  LYS A 349      75.278 119.660 118.818  0.00  0.00      PROA C  
ATOM   2812  C   LYS A 349      76.624 119.916 119.495  0.00  0.00      PROA C  
ATOM   2813  O   LYS A 349      76.827 119.548 120.653  0.00  0.00      PROA O  
ATOM   2814  CB  LYS A 349      74.358 120.889 119.031  0.00  0.00      PROA C  
ATOM   2815  CG  LYS A 349      73.016 120.806 118.283  0.00  0.00      PROA C  
ATOM   2816  CD  LYS A 349      72.094 121.993 118.625  0.00  0.00      PROA C  
ATOM   2817  CE  LYS A 349      70.720 121.917 117.940  0.00  0.00      PROA C  
ATOM   2818  NZ  LYS A 349      69.862 123.055 118.352  0.00  0.00      PROA N1+
ATOM   2819  N   ILE A 350      77.588 120.545 118.790  0.00  0.00      PROA N  
ATOM   2820  CA  ILE A 350      78.881 120.901 119.358  0.00  0.00      PROA C  
ATOM   2821  C   ILE A 350      78.771 121.947 120.490  0.00  0.00      PROA C  
ATOM   2822  O   ILE A 350      78.286 123.056 120.235  0.00  0.00      PROA O  
ATOM   2823  CB  ILE A 350      79.928 121.329 118.320  0.00  0.00      PROA C  
ATOM   2824  CG1 ILE A 350      79.379 122.307 117.242  0.00  0.00      PROA C  
ATOM   2825  CG2 ILE A 350      80.571 120.057 117.721  0.00  0.00      PROA C  
ATOM   2826  CD  ILE A 350      78.807 121.658 115.973  0.00  0.00      PROA C  
ATOM   2827  N   PRO A 351      79.149 121.677 121.747  0.00  0.00      PROA N  
ATOM   2828  CA  PRO A 351      79.190 122.684 122.806  0.00  0.00      PROA C  
ATOM   2829  C   PRO A 351      80.094 123.882 122.558  0.00  0.00      PROA C  
ATOM   2830  O   PRO A 351      81.091 123.796 121.840  0.00  0.00      PROA O  
ATOM   2831  CB  PRO A 351      79.623 121.908 124.061  0.00  0.00      PROA C  
ATOM   2832  CG  PRO A 351      80.306 120.651 123.527  0.00  0.00      PROA C  
ATOM   2833  CD  PRO A 351      79.518 120.354 122.260  0.00  0.00      PROA C  
ATOM   2834  N   THR A 352      79.753 125.030 123.176  0.00  0.00      PROA N  
ATOM   2835  CA  THR A 352      80.631 126.191 123.282  0.00  0.00      PROA C  
ATOM   2836  C   THR A 352      81.841 125.957 124.177  0.00  0.00      PROA C  
ATOM   2837  O   THR A 352      81.790 125.235 125.175  0.00  0.00      PROA O  
ATOM   2838  CB  THR A 352      79.938 127.476 123.745  0.00  0.00      PROA C  
ATOM   2839  CG2 THR A 352      78.935 127.923 122.670  0.00  0.00      PROA C  
ATOM   2840  OG1 THR A 352      79.207 127.289 124.956  0.00  0.00      PROA O  
ATOM   2841  N   CYS A 353      82.963 126.614 123.850  0.00  0.00      PROA N  
ATOM   2842  CA  CYS A 353      84.181 126.581 124.633  0.00  0.00      PROA C  
ATOM   2843  C   CYS A 353      84.277 127.883 125.431  0.00  0.00      PROA C  
ATOM   2844  O   CYS A 353      84.240 128.976 124.864  0.00  0.00      PROA O  
ATOM   2845  CB  CYS A 353      85.370 126.413 123.652  0.00  0.00      PROA C  
ATOM   2846  SG  CYS A 353      86.993 126.213 124.423  0.00  0.00      PROA S  
ATOM   2847  N   LYS A 354      84.357 127.805 126.774  0.00  0.00      PROA N  
ATOM   2848  CA  LYS A 354      84.352 128.969 127.647  0.00  0.00      PROA C  
ATOM   2849  C   LYS A 354      84.568 128.620 129.110  0.00  0.00      PROA C  
ATOM   2850  O   LYS A 354      84.088 127.608 129.620  0.00  0.00      PROA O  
ATOM   2851  CB  LYS A 354      83.095 129.861 127.480  0.00  0.00      PROA C  
ATOM   2852  CG  LYS A 354      83.128 130.718 126.199  0.00  0.00      PROA C  
ATOM   2853  CD  LYS A 354      82.031 131.800 126.213  0.00  0.00      PROA C  
ATOM   2854  CE  LYS A 354      82.144 132.889 125.128  0.00  0.00      PROA C  
ATOM   2855  NZ  LYS A 354      82.010 132.335 123.756  0.00  0.00      PROA N1+
ATOM   2856  N   ILE A 355      85.342 129.466 129.823  0.00  0.00      PROA N  
ATOM   2857  CA  ILE A 355      85.665 129.318 131.237  0.00  0.00      PROA C  
ATOM   2858  C   ILE A 355      86.718 130.326 131.697  0.00  0.00      PROA C  
ATOM   2859  O   ILE A 355      87.692 129.955 132.361  0.00  0.00      PROA O  
ATOM   2860  CB  ILE A 355      86.175 127.909 131.608  0.00  0.00      PROA C  
ATOM   2861  CG1 ILE A 355      85.766 126.800 130.598  0.00  0.00      PROA C  
ATOM   2862  CG2 ILE A 355      85.665 127.619 133.037  0.00  0.00      PROA C  
ATOM   2863  CD  ILE A 355      86.357 125.418 130.917  0.00  0.00      PROA C  
ATOM   2864  N   VAL A 356      86.558 131.639 131.405  0.00  0.00      PROA N  
ATOM   2865  CA  VAL A 356      87.324 132.654 132.122  0.00  0.00      PROA C  
ATOM   2866  C   VAL A 356      86.493 133.920 132.325  0.00  0.00      PROA C  
ATOM   2867  O   VAL A 356      85.801 134.404 131.425  0.00  0.00      PROA O  
ATOM   2868  CB  VAL A 356      88.718 132.983 131.568  0.00  0.00      PROA C  
ATOM   2869  CG1 VAL A 356      89.527 131.677 131.430  0.00  0.00      PROA C  
ATOM   2870  CG2 VAL A 356      88.678 133.771 130.243  0.00  0.00      PROA C  
ATOM   2871  N   ASP A 357      86.524 134.470 133.549  0.00  0.00      PROA N  
ATOM   2872  CA  ASP A 357      85.718 135.607 133.928  0.00  0.00      PROA C  
ATOM   2873  C   ASP A 357      86.409 136.857 133.403  0.00  0.00      PROA C  
ATOM   2874  O   ASP A 357      86.762 137.762 134.163  0.00  0.00      PROA O  
ATOM   2875  CB  ASP A 357      85.531 135.616 135.471  0.00  0.00      PROA C  
ATOM   2876  CG  ASP A 357      84.607 136.714 135.980  0.00  0.00      PROA C  
ATOM   2877  OD1 ASP A 357      83.876 137.346 135.174  0.00  0.00      PROA O  
ATOM   2878  OD2 ASP A 357      84.555 136.903 137.226  0.00  0.00      PROA O1-
ATOM   2879  N   CYS A 358      86.643 136.931 132.080  0.00  0.00      PROA N  
ATOM   2880  CA  CYS A 358      87.279 138.067 131.446  0.00  0.00      PROA C  
ATOM   2881  C   CYS A 358      86.273 139.184 131.181  0.00  0.00      PROA C  
ATOM   2882  O   CYS A 358      86.009 139.527 130.033  0.00  0.00      PROA O  
ATOM   2883  CB  CYS A 358      87.976 137.686 130.106  0.00  0.00      PROA C  
ATOM   2884  SG  CYS A 358      89.365 136.533 130.306  0.00  0.00      PROA S  
ATOM   2885  N   GLY A 359      85.703 139.799 132.244  0.00  0.00      PROA N  
ATOM   2886  CA  GLY A 359      84.820 140.975 132.198  0.00  0.00      PROA C  
ATOM   2887  C   GLY A 359      83.874 141.113 131.014  0.00  0.00      PROA C  
ATOM   2888  O   GLY A 359      83.136 140.196 130.654  0.00  0.00      PROA O  
ATOM   2889  N   VAL A 360      83.879 142.301 130.384  0.00  0.00      PROA N  
ATOM   2890  CA  VAL A 360      83.227 142.550 129.108  0.00  0.00      PROA C  
ATOM   2891  C   VAL A 360      84.331 142.972 128.134  0.00  0.00      PROA C  
ATOM   2892  O   VAL A 360      85.150 143.815 128.523  0.00  0.00      PROA O  
ATOM   2893  CB  VAL A 360      82.150 143.633 129.205  0.00  0.00      PROA C  
ATOM   2894  CG1 VAL A 360      81.512 143.917 127.829  0.00  0.00      PROA C  
ATOM   2895  CG2 VAL A 360      81.057 143.169 130.190  0.00  0.00      PROA C  
ATOM   2896  N   PRO A 361      84.457 142.436 126.911  0.00  0.00      PROA N  
ATOM   2897  CA  PRO A 361      85.308 142.976 125.846  0.00  0.00      PROA C  
ATOM   2898  C   PRO A 361      85.362 144.496 125.718  0.00  0.00      PROA C  
ATOM   2899  O   PRO A 361      84.311 145.139 125.663  0.00  0.00      PROA O  
ATOM   2900  CB  PRO A 361      84.770 142.305 124.575  0.00  0.00      PROA C  
ATOM   2901  CG  PRO A 361      84.271 140.948 125.073  0.00  0.00      PROA C  
ATOM   2902  CD  PRO A 361      83.688 141.277 126.445  0.00  0.00      PROA C  
ATOM   2903  N   ALA A 362      86.565 145.104 125.653  0.00  0.00      PROA N  
ATOM   2904  CA  ALA A 362      86.700 146.531 125.433  0.00  0.00      PROA C  
ATOM   2905  C   ALA A 362      86.156 146.978 124.071  0.00  0.00      PROA C  
ATOM   2906  O   ALA A 362      86.313 146.296 123.056  0.00  0.00      PROA O  
ATOM   2907  CB  ALA A 362      88.161 146.977 125.637  0.00  0.00      PROA C  
ATOM   2908  N   VAL A 363      85.457 148.130 124.031  0.00  0.00      PROA N  
ATOM   2909  CA  VAL A 363      84.812 148.631 122.825  0.00  0.00      PROA C  
ATOM   2910  C   VAL A 363      85.818 149.073 121.765  0.00  0.00      PROA C  
ATOM   2911  O   VAL A 363      86.724 149.870 122.024  0.00  0.00      PROA O  
ATOM   2912  CB  VAL A 363      83.806 149.745 123.128  0.00  0.00      PROA C  
ATOM   2913  CG1 VAL A 363      83.158 150.294 121.837  0.00  0.00      PROA C  
ATOM   2914  CG2 VAL A 363      82.707 149.184 124.056  0.00  0.00      PROA C  
ATOM   2915  N   LEU A 364      85.674 148.562 120.525  0.00  0.00      PROA N  
ATOM   2916  CA  LEU A 364      86.503 148.954 119.404  0.00  0.00      PROA C  
ATOM   2917  C   LEU A 364      85.808 150.046 118.601  0.00  0.00      PROA C  
ATOM   2918  O   LEU A 364      84.677 149.886 118.136  0.00  0.00      PROA O  
ATOM   2919  CB  LEU A 364      86.834 147.727 118.516  0.00  0.00      PROA C  
ATOM   2920  CG  LEU A 364      87.697 147.997 117.262  0.00  0.00      PROA C  
ATOM   2921  CD1 LEU A 364      89.021 148.693 117.602  0.00  0.00      PROA C  
ATOM   2922  CD2 LEU A 364      87.986 146.678 116.529  0.00  0.00      PROA C  
ATOM   2923  N   LYS A 365      86.464 151.214 118.435  0.00  0.00      PROA N  
ATOM   2924  CA  LYS A 365      85.956 152.301 117.616  0.00  0.00      PROA C  
ATOM   2925  C   LYS A 365      85.827 151.916 116.142  0.00  0.00      PROA C  
ATOM   2926  O   LYS A 365      86.785 151.464 115.511  0.00  0.00      PROA O  
ATOM   2927  CB  LYS A 365      86.815 153.582 117.762  0.00  0.00      PROA C  
ATOM   2928  CG  LYS A 365      86.798 154.171 119.182  0.00  0.00      PROA C  
ATOM   2929  CD  LYS A 365      87.697 155.416 119.307  0.00  0.00      PROA C  
ATOM   2930  CE  LYS A 365      87.713 156.015 120.723  0.00  0.00      PROA C  
ATOM   2931  NZ  LYS A 365      88.623 157.184 120.795  0.00  0.00      PROA N1+
ATOM   2932  N   HIS A 366      84.608 152.061 115.579  0.00  0.00      PROA N  
ATOM   2933  CA  HIS A 366      84.264 151.637 114.228  0.00  0.00      PROA C  
ATOM   2934  C   HIS A 366      84.395 150.130 114.013  0.00  0.00      PROA C  
ATOM   2935  O   HIS A 366      84.750 149.650 112.935  0.00  0.00      PROA O  
ATOM   2936  CB  HIS A 366      84.998 152.451 113.135  0.00  0.00      PROA C  
ATOM   2937  CG  HIS A 366      84.826 153.931 113.359  0.00  0.00      PROA C  
ATOM   2938  CD2 HIS A 366      83.751 154.731 113.117  0.00  0.00      PROA C  
ATOM   2939  ND1 HIS A 366      85.825 154.770 113.810  0.00  0.00      PROA N  
ATOM   2940  CE1 HIS A 366      85.311 156.025 113.839  0.00  0.00      PROA C  
ATOM   2941  NE2 HIS A 366      84.050 156.052 113.430  0.00  0.00      PROA N  
ATOM   2942  N   GLY A 367      84.075 149.338 115.057  0.00  0.00      PROA N  
ATOM   2943  CA  GLY A 367      84.096 147.884 115.017  0.00  0.00      PROA C  
ATOM   2944  C   GLY A 367      82.984 147.268 115.828  0.00  0.00      PROA C  
ATOM   2945  O   GLY A 367      82.381 147.901 116.695  0.00  0.00      PROA O  
ATOM   2946  N   LEU A 368      82.706 145.980 115.567  0.00  0.00      PROA N  
ATOM   2947  CA  LEU A 368      81.795 145.152 116.338  0.00  0.00      PROA C  
ATOM   2948  C   LEU A 368      82.541 143.932 116.847  0.00  0.00      PROA C  
ATOM   2949  O   LEU A 368      83.193 143.208 116.092  0.00  0.00      PROA O  
ATOM   2950  CB  LEU A 368      80.551 144.646 115.543  0.00  0.00      PROA C  
ATOM   2951  CG  LEU A 368      79.289 145.532 115.641  0.00  0.00      PROA C  
ATOM   2952  CD1 LEU A 368      79.395 146.800 114.794  0.00  0.00      PROA C  
ATOM   2953  CD2 LEU A 368      78.044 144.740 115.210  0.00  0.00      PROA C  
ATOM   2954  N   VAL A 369      82.435 143.658 118.161  0.00  0.00      PROA N  
ATOM   2955  CA  VAL A 369      82.746 142.354 118.724  0.00  0.00      PROA C  
ATOM   2956  C   VAL A 369      81.701 141.308 118.321  0.00  0.00      PROA C  
ATOM   2957  O   VAL A 369      80.492 141.558 118.321  0.00  0.00      PROA O  
ATOM   2958  CB  VAL A 369      82.950 142.415 120.241  0.00  0.00      PROA C  
ATOM   2959  CG1 VAL A 369      81.666 142.819 120.996  0.00  0.00      PROA C  
ATOM   2960  CG2 VAL A 369      83.490 141.072 120.764  0.00  0.00      PROA C  
ATOM   2961  N   THR A 370      82.145 140.100 117.930  0.00  0.00      PROA N  
ATOM   2962  CA  THR A 370      81.265 138.965 117.667  0.00  0.00      PROA C  
ATOM   2963  C   THR A 370      81.719 137.787 118.502  0.00  0.00      PROA C  
ATOM   2964  O   THR A 370      82.883 137.385 118.470  0.00  0.00      PROA O  
ATOM   2965  CB  THR A 370      81.189 138.579 116.189  0.00  0.00      PROA C  
ATOM   2966  CG2 THR A 370      80.394 137.282 115.953  0.00  0.00      PROA C  
ATOM   2967  OG1 THR A 370      80.524 139.598 115.450  0.00  0.00      PROA O  
ATOM   2968  N   PHE A 371      80.802 137.217 119.309  0.00  0.00      PROA N  
ATOM   2969  CA  PHE A 371      81.055 136.070 120.164  0.00  0.00      PROA C  
ATOM   2970  C   PHE A 371      80.975 134.749 119.403  0.00  0.00      PROA C  
ATOM   2971  O   PHE A 371      80.252 134.611 118.415  0.00  0.00      PROA O  
ATOM   2972  CB  PHE A 371      80.081 136.020 121.380  0.00  0.00      PROA C  
ATOM   2973  CG  PHE A 371      80.278 137.219 122.277  0.00  0.00      PROA C  
ATOM   2974  CD1 PHE A 371      79.605 138.429 122.030  0.00  0.00      PROA C  
ATOM   2975  CD2 PHE A 371      81.103 137.128 123.412  0.00  0.00      PROA C  
ATOM   2976  CE1 PHE A 371      79.793 139.539 122.864  0.00  0.00      PROA C  
ATOM   2977  CE2 PHE A 371      81.290 138.234 124.253  0.00  0.00      PROA C  
ATOM   2978  CZ  PHE A 371      80.638 139.441 123.975  0.00  0.00      PROA C  
ATOM   2979  N   SER A 372      81.726 133.721 119.855  0.00  0.00      PROA N  
ATOM   2980  CA  SER A 372      81.680 132.392 119.242  0.00  0.00      PROA C  
ATOM   2981  C   SER A 372      80.458 131.582 119.648  0.00  0.00      PROA C  
ATOM   2982  O   SER A 372      80.094 130.610 118.984  0.00  0.00      PROA O  
ATOM   2983  CB  SER A 372      82.933 131.527 119.558  0.00  0.00      PROA C  
ATOM   2984  OG  SER A 372      84.115 132.121 119.015  0.00  0.00      PROA O  
ATOM   2985  N   THR A 373      79.783 131.969 120.747  0.00  0.00      PROA N  
ATOM   2986  CA  THR A 373      78.623 131.265 121.288  0.00  0.00      PROA C  
ATOM   2987  C   THR A 373      77.418 132.188 121.372  0.00  0.00      PROA C  
ATOM   2988  O   THR A 373      77.527 133.414 121.434  0.00  0.00      PROA O  
ATOM   2989  CB  THR A 373      78.854 130.650 122.675  0.00  0.00      PROA C  
ATOM   2990  CG2 THR A 373      80.020 129.651 122.617  0.00  0.00      PROA C  
ATOM   2991  OG1 THR A 373      79.176 131.632 123.656  0.00  0.00      PROA O  
ATOM   2992  N   ARG A 374      76.200 131.600 121.383  0.00  0.00      PROA N  
ATOM   2993  CA  ARG A 374      74.944 132.335 121.419  0.00  0.00      PROA C  
ATOM   2994  C   ARG A 374      74.659 133.007 122.758  0.00  0.00      PROA C  
ATOM   2995  O   ARG A 374      73.936 133.999 122.843  0.00  0.00      PROA O  
ATOM   2996  CB  ARG A 374      73.757 131.394 121.068  0.00  0.00      PROA C  
ATOM   2997  CG  ARG A 374      73.559 130.187 122.018  0.00  0.00      PROA C  
ATOM   2998  CD  ARG A 374      72.357 129.293 121.667  0.00  0.00      PROA C  
ATOM   2999  NE  ARG A 374      71.114 130.091 121.920  0.00  0.00      PROA N  
ATOM   3000  CZ  ARG A 374      69.888 129.685 121.617  0.00  0.00      PROA C  
ATOM   3001  NH1 ARG A 374      69.650 128.516 121.064  0.00  0.00      PROA N1+
ATOM   3002  NH2 ARG A 374      68.864 130.469 121.878  0.00  0.00      PROA N  
ATOM   3003  N   ASN A 375      75.267 132.501 123.850  0.00  0.00      PROA N  
ATOM   3004  CA  ASN A 375      75.016 132.972 125.201  0.00  0.00      PROA C  
ATOM   3005  C   ASN A 375      75.989 134.077 125.617  0.00  0.00      PROA C  
ATOM   3006  O   ASN A 375      75.906 134.596 126.730  0.00  0.00      PROA O  
ATOM   3007  CB  ASN A 375      75.028 131.780 126.211  0.00  0.00      PROA C  
ATOM   3008  CG  ASN A 375      76.335 130.986 126.253  0.00  0.00      PROA C  
ATOM   3009  ND2 ASN A 375      76.393 129.995 127.171  0.00  0.00      PROA N  
ATOM   3010  OD1 ASN A 375      77.287 131.207 125.501  0.00  0.00      PROA O  
ATOM   3011  N   ASN A 376      76.902 134.494 124.704  0.00  0.00      PROA N  
ATOM   3012  CA  ASN A 376      77.841 135.597 124.903  0.00  0.00      PROA C  
ATOM   3013  C   ASN A 376      78.831 135.291 126.033  0.00  0.00      PROA C  
ATOM   3014  O   ASN A 376      79.034 136.073 126.963  0.00  0.00      PROA O  
ATOM   3015  CB  ASN A 376      77.175 137.004 125.091  0.00  0.00      PROA C  
ATOM   3016  CG  ASN A 376      76.447 137.574 123.867  0.00  0.00      PROA C  
ATOM   3017  ND2 ASN A 376      75.761 136.739 123.060  0.00  0.00      PROA N  
ATOM   3018  OD1 ASN A 376      76.514 138.783 123.617  0.00  0.00      PROA O  
ATOM   3019  N   LEU A 377      79.445 134.094 125.979  0.00  0.00      PROA N  
ATOM   3020  CA  LEU A 377      80.338 133.560 126.995  0.00  0.00      PROA C  
ATOM   3021  C   LEU A 377      81.628 134.390 127.136  0.00  0.00      PROA C  
ATOM   3022  O   LEU A 377      82.310 134.678 126.150  0.00  0.00      PROA O  
ATOM   3023  CB  LEU A 377      80.628 132.080 126.619  0.00  0.00      PROA C  
ATOM   3024  CG  LEU A 377      80.957 131.075 127.743  0.00  0.00      PROA C  
ATOM   3025  CD1 LEU A 377      82.253 131.387 128.481  0.00  0.00      PROA C  
ATOM   3026  CD2 LEU A 377      79.811 130.912 128.753  0.00  0.00      PROA C  
ATOM   3027  N   THR A 378      81.969 134.824 128.374  0.00  0.00      PROA N  
ATOM   3028  CA  THR A 378      83.127 135.688 128.649  0.00  0.00      PROA C  
ATOM   3029  C   THR A 378      84.182 135.025 129.524  0.00  0.00      PROA C  
ATOM   3030  O   THR A 378      85.213 135.616 129.847  0.00  0.00      PROA O  
ATOM   3031  CB  THR A 378      82.740 137.006 129.335  0.00  0.00      PROA C  
ATOM   3032  CG2 THR A 378      81.983 137.880 128.319  0.00  0.00      PROA C  
ATOM   3033  OG1 THR A 378      81.883 136.802 130.458  0.00  0.00      PROA O  
ATOM   3034  N   THR A 379      83.975 133.759 129.928  0.00  0.00      PROA N  
ATOM   3035  CA  THR A 379      84.868 133.040 130.833  0.00  0.00      PROA C  
ATOM   3036  C   THR A 379      85.974 132.324 130.075  0.00  0.00      PROA C  
ATOM   3037  O   THR A 379      86.015 132.324 128.845  0.00  0.00      PROA O  
ATOM   3038  CB  THR A 379      84.167 132.084 131.812  0.00  0.00      PROA C  
ATOM   3039  CG2 THR A 379      82.975 132.797 132.470  0.00  0.00      PROA C  
ATOM   3040  OG1 THR A 379      83.675 130.889 131.213  0.00  0.00      PROA O  
ATOM   3041  N   TYR A 380      86.933 131.724 130.812  0.00  0.00      PROA N  
ATOM   3042  CA  TYR A 380      88.084 130.969 130.324  0.00  0.00      PROA C  
ATOM   3043  C   TYR A 380      87.969 130.245 128.969  0.00  0.00      PROA C  
ATOM   3044  O   TYR A 380      87.031 129.483 128.721  0.00  0.00      PROA O  
ATOM   3045  CB  TYR A 380      88.560 129.991 131.432  0.00  0.00      PROA C  
ATOM   3046  CG  TYR A 380      89.783 129.189 131.059  0.00  0.00      PROA C  
ATOM   3047  CD1 TYR A 380      91.030 129.828 130.953  0.00  0.00      PROA C  
ATOM   3048  CD2 TYR A 380      89.712 127.793 130.897  0.00  0.00      PROA C  
ATOM   3049  CE1 TYR A 380      92.192 129.080 130.715  0.00  0.00      PROA C  
ATOM   3050  CE2 TYR A 380      90.876 127.042 130.675  0.00  0.00      PROA C  
ATOM   3051  CZ  TYR A 380      92.118 127.688 130.591  0.00  0.00      PROA C  
ATOM   3052  OH  TYR A 380      93.294 126.943 130.362  0.00  0.00      PROA O  
ATOM   3053  N   LYS A 381      88.946 130.489 128.066  0.00  0.00      PROA N  
ATOM   3054  CA  LYS A 381      89.077 129.847 126.766  0.00  0.00      PROA C  
ATOM   3055  C   LYS A 381      88.018 130.177 125.720  0.00  0.00      PROA C  
ATOM   3056  O   LYS A 381      88.102 129.734 124.574  0.00  0.00      PROA O  
ATOM   3057  CB  LYS A 381      89.368 128.322 126.847  0.00  0.00      PROA C  
ATOM   3058  CG  LYS A 381      90.775 127.990 127.370  0.00  0.00      PROA C  
ATOM   3059  CD  LYS A 381      91.914 128.279 126.374  0.00  0.00      PROA C  
ATOM   3060  CE  LYS A 381      93.294 127.878 126.928  0.00  0.00      PROA C  
ATOM   3061  NZ  LYS A 381      94.364 128.112 125.928  0.00  0.00      PROA N1+
ATOM   3062  N   SER A 382      87.011 131.009 126.056  0.00  0.00      PROA N  
ATOM   3063  CA  SER A 382      86.116 131.597 125.068  0.00  0.00      PROA C  
ATOM   3064  C   SER A 382      86.835 132.513 124.091  0.00  0.00      PROA C  
ATOM   3065  O   SER A 382      87.817 133.177 124.431  0.00  0.00      PROA O  
ATOM   3066  CB  SER A 382      84.883 132.336 125.654  0.00  0.00      PROA C  
ATOM   3067  OG  SER A 382      85.242 133.399 126.541  0.00  0.00      PROA O  
ATOM   3068  N   GLU A 383      86.366 132.525 122.830  0.00  0.00      PROA N  
ATOM   3069  CA  GLU A 383      86.983 133.288 121.769  0.00  0.00      PROA C  
ATOM   3070  C   GLU A 383      85.982 134.285 121.217  0.00  0.00      PROA C  
ATOM   3071  O   GLU A 383      84.836 133.953 120.900  0.00  0.00      PROA O  
ATOM   3072  CB  GLU A 383      87.486 132.376 120.617  0.00  0.00      PROA C  
ATOM   3073  CG  GLU A 383      88.525 131.318 121.074  0.00  0.00      PROA C  
ATOM   3074  CD  GLU A 383      89.190 130.544 119.935  0.00  0.00      PROA C  
ATOM   3075  OE1 GLU A 383      88.858 130.755 118.737  0.00  0.00      PROA O  
ATOM   3076  OE2 GLU A 383      90.068 129.691 120.238  0.00  0.00      PROA O1-
ATOM   3077  N   ILE A 384      86.405 135.545 121.080  0.00  0.00      PROA N  
ATOM   3078  CA  ILE A 384      85.654 136.583 120.406  0.00  0.00      PROA C  
ATOM   3079  C   ILE A 384      86.438 136.991 119.178  0.00  0.00      PROA C  
ATOM   3080  O   ILE A 384      87.660 136.852 119.128  0.00  0.00      PROA O  
ATOM   3081  CB  ILE A 384      85.406 137.818 121.270  0.00  0.00      PROA C  
ATOM   3082  CG1 ILE A 384      86.710 138.411 121.851  0.00  0.00      PROA C  
ATOM   3083  CG2 ILE A 384      84.411 137.442 122.386  0.00  0.00      PROA C  
ATOM   3084  CD  ILE A 384      86.574 139.874 122.271  0.00  0.00      PROA C  
ATOM   3085  N   ARG A 385      85.759 137.513 118.148  0.00  0.00      PROA N  
ATOM   3086  CA  ARG A 385      86.430 138.118 117.020  0.00  0.00      PROA C  
ATOM   3087  C   ARG A 385      86.023 139.576 116.946  0.00  0.00      PROA C  
ATOM   3088  O   ARG A 385      84.849 139.935 117.039  0.00  0.00      PROA O  
ATOM   3089  CB  ARG A 385      86.147 137.375 115.684  0.00  0.00      PROA C  
ATOM   3090  CG  ARG A 385      84.683 137.403 115.199  0.00  0.00      PROA C  
ATOM   3091  CD  ARG A 385      84.392 136.585 113.930  0.00  0.00      PROA C  
ATOM   3092  NE  ARG A 385      84.465 135.129 114.293  0.00  0.00      PROA N  
ATOM   3093  CZ  ARG A 385      85.448 134.293 113.980  0.00  0.00      PROA C  
ATOM   3094  NH1 ARG A 385      86.529 134.658 113.330  0.00  0.00      PROA N1+
ATOM   3095  NH2 ARG A 385      85.340 133.028 114.335  0.00  0.00      PROA N  
ATOM   3096  N   TYR A 386      87.011 140.471 116.790  0.00  0.00      PROA N  
ATOM   3097  CA  TYR A 386      86.768 141.858 116.461  0.00  0.00      PROA C  
ATOM   3098  C   TYR A 386      86.647 142.020 114.957  0.00  0.00      PROA C  
ATOM   3099  O   TYR A 386      87.486 141.560 114.182  0.00  0.00      PROA O  
ATOM   3100  CB  TYR A 386      87.866 142.812 116.990  0.00  0.00      PROA C  
ATOM   3101  CG  TYR A 386      87.701 143.037 118.467  0.00  0.00      PROA C  
ATOM   3102  CD1 TYR A 386      86.853 144.053 118.942  0.00  0.00      PROA C  
ATOM   3103  CD2 TYR A 386      88.447 142.292 119.390  0.00  0.00      PROA C  
ATOM   3104  CE1 TYR A 386      86.761 144.322 120.315  0.00  0.00      PROA C  
ATOM   3105  CE2 TYR A 386      88.359 142.555 120.764  0.00  0.00      PROA C  
ATOM   3106  CZ  TYR A 386      87.518 143.575 121.225  0.00  0.00      PROA C  
ATOM   3107  OH  TYR A 386      87.449 143.867 122.600  0.00  0.00      PROA O  
ATOM   3108  N   SER A 387      85.570 142.680 114.512  0.00  0.00      PROA N  
ATOM   3109  CA  SER A 387      85.323 142.959 113.109  0.00  0.00      PROA C  
ATOM   3110  C   SER A 387      85.292 144.460 112.931  0.00  0.00      PROA C  
ATOM   3111  O   SER A 387      84.705 145.178 113.736  0.00  0.00      PROA O  
ATOM   3112  CB  SER A 387      83.993 142.318 112.601  0.00  0.00      PROA C  
ATOM   3113  OG  SER A 387      82.825 142.797 113.281  0.00  0.00      PROA O  
ATOM   3114  N   CYS A 388      85.944 144.999 111.881  0.00  0.00      PROA N  
ATOM   3115  CA  CYS A 388      85.820 146.413 111.556  0.00  0.00      PROA C  
ATOM   3116  C   CYS A 388      84.554 146.640 110.745  0.00  0.00      PROA C  
ATOM   3117  O   CYS A 388      84.230 145.884 109.827  0.00  0.00      PROA O  
ATOM   3118  CB  CYS A 388      87.044 146.979 110.792  0.00  0.00      PROA C  
ATOM   3119  SG  CYS A 388      88.548 146.966 111.815  0.00  0.00      PROA S  
ATOM   3120  N   GLN A 389      83.778 147.677 111.108  0.00  0.00      PROA N  
ATOM   3121  CA  GLN A 389      82.516 148.010 110.481  0.00  0.00      PROA C  
ATOM   3122  C   GLN A 389      82.572 148.363 109.000  0.00  0.00      PROA C  
ATOM   3123  O   GLN A 389      83.542 148.951 108.520  0.00  0.00      PROA O  
ATOM   3124  CB  GLN A 389      81.768 149.150 111.227  0.00  0.00      PROA C  
ATOM   3125  CG  GLN A 389      81.192 148.733 112.593  0.00  0.00      PROA C  
ATOM   3126  CD  GLN A 389      80.430 149.890 113.248  0.00  0.00      PROA C  
ATOM   3127  NE2 GLN A 389      79.085 149.901 113.091  0.00  0.00      PROA N  
ATOM   3128  OE1 GLN A 389      81.009 150.777 113.880  0.00  0.00      PROA O  
ATOM   3129  N   GLN A 390      81.448 148.091 108.294  0.00  0.00      PROA N  
ATOM   3130  CA  GLN A 390      81.086 148.661 107.003  0.00  0.00      PROA C  
ATOM   3131  C   GLN A 390      82.096 148.508 105.837  0.00  0.00      PROA C  
ATOM   3132  O   GLN A 390      83.146 147.880 106.000  0.00  0.00      PROA O  
ATOM   3133  CB  GLN A 390      80.463 150.095 107.221  0.00  0.00      PROA C  
ATOM   3134  CG  GLN A 390      81.261 151.125 108.082  0.00  0.00      PROA C  
ATOM   3135  CD  GLN A 390      80.491 152.390 108.512  0.00  0.00      PROA C  
ATOM   3136  NE2 GLN A 390      79.187 152.489 108.178  0.00  0.00      PROA N  
ATOM   3137  OE1 GLN A 390      81.065 153.281 109.145  0.00  0.00      PROA O  
ATOM   3138  N   PRO A 391      81.856 149.003 104.620  0.00  0.00      PROA N  
ATOM   3139  CA  PRO A 391      82.902 149.030 103.596  0.00  0.00      PROA C  
ATOM   3140  C   PRO A 391      83.955 150.086 103.887  0.00  0.00      PROA C  
ATOM   3141  O   PRO A 391      85.051 150.005 103.336  0.00  0.00      PROA O  
ATOM   3142  CB  PRO A 391      82.146 149.303 102.278  0.00  0.00      PROA C  
ATOM   3143  CG  PRO A 391      80.772 149.821 102.712  0.00  0.00      PROA C  
ATOM   3144  CD  PRO A 391      80.527 149.038 103.998  0.00  0.00      PROA C  
ATOM   3145  N   TYR A 392      83.635 151.110 104.703  0.00  0.00      PROA N  
ATOM   3146  CA  TYR A 392      84.479 152.280 104.884  0.00  0.00      PROA C  
ATOM   3147  C   TYR A 392      85.674 152.067 105.825  0.00  0.00      PROA C  
ATOM   3148  O   TYR A 392      86.570 152.907 105.863  0.00  0.00      PROA O  
ATOM   3149  CB  TYR A 392      83.674 153.520 105.373  0.00  0.00      PROA C  
ATOM   3150  CG  TYR A 392      82.403 153.721 104.577  0.00  0.00      PROA C  
ATOM   3151  CD1 TYR A 392      82.370 154.358 103.321  0.00  0.00      PROA C  
ATOM   3152  CD2 TYR A 392      81.189 153.316 105.145  0.00  0.00      PROA C  
ATOM   3153  CE1 TYR A 392      81.145 154.559 102.656  0.00  0.00      PROA C  
ATOM   3154  CE2 TYR A 392      79.971 153.516 104.498  0.00  0.00      PROA C  
ATOM   3155  CZ  TYR A 392      79.945 154.140 103.252  0.00  0.00      PROA C  
ATOM   3156  OH  TYR A 392      78.682 154.353 102.669  0.00  0.00      PROA O  
ATOM   3157  N   TYR A 393      85.738 150.959 106.601  0.00  0.00      PROA N  
ATOM   3158  CA  TYR A 393      86.841 150.675 107.518  0.00  0.00      PROA C  
ATOM   3159  C   TYR A 393      87.491 149.305 107.297  0.00  0.00      PROA C  
ATOM   3160  O   TYR A 393      86.860 148.345 106.853  0.00  0.00      PROA O  
ATOM   3161  CB  TYR A 393      86.430 150.798 109.013  0.00  0.00      PROA C  
ATOM   3162  CG  TYR A 393      86.204 152.236 109.391  0.00  0.00      PROA C  
ATOM   3163  CD1 TYR A 393      84.942 152.842 109.258  0.00  0.00      PROA C  
ATOM   3164  CD2 TYR A 393      87.258 152.984 109.940  0.00  0.00      PROA C  
ATOM   3165  CE1 TYR A 393      84.749 154.181 109.631  0.00  0.00      PROA C  
ATOM   3166  CE2 TYR A 393      87.074 154.321 110.306  0.00  0.00      PROA C  
ATOM   3167  CZ  TYR A 393      85.822 154.922 110.147  0.00  0.00      PROA C  
ATOM   3168  OH  TYR A 393      85.654 156.268 110.530  0.00  0.00      PROA O  
ATOM   3169  N   LYS A 394      88.800 149.192 107.615  0.00  0.00      PROA N  
ATOM   3170  CA  LYS A 394      89.576 147.969 107.473  0.00  0.00      PROA C  
ATOM   3171  C   LYS A 394      90.596 147.827 108.605  0.00  0.00      PROA C  
ATOM   3172  O   LYS A 394      91.206 148.796 109.051  0.00  0.00      PROA O  
ATOM   3173  CB  LYS A 394      90.299 147.939 106.095  0.00  0.00      PROA C  
ATOM   3174  CG  LYS A 394      91.140 146.674 105.836  0.00  0.00      PROA C  
ATOM   3175  CD  LYS A 394      91.669 146.544 104.391  0.00  0.00      PROA C  
ATOM   3176  CE  LYS A 394      93.102 147.055 104.136  0.00  0.00      PROA C  
ATOM   3177  NZ  LYS A 394      93.200 148.534 104.232  0.00  0.00      PROA N1+
ATOM   3178  N   MET A 395      90.784 146.601 109.141  0.00  0.00      PROA N  
ATOM   3179  CA  MET A 395      91.739 146.318 110.208  0.00  0.00      PROA C  
ATOM   3180  C   MET A 395      93.212 146.410 109.782  0.00  0.00      PROA C  
ATOM   3181  O   MET A 395      93.582 146.026 108.670  0.00  0.00      PROA O  
ATOM   3182  CB  MET A 395      91.442 144.921 110.816  0.00  0.00      PROA C  
ATOM   3183  CG  MET A 395      92.228 144.587 112.101  0.00  0.00      PROA C  
ATOM   3184  SD  MET A 395      91.701 143.055 112.937  0.00  0.00      PROA S  
ATOM   3185  CE  MET A 395      90.083 143.646 113.516  0.00  0.00      PROA C  
ATOM   3186  N   LEU A 396      94.110 146.904 110.669  0.00  0.00      PROA N  
ATOM   3187  CA  LEU A 396      95.553 146.889 110.439  0.00  0.00      PROA C  
ATOM   3188  C   LEU A 396      96.170 145.511 110.208  0.00  0.00      PROA C  
ATOM   3189  O   LEU A 396      95.864 144.530 110.891  0.00  0.00      PROA O  
ATOM   3190  CB  LEU A 396      96.359 147.567 111.585  0.00  0.00      PROA C  
ATOM   3191  CG  LEU A 396      96.400 149.108 111.563  0.00  0.00      PROA C  
ATOM   3192  CD1 LEU A 396      97.237 149.621 112.745  0.00  0.00      PROA C  
ATOM   3193  CD2 LEU A 396      97.008 149.643 110.258  0.00  0.00      PROA C  
ATOM   3194  N   HIS A 397      97.083 145.428 109.210  0.00  0.00      PROA N  
ATOM   3195  CA  HIS A 397      97.969 144.300 108.929  0.00  0.00      PROA C  
ATOM   3196  C   HIS A 397      97.251 143.030 108.473  0.00  0.00      PROA C  
ATOM   3197  O   HIS A 397      97.840 141.957 108.345  0.00  0.00      PROA O  
ATOM   3198  CB  HIS A 397      98.944 144.055 110.120  0.00  0.00      PROA C  
ATOM   3199  CG  HIS A 397      99.973 142.968 109.932  0.00  0.00      PROA C  
ATOM   3200  CD2 HIS A 397     100.039 141.725 110.487  0.00  0.00      PROA C  
ATOM   3201  ND1 HIS A 397     101.163 143.140 109.255  0.00  0.00      PROA N  
ATOM   3202  CE1 HIS A 397     101.882 141.999 109.409  0.00  0.00      PROA C  
ATOM   3203  NE2 HIS A 397     101.241 141.110 110.153  0.00  0.00      PROA N  
ATOM   3204  N   ASN A 398      96.371 142.676 108.032  1.00 26.97      PROA N  
ATOM   3205  CA  ASN A 398      94.982 142.346 107.657  1.00 26.97      PROA C  
ATOM   3206  C   ASN A 398      94.005 142.286 108.834  1.00 26.97      PROA C  
ATOM   3207  O   ASN A 398      93.415 143.312 109.281  1.00 26.97      PROA O  
ATOM   3208  CB  ASN A 398      95.163 140.906 107.140  1.00 26.97      PROA C  
ATOM   3209  CG  ASN A 398      93.956 140.359 106.398  1.00 26.97      PROA C  
ATOM   3210  ND2 ASN A 398      94.223 139.735 105.271  1.00 26.97      PROA N  
ATOM   3211  OD1 ASN A 398      92.815 140.410 106.913  1.00 26.97      PROA O  
ATOM   3212  N   THR A 399      95.177 141.554 110.453  0.00  0.00      PROA N  
ATOM   3213  CA  THR A 399      95.380 140.843 111.717  0.00  0.00      PROA C  
ATOM   3214  C   THR A 399      94.305 139.793 111.968  0.00  0.00      PROA C  
ATOM   3215  O   THR A 399      93.160 139.946 111.541  0.00  0.00      PROA O  
ATOM   3216  CB  THR A 399      95.509 141.810 112.907  0.00  0.00      PROA C  
ATOM   3217  CG2 THR A 399      95.752 141.105 114.252  0.00  0.00      PROA C  
ATOM   3218  OG1 THR A 399      96.625 142.673 112.722  0.00  0.00      PROA O  
ATOM   3219  N   THR A 400      94.642 138.667 112.648  0.00  0.00      PROA N  
ATOM   3220  CA  THR A 400      93.704 137.568 112.914  0.00  0.00      PROA C  
ATOM   3221  C   THR A 400      92.442 138.025 113.647  0.00  0.00      PROA C  
ATOM   3222  O   THR A 400      91.323 137.644 113.302  0.00  0.00      PROA O  
ATOM   3223  CB  THR A 400      94.370 136.363 113.602  0.00  0.00      PROA C  
ATOM   3224  CG2 THR A 400      94.943 136.713 114.989  0.00  0.00      PROA C  
ATOM   3225  OG1 THR A 400      93.472 135.269 113.774  0.00  0.00      PROA O  
ATOM   3226  N   GLY A 401      92.596 138.930 114.644  0.00  0.00      PROA N  
ATOM   3227  CA  GLY A 401      91.497 139.697 115.233  0.00  0.00      PROA C  
ATOM   3228  C   GLY A 401      90.687 138.930 116.238  0.00  0.00      PROA C  
ATOM   3229  O   GLY A 401      89.676 139.418 116.742  0.00  0.00      PROA O  
ATOM   3230  N   VAL A 402      91.130 137.707 116.572  0.00  0.00      PROA N  
ATOM   3231  CA  VAL A 402      90.503 136.870 117.573  0.00  0.00      PROA C  
ATOM   3232  C   VAL A 402      91.160 137.089 118.922  0.00  0.00      PROA C  
ATOM   3233  O   VAL A 402      92.385 137.120 119.058  0.00  0.00      PROA O  
ATOM   3234  CB  VAL A 402      90.444 135.381 117.220  0.00  0.00      PROA C  
ATOM   3235  CG1 VAL A 402      89.629 135.213 115.923  0.00  0.00      PROA C  
ATOM   3236  CG2 VAL A 402      91.844 134.751 117.077  0.00  0.00      PROA C  
ATOM   3237  N   TYR A 403      90.338 137.281 119.965  0.00  0.00      PROA N  
ATOM   3238  CA  TYR A 403      90.794 137.495 121.321  0.00  0.00      PROA C  
ATOM   3239  C   TYR A 403      90.242 136.382 122.178  0.00  0.00      PROA C  
ATOM   3240  O   TYR A 403      89.075 136.005 122.084  0.00  0.00      PROA O  
ATOM   3241  CB  TYR A 403      90.439 138.883 121.939  0.00  0.00      PROA C  
ATOM   3242  CG  TYR A 403      91.308 139.984 121.389  0.00  0.00      PROA C  
ATOM   3243  CD1 TYR A 403      91.263 140.314 120.026  0.00  0.00      PROA C  
ATOM   3244  CD2 TYR A 403      92.144 140.739 122.236  0.00  0.00      PROA C  
ATOM   3245  CE1 TYR A 403      92.074 141.321 119.502  0.00  0.00      PROA C  
ATOM   3246  CE2 TYR A 403      92.939 141.774 121.720  0.00  0.00      PROA C  
ATOM   3247  CZ  TYR A 403      92.913 142.045 120.347  0.00  0.00      PROA C  
ATOM   3248  OH  TYR A 403      93.760 143.009 119.777  0.00  0.00      PROA O  
ATOM   3249  N   THR A 404      91.111 135.801 123.017  0.00  0.00      PROA N  
ATOM   3250  CA  THR A 404      90.806 134.628 123.816  0.00  0.00      PROA C  
ATOM   3251  C   THR A 404      90.893 135.022 125.275  0.00  0.00      PROA C  
ATOM   3252  O   THR A 404      91.753 135.811 125.675  0.00  0.00      PROA O  
ATOM   3253  CB  THR A 404      91.709 133.417 123.520  0.00  0.00      PROA C  
ATOM   3254  CG2 THR A 404      91.889 133.250 122.002  0.00  0.00      PROA C  
ATOM   3255  OG1 THR A 404      93.014 133.479 124.095  0.00  0.00      PROA O  
ATOM   3256  N   CYS A 405      89.971 134.514 126.115  0.00  0.00      PROA N  
ATOM   3257  CA  CYS A 405      90.028 134.726 127.552  0.00  0.00      PROA C  
ATOM   3258  C   CYS A 405      91.128 133.874 128.181  0.00  0.00      PROA C  
ATOM   3259  O   CYS A 405      91.053 132.643 128.221  0.00  0.00      PROA O  
ATOM   3260  CB  CYS A 405      88.648 134.450 128.219  0.00  0.00      PROA C  
ATOM   3261  SG  CYS A 405      88.581 134.693 130.028  0.00  0.00      PROA S  
ATOM   3262  N   SER A 406      92.194 134.531 128.681  0.00  0.00      PROA N  
ATOM   3263  CA  SER A 406      93.345 133.872 129.285  0.00  0.00      PROA C  
ATOM   3264  C   SER A 406      93.085 133.398 130.708  0.00  0.00      PROA C  
ATOM   3265  O   SER A 406      92.131 133.802 131.370  0.00  0.00      PROA O  
ATOM   3266  CB  SER A 406      94.623 134.765 129.285  0.00  0.00      PROA C  
ATOM   3267  OG  SER A 406      94.446 135.976 130.028  0.00  0.00      PROA O  
ATOM   3268  N   ALA A 407      93.981 132.537 131.244  0.00  0.00      PROA N  
ATOM   3269  CA  ALA A 407      93.916 132.041 132.608  0.00  0.00      PROA C  
ATOM   3270  C   ALA A 407      94.182 133.130 133.649  0.00  0.00      PROA C  
ATOM   3271  O   ALA A 407      93.781 133.036 134.809  0.00  0.00      PROA O  
ATOM   3272  CB  ALA A 407      94.965 130.925 132.776  0.00  0.00      PROA C  
ATOM   3273  N   HIS A 408      94.836 134.230 133.219  0.00  0.00      PROA N  
ATOM   3274  CA  HIS A 408      95.077 135.417 134.020  0.00  0.00      PROA C  
ATOM   3275  C   HIS A 408      93.824 136.276 134.176  0.00  0.00      PROA C  
ATOM   3276  O   HIS A 408      93.774 137.183 135.007  0.00  0.00      PROA O  
ATOM   3277  CB  HIS A 408      96.201 136.286 133.398  0.00  0.00      PROA C  
ATOM   3278  CG  HIS A 408      97.509 135.548 133.275  0.00  0.00      PROA C  
ATOM   3279  CD2 HIS A 408      98.530 135.431 134.172  0.00  0.00      PROA C  
ATOM   3280  ND1 HIS A 408      97.979 134.987 132.102  0.00  0.00      PROA N  
ATOM   3281  CE1 HIS A 408      99.236 134.538 132.344  0.00  0.00      PROA C  
ATOM   3282  NE2 HIS A 408      99.615 134.785 133.589  0.00  0.00      PROA N  
ATOM   3283  N   GLY A 409      92.768 136.005 133.373  0.00  0.00      PROA N  
ATOM   3284  CA  GLY A 409      91.499 136.726 133.425  0.00  0.00      PROA C  
ATOM   3285  C   GLY A 409      91.481 137.948 132.549  0.00  0.00      PROA C  
ATOM   3286  O   GLY A 409      90.752 138.903 132.808  0.00  0.00      PROA O  
ATOM   3287  N   THR A 410      92.290 137.943 131.471  0.00  0.00      PROA N  
ATOM   3288  CA  THR A 410      92.346 139.043 130.507  0.00  0.00      PROA C  
ATOM   3289  C   THR A 410      92.124 138.551 129.085  0.00  0.00      PROA C  
ATOM   3290  O   THR A 410      92.590 137.478 128.694  0.00  0.00      PROA O  
ATOM   3291  CB  THR A 410      93.638 139.869 130.549  0.00  0.00      PROA C  
ATOM   3292  CG2 THR A 410      93.823 140.495 131.940  0.00  0.00      PROA C  
ATOM   3293  OG1 THR A 410      94.814 139.117 130.265  0.00  0.00      PROA O  
ATOM   3294  N   TRP A 411      91.393 139.332 128.258  0.00  0.00      PROA N  
ATOM   3295  CA  TRP A 411      91.347 139.132 126.815  0.00  0.00      PROA C  
ATOM   3296  C   TRP A 411      92.702 139.347 126.159  0.00  0.00      PROA C  
ATOM   3297  O   TRP A 411      93.355 140.370 126.363  0.00  0.00      PROA O  
ATOM   3298  CB  TRP A 411      90.325 140.069 126.117  0.00  0.00      PROA C  
ATOM   3299  CG  TRP A 411      88.911 139.811 126.514  0.00  0.00      PROA C  
ATOM   3300  CD1 TRP A 411      88.140 140.580 127.342  0.00  0.00      PROA C  
ATOM   3301  CD2 TRP A 411      88.117 138.672 126.145  0.00  0.00      PROA C  
ATOM   3302  CE2 TRP A 411      86.879 138.809 126.812  0.00  0.00      PROA C  
ATOM   3303  CE3 TRP A 411      88.339 137.560 125.332  0.00  0.00      PROA C  
ATOM   3304  NE1 TRP A 411      86.926 139.964 127.527  0.00  0.00      PROA N  
ATOM   3305  CZ2 TRP A 411      85.877 137.857 126.704  0.00  0.00      PROA C  
ATOM   3306  CZ3 TRP A 411      87.320 136.611 125.205  0.00  0.00      PROA C  
ATOM   3307  CH2 TRP A 411      86.112 136.755 125.881  0.00  0.00      PROA C  
ATOM   3308  N   THR A 412      93.155 138.377 125.346  0.00  0.00      PROA N  
ATOM   3309  CA  THR A 412      94.478 138.433 124.735  0.00  0.00      PROA C  
ATOM   3310  C   THR A 412      94.440 137.845 123.345  0.00  0.00      PROA C  
ATOM   3311  O   THR A 412      93.680 136.921 123.057  0.00  0.00      PROA O  
ATOM   3312  CB  THR A 412      95.584 137.698 125.512  0.00  0.00      PROA C  
ATOM   3313  CG2 THR A 412      95.936 138.461 126.798  0.00  0.00      PROA C  
ATOM   3314  OG1 THR A 412      95.184 136.387 125.898  0.00  0.00      PROA O  
ATOM   3315  N   ASN A 413      95.288 138.371 122.445  0.00  0.00      PROA N  
ATOM   3316  CA  ASN A 413      95.579 137.752 121.165  0.00  0.00      PROA C  
ATOM   3317  C   ASN A 413      97.089 137.567 121.100  0.00  0.00      PROA C  
ATOM   3318  O   ASN A 413      97.846 138.311 121.727  0.00  0.00      PROA O  
ATOM   3319  CB  ASN A 413      95.026 138.569 119.959  0.00  0.00      PROA C  
ATOM   3320  CG  ASN A 413      95.856 139.795 119.595  0.00  0.00      PROA C  
ATOM   3321  ND2 ASN A 413      95.798 140.836 120.445  0.00  0.00      PROA N  
ATOM   3322  OD1 ASN A 413      96.555 139.835 118.581  0.00  0.00      PROA O  
ATOM   3323  N   GLU A 414      97.564 136.548 120.362  0.00  0.00      PROA N  
ATOM   3324  CA  GLU A 414      98.979 136.238 120.263  0.00  0.00      PROA C  
ATOM   3325  C   GLU A 414      99.872 137.326 119.656  0.00  0.00      PROA C  
ATOM   3326  O   GLU A 414     100.966 137.583 120.165  0.00  0.00      PROA O  
ATOM   3327  CB  GLU A 414      99.206 134.868 119.563  0.00  0.00      PROA C  
ATOM   3328  CG  GLU A 414      98.755 134.779 118.080  0.00  0.00      PROA C  
ATOM   3329  CD  GLU A 414      98.897 133.383 117.471  0.00  0.00      PROA C  
ATOM   3330  OE1 GLU A 414      99.352 132.429 118.157  0.00  0.00      PROA O  
ATOM   3331  OE2 GLU A 414      98.548 133.228 116.269  0.00  0.00      PROA O1-
ATOM   3332  N   VAL A 415      99.454 138.002 118.558  0.00  0.00      PROA N  
ATOM   3333  CA  VAL A 415     100.324 138.962 117.882  0.00  0.00      PROA C  
ATOM   3334  C   VAL A 415     100.448 140.325 118.561  0.00  0.00      PROA C  
ATOM   3335  O   VAL A 415     101.546 140.883 118.608  0.00  0.00      PROA O  
ATOM   3336  CB  VAL A 415     100.056 139.131 116.385  0.00  0.00      PROA C  
ATOM   3337  CG1 VAL A 415     100.324 137.794 115.665  0.00  0.00      PROA C  
ATOM   3338  CG2 VAL A 415      98.632 139.630 116.091  0.00  0.00      PROA C  
ATOM   3339  N   LEU A 416      99.366 140.890 119.147  0.00  0.00      PROA N  
ATOM   3340  CA  LEU A 416      99.469 142.136 119.901  0.00  0.00      PROA C  
ATOM   3341  C   LEU A 416      99.704 141.826 121.378  0.00  0.00      PROA C  
ATOM   3342  O   LEU A 416     100.853 141.697 121.798  0.00  0.00      PROA O  
ATOM   3343  CB  LEU A 416      98.299 143.137 119.672  0.00  0.00      PROA C  
ATOM   3344  CG  LEU A 416      97.999 143.457 118.188  0.00  0.00      PROA C  
ATOM   3345  CD1 LEU A 416      96.766 144.367 118.066  0.00  0.00      PROA C  
ATOM   3346  CD2 LEU A 416      99.198 144.102 117.478  0.00  0.00      PROA C  
ATOM   3347  N   LYS A 417      98.620 141.692 122.172  0.00  0.00      PROA N  
ATOM   3348  CA  LYS A 417      98.584 141.345 123.587  0.00  0.00      PROA C  
ATOM   3349  C   LYS A 417      97.195 141.707 124.112  0.00  0.00      PROA C  
ATOM   3350  O   LYS A 417      96.179 141.351 123.514  0.00  0.00      PROA O  
ATOM   3351  CB  LYS A 417      99.730 141.915 124.498  0.00  0.00      PROA C  
ATOM   3352  CG  LYS A 417      99.997 143.436 124.426  0.00  0.00      PROA C  
ATOM   3353  CD  LYS A 417     100.860 143.922 125.610  0.00  0.00      PROA C  
ATOM   3354  CE  LYS A 417     101.063 145.447 125.635  0.00  0.00      PROA C  
ATOM   3355  NZ  LYS A 417     101.885 145.851 126.803  0.00  0.00      PROA N1+
ATOM   3356  N   ARG A 418      97.128 142.450 125.233  0.00  0.00      PROA N  
ATOM   3357  CA  ARG A 418      95.972 143.164 125.749  0.00  0.00      PROA C  
ATOM   3358  C   ARG A 418      95.392 144.190 124.778  0.00  0.00      PROA C  
ATOM   3359  O   ARG A 418      94.177 144.361 124.671  0.00  0.00      PROA O  
ATOM   3360  CB  ARG A 418      96.406 143.915 127.038  0.00  0.00      PROA C  
ATOM   3361  CG  ARG A 418      96.669 142.987 128.245  0.00  0.00      PROA C  
ATOM   3362  CD  ARG A 418      95.424 142.733 129.106  0.00  0.00      PROA C  
ATOM   3363  NE  ARG A 418      95.146 144.009 129.848  0.00  0.00      PROA N  
ATOM   3364  CZ  ARG A 418      93.977 144.374 130.357  0.00  0.00      PROA C  
ATOM   3365  NH1 ARG A 418      92.856 143.730 130.127  0.00  0.00      PROA N1+
ATOM   3366  NH2 ARG A 418      93.926 145.446 131.124  0.00  0.00      PROA N  
ATOM   3367  N   SER A 419      96.276 144.917 124.061  0.00  0.00      PROA N  
ATOM   3368  CA  SER A 419      95.940 146.004 123.149  0.00  0.00      PROA C  
ATOM   3369  C   SER A 419      94.968 145.620 122.044  0.00  0.00      PROA C  
ATOM   3370  O   SER A 419      95.092 144.567 121.420  0.00  0.00      PROA O  
ATOM   3371  CB  SER A 419      97.199 146.608 122.466  0.00  0.00      PROA C  
ATOM   3372  OG  SER A 419      98.141 147.058 123.447  0.00  0.00      PROA O  
ATOM   3373  N   LEU A 420      93.962 146.480 121.788  0.00  0.00      PROA N  
ATOM   3374  CA  LEU A 420      92.955 146.308 120.753  0.00  0.00      PROA C  
ATOM   3375  C   LEU A 420      93.491 146.448 119.324  0.00  0.00      PROA C  
ATOM   3376  O   LEU A 420      94.522 147.105 119.126  0.00  0.00      PROA O  
ATOM   3377  CB  LEU A 420      91.767 147.286 120.954  0.00  0.00      PROA C  
ATOM   3378  CG  LEU A 420      90.925 147.049 122.226  0.00  0.00      PROA C  
ATOM   3379  CD1 LEU A 420      89.712 147.992 122.215  0.00  0.00      PROA C  
ATOM   3380  CD2 LEU A 420      90.457 145.589 122.352  0.00  0.00      PROA C  
ATOM   3381  N   PRO A 421      92.865 145.855 118.294  0.00  0.00      PROA N  
ATOM   3382  CA  PRO A 421      93.104 146.228 116.902  0.00  0.00      PROA C  
ATOM   3383  C   PRO A 421      92.873 147.705 116.609  0.00  0.00      PROA C  
ATOM   3384  O   PRO A 421      92.266 148.419 117.408  0.00  0.00      PROA O  
ATOM   3385  CB  PRO A 421      92.124 145.351 116.090  0.00  0.00      PROA C  
ATOM   3386  CG  PRO A 421      91.631 144.292 117.078  0.00  0.00      PROA C  
ATOM   3387  CD  PRO A 421      91.643 145.051 118.398  0.00  0.00      PROA C  
ATOM   3388  N   THR A 422      93.327 148.183 115.439  0.00  0.00      PROA N  
ATOM   3389  CA  THR A 422      92.956 149.511 114.956  0.00  0.00      PROA C  
ATOM   3390  C   THR A 422      92.245 149.347 113.634  0.00  0.00      PROA C  
ATOM   3391  O   THR A 422      92.760 148.728 112.701  0.00  0.00      PROA O  
ATOM   3392  CB  THR A 422      94.136 150.459 114.770  0.00  0.00      PROA C  
ATOM   3393  CG2 THR A 422      93.682 151.857 114.314  0.00  0.00      PROA C  
ATOM   3394  OG1 THR A 422      94.830 150.631 116.002  0.00  0.00      PROA O  
ATOM   3395  N   CYS A 423      91.023 149.903 113.523  0.00  0.00      PROA N  
ATOM   3396  CA  CYS A 423      90.298 149.981 112.269  0.00  0.00      PROA C  
ATOM   3397  C   CYS A 423      90.643 151.299 111.587  0.00  0.00      PROA C  
ATOM   3398  O   CYS A 423      90.332 152.377 112.095  0.00  0.00      PROA O  
ATOM   3399  CB  CYS A 423      88.761 149.921 112.489  0.00  0.00      PROA C  
ATOM   3400  SG  CYS A 423      88.200 148.364 113.242  0.00  0.00      PROA S  
ATOM   3401  N   LEU A 424      91.306 151.252 110.416  0.00  0.00      PROA N  
ATOM   3402  CA  LEU A 424      91.630 152.440 109.648  0.00  0.00      PROA C  
ATOM   3403  C   LEU A 424      90.583 152.685 108.564  0.00  0.00      PROA C  
ATOM   3404  O   LEU A 424      90.050 151.719 108.009  0.00  0.00      PROA O  
ATOM   3405  CB  LEU A 424      93.026 152.391 108.974  0.00  0.00      PROA C  
ATOM   3406  CG  LEU A 424      94.238 152.447 109.929  0.00  0.00      PROA C  
ATOM   3407  CD1 LEU A 424      95.526 152.613 109.108  0.00  0.00      PROA C  
ATOM   3408  CD2 LEU A 424      94.149 153.587 110.957  0.00  0.00      PROA C  
ATOM   3409  N   PRO A 425      90.236 153.929 108.232  0.00  0.00      PROA N  
ATOM   3410  CA  PRO A 425      89.575 154.292 106.980  0.00  0.00      PROA C  
ATOM   3411  C   PRO A 425      90.051 153.589 105.716  0.00  0.00      PROA C  
ATOM   3412  O   PRO A 425      91.255 153.558 105.444  0.00  0.00      PROA O  
ATOM   3413  CB  PRO A 425      89.782 155.807 106.887  0.00  0.00      PROA C  
ATOM   3414  CG  PRO A 425      89.810 156.248 108.347  0.00  0.00      PROA C  
ATOM   3415  CD  PRO A 425      90.596 155.120 109.007  0.00  0.00      PROA C  
ATOM   3416  N   VAL A 426      89.129 153.056 104.898  0.00  0.00      PROA N  
ATOM   3417  CA  VAL A 426      89.418 152.651 103.535  0.00  0.00      PROA C  
ATOM   3418  C   VAL A 426      89.591 153.890 102.659  0.00  0.00      PROA C  
ATOM   3419  O   VAL A 426      88.917 154.910 102.830  0.00  0.00      PROA O  
ATOM   3420  CB  VAL A 426      88.384 151.675 102.968  0.00  0.00      PROA C  
ATOM   3421  CG1 VAL A 426      87.209 152.383 102.259  0.00  0.00      PROA C  
ATOM   3422  CG2 VAL A 426      89.092 150.690 102.017  0.00  0.00      PROA C  
ATOM   3423  N   CYS A 427      90.530 153.839 101.701  0.00  0.00      PROA N  
ATOM   3424  CA  CYS A 427      90.883 154.987 100.895  0.00  0.00      PROA C  
ATOM   3425  C   CYS A 427      90.575 154.746  99.431  0.00  0.00      PROA C  
ATOM   3426  O   CYS A 427      90.642 153.621  98.934  0.00  0.00      PROA O  
ATOM   3427  CB  CYS A 427      92.372 155.382 101.102  0.00  0.00      PROA C  
ATOM   3428  SG  CYS A 427      93.620 154.158 100.563  0.00  0.00      PROA S  
ATOM   3429  N   GLY A 428      90.215 155.823  98.702  0.00  0.00      PROA N  
ATOM   3430  CA  GLY A 428      90.121 155.837  97.244  0.00  0.00      PROA C  
ATOM   3431  C   GLY A 428      89.168 154.861  96.595  0.00  0.00      PROA C  
ATOM   3432  O   GLY A 428      89.458 154.346  95.517  0.00  0.00      PROA O  
ATOM   3433  N   LEU A 429      88.000 154.605  97.211  0.00  0.00      PROA N  
ATOM   3434  CA  LEU A 429      86.983 153.705  96.677  0.00  0.00      PROA C  
ATOM   3435  C   LEU A 429      85.626 154.405  96.555  0.00  0.00      PROA C  
ATOM   3436  O   LEU A 429      84.686 154.045  97.276  0.00  0.00      PROA O  
ATOM   3437  CB  LEU A 429      86.827 152.432  97.555  0.00  0.00      PROA C  
ATOM   3438  CG  LEU A 429      88.009 151.442  97.482  0.00  0.00      PROA C  
ATOM   3439  CD1 LEU A 429      87.844 150.339  98.536  0.00  0.00      PROA C  
ATOM   3440  CD2 LEU A 429      88.137 150.814  96.087  0.00  0.00      PROA C  
ATOM   3441  N   PRO A 430      85.463 155.418  95.692  0.00  0.00      PROA N  
ATOM   3442  CA  PRO A 430      84.166 156.041  95.440  0.00  0.00      PROA C  
ATOM   3443  C   PRO A 430      83.111 155.067  94.924  0.00  0.00      PROA C  
ATOM   3444  O   PRO A 430      83.436 154.037  94.326  0.00  0.00      PROA O  
ATOM   3445  CB  PRO A 430      84.499 157.134  94.414  0.00  0.00      PROA C  
ATOM   3446  CG  PRO A 430      85.593 156.504  93.555  0.00  0.00      PROA C  
ATOM   3447  CD  PRO A 430      86.377 155.660  94.568  0.00  0.00      PROA C  
ATOM   3448  N   LYS A 431      81.821 155.371  95.158  0.00  0.00      PROA N  
ATOM   3449  CA  LYS A 431      80.732 154.482  94.793  0.00  0.00      PROA C  
ATOM   3450  C   LYS A 431      80.074 154.875  93.473  0.00  0.00      PROA C  
ATOM   3451  O   LYS A 431      79.129 154.230  93.012  0.00  0.00      PROA O  
ATOM   3452  CB  LYS A 431      79.678 154.376  95.933  0.00  0.00      PROA C  
ATOM   3453  CG  LYS A 431      80.113 153.494  97.123  0.00  0.00      PROA C  
ATOM   3454  CD  LYS A 431      81.152 154.136  98.066  0.00  0.00      PROA C  
ATOM   3455  CE  LYS A 431      81.576 153.258  99.257  0.00  0.00      PROA C  
ATOM   3456  NZ  LYS A 431      82.400 152.110  98.796  0.00  0.00      PROA N1+
ATOM   3457  N   PHE A 432      80.591 155.930  92.809  0.00  0.00      PROA N  
ATOM   3458  CA  PHE A 432      79.973 156.547  91.646  0.00  0.00      PROA C  
ATOM   3459  C   PHE A 432      80.969 156.767  90.508  0.00  0.00      PROA C  
ATOM   3460  O   PHE A 432      82.188 156.699  90.682  0.00  0.00      PROA O  
ATOM   3461  CB  PHE A 432      79.310 157.908  92.006  0.00  0.00      PROA C  
ATOM   3462  CG  PHE A 432      78.214 157.705  93.021  0.00  0.00      PROA C  
ATOM   3463  CD1 PHE A 432      76.936 157.290  92.610  0.00  0.00      PROA C  
ATOM   3464  CD2 PHE A 432      78.442 157.945  94.388  0.00  0.00      PROA C  
ATOM   3465  CE1 PHE A 432      75.910 157.102  93.546  0.00  0.00      PROA C  
ATOM   3466  CE2 PHE A 432      77.419 157.762  95.326  0.00  0.00      PROA C  
ATOM   3467  CZ  PHE A 432      76.152 157.340  94.905  0.00  0.00      PROA C  
ATOM   3468  N   SER A 433      80.436 157.010  89.290  0.00  0.00      PROA N  
ATOM   3469  CA  SER A 433      81.187 157.258  88.059  0.00  0.00      PROA C  
ATOM   3470  C   SER A 433      80.542 158.437  87.321  0.00  0.00      PROA C  
ATOM   3471  O   SER A 433      79.407 158.814  87.618  0.00  0.00      PROA O  
ATOM   3472  CB  SER A 433      81.233 155.986  87.158  0.00  0.00      PROA C  
ATOM   3473  OG  SER A 433      82.025 156.143  85.971  0.00  0.00      PROA O  
ATOM   3474  N   ARG A 434      81.253 159.077  86.359  0.00  0.00      PROA N  
ATOM   3475  CA  ARG A 434      80.952 160.431  85.886  0.00  0.00      PROA C  
ATOM   3476  C   ARG A 434      80.889 160.654  84.366  0.00  0.00      PROA C  
ATOM   3477  O   ARG A 434      81.378 159.846  83.574  0.00  0.00      PROA O  
ATOM   3478  CB  ARG A 434      81.993 161.432  86.460  0.00  0.00      PROA C  
ATOM   3479  CG  ARG A 434      83.459 161.012  86.216  0.00  0.00      PROA C  
ATOM   3480  CD  ARG A 434      84.471 162.044  86.729  0.00  0.00      PROA C  
ATOM   3481  NE  ARG A 434      85.801 161.355  86.699  0.00  0.00      PROA N  
ATOM   3482  CZ  ARG A 434      86.578 161.257  87.771  0.00  0.00      PROA C  
ATOM   3483  NH1 ARG A 434      86.571 162.142  88.733  0.00  0.00      PROA N1+
ATOM   3484  NH2 ARG A 434      87.393 160.231  87.868  0.00  0.00      PROA N  
ATOM   3485  N   ASP A 435      80.270 161.798  83.956  0.00  0.00      PROA N  
ATOM   3486  CA  ASP A 435      80.044 162.276  82.591  0.00  0.00      PROA C  
ATOM   3487  C   ASP A 435      80.044 163.843  82.545  0.00  0.00      PROA C  
ATOM   3488  O   ASP A 435      80.680 164.491  83.379  0.00  0.00      PROA O  
ATOM   3489  CB  ASP A 435      78.679 161.722  82.064  0.00  0.00      PROA C  
ATOM   3490  CG  ASP A 435      78.702 160.216  81.849  0.00  0.00      PROA C  
ATOM   3491  OD1 ASP A 435      79.548 159.729  81.051  0.00  0.00      PROA O  
ATOM   3492  OD2 ASP A 435      77.812 159.510  82.394  0.00  0.00      PROA O1-
ATOM   3493  N   ASP A 436      79.312 164.460  81.568  0.00  0.00      PROA N  
ATOM   3494  CA  ASP A 436      78.983 165.886  81.358  0.00  0.00      PROA C  
ATOM   3495  C   ASP A 436      80.022 166.794  80.631  0.00  0.00      PROA C  
ATOM   3496  O   ASP A 436      81.017 166.305  80.098  0.00  0.00      PROA O  
ATOM   3497  CB  ASP A 436      78.289 166.547  82.593  0.00  0.00      PROA C  
ATOM   3498  CG  ASP A 436      76.903 165.975  82.886  0.00  0.00      PROA C  
ATOM   3499  OD1 ASP A 436      76.339 165.201  82.068  0.00  0.00      PROA O  
ATOM   3500  OD2 ASP A 436      76.310 166.394  83.918  0.00  0.00      PROA O1-
ATOM   3501  N   ASP A 437      79.760 168.135  80.512  0.00  0.00      PROA N  
ATOM   3502  CA  ASP A 437      80.626 169.178  79.927  0.00  0.00      PROA C  
ATOM   3503  C   ASP A 437      80.523 170.541  80.684  0.00  0.00      PROA C  
ATOM   3504  O   ASP A 437      79.415 171.011  80.936  0.00  0.00      PROA O  
ATOM   3505  CB  ASP A 437      80.223 169.454  78.449  0.00  0.00      PROA C  
ATOM   3506  CG  ASP A 437      80.655 168.339  77.514  0.00  0.00      PROA C  
ATOM   3507  OD1 ASP A 437      81.869 168.006  77.474  0.00  0.00      PROA O  
ATOM   3508  OD2 ASP A 437      79.801 167.847  76.726  0.00  0.00      PROA O1-
ATOM   3509  N   ASP A 438      81.678 171.174  81.057  0.00  0.00      PROA N  
ATOM   3510  CA  ASP A 438      81.892 172.518  81.632  0.00  0.00      PROA C  
ATOM   3511  C   ASP A 438      82.339 172.581  83.129  0.00  0.00      PROA C  
ATOM   3512  O   ASP A 438      81.519 172.694  84.039  0.00  0.00      PROA O  
ATOM   3513  CB  ASP A 438      80.767 173.542  81.277  0.00  0.00      PROA C  
ATOM   3514  CG  ASP A 438      81.152 174.998  81.500  0.00  0.00      PROA C  
ATOM   3515  OD1 ASP A 438      82.367 175.317  81.567  0.00  0.00      PROA O  
ATOM   3516  OD2 ASP A 438      80.229 175.858  81.499  0.00  0.00      PROA O1-
ATOM   3517  N   LYS A 439      83.671 172.523  83.418  0.00  0.00      PROA N  
ATOM   3518  CA  LYS A 439      84.228 172.525  84.780  0.00  0.00      PROA C  
ATOM   3519  C   LYS A 439      85.128 173.707  85.143  0.00  0.00      PROA C  
ATOM   3520  O   LYS A 439      84.658 174.727  85.637  0.00  0.00      PROA O  
ATOM   3521  CB  LYS A 439      84.945 171.181  85.125  0.00  0.00      PROA C  
ATOM   3522  CG  LYS A 439      83.985 170.096  85.645  0.00  0.00      PROA C  
ATOM   3523  CD  LYS A 439      84.532 168.649  85.841  0.00  0.00      PROA C  
ATOM   3524  CE  LYS A 439      83.991 167.901  87.087  0.00  0.00      PROA C  
ATOM   3525  NZ  LYS A 439      83.715 166.462  86.820  0.00  0.00      PROA N1+
ATOM   3526  N   ILE A 440      86.461 173.579  84.953  0.00  0.00      PROA N  
ATOM   3527  CA  ILE A 440      87.424 174.633  85.247  0.00  0.00      PROA C  
ATOM   3528  C   ILE A 440      87.691 175.347  83.928  0.00  0.00      PROA C  
ATOM   3529  O   ILE A 440      86.760 175.859  83.306  0.00  0.00      PROA O  
ATOM   3530  CB  ILE A 440      88.632 174.084  86.013  0.00  0.00      PROA C  
ATOM   3531  CG1 ILE A 440      89.619 175.178  86.473  0.00  0.00      PROA C  
ATOM   3532  CG2 ILE A 440      89.331 172.899  85.310  0.00  0.00      PROA C  
ATOM   3533  CD  ILE A 440      89.010 176.068  87.552  0.00  0.00      PROA C  
ATOM   3534  N   PHE A 441      88.920 175.363  83.384  0.00  0.00      PROA N  
ATOM   3535  CA  PHE A 441      89.083 175.542  81.953  0.00  0.00      PROA C  
ATOM   3536  C   PHE A 441      88.699 174.255  81.215  0.00  0.00      PROA C  
ATOM   3537  O   PHE A 441      89.431 173.268  81.223  0.00  0.00      PROA O  
ATOM   3538  CB  PHE A 441      90.503 176.043  81.549  0.00  0.00      PROA C  
ATOM   3539  CG  PHE A 441      90.573 177.551  81.491  0.00  0.00      PROA C  
ATOM   3540  CD1 PHE A 441      90.067 178.359  82.524  0.00  0.00      PROA C  
ATOM   3541  CD2 PHE A 441      91.171 178.182  80.383  0.00  0.00      PROA C  
ATOM   3542  CE1 PHE A 441      90.152 179.755  82.455  0.00  0.00      PROA C  
ATOM   3543  CE2 PHE A 441      91.250 179.577  80.305  0.00  0.00      PROA C  
ATOM   3544  CZ  PHE A 441      90.734 180.366  81.340  0.00  0.00      PROA C  
ATOM   3545  N   ASN A 442      87.510 174.258  80.572  0.00  0.00      PROA N  
ATOM   3546  CA  ASN A 442      87.035 173.244  79.633  0.00  0.00      PROA C  
ATOM   3547  C   ASN A 442      86.979 171.781  80.108  0.00  0.00      PROA C  
ATOM   3548  O   ASN A 442      87.465 170.878  79.425  0.00  0.00      PROA O  
ATOM   3549  CB  ASN A 442      87.784 173.349  78.273  0.00  0.00      PROA C  
ATOM   3550  CG  ASN A 442      87.673 174.769  77.723  0.00  0.00      PROA C  
ATOM   3551  ND2 ASN A 442      88.803 175.512  77.692  0.00  0.00      PROA N  
ATOM   3552  OD1 ASN A 442      86.599 175.210  77.300  0.00  0.00      PROA O  
ATOM   3553  N   GLY A 443      86.354 171.496  81.277  0.00  0.00      PROA N  
ATOM   3554  CA  GLY A 443      86.065 170.115  81.736  0.00  0.00      PROA C  
ATOM   3555  C   GLY A 443      84.602 169.673  81.630  0.00  0.00      PROA C  
ATOM   3556  O   GLY A 443      83.992 169.820  80.579  0.00  0.00      PROA O  
ATOM   3557  N   ARG A 444      84.001 169.087  82.705  0.00  0.00      PROA N  
ATOM   3558  CA  ARG A 444      82.751 168.291  82.688  0.00  0.00      PROA C  
ATOM   3559  C   ARG A 444      81.933 168.113  84.026  0.00  0.00      PROA C  
ATOM   3560  O   ARG A 444      82.240 167.145  84.708  0.00  0.00      PROA O  
ATOM   3561  CB  ARG A 444      83.079 166.866  82.124  0.00  0.00      PROA C  
ATOM   3562  CG  ARG A 444      84.157 165.955  82.778  0.00  0.00      PROA C  
ATOM   3563  CD  ARG A 444      85.642 166.249  82.528  0.00  0.00      PROA C  
ATOM   3564  NE  ARG A 444      86.369 165.263  83.392  0.00  0.00      PROA N  
ATOM   3565  CZ  ARG A 444      86.711 164.034  83.038  0.00  0.00      PROA C  
ATOM   3566  NH1 ARG A 444      86.863 163.639  81.799  0.00  0.00      PROA N1+
ATOM   3567  NH2 ARG A 444      86.897 163.172  84.015  0.00  0.00      PROA N  
ATOM   3568  N   PRO A 445      80.971 168.931  84.545  0.00  0.00      PROA N  
ATOM   3569  CA  PRO A 445      80.565 169.040  85.969  0.00  0.00      PROA C  
ATOM   3570  C   PRO A 445      80.408 167.767  86.791  0.00  0.00      PROA C  
ATOM   3571  O   PRO A 445      80.029 166.722  86.266  0.00  0.00      PROA O  
ATOM   3572  CB  PRO A 445      79.300 169.914  85.977  0.00  0.00      PROA C  
ATOM   3573  CG  PRO A 445      78.734 169.749  84.575  0.00  0.00      PROA C  
ATOM   3574  CD  PRO A 445      79.995 169.622  83.721  0.00  0.00      PROA C  
ATOM   3575  N   ALA A 446      80.753 167.818  88.098  0.00  0.00      PROA N  
ATOM   3576  CA  ALA A 446      80.877 166.652  88.948  0.00  0.00      PROA C  
ATOM   3577  C   ALA A 446      79.622 165.803  89.068  0.00  0.00      PROA C  
ATOM   3578  O   ALA A 446      78.496 166.292  89.166  0.00  0.00      PROA O  
ATOM   3579  CB  ALA A 446      81.376 167.034  90.355  0.00  0.00      PROA C  
ATOM   3580  N   GLN A 447      79.817 164.465  89.076  0.00  0.00      PROA N  
ATOM   3581  CA  GLN A 447      78.750 163.546  89.409  0.00  0.00      PROA C  
ATOM   3582  C   GLN A 447      78.875 163.237  90.879  0.00  0.00      PROA C  
ATOM   3583  O   GLN A 447      79.723 162.436  91.271  0.00  0.00      PROA O  
ATOM   3584  CB  GLN A 447      78.738 162.230  88.575  0.00  0.00      PROA C  
ATOM   3585  CG  GLN A 447      77.794 162.212  87.337  0.00  0.00      PROA C  
ATOM   3586  CD  GLN A 447      78.045 163.221  86.210  0.00  0.00      PROA C  
ATOM   3587  NE2 GLN A 447      79.259 163.806  86.136  0.00  0.00      PROA N  
ATOM   3588  OE1 GLN A 447      77.170 163.443  85.372  0.00  0.00      PROA O  
ATOM   3589  N   LYS A 448      78.034 163.884  91.706  0.00  0.00      PROA N  
ATOM   3590  CA  LYS A 448      77.845 163.679  93.133  0.00  0.00      PROA C  
ATOM   3591  C   LYS A 448      79.058 163.149  93.919  0.00  0.00      PROA C  
ATOM   3592  O   LYS A 448      80.015 163.877  94.187  0.00  0.00      PROA O  
ATOM   3593  CB  LYS A 448      76.536 162.875  93.355  0.00  0.00      PROA C  
ATOM   3594  CG  LYS A 448      76.007 162.853  94.799  0.00  0.00      PROA C  
ATOM   3595  CD  LYS A 448      75.472 164.216  95.280  0.00  0.00      PROA C  
ATOM   3596  CE  LYS A 448      74.970 164.153  96.729  0.00  0.00      PROA C  
ATOM   3597  NZ  LYS A 448      74.418 165.452  97.174  0.00  0.00      PROA N1+
ATOM   3598  N   GLY A 449      79.048 161.850  94.301  0.00  0.00      PROA N  
ATOM   3599  CA  GLY A 449      80.087 161.205  95.102  0.00  0.00      PROA C  
ATOM   3600  C   GLY A 449      81.230 160.598  94.327  0.00  0.00      PROA C  
ATOM   3601  O   GLY A 449      81.866 159.658  94.794  0.00  0.00      PROA O  
ATOM   3602  N   THR A 450      81.542 161.100  93.117  0.00  0.00      PROA N  
ATOM   3603  CA  THR A 450      82.689 160.611  92.335  0.00  0.00      PROA C  
ATOM   3604  C   THR A 450      84.009 161.176  92.863  0.00  0.00      PROA C  
ATOM   3605  O   THR A 450      85.081 160.608  92.659  0.00  0.00      PROA O  
ATOM   3606  CB  THR A 450      82.572 160.886  90.832  0.00  0.00      PROA C  
ATOM   3607  CG2 THR A 450      83.625 160.105  90.032  0.00  0.00      PROA C  
ATOM   3608  OG1 THR A 450      81.310 160.450  90.339  0.00  0.00      PROA O  
ATOM   3609  N   THR A 451      83.960 162.297  93.626  0.00  0.00      PROA N  
ATOM   3610  CA  THR A 451      85.150 162.886  94.263  0.00  0.00      PROA C  
ATOM   3611  C   THR A 451      84.917 163.056  95.773  0.00  0.00      PROA C  
ATOM   3612  O   THR A 451      84.818 164.184  96.262  0.00  0.00      PROA O  
ATOM   3613  CB  THR A 451      85.548 164.242  93.659  0.00  0.00      PROA C  
ATOM   3614  CG2 THR A 451      86.991 164.605  94.035  0.00  0.00      PROA C  
ATOM   3615  OG1 THR A 451      85.508 164.211  92.236  0.00  0.00      PROA O  
ATOM   3616  N   PRO A 452      84.797 162.001  96.583  0.00  0.00      PROA N  
ATOM   3617  CA  PRO A 452      84.361 162.098  97.978  0.00  0.00      PROA C  
ATOM   3618  C   PRO A 452      85.441 162.661  98.895  0.00  0.00      PROA C  
ATOM   3619  O   PRO A 452      85.138 163.144  99.986  0.00  0.00      PROA O  
ATOM   3620  CB  PRO A 452      84.007 160.647  98.336  0.00  0.00      PROA C  
ATOM   3621  CG  PRO A 452      84.951 159.808  97.473  0.00  0.00      PROA C  
ATOM   3622  CD  PRO A 452      85.007 160.610  96.175  0.00  0.00      PROA C  
ATOM   3623  N   TRP A 453      86.717 162.576  98.497  0.00  0.00      PROA N  
ATOM   3624  CA  TRP A 453      87.848 163.046  99.270  0.00  0.00      PROA C  
ATOM   3625  C   TRP A 453      88.036 164.552  99.259  0.00  0.00      PROA C  
ATOM   3626  O   TRP A 453      88.797 165.090 100.066  0.00  0.00      PROA O  
ATOM   3627  CB  TRP A 453      89.152 162.383  98.763  0.00  0.00      PROA C  
ATOM   3628  CG  TRP A 453      89.274 162.324  97.272  0.00  0.00      PROA C  
ATOM   3629  CD1 TRP A 453      89.682 163.324  96.428  0.00  0.00      PROA C  
ATOM   3630  CD2 TRP A 453      88.977 161.184  96.451  0.00  0.00      PROA C  
ATOM   3631  CE2 TRP A 453      89.196 161.578  95.110  0.00  0.00      PROA C  
ATOM   3632  CE3 TRP A 453      88.562 159.882  96.730  0.00  0.00      PROA C  
ATOM   3633  NE1 TRP A 453      89.632 162.871  95.128  0.00  0.00      PROA N  
ATOM   3634  CZ2 TRP A 453      88.947 160.722  94.050  0.00  0.00      PROA C  
ATOM   3635  CZ3 TRP A 453      88.321 159.017  95.661  0.00  0.00      PROA C  
ATOM   3636  CH2 TRP A 453      88.495 159.433  94.343  0.00  0.00      PROA C  
ATOM   3637  N   ILE A 454      87.367 165.267  98.332  0.00  0.00      PROA N  
ATOM   3638  CA  ILE A 454      87.479 166.708  98.180  0.00  0.00      PROA C  
ATOM   3639  C   ILE A 454      87.082 167.458  99.458  0.00  0.00      PROA C  
ATOM   3640  O   ILE A 454      86.075 167.177 100.119  0.00  0.00      PROA O  
ATOM   3641  CB  ILE A 454      86.721 167.189  96.931  0.00  0.00      PROA C  
ATOM   3642  CG1 ILE A 454      87.605 168.046  95.988  0.00  0.00      PROA C  
ATOM   3643  CG2 ILE A 454      85.368 167.865  97.249  0.00  0.00      PROA C  
ATOM   3644  CD  ILE A 454      88.114 169.363  96.583  0.00  0.00      PROA C  
ATOM   3645  N   ALA A 455      87.915 168.432  99.850  0.00  0.00      PROA N  
ATOM   3646  CA  ALA A 455      87.689 169.296 100.976  0.00  0.00      PROA C  
ATOM   3647  C   ALA A 455      87.746 170.729 100.486  0.00  0.00      PROA C  
ATOM   3648  O   ALA A 455      88.491 171.064  99.564  0.00  0.00      PROA O  
ATOM   3649  CB  ALA A 455      88.742 169.060 102.079  0.00  0.00      PROA C  
ATOM   3650  N   MET A 456      86.933 171.613 101.078  0.00  0.00      PROA N  
ATOM   3651  CA  MET A 456      86.882 173.004 100.697  0.00  0.00      PROA C  
ATOM   3652  C   MET A 456      87.377 173.840 101.867  0.00  0.00      PROA C  
ATOM   3653  O   MET A 456      86.944 173.663 103.007  0.00  0.00      PROA O  
ATOM   3654  CB  MET A 456      85.429 173.395 100.344  0.00  0.00      PROA C  
ATOM   3655  CG  MET A 456      85.338 174.656  99.469  0.00  0.00      PROA C  
ATOM   3656  SD  MET A 456      83.671 174.980  98.808  0.00  0.00      PROA S  
ATOM   3657  CE  MET A 456      83.034 175.686 100.349  0.00  0.00      PROA C  
ATOM   3658  N   LEU A 457      88.319 174.766 101.601  0.00  0.00      PROA N  
ATOM   3659  CA  LEU A 457      88.853 175.684 102.587  0.00  0.00      PROA C  
ATOM   3660  C   LEU A 457      88.140 177.018 102.441  0.00  0.00      PROA C  
ATOM   3661  O   LEU A 457      88.249 177.691 101.412  0.00  0.00      PROA O  
ATOM   3662  CB  LEU A 457      90.380 175.942 102.424  0.00  0.00      PROA C  
ATOM   3663  CG  LEU A 457      91.337 174.853 102.956  0.00  0.00      PROA C  
ATOM   3664  CD1 LEU A 457      91.231 173.517 102.210  0.00  0.00      PROA C  
ATOM   3665  CD2 LEU A 457      92.791 175.353 102.926  0.00  0.00      PROA C  
ATOM   3666  N   SER A 458      87.396 177.436 103.479  0.00  0.00      PROA N  
ATOM   3667  CA  SER A 458      86.707 178.719 103.506  0.00  0.00      PROA C  
ATOM   3668  C   SER A 458      87.007 179.440 104.786  0.00  0.00      PROA C  
ATOM   3669  O   SER A 458      87.147 178.826 105.842  0.00  0.00      PROA O  
ATOM   3670  CB  SER A 458      85.158 178.622 103.476  0.00  0.00      PROA C  
ATOM   3671  OG  SER A 458      84.692 178.107 102.236  0.00  0.00      PROA O  
ATOM   3672  N   GLN A 459      87.072 180.786 104.756  0.00  0.00      PROA N  
ATOM   3673  CA  GLN A 459      86.931 181.585 105.959  0.00  0.00      PROA C  
ATOM   3674  C   GLN A 459      85.573 181.381 106.645  0.00  0.00      PROA C  
ATOM   3675  O   GLN A 459      84.659 180.753 106.105  0.00  0.00      PROA O  
ATOM   3676  CB  GLN A 459      87.213 183.099 105.735  0.00  0.00      PROA C  
ATOM   3677  CG  GLN A 459      88.664 183.438 105.292  0.00  0.00      PROA C  
ATOM   3678  CD  GLN A 459      88.904 183.291 103.786  0.00  0.00      PROA C  
ATOM   3679  NE2 GLN A 459      90.170 183.528 103.368  0.00  0.00      PROA N  
ATOM   3680  OE1 GLN A 459      88.013 182.996 102.986  0.00  0.00      PROA O  
ATOM   3681  N   LEU A 460      85.391 181.926 107.864  0.00  0.00      PROA N  
ATOM   3682  CA  LEU A 460      84.166 181.797 108.643  0.00  0.00      PROA C  
ATOM   3683  C   LEU A 460      82.912 182.325 107.941  0.00  0.00      PROA C  
ATOM   3684  O   LEU A 460      81.806 181.825 108.153  0.00  0.00      PROA O  
ATOM   3685  CB  LEU A 460      84.309 182.473 110.028  0.00  0.00      PROA C  
ATOM   3686  CG  LEU A 460      85.464 181.936 110.906  0.00  0.00      PROA C  
ATOM   3687  CD1 LEU A 460      85.459 182.654 112.265  0.00  0.00      PROA C  
ATOM   3688  CD2 LEU A 460      85.398 180.413 111.108  0.00  0.00      PROA C  
ATOM   3689  N   ASN A 461      83.070 183.329 107.048  0.00  0.00      PROA N  
ATOM   3690  CA  ASN A 461      82.015 183.856 106.193  0.00  0.00      PROA C  
ATOM   3691  C   ASN A 461      81.393 182.810 105.252  0.00  0.00      PROA C  
ATOM   3692  O   ASN A 461      80.204 182.872 104.935  0.00  0.00      PROA O  
ATOM   3693  CB  ASN A 461      82.476 185.141 105.429  0.00  0.00      PROA C  
ATOM   3694  CG  ASN A 461      83.546 184.934 104.351  0.00  0.00      PROA C  
ATOM   3695  ND2 ASN A 461      83.835 186.020 103.599  0.00  0.00      PROA N  
ATOM   3696  OD1 ASN A 461      84.110 183.858 104.143  0.00  0.00      PROA O  
ATOM   3697  N   GLY A 462      82.190 181.820 104.793  0.00  0.00      PROA N  
ATOM   3698  CA  GLY A 462      81.750 180.722 103.937  0.00  0.00      PROA C  
ATOM   3699  C   GLY A 462      82.179 180.854 102.500  0.00  0.00      PROA C  
ATOM   3700  O   GLY A 462      81.757 180.072 101.651  0.00  0.00      PROA O  
ATOM   3701  N   GLN A 463      83.054 181.825 102.171  0.00  0.00      PROA N  
ATOM   3702  CA  GLN A 463      83.585 181.969 100.825  0.00  0.00      PROA C  
ATOM   3703  C   GLN A 463      84.788 181.027 100.650  0.00  0.00      PROA C  
ATOM   3704  O   GLN A 463      85.731 181.122 101.439  0.00  0.00      PROA O  
ATOM   3705  CB  GLN A 463      84.028 183.432 100.561  0.00  0.00      PROA C  
ATOM   3706  CG  GLN A 463      84.415 183.769  99.092  0.00  0.00      PROA C  
ATOM   3707  CD  GLN A 463      83.339 183.431  98.052  0.00  0.00      PROA C  
ATOM   3708  NE2 GLN A 463      82.100 183.917  98.286  0.00  0.00      PROA N  
ATOM   3709  OE1 GLN A 463      83.581 182.763  97.041  0.00  0.00      PROA O  
ATOM   3710  N   PRO A 464      84.841 180.065  99.726  0.00  0.00      PROA N  
ATOM   3711  CA  PRO A 464      86.055 179.297  99.444  0.00  0.00      PROA C  
ATOM   3712  C   PRO A 464      87.253 180.114  98.986  0.00  0.00      PROA C  
ATOM   3713  O   PRO A 464      87.099 181.061  98.211  0.00  0.00      PROA O  
ATOM   3714  CB  PRO A 464      85.616 178.271  98.389  0.00  0.00      PROA C  
ATOM   3715  CG  PRO A 464      84.428 178.932  97.689  0.00  0.00      PROA C  
ATOM   3716  CD  PRO A 464      83.744 179.689  98.826  0.00  0.00      PROA C  
ATOM   3717  N   PHE A 465      88.467 179.738  99.433  0.00  0.00      PROA N  
ATOM   3718  CA  PHE A 465      89.702 180.306  98.920  0.00  0.00      PROA C  
ATOM   3719  C   PHE A 465      90.639 179.234  98.360  0.00  0.00      PROA C  
ATOM   3720  O   PHE A 465      91.480 179.528  97.509  0.00  0.00      PROA O  
ATOM   3721  CB  PHE A 465      90.431 181.169  99.998  0.00  0.00      PROA C  
ATOM   3722  CG  PHE A 465      90.862 180.413 101.239  0.00  0.00      PROA C  
ATOM   3723  CD1 PHE A 465      90.001 180.296 102.344  0.00  0.00      PROA C  
ATOM   3724  CD2 PHE A 465      92.173 179.918 101.355  0.00  0.00      PROA C  
ATOM   3725  CE1 PHE A 465      90.439 179.709 103.538  0.00  0.00      PROA C  
ATOM   3726  CE2 PHE A 465      92.608 179.309 102.539  0.00  0.00      PROA C  
ATOM   3727  CZ  PHE A 465      91.744 179.215 103.635  0.00  0.00      PROA C  
ATOM   3728  N   CYS A 466      90.480 177.961  98.773  0.00  0.00      PROA N  
ATOM   3729  CA  CYS A 466      91.361 176.877  98.372  0.00  0.00      PROA C  
ATOM   3730  C   CYS A 466      90.617 175.554  98.451  0.00  0.00      PROA C  
ATOM   3731  O   CYS A 466      89.548 175.438  99.054  0.00  0.00      PROA O  
ATOM   3732  CB  CYS A 466      92.644 176.778  99.254  0.00  0.00      PROA C  
ATOM   3733  SG  CYS A 466      93.979 177.889  98.713  0.00  0.00      PROA S  
ATOM   3734  N   GLY A 467      91.189 174.515  97.817  0.00  0.00      PROA N  
ATOM   3735  CA  GLY A 467      90.744 173.136  97.920  0.00  0.00      PROA C  
ATOM   3736  C   GLY A 467      91.698 172.336  98.769  0.00  0.00      PROA C  
ATOM   3737  O   GLY A 467      92.805 172.763  99.094  0.00  0.00      PROA O  
ATOM   3738  N   GLY A 468      91.290 171.124  99.153  0.00  0.00      PROA N  
ATOM   3739  CA  GLY A 468      92.147 170.185  99.848  0.00  0.00      PROA C  
ATOM   3740  C   GLY A 468      91.644 168.795  99.629  0.00  0.00      PROA C  
ATOM   3741  O   GLY A 468      90.660 168.566  98.926  0.00  0.00      PROA O  
ATOM   3742  N   SER A 469      92.293 167.812 100.257  0.00  0.00      PROA N  
ATOM   3743  CA  SER A 469      91.855 166.431 100.177  0.00  0.00      PROA C  
ATOM   3744  C   SER A 469      92.053 165.712 101.490  0.00  0.00      PROA C  
ATOM   3745  O   SER A 469      93.056 165.882 102.180  0.00  0.00      PROA O  
ATOM   3746  CB  SER A 469      92.521 165.623  99.035  0.00  0.00      PROA C  
ATOM   3747  OG  SER A 469      93.944 165.757  99.048  0.00  0.00      PROA O  
ATOM   3748  N   LEU A 470      91.040 164.915 101.881  0.00  0.00      PROA N  
ATOM   3749  CA  LEU A 470      91.009 164.122 103.095  0.00  0.00      PROA C  
ATOM   3750  C   LEU A 470      92.065 163.009 103.081  0.00  0.00      PROA C  
ATOM   3751  O   LEU A 470      92.105 162.171 102.177  0.00  0.00      PROA O  
ATOM   3752  CB  LEU A 470      89.576 163.543 103.259  0.00  0.00      PROA C  
ATOM   3753  CG  LEU A 470      89.071 163.257 104.693  0.00  0.00      PROA C  
ATOM   3754  CD1 LEU A 470      87.694 162.581 104.631  0.00  0.00      PROA C  
ATOM   3755  CD2 LEU A 470      90.009 162.435 105.580  0.00  0.00      PROA C  
ATOM   3756  N   LEU A 471      92.939 162.980 104.102  0.00  0.00      PROA N  
ATOM   3757  CA  LEU A 471      93.940 161.962 104.339  0.00  0.00      PROA C  
ATOM   3758  C   LEU A 471      93.635 161.277 105.663  0.00  0.00      PROA C  
ATOM   3759  O   LEU A 471      93.395 161.924 106.687  0.00  0.00      PROA O  
ATOM   3760  CB  LEU A 471      95.385 162.530 104.427  0.00  0.00      PROA C  
ATOM   3761  CG  LEU A 471      96.147 162.659 103.092  0.00  0.00      PROA C  
ATOM   3762  CD1 LEU A 471      95.486 163.610 102.089  0.00  0.00      PROA C  
ATOM   3763  CD2 LEU A 471      97.582 163.119 103.381  0.00  0.00      PROA C  
ATOM   3764  N   GLY A 472      93.659 159.924 105.677  0.00  0.00      PROA N  
ATOM   3765  CA  GLY A 472      93.321 159.110 106.846  0.00  0.00      PROA C  
ATOM   3766  C   GLY A 472      92.010 159.451 107.519  0.00  0.00      PROA C  
ATOM   3767  O   GLY A 472      90.995 159.704 106.875  0.00  0.00      PROA O  
ATOM   3768  N   SER A 473      91.982 159.423 108.862  0.00  0.00      PROA N  
ATOM   3769  CA  SER A 473      90.784 159.763 109.617  0.00  0.00      PROA C  
ATOM   3770  C   SER A 473      90.547 161.249 109.823  0.00  0.00      PROA C  
ATOM   3771  O   SER A 473      89.410 161.664 110.041  0.00  0.00      PROA O  
ATOM   3772  CB  SER A 473      90.768 159.063 111.009  0.00  0.00      PROA C  
ATOM   3773  OG  SER A 473      91.974 159.284 111.755  0.00  0.00      PROA O  
ATOM   3774  N   ASN A 474      91.590 162.114 109.785  0.00  0.00      PROA N  
ATOM   3775  CA  ASN A 474      91.411 163.442 110.358  0.00  0.00      PROA C  
ATOM   3776  C   ASN A 474      92.421 164.494 109.889  0.00  0.00      PROA C  
ATOM   3777  O   ASN A 474      92.662 165.495 110.568  0.00  0.00      PROA O  
ATOM   3778  CB  ASN A 474      91.442 163.320 111.923  0.00  0.00      PROA C  
ATOM   3779  CG  ASN A 474      90.480 164.251 112.661  0.00  0.00      PROA C  
ATOM   3780  ND2 ASN A 474      89.417 164.716 111.972  0.00  0.00      PROA N  
ATOM   3781  OD1 ASN A 474      90.662 164.550 113.845  0.00  0.00      PROA O  
ATOM   3782  N   TRP A 475      93.011 164.310 108.698  0.00  0.00      PROA N  
ATOM   3783  CA  TRP A 475      93.950 165.251 108.115  0.00  0.00      PROA C  
ATOM   3784  C   TRP A 475      93.448 165.725 106.762  0.00  0.00      PROA C  
ATOM   3785  O   TRP A 475      92.802 164.975 106.029  0.00  0.00      PROA O  
ATOM   3786  CB  TRP A 475      95.345 164.599 107.923  0.00  0.00      PROA C  
ATOM   3787  CG  TRP A 475      96.010 164.214 109.205  0.00  0.00      PROA C  
ATOM   3788  CD1 TRP A 475      95.933 163.009 109.855  0.00  0.00      PROA C  
ATOM   3789  CD2 TRP A 475      96.895 165.044 109.976  0.00  0.00      PROA C  
ATOM   3790  CE2 TRP A 475      97.308 164.275 111.090  0.00  0.00      PROA C  
ATOM   3791  CE3 TRP A 475      97.393 166.338 109.806  0.00  0.00      PROA C  
ATOM   3792  NE1 TRP A 475      96.709 163.051 110.992  0.00  0.00      PROA N  
ATOM   3793  CZ2 TRP A 475      98.200 164.771 112.029  0.00  0.00      PROA C  
ATOM   3794  CZ3 TRP A 475      98.317 166.822 110.733  0.00  0.00      PROA C  
ATOM   3795  CH2 TRP A 475      98.708 166.057 111.829  0.00  0.00      PROA C  
ATOM   3796  N   VAL A 476      93.740 166.983 106.377  0.00  0.00      PROA N  
ATOM   3797  CA  VAL A 476      93.629 167.394 104.983  0.00  0.00      PROA C  
ATOM   3798  C   VAL A 476      94.969 167.879 104.468  0.00  0.00      PROA C  
ATOM   3799  O   VAL A 476      95.701 168.621 105.128  0.00  0.00      PROA O  
ATOM   3800  CB  VAL A 476      92.524 168.397 104.624  0.00  0.00      PROA C  
ATOM   3801  CG1 VAL A 476      91.156 167.767 104.915  0.00  0.00      PROA C  
ATOM   3802  CG2 VAL A 476      92.670 169.729 105.372  0.00  0.00      PROA C  
ATOM   3803  N   LEU A 477      95.323 167.430 103.251  0.00  0.00      PROA N  
ATOM   3804  CA  LEU A 477      96.482 167.886 102.512  0.00  0.00      PROA C  
ATOM   3805  C   LEU A 477      96.015 168.967 101.552  0.00  0.00      PROA C  
ATOM   3806  O   LEU A 477      94.958 168.870 100.922  0.00  0.00      PROA O  
ATOM   3807  CB  LEU A 477      97.162 166.711 101.764  0.00  0.00      PROA C  
ATOM   3808  CG  LEU A 477      98.605 166.933 101.246  0.00  0.00      PROA C  
ATOM   3809  CD1 LEU A 477      99.304 165.575 101.082  0.00  0.00      PROA C  
ATOM   3810  CD2 LEU A 477      98.688 167.674  99.906  0.00  0.00      PROA C  
ATOM   3811  N   THR A 478      96.776 170.060 101.454  0.00  0.00      PROA N  
ATOM   3812  CA  THR A 478      96.444 171.197 100.615  0.00  0.00      PROA C  
ATOM   3813  C   THR A 478      97.759 171.877 100.273  0.00  0.00      PROA C  
ATOM   3814  O   THR A 478      98.817 171.506 100.783  0.00  0.00      PROA O  
ATOM   3815  CB  THR A 478      95.438 172.154 101.271  0.00  0.00      PROA C  
ATOM   3816  CG2 THR A 478      96.006 172.715 102.579  0.00  0.00      PROA C  
ATOM   3817  OG1 THR A 478      95.080 173.258 100.445  0.00  0.00      PROA O  
ATOM   3818  N   ALA A 479      97.763 172.851  99.348  0.00  0.00      PROA N  
ATOM   3819  CA  ALA A 479      98.928 173.645  99.027  0.00  0.00      PROA C  
ATOM   3820  C   ALA A 479      99.373 174.519 100.201  0.00  0.00      PROA C  
ATOM   3821  O   ALA A 479      98.554 175.089 100.920  0.00  0.00      PROA O  
ATOM   3822  CB  ALA A 479      98.658 174.510  97.783  0.00  0.00      PROA C  
ATOM   3823  N   ALA A 480     100.690 174.656 100.433  0.00  0.00      PROA N  
ATOM   3824  CA  ALA A 480     101.236 175.455 101.513  0.00  0.00      PROA C  
ATOM   3825  C   ALA A 480     100.872 176.940 101.430  0.00  0.00      PROA C  
ATOM   3826  O   ALA A 480     100.569 177.581 102.439  0.00  0.00      PROA O  
ATOM   3827  CB  ALA A 480     102.763 175.300 101.576  0.00  0.00      PROA C  
ATOM   3828  N   HIS A 481     100.850 177.514 100.209  0.00  0.00      PROA N  
ATOM   3829  CA  HIS A 481     100.571 178.925  99.996  0.00  0.00      PROA C  
ATOM   3830  C   HIS A 481      99.137 179.351 100.326  0.00  0.00      PROA C  
ATOM   3831  O   HIS A 481      98.858 180.533 100.533  0.00  0.00      PROA O  
ATOM   3832  CB  HIS A 481     100.917 179.367  98.550  0.00  0.00      PROA C  
ATOM   3833  CG  HIS A 481      99.973 178.889  97.478  0.00  0.00      PROA C  
ATOM   3834  CD2 HIS A 481      98.972 179.562  96.840  0.00  0.00      PROA C  
ATOM   3835  ND1 HIS A 481     100.130 177.714  96.781  0.00  0.00      PROA N  
ATOM   3836  CE1 HIS A 481      99.226 177.713  95.776  0.00  0.00      PROA C  
ATOM   3837  NE2 HIS A 481      98.494 178.817  95.771  0.00  0.00      PROA N  
ATOM   3838  N   CYS A 482      98.187 178.396 100.429  0.00  0.00      PROA N  
ATOM   3839  CA  CYS A 482      96.846 178.623 100.954  0.00  0.00      PROA C  
ATOM   3840  C   CYS A 482      96.828 179.108 102.403  0.00  0.00      PROA C  
ATOM   3841  O   CYS A 482      96.002 179.932 102.795  0.00  0.00      PROA O  
ATOM   3842  CB  CYS A 482      95.984 177.338 100.876  0.00  0.00      PROA C  
ATOM   3843  SG  CYS A 482      95.661 176.849  99.161  0.00  0.00      PROA S  
ATOM   3844  N   LEU A 483      97.751 178.598 103.236  0.00  0.00      PROA N  
ATOM   3845  CA  LEU A 483      97.715 178.716 104.680  0.00  0.00      PROA C  
ATOM   3846  C   LEU A 483      98.440 179.940 105.244  0.00  0.00      PROA C  
ATOM   3847  O   LEU A 483      98.696 180.031 106.445  0.00  0.00      PROA O  
ATOM   3848  CB  LEU A 483      98.368 177.453 105.298  0.00  0.00      PROA C  
ATOM   3849  CG  LEU A 483      97.547 176.138 105.285  0.00  0.00      PROA C  
ATOM   3850  CD1 LEU A 483      96.023 176.338 105.344  0.00  0.00      PROA C  
ATOM   3851  CD2 LEU A 483      97.932 175.236 104.110  0.00  0.00      PROA C  
ATOM   3852  N   HIS A 484      98.771 180.949 104.427  0.00  0.00      PROA N  
ATOM   3853  CA  HIS A 484      99.391 182.154 104.941  0.00  0.00      PROA C  
ATOM   3854  C   HIS A 484      98.939 183.356 104.144  0.00  0.00      PROA C  
ATOM   3855  O   HIS A 484      98.560 183.253 102.976  0.00  0.00      PROA O  
ATOM   3856  CB  HIS A 484     100.941 182.061 104.947  0.00  0.00      PROA C  
ATOM   3857  CG  HIS A 484     101.577 181.896 103.593  0.00  0.00      PROA C  
ATOM   3858  CD2 HIS A 484     102.149 180.803 103.018  0.00  0.00      PROA C  
ATOM   3859  ND1 HIS A 484     101.871 182.953 102.760  0.00  0.00      PROA N  
ATOM   3860  CE1 HIS A 484     102.583 182.460 101.720  0.00  0.00      PROA C  
ATOM   3861  NE2 HIS A 484     102.781 181.159 101.834  0.00  0.00      PROA N  
ATOM   3862  N   HIS A 485      98.943 184.557 104.768  0.00  0.00      PROA N  
ATOM   3863  CA  HIS A 485      98.751 185.798 104.030  0.00  0.00      PROA C  
ATOM   3864  C   HIS A 485      99.946 186.051 103.107  0.00  0.00      PROA C  
ATOM   3865  O   HIS A 485     101.048 185.604 103.439  0.00  0.00      PROA O  
ATOM   3866  CB  HIS A 485      98.461 187.044 104.922  0.00  0.00      PROA C  
ATOM   3867  CG  HIS A 485      99.606 187.646 105.709  0.00  0.00      PROA C  
ATOM   3868  CD2 HIS A 485      99.745 187.774 107.060  0.00  0.00      PROA C  
ATOM   3869  ND1 HIS A 485     100.611 188.421 105.162  0.00  0.00      PROA N  
ATOM   3870  CE1 HIS A 485     101.314 188.959 106.187  0.00  0.00      PROA C  
ATOM   3871  NE2 HIS A 485     100.821 188.601 107.361  0.00  0.00      PROA N  
ATOM   3872  N   PRO A 486      99.823 186.704 101.952  0.00  0.00      PROA N  
ATOM   3873  CA  PRO A 486     100.963 187.084 101.121  0.00  0.00      PROA C  
ATOM   3874  C   PRO A 486     102.092 187.786 101.869  0.00  0.00      PROA C  
ATOM   3875  O   PRO A 486     101.860 188.818 102.503  0.00  0.00      PROA O  
ATOM   3876  CB  PRO A 486     100.340 187.953 100.018  0.00  0.00      PROA C  
ATOM   3877  CG  PRO A 486      98.933 187.368  99.863  0.00  0.00      PROA C  
ATOM   3878  CD  PRO A 486      98.548 187.020 101.303  0.00  0.00      PROA C  
ATOM   3879  N   LEU A 487     103.318 187.233 101.815  0.00  0.00      PROA N  
ATOM   3880  CA  LEU A 487     104.499 187.819 102.418  0.00  0.00      PROA C  
ATOM   3881  C   LEU A 487     104.880 189.148 101.778  0.00  0.00      PROA C  
ATOM   3882  O   LEU A 487     104.718 189.354 100.573  0.00  0.00      PROA O  
ATOM   3883  CB  LEU A 487     105.726 186.866 102.397  0.00  0.00      PROA C  
ATOM   3884  CG  LEU A 487     105.711 185.745 103.461  0.00  0.00      PROA C  
ATOM   3885  CD1 LEU A 487     104.620 184.691 103.255  0.00  0.00      PROA C  
ATOM   3886  CD2 LEU A 487     107.075 185.051 103.499  0.00  0.00      PROA C  
ATOM   3887  N   ASP A 488     105.412 190.090 102.582  0.00  0.00      PROA N  
ATOM   3888  CA  ASP A 488     106.004 191.319 102.091  0.00  0.00      PROA C  
ATOM   3889  C   ASP A 488     107.226 191.012 101.190  0.00  0.00      PROA C  
ATOM   3890  O   ASP A 488     108.088 190.244 101.631  0.00  0.00      PROA O  
ATOM   3891  CB  ASP A 488     106.366 192.194 103.330  0.00  0.00      PROA C  
ATOM   3892  CG  ASP A 488     106.843 193.606 103.025  0.00  0.00      PROA C  
ATOM   3893  OD1 ASP A 488     106.835 194.042 101.846  0.00  0.00      PROA O  
ATOM   3894  OD2 ASP A 488     107.202 194.322 103.999  0.00  0.00      PROA O1-
ATOM   3895  N   PRO A 489     107.399 191.531  99.965  0.00  0.00      PROA N  
ATOM   3896  CA  PRO A 489     108.541 191.172  99.121  0.00  0.00      PROA C  
ATOM   3897  C   PRO A 489     109.865 191.670  99.673  0.00  0.00      PROA C  
ATOM   3898  O   PRO A 489     110.914 191.136  99.309  0.00  0.00      PROA O  
ATOM   3899  CB  PRO A 489     108.215 191.811  97.760  0.00  0.00      PROA C  
ATOM   3900  CG  PRO A 489     106.687 191.783  97.714  0.00  0.00      PROA C  
ATOM   3901  CD  PRO A 489     106.306 192.095  99.162  0.00  0.00      PROA C  
ATOM   3902  N   GLU A 490     109.840 192.708 100.530  0.00  0.00      PROA N  
ATOM   3903  CA  GLU A 490     111.000 193.234 101.227  0.00  0.00      PROA C  
ATOM   3904  C   GLU A 490     111.683 192.196 102.124  0.00  0.00      PROA C  
ATOM   3905  O   GLU A 490     112.912 192.098 102.164  0.00  0.00      PROA O  
ATOM   3906  CB  GLU A 490     110.589 194.479 102.057  0.00  0.00      PROA C  
ATOM   3907  CG  GLU A 490     111.750 195.222 102.769  0.00  0.00      PROA C  
ATOM   3908  CD  GLU A 490     112.730 195.860 101.789  0.00  0.00      PROA C  
ATOM   3909  OE1 GLU A 490     112.309 196.735 100.985  0.00  0.00      PROA O  
ATOM   3910  OE2 GLU A 490     113.942 195.518 101.821  0.00  0.00      PROA O1-
ATOM   3911  N   GLU A 491     110.888 191.367 102.835  0.00  0.00      PROA N  
ATOM   3912  CA  GLU A 491     111.394 190.321 103.707  0.00  0.00      PROA C  
ATOM   3913  C   GLU A 491     110.833 188.947 103.294  0.00  0.00      PROA C  
ATOM   3914  O   GLU A 491     109.702 188.614 103.666  0.00  0.00      PROA O  
ATOM   3915  CB  GLU A 491     110.996 190.629 105.179  0.00  0.00      PROA C  
ATOM   3916  CG  GLU A 491     111.641 191.915 105.770  0.00  0.00      PROA C  
ATOM   3917  CD  GLU A 491     113.149 191.840 106.017  0.00  0.00      PROA C  
ATOM   3918  OE1 GLU A 491     113.784 190.768 105.834  0.00  0.00      PROA O  
ATOM   3919  OE2 GLU A 491     113.721 192.885 106.434  0.00  0.00      PROA O1-
ATOM   3920  N   PRO A 492     111.570 188.092 102.567  0.00  0.00      PROA N  
ATOM   3921  CA  PRO A 492     110.999 186.853 102.028  0.00  0.00      PROA C  
ATOM   3922  C   PRO A 492     110.790 185.742 103.044  0.00  0.00      PROA C  
ATOM   3923  O   PRO A 492     110.135 184.753 102.714  0.00  0.00      PROA O  
ATOM   3924  CB  PRO A 492     112.010 186.408 100.955  0.00  0.00      PROA C  
ATOM   3925  CG  PRO A 492     112.625 187.721 100.476  0.00  0.00      PROA C  
ATOM   3926  CD  PRO A 492     112.735 188.515 101.777  0.00  0.00      PROA C  
ATOM   3927  N   ILE A 493     111.394 185.821 104.246  0.00  0.00      PROA N  
ATOM   3928  CA  ILE A 493     111.265 184.801 105.281  0.00  0.00      PROA C  
ATOM   3929  C   ILE A 493     109.861 184.655 105.881  0.00  0.00      PROA C  
ATOM   3930  O   ILE A 493     109.137 185.620 106.144  0.00  0.00      PROA O  
ATOM   3931  CB  ILE A 493     112.326 184.860 106.389  0.00  0.00      PROA C  
ATOM   3932  CG1 ILE A 493     112.143 185.979 107.450  0.00  0.00      PROA C  
ATOM   3933  CG2 ILE A 493     113.730 184.886 105.738  0.00  0.00      PROA C  
ATOM   3934  CD  ILE A 493     112.138 187.414 106.917  0.00  0.00      PROA C  
ATOM   3935  N   LEU A 494     109.441 183.393 106.109  0.00  0.00      PROA N  
ATOM   3936  CA  LEU A 494     108.213 183.020 106.790  0.00  0.00      PROA C  
ATOM   3937  C   LEU A 494     108.264 183.361 108.287  0.00  0.00      PROA C  
ATOM   3938  O   LEU A 494     109.313 183.269 108.928  0.00  0.00      PROA O  
ATOM   3939  CB  LEU A 494     107.959 181.508 106.522  0.00  0.00      PROA C  
ATOM   3940  CG  LEU A 494     106.546 180.918 106.771  0.00  0.00      PROA C  
ATOM   3941  CD1 LEU A 494     106.272 180.561 108.241  0.00  0.00      PROA C  
ATOM   3942  CD2 LEU A 494     105.421 181.770 106.162  0.00  0.00      PROA C  
ATOM   3943  N   HIS A 495     107.131 183.777 108.889  0.00  0.00      PROA N  
ATOM   3944  CA  HIS A 495     107.059 184.055 110.314  0.00  0.00      PROA C  
ATOM   3945  C   HIS A 495     105.711 183.596 110.845  0.00  0.00      PROA C  
ATOM   3946  O   HIS A 495     104.761 183.397 110.088  0.00  0.00      PROA O  
ATOM   3947  CB  HIS A 495     107.278 185.562 110.620  0.00  0.00      PROA C  
ATOM   3948  CG  HIS A 495     107.566 185.855 112.071  0.00  0.00      PROA C  
ATOM   3949  CD2 HIS A 495     106.880 186.599 112.985  0.00  0.00      PROA C  
ATOM   3950  ND1 HIS A 495     108.718 185.446 112.712  0.00  0.00      PROA N  
ATOM   3951  CE1 HIS A 495     108.676 185.941 113.974  0.00  0.00      PROA C  
ATOM   3952  NE2 HIS A 495     107.576 186.646 114.187  0.00  0.00      PROA N  
ATOM   3953  N   ASN A 496     105.591 183.397 112.173  0.00  0.00      PROA N  
ATOM   3954  CA  ASN A 496     104.405 182.846 112.824  0.00  0.00      PROA C  
ATOM   3955  C   ASN A 496     103.134 183.665 112.601  0.00  0.00      PROA C  
ATOM   3956  O   ASN A 496     102.049 183.123 112.397  0.00  0.00      PROA O  
ATOM   3957  CB  ASN A 496     104.635 182.674 114.352  0.00  0.00      PROA C  
ATOM   3958  CG  ASN A 496     105.716 181.631 114.637  0.00  0.00      PROA C  
ATOM   3959  ND2 ASN A 496     106.174 181.591 115.910  0.00  0.00      PROA N  
ATOM   3960  OD1 ASN A 496     106.167 180.868 113.777  0.00  0.00      PROA O  
ATOM   3961  N   SER A 497     103.245 185.010 112.615  0.00  0.00      PROA N  
ATOM   3962  CA  SER A 497     102.120 185.909 112.370  0.00  0.00      PROA C  
ATOM   3963  C   SER A 497     101.666 185.948 110.915  0.00  0.00      PROA C  
ATOM   3964  O   SER A 497     100.515 186.278 110.625  0.00  0.00      PROA O  
ATOM   3965  CB  SER A 497     102.418 187.363 112.844  0.00  0.00      PROA C  
ATOM   3966  OG  SER A 497     103.585 187.922 112.226  0.00  0.00      PROA O  
ATOM   3967  N   HIS A 498     102.554 185.596 109.955  0.00  0.00      PROA N  
ATOM   3968  CA  HIS A 498     102.211 185.451 108.543  0.00  0.00      PROA C  
ATOM   3969  C   HIS A 498     101.231 184.317 108.270  0.00  0.00      PROA C  
ATOM   3970  O   HIS A 498     100.330 184.431 107.434  0.00  0.00      PROA O  
ATOM   3971  CB  HIS A 498     103.457 185.275 107.633  0.00  0.00      PROA C  
ATOM   3972  CG  HIS A 498     104.425 186.430 107.713  0.00  0.00      PROA C  
ATOM   3973  CD2 HIS A 498     104.288 187.665 108.276  0.00  0.00      PROA C  
ATOM   3974  ND1 HIS A 498     105.702 186.400 107.191  0.00  0.00      PROA N  
ATOM   3975  CE1 HIS A 498     106.277 187.598 107.461  0.00  0.00      PROA C  
ATOM   3976  NE2 HIS A 498     105.457 188.401 108.119  0.00  0.00      PROA N  
ATOM   3977  N   LEU A 499     101.389 183.183 108.984  0.00  0.00      PROA N  
ATOM   3978  CA  LEU A 499     100.493 182.043 108.908  0.00  0.00      PROA C  
ATOM   3979  C   LEU A 499      99.048 182.364 109.281  0.00  0.00      PROA C  
ATOM   3980  O   LEU A 499      98.756 183.116 110.215  0.00  0.00      PROA O  
ATOM   3981  CB  LEU A 499     100.970 180.857 109.788  0.00  0.00      PROA C  
ATOM   3982  CG  LEU A 499     102.363 180.295 109.436  0.00  0.00      PROA C  
ATOM   3983  CD1 LEU A 499     102.721 179.127 110.367  0.00  0.00      PROA C  
ATOM   3984  CD2 LEU A 499     102.431 179.842 107.974  0.00  0.00      PROA C  
ATOM   3985  N   LEU A 500      98.093 181.781 108.535  0.00  0.00      PROA N  
ATOM   3986  CA  LEU A 500      96.676 181.882 108.804  0.00  0.00      PROA C  
ATOM   3987  C   LEU A 500      96.317 181.164 110.105  0.00  0.00      PROA C  
ATOM   3988  O   LEU A 500      96.676 180.004 110.321  0.00  0.00      PROA O  
ATOM   3989  CB  LEU A 500      95.880 181.308 107.604  0.00  0.00      PROA C  
ATOM   3990  CG  LEU A 500      94.348 181.472 107.656  0.00  0.00      PROA C  
ATOM   3991  CD1 LEU A 500      93.923 182.947 107.690  0.00  0.00      PROA C  
ATOM   3992  CD2 LEU A 500      93.705 180.769 106.451  0.00  0.00      PROA C  
ATOM   3993  N   SER A 501      95.638 181.854 111.046  0.00  0.00      PROA N  
ATOM   3994  CA  SER A 501      95.253 181.251 112.321  0.00  0.00      PROA C  
ATOM   3995  C   SER A 501      94.220 180.136 112.167  0.00  0.00      PROA C  
ATOM   3996  O   SER A 501      93.348 180.246 111.303  0.00  0.00      PROA O  
ATOM   3997  CB  SER A 501      94.736 182.273 113.374  0.00  0.00      PROA C  
ATOM   3998  OG  SER A 501      95.782 183.148 113.806  0.00  0.00      PROA O  
ATOM   3999  N   PRO A 502      94.214 179.069 112.971  0.00  0.00      PROA N  
ATOM   4000  CA  PRO A 502      93.283 177.953 112.803  0.00  0.00      PROA C  
ATOM   4001  C   PRO A 502      91.858 178.365 113.143  0.00  0.00      PROA C  
ATOM   4002  O   PRO A 502      90.909 177.717 112.703  0.00  0.00      PROA O  
ATOM   4003  CB  PRO A 502      93.834 176.868 113.746  0.00  0.00      PROA C  
ATOM   4004  CG  PRO A 502      94.616 177.640 114.811  0.00  0.00      PROA C  
ATOM   4005  CD  PRO A 502      95.216 178.794 114.009  0.00  0.00      PROA C  
ATOM   4006  N   SER A 503      91.683 179.451 113.923  0.00  0.00      PROA N  
ATOM   4007  CA  SER A 503      90.385 180.034 114.226  0.00  0.00      PROA C  
ATOM   4008  C   SER A 503      89.765 180.791 113.055  0.00  0.00      PROA C  
ATOM   4009  O   SER A 503      88.557 181.024 113.035  0.00  0.00      PROA O  
ATOM   4010  CB  SER A 503      90.466 181.043 115.410  0.00  0.00      PROA C  
ATOM   4011  OG  SER A 503      91.013 180.430 116.584  0.00  0.00      PROA O  
ATOM   4012  N   ASP A 504      90.565 181.197 112.045  0.00  0.00      PROA N  
ATOM   4013  CA  ASP A 504      90.112 182.079 110.980  0.00  0.00      PROA C  
ATOM   4014  C   ASP A 504      89.447 181.348 109.808  0.00  0.00      PROA C  
ATOM   4015  O   ASP A 504      88.782 181.973 108.977  0.00  0.00      PROA O  
ATOM   4016  CB  ASP A 504      91.303 182.919 110.430  0.00  0.00      PROA C  
ATOM   4017  CG  ASP A 504      91.823 183.946 111.424  0.00  0.00      PROA C  
ATOM   4018  OD1 ASP A 504      91.166 184.231 112.461  0.00  0.00      PROA O  
ATOM   4019  OD2 ASP A 504      92.888 184.554 111.129  0.00  0.00      PROA O1-
ATOM   4020  N   PHE A 505      89.583 180.012 109.713  0.00  0.00      PROA N  
ATOM   4021  CA  PHE A 505      89.045 179.257 108.596  0.00  0.00      PROA C  
ATOM   4022  C   PHE A 505      88.430 177.945 109.063  0.00  0.00      PROA C  
ATOM   4023  O   PHE A 505      88.649 177.466 110.178  0.00  0.00      PROA O  
ATOM   4024  CB  PHE A 505      90.085 179.040 107.448  0.00  0.00      PROA C  
ATOM   4025  CG  PHE A 505      91.223 178.092 107.765  0.00  0.00      PROA C  
ATOM   4026  CD1 PHE A 505      92.258 178.472 108.635  0.00  0.00      PROA C  
ATOM   4027  CD2 PHE A 505      91.321 176.852 107.103  0.00  0.00      PROA C  
ATOM   4028  CE1 PHE A 505      93.358 177.633 108.857  0.00  0.00      PROA C  
ATOM   4029  CE2 PHE A 505      92.421 176.011 107.318  0.00  0.00      PROA C  
ATOM   4030  CZ  PHE A 505      93.438 176.399 108.199  0.00  0.00      PROA C  
ATOM   4031  N   LYS A 506      87.596 177.355 108.195  0.00  0.00      PROA N  
ATOM   4032  CA  LYS A 506      86.903 176.117 108.440  0.00  0.00      PROA C  
ATOM   4033  C   LYS A 506      87.005 175.234 107.209  0.00  0.00      PROA C  
ATOM   4034  O   LYS A 506      87.250 175.693 106.088  0.00  0.00      PROA O  
ATOM   4035  CB  LYS A 506      85.416 176.352 108.823  0.00  0.00      PROA C  
ATOM   4036  CG  LYS A 506      84.582 177.125 107.782  0.00  0.00      PROA C  
ATOM   4037  CD  LYS A 506      83.149 177.397 108.281  0.00  0.00      PROA C  
ATOM   4038  CE  LYS A 506      82.280 178.175 107.277  0.00  0.00      PROA C  
ATOM   4039  NZ  LYS A 506      80.930 178.448 107.842  0.00  0.00      PROA N1+
ATOM   4040  N   ILE A 507      86.833 173.920 107.414  0.00  0.00      PROA N  
ATOM   4041  CA  ILE A 507      86.968 172.912 106.384  0.00  0.00      PROA C  
ATOM   4042  C   ILE A 507      85.601 172.308 106.143  0.00  0.00      PROA C  
ATOM   4043  O   ILE A 507      84.898 171.915 107.074  0.00  0.00      PROA O  
ATOM   4044  CB  ILE A 507      87.968 171.818 106.765  0.00  0.00      PROA C  
ATOM   4045  CG1 ILE A 507      89.373 172.403 107.063  0.00  0.00      PROA C  
ATOM   4046  CG2 ILE A 507      88.034 170.738 105.659  0.00  0.00      PROA C  
ATOM   4047  CD  ILE A 507      90.007 173.153 105.893  0.00  0.00      PROA C  
ATOM   4048  N   ILE A 508      85.174 172.242 104.870  0.00  0.00      PROA N  
ATOM   4049  CA  ILE A 508      83.885 171.692 104.501  0.00  0.00      PROA C  
ATOM   4050  C   ILE A 508      84.121 170.452 103.657  0.00  0.00      PROA C  
ATOM   4051  O   ILE A 508      84.838 170.479 102.654  0.00  0.00      PROA O  
ATOM   4052  CB  ILE A 508      82.963 172.676 103.777  0.00  0.00      PROA C  
ATOM   4053  CG1 ILE A 508      82.834 174.025 104.533  0.00  0.00      PROA C  
ATOM   4054  CG2 ILE A 508      81.566 172.023 103.648  0.00  0.00      PROA C  
ATOM   4055  CD  ILE A 508      83.895 175.080 104.192  0.00  0.00      PROA C  
ATOM   4056  N   MET A 509      83.527 169.318 104.068  0.00  0.00      PROA N  
ATOM   4057  CA  MET A 509      83.640 168.041 103.391  0.00  0.00      PROA C  
ATOM   4058  C   MET A 509      82.295 167.567 102.893  0.00  0.00      PROA C  
ATOM   4059  O   MET A 509      81.266 167.810 103.520  0.00  0.00      PROA O  
ATOM   4060  CB  MET A 509      84.234 166.951 104.309  0.00  0.00      PROA C  
ATOM   4061  CG  MET A 509      85.686 167.259 104.690  0.00  0.00      PROA C  
ATOM   4062  SD  MET A 509      86.446 165.953 105.679  0.00  0.00      PROA S  
ATOM   4063  CE  MET A 509      88.045 166.786 105.557  0.00  0.00      PROA C  
ATOM   4064  N   GLY A 510      82.269 166.891 101.724  0.00  0.00      PROA N  
ATOM   4065  CA  GLY A 510      81.037 166.381 101.121  0.00  0.00      PROA C  
ATOM   4066  C   GLY A 510      80.234 167.448 100.426  0.00  0.00      PROA C  
ATOM   4067  O   GLY A 510      79.032 167.304 100.200  0.00  0.00      PROA O  
ATOM   4068  N   LYS A 511      80.896 168.559 100.055  0.00  0.00      PROA N  
ATOM   4069  CA  LYS A 511      80.262 169.680  99.400  0.00  0.00      PROA C  
ATOM   4070  C   LYS A 511      80.208 169.485  97.890  0.00  0.00      PROA C  
ATOM   4071  O   LYS A 511      81.168 169.049  97.249  0.00  0.00      PROA O  
ATOM   4072  CB  LYS A 511      80.963 171.010  99.769  0.00  0.00      PROA C  
ATOM   4073  CG  LYS A 511      80.252 172.257  99.220  0.00  0.00      PROA C  
ATOM   4074  CD  LYS A 511      80.121 173.381 100.263  0.00  0.00      PROA C  
ATOM   4075  CE  LYS A 511      79.304 174.572  99.740  0.00  0.00      PROA C  
ATOM   4076  NZ  LYS A 511      78.977 175.536 100.822  0.00  0.00      PROA N1+
ATOM   4077  N   HIS A 512      79.039 169.773  97.290  0.00  0.00      PROA N  
ATOM   4078  CA  HIS A 512      78.784 169.597  95.875  0.00  0.00      PROA C  
ATOM   4079  C   HIS A 512      78.706 170.958  95.198  0.00  0.00      PROA C  
ATOM   4080  O   HIS A 512      79.630 171.385  94.505  0.00  0.00      PROA O  
ATOM   4081  CB  HIS A 512      77.492 168.758  95.703  0.00  0.00      PROA C  
ATOM   4082  CG  HIS A 512      77.127 168.381  94.295  0.00  0.00      PROA C  
ATOM   4083  CD2 HIS A 512      77.745 167.524  93.436  0.00  0.00      PROA C  
ATOM   4084  ND1 HIS A 512      75.910 168.679  93.716  0.00  0.00      PROA N  
ATOM   4085  CE1 HIS A 512      75.852 168.011  92.539  0.00  0.00      PROA C  
ATOM   4086  NE2 HIS A 512      76.947 167.301  92.324  0.00  0.00      PROA N  
ATOM   4087  N   TRP A 513      77.596 171.695  95.384  0.00  0.00      PROA N  
ATOM   4088  CA  TRP A 513      77.429 173.061  94.915  0.00  0.00      PROA C  
ATOM   4089  C   TRP A 513      78.417 174.051  95.551  0.00  0.00      PROA C  
ATOM   4090  O   TRP A 513      78.772 173.935  96.723  0.00  0.00      PROA O  
ATOM   4091  CB  TRP A 513      75.969 173.539  95.121  0.00  0.00      PROA C  
ATOM   4092  CG  TRP A 513      74.930 172.549  94.679  0.00  0.00      PROA C  
ATOM   4093  CD1 TRP A 513      74.170 171.768  95.511  0.00  0.00      PROA C  
ATOM   4094  CD2 TRP A 513      74.554 172.189  93.335  0.00  0.00      PROA C  
ATOM   4095  CE2 TRP A 513      73.549 171.198  93.440  0.00  0.00      PROA C  
ATOM   4096  CE3 TRP A 513      74.969 172.606  92.071  0.00  0.00      PROA C  
ATOM   4097  NE1 TRP A 513      73.339 170.964  94.764  0.00  0.00      PROA N  
ATOM   4098  CZ2 TRP A 513      72.958 170.630  92.323  0.00  0.00      PROA C  
ATOM   4099  CZ3 TRP A 513      74.369 172.041  90.943  0.00  0.00      PROA C  
ATOM   4100  CH2 TRP A 513      73.381 171.069  91.065  0.00  0.00      PROA C  
ATOM   4101  N   ARG A 514      78.912 175.051  94.785  0.00  0.00      PROA N  
ATOM   4102  CA  ARG A 514      79.879 176.026  95.283  0.00  0.00      PROA C  
ATOM   4103  C   ARG A 514      79.331 176.907  96.409  0.00  0.00      PROA C  
ATOM   4104  O   ARG A 514      79.998 177.168  97.413  0.00  0.00      PROA O  
ATOM   4105  CB  ARG A 514      80.410 176.937  94.145  0.00  0.00      PROA C  
ATOM   4106  CG  ARG A 514      81.713 177.680  94.531  0.00  0.00      PROA C  
ATOM   4107  CD  ARG A 514      82.288 178.584  93.430  0.00  0.00      PROA C  
ATOM   4108  NE  ARG A 514      81.600 179.916  93.510  0.00  0.00      PROA N  
ATOM   4109  CZ  ARG A 514      82.018 180.945  94.238  0.00  0.00      PROA C  
ATOM   4110  NH1 ARG A 514      83.078 180.885  95.010  0.00  0.00      PROA N1+
ATOM   4111  NH2 ARG A 514      81.360 182.084  94.199  0.00  0.00      PROA N  
ATOM   4112  N   ARG A 515      78.073 177.374  96.261  0.00  0.00      PROA N  
ATOM   4113  CA  ARG A 515      77.446 178.300  97.187  0.00  0.00      PROA C  
ATOM   4114  C   ARG A 515      76.446 177.624  98.118  0.00  0.00      PROA C  
ATOM   4115  O   ARG A 515      76.673 177.548  99.328  0.00  0.00      PROA O  
ATOM   4116  CB  ARG A 515      76.803 179.494  96.436  0.00  0.00      PROA C  
ATOM   4117  CG  ARG A 515      77.858 180.368  95.719  0.00  0.00      PROA C  
ATOM   4118  CD  ARG A 515      77.319 181.663  95.091  0.00  0.00      PROA C  
ATOM   4119  NE  ARG A 515      76.949 182.588  96.211  0.00  0.00      PROA N  
ATOM   4120  CZ  ARG A 515      76.610 183.861  96.050  0.00  0.00      PROA C  
ATOM   4121  NH1 ARG A 515      76.545 184.433  94.869  0.00  0.00      PROA N1+
ATOM   4122  NH2 ARG A 515      76.329 184.593  97.109  0.00  0.00      PROA N  
ATOM   4123  N   ARG A 516      75.302 177.129  97.587  0.00  0.00      PROA N  
ATOM   4124  CA  ARG A 516      74.222 176.546  98.379  0.00  0.00      PROA C  
ATOM   4125  C   ARG A 516      74.618 175.320  99.215  0.00  0.00      PROA C  
ATOM   4126  O   ARG A 516      75.516 174.554  98.863  0.00  0.00      PROA O  
ATOM   4127  CB  ARG A 516      72.957 176.222  97.532  0.00  0.00      PROA C  
ATOM   4128  CG  ARG A 516      73.127 175.077  96.511  0.00  0.00      PROA C  
ATOM   4129  CD  ARG A 516      71.835 174.651  95.791  0.00  0.00      PROA C  
ATOM   4130  NE  ARG A 516      71.525 175.708  94.771  0.00  0.00      PROA N  
ATOM   4131  CZ  ARG A 516      71.573 175.529  93.458  0.00  0.00      PROA C  
ATOM   4132  NH1 ARG A 516      71.580 174.349  92.882  0.00  0.00      PROA N1+
ATOM   4133  NH2 ARG A 516      71.618 176.575  92.662  0.00  0.00      PROA N  
ATOM   4134  N   SER A 517      73.958 175.137 100.379  0.00  0.00      PROA N  
ATOM   4135  CA  SER A 517      74.301 174.092 101.339  0.00  0.00      PROA C  
ATOM   4136  C   SER A 517      73.475 172.820 101.181  0.00  0.00      PROA C  
ATOM   4137  O   SER A 517      72.256 172.858 100.991  0.00  0.00      PROA O  
ATOM   4138  CB  SER A 517      74.209 174.594 102.809  0.00  0.00      PROA C  
ATOM   4139  OG  SER A 517      74.632 173.614 103.763  0.00  0.00      PROA O  
ATOM   4140  N   ASP A 518      74.143 171.661 101.273  0.00  0.00      PROA N  
ATOM   4141  CA  ASP A 518      73.565 170.331 101.287  0.00  0.00      PROA C  
ATOM   4142  C   ASP A 518      73.616 169.685 102.677  0.00  0.00      PROA C  
ATOM   4143  O   ASP A 518      74.391 170.057 103.558  0.00  0.00      PROA O  
ATOM   4144  CB  ASP A 518      74.314 169.402 100.293  0.00  0.00      PROA C  
ATOM   4145  CG  ASP A 518      74.032 169.764  98.842  0.00  0.00      PROA C  
ATOM   4146  OD1 ASP A 518      72.968 170.360  98.528  0.00  0.00      PROA O  
ATOM   4147  OD2 ASP A 518      74.831 169.317  97.975  0.00  0.00      PROA O1-
ATOM   4148  N   GLU A 519      72.785 168.647 102.897  0.00  0.00      PROA N  
ATOM   4149  CA  GLU A 519      72.769 167.821 104.090  0.00  0.00      PROA C  
ATOM   4150  C   GLU A 519      73.962 166.862 104.163  0.00  0.00      PROA C  
ATOM   4151  O   GLU A 519      74.322 166.355 105.227  0.00  0.00      PROA O  
ATOM   4152  CB  GLU A 519      71.433 167.027 104.158  0.00  0.00      PROA C  
ATOM   4153  CG  GLU A 519      71.175 165.971 103.040  0.00  0.00      PROA C  
ATOM   4154  CD  GLU A 519      70.629 166.508 101.713  0.00  0.00      PROA C  
ATOM   4155  OE1 GLU A 519      70.613 167.744 101.477  0.00  0.00      PROA O  
ATOM   4156  OE2 GLU A 519      70.194 165.668 100.878  0.00  0.00      PROA O1-
ATOM   4157  N   ASP A 520      74.632 166.623 103.018  0.00  0.00      PROA N  
ATOM   4158  CA  ASP A 520      75.814 165.791 102.902  0.00  0.00      PROA C  
ATOM   4159  C   ASP A 520      77.075 166.491 103.424  0.00  0.00      PROA C  
ATOM   4160  O   ASP A 520      78.072 165.849 103.765  0.00  0.00      PROA O  
ATOM   4161  CB  ASP A 520      76.007 165.412 101.412  0.00  0.00      PROA C  
ATOM   4162  CG  ASP A 520      74.761 164.713 100.893  0.00  0.00      PROA C  
ATOM   4163  OD1 ASP A 520      74.285 163.733 101.525  0.00  0.00      PROA O  
ATOM   4164  OD2 ASP A 520      74.273 165.113  99.801  0.00  0.00      PROA O1-
ATOM   4165  N   GLU A 521      77.040 167.835 103.518  0.00  0.00      PROA N  
ATOM   4166  CA  GLU A 521      78.109 168.653 104.052  0.00  0.00      PROA C  
ATOM   4167  C   GLU A 521      78.437 168.416 105.521  0.00  0.00      PROA C  
ATOM   4168  O   GLU A 521      77.560 168.288 106.378  0.00  0.00      PROA O  
ATOM   4169  CB  GLU A 521      77.843 170.161 103.839  0.00  0.00      PROA C  
ATOM   4170  CG  GLU A 521      77.889 170.556 102.348  0.00  0.00      PROA C  
ATOM   4171  CD  GLU A 521      77.224 171.891 102.035  0.00  0.00      PROA C  
ATOM   4172  OE1 GLU A 521      77.002 172.749 102.930  0.00  0.00      PROA O  
ATOM   4173  OE2 GLU A 521      76.896 172.080 100.834  0.00  0.00      PROA O1-
ATOM   4174  N   GLN A 522      79.741 168.390 105.838  0.00  0.00      PROA N  
ATOM   4175  CA  GLN A 522      80.248 168.349 107.190  0.00  0.00      PROA C  
ATOM   4176  C   GLN A 522      81.196 169.520 107.397  0.00  0.00      PROA C  
ATOM   4177  O   GLN A 522      82.207 169.650 106.707  0.00  0.00      PROA O  
ATOM   4178  CB  GLN A 522      80.951 166.999 107.498  0.00  0.00      PROA C  
ATOM   4179  CG  GLN A 522      79.979 165.798 107.369  0.00  0.00      PROA C  
ATOM   4180  CD  GLN A 522      80.605 164.482 107.832  0.00  0.00      PROA C  
ATOM   4181  NE2 GLN A 522      81.028 163.635 106.866  0.00  0.00      PROA N  
ATOM   4182  OE1 GLN A 522      80.695 164.192 109.028  0.00  0.00      PROA O  
ATOM   4183  N   HIS A 523      80.866 170.419 108.349  0.00  0.00      PROA N  
ATOM   4184  CA  HIS A 523      81.680 171.579 108.682  0.00  0.00      PROA C  
ATOM   4185  C   HIS A 523      82.594 171.258 109.854  0.00  0.00      PROA C  
ATOM   4186  O   HIS A 523      82.136 170.949 110.955  0.00  0.00      PROA O  
ATOM   4187  CB  HIS A 523      80.820 172.807 109.077  0.00  0.00      PROA C  
ATOM   4188  CG  HIS A 523      79.934 173.301 107.968  0.00  0.00      PROA C  
ATOM   4189  CD2 HIS A 523      78.584 173.192 107.811  0.00  0.00      PROA C  
ATOM   4190  ND1 HIS A 523      80.358 174.155 106.971  0.00  0.00      PROA N  
ATOM   4191  CE1 HIS A 523      79.265 174.504 106.247  0.00  0.00      PROA C  
ATOM   4192  NE2 HIS A 523      78.163 173.949 106.725  0.00  0.00      PROA N  
ATOM   4193  N   LEU A 524      83.916 171.324 109.635  0.00  0.00      PROA N  
ATOM   4194  CA  LEU A 524      84.918 170.943 110.607  0.00  0.00      PROA C  
ATOM   4195  C   LEU A 524      85.851 172.104 110.920  0.00  0.00      PROA C  
ATOM   4196  O   LEU A 524      86.233 172.895 110.053  0.00  0.00      PROA O  
ATOM   4197  CB  LEU A 524      85.754 169.739 110.109  0.00  0.00      PROA C  
ATOM   4198  CG  LEU A 524      84.937 168.479 109.752  0.00  0.00      PROA C  
ATOM   4199  CD1 LEU A 524      85.862 167.416 109.153  0.00  0.00      PROA C  
ATOM   4200  CD2 LEU A 524      84.186 167.896 110.959  0.00  0.00      PROA C  
ATOM   4201  N   HIS A 525      86.231 172.241 112.204  0.00  0.00      PROA N  
ATOM   4202  CA  HIS A 525      87.196 173.222 112.661  0.00  0.00      PROA C  
ATOM   4203  C   HIS A 525      88.613 172.645 112.603  0.00  0.00      PROA C  
ATOM   4204  O   HIS A 525      88.833 171.475 112.284  0.00  0.00      PROA O  
ATOM   4205  CB  HIS A 525      86.817 173.738 114.076  0.00  0.00      PROA C  
ATOM   4206  CG  HIS A 525      87.597 174.920 114.590  0.00  0.00      PROA C  
ATOM   4207  CD2 HIS A 525      88.441 175.018 115.657  0.00  0.00      PROA C  
ATOM   4208  ND1 HIS A 525      87.383 176.212 114.160  0.00  0.00      PROA N  
ATOM   4209  CE1 HIS A 525      88.107 177.028 114.966  0.00  0.00      PROA C  
ATOM   4210  NE2 HIS A 525      88.764 176.350 115.893  0.00  0.00      PROA N  
ATOM   4211  N   VAL A 526      89.631 173.477 112.877  0.00  0.00      PROA N  
ATOM   4212  CA  VAL A 526      91.034 173.119 112.743  0.00  0.00      PROA C  
ATOM   4213  C   VAL A 526      91.701 173.177 114.107  0.00  0.00      PROA C  
ATOM   4214  O   VAL A 526      91.553 174.157 114.840  0.00  0.00      PROA O  
ATOM   4215  CB  VAL A 526      91.743 174.066 111.778  0.00  0.00      PROA C  
ATOM   4216  CG1 VAL A 526      93.265 173.819 111.760  0.00  0.00      PROA C  
ATOM   4217  CG2 VAL A 526      91.143 173.875 110.370  0.00  0.00      PROA C  
ATOM   4218  N   LYS A 527      92.458 172.128 114.506  0.00  0.00      PROA N  
ATOM   4219  CA  LYS A 527      93.223 172.179 115.742  0.00  0.00      PROA C  
ATOM   4220  C   LYS A 527      94.675 172.589 115.501  0.00  0.00      PROA C  
ATOM   4221  O   LYS A 527      95.257 173.307 116.316  0.00  0.00      PROA O  
ATOM   4222  CB  LYS A 527      93.159 170.855 116.557  0.00  0.00      PROA C  
ATOM   4223  CG  LYS A 527      93.718 169.598 115.875  0.00  0.00      PROA C  
ATOM   4224  CD  LYS A 527      93.875 168.401 116.839  0.00  0.00      PROA C  
ATOM   4225  CE  LYS A 527      92.563 167.854 117.425  0.00  0.00      PROA C  
ATOM   4226  NZ  LYS A 527      92.833 166.664 118.273  0.00  0.00      PROA N1+
ATOM   4227  N   HIS A 528      95.284 172.198 114.360  0.00  0.00      PROA N  
ATOM   4228  CA  HIS A 528      96.682 172.500 114.087  0.00  0.00      PROA C  
ATOM   4229  C   HIS A 528      96.961 172.632 112.601  0.00  0.00      PROA C  
ATOM   4230  O   HIS A 528      96.277 172.068 111.747  0.00  0.00      PROA O  
ATOM   4231  CB  HIS A 528      97.679 171.465 114.683  0.00  0.00      PROA C  
ATOM   4232  CG  HIS A 528      97.709 171.457 116.189  0.00  0.00      PROA C  
ATOM   4233  CD2 HIS A 528      98.251 172.359 117.056  0.00  0.00      PROA C  
ATOM   4234  ND1 HIS A 528      97.306 170.389 116.965  0.00  0.00      PROA N  
ATOM   4235  CE1 HIS A 528      97.597 170.695 118.254  0.00  0.00      PROA C  
ATOM   4236  NE2 HIS A 528      98.176 171.882 118.360  0.00  0.00      PROA N  
ATOM   4237  N   ILE A 529      97.995 173.425 112.272  0.00  0.00      PROA N  
ATOM   4238  CA  ILE A 529      98.349 173.805 110.920  0.00  0.00      PROA C  
ATOM   4239  C   ILE A 529      99.849 173.593 110.716  0.00  0.00      PROA C  
ATOM   4240  O   ILE A 529     100.686 174.126 111.446  0.00  0.00      PROA O  
ATOM   4241  CB  ILE A 529      97.885 175.243 110.665  0.00  0.00      PROA C  
ATOM   4242  CG1 ILE A 529      98.071 175.680 109.198  0.00  0.00      PROA C  
ATOM   4243  CG2 ILE A 529      98.503 176.257 111.663  0.00  0.00      PROA C  
ATOM   4244  CD  ILE A 529      97.362 177.009 108.921  0.00  0.00      PROA C  
ATOM   4245  N   MET A 530     100.238 172.742 109.746  0.00  0.00      PROA N  
ATOM   4246  CA  MET A 530     101.621 172.360 109.513  0.00  0.00      PROA C  
ATOM   4247  C   MET A 530     102.043 172.574 108.068  0.00  0.00      PROA C  
ATOM   4248  O   MET A 530     101.550 171.917 107.154  0.00  0.00      PROA O  
ATOM   4249  CB  MET A 530     101.871 170.873 109.890  0.00  0.00      PROA C  
ATOM   4250  CG  MET A 530     101.918 170.568 111.405  0.00  0.00      PROA C  
ATOM   4251  SD  MET A 530     103.543 170.809 112.205  0.00  0.00      PROA S  
ATOM   4252  CE  MET A 530     103.458 172.576 112.611  0.00  0.00      PROA C  
ATOM   4253  N   LEU A 531     103.004 173.484 107.819  0.00  0.00      PROA N  
ATOM   4254  CA  LEU A 531     103.630 173.609 106.513  0.00  0.00      PROA C  
ATOM   4255  C   LEU A 531     104.884 172.761 106.455  0.00  0.00      PROA C  
ATOM   4256  O   LEU A 531     105.522 172.481 107.474  0.00  0.00      PROA O  
ATOM   4257  CB  LEU A 531     103.992 175.067 106.134  0.00  0.00      PROA C  
ATOM   4258  CG  LEU A 531     102.812 176.058 106.203  0.00  0.00      PROA C  
ATOM   4259  CD1 LEU A 531     103.186 177.389 105.534  0.00  0.00      PROA C  
ATOM   4260  CD2 LEU A 531     101.537 175.499 105.559  0.00  0.00      PROA C  
ATOM   4261  N   HIS A 532     105.276 172.316 105.244  0.00  0.00      PROA N  
ATOM   4262  CA  HIS A 532     106.523 171.598 105.043  0.00  0.00      PROA C  
ATOM   4263  C   HIS A 532     107.755 172.450 105.429  0.00  0.00      PROA C  
ATOM   4264  O   HIS A 532     107.785 173.625 105.058  0.00  0.00      PROA O  
ATOM   4265  CB  HIS A 532     106.616 171.094 103.581  0.00  0.00      PROA C  
ATOM   4266  CG  HIS A 532     107.741 170.128 103.326  0.00  0.00      PROA C  
ATOM   4267  CD2 HIS A 532     107.729 168.766 103.293  0.00  0.00      PROA C  
ATOM   4268  ND1 HIS A 532     108.986 170.498 102.868  0.00  0.00      PROA N  
ATOM   4269  CE1 HIS A 532     109.677 169.355 102.617  0.00  0.00      PROA C  
ATOM   4270  NE2 HIS A 532     108.955 168.280 102.864  0.00  0.00      PROA N  
ATOM   4271  N   PRO A 533     108.795 171.984 106.139  0.00  0.00      PROA N  
ATOM   4272  CA  PRO A 533     109.834 172.881 106.660  0.00  0.00      PROA C  
ATOM   4273  C   PRO A 533     110.709 173.478 105.573  0.00  0.00      PROA C  
ATOM   4274  O   PRO A 533     111.265 174.561 105.753  0.00  0.00      PROA O  
ATOM   4275  CB  PRO A 533     110.646 171.998 107.621  0.00  0.00      PROA C  
ATOM   4276  CG  PRO A 533     109.612 171.009 108.153  0.00  0.00      PROA C  
ATOM   4277  CD  PRO A 533     108.722 170.755 106.934  0.00  0.00      PROA C  
ATOM   4278  N   LEU A 534     110.844 172.769 104.436  0.00  0.00      PROA N  
ATOM   4279  CA  LEU A 534     111.610 173.208 103.283  0.00  0.00      PROA C  
ATOM   4280  C   LEU A 534     110.726 173.994 102.301  0.00  0.00      PROA C  
ATOM   4281  O   LEU A 534     111.132 174.288 101.176  0.00  0.00      PROA O  
ATOM   4282  CB  LEU A 534     112.263 172.011 102.523  0.00  0.00      PROA C  
ATOM   4283  CG  LEU A 534     113.373 171.204 103.244  0.00  0.00      PROA C  
ATOM   4284  CD1 LEU A 534     112.903 170.403 104.468  0.00  0.00      PROA C  
ATOM   4285  CD2 LEU A 534     114.027 170.234 102.245  0.00  0.00      PROA C  
ATOM   4286  N   TYR A 535     109.483 174.367 102.692  0.00  0.00      PROA N  
ATOM   4287  CA  TYR A 535     108.625 175.244 101.908  0.00  0.00      PROA C  
ATOM   4288  C   TYR A 535     109.242 176.627 101.646  0.00  0.00      PROA C  
ATOM   4289  O   TYR A 535     109.752 177.288 102.554  0.00  0.00      PROA O  
ATOM   4290  CB  TYR A 535     107.188 175.334 102.515  0.00  0.00      PROA C  
ATOM   4291  CG  TYR A 535     106.292 176.368 101.871  0.00  0.00      PROA C  
ATOM   4292  CD1 TYR A 535     106.016 176.315 100.494  0.00  0.00      PROA C  
ATOM   4293  CD2 TYR A 535     105.729 177.405 102.635  0.00  0.00      PROA C  
ATOM   4294  CE1 TYR A 535     105.241 177.308  99.880  0.00  0.00      PROA C  
ATOM   4295  CE2 TYR A 535     104.928 178.383 102.030  0.00  0.00      PROA C  
ATOM   4296  CZ  TYR A 535     104.700 178.342 100.648  0.00  0.00      PROA C  
ATOM   4297  OH  TYR A 535     103.935 179.347 100.029  0.00  0.00      PROA O  
ATOM   4298  N   ASN A 536     109.202 177.090 100.383  0.00  0.00      PROA N  
ATOM   4299  CA  ASN A 536     109.698 178.396  99.996  0.00  0.00      PROA C  
ATOM   4300  C   ASN A 536     108.570 179.164  99.299  0.00  0.00      PROA C  
ATOM   4301  O   ASN A 536     108.143 178.730  98.225  0.00  0.00      PROA O  
ATOM   4302  CB  ASN A 536     110.951 178.235  99.084  0.00  0.00      PROA C  
ATOM   4303  CG  ASN A 536     111.644 179.556  98.745  0.00  0.00      PROA C  
ATOM   4304  ND2 ASN A 536     112.910 179.450  98.286  0.00  0.00      PROA N  
ATOM   4305  OD1 ASN A 536     111.115 180.660  98.892  0.00  0.00      PROA O  
ATOM   4306  N   PRO A 537     108.075 180.299  99.805  0.00  0.00      PROA N  
ATOM   4307  CA  PRO A 537     106.965 180.999  99.166  0.00  0.00      PROA C  
ATOM   4308  C   PRO A 537     107.358 181.635  97.847  0.00  0.00      PROA C  
ATOM   4309  O   PRO A 537     106.543 181.681  96.927  0.00  0.00      PROA O  
ATOM   4310  CB  PRO A 537     106.554 182.078 100.188  0.00  0.00      PROA C  
ATOM   4311  CG  PRO A 537     106.947 181.481 101.539  0.00  0.00      PROA C  
ATOM   4312  CD  PRO A 537     108.214 180.687 101.215  0.00  0.00      PROA C  
ATOM   4313  N   SER A 538     108.587 182.186  97.753  0.00  0.00      PROA N  
ATOM   4314  CA  SER A 538     109.095 182.826  96.540  0.00  0.00      PROA C  
ATOM   4315  C   SER A 538     109.258 181.886  95.346  0.00  0.00      PROA C  
ATOM   4316  O   SER A 538     108.848 182.193  94.224  0.00  0.00      PROA O  
ATOM   4317  CB  SER A 538     110.424 183.610  96.791  0.00  0.00      PROA C  
ATOM   4318  OG  SER A 538     111.546 182.783  97.132  0.00  0.00      PROA O  
ATOM   4319  N   THR A 539     109.838 180.686  95.563  0.00  0.00      PROA N  
ATOM   4320  CA  THR A 539     110.148 179.753  94.476  0.00  0.00      PROA C  
ATOM   4321  C   THR A 539     109.018 178.754  94.282  0.00  0.00      PROA C  
ATOM   4322  O   THR A 539     108.873 178.171  93.210  0.00  0.00      PROA O  
ATOM   4323  CB  THR A 539     111.457 178.984  94.716  0.00  0.00      PROA C  
ATOM   4324  CG2 THR A 539     111.931 178.233  93.461  0.00  0.00      PROA C  
ATOM   4325  OG1 THR A 539     112.509 179.881  95.049  0.00  0.00      PROA O  
ATOM   4326  N   PHE A 540     108.164 178.568  95.314  0.00  0.00      PROA N  
ATOM   4327  CA  PHE A 540     107.063 177.610  95.375  0.00  0.00      PROA C  
ATOM   4328  C   PHE A 540     107.533 176.180  95.643  0.00  0.00      PROA C  
ATOM   4329  O   PHE A 540     106.780 175.215  95.509  0.00  0.00      PROA O  
ATOM   4330  CB  PHE A 540     106.021 177.669  94.214  0.00  0.00      PROA C  
ATOM   4331  CG  PHE A 540     105.192 178.930  94.232  0.00  0.00      PROA C  
ATOM   4332  CD1 PHE A 540     105.716 180.147  93.764  0.00  0.00      PROA C  
ATOM   4333  CD2 PHE A 540     103.839 178.887  94.621  0.00  0.00      PROA C  
ATOM   4334  CE1 PHE A 540     104.919 181.298  93.697  0.00  0.00      PROA C  
ATOM   4335  CE2 PHE A 540     103.034 180.032  94.551  0.00  0.00      PROA C  
ATOM   4336  CZ  PHE A 540     103.576 181.238  94.089  0.00  0.00      PROA C  
ATOM   4337  N   GLU A 541     108.803 176.002  96.071  0.00  0.00      PROA N  
ATOM   4338  CA  GLU A 541     109.361 174.713  96.446  0.00  0.00      PROA C  
ATOM   4339  C   GLU A 541     108.614 174.089  97.611  0.00  0.00      PROA C  
ATOM   4340  O   GLU A 541     108.374 174.750  98.618  0.00  0.00      PROA O  
ATOM   4341  CB  GLU A 541     110.860 174.814  96.840  0.00  0.00      PROA C  
ATOM   4342  CG  GLU A 541     111.786 175.186  95.660  0.00  0.00      PROA C  
ATOM   4343  CD  GLU A 541     113.197 175.547  96.119  0.00  0.00      PROA C  
ATOM   4344  OE1 GLU A 541     113.370 176.606  96.783  0.00  0.00      PROA O  
ATOM   4345  OE2 GLU A 541     114.157 174.789  95.812  0.00  0.00      PROA O1-
ATOM   4346  N   ASN A 542     108.233 172.798  97.493  0.00  0.00      PROA N  
ATOM   4347  CA  ASN A 542     107.504 172.066  98.520  0.00  0.00      PROA C  
ATOM   4348  C   ASN A 542     106.189 172.722  98.944  0.00  0.00      PROA C  
ATOM   4349  O   ASN A 542     105.888 172.862 100.130  0.00  0.00      PROA O  
ATOM   4350  CB  ASN A 542     108.391 171.752  99.750  0.00  0.00      PROA C  
ATOM   4351  CG  ASN A 542     109.658 171.054  99.275  0.00  0.00      PROA C  
ATOM   4352  ND2 ASN A 542     110.832 171.706  99.435  0.00  0.00      PROA N  
ATOM   4353  OD1 ASN A 542     109.599 169.931  98.769  0.00  0.00      PROA O  
ATOM   4354  N   ASP A 543     105.365 173.133  97.959  0.00  0.00      PROA N  
ATOM   4355  CA  ASP A 543     104.082 173.772  98.175  0.00  0.00      PROA C  
ATOM   4356  C   ASP A 543     103.004 172.768  98.615  0.00  0.00      PROA C  
ATOM   4357  O   ASP A 543     102.040 172.465  97.911  0.00  0.00      PROA O  
ATOM   4358  CB  ASP A 543     103.705 174.564  96.893  0.00  0.00      PROA C  
ATOM   4359  CG  ASP A 543     102.396 175.337  96.982  0.00  0.00      PROA C  
ATOM   4360  OD1 ASP A 543     102.048 175.871  98.068  0.00  0.00      PROA O  
ATOM   4361  OD2 ASP A 543     101.761 175.519  95.908  0.00  0.00      PROA O1-
ATOM   4362  N   LEU A 544     103.153 172.213  99.825  0.00  0.00      PROA N  
ATOM   4363  CA  LEU A 544     102.179 171.342 100.435  0.00  0.00      PROA C  
ATOM   4364  C   LEU A 544     102.187 171.561 101.936  0.00  0.00      PROA C  
ATOM   4365  O   LEU A 544     103.220 171.769 102.578  0.00  0.00      PROA O  
ATOM   4366  CB  LEU A 544     102.337 169.836 100.069  0.00  0.00      PROA C  
ATOM   4367  CG  LEU A 544     103.455 169.015 100.759  0.00  0.00      PROA C  
ATOM   4368  CD1 LEU A 544     103.381 167.551 100.295  0.00  0.00      PROA C  
ATOM   4369  CD2 LEU A 544     104.869 169.562 100.515  0.00  0.00      PROA C  
ATOM   4370  N   GLY A 545     100.983 171.570 102.523  0.00  0.00      PROA N  
ATOM   4371  CA  GLY A 545     100.758 171.699 103.944  0.00  0.00      PROA C  
ATOM   4372  C   GLY A 545      99.720 170.710 104.388  0.00  0.00      PROA C  
ATOM   4373  O   GLY A 545      98.911 170.208 103.605  0.00  0.00      PROA O  
ATOM   4374  N   LEU A 546      99.717 170.442 105.695  0.00  0.00      PROA N  
ATOM   4375  CA  LEU A 546      98.804 169.551 106.360  0.00  0.00      PROA C  
ATOM   4376  C   LEU A 546      98.026 170.324 107.401  0.00  0.00      PROA C  
ATOM   4377  O   LEU A 546      98.573 171.089 108.199  0.00  0.00      PROA O  
ATOM   4378  CB  LEU A 546      99.543 168.385 107.057  0.00  0.00      PROA C  
ATOM   4379  CG  LEU A 546     100.041 167.291 106.096  0.00  0.00      PROA C  
ATOM   4380  CD1 LEU A 546     101.033 166.383 106.829  0.00  0.00      PROA C  
ATOM   4381  CD2 LEU A 546      98.874 166.470 105.521  0.00  0.00      PROA C  
ATOM   4382  N   VAL A 547      96.703 170.135 107.416  0.00  0.00      PROA N  
ATOM   4383  CA  VAL A 547      95.832 170.764 108.382  0.00  0.00      PROA C  
ATOM   4384  C   VAL A 547      95.175 169.657 109.189  0.00  0.00      PROA C  
ATOM   4385  O   VAL A 547      94.591 168.715 108.644  0.00  0.00      PROA O  
ATOM   4386  CB  VAL A 547      94.810 171.679 107.717  0.00  0.00      PROA C  
ATOM   4387  CG1 VAL A 547      93.862 172.285 108.759  0.00  0.00      PROA C  
ATOM   4388  CG2 VAL A 547      95.538 172.807 106.959  0.00  0.00      PROA C  
ATOM   4389  N   GLU A 548      95.297 169.728 110.528  0.00  0.00      PROA N  
ATOM   4390  CA  GLU A 548      94.775 168.728 111.433  0.00  0.00      PROA C  
ATOM   4391  C   GLU A 548      93.415 169.190 111.922  0.00  0.00      PROA C  
ATOM   4392  O   GLU A 548      93.260 170.233 112.565  0.00  0.00      PROA O  
ATOM   4393  CB  GLU A 548      95.713 168.489 112.644  0.00  0.00      PROA C  
ATOM   4394  CG  GLU A 548      95.374 167.193 113.424  0.00  0.00      PROA C  
ATOM   4395  CD  GLU A 548      96.328 166.866 114.577  0.00  0.00      PROA C  
ATOM   4396  OE1 GLU A 548      97.223 167.680 114.929  0.00  0.00      PROA O  
ATOM   4397  OE2 GLU A 548      96.160 165.765 115.176  0.00  0.00      PROA O1-
ATOM   4398  N   LEU A 549      92.371 168.428 111.582  0.00  0.00      PROA N  
ATOM   4399  CA  LEU A 549      90.999 168.725 111.918  0.00  0.00      PROA C  
ATOM   4400  C   LEU A 549      90.674 168.525 113.399  0.00  0.00      PROA C  
ATOM   4401  O   LEU A 549      91.248 167.677 114.081  0.00  0.00      PROA O  
ATOM   4402  CB  LEU A 549      90.080 167.863 111.039  0.00  0.00      PROA C  
ATOM   4403  CG  LEU A 549      90.207 168.143 109.531  0.00  0.00      PROA C  
ATOM   4404  CD1 LEU A 549      89.655 166.965 108.721  0.00  0.00      PROA C  
ATOM   4405  CD2 LEU A 549      89.497 169.443 109.148  0.00  0.00      PROA C  
ATOM   4406  N   SER A 550      89.744 169.334 113.946  0.00  0.00      PROA N  
ATOM   4407  CA  SER A 550      89.318 169.267 115.342  0.00  0.00      PROA C  
ATOM   4408  C   SER A 550      88.668 167.951 115.768  0.00  0.00      PROA C  
ATOM   4409  O   SER A 550      88.970 167.414 116.836  0.00  0.00      PROA O  
ATOM   4410  CB  SER A 550      88.372 170.441 115.726  0.00  0.00      PROA C  
ATOM   4411  OG  SER A 550      87.167 170.450 114.957  0.00  0.00      PROA O  
ATOM   4412  N   GLU A 551      87.780 167.390 114.927  0.00  0.00      PROA N  
ATOM   4413  CA  GLU A 551      87.090 166.144 115.198  0.00  0.00      PROA C  
ATOM   4414  C   GLU A 551      86.872 165.396 113.894  0.00  0.00      PROA C  
ATOM   4415  O   GLU A 551      86.913 165.970 112.805  0.00  0.00      PROA O  
ATOM   4416  CB  GLU A 551      85.745 166.333 115.963  0.00  0.00      PROA C  
ATOM   4417  CG  GLU A 551      84.633 167.135 115.226  0.00  0.00      PROA C  
ATOM   4418  CD  GLU A 551      84.565 168.629 115.554  0.00  0.00      PROA C  
ATOM   4419  OE1 GLU A 551      85.368 169.148 116.372  0.00  0.00      PROA O  
ATOM   4420  OE2 GLU A 551      83.668 169.309 114.985  0.00  0.00      PROA O1-
ATOM   4421  N   SER A 552      86.710 164.055 113.968  0.00  0.00      PROA N  
ATOM   4422  CA  SER A 552      86.541 163.199 112.792  0.00  0.00      PROA C  
ATOM   4423  C   SER A 552      85.274 163.473 111.984  0.00  0.00      PROA C  
ATOM   4424  O   SER A 552      84.203 163.561 112.595  0.00  0.00      PROA O  
ATOM   4425  CB  SER A 552      86.583 161.677 113.107  0.00  0.00      PROA C  
ATOM   4426  OG  SER A 552      87.875 161.278 113.581  0.00  0.00      PROA O  
ATOM   4427  N   PRO A 553      85.278 163.597 110.650  0.00  0.00      PROA N  
ATOM   4428  CA  PRO A 553      84.076 163.396 109.846  0.00  0.00      PROA C  
ATOM   4429  C   PRO A 553      83.459 162.013 110.021  0.00  0.00      PROA C  
ATOM   4430  O   PRO A 553      84.156 161.041 110.320  0.00  0.00      PROA O  
ATOM   4431  CB  PRO A 553      84.546 163.611 108.396  0.00  0.00      PROA C  
ATOM   4432  CG  PRO A 553      86.010 163.169 108.413  0.00  0.00      PROA C  
ATOM   4433  CD  PRO A 553      86.483 163.578 109.811  0.00  0.00      PROA C  
ATOM   4434  N   ARG A 554      82.138 161.899 109.812  0.00  0.00      PROA N  
ATOM   4435  CA  ARG A 554      81.470 160.626 109.657  0.00  0.00      PROA C  
ATOM   4436  C   ARG A 554      81.707 160.122 108.236  0.00  0.00      PROA C  
ATOM   4437  O   ARG A 554      81.237 160.723 107.268  0.00  0.00      PROA O  
ATOM   4438  CB  ARG A 554      79.941 160.763 109.894  0.00  0.00      PROA C  
ATOM   4439  CG  ARG A 554      79.562 161.314 111.286  0.00  0.00      PROA C  
ATOM   4440  CD  ARG A 554      78.050 161.522 111.449  0.00  0.00      PROA C  
ATOM   4441  NE  ARG A 554      77.804 162.094 112.814  0.00  0.00      PROA N  
ATOM   4442  CZ  ARG A 554      77.626 161.386 113.922  0.00  0.00      PROA C  
ATOM   4443  NH1 ARG A 554      77.671 160.073 113.949  0.00  0.00      PROA N1+
ATOM   4444  NH2 ARG A 554      77.389 162.019 115.053  0.00  0.00      PROA N  
ATOM   4445  N   LEU A 555      82.465 159.022 108.056  0.00  0.00      PROA N  
ATOM   4446  CA  LEU A 555      82.689 158.456 106.734  0.00  0.00      PROA C  
ATOM   4447  C   LEU A 555      81.420 157.898 106.100  0.00  0.00      PROA C  
ATOM   4448  O   LEU A 555      80.589 157.259 106.750  0.00  0.00      PROA O  
ATOM   4449  CB  LEU A 555      83.809 157.393 106.692  0.00  0.00      PROA C  
ATOM   4450  CG  LEU A 555      85.174 157.868 107.232  0.00  0.00      PROA C  
ATOM   4451  CD1 LEU A 555      86.236 156.804 106.940  0.00  0.00      PROA C  
ATOM   4452  CD2 LEU A 555      85.621 159.225 106.662  0.00  0.00      PROA C  
ATOM   4453  N   ASN A 556      81.239 158.159 104.799  0.00  0.00      PROA N  
ATOM   4454  CA  ASN A 556      80.031 157.818 104.089  0.00  0.00      PROA C  
ATOM   4455  C   ASN A 556      80.371 157.848 102.606  0.00  0.00      PROA C  
ATOM   4456  O   ASN A 556      81.505 158.136 102.228  0.00  0.00      PROA O  
ATOM   4457  CB  ASN A 556      78.830 158.744 104.467  0.00  0.00      PROA C  
ATOM   4458  CG  ASN A 556      79.000 160.190 104.004  0.00  0.00      PROA C  
ATOM   4459  ND2 ASN A 556      79.540 161.071 104.871  0.00  0.00      PROA N  
ATOM   4460  OD1 ASN A 556      78.611 160.540 102.886  0.00  0.00      PROA O  
ATOM   4461  N   ASP A 557      79.401 157.555 101.717  0.00  0.00      PROA N  
ATOM   4462  CA  ASP A 557      79.594 157.532 100.272  0.00  0.00      PROA C  
ATOM   4463  C   ASP A 557      80.174 158.827  99.694  0.00  0.00      PROA C  
ATOM   4464  O   ASP A 557      80.932 158.808  98.723  0.00  0.00      PROA O  
ATOM   4465  CB  ASP A 557      78.251 157.232  99.553  0.00  0.00      PROA C  
ATOM   4466  CG  ASP A 557      77.762 155.817  99.815  0.00  0.00      PROA C  
ATOM   4467  OD1 ASP A 557      78.581 154.927 100.163  0.00  0.00      PROA O  
ATOM   4468  OD2 ASP A 557      76.549 155.559  99.585  0.00  0.00      PROA O1-
ATOM   4469  N   PHE A 558      79.827 159.984 100.289  0.00  0.00      PROA N  
ATOM   4470  CA  PHE A 558      80.224 161.287  99.802  0.00  0.00      PROA C  
ATOM   4471  C   PHE A 558      81.433 161.848 100.557  0.00  0.00      PROA C  
ATOM   4472  O   PHE A 558      81.937 162.908 100.186  0.00  0.00      PROA O  
ATOM   4473  CB  PHE A 558      79.035 162.287  99.941  0.00  0.00      PROA C  
ATOM   4474  CG  PHE A 558      77.776 161.670  99.378  0.00  0.00      PROA C  
ATOM   4475  CD1 PHE A 558      77.703 161.327  98.017  0.00  0.00      PROA C  
ATOM   4476  CD2 PHE A 558      76.680 161.373 100.209  0.00  0.00      PROA C  
ATOM   4477  CE1 PHE A 558      76.582 160.660  97.507  0.00  0.00      PROA C  
ATOM   4478  CE2 PHE A 558      75.553 160.717  99.700  0.00  0.00      PROA C  
ATOM   4479  CZ  PHE A 558      75.506 160.356  98.348  0.00  0.00      PROA C  
ATOM   4480  N   VAL A 559      81.946 161.155 101.606  0.00  0.00      PROA N  
ATOM   4481  CA  VAL A 559      83.130 161.583 102.356  0.00  0.00      PROA C  
ATOM   4482  C   VAL A 559      84.020 160.388 102.712  0.00  0.00      PROA C  
ATOM   4483  O   VAL A 559      83.656 159.563 103.555  0.00  0.00      PROA O  
ATOM   4484  CB  VAL A 559      82.800 162.353 103.647  0.00  0.00      PROA C  
ATOM   4485  CG1 VAL A 559      84.089 162.763 104.391  0.00  0.00      PROA C  
ATOM   4486  CG2 VAL A 559      81.996 163.625 103.316  0.00  0.00      PROA C  
ATOM   4487  N   MET A 560      85.230 160.280 102.111  0.00  0.00      PROA N  
ATOM   4488  CA  MET A 560      86.216 159.271 102.484  0.00  0.00      PROA C  
ATOM   4489  C   MET A 560      87.598 159.698 101.963  0.00  0.00      PROA C  
ATOM   4490  O   MET A 560      87.650 160.454 100.991  0.00  0.00      PROA O  
ATOM   4491  CB  MET A 560      85.853 157.863 101.928  0.00  0.00      PROA C  
ATOM   4492  CG  MET A 560      85.998 157.720 100.402  0.00  0.00      PROA C  
ATOM   4493  SD  MET A 560      85.293 156.194  99.720  0.00  0.00      PROA S  
ATOM   4494  CE  MET A 560      83.560 156.722  99.850  0.00  0.00      PROA C  
ATOM   4495  N   PRO A 561      88.731 159.308 102.558  0.00  0.00      PROA N  
ATOM   4496  CA  PRO A 561      90.077 159.683 102.108  0.00  0.00      PROA C  
ATOM   4497  C   PRO A 561      90.544 159.262 100.715  0.00  0.00      PROA C  
ATOM   4498  O   PRO A 561      90.092 158.255 100.166  0.00  0.00      PROA O  
ATOM   4499  CB  PRO A 561      91.013 159.122 103.196  0.00  0.00      PROA C  
ATOM   4500  CG  PRO A 561      90.216 157.995 103.847  0.00  0.00      PROA C  
ATOM   4501  CD  PRO A 561      88.780 158.514 103.790  0.00  0.00      PROA C  
ATOM   4502  N   VAL A 562      91.524 160.013 100.155  0.00  0.00      PROA N  
ATOM   4503  CA  VAL A 562      92.439 159.548  99.114  0.00  0.00      PROA C  
ATOM   4504  C   VAL A 562      93.462 158.556  99.653  0.00  0.00      PROA C  
ATOM   4505  O   VAL A 562      93.830 158.570 100.830  0.00  0.00      PROA O  
ATOM   4506  CB  VAL A 562      93.270 160.633  98.413  0.00  0.00      PROA C  
ATOM   4507  CG1 VAL A 562      92.393 161.485  97.492  0.00  0.00      PROA C  
ATOM   4508  CG2 VAL A 562      93.993 161.522  99.439  0.00  0.00      PROA C  
ATOM   4509  N   CYS A 563      93.983 157.661  98.787  0.00  0.00      PROA N  
ATOM   4510  CA  CYS A 563      95.168 156.892  99.129  0.00  0.00      PROA C  
ATOM   4511  C   CYS A 563      96.433 157.696  98.828  0.00  0.00      PROA C  
ATOM   4512  O   CYS A 563      96.556 158.326  97.774  0.00  0.00      PROA O  
ATOM   4513  CB  CYS A 563      95.258 155.552  98.353  0.00  0.00      PROA C  
ATOM   4514  SG  CYS A 563      93.820 154.458  98.559  0.00  0.00      PROA S  
ATOM   4515  N   LEU A 564      97.419 157.691  99.752  0.00  0.00      PROA N  
ATOM   4516  CA  LEU A 564      98.762 158.195  99.494  0.00  0.00      PROA C  
ATOM   4517  C   LEU A 564      99.490 157.411  98.395  0.00  0.00      PROA C  
ATOM   4518  O   LEU A 564      99.315 156.190  98.321  0.00  0.00      PROA O  
ATOM   4519  CB  LEU A 564      99.630 158.186 100.783  0.00  0.00      PROA C  
ATOM   4520  CG  LEU A 564      99.244 159.258 101.821  0.00  0.00      PROA C  
ATOM   4521  CD1 LEU A 564     100.039 159.063 103.122  0.00  0.00      PROA C  
ATOM   4522  CD2 LEU A 564      99.486 160.673 101.274  0.00  0.00      PROA C  
ATOM   4523  N   PRO A 565     100.287 158.031  97.517  0.00  0.00      PROA N  
ATOM   4524  CA  PRO A 565     100.967 157.339  96.423  0.00  0.00      PROA C  
ATOM   4525  C   PRO A 565     101.925 156.256  96.898  0.00  0.00      PROA C  
ATOM   4526  O   PRO A 565     102.799 156.517  97.724  0.00  0.00      PROA O  
ATOM   4527  CB  PRO A 565     101.681 158.470  95.662  0.00  0.00      PROA C  
ATOM   4528  CG  PRO A 565     101.973 159.524  96.735  0.00  0.00      PROA C  
ATOM   4529  CD  PRO A 565     100.765 159.412  97.669  0.00  0.00      PROA C  
ATOM   4530  N   GLU A 566     101.801 155.011  96.402  0.00  0.00      PROA N  
ATOM   4531  CA  GLU A 566     102.738 153.949  96.736  0.00  0.00      PROA C  
ATOM   4532  C   GLU A 566     104.038 154.029  95.945  0.00  0.00      PROA C  
ATOM   4533  O   GLU A 566     105.085 153.550  96.385  0.00  0.00      PROA O  
ATOM   4534  CB  GLU A 566     102.085 152.559  96.531  0.00  0.00      PROA C  
ATOM   4535  CG  GLU A 566     100.983 152.256  97.576  0.00  0.00      PROA C  
ATOM   4536  CD  GLU A 566     100.387 150.869  97.380  0.00  0.00      PROA C  
ATOM   4537  OE1 GLU A 566      99.196 150.769  96.980  0.00  0.00      PROA O  
ATOM   4538  OE2 GLU A 566     101.095 149.854  97.611  0.00  0.00      PROA O1-
ATOM   4539  N   HIS A 567     103.994 154.669  94.762  0.00  0.00      PROA N  
ATOM   4540  CA  HIS A 567     105.087 154.680  93.810  0.00  0.00      PROA C  
ATOM   4541  C   HIS A 567     105.033 155.966  92.985  0.00  0.00      PROA C  
ATOM   4542  O   HIS A 567     103.959 156.573  92.895  0.00  0.00      PROA O  
ATOM   4543  CB  HIS A 567     104.997 153.455  92.852  0.00  0.00      PROA C  
ATOM   4544  CG  HIS A 567     105.171 152.134  93.560  0.00  0.00      PROA C  
ATOM   4545  CD2 HIS A 567     106.307 151.519  93.992  0.00  0.00      PROA C  
ATOM   4546  ND1 HIS A 567     104.153 151.222  93.761  0.00  0.00      PROA N  
ATOM   4547  CE1 HIS A 567     104.707 150.117  94.320  0.00  0.00      PROA C  
ATOM   4548  NE2 HIS A 567     106.015 150.248  94.477  0.00  0.00      PROA N  
ATOM   4549  N   PRO A 568     106.130 156.448  92.390  0.00  0.00      PROA N  
ATOM   4550  CA  PRO A 568     106.100 157.507  91.377  0.00  0.00      PROA C  
ATOM   4551  C   PRO A 568     105.219 157.220  90.158  0.00  0.00      PROA C  
ATOM   4552  O   PRO A 568     104.921 156.063  89.847  0.00  0.00      PROA O  
ATOM   4553  CB  PRO A 568     107.580 157.696  91.000  0.00  0.00      PROA C  
ATOM   4554  CG  PRO A 568     108.213 156.330  91.260  0.00  0.00      PROA C  
ATOM   4555  CD  PRO A 568     107.470 155.855  92.508  0.00  0.00      PROA C  
ATOM   4556  N   SER A 569     104.786 158.280  89.447  0.00  0.00      PROA N  
ATOM   4557  CA  SER A 569     103.981 158.182  88.233  0.00  0.00      PROA C  
ATOM   4558  C   SER A 569     104.810 158.072  86.961  0.00  0.00      PROA C  
ATOM   4559  O   SER A 569     105.889 158.652  86.827  0.00  0.00      PROA O  
ATOM   4560  CB  SER A 569     102.996 159.369  88.048  0.00  0.00      PROA C  
ATOM   4561  OG  SER A 569     101.980 159.343  89.053  0.00  0.00      PROA O  
ATOM   4562  N   THR A 570     104.305 157.312  85.970  0.00  0.00      PROA N  
ATOM   4563  CA  THR A 570     104.887 157.223  84.632  0.00  0.00      PROA C  
ATOM   4564  C   THR A 570     104.396 158.340  83.729  0.00  0.00      PROA C  
ATOM   4565  O   THR A 570     103.305 158.887  83.901  0.00  0.00      PROA O  
ATOM   4566  CB  THR A 570     104.663 155.878  83.930  0.00  0.00      PROA C  
ATOM   4567  CG2 THR A 570     105.524 154.818  84.638  0.00  0.00      PROA C  
ATOM   4568  OG1 THR A 570     103.311 155.431  84.017  0.00  0.00      PROA O  
ATOM   4569  N   GLU A 571     105.196 158.717  82.721  0.00  0.00      PROA N  
ATOM   4570  CA  GLU A 571     104.886 159.718  81.726  0.00  0.00      PROA C  
ATOM   4571  C   GLU A 571     103.619 159.413  80.922  0.00  0.00      PROA C  
ATOM   4572  O   GLU A 571     103.366 158.278  80.514  0.00  0.00      PROA O  
ATOM   4573  CB  GLU A 571     106.082 159.860  80.748  0.00  0.00      PROA C  
ATOM   4574  CG  GLU A 571     107.421 160.284  81.415  0.00  0.00      PROA C  
ATOM   4575  CD  GLU A 571     108.216 159.177  82.120  0.00  0.00      PROA C  
ATOM   4576  OE1 GLU A 571     107.779 157.996  82.161  0.00  0.00      PROA O  
ATOM   4577  OE2 GLU A 571     109.313 159.501  82.649  0.00  0.00      PROA O1-
ATOM   4578  N   GLY A 572     102.766 160.435  80.690  0.00  0.00      PROA N  
ATOM   4579  CA  GLY A 572     101.518 160.297  79.938  0.00  0.00      PROA C  
ATOM   4580  C   GLY A 572     100.391 159.633  80.693  0.00  0.00      PROA C  
ATOM   4581  O   GLY A 572      99.360 159.292  80.114  0.00  0.00      PROA O  
ATOM   4582  N   THR A 573     100.541 159.446  82.020  0.00  0.00      PROA N  
ATOM   4583  CA  THR A 573      99.483 158.952  82.908  0.00  0.00      PROA C  
ATOM   4584  C   THR A 573      98.292 159.892  82.932  0.00  0.00      PROA C  
ATOM   4585  O   THR A 573      98.448 161.100  83.098  0.00  0.00      PROA O  
ATOM   4586  CB  THR A 573      99.944 158.728  84.353  0.00  0.00      PROA C  
ATOM   4587  CG2 THR A 573      98.810 158.235  85.268  0.00  0.00      PROA C  
ATOM   4588  OG1 THR A 573     100.952 157.728  84.402  0.00  0.00      PROA O  
ATOM   4589  N   MET A 574      97.059 159.371  82.767  0.00  0.00      PROA N  
ATOM   4590  CA  MET A 574      95.863 160.185  82.865  0.00  0.00      PROA C  
ATOM   4591  C   MET A 574      95.528 160.516  84.315  0.00  0.00      PROA C  
ATOM   4592  O   MET A 574      95.301 159.638  85.155  0.00  0.00      PROA O  
ATOM   4593  CB  MET A 574      94.655 159.535  82.146  0.00  0.00      PROA C  
ATOM   4594  CG  MET A 574      94.877 159.358  80.628  0.00  0.00      PROA C  
ATOM   4595  SD  MET A 574      95.038 160.925  79.717  0.00  0.00      PROA S  
ATOM   4596  CE  MET A 574      93.274 161.097  79.330  0.00  0.00      PROA C  
ATOM   4597  N   VAL A 575      95.527 161.816  84.643  0.00  0.00      PROA N  
ATOM   4598  CA  VAL A 575      95.289 162.315  85.980  0.00  0.00      PROA C  
ATOM   4599  C   VAL A 575      94.095 163.245  85.981  0.00  0.00      PROA C  
ATOM   4600  O   VAL A 575      93.792 163.936  85.005  0.00  0.00      PROA O  
ATOM   4601  CB  VAL A 575      96.501 162.984  86.628  0.00  0.00      PROA C  
ATOM   4602  CG1 VAL A 575      97.612 161.935  86.810  0.00  0.00      PROA C  
ATOM   4603  CG2 VAL A 575      97.016 164.175  85.799  0.00  0.00      PROA C  
ATOM   4604  N   ILE A 576      93.349 163.233  87.094  0.00  0.00      PROA N  
ATOM   4605  CA  ILE A 576      92.123 163.976  87.269  0.00  0.00      PROA C  
ATOM   4606  C   ILE A 576      92.362 165.033  88.336  0.00  0.00      PROA C  
ATOM   4607  O   ILE A 576      92.738 164.725  89.465  0.00  0.00      PROA O  
ATOM   4608  CB  ILE A 576      90.927 163.081  87.614  0.00  0.00      PROA C  
ATOM   4609  CG1 ILE A 576      90.397 162.322  86.368  0.00  0.00      PROA C  
ATOM   4610  CG2 ILE A 576      89.790 163.927  88.224  0.00  0.00      PROA C  
ATOM   4611  CD  ILE A 576      91.229 161.113  85.923  0.00  0.00      PROA C  
ATOM   4612  N   VAL A 577      92.169 166.315  87.990  0.00  0.00      PROA N  
ATOM   4613  CA  VAL A 577      92.466 167.458  88.842  0.00  0.00      PROA C  
ATOM   4614  C   VAL A 577      91.162 168.126  89.227  0.00  0.00      PROA C  
ATOM   4615  O   VAL A 577      90.425 168.502  88.325  0.00  0.00      PROA O  
ATOM   4616  CB  VAL A 577      93.304 168.498  88.096  0.00  0.00      PROA C  
ATOM   4617  CG1 VAL A 577      93.499 169.778  88.934  0.00  0.00      PROA C  
ATOM   4618  CG2 VAL A 577      94.663 167.892  87.706  0.00  0.00      PROA C  
ATOM   4619  N   SER A 578      90.841 168.308  90.530  0.00  0.00      PROA N  
ATOM   4620  CA  SER A 578      89.541 168.818  90.991  0.00  0.00      PROA C  
ATOM   4621  C   SER A 578      89.608 170.128  91.784  0.00  0.00      PROA C  
ATOM   4622  O   SER A 578      90.591 170.419  92.466  0.00  0.00      PROA O  
ATOM   4623  CB  SER A 578      88.755 167.806  91.880  0.00  0.00      PROA C  
ATOM   4624  OG  SER A 578      88.489 166.589  91.176  0.00  0.00      PROA O  
ATOM   4625  N   GLY A 579      88.538 170.958  91.730  0.00  0.00      PROA N  
ATOM   4626  CA  GLY A 579      88.406 172.195  92.502  0.00  0.00      PROA C  
ATOM   4627  C   GLY A 579      87.165 173.000  92.142  0.00  0.00      PROA C  
ATOM   4628  O   GLY A 579      86.301 172.537  91.405  0.00  0.00      PROA O  
ATOM   4629  N   TRP A 580      87.022 174.233  92.681  0.00  0.00      PROA N  
ATOM   4630  CA  TRP A 580      85.904 175.135  92.392  0.00  0.00      PROA C  
ATOM   4631  C   TRP A 580      86.354 176.474  91.783  0.00  0.00      PROA C  
ATOM   4632  O   TRP A 580      85.633 177.474  91.838  0.00  0.00      PROA O  
ATOM   4633  CB  TRP A 580      85.032 175.433  93.653  0.00  0.00      PROA C  
ATOM   4634  CG  TRP A 580      84.203 174.305  94.184  0.00  0.00      PROA C  
ATOM   4635  CD1 TRP A 580      82.884 174.061  93.888  0.00  0.00      PROA C  
ATOM   4636  CD2 TRP A 580      84.563 173.393  95.235  0.00  0.00      PROA C  
ATOM   4637  CE2 TRP A 580      83.398 172.644  95.539  0.00  0.00      PROA C  
ATOM   4638  CE3 TRP A 580      85.739 173.166  95.953  0.00  0.00      PROA C  
ATOM   4639  NE1 TRP A 580      82.402 173.063  94.706  0.00  0.00      PROA N  
ATOM   4640  CZ2 TRP A 580      83.385 171.699  96.550  0.00  0.00      PROA C  
ATOM   4641  CZ3 TRP A 580      85.724 172.203  96.964  0.00  0.00      PROA C  
ATOM   4642  CH2 TRP A 580      84.567 171.487  97.261  0.00  0.00      PROA C  
ATOM   4643  N   GLY A 581      87.575 176.555  91.218  0.00  0.00      PROA N  
ATOM   4644  CA  GLY A 581      88.123 177.758  90.602  0.00  0.00      PROA C  
ATOM   4645  C   GLY A 581      87.399 178.348  89.406  0.00  0.00      PROA C  
ATOM   4646  O   GLY A 581      86.443 177.796  88.863  0.00  0.00      PROA O  
ATOM   4647  N   LYS A 582      87.875 179.525  88.948  0.00  0.00      PROA N  
ATOM   4648  CA  LYS A 582      87.315 180.237  87.810  0.00  0.00      PROA C  
ATOM   4649  C   LYS A 582      87.339 179.493  86.467  0.00  0.00      PROA C  
ATOM   4650  O   LYS A 582      88.317 178.857  86.071  0.00  0.00      PROA O  
ATOM   4651  CB  LYS A 582      87.938 181.649  87.626  0.00  0.00      PROA C  
ATOM   4652  CG  LYS A 582      89.455 181.658  87.361  0.00  0.00      PROA C  
ATOM   4653  CD  LYS A 582      90.013 183.079  87.147  0.00  0.00      PROA C  
ATOM   4654  CE  LYS A 582      91.498 183.102  86.738  0.00  0.00      PROA C  
ATOM   4655  NZ  LYS A 582      91.990 184.494  86.564  0.00  0.00      PROA N1+
ATOM   4656  N   GLN A 583      86.229 179.590  85.717  0.00  0.00      PROA N  
ATOM   4657  CA  GLN A 583      86.059 179.015  84.401  0.00  0.00      PROA C  
ATOM   4658  C   GLN A 583      86.718 179.839  83.301  0.00  0.00      PROA C  
ATOM   4659  O   GLN A 583      87.179 180.965  83.509  0.00  0.00      PROA O  
ATOM   4660  CB  GLN A 583      84.548 178.884  84.050  0.00  0.00      PROA C  
ATOM   4661  CG  GLN A 583      83.754 177.964  85.011  0.00  0.00      PROA C  
ATOM   4662  CD  GLN A 583      82.272 177.769  84.651  0.00  0.00      PROA C  
ATOM   4663  NE2 GLN A 583      81.827 178.304  83.492  0.00  0.00      PROA N  
ATOM   4664  OE1 GLN A 583      81.511 177.143  85.394  0.00  0.00      PROA O  
ATOM   4665  N   PHE A 584      86.722 179.312  82.054  0.00  0.00      PROA N  
ATOM   4666  CA  PHE A 584      86.939 180.123  80.864  0.00  0.00      PROA C  
ATOM   4667  C   PHE A 584      85.894 181.250  80.772  0.00  0.00      PROA C  
ATOM   4668  O   PHE A 584      84.717 181.056  81.090  0.00  0.00      PROA O  
ATOM   4669  CB  PHE A 584      86.984 179.231  79.584  0.00  0.00      PROA C  
ATOM   4670  CG  PHE A 584      87.205 180.025  78.314  0.00  0.00      PROA C  
ATOM   4671  CD1 PHE A 584      88.507 180.273  77.852  0.00  0.00      PROA C  
ATOM   4672  CD2 PHE A 584      86.117 180.504  77.562  0.00  0.00      PROA C  
ATOM   4673  CE1 PHE A 584      88.724 181.011  76.681  0.00  0.00      PROA C  
ATOM   4674  CE2 PHE A 584      86.328 181.251  76.395  0.00  0.00      PROA C  
ATOM   4675  CZ  PHE A 584      87.633 181.503  75.955  0.00  0.00      PROA C  
ATOM   4676  N   LEU A 585      86.340 182.478  80.415  0.00  0.00      PROA N  
ATOM   4677  CA  LEU A 585      85.536 183.699  80.400  0.00  0.00      PROA C  
ATOM   4678  C   LEU A 585      85.280 184.217  81.828  0.00  0.00      PROA C  
ATOM   4679  O   LEU A 585      84.491 185.131  82.068  0.00  0.00      PROA O  
ATOM   4680  CB  LEU A 585      84.234 183.538  79.555  0.00  0.00      PROA C  
ATOM   4681  CG  LEU A 585      83.889 184.684  78.575  0.00  0.00      PROA C  
ATOM   4682  CD1 LEU A 585      82.637 184.307  77.768  0.00  0.00      PROA C  
ATOM   4683  CD2 LEU A 585      83.670 186.044  79.253  0.00  0.00      PROA C  
ATOM   4684  N   GLN A 586      85.975 183.641  82.833  0.00  0.00      PROA N  
ATOM   4685  CA  GLN A 586      86.045 184.127  84.202  0.00  0.00      PROA C  
ATOM   4686  C   GLN A 586      84.786 183.901  85.042  0.00  0.00      PROA C  
ATOM   4687  O   GLN A 586      84.624 184.460  86.128  0.00  0.00      PROA O  
ATOM   4688  CB  GLN A 586      86.640 185.565  84.340  0.00  0.00      PROA C  
ATOM   4689  CG  GLN A 586      88.175 185.689  84.122  0.00  0.00      PROA C  
ATOM   4690  CD  GLN A 586      88.686 185.103  82.800  0.00  0.00      PROA C  
ATOM   4691  NE2 GLN A 586      89.240 183.868  82.847  0.00  0.00      PROA N  
ATOM   4692  OE1 GLN A 586      88.611 185.733  81.741  0.00  0.00      PROA O  
ATOM   4693  N   ARG A 587      83.859 183.038  84.571  0.00  0.00      PROA N  
ATOM   4694  CA  ARG A 587      82.696 182.614  85.338  0.00  0.00      PROA C  
ATOM   4695  C   ARG A 587      83.038 181.787  86.574  0.00  0.00      PROA C  
ATOM   4696  O   ARG A 587      84.012 181.035  86.595  0.00  0.00      PROA O  
ATOM   4697  CB  ARG A 587      81.613 181.887  84.489  0.00  0.00      PROA C  
ATOM   4698  CG  ARG A 587      80.769 182.801  83.569  0.00  0.00      PROA C  
ATOM   4699  CD  ARG A 587      81.469 183.253  82.283  0.00  0.00      PROA C  
ATOM   4700  NE  ARG A 587      80.492 184.078  81.499  0.00  0.00      PROA N  
ATOM   4701  CZ  ARG A 587      80.323 185.388  81.628  0.00  0.00      PROA C  
ATOM   4702  NH1 ARG A 587      81.063 186.135  82.417  0.00  0.00      PROA N1+
ATOM   4703  NH2 ARG A 587      79.371 185.980  80.935  0.00  0.00      PROA N  
ATOM   4704  N   LEU A 588      82.232 181.900  87.648  0.00  0.00      PROA N  
ATOM   4705  CA  LEU A 588      82.371 181.041  88.810  0.00  0.00      PROA C  
ATOM   4706  C   LEU A 588      81.421 179.846  88.664  0.00  0.00      PROA C  
ATOM   4707  O   LEU A 588      80.247 180.041  88.325  0.00  0.00      PROA O  
ATOM   4708  CB  LEU A 588      82.114 181.759  90.163  0.00  0.00      PROA C  
ATOM   4709  CG  LEU A 588      83.231 182.714  90.660  0.00  0.00      PROA C  
ATOM   4710  CD1 LEU A 588      84.595 182.011  90.785  0.00  0.00      PROA C  
ATOM   4711  CD2 LEU A 588      83.356 184.000  89.829  0.00  0.00      PROA C  
ATOM   4712  N   PRO A 589      81.867 178.608  88.849  0.00  0.00      PROA N  
ATOM   4713  CA  PRO A 589      81.015 177.429  88.767  0.00  0.00      PROA C  
ATOM   4714  C   PRO A 589      79.887 177.366  89.791  0.00  0.00      PROA C  
ATOM   4715  O   PRO A 589      80.018 177.871  90.906  0.00  0.00      PROA O  
ATOM   4716  CB  PRO A 589      82.011 176.278  88.921  0.00  0.00      PROA C  
ATOM   4717  CG  PRO A 589      83.120 176.823  89.809  0.00  0.00      PROA C  
ATOM   4718  CD  PRO A 589      83.201 178.280  89.367  0.00  0.00      PROA C  
ATOM   4719  N   GLU A 590      78.756 176.727  89.432  0.00  0.00      PROA N  
ATOM   4720  CA  GLU A 590      77.682 176.446  90.373  0.00  0.00      PROA C  
ATOM   4721  C   GLU A 590      77.981 175.187  91.193  0.00  0.00      PROA C  
ATOM   4722  O   GLU A 590      77.480 174.996  92.298  0.00  0.00      PROA O  
ATOM   4723  CB  GLU A 590      76.358 176.269  89.575  0.00  0.00      PROA C  
ATOM   4724  CG  GLU A 590      75.066 176.220  90.436  0.00  0.00      PROA C  
ATOM   4725  CD  GLU A 590      73.776 176.096  89.620  0.00  0.00      PROA C  
ATOM   4726  OE1 GLU A 590      73.822 176.002  88.365  0.00  0.00      PROA O  
ATOM   4727  OE2 GLU A 590      72.680 176.098  90.248  0.00  0.00      PROA O1-
ATOM   4728  N   ASN A 591      78.860 174.308  90.674  0.00  0.00      PROA N  
ATOM   4729  CA  ASN A 591      79.038 172.935  91.108  0.00  0.00      PROA C  
ATOM   4730  C   ASN A 591      80.532 172.622  91.256  0.00  0.00      PROA C  
ATOM   4731  O   ASN A 591      81.371 173.411  90.841  0.00  0.00      PROA O  
ATOM   4732  CB  ASN A 591      78.336 172.027  90.055  0.00  0.00      PROA C  
ATOM   4733  CG  ASN A 591      78.303 170.542  90.400  0.00  0.00      PROA C  
ATOM   4734  ND2 ASN A 591      77.818 170.212  91.615  0.00  0.00      PROA N  
ATOM   4735  OD1 ASN A 591      78.711 169.693  89.608  0.00  0.00      PROA O  
ATOM   4736  N   LEU A 592      80.908 171.499  91.902  0.00  0.00      PROA N  
ATOM   4737  CA  LEU A 592      82.272 170.985  91.957  0.00  0.00      PROA C  
ATOM   4738  C   LEU A 592      82.860 170.626  90.593  0.00  0.00      PROA C  
ATOM   4739  O   LEU A 592      82.200 170.018  89.744  0.00  0.00      PROA O  
ATOM   4740  CB  LEU A 592      82.351 169.770  92.919  0.00  0.00      PROA C  
ATOM   4741  CG  LEU A 592      83.709 169.035  93.004  0.00  0.00      PROA C  
ATOM   4742  CD1 LEU A 592      84.825 169.933  93.557  0.00  0.00      PROA C  
ATOM   4743  CD2 LEU A 592      83.569 167.772  93.865  0.00  0.00      PROA C  
ATOM   4744  N   MET A 593      84.138 170.984  90.356  0.00  0.00      PROA N  
ATOM   4745  CA  MET A 593      84.737 170.979  89.044  0.00  0.00      PROA C  
ATOM   4746  C   MET A 593      86.088 170.242  88.988  0.00  0.00      PROA C  
ATOM   4747  O   MET A 593      86.675 169.895  90.007  0.00  0.00      PROA O  
ATOM   4748  CB  MET A 593      84.828 172.429  88.489  0.00  0.00      PROA C  
ATOM   4749  CG  MET A 593      83.481 173.201  88.401  0.00  0.00      PROA C  
ATOM   4750  SD  MET A 593      82.049 172.320  87.668  0.00  0.00      PROA S  
ATOM   4751  CE  MET A 593      80.913 173.632  87.147  0.00  0.00      PROA C  
ATOM   4752  N   GLU A 594      86.564 169.893  87.769  0.00  0.00      PROA N  
ATOM   4753  CA  GLU A 594      87.721 169.044  87.510  0.00  0.00      PROA C  
ATOM   4754  C   GLU A 594      88.196 169.140  86.043  0.00  0.00      PROA C  
ATOM   4755  O   GLU A 594      87.514 169.694  85.183  0.00  0.00      PROA O  
ATOM   4756  CB  GLU A 594      87.477 167.533  87.898  0.00  0.00      PROA C  
ATOM   4757  CG  GLU A 594      87.397 166.485  86.742  0.00  0.00      PROA C  
ATOM   4758  CD  GLU A 594      86.497 165.286  86.983  0.00  0.00      PROA C  
ATOM   4759  OE1 GLU A 594      86.382 164.720  88.089  0.00  0.00      PROA O  
ATOM   4760  OE2 GLU A 594      85.777 164.970  85.992  0.00  0.00      PROA O1-
ATOM   4761  N   ILE A 595      89.344 168.538  85.698  0.00  0.00      PROA N  
ATOM   4762  CA  ILE A 595      89.720 168.175  84.334  0.00  0.00      PROA C  
ATOM   4763  C   ILE A 595      90.423 166.825  84.363  0.00  0.00      PROA C  
ATOM   4764  O   ILE A 595      90.988 166.429  85.380  0.00  0.00      PROA O  
ATOM   4765  CB  ILE A 595      90.641 169.180  83.629  0.00  0.00      PROA C  
ATOM   4766  CG1 ILE A 595      91.667 169.765  84.630  0.00  0.00      PROA C  
ATOM   4767  CG2 ILE A 595      89.769 170.233  82.912  0.00  0.00      PROA C  
ATOM   4768  CD  ILE A 595      92.674 170.721  84.002  0.00  0.00      PROA C  
ATOM   4769  N   GLU A 596      90.411 166.096  83.228  0.00  0.00      PROA N  
ATOM   4770  CA  GLU A 596      91.174 164.874  83.034  0.00  0.00      PROA C  
ATOM   4771  C   GLU A 596      92.234 165.112  81.968  0.00  0.00      PROA C  
ATOM   4772  O   GLU A 596      91.922 165.460  80.826  0.00  0.00      PROA O  
ATOM   4773  CB  GLU A 596      90.250 163.703  82.626  0.00  0.00      PROA C  
ATOM   4774  CG  GLU A 596      90.965 162.387  82.228  0.00  0.00      PROA C  
ATOM   4775  CD  GLU A 596      89.967 161.286  81.868  0.00  0.00      PROA C  
ATOM   4776  OE1 GLU A 596      89.072 161.524  81.012  0.00  0.00      PROA O  
ATOM   4777  OE2 GLU A 596      90.068 160.162  82.429  0.00  0.00      PROA O1-
ATOM   4778  N   ILE A 597      93.523 164.970  82.329  0.00  0.00      PROA N  
ATOM   4779  CA  ILE A 597      94.637 165.438  81.517  0.00  0.00      PROA C  
ATOM   4780  C   ILE A 597      95.823 164.470  81.595  0.00  0.00      PROA C  
ATOM   4781  O   ILE A 597      96.020 163.815  82.624  0.00  0.00      PROA O  
ATOM   4782  CB  ILE A 597      95.117 166.850  81.903  0.00  0.00      PROA C  
ATOM   4783  CG1 ILE A 597      95.265 167.018  83.437  0.00  0.00      PROA C  
ATOM   4784  CG2 ILE A 597      94.144 167.885  81.293  0.00  0.00      PROA C  
ATOM   4785  CD  ILE A 597      95.820 168.381  83.861  0.00  0.00      PROA C  
ATOM   4786  N   PRO A 598      96.637 164.308  80.548  0.00  0.00      PROA N  
ATOM   4787  CA  PRO A 598      97.962 163.696  80.636  0.00  0.00      PROA C  
ATOM   4788  C   PRO A 598      98.929 164.366  81.607  0.00  0.00      PROA C  
ATOM   4789  O   PRO A 598      99.102 165.587  81.562  0.00  0.00      PROA O  
ATOM   4790  CB  PRO A 598      98.509 163.761  79.195  0.00  0.00      PROA C  
ATOM   4791  CG  PRO A 598      97.258 163.832  78.318  0.00  0.00      PROA C  
ATOM   4792  CD  PRO A 598      96.302 164.669  79.167  0.00  0.00      PROA C  
ATOM   4793  N   ILE A 599      99.614 163.589  82.463  0.00  0.00      PROA N  
ATOM   4794  CA  ILE A 599     100.812 164.027  83.161  0.00  0.00      PROA C  
ATOM   4795  C   ILE A 599     101.997 164.157  82.195  0.00  0.00      PROA C  
ATOM   4796  O   ILE A 599     102.127 163.409  81.222  0.00  0.00      PROA O  
ATOM   4797  CB  ILE A 599     101.107 163.143  84.376  0.00  0.00      PROA C  
ATOM   4798  CG1 ILE A 599     101.509 164.001  85.594  0.00  0.00      PROA C  
ATOM   4799  CG2 ILE A 599     102.140 162.033  84.084  0.00  0.00      PROA C  
ATOM   4800  CD  ILE A 599     101.379 163.237  86.913  0.00  0.00      PROA C  
ATOM   4801  N   VAL A 600     102.889 165.134  82.421  0.00  0.00      PROA N  
ATOM   4802  CA  VAL A 600     103.937 165.499  81.477  0.00  0.00      PROA C  
ATOM   4803  C   VAL A 600     105.300 165.102  82.027  0.00  0.00      PROA C  
ATOM   4804  O   VAL A 600     105.555 165.179  83.229  0.00  0.00      PROA O  
ATOM   4805  CB  VAL A 600     103.891 166.994  81.160  0.00  0.00      PROA C  
ATOM   4806  CG1 VAL A 600     105.039 167.447  80.233  0.00  0.00      PROA C  
ATOM   4807  CG2 VAL A 600     102.541 167.318  80.497  0.00  0.00      PROA C  
ATOM   4808  N   ASN A 601     106.221 164.638  81.144  0.00  0.00      PROA N  
ATOM   4809  CA  ASN A 601     107.589 164.291  81.500  0.00  0.00      PROA C  
ATOM   4810  C   ASN A 601     108.360 165.444  82.157  0.00  0.00      PROA C  
ATOM   4811  O   ASN A 601     108.281 166.600  81.747  0.00  0.00      PROA O  
ATOM   4812  CB  ASN A 601     108.343 163.732  80.250  0.00  0.00      PROA C  
ATOM   4813  CG  ASN A 601     109.831 163.454  80.478  0.00  0.00      PROA C  
ATOM   4814  ND2 ASN A 601     110.151 162.444  81.316  0.00  0.00      PROA N  
ATOM   4815  OD1 ASN A 601     110.700 164.148  79.948  0.00  0.00      PROA O  
ATOM   4816  N   TYR A 602     109.140 165.129  83.208  0.00  0.00      PROA N  
ATOM   4817  CA  TYR A 602     109.862 166.073  84.046  0.00  0.00      PROA C  
ATOM   4818  C   TYR A 602     110.877 166.905  83.269  0.00  0.00      PROA C  
ATOM   4819  O   TYR A 602     110.960 168.123  83.405  0.00  0.00      PROA O  
ATOM   4820  CB  TYR A 602     110.599 165.308  85.188  0.00  0.00      PROA C  
ATOM   4821  CG  TYR A 602     109.687 164.254  85.769  0.00  0.00      PROA C  
ATOM   4822  CD1 TYR A 602     108.528 164.638  86.460  0.00  0.00      PROA C  
ATOM   4823  CD2 TYR A 602     109.940 162.882  85.571  0.00  0.00      PROA C  
ATOM   4824  CE1 TYR A 602     107.626 163.671  86.918  0.00  0.00      PROA C  
ATOM   4825  CE2 TYR A 602     109.028 161.914  86.022  0.00  0.00      PROA C  
ATOM   4826  CZ  TYR A 602     107.866 162.313  86.695  0.00  0.00      PROA C  
ATOM   4827  OH  TYR A 602     106.922 161.373  87.157  0.00  0.00      PROA O  
ATOM   4828  N   HIS A 603     111.657 166.259  82.378  0.00  0.00      PROA N  
ATOM   4829  CA  HIS A 603     112.609 166.935  81.510  0.00  0.00      PROA C  
ATOM   4830  C   HIS A 603     111.933 167.879  80.516  0.00  0.00      PROA C  
ATOM   4831  O   HIS A 603     112.356 169.017  80.322  0.00  0.00      PROA O  
ATOM   4832  CB  HIS A 603     113.498 165.901  80.774  0.00  0.00      PROA C  
ATOM   4833  CG  HIS A 603     114.865 166.408  80.388  0.00  0.00      PROA C  
ATOM   4834  CD2 HIS A 603     115.428 167.647  80.477  0.00  0.00      PROA C  
ATOM   4835  ND1 HIS A 603     115.869 165.573  79.942  0.00  0.00      PROA N  
ATOM   4836  CE1 HIS A 603     116.981 166.330  79.777  0.00  0.00      PROA C  
ATOM   4837  NE2 HIS A 603     116.762 167.597  80.090  0.00  0.00      PROA N  
ATOM   4838  N   THR A 604     110.817 167.445  79.890  0.00  0.00      PROA N  
ATOM   4839  CA  THR A 604     109.965 168.273  79.024  0.00  0.00      PROA C  
ATOM   4840  C   THR A 604     109.344 169.459  79.753  0.00  0.00      PROA C  
ATOM   4841  O   THR A 604     109.320 170.582  79.255  0.00  0.00      PROA O  
ATOM   4842  CB  THR A 604     108.843 167.477  78.352  0.00  0.00      PROA C  
ATOM   4843  CG2 THR A 604     108.085 168.321  77.312  0.00  0.00      PROA C  
ATOM   4844  OG1 THR A 604     109.361 166.345  77.662  0.00  0.00      PROA O  
ATOM   4845  N   CYS A 605     108.857 169.237  80.991  0.00  0.00      PROA N  
ATOM   4846  CA  CYS A 605     108.353 170.251  81.910  0.00  0.00      PROA C  
ATOM   4847  C   CYS A 605     109.411 171.308  82.240  0.00  0.00      PROA C  
ATOM   4848  O   CYS A 605     109.165 172.510  82.138  0.00  0.00      PROA O  
ATOM   4849  CB  CYS A 605     107.866 169.502  83.191  0.00  0.00      PROA C  
ATOM   4850  SG  CYS A 605     107.221 170.448  84.612  0.00  0.00      PROA S  
ATOM   4851  N   GLN A 606     110.656 170.886  82.553  0.00  0.00      PROA N  
ATOM   4852  CA  GLN A 606     111.807 171.767  82.694  0.00  0.00      PROA C  
ATOM   4853  C   GLN A 606     112.161 172.563  81.437  0.00  0.00      PROA C  
ATOM   4854  O   GLN A 606     112.404 173.770  81.487  0.00  0.00      PROA O  
ATOM   4855  CB  GLN A 606     113.057 170.965  83.157  0.00  0.00      PROA C  
ATOM   4856  CG  GLN A 606     112.974 170.459  84.620  0.00  0.00      PROA C  
ATOM   4857  CD  GLN A 606     113.992 169.357  84.932  0.00  0.00      PROA C  
ATOM   4858  NE2 GLN A 606     115.278 169.606  84.593  0.00  0.00      PROA N  
ATOM   4859  OE1 GLN A 606     113.666 168.296  85.473  0.00  0.00      PROA O  
ATOM   4860  N   GLU A 607     112.161 171.898  80.265  0.00  0.00      PROA N  
ATOM   4861  CA  GLU A 607     112.410 172.500  78.968  0.00  0.00      PROA C  
ATOM   4862  C   GLU A 607     111.411 173.595  78.597  0.00  0.00      PROA C  
ATOM   4863  O   GLU A 607     111.774 174.638  78.057  0.00  0.00      PROA O  
ATOM   4864  CB  GLU A 607     112.478 171.406  77.867  0.00  0.00      PROA C  
ATOM   4865  CG  GLU A 607     112.781 171.908  76.429  0.00  0.00      PROA C  
ATOM   4866  CD  GLU A 607     114.183 172.488  76.225  0.00  0.00      PROA C  
ATOM   4867  OE1 GLU A 607     115.051 172.413  77.134  0.00  0.00      PROA O  
ATOM   4868  OE2 GLU A 607     114.438 173.015  75.107  0.00  0.00      PROA O1-
ATOM   4869  N   ALA A 608     110.113 173.396  78.911  0.00  0.00      PROA N  
ATOM   4870  CA  ALA A 608     109.074 174.401  78.786  0.00  0.00      PROA C  
ATOM   4871  C   ALA A 608     109.288 175.666  79.637  0.00  0.00      PROA C  
ATOM   4872  O   ALA A 608     109.049 176.786  79.182  0.00  0.00      PROA O  
ATOM   4873  CB  ALA A 608     107.713 173.765  79.132  0.00  0.00      PROA C  
ATOM   4874  N   TYR A 609     109.748 175.511  80.898  0.00  0.00      PROA N  
ATOM   4875  CA  TYR A 609     109.988 176.610  81.826  0.00  0.00      PROA C  
ATOM   4876  C   TYR A 609     111.287 177.392  81.637  0.00  0.00      PROA C  
ATOM   4877  O   TYR A 609     111.438 178.504  82.143  0.00  0.00      PROA O  
ATOM   4878  CB  TYR A 609     109.866 176.128  83.298  0.00  0.00      PROA C  
ATOM   4879  CG  TYR A 609     108.417 176.155  83.692  0.00  0.00      PROA C  
ATOM   4880  CD1 TYR A 609     107.791 177.401  83.861  0.00  0.00      PROA C  
ATOM   4881  CD2 TYR A 609     107.671 174.983  83.900  0.00  0.00      PROA C  
ATOM   4882  CE1 TYR A 609     106.437 177.479  84.201  0.00  0.00      PROA C  
ATOM   4883  CE2 TYR A 609     106.312 175.058  84.235  0.00  0.00      PROA C  
ATOM   4884  CZ  TYR A 609     105.699 176.306  84.396  0.00  0.00      PROA C  
ATOM   4885  OH  TYR A 609     104.352 176.395  84.793  0.00  0.00      PROA O  
ATOM   4886  N   THR A 610     112.256 176.861  80.881  0.00  0.00      PROA N  
ATOM   4887  CA  THR A 610     113.458 177.587  80.469  0.00  0.00      PROA C  
ATOM   4888  C   THR A 610     113.230 178.070  79.030  0.00  0.00      PROA C  
ATOM   4889  O   THR A 610     112.365 177.504  78.358  0.00  0.00      PROA O  
ATOM   4890  CB  THR A 610     114.707 176.704  80.612  0.00  0.00      PROA C  
ATOM   4891  CG2 THR A 610     114.941 175.767  79.420  0.00  0.00      PROA C  
ATOM   4892  OG1 THR A 610     115.888 177.474  80.805  0.00  0.00      PROA O  
ATOM   4893  N   PRO A 611     113.883 179.080  78.448  0.00  0.00      PROA N  
ATOM   4894  CA  PRO A 611     114.763 180.067  79.069  0.00  0.00      PROA C  
ATOM   4895  C   PRO A 611     114.035 181.168  79.832  0.00  0.00      PROA C  
ATOM   4896  O   PRO A 611     114.664 182.185  80.131  0.00  0.00      PROA O  
ATOM   4897  CB  PRO A 611     115.501 180.639  77.844  0.00  0.00      PROA C  
ATOM   4898  CG  PRO A 611     114.436 180.653  76.747  0.00  0.00      PROA C  
ATOM   4899  CD  PRO A 611     113.667 179.361  77.022  0.00  0.00      PROA C  
ATOM   4900  N   LEU A 612     112.742 181.012  80.202  0.00  0.00      PROA N  
ATOM   4901  CA  LEU A 612     111.985 181.999  80.966  0.00  0.00      PROA C  
ATOM   4902  C   LEU A 612     112.627 182.297  82.321  0.00  0.00      PROA C  
ATOM   4903  O   LEU A 612     112.686 183.443  82.772  0.00  0.00      PROA O  
ATOM   4904  CB  LEU A 612     110.499 181.595  81.184  0.00  0.00      PROA C  
ATOM   4905  CG  LEU A 612     109.613 181.428  79.922  0.00  0.00      PROA C  
ATOM   4906  CD1 LEU A 612     109.629 182.679  79.031  0.00  0.00      PROA C  
ATOM   4907  CD2 LEU A 612     109.908 180.165  79.096  0.00  0.00      PROA C  
ATOM   4908  N   GLY A 613     113.171 181.249  82.974  0.00  0.00      PROA N  
ATOM   4909  CA  GLY A 613     114.101 181.393  84.091  0.00  0.00      PROA C  
ATOM   4910  C   GLY A 613     113.493 181.083  85.424  0.00  0.00      PROA C  
ATOM   4911  O   GLY A 613     114.120 181.293  86.463  0.00  0.00      PROA O  
ATOM   4912  N   LYS A 614     112.261 180.545  85.443  0.00  0.00      PROA N  
ATOM   4913  CA  LYS A 614     111.660 180.056  86.667  0.00  0.00      PROA C  
ATOM   4914  C   LYS A 614     111.995 178.582  86.843  0.00  0.00      PROA C  
ATOM   4915  O   LYS A 614     111.866 177.766  85.929  0.00  0.00      PROA O  
ATOM   4916  CB  LYS A 614     110.135 180.294  86.714  0.00  0.00      PROA C  
ATOM   4917  CG  LYS A 614     109.530 179.963  88.090  0.00  0.00      PROA C  
ATOM   4918  CD  LYS A 614     108.127 180.569  88.274  0.00  0.00      PROA C  
ATOM   4919  CE  LYS A 614     107.502 180.327  89.660  0.00  0.00      PROA C  
ATOM   4920  NZ  LYS A 614     108.219 181.107  90.704  0.00  0.00      PROA N1+
ATOM   4921  N   LYS A 615     112.491 178.207  88.037  0.00  0.00      PROA N  
ATOM   4922  CA  LYS A 615     113.016 176.880  88.281  0.00  0.00      PROA C  
ATOM   4923  C   LYS A 615     111.884 175.951  88.718  0.00  0.00      PROA C  
ATOM   4924  O   LYS A 615     111.111 176.252  89.630  0.00  0.00      PROA O  
ATOM   4925  CB  LYS A 615     114.145 176.964  89.345  0.00  0.00      PROA C  
ATOM   4926  CG  LYS A 615     115.204 175.845  89.274  0.00  0.00      PROA C  
ATOM   4927  CD  LYS A 615     114.816 174.553  90.017  0.00  0.00      PROA C  
ATOM   4928  CE  LYS A 615     115.903 173.459  90.025  0.00  0.00      PROA C  
ATOM   4929  NZ  LYS A 615     116.113 172.889  88.668  0.00  0.00      PROA N1+
ATOM   4930  N   VAL A 616     111.761 174.786  88.051  0.00  0.00      PROA N  
ATOM   4931  CA  VAL A 616     110.790 173.755  88.382  0.00  0.00      PROA C  
ATOM   4932  C   VAL A 616     111.551 172.565  88.964  0.00  0.00      PROA C  
ATOM   4933  O   VAL A 616     112.441 171.978  88.344  0.00  0.00      PROA O  
ATOM   4934  CB  VAL A 616     109.879 173.419  87.193  0.00  0.00      PROA C  
ATOM   4935  CG1 VAL A 616     110.649 172.869  85.979  0.00  0.00      PROA C  
ATOM   4936  CG2 VAL A 616     108.761 172.443  87.601  0.00  0.00      PROA C  
ATOM   4937  N   THR A 617     111.293 172.236  90.248  0.00  0.00      PROA N  
ATOM   4938  CA  THR A 617     112.054 171.234  90.996  0.00  0.00      PROA C
[truncated: 591,769 more chars]
