# Supplementary material for: Flexibility in Mannan-Binding Lectin-Associated Serine Proteases-1 and -2 Provides Insight on Lectin Pathway Activation
Source: Structure. 2017 Feb 7;25(2):364–75. doi: 10.1016/j.str.2016.12.014 (PMC5300068; doi:10.1016/j.str.2016.12.014)
Supplement: Data S3. The Ten Best-fit Structures for Full-Length Activated MASP-1 from SASSIE Modeling, Figures 5C, 6C, and 7C [file mmc4.zip › fit07.pdb]

ATOM      1  N   HIS A   1      50.116  77.817  99.577  0.00  0.00      PROA N  
ATOM      2  CA  HIS A   1      50.952  78.158 100.787  0.00  0.00      PROA C  
ATOM      3  C   HIS A   1      50.786  77.139 101.914  0.00  0.00      PROA C  
ATOM      4  O   HIS A   1      51.055  75.952 101.722  0.00  0.00      PROA O  
ATOM      5  CB  HIS A   1      50.671  79.625 101.249  0.00  0.00      PROA C  
ATOM      6  CG  HIS A   1      50.990  80.668 100.200  0.00  0.00      PROA C  
ATOM      7  CD2 HIS A   1      52.143  81.364  99.986  0.00  0.00      PROA C  
ATOM      8  ND1 HIS A   1      50.048  81.238  99.366  0.00  0.00      PROA N  
ATOM      9  CE1 HIS A   1      50.670  82.223  98.671  0.00  0.00      PROA C  
ATOM     10  NE2 HIS A   1      51.944  82.336  99.012  0.00  0.00      PROA N  
ATOM     11  N   HIS A   2      50.331  77.540 103.126  0.00  0.00      PROA N  
ATOM     12  CA  HIS A   2      50.065  76.613 104.219  0.00  0.00      PROA C  
ATOM     13  C   HIS A   2      48.848  77.031 105.043  0.00  0.00      PROA C  
ATOM     14  O   HIS A   2      48.719  78.183 105.463  0.00  0.00      PROA O  
ATOM     15  CB  HIS A   2      51.305  76.464 105.140  0.00  0.00      PROA C  
ATOM     16  CG  HIS A   2      51.151  75.463 106.259  0.00  0.00      PROA C  
ATOM     17  CD2 HIS A   2      51.023  75.658 107.602  0.00  0.00      PROA C  
ATOM     18  ND1 HIS A   2      51.314  74.102 106.092  0.00  0.00      PROA N  
ATOM     19  CE1 HIS A   2      51.263  73.537 107.324  0.00  0.00      PROA C  
ATOM     20  NE2 HIS A   2      51.091  74.442 108.274  0.00  0.00      PROA N  
ATOM     21  N   HIS A   3      47.895  76.103 105.266  0.00  0.00      PROA N  
ATOM     22  CA  HIS A   3      46.711  76.351 106.076  0.00  0.00      PROA C  
ATOM     23  C   HIS A   3      46.775  75.639 107.423  0.00  0.00      PROA C  
ATOM     24  O   HIS A   3      47.428  74.603 107.564  0.00  0.00      PROA O  
ATOM     25  CB  HIS A   3      45.410  75.965 105.326  0.00  0.00      PROA C  
ATOM     26  CG  HIS A   3      44.154  76.486 105.978  0.00  0.00      PROA C  
ATOM     27  CD2 HIS A   3      43.131  75.827 106.592  0.00  0.00      PROA C  
ATOM     28  ND1 HIS A   3      43.772  77.811 105.933  0.00  0.00      PROA N  
ATOM     29  CE1 HIS A   3      42.556  77.902 106.526  0.00  0.00      PROA C  
ATOM     30  NE2 HIS A   3      42.125  76.722 106.943  0.00  0.00      PROA N  
ATOM     31  N   HIS A   4      46.107  76.177 108.467  0.00  0.00      PROA N  
ATOM     32  CA  HIS A   4      46.030  75.519 109.767  0.00  0.00      PROA C  
ATOM     33  C   HIS A   4      44.992  76.166 110.684  0.00  0.00      PROA C  
ATOM     34  O   HIS A   4      44.001  76.737 110.225  0.00  0.00      PROA O  
ATOM     35  CB  HIS A   4      47.405  75.482 110.480  0.00  0.00      PROA C  
ATOM     36  CG  HIS A   4      47.407  74.682 111.760  0.00  0.00      PROA C  
ATOM     37  CD2 HIS A   4      47.442  75.090 113.060  0.00  0.00      PROA C  
ATOM     38  ND1 HIS A   4      47.527  73.308 111.796  0.00  0.00      PROA N  
ATOM     39  CE1 HIS A   4      47.612  72.944 113.100  0.00  0.00      PROA C  
ATOM     40  NE2 HIS A   4      47.566  73.993 113.906  0.00  0.00      PROA N  
ATOM     41  N   HIS A   5      45.171  76.057 112.018  0.00  0.00      PROA N  
ATOM     42  CA  HIS A   5      44.186  76.534 112.977  0.00  0.00      PROA C  
ATOM     43  C   HIS A   5      44.770  77.474 114.029  0.00  0.00      PROA C  
ATOM     44  O   HIS A   5      45.849  78.045 113.862  0.00  0.00      PROA O  
ATOM     45  CB  HIS A   5      43.431  75.360 113.655  0.00  0.00      PROA C  
ATOM     46  CG  HIS A   5      42.317  75.782 114.582  0.00  0.00      PROA C  
ATOM     47  CD2 HIS A   5      40.979  75.888 114.344  0.00  0.00      PROA C  
ATOM     48  ND1 HIS A   5      42.471  75.978 115.941  0.00  0.00      PROA N  
ATOM     49  CE1 HIS A   5      41.239  76.219 116.455  0.00  0.00      PROA C  
ATOM     50  NE2 HIS A   5      40.299  76.172 115.523  0.00  0.00      PROA N  
ATOM     51  N   HIS A   6      44.052  77.666 115.154  0.00  0.00      PROA N  
ATOM     52  CA  HIS A   6      44.502  78.524 116.234  0.00  0.00      PROA C  
ATOM     53  C   HIS A   6      45.450  77.765 117.149  0.00  0.00      PROA C  
ATOM     54  O   HIS A   6      45.089  76.752 117.750  0.00  0.00      PROA O  
ATOM     55  CB  HIS A   6      43.312  79.086 117.052  0.00  0.00      PROA C  
ATOM     56  CG  HIS A   6      43.712  80.007 118.178  0.00  0.00      PROA C  
ATOM     57  CD2 HIS A   6      43.690  79.807 119.526  0.00  0.00      PROA C  
ATOM     58  ND1 HIS A   6      44.037  81.336 118.002  0.00  0.00      PROA N  
ATOM     59  CE1 HIS A   6      44.212  81.875 119.234  0.00  0.00      PROA C  
ATOM     60  NE2 HIS A   6      44.010  80.985 120.193  0.00  0.00      PROA N  
ATOM     61  N   ILE A   7      46.708  78.227 117.267  0.00  0.00      PROA N  
ATOM     62  CA  ILE A   7      47.706  77.559 118.088  0.00  0.00      PROA C  
ATOM     63  C   ILE A   7      47.575  77.935 119.556  0.00  0.00      PROA C  
ATOM     64  O   ILE A   7      47.473  79.102 119.942  0.00  0.00      PROA O  
ATOM     65  CB  ILE A   7      49.145  77.723 117.587  0.00  0.00      PROA C  
ATOM     66  CG1 ILE A   7      49.640  79.191 117.502  0.00  0.00      PROA C  
ATOM     67  CG2 ILE A   7      49.234  77.024 116.211  0.00  0.00      PROA C  
ATOM     68  CD  ILE A   7      50.511  79.619 118.692  0.00  0.00      PROA C  
ATOM     69  N   ASP A   8      47.539  76.916 120.430  0.00  0.00      PROA N  
ATOM     70  CA  ASP A   8      47.663  77.047 121.858  0.00  0.00      PROA C  
ATOM     71  C   ASP A   8      49.075  77.475 122.278  0.00  0.00      PROA C  
ATOM     72  O   ASP A   8      50.080  77.097 121.671  0.00  0.00      PROA O  
ATOM     73  CB  ASP A   8      47.205  75.742 122.578  0.00  0.00      PROA C  
ATOM     74  CG  ASP A   8      47.905  74.468 122.111  0.00  0.00      PROA C  
ATOM     75  OD1 ASP A   8      48.112  74.257 120.888  0.00  0.00      PROA O  
ATOM     76  OD2 ASP A   8      48.128  73.587 122.987  0.00  0.00      PROA O1-
ATOM     77  N   GLY A   9      49.174  78.295 123.344  0.00  0.00      PROA N  
ATOM     78  CA  GLY A   9      50.446  78.702 123.935  0.00  0.00      PROA C  
ATOM     79  C   GLY A   9      50.722  77.906 125.179  0.00  0.00      PROA C  
ATOM     80  O   GLY A   9      49.855  77.749 126.037  0.00  0.00      PROA O  
ATOM     81  N   ARG A  10      51.956  77.401 125.317  0.00  0.00      PROA N  
ATOM     82  CA  ARG A  10      52.379  76.558 126.419  0.00  0.00      PROA C  
ATOM     83  C   ARG A  10      53.710  77.087 126.922  0.00  0.00      PROA C  
ATOM     84  O   ARG A  10      54.342  77.929 126.282  0.00  0.00      PROA O  
ATOM     85  CB  ARG A  10      52.513  75.074 125.978  0.00  0.00      PROA C  
ATOM     86  CG  ARG A  10      51.217  74.477 125.381  0.00  0.00      PROA C  
ATOM     87  CD  ARG A  10      50.041  74.434 126.367  0.00  0.00      PROA C  
ATOM     88  NE  ARG A  10      48.859  73.894 125.630  0.00  0.00      PROA N  
ATOM     89  CZ  ARG A  10      47.661  73.710 126.158  0.00  0.00      PROA C  
ATOM     90  NH1 ARG A  10      47.400  73.817 127.437  0.00  0.00      PROA N1+
ATOM     91  NH2 ARG A  10      46.700  73.411 125.312  0.00  0.00      PROA N  
ATOM     92  N   HIS A  11      54.157  76.644 128.117  0.00  0.00      PROA N  
ATOM     93  CA  HIS A  11      55.389  77.117 128.735  0.00  0.00      PROA C  
ATOM     94  C   HIS A  11      56.630  76.903 127.870  0.00  0.00      PROA C  
ATOM     95  O   HIS A  11      56.988  75.779 127.522  0.00  0.00      PROA O  
ATOM     96  CB  HIS A  11      55.633  76.458 130.116  0.00  0.00      PROA C  
ATOM     97  CG  HIS A  11      54.512  76.690 131.094  0.00  0.00      PROA C  
ATOM     98  CD2 HIS A  11      54.340  77.692 132.002  0.00  0.00      PROA C  
ATOM     99  ND1 HIS A  11      53.530  75.760 131.372  0.00  0.00      PROA N  
ATOM    100  CE1 HIS A  11      52.799  76.245 132.406  0.00  0.00      PROA C  
ATOM    101  NE2 HIS A  11      53.253  77.418 132.823  0.00  0.00      PROA N  
ATOM    102  N   THR A  12      57.316  77.997 127.493  0.00  0.00      PROA N  
ATOM    103  CA  THR A  12      58.501  77.937 126.647  0.00  0.00      PROA C  
ATOM    104  C   THR A  12      59.636  78.626 127.356  0.00  0.00      PROA C  
ATOM    105  O   THR A  12      59.526  79.769 127.809  0.00  0.00      PROA O  
ATOM    106  CB  THR A  12      58.298  78.485 125.226  0.00  0.00      PROA C  
ATOM    107  CG2 THR A  12      57.914  79.973 125.187  0.00  0.00      PROA C  
ATOM    108  OG1 THR A  12      59.437  78.308 124.389  0.00  0.00      PROA O  
ATOM    109  N   VAL A  13      60.758  77.910 127.522  0.00  0.00      PROA N  
ATOM    110  CA  VAL A  13      61.975  78.468 128.071  0.00  0.00      PROA C  
ATOM    111  C   VAL A  13      63.131  78.190 127.124  0.00  0.00      PROA C  
ATOM    112  O   VAL A  13      63.284  77.107 126.552  0.00  0.00      PROA O  
ATOM    113  CB  VAL A  13      62.301  78.028 129.500  0.00  0.00      PROA C  
ATOM    114  CG1 VAL A  13      61.239  78.586 130.469  0.00  0.00      PROA C  
ATOM    115  CG2 VAL A  13      62.372  76.499 129.608  0.00  0.00      PROA C  
ATOM    116  N   GLU A  14      63.977  79.211 126.918  0.00  0.00      PROA N  
ATOM    117  CA  GLU A  14      65.117  79.143 126.032  0.00  0.00      PROA C  
ATOM    118  C   GLU A  14      66.345  79.455 126.871  0.00  0.00      PROA C  
ATOM    119  O   GLU A  14      66.391  80.464 127.578  0.00  0.00      PROA O  
ATOM    120  CB  GLU A  14      64.997  80.156 124.859  0.00  0.00      PROA C  
ATOM    121  CG  GLU A  14      63.730  79.975 123.972  0.00  0.00      PROA C  
ATOM    122  CD  GLU A  14      62.488  80.710 124.489  0.00  0.00      PROA C  
ATOM    123  OE1 GLU A  14      62.533  81.965 124.610  0.00  0.00      PROA O  
ATOM    124  OE2 GLU A  14      61.444  80.050 124.744  0.00  0.00      PROA O1-
ATOM    125  N   LEU A  15      67.366  78.579 126.847  0.00  0.00      PROA N  
ATOM    126  CA  LEU A  15      68.536  78.759 127.686  0.00  0.00      PROA C  
ATOM    127  C   LEU A  15      69.760  78.249 126.938  0.00  0.00      PROA C  
ATOM    128  O   LEU A  15      69.741  77.200 126.292  0.00  0.00      PROA O  
ATOM    129  CB  LEU A  15      68.366  78.025 129.049  0.00  0.00      PROA C  
ATOM    130  CG  LEU A  15      68.849  78.807 130.296  0.00  0.00      PROA C  
ATOM    131  CD1 LEU A  15      68.391  78.095 131.579  0.00  0.00      PROA C  
ATOM    132  CD2 LEU A  15      70.370  79.017 130.348  0.00  0.00      PROA C  
ATOM    133  N   ASN A  16      70.867  79.013 126.994  0.00  0.00      PROA N  
ATOM    134  CA  ASN A  16      72.164  78.607 126.496  0.00  0.00      PROA C  
ATOM    135  C   ASN A  16      73.018  78.081 127.653  0.00  0.00      PROA C  
ATOM    136  O   ASN A  16      72.602  77.163 128.364  0.00  0.00      PROA O  
ATOM    137  CB  ASN A  16      72.828  79.742 125.645  0.00  0.00      PROA C  
ATOM    138  CG  ASN A  16      72.996  81.090 126.357  0.00  0.00      PROA C  
ATOM    139  ND2 ASN A  16      73.821  81.970 125.743  0.00  0.00      PROA N  
ATOM    140  OD1 ASN A  16      72.457  81.368 127.431  0.00  0.00      PROA O  
ATOM    141  N   GLU A  17      74.235  78.633 127.859  0.00  0.00      PROA N  
ATOM    142  CA  GLU A  17      75.151  78.241 128.916  0.00  0.00      PROA C  
ATOM    143  C   GLU A  17      75.793  76.872 128.674  0.00  0.00      PROA C  
ATOM    144  O   GLU A  17      75.324  76.040 127.893  0.00  0.00      PROA O  
ATOM    145  CB  GLU A  17      74.561  78.446 130.348  0.00  0.00      PROA C  
ATOM    146  CG  GLU A  17      75.545  78.286 131.535  0.00  0.00      PROA C  
ATOM    147  CD  GLU A  17      76.769  79.180 131.381  0.00  0.00      PROA C  
ATOM    148  OE1 GLU A  17      76.652  80.421 131.572  0.00  0.00      PROA O  
ATOM    149  OE2 GLU A  17      77.863  78.649 131.053  0.00  0.00      PROA O1-
ATOM    150  N   MET A  18      76.953  76.615 129.297  0.00  0.00      PROA N  
ATOM    151  CA  MET A  18      77.715  75.406 129.076  0.00  0.00      PROA C  
ATOM    152  C   MET A  18      77.104  74.201 129.794  0.00  0.00      PROA C  
ATOM    153  O   MET A  18      77.410  73.052 129.480  0.00  0.00      PROA O  
ATOM    154  CB  MET A  18      79.163  75.627 129.577  0.00  0.00      PROA C  
ATOM    155  CG  MET A  18      80.200  74.715 128.889  0.00  0.00      PROA C  
ATOM    156  SD  MET A  18      81.044  75.418 127.423  0.00  0.00      PROA S  
ATOM    157  CE  MET A  18      79.672  76.114 126.456  0.00  0.00      PROA C  
ATOM    158  N   PHE A  19      76.207  74.428 130.766  0.00  0.00      PROA N  
ATOM    159  CA  PHE A  19      75.595  73.373 131.538  0.00  0.00      PROA C  
ATOM    160  C   PHE A  19      74.268  73.870 132.096  0.00  0.00      PROA C  
ATOM    161  O   PHE A  19      73.993  75.072 132.139  0.00  0.00      PROA O  
ATOM    162  CB  PHE A  19      76.518  72.874 132.697  0.00  0.00      PROA C  
ATOM    163  CG  PHE A  19      76.796  73.941 133.739  0.00  0.00      PROA C  
ATOM    164  CD1 PHE A  19      77.885  74.817 133.598  0.00  0.00      PROA C  
ATOM    165  CD2 PHE A  19      75.983  74.055 134.882  0.00  0.00      PROA C  
ATOM    166  CE1 PHE A  19      78.145  75.798 134.564  0.00  0.00      PROA C  
ATOM    167  CE2 PHE A  19      76.243  75.029 135.855  0.00  0.00      PROA C  
ATOM    168  CZ  PHE A  19      77.325  75.902 135.694  0.00  0.00      PROA C  
ATOM    169  N   GLY A  20      73.414  72.937 132.551  0.00  0.00      PROA N  
ATOM    170  CA  GLY A  20      72.196  73.290 133.256  0.00  0.00      PROA C  
ATOM    171  C   GLY A  20      71.406  72.072 133.639  0.00  0.00      PROA C  
ATOM    172  O   GLY A  20      71.699  70.946 133.232  0.00  0.00      PROA O  
ATOM    173  N   GLN A  21      70.367  72.287 134.462  0.00  0.00      PROA N  
ATOM    174  CA  GLN A  21      69.533  71.228 134.990  0.00  0.00      PROA C  
ATOM    175  C   GLN A  21      68.079  71.465 134.614  0.00  0.00      PROA C  
ATOM    176  O   GLN A  21      67.544  72.570 134.734  0.00  0.00      PROA O  
ATOM    177  CB  GLN A  21      69.703  71.111 136.525  0.00  0.00      PROA C  
ATOM    178  CG  GLN A  21      69.208  72.289 137.404  0.00  0.00      PROA C  
ATOM    179  CD  GLN A  21      67.941  71.956 138.201  0.00  0.00      PROA C  
ATOM    180  NE2 GLN A  21      68.053  70.952 139.101  0.00  0.00      PROA N  
ATOM    181  OE1 GLN A  21      66.886  72.579 138.060  0.00  0.00      PROA O  
ATOM    182  N   ILE A  22      67.408  70.419 134.110  0.00  0.00      PROA N  
ATOM    183  CA  ILE A  22      66.012  70.444 133.727  0.00  0.00      PROA C  
ATOM    184  C   ILE A  22      65.246  69.521 134.657  0.00  0.00      PROA C  
ATOM    185  O   ILE A  22      65.321  68.294 134.572  0.00  0.00      PROA O  
ATOM    186  CB  ILE A  22      65.754  70.053 132.261  0.00  0.00      PROA C  
ATOM    187  CG1 ILE A  22      66.161  71.181 131.283  0.00  0.00      PROA C  
ATOM    188  CG2 ILE A  22      64.263  69.715 132.037  0.00  0.00      PROA C  
ATOM    189  CD  ILE A  22      67.639  71.177 130.895  0.00  0.00      PROA C  
ATOM    190  N   GLN A  23      64.443  70.117 135.560  0.00  0.00      PROA N  
ATOM    191  CA  GLN A  23      63.471  69.396 136.349  0.00  0.00      PROA C  
ATOM    192  C   GLN A  23      62.099  69.495 135.703  0.00  0.00      PROA C  
ATOM    193  O   GLN A  23      61.714  70.524 135.147  0.00  0.00      PROA O  
ATOM    194  CB  GLN A  23      63.386  69.921 137.807  0.00  0.00      PROA C  
ATOM    195  CG  GLN A  23      64.674  69.640 138.621  0.00  0.00      PROA C  
ATOM    196  CD  GLN A  23      64.719  70.269 140.020  0.00  0.00      PROA C  
ATOM    197  NE2 GLN A  23      63.612  70.895 140.479  0.00  0.00      PROA N  
ATOM    198  OE1 GLN A  23      65.749  70.208 140.700  0.00  0.00      PROA O  
ATOM    199  N   SER A  24      61.299  68.418 135.798  0.00  0.00      PROA N  
ATOM    200  CA  SER A  24      59.853  68.473 135.581  0.00  0.00      PROA C  
ATOM    201  C   SER A  24      59.198  69.443 136.569  0.00  0.00      PROA C  
ATOM    202  O   SER A  24      59.675  69.531 137.707  0.00  0.00      PROA O  
ATOM    203  CB  SER A  24      59.115  67.123 135.800  0.00  0.00      PROA C  
ATOM    204  OG  SER A  24      59.817  66.048 135.190  0.00  0.00      PROA O  
ATOM    205  N   PRO A  25      58.148  70.186 136.228  0.00  0.00      PROA N  
ATOM    206  CA  PRO A  25      57.369  70.975 137.181  0.00  0.00      PROA C  
ATOM    207  C   PRO A  25      57.023  70.277 138.495  0.00  0.00      PROA C  
ATOM    208  O   PRO A  25      56.342  69.254 138.483  0.00  0.00      PROA O  
ATOM    209  CB  PRO A  25      56.136  71.406 136.368  0.00  0.00      PROA C  
ATOM    210  CG  PRO A  25      56.673  71.514 134.935  0.00  0.00      PROA C  
ATOM    211  CD  PRO A  25      57.658  70.346 134.854  0.00  0.00      PROA C  
ATOM    212  N   GLY A  26      57.472  70.826 139.643  0.00  0.00      PROA N  
ATOM    213  CA  GLY A  26      57.085  70.361 140.972  0.00  0.00      PROA C  
ATOM    214  C   GLY A  26      58.061  69.462 141.699  0.00  0.00      PROA C  
ATOM    215  O   GLY A  26      57.811  69.174 142.868  0.00  0.00      PROA O  
ATOM    216  N   TYR A  27      59.202  69.023 141.099  0.00  0.00      PROA N  
ATOM    217  CA  TYR A  27      60.171  68.133 141.766  0.00  0.00      PROA C  
ATOM    218  C   TYR A  27      60.684  68.761 143.070  0.00  0.00      PROA C  
ATOM    219  O   TYR A  27      60.939  69.972 143.079  0.00  0.00      PROA O  
ATOM    220  CB  TYR A  27      61.441  67.858 140.878  0.00  0.00      PROA C  
ATOM    221  CG  TYR A  27      62.086  66.406 140.737  0.00  0.00      PROA C  
ATOM    222  CD1 TYR A  27      61.657  63.999 139.280  0.00  0.00      PROA C  
ATOM    223  CD2 TYR A  27      63.703  66.441 140.922  0.00  0.00      PROA C  
ATOM    224  CE1 TYR A  27      63.111  63.391 139.035  0.00  0.00      PROA C  
ATOM    225  CE2 TYR A  27      64.700  65.360 140.374  0.00  0.00      PROA C  
ATOM    226  CZ  TYR A  27      64.454  64.038 139.555  0.00  0.00      PROA C  
ATOM    227  OH  TYR A  27      65.626  63.296 139.300  0.00  0.00      PROA O  
ATOM    228  N   PRO A  28      60.866  68.051 144.179  0.00  0.00      PROA N  
ATOM    229  CA  PRO A  28      60.743  66.598 144.307  0.00  0.00      PROA C  
ATOM    230  C   PRO A  28      59.357  65.963 144.214  0.00  0.00      PROA C  
ATOM    231  O   PRO A  28      59.268  64.735 144.190  0.00  0.00      PROA O  
ATOM    232  CB  PRO A  28      61.241  66.372 145.740  0.00  0.00      PROA C  
ATOM    233  CG  PRO A  28      62.359  67.392 145.898  0.00  0.00      PROA C  
ATOM    234  CD  PRO A  28      61.724  68.612 145.237  0.00  0.00      PROA C  
ATOM    235  N   ASP A  29      58.266  66.737 144.213  0.00  0.00      PROA N  
ATOM    236  CA  ASP A  29      56.914  66.214 144.220  0.00  0.00      PROA C  
ATOM    237  C   ASP A  29      56.412  65.880 142.811  0.00  0.00      PROA C  
ATOM    238  O   ASP A  29      56.969  66.293 141.794  0.00  0.00      PROA O  
ATOM    239  CB  ASP A  29      55.935  67.201 144.920  0.00  0.00      PROA C  
ATOM    240  CG  ASP A  29      56.247  67.371 146.401  0.00  0.00      PROA C  
ATOM    241  OD1 ASP A  29      56.794  66.439 147.047  0.00  0.00      PROA O  
ATOM    242  OD2 ASP A  29      55.817  68.410 146.973  0.00  0.00      PROA O1-
ATOM    243  N   SER A  30      55.319  65.090 142.723  0.00  0.00      PROA N  
ATOM    244  CA  SER A  30      54.688  64.709 141.460  0.00  0.00      PROA C  
ATOM    245  C   SER A  30      54.249  65.889 140.599  0.00  0.00      PROA C  
ATOM    246  O   SER A  30      53.755  66.904 141.099  0.00  0.00      PROA O  
ATOM    247  CB  SER A  30      53.479  63.760 141.712  0.00  0.00      PROA C  
ATOM    248  OG  SER A  30      52.795  63.355 140.523  0.00  0.00      PROA O  
ATOM    249  N   TYR A  31      54.445  65.790 139.267  0.00  0.00      PROA N  
ATOM    250  CA  TYR A  31      54.051  66.828 138.335  0.00  0.00      PROA C  
ATOM    251  C   TYR A  31      52.536  67.107 138.283  0.00  0.00      PROA C  
ATOM    252  O   TYR A  31      51.736  66.163 138.312  0.00  0.00      PROA O  
ATOM    253  CB  TYR A  31      54.645  66.635 136.910  0.00  0.00      PROA C  
ATOM    254  CG  TYR A  31      54.435  65.239 136.378  0.00  0.00      PROA C  
ATOM    255  CD1 TYR A  31      53.263  64.903 135.677  0.00  0.00      PROA C  
ATOM    256  CD2 TYR A  31      55.450  64.274 136.497  0.00  0.00      PROA C  
ATOM    257  CE1 TYR A  31      53.114  63.631 135.106  0.00  0.00      PROA C  
ATOM    258  CE2 TYR A  31      55.294  62.998 135.943  0.00  0.00      PROA C  
ATOM    259  CZ  TYR A  31      54.131  62.680 135.238  0.00  0.00      PROA C  
ATOM    260  OH  TYR A  31      54.001  61.407 134.657  0.00  0.00      PROA O  
ATOM    261  N   PRO A  32      52.077  68.362 138.235  0.00  0.00      PROA N  
ATOM    262  CA  PRO A  32      50.672  68.694 138.017  0.00  0.00      PROA C  
ATOM    263  C   PRO A  32      50.075  68.150 136.719  0.00  0.00      PROA C  
ATOM    264  O   PRO A  32      50.770  67.973 135.716  0.00  0.00      PROA O  
ATOM    265  CB  PRO A  32      50.632  70.232 138.093  0.00  0.00      PROA C  
ATOM    266  CG  PRO A  32      52.036  70.674 137.677  0.00  0.00      PROA C  
ATOM    267  CD  PRO A  32      52.926  69.557 138.216  0.00  0.00      PROA C  
ATOM    268  N   SER A  33      48.755  67.884 136.739  0.00  0.00      PROA N  
ATOM    269  CA  SER A  33      47.907  67.600 135.586  0.00  0.00      PROA C  
ATOM    270  C   SER A  33      47.887  68.695 134.521  0.00  0.00      PROA C  
ATOM    271  O   SER A  33      48.220  69.851 134.796  0.00  0.00      PROA O  
ATOM    272  CB  SER A  33      46.449  67.270 136.019  0.00  0.00      PROA C  
ATOM    273  OG  SER A  33      45.898  68.264 136.892  0.00  0.00      PROA O  
ATOM    274  N   ASP A  34      47.516  68.349 133.262  0.00  0.00      PROA N  
ATOM    275  CA  ASP A  34      47.350  69.282 132.148  0.00  0.00      PROA C  
ATOM    276  C   ASP A  34      48.553  70.212 131.921  0.00  0.00      PROA C  
ATOM    277  O   ASP A  34      48.410  71.424 131.739  0.00  0.00      PROA O  
ATOM    278  CB  ASP A  34      46.048  70.125 132.319  0.00  0.00      PROA C  
ATOM    279  CG  ASP A  34      44.788  69.279 132.258  0.00  0.00      PROA C  
ATOM    280  OD1 ASP A  34      44.603  68.518 131.272  0.00  0.00      PROA O  
ATOM    281  OD2 ASP A  34      43.903  69.460 133.140  0.00  0.00      PROA O1-
ATOM    282  N   SER A  35      49.781  69.662 131.966  0.00  0.00      PROA N  
ATOM    283  CA  SER A  35      50.981  70.481 132.027  0.00  0.00      PROA C  
ATOM    284  C   SER A  35      52.008  70.044 131.016  0.00  0.00      PROA C  
ATOM    285  O   SER A  35      52.407  68.881 130.948  0.00  0.00      PROA O  
ATOM    286  CB  SER A  35      51.627  70.513 133.436  0.00  0.00      PROA C  
ATOM    287  OG  SER A  35      50.752  71.163 134.363  0.00  0.00      PROA O  
ATOM    288  N   GLU A  36      52.470  70.994 130.194  0.00  0.00      PROA N  
ATOM    289  CA  GLU A  36      53.461  70.748 129.179  0.00  0.00      PROA C  
ATOM    290  C   GLU A  36      54.374  71.951 129.053  0.00  0.00      PROA C  
ATOM    291  O   GLU A  36      53.977  73.108 129.222  0.00  0.00      PROA O  
ATOM    292  CB  GLU A  36      52.852  70.330 127.812  0.00  0.00      PROA C  
ATOM    293  CG  GLU A  36      51.805  71.308 127.223  0.00  0.00      PROA C  
ATOM    294  CD  GLU A  36      50.370  70.956 127.630  0.00  0.00      PROA C  
ATOM    295  OE1 GLU A  36      49.812  69.963 127.086  0.00  0.00      PROA O  
ATOM    296  OE2 GLU A  36      49.778  71.681 128.475  0.00  0.00      PROA O1-
ATOM    297  N   VAL A  37      55.662  71.677 128.819  0.00  0.00      PROA N  
ATOM    298  CA  VAL A  37      56.712  72.670 128.842  0.00  0.00      PROA C  
ATOM    299  C   VAL A  37      57.788  72.268 127.850  0.00  0.00      PROA C  
ATOM    300  O   VAL A  37      58.110  71.091 127.675  0.00  0.00      PROA O  
ATOM    301  CB  VAL A  37      57.262  72.906 130.256  0.00  0.00      PROA C  
ATOM    302  CG1 VAL A  37      57.627  71.570 130.928  0.00  0.00      PROA C  
ATOM    303  CG2 VAL A  37      58.467  73.873 130.263  0.00  0.00      PROA C  
ATOM    304  N   THR A  38      58.351  73.255 127.131  0.00  0.00      PROA N  
ATOM    305  CA  THR A  38      59.425  73.046 126.173  0.00  0.00      PROA C  
ATOM    306  C   THR A  38      60.666  73.794 126.613  0.00  0.00      PROA C  
ATOM    307  O   THR A  38      60.627  74.973 126.972  0.00  0.00      PROA O  
ATOM    308  CB  THR A  38      59.049  73.381 124.721  0.00  0.00      PROA C  
ATOM    309  CG2 THR A  38      58.596  74.836 124.537  0.00  0.00      PROA C  
ATOM    310  OG1 THR A  38      60.103  73.148 123.789  0.00  0.00      PROA O  
ATOM    311  N   TRP A  39      61.813  73.096 126.590  0.00  0.00      PROA N  
ATOM    312  CA  TRP A  39      63.123  73.646 126.858  0.00  0.00      PROA C  
ATOM    313  C   TRP A  39      63.909  73.620 125.559  0.00  0.00      PROA C  
ATOM    314  O   TRP A  39      64.115  72.566 124.955  0.00  0.00      PROA O  
ATOM    315  CB  TRP A  39      63.929  72.853 127.933  0.00  0.00      PROA C  
ATOM    316  CG  TRP A  39      63.278  72.749 129.278  0.00  0.00      PROA C  
ATOM    317  CD1 TRP A  39      63.498  73.562 130.361  0.00  0.00      PROA C  
ATOM    318  CD2 TRP A  39      62.357  71.735 129.714  0.00  0.00      PROA C  
ATOM    319  CE2 TRP A  39      62.010  72.040 131.052  0.00  0.00      PROA C  
ATOM    320  CE3 TRP A  39      61.833  70.594 129.113  0.00  0.00      PROA C  
ATOM    321  NE1 TRP A  39      62.710  73.154 131.415  0.00  0.00      PROA N  
ATOM    322  CZ2 TRP A  39      61.150  71.236 131.787  0.00  0.00      PROA C  
ATOM    323  CZ3 TRP A  39      61.014  69.757 129.868  0.00  0.00      PROA C  
ATOM    324  CH2 TRP A  39      60.685  70.065 131.186  0.00  0.00      PROA C  
ATOM    325  N   ASN A  40      66.403  75.774 124.427  1.00 26.97      PROA N  
ATOM    326  CA  ASN A  40      65.155  75.080 124.053  1.00 26.97      PROA C  
ATOM    327  C   ASN A  40      65.349  73.630 123.600  1.00 26.97      PROA C  
ATOM    328  O   ASN A  40      65.393  72.663 124.414  1.00 26.97      PROA O  
ATOM    329  CB  ASN A  40      64.738  75.894 122.813  1.00 26.97      PROA C  
ATOM    330  CG  ASN A  40      63.321  75.619 122.342  1.00 26.97      PROA C  
ATOM    331  ND2 ASN A  40      62.609  76.684 122.048  1.00 26.97      PROA N  
ATOM    332  OD1 ASN A  40      62.934  74.444 122.141  1.00 26.97      PROA O  
ATOM    333  N   ILE A  41      67.535  74.249 124.015  0.00  0.00      PROA N  
ATOM    334  CA  ILE A  41      68.918  74.294 124.448  0.00  0.00      PROA C  
ATOM    335  C   ILE A  41      69.795  74.633 123.256  0.00  0.00      PROA C  
ATOM    336  O   ILE A  41      69.950  73.858 122.309  0.00  0.00      PROA O  
ATOM    337  CB  ILE A  41      69.379  72.988 125.101  0.00  0.00      PROA C  
ATOM    338  CG1 ILE A  41      68.437  72.552 126.257  0.00  0.00      PROA C  
ATOM    339  CG2 ILE A  41      70.839  73.132 125.589  0.00  0.00      PROA C  
ATOM    340  CD  ILE A  41      68.240  73.597 127.364  0.00  0.00      PROA C  
ATOM    341  N   THR A  42      70.388  75.839 123.282  0.00  0.00      PROA N  
ATOM    342  CA  THR A  42      71.224  76.383 122.218  0.00  0.00      PROA C  
ATOM    343  C   THR A  42      72.650  76.475 122.715  0.00  0.00      PROA C  
ATOM    344  O   THR A  42      72.905  77.128 123.725  0.00  0.00      PROA O  
ATOM    345  CB  THR A  42      70.844  77.822 121.803  0.00  0.00      PROA C  
ATOM    346  CG2 THR A  42      69.487  77.853 121.086  0.00  0.00      PROA C  
ATOM    347  OG1 THR A  42      70.723  78.688 122.929  0.00  0.00      PROA O  
ATOM    348  N   VAL A  43      73.632  75.884 122.015  0.00  0.00      PROA N  
ATOM    349  CA  VAL A  43      75.028  76.124 122.344  0.00  0.00      PROA C  
ATOM    350  C   VAL A  43      75.759  76.666 121.098  0.00  0.00      PROA C  
ATOM    351  O   VAL A  43      75.727  76.011 120.053  0.00  0.00      PROA O  
ATOM    352  CB  VAL A  43      75.685  74.934 123.030  0.00  0.00      PROA C  
ATOM    353  CG1 VAL A  43      75.722  73.678 122.143  0.00  0.00      PROA C  
ATOM    354  CG2 VAL A  43      77.072  75.365 123.535  0.00  0.00      PROA C  
ATOM    355  N   PRO A  44      76.379  77.860 121.078  0.00  0.00      PROA N  
ATOM    356  CA  PRO A  44      76.751  78.477 119.800  0.00  0.00      PROA C  
ATOM    357  C   PRO A  44      77.930  77.865 119.053  0.00  0.00      PROA C  
ATOM    358  O   PRO A  44      77.844  77.703 117.835  0.00  0.00      PROA O  
ATOM    359  CB  PRO A  44      77.068  79.941 120.162  0.00  0.00      PROA C  
ATOM    360  CG  PRO A  44      76.163  80.221 121.358  0.00  0.00      PROA C  
ATOM    361  CD  PRO A  44      76.193  78.892 122.114  0.00  0.00      PROA C  
ATOM    362  N   GLU A  45      79.060  77.594 119.729  0.00  0.00      PROA N  
ATOM    363  CA  GLU A  45      80.350  77.339 119.115  0.00  0.00      PROA C  
ATOM    364  C   GLU A  45      80.457  76.134 118.176  0.00  0.00      PROA C  
ATOM    365  O   GLU A  45      81.211  76.145 117.201  0.00  0.00      PROA O  
ATOM    366  CB  GLU A  45      81.459  77.277 120.193  0.00  0.00      PROA C  
ATOM    367  CG  GLU A  45      81.772  78.625 120.903  0.00  0.00      PROA C  
ATOM    368  CD  GLU A  45      80.792  79.069 121.994  0.00  0.00      PROA C  
ATOM    369  OE1 GLU A  45      79.805  78.355 122.307  0.00  0.00      PROA O  
ATOM    370  OE2 GLU A  45      81.022  80.177 122.555  0.00  0.00      PROA O1-
ATOM    371  N   GLY A  46      79.717  75.051 118.458  0.00  0.00      PROA N  
ATOM    372  CA  GLY A  46      79.771  73.832 117.655  0.00  0.00      PROA C  
ATOM    373  C   GLY A  46      79.601  72.633 118.530  0.00  0.00      PROA C  
ATOM    374  O   GLY A  46      79.235  71.557 118.058  0.00  0.00      PROA O  
ATOM    375  N   PHE A  47      79.837  72.825 119.848  0.00  0.00      PROA N  
ATOM    376  CA  PHE A  47      79.504  71.933 120.947  0.00  0.00      PROA C  
ATOM    377  C   PHE A  47      78.268  71.059 120.743  0.00  0.00      PROA C  
ATOM    378  O   PHE A  47      77.221  71.516 120.279  0.00  0.00      PROA O  
ATOM    379  CB  PHE A  47      79.271  72.724 122.264  0.00  0.00      PROA C  
ATOM    380  CG  PHE A  47      80.490  73.432 122.796  0.00  0.00      PROA C  
ATOM    381  CD1 PHE A  47      81.504  72.693 123.416  0.00  0.00      PROA C  
ATOM    382  CD2 PHE A  47      80.571  74.834 122.836  0.00  0.00      PROA C  
ATOM    383  CE1 PHE A  47      82.592  73.320 124.035  0.00  0.00      PROA C  
ATOM    384  CE2 PHE A  47      81.652  75.475 123.457  0.00  0.00      PROA C  
ATOM    385  CZ  PHE A  47      82.661  74.718 124.058  0.00  0.00      PROA C  
ATOM    386  N   ARG A  48      78.358  69.775 121.113  0.00  0.00      PROA N  
ATOM    387  CA  ARG A  48      77.199  68.912 121.124  0.00  0.00      PROA C  
ATOM    388  C   ARG A  48      76.526  68.963 122.484  0.00  0.00      PROA C  
ATOM    389  O   ARG A  48      77.166  69.158 123.519  0.00  0.00      PROA O  
ATOM    390  CB  ARG A  48      77.537  67.466 120.710  0.00  0.00      PROA C  
ATOM    391  CG  ARG A  48      77.984  67.362 119.239  0.00  0.00      PROA C  
ATOM    392  CD  ARG A  48      78.399  65.941 118.853  0.00  0.00      PROA C  
ATOM    393  NE  ARG A  48      78.767  65.969 117.403  0.00  0.00      PROA N  
ATOM    394  CZ  ARG A  48      79.434  65.002 116.804  0.00  0.00      PROA C  
ATOM    395  NH1 ARG A  48      79.784  63.882 117.392  0.00  0.00      PROA N1+
ATOM    396  NH2 ARG A  48      79.829  65.112 115.555  0.00  0.00      PROA N  
ATOM    397  N   VAL A  49      75.197  68.809 122.519  0.00  0.00      PROA N  
ATOM    398  CA  VAL A  49      74.442  68.788 123.753  0.00  0.00      PROA C  
ATOM    399  C   VAL A  49      74.342  67.335 124.197  0.00  0.00      PROA C  
ATOM    400  O   VAL A  49      73.832  66.481 123.466  0.00  0.00      PROA O  
ATOM    401  CB  VAL A  49      73.048  69.401 123.612  0.00  0.00      PROA C  
ATOM    402  CG1 VAL A  49      72.431  69.588 125.012  0.00  0.00      PROA C  
ATOM    403  CG2 VAL A  49      73.133  70.765 122.897  0.00  0.00      PROA C  
ATOM    404  N   GLN A  50      74.855  67.013 125.401  0.00  0.00      PROA N  
ATOM    405  CA  GLN A  50      74.838  65.663 125.931  0.00  0.00      PROA C  
ATOM    406  C   GLN A  50      73.877  65.580 127.109  0.00  0.00      PROA C  
ATOM    407  O   GLN A  50      73.990  66.338 128.074  0.00  0.00      PROA O  
ATOM    408  CB  GLN A  50      76.255  65.217 126.370  0.00  0.00      PROA C  
ATOM    409  CG  GLN A  50      76.299  63.770 126.910  0.00  0.00      PROA C  
ATOM    410  CD  GLN A  50      77.724  63.287 127.202  0.00  0.00      PROA C  
ATOM    411  NE2 GLN A  50      78.005  62.939 128.480  0.00  0.00      PROA N  
ATOM    412  OE1 GLN A  50      78.571  63.183 126.309  0.00  0.00      PROA O  
ATOM    413  N   LEU A  51      72.888  64.664 127.030  0.00  0.00      PROA N  
ATOM    414  CA  LEU A  51      71.789  64.566 127.974  0.00  0.00      PROA C  
ATOM    415  C   LEU A  51      71.768  63.198 128.628  0.00  0.00      PROA C  
ATOM    416  O   LEU A  51      71.981  62.161 127.992  0.00  0.00      PROA O  
ATOM    417  CB  LEU A  51      70.375  64.762 127.350  0.00  0.00      PROA C  
ATOM    418  CG  LEU A  51      70.068  66.111 126.665  0.00  0.00      PROA C  
ATOM    419  CD1 LEU A  51      70.291  67.284 127.616  0.00  0.00      PROA C  
ATOM    420  CD2 LEU A  51      70.832  66.325 125.355  0.00  0.00      PROA C  
ATOM    421  N   TYR A  52      71.481  63.178 129.935  0.00  0.00      PROA N  
ATOM    422  CA  TYR A  52      71.403  61.969 130.721  0.00  0.00      PROA C  
ATOM    423  C   TYR A  52      70.465  62.216 131.899  0.00  0.00      PROA C  
ATOM    424  O   TYR A  52      70.213  63.360 132.291  0.00  0.00      PROA O  
ATOM    425  CB  TYR A  52      72.805  61.444 131.155  0.00  0.00      PROA C  
ATOM    426  CG  TYR A  52      73.638  62.562 131.726  0.00  0.00      PROA C  
ATOM    427  CD1 TYR A  52      73.472  62.929 133.066  0.00  0.00      PROA C  
ATOM    428  CD2 TYR A  52      74.542  63.287 130.927  0.00  0.00      PROA C  
ATOM    429  CE1 TYR A  52      74.156  64.027 133.594  0.00  0.00      PROA C  
ATOM    430  CE2 TYR A  52      75.214  64.401 131.450  0.00  0.00      PROA C  
ATOM    431  CZ  TYR A  52      75.017  64.775 132.786  0.00  0.00      PROA C  
ATOM    432  OH  TYR A  52      75.658  65.909 133.324  0.00  0.00      PROA O  
ATOM    433  N   PHE A  53      69.887  61.134 132.458  0.00  0.00      PROA N  
ATOM    434  CA  PHE A  53      68.761  61.217 133.372  0.00  0.00      PROA C  
ATOM    435  C   PHE A  53      69.120  60.670 134.751  0.00  0.00      PROA C  
ATOM    436  O   PHE A  53      69.464  59.498 134.921  0.00  0.00      PROA O  
ATOM    437  CB  PHE A  53      67.517  60.461 132.824  0.00  0.00      PROA C  
ATOM    438  CG  PHE A  53      67.000  61.099 131.552  0.00  0.00      PROA C  
ATOM    439  CD1 PHE A  53      67.580  60.809 130.302  0.00  0.00      PROA C  
ATOM    440  CD2 PHE A  53      65.870  61.934 131.588  0.00  0.00      PROA C  
ATOM    441  CE1 PHE A  53      67.056  61.352 129.122  0.00  0.00      PROA C  
ATOM    442  CE2 PHE A  53      65.332  62.466 130.409  0.00  0.00      PROA C  
ATOM    443  CZ  PHE A  53      65.929  62.179 129.176  0.00  0.00      PROA C  
ATOM    444  N   MET A  54      69.074  61.538 135.780  0.00  0.00      PROA N  
ATOM    445  CA  MET A  54      69.303  61.194 137.177  0.00  0.00      PROA C  
ATOM    446  C   MET A  54      68.286  60.236 137.796  0.00  0.00      PROA C  
ATOM    447  O   MET A  54      68.635  59.268 138.475  0.00  0.00      PROA O  
ATOM    448  CB  MET A  54      69.449  62.485 138.027  0.00  0.00      PROA C  
ATOM    449  CG  MET A  54      70.877  63.079 138.052  0.00  0.00      PROA C  
ATOM    450  SD  MET A  54      71.679  63.379 136.446  0.00  0.00      PROA S  
ATOM    451  CE  MET A  54      72.813  61.960 136.563  0.00  0.00      PROA C  
ATOM    452  N   HIS A  55      66.991  60.483 137.543  0.00  0.00      PROA N  
ATOM    453  CA  HIS A  55      65.903  59.620 137.951  0.00  0.00      PROA C  
ATOM    454  C   HIS A  55      64.782  59.839 136.958  0.00  0.00      PROA C  
ATOM    455  O   HIS A  55      64.666  60.917 136.367  0.00  0.00      PROA O  
ATOM    456  CB  HIS A  55      65.410  59.906 139.395  0.00  0.00      PROA C  
ATOM    457  CG  HIS A  55      64.209  59.129 139.866  0.00  0.00      PROA C  
ATOM    458  CD2 HIS A  55      62.940  59.561 140.117  0.00  0.00      PROA C  
ATOM    459  ND1 HIS A  55      64.272  57.846 140.366  0.00  0.00      PROA N  
ATOM    460  CE1 HIS A  55      63.052  57.556 140.883  0.00  0.00      PROA C  
ATOM    461  NE2 HIS A  55      62.210  58.568 140.758  0.00  0.00      PROA N  
ATOM    462  N   PHE A  56      63.956  58.809 136.713  0.00  0.00      PROA N  
ATOM    463  CA  PHE A  56      62.941  58.875 135.689  0.00  0.00      PROA C  
ATOM    464  C   PHE A  56      61.716  58.069 136.130  0.00  0.00      PROA C  
ATOM    465  O   PHE A  56      61.811  56.922 136.575  0.00  0.00      PROA O  
ATOM    466  CB  PHE A  56      63.548  58.368 134.352  0.00  0.00      PROA C  
ATOM    467  CG  PHE A  56      62.648  58.648 133.192  0.00  0.00      PROA C  
ATOM    468  CD1 PHE A  56      61.670  57.724 132.802  0.00  0.00      PROA C  
ATOM    469  CD2 PHE A  56      62.816  59.824 132.447  0.00  0.00      PROA C  
ATOM    470  CE1 PHE A  56      60.851  57.991 131.701  0.00  0.00      PROA C  
ATOM    471  CE2 PHE A  56      61.992  60.098 131.352  0.00  0.00      PROA C  
ATOM    472  CZ  PHE A  56      61.004  59.181 130.980  0.00  0.00      PROA C  
ATOM    473  N   ASN A  57      60.516  58.668 136.034  0.00  0.00      PROA N  
ATOM    474  CA  ASN A  57      59.329  58.125 136.656  0.00  0.00      PROA C  
ATOM    475  C   ASN A  57      58.093  58.831 136.092  0.00  0.00      PROA C  
ATOM    476  O   ASN A  57      57.597  59.813 136.643  0.00  0.00      PROA O  
ATOM    477  CB  ASN A  57      59.423  58.331 138.193  0.00  0.00      PROA C  
ATOM    478  CG  ASN A  57      58.357  57.579 138.981  0.00  0.00      PROA C  
ATOM    479  ND2 ASN A  57      58.702  56.340 139.406  0.00  0.00      PROA N  
ATOM    480  OD1 ASN A  57      57.263  58.068 139.278  0.00  0.00      PROA O  
ATOM    481  N   LEU A  58      57.585  58.344 134.951  0.00  0.00      PROA N  
ATOM    482  CA  LEU A  58      56.458  58.898 134.224  0.00  0.00      PROA C  
ATOM    483  C   LEU A  58      55.426  57.788 134.026  0.00  0.00      PROA C  
ATOM    484  O   LEU A  58      55.699  56.610 134.262  0.00  0.00      PROA O  
ATOM    485  CB  LEU A  58      56.875  59.444 132.824  0.00  0.00      PROA C  
ATOM    486  CG  LEU A  58      57.496  60.863 132.779  0.00  0.00      PROA C  
ATOM    487  CD1 LEU A  58      58.866  60.984 133.461  0.00  0.00      PROA C  
ATOM    488  CD2 LEU A  58      57.621  61.317 131.316  0.00  0.00      PROA C  
ATOM    489  N   GLU A  59      54.189  58.112 133.587  0.00  0.00      PROA N  
ATOM    490  CA  GLU A  59      53.231  57.088 133.184  0.00  0.00      PROA C  
ATOM    491  C   GLU A  59      53.691  56.252 131.984  0.00  0.00      PROA C  
ATOM    492  O   GLU A  59      54.052  56.777 130.929  0.00  0.00      PROA O  
ATOM    493  CB  GLU A  59      51.806  57.647 132.907  0.00  0.00      PROA C  
ATOM    494  CG  GLU A  59      50.774  56.578 132.451  0.00  0.00      PROA C  
ATOM    495  CD  GLU A  59      49.332  57.071 132.277  0.00  0.00      PROA C  
ATOM    496  OE1 GLU A  59      49.062  58.300 132.300  0.00  0.00      PROA O  
ATOM    497  OE2 GLU A  59      48.444  56.194 132.072  0.00  0.00      PROA O1-
ATOM    498  N   SER A  60      53.696  54.905 132.111  0.00  0.00      PROA N  
ATOM    499  CA  SER A  60      53.926  54.001 130.984  0.00  0.00      PROA C  
ATOM    500  C   SER A  60      52.754  54.022 130.003  0.00  0.00      PROA C  
ATOM    501  O   SER A  60      51.591  53.910 130.393  0.00  0.00      PROA O  
ATOM    502  CB  SER A  60      54.197  52.532 131.438  0.00  0.00      PROA C  
ATOM    503  OG  SER A  60      54.475  51.641 130.350  0.00  0.00      PROA O  
ATOM    504  N   SER A  61      53.023  54.168 128.692  0.00  0.00      PROA N  
ATOM    505  CA  SER A  61      51.963  54.196 127.693  0.00  0.00      PROA C  
ATOM    506  C   SER A  61      52.490  53.753 126.345  0.00  0.00      PROA C  
ATOM    507  O   SER A  61      53.689  53.821 126.069  0.00  0.00      PROA O  
ATOM    508  CB  SER A  61      51.256  55.580 127.563  0.00  0.00      PROA C  
ATOM    509  OG  SER A  61      52.162  56.652 127.286  0.00  0.00      PROA O  
ATOM    510  N   TYR A  62      51.600  53.245 125.462  0.00  0.00      PROA N  
ATOM    511  CA  TYR A  62      51.968  52.755 124.141  0.00  0.00      PROA C  
ATOM    512  C   TYR A  62      52.515  53.866 123.239  0.00  0.00      PROA C  
ATOM    513  O   TYR A  62      51.820  54.836 122.928  0.00  0.00      PROA O  
ATOM    514  CB  TYR A  62      50.777  51.996 123.482  0.00  0.00      PROA C  
ATOM    515  CG  TYR A  62      51.127  51.427 122.127  0.00  0.00      PROA C  
ATOM    516  CD1 TYR A  62      52.004  50.333 122.034  0.00  0.00      PROA C  
ATOM    517  CD2 TYR A  62      50.575  51.958 120.948  0.00  0.00      PROA C  
ATOM    518  CE1 TYR A  62      52.338  49.790 120.786  0.00  0.00      PROA C  
ATOM    519  CE2 TYR A  62      50.905  51.415 119.697  0.00  0.00      PROA C  
ATOM    520  CZ  TYR A  62      51.790  50.332 119.617  0.00  0.00      PROA C  
ATOM    521  OH  TYR A  62      52.133  49.779 118.365  0.00  0.00      PROA O  
ATOM    522  N   LEU A  63      53.809  53.761 122.853  0.00  0.00      PROA N  
ATOM    523  CA  LEU A  63      54.543  54.755 122.076  0.00  0.00      PROA C  
ATOM    524  C   LEU A  63      54.621  56.127 122.751  0.00  0.00      PROA C  
ATOM    525  O   LEU A  63      54.810  57.159 122.103  0.00  0.00      PROA O  
ATOM    526  CB  LEU A  63      54.039  54.868 120.608  0.00  0.00      PROA C  
ATOM    527  CG  LEU A  63      54.068  53.552 119.802  0.00  0.00      PROA C  
ATOM    528  CD1 LEU A  63      53.418  53.757 118.425  0.00  0.00      PROA C  
ATOM    529  CD2 LEU A  63      55.493  53.001 119.635  0.00  0.00      PROA C  
ATOM    530  N   CYS A  64      54.491  56.153 124.095  0.00  0.00      PROA N  
ATOM    531  CA  CYS A  64      54.479  57.355 124.910  0.00  0.00      PROA C  
ATOM    532  C   CYS A  64      53.406  58.372 124.520  0.00  0.00      PROA C  
ATOM    533  O   CYS A  64      53.657  59.571 124.407  0.00  0.00      PROA O  
ATOM    534  CB  CYS A  64      55.880  58.008 125.001  0.00  0.00      PROA C  
ATOM    535  SG  CYS A  64      57.151  56.867 125.607  0.00  0.00      PROA S  
ATOM    536  N   GLU A  65      52.162  57.901 124.294  0.00  0.00      PROA N  
ATOM    537  CA  GLU A  65      51.014  58.732 123.960  0.00  0.00      PROA C  
ATOM    538  C   GLU A  65      50.622  59.695 125.087  0.00  0.00      PROA C  
ATOM    539  O   GLU A  65      50.250  60.847 124.845  0.00  0.00      PROA O  
ATOM    540  CB  GLU A  65      49.799  57.841 123.575  0.00  0.00      PROA C  
ATOM    541  CG  GLU A  65      48.984  58.365 122.360  0.00  0.00      PROA C  
ATOM    542  CD  GLU A  65      48.041  59.524 122.675  0.00  0.00      PROA C  
ATOM    543  OE1 GLU A  65      47.080  59.336 123.467  0.00  0.00      PROA O  
ATOM    544  OE2 GLU A  65      48.216  60.625 122.085  0.00  0.00      PROA O1-
ATOM    545  N   TYR A  66      50.697  59.234 126.355  0.00  0.00      PROA N  
ATOM    546  CA  TYR A  66      50.174  59.964 127.500  0.00  0.00      PROA C  
ATOM    547  C   TYR A  66      51.217  60.920 128.093  0.00  0.00      PROA C  
ATOM    548  O   TYR A  66      51.595  61.914 127.468  0.00  0.00      PROA O  
ATOM    549  CB  TYR A  66      49.599  58.985 128.570  0.00  0.00      PROA C  
ATOM    550  CG  TYR A  66      48.479  58.100 128.051  0.00  0.00      PROA C  
ATOM    551  CD1 TYR A  66      47.624  58.477 126.996  0.00  0.00      PROA C  
ATOM    552  CD2 TYR A  66      48.244  56.864 128.679  0.00  0.00      PROA C  
ATOM    553  CE1 TYR A  66      46.578  57.641 126.578  0.00  0.00      PROA C  
ATOM    554  CE2 TYR A  66      47.206  56.020 128.261  0.00  0.00      PROA C  
ATOM    555  CZ  TYR A  66      46.370  56.412 127.212  0.00  0.00      PROA C  
ATOM    556  OH  TYR A  66      45.311  55.572 126.807  0.00  0.00      PROA O  
ATOM    557  N   ASP A  67      51.716  60.670 129.321  0.00  0.00      PROA N  
ATOM    558  CA  ASP A  67      52.848  61.402 129.866  0.00  0.00      PROA C  
ATOM    559  C   ASP A  67      54.142  61.053 129.119  0.00  0.00      PROA C  
ATOM    560  O   ASP A  67      54.469  59.878 128.937  0.00  0.00      PROA O  
ATOM    561  CB  ASP A  67      53.052  61.142 131.382  0.00  0.00      PROA C  
ATOM    562  CG  ASP A  67      51.844  61.545 132.224  0.00  0.00      PROA C  
ATOM    563  OD1 ASP A  67      51.023  62.401 131.804  0.00  0.00      PROA O  
ATOM    564  OD2 ASP A  67      51.788  61.079 133.395  0.00  0.00      PROA O1-
ATOM    565  N   TYR A  68      54.914  62.056 128.663  0.00  0.00      PROA N  
ATOM    566  CA  TYR A  68      56.116  61.781 127.905  0.00  0.00      PROA C  
ATOM    567  C   TYR A  68      57.142  62.891 128.018  0.00  0.00      PROA C  
ATOM    568  O   TYR A  68      56.819  64.059 128.244  0.00  0.00      PROA O  
ATOM    569  CB  TYR A  68      55.816  61.491 126.396  0.00  0.00      PROA C  
ATOM    570  CG  TYR A  68      55.274  62.645 125.568  0.00  0.00      PROA C  
ATOM    571  CD1 TYR A  68      56.139  63.618 125.033  0.00  0.00      PROA C  
ATOM    572  CD2 TYR A  68      53.924  62.674 125.178  0.00  0.00      PROA C  
ATOM    573  CE1 TYR A  68      55.668  64.609 124.160  0.00  0.00      PROA C  
ATOM    574  CE2 TYR A  68      53.451  63.646 124.286  0.00  0.00      PROA C  
ATOM    575  CZ  TYR A  68      54.322  64.617 123.781  0.00  0.00      PROA C  
ATOM    576  OH  TYR A  68      53.843  65.584 122.873  0.00  0.00      PROA O  
ATOM    577  N   VAL A  69      58.421  62.531 127.792  0.00  0.00      PROA N  
ATOM    578  CA  VAL A  69      59.434  63.473 127.357  0.00  0.00      PROA C  
ATOM    579  C   VAL A  69      59.811  63.109 125.940  0.00  0.00      PROA C  
ATOM    580  O   VAL A  69      60.035  61.950 125.590  0.00  0.00      PROA O  
ATOM    581  CB  VAL A  69      60.702  63.575 128.197  0.00  0.00      PROA C  
ATOM    582  CG1 VAL A  69      60.339  64.105 129.582  0.00  0.00      PROA C  
ATOM    583  CG2 VAL A  69      61.438  62.237 128.331  0.00  0.00      PROA C  
ATOM    584  N   LYS A  70      59.858  64.115 125.063  0.00  0.00      PROA N  
ATOM    585  CA  LYS A  70      60.277  63.942 123.696  0.00  0.00      PROA C  
ATOM    586  C   LYS A  70      61.504  64.798 123.525  0.00  0.00      PROA C  
ATOM    587  O   LYS A  70      61.541  65.965 123.924  0.00  0.00      PROA O  
ATOM    588  CB  LYS A  70      59.171  64.357 122.702  0.00  0.00      PROA C  
ATOM    589  CG  LYS A  70      59.497  64.090 121.226  0.00  0.00      PROA C  
ATOM    590  CD  LYS A  70      58.397  64.642 120.302  0.00  0.00      PROA C  
ATOM    591  CE  LYS A  70      58.640  64.335 118.817  0.00  0.00      PROA C  
ATOM    592  NZ  LYS A  70      57.697  65.090 117.957  0.00  0.00      PROA N1+
ATOM    593  N   VAL A  71      62.563  64.209 122.963  0.00  0.00      PROA N  
ATOM    594  CA  VAL A  71      63.839  64.856 122.815  0.00  0.00      PROA C  
ATOM    595  C   VAL A  71      64.150  64.898 121.326  0.00  0.00      PROA C  
ATOM    596  O   VAL A  71      64.120  63.890 120.619  0.00  0.00      PROA O  
ATOM    597  CB  VAL A  71      64.882  64.203 123.718  0.00  0.00      PROA C  
ATOM    598  CG1 VAL A  71      65.080  62.702 123.452  0.00  0.00      PROA C  
ATOM    599  CG2 VAL A  71      66.206  64.936 123.579  0.00  0.00      PROA C  
ATOM    600  N   GLU A  72      64.328  66.113 120.776  0.00  0.00      PROA N  
ATOM    601  CA  GLU A  72      64.179  66.349 119.353  0.00  0.00      PROA C  
ATOM    602  C   GLU A  72      65.051  67.501 118.847  0.00  0.00      PROA C  
ATOM    603  O   GLU A  72      65.241  68.511 119.525  0.00  0.00      PROA O  
ATOM    604  CB  GLU A  72      62.657  66.531 119.053  0.00  0.00      PROA C  
ATOM    605  CG  GLU A  72      62.261  67.125 117.682  0.00  0.00      PROA C  
ATOM    606  CD  GLU A  72      60.764  67.018 117.394  0.00  0.00      PROA C  
ATOM    607  OE1 GLU A  72      59.945  67.599 118.157  0.00  0.00      PROA O  
ATOM    608  OE2 GLU A  72      60.377  66.358 116.391  0.00  0.00      PROA O1-
ATOM    609  N   THR A  73      65.641  67.381 117.639  0.00  0.00      PROA N  
ATOM    610  CA  THR A  73      66.369  68.461 116.963  0.00  0.00      PROA C  
ATOM    611  C   THR A  73      65.396  69.245 116.087  0.00  0.00      PROA C  
ATOM    612  O   THR A  73      64.201  68.954 116.043  0.00  0.00      PROA O  
ATOM    613  CB  THR A  73      67.570  68.001 116.123  0.00  0.00      PROA C  
ATOM    614  CG2 THR A  73      68.501  67.127 116.978  0.00  0.00      PROA C  
ATOM    615  OG1 THR A  73      67.198  67.236 114.978  0.00  0.00      PROA O  
ATOM    616  N   GLU A  74      65.836  70.291 115.353  0.00  0.00      PROA N  
ATOM    617  CA  GLU A  74      64.977  70.963 114.389  0.00  0.00      PROA C  
ATOM    618  C   GLU A  74      64.500  70.012 113.281  0.00  0.00      PROA C  
ATOM    619  O   GLU A  74      63.321  69.962 112.921  0.00  0.00      PROA O  
ATOM    620  CB  GLU A  74      65.731  72.133 113.690  0.00  0.00      PROA C  
ATOM    621  CG  GLU A  74      66.509  73.065 114.652  0.00  0.00      PROA C  
ATOM    622  CD  GLU A  74      67.992  72.696 114.724  0.00  0.00      PROA C  
ATOM    623  OE1 GLU A  74      68.317  71.545 115.122  0.00  0.00      PROA O  
ATOM    624  OE2 GLU A  74      68.847  73.553 114.369  0.00  0.00      PROA O1-
ATOM    625  N   ASP A  75      65.444  69.223 112.732  0.00  0.00      PROA N  
ATOM    626  CA  ASP A  75      65.219  68.225 111.711  0.00  0.00      PROA C  
ATOM    627  C   ASP A  75      64.405  67.006 112.149  0.00  0.00      PROA C  
ATOM    628  O   ASP A  75      63.480  66.584 111.450  0.00  0.00      PROA O  
ATOM    629  CB  ASP A  75      66.597  67.740 111.184  0.00  0.00      PROA C  
ATOM    630  CG  ASP A  75      67.347  68.895 110.548  0.00  0.00      PROA C  
ATOM    631  OD1 ASP A  75      66.872  69.432 109.511  0.00  0.00      PROA O  
ATOM    632  OD2 ASP A  75      68.430  69.277 111.065  0.00  0.00      PROA O1-
ATOM    633  N   GLN A  76      64.742  66.391 113.302  0.00  0.00      PROA N  
ATOM    634  CA  GLN A  76      64.293  65.036 113.571  0.00  0.00      PROA C  
ATOM    635  C   GLN A  76      64.170  64.721 115.059  0.00  0.00      PROA C  
ATOM    636  O   GLN A  76      64.937  65.193 115.900  0.00  0.00      PROA O  
ATOM    637  CB  GLN A  76      65.269  64.043 112.873  0.00  0.00      PROA C  
ATOM    638  CG  GLN A  76      64.940  62.538 113.022  0.00  0.00      PROA C  
ATOM    639  CD  GLN A  76      65.900  61.656 112.216  0.00  0.00      PROA C  
ATOM    640  NE2 GLN A  76      65.693  60.322 112.307  0.00  0.00      PROA N  
ATOM    641  OE1 GLN A  76      66.814  62.114 111.522  0.00  0.00      PROA O  
ATOM    642  N   VAL A  77      63.177  63.883 115.435  0.00  0.00      PROA N  
ATOM    643  CA  VAL A  77      63.065  63.333 116.780  0.00  0.00      PROA C  
ATOM    644  C   VAL A  77      64.215  62.387 117.116  0.00  0.00      PROA C  
ATOM    645  O   VAL A  77      64.549  61.459 116.376  0.00  0.00      PROA O  
ATOM    646  CB  VAL A  77      61.698  62.703 117.063  0.00  0.00      PROA C  
ATOM    647  CG1 VAL A  77      61.394  61.517 116.123  0.00  0.00      PROA C  
ATOM    648  CG2 VAL A  77      61.593  62.271 118.541  0.00  0.00      PROA C  
ATOM    649  N   LEU A  78      64.883  62.615 118.257  0.00  0.00      PROA N  
ATOM    650  CA  LEU A  78      66.046  61.854 118.644  0.00  0.00      PROA C  
ATOM    651  C   LEU A  78      65.621  60.656 119.485  0.00  0.00      PROA C  
ATOM    652  O   LEU A  78      66.082  59.533 119.270  0.00  0.00      PROA O  
ATOM    653  CB  LEU A  78      67.011  62.796 119.402  0.00  0.00      PROA C  
ATOM    654  CG  LEU A  78      68.390  62.212 119.756  0.00  0.00      PROA C  
ATOM    655  CD1 LEU A  78      69.171  61.748 118.517  0.00  0.00      PROA C  
ATOM    656  CD2 LEU A  78      69.201  63.267 120.516  0.00  0.00      PROA C  
ATOM    657  N   ALA A  79      64.667  60.862 120.417  0.00  0.00      PROA N  
ATOM    658  CA  ALA A  79      64.039  59.795 121.166  0.00  0.00      PROA C  
ATOM    659  C   ALA A  79      62.753  60.282 121.832  0.00  0.00      PROA C  
ATOM    660  O   ALA A  79      62.480  61.479 121.927  0.00  0.00      PROA O  
ATOM    661  CB  ALA A  79      64.989  59.200 122.229  0.00  0.00      PROA C  
ATOM    662  N   THR A  80      61.909  59.345 122.307  0.00  0.00      PROA N  
ATOM    663  CA  THR A  80      60.745  59.665 123.136  0.00  0.00      PROA C  
ATOM    664  C   THR A  80      60.744  58.697 124.300  0.00  0.00      PROA C  
ATOM    665  O   THR A  80      60.858  57.485 124.107  0.00  0.00      PROA O  
ATOM    666  CB  THR A  80      59.398  59.558 122.421  0.00  0.00      PROA C  
ATOM    667  CG2 THR A  80      58.288  60.203 123.266  0.00  0.00      PROA C  
ATOM    668  OG1 THR A  80      59.426  60.250 121.178  0.00  0.00      PROA O  
ATOM    669  N   PHE A  81      60.645  59.203 125.543  0.00  0.00      PROA N  
ATOM    670  CA  PHE A  81      60.745  58.393 126.743  0.00  0.00      PROA C  
ATOM    671  C   PHE A  81      59.522  58.563 127.639  0.00  0.00      PROA C  
ATOM    672  O   PHE A  81      58.924  59.636 127.740  0.00  0.00      PROA O  
ATOM    673  CB  PHE A  81      62.009  58.712 127.585  0.00  0.00      PROA C  
ATOM    674  CG  PHE A  81      63.281  58.669 126.780  0.00  0.00      PROA C  
ATOM    675  CD1 PHE A  81      63.705  57.458 126.217  0.00  0.00      PROA C  
ATOM    676  CD2 PHE A  81      64.110  59.799 126.651  0.00  0.00      PROA C  
ATOM    677  CE1 PHE A  81      64.933  57.359 125.554  0.00  0.00      PROA C  
ATOM    678  CE2 PHE A  81      65.338  59.713 125.979  0.00  0.00      PROA C  
ATOM    679  CZ  PHE A  81      65.754  58.488 125.441  0.00  0.00      PROA C  
ATOM    680  N   CYS A  82      59.125  57.471 128.319  0.00  0.00      PROA N  
ATOM    681  CA  CYS A  82      58.004  57.440 129.238  0.00  0.00      PROA C  
ATOM    682  C   CYS A  82      58.148  56.186 130.085  0.00  0.00      PROA C  
ATOM    683  O   CYS A  82      59.024  55.367 129.813  0.00  0.00      PROA O  
ATOM    684  CB  CYS A  82      56.622  57.480 128.530  0.00  0.00      PROA C  
ATOM    685  SG  CYS A  82      56.340  56.145 127.324  0.00  0.00      PROA S  
ATOM    686  N   GLY A  83      57.327  56.006 131.140  0.00  0.00      PROA N  
ATOM    687  CA  GLY A  83      57.442  54.871 132.062  0.00  0.00      PROA C  
ATOM    688  C   GLY A  83      58.330  55.127 133.258  0.00  0.00      PROA C  
ATOM    689  O   GLY A  83      58.787  56.240 133.507  0.00  0.00      PROA O  
ATOM    690  N   ARG A  84      58.576  54.081 134.066  0.00  0.00      PROA N  
ATOM    691  CA  ARG A  84      59.339  54.177 135.299  0.00  0.00      PROA C  
ATOM    692  C   ARG A  84      60.609  53.344 135.209  0.00  0.00      PROA C  
ATOM    693  O   ARG A  84      60.620  52.278 134.595  0.00  0.00      PROA O  
ATOM    694  CB  ARG A  84      58.534  53.635 136.511  0.00  0.00      PROA C  
ATOM    695  CG  ARG A  84      57.155  54.295 136.727  0.00  0.00      PROA C  
ATOM    696  CD  ARG A  84      56.479  53.874 138.043  0.00  0.00      PROA C  
ATOM    697  NE  ARG A  84      56.239  52.396 137.980  0.00  0.00      PROA N  
ATOM    698  CZ  ARG A  84      56.026  51.628 139.041  0.00  0.00      PROA C  
ATOM    699  NH1 ARG A  84      55.858  52.119 140.248  0.00  0.00      PROA N1+
ATOM    700  NH2 ARG A  84      55.981  50.319 138.893  0.00  0.00      PROA N  
ATOM    701  N   GLU A  85      61.709  53.789 135.862  0.00  0.00      PROA N  
ATOM    702  CA  GLU A  85      62.961  53.040 135.957  0.00  0.00      PROA C  
ATOM    703  C   GLU A  85      62.826  51.644 136.559  0.00  0.00      PROA C  
ATOM    704  O   GLU A  85      63.489  50.695 136.136  0.00  0.00      PROA O  
ATOM    705  CB  GLU A  85      64.027  53.802 136.790  0.00  0.00      PROA C  
ATOM    706  CG  GLU A  85      64.657  55.001 136.046  0.00  0.00      PROA C  
ATOM    707  CD  GLU A  85      65.763  55.701 136.839  0.00  0.00      PROA C  
ATOM    708  OE1 GLU A  85      65.829  55.566 138.090  0.00  0.00      PROA O  
ATOM    709  OE2 GLU A  85      66.588  56.408 136.199  0.00  0.00      PROA O1-
ATOM    710  N   THR A  86      61.955  51.497 137.579  0.00  0.00      PROA N  
ATOM    711  CA  THR A  86      61.672  50.239 138.266  0.00  0.00      PROA C  
ATOM    712  C   THR A  86      61.151  49.141 137.351  0.00  0.00      PROA C  
ATOM    713  O   THR A  86      61.524  47.974 137.480  0.00  0.00      PROA O  
ATOM    714  CB  THR A  86      60.706  50.395 139.446  0.00  0.00      PROA C  
ATOM    715  CG2 THR A  86      61.420  51.177 140.561  0.00  0.00      PROA C  
ATOM    716  OG1 THR A  86      59.547  51.150 139.097  0.00  0.00      PROA O  
ATOM    717  N   THR A  87      60.282  49.490 136.383  0.00  0.00      PROA N  
ATOM    718  CA  THR A  87      59.762  48.544 135.399  0.00  0.00      PROA C  
ATOM    719  C   THR A  87      60.776  48.335 134.279  0.00  0.00      PROA C  
ATOM    720  O   THR A  87      61.110  49.252 133.528  0.00  0.00      PROA O  
ATOM    721  CB  THR A  87      58.431  48.973 134.780  0.00  0.00      PROA C  
ATOM    722  CG2 THR A  87      57.842  47.840 133.925  0.00  0.00      PROA C  
ATOM    723  OG1 THR A  87      57.469  49.259 135.792  0.00  0.00      PROA O  
ATOM    724  N   ASP A  88      61.307  47.102 134.139  0.00  0.00      PROA N  
ATOM    725  CA  ASP A  88      62.248  46.737 133.095  0.00  0.00      PROA C  
ATOM    726  C   ASP A  88      61.545  46.403 131.769  0.00  0.00      PROA C  
ATOM    727  O   ASP A  88      60.317  46.399 131.667  0.00  0.00      PROA O  
ATOM    728  CB  ASP A  88      63.238  45.629 133.580  0.00  0.00      PROA C  
ATOM    729  CG  ASP A  88      62.635  44.257 133.863  0.00  0.00      PROA C  
ATOM    730  OD1 ASP A  88      61.391  44.098 133.943  0.00  0.00      PROA O  
ATOM    731  OD2 ASP A  88      63.439  43.309 134.077  0.00  0.00      PROA O1-
ATOM    732  N   THR A  89      62.341  46.173 130.694  0.00  0.00      PROA N  
ATOM    733  CA  THR A  89      61.895  45.987 129.304  0.00  0.00      PROA C  
ATOM    734  C   THR A  89      60.948  47.076 128.797  0.00  0.00      PROA C  
ATOM    735  O   THR A  89      59.919  46.830 128.163  0.00  0.00      PROA O  
ATOM    736  CB  THR A  89      61.510  44.549 128.892  0.00  0.00      PROA C  
ATOM    737  CG2 THR A  89      60.314  43.991 129.680  0.00  0.00      PROA C  
ATOM    738  OG1 THR A  89      61.185  44.437 127.508  0.00  0.00      PROA O  
ATOM    739  N   GLU A  90      61.332  48.337 129.057  0.00  0.00      PROA N  
ATOM    740  CA  GLU A  90      60.569  49.527 128.742  0.00  0.00      PROA C  
ATOM    741  C   GLU A  90      61.404  50.469 127.892  0.00  0.00      PROA C  
ATOM    742  O   GLU A  90      62.617  50.327 127.726  0.00  0.00      PROA O  
ATOM    743  CB  GLU A  90      60.080  50.269 130.024  0.00  0.00      PROA C  
ATOM    744  CG  GLU A  90      58.882  49.597 130.745  0.00  0.00      PROA C  
ATOM    745  CD  GLU A  90      57.518  49.965 130.162  0.00  0.00      PROA C  
ATOM    746  OE1 GLU A  90      57.081  51.139 130.315  0.00  0.00      PROA O  
ATOM    747  OE2 GLU A  90      56.848  49.074 129.572  0.00  0.00      PROA O1-
ATOM    748  N   GLN A  91      60.732  51.472 127.313  0.00  0.00      PROA N  
ATOM    749  CA  GLN A  91      61.298  52.517 126.487  0.00  0.00      PROA C  
ATOM    750  C   GLN A  91      62.154  53.532 127.247  0.00  0.00      PROA C  
ATOM    751  O   GLN A  91      62.937  54.258 126.640  0.00  0.00      PROA O  
ATOM    752  CB  GLN A  91      60.189  53.254 125.679  0.00  0.00      PROA C  
ATOM    753  CG  GLN A  91      58.997  53.869 126.470  0.00  0.00      PROA C  
ATOM    754  CD  GLN A  91      58.152  52.852 127.250  0.00  0.00      PROA C  
ATOM    755  NE2 GLN A  91      57.978  53.073 128.569  0.00  0.00      PROA N  
ATOM    756  OE1 GLN A  91      57.714  51.834 126.706  0.00  0.00      PROA O  
ATOM    757  N   THR A  92      62.024  53.582 128.590  0.00  0.00      PROA N  
ATOM    758  CA  THR A  92      62.807  54.346 129.573  0.00  0.00      PROA C  
ATOM    759  C   THR A  92      64.285  54.633 129.267  0.00  0.00      PROA C  
ATOM    760  O   THR A  92      64.988  53.748 128.767  0.00  0.00      PROA O  
ATOM    761  CB  THR A  92      62.748  53.720 130.967  0.00  0.00      PROA C  
ATOM    762  CG2 THR A  92      61.327  53.896 131.516  0.00  0.00      PROA C  
ATOM    763  OG1 THR A  92      63.014  52.320 130.928  0.00  0.00      PROA O  
ATOM    764  N   PRO A  93      64.824  55.821 129.564  0.00  0.00      PROA N  
ATOM    765  CA  PRO A  93      66.160  56.206 129.128  0.00  0.00      PROA C  
ATOM    766  C   PRO A  93      67.259  55.500 129.906  0.00  0.00      PROA C  
ATOM    767  O   PRO A  93      68.303  55.217 129.319  0.00  0.00      PROA O  
ATOM    768  CB  PRO A  93      66.189  57.722 129.350  0.00  0.00      PROA C  
ATOM    769  CG  PRO A  93      65.259  57.958 130.544  0.00  0.00      PROA C  
ATOM    770  CD  PRO A  93      64.200  56.862 130.392  0.00  0.00      PROA C  
ATOM    771  N   GLY A  94      67.066  55.231 131.221  0.00  0.00      PROA N  
ATOM    772  CA  GLY A  94      68.067  54.651 132.117  0.00  0.00      PROA C  
ATOM    773  C   GLY A  94      69.412  55.352 132.148  0.00  0.00      PROA C  
ATOM    774  O   GLY A  94      69.509  56.580 132.123  0.00  0.00      PROA O  
ATOM    775  N   GLN A  95      70.502  54.564 132.239  0.00  0.00      PROA N  
ATOM    776  CA  GLN A  95      71.863  55.073 132.254  0.00  0.00      PROA C  
ATOM    777  C   GLN A  95      72.353  55.587 130.904  0.00  0.00      PROA C  
ATOM    778  O   GLN A  95      73.261  56.419 130.840  0.00  0.00      PROA O  
ATOM    779  CB  GLN A  95      72.847  53.980 132.759  0.00  0.00      PROA C  
ATOM    780  CG  GLN A  95      72.700  53.612 134.258  0.00  0.00      PROA C  
ATOM    781  CD  GLN A  95      72.713  54.832 135.184  0.00  0.00      PROA C  
ATOM    782  NE2 GLN A  95      73.822  55.607 135.144  0.00  0.00      PROA N  
ATOM    783  OE1 GLN A  95      71.769  55.093 135.936  0.00  0.00      PROA O  
ATOM    784  N   GLU A  96      71.759  55.110 129.795  0.00  0.00      PROA N  
ATOM    785  CA  GLU A  96      72.078  55.497 128.440  0.00  0.00      PROA C  
ATOM    786  C   GLU A  96      71.991  57.001 128.149  0.00  0.00      PROA C  
ATOM    787  O   GLU A  96      71.176  57.749 128.694  0.00  0.00      PROA O  
ATOM    788  CB  GLU A  96      71.261  54.678 127.401  0.00  0.00      PROA C  
ATOM    789  CG  GLU A  96      71.694  53.190 127.260  0.00  0.00      PROA C  
ATOM    790  CD  GLU A  96      71.255  52.227 128.369  0.00  0.00      PROA C  
ATOM    791  OE1 GLU A  96      70.529  52.611 129.323  0.00  0.00      PROA O  
ATOM    792  OE2 GLU A  96      71.648  51.031 128.276  0.00  0.00      PROA O1-
ATOM    793  N   VAL A  97      72.896  57.470 127.274  0.00  0.00      PROA N  
ATOM    794  CA  VAL A  97      73.174  58.876 127.055  0.00  0.00      PROA C  
ATOM    795  C   VAL A  97      72.738  59.235 125.645  0.00  0.00      PROA C  
ATOM    796  O   VAL A  97      72.970  58.477 124.700  0.00  0.00      PROA O  
ATOM    797  CB  VAL A  97      74.666  59.158 127.241  0.00  0.00      PROA C  
ATOM    798  CG1 VAL A  97      74.994  60.640 126.993  0.00  0.00      PROA C  
ATOM    799  CG2 VAL A  97      75.083  58.773 128.676  0.00  0.00      PROA C  
ATOM    800  N   VAL A  98      72.075  60.395 125.460  0.00  0.00      PROA N  
ATOM    801  CA  VAL A  98      71.639  60.844 124.145  0.00  0.00      PROA C  
ATOM    802  C   VAL A  98      72.374  62.135 123.797  0.00  0.00      PROA C  
ATOM    803  O   VAL A  98      72.651  62.986 124.646  0.00  0.00      PROA O  
ATOM    804  CB  VAL A  98      70.111  60.910 124.009  0.00  0.00      PROA C  
ATOM    805  CG1 VAL A  98      69.529  62.332 124.102  0.00  0.00      PROA C  
ATOM    806  CG2 VAL A  98      69.704  60.237 122.684  0.00  0.00      PROA C  
ATOM    807  N   LEU A  99      72.791  62.254 122.522  0.00  0.00      PROA N  
ATOM    808  CA  LEU A  99      73.732  63.259 122.069  0.00  0.00      PROA C  
ATOM    809  C   LEU A  99      73.227  63.904 120.784  0.00  0.00      PROA C  
ATOM    810  O   LEU A  99      72.816  63.212 119.850  0.00  0.00      PROA O  
ATOM    811  CB  LEU A  99      75.100  62.572 121.815  0.00  0.00      PROA C  
ATOM    812  CG  LEU A  99      76.270  63.495 121.423  0.00  0.00      PROA C  
ATOM    813  CD1 LEU A  99      76.687  64.397 122.591  0.00  0.00      PROA C  
ATOM    814  CD2 LEU A  99      77.469  62.659 120.948  0.00  0.00      PROA C  
ATOM    815  N   SER A 100      73.216  65.254 120.695  0.00  0.00      PROA N  
ATOM    816  CA  SER A 100      72.890  65.957 119.451  0.00  0.00      PROA C  
ATOM    817  C   SER A 100      73.907  65.717 118.332  0.00  0.00      PROA C  
ATOM    818  O   SER A 100      75.110  65.714 118.601  0.00  0.00      PROA O  
ATOM    819  CB  SER A 100      72.704  67.505 119.585  0.00  0.00      PROA C  
ATOM    820  OG  SER A 100      73.860  68.174 120.094  0.00  0.00      PROA O  
ATOM    821  N   PRO A 101      73.522  65.560 117.065  0.00  0.00      PROA N  
ATOM    822  CA  PRO A 101      74.484  65.615 115.967  0.00  0.00      PROA C  
ATOM    823  C   PRO A 101      74.947  67.045 115.737  0.00  0.00      PROA C  
ATOM    824  O   PRO A 101      76.136  67.281 115.516  0.00  0.00      PROA O  
ATOM    825  CB  PRO A 101      73.715  65.049 114.757  0.00  0.00      PROA C  
ATOM    826  CG  PRO A 101      72.642  64.155 115.390  0.00  0.00      PROA C  
ATOM    827  CD  PRO A 101      72.268  64.916 116.662  0.00  0.00      PROA C  
ATOM    828  N   GLY A 102      73.996  68.004 115.765  0.00  0.00      PROA N  
ATOM    829  CA  GLY A 102      74.251  69.439 115.689  0.00  0.00      PROA C  
ATOM    830  C   GLY A 102      74.515  70.071 117.033  0.00  0.00      PROA C  
ATOM    831  O   GLY A 102      74.957  69.430 117.985  0.00  0.00      PROA O  
ATOM    832  N   SER A 103      74.230  71.381 117.135  0.00  0.00      PROA N  
ATOM    833  CA  SER A 103      74.547  72.194 118.307  0.00  0.00      PROA C  
ATOM    834  C   SER A 103      73.287  72.720 118.975  0.00  0.00      PROA C  
ATOM    835  O   SER A 103      73.302  73.689 119.735  0.00  0.00      PROA O  
ATOM    836  CB  SER A 103      75.447  73.396 117.930  0.00  0.00      PROA C  
ATOM    837  OG  SER A 103      76.582  72.959 117.179  0.00  0.00      PROA O  
ATOM    838  N   PHE A 104      72.140  72.079 118.698  0.00  0.00      PROA N  
ATOM    839  CA  PHE A 104      70.851  72.484 119.215  0.00  0.00      PROA C  
ATOM    840  C   PHE A 104      70.049  71.252 119.597  0.00  0.00      PROA C  
ATOM    841  O   PHE A 104      70.117  70.210 118.938  0.00  0.00      PROA O  
ATOM    842  CB  PHE A 104      70.068  73.336 118.170  0.00  0.00      PROA C  
ATOM    843  CG  PHE A 104      68.684  73.720 118.645  0.00  0.00      PROA C  
ATOM    844  CD1 PHE A 104      68.540  74.736 119.595  0.00  0.00      PROA C  
ATOM    845  CD2 PHE A 104      67.532  73.053 118.190  0.00  0.00      PROA C  
ATOM    846  CE1 PHE A 104      67.277  75.099 120.077  0.00  0.00      PROA C  
ATOM    847  CE2 PHE A 104      66.264  73.411 118.663  0.00  0.00      PROA C  
ATOM    848  CZ  PHE A 104      66.136  74.440 119.604  0.00  0.00      PROA C  
ATOM    849  N   MET A 105      69.253  71.353 120.675  0.00  0.00      PROA N  
ATOM    850  CA  MET A 105      68.269  70.341 120.964  0.00  0.00      PROA C  
ATOM    851  C   MET A 105      67.079  70.960 121.690  0.00  0.00      PROA C  
ATOM    852  O   MET A 105      67.214  71.862 122.518  0.00  0.00      PROA O  
ATOM    853  CB  MET A 105      68.885  69.209 121.814  0.00  0.00      PROA C  
ATOM    854  CG  MET A 105      68.052  67.920 121.778  0.00  0.00      PROA C  
ATOM    855  SD  MET A 105      68.760  66.577 122.753  0.00  0.00      PROA S  
ATOM    856  CE  MET A 105      70.299  66.272 121.872  0.00  0.00      PROA C  
ATOM    857  N   SER A 106      65.866  70.464 121.395  0.00  0.00      PROA N  
ATOM    858  CA  SER A 106      64.641  70.788 122.105  0.00  0.00      PROA C  
ATOM    859  C   SER A 106      64.207  69.588 122.916  0.00  0.00      PROA C  
ATOM    860  O   SER A 106      64.218  68.447 122.452  0.00  0.00      PROA O  
ATOM    861  CB  SER A 106      63.429  71.157 121.197  0.00  0.00      PROA C  
ATOM    862  OG  SER A 106      63.597  72.425 120.562  0.00  0.00      PROA O  
ATOM    863  N   VAL A 107      63.794  69.829 124.165  0.00  0.00      PROA N  
ATOM    864  CA  VAL A 107      63.209  68.818 125.022  0.00  0.00      PROA C  
ATOM    865  C   VAL A 107      61.800  69.290 125.319  0.00  0.00      PROA C  
ATOM    866  O   VAL A 107      61.590  70.436 125.716  0.00  0.00      PROA O  
ATOM    867  CB  VAL A 107      63.979  68.616 126.328  0.00  0.00      PROA C  
ATOM    868  CG1 VAL A 107      63.326  67.495 127.166  0.00  0.00      PROA C  
ATOM    869  CG2 VAL A 107      65.445  68.254 126.013  0.00  0.00      PROA C  
ATOM    870  N   THR A 108      60.781  68.437 125.115  0.00  0.00      PROA N  
ATOM    871  CA  THR A 108      59.405  68.776 125.461  0.00  0.00      PROA C  
ATOM    872  C   THR A 108      58.886  67.757 126.444  0.00  0.00      PROA C  
ATOM    873  O   THR A 108      58.801  66.568 126.135  0.00  0.00      PROA O  
ATOM    874  CB  THR A 108      58.414  68.874 124.287  0.00  0.00      PROA C  
ATOM    875  CG2 THR A 108      58.975  69.795 123.197  0.00  0.00      PROA C  
ATOM    876  OG1 THR A 108      58.113  67.626 123.670  0.00  0.00      PROA O  
ATOM    877  N   PHE A 109      58.490  68.207 127.643  0.00  0.00      PROA N  
ATOM    878  CA  PHE A 109      57.759  67.399 128.595  0.00  0.00      PROA C  
ATOM    879  C   PHE A 109      56.278  67.682 128.426  0.00  0.00      PROA C  
ATOM    880  O   PHE A 109      55.859  68.834 128.308  0.00  0.00      PROA O  
ATOM    881  CB  PHE A 109      58.227  67.657 130.057  0.00  0.00      PROA C  
ATOM    882  CG  PHE A 109      57.359  66.985 131.096  0.00  0.00      PROA C  
ATOM    883  CD1 PHE A 109      57.274  65.585 131.144  0.00  0.00      PROA C  
ATOM    884  CD2 PHE A 109      56.599  67.743 132.006  0.00  0.00      PROA C  
ATOM    885  CE1 PHE A 109      56.426  64.949 132.057  0.00  0.00      PROA C  
ATOM    886  CE2 PHE A 109      55.747  67.113 132.922  0.00  0.00      PROA C  
ATOM    887  CZ  PHE A 109      55.660  65.716 132.940  0.00  0.00      PROA C  
ATOM    888  N   ARG A 110      55.449  66.632 128.406  0.00  0.00      PROA N  
ATOM    889  CA  ARG A 110      54.018  66.784 128.368  0.00  0.00      PROA C  
ATOM    890  C   ARG A 110      53.336  65.756 129.240  0.00  0.00      PROA C  
ATOM    891  O   ARG A 110      53.633  64.564 129.185  0.00  0.00      PROA O  
ATOM    892  CB  ARG A 110      53.471  66.724 126.917  0.00  0.00      PROA C  
ATOM    893  CG  ARG A 110      51.936  66.607 126.789  0.00  0.00      PROA C  
ATOM    894  CD  ARG A 110      51.436  66.870 125.364  0.00  0.00      PROA C  
ATOM    895  NE  ARG A 110      49.941  66.750 125.368  0.00  0.00      PROA N  
ATOM    896  CZ  ARG A 110      49.263  65.659 125.041  0.00  0.00      PROA C  
ATOM    897  NH1 ARG A 110      49.838  64.487 124.893  0.00  0.00      PROA N1+
ATOM    898  NH2 ARG A 110      47.960  65.741 124.869  0.00  0.00      PROA N  
ATOM    899  N   SER A 111      52.376  66.210 130.064  0.00  0.00      PROA N  
ATOM    900  CA  SER A 111      51.412  65.355 130.726  0.00  0.00      PROA C  
ATOM    901  C   SER A 111      50.057  65.618 130.096  0.00  0.00      PROA C  
ATOM    902  O   SER A 111      49.559  66.747 130.112  0.00  0.00      PROA O  
ATOM    903  CB  SER A 111      51.349  65.580 132.258  0.00  0.00      PROA C  
ATOM    904  OG  SER A 111      50.387  64.725 132.875  0.00  0.00      PROA O  
ATOM    905  N   ASP A 112      49.458  64.590 129.455  0.00  0.00      PROA N  
ATOM    906  CA  ASP A 112      48.307  64.751 128.585  0.00  0.00      PROA C  
ATOM    907  C   ASP A 112      47.028  65.258 129.276  0.00  0.00      PROA C  
ATOM    908  O   ASP A 112      46.538  66.352 128.990  0.00  0.00      PROA O  
ATOM    909  CB  ASP A 112      48.076  63.463 127.725  0.00  0.00      PROA C  
ATOM    910  CG  ASP A 112      47.394  62.281 128.411  0.00  0.00      PROA C  
ATOM    911  OD1 ASP A 112      47.635  62.025 129.619  0.00  0.00      PROA O  
ATOM    912  OD2 ASP A 112      46.641  61.557 127.705  0.00  0.00      PROA O1-
ATOM    913  N   PHE A 113      46.477  64.467 130.207  0.00  0.00      PROA N  
ATOM    914  CA  PHE A 113      45.267  64.742 130.944  0.00  0.00      PROA C  
ATOM    915  C   PHE A 113      45.597  64.865 132.426  0.00  0.00      PROA C  
ATOM    916  O   PHE A 113      45.742  65.958 132.972  0.00  0.00      PROA O  
ATOM    917  CB  PHE A 113      44.185  63.657 130.635  0.00  0.00      PROA C  
ATOM    918  CG  PHE A 113      42.913  63.826 131.436  0.00  0.00      PROA C  
ATOM    919  CD1 PHE A 113      42.072  64.926 131.198  0.00  0.00      PROA C  
ATOM    920  CD2 PHE A 113      42.534  62.881 132.408  0.00  0.00      PROA C  
ATOM    921  CE1 PHE A 113      40.889  65.094 131.931  0.00  0.00      PROA C  
ATOM    922  CE2 PHE A 113      41.358  63.050 133.150  0.00  0.00      PROA C  
ATOM    923  CZ  PHE A 113      40.535  64.158 132.911  0.00  0.00      PROA C  
ATOM    924  N   SER A 114      45.730  63.731 133.127  0.00  0.00      PROA N  
ATOM    925  CA  SER A 114      45.883  63.702 134.568  0.00  0.00      PROA C  
ATOM    926  C   SER A 114      46.512  62.366 134.914  0.00  0.00      PROA C  
ATOM    927  O   SER A 114      46.602  61.470 134.071  0.00  0.00      PROA O  
ATOM    928  CB  SER A 114      44.516  63.842 135.310  0.00  0.00      PROA C  
ATOM    929  OG  SER A 114      44.664  64.065 136.720  0.00  0.00      PROA O  
ATOM    930  N   ASN A 115      46.976  62.200 136.164  0.00  0.00      PROA N  
ATOM    931  CA  ASN A 115      47.707  61.021 136.588  0.00  0.00      PROA C  
ATOM    932  C   ASN A 115      46.800  60.203 137.502  0.00  0.00      PROA C  
ATOM    933  O   ASN A 115      46.139  60.750 138.389  0.00  0.00      PROA O  
ATOM    934  CB  ASN A 115      49.011  61.357 137.379  0.00  0.00      PROA C  
ATOM    935  CG  ASN A 115      49.902  62.440 136.759  0.00  0.00      PROA C  
ATOM    936  ND2 ASN A 115      50.955  62.815 137.527  0.00  0.00      PROA N  
ATOM    937  OD1 ASN A 115      49.704  62.979 135.670  0.00  0.00      PROA O  
ATOM    938  N   GLU A 116      46.724  58.867 137.339  0.00  0.00      PROA N  
ATOM    939  CA  GLU A 116      45.966  58.021 138.245  0.00  0.00      PROA C  
ATOM    940  C   GLU A 116      46.709  57.809 139.566  0.00  0.00      PROA C  
ATOM    941  O   GLU A 116      46.096  57.570 140.608  0.00  0.00      PROA O  
ATOM    942  CB  GLU A 116      45.611  56.655 137.586  0.00  0.00      PROA C  
ATOM    943  CG  GLU A 116      46.743  55.600 137.429  0.00  0.00      PROA C  
ATOM    944  CD  GLU A 116      47.709  55.834 136.265  0.00  0.00      PROA C  
ATOM    945  OE1 GLU A 116      47.725  56.938 135.662  0.00  0.00      PROA O  
ATOM    946  OE2 GLU A 116      48.466  54.875 135.943  0.00  0.00      PROA O1-
ATOM    947  N   GLU A 117      48.048  57.953 139.561  0.00  0.00      PROA N  
ATOM    948  CA  GLU A 117      48.871  57.912 140.750  0.00  0.00      PROA C  
ATOM    949  C   GLU A 117      49.958  58.966 140.633  0.00  0.00      PROA C  
ATOM    950  O   GLU A 117      50.228  59.511 139.564  0.00  0.00      PROA O  
ATOM    951  CB  GLU A 117      49.478  56.505 141.015  0.00  0.00      PROA C  
ATOM    952  CG  GLU A 117      50.538  56.021 139.992  0.00  0.00      PROA C  
ATOM    953  CD  GLU A 117      51.110  54.660 140.379  0.00  0.00      PROA C  
ATOM    954  OE1 GLU A 117      51.836  54.574 141.407  0.00  0.00      PROA O  
ATOM    955  OE2 GLU A 117      50.848  53.654 139.665  0.00  0.00      PROA O1-
ATOM    956  N   ARG A 118      50.595  59.319 141.763  0.00  0.00      PROA N  
ATOM    957  CA  ARG A 118      51.590  60.374 141.839  0.00  0.00      PROA C  
ATOM    958  C   ARG A 118      52.953  60.000 141.238  0.00  0.00      PROA C  
ATOM    959  O   ARG A 118      53.927  59.755 141.951  0.00  0.00      PROA O  
ATOM    960  CB  ARG A 118      51.744  60.888 143.303  0.00  0.00      PROA C  
ATOM    961  CG  ARG A 118      50.707  61.931 143.798  0.00  0.00      PROA C  
ATOM    962  CD  ARG A 118      49.225  61.521 143.764  0.00  0.00      PROA C  
ATOM    963  NE  ARG A 118      48.671  61.921 142.430  0.00  0.00      PROA N  
ATOM    964  CZ  ARG A 118      47.509  61.512 141.940  0.00  0.00      PROA C  
ATOM    965  NH1 ARG A 118      46.766  60.605 142.530  0.00  0.00      PROA N1+
ATOM    966  NH2 ARG A 118      47.076  62.042 140.816  0.00  0.00      PROA N  
ATOM    967  N   PHE A 119      53.072  59.961 139.893  0.00  0.00      PROA N  
ATOM    968  CA  PHE A 119      54.347  59.844 139.193  0.00  0.00      PROA C  
ATOM    969  C   PHE A 119      55.252  61.042 139.459  0.00  0.00      PROA C  
ATOM    970  O   PHE A 119      54.843  62.193 139.293  0.00  0.00      PROA O  
ATOM    971  CB  PHE A 119      54.171  59.714 137.661  0.00  0.00      PROA C  
ATOM    972  CG  PHE A 119      53.373  58.492 137.318  0.00  0.00      PROA C  
ATOM    973  CD1 PHE A 119      53.955  57.215 137.403  0.00  0.00      PROA C  
ATOM    974  CD2 PHE A 119      52.053  58.611 136.856  0.00  0.00      PROA C  
ATOM    975  CE1 PHE A 119      53.217  56.075 137.055  0.00  0.00      PROA C  
ATOM    976  CE2 PHE A 119      51.310  57.474 136.523  0.00  0.00      PROA C  
ATOM    977  CZ  PHE A 119      51.893  56.206 136.619  0.00  0.00      PROA C  
ATOM    978  N   THR A 120      56.492  60.821 139.931  0.00  0.00      PROA N  
ATOM    979  CA  THR A 120      57.368  61.925 140.303  0.00  0.00      PROA C  
ATOM    980  C   THR A 120      57.792  62.821 139.144  0.00  0.00      PROA C  
ATOM    981  O   THR A 120      57.635  64.036 139.225  0.00  0.00      PROA O  
ATOM    982  CB  THR A 120      58.576  61.543 141.156  0.00  0.00      PROA C  
ATOM    983  CG2 THR A 120      58.087  61.001 142.508  0.00  0.00      PROA C  
ATOM    984  OG1 THR A 120      59.357  60.522 140.559  0.00  0.00      PROA O  
ATOM    985  N   GLY A 121      58.246  62.257 138.005  0.00  0.00      PROA N  
ATOM    986  CA  GLY A 121      58.790  63.002 136.870  0.00  0.00      PROA C  
ATOM    987  C   GLY A 121      60.196  62.580 136.525  0.00  0.00      PROA C  
ATOM    988  O   GLY A 121      60.622  61.458 136.794  0.00  0.00      PROA O  
ATOM    989  N   PHE A 122      60.959  63.483 135.889  0.00  0.00      PROA N  
ATOM    990  CA  PHE A 122      62.338  63.247 135.502  0.00  0.00      PROA C  
ATOM    991  C   PHE A 122      63.201  64.483 135.798  0.00  0.00      PROA C  
ATOM    992  O   PHE A 122      62.719  65.624 135.785  0.00  0.00      PROA O  
ATOM    993  CB  PHE A 122      62.459  62.894 133.978  0.00  0.00      PROA C  
ATOM    994  CG  PHE A 122      62.317  64.098 133.064  0.00  0.00      PROA C  
ATOM    995  CD1 PHE A 122      61.063  64.686 132.850  0.00  0.00      PROA C  
ATOM    996  CD2 PHE A 122      63.455  64.720 132.515  0.00  0.00      PROA C  
ATOM    997  CE1 PHE A 122      60.953  65.915 132.187  0.00  0.00      PROA C  
ATOM    998  CE2 PHE A 122      63.345  65.923 131.808  0.00  0.00      PROA C  
ATOM    999  CZ  PHE A 122      62.093  66.527 131.653  0.00  0.00      PROA C  
ATOM   1000  N   ASP A 123      64.519  64.257 136.004  0.00  0.00      PROA N  
ATOM   1001  CA  ASP A 123      65.552  65.280 135.943  0.00  0.00      PROA C  
ATOM   1002  C   ASP A 123      66.509  64.900 134.832  0.00  0.00      PROA C  
ATOM   1003  O   ASP A 123      67.002  63.769 134.759  0.00  0.00      PROA O  
ATOM   1004  CB  ASP A 123      66.353  65.424 137.267  0.00  0.00      PROA C  
ATOM   1005  CG  ASP A 123      67.467  66.471 137.345  0.00  0.00      PROA C  
ATOM   1006  OD1 ASP A 123      67.542  67.408 136.515  0.00  0.00      PROA O  
ATOM   1007  OD2 ASP A 123      68.224  66.399 138.354  0.00  0.00      PROA O1-
ATOM   1008  N   ALA A 124      66.791  65.855 133.946  0.00  0.00      PROA N  
ATOM   1009  CA  ALA A 124      67.792  65.737 132.926  0.00  0.00      PROA C  
ATOM   1010  C   ALA A 124      68.833  66.827 133.127  0.00  0.00      PROA C  
ATOM   1011  O   ALA A 124      68.521  68.009 133.282  0.00  0.00      PROA O  
ATOM   1012  CB  ALA A 124      67.189  65.855 131.511  0.00  0.00      PROA C  
ATOM   1013  N   HIS A 125      70.120  66.453 133.096  0.00  0.00      PROA N  
ATOM   1014  CA  HIS A 125      71.201  67.421 133.111  0.00  0.00      PROA C  
ATOM   1015  C   HIS A 125      71.850  67.473 131.755  0.00  0.00      PROA C  
ATOM   1016  O   HIS A 125      72.026  66.451 131.088  0.00  0.00      PROA O  
ATOM   1017  CB  HIS A 125      72.279  67.141 134.174  0.00  0.00      PROA C  
ATOM   1018  CG  HIS A 125      71.816  67.557 135.532  0.00  0.00      PROA C  
ATOM   1019  CD2 HIS A 125      72.057  68.713 136.206  0.00  0.00      PROA C  
ATOM   1020  ND1 HIS A 125      71.150  66.738 136.412  0.00  0.00      PROA N  
ATOM   1021  CE1 HIS A 125      70.994  67.434 137.560  0.00  0.00      PROA C  
ATOM   1022  NE2 HIS A 125      71.537  68.640 137.489  0.00  0.00      PROA N  
ATOM   1023  N   TYR A 126      72.210  68.692 131.317  0.00  0.00      PROA N  
ATOM   1024  CA  TYR A 126      72.953  68.890 130.097  0.00  0.00      PROA C  
ATOM   1025  C   TYR A 126      74.295  69.491 130.439  0.00  0.00      PROA C  
ATOM   1026  O   TYR A 126      74.434  70.327 131.336  0.00  0.00      PROA O  
ATOM   1027  CB  TYR A 126      72.222  69.758 129.021  0.00  0.00      PROA C  
ATOM   1028  CG  TYR A 126      72.058  71.232 129.309  0.00  0.00      PROA C  
ATOM   1029  CD1 TYR A 126      70.950  71.660 130.050  0.00  0.00      PROA C  
ATOM   1030  CD2 TYR A 126      72.897  72.202 128.723  0.00  0.00      PROA C  
ATOM   1031  CE1 TYR A 126      70.669  73.022 130.202  0.00  0.00      PROA C  
ATOM   1032  CE2 TYR A 126      72.627  73.571 128.885  0.00  0.00      PROA C  
ATOM   1033  CZ  TYR A 126      71.508  73.979 129.623  0.00  0.00      PROA C  
ATOM   1034  OH  TYR A 126      71.199  75.343 129.788  0.00  0.00      PROA O  
ATOM   1035  N   MET A 127      75.325  69.081 129.689  0.00  0.00      PROA N  
ATOM   1036  CA  MET A 127      76.495  69.902 129.532  0.00  0.00      PROA C  
ATOM   1037  C   MET A 127      76.758  69.936 128.043  0.00  0.00      PROA C  
ATOM   1038  O   MET A 127      76.365  69.054 127.272  0.00  0.00      PROA O  
ATOM   1039  CB  MET A 127      77.755  69.430 130.322  0.00  0.00      PROA C  
ATOM   1040  CG  MET A 127      78.634  68.320 129.699  0.00  0.00      PROA C  
ATOM   1041  SD  MET A 127      77.904  66.658 129.688  0.00  0.00      PROA S  
ATOM   1042  CE  MET A 127      78.452  66.242 131.369  0.00  0.00      PROA C  
ATOM   1043  N   ALA A 128      77.427  71.006 127.605  0.00  0.00      PROA N  
ATOM   1044  CA  ALA A 128      77.968  71.137 126.285  0.00  0.00      PROA C  
ATOM   1045  C   ALA A 128      79.290  70.384 126.202  0.00  0.00      PROA C  
ATOM   1046  O   ALA A 128      80.249  70.684 126.917  0.00  0.00      PROA O  
ATOM   1047  CB  ALA A 128      78.173  72.630 125.987  0.00  0.00      PROA C  
ATOM   1048  N   VAL A 129      79.361  69.361 125.333  0.00  0.00      PROA N  
ATOM   1049  CA  VAL A 129      80.563  68.570 125.151  0.00  0.00      PROA C  
ATOM   1050  C   VAL A 129      81.297  69.034 123.913  0.00  0.00      PROA C  
ATOM   1051  O   VAL A 129      80.718  69.299 122.855  0.00  0.00      PROA O  
ATOM   1052  CB  VAL A 129      80.365  67.054 125.156  0.00  0.00      PROA C  
ATOM   1053  CG1 VAL A 129      79.923  66.627 126.568  0.00  0.00      PROA C  
ATOM   1054  CG2 VAL A 129      79.348  66.598 124.096  0.00  0.00      PROA C  
ATOM   1055  N   ASP A 130      82.625  69.199 124.058  0.00  0.00      PROA N  
ATOM   1056  CA  ASP A 130      83.525  69.692 123.044  0.00  0.00      PROA C  
ATOM   1057  C   ASP A 130      83.474  68.866 121.754  0.00  0.00      PROA C  
ATOM   1058  O   ASP A 130      83.826  67.683 121.744  0.00  0.00      PROA O  
ATOM   1059  CB  ASP A 130      84.942  69.735 123.678  0.00  0.00      PROA C  
ATOM   1060  CG  ASP A 130      85.990  70.333 122.754  0.00  0.00      PROA C  
ATOM   1061  OD1 ASP A 130      85.617  71.116 121.842  0.00  0.00      PROA O  
ATOM   1062  OD2 ASP A 130      87.202  70.089 123.007  0.00  0.00      PROA O1-
ATOM   1063  N   VAL A 131      83.009  69.457 120.630  0.00  0.00      PROA N  
ATOM   1064  CA  VAL A 131      83.030  68.765 119.354  0.00  0.00      PROA C  
ATOM   1065  C   VAL A 131      84.466  68.687 118.837  0.00  0.00      PROA C  
ATOM   1066  O   VAL A 131      85.162  69.687 118.640  0.00  0.00      PROA O  
ATOM   1067  CB  VAL A 131      82.041  69.311 118.324  0.00  0.00      PROA C  
ATOM   1068  CG1 VAL A 131      82.414  70.722 117.829  0.00  0.00      PROA C  
ATOM   1069  CG2 VAL A 131      81.923  68.317 117.150  0.00  0.00      PROA C  
ATOM   1070  N   ASP A 132      84.984  67.454 118.674  0.00  0.00      PROA N  
ATOM   1071  CA  ASP A 132      86.368  67.257 118.324  0.00  0.00      PROA C  
ATOM   1072  C   ASP A 132      86.500  67.187 116.807  0.00  0.00      PROA C  
ATOM   1073  O   ASP A 132      86.292  66.145 116.184  0.00  0.00      PROA O  
ATOM   1074  CB  ASP A 132      86.919  66.029 119.094  0.00  0.00      PROA C  
ATOM   1075  CG  ASP A 132      88.420  65.824 118.943  0.00  0.00      PROA C  
ATOM   1076  OD1 ASP A 132      89.099  66.616 118.241  0.00  0.00      PROA O  
ATOM   1077  OD2 ASP A 132      88.943  64.855 119.559  0.00  0.00      PROA O1-
ATOM   1078  N   GLU A 133      86.844  68.323 116.171  0.00  0.00      PROA N  
ATOM   1079  CA  GLU A 133      86.894  68.489 114.731  0.00  0.00      PROA C  
ATOM   1080  C   GLU A 133      87.924  67.585 114.060  0.00  0.00      PROA C  
ATOM   1081  O   GLU A 133      87.751  67.170 112.912  0.00  0.00      PROA O  
ATOM   1082  CB  GLU A 133      87.128  69.973 114.335  0.00  0.00      PROA C  
ATOM   1083  CG  GLU A 133      85.995  70.545 113.444  0.00  0.00      PROA C  
ATOM   1084  CD  GLU A 133      84.740  70.935 114.222  0.00  0.00      PROA C  
ATOM   1085  OE1 GLU A 133      83.682  70.276 114.032  0.00  0.00      PROA O  
ATOM   1086  OE2 GLU A 133      84.782  71.937 114.987  0.00  0.00      PROA O1-
ATOM   1087  N   CYS A 134      89.021  67.241 114.771  0.00  0.00      PROA N  
ATOM   1088  CA  CYS A 134      90.010  66.285 114.301  0.00  0.00      PROA C  
ATOM   1089  C   CYS A 134      89.450  64.892 114.025  0.00  0.00      PROA C  
ATOM   1090  O   CYS A 134      89.750  64.299 112.988  0.00  0.00      PROA O  
ATOM   1091  CB  CYS A 134      91.167  66.119 115.321  0.00  0.00      PROA C  
ATOM   1092  SG  CYS A 134      92.210  67.595 115.465  0.00  0.00      PROA S  
ATOM   1093  N   LYS A 135      88.610  64.334 114.927  0.00  0.00      PROA N  
ATOM   1094  CA  LYS A 135      88.080  62.992 114.734  0.00  0.00      PROA C  
ATOM   1095  C   LYS A 135      86.690  62.997 114.109  0.00  0.00      PROA C  
ATOM   1096  O   LYS A 135      86.332  62.071 113.379  0.00  0.00      PROA O  
ATOM   1097  CB  LYS A 135      88.027  62.178 116.061  0.00  0.00      PROA C  
ATOM   1098  CG  LYS A 135      87.037  62.681 117.127  0.00  0.00      PROA C  
ATOM   1099  CD  LYS A 135      86.909  61.725 118.329  0.00  0.00      PROA C  
ATOM   1100  CE  LYS A 135      85.854  62.179 119.353  0.00  0.00      PROA C  
ATOM   1101  NZ  LYS A 135      85.636  61.143 120.393  0.00  0.00      PROA N1+
ATOM   1102  N   GLU A 136      85.865  64.039 114.359  0.00  0.00      PROA N  
ATOM   1103  CA  GLU A 136      84.478  64.084 113.930  0.00  0.00      PROA C  
ATOM   1104  C   GLU A 136      84.283  64.459 112.472  0.00  0.00      PROA C  
ATOM   1105  O   GLU A 136      83.892  65.573 112.120  0.00  0.00      PROA O  
ATOM   1106  CB  GLU A 136      83.582  64.951 114.857  0.00  0.00      PROA C  
ATOM   1107  CG  GLU A 136      83.316  64.309 116.243  0.00  0.00      PROA C  
ATOM   1108  CD  GLU A 136      82.629  62.951 116.131  0.00  0.00      PROA C  
ATOM   1109  OE1 GLU A 136      81.506  62.893 115.557  0.00  0.00      PROA O  
ATOM   1110  OE2 GLU A 136      83.169  61.936 116.642  0.00  0.00      PROA O1-
ATOM   1111  N   ARG A 137      84.532  63.482 111.592  0.00  0.00      PROA N  
ATOM   1112  CA  ARG A 137      84.186  63.495 110.194  0.00  0.00      PROA C  
ATOM   1113  C   ARG A 137      83.604  62.147 109.800  0.00  0.00      PROA C  
ATOM   1114  O   ARG A 137      84.246  61.110 109.975  0.00  0.00      PROA O  
ATOM   1115  CB  ARG A 137      85.424  63.813 109.310  0.00  0.00      PROA C  
ATOM   1116  CG  ARG A 137      85.812  65.309 109.228  0.00  0.00      PROA C  
ATOM   1117  CD  ARG A 137      84.669  66.287 108.909  0.00  0.00      PROA C  
ATOM   1118  NE  ARG A 137      83.882  65.724 107.762  0.00  0.00      PROA N  
ATOM   1119  CZ  ARG A 137      82.601  65.977 107.528  0.00  0.00      PROA C  
ATOM   1120  NH1 ARG A 137      81.882  66.788 108.268  0.00  0.00      PROA N1+
ATOM   1121  NH2 ARG A 137      82.020  65.373 106.512  0.00  0.00      PROA N  
ATOM   1122  N   GLU A 138      82.361  62.105 109.259  0.00  0.00      PROA N  
ATOM   1123  CA  GLU A 138      81.794  60.878 108.700  0.00  0.00      PROA C  
ATOM   1124  C   GLU A 138      82.597  60.364 107.501  0.00  0.00      PROA C  
ATOM   1125  O   GLU A 138      82.950  59.187 107.412  0.00  0.00      PROA O  
ATOM   1126  CB  GLU A 138      80.285  61.047 108.356  0.00  0.00      PROA C  
ATOM   1127  CG  GLU A 138      79.934  62.052 107.224  0.00  0.00      PROA C  
ATOM   1128  CD  GLU A 138      78.432  62.244 107.002  0.00  0.00      PROA C  
ATOM   1129  OE1 GLU A 138      77.597  61.591 107.681  0.00  0.00      PROA O  
ATOM   1130  OE2 GLU A 138      78.071  63.070 106.120  0.00  0.00      PROA O1-
ATOM   1131  N   ASP A 139      82.969  61.294 106.605  0.00  0.00      PROA N  
ATOM   1132  CA  ASP A 139      83.946  61.144 105.553  0.00  0.00      PROA C  
ATOM   1133  C   ASP A 139      84.829  62.369 105.695  0.00  0.00      PROA C  
ATOM   1134  O   ASP A 139      84.341  63.454 106.027  0.00  0.00      PROA O  
ATOM   1135  CB  ASP A 139      83.296  61.137 104.140  0.00  0.00      PROA C  
ATOM   1136  CG  ASP A 139      82.561  59.838 103.856  0.00  0.00      PROA C  
ATOM   1137  OD1 ASP A 139      83.085  58.740 104.179  0.00  0.00      PROA O  
ATOM   1138  OD2 ASP A 139      81.502  59.893 103.172  0.00  0.00      PROA O1-
ATOM   1139  N   GLU A 140      86.154  62.248 105.488  0.00  0.00      PROA N  
ATOM   1140  CA  GLU A 140      87.053  63.387 105.565  0.00  0.00      PROA C  
ATOM   1141  C   GLU A 140      86.694  64.493 104.566  0.00  0.00      PROA C  
ATOM   1142  O   GLU A 140      86.474  64.260 103.375  0.00  0.00      PROA O  
ATOM   1143  CB  GLU A 140      88.555  62.989 105.469  0.00  0.00      PROA C  
ATOM   1144  CG  GLU A 140      89.043  62.359 104.133  0.00  0.00      PROA C  
ATOM   1145  CD  GLU A 140      88.525  60.946 103.883  0.00  0.00      PROA C  
ATOM   1146  OE1 GLU A 140      88.760  60.048 104.736  0.00  0.00      PROA O  
ATOM   1147  OE2 GLU A 140      87.888  60.705 102.824  0.00  0.00      PROA O1-
ATOM   1148  N   GLU A 141      86.581  65.743 105.062  0.00  0.00      PROA N  
ATOM   1149  CA  GLU A 141      86.221  66.886 104.242  0.00  0.00      PROA C  
ATOM   1150  C   GLU A 141      87.520  67.635 103.982  0.00  0.00      PROA C  
ATOM   1151  O   GLU A 141      88.577  67.032 103.778  0.00  0.00      PROA O  
ATOM   1152  CB  GLU A 141      85.153  67.747 104.977  0.00  0.00      PROA C  
ATOM   1153  CG  GLU A 141      84.317  68.676 104.056  0.00  0.00      PROA C  
ATOM   1154  CD  GLU A 141      83.294  69.496 104.838  0.00  0.00      PROA C  
ATOM   1155  OE1 GLU A 141      83.705  70.372 105.645  0.00  0.00      PROA O  
ATOM   1156  OE2 GLU A 141      82.066  69.295 104.638  0.00  0.00      PROA O1-
ATOM   1157  N   LEU A 142      87.510  68.980 104.014  0.00  0.00      PROA N  
ATOM   1158  CA  LEU A 142      88.735  69.747 103.987  0.00  0.00      PROA C  
ATOM   1159  C   LEU A 142      89.260  69.824 105.420  0.00  0.00      PROA C  
ATOM   1160  O   LEU A 142      88.918  70.704 106.213  0.00  0.00      PROA O  
ATOM   1161  CB  LEU A 142      88.525  71.135 103.337  0.00  0.00      PROA C  
ATOM   1162  CG  LEU A 142      89.805  71.714 102.695  0.00  0.00      PROA C  
ATOM   1163  CD1 LEU A 142      89.466  72.928 101.816  0.00  0.00      PROA C  
ATOM   1164  CD2 LEU A 142      90.886  72.071 103.726  0.00  0.00      PROA C  
ATOM   1165  N   SER A 143      90.108  68.841 105.779  0.00  0.00      PROA N  
ATOM   1166  CA  SER A 143      90.742  68.734 107.086  0.00  0.00      PROA C  
ATOM   1167  C   SER A 143      92.067  69.470 107.074  0.00  0.00      PROA C  
ATOM   1168  O   SER A 143      92.594  69.826 106.020  0.00  0.00      PROA O  
ATOM   1169  CB  SER A 143      91.001  67.260 107.513  0.00  0.00      PROA C  
ATOM   1170  OG  SER A 143      89.776  66.520 107.570  0.00  0.00      PROA O  
ATOM   1171  N   CYS A 144      92.661  69.736 108.255  0.00  0.00      PROA N  
ATOM   1172  CA  CYS A 144      93.983  70.345 108.317  0.00  0.00      PROA C  
ATOM   1173  C   CYS A 144      95.080  69.485 107.675  0.00  0.00      PROA C  
ATOM   1174  O   CYS A 144      95.158  68.278 107.913  0.00  0.00      PROA O  
ATOM   1175  CB  CYS A 144      94.387  70.691 109.772  0.00  0.00      PROA C  
ATOM   1176  SG  CYS A 144      95.659  71.984 109.807  0.00  0.00      PROA S  
ATOM   1177  N   ASP A 145      95.949  70.083 106.827  0.00  0.00      PROA N  
ATOM   1178  CA  ASP A 145      97.024  69.369 106.152  0.00  0.00      PROA C  
ATOM   1179  C   ASP A 145      98.066  68.739 107.082  0.00  0.00      PROA C  
ATOM   1180  O   ASP A 145      98.443  67.578 106.915  0.00  0.00      PROA O  
ATOM   1181  CB  ASP A 145      97.723  70.310 105.132  0.00  0.00      PROA C  
ATOM   1182  CG  ASP A 145      96.921  70.377 103.842  0.00  0.00      PROA C  
ATOM   1183  OD1 ASP A 145      96.650  69.297 103.245  0.00  0.00      PROA O  
ATOM   1184  OD2 ASP A 145      96.646  71.504 103.356  0.00  0.00      PROA O1-
ATOM   1185  N   HIS A 146      98.533  69.483 108.105  0.00  0.00      PROA N  
ATOM   1186  CA  HIS A 146      99.550  68.999 109.025  0.00  0.00      PROA C  
ATOM   1187  C   HIS A 146      98.936  68.565 110.342  0.00  0.00      PROA C  
ATOM   1188  O   HIS A 146      98.668  67.380 110.546  0.00  0.00      PROA O  
ATOM   1189  CB  HIS A 146     100.675  70.042 109.238  0.00  0.00      PROA C  
ATOM   1190  CG  HIS A 146     101.573  70.169 108.035  0.00  0.00      PROA C  
ATOM   1191  CD2 HIS A 146     101.899  69.250 107.084  0.00  0.00      PROA C  
ATOM   1192  ND1 HIS A 146     102.266  71.315 107.701  0.00  0.00      PROA N  
ATOM   1193  CE1 HIS A 146     102.986  71.038 106.585  0.00  0.00      PROA C  
ATOM   1194  NE2 HIS A 146     102.801  69.794 106.180  0.00  0.00      PROA N  
ATOM   1195  N   TYR A 147      98.692  69.506 111.273  0.00  0.00      PROA N  
ATOM   1196  CA  TYR A 147      98.112  69.183 112.562  0.00  0.00      PROA C  
ATOM   1197  C   TYR A 147      96.893  70.044 112.818  0.00  0.00      PROA C  
ATOM   1198  O   TYR A 147      96.935  71.274 112.774  0.00  0.00      PROA O  
ATOM   1199  CB  TYR A 147      99.100  69.376 113.737  0.00  0.00      PROA C  
ATOM   1200  CG  TYR A 147     100.295  68.484 113.581  0.00  0.00      PROA C  
ATOM   1201  CD1 TYR A 147     100.243  67.144 114.001  0.00  0.00      PROA C  
ATOM   1202  CD2 TYR A 147     101.502  68.997 113.079  0.00  0.00      PROA C  
ATOM   1203  CE1 TYR A 147     101.379  66.326 113.913  0.00  0.00      PROA C  
ATOM   1204  CE2 TYR A 147     102.639  68.184 113.002  0.00  0.00      PROA C  
ATOM   1205  CZ  TYR A 147     102.579  66.849 113.414  0.00  0.00      PROA C  
ATOM   1206  OH  TYR A 147     103.734  66.044 113.333  0.00  0.00      PROA O  
ATOM   1207  N   CYS A 148      95.754  69.393 113.113  0.00  0.00      PROA N  
ATOM   1208  CA  CYS A 148      94.610  70.066 113.688  0.00  0.00      PROA C  
ATOM   1209  C   CYS A 148      94.765  70.072 115.201  0.00  0.00      PROA C  
ATOM   1210  O   CYS A 148      95.197  69.093 115.814  0.00  0.00      PROA O  
ATOM   1211  CB  CYS A 148      93.261  69.411 113.269  0.00  0.00      PROA C  
ATOM   1212  SG  CYS A 148      93.148  67.636 113.666  0.00  0.00      PROA S  
ATOM   1213  N   HIS A 149      94.426  71.197 115.844  0.00  0.00      PROA N  
ATOM   1214  CA  HIS A 149      94.390  71.276 117.288  0.00  0.00      PROA C  
ATOM   1215  C   HIS A 149      93.012  71.702 117.701  0.00  0.00      PROA C  
ATOM   1216  O   HIS A 149      92.505  72.741 117.280  0.00  0.00      PROA O  
ATOM   1217  CB  HIS A 149      95.429  72.262 117.859  0.00  0.00      PROA C  
ATOM   1218  CG  HIS A 149      96.841  71.806 117.644  0.00  0.00      PROA C  
ATOM   1219  CD2 HIS A 149      97.928  72.518 117.250  0.00  0.00      PROA C  
ATOM   1220  ND1 HIS A 149      97.267  70.497 117.750  0.00  0.00      PROA N  
ATOM   1221  CE1 HIS A 149      98.576  70.476 117.409  0.00  0.00      PROA C  
ATOM   1222  NE2 HIS A 149      99.021  71.682 117.116  0.00  0.00      PROA N  
ATOM   1223  N   ASN A 150      92.355  70.871 118.524  0.00  0.00      PROA N  
ATOM   1224  CA  ASN A 150      91.011  71.120 118.976  0.00  0.00      PROA C  
ATOM   1225  C   ASN A 150      91.065  71.787 120.345  0.00  0.00      PROA C  
ATOM   1226  O   ASN A 150      91.835  71.398 121.225  0.00  0.00      PROA O  
ATOM   1227  CB  ASN A 150      90.224  69.791 119.005  0.00  0.00      PROA C  
ATOM   1228  CG  ASN A 150      88.731  70.069 118.881  0.00  0.00      PROA C  
ATOM   1229  ND2 ASN A 150      88.005  70.084 120.016  0.00  0.00      PROA N  
ATOM   1230  OD1 ASN A 150      88.216  70.232 117.770  0.00  0.00      PROA O  
ATOM   1231  N   TYR A 151      90.246  72.822 120.544  0.00  0.00      PROA N  
ATOM   1232  CA  TYR A 151      90.133  73.555 121.783  0.00  0.00      PROA C  
ATOM   1233  C   TYR A 151      88.636  73.652 122.025  0.00  0.00      PROA C  
ATOM   1234  O   TYR A 151      87.839  73.409 121.119  0.00  0.00      PROA O  
ATOM   1235  CB  TYR A 151      90.810  74.963 121.715  0.00  0.00      PROA C  
ATOM   1236  CG  TYR A 151      90.117  75.926 120.772  0.00  0.00      PROA C  
ATOM   1237  CD1 TYR A 151      90.438  75.940 119.406  0.00  0.00      PROA C  
ATOM   1238  CD2 TYR A 151      89.161  76.839 121.252  0.00  0.00      PROA C  
ATOM   1239  CE1 TYR A 151      89.811  76.840 118.533  0.00  0.00      PROA C  
ATOM   1240  CE2 TYR A 151      88.511  77.722 120.378  0.00  0.00      PROA C  
ATOM   1241  CZ  TYR A 151      88.839  77.722 119.016  0.00  0.00      PROA C  
ATOM   1242  OH  TYR A 151      88.192  78.603 118.124  0.00  0.00      PROA O  
ATOM   1243  N   ILE A 152      88.197  73.984 123.258  0.00  0.00      PROA N  
ATOM   1244  CA  ILE A 152      86.770  74.030 123.551  0.00  0.00      PROA C  
ATOM   1245  C   ILE A 152      86.012  75.050 122.688  0.00  0.00      PROA C  
ATOM   1246  O   ILE A 152      86.225  76.264 122.735  0.00  0.00      PROA O  
ATOM   1247  CB  ILE A 152      86.424  74.067 125.042  0.00  0.00      PROA C  
ATOM   1248  CG1 ILE A 152      86.915  75.318 125.806  0.00  0.00      PROA C  
ATOM   1249  CG2 ILE A 152      87.025  72.788 125.673  0.00  0.00      PROA C  
ATOM   1250  CD  ILE A 152      85.880  76.442 125.945  0.00  0.00      PROA C  
ATOM   1251  N   GLY A 153      85.140  74.535 121.795  0.00  0.00      PROA N  
ATOM   1252  CA  GLY A 153      84.372  75.331 120.848  0.00  0.00      PROA C  
ATOM   1253  C   GLY A 153      84.999  75.519 119.480  0.00  0.00      PROA C  
ATOM   1254  O   GLY A 153      84.557  76.372 118.710  0.00  0.00      PROA O  
ATOM   1255  N   GLY A 154      86.023  74.734 119.096  0.00  0.00      PROA N  
ATOM   1256  CA  GLY A 154      86.521  74.786 117.723  0.00  0.00      PROA C  
ATOM   1257  C   GLY A 154      87.870  74.153 117.518  0.00  0.00      PROA C  
ATOM   1258  O   GLY A 154      88.411  73.446 118.365  0.00  0.00      PROA O  
ATOM   1259  N   TYR A 155      88.475  74.407 116.346  0.00  0.00      PROA N  
ATOM   1260  CA  TYR A 155      89.807  73.920 116.051  0.00  0.00      PROA C  
ATOM   1261  C   TYR A 155      90.578  75.019 115.337  0.00  0.00      PROA C  
ATOM   1262  O   TYR A 155      90.018  75.983 114.808  0.00  0.00      PROA O  
ATOM   1263  CB  TYR A 155      89.790  72.591 115.218  0.00  0.00      PROA C  
ATOM   1264  CG  TYR A 155      89.631  72.770 113.720  0.00  0.00      PROA C  
ATOM   1265  CD1 TYR A 155      88.415  73.211 113.176  0.00  0.00      PROA C  
ATOM   1266  CD2 TYR A 155      90.709  72.515 112.851  0.00  0.00      PROA C  
ATOM   1267  CE1 TYR A 155      88.274  73.402 111.794  0.00  0.00      PROA C  
ATOM   1268  CE2 TYR A 155      90.573  72.706 111.469  0.00  0.00      PROA C  
ATOM   1269  CZ  TYR A 155      89.355  73.148 110.941  0.00  0.00      PROA C  
ATOM   1270  OH  TYR A 155      89.226  73.341 109.549  0.00  0.00      PROA O  
ATOM   1271  N   TYR A 156      91.908  74.873 115.305  0.00  0.00      PROA N  
ATOM   1272  CA  TYR A 156      92.770  75.682 114.476  0.00  0.00      PROA C  
ATOM   1273  C   TYR A 156      93.789  74.770 113.818  0.00  0.00      PROA C  
ATOM   1274  O   TYR A 156      94.070  73.659 114.278  0.00  0.00      PROA O  
ATOM   1275  CB  TYR A 156      93.465  76.852 115.245  0.00  0.00      PROA C  
ATOM   1276  CG  TYR A 156      94.295  76.396 116.424  0.00  0.00      PROA C  
ATOM   1277  CD1 TYR A 156      93.671  76.107 117.646  0.00  0.00      PROA C  
ATOM   1278  CD2 TYR A 156      95.697  76.312 116.346  0.00  0.00      PROA C  
ATOM   1279  CE1 TYR A 156      94.415  75.685 118.753  0.00  0.00      PROA C  
ATOM   1280  CE2 TYR A 156      96.453  75.919 117.461  0.00  0.00      PROA C  
ATOM   1281  CZ  TYR A 156      95.808  75.597 118.663  0.00  0.00      PROA C  
ATOM   1282  OH  TYR A 156      96.543  75.166 119.787  0.00  0.00      PROA O  
ATOM   1283  N   CYS A 157      94.360  75.232 112.693  0.00  0.00      PROA N  
ATOM   1284  CA  CYS A 157      95.479  74.575 112.050  0.00  0.00      PROA C  
ATOM   1285  C   CYS A 157      96.791  75.042 112.631  0.00  0.00      PROA C  
ATOM   1286  O   CYS A 157      96.984  76.213 112.966  0.00  0.00      PROA O  
ATOM   1287  CB  CYS A 157      95.536  74.857 110.527  0.00  0.00      PROA C  
ATOM   1288  SG  CYS A 157      94.563  73.672 109.569  0.00  0.00      PROA S  
ATOM   1289  N   SER A 158      97.749  74.116 112.701  0.00  0.00      PROA N  
ATOM   1290  CA  SER A 158      99.132  74.422 112.968  0.00  0.00      PROA C  
ATOM   1291  C   SER A 158      99.949  73.649 111.961  0.00  0.00      PROA C  
ATOM   1292  O   SER A 158      99.447  72.795 111.224  0.00  0.00      PROA O  
ATOM   1293  CB  SER A 158      99.606  74.079 114.411  0.00  0.00      PROA C  
ATOM   1294  OG  SER A 158      99.829  72.685 114.637  0.00  0.00      PROA O  
ATOM   1295  N   CYS A 159     101.249  73.964 111.887  0.00  0.00      PROA N  
ATOM   1296  CA  CYS A 159     102.162  73.320 110.974  0.00  0.00      PROA C  
ATOM   1297  C   CYS A 159     103.360  72.765 111.720  0.00  0.00      PROA C  
ATOM   1298  O   CYS A 159     103.638  73.124 112.862  0.00  0.00      PROA O  
ATOM   1299  CB  CYS A 159     102.701  74.307 109.916  0.00  0.00      PROA C  
ATOM   1300  SG  CYS A 159     101.379  75.197 109.063  0.00  0.00      PROA S  
ATOM   1301  N   ARG A 160     104.113  71.854 111.066  0.00  0.00      PROA N  
ATOM   1302  CA  ARG A 160     105.472  71.511 111.457  0.00  0.00      PROA C  
ATOM   1303  C   ARG A 160     106.428  72.720 111.514  0.00  0.00      PROA C  
ATOM   1304  O   ARG A 160     106.204  73.735 110.849  0.00  0.00      PROA O  
ATOM   1305  CB  ARG A 160     106.047  70.436 110.499  0.00  0.00      PROA C  
ATOM   1306  CG  ARG A 160     105.351  69.061 110.614  0.00  0.00      PROA C  
ATOM   1307  CD  ARG A 160     105.833  68.005 109.603  0.00  0.00      PROA C  
ATOM   1308  NE  ARG A 160     105.336  68.402 108.244  0.00  0.00      PROA N  
ATOM   1309  CZ  ARG A 160     105.813  67.917 107.108  0.00  0.00      PROA C  
ATOM   1310  NH1 ARG A 160     106.860  67.133 107.023  0.00  0.00      PROA N1+
ATOM   1311  NH2 ARG A 160     105.244  68.220 105.962  0.00  0.00      PROA N  
ATOM   1312  N   PHE A 161     107.530  72.656 112.309  0.00  0.00      PROA N  
ATOM   1313  CA  PHE A 161     108.601  73.655 112.255  0.00  0.00      PROA C  
ATOM   1314  C   PHE A 161     109.263  73.606 110.876  0.00  0.00      PROA C  
ATOM   1315  O   PHE A 161     109.869  72.604 110.491  0.00  0.00      PROA O  
ATOM   1316  CB  PHE A 161     109.687  73.413 113.352  0.00  0.00      PROA C  
ATOM   1317  CG  PHE A 161     110.589  74.604 113.610  0.00  0.00      PROA C  
ATOM   1318  CD1 PHE A 161     111.646  74.970 112.754  0.00  0.00      PROA C  
ATOM   1319  CD2 PHE A 161     110.428  75.326 114.799  0.00  0.00      PROA C  
ATOM   1320  CE1 PHE A 161     112.459  76.068 113.063  0.00  0.00      PROA C  
ATOM   1321  CE2 PHE A 161     111.234  76.422 115.107  0.00  0.00      PROA C  
ATOM   1322  CZ  PHE A 161     112.234  76.816 114.221  0.00  0.00      PROA C  
ATOM   1323  N   GLY A 162     109.110  74.677 110.075  0.00  0.00      PROA N  
ATOM   1324  CA  GLY A 162     109.656  74.712 108.721  0.00  0.00      PROA C  
ATOM   1325  C   GLY A 162     108.730  75.405 107.762  0.00  0.00      PROA C  
ATOM   1326  O   GLY A 162     109.126  75.787 106.661  0.00  0.00      PROA O  
ATOM   1327  N   TYR A 163     107.449  75.542 108.152  0.00  0.00      PROA N  
ATOM   1328  CA  TYR A 163     106.373  75.805 107.221  0.00  0.00      PROA C  
ATOM   1329  C   TYR A 163     105.578  77.033 107.668  0.00  0.00      PROA C  
ATOM   1330  O   TYR A 163     105.448  77.348 108.854  0.00  0.00      PROA O  
ATOM   1331  CB  TYR A 163     105.436  74.564 107.055  0.00  0.00      PROA C  
ATOM   1332  CG  TYR A 163     106.161  73.286 106.672  0.00  0.00      PROA C  
ATOM   1333  CD1 TYR A 163     106.952  72.596 107.609  0.00  0.00      PROA C  
ATOM   1334  CD2 TYR A 163     106.003  72.712 105.395  0.00  0.00      PROA C  
ATOM   1335  CE1 TYR A 163     107.673  71.454 107.251  0.00  0.00      PROA C  
ATOM   1336  CE2 TYR A 163     106.699  71.544 105.036  0.00  0.00      PROA C  
ATOM   1337  CZ  TYR A 163     107.558  70.937 105.961  0.00  0.00      PROA C  
ATOM   1338  OH  TYR A 163     108.324  69.805 105.633  0.00  0.00      PROA O  
ATOM   1339  N   ILE A 164     105.043  77.770 106.682  0.00  0.00      PROA N  
ATOM   1340  CA  ILE A 164     104.346  79.034 106.814  0.00  0.00      PROA C  
ATOM   1341  C   ILE A 164     102.852  78.793 106.673  0.00  0.00      PROA C  
ATOM   1342  O   ILE A 164     102.360  78.368 105.625  0.00  0.00      PROA O  
ATOM   1343  CB  ILE A 164     104.778  80.032 105.731  0.00  0.00      PROA C  
ATOM   1344  CG1 ILE A 164     106.307  80.292 105.732  0.00  0.00      PROA C  
ATOM   1345  CG2 ILE A 164     103.986  81.355 105.861  0.00  0.00      PROA C  
ATOM   1346  CD  ILE A 164     106.841  80.948 107.010  0.00  0.00      PROA C  
ATOM   1347  N   LEU A 165     102.071  79.053 107.741  0.00  0.00      PROA N  
ATOM   1348  CA  LEU A 165     100.623  78.917 107.725  0.00  0.00      PROA C  
ATOM   1349  C   LEU A 165      99.998  79.903 106.728  0.00  0.00      PROA C  
ATOM   1350  O   LEU A 165     100.239  81.112 106.781  0.00  0.00      PROA O  
ATOM   1351  CB  LEU A 165     100.115  79.086 109.184  0.00  0.00      PROA C  
ATOM   1352  CG  LEU A 165      98.645  78.729 109.509  0.00  0.00      PROA C  
ATOM   1353  CD1 LEU A 165      97.657  79.824 109.094  0.00  0.00      PROA C  
ATOM   1354  CD2 LEU A 165      98.214  77.359 108.961  0.00  0.00      PROA C  
ATOM   1355  N   HIS A 166      99.235  79.396 105.735  0.00  0.00      PROA N  
ATOM   1356  CA  HIS A 166      98.825  80.191 104.586  0.00  0.00      PROA C  
ATOM   1357  C   HIS A 166      97.619  81.091 104.862  0.00  0.00      PROA C  
ATOM   1358  O   HIS A 166      96.962  81.010 105.898  0.00  0.00      PROA O  
ATOM   1359  CB  HIS A 166      98.559  79.285 103.353  0.00  0.00      PROA C  
ATOM   1360  CG  HIS A 166      98.470  80.020 102.038  0.00  0.00      PROA C  
ATOM   1361  CD2 HIS A 166      97.454  80.123 101.136  0.00  0.00      PROA C  
ATOM   1362  ND1 HIS A 166      99.525  80.722 101.493  0.00  0.00      PROA N  
ATOM   1363  CE1 HIS A 166      99.104  81.226 100.306  0.00  0.00      PROA C  
ATOM   1364  NE2 HIS A 166      97.850  80.892 100.048  0.00  0.00      PROA N  
ATOM   1365  N   THR A 167      97.290  81.995 103.913  0.00  0.00      PROA N  
ATOM   1366  CA  THR A 167      96.224  83.003 104.005  0.00  0.00      PROA C  
ATOM   1367  C   THR A 167      94.854  82.408 104.291  0.00  0.00      PROA C  
ATOM   1368  O   THR A 167      94.035  82.969 105.021  0.00  0.00      PROA O  
ATOM   1369  CB  THR A 167      96.135  83.851 102.732  0.00  0.00      PROA C  
ATOM   1370  CG2 THR A 167      95.099  84.983 102.854  0.00  0.00      PROA C  
ATOM   1371  OG1 THR A 167      97.389  84.477 102.479  0.00  0.00      PROA O  
ATOM   1372  N   ASP A 168      94.583  81.216 103.732  0.00  0.00      PROA N  
ATOM   1373  CA  ASP A 168      93.346  80.483 103.892  0.00  0.00      PROA C  
ATOM   1374  C   ASP A 168      93.155  79.874 105.290  0.00  0.00      PROA C  
ATOM   1375  O   ASP A 168      92.035  79.544 105.688  0.00  0.00      PROA O  
ATOM   1376  CB  ASP A 168      93.279  79.421 102.759  0.00  0.00      PROA C  
ATOM   1377  CG  ASP A 168      94.458  78.446 102.703  0.00  0.00      PROA C  
ATOM   1378  OD1 ASP A 168      95.078  78.126 103.753  0.00  0.00      PROA O  
ATOM   1379  OD2 ASP A 168      94.696  77.912 101.585  0.00  0.00      PROA O1-
ATOM   1380  N   ASN A 169      93.317  77.981 107.243  1.00 26.97      PROA N  
ATOM   1381  CA  ASN A 169      94.114  79.222 107.300  1.00 26.97      PROA C  
ATOM   1382  C   ASN A 169      95.610  79.003 107.542  1.00 26.97      PROA C  
ATOM   1383  O   ASN A 169      96.425  78.775 106.603  1.00 26.97      PROA O  
ATOM   1384  CB  ASN A 169      93.536  79.872 108.572  1.00 26.97      PROA C  
ATOM   1385  CG  ASN A 169      93.941  81.322 108.764  1.00 26.97      PROA C  
ATOM   1386  ND2 ASN A 169      92.970  82.139 109.106  1.00 26.97      PROA N  
ATOM   1387  OD1 ASN A 169      95.148  81.657 108.711  1.00 26.97      PROA O  
ATOM   1388  N   ARG A 170      94.183  76.982 106.327  0.00  0.00      PROA N  
ATOM   1389  CA  ARG A 170      93.995  75.544 106.262  0.00  0.00      PROA C  
ATOM   1390  C   ARG A 170      95.275  74.837 105.855  0.00  0.00      PROA C  
ATOM   1391  O   ARG A 170      95.610  73.769 106.373  0.00  0.00      PROA O  
ATOM   1392  CB  ARG A 170      92.845  75.141 105.289  0.00  0.00      PROA C  
ATOM   1393  CG  ARG A 170      92.886  75.852 103.919  0.00  0.00      PROA C  
ATOM   1394  CD  ARG A 170      92.079  75.185 102.802  0.00  0.00      PROA C  
ATOM   1395  NE  ARG A 170      92.356  75.943 101.543  0.00  0.00      PROA N  
ATOM   1396  CZ  ARG A 170      91.535  76.756 100.900  0.00  0.00      PROA C  
ATOM   1397  NH1 ARG A 170      90.282  76.950 101.236  0.00  0.00      PROA N1+
ATOM   1398  NH2 ARG A 170      92.025  77.423  99.876  0.00  0.00      PROA N  
ATOM   1399  N   THR A 171      96.030  75.425 104.912  0.00  0.00      PROA N  
ATOM   1400  CA  THR A 171      97.175  74.774 104.298  0.00  0.00      PROA C  
ATOM   1401  C   THR A 171      98.460  75.435 104.731  0.00  0.00      PROA C  
ATOM   1402  O   THR A 171      98.478  76.535 105.291  0.00  0.00      PROA O  
ATOM   1403  CB  THR A 171      97.077  74.707 102.775  0.00  0.00      PROA C  
ATOM   1404  CG2 THR A 171      97.555  75.982 102.061  0.00  0.00      PROA C  
ATOM   1405  OG1 THR A 171      97.807  73.600 102.272  0.00  0.00      PROA O  
ATOM   1406  N   CYS A 172      99.594  74.745 104.516  0.00  0.00      PROA N  
ATOM   1407  CA  CYS A 172     100.885  75.243 104.926  0.00  0.00      PROA C  
ATOM   1408  C   CYS A 172     101.869  75.278 103.771  0.00  0.00      PROA C  
ATOM   1409  O   CYS A 172     102.120  74.283 103.090  0.00  0.00      PROA O  
ATOM   1410  CB  CYS A 172     101.435  74.448 106.130  0.00  0.00      PROA C  
ATOM   1411  SG  CYS A 172     102.235  75.588 107.288  0.00  0.00      PROA S  
ATOM   1412  N   ARG A 173     102.432  76.472 103.534  0.00  0.00      PROA N  
ATOM   1413  CA  ARG A 173     103.320  76.804 102.443  0.00  0.00      PROA C  
ATOM   1414  C   ARG A 173     102.685  76.336 101.137  0.00  0.00      PROA C  
ATOM   1415  O   ARG A 173     102.296  75.179 100.999  0.00  0.00      PROA O  
ATOM   1416  CB  ARG A 173     104.676  76.077 102.687  0.00  0.00      PROA C  
ATOM   1417  CG  ARG A 173     105.815  76.437 101.709  0.00  0.00      PROA C  
ATOM   1418  CD  ARG A 173     107.168  75.771 102.000  0.00  0.00      PROA C  
ATOM   1419  NE  ARG A 173     107.009  74.284 101.860  0.00  0.00      PROA N  
ATOM   1420  CZ  ARG A 173     107.000  73.622 100.711  0.00  0.00      PROA C  
ATOM   1421  NH1 ARG A 173     107.044  74.190  99.534  0.00  0.00      PROA N1+
ATOM   1422  NH2 ARG A 173     106.940  72.309 100.720  0.00  0.00      PROA N  
ATOM   1423  N   VAL A 174     102.548  77.210 100.127  0.00  0.00      PROA N  
ATOM   1424  CA  VAL A 174     102.188  76.793  98.776  0.00  0.00      PROA C  
ATOM   1425  C   VAL A 174     102.404  77.937  97.802  0.00  0.00      PROA C  
ATOM   1426  O   VAL A 174     103.486  78.523  97.709  0.00  0.00      PROA O  
ATOM   1427  CB  VAL A 174     100.756  76.273  98.635  0.00  0.00      PROA C  
ATOM   1428  CG1 VAL A 174     100.601  74.989  99.464  0.00  0.00      PROA C  
ATOM   1429  CG2 VAL A 174      99.731  77.337  99.066  0.00  0.00      PROA C  
ATOM   1430  N   GLU A 175     101.355  78.304  97.035  0.00  0.00      PROA N  
ATOM   1431  CA  GLU A 175     101.352  79.536  96.262  0.00  0.00      PROA C  
ATOM   1432  C   GLU A 175     100.497  79.342  95.012  0.00  0.00      PROA C  
ATOM   1433  O   GLU A 175     100.531  78.307  94.344  0.00  0.00      PROA O  
ATOM   1434  CB  GLU A 175     102.785  79.996  95.865  0.00  0.00      PROA C  
ATOM   1435  CG  GLU A 175     103.755  80.283  97.046  0.00  0.00      PROA C  
ATOM   1436  CD  GLU A 175     103.332  81.386  98.012  0.00  0.00      PROA C  
ATOM   1437  OE1 GLU A 175     102.244  82.001  97.873  0.00  0.00      PROA O  
ATOM   1438  OE2 GLU A 175     104.089  81.633  98.989  0.00  0.00      PROA O1-
ATOM   1439  N   CYS A 176      99.663  80.350  94.684  0.00  0.00      PROA N  
ATOM   1440  CA  CYS A 176      98.726  80.260  93.575  0.00  0.00      PROA C  
ATOM   1441  C   CYS A 176      99.388  80.534  92.227  0.00  0.00      PROA C  
ATOM   1442  O   CYS A 176      98.952  80.059  91.176  0.00  0.00      PROA O  
ATOM   1443  CB  CYS A 176      97.558  81.235  93.826  0.00  0.00      PROA C  
ATOM   1444  SG  CYS A 176      96.105  80.915  92.785  0.00  0.00      PROA S  
ATOM   1445  N   SER A 177     100.517  81.273  92.241  0.00  0.00      PROA N  
ATOM   1446  CA  SER A 177     101.451  81.382  91.121  0.00  0.00      PROA C  
ATOM   1447  C   SER A 177     102.056  80.048  90.699  0.00  0.00      PROA C  
ATOM   1448  O   SER A 177     102.060  79.068  91.443  0.00  0.00      PROA O  
ATOM   1449  CB  SER A 177     102.608  82.397  91.345  0.00  0.00      PROA C  
ATOM   1450  OG  SER A 177     102.111  83.736  91.431  0.00  0.00      PROA O  
ATOM   1451  N   GLY A 178     102.559  79.963  89.452  0.00  0.00      PROA N  
ATOM   1452  CA  GLY A 178     103.237  78.773  88.934  0.00  0.00      PROA C  
ATOM   1453  C   GLY A 178     102.360  78.003  87.993  0.00  0.00      PROA C  
ATOM   1454  O   GLY A 178     102.825  77.157  87.229  0.00  0.00      PROA O  
ATOM   1455  N   ASN A 179     101.047  78.305  87.996  0.00  0.00      PROA N  
ATOM   1456  CA  ASN A 179     100.116  77.873  86.973  0.00  0.00      PROA C  
ATOM   1457  C   ASN A 179     100.443  78.521  85.618  0.00  0.00      PROA C  
ATOM   1458  O   ASN A 179     100.829  79.689  85.536  0.00  0.00      PROA O  
ATOM   1459  CB  ASN A 179      98.635  78.114  87.411  0.00  0.00      PROA C  
ATOM   1460  CG  ASN A 179      98.197  79.575  87.293  0.00  0.00      PROA C  
ATOM   1461  ND2 ASN A 179      98.313  80.357  88.387  0.00  0.00      PROA N  
ATOM   1462  OD1 ASN A 179      97.734  80.010  86.235  0.00  0.00      PROA O  
ATOM   1463  N   LEU A 180     100.283  77.769  84.519  0.00  0.00      PROA N  
ATOM   1464  CA  LEU A 180     100.353  78.334  83.188  0.00  0.00      PROA C  
ATOM   1465  C   LEU A 180      99.313  77.595  82.363  0.00  0.00      PROA C  
ATOM   1466  O   LEU A 180      99.331  76.366  82.268  0.00  0.00      PROA O  
ATOM   1467  CB  LEU A 180     101.772  78.169  82.579  0.00  0.00      PROA C  
ATOM   1468  CG  LEU A 180     102.210  79.280  81.595  0.00  0.00      PROA C  
ATOM   1469  CD1 LEU A 180     103.616  78.984  81.052  0.00  0.00      PROA C  
ATOM   1470  CD2 LEU A 180     101.240  79.505  80.427  0.00  0.00      PROA C  
ATOM   1471  N   PHE A 181      98.359  78.322  81.759  0.00  0.00      PROA N  
ATOM   1472  CA  PHE A 181      97.331  77.729  80.932  0.00  0.00      PROA C  
ATOM   1473  C   PHE A 181      97.706  77.787  79.456  0.00  0.00      PROA C  
ATOM   1474  O   PHE A 181      97.553  78.807  78.782  0.00  0.00      PROA O  
ATOM   1475  CB  PHE A 181      95.955  78.376  81.223  0.00  0.00      PROA C  
ATOM   1476  CG  PHE A 181      95.466  77.867  82.556  0.00  0.00      PROA C  
ATOM   1477  CD1 PHE A 181      94.763  76.651  82.626  0.00  0.00      PROA C  
ATOM   1478  CD2 PHE A 181      95.721  78.571  83.746  0.00  0.00      PROA C  
ATOM   1479  CE1 PHE A 181      94.337  76.138  83.858  0.00  0.00      PROA C  
ATOM   1480  CE2 PHE A 181      95.310  78.052  84.982  0.00  0.00      PROA C  
ATOM   1481  CZ  PHE A 181      94.618  76.836  85.038  0.00  0.00      PROA C  
ATOM   1482  N   THR A 182      98.229  76.659  78.926  0.00  0.00      PROA N  
ATOM   1483  CA  THR A 182      98.635  76.529  77.527  0.00  0.00      PROA C  
ATOM   1484  C   THR A 182      97.574  75.840  76.686  0.00  0.00      PROA C  
ATOM   1485  O   THR A 182      97.502  76.036  75.471  0.00  0.00      PROA O  
ATOM   1486  CB  THR A 182      99.925  75.714  77.354  0.00  0.00      PROA C  
ATOM   1487  CG2 THR A 182     101.093  76.478  77.991  0.00  0.00      PROA C  
ATOM   1488  OG1 THR A 182      99.855  74.449  78.012  0.00  0.00      PROA O  
ATOM   1489  N   GLN A 183      96.711  75.010  77.313  0.00  0.00      PROA N  
ATOM   1490  CA  GLN A 183      95.632  74.292  76.656  0.00  0.00      PROA C  
ATOM   1491  C   GLN A 183      94.581  75.232  76.070  0.00  0.00      PROA C  
ATOM   1492  O   GLN A 183      94.260  76.262  76.660  0.00  0.00      PROA O  
ATOM   1493  CB  GLN A 183      94.990  73.275  77.638  0.00  0.00      PROA C  
ATOM   1494  CG  GLN A 183      93.943  72.326  76.995  0.00  0.00      PROA C  
ATOM   1495  CD  GLN A 183      93.394  71.230  77.922  0.00  0.00      PROA C  
ATOM   1496  NE2 GLN A 183      93.698  71.294  79.237  0.00  0.00      PROA N  
ATOM   1497  OE1 GLN A 183      92.694  70.317  77.469  0.00  0.00      PROA O  
ATOM   1498  N   ARG A 184      94.025  74.916  74.881  0.00  0.00      PROA N  
ATOM   1499  CA  ARG A 184      93.056  75.765  74.204  0.00  0.00      PROA C  
ATOM   1500  C   ARG A 184      91.742  75.995  74.953  0.00  0.00      PROA C  
ATOM   1501  O   ARG A 184      91.181  77.090  74.938  0.00  0.00      PROA O  
ATOM   1502  CB  ARG A 184      92.824  75.323  72.734  0.00  0.00      PROA C  
ATOM   1503  CG  ARG A 184      92.283  73.896  72.497  0.00  0.00      PROA C  
ATOM   1504  CD  ARG A 184      92.370  73.451  71.023  0.00  0.00      PROA C  
ATOM   1505  NE  ARG A 184      91.556  74.409  70.203  0.00  0.00      PROA N  
ATOM   1506  CZ  ARG A 184      91.712  74.620  68.901  0.00  0.00      PROA C  
ATOM   1507  NH1 ARG A 184      92.581  73.963  68.168  0.00  0.00      PROA N1+
ATOM   1508  NH2 ARG A 184      90.964  75.521  68.298  0.00  0.00      PROA N  
ATOM   1509  N   THR A 185      91.220  74.968  75.646  0.00  0.00      PROA N  
ATOM   1510  CA  THR A 185      90.029  75.075  76.486  0.00  0.00      PROA C  
ATOM   1511  C   THR A 185      90.365  74.706  77.918  0.00  0.00      PROA C  
ATOM   1512  O   THR A 185      91.090  73.743  78.172  0.00  0.00      PROA O  
ATOM   1513  CB  THR A 185      88.855  74.198  76.031  0.00  0.00      PROA C  
ATOM   1514  CG2 THR A 185      88.376  74.685  74.653  0.00  0.00      PROA C  
ATOM   1515  OG1 THR A 185      89.210  72.822  75.885  0.00  0.00      PROA O  
ATOM   1516  N   GLY A 186      89.843  75.447  78.912  0.00  0.00      PROA N  
ATOM   1517  CA  GLY A 186      90.074  75.078  80.302  0.00  0.00      PROA C  
ATOM   1518  C   GLY A 186      89.228  75.853  81.268  0.00  0.00      PROA C  
ATOM   1519  O   GLY A 186      88.478  76.760  80.910  0.00  0.00      PROA O  
ATOM   1520  N   THR A 187      89.337  75.495  82.556  0.00  0.00      PROA N  
ATOM   1521  CA  THR A 187      88.602  76.129  83.645  0.00  0.00      PROA C  
ATOM   1522  C   THR A 187      89.574  76.722  84.636  0.00  0.00      PROA C  
ATOM   1523  O   THR A 187      90.509  76.062  85.092  0.00  0.00      PROA O  
ATOM   1524  CB  THR A 187      87.653  75.198  84.405  0.00  0.00      PROA C  
ATOM   1525  CG2 THR A 187      86.479  74.846  83.478  0.00  0.00      PROA C  
ATOM   1526  OG1 THR A 187      88.271  73.969  84.786  0.00  0.00      PROA O  
ATOM   1527  N   ILE A 188      89.362  77.993  85.003  0.00  0.00      PROA N  
ATOM   1528  CA  ILE A 188      90.181  78.708  85.962  0.00  0.00      PROA C  
ATOM   1529  C   ILE A 188      89.262  79.103  87.102  0.00  0.00      PROA C  
ATOM   1530  O   ILE A 188      88.105  79.483  86.918  0.00  0.00      PROA O  
ATOM   1531  CB  ILE A 188      90.923  79.902  85.356  0.00  0.00      PROA C  
ATOM   1532  CG1 ILE A 188      91.902  79.430  84.254  0.00  0.00      PROA C  
ATOM   1533  CG2 ILE A 188      91.649  80.705  86.455  0.00  0.00      PROA C  
ATOM   1534  CD  ILE A 188      92.559  80.577  83.478  0.00  0.00      PROA C  
ATOM   1535  N   THR A 189      89.727  78.946  88.348  0.00  0.00      PROA N  
ATOM   1536  CA  THR A 189      88.856  79.119  89.491  0.00  0.00      PROA C  
ATOM   1537  C   THR A 189      89.698  79.513  90.678  0.00  0.00      PROA C  
ATOM   1538  O   THR A 189      90.917  79.314  90.706  0.00  0.00      PROA O  
ATOM   1539  CB  THR A 189      88.019  77.866  89.768  0.00  0.00      PROA C  
ATOM   1540  CG2 THR A 189      88.887  76.664  90.180  0.00  0.00      PROA C  
ATOM   1541  OG1 THR A 189      87.043  78.055  90.780  0.00  0.00      PROA O  
ATOM   1542  N   SER A 190      89.068  80.137  91.685  0.00  0.00      PROA N  
ATOM   1543  CA  SER A 190      89.700  80.501  92.944  0.00  0.00      PROA C  
ATOM   1544  C   SER A 190      90.253  79.277  93.685  0.00  0.00      PROA C  
ATOM   1545  O   SER A 190      89.624  78.217  93.605  0.00  0.00      PROA O  
ATOM   1546  CB  SER A 190      88.682  81.207  93.868  0.00  0.00      PROA C  
ATOM   1547  OG  SER A 190      89.331  81.886  94.937  0.00  0.00      PROA O  
ATOM   1548  N   PRO A 191      91.388  79.297  94.392  0.00  0.00      PROA N  
ATOM   1549  CA  PRO A 191      91.866  78.144  95.151  0.00  0.00      PROA C  
ATOM   1550  C   PRO A 191      90.861  77.577  96.143  0.00  0.00      PROA C  
ATOM   1551  O   PRO A 191      90.180  78.350  96.821  0.00  0.00      PROA O  
ATOM   1552  CB  PRO A 191      93.150  78.629  95.837  0.00  0.00      PROA C  
ATOM   1553  CG  PRO A 191      93.625  79.772  94.942  0.00  0.00      PROA C  
ATOM   1554  CD  PRO A 191      92.318  80.423  94.487  0.00  0.00      PROA C  
ATOM   1555  N   ASP A 192      90.754  76.233  96.201  0.00  0.00      PROA N  
ATOM   1556  CA  ASP A 192      89.925  75.491  97.136  0.00  0.00      PROA C  
ATOM   1557  C   ASP A 192      88.432  75.525  96.774  0.00  0.00      PROA C  
ATOM   1558  O   ASP A 192      87.579  75.066  97.529  0.00  0.00      PROA O  
ATOM   1559  CB  ASP A 192      90.234  75.910  98.608  0.00  0.00      PROA C  
ATOM   1560  CG  ASP A 192      89.797  74.913  99.671  0.00  0.00      PROA C  
ATOM   1561  OD1 ASP A 192      89.547  73.714  99.382  0.00  0.00      PROA O  
ATOM   1562  OD2 ASP A 192      89.829  75.316 100.869  0.00  0.00      PROA O1-
ATOM   1563  N   TYR A 193      88.065  76.011  95.567  0.00  0.00      PROA N  
ATOM   1564  CA  TYR A 193      86.686  76.087  95.105  0.00  0.00      PROA C  
ATOM   1565  C   TYR A 193      85.958  74.724  95.120  0.00  0.00      PROA C  
ATOM   1566  O   TYR A 193      86.579  73.716  94.762  0.00  0.00      PROA O  
ATOM   1567  CB  TYR A 193      86.657  76.774  93.705  0.00  0.00      PROA C  
ATOM   1568  CG  TYR A 193      85.298  76.829  93.053  0.00  0.00      PROA C  
ATOM   1569  CD1 TYR A 193      84.831  75.751  92.279  0.00  0.00      PROA C  
ATOM   1570  CD2 TYR A 193      84.489  77.970  93.192  0.00  0.00      PROA C  
ATOM   1571  CE1 TYR A 193      83.546  75.776  91.722  0.00  0.00      PROA C  
ATOM   1572  CE2 TYR A 193      83.204  77.998  92.635  0.00  0.00      PROA C  
ATOM   1573  CZ  TYR A 193      82.730  76.894  91.915  0.00  0.00      PROA C  
ATOM   1574  OH  TYR A 193      81.423  76.917  91.399  0.00  0.00      PROA O  
ATOM   1575  N   PRO A 194      84.681  74.589  95.501  0.00  0.00      PROA N  
ATOM   1576  CA  PRO A 194      83.743  75.652  95.874  0.00  0.00      PROA C  
ATOM   1577  C   PRO A 194      83.894  76.169  97.296  0.00  0.00      PROA C  
ATOM   1578  O   PRO A 194      83.133  77.058  97.682  0.00  0.00      PROA O  
ATOM   1579  CB  PRO A 194      82.376  74.968  95.691  0.00  0.00      PROA C  
ATOM   1580  CG  PRO A 194      82.642  73.497  96.017  0.00  0.00      PROA C  
ATOM   1581  CD  PRO A 194      84.030  73.278  95.420  0.00  0.00      PROA C  
ATOM   1582  N   ASN A 195      84.832  75.642  98.102  0.00  0.00      PROA N  
ATOM   1583  CA  ASN A 195      85.085  76.095  99.461  0.00  0.00      PROA C  
ATOM   1584  C   ASN A 195      85.665  77.523  99.503  0.00  0.00      PROA C  
ATOM   1585  O   ASN A 195      86.325  77.935  98.542  0.00  0.00      PROA O  
ATOM   1586  CB  ASN A 195      86.003  75.133 100.264  0.00  0.00      PROA C  
ATOM   1587  CG  ASN A 195      85.525  73.694 100.101  0.00  0.00      PROA C  
ATOM   1588  ND2 ASN A 195      86.342  72.853  99.429  0.00  0.00      PROA N  
ATOM   1589  OD1 ASN A 195      84.451  73.312 100.576  0.00  0.00      PROA O  
ATOM   1590  N   PRO A 196      85.429  78.315 100.555  0.00  0.00      PROA N  
ATOM   1591  CA  PRO A 196      86.076  79.608 100.792  0.00  0.00      PROA C  
ATOM   1592  C   PRO A 196      87.544  79.764 100.418  0.00  0.00      PROA C  
ATOM   1593  O   PRO A 196      88.364  78.914 100.776  0.00  0.00      PROA O  
ATOM   1594  CB  PRO A 196      85.815  79.882 102.276  0.00  0.00      PROA C  
ATOM   1595  CG  PRO A 196      84.453  79.226 102.514  0.00  0.00      PROA C  
ATOM   1596  CD  PRO A 196      84.532  77.961 101.660  0.00  0.00      PROA C  
ATOM   1597  N   TYR A 197      87.906  80.852  99.710  0.00  0.00      PROA N  
ATOM   1598  CA  TYR A 197      89.279  81.104  99.318  0.00  0.00      PROA C  
ATOM   1599  C   TYR A 197      90.271  81.344 100.465  0.00  0.00      PROA C  
ATOM   1600  O   TYR A 197      89.891  81.939 101.482  0.00  0.00      PROA O  
ATOM   1601  CB  TYR A 197      89.420  82.181  98.211  0.00  0.00      PROA C  
ATOM   1602  CG  TYR A 197      88.643  83.452  98.447  0.00  0.00      PROA C  
ATOM   1603  CD1 TYR A 197      89.156  84.490  99.242  0.00  0.00      PROA C  
ATOM   1604  CD2 TYR A 197      87.448  83.668  97.744  0.00  0.00      PROA C  
ATOM   1605  CE1 TYR A 197      88.478  85.716  99.339  0.00  0.00      PROA C  
ATOM   1606  CE2 TYR A 197      86.771  84.889  97.833  0.00  0.00      PROA C  
ATOM   1607  CZ  TYR A 197      87.287  85.916  98.627  0.00  0.00      PROA C  
ATOM   1608  OH  TYR A 197      86.603  87.147  98.687  0.00  0.00      PROA O  
ATOM   1609  N   PRO A 198      91.532  80.898 100.380  0.00  0.00      PROA N  
ATOM   1610  CA  PRO A 198      92.585  81.306 101.303  0.00  0.00      PROA C  
ATOM   1611  C   PRO A 198      92.765  82.815 101.402  0.00  0.00      PROA C  
ATOM   1612  O   PRO A 198      92.610  83.553 100.423  0.00  0.00      PROA O  
ATOM   1613  CB  PRO A 198      93.846  80.586 100.802  0.00  0.00      PROA C  
ATOM   1614  CG  PRO A 198      93.592  80.408  99.307  0.00  0.00      PROA C  
ATOM   1615  CD  PRO A 198      92.085  80.165  99.239  0.00  0.00      PROA C  
ATOM   1616  N   LYS A 199      93.080  83.289 102.613  0.00  0.00      PROA N  
ATOM   1617  CA  LYS A 199      93.222  84.687 102.922  0.00  0.00      PROA C  
ATOM   1618  C   LYS A 199      94.653  85.156 102.660  0.00  0.00      PROA C  
ATOM   1619  O   LYS A 199      95.590  84.361 102.552  0.00  0.00      PROA O  
ATOM   1620  CB  LYS A 199      92.795  84.981 104.382  0.00  0.00      PROA C  
ATOM   1621  CG  LYS A 199      91.323  84.664 104.726  0.00  0.00      PROA C  
ATOM   1622  CD  LYS A 199      91.066  83.198 105.140  0.00  0.00      PROA C  
ATOM   1623  CE  LYS A 199      89.635  82.891 105.613  0.00  0.00      PROA C  
ATOM   1624  NZ  LYS A 199      89.315  83.622 106.854  0.00  0.00      PROA N1+
ATOM   1625  N   SER A 200      94.842  86.482 102.505  0.00  0.00      PROA N  
ATOM   1626  CA  SER A 200      96.124  87.137 102.231  0.00  0.00      PROA C  
ATOM   1627  C   SER A 200      96.909  86.554 101.062  0.00  0.00      PROA C  
ATOM   1628  O   SER A 200      98.121  86.341 101.138  0.00  0.00      PROA O  
ATOM   1629  CB  SER A 200      97.058  87.250 103.470  0.00  0.00      PROA C  
ATOM   1630  OG  SER A 200      96.438  88.003 104.516  0.00  0.00      PROA O  
ATOM   1631  N   SER A 201      96.227  86.277  99.939  0.00  0.00      PROA N  
ATOM   1632  CA  SER A 201      96.810  85.606  98.791  0.00  0.00      PROA C  
ATOM   1633  C   SER A 201      96.683  86.457  97.546  0.00  0.00      PROA C  
ATOM   1634  O   SER A 201      95.666  87.102  97.294  0.00  0.00      PROA O  
ATOM   1635  CB  SER A 201      96.176  84.211  98.518  0.00  0.00      PROA C  
ATOM   1636  OG  SER A 201      96.418  83.320  99.610  0.00  0.00      PROA O  
ATOM   1637  N   GLU A 202      97.740  86.482  96.716  0.00  0.00      PROA N  
ATOM   1638  CA  GLU A 202      97.693  87.079  95.396  0.00  0.00      PROA C  
ATOM   1639  C   GLU A 202      97.881  85.945  94.408  0.00  0.00      PROA C  
ATOM   1640  O   GLU A 202      98.761  85.091  94.549  0.00  0.00      PROA O  
ATOM   1641  CB  GLU A 202      98.750  88.208  95.215  0.00  0.00      PROA C  
ATOM   1642  CG  GLU A 202     100.246  87.782  95.190  0.00  0.00      PROA C  
ATOM   1643  CD  GLU A 202     100.850  87.492  93.810  0.00  0.00      PROA C  
ATOM   1644  OE1 GLU A 202     100.178  87.648  92.758  0.00  0.00      PROA O  
ATOM   1645  OE2 GLU A 202     102.057  87.117  93.779  0.00  0.00      PROA O1-
ATOM   1646  N   CYS A 203      96.991  85.862  93.406  0.00  0.00      PROA N  
ATOM   1647  CA  CYS A 203      97.059  84.839  92.392  0.00  0.00      PROA C  
ATOM   1648  C   CYS A 203      97.113  85.451  91.016  0.00  0.00      PROA C  
ATOM   1649  O   CYS A 203      96.188  86.139  90.583  0.00  0.00      PROA O  
ATOM   1650  CB  CYS A 203      95.865  83.859  92.430  0.00  0.00      PROA C  
ATOM   1651  SG  CYS A 203      96.240  82.384  91.428  0.00  0.00      PROA S  
ATOM   1652  N   SER A 204      98.199  85.161  90.281  0.00  0.00      PROA N  
ATOM   1653  CA  SER A 204      98.300  85.473  88.870  0.00  0.00      PROA C  
ATOM   1654  C   SER A 204      98.027  84.218  88.073  0.00  0.00      PROA C  
ATOM   1655  O   SER A 204      98.691  83.196  88.248  0.00  0.00      PROA O  
ATOM   1656  CB  SER A 204      99.700  86.006  88.459  0.00  0.00      PROA C  
ATOM   1657  OG  SER A 204      99.978  87.260  89.088  0.00  0.00      PROA O  
ATOM   1658  N   TYR A 205      97.046  84.260  87.160  0.00  0.00      PROA N  
ATOM   1659  CA  TYR A 205      96.794  83.178  86.229  0.00  0.00      PROA C  
ATOM   1660  C   TYR A 205      97.079  83.737  84.856  0.00  0.00      PROA C  
ATOM   1661  O   TYR A 205      96.618  84.822  84.499  0.00  0.00      PROA O  
ATOM   1662  CB  TYR A 205      95.346  82.609  86.210  0.00  0.00      PROA C  
ATOM   1663  CG  TYR A 205      94.786  82.328  87.578  0.00  0.00      PROA C  
ATOM   1664  CD1 TYR A 205      94.230  83.370  88.341  0.00  0.00      PROA C  
ATOM   1665  CD2 TYR A 205      94.648  81.006  88.036  0.00  0.00      PROA C  
ATOM   1666  CE1 TYR A 205      93.523  83.095  89.514  0.00  0.00      PROA C  
ATOM   1667  CE2 TYR A 205      93.912  80.723  89.197  0.00  0.00      PROA C  
ATOM   1668  CZ  TYR A 205      93.331  81.771  89.921  0.00  0.00      PROA C  
ATOM   1669  OH  TYR A 205      92.539  81.499  91.048  0.00  0.00      PROA O  
ATOM   1670  N   THR A 206      97.876  83.021  84.049  0.00  0.00      PROA N  
ATOM   1671  CA  THR A 206      98.222  83.487  82.716  0.00  0.00      PROA C  
ATOM   1672  C   THR A 206      97.766  82.467  81.699  0.00  0.00      PROA C  
ATOM   1673  O   THR A 206      98.046  81.267  81.791  0.00  0.00      PROA O  
ATOM   1674  CB  THR A 206      99.697  83.866  82.559  0.00  0.00      PROA C  
ATOM   1675  CG2 THR A 206     100.652  82.670  82.574  0.00  0.00      PROA C  
ATOM   1676  OG1 THR A 206      99.941  84.589  81.361  0.00  0.00      PROA O  
ATOM   1677  N   ILE A 207      96.995  82.935  80.706  0.00  0.00      PROA N  
ATOM   1678  CA  ILE A 207      96.545  82.140  79.582  0.00  0.00      PROA C  
ATOM   1679  C   ILE A 207      97.384  82.621  78.418  0.00  0.00      PROA C  
ATOM   1680  O   ILE A 207      97.240  83.759  77.969  0.00  0.00      PROA O  
ATOM   1681  CB  ILE A 207      95.059  82.306  79.238  0.00  0.00      PROA C  
ATOM   1682  CG1 ILE A 207      94.131  82.005  80.441  0.00  0.00      PROA C  
ATOM   1683  CG2 ILE A 207      94.711  81.405  78.029  0.00  0.00      PROA C  
ATOM   1684  CD  ILE A 207      92.704  82.532  80.234  0.00  0.00      PROA C  
ATOM   1685  N   ASP A 208      98.306  81.773  77.925  0.00  0.00      PROA N  
ATOM   1686  CA  ASP A 208      99.212  82.137  76.859  0.00  0.00      PROA C  
ATOM   1687  C   ASP A 208      99.081  81.122  75.740  0.00  0.00      PROA C  
ATOM   1688  O   ASP A 208      99.452  79.951  75.860  0.00  0.00      PROA O  
ATOM   1689  CB  ASP A 208     100.675  82.220  77.366  0.00  0.00      PROA C  
ATOM   1690  CG  ASP A 208     100.829  83.436  78.261  0.00  0.00      PROA C  
ATOM   1691  OD1 ASP A 208     100.552  84.570  77.784  0.00  0.00      PROA O  
ATOM   1692  OD2 ASP A 208     101.290  83.287  79.425  0.00  0.00      PROA O1-
ATOM   1693  N   LEU A 209      98.528  81.579  74.609  0.00  0.00      PROA N  
ATOM   1694  CA  LEU A 209      98.233  80.767  73.455  0.00  0.00      PROA C  
ATOM   1695  C   LEU A 209      99.084  81.231  72.282  0.00  0.00      PROA C  
ATOM   1696  O   LEU A 209      99.606  82.347  72.260  0.00  0.00      PROA O  
ATOM   1697  CB  LEU A 209      96.732  80.877  73.081  0.00  0.00      PROA C  
ATOM   1698  CG  LEU A 209      95.753  80.575  74.239  0.00  0.00      PROA C  
ATOM   1699  CD1 LEU A 209      94.326  80.950  73.823  0.00  0.00      PROA C  
ATOM   1700  CD2 LEU A 209      95.821  79.108  74.692  0.00  0.00      PROA C  
ATOM   1701  N   GLU A 210      99.276  80.366  71.267  0.00  0.00      PROA N  
ATOM   1702  CA  GLU A 210      99.937  80.747  70.026  0.00  0.00      PROA C  
ATOM   1703  C   GLU A 210      99.193  81.843  69.245  0.00  0.00      PROA C  
ATOM   1704  O   GLU A 210      97.967  81.967  69.310  0.00  0.00      PROA O  
ATOM   1705  CB  GLU A 210     100.240  79.503  69.147  0.00  0.00      PROA C  
ATOM   1706  CG  GLU A 210     101.021  79.799  67.840  0.00  0.00      PROA C  
ATOM   1707  CD  GLU A 210     101.545  78.535  67.170  0.00  0.00      PROA C  
ATOM   1708  OE1 GLU A 210     102.420  77.843  67.753  0.00  0.00      PROA O  
ATOM   1709  OE2 GLU A 210     101.083  78.216  66.041  0.00  0.00      PROA O1-
ATOM   1710  N   GLU A 211      99.929  82.702  68.504  0.00  0.00      PROA N  
ATOM   1711  CA  GLU A 211      99.352  83.750  67.674  0.00  0.00      PROA C  
ATOM   1712  C   GLU A 211      98.305  83.270  66.665  0.00  0.00      PROA C  
ATOM   1713  O   GLU A 211      98.508  82.303  65.928  0.00  0.00      PROA O  
ATOM   1714  CB  GLU A 211     100.472  84.581  66.985  0.00  0.00      PROA C  
ATOM   1715  CG  GLU A 211     100.052  85.569  65.858  0.00  0.00      PROA C  
ATOM   1716  CD  GLU A 211      99.189  86.754  66.297  0.00  0.00      PROA C  
ATOM   1717  OE1 GLU A 211      98.759  86.838  67.475  0.00  0.00      PROA O  
ATOM   1718  OE2 GLU A 211      98.931  87.634  65.430  0.00  0.00      PROA O1-
ATOM   1719  N   GLY A 212      97.135  83.944  66.642  0.00  0.00      PROA N  
ATOM   1720  CA  GLY A 212      95.981  83.598  65.814  0.00  0.00      PROA C  
ATOM   1721  C   GLY A 212      94.806  83.136  66.639  0.00  0.00      PROA C  
ATOM   1722  O   GLY A 212      93.663  83.170  66.184  0.00  0.00      PROA O  
ATOM   1723  N   PHE A 213      95.046  82.727  67.900  0.00  0.00      PROA N  
ATOM   1724  CA  PHE A 213      93.992  82.424  68.850  0.00  0.00      PROA C  
ATOM   1725  C   PHE A 213      93.447  83.666  69.546  0.00  0.00      PROA C  
ATOM   1726  O   PHE A 213      94.177  84.592  69.901  0.00  0.00      PROA O  
ATOM   1727  CB  PHE A 213      94.433  81.399  69.932  0.00  0.00      PROA C  
ATOM   1728  CG  PHE A 213      94.598  80.022  69.346  0.00  0.00      PROA C  
ATOM   1729  CD1 PHE A 213      93.499  79.369  68.760  0.00  0.00      PROA C  
ATOM   1730  CD2 PHE A 213      95.819  79.330  69.446  0.00  0.00      PROA C  
ATOM   1731  CE1 PHE A 213      93.622  78.066  68.265  0.00  0.00      PROA C  
ATOM   1732  CE2 PHE A 213      95.944  78.021  68.965  0.00  0.00      PROA C  
ATOM   1733  CZ  PHE A 213      94.843  77.389  68.372  0.00  0.00      PROA C  
ATOM   1734  N   MET A 214      92.122  83.698  69.753  0.00  0.00      PROA N  
ATOM   1735  CA  MET A 214      91.414  84.765  70.424  0.00  0.00      PROA C  
ATOM   1736  C   MET A 214      90.632  84.140  71.568  0.00  0.00      PROA C  
ATOM   1737  O   MET A 214      89.716  83.348  71.351  0.00  0.00      PROA O  
ATOM   1738  CB  MET A 214      90.428  85.449  69.437  0.00  0.00      PROA C  
ATOM   1739  CG  MET A 214      91.110  86.014  68.174  0.00  0.00      PROA C  
ATOM   1740  SD  MET A 214      90.024  87.033  67.127  0.00  0.00      PROA S  
ATOM   1741  CE  MET A 214      89.034  85.669  66.450  0.00  0.00      PROA C  
ATOM   1742  N   VAL A 215      90.965  84.425  72.839  0.00  0.00      PROA N  
ATOM   1743  CA  VAL A 215      90.302  83.726  73.934  0.00  0.00      PROA C  
ATOM   1744  C   VAL A 215      88.988  84.400  74.340  0.00  0.00      PROA C  
ATOM   1745  O   VAL A 215      88.834  85.624  74.342  0.00  0.00      PROA O  
ATOM   1746  CB  VAL A 215      91.234  83.478  75.116  0.00  0.00      PROA C  
ATOM   1747  CG1 VAL A 215      91.206  84.611  76.147  0.00  0.00      PROA C  
ATOM   1748  CG2 VAL A 215      90.882  82.142  75.795  0.00  0.00      PROA C  
ATOM   1749  N   THR A 216      87.973  83.590  74.692  0.00  0.00      PROA N  
ATOM   1750  CA  THR A 216      86.715  84.071  75.251  0.00  0.00      PROA C  
ATOM   1751  C   THR A 216      86.658  83.621  76.694  0.00  0.00      PROA C  
ATOM   1752  O   THR A 216      87.067  82.508  77.036  0.00  0.00      PROA O  
ATOM   1753  CB  THR A 216      85.468  83.617  74.476  0.00  0.00      PROA C  
ATOM   1754  CG2 THR A 216      85.097  82.143  74.717  0.00  0.00      PROA C  
ATOM   1755  OG1 THR A 216      84.325  84.401  74.805  0.00  0.00      PROA O  
ATOM   1756  N   LEU A 217      86.200  84.511  77.590  0.00  0.00      PROA N  
ATOM   1757  CA  LEU A 217      86.168  84.298  79.020  0.00  0.00      PROA C  
ATOM   1758  C   LEU A 217      84.719  84.299  79.487  0.00  0.00      PROA C  
ATOM   1759  O   LEU A 217      84.018  85.308  79.379  0.00  0.00      PROA O  
ATOM   1760  CB  LEU A 217      86.936  85.425  79.768  0.00  0.00      PROA C  
ATOM   1761  CG  LEU A 217      88.400  85.643  79.317  0.00  0.00      PROA C  
ATOM   1762  CD1 LEU A 217      89.018  86.835  80.063  0.00  0.00      PROA C  
ATOM   1763  CD2 LEU A 217      89.271  84.392  79.504  0.00  0.00      PROA C  
ATOM   1764  N   GLN A 218      84.223  83.163  80.011  0.00  0.00      PROA N  
ATOM   1765  CA  GLN A 218      82.856  83.037  80.480  0.00  0.00      PROA C  
ATOM   1766  C   GLN A 218      82.796  82.588  81.935  0.00  0.00      PROA C  
ATOM   1767  O   GLN A 218      83.170  81.469  82.286  0.00  0.00      PROA O  
ATOM   1768  CB  GLN A 218      82.059  82.056  79.579  0.00  0.00      PROA C  
ATOM   1769  CG  GLN A 218      80.615  81.757  80.055  0.00  0.00      PROA C  
ATOM   1770  CD  GLN A 218      79.850  80.871  79.066  0.00  0.00      PROA C  
ATOM   1771  NE2 GLN A 218      78.555  80.622  79.381  0.00  0.00      PROA N  
ATOM   1772  OE1 GLN A 218      80.357  80.407  78.041  0.00  0.00      PROA O  
ATOM   1773  N   PHE A 219      82.316  83.466  82.841  0.00  0.00      PROA N  
ATOM   1774  CA  PHE A 219      81.993  83.109  84.216  0.00  0.00      PROA C  
ATOM   1775  C   PHE A 219      80.804  82.158  84.329  0.00  0.00      PROA C  
ATOM   1776  O   PHE A 219      79.832  82.257  83.575  0.00  0.00      PROA O  
ATOM   1777  CB  PHE A 219      81.775  84.358  85.113  0.00  0.00      PROA C  
ATOM   1778  CG  PHE A 219      83.076  85.101  85.307  0.00  0.00      PROA C  
ATOM   1779  CD1 PHE A 219      83.517  86.057  84.372  0.00  0.00      PROA C  
ATOM   1780  CD2 PHE A 219      83.861  84.864  86.449  0.00  0.00      PROA C  
ATOM   1781  CE1 PHE A 219      84.738  86.721  84.550  0.00  0.00      PROA C  
ATOM   1782  CE2 PHE A 219      85.076  85.534  86.636  0.00  0.00      PROA C  
ATOM   1783  CZ  PHE A 219      85.517  86.461  85.684  0.00  0.00      PROA C  
ATOM   1784  N   GLU A 220      80.838  81.221  85.293  0.00  0.00      PROA N  
ATOM   1785  CA  GLU A 220      79.717  80.336  85.531  0.00  0.00      PROA C  
ATOM   1786  C   GLU A 220      79.724  79.884  86.982  0.00  0.00      PROA C  
ATOM   1787  O   GLU A 220      80.639  80.191  87.751  0.00  0.00      PROA O  
ATOM   1788  CB  GLU A 220      79.637  79.123  84.551  0.00  0.00      PROA C  
ATOM   1789  CG  GLU A 220      80.664  77.975  84.748  0.00  0.00      PROA C  
ATOM   1790  CD  GLU A 220      81.885  78.087  83.835  0.00  0.00      PROA C  
ATOM   1791  OE1 GLU A 220      81.715  78.085  82.585  0.00  0.00      PROA O  
ATOM   1792  OE2 GLU A 220      83.029  78.124  84.357  0.00  0.00      PROA O1-
ATOM   1793  N   ASP A 221      78.645  79.181  87.394  0.00  0.00      PROA N  
ATOM   1794  CA  ASP A 221      78.332  78.834  88.770  0.00  0.00      PROA C  
ATOM   1795  C   ASP A 221      78.249  80.051  89.711  0.00  0.00      PROA C  
ATOM   1796  O   ASP A 221      77.971  81.186  89.313  0.00  0.00      PROA O  
ATOM   1797  CB  ASP A 221      79.292  77.752  89.348  0.00  0.00      PROA C  
ATOM   1798  CG  ASP A 221      79.380  76.462  88.551  0.00  0.00      PROA C  
ATOM   1799  OD1 ASP A 221      78.485  76.135  87.731  0.00  0.00      PROA O  
ATOM   1800  OD2 ASP A 221      80.333  75.688  88.849  0.00  0.00      PROA O1-
ATOM   1801  N   ILE A 222      78.434  79.806  91.017  0.00  0.00      PROA N  
ATOM   1802  CA  ILE A 222      78.495  80.793  92.072  0.00  0.00      PROA C  
ATOM   1803  C   ILE A 222      79.673  81.766  91.931  0.00  0.00      PROA C  
ATOM   1804  O   ILE A 222      80.803  81.399  91.595  0.00  0.00      PROA O  
ATOM   1805  CB  ILE A 222      78.430  80.089  93.428  0.00  0.00      PROA C  
ATOM   1806  CG1 ILE A 222      78.318  81.046  94.643  0.00  0.00      PROA C  
ATOM   1807  CG2 ILE A 222      79.572  79.057  93.570  0.00  0.00      PROA C  
ATOM   1808  CD  ILE A 222      79.648  81.460  95.279  0.00  0.00      PROA C  
ATOM   1809  N   PHE A 223      79.408  83.064  92.170  0.00  0.00      PROA N  
ATOM   1810  CA  PHE A 223      80.409  84.109  92.154  0.00  0.00      PROA C  
ATOM   1811  C   PHE A 223      80.237  84.905  93.440  0.00  0.00      PROA C  
ATOM   1812  O   PHE A 223      79.159  85.424  93.732  0.00  0.00      PROA O  
ATOM   1813  CB  PHE A 223      80.222  84.983  90.886  0.00  0.00      PROA C  
ATOM   1814  CG  PHE A 223      81.283  86.041  90.718  0.00  0.00      PROA C  
ATOM   1815  CD1 PHE A 223      82.450  85.770  89.983  0.00  0.00      PROA C  
ATOM   1816  CD2 PHE A 223      81.080  87.342  91.206  0.00  0.00      PROA C  
ATOM   1817  CE1 PHE A 223      83.406  86.772  89.767  0.00  0.00      PROA C  
ATOM   1818  CE2 PHE A 223      82.032  88.347  90.991  0.00  0.00      PROA C  
ATOM   1819  CZ  PHE A 223      83.197  88.061  90.272  0.00  0.00      PROA C  
ATOM   1820  N   ASP A 224      81.285  84.976  94.273  0.00  0.00      PROA N  
ATOM   1821  CA  ASP A 224      81.191  85.597  95.569  0.00  0.00      PROA C  
ATOM   1822  C   ASP A 224      82.555  86.154  95.968  0.00  0.00      PROA C  
ATOM   1823  O   ASP A 224      83.436  85.441  96.456  0.00  0.00      PROA O  
ATOM   1824  CB  ASP A 224      80.635  84.568  96.594  0.00  0.00      PROA C  
ATOM   1825  CG  ASP A 224      80.412  85.122  97.989  0.00  0.00      PROA C  
ATOM   1826  OD1 ASP A 224      80.224  86.357  98.146  0.00  0.00      PROA O  
ATOM   1827  OD2 ASP A 224      80.310  84.296  98.938  0.00  0.00      PROA O1-
ATOM   1828  N   ILE A 225      82.736  87.466  95.754  0.00  0.00      PROA N  
ATOM   1829  CA  ILE A 225      83.924  88.227  96.099  0.00  0.00      PROA C  
ATOM   1830  C   ILE A 225      83.493  89.259  97.128  0.00  0.00      PROA C  
ATOM   1831  O   ILE A 225      82.451  89.899  96.952  0.00  0.00      PROA O  
ATOM   1832  CB  ILE A 225      84.493  88.970  94.884  0.00  0.00      PROA C  
ATOM   1833  CG1 ILE A 225      84.900  88.017  93.739  0.00  0.00      PROA C  
ATOM   1834  CG2 ILE A 225      85.677  89.883  95.279  0.00  0.00      PROA C  
ATOM   1835  CD  ILE A 225      85.912  86.950  94.153  0.00  0.00      PROA C  
ATOM   1836  N   GLU A 226      84.250  89.468  98.235  0.00  0.00      PROA N  
ATOM   1837  CA  GLU A 226      83.890  90.507  99.195  0.00  0.00      PROA C  
ATOM   1838  C   GLU A 226      83.860  91.905  98.577  0.00  0.00      PROA C  
ATOM   1839  O   GLU A 226      84.795  92.350  97.909  0.00  0.00      PROA O  
ATOM   1840  CB  GLU A 226      84.788  90.581 100.460  0.00  0.00      PROA C  
ATOM   1841  CG  GLU A 226      84.156  91.461 101.579  0.00  0.00      PROA C  
ATOM   1842  CD  GLU A 226      84.715  91.274 102.994  0.00  0.00      PROA C  
ATOM   1843  OE1 GLU A 226      85.599  90.412 103.231  0.00  0.00      PROA O  
ATOM   1844  OE2 GLU A 226      84.226  91.995 103.908  0.00  0.00      PROA O1-
ATOM   1845  N   ASP A 227      82.753  92.629  98.797  0.00  0.00      PROA N  
ATOM   1846  CA  ASP A 227      82.532  93.932  98.229  0.00  0.00      PROA C  
ATOM   1847  C   ASP A 227      81.829  94.764  99.288  0.00  0.00      PROA C  
ATOM   1848  O   ASP A 227      81.386  94.255 100.322  0.00  0.00      PROA O  
ATOM   1849  CB  ASP A 227      81.705  93.812  96.917  0.00  0.00      PROA C  
ATOM   1850  CG  ASP A 227      81.730  95.070  96.057  0.00  0.00      PROA C  
ATOM   1851  OD1 ASP A 227      82.594  95.959  96.278  0.00  0.00      PROA O  
ATOM   1852  OD2 ASP A 227      80.914  95.145  95.099  0.00  0.00      PROA O1-
ATOM   1853  N   HIS A 228      81.732  96.077  99.069  0.00  0.00      PROA N  
ATOM   1854  CA  HIS A 228      81.108  96.982 100.006  0.00  0.00      PROA C  
ATOM   1855  C   HIS A 228      80.365  98.035  99.191  0.00  0.00      PROA C  
ATOM   1856  O   HIS A 228      80.848  98.381  98.110  0.00  0.00      PROA O  
ATOM   1857  CB  HIS A 228      82.160  97.642 100.935  0.00  0.00      PROA C  
ATOM   1858  CG  HIS A 228      81.556  98.281 102.156  0.00  0.00      PROA C  
ATOM   1859  CD2 HIS A 228      81.069  97.697 103.287  0.00  0.00      PROA C  
ATOM   1860  ND1 HIS A 228      81.533  99.640 102.398  0.00  0.00      PROA N  
ATOM   1861  CE1 HIS A 228      81.015  99.818 103.639  0.00  0.00      PROA C  
ATOM   1862  NE2 HIS A 228      80.718  98.666 104.219  0.00  0.00      PROA N  
ATOM   1863  N   PRO A 229      79.210  98.582  99.591  0.00  0.00      PROA N  
ATOM   1864  CA  PRO A 229      78.455  99.475  98.711  0.00  0.00      PROA C  
ATOM   1865  C   PRO A 229      79.125 100.824  98.507  0.00  0.00      PROA C  
ATOM   1866  O   PRO A 229      78.951 101.429  97.447  0.00  0.00      PROA O  
ATOM   1867  CB  PRO A 229      77.096  99.636  99.413  0.00  0.00      PROA C  
ATOM   1868  CG  PRO A 229      76.921  98.314 100.160  0.00  0.00      PROA C  
ATOM   1869  CD  PRO A 229      78.344  98.004 100.630  0.00  0.00      PROA C  
ATOM   1870  N   GLU A 230      79.835 101.342  99.528  0.00  0.00      PROA N  
ATOM   1871  CA  GLU A 230      80.450 102.661  99.505  0.00  0.00      PROA C  
ATOM   1872  C   GLU A 230      81.506 102.884  98.421  0.00  0.00      PROA C  
ATOM   1873  O   GLU A 230      81.511 103.919  97.752  0.00  0.00      PROA O  
ATOM   1874  CB  GLU A 230      81.065 103.009 100.888  0.00  0.00      PROA C  
ATOM   1875  CG  GLU A 230      80.029 103.106 102.040  0.00  0.00      PROA C  
ATOM   1876  CD  GLU A 230      78.999 104.210 101.816  0.00  0.00      PROA C  
ATOM   1877  OE1 GLU A 230      79.390 105.407 101.750  0.00  0.00      PROA O  
ATOM   1878  OE2 GLU A 230      77.781 103.901 101.723  0.00  0.00      PROA O1-
ATOM   1879  N   VAL A 231      82.420 101.914  98.212  0.00  0.00      PROA N  
ATOM   1880  CA  VAL A 231      83.535 102.049  97.282  0.00  0.00      PROA C  
ATOM   1881  C   VAL A 231      83.671 100.772  96.447  0.00  0.00      PROA C  
ATOM   1882  O   VAL A 231      83.535  99.677  96.998  0.00  0.00      PROA O  
ATOM   1883  CB  VAL A 231      84.876 102.390  97.949  0.00  0.00      PROA C  
ATOM   1884  CG1 VAL A 231      84.820 103.822  98.518  0.00  0.00      PROA C  
ATOM   1885  CG2 VAL A 231      85.239 101.385  99.060  0.00  0.00      PROA C  
ATOM   1886  N   PRO A 232      83.901 100.813  95.130  0.00  0.00      PROA N  
ATOM   1887  CA  PRO A 232      84.236  99.631  94.340  0.00  0.00      PROA C  
ATOM   1888  C   PRO A 232      85.466  98.861  94.812  0.00  0.00      PROA C  
ATOM   1889  O   PRO A 232      86.552  99.441  94.892  0.00  0.00      PROA O  
ATOM   1890  CB  PRO A 232      84.418 100.173  92.910  0.00  0.00      PROA C  
ATOM   1891  CG  PRO A 232      83.516 101.409  92.872  0.00  0.00      PROA C  
ATOM   1892  CD  PRO A 232      83.678 101.987  94.279  0.00  0.00      PROA C  
ATOM   1893  N   CYS A 233      85.326  97.546  95.079  0.00  0.00      PROA N  
ATOM   1894  CA  CYS A 233      86.430  96.620  95.305  0.00  0.00      PROA C  
ATOM   1895  C   CYS A 233      87.502  96.993  96.352  0.00  0.00      PROA C  
ATOM   1896  O   CYS A 233      88.689  97.040  96.010  0.00  0.00      PROA O  
ATOM   1897  CB  CYS A 233      87.105  96.296  93.947  0.00  0.00      PROA C  
ATOM   1898  SG  CYS A 233      86.018  95.374  92.824  0.00  0.00      PROA S  
ATOM   1899  N   PRO A 234      87.189  97.258  97.624  0.00  0.00      PROA N  
ATOM   1900  CA  PRO A 234      88.183  97.684  98.604  0.00  0.00      PROA C  
ATOM   1901  C   PRO A 234      89.088  96.550  99.067  0.00  0.00      PROA C  
ATOM   1902  O   PRO A 234      90.290  96.768  99.231  0.00  0.00      PROA O  
ATOM   1903  CB  PRO A 234      87.341  98.246  99.765  0.00  0.00      PROA C  
ATOM   1904  CG  PRO A 234      85.999  97.508  99.672  0.00  0.00      PROA C  
ATOM   1905  CD  PRO A 234      85.830  97.262  98.173  0.00  0.00      PROA C  
ATOM   1906  N   TYR A 235      88.534  95.353  99.334  0.00  0.00      PROA N  
ATOM   1907  CA  TYR A 235      89.234  94.288 100.031  0.00  0.00      PROA C  
ATOM   1908  C   TYR A 235      89.787  93.261  99.050  0.00  0.00      PROA C  
ATOM   1909  O   TYR A 235      91.000  93.149  98.856  0.00  0.00      PROA O  
ATOM   1910  CB  TYR A 235      88.302  93.585 101.061  0.00  0.00      PROA C  
ATOM   1911  CG  TYR A 235      87.759  94.569 102.067  0.00  0.00      PROA C  
ATOM   1912  CD1 TYR A 235      88.629  95.279 102.912  0.00  0.00      PROA C  
ATOM   1913  CD2 TYR A 235      86.373  94.762 102.210  0.00  0.00      PROA C  
ATOM   1914  CE1 TYR A 235      88.129  96.176 103.866  0.00  0.00      PROA C  
ATOM   1915  CE2 TYR A 235      85.868  95.663 103.157  0.00  0.00      PROA C  
ATOM   1916  CZ  TYR A 235      86.746  96.368 103.987  0.00  0.00      PROA C  
ATOM   1917  OH  TYR A 235      86.232  97.262 104.950  0.00  0.00      PROA O  
ATOM   1918  N   ASP A 236      88.891  92.505  98.390  0.00  0.00      PROA N  
ATOM   1919  CA  ASP A 236      89.230  91.399  97.523  0.00  0.00      PROA C  
ATOM   1920  C   ASP A 236      88.797  91.783  96.114  0.00  0.00      PROA C  
ATOM   1921  O   ASP A 236      87.780  92.456  95.949  0.00  0.00      PROA O  
ATOM   1922  CB  ASP A 236      88.477  90.107  97.950  0.00  0.00      PROA C  
ATOM   1923  CG  ASP A 236      88.766  89.702  99.394  0.00  0.00      PROA C  
ATOM   1924  OD1 ASP A 236      89.846  90.023  99.953  0.00  0.00      PROA O  
ATOM   1925  OD2 ASP A 236      87.932  88.933  99.947  0.00  0.00      PROA O1-
ATOM   1926  N   TYR A 237      89.556  91.409  95.062  0.00  0.00      PROA N  
ATOM   1927  CA  TYR A 237      89.171  91.798  93.717  0.00  0.00      PROA C  
ATOM   1928  C   TYR A 237      89.795  90.920  92.643  0.00  0.00      PROA C  
ATOM   1929  O   TYR A 237      90.844  90.304  92.839  0.00  0.00      PROA O  
ATOM   1930  CB  TYR A 237      89.487  93.297  93.414  0.00  0.00      PROA C  
ATOM   1931  CG  TYR A 237      90.959  93.629  93.308  0.00  0.00      PROA C  
ATOM   1932  CD1 TYR A 237      91.708  93.952  94.452  0.00  0.00      PROA C  
ATOM   1933  CD2 TYR A 237      91.585  93.678  92.050  0.00  0.00      PROA C  
ATOM   1934  CE1 TYR A 237      93.068  94.283  94.345  0.00  0.00      PROA C  
ATOM   1935  CE2 TYR A 237      92.943  94.001  91.942  0.00  0.00      PROA C  
ATOM   1936  CZ  TYR A 237      93.686  94.300  93.088  0.00  0.00      PROA C  
ATOM   1937  OH  TYR A 237      95.052  94.630  92.965  0.00  0.00      PROA O  
ATOM   1938  N   ILE A 238      89.150  90.890  91.458  0.00  0.00      PROA N  
ATOM   1939  CA  ILE A 238      89.680  90.289  90.245  0.00  0.00      PROA C  
ATOM   1940  C   ILE A 238      89.922  91.414  89.248  0.00  0.00      PROA C  
ATOM   1941  O   ILE A 238      89.027  92.216  88.976  0.00  0.00      PROA O  
ATOM   1942  CB  ILE A 238      88.729  89.273  89.597  0.00  0.00      PROA C  
ATOM   1943  CG1 ILE A 238      88.270  88.174  90.588  0.00  0.00      PROA C  
ATOM   1944  CG2 ILE A 238      89.399  88.648  88.347  0.00  0.00      PROA C  
ATOM   1945  CD  ILE A 238      87.078  87.365  90.065  0.00  0.00      PROA C  
ATOM   1946  N   LYS A 239      91.129  91.513  88.665  0.00  0.00      PROA N  
ATOM   1947  CA  LYS A 239      91.383  92.367  87.519  0.00  0.00      PROA C  
ATOM   1948  C   LYS A 239      91.921  91.501  86.391  0.00  0.00      PROA C  
ATOM   1949  O   LYS A 239      92.642  90.523  86.601  0.00  0.00      PROA O  
ATOM   1950  CB  LYS A 239      92.335  93.562  87.801  0.00  0.00      PROA C  
ATOM   1951  CG  LYS A 239      93.782  93.186  88.156  0.00  0.00      PROA C  
ATOM   1952  CD  LYS A 239      94.707  94.414  88.278  0.00  0.00      PROA C  
ATOM   1953  CE  LYS A 239      96.159  94.045  88.632  0.00  0.00      PROA C  
ATOM   1954  NZ  LYS A 239      97.029  95.248  88.653  0.00  0.00      PROA N1+
ATOM   1955  N   ILE A 240      91.542  91.827  85.147  0.00  0.00      PROA N  
ATOM   1956  CA  ILE A 240      91.921  91.066  83.970  0.00  0.00      PROA C  
ATOM   1957  C   ILE A 240      92.603  92.030  83.029  0.00  0.00      PROA C  
ATOM   1958  O   ILE A 240      92.052  93.086  82.730  0.00  0.00      PROA O  
ATOM   1959  CB  ILE A 240      90.710  90.420  83.285  0.00  0.00      PROA C  
ATOM   1960  CG1 ILE A 240      89.977  89.461  84.262  0.00  0.00      PROA C  
ATOM   1961  CG2 ILE A 240      91.146  89.741  81.964  0.00  0.00      PROA C  
ATOM   1962  CD  ILE A 240      88.690  88.848  83.696  0.00  0.00      PROA C  
ATOM   1963  N   LYS A 241      93.816  91.735  82.528  0.00  0.00      PROA N  
ATOM   1964  CA  LYS A 241      94.413  92.569  81.501  0.00  0.00      PROA C  
ATOM   1965  C   LYS A 241      94.653  91.777  80.230  0.00  0.00      PROA C  
ATOM   1966  O   LYS A 241      95.106  90.628  80.228  0.00  0.00      PROA O  
ATOM   1967  CB  LYS A 241      95.683  93.350  81.932  0.00  0.00      PROA C  
ATOM   1968  CG  LYS A 241      96.933  92.511  82.232  0.00  0.00      PROA C  
ATOM   1969  CD  LYS A 241      98.174  93.368  82.574  0.00  0.00      PROA C  
ATOM   1970  CE  LYS A 241      98.591  94.354  81.465  0.00  0.00      PROA C  
ATOM   1971  NZ  LYS A 241      99.856  95.050  81.817  0.00  0.00      PROA N1+
ATOM   1972  N   ALA A 242      94.294  92.410  79.104  0.00  0.00      PROA N  
ATOM   1973  CA  ALA A 242      94.407  91.867  77.777  0.00  0.00      PROA C  
ATOM   1974  C   ALA A 242      95.038  92.923  76.891  0.00  0.00      PROA C  
ATOM   1975  O   ALA A 242      94.479  94.004  76.693  0.00  0.00      PROA O  
ATOM   1976  CB  ALA A 242      93.009  91.539  77.236  0.00  0.00      PROA C  
ATOM   1977  N   GLY A 243      96.242  92.652  76.339  0.00  0.00      PROA N  
ATOM   1978  CA  GLY A 243      97.054  93.681  75.682  0.00  0.00      PROA C  
ATOM   1979  C   GLY A 243      97.309  94.896  76.554  0.00  0.00      PROA C  
ATOM   1980  O   GLY A 243      97.715  94.784  77.712  0.00  0.00      PROA O  
ATOM   1981  N   SER A 244      97.075  96.104  76.013  0.00  0.00      PROA N  
ATOM   1982  CA  SER A 244      97.221  97.353  76.756  0.00  0.00      PROA C  
ATOM   1983  C   SER A 244      96.081  97.632  77.731  0.00  0.00      PROA C  
ATOM   1984  O   SER A 244      96.234  98.415  78.670  0.00  0.00      PROA O  
ATOM   1985  CB  SER A 244      97.308  98.583  75.805  0.00  0.00      PROA C  
ATOM   1986  OG  SER A 244      98.406  98.464  74.893  0.00  0.00      PROA O  
ATOM   1987  N   LYS A 245      94.900  97.009  77.544  0.00  0.00      PROA N  
ATOM   1988  CA  LYS A 245      93.712  97.307  78.327  0.00  0.00      PROA C  
ATOM   1989  C   LYS A 245      93.593  96.464  79.594  0.00  0.00      PROA C  
ATOM   1990  O   LYS A 245      93.883  95.266  79.617  0.00  0.00      PROA O  
ATOM   1991  CB  LYS A 245      92.419  97.167  77.475  0.00  0.00      PROA C  
ATOM   1992  CG  LYS A 245      91.121  97.559  78.211  0.00  0.00      PROA C  
ATOM   1993  CD  LYS A 245      89.889  97.595  77.286  0.00  0.00      PROA C  
ATOM   1994  CE  LYS A 245      88.672  98.351  77.855  0.00  0.00      PROA C  
ATOM   1995  NZ  LYS A 245      88.177  97.736  79.114  0.00  0.00      PROA N1+
ATOM   1996  N   VAL A 246      93.130  97.092  80.694  0.00  0.00      PROA N  
ATOM   1997  CA  VAL A 246      92.804  96.422  81.941  0.00  0.00      PROA C  
ATOM   1998  C   VAL A 246      91.300  96.528  82.176  0.00  0.00      PROA C  
ATOM   1999  O   VAL A 246      90.653  97.542  81.907  0.00  0.00      PROA O  
ATOM   2000  CB  VAL A 246      93.630  96.938  83.122  0.00  0.00      PROA C  
ATOM   2001  CG1 VAL A 246      93.333  98.418  83.439  0.00  0.00      PROA C  
ATOM   2002  CG2 VAL A 246      93.422  96.047  84.365  0.00  0.00      PROA C  
ATOM   2003  N   TRP A 247      90.695  95.422  82.630  0.00  0.00      PROA N  
ATOM   2004  CA  TRP A 247      89.286  95.249  82.888  0.00  0.00      PROA C  
ATOM   2005  C   TRP A 247      89.069  95.088  84.387  0.00  0.00      PROA C  
ATOM   2006  O   TRP A 247      89.947  94.637  85.128  0.00  0.00      PROA O  
ATOM   2007  CB  TRP A 247      88.737  93.982  82.174  0.00  0.00      PROA C  
ATOM   2008  CG  TRP A 247      88.873  93.955  80.682  0.00  0.00      PROA C  
ATOM   2009  CD1 TRP A 247      90.000  93.652  79.958  0.00  0.00      PROA C  
ATOM   2010  CD2 TRP A 247      87.818  94.158  79.726  0.00  0.00      PROA C  
ATOM   2011  CE2 TRP A 247      88.386  93.974  78.443  0.00  0.00      PROA C  
ATOM   2012  CE3 TRP A 247      86.461  94.471  79.840  0.00  0.00      PROA C  
ATOM   2013  NE1 TRP A 247      89.705  93.680  78.613  0.00  0.00      PROA N  
ATOM   2014  CZ2 TRP A 247      87.634  94.108  77.285  0.00  0.00      PROA C  
ATOM   2015  CZ3 TRP A 247      85.702  94.594  78.671  0.00  0.00      PROA C  
ATOM   2016  CH2 TRP A 247      86.278  94.417  77.416  0.00  0.00      PROA C  
ATOM   2017  N   GLY A 248      87.864  95.458  84.870  0.00  0.00      PROA N  
ATOM   2018  CA  GLY A 248      87.549  95.485  86.293  0.00  0.00      PROA C  
ATOM   2019  C   GLY A 248      88.175  96.667  87.003  0.00  0.00      PROA C  
ATOM   2020  O   GLY A 248      88.322  97.730  86.390  0.00  0.00      PROA O  
ATOM   2021  N   PRO A 249      88.567  96.570  88.268  0.00  0.00      PROA N  
ATOM   2022  CA  PRO A 249      88.234  95.529  89.244  0.00  0.00      PROA C  
ATOM   2023  C   PRO A 249      86.806  94.976  89.253  0.00  0.00      PROA C  
ATOM   2024  O   PRO A 249      85.847  95.742  89.142  0.00  0.00      PROA O  
ATOM   2025  CB  PRO A 249      88.646  96.160  90.581  0.00  0.00      PROA C  
ATOM   2026  CG  PRO A 249      89.825  97.060  90.209  0.00  0.00      PROA C  
ATOM   2027  CD  PRO A 249      89.378  97.634  88.867  0.00  0.00      PROA C  
ATOM   2028  N   PHE A 250      86.653  93.645  89.384  0.00  0.00      PROA N  
ATOM   2029  CA  PHE A 250      85.375  92.953  89.441  0.00  0.00      PROA C  
ATOM   2030  C   PHE A 250      85.177  92.304  90.808  0.00  0.00      PROA C  
ATOM   2031  O   PHE A 250      86.059  91.609  91.318  0.00  0.00      PROA O  
ATOM   2032  CB  PHE A 250      85.264  91.838  88.365  0.00  0.00      PROA C  
ATOM   2033  CG  PHE A 250      85.365  92.385  86.965  0.00  0.00      PROA C  
ATOM   2034  CD1 PHE A 250      84.463  93.367  86.519  0.00  0.00      PROA C  
ATOM   2035  CD2 PHE A 250      86.291  91.851  86.051  0.00  0.00      PROA C  
ATOM   2036  CE1 PHE A 250      84.480  93.803  85.188  0.00  0.00      PROA C  
ATOM   2037  CE2 PHE A 250      86.308  92.280  84.718  0.00  0.00      PROA C  
ATOM   2038  CZ  PHE A 250      85.398  93.252  84.285  0.00  0.00      PROA C  
ATOM   2039  N   CYS A 251      83.996  92.541  91.429  0.00  0.00      PROA N  
ATOM   2040  CA  CYS A 251      83.691  92.150  92.799  0.00  0.00      PROA C  
ATOM   2041  C   CYS A 251      82.187  91.941  92.965  0.00  0.00      PROA C  
ATOM   2042  O   CYS A 251      81.398  92.232  92.064  0.00  0.00      PROA O  
ATOM   2043  CB  CYS A 251      84.131  93.215  93.847  0.00  0.00      PROA C  
ATOM   2044  SG  CYS A 251      85.901  93.585  93.755  0.00  0.00      PROA S  
ATOM   2045  N   GLY A 252      81.752  91.427  94.138  0.00  0.00      PROA N  
ATOM   2046  CA  GLY A 252      80.343  91.277  94.499  0.00  0.00      PROA C  
ATOM   2047  C   GLY A 252      79.791  89.896  94.258  0.00  0.00      PROA C  
ATOM   2048  O   GLY A 252      80.521  88.939  93.997  0.00  0.00      PROA O  
ATOM   2049  N   GLU A 253      78.455  89.758  94.380  0.00  0.00      PROA N  
ATOM   2050  CA  GLU A 253      77.752  88.503  94.158  0.00  0.00      PROA C  
ATOM   2051  C   GLU A 253      77.402  88.262  92.690  0.00  0.00      PROA C  
ATOM   2052  O   GLU A 253      77.119  87.139  92.268  0.00  0.00      PROA O  
ATOM   2053  CB  GLU A 253      76.435  88.444  94.983  0.00  0.00      PROA C  
ATOM   2054  CG  GLU A 253      76.635  88.461  96.522  0.00  0.00      PROA C  
ATOM   2055  CD  GLU A 253      76.613  89.863  97.125  0.00  0.00      PROA C  
ATOM   2056  OE1 GLU A 253      77.621  90.279  97.757  0.00  0.00      PROA O  
ATOM   2057  OE2 GLU A 253      75.572  90.564  96.997  0.00  0.00      PROA O1-
ATOM   2058  N   LYS A 254      77.414  89.318  91.855  0.00  0.00      PROA N  
ATOM   2059  CA  LYS A 254      77.064  89.219  90.451  0.00  0.00      PROA C  
ATOM   2060  C   LYS A 254      78.314  89.221  89.584  0.00  0.00      PROA C  
ATOM   2061  O   LYS A 254      79.135  90.140  89.635  0.00  0.00      PROA O  
ATOM   2062  CB  LYS A 254      76.096  90.356  90.030  0.00  0.00      PROA C  
ATOM   2063  CG  LYS A 254      75.711  90.394  88.537  0.00  0.00      PROA C  
ATOM   2064  CD  LYS A 254      74.982  89.126  88.046  0.00  0.00      PROA C  
ATOM   2065  CE  LYS A 254      74.622  89.180  86.550  0.00  0.00      PROA C  
ATOM   2066  NZ  LYS A 254      73.884  87.961  86.133  0.00  0.00      PROA N1+
ATOM   2067  N   SER A 255      78.496  88.166  88.760  0.00  0.00      PROA N  
ATOM   2068  CA  SER A 255      79.588  88.071  87.797  0.00  0.00      PROA C  
ATOM   2069  C   SER A 255      79.570  89.193  86.762  0.00  0.00      PROA C  
ATOM   2070  O   SER A 255      78.478  89.596  86.342  0.00  0.00      PROA O  
ATOM   2071  CB  SER A 255      79.563  86.752  86.972  0.00  0.00      PROA C  
ATOM   2072  OG  SER A 255      79.532  85.605  87.819  0.00  0.00      PROA O  
ATOM   2073  N   PRO A 256      80.692  89.737  86.291  0.00  0.00      PROA N  
ATOM   2074  CA  PRO A 256      80.714  90.492  85.039  0.00  0.00      PROA C  
ATOM   2075  C   PRO A 256      80.182  89.702  83.843  0.00  0.00      PROA C  
ATOM   2076  O   PRO A 256      80.226  88.468  83.832  0.00  0.00      PROA O  
ATOM   2077  CB  PRO A 256      82.190  90.882  84.877  0.00  0.00      PROA C  
ATOM   2078  CG  PRO A 256      82.947  89.730  85.536  0.00  0.00      PROA C  
ATOM   2079  CD  PRO A 256      82.047  89.354  86.715  0.00  0.00      PROA C  
ATOM   2080  N   GLU A 257      79.650  90.401  82.822  0.00  0.00      PROA N  
ATOM   2081  CA  GLU A 257      79.231  89.798  81.566  0.00  0.00      PROA C  
ATOM   2082  C   GLU A 257      80.422  89.125  80.853  0.00  0.00      PROA C  
ATOM   2083  O   GLU A 257      81.514  89.705  80.893  0.00  0.00      PROA O  
ATOM   2084  CB  GLU A 257      78.593  90.891  80.664  0.00  0.00      PROA C  
ATOM   2085  CG  GLU A 257      77.939  90.402  79.343  0.00  0.00      PROA C  
ATOM   2086  CD  GLU A 257      76.612  89.662  79.515  0.00  0.00      PROA C  
ATOM   2087  OE1 GLU A 257      76.117  89.486  80.659  0.00  0.00      PROA O  
ATOM   2088  OE2 GLU A 257      76.034  89.249  78.472  0.00  0.00      PROA O1-
ATOM   2089  N   PRO A 258      80.321  87.939  80.236  0.00  0.00      PROA N  
ATOM   2090  CA  PRO A 258      81.370  87.330  79.415  0.00  0.00      PROA C  
ATOM   2091  C   PRO A 258      82.182  88.246  78.504  0.00  0.00      PROA C  
ATOM   2092  O   PRO A 258      81.619  89.123  77.842  0.00  0.00      PROA O  
ATOM   2093  CB  PRO A 258      80.643  86.206  78.667  0.00  0.00      PROA C  
ATOM   2094  CG  PRO A 258      79.602  85.740  79.688  0.00  0.00      PROA C  
ATOM   2095  CD  PRO A 258      79.163  87.048  80.353  0.00  0.00      PROA C  
ATOM   2096  N   ILE A 259      83.511  88.048  78.453  0.00  0.00      PROA N  
ATOM   2097  CA  ILE A 259      84.426  88.920  77.741  0.00  0.00      PROA C  
ATOM   2098  C   ILE A 259      85.011  88.156  76.565  0.00  0.00      PROA C  
ATOM   2099  O   ILE A 259      85.752  87.184  76.717  0.00  0.00      PROA O  
ATOM   2100  CB  ILE A 259      85.556  89.492  78.611  0.00  0.00      PROA C  
ATOM   2101  CG1 ILE A 259      85.019  90.210  79.877  0.00  0.00      PROA C  
ATOM   2102  CG2 ILE A 259      86.397  90.482  77.768  0.00  0.00      PROA C  
ATOM   2103  CD  ILE A 259      84.979  89.329  81.134  0.00  0.00      PROA C  
ATOM   2104  N   SER A 260      84.685  88.583  75.328  0.00  0.00      PROA N  
ATOM   2105  CA  SER A 260      85.306  88.050  74.123  0.00  0.00      PROA C  
ATOM   2106  C   SER A 260      86.508  88.915  73.797  0.00  0.00      PROA C  
ATOM   2107  O   SER A 260      86.394  90.132  73.637  0.00  0.00      PROA O  
ATOM   2108  CB  SER A 260      84.335  88.009  72.911  0.00  0.00      PROA C  
ATOM   2109  OG  SER A 260      84.902  87.328  71.783  0.00  0.00      PROA O  
ATOM   2110  N   THR A 261      87.709  88.311  73.734  0.00  0.00      PROA N  
ATOM   2111  CA  THR A 261      88.957  89.067  73.719  0.00  0.00      PROA C  
ATOM   2112  C   THR A 261      89.722  88.762  72.451  0.00  0.00      PROA C  
ATOM   2113  O   THR A 261      89.820  87.617  72.019  0.00  0.00      PROA O  
ATOM   2114  CB  THR A 261      89.860  88.767  74.912  0.00  0.00      PROA C  
ATOM   2115  CG2 THR A 261      90.801  89.954  75.140  0.00  0.00      PROA C  
ATOM   2116  OG1 THR A 261      89.104  88.613  76.108  0.00  0.00      PROA O  
ATOM   2117  N   GLN A 262      90.289  89.798  71.797  0.00  0.00      PROA N  
ATOM   2118  CA  GLN A 262      91.037  89.639  70.557  0.00  0.00      PROA C  
ATOM   2119  C   GLN A 262      92.436  89.052  70.760  0.00  0.00      PROA C  
ATOM   2120  O   GLN A 262      93.039  88.476  69.855  0.00  0.00      PROA O  
ATOM   2121  CB  GLN A 262      91.149  90.992  69.793  0.00  0.00      PROA C  
ATOM   2122  CG  GLN A 262      89.856  91.480  69.076  0.00  0.00      PROA C  
ATOM   2123  CD  GLN A 262      88.612  91.580  69.962  0.00  0.00      PROA C  
ATOM   2124  NE2 GLN A 262      88.625  92.543  70.913  0.00  0.00      PROA N  
ATOM   2125  OE1 GLN A 262      87.641  90.832  69.814  0.00  0.00      PROA O  
ATOM   2126  N   SER A 263      92.990  89.204  71.977  0.00  0.00      PROA N  
ATOM   2127  CA  SER A 263      94.326  88.764  72.356  0.00  0.00      PROA C  
ATOM   2128  C   SER A 263      94.485  87.256  72.551  0.00  0.00      PROA C  
ATOM   2129  O   SER A 263      93.559  86.542  72.944  0.00  0.00      PROA O  
ATOM   2130  CB  SER A 263      94.817  89.464  73.658  0.00  0.00      PROA C  
ATOM   2131  OG  SER A 263      94.714  90.888  73.548  0.00  0.00      PROA O  
ATOM   2132  N   HIS A 264      95.717  86.749  72.317  0.00  0.00      PROA N  
ATOM   2133  CA  HIS A 264      96.092  85.363  72.580  0.00  0.00      PROA C  
ATOM   2134  C   HIS A 264      96.733  85.204  73.960  0.00  0.00      PROA C  
ATOM   2135  O   HIS A 264      97.002  84.093  74.417  0.00  0.00      PROA O  
ATOM   2136  CB  HIS A 264      97.135  84.892  71.527  0.00  0.00      PROA C  
ATOM   2137  CG  HIS A 264      98.440  85.658  71.571  0.00  0.00      PROA C  
ATOM   2138  CD2 HIS A 264      99.532  85.480  72.368  0.00  0.00      PROA C  
ATOM   2139  ND1 HIS A 264      98.798  86.640  70.668  0.00  0.00      PROA N  
ATOM   2140  CE1 HIS A 264     100.062  87.027  70.972  0.00  0.00      PROA C  
ATOM   2141  NE2 HIS A 264     100.549  86.353  72.002  0.00  0.00      PROA N  
ATOM   2142  N   SER A 265      96.994  86.326  74.661  0.00  0.00      PROA N  
ATOM   2143  CA  SER A 265      97.623  86.348  75.973  0.00  0.00      PROA C  
ATOM   2144  C   SER A 265      96.755  87.141  76.937  0.00  0.00      PROA C  
ATOM   2145  O   SER A 265      96.485  88.324  76.715  0.00  0.00      PROA O  
ATOM   2146  CB  SER A 265      99.050  86.972  75.934  0.00  0.00      PROA C  
ATOM   2147  OG  SER A 265      99.697  86.984  77.211  0.00  0.00      PROA O  
ATOM   2148  N   ILE A 266      96.287  86.495  78.021  0.00  0.00      PROA N  
ATOM   2149  CA  ILE A 266      95.462  87.104  79.056  0.00  0.00      PROA C  
ATOM   2150  C   ILE A 266      96.123  86.895  80.402  0.00  0.00      PROA C  
ATOM   2151  O   ILE A 266      96.546  85.785  80.737  0.00  0.00      PROA O  
ATOM   2152  CB  ILE A 266      94.050  86.520  79.148  0.00  0.00      PROA C  
ATOM   2153  CG1 ILE A 266      93.295  86.596  77.807  0.00  0.00      PROA C  
ATOM   2154  CG2 ILE A 266      93.230  87.211  80.263  0.00  0.00      PROA C  
ATOM   2155  CD  ILE A 266      93.096  88.002  77.243  0.00  0.00      PROA C  
ATOM   2156  N   GLN A 267      96.204  87.957  81.226  0.00  0.00      PROA N  
ATOM   2157  CA  GLN A 267      96.628  87.847  82.605  0.00  0.00      PROA C  
ATOM   2158  C   GLN A 267      95.464  88.158  83.539  0.00  0.00      PROA C  
ATOM   2159  O   GLN A 267      94.852  89.227  83.485  0.00  0.00      PROA O  
ATOM   2160  CB  GLN A 267      97.858  88.731  82.954  0.00  0.00      PROA C  
ATOM   2161  CG  GLN A 267      99.208  88.254  82.351  0.00  0.00      PROA C  
ATOM   2162  CD  GLN A 267      99.279  88.373  80.821  0.00  0.00      PROA C  
ATOM   2163  NE2 GLN A 267      99.502  87.237  80.127  0.00  0.00      PROA N  
ATOM   2164  OE1 GLN A 267      99.167  89.464  80.252  0.00  0.00      PROA O  
ATOM   2165  N   ILE A 268      95.137  87.202  84.424  0.00  0.00      PROA N  
ATOM   2166  CA  ILE A 268      94.105  87.315  85.437  0.00  0.00      PROA C  
ATOM   2167  C   ILE A 268      94.825  87.533  86.759  0.00  0.00      PROA C  
ATOM   2168  O   ILE A 268      95.712  86.759  87.122  0.00  0.00      PROA O  
ATOM   2169  CB  ILE A 268      93.253  86.043  85.576  0.00  0.00      PROA C  
ATOM   2170  CG1 ILE A 268      92.764  85.450  84.227  0.00  0.00      PROA C  
ATOM   2171  CG2 ILE A 268      92.084  86.299  86.556  0.00  0.00      PROA C  
ATOM   2172  CD  ILE A 268      91.774  86.328  83.464  0.00  0.00      PROA C  
ATOM   2173  N   LEU A 269      94.476  88.582  87.521  0.00  0.00      PROA N  
ATOM   2174  CA  LEU A 269      95.012  88.793  88.851  0.00  0.00      PROA C  
ATOM   2175  C   LEU A 269      93.858  88.781  89.833  0.00  0.00      PROA C  
ATOM   2176  O   LEU A 269      92.911  89.561  89.728  0.00  0.00      PROA O  
ATOM   2177  CB  LEU A 269      95.838  90.105  88.935  0.00  0.00      PROA C  
ATOM   2178  CG  LEU A 269      96.504  90.479  90.290  0.00  0.00      PROA C  
ATOM   2179  CD1 LEU A 269      95.555  91.133  91.310  0.00  0.00      PROA C  
ATOM   2180  CD2 LEU A 269      97.259  89.306  90.930  0.00  0.00      PROA C  
ATOM   2181  N   PHE A 270      93.921  87.870  90.817  0.00  0.00      PROA N  
ATOM   2182  CA  PHE A 270      92.980  87.778  91.910  0.00  0.00      PROA C  
ATOM   2183  C   PHE A 270      93.706  88.078  93.216  0.00  0.00      PROA C  
ATOM   2184  O   PHE A 270      94.777  87.539  93.497  0.00  0.00      PROA O  
ATOM   2185  CB  PHE A 270      92.249  86.401  91.920  0.00  0.00      PROA C  
ATOM   2186  CG  PHE A 270      91.409  86.177  93.157  0.00  0.00      PROA C  
ATOM   2187  CD1 PHE A 270      90.371  87.069  93.466  0.00  0.00      PROA C  
ATOM   2188  CD2 PHE A 270      91.660  85.099  94.026  0.00  0.00      PROA C  
ATOM   2189  CE1 PHE A 270      89.624  86.921  94.640  0.00  0.00      PROA C  
ATOM   2190  CE2 PHE A 270      90.904  84.939  95.196  0.00  0.00      PROA C  
ATOM   2191  CZ  PHE A 270      89.889  85.854  95.504  0.00  0.00      PROA C  
ATOM   2192  N   ARG A 271      93.146  88.982  94.032  0.00  0.00      PROA N  
ATOM   2193  CA  ARG A 271      93.724  89.405  95.287  0.00  0.00      PROA C  
ATOM   2194  C   ARG A 271      92.741  89.144  96.421  0.00  0.00      PROA C  
ATOM   2195  O   ARG A 271      91.577  89.537  96.345  0.00  0.00      PROA O  
ATOM   2196  CB  ARG A 271      94.026  90.924  95.223  0.00  0.00      PROA C  
ATOM   2197  CG  ARG A 271      94.792  91.502  96.435  0.00  0.00      PROA C  
ATOM   2198  CD  ARG A 271      96.232  90.992  96.607  0.00  0.00      PROA C  
ATOM   2199  NE  ARG A 271      97.012  91.392  95.388  0.00  0.00      PROA N  
ATOM   2200  CZ  ARG A 271      97.577  92.578  95.194  0.00  0.00      PROA C  
ATOM   2201  NH1 ARG A 271      97.504  93.558  96.065  0.00  0.00      PROA N1+
ATOM   2202  NH2 ARG A 271      98.248  92.796  94.080  0.00  0.00      PROA N  
ATOM   2203  N   SER A 272      93.196  88.484  97.508  0.00  0.00      PROA N  
ATOM   2204  CA  SER A 272      92.435  88.321  98.740  0.00  0.00      PROA C  
ATOM   2205  C   SER A 272      93.166  88.967  99.911  0.00  0.00      PROA C  
ATOM   2206  O   SER A 272      94.392  88.891 100.037  0.00  0.00      PROA O  
ATOM   2207  CB  SER A 272      92.096  86.842  99.114  0.00  0.00      PROA C  
ATOM   2208  OG  SER A 272      93.247  86.039  99.405  0.00  0.00      PROA O  
ATOM   2209  N   ASP A 273      92.427  89.655 100.797  0.00  0.00      PROA N  
ATOM   2210  CA  ASP A 273      92.922  90.233 102.033  0.00  0.00      PROA C  
ATOM   2211  C   ASP A 273      92.815  89.239 103.210  0.00  0.00      PROA C  
ATOM   2212  O   ASP A 273      92.527  88.052 103.040  0.00  0.00      PROA O  
ATOM   2213  CB  ASP A 273      92.378  91.697 102.229  0.00  0.00      PROA C  
ATOM   2214  CG  ASP A 273      91.408  92.002 103.370  0.00  0.00      PROA C  
ATOM   2215  OD1 ASP A 273      90.586  91.142 103.771  0.00  0.00      PROA O  
ATOM   2216  OD2 ASP A 273      91.421  93.180 103.828  0.00  0.00      PROA O1-
ATOM   2217  N   ASN A 274      93.148  89.691 104.440  0.00  0.00      PROA N  
ATOM   2218  CA  ASN A 274      93.230  88.887 105.647  0.00  0.00      PROA C  
ATOM   2219  C   ASN A 274      91.881  88.362 106.178  0.00  0.00      PROA C  
ATOM   2220  O   ASN A 274      91.849  87.401 106.947  0.00  0.00      PROA O  
ATOM   2221  CB  ASN A 274      93.996  89.728 106.718  0.00  0.00      PROA C  
ATOM   2222  CG  ASN A 274      94.276  88.990 108.031  0.00  0.00      PROA C  
ATOM   2223  ND2 ASN A 274      93.493  89.300 109.091  0.00  0.00      PROA N  
ATOM   2224  OD1 ASN A 274      95.216  88.197 108.137  0.00  0.00      PROA O  
ATOM   2225  N   SER A 275      90.736  88.953 105.787  0.00  0.00      PROA N  
ATOM   2226  CA  SER A 275      89.417  88.568 106.289  0.00  0.00      PROA C  
ATOM   2227  C   SER A 275      88.470  88.124 105.177  0.00  0.00      PROA C  
ATOM   2228  O   SER A 275      88.769  88.210 103.986  0.00  0.00      PROA O  
ATOM   2229  CB  SER A 275      88.731  89.672 107.160  0.00  0.00      PROA C  
ATOM   2230  OG  SER A 275      88.553  90.915 106.472  0.00  0.00      PROA O  
ATOM   2231  N   GLY A 276      87.288  87.589 105.566  0.00  0.00      PROA N  
ATOM   2232  CA  GLY A 276      86.235  87.165 104.644  0.00  0.00      PROA C  
ATOM   2233  C   GLY A 276      86.191  85.674 104.428  0.00  0.00      PROA C  
ATOM   2234  O   GLY A 276      87.207  85.006 104.249  0.00  0.00      PROA O  
ATOM   2235  N   GLU A 277      84.965  85.114 104.422  0.00  0.00      PROA N  
ATOM   2236  CA  GLU A 277      84.712  83.682 104.334  0.00  0.00      PROA C  
ATOM   2237  C   GLU A 277      84.043  83.343 103.003  0.00  0.00      PROA C  
ATOM   2238  O   GLU A 277      83.430  82.293 102.825  0.00  0.00      PROA O  
ATOM   2239  CB  GLU A 277      83.795  83.240 105.507  0.00  0.00      PROA C  
ATOM   2240  CG  GLU A 277      84.404  83.453 106.920  0.00  0.00      PROA C  
ATOM   2241  CD  GLU A 277      85.669  82.637 107.163  0.00  0.00      PROA C  
ATOM   2242  OE1 GLU A 277      86.739  83.238 107.457  0.00  0.00      PROA O  
ATOM   2243  OE2 GLU A 277      85.609  81.380 107.096  0.00  0.00      PROA O1-
ATOM   2244  N   ASN A 278      84.122  84.264 102.029  0.00  0.00      PROA N  
ATOM   2245  CA  ASN A 278      83.486  84.174 100.724  0.00  0.00      PROA C  
ATOM   2246  C   ASN A 278      83.972  83.004  99.863  0.00  0.00      PROA C  
ATOM   2247  O   ASN A 278      85.153  82.654  99.844  0.00  0.00      PROA O  
ATOM   2248  CB  ASN A 278      83.601  85.503  99.943  0.00  0.00      PROA C  
ATOM   2249  CG  ASN A 278      83.219  86.656 100.864  0.00  0.00      PROA C  
ATOM   2250  ND2 ASN A 278      84.245  87.286 101.486  0.00  0.00      PROA N  
ATOM   2251  OD1 ASN A 278      82.053  87.012 101.047  0.00  0.00      PROA O  
ATOM   2252  N   ARG A 279      83.037  82.356  99.140  0.00  0.00      PROA N  
ATOM   2253  CA  ARG A 279      83.280  81.166  98.342  0.00  0.00      PROA C  
ATOM   2254  C   ARG A 279      84.261  81.294  97.179  0.00  0.00      PROA C  
ATOM   2255  O   ARG A 279      85.057  80.389  96.921  0.00  0.00      PROA O  
ATOM   2256  CB  ARG A 279      81.943  80.549  97.874  0.00  0.00      PROA C  
ATOM   2257  CG  ARG A 279      81.154  79.895  99.029  0.00  0.00      PROA C  
ATOM   2258  CD  ARG A 279      79.728  79.449  98.670  0.00  0.00      PROA C  
ATOM   2259  NE  ARG A 279      79.825  78.312  97.701  0.00  0.00      PROA N  
ATOM   2260  CZ  ARG A 279      78.770  77.690  97.191  0.00  0.00      PROA C  
ATOM   2261  NH1 ARG A 279      77.536  78.054  97.466  0.00  0.00      PROA N1+
ATOM   2262  NH2 ARG A 279      78.938  76.669  96.378  0.00  0.00      PROA N  
ATOM   2263  N   GLY A 280      84.235  82.422  96.438  0.00  0.00      PROA N  
ATOM   2264  CA  GLY A 280      85.108  82.641  95.289  0.00  0.00      PROA C  
ATOM   2265  C   GLY A 280      84.384  82.606  93.975  0.00  0.00      PROA C  
ATOM   2266  O   GLY A 280      83.250  83.059  93.850  0.00  0.00      PROA O  
ATOM   2267  N   TRP A 281      85.068  82.123  92.928  0.00  0.00      PROA N  
ATOM   2268  CA  TRP A 281      84.652  82.350  91.562  0.00  0.00      PROA C  
ATOM   2269  C   TRP A 281      85.179  81.250  90.654  0.00  0.00      PROA C  
ATOM   2270  O   TRP A 281      86.182  80.592  90.941  0.00  0.00      PROA O  
ATOM   2271  CB  TRP A 281      85.167  83.734  91.068  0.00  0.00      PROA C  
ATOM   2272  CG  TRP A 281      86.650  83.937  91.190  0.00  0.00      PROA C  
ATOM   2273  CD1 TRP A 281      87.320  84.303  92.329  0.00  0.00      PROA C  
ATOM   2274  CD2 TRP A 281      87.651  83.753  90.174  0.00  0.00      PROA C  
ATOM   2275  CE2 TRP A 281      88.899  84.041  90.781  0.00  0.00      PROA C  
ATOM   2276  CE3 TRP A 281      87.610  83.377  88.829  0.00  0.00      PROA C  
ATOM   2277  NE1 TRP A 281      88.666  84.371  92.079  0.00  0.00      PROA N  
ATOM   2278  CZ2 TRP A 281      90.088  83.949  90.082  0.00  0.00      PROA C  
ATOM   2279  CZ3 TRP A 281      88.815  83.310  88.124  0.00  0.00      PROA C  
ATOM   2280  CH2 TRP A 281      90.033  83.585  88.737  0.00  0.00      PROA C  
ATOM   2281  N   ARG A 282      84.500  81.033  89.518  0.00  0.00      PROA N  
ATOM   2282  CA  ARG A 282      84.857  80.038  88.534  0.00  0.00      PROA C  
ATOM   2283  C   ARG A 282      84.560  80.616  87.157  0.00  0.00      PROA C  
ATOM   2284  O   ARG A 282      83.523  81.249  86.937  0.00  0.00      PROA O  
ATOM   2285  CB  ARG A 282      84.027  78.745  88.753  0.00  0.00      PROA C  
ATOM   2286  CG  ARG A 282      84.296  77.582  87.774  0.00  0.00      PROA C  
ATOM   2287  CD  ARG A 282      83.209  76.499  87.847  0.00  0.00      PROA C  
ATOM   2288  NE  ARG A 282      83.553  75.421  86.865  0.00  0.00      PROA N  
ATOM   2289  CZ  ARG A 282      82.667  74.587  86.338  0.00  0.00      PROA C  
ATOM   2290  NH1 ARG A 282      81.409  74.546  86.705  0.00  0.00      PROA N1+
ATOM   2291  NH2 ARG A 282      83.048  73.733  85.408  0.00  0.00      PROA N  
ATOM   2292  N   LEU A 283      85.474  80.427  86.190  0.00  0.00      PROA N  
ATOM   2293  CA  LEU A 283      85.225  80.832  84.827  0.00  0.00      PROA C  
ATOM   2294  C   LEU A 283      85.872  79.829  83.887  0.00  0.00      PROA C  
ATOM   2295  O   LEU A 283      86.843  79.136  84.212  0.00  0.00      PROA O  
ATOM   2296  CB  LEU A 283      85.574  82.339  84.586  0.00  0.00      PROA C  
ATOM   2297  CG  LEU A 283      86.921  82.811  83.987  0.00  0.00      PROA C  
ATOM   2298  CD1 LEU A 283      88.148  82.082  84.517  0.00  0.00      PROA C  
ATOM   2299  CD2 LEU A 283      86.926  82.828  82.454  0.00  0.00      PROA C  
ATOM   2300  N   SER A 284      85.301  79.680  82.688  0.00  0.00      PROA N  
ATOM   2301  CA  SER A 284      85.788  78.793  81.659  0.00  0.00      PROA C  
ATOM   2302  C   SER A 284      86.277  79.626  80.500  0.00  0.00      PROA C  
ATOM   2303  O   SER A 284      85.648  80.598  80.072  0.00  0.00      PROA O  
ATOM   2304  CB  SER A 284      84.771  77.719  81.162  0.00  0.00      PROA C  
ATOM   2305  OG  SER A 284      83.536  78.263  80.689  0.00  0.00      PROA O  
ATOM   2306  N   TYR A 285      87.468  79.281  79.985  0.00  0.00      PROA N  
ATOM   2307  CA  TYR A 285      88.098  80.015  78.915  0.00  0.00      PROA C  
ATOM   2308  C   TYR A 285      88.166  79.070  77.724  0.00  0.00      PROA C  
ATOM   2309  O   TYR A 285      88.426  77.870  77.851  0.00  0.00      PROA O  
ATOM   2310  CB  TYR A 285      89.484  80.610  79.326  0.00  0.00      PROA C  
ATOM   2311  CG  TYR A 285      90.612  79.607  79.351  0.00  0.00      PROA C  
ATOM   2312  CD1 TYR A 285      91.300  79.312  78.163  0.00  0.00      PROA C  
ATOM   2313  CD2 TYR A 285      90.992  78.956  80.536  0.00  0.00      PROA C  
ATOM   2314  CE1 TYR A 285      92.293  78.333  78.136  0.00  0.00      PROA C  
ATOM   2315  CE2 TYR A 285      92.001  77.981  80.516  0.00  0.00      PROA C  
ATOM   2316  CZ  TYR A 285      92.629  77.650  79.307  0.00  0.00      PROA C  
ATOM   2317  OH  TYR A 285      93.569  76.606  79.236  0.00  0.00      PROA O  
ATOM   2318  N   ARG A 286      87.886  79.601  76.525  0.00  0.00      PROA N  
ATOM   2319  CA  ARG A 286      87.979  78.833  75.303  0.00  0.00      PROA C  
ATOM   2320  C   ARG A 286      88.675  79.663  74.246  0.00  0.00      PROA C  
ATOM   2321  O   ARG A 286      88.296  80.800  73.963  0.00  0.00      PROA O  
ATOM   2322  CB  ARG A 286      86.590  78.360  74.794  0.00  0.00      PROA C  
ATOM   2323  CG  ARG A 286      85.853  77.461  75.810  0.00  0.00      PROA C  
ATOM   2324  CD  ARG A 286      84.459  77.003  75.357  0.00  0.00      PROA C  
ATOM   2325  NE  ARG A 286      83.904  76.117  76.435  0.00  0.00      PROA N  
ATOM   2326  CZ  ARG A 286      83.464  76.538  77.614  0.00  0.00      PROA C  
ATOM   2327  NH1 ARG A 286      83.337  77.806  77.923  0.00  0.00      PROA N1+
ATOM   2328  NH2 ARG A 286      83.152  75.656  78.540  0.00  0.00      PROA N  
ATOM   2329  N   ALA A 287      89.744  79.121  73.642  0.00  0.00      PROA N  
ATOM   2330  CA  ALA A 287      90.395  79.716  72.501  0.00  0.00      PROA C  
ATOM   2331  C   ALA A 287      89.557  79.591  71.234  0.00  0.00      PROA C  
ATOM   2332  O   ALA A 287      89.310  78.496  70.720  0.00  0.00      PROA O  
ATOM   2333  CB  ALA A 287      91.761  79.055  72.267  0.00  0.00      PROA C  
ATOM   2334  N   ALA A 288      89.107  80.731  70.700  0.00  0.00      PROA N  
ATOM   2335  CA  ALA A 288      88.413  80.824  69.446  0.00  0.00      PROA C  
ATOM   2336  C   ALA A 288      89.175  81.747  68.508  0.00  0.00      PROA C  
ATOM   2337  O   ALA A 288      90.290  82.197  68.776  0.00  0.00      PROA O  
ATOM   2338  CB  ALA A 288      86.977  81.350  69.666  0.00  0.00      PROA C  
ATOM   2339  N   GLY A 289      88.571  82.038  67.352  0.00  0.00      PROA N  
ATOM   2340  CA  GLY A 289      89.033  83.060  66.431  0.00  0.00      PROA C  
ATOM   2341  C   GLY A 289      88.220  82.899  65.188  0.00  0.00      PROA C  
ATOM   2342  O   GLY A 289      87.046  82.529  65.248  0.00  0.00      PROA O  
ATOM   2343  N   ASN A 290      88.810  83.144  64.006  0.00  0.00      PROA N  
ATOM   2344  CA  ASN A 290      88.165  82.792  62.751  0.00  0.00      PROA C  
ATOM   2345  C   ASN A 290      88.153  81.282  62.496  0.00  0.00      PROA C  
ATOM   2346  O   ASN A 290      88.904  80.747  61.679  0.00  0.00      PROA O  
ATOM   2347  CB  ASN A 290      88.778  83.551  61.547  0.00  0.00      PROA C  
ATOM   2348  CG  ASN A 290      88.427  85.032  61.663  0.00  0.00      PROA C  
ATOM   2349  ND2 ASN A 290      89.447  85.910  61.778  0.00  0.00      PROA N  
ATOM   2350  OD1 ASN A 290      87.251  85.412  61.641  0.00  0.00      PROA O  
ATOM   2351  N   GLU A 291      87.294  80.551  63.228  0.00  0.00      PROA N  
ATOM   2352  CA  GLU A 291      87.190  79.111  63.121  0.00  0.00      PROA C  
ATOM   2353  C   GLU A 291      85.734  78.675  63.232  0.00  0.00      PROA C  
ATOM   2354  O   GLU A 291      85.328  78.030  64.203  0.00  0.00      PROA O  
ATOM   2355  CB  GLU A 291      88.059  78.429  64.207  0.00  0.00      PROA C  
ATOM   2356  CG  GLU A 291      88.069  76.880  64.167  0.00  0.00      PROA C  
ATOM   2357  CD  GLU A 291      88.957  76.291  65.261  0.00  0.00      PROA C  
ATOM   2358  OE1 GLU A 291      90.189  76.552  65.259  0.00  0.00      PROA O  
ATOM   2359  OE2 GLU A 291      88.431  75.557  66.142  0.00  0.00      PROA O1-
ATOM   2360  N   CYS A 292      84.898  79.030  62.240  0.00  0.00      PROA N  
ATOM   2361  CA  CYS A 292      83.518  78.585  62.181  0.00  0.00      PROA C  
ATOM   2362  C   CYS A 292      83.445  77.172  61.589  0.00  0.00      PROA C  
ATOM   2363  O   CYS A 292      84.211  76.859  60.669  0.00  0.00      PROA O  
ATOM   2364  CB  CYS A 292      82.605  79.554  61.381  0.00  0.00      PROA C  
ATOM   2365  SG  CYS A 292      82.022  80.953  62.386  0.00  0.00      PROA S  
ATOM   2366  N   PRO A 293      82.593  76.271  62.094  0.00  0.00      PROA N  
ATOM   2367  CA  PRO A 293      82.431  74.921  61.555  0.00  0.00      PROA C  
ATOM   2368  C   PRO A 293      82.036  74.880  60.083  0.00  0.00      PROA C  
ATOM   2369  O   PRO A 293      81.436  75.826  59.568  0.00  0.00      PROA O  
ATOM   2370  CB  PRO A 293      81.375  74.281  62.473  0.00  0.00      PROA C  
ATOM   2371  CG  PRO A 293      80.518  75.461  62.933  0.00  0.00      PROA C  
ATOM   2372  CD  PRO A 293      81.541  76.590  63.070  0.00  0.00      PROA C  
ATOM   2373  N   LYS A 294      82.373  73.780  59.379  0.00  0.00      PROA N  
ATOM   2374  CA  LYS A 294      82.036  73.585  57.978  0.00  0.00      PROA C  
ATOM   2375  C   LYS A 294      80.528  73.626  57.713  0.00  0.00      PROA C  
ATOM   2376  O   LYS A 294      79.731  72.993  58.409  0.00  0.00      PROA O  
ATOM   2377  CB  LYS A 294      82.595  72.225  57.478  0.00  0.00      PROA C  
ATOM   2378  CG  LYS A 294      82.426  71.957  55.967  0.00  0.00      PROA C  
ATOM   2379  CD  LYS A 294      82.671  70.486  55.569  0.00  0.00      PROA C  
ATOM   2380  CE  LYS A 294      81.563  69.524  56.039  0.00  0.00      PROA C  
ATOM   2381  NZ  LYS A 294      81.808  68.146  55.543  0.00  0.00      PROA N1+
ATOM   2382  N   LEU A 295      80.104  74.364  56.670  0.00  0.00      PROA N  
ATOM   2383  CA  LEU A 295      78.722  74.385  56.234  0.00  0.00      PROA C  
ATOM   2384  C   LEU A 295      78.495  73.354  55.144  0.00  0.00      PROA C  
ATOM   2385  O   LEU A 295      79.108  73.399  54.076  0.00  0.00      PROA O  
ATOM   2386  CB  LEU A 295      78.307  75.769  55.677  0.00  0.00      PROA C  
ATOM   2387  CG  LEU A 295      78.311  76.904  56.717  0.00  0.00      PROA C  
ATOM   2388  CD1 LEU A 295      78.150  78.258  56.017  0.00  0.00      PROA C  
ATOM   2389  CD2 LEU A 295      77.211  76.717  57.772  0.00  0.00      PROA C  
ATOM   2390  N   GLN A 296      77.579  72.391  55.372  0.00  0.00      PROA N  
ATOM   2391  CA  GLN A 296      77.039  71.586  54.292  0.00  0.00      PROA C  
ATOM   2392  C   GLN A 296      76.030  72.406  53.466  0.00  0.00      PROA C  
ATOM   2393  O   GLN A 296      75.148  73.036  54.061  0.00  0.00      PROA O  
ATOM   2394  CB  GLN A 296      76.436  70.215  54.722  0.00  0.00      PROA C  
ATOM   2395  CG  GLN A 296      75.312  70.220  55.796  0.00  0.00      PROA C  
ATOM   2396  CD  GLN A 296      75.805  70.574  57.203  0.00  0.00      PROA C  
ATOM   2397  NE2 GLN A 296      75.032  71.414  57.926  0.00  0.00      PROA N  
ATOM   2398  OE1 GLN A 296      76.852  70.113  57.668  0.00  0.00      PROA O  
ATOM   2399  N   PRO A 297      76.114  72.497  52.133  0.00  0.00      PROA N  
ATOM   2400  CA  PRO A 297      75.094  73.156  51.319  0.00  0.00      PROA C  
ATOM   2401  C   PRO A 297      73.703  72.522  51.451  0.00  0.00      PROA C  
ATOM   2402  O   PRO A 297      73.641  71.313  51.712  0.00  0.00      PROA O  
ATOM   2403  CB  PRO A 297      75.656  73.070  49.888  0.00  0.00      PROA C  
ATOM   2404  CG  PRO A 297      76.494  71.789  49.893  0.00  0.00      PROA C  
ATOM   2405  CD  PRO A 297      77.083  71.769  51.306  0.00  0.00      PROA C  
ATOM   2406  N   PRO A 298      72.582  73.237  51.311  0.00  0.00      PROA N  
ATOM   2407  CA  PRO A 298      71.262  72.637  51.117  0.00  0.00      PROA C  
ATOM   2408  C   PRO A 298      71.169  71.649  49.970  0.00  0.00      PROA C  
ATOM   2409  O   PRO A 298      71.902  71.764  48.984  0.00  0.00      PROA O  
ATOM   2410  CB  PRO A 298      70.313  73.819  50.855  0.00  0.00      PROA C  
ATOM   2411  CG  PRO A 298      71.071  75.032  51.380  0.00  0.00      PROA C  
ATOM   2412  CD  PRO A 298      72.538  74.687  51.139  0.00  0.00      PROA C  
ATOM   2413  N   VAL A 299      70.224  70.696  50.044  0.00  0.00      PROA N  
ATOM   2414  CA  VAL A 299      69.861  69.867  48.904  0.00  0.00      PROA C  
ATOM   2415  C   VAL A 299      69.183  70.743  47.841  0.00  0.00      PROA C  
ATOM   2416  O   VAL A 299      68.188  71.413  48.124  0.00  0.00      PROA O  
ATOM   2417  CB  VAL A 299      68.968  68.689  49.301  0.00  0.00      PROA C  
ATOM   2418  CG1 VAL A 299      68.814  67.723  48.111  0.00  0.00      PROA C  
ATOM   2419  CG2 VAL A 299      69.593  67.935  50.493  0.00  0.00      PROA C  
ATOM   2420  N   TYR A 300      69.766  70.811  46.620  0.00  0.00      PROA N  
ATOM   2421  CA  TYR A 300      69.352  71.693  45.527  0.00  0.00      PROA C  
ATOM   2422  C   TYR A 300      69.783  73.152  45.723  0.00  0.00      PROA C  
ATOM   2423  O   TYR A 300      69.326  74.064  45.029  0.00  0.00      PROA O  
ATOM   2424  CB  TYR A 300      67.855  71.586  45.111  0.00  0.00      PROA C  
ATOM   2425  CG  TYR A 300      67.518  70.180  44.692  0.00  0.00      PROA C  
ATOM   2426  CD1 TYR A 300      67.961  69.688  43.452  0.00  0.00      PROA C  
ATOM   2427  CD2 TYR A 300      66.714  69.357  45.500  0.00  0.00      PROA C  
ATOM   2428  CE1 TYR A 300      67.632  68.389  43.039  0.00  0.00      PROA C  
ATOM   2429  CE2 TYR A 300      66.386  68.057  45.092  0.00  0.00      PROA C  
ATOM   2430  CZ  TYR A 300      66.846  67.573  43.862  0.00  0.00      PROA C  
ATOM   2431  OH  TYR A 300      66.510  66.264  43.456  0.00  0.00      PROA O  
ATOM   2432  N   GLY A 301      70.721  73.396  46.663  0.00  0.00      PROA N  
ATOM   2433  CA  GLY A 301      71.276  74.712  46.949  0.00  0.00      PROA C  
ATOM   2434  C   GLY A 301      72.766  74.791  46.772  0.00  0.00      PROA C  
ATOM   2435  O   GLY A 301      73.448  73.822  46.439  0.00  0.00      PROA O  
ATOM   2436  N   LYS A 302      73.307  75.993  47.007  0.00  0.00      PROA N  
ATOM   2437  CA  LYS A 302      74.707  76.307  46.836  0.00  0.00      PROA C  
ATOM   2438  C   LYS A 302      75.109  77.327  47.895  0.00  0.00      PROA C  
ATOM   2439  O   LYS A 302      74.320  78.192  48.285  0.00  0.00      PROA O  
ATOM   2440  CB  LYS A 302      74.960  76.879  45.412  0.00  0.00      PROA C  
ATOM   2441  CG  LYS A 302      76.441  77.096  45.048  0.00  0.00      PROA C  
ATOM   2442  CD  LYS A 302      76.654  77.737  43.660  0.00  0.00      PROA C  
ATOM   2443  CE  LYS A 302      76.099  76.923  42.479  0.00  0.00      PROA C  
ATOM   2444  NZ  LYS A 302      76.441  77.571  41.187  0.00  0.00      PROA N1+
ATOM   2445  N   ILE A 303      76.360  77.231  48.390  0.00  0.00      PROA N  
ATOM   2446  CA  ILE A 303      76.951  78.177  49.327  0.00  0.00      PROA C  
ATOM   2447  C   ILE A 303      78.112  78.857  48.622  0.00  0.00      PROA C  
ATOM   2448  O   ILE A 303      79.028  78.199  48.119  0.00  0.00      PROA O  
ATOM   2449  CB  ILE A 303      77.462  77.507  50.610  0.00  0.00      PROA C  
ATOM   2450  CG1 ILE A 303      76.321  76.806  51.389  0.00  0.00      PROA C  
ATOM   2451  CG2 ILE A 303      78.206  78.522  51.512  0.00  0.00      PROA C  
ATOM   2452  CD  ILE A 303      75.280  77.758  51.983  0.00  0.00      PROA C  
ATOM   2453  N   GLU A 304      78.093  80.201  48.551  0.00  0.00      PROA N  
ATOM   2454  CA  GLU A 304      79.162  80.980  47.954  0.00  0.00      PROA C  
ATOM   2455  C   GLU A 304      79.654  82.052  48.928  0.00  0.00      PROA C  
ATOM   2456  O   GLU A 304      78.837  82.606  49.669  0.00  0.00      PROA O  
ATOM   2457  CB  GLU A 304      78.726  81.654  46.625  0.00  0.00      PROA C  
ATOM   2458  CG  GLU A 304      78.398  80.633  45.505  0.00  0.00      PROA C  
ATOM   2459  CD  GLU A 304      78.212  81.292  44.142  0.00  0.00      PROA C  
ATOM   2460  OE1 GLU A 304      77.254  82.092  43.969  0.00  0.00      PROA O  
ATOM   2461  OE2 GLU A 304      79.019  81.009  43.214  0.00  0.00      PROA O1-
ATOM   2462  N   PRO A 305      80.939  82.420  48.950  0.00  0.00      PROA N  
ATOM   2463  CA  PRO A 305      82.082  81.656  48.444  0.00  0.00      PROA C  
ATOM   2464  C   PRO A 305      82.269  80.295  49.109  0.00  0.00      PROA C  
ATOM   2465  O   PRO A 305      81.947  80.118  50.286  0.00  0.00      PROA O  
ATOM   2466  CB  PRO A 305      83.278  82.590  48.695  0.00  0.00      PROA C  
ATOM   2467  CG  PRO A 305      82.879  83.370  49.950  0.00  0.00      PROA C  
ATOM   2468  CD  PRO A 305      81.373  83.564  49.762  0.00  0.00      PROA C  
ATOM   2469  N   SER A 306      82.810  79.312  48.365  0.00  0.00      PROA N  
ATOM   2470  CA  SER A 306      83.183  78.014  48.916  0.00  0.00      PROA C  
ATOM   2471  C   SER A 306      84.622  78.072  49.406  0.00  0.00      PROA C  
ATOM   2472  O   SER A 306      85.557  78.269  48.628  0.00  0.00      PROA O  
ATOM   2473  CB  SER A 306      83.017  76.860  47.883  0.00  0.00      PROA C  
ATOM   2474  OG  SER A 306      83.315  75.567  48.432  0.00  0.00      PROA O  
ATOM   2475  N   GLN A 307      84.834  77.912  50.725  0.00  0.00      PROA N  
ATOM   2476  CA  GLN A 307      86.140  77.971  51.354  0.00  0.00      PROA C  
ATOM   2477  C   GLN A 307      86.401  76.668  52.099  0.00  0.00      PROA C  
ATOM   2478  O   GLN A 307      85.481  76.008  52.584  0.00  0.00      PROA O  
ATOM   2479  CB  GLN A 307      86.255  79.149  52.364  0.00  0.00      PROA C  
ATOM   2480  CG  GLN A 307      85.954  80.545  51.755  0.00  0.00      PROA C  
ATOM   2481  CD  GLN A 307      86.039  81.720  52.747  0.00  0.00      PROA C  
ATOM   2482  NE2 GLN A 307      86.434  81.463  54.011  0.00  0.00      PROA N  
ATOM   2483  OE1 GLN A 307      85.749  82.864  52.383  0.00  0.00      PROA O  
ATOM   2484  N   ALA A 308      87.683  76.255  52.201  0.00  0.00      PROA N  
ATOM   2485  CA  ALA A 308      88.096  75.121  53.013  0.00  0.00      PROA C  
ATOM   2486  C   ALA A 308      87.789  75.301  54.503  0.00  0.00      PROA C  
ATOM   2487  O   ALA A 308      87.291  74.396  55.175  0.00  0.00      PROA O  
ATOM   2488  CB  ALA A 308      89.605  74.874  52.813  0.00  0.00      PROA C  
ATOM   2489  N   VAL A 309      88.052  76.514  55.028  0.00  0.00      PROA N  
ATOM   2490  CA  VAL A 309      87.741  76.911  56.390  0.00  0.00      PROA C  
ATOM   2491  C   VAL A 309      87.087  78.283  56.352  0.00  0.00      PROA C  
ATOM   2492  O   VAL A 309      87.259  79.054  55.405  0.00  0.00      PROA O  
ATOM   2493  CB  VAL A 309      88.959  76.949  57.323  0.00  0.00      PROA C  
ATOM   2494  CG1 VAL A 309      89.539  75.528  57.474  0.00  0.00      PROA C  
ATOM   2495  CG2 VAL A 309      90.042  77.930  56.820  0.00  0.00      PROA C  
ATOM   2496  N   TYR A 310      86.303  78.622  57.391  0.00  0.00      PROA N  
ATOM   2497  CA  TYR A 310      85.667  79.918  57.530  0.00  0.00      PROA C  
ATOM   2498  C   TYR A 310      86.104  80.548  58.840  0.00  0.00      PROA C  
ATOM   2499  O   TYR A 310      86.169  79.891  59.879  0.00  0.00      PROA O  
ATOM   2500  CB  TYR A 310      84.122  79.831  57.471  0.00  0.00      PROA C  
ATOM   2501  CG  TYR A 310      83.663  79.403  56.098  0.00  0.00      PROA C  
ATOM   2502  CD1 TYR A 310      83.474  80.363  55.087  0.00  0.00      PROA C  
ATOM   2503  CD2 TYR A 310      83.338  78.062  55.824  0.00  0.00      PROA C  
ATOM   2504  CE1 TYR A 310      82.984  79.993  53.827  0.00  0.00      PROA C  
ATOM   2505  CE2 TYR A 310      82.850  77.689  54.563  0.00  0.00      PROA C  
ATOM   2506  CZ  TYR A 310      82.669  78.655  53.567  0.00  0.00      PROA C  
ATOM   2507  OH  TYR A 310      82.171  78.274  52.303  0.00  0.00      PROA O  
ATOM   2508  N   SER A 311      86.450  81.841  58.823  0.00  0.00      PROA N  
ATOM   2509  CA  SER A 311      86.991  82.543  59.977  0.00  0.00      PROA C  
ATOM   2510  C   SER A 311      86.162  83.791  60.226  0.00  0.00      PROA C  
ATOM   2511  O   SER A 311      85.212  84.086  59.499  0.00  0.00      PROA O  
ATOM   2512  CB  SER A 311      88.488  82.921  59.770  0.00  0.00      PROA C  
ATOM   2513  OG  SER A 311      89.132  83.328  60.984  0.00  0.00      PROA O  
ATOM   2514  N   PHE A 312      86.470  84.561  61.291  0.00  0.00      PROA N  
ATOM   2515  CA  PHE A 312      85.757  85.777  61.645  0.00  0.00      PROA C  
ATOM   2516  C   PHE A 312      85.643  86.785  60.488  0.00  0.00      PROA C  
ATOM   2517  O   PHE A 312      86.593  87.005  59.730  0.00  0.00      PROA O  
ATOM   2518  CB  PHE A 312      86.341  86.410  62.953  0.00  0.00      PROA C  
ATOM   2519  CG  PHE A 312      85.765  87.769  63.285  0.00  0.00      PROA C  
ATOM   2520  CD1 PHE A 312      84.381  87.917  63.471  0.00  0.00      PROA C  
ATOM   2521  CD2 PHE A 312      86.582  88.909  63.370  0.00  0.00      PROA C  
ATOM   2522  CE1 PHE A 312      83.814  89.178  63.686  0.00  0.00      PROA C  
ATOM   2523  CE2 PHE A 312      86.023  90.174  63.597  0.00  0.00      PROA C  
ATOM   2524  CZ  PHE A 312      84.639  90.309  63.751  0.00  0.00      PROA C  
ATOM   2525  N   LYS A 313      84.430  87.362  60.325  0.00  0.00      PROA N  
ATOM   2526  CA  LYS A 313      84.060  88.353  59.329  0.00  0.00      PROA C  
ATOM   2527  C   LYS A 313      83.724  87.747  57.967  0.00  0.00      PROA C  
ATOM   2528  O   LYS A 313      83.165  88.413  57.092  0.00  0.00      PROA O  
ATOM   2529  CB  LYS A 313      85.052  89.556  59.258  0.00  0.00      PROA C  
ATOM   2530  CG  LYS A 313      84.662  90.696  58.295  0.00  0.00      PROA C  
ATOM   2531  CD  LYS A 313      85.557  91.947  58.422  0.00  0.00      PROA C  
ATOM   2532  CE  LYS A 313      85.018  93.067  59.327  0.00  0.00      PROA C  
ATOM   2533  NZ  LYS A 313      84.808  92.601  60.717  0.00  0.00      PROA N1+
ATOM   2534  N   ASP A 314      83.978  86.435  57.759  0.00  0.00      PROA N  
ATOM   2535  CA  ASP A 314      83.539  85.732  56.567  0.00  0.00      PROA C  
ATOM   2536  C   ASP A 314      82.010  85.699  56.459  0.00  0.00      PROA C  
ATOM   2537  O   ASP A 314      81.291  85.404  57.417  0.00  0.00      PROA O  
ATOM   2538  CB  ASP A 314      84.131  84.299  56.441  0.00  0.00      PROA C  
ATOM   2539  CG  ASP A 314      85.646  84.290  56.259  0.00  0.00      PROA C  
ATOM   2540  OD1 ASP A 314      86.261  85.345  55.941  0.00  0.00      PROA O  
ATOM   2541  OD2 ASP A 314      86.236  83.176  56.339  0.00  0.00      PROA O1-
ATOM   2542  N   GLN A 315      81.498  86.048  55.268  0.00  0.00      PROA N  
ATOM   2543  CA  GLN A 315      80.088  86.180  54.980  0.00  0.00      PROA C  
ATOM   2544  C   GLN A 315      79.762  85.334  53.770  0.00  0.00      PROA C  
ATOM   2545  O   GLN A 315      80.428  85.424  52.736  0.00  0.00      PROA O  
ATOM   2546  CB  GLN A 315      79.709  87.659  54.700  0.00  0.00      PROA C  
ATOM   2547  CG  GLN A 315      79.789  88.559  55.957  0.00  0.00      PROA C  
ATOM   2548  CD  GLN A 315      80.057  90.024  55.599  0.00  0.00      PROA C  
ATOM   2549  NE2 GLN A 315      81.315  90.476  55.805  0.00  0.00      PROA N  
ATOM   2550  OE1 GLN A 315      79.173  90.754  55.142  0.00  0.00      PROA O  
ATOM   2551  N   VAL A 316      78.736  84.475  53.874  0.00  0.00      PROA N  
ATOM   2552  CA  VAL A 316      78.348  83.590  52.793  0.00  0.00      PROA C  
ATOM   2553  C   VAL A 316      76.908  83.845  52.403  0.00  0.00      PROA C  
ATOM   2554  O   VAL A 316      76.061  84.259  53.199  0.00  0.00      PROA O  
ATOM   2555  CB  VAL A 316      78.566  82.099  53.064  0.00  0.00      PROA C  
ATOM   2556  CG1 VAL A 316      80.056  81.828  53.335  0.00  0.00      PROA C  
ATOM   2557  CG2 VAL A 316      77.699  81.602  54.230  0.00  0.00      PROA C  
ATOM   2558  N   LEU A 317      76.616  83.606  51.119  0.00  0.00      PROA N  
ATOM   2559  CA  LEU A 317      75.296  83.704  50.553  0.00  0.00      PROA C  
ATOM   2560  C   LEU A 317      74.804  82.300  50.263  0.00  0.00      PROA C  
ATOM   2561  O   LEU A 317      75.469  81.504  49.594  0.00  0.00      PROA O  
ATOM   2562  CB  LEU A 317      75.287  84.546  49.252  0.00  0.00      PROA C  
ATOM   2563  CG  LEU A 317      75.729  86.016  49.436  0.00  0.00      PROA C  
ATOM   2564  CD1 LEU A 317      75.699  86.761  48.093  0.00  0.00      PROA C  
ATOM   2565  CD2 LEU A 317      74.867  86.757  50.468  0.00  0.00      PROA C  
ATOM   2566  N   ILE A 318      73.616  81.962  50.794  0.00  0.00      PROA N  
ATOM   2567  CA  ILE A 318      72.960  80.698  50.533  0.00  0.00      PROA C  
ATOM   2568  C   ILE A 318      71.952  80.905  49.418  0.00  0.00      PROA C  
ATOM   2569  O   ILE A 318      71.115  81.813  49.442  0.00  0.00      PROA O  
ATOM   2570  CB  ILE A 318      72.353  80.069  51.788  0.00  0.00      PROA C  
ATOM   2571  CG1 ILE A 318      71.794  78.656  51.545  0.00  0.00      PROA C  
ATOM   2572  CG2 ILE A 318      71.256  80.958  52.401  0.00  0.00      PROA C  
ATOM   2573  CD  ILE A 318      71.571  77.913  52.868  0.00  0.00      PROA C  
ATOM   2574  N   SER A 319      72.056  80.083  48.365  0.00  0.00      PROA N  
ATOM   2575  CA  SER A 319      71.266  80.240  47.159  0.00  0.00      PROA C  
ATOM   2576  C   SER A 319      70.708  78.899  46.756  0.00  0.00      PROA C  
ATOM   2577  O   SER A 319      71.186  77.845  47.169  0.00  0.00      PROA O  
ATOM   2578  CB  SER A 319      72.074  80.809  45.951  0.00  0.00      PROA C  
ATOM   2579  OG  SER A 319      72.565  82.128  46.215  0.00  0.00      PROA O  
ATOM   2580  N   CYS A 320      69.661  78.920  45.923  0.00  0.00      PROA N  
ATOM   2581  CA  CYS A 320      69.028  77.742  45.369  0.00  0.00      PROA C  
ATOM   2582  C   CYS A 320      69.233  77.742  43.866  0.00  0.00      PROA C  
ATOM   2583  O   CYS A 320      69.441  78.795  43.258  0.00  0.00      PROA O  
ATOM   2584  CB  CYS A 320      67.517  77.758  45.671  0.00  0.00      PROA C  
ATOM   2585  SG  CYS A 320      67.152  77.251  47.373  0.00  0.00      PROA S  
ATOM   2586  N   ASP A 321      69.190  76.560  43.210  0.00  0.00      PROA N  
ATOM   2587  CA  ASP A 321      69.153  76.505  41.756  0.00  0.00      PROA C  
ATOM   2588  C   ASP A 321      67.803  77.013  41.200  0.00  0.00      PROA C  
ATOM   2589  O   ASP A 321      66.895  77.388  41.945  0.00  0.00      PROA O  
ATOM   2590  CB  ASP A 321      69.705  75.152  41.196  0.00  0.00      PROA C  
ATOM   2591  CG  ASP A 321      68.768  73.951  41.147  0.00  0.00      PROA C  
ATOM   2592  OD1 ASP A 321      67.538  74.079  41.349  0.00  0.00      PROA O  
ATOM   2593  OD2 ASP A 321      69.281  72.843  40.818  0.00  0.00      PROA O1-
ATOM   2594  N   THR A 322      67.672  77.114  39.860  0.00  0.00      PROA N  
ATOM   2595  CA  THR A 322      66.708  77.982  39.170  0.00  0.00      PROA C  
ATOM   2596  C   THR A 322      65.248  77.827  39.585  0.00  0.00      PROA C  
ATOM   2597  O   THR A 322      64.528  78.810  39.767  0.00  0.00      PROA O  
ATOM   2598  CB  THR A 322      66.798  77.797  37.651  0.00  0.00      PROA C  
ATOM   2599  CG2 THR A 322      65.892  78.764  36.872  0.00  0.00      PROA C  
ATOM   2600  OG1 THR A 322      68.130  78.019  37.194  0.00  0.00      PROA O  
ATOM   2601  N   GLY A 323      64.777  76.580  39.784  0.00  0.00      PROA N  
ATOM   2602  CA  GLY A 323      63.389  76.279  40.118  0.00  0.00      PROA C  
ATOM   2603  C   GLY A 323      63.066  76.225  41.582  0.00  0.00      PROA C  
ATOM   2604  O   GLY A 323      61.964  75.849  41.978  0.00  0.00      PROA O  
ATOM   2605  N   TYR A 324      64.035  76.544  42.439  0.00  0.00      PROA N  
ATOM   2606  CA  TYR A 324      63.914  76.401  43.870  0.00  0.00      PROA C  
ATOM   2607  C   TYR A 324      64.221  77.747  44.516  0.00  0.00      PROA C  
ATOM   2608  O   TYR A 324      64.896  78.607  43.948  0.00  0.00      PROA O  
ATOM   2609  CB  TYR A 324      64.866  75.309  44.450  0.00  0.00      PROA C  
ATOM   2610  CG  TYR A 324      64.569  73.880  44.042  0.00  0.00      PROA C  
ATOM   2611  CD1 TYR A 324      64.641  73.452  42.701  0.00  0.00      PROA C  
ATOM   2612  CD2 TYR A 324      64.368  72.904  45.036  0.00  0.00      PROA C  
ATOM   2613  CE1 TYR A 324      64.450  72.108  42.354  0.00  0.00      PROA C  
ATOM   2614  CE2 TYR A 324      64.208  71.554  44.697  0.00  0.00      PROA C  
ATOM   2615  CZ  TYR A 324      64.222  71.159  43.355  0.00  0.00      PROA C  
ATOM   2616  OH  TYR A 324      64.020  69.805  43.013  0.00  0.00      PROA O  
ATOM   2617  N   LYS A 325      63.707  77.974  45.735  0.00  0.00      PROA N  
ATOM   2618  CA  LYS A 325      63.943  79.190  46.482  0.00  0.00      PROA C  
ATOM   2619  C   LYS A 325      64.198  78.861  47.948  0.00  0.00      PROA C  
ATOM   2620  O   LYS A 325      63.855  77.791  48.455  0.00  0.00      PROA O  
ATOM   2621  CB  LYS A 325      62.779  80.207  46.328  0.00  0.00      PROA C  
ATOM   2622  CG  LYS A 325      62.626  80.789  44.907  0.00  0.00      PROA C  
ATOM   2623  CD  LYS A 325      61.400  81.716  44.745  0.00  0.00      PROA C  
ATOM   2624  CE  LYS A 325      61.499  83.108  45.401  0.00  0.00      PROA C  
ATOM   2625  NZ  LYS A 325      62.341  84.028  44.591  0.00  0.00      PROA N1+
ATOM   2626  N   VAL A 326      64.865  79.780  48.665  0.00  0.00      PROA N  
ATOM   2627  CA  VAL A 326      65.285  79.608  50.042  0.00  0.00      PROA C  
ATOM   2628  C   VAL A 326      64.104  79.806  50.984  0.00  0.00      PROA C  
ATOM   2629  O   VAL A 326      63.357  80.778  50.869  0.00  0.00      PROA O  
ATOM   2630  CB  VAL A 326      66.428  80.566  50.386  0.00  0.00      PROA C  
ATOM   2631  CG1 VAL A 326      66.836  80.446  51.862  0.00  0.00      PROA C  
ATOM   2632  CG2 VAL A 326      67.643  80.260  49.487  0.00  0.00      PROA C  
ATOM   2633  N   LEU A 327      63.883  78.879  51.936  0.00  0.00      PROA N  
ATOM   2634  CA  LEU A 327      62.774  78.956  52.866  0.00  0.00      PROA C  
ATOM   2635  C   LEU A 327      63.267  79.318  54.259  0.00  0.00      PROA C  
ATOM   2636  O   LEU A 327      63.999  78.568  54.908  0.00  0.00      PROA O  
ATOM   2637  CB  LEU A 327      61.970  77.626  52.853  0.00  0.00      PROA C  
ATOM   2638  CG  LEU A 327      60.744  77.499  53.797  0.00  0.00      PROA C  
ATOM   2639  CD1 LEU A 327      61.106  77.108  55.241  0.00  0.00      PROA C  
ATOM   2640  CD2 LEU A 327      59.819  78.725  53.769  0.00  0.00      PROA C  
ATOM   2641  N   LYS A 328      62.847  80.496  54.753  0.00  0.00      PROA N  
ATOM   2642  CA  LYS A 328      63.064  80.959  56.109  0.00  0.00      PROA C  
ATOM   2643  C   LYS A 328      61.729  81.109  56.817  0.00  0.00      PROA C  
ATOM   2644  O   LYS A 328      60.907  81.946  56.450  0.00  0.00      PROA O  
ATOM   2645  CB  LYS A 328      63.841  82.306  56.149  0.00  0.00      PROA C  
ATOM   2646  CG  LYS A 328      65.367  82.160  56.010  0.00  0.00      PROA C  
ATOM   2647  CD  LYS A 328      66.051  81.465  57.209  0.00  0.00      PROA C  
ATOM   2648  CE  LYS A 328      65.896  82.197  58.554  0.00  0.00      PROA C  
ATOM   2649  NZ  LYS A 328      66.590  81.454  59.640  0.00  0.00      PROA N1+
ATOM   2650  N   ASP A 329      61.468  80.281  57.855  0.00  0.00      PROA N  
ATOM   2651  CA  ASP A 329      60.175  80.202  58.522  0.00  0.00      PROA C  
ATOM   2652  C   ASP A 329      59.033  79.834  57.552  0.00  0.00      PROA C  
ATOM   2653  O   ASP A 329      58.955  78.700  57.078  0.00  0.00      PROA O  
ATOM   2654  CB  ASP A 329      59.940  81.447  59.435  0.00  0.00      PROA C  
ATOM   2655  CG  ASP A 329      58.744  81.322  60.367  0.00  0.00      PROA C  
ATOM   2656  OD1 ASP A 329      58.207  80.200  60.556  0.00  0.00      PROA O  
ATOM   2657  OD2 ASP A 329      58.367  82.354  60.985  0.00  0.00      PROA O1-
ATOM   2658  N   ASN A 330      58.128  80.780  57.225  0.00  0.00      PROA N  
ATOM   2659  CA  ASN A 330      57.086  80.582  56.231  0.00  0.00      PROA C  
ATOM   2660  C   ASN A 330      57.392  81.382  54.953  0.00  0.00      PROA C  
ATOM   2661  O   ASN A 330      56.641  81.355  53.977  0.00  0.00      PROA O  
ATOM   2662  CB  ASN A 330      55.733  81.034  56.858  0.00  0.00      PROA C  
ATOM   2663  CG  ASN A 330      54.519  80.545  56.069  0.00  0.00      PROA C  
ATOM   2664  ND2 ASN A 330      53.403  81.308  56.146  0.00  0.00      PROA N  
ATOM   2665  OD1 ASN A 330      54.546  79.520  55.380  0.00  0.00      PROA O  
ATOM   2666  N   GLU A 331      58.521  82.116  54.918  0.00  0.00      PROA N  
ATOM   2667  CA  GLU A 331      58.826  83.078  53.877  0.00  0.00      PROA C  
ATOM   2668  C   GLU A 331      59.823  82.530  52.864  0.00  0.00      PROA C  
ATOM   2669  O   GLU A 331      60.856  81.947  53.202  0.00  0.00      PROA O  
ATOM   2670  CB  GLU A 331      59.336  84.414  54.485  0.00  0.00      PROA C  
ATOM   2671  CG  GLU A 331      59.653  85.552  53.472  0.00  0.00      PROA C  
ATOM   2672  CD  GLU A 331      58.438  86.138  52.750  0.00  0.00      PROA C  
ATOM   2673  OE1 GLU A 331      57.278  85.707  52.982  0.00  0.00      PROA O  
ATOM   2674  OE2 GLU A 331      58.643  87.075  51.930  0.00  0.00      PROA O1-
ATOM   2675  N   VAL A 332      59.510  82.704  51.568  0.00  0.00      PROA N  
ATOM   2676  CA  VAL A 332      60.279  82.159  50.468  0.00  0.00      PROA C  
ATOM   2677  C   VAL A 332      61.055  83.287  49.792  0.00  0.00      PROA C  
ATOM   2678  O   VAL A 332      60.481  84.277  49.333  0.00  0.00      PROA O  
ATOM   2679  CB  VAL A 332      59.369  81.431  49.480  0.00  0.00      PROA C  
ATOM   2680  CG1 VAL A 332      60.190  80.861  48.317  0.00  0.00      PROA C  
ATOM   2681  CG2 VAL A 332      58.654  80.271  50.202  0.00  0.00      PROA C  
ATOM   2682  N   MET A 333      62.398  83.182  49.737  0.00  0.00      PROA N  
ATOM   2683  CA  MET A 333      63.277  84.263  49.318  0.00  0.00      PROA C  
ATOM   2684  C   MET A 333      64.360  83.755  48.373  0.00  0.00      PROA C  
ATOM   2685  O   MET A 333      64.686  82.571  48.327  0.00  0.00      PROA O  
ATOM   2686  CB  MET A 333      63.904  84.952  50.563  0.00  0.00      PROA C  
ATOM   2687  CG  MET A 333      64.858  84.067  51.399  0.00  0.00      PROA C  
ATOM   2688  SD  MET A 333      65.124  84.621  53.115  0.00  0.00      PROA S  
ATOM   2689  CE  MET A 333      65.604  86.337  52.766  0.00  0.00      PROA C  
ATOM   2690  N   ASP A 334      64.921  84.636  47.521  0.00  0.00      PROA N  
ATOM   2691  CA  ASP A 334      65.969  84.288  46.577  0.00  0.00      PROA C  
ATOM   2692  C   ASP A 334      67.311  83.893  47.212  0.00  0.00      PROA C  
ATOM   2693  O   ASP A 334      67.943  82.910  46.817  0.00  0.00      PROA O  
ATOM   2694  CB  ASP A 334      66.151  85.438  45.537  0.00  0.00      PROA C  
ATOM   2695  CG  ASP A 334      66.620  86.760  46.135  0.00  0.00      PROA C  
ATOM   2696  OD1 ASP A 334      65.983  87.270  47.093  0.00  0.00      PROA O  
ATOM   2697  OD2 ASP A 334      67.610  87.332  45.607  0.00  0.00      PROA O1-
ATOM   2698  N   THR A 335      67.769  84.669  48.209  0.00  0.00      PROA N  
ATOM   2699  CA  THR A 335      69.105  84.549  48.783  0.00  0.00      PROA C  
ATOM   2700  C   THR A 335      69.017  84.924  50.242  0.00  0.00      PROA C  
ATOM   2701  O   THR A 335      68.348  85.891  50.601  0.00  0.00      PROA O  
ATOM   2702  CB  THR A 335      70.140  85.479  48.128  0.00  0.00      PROA C  
ATOM   2703  CG2 THR A 335      71.550  85.281  48.711  0.00  0.00      PROA C  
ATOM   2704  OG1 THR A 335      70.244  85.234  46.729  0.00  0.00      PROA O  
ATOM   2705  N   PHE A 336      69.701  84.183  51.131  0.00  0.00      PROA N  
ATOM   2706  CA  PHE A 336      69.816  84.533  52.535  0.00  0.00      PROA C  
ATOM   2707  C   PHE A 336      71.302  84.694  52.868  0.00  0.00      PROA C  
ATOM   2708  O   PHE A 336      72.176  84.162  52.180  0.00  0.00      PROA O  
ATOM   2709  CB  PHE A 336      69.009  83.529  53.413  0.00  0.00      PROA C  
ATOM   2710  CG  PHE A 336      69.093  83.763  54.899  0.00  0.00      PROA C  
ATOM   2711  CD1 PHE A 336      68.433  84.858  55.480  0.00  0.00      PROA C  
ATOM   2712  CD2 PHE A 336      69.745  82.843  55.737  0.00  0.00      PROA C  
ATOM   2713  CE1 PHE A 336      68.434  85.039  56.869  0.00  0.00      PROA C  
ATOM   2714  CE2 PHE A 336      69.728  83.006  57.127  0.00  0.00      PROA C  
ATOM   2715  CZ  PHE A 336      69.084  84.112  57.694  0.00  0.00      PROA C  
ATOM   2716  N   GLN A 337      71.640  85.508  53.883  0.00  0.00      PROA N  
ATOM   2717  CA  GLN A 337      73.017  85.855  54.185  0.00  0.00      PROA C  
ATOM   2718  C   GLN A 337      73.340  85.588  55.642  0.00  0.00      PROA C  
ATOM   2719  O   GLN A 337      72.628  86.030  56.548  0.00  0.00      PROA O  
ATOM   2720  CB  GLN A 337      73.298  87.336  53.830  0.00  0.00      PROA C  
ATOM   2721  CG  GLN A 337      74.738  87.817  54.141  0.00  0.00      PROA C  
ATOM   2722  CD  GLN A 337      74.998  89.229  53.605  0.00  0.00      PROA C  
ATOM   2723  NE2 GLN A 337      76.229  89.736  53.846  0.00  0.00      PROA N  
ATOM   2724  OE1 GLN A 337      74.148  89.883  52.991  0.00  0.00      PROA O  
ATOM   2725  N   ILE A 338      74.439  84.855  55.900  0.00  0.00      PROA N  
ATOM   2726  CA  ILE A 338      74.905  84.551  57.243  0.00  0.00      PROA C  
ATOM   2727  C   ILE A 338      76.404  84.779  57.318  0.00  0.00      PROA C  
ATOM   2728  O   ILE A 338      77.120  84.766  56.314  0.00  0.00      PROA O  
ATOM   2729  CB  ILE A 338      74.534  83.152  57.755  0.00  0.00      PROA C  
ATOM   2730  CG1 ILE A 338      74.933  81.996  56.807  0.00  0.00      PROA C  
ATOM   2731  CG2 ILE A 338      73.015  83.118  58.006  0.00  0.00      PROA C  
ATOM   2732  CD  ILE A 338      76.187  81.257  57.270  0.00  0.00      PROA C  
ATOM   2733  N   GLU A 339      76.912  85.047  58.537  0.00  0.00      PROA N  
ATOM   2734  CA  GLU A 339      78.289  85.441  58.745  0.00  0.00      PROA C  
ATOM   2735  C   GLU A 339      78.844  84.734  59.965  0.00  0.00      PROA C  
ATOM   2736  O   GLU A 339      78.109  84.260  60.835  0.00  0.00      PROA O  
ATOM   2737  CB  GLU A 339      78.395  86.979  58.930  0.00  0.00      PROA C  
ATOM   2738  CG  GLU A 339      77.877  87.539  60.283  0.00  0.00      PROA C  
ATOM   2739  CD  GLU A 339      77.843  89.066  60.297  0.00  0.00      PROA C  
ATOM   2740  OE1 GLU A 339      77.024  89.667  59.548  0.00  0.00      PROA O  
ATOM   2741  OE2 GLU A 339      78.620  89.690  61.070  0.00  0.00      PROA O1-
ATOM   2742  N   CYS A 340      80.181  84.624  60.032  0.00  0.00      PROA N  
ATOM   2743  CA  CYS A 340      80.902  84.022  61.136  0.00  0.00      PROA C  
ATOM   2744  C   CYS A 340      81.213  85.074  62.198  0.00  0.00      PROA C  
ATOM   2745  O   CYS A 340      81.887  86.073  61.931  0.00  0.00      PROA O  
ATOM   2746  CB  CYS A 340      82.219  83.380  60.620  0.00  0.00      PROA C  
ATOM   2747  SG  CYS A 340      83.204  82.514  61.887  0.00  0.00      PROA S  
ATOM   2748  N   LEU A 341      80.715  84.875  63.434  0.00  0.00      PROA N  
ATOM   2749  CA  LEU A 341      80.904  85.787  64.550  0.00  0.00      PROA C  
ATOM   2750  C   LEU A 341      82.253  85.596  65.248  0.00  0.00      PROA C  
ATOM   2751  O   LEU A 341      83.007  84.659  64.984  0.00  0.00      PROA O  
ATOM   2752  CB  LEU A 341      79.747  85.695  65.593  0.00  0.00      PROA C  
ATOM   2753  CG  LEU A 341      78.399  86.353  65.202  0.00  0.00      PROA C  
ATOM   2754  CD1 LEU A 341      78.547  87.841  64.842  0.00  0.00      PROA C  
ATOM   2755  CD2 LEU A 341      77.645  85.604  64.097  0.00  0.00      PROA C  
ATOM   2756  N   LYS A 342      82.592  86.526  66.176  0.00  0.00      PROA N  
ATOM   2757  CA  LYS A 342      83.848  86.577  66.911  0.00  0.00      PROA C  
ATOM   2758  C   LYS A 342      84.134  85.308  67.706  0.00  0.00      PROA C  
ATOM   2759  O   LYS A 342      85.264  84.830  67.779  0.00  0.00      PROA O  
ATOM   2760  CB  LYS A 342      83.891  87.764  67.919  0.00  0.00      PROA C  
ATOM   2761  CG  LYS A 342      83.751  89.184  67.333  0.00  0.00      PROA C  
ATOM   2762  CD  LYS A 342      82.296  89.654  67.123  0.00  0.00      PROA C  
ATOM   2763  CE  LYS A 342      82.177  91.178  66.932  0.00  0.00      PROA C  
ATOM   2764  NZ  LYS A 342      80.754  91.597  66.851  0.00  0.00      PROA N1+
ATOM   2765  N   ASP A 343      83.086  84.727  68.317  0.00  0.00      PROA N  
ATOM   2766  CA  ASP A 343      83.153  83.539  69.143  0.00  0.00      PROA C  
ATOM   2767  C   ASP A 343      83.329  82.244  68.336  0.00  0.00      PROA C  
ATOM   2768  O   ASP A 343      83.668  81.195  68.889  0.00  0.00      PROA O  
ATOM   2769  CB  ASP A 343      81.920  83.485  70.099  0.00  0.00      PROA C  
ATOM   2770  CG  ASP A 343      80.556  83.313  69.434  0.00  0.00      PROA C  
ATOM   2771  OD1 ASP A 343      80.442  83.325  68.183  0.00  0.00      PROA O  
ATOM   2772  OD2 ASP A 343      79.559  83.191  70.197  0.00  0.00      PROA O1-
ATOM   2773  N   GLY A 344      83.130  82.292  67.002  0.00  0.00      PROA N  
ATOM   2774  CA  GLY A 344      83.302  81.158  66.103  0.00  0.00      PROA C  
ATOM   2775  C   GLY A 344      82.019  80.427  65.815  0.00  0.00      PROA C  
ATOM   2776  O   GLY A 344      82.033  79.312  65.296  0.00  0.00      PROA O  
ATOM   2777  N   ALA A 345      80.867  81.036  66.132  0.00  0.00      PROA N  
ATOM   2778  CA  ALA A 345      79.570  80.540  65.733  0.00  0.00      PROA C  
ATOM   2779  C   ALA A 345      79.049  81.272  64.498  0.00  0.00      PROA C  
ATOM   2780  O   ALA A 345      79.274  82.467  64.290  0.00  0.00      PROA O  
ATOM   2781  CB  ALA A 345      78.555  80.671  66.887  0.00  0.00      PROA C  
ATOM   2782  N   TRP A 346      78.329  80.549  63.617  0.00  0.00      PROA N  
ATOM   2783  CA  TRP A 346      77.520  81.151  62.572  0.00  0.00      PROA C  
ATOM   2784  C   TRP A 346      76.351  81.971  63.118  0.00  0.00      PROA C  
ATOM   2785  O   TRP A 346      75.775  81.651  64.160  0.00  0.00      PROA O  
ATOM   2786  CB  TRP A 346      76.991  80.088  61.576  0.00  0.00      PROA C  
ATOM   2787  CG  TRP A 346      78.078  79.404  60.809  0.00  0.00      PROA C  
ATOM   2788  CD1 TRP A 346      78.524  78.113  60.939  0.00  0.00      PROA C  
ATOM   2789  CD2 TRP A 346      78.874  80.014  59.781  0.00  0.00      PROA C  
ATOM   2790  CE2 TRP A 346      79.772  79.026  59.317  0.00  0.00      PROA C  
ATOM   2791  CE3 TRP A 346      78.903  81.288  59.217  0.00  0.00      PROA C  
ATOM   2792  NE1 TRP A 346      79.545  77.893  60.040  0.00  0.00      PROA N  
ATOM   2793  CZ2 TRP A 346      80.684  79.287  58.306  0.00  0.00      PROA C  
ATOM   2794  CZ3 TRP A 346      79.807  81.547  58.185  0.00  0.00      PROA C  
ATOM   2795  CH2 TRP A 346      80.678  80.563  57.735  0.00  0.00      PROA C  
ATOM   2796  N   SER A 347      75.963  83.061  62.416  0.00  0.00      PROA N  
ATOM   2797  CA  SER A 347      74.832  83.906  62.806  0.00  0.00      PROA C  
ATOM   2798  C   SER A 347      73.514  83.153  62.907  0.00  0.00      PROA C  
ATOM   2799  O   SER A 347      72.762  83.301  63.872  0.00  0.00      PROA O  
ATOM   2800  CB  SER A 347      74.639  85.098  61.809  0.00  0.00      PROA C  
ATOM   2801  OG  SER A 347      73.535  85.958  62.127  0.00  0.00      PROA O  
ATOM   2802  N   ASN A 348      73.221  82.295  61.913  0.00  0.00      PROA N  
ATOM   2803  CA  ASN A 348      71.994  81.529  61.863  0.00  0.00      PROA C  
ATOM   2804  C   ASN A 348      72.285  80.186  61.210  0.00  0.00      PROA C  
ATOM   2805  O   ASN A 348      73.259  80.020  60.475  0.00  0.00      PROA O  
ATOM   2806  CB  ASN A 348      70.871  82.257  61.063  0.00  0.00      PROA C  
ATOM   2807  CG  ASN A 348      70.573  83.635  61.654  0.00  0.00      PROA C  
ATOM   2808  ND2 ASN A 348      69.611  83.693  62.603  0.00  0.00      PROA N  
ATOM   2809  OD1 ASN A 348      71.154  84.653  61.264  0.00  0.00      PROA O  
ATOM   2810  N   LYS A 349      71.434  79.176  61.484  0.00  0.00      PROA N  
ATOM   2811  CA  LYS A 349      71.433  77.895  60.795  0.00  0.00      PROA C  
ATOM   2812  C   LYS A 349      71.129  78.037  59.304  0.00  0.00      PROA C  
ATOM   2813  O   LYS A 349      70.395  78.937  58.894  0.00  0.00      PROA O  
ATOM   2814  CB  LYS A 349      70.413  76.917  61.431  0.00  0.00      PROA C  
ATOM   2815  CG  LYS A 349      70.695  76.589  62.908  0.00  0.00      PROA C  
ATOM   2816  CD  LYS A 349      69.587  75.713  63.523  0.00  0.00      PROA C  
ATOM   2817  CE  LYS A 349      69.804  75.409  65.015  0.00  0.00      PROA C  
ATOM   2818  NZ  LYS A 349      68.679  74.611  65.560  0.00  0.00      PROA N1+
ATOM   2819  N   ILE A 350      71.693  77.160  58.447  0.00  0.00      PROA N  
ATOM   2820  CA  ILE A 350      71.417  77.161  57.017  0.00  0.00      PROA C  
ATOM   2821  C   ILE A 350      69.947  76.816  56.689  0.00  0.00      PROA C  
ATOM   2822  O   ILE A 350      69.497  75.717  57.038  0.00  0.00      PROA O  
ATOM   2823  CB  ILE A 350      72.378  76.293  56.190  0.00  0.00      PROA C  
ATOM   2824  CG1 ILE A 350      72.659  74.897  56.817  0.00  0.00      PROA C  
ATOM   2825  CG2 ILE A 350      73.662  77.109  55.917  0.00  0.00      PROA C  
ATOM   2826  CD  ILE A 350      73.862  74.815  57.768  0.00  0.00      PROA C  
ATOM   2827  N   PRO A 351      69.133  77.684  56.072  0.00  0.00      PROA N  
ATOM   2828  CA  PRO A 351      67.786  77.339  55.623  0.00  0.00      PROA C  
ATOM   2829  C   PRO A 351      67.682  76.196  54.625  0.00  0.00      PROA C  
ATOM   2830  O   PRO A 351      68.605  75.932  53.853  0.00  0.00      PROA O  
ATOM   2831  CB  PRO A 351      67.229  78.646  55.033  0.00  0.00      PROA C  
ATOM   2832  CG  PRO A 351      68.462  79.484  54.704  0.00  0.00      PROA C  
ATOM   2833  CD  PRO A 351      69.436  79.093  55.806  0.00  0.00      PROA C  
ATOM   2834  N   THR A 352      66.527  75.502  54.625  0.00  0.00      PROA N  
ATOM   2835  CA  THR A 352      66.138  74.566  53.575  0.00  0.00      PROA C  
ATOM   2836  C   THR A 352      65.846  75.240  52.240  0.00  0.00      PROA C  
ATOM   2837  O   THR A 352      65.340  76.361  52.167  0.00  0.00      PROA O  
ATOM   2838  CB  THR A 352      64.947  73.669  53.926  0.00  0.00      PROA C  
ATOM   2839  CG2 THR A 352      65.348  72.725  55.071  0.00  0.00      PROA C  
ATOM   2840  OG1 THR A 352      63.819  74.420  54.370  0.00  0.00      PROA O  
ATOM   2841  N   CYS A 353      66.127  74.530  51.137  0.00  0.00      PROA N  
ATOM   2842  CA  CYS A 353      65.834  74.972  49.789  0.00  0.00      PROA C  
ATOM   2843  C   CYS A 353      64.580  74.244  49.304  0.00  0.00      PROA C  
ATOM   2844  O   CYS A 353      64.525  73.013  49.300  0.00  0.00      PROA O  
ATOM   2845  CB  CYS A 353      67.070  74.653  48.908  0.00  0.00      PROA C  
ATOM   2846  SG  CYS A 353      66.981  75.244  47.201  0.00  0.00      PROA S  
ATOM   2847  N   LYS A 354      63.519  74.983  48.922  0.00  0.00      PROA N  
ATOM   2848  CA  LYS A 354      62.239  74.409  48.535  0.00  0.00      PROA C  
ATOM   2849  C   LYS A 354      61.486  75.255  47.523  0.00  0.00      PROA C  
ATOM   2850  O   LYS A 354      61.493  76.485  47.562  0.00  0.00      PROA O  
ATOM   2851  CB  LYS A 354      61.329  74.063  49.742  0.00  0.00      PROA C  
ATOM   2852  CG  LYS A 354      61.769  72.789  50.487  0.00  0.00      PROA C  
ATOM   2853  CD  LYS A 354      60.689  72.308  51.476  0.00  0.00      PROA C  
ATOM   2854  CE  LYS A 354      60.894  70.898  52.065  0.00  0.00      PROA C  
ATOM   2855  NZ  LYS A 354      62.127  70.803  52.888  0.00  0.00      PROA N1+
ATOM   2856  N   ILE A 355      60.825  74.587  46.554  0.00  0.00      PROA N  
ATOM   2857  CA  ILE A 355      60.038  75.207  45.494  0.00  0.00      PROA C  
ATOM   2858  C   ILE A 355      60.705  75.073  44.125  0.00  0.00      PROA C  
ATOM   2859  O   ILE A 355      61.202  76.059  43.572  0.00  0.00      PROA O  
ATOM   2860  CB  ILE A 355      59.759  76.707  45.732  0.00  0.00      PROA C  
ATOM   2861  CG1 ILE A 355      59.879  77.147  47.217  0.00  0.00      PROA C  
ATOM   2862  CG2 ILE A 355      58.358  76.991  45.147  0.00  0.00      PROA C  
ATOM   2863  CD  ILE A 355      59.697  78.657  47.437  0.00  0.00      PROA C  
ATOM   2864  N   VAL A 356      60.714  73.870  43.503  0.00  0.00      PROA N  
ATOM   2865  CA  VAL A 356      61.004  73.780  42.075  0.00  0.00      PROA C  
ATOM   2866  C   VAL A 356      60.183  72.667  41.423  0.00  0.00      PROA C  
ATOM   2867  O   VAL A 356      59.365  71.994  42.057  0.00  0.00      PROA O  
ATOM   2868  CB  VAL A 356      62.483  73.689  41.677  0.00  0.00      PROA C  
ATOM   2869  CG1 VAL A 356      63.251  74.861  42.321  0.00  0.00      PROA C  
ATOM   2870  CG2 VAL A 356      63.126  72.330  42.019  0.00  0.00      PROA C  
ATOM   2871  N   ASP A 357      60.369  72.474  40.108  0.00  0.00      PROA N  
ATOM   2872  CA  ASP A 357      59.600  71.533  39.328  0.00  0.00      PROA C  
ATOM   2873  C   ASP A 357      60.434  71.149  38.115  0.00  0.00      PROA C  
ATOM   2874  O   ASP A 357      60.852  72.001  37.328  0.00  0.00      PROA O  
ATOM   2875  CB  ASP A 357      58.233  72.169  38.951  0.00  0.00      PROA C  
ATOM   2876  CG  ASP A 357      57.289  71.227  38.215  0.00  0.00      PROA C  
ATOM   2877  OD1 ASP A 357      57.527  69.993  38.186  0.00  0.00      PROA O  
ATOM   2878  OD2 ASP A 357      56.243  71.724  37.713  0.00  0.00      PROA O1-
ATOM   2879  N   CYS A 358      60.720  69.845  37.943  0.00  0.00      PROA N  
ATOM   2880  CA  CYS A 358      61.492  69.339  36.826  0.00  0.00      PROA C  
ATOM   2881  C   CYS A 358      60.616  69.159  35.590  0.00  0.00      PROA C  
ATOM   2882  O   CYS A 358      60.429  68.043  35.115  0.00  0.00      PROA O  
ATOM   2883  CB  CYS A 358      62.192  67.986  37.152  0.00  0.00      PROA C  
ATOM   2884  SG  CYS A 358      63.446  68.109  38.459  0.00  0.00      PROA S  
ATOM   2885  N   GLY A 359      60.076  70.262  35.019  0.00  0.00      PROA N  
ATOM   2886  CA  GLY A 359      59.321  70.307  33.757  0.00  0.00      PROA C  
ATOM   2887  C   GLY A 359      58.437  69.119  33.409  0.00  0.00      PROA C  
ATOM   2888  O   GLY A 359      57.621  68.654  34.206  0.00  0.00      PROA O  
ATOM   2889  N   VAL A 360      58.586  68.608  32.175  0.00  0.00      PROA N  
ATOM   2890  CA  VAL A 360      58.007  67.345  31.741  0.00  0.00      PROA C  
ATOM   2891  C   VAL A 360      59.182  66.445  31.349  0.00  0.00      PROA C  
ATOM   2892  O   VAL A 360      60.070  66.933  30.637  0.00  0.00      PROA O  
ATOM   2893  CB  VAL A 360      57.045  67.520  30.563  0.00  0.00      PROA C  
ATOM   2894  CG1 VAL A 360      56.488  66.163  30.086  0.00  0.00      PROA C  
ATOM   2895  CG2 VAL A 360      55.877  68.427  30.999  0.00  0.00      PROA C  
ATOM   2896  N   PRO A 361      59.295  65.179  31.778  0.00  0.00      PROA N  
ATOM   2897  CA  PRO A 361      60.234  64.192  31.235  0.00  0.00      PROA C  
ATOM   2898  C   PRO A 361      60.449  64.213  29.724  0.00  0.00      PROA C  
ATOM   2899  O   PRO A 361      59.473  64.194  28.971  0.00  0.00      PROA O  
ATOM   2900  CB  PRO A 361      59.674  62.849  31.723  0.00  0.00      PROA C  
ATOM   2901  CG  PRO A 361      59.020  63.201  33.060  0.00  0.00      PROA C  
ATOM   2902  CD  PRO A 361      58.428  64.584  32.801  0.00  0.00      PROA C  
ATOM   2903  N   ALA A 362      61.710  64.237  29.243  0.00  0.00      PROA N  
ATOM   2904  CA  ALA A 362      61.998  64.160  27.824  0.00  0.00      PROA C  
ATOM   2905  C   ALA A 362      61.551  62.834  27.196  0.00  0.00      PROA C  
ATOM   2906  O   ALA A 362      61.672  61.762  27.794  0.00  0.00      PROA O  
ATOM   2907  CB  ALA A 362      63.490  64.441  27.557  0.00  0.00      PROA C  
ATOM   2908  N   VAL A 363      60.976  62.888  25.978  0.00  0.00      PROA N  
ATOM   2909  CA  VAL A 363      60.429  61.721  25.301  0.00  0.00      PROA C  
ATOM   2910  C   VAL A 363      61.512  60.733  24.871  0.00  0.00      PROA C  
ATOM   2911  O   VAL A 363      62.485  61.090  24.203  0.00  0.00      PROA O  
ATOM   2912  CB  VAL A 363      59.533  62.104  24.121  0.00  0.00      PROA C  
ATOM   2913  CG1 VAL A 363      58.991  60.856  23.388  0.00  0.00      PROA C  
ATOM   2914  CG2 VAL A 363      58.351  62.946  24.645  0.00  0.00      PROA C  
ATOM   2915  N   LEU A 364      61.359  59.447  25.246  0.00  0.00      PROA N  
ATOM   2916  CA  LEU A 364      62.262  58.390  24.841  0.00  0.00      PROA C  
ATOM   2917  C   LEU A 364      61.712  57.679  23.612  0.00  0.00      PROA C  
ATOM   2918  O   LEU A 364      60.587  57.173  23.606  0.00  0.00      PROA O  
ATOM   2919  CB  LEU A 364      62.496  57.396  26.008  0.00  0.00      PROA C  
ATOM   2920  CG  LEU A 364      63.425  56.196  25.715  0.00  0.00      PROA C  
ATOM   2921  CD1 LEU A 364      64.802  56.634  25.198  0.00  0.00      PROA C  
ATOM   2922  CD2 LEU A 364      63.602  55.346  26.983  0.00  0.00      PROA C  
ATOM   2923  N   LYS A 365      62.491  57.642  22.509  0.00  0.00      PROA N  
ATOM   2924  CA  LYS A 365      62.126  56.920  21.303  0.00  0.00      PROA C  
ATOM   2925  C   LYS A 365      62.010  55.413  21.533  0.00  0.00      PROA C  
ATOM   2926  O   LYS A 365      62.937  54.765  22.022  0.00  0.00      PROA O  
ATOM   2927  CB  LYS A 365      63.107  57.210  20.140  0.00  0.00      PROA C  
ATOM   2928  CG  LYS A 365      63.102  58.680  19.687  0.00  0.00      PROA C  
ATOM   2929  CD  LYS A 365      64.119  58.946  18.562  0.00  0.00      PROA C  
ATOM   2930  CE  LYS A 365      64.148  60.414  18.102  0.00  0.00      PROA C  
ATOM   2931  NZ  LYS A 365      65.170  60.621  17.049  0.00  0.00      PROA N1+
ATOM   2932  N   HIS A 366      60.833  54.837  21.208  0.00  0.00      PROA N  
ATOM   2933  CA  HIS A 366      60.494  53.443  21.465  0.00  0.00      PROA C  
ATOM   2934  C   HIS A 366      60.476  53.087  22.950  0.00  0.00      PROA C  
ATOM   2935  O   HIS A 366      60.817  51.976  23.363  0.00  0.00      PROA O  
ATOM   2936  CB  HIS A 366      61.345  52.452  20.634  0.00  0.00      PROA C  
ATOM   2937  CG  HIS A 366      61.319  52.814  19.172  0.00  0.00      PROA C  
ATOM   2938  CD2 HIS A 366      60.342  52.623  18.243  0.00  0.00      PROA C  
ATOM   2939  ND1 HIS A 366      62.383  53.368  18.489  0.00  0.00      PROA N  
ATOM   2940  CE1 HIS A 366      62.000  53.505  17.195  0.00  0.00      PROA C  
ATOM   2941  NE2 HIS A 366      60.765  53.070  16.996  0.00  0.00      PROA N  
ATOM   2942  N   GLY A 367      60.040  54.041  23.798  0.00  0.00      PROA N  
ATOM   2943  CA  GLY A 367      59.912  53.862  25.236  0.00  0.00      PROA C  
ATOM   2944  C   GLY A 367      58.715  54.582  25.803  0.00  0.00      PROA C  
ATOM   2945  O   GLY A 367      58.151  55.490  25.194  0.00  0.00      PROA O  
ATOM   2946  N   LEU A 368      58.315  54.190  27.024  0.00  0.00      PROA N  
ATOM   2947  CA  LEU A 368      57.297  54.855  27.819  0.00  0.00      PROA C  
ATOM   2948  C   LEU A 368      57.895  55.262  29.154  0.00  0.00      PROA C  
ATOM   2949  O   LEU A 368      58.495  54.456  29.870  0.00  0.00      PROA O  
ATOM   2950  CB  LEU A 368      56.036  53.984  28.115  0.00  0.00      PROA C  
ATOM   2951  CG  LEU A 368      54.869  54.136  27.113  0.00  0.00      PROA C  
ATOM   2952  CD1 LEU A 368      55.135  53.418  25.790  0.00  0.00      PROA C  
ATOM   2953  CD2 LEU A 368      53.565  53.600  27.725  0.00  0.00      PROA C  
ATOM   2954  N   VAL A 369      57.715  56.541  29.537  0.00  0.00      PROA N  
ATOM   2955  CA  VAL A 369      57.870  56.982  30.913  0.00  0.00      PROA C  
ATOM   2956  C   VAL A 369      56.738  56.454  31.800  0.00  0.00      PROA C  
ATOM   2957  O   VAL A 369      55.562  56.449  31.425  0.00  0.00      PROA O  
ATOM   2958  CB  VAL A 369      58.027  58.503  31.016  0.00  0.00      PROA C  
ATOM   2959  CG1 VAL A 369      56.766  59.261  30.550  0.00  0.00      PROA C  
ATOM   2960  CG2 VAL A 369      58.407  58.906  32.452  0.00  0.00      PROA C  
ATOM   2961  N   THR A 370      57.068  55.959  33.007  0.00  0.00      PROA N  
ATOM   2962  CA  THR A 370      56.086  55.566  34.013  0.00  0.00      PROA C  
ATOM   2963  C   THR A 370      56.387  56.295  35.305  0.00  0.00      PROA C  
ATOM   2964  O   THR A 370      57.503  56.253  35.824  0.00  0.00      PROA O  
ATOM   2965  CB  THR A 370      56.022  54.056  34.248  0.00  0.00      PROA C  
ATOM   2966  CG2 THR A 370      55.106  53.677  35.426  0.00  0.00      PROA C  
ATOM   2967  OG1 THR A 370      55.492  53.403  33.100  0.00  0.00      PROA O  
ATOM   2968  N   PHE A 371      55.388  57.020  35.847  0.00  0.00      PROA N  
ATOM   2969  CA  PHE A 371      55.492  57.766  37.090  0.00  0.00      PROA C  
ATOM   2970  C   PHE A 371      55.303  56.879  38.317  0.00  0.00      PROA C  
ATOM   2971  O   PHE A 371      54.604  55.865  38.286  0.00  0.00      PROA O  
ATOM   2972  CB  PHE A 371      54.476  58.947  37.149  0.00  0.00      PROA C  
ATOM   2973  CG  PHE A 371      54.764  59.960  36.067  0.00  0.00      PROA C  
ATOM   2974  CD1 PHE A 371      54.228  59.814  34.775  0.00  0.00      PROA C  
ATOM   2975  CD2 PHE A 371      55.536  61.102  36.351  0.00  0.00      PROA C  
ATOM   2976  CE1 PHE A 371      54.500  60.756  33.774  0.00  0.00      PROA C  
ATOM   2977  CE2 PHE A 371      55.806  62.050  35.355  0.00  0.00      PROA C  
ATOM   2978  CZ  PHE A 371      55.292  61.873  34.064  0.00  0.00      PROA C  
ATOM   2979  N   SER A 372      55.927  57.249  39.457  0.00  0.00      PROA N  
ATOM   2980  CA  SER A 372      55.766  56.509  40.711  0.00  0.00      PROA C  
ATOM   2981  C   SER A 372      54.453  56.804  41.421  0.00  0.00      PROA C  
ATOM   2982  O   SER A 372      54.014  56.041  42.283  0.00  0.00      PROA O  
ATOM   2983  CB  SER A 372      56.911  56.771  41.729  0.00  0.00      PROA C  
ATOM   2984  OG  SER A 372      58.166  56.318  41.216  0.00  0.00      PROA O  
ATOM   2985  N   THR A 373      53.783  57.919  41.069  0.00  0.00      PROA N  
ATOM   2986  CA  THR A 373      52.539  58.361  41.693  0.00  0.00      PROA C  
ATOM   2987  C   THR A 373      51.433  58.503  40.660  0.00  0.00      PROA C  
ATOM   2988  O   THR A 373      51.666  58.686  39.464  0.00  0.00      PROA O  
ATOM   2989  CB  THR A 373      52.657  59.686  42.456  0.00  0.00      PROA C  
ATOM   2990  CG2 THR A 373      53.715  59.561  43.563  0.00  0.00      PROA C  
ATOM   2991  OG1 THR A 373      53.044  60.766  41.610  0.00  0.00      PROA O  
ATOM   2992  N   ARG A 374      50.162  58.427  41.114  0.00  0.00      PROA N  
ATOM   2993  CA  ARG A 374      48.988  58.502  40.257  0.00  0.00      PROA C  
ATOM   2994  C   ARG A 374      48.727  59.893  39.687  0.00  0.00      PROA C  
ATOM   2995  O   ARG A 374      48.108  60.055  38.635  0.00  0.00      PROA O  
ATOM   2996  CB  ARG A 374      47.723  58.033  41.030  0.00  0.00      PROA C  
ATOM   2997  CG  ARG A 374      47.369  58.857  42.292  0.00  0.00      PROA C  
ATOM   2998  CD  ARG A 374      46.094  58.391  43.017  0.00  0.00      PROA C  
ATOM   2999  NE  ARG A 374      44.931  58.690  42.118  0.00  0.00      PROA N  
ATOM   3000  CZ  ARG A 374      43.682  58.319  42.363  0.00  0.00      PROA C  
ATOM   3001  NH1 ARG A 374      43.343  57.649  43.443  0.00  0.00      PROA N1+
ATOM   3002  NH2 ARG A 374      42.735  58.628  41.502  0.00  0.00      PROA N  
ATOM   3003  N   ASN A 375      49.242  60.946  40.354  0.00  0.00      PROA N  
ATOM   3004  CA  ASN A 375      48.994  62.330  39.987  0.00  0.00      PROA C  
ATOM   3005  C   ASN A 375      50.060  62.874  39.035  0.00  0.00      PROA C  
ATOM   3006  O   ASN A 375      49.993  64.029  38.616  0.00  0.00      PROA O  
ATOM   3007  CB  ASN A 375      48.847  63.219  41.263  0.00  0.00      PROA C  
ATOM   3008  CG  ASN A 375      50.063  63.217  42.191  0.00  0.00      PROA C  
ATOM   3009  ND2 ASN A 375      49.986  64.036  43.264  0.00  0.00      PROA N  
ATOM   3010  OD1 ASN A 375      51.058  62.514  42.003  0.00  0.00      PROA O  
ATOM   3011  N   ASN A 376      51.043  62.028  38.634  0.00  0.00      PROA N  
ATOM   3012  CA  ASN A 376      52.082  62.357  37.660  0.00  0.00      PROA C  
ATOM   3013  C   ASN A 376      52.996  63.476  38.173  0.00  0.00      PROA C  
ATOM   3014  O   ASN A 376      53.246  64.481  37.507  0.00  0.00      PROA O  
ATOM   3015  CB  ASN A 376      51.559  62.662  36.214  0.00  0.00      PROA C  
ATOM   3016  CG  ASN A 376      50.937  61.482  35.458  0.00  0.00      PROA C  
ATOM   3017  ND2 ASN A 376      50.197  60.582  36.137  0.00  0.00      PROA N  
ATOM   3018  OD1 ASN A 376      51.137  61.352  34.245  0.00  0.00      PROA O  
ATOM   3019  N   LEU A 377      53.485  63.322  39.419  0.00  0.00      PROA N  
ATOM   3020  CA  LEU A 377      54.282  64.303  40.137  0.00  0.00      PROA C  
ATOM   3021  C   LEU A 377      55.645  64.556  39.464  0.00  0.00      PROA C  
ATOM   3022  O   LEU A 377      56.387  63.619  39.160  0.00  0.00      PROA O  
ATOM   3023  CB  LEU A 377      54.431  63.793  41.597  0.00  0.00      PROA C  
ATOM   3024  CG  LEU A 377      54.615  64.823  42.732  0.00  0.00      PROA C  
ATOM   3025  CD1 LEU A 377      55.910  65.619  42.630  0.00  0.00      PROA C  
ATOM   3026  CD2 LEU A 377      53.423  65.783  42.866  0.00  0.00      PROA C  
ATOM   3027  N   THR A 378      55.986  65.837  39.187  0.00  0.00      PROA N  
ATOM   3028  CA  THR A 378      57.217  66.223  38.480  0.00  0.00      PROA C  
ATOM   3029  C   THR A 378      58.166  67.057  39.330  0.00  0.00      PROA C  
ATOM   3030  O   THR A 378      59.241  67.460  38.884  0.00  0.00      PROA O  
ATOM   3031  CB  THR A 378      56.944  67.024  37.198  0.00  0.00      PROA C  
ATOM   3032  CG2 THR A 378      56.317  66.078  36.158  0.00  0.00      PROA C  
ATOM   3033  OG1 THR A 378      56.032  68.100  37.414  0.00  0.00      PROA O  
ATOM   3034  N   THR A 379      57.816  67.331  40.599  0.00  0.00      PROA N  
ATOM   3035  CA  THR A 379      58.598  68.184  41.490  0.00  0.00      PROA C  
ATOM   3036  C   THR A 379      59.650  67.388  42.245  0.00  0.00      PROA C  
ATOM   3037  O   THR A 379      59.733  66.165  42.135  0.00  0.00      PROA O  
ATOM   3038  CB  THR A 379      57.768  69.049  42.454  0.00  0.00      PROA C  
ATOM   3039  CG2 THR A 379      56.634  69.742  41.682  0.00  0.00      PROA C  
ATOM   3040  OG1 THR A 379      57.177  68.326  43.528  0.00  0.00      PROA O  
ATOM   3041  N   TYR A 380      60.516  68.088  43.010  0.00  0.00      PROA N  
ATOM   3042  CA  TYR A 380      61.599  67.558  43.834  0.00  0.00      PROA C  
ATOM   3043  C   TYR A 380      61.456  66.137  44.411  0.00  0.00      PROA C  
ATOM   3044  O   TYR A 380      60.455  65.793  45.044  0.00  0.00      PROA O  
ATOM   3045  CB  TYR A 380      61.932  68.577  44.956  0.00  0.00      PROA C  
ATOM   3046  CG  TYR A 380      63.078  68.159  45.845  0.00  0.00      PROA C  
ATOM   3047  CD1 TYR A 380      64.387  68.146  45.335  0.00  0.00      PROA C  
ATOM   3048  CD2 TYR A 380      62.869  67.862  47.204  0.00  0.00      PROA C  
ATOM   3049  CE1 TYR A 380      65.473  67.866  46.176  0.00  0.00      PROA C  
ATOM   3050  CE2 TYR A 380      63.957  67.597  48.050  0.00  0.00      PROA C  
ATOM   3051  CZ  TYR A 380      65.261  67.606  47.535  0.00  0.00      PROA C  
ATOM   3052  OH  TYR A 380      66.361  67.336  48.375  0.00  0.00      PROA O  
ATOM   3053  N   LYS A 381      62.485  65.286  44.189  0.00  0.00      PROA N  
ATOM   3054  CA  LYS A 381      62.594  63.934  44.718  0.00  0.00      PROA C  
ATOM   3055  C   LYS A 381      61.611  62.899  44.181  0.00  0.00      PROA C  
ATOM   3056  O   LYS A 381      61.689  61.717  44.521  0.00  0.00      PROA O  
ATOM   3057  CB  LYS A 381      62.723  63.874  46.265  0.00  0.00      PROA C  
ATOM   3058  CG  LYS A 381      64.069  64.398  46.792  0.00  0.00      PROA C  
ATOM   3059  CD  LYS A 381      65.266  63.463  46.534  0.00  0.00      PROA C  
ATOM   3060  CE  LYS A 381      66.577  64.010  47.129  0.00  0.00      PROA C  
ATOM   3061  NZ  LYS A 381      67.700  63.063  46.917  0.00  0.00      PROA N1+
ATOM   3062  N   SER A 382      60.685  63.288  43.281  0.00  0.00      PROA N  
ATOM   3063  CA  SER A 382      59.890  62.339  42.512  0.00  0.00      PROA C  
ATOM   3064  C   SER A 382      60.733  61.474  41.591  0.00  0.00      PROA C  
ATOM   3065  O   SER A 382      61.766  61.901  41.069  0.00  0.00      PROA O  
ATOM   3066  CB  SER A 382      58.720  62.964  41.704  0.00  0.00      PROA C  
ATOM   3067  OG  SER A 382      59.156  63.957  40.773  0.00  0.00      PROA O  
ATOM   3068  N   GLU A 383      60.312  60.209  41.411  0.00  0.00      PROA N  
ATOM   3069  CA  GLU A 383      61.041  59.242  40.622  0.00  0.00      PROA C  
ATOM   3070  C   GLU A 383      60.168  58.764  39.477  0.00  0.00      PROA C  
ATOM   3071  O   GLU A 383      59.006  58.388  39.655  0.00  0.00      PROA O  
ATOM   3072  CB  GLU A 383      61.487  58.020  41.471  0.00  0.00      PROA C  
ATOM   3073  CG  GLU A 383      62.396  58.398  42.671  0.00  0.00      PROA C  
ATOM   3074  CD  GLU A 383      63.016  57.207  43.400  0.00  0.00      PROA C  
ATOM   3075  OE1 GLU A 383      62.750  56.027  43.045  0.00  0.00      PROA O  
ATOM   3076  OE2 GLU A 383      63.790  57.447  44.366  0.00  0.00      PROA O1-
ATOM   3077  N   ILE A 384      60.724  58.760  38.262  0.00  0.00      PROA N  
ATOM   3078  CA  ILE A 384      60.107  58.171  37.092  0.00  0.00      PROA C  
ATOM   3079  C   ILE A 384      60.972  57.008  36.657  0.00  0.00      PROA C  
ATOM   3080  O   ILE A 384      62.174  56.975  36.919  0.00  0.00      PROA O  
ATOM   3081  CB  ILE A 384      59.958  59.143  35.924  0.00  0.00      PROA C  
ATOM   3082  CG1 ILE A 384      61.296  59.812  35.529  0.00  0.00      PROA C  
ATOM   3083  CG2 ILE A 384      58.892  60.193  36.295  0.00  0.00      PROA C  
ATOM   3084  CD  ILE A 384      61.296  60.367  34.106  0.00  0.00      PROA C  
ATOM   3085  N   ARG A 385      60.386  56.017  35.972  0.00  0.00      PROA N  
ATOM   3086  CA  ARG A 385      61.155  54.969  35.338  0.00  0.00      PROA C  
ATOM   3087  C   ARG A 385      60.904  55.026  33.845  0.00  0.00      PROA C  
ATOM   3088  O   ARG A 385      59.770  55.124  33.373  0.00  0.00      PROA O  
ATOM   3089  CB  ARG A 385      60.844  53.562  35.919  0.00  0.00      PROA C  
ATOM   3090  CG  ARG A 385      59.408  53.044  35.690  0.00  0.00      PROA C  
ATOM   3091  CD  ARG A 385      59.079  51.696  36.351  0.00  0.00      PROA C  
ATOM   3092  NE  ARG A 385      58.989  51.918  37.834  0.00  0.00      PROA N  
ATOM   3093  CZ  ARG A 385      59.890  51.551  38.737  0.00  0.00      PROA C  
ATOM   3094  NH1 ARG A 385      61.025  50.966  38.429  0.00  0.00      PROA N1+
ATOM   3095  NH2 ARG A 385      59.640  51.779  40.011  0.00  0.00      PROA N  
ATOM   3096  N   TYR A 386      61.983  54.982  33.049  0.00  0.00      PROA N  
ATOM   3097  CA  TYR A 386      61.896  54.782  31.619  0.00  0.00      PROA C  
ATOM   3098  C   TYR A 386      61.845  53.299  31.306  0.00  0.00      PROA C  
ATOM   3099  O   TYR A 386      62.659  52.504  31.777  0.00  0.00      PROA O  
ATOM   3100  CB  TYR A 386      63.068  55.428  30.841  0.00  0.00      PROA C  
ATOM   3101  CG  TYR A 386      62.876  56.916  30.738  0.00  0.00      PROA C  
ATOM   3102  CD1 TYR A 386      62.121  57.465  29.687  0.00  0.00      PROA C  
ATOM   3103  CD2 TYR A 386      63.508  57.781  31.642  0.00  0.00      PROA C  
ATOM   3104  CE1 TYR A 386      62.010  58.855  29.539  0.00  0.00      PROA C  
ATOM   3105  CE2 TYR A 386      63.400  59.171  31.499  0.00  0.00      PROA C  
ATOM   3106  CZ  TYR A 386      62.653  59.707  30.444  0.00  0.00      PROA C  
ATOM   3107  OH  TYR A 386      62.567  61.102  30.276  0.00  0.00      PROA O  
ATOM   3108  N   SER A 387      60.858  52.892  30.496  0.00  0.00      PROA N  
ATOM   3109  CA  SER A 387      60.691  51.518  30.063  0.00  0.00      PROA C  
ATOM   3110  C   SER A 387      60.820  51.485  28.557  0.00  0.00      PROA C  
ATOM   3111  O   SER A 387      60.283  52.340  27.860  0.00  0.00      PROA O  
ATOM   3112  CB  SER A 387      59.320  50.917  30.509  0.00  0.00      PROA C  
ATOM   3113  OG  SER A 387      58.184  51.611  29.974  0.00  0.00      PROA O  
ATOM   3114  N   CYS A 388      61.561  50.508  27.994  0.00  0.00      PROA N  
ATOM   3115  CA  CYS A 388      61.594  50.319  26.551  0.00  0.00      PROA C  
ATOM   3116  C   CYS A 388      60.388  49.502  26.117  0.00  0.00      PROA C  
ATOM   3117  O   CYS A 388      60.019  48.507  26.745  0.00  0.00      PROA O  
ATOM   3118  CB  CYS A 388      62.896  49.643  26.049  0.00  0.00      PROA C  
ATOM   3119  SG  CYS A 388      64.354  50.698  26.317  0.00  0.00      PROA S  
ATOM   3120  N   GLN A 389      59.711  49.944  25.041  0.00  0.00      PROA N  
ATOM   3121  CA  GLN A 389      58.512  49.321  24.520  0.00  0.00      PROA C  
ATOM   3122  C   GLN A 389      58.656  47.882  24.037  0.00  0.00      PROA C  
ATOM   3123  O   GLN A 389      59.697  47.486  23.514  0.00  0.00      PROA O  
ATOM   3124  CB  GLN A 389      57.861  50.154  23.381  0.00  0.00      PROA C  
ATOM   3125  CG  GLN A 389      57.198  51.459  23.861  0.00  0.00      PROA C  
ATOM   3126  CD  GLN A 389      56.536  52.204  22.696  0.00  0.00      PROA C  
ATOM   3127  NE2 GLN A 389      55.207  52.016  22.528  0.00  0.00      PROA N  
ATOM   3128  OE1 GLN A 389      57.182  52.932  21.938  0.00  0.00      PROA O  
ATOM   3129  N   GLN A 390      57.536  47.126  24.122  0.00  0.00      PROA N  
ATOM   3130  CA  GLN A 390      57.280  45.887  23.398  0.00  0.00      PROA C  
ATOM   3131  C   GLN A 390      58.308  44.738  23.548  0.00  0.00      PROA C  
ATOM   3132  O   GLN A 390      59.282  44.865  24.296  0.00  0.00      PROA O  
ATOM   3133  CB  GLN A 390      56.800  46.228  21.934  0.00  0.00      PROA C  
ATOM   3134  CG  GLN A 390      57.669  47.204  21.079  0.00  0.00      PROA C  
ATOM   3135  CD  GLN A 390      57.020  47.734  19.785  0.00  0.00      PROA C  
ATOM   3136  NE2 GLN A 390      55.745  47.380  19.518  0.00  0.00      PROA N  
ATOM   3137  OE1 GLN A 390      57.660  48.464  19.023  0.00  0.00      PROA O  
ATOM   3138  N   PRO A 391      58.163  43.568  22.919  0.00  0.00      PROA N  
ATOM   3139  CA  PRO A 391      59.242  42.578  22.907  0.00  0.00      PROA C  
ATOM   3140  C   PRO A 391      60.386  42.996  22.001  0.00  0.00      PROA C  
ATOM   3141  O   PRO A 391      61.487  42.467  22.146  0.00  0.00      PROA O  
ATOM   3142  CB  PRO A 391      58.564  41.274  22.433  0.00  0.00      PROA C  
ATOM   3143  CG  PRO A 391      57.236  41.723  21.816  0.00  0.00      PROA C  
ATOM   3144  CD  PRO A 391      56.867  42.920  22.686  0.00  0.00      PROA C  
ATOM   3145  N   TYR A 392      60.146  43.898  21.030  0.00  0.00      PROA N  
ATOM   3146  CA  TYR A 392      61.100  44.213  19.977  0.00  0.00      PROA C  
ATOM   3147  C   TYR A 392      62.233  45.158  20.403  0.00  0.00      PROA C  
ATOM   3148  O   TYR A 392      63.209  45.299  19.670  0.00  0.00      PROA O  
ATOM   3149  CB  TYR A 392      60.410  44.799  18.711  0.00  0.00      PROA C  
ATOM   3150  CG  TYR A 392      59.195  43.995  18.303  0.00  0.00      PROA C  
ATOM   3151  CD1 TYR A 392      59.272  42.806  17.551  0.00  0.00      PROA C  
ATOM   3152  CD2 TYR A 392      57.926  44.491  18.628  0.00  0.00      PROA C  
ATOM   3153  CE1 TYR A 392      58.098  42.133  17.160  0.00  0.00      PROA C  
ATOM   3154  CE2 TYR A 392      56.759  43.836  18.240  0.00  0.00      PROA C  
ATOM   3155  CZ  TYR A 392      56.841  42.656  17.503  0.00  0.00      PROA C  
ATOM   3156  OH  TYR A 392      55.628  42.065  17.104  0.00  0.00      PROA O  
ATOM   3157  N   TYR A 393      62.154  45.825  21.579  0.00  0.00      PROA N  
ATOM   3158  CA  TYR A 393      63.190  46.737  22.063  0.00  0.00      PROA C  
ATOM   3159  C   TYR A 393      63.702  46.402  23.467  0.00  0.00      PROA C  
ATOM   3160  O   TYR A 393      62.991  45.851  24.309  0.00  0.00      PROA O  
ATOM   3161  CB  TYR A 393      62.742  48.226  22.037  0.00  0.00      PROA C  
ATOM   3162  CG  TYR A 393      62.652  48.736  20.625  0.00  0.00      PROA C  
ATOM   3163  CD1 TYR A 393      61.465  48.631  19.879  0.00  0.00      PROA C  
ATOM   3164  CD2 TYR A 393      63.758  49.381  20.048  0.00  0.00      PROA C  
ATOM   3165  CE1 TYR A 393      61.398  49.127  18.568  0.00  0.00      PROA C  
ATOM   3166  CE2 TYR A 393      63.701  49.869  18.738  0.00  0.00      PROA C  
ATOM   3167  CZ  TYR A 393      62.523  49.738  17.996  0.00  0.00      PROA C  
ATOM   3168  OH  TYR A 393      62.482  50.245  16.681  0.00  0.00      PROA O  
ATOM   3169  N   LYS A 394      64.981  46.739  23.748  0.00  0.00      PROA N  
ATOM   3170  CA  LYS A 394      65.631  46.499  25.027  0.00  0.00      PROA C  
ATOM   3171  C   LYS A 394      66.591  47.637  25.382  0.00  0.00      PROA C  
ATOM   3172  O   LYS A 394      67.282  48.189  24.529  0.00  0.00      PROA O  
ATOM   3173  CB  LYS A 394      66.394  45.143  25.005  0.00  0.00      PROA C  
ATOM   3174  CG  LYS A 394      67.110  44.784  26.322  0.00  0.00      PROA C  
ATOM   3175  CD  LYS A 394      67.672  43.347  26.372  0.00  0.00      PROA C  
ATOM   3176  CE  LYS A 394      69.158  43.178  25.995  0.00  0.00      PROA C  
ATOM   3177  NZ  LYS A 394      69.405  43.419  24.549  0.00  0.00      PROA N1+
ATOM   3178  N   MET A 395      66.633  48.057  26.666  0.00  0.00      PROA N  
ATOM   3179  CA  MET A 395      67.516  49.115  27.147  0.00  0.00      PROA C  
ATOM   3180  C   MET A 395      69.004  48.737  27.172  0.00  0.00      PROA C  
ATOM   3181  O   MET A 395      69.371  47.602  27.488  0.00  0.00      PROA O  
ATOM   3182  CB  MET A 395      67.055  49.577  28.555  0.00  0.00      PROA C  
ATOM   3183  CG  MET A 395      67.758  50.843  29.089  0.00  0.00      PROA C  
ATOM   3184  SD  MET A 395      67.046  51.514  30.628  0.00  0.00      PROA S  
ATOM   3185  CE  MET A 395      65.479  52.107  29.926  0.00  0.00      PROA C  
ATOM   3186  N   LEU A 396      69.917  49.689  26.861  0.00  0.00      PROA N  
ATOM   3187  CA  LEU A 396      71.357  49.494  27.007  0.00  0.00      PROA C  
ATOM   3188  C   LEU A 396      71.837  49.147  28.415  0.00  0.00      PROA C  
ATOM   3189  O   LEU A 396      71.408  49.724  29.417  0.00  0.00      PROA O  
ATOM   3190  CB  LEU A 396      72.189  50.721  26.529  0.00  0.00      PROA C  
ATOM   3191  CG  LEU A 396      72.389  50.848  25.005  0.00  0.00      PROA C  
ATOM   3192  CD1 LEU A 396      73.234  52.095  24.697  0.00  0.00      PROA C  
ATOM   3193  CD2 LEU A 396      73.094  49.617  24.418  0.00  0.00      PROA C  
ATOM   3194  N   HIS A 397      72.770  48.168  28.501  0.00  0.00      PROA N  
ATOM   3195  CA  HIS A 397      73.545  47.802  29.685  0.00  0.00      PROA C  
ATOM   3196  C   HIS A 397      72.716  47.208  30.824  0.00  0.00      PROA C  
ATOM   3197  O   HIS A 397      73.195  46.991  31.936  0.00  0.00      PROA O  
ATOM   3198  CB  HIS A 397      74.447  48.988  30.142  0.00  0.00      PROA C  
ATOM   3199  CG  HIS A 397      75.365  48.721  31.310  0.00  0.00      PROA C  
ATOM   3200  CD2 HIS A 397      75.282  49.155  32.599  0.00  0.00      PROA C  
ATOM   3201  ND1 HIS A 397      76.589  48.093  31.203  0.00  0.00      PROA N  
ATOM   3202  CE1 HIS A 397      77.181  48.155  32.423  0.00  0.00      PROA C  
ATOM   3203  NE2 HIS A 397      76.426  48.793  33.305  0.00  0.00      PROA N  
ATOM   3204  N   ASN A 398      71.820  46.712  31.039  1.00 26.97      PROA N  
ATOM   3205  CA  ASN A 398      70.418  46.273  31.185  1.00 26.97      PROA C  
ATOM   3206  C   ASN A 398      69.401  47.416  31.252  1.00 26.97      PROA C  
ATOM   3207  O   ASN A 398      68.904  47.945  30.217  1.00 26.97      PROA O  
ATOM   3208  CB  ASN A 398      70.468  45.624  32.581  1.00 26.97      PROA C  
ATOM   3209  CG  ASN A 398      69.239  44.803  32.926  1.00 26.97      PROA C  
ATOM   3210  ND2 ASN A 398      69.478  43.629  33.466  1.00 26.97      PROA N  
ATOM   3211  OD1 ASN A 398      68.092  45.294  32.804  1.00 26.97      PROA O  
ATOM   3212  N   THR A 399      70.433  48.984  32.251  0.00  0.00      PROA N  
ATOM   3213  CA  THR A 399      70.518  50.178  33.094  0.00  0.00      PROA C  
ATOM   3214  C   THR A 399      69.332  50.299  34.043  0.00  0.00      PROA C  
ATOM   3215  O   THR A 399      68.224  49.861  33.730  0.00  0.00      PROA O  
ATOM   3216  CB  THR A 399      70.704  51.458  32.261  0.00  0.00      PROA C  
ATOM   3217  CG2 THR A 399      70.827  52.735  33.111  0.00  0.00      PROA C  
ATOM   3218  OG1 THR A 399      71.909  51.386  31.508  0.00  0.00      PROA O  
ATOM   3219  N   THR A 400      69.527  50.876  35.256  0.00  0.00      PROA N  
ATOM   3220  CA  THR A 400      68.472  51.011  36.270  0.00  0.00      PROA C  
ATOM   3221  C   THR A 400      67.240  51.754  35.753  0.00  0.00      PROA C  
ATOM   3222  O   THR A 400      66.099  51.346  35.979  0.00  0.00      PROA O  
ATOM   3223  CB  THR A 400      68.985  51.596  37.598  0.00  0.00      PROA C  
ATOM   3224  CG2 THR A 400      69.544  53.024  37.441  0.00  0.00      PROA C  
ATOM   3225  OG1 THR A 400      67.975  51.639  38.602  0.00  0.00      PROA O  
ATOM   3226  N   GLY A 401      67.451  52.836  34.966  0.00  0.00      PROA N  
ATOM   3227  CA  GLY A 401      66.417  53.469  34.145  0.00  0.00      PROA C  
ATOM   3228  C   GLY A 401      65.498  54.375  34.912  0.00  0.00      PROA C  
ATOM   3229  O   GLY A 401      64.526  54.899  34.369  0.00  0.00      PROA O  
ATOM   3230  N   VAL A 402      65.800  54.601  36.201  0.00  0.00      PROA N  
ATOM   3231  CA  VAL A 402      65.056  55.500  37.057  0.00  0.00      PROA C  
ATOM   3232  C   VAL A 402      65.685  56.880  37.036  0.00  0.00      PROA C  
ATOM   3233  O   VAL A 402      66.900  57.048  37.148  0.00  0.00      PROA O  
ATOM   3234  CB  VAL A 402      64.856  55.003  38.492  0.00  0.00      PROA C  
ATOM   3235  CG1 VAL A 402      64.073  53.676  38.451  0.00  0.00      PROA C  
ATOM   3236  CG2 VAL A 402      66.188  54.835  39.250  0.00  0.00      PROA C  
ATOM   3237  N   TYR A 403      64.851  57.916  36.856  0.00  0.00      PROA N  
ATOM   3238  CA  TYR A 403      65.280  59.297  36.819  0.00  0.00      PROA C  
ATOM   3239  C   TYR A 403      64.586  60.028  37.942  0.00  0.00      PROA C  
ATOM   3240  O   TYR A 403      63.390  59.870  38.183  0.00  0.00      PROA O  
ATOM   3241  CB  TYR A 403      65.048  60.037  35.466  0.00  0.00      PROA C  
ATOM   3242  CG  TYR A 403      66.045  59.618  34.416  0.00  0.00      PROA C  
ATOM   3243  CD1 TYR A 403      66.081  58.293  33.958  0.00  0.00      PROA C  
ATOM   3244  CD2 TYR A 403      66.924  60.554  33.836  0.00  0.00      PROA C  
ATOM   3245  CE1 TYR A 403      67.009  57.888  32.997  0.00  0.00      PROA C  
ATOM   3246  CE2 TYR A 403      67.839  60.161  32.848  0.00  0.00      PROA C  
ATOM   3247  CZ  TYR A 403      67.889  58.819  32.448  0.00  0.00      PROA C  
ATOM   3248  OH  TYR A 403      68.850  58.367  31.531  0.00  0.00      PROA O  
ATOM   3249  N   THR A 404      65.360  60.828  38.688  0.00  0.00      PROA N  
ATOM   3250  CA  THR A 404      64.908  61.503  39.892  0.00  0.00      PROA C  
ATOM   3251  C   THR A 404      64.985  62.995  39.647  0.00  0.00      PROA C  
ATOM   3252  O   THR A 404      65.907  63.490  38.995  0.00  0.00      PROA O  
ATOM   3253  CB  THR A 404      65.692  61.114  41.159  0.00  0.00      PROA C  
ATOM   3254  CG2 THR A 404      65.906  59.592  41.202  0.00  0.00      PROA C  
ATOM   3255  OG1 THR A 404      66.975  61.725  41.289  0.00  0.00      PROA O  
ATOM   3256  N   CYS A 405      63.987  63.759  40.131  0.00  0.00      PROA N  
ATOM   3257  CA  CYS A 405      64.015  65.211  40.061  0.00  0.00      PROA C  
ATOM   3258  C   CYS A 405      64.999  65.782  41.080  0.00  0.00      PROA C  
ATOM   3259  O   CYS A 405      64.796  65.700  42.294  0.00  0.00      PROA O  
ATOM   3260  CB  CYS A 405      62.591  65.813  40.251  0.00  0.00      PROA C  
ATOM   3261  SG  CYS A 405      62.488  67.635  40.172  0.00  0.00      PROA S  
ATOM   3262  N   SER A 406      66.109  66.369  40.590  0.00  0.00      PROA N  
ATOM   3263  CA  SER A 406      67.164  66.935  41.421  0.00  0.00      PROA C  
ATOM   3264  C   SER A 406      66.807  68.298  41.996  0.00  0.00      PROA C  
ATOM   3265  O   SER A 406      65.877  68.973  41.556  0.00  0.00      PROA O  
ATOM   3266  CB  SER A 406      68.527  67.052  40.672  0.00  0.00      PROA C  
ATOM   3267  OG  SER A 406      68.449  67.905  39.523  0.00  0.00      PROA O  
ATOM   3268  N   ALA A 407      67.591  68.770  42.992  0.00  0.00      PROA N  
ATOM   3269  CA  ALA A 407      67.427  70.079  43.604  0.00  0.00      PROA C  
ATOM   3270  C   ALA A 407      67.768  71.226  42.652  0.00  0.00      PROA C  
ATOM   3271  O   ALA A 407      67.319  72.361  42.810  0.00  0.00      PROA O  
ATOM   3272  CB  ALA A 407      68.348  70.164  44.836  0.00  0.00      PROA C  
ATOM   3273  N   HIS A 408      68.546  70.921  41.592  0.00  0.00      PROA N  
ATOM   3274  CA  HIS A 408      68.881  71.838  40.517  0.00  0.00      PROA C  
ATOM   3275  C   HIS A 408      67.718  72.045  39.548  0.00  0.00      PROA C  
ATOM   3276  O   HIS A 408      67.733  72.959  38.723  0.00  0.00      PROA O  
ATOM   3277  CB  HIS A 408      70.109  71.331  39.718  0.00  0.00      PROA C  
ATOM   3278  CG  HIS A 408      71.338  71.170  40.576  0.00  0.00      PROA C  
ATOM   3279  CD2 HIS A 408      72.309  72.077  40.884  0.00  0.00      PROA C  
ATOM   3280  ND1 HIS A 408      71.788  69.961  41.071  0.00  0.00      PROA N  
ATOM   3281  CE1 HIS A 408      72.982  70.189  41.672  0.00  0.00      PROA C  
ATOM   3282  NE2 HIS A 408      73.341  71.461  41.584  0.00  0.00      PROA N  
ATOM   3283  N   GLY A 409      66.668  71.194  39.630  0.00  0.00      PROA N  
ATOM   3284  CA  GLY A 409      65.479  71.284  38.786  0.00  0.00      PROA C  
ATOM   3285  C   GLY A 409      65.618  70.530  37.493  0.00  0.00      PROA C  
ATOM   3286  O   GLY A 409      64.982  70.861  36.494  0.00  0.00      PROA O  
ATOM   3287  N   THR A 410      66.459  69.477  37.482  0.00  0.00      PROA N  
ATOM   3288  CA  THR A 410      66.662  68.625  36.310  0.00  0.00      PROA C  
ATOM   3289  C   THR A 410      66.440  67.158  36.640  0.00  0.00      PROA C  
ATOM   3290  O   THR A 410      66.806  66.676  37.716  0.00  0.00      PROA O  
ATOM   3291  CB  THR A 410      68.030  68.779  35.633  0.00  0.00      PROA C  
ATOM   3292  CG2 THR A 410      68.230  70.228  35.163  0.00  0.00      PROA C  
ATOM   3293  OG1 THR A 410      69.132  68.453  36.475  0.00  0.00      PROA O  
ATOM   3294  N   TRP A 411      65.822  66.392  35.712  0.00  0.00      PROA N  
ATOM   3295  CA  TRP A 411      65.806  64.935  35.771  0.00  0.00      PROA C  
ATOM   3296  C   TRP A 411      67.198  64.337  35.641  0.00  0.00      PROA C  
ATOM   3297  O   TRP A 411      67.947  64.655  34.715  0.00  0.00      PROA O  
ATOM   3298  CB  TRP A 411      64.912  64.306  34.670  0.00  0.00      PROA C  
ATOM   3299  CG  TRP A 411      63.465  64.641  34.812  0.00  0.00      PROA C  
ATOM   3300  CD1 TRP A 411      62.749  65.520  34.046  0.00  0.00      PROA C  
ATOM   3301  CD2 TRP A 411      62.571  64.144  35.821  0.00  0.00      PROA C  
ATOM   3302  CE2 TRP A 411      61.332  64.790  35.617  0.00  0.00      PROA C  
ATOM   3303  CE3 TRP A 411      62.706  63.234  36.870  0.00  0.00      PROA C  
ATOM   3304  NE1 TRP A 411      61.473  65.614  34.545  0.00  0.00      PROA N  
ATOM   3305  CZ2 TRP A 411      60.242  64.566  36.443  0.00  0.00      PROA C  
ATOM   3306  CZ3 TRP A 411      61.600  62.990  37.689  0.00  0.00      PROA C  
ATOM   3307  CH2 TRP A 411      60.390  63.646  37.481  0.00  0.00      PROA C  
ATOM   3308  N   THR A 412      67.577  63.446  36.573  0.00  0.00      PROA N  
ATOM   3309  CA  THR A 412      68.920  62.876  36.600  0.00  0.00      PROA C  
ATOM   3310  C   THR A 412      68.869  61.435  37.049  0.00  0.00      PROA C  
ATOM   3311  O   THR A 412      68.028  61.040  37.856  0.00  0.00      PROA O  
ATOM   3312  CB  THR A 412      69.916  63.605  37.518  0.00  0.00      PROA C  
ATOM   3313  CG2 THR A 412      70.300  64.967  36.920  0.00  0.00      PROA C  
ATOM   3314  OG1 THR A 412      69.369  63.853  38.809  0.00  0.00      PROA O  
ATOM   3315  N   ASN A 413      69.797  60.611  36.533  0.00  0.00      PROA N  
ATOM   3316  CA  ASN A 413      70.067  59.285  37.058  0.00  0.00      PROA C  
ATOM   3317  C   ASN A 413      71.552  59.241  37.394  0.00  0.00      PROA C  
ATOM   3318  O   ASN A 413      72.359  59.954  36.797  0.00  0.00      PROA O  
ATOM   3319  CB  ASN A 413      69.644  58.151  36.077  0.00  0.00      PROA C  
ATOM   3320  CG  ASN A 413      70.608  57.928  34.918  0.00  0.00      PROA C  
ATOM   3321  ND2 ASN A 413      70.629  58.872  33.960  0.00  0.00      PROA N  
ATOM   3322  OD1 ASN A 413      71.343  56.940  34.857  0.00  0.00      PROA O  
ATOM   3323  N   GLU A 414      71.944  58.419  38.385  0.00  0.00      PROA N  
ATOM   3324  CA  GLU A 414      73.323  58.326  38.833  0.00  0.00      PROA C  
ATOM   3325  C   GLU A 414      74.344  57.849  37.793  0.00  0.00      PROA C  
ATOM   3326  O   GLU A 414      75.440  58.408  37.702  0.00  0.00      PROA O  
ATOM   3327  CB  GLU A 414      73.431  57.503  40.148  0.00  0.00      PROA C  
ATOM   3328  CG  GLU A 414      73.025  56.008  40.050  0.00  0.00      PROA C  
ATOM   3329  CD  GLU A 414      73.044  55.270  41.390  0.00  0.00      PROA C  
ATOM   3330  OE1 GLU A 414      73.374  55.872  42.446  0.00  0.00      PROA O  
ATOM   3331  OE2 GLU A 414      72.723  54.051  41.394  0.00  0.00      PROA O1-
ATOM   3332  N   VAL A 415      74.036  56.812  36.978  0.00  0.00      PROA N  
ATOM   3333  CA  VAL A 415      75.024  56.253  36.056  0.00  0.00      PROA C  
ATOM   3334  C   VAL A 415      75.264  57.064  34.783  0.00  0.00      PROA C  
ATOM   3335  O   VAL A 415      76.411  57.192  34.352  0.00  0.00      PROA O  
ATOM   3336  CB  VAL A 415      74.826  54.773  35.721  0.00  0.00      PROA C  
ATOM   3337  CG1 VAL A 415      74.981  53.935  37.005  0.00  0.00      PROA C  
ATOM   3338  CG2 VAL A 415      73.473  54.493  35.048  0.00  0.00      PROA C  
ATOM   3339  N   LEU A 416      74.226  57.675  34.164  0.00  0.00      PROA N  
ATOM   3340  CA  LEU A 416      74.431  58.548  33.012  0.00  0.00      PROA C  
ATOM   3341  C   LEU A 416      74.581  59.993  33.481  0.00  0.00      PROA C  
ATOM   3342  O   LEU A 416      75.695  60.427  33.771  0.00  0.00      PROA O  
ATOM   3343  CB  LEU A 416      73.379  58.387  31.875  0.00  0.00      PROA C  
ATOM   3344  CG  LEU A 416      73.165  56.934  31.388  0.00  0.00      PROA C  
ATOM   3345  CD1 LEU A 416      72.038  56.870  30.346  0.00  0.00      PROA C  
ATOM   3346  CD2 LEU A 416      74.449  56.320  30.811  0.00  0.00      PROA C  
ATOM   3347  N   LYS A 417      73.462  60.743  33.573  0.00  0.00      PROA N  
ATOM   3348  CA  LYS A 417      73.341  62.117  34.046  0.00  0.00      PROA C  
ATOM   3349  C   LYS A 417      71.979  62.639  33.589  0.00  0.00      PROA C  
ATOM   3350  O   LYS A 417      70.954  61.985  33.778  0.00  0.00      PROA O  
ATOM   3351  CB  LYS A 417      74.507  63.107  33.688  0.00  0.00      PROA C  
ATOM   3352  CG  LYS A 417      74.933  63.188  32.204  0.00  0.00      PROA C  
ATOM   3353  CD  LYS A 417      75.799  64.435  31.924  0.00  0.00      PROA C  
ATOM   3354  CE  LYS A 417      76.157  64.612  30.438  0.00  0.00      PROA C  
ATOM   3355  NZ  LYS A 417      76.975  65.834  30.235  0.00  0.00      PROA N1+
ATOM   3356  N   ARG A 418      71.950  63.826  32.951  0.00  0.00      PROA N  
ATOM   3357  CA  ARG A 418      70.857  64.379  32.170  0.00  0.00      PROA C  
ATOM   3358  C   ARG A 418      70.420  63.497  31.002  0.00  0.00      PROA C  
ATOM   3359  O   ARG A 418      69.234  63.378  30.694  0.00  0.00      PROA O  
ATOM   3360  CB  ARG A 418      71.321  65.744  31.593  0.00  0.00      PROA C  
ATOM   3361  CG  ARG A 418      71.445  66.863  32.652  0.00  0.00      PROA C  
ATOM   3362  CD  ARG A 418      70.151  67.664  32.852  0.00  0.00      PROA C  
ATOM   3363  NE  ARG A 418      69.981  68.518  31.629  0.00  0.00      PROA N  
ATOM   3364  CZ  ARG A 418      68.839  69.032  31.191  0.00  0.00      PROA C  
ATOM   3365  NH1 ARG A 418      67.666  68.712  31.688  0.00  0.00      PROA N1+
ATOM   3366  NH2 ARG A 418      68.871  69.896  30.196  0.00  0.00      PROA N  
ATOM   3367  N   SER A 419      71.399  62.876  30.309  0.00  0.00      PROA N  
ATOM   3368  CA  SER A 419      71.209  62.066  29.112  0.00  0.00      PROA C  
ATOM   3369  C   SER A 419      70.242  60.905  29.286  0.00  0.00      PROA C  
ATOM   3370  O   SER A 419      70.277  60.185  30.283  0.00  0.00      PROA O  
ATOM   3371  CB  SER A 419      72.546  61.475  28.584  0.00  0.00      PROA C  
ATOM   3372  OG  SER A 419      73.495  62.518  28.330  0.00  0.00      PROA O  
ATOM   3373  N   LEU A 420      69.339  60.708  28.304  0.00  0.00      PROA N  
ATOM   3374  CA  LEU A 420      68.356  59.637  28.271  0.00  0.00      PROA C  
ATOM   3375  C   LEU A 420      68.953  58.241  28.055  0.00  0.00      PROA C  
ATOM   3376  O   LEU A 420      70.053  58.133  27.496  0.00  0.00      PROA O  
ATOM   3377  CB  LEU A 420      67.269  59.902  27.196  0.00  0.00      PROA C  
ATOM   3378  CG  LEU A 420      66.363  61.123  27.460  0.00  0.00      PROA C  
ATOM   3379  CD1 LEU A 420      65.255  61.173  26.397  0.00  0.00      PROA C  
ATOM   3380  CD2 LEU A 420      65.744  61.096  28.867  0.00  0.00      PROA C  
ATOM   3381  N   PRO A 421      68.305  57.144  28.480  0.00  0.00      PROA N  
ATOM   3382  CA  PRO A 421      68.630  55.801  28.006  0.00  0.00      PROA C  
ATOM   3383  C   PRO A 421      68.563  55.646  26.491  0.00  0.00      PROA C  
ATOM   3384  O   PRO A 421      68.005  56.495  25.795  0.00  0.00      PROA O  
ATOM   3385  CB  PRO A 421      67.594  54.884  28.694  0.00  0.00      PROA C  
ATOM   3386  CG  PRO A 421      66.960  55.752  29.783  0.00  0.00      PROA C  
ATOM   3387  CD  PRO A 421      67.005  57.139  29.156  0.00  0.00      PROA C  
ATOM   3388  N   THR A 422      69.104  54.539  25.957  0.00  0.00      PROA N  
ATOM   3389  CA  THR A 422      68.890  54.177  24.559  0.00  0.00      PROA C  
ATOM   3390  C   THR A 422      68.212  52.829  24.522  0.00  0.00      PROA C  
ATOM   3391  O   THR A 422      68.692  51.854  25.102  0.00  0.00      PROA O  
ATOM   3392  CB  THR A 422      70.167  54.114  23.728  0.00  0.00      PROA C  
ATOM   3393  CG2 THR A 422      69.876  53.783  22.253  0.00  0.00      PROA C  
ATOM   3394  OG1 THR A 422      70.831  55.373  23.746  0.00  0.00      PROA O  
ATOM   3395  N   CYS A 423      67.059  52.741  23.832  0.00  0.00      PROA N  
ATOM   3396  CA  CYS A 423      66.390  51.483  23.560  0.00  0.00      PROA C  
ATOM   3397  C   CYS A 423      66.892  50.940  22.229  0.00  0.00      PROA C  
ATOM   3398  O   CYS A 423      66.676  51.542  21.176  0.00  0.00      PROA O  
ATOM   3399  CB  CYS A 423      64.847  51.658  23.477  0.00  0.00      PROA C  
ATOM   3400  SG  CYS A 423      64.103  52.243  25.029  0.00  0.00      PROA S  
ATOM   3401  N   LEU A 424      67.587  49.788  22.236  0.00  0.00      PROA N  
ATOM   3402  CA  LEU A 424      68.059  49.146  21.022  0.00  0.00      PROA C  
ATOM   3403  C   LEU A 424      67.081  48.065  20.568  0.00  0.00      PROA C  
ATOM   3404  O   LEU A 424      66.470  47.406  21.416  0.00  0.00      PROA O  
ATOM   3405  CB  LEU A 424      69.464  48.505  21.156  0.00  0.00      PROA C  
ATOM   3406  CG  LEU A 424      70.642  49.491  21.318  0.00  0.00      PROA C  
ATOM   3407  CD1 LEU A 424      71.968  48.722  21.214  0.00  0.00      PROA C  
ATOM   3408  CD2 LEU A 424      70.636  50.622  20.276  0.00  0.00      PROA C  
ATOM   3409  N   PRO A 425      66.876  47.846  19.269  0.00  0.00      PROA N  
ATOM   3410  CA  PRO A 425      66.300  46.619  18.722  0.00  0.00      PROA C  
ATOM   3411  C   PRO A 425      66.744  45.305  19.350  0.00  0.00      PROA C  
ATOM   3412  O   PRO A 425      67.947  45.062  19.483  0.00  0.00      PROA O  
ATOM   3413  CB  PRO A 425      66.665  46.678  17.235  0.00  0.00      PROA C  
ATOM   3414  CG  PRO A 425      66.688  48.175  16.938  0.00  0.00      PROA C  
ATOM   3415  CD  PRO A 425      67.329  48.742  18.200  0.00  0.00      PROA C  
ATOM   3416  N   VAL A 426      65.801  44.417  19.704  0.00  0.00      PROA N  
ATOM   3417  CA  VAL A 426      66.094  43.029  20.007  0.00  0.00      PROA C  
ATOM   3418  C   VAL A 426      66.424  42.281  18.718  0.00  0.00      PROA C  
ATOM   3419  O   VAL A 426      65.853  42.533  17.653  0.00  0.00      PROA O  
ATOM   3420  CB  VAL A 426      64.985  42.345  20.811  0.00  0.00      PROA C  
ATOM   3421  CG1 VAL A 426      63.915  41.679  19.920  0.00  0.00      PROA C  
ATOM   3422  CG2 VAL A 426      65.620  41.321  21.773  0.00  0.00      PROA C  
ATOM   3423  N   CYS A 427      67.386  41.346  18.778  0.00  0.00      PROA N  
ATOM   3424  CA  CYS A 427      67.883  40.665  17.604  0.00  0.00      PROA C  
ATOM   3425  C   CYS A 427      67.603  39.176  17.673  0.00  0.00      PROA C  
ATOM   3426  O   CYS A 427      67.571  38.575  18.748  0.00  0.00      PROA O  
ATOM   3427  CB  CYS A 427      69.397  40.945  17.390  0.00  0.00      PROA C  
ATOM   3428  SG  CYS A 427      70.530  40.321  18.684  0.00  0.00      PROA S  
ATOM   3429  N   GLY A 428      67.382  38.546  16.501  0.00  0.00      PROA N  
ATOM   3430  CA  GLY A 428      67.341  37.095  16.340  0.00  0.00      PROA C  
ATOM   3431  C   GLY A 428      66.315  36.331  17.145  0.00  0.00      PROA C  
ATOM   3432  O   GLY A 428      66.588  35.215  17.585  0.00  0.00      PROA O  
ATOM   3433  N   LEU A 429      65.106  36.890  17.332  0.00  0.00      PROA N  
ATOM   3434  CA  LEU A 429      64.021  36.246  18.066  0.00  0.00      PROA C  
ATOM   3435  C   LEU A 429      62.748  36.159  17.218  0.00  0.00      PROA C  
ATOM   3436  O   LEU A 429      61.752  36.819  17.542  0.00  0.00      PROA O  
ATOM   3437  CB  LEU A 429      63.704  36.993  19.392  0.00  0.00      PROA C  
ATOM   3438  CG  LEU A 429      64.779  36.855  20.489  0.00  0.00      PROA C  
ATOM   3439  CD1 LEU A 429      64.465  37.792  21.663  0.00  0.00      PROA C  
ATOM   3440  CD2 LEU A 429      64.891  35.409  20.994  0.00  0.00      PROA C  
ATOM   3441  N   PRO A 430      62.721  35.394  16.117  0.00  0.00      PROA N  
ATOM   3442  CA  PRO A 430      61.505  35.171  15.339  0.00  0.00      PROA C  
ATOM   3443  C   PRO A 430      60.373  34.537  16.143  0.00  0.00      PROA C  
ATOM   3444  O   PRO A 430      60.611  33.851  17.141  0.00  0.00      PROA O  
ATOM   3445  CB  PRO A 430      61.985  34.264  14.197  0.00  0.00      PROA C  
ATOM   3446  CG  PRO A 430      63.037  33.375  14.856  0.00  0.00      PROA C  
ATOM   3447  CD  PRO A 430      63.694  34.321  15.869  0.00  0.00      PROA C  
ATOM   3448  N   LYS A 431      59.114  34.768  15.727  0.00  0.00      PROA N  
ATOM   3449  CA  LYS A 431      57.953  34.292  16.458  0.00  0.00      PROA C  
ATOM   3450  C   LYS A 431      57.385  33.000  15.876  0.00  0.00      PROA C  
ATOM   3451  O   LYS A 431      56.396  32.456  16.371  0.00  0.00      PROA O  
ATOM   3452  CB  LYS A 431      56.854  35.389  16.557  0.00  0.00      PROA C  
ATOM   3453  CG  LYS A 431      57.155  36.500  17.588  0.00  0.00      PROA C  
ATOM   3454  CD  LYS A 431      58.220  37.526  17.150  0.00  0.00      PROA C  
ATOM   3455  CE  LYS A 431      58.510  38.636  18.176  0.00  0.00      PROA C  
ATOM   3456  NZ  LYS A 431      59.227  38.088  19.357  0.00  0.00      PROA N1+
ATOM   3457  N   PHE A 432      58.031  32.454  14.824  0.00  0.00      PROA N  
ATOM   3458  CA  PHE A 432      57.521  31.341  14.039  0.00  0.00      PROA C  
ATOM   3459  C   PHE A 432      58.573  30.255  13.821  0.00  0.00      PROA C  
ATOM   3460  O   PHE A 432      59.772  30.451  14.033  0.00  0.00      PROA O  
ATOM   3461  CB  PHE A 432      56.990  31.814  12.655  0.00  0.00      PROA C  
ATOM   3462  CG  PHE A 432      55.844  32.777  12.835  0.00  0.00      PROA C  
ATOM   3463  CD1 PHE A 432      54.545  32.296  13.071  0.00  0.00      PROA C  
ATOM   3464  CD2 PHE A 432      56.047  34.166  12.749  0.00  0.00      PROA C  
ATOM   3465  CE1 PHE A 432      53.474  33.184  13.236  0.00  0.00      PROA C  
ATOM   3466  CE2 PHE A 432      54.980  35.057  12.909  0.00  0.00      PROA C  
ATOM   3467  CZ  PHE A 432      53.691  34.565  13.153  0.00  0.00      PROA C  
ATOM   3468  N   SER A 433      58.111  29.053  13.409  0.00  0.00      PROA N  
ATOM   3469  CA  SER A 433      58.926  27.871  13.128  0.00  0.00      PROA C  
ATOM   3470  C   SER A 433      58.432  27.234  11.825  0.00  0.00      PROA C  
ATOM   3471  O   SER A 433      57.333  27.538  11.358  0.00  0.00      PROA O  
ATOM   3472  CB  SER A 433      58.872  26.852  14.309  0.00  0.00      PROA C  
ATOM   3473  OG  SER A 433      59.717  25.707  14.126  0.00  0.00      PROA O  
ATOM   3474  N   ARG A 434      59.238  26.356  11.176  0.00  0.00      PROA N  
ATOM   3475  CA  ARG A 434      59.095  26.009   9.759  0.00  0.00      PROA C  
ATOM   3476  C   ARG A 434      59.109  24.517   9.390  0.00  0.00      PROA C  
ATOM   3477  O   ARG A 434      59.539  23.663  10.168  0.00  0.00      PROA O  
ATOM   3478  CB  ARG A 434      60.213  26.703   8.933  0.00  0.00      PROA C  
ATOM   3479  CG  ARG A 434      61.636  26.456   9.481  0.00  0.00      PROA C  
ATOM   3480  CD  ARG A 434      62.730  27.091   8.614  0.00  0.00      PROA C  
ATOM   3481  NE  ARG A 434      63.983  27.028   9.435  0.00  0.00      PROA N  
ATOM   3482  CZ  ARG A 434      64.708  28.104   9.714  0.00  0.00      PROA C  
ATOM   3483  NH1 ARG A 434      64.759  29.147   8.928  0.00  0.00      PROA N1+
ATOM   3484  NH2 ARG A 434      65.408  28.122  10.826  0.00  0.00      PROA N  
ATOM   3485  N   ASP A 435      58.625  24.204   8.154  0.00  0.00      PROA N  
ATOM   3486  CA  ASP A 435      58.498  22.886   7.529  0.00  0.00      PROA C  
ATOM   3487  C   ASP A 435      58.661  22.992   5.973  0.00  0.00      PROA C  
ATOM   3488  O   ASP A 435      59.331  23.900   5.477  0.00  0.00      PROA O  
ATOM   3489  CB  ASP A 435      57.102  22.274   7.883  0.00  0.00      PROA C  
ATOM   3490  CG  ASP A 435      56.977  21.915   9.356  0.00  0.00      PROA C  
ATOM   3491  OD1 ASP A 435      57.796  21.095   9.854  0.00  0.00      PROA O  
ATOM   3492  OD2 ASP A 435      56.001  22.368  10.013  0.00  0.00      PROA O1-
ATOM   3493  N   ASP A 436      58.031  22.061   5.194  0.00  0.00      PROA N  
ATOM   3494  CA  ASP A 436      57.858  21.982   3.727  0.00  0.00      PROA C  
ATOM   3495  C   ASP A 436      59.011  21.371   2.870  0.00  0.00      PROA C  
ATOM   3496  O   ASP A 436      59.968  20.818   3.410  0.00  0.00      PROA O  
ATOM   3497  CB  ASP A 436      57.194  23.257   3.115  0.00  0.00      PROA C  
ATOM   3498  CG  ASP A 436      55.747  23.459   3.561  0.00  0.00      PROA C  
ATOM   3499  OD1 ASP A 436      55.135  22.556   4.191  0.00  0.00      PROA O  
ATOM   3500  OD2 ASP A 436      55.164  24.511   3.181  0.00  0.00      PROA O1-
ATOM   3501  N   ASP A 437      58.893  21.376   1.504  0.00  0.00      PROA N  
ATOM   3502  CA  ASP A 437      59.881  20.916   0.509  0.00  0.00      PROA C  
ATOM   3503  C   ASP A 437      59.893  21.798  -0.780  0.00  0.00      PROA C  
ATOM   3504  O   ASP A 437      58.832  22.067  -1.339  0.00  0.00      PROA O  
ATOM   3505  CB  ASP A 437      59.560  19.462   0.055  0.00  0.00      PROA C  
ATOM   3506  CG  ASP A 437      59.907  18.435   1.118  0.00  0.00      PROA C  
ATOM   3507  OD1 ASP A 437      61.081  18.393   1.572  0.00  0.00      PROA O  
ATOM   3508  OD2 ASP A 437      59.036  17.582   1.440  0.00  0.00      PROA O1-
ATOM   3509  N   ASP A 438      61.093  22.259  -1.250  0.00  0.00      PROA N  
ATOM   3510  CA  ASP A 438      61.425  22.966  -2.504  0.00  0.00      PROA C  
ATOM   3511  C   ASP A 438      61.824  24.473  -2.380  0.00  0.00      PROA C  
ATOM   3512  O   ASP A 438      60.988  25.369  -2.493  0.00  0.00      PROA O  
ATOM   3513  CB  ASP A 438      60.424  22.684  -3.670  0.00  0.00      PROA C  
ATOM   3514  CG  ASP A 438      60.950  23.057  -5.050  0.00  0.00      PROA C  
ATOM   3515  OD1 ASP A 438      62.188  23.184  -5.230  0.00  0.00      PROA O  
ATOM   3516  OD2 ASP A 438      60.121  23.115  -6.000  0.00  0.00      PROA O1-
ATOM   3517  N   LYS A 439      63.132  24.789  -2.153  0.00  0.00      PROA N  
ATOM   3518  CA  LYS A 439      63.638  26.157  -1.969  0.00  0.00      PROA C  
ATOM   3519  C   LYS A 439      64.642  26.656  -3.010  0.00  0.00      PROA C  
ATOM   3520  O   LYS A 439      64.263  27.234  -4.023  0.00  0.00      PROA O  
ATOM   3521  CB  LYS A 439      64.200  26.389  -0.531  0.00  0.00      PROA C  
ATOM   3522  CG  LYS A 439      63.116  26.778   0.490  0.00  0.00      PROA C  
ATOM   3523  CD  LYS A 439      63.503  26.847   1.999  0.00  0.00      PROA C  
ATOM   3524  CE  LYS A 439      62.846  28.001   2.798  0.00  0.00      PROA C  
ATOM   3525  NZ  LYS A 439      62.432  27.589   4.169  0.00  0.00      PROA N1+
ATOM   3526  N   ILE A 440      65.961  26.487  -2.760  0.00  0.00      PROA N  
ATOM   3527  CA  ILE A 440      67.016  26.905  -3.674  0.00  0.00      PROA C  
ATOM   3528  C   ILE A 440      67.401  25.668  -4.475  0.00  0.00      PROA C  
ATOM   3529  O   ILE A 440      66.550  25.076  -5.139  0.00  0.00      PROA O  
ATOM   3530  CB  ILE A 440      68.134  27.645  -2.931  0.00  0.00      PROA C  
ATOM   3531  CG1 ILE A 440      69.212  28.232  -3.866  0.00  0.00      PROA C  
ATOM   3532  CG2 ILE A 440      68.731  26.848  -1.749  0.00  0.00      PROA C  
ATOM   3533  CD  ILE A 440      68.661  29.376  -4.711  0.00  0.00      PROA C  
ATOM   3534  N   PHE A 441      68.644  25.159  -4.412  0.00  0.00      PROA N  
ATOM   3535  CA  PHE A 441      68.874  23.756  -4.706  0.00  0.00      PROA C  
ATOM   3536  C   PHE A 441      68.385  22.888  -3.541  0.00  0.00      PROA C  
ATOM   3537  O   PHE A 441      69.010  22.819  -2.485  0.00  0.00      PROA O  
ATOM   3538  CB  PHE A 441      70.351  23.438  -5.088  0.00  0.00      PROA C  
ATOM   3539  CG  PHE A 441      70.578  23.528  -6.580  0.00  0.00      PROA C  
ATOM   3540  CD1 PHE A 441      70.123  24.622  -7.336  0.00  0.00      PROA C  
ATOM   3541  CD2 PHE A 441      71.276  22.501  -7.244  0.00  0.00      PROA C  
ATOM   3542  CE1 PHE A 441      70.354  24.690  -8.716  0.00  0.00      PROA C  
ATOM   3543  CE2 PHE A 441      71.502  22.561  -8.624  0.00  0.00      PROA C  
ATOM   3544  CZ  PHE A 441      71.034  23.653  -9.363  0.00  0.00      PROA C  
ATOM   3545  N   ASN A 442      67.226  22.219  -3.730  0.00  0.00      PROA N  
ATOM   3546  CA  ASN A 442      66.682  21.176  -2.864  0.00  0.00      PROA C  
ATOM   3547  C   ASN A 442      66.458  21.505  -1.378  0.00  0.00      PROA C  
ATOM   3548  O   ASN A 442      66.873  20.751  -0.495  0.00  0.00      PROA O  
ATOM   3549  CB  ASN A 442      67.484  19.851  -3.016  0.00  0.00      PROA C  
ATOM   3550  CG  ASN A 442      67.540  19.438  -4.485  0.00  0.00      PROA C  
ATOM   3551  ND2 ASN A 442      68.740  19.507  -5.103  0.00  0.00      PROA N  
ATOM   3552  OD1 ASN A 442      66.533  19.033  -5.074  0.00  0.00      PROA O  
ATOM   3553  N   GLY A 443      65.767  22.625  -1.053  0.00  0.00      PROA N  
ATOM   3554  CA  GLY A 443      65.322  22.942   0.327  0.00  0.00      PROA C  
ATOM   3555  C   GLY A 443      63.826  22.757   0.600  0.00  0.00      PROA C  
ATOM   3556  O   GLY A 443      63.270  21.711   0.291  0.00  0.00      PROA O  
ATOM   3557  N   ARG A 444      63.130  23.756   1.217  0.00  0.00      PROA N  
ATOM   3558  CA  ARG A 444      61.806  23.631   1.871  0.00  0.00      PROA C  
ATOM   3559  C   ARG A 444      60.928  24.925   2.084  0.00  0.00      PROA C  
ATOM   3560  O   ARG A 444      61.109  25.517   3.140  0.00  0.00      PROA O  
ATOM   3561  CB  ARG A 444      62.005  22.940   3.263  0.00  0.00      PROA C  
ATOM   3562  CG  ARG A 444      62.960  23.529   4.340  0.00  0.00      PROA C  
ATOM   3563  CD  ARG A 444      64.474  23.345   4.183  0.00  0.00      PROA C  
ATOM   3564  NE  ARG A 444      65.065  24.129   5.317  0.00  0.00      PROA N  
ATOM   3565  CZ  ARG A 444      65.291  23.666   6.537  0.00  0.00      PROA C  
ATOM   3566  NH1 ARG A 444      65.444  22.399   6.828  0.00  0.00      PROA N1+
ATOM   3567  NH2 ARG A 444      65.353  24.560   7.502  0.00  0.00      PROA N  
ATOM   3568  N   PRO A 445      60.038  25.496   1.222  0.00  0.00      PROA N  
ATOM   3569  CA  PRO A 445      59.596  26.914   1.204  0.00  0.00      PROA C  
ATOM   3570  C   PRO A 445      59.280  27.604   2.524  0.00  0.00      PROA C  
ATOM   3571  O   PRO A 445      58.814  26.971   3.469  0.00  0.00      PROA O  
ATOM   3572  CB  PRO A 445      58.428  26.974   0.205  0.00  0.00      PROA C  
ATOM   3573  CG  PRO A 445      57.897  25.549   0.177  0.00  0.00      PROA C  
ATOM   3574  CD  PRO A 445      59.168  24.719   0.357  0.00  0.00      PROA C  
ATOM   3575  N   ALA A 446      59.583  28.919   2.632  0.00  0.00      PROA N  
ATOM   3576  CA  ALA A 446      59.556  29.654   3.879  0.00  0.00      PROA C  
ATOM   3577  C   ALA A 446      58.217  29.660   4.597  0.00  0.00      PROA C  
ATOM   3578  O   ALA A 446      57.145  29.778   4.003  0.00  0.00      PROA O  
ATOM   3579  CB  ALA A 446      60.042  31.104   3.685  0.00  0.00      PROA C  
ATOM   3580  N   GLN A 447      58.272  29.545   5.943  0.00  0.00      PROA N  
ATOM   3581  CA  GLN A 447      57.105  29.761   6.771  0.00  0.00      PROA C  
ATOM   3582  C   GLN A 447      57.147  31.197   7.228  0.00  0.00      PROA C  
ATOM   3583  O   GLN A 447      57.893  31.531   8.147  0.00  0.00      PROA O  
ATOM   3584  CB  GLN A 447      56.987  28.804   7.995  0.00  0.00      PROA C  
ATOM   3585  CG  GLN A 447      56.090  27.546   7.798  0.00  0.00      PROA C  
ATOM   3586  CD  GLN A 447      56.483  26.528   6.719  0.00  0.00      PROA C  
ATOM   3587  NE2 GLN A 447      57.752  26.542   6.262  0.00  0.00      PROA N  
ATOM   3588  OE1 GLN A 447      55.665  25.694   6.328  0.00  0.00      PROA O  
ATOM   3589  N   LYS A 448      56.348  32.061   6.576  0.00  0.00      PROA N  
ATOM   3590  CA  LYS A 448      56.090  33.456   6.891  0.00  0.00      PROA C  
ATOM   3591  C   LYS A 448      57.213  34.217   7.618  0.00  0.00      PROA C  
ATOM   3592  O   LYS A 448      58.230  34.578   7.025  0.00  0.00      PROA O  
ATOM   3593  CB  LYS A 448      54.698  33.567   7.570  0.00  0.00      PROA C  
ATOM   3594  CG  LYS A 448      54.120  34.989   7.670  0.00  0.00      PROA C  
ATOM   3595  CD  LYS A 448      53.712  35.585   6.309  0.00  0.00      PROA C  
ATOM   3596  CE  LYS A 448      53.155  37.009   6.454  0.00  0.00      PROA C  
ATOM   3597  NZ  LYS A 448      52.725  37.563   5.151  0.00  0.00      PROA N1+
ATOM   3598  N   GLY A 449      57.056  34.471   8.939  0.00  0.00      PROA N  
ATOM   3599  CA  GLY A 449      57.995  35.232   9.762  0.00  0.00      PROA C  
ATOM   3600  C   GLY A 449      59.095  34.431  10.412  0.00  0.00      PROA C  
ATOM   3601  O   GLY A 449      59.614  34.821  11.454  0.00  0.00      PROA O  
ATOM   3602  N   THR A 450      59.499  33.283   9.835  0.00  0.00      PROA N  
ATOM   3603  CA  THR A 450      60.616  32.487  10.368  0.00  0.00      PROA C  
ATOM   3604  C   THR A 450      61.968  33.099   9.997  0.00  0.00      PROA C  
ATOM   3605  O   THR A 450      62.982  32.868  10.655  0.00  0.00      PROA O  
ATOM   3606  CB  THR A 450      60.580  31.015   9.943  0.00  0.00      PROA C  
ATOM   3607  CG2 THR A 450      61.575  30.169  10.753  0.00  0.00      PROA C  
ATOM   3608  OG1 THR A 450      59.299  30.450  10.194  0.00  0.00      PROA O  
ATOM   3609  N   THR A 451      62.008  33.965   8.954  0.00  0.00      PROA N  
ATOM   3610  CA  THR A 451      63.230  34.686   8.557  0.00  0.00      PROA C  
ATOM   3611  C   THR A 451      62.964  36.198   8.505  0.00  0.00      PROA C  
ATOM   3612  O   THR A 451      62.964  36.791   7.424  0.00  0.00      PROA O  
ATOM   3613  CB  THR A 451      63.786  34.225   7.201  0.00  0.00      PROA C  
ATOM   3614  CG2 THR A 451      65.246  34.670   7.029  0.00  0.00      PROA C  
ATOM   3615  OG1 THR A 451      63.794  32.806   7.094  0.00  0.00      PROA O  
ATOM   3616  N   PRO A 452      62.707  36.900   9.612  0.00  0.00      PROA N  
ATOM   3617  CA  PRO A 452      62.235  38.287   9.600  0.00  0.00      PROA C  
ATOM   3618  C   PRO A 452      63.335  39.280   9.243  0.00  0.00      PROA C  
ATOM   3619  O   PRO A 452      63.046  40.405   8.835  0.00  0.00      PROA O  
ATOM   3620  CB  PRO A 452      61.721  38.493  11.033  0.00  0.00      PROA C  
ATOM   3621  CG  PRO A 452      62.603  37.578  11.882  0.00  0.00      PROA C  
ATOM   3622  CD  PRO A 452      62.786  36.365  10.973  0.00  0.00      PROA C  
ATOM   3623  N   TRP A 453      64.609  38.907   9.425  0.00  0.00      PROA N  
ATOM   3624  CA  TRP A 453      65.755  39.750   9.152  0.00  0.00      PROA C  
ATOM   3625  C   TRP A 453      66.097  39.889   7.680  0.00  0.00      PROA C  
ATOM   3626  O   TRP A 453      66.881  40.763   7.303  0.00  0.00      PROA O  
ATOM   3627  CB  TRP A 453      67.000  39.214   9.900  0.00  0.00      PROA C  
ATOM   3628  CG  TRP A 453      67.166  37.728   9.831  0.00  0.00      PROA C  
ATOM   3629  CD1 TRP A 453      67.705  36.994   8.806  0.00  0.00      PROA C  
ATOM   3630  CD2 TRP A 453      66.783  36.793  10.852  0.00  0.00      PROA C  
ATOM   3631  CE2 TRP A 453      67.087  35.503  10.359  0.00  0.00      PROA C  
ATOM   3632  CE3 TRP A 453      66.226  36.935  12.123  0.00  0.00      PROA C  
ATOM   3633  NE1 TRP A 453      67.654  35.656   9.127  0.00  0.00      PROA N  
ATOM   3634  CZ2 TRP A 453      66.789  34.359  11.082  0.00  0.00      PROA C  
ATOM   3635  CZ3 TRP A 453      65.935  35.781  12.853  0.00  0.00      PROA C  
ATOM   3636  CH2 TRP A 453      66.197  34.515  12.337  0.00  0.00      PROA C  
ATOM   3637  N   ILE A 454      65.538  39.020   6.815  0.00  0.00      PROA N  
ATOM   3638  CA  ILE A 454      65.803  39.010   5.386  0.00  0.00      PROA C  
ATOM   3639  C   ILE A 454      65.441  40.344   4.720  0.00  0.00      PROA C  
ATOM   3640  O   ILE A 454      64.389  40.950   4.954  0.00  0.00      PROA O  
ATOM   3641  CB  ILE A 454      65.142  37.795   4.713  0.00  0.00      PROA C  
ATOM   3642  CG1 ILE A 454      66.143  36.961   3.870  0.00  0.00      PROA C  
ATOM   3643  CG2 ILE A 454      63.856  38.143   3.930  0.00  0.00      PROA C  
ATOM   3644  CD  ILE A 454      66.764  37.693   2.676  0.00  0.00      PROA C  
ATOM   3645  N   ALA A 455      66.356  40.849   3.882  0.00  0.00      PROA N  
ATOM   3646  CA  ALA A 455      66.182  42.047   3.108  0.00  0.00      PROA C  
ATOM   3647  C   ALA A 455      66.403  41.699   1.649  0.00  0.00      PROA C  
ATOM   3648  O   ALA A 455      67.211  40.832   1.310  0.00  0.00      PROA O  
ATOM   3649  CB  ALA A 455      67.165  43.148   3.556  0.00  0.00      PROA C  
ATOM   3650  N   MET A 456      65.666  42.354   0.743  0.00  0.00      PROA N  
ATOM   3651  CA  MET A 456      65.772  42.108  -0.675  0.00  0.00      PROA C  
ATOM   3652  C   MET A 456      66.309  43.364  -1.341  0.00  0.00      PROA C  
ATOM   3653  O   MET A 456      65.821  44.471  -1.105  0.00  0.00      PROA O  
ATOM   3654  CB  MET A 456      64.380  41.758  -1.249  0.00  0.00      PROA C  
ATOM   3655  CG  MET A 456      64.450  41.007  -2.589  0.00  0.00      PROA C  
ATOM   3656  SD  MET A 456      62.849  40.339  -3.148  0.00  0.00      PROA S  
ATOM   3657  CE  MET A 456      62.236  41.924  -3.770  0.00  0.00      PROA C  
ATOM   3658  N   LEU A 457      67.350  43.213  -2.182  0.00  0.00      PROA N  
ATOM   3659  CA  LEU A 457      67.941  44.296  -2.942  0.00  0.00      PROA C  
ATOM   3660  C   LEU A 457      67.375  44.262  -4.353  0.00  0.00      PROA C  
ATOM   3661  O   LEU A 457      67.589  43.305  -5.103  0.00  0.00      PROA O  
ATOM   3662  CB  LEU A 457      69.491  44.196  -3.051  0.00  0.00      PROA C  
ATOM   3663  CG  LEU A 457      70.312  44.645  -1.822  0.00  0.00      PROA C  
ATOM   3664  CD1 LEU A 457      70.095  43.770  -0.580  0.00  0.00      PROA C  
ATOM   3665  CD2 LEU A 457      71.810  44.699  -2.166  0.00  0.00      PROA C  
ATOM   3666  N   SER A 458      66.642  45.316  -4.748  0.00  0.00      PROA N  
ATOM   3667  CA  SER A 458      66.090  45.450  -6.089  0.00  0.00      PROA C  
ATOM   3668  C   SER A 458      66.417  46.801  -6.651  0.00  0.00      PROA C  
ATOM   3669  O   SER A 458      66.456  47.796  -5.930  0.00  0.00      PROA O  
ATOM   3670  CB  SER A 458      64.540  45.372  -6.160  0.00  0.00      PROA C  
ATOM   3671  OG  SER A 458      64.067  44.077  -5.815  0.00  0.00      PROA O  
ATOM   3672  N   GLN A 459      66.621  46.903  -7.979  0.00  0.00      PROA N  
ATOM   3673  CA  GLN A 459      66.522  48.173  -8.673  0.00  0.00      PROA C  
ATOM   3674  C   GLN A 459      65.127  48.802  -8.551  0.00  0.00      PROA C  
ATOM   3675  O   GLN A 459      64.173  48.182  -8.076  0.00  0.00      PROA O  
ATOM   3676  CB  GLN A 459      66.967  48.103 -10.163  0.00  0.00      PROA C  
ATOM   3677  CG  GLN A 459      68.459  47.731 -10.386  0.00  0.00      PROA C  
ATOM   3678  CD  GLN A 459      68.735  46.224 -10.356  0.00  0.00      PROA C  
ATOM   3679  NE2 GLN A 459      70.033  45.864 -10.495  0.00  0.00      PROA N  
ATOM   3680  OE1 GLN A 459      67.847  45.378 -10.233  0.00  0.00      PROA O  
ATOM   3681  N   LEU A 460      64.960  50.063  -8.996  0.00  0.00      PROA N  
ATOM   3682  CA  LEU A 460      63.702  50.795  -8.925  0.00  0.00      PROA C  
ATOM   3683  C   LEU A 460      62.535  50.117  -9.646  0.00  0.00      PROA C  
ATOM   3684  O   LEU A 460      61.376  50.253  -9.249  0.00  0.00      PROA O  
ATOM   3685  CB  LEU A 460      63.866  52.243  -9.450  0.00  0.00      PROA C  
ATOM   3686  CG  LEU A 460      64.928  53.093  -8.714  0.00  0.00      PROA C  
ATOM   3687  CD1 LEU A 460      64.950  54.514  -9.298  0.00  0.00      PROA C  
ATOM   3688  CD2 LEU A 460      64.698  53.145  -7.194  0.00  0.00      PROA C  
ATOM   3689  N   ASN A 461      62.826  49.329 -10.707  0.00  0.00      PROA N  
ATOM   3690  CA  ASN A 461      61.861  48.503 -11.421  0.00  0.00      PROA C  
ATOM   3691  C   ASN A 461      61.168  47.450 -10.539  0.00  0.00      PROA C  
ATOM   3692  O   ASN A 461      60.003  47.111 -10.756  0.00  0.00      PROA O  
ATOM   3693  CB  ASN A 461      62.479  47.879 -12.715  0.00  0.00      PROA C  
ATOM   3694  CG  ASN A 461      63.559  46.812 -12.497  0.00  0.00      PROA C  
ATOM   3695  ND2 ASN A 461      63.984  46.176 -13.612  0.00  0.00      PROA N  
ATOM   3696  OD1 ASN A 461      64.016  46.515 -11.392  0.00  0.00      PROA O  
ATOM   3697  N   GLY A 462      61.874  46.918  -9.517  0.00  0.00      PROA N  
ATOM   3698  CA  GLY A 462      61.353  45.949  -8.557  0.00  0.00      PROA C  
ATOM   3699  C   GLY A 462      61.844  44.543  -8.776  0.00  0.00      PROA C  
ATOM   3700  O   GLY A 462      61.373  43.612  -8.127  0.00  0.00      PROA O  
ATOM   3701  N   GLN A 463      62.824  44.331  -9.676  0.00  0.00      PROA N  
ATOM   3702  CA  GLN A 463      63.414  43.018  -9.887  0.00  0.00      PROA C  
ATOM   3703  C   GLN A 463      64.519  42.783  -8.844  0.00  0.00      PROA C  
ATOM   3704  O   GLN A 463      65.439  43.601  -8.765  0.00  0.00      PROA O  
ATOM   3705  CB  GLN A 463      64.015  42.908 -11.314  0.00  0.00      PROA C  
ATOM   3706  CG  GLN A 463      64.486  41.489 -11.744  0.00  0.00      PROA C  
ATOM   3707  CD  GLN A 463      63.418  40.395 -11.620  0.00  0.00      PROA C  
ATOM   3708  NE2 GLN A 463      62.228  40.644 -12.210  0.00  0.00      PROA N  
ATOM   3709  OE1 GLN A 463      63.625  39.330 -11.028  0.00  0.00      PROA O  
ATOM   3710  N   PRO A 464      64.505  41.772  -7.972  0.00  0.00      PROA N  
ATOM   3711  CA  PRO A 464      65.642  41.448  -7.109  0.00  0.00      PROA C  
ATOM   3712  C   PRO A 464      66.934  41.101  -7.834  0.00  0.00      PROA C  
ATOM   3713  O   PRO A 464      66.905  40.417  -8.861  0.00  0.00      PROA O  
ATOM   3714  CB  PRO A 464      65.136  40.288  -6.239  0.00  0.00      PROA C  
ATOM   3715  CG  PRO A 464      64.049  39.626  -7.084  0.00  0.00      PROA C  
ATOM   3716  CD  PRO A 464      63.407  40.814  -7.801  0.00  0.00      PROA C  
ATOM   3717  N   PHE A 465      68.086  41.539  -7.291  0.00  0.00      PROA N  
ATOM   3718  CA  PHE A 465      69.390  41.114  -7.771  0.00  0.00      PROA C  
ATOM   3719  C   PHE A 465      70.230  40.477  -6.663  0.00  0.00      PROA C  
ATOM   3720  O   PHE A 465      71.126  39.679  -6.944  0.00  0.00      PROA O  
ATOM   3721  CB  PHE A 465      70.166  42.289  -8.447  0.00  0.00      PROA C  
ATOM   3722  CG  PHE A 465      70.473  43.461  -7.537  0.00  0.00      PROA C  
ATOM   3723  CD1 PHE A 465      69.567  44.527  -7.410  0.00  0.00      PROA C  
ATOM   3724  CD2 PHE A 465      71.721  43.561  -6.897  0.00  0.00      PROA C  
ATOM   3725  CE1 PHE A 465      69.900  45.670  -6.670  0.00  0.00      PROA C  
ATOM   3726  CE2 PHE A 465      72.050  44.691  -6.137  0.00  0.00      PROA C  
ATOM   3727  CZ  PHE A 465      71.143  45.752  -6.034  0.00  0.00      PROA C  
ATOM   3728  N   CYS A 466      69.927  40.762  -5.381  0.00  0.00      PROA N  
ATOM   3729  CA  CYS A 466      70.704  40.280  -4.252  0.00  0.00      PROA C  
ATOM   3730  C   CYS A 466      69.826  40.212  -3.013  0.00  0.00      PROA C  
ATOM   3731  O   CYS A 466      68.730  40.774  -2.955  0.00  0.00      PROA O  
ATOM   3732  CB  CYS A 466      71.939  41.179  -3.935  0.00  0.00      PROA C  
ATOM   3733  SG  CYS A 466      73.400  40.781  -4.944  0.00  0.00      PROA S  
ATOM   3734  N   GLY A 467      70.309  39.495  -1.983  0.00  0.00      PROA N  
ATOM   3735  CA  GLY A 467      69.721  39.453  -0.656  0.00  0.00      PROA C  
ATOM   3736  C   GLY A 467      70.558  40.244   0.316  0.00  0.00      PROA C  
ATOM   3737  O   GLY A 467      71.691  40.636   0.042  0.00  0.00      PROA O  
ATOM   3738  N   GLY A 468      70.013  40.500   1.509  0.00  0.00      PROA N  
ATOM   3739  CA  GLY A 468      70.744  41.121   2.594  0.00  0.00      PROA C  
ATOM   3740  C   GLY A 468      70.108  40.756   3.897  0.00  0.00      PROA C  
ATOM   3741  O   GLY A 468      69.131  40.011   3.953  0.00  0.00      PROA O  
ATOM   3742  N   SER A 469      70.630  41.303   4.998  0.00  0.00      PROA N  
ATOM   3743  CA  SER A 469      70.055  41.079   6.311  0.00  0.00      PROA C  
ATOM   3744  C   SER A 469      70.132  42.321   7.167  0.00  0.00      PROA C  
ATOM   3745  O   SER A 469      71.123  43.049   7.168  0.00  0.00      PROA O  
ATOM   3746  CB  SER A 469      70.674  39.881   7.074  0.00  0.00      PROA C  
ATOM   3747  OG  SER A 469      72.101  39.942   7.093  0.00  0.00      PROA O  
ATOM   3748  N   LEU A 470      69.029  42.608   7.884  0.00  0.00      PROA N  
ATOM   3749  CA  LEU A 470      68.875  43.738   8.779  0.00  0.00      PROA C  
ATOM   3750  C   LEU A 470      69.810  43.643   9.992  0.00  0.00      PROA C  
ATOM   3751  O   LEU A 470      69.794  42.664  10.742  0.00  0.00      PROA O  
ATOM   3752  CB  LEU A 470      67.384  43.810   9.216  0.00  0.00      PROA C  
ATOM   3753  CG  LEU A 470      66.803  45.197   9.580  0.00  0.00      PROA C  
ATOM   3754  CD1 LEU A 470      65.366  45.035  10.097  0.00  0.00      PROA C  
ATOM   3755  CD2 LEU A 470      67.620  46.023  10.576  0.00  0.00      PROA C  
ATOM   3756  N   LEU A 471      70.640  44.678  10.208  0.00  0.00      PROA N  
ATOM   3757  CA  LEU A 471      71.522  44.840  11.345  0.00  0.00      PROA C  
ATOM   3758  C   LEU A 471      71.101  46.084  12.114  0.00  0.00      PROA C  
ATOM   3759  O   LEU A 471      70.894  47.159  11.544  0.00  0.00      PROA O  
ATOM   3760  CB  LEU A 471      73.014  45.019  10.944  0.00  0.00      PROA C  
ATOM   3761  CG  LEU A 471      73.831  43.721  10.772  0.00  0.00      PROA C  
ATOM   3762  CD1 LEU A 471      73.306  42.799   9.667  0.00  0.00      PROA C  
ATOM   3763  CD2 LEU A 471      75.295  44.089  10.495  0.00  0.00      PROA C  
ATOM   3764  N   GLY A 472      70.986  45.968  13.457  0.00  0.00      PROA N  
ATOM   3765  CA  GLY A 472      70.524  47.044  14.337  0.00  0.00      PROA C  
ATOM   3766  C   GLY A 472      69.233  47.714  13.923  0.00  0.00      PROA C  
ATOM   3767  O   GLY A 472      68.273  47.072  13.505  0.00  0.00      PROA O  
ATOM   3768  N   SER A 473      69.156  49.047  14.073  0.00  0.00      PROA N  
ATOM   3769  CA  SER A 473      67.974  49.801  13.680  0.00  0.00      PROA C  
ATOM   3770  C   SER A 473      67.884  50.144  12.203  0.00  0.00      PROA C  
ATOM   3771  O   SER A 473      66.789  50.373  11.693  0.00  0.00      PROA O  
ATOM   3772  CB  SER A 473      67.837  51.119  14.502  0.00  0.00      PROA C  
ATOM   3773  OG  SER A 473      69.033  51.912  14.480  0.00  0.00      PROA O  
ATOM   3774  N   ASN A 474      69.011  50.216  11.454  0.00  0.00      PROA N  
ATOM   3775  CA  ASN A 474      68.951  50.910  10.174  0.00  0.00      PROA C  
ATOM   3776  C   ASN A 474      70.079  50.570   9.195  0.00  0.00      PROA C  
ATOM   3777  O   ASN A 474      70.399  51.347   8.294  0.00  0.00      PROA O  
ATOM   3778  CB  ASN A 474      68.915  52.455  10.444  0.00  0.00      PROA C  
ATOM   3779  CG  ASN A 474      68.029  53.256   9.490  0.00  0.00      PROA C  
ATOM   3780  ND2 ASN A 474      67.044  52.589   8.852  0.00  0.00      PROA N  
ATOM   3781  OD1 ASN A 474      68.199  54.467   9.323  0.00  0.00      PROA O  
ATOM   3782  N   TRP A 475      70.689  49.381   9.329  0.00  0.00      PROA N  
ATOM   3783  CA  TRP A 475      71.739  48.915   8.443  0.00  0.00      PROA C  
ATOM   3784  C   TRP A 475      71.337  47.603   7.794  0.00  0.00      PROA C  
ATOM   3785  O   TRP A 475      70.643  46.785   8.399  0.00  0.00      PROA O  
ATOM   3786  CB  TRP A 475      73.066  48.696   9.218  0.00  0.00      PROA C  
ATOM   3787  CG  TRP A 475      73.643  49.951   9.789  0.00  0.00      PROA C  
ATOM   3788  CD1 TRP A 475      73.419  50.479  11.035  0.00  0.00      PROA C  
ATOM   3789  CD2 TRP A 475      74.581  50.820   9.134  0.00  0.00      PROA C  
ATOM   3790  CE2 TRP A 475      74.874  51.865  10.042  0.00  0.00      PROA C  
ATOM   3791  CE3 TRP A 475      75.215  50.788   7.889  0.00  0.00      PROA C  
ATOM   3792  NE1 TRP A 475      74.155  51.634  11.182  0.00  0.00      PROA N  
ATOM   3793  CZ2 TRP A 475      75.778  52.869   9.734  0.00  0.00      PROA C  
ATOM   3794  CZ3 TRP A 475      76.151  51.781   7.595  0.00  0.00      PROA C  
ATOM   3795  CH2 TRP A 475      76.423  52.807   8.497  0.00  0.00      PROA C  
ATOM   3796  N   VAL A 476      71.770  47.349   6.543  0.00  0.00      PROA N  
ATOM   3797  CA  VAL A 476      71.750  45.998   5.994  0.00  0.00      PROA C  
ATOM   3798  C   VAL A 476      73.151  45.565   5.609  0.00  0.00      PROA C  
ATOM   3799  O   VAL A 476      73.932  46.312   5.012  0.00  0.00      PROA O  
ATOM   3800  CB  VAL A 476      70.768  45.710   4.851  0.00  0.00      PROA C  
ATOM   3801  CG1 VAL A 476      69.333  45.905   5.357  0.00  0.00      PROA C  
ATOM   3802  CG2 VAL A 476      71.024  46.587   3.618  0.00  0.00      PROA C  
ATOM   3803  N   LEU A 477      73.499  44.320   5.976  0.00  0.00      PROA N  
ATOM   3804  CA  LEU A 477      74.723  43.657   5.579  0.00  0.00      PROA C  
ATOM   3805  C   LEU A 477      74.404  42.796   4.370  0.00  0.00      PROA C  
ATOM   3806  O   LEU A 477      73.365  42.133   4.295  0.00  0.00      PROA O  
ATOM   3807  CB  LEU A 477      75.305  42.817   6.744  0.00  0.00      PROA C  
ATOM   3808  CG  LEU A 477      76.780  42.358   6.629  0.00  0.00      PROA C  
ATOM   3809  CD1 LEU A 477      77.339  42.081   8.033  0.00  0.00      PROA C  
ATOM   3810  CD2 LEU A 477      76.985  41.099   5.779  0.00  0.00      PROA C  
ATOM   3811  N   THR A 478      75.276  42.822   3.359  0.00  0.00      PROA N  
ATOM   3812  CA  THR A 478      75.093  42.089   2.120  0.00  0.00      PROA C  
ATOM   3813  C   THR A 478      76.483  41.846   1.554  0.00  0.00      PROA C  
ATOM   3814  O   THR A 478      77.478  42.344   2.082  0.00  0.00      PROA O  
ATOM   3815  CB  THR A 478      74.169  42.809   1.127  0.00  0.00      PROA C  
ATOM   3816  CG2 THR A 478      74.746  44.179   0.754  0.00  0.00      PROA C  
ATOM   3817  OG1 THR A 478      73.956  42.085  -0.081  0.00  0.00      PROA O  
ATOM   3818  N   ALA A 479      76.619  41.021   0.504  0.00  0.00      PROA N  
ATOM   3819  CA  ALA A 479      77.870  40.806  -0.189  0.00  0.00      PROA C  
ATOM   3820  C   ALA A 479      78.362  42.071  -0.897  0.00  0.00      PROA C  
ATOM   3821  O   ALA A 479      77.581  42.820  -1.481  0.00  0.00      PROA O  
ATOM   3822  CB  ALA A 479      77.734  39.646  -1.189  0.00  0.00      PROA C  
ATOM   3823  N   ALA A 480      79.677  42.347  -0.872  0.00  0.00      PROA N  
ATOM   3824  CA  ALA A 480      80.264  43.512  -1.504  0.00  0.00      PROA C  
ATOM   3825  C   ALA A 480      80.059  43.564  -3.020  0.00  0.00      PROA C  
ATOM   3826  O   ALA A 480      79.788  44.622  -3.593  0.00  0.00      PROA O  
ATOM   3827  CB  ALA A 480      81.764  43.598  -1.182  0.00  0.00      PROA C  
ATOM   3828  N   HIS A 481      80.138  42.404  -3.705  0.00  0.00      PROA N  
ATOM   3829  CA  HIS A 481      80.014  42.322  -5.151  0.00  0.00      PROA C  
ATOM   3830  C   HIS A 481      78.621  42.655  -5.694  0.00  0.00      PROA C  
ATOM   3831  O   HIS A 481      78.458  42.969  -6.875  0.00  0.00      PROA O  
ATOM   3832  CB  HIS A 481      80.454  40.934  -5.687  0.00  0.00      PROA C  
ATOM   3833  CG  HIS A 481      79.504  39.797  -5.414  0.00  0.00      PROA C  
ATOM   3834  CD2 HIS A 481      78.601  39.203  -6.246  0.00  0.00      PROA C  
ATOM   3835  ND1 HIS A 481      79.563  38.994  -4.299  0.00  0.00      PROA N  
ATOM   3836  CE1 HIS A 481      78.699  37.972  -4.488  0.00  0.00      PROA C  
ATOM   3837  NE2 HIS A 481      78.086  38.056  -5.659  0.00  0.00      PROA N  
ATOM   3838  N   CYS A 482      77.575  42.642  -4.840  0.00  0.00      PROA N  
ATOM   3839  CA  CYS A 482      76.247  43.153  -5.158  0.00  0.00      PROA C  
ATOM   3840  C   CYS A 482      76.229  44.641  -5.504  0.00  0.00      PROA C  
ATOM   3841  O   CYS A 482      75.479  45.091  -6.371  0.00  0.00      PROA O  
ATOM   3842  CB  CYS A 482      75.260  42.930  -3.984  0.00  0.00      PROA C  
ATOM   3843  SG  CYS A 482      74.949  41.168  -3.694  0.00  0.00      PROA S  
ATOM   3844  N   LEU A 483      77.064  45.444  -4.823  0.00  0.00      PROA N  
ATOM   3845  CA  LEU A 483      76.991  46.891  -4.810  0.00  0.00      PROA C  
ATOM   3846  C   LEU A 483      77.818  47.588  -5.892  0.00  0.00      PROA C  
ATOM   3847  O   LEU A 483      78.040  48.799  -5.842  0.00  0.00      PROA O  
ATOM   3848  CB  LEU A 483      77.488  47.400  -3.432  0.00  0.00      PROA C  
ATOM   3849  CG  LEU A 483      76.536  47.240  -2.219  0.00  0.00      PROA C  
ATOM   3850  CD1 LEU A 483      75.040  47.280  -2.573  0.00  0.00      PROA C  
ATOM   3851  CD2 LEU A 483      76.867  45.993  -1.394  0.00  0.00      PROA C  
ATOM   3852  N   HIS A 484      78.279  46.881  -6.931  0.00  0.00      PROA N  
ATOM   3853  CA  HIS A 484      79.003  47.525  -8.011  0.00  0.00      PROA C  
ATOM   3854  C   HIS A 484      78.705  46.837  -9.323  0.00  0.00      PROA C  
ATOM   3855  O   HIS A 484      78.358  45.654  -9.371  0.00  0.00      PROA O  
ATOM   3856  CB  HIS A 484      80.533  47.560  -7.754  0.00  0.00      PROA C  
ATOM   3857  CG  HIS A 484      81.196  46.213  -7.650  0.00  0.00      PROA C  
ATOM   3858  CD2 HIS A 484      81.671  45.549  -6.561  0.00  0.00      PROA C  
ATOM   3859  ND1 HIS A 484      81.626  45.493  -8.742  0.00  0.00      PROA N  
ATOM   3860  CE1 HIS A 484      82.319  44.428  -8.276  0.00  0.00      PROA C  
ATOM   3861  NE2 HIS A 484      82.378  44.421  -6.957  0.00  0.00      PROA N  
ATOM   3862  N   HIS A 485      78.811  47.573 -10.453  0.00  0.00      PROA N  
ATOM   3863  CA  HIS A 485      78.774  46.954 -11.771  0.00  0.00      PROA C  
ATOM   3864  C   HIS A 485      80.019  46.090 -11.981  0.00  0.00      PROA C  
ATOM   3865  O   HIS A 485      81.058  46.404 -11.391  0.00  0.00      PROA O  
ATOM   3866  CB  HIS A 485      78.583  47.955 -12.952  0.00  0.00      PROA C  
ATOM   3867  CG  HIS A 485      79.755  48.825 -13.353  0.00  0.00      PROA C  
ATOM   3868  CD2 HIS A 485      79.860  50.184 -13.339  0.00  0.00      PROA C  
ATOM   3869  ND1 HIS A 485      80.854  48.380 -14.065  0.00  0.00      PROA N  
ATOM   3870  CE1 HIS A 485      81.572  49.470 -14.427  0.00  0.00      PROA C  
ATOM   3871  NE2 HIS A 485      81.005  50.590 -14.016  0.00  0.00      PROA N  
ATOM   3872  N   PRO A 486      80.005  45.001 -12.749  0.00  0.00      PROA N  
ATOM   3873  CA  PRO A 486      81.207  44.238 -13.081  0.00  0.00      PROA C  
ATOM   3874  C   PRO A 486      82.375  45.078 -13.587  0.00  0.00      PROA C  
ATOM   3875  O   PRO A 486      82.229  45.803 -14.574  0.00  0.00      PROA O  
ATOM   3876  CB  PRO A 486      80.715  43.209 -14.111  0.00  0.00      PROA C  
ATOM   3877  CG  PRO A 486      79.261  42.963 -13.695  0.00  0.00      PROA C  
ATOM   3878  CD  PRO A 486      78.792  44.353 -13.258  0.00  0.00      PROA C  
ATOM   3879  N   LEU A 487      83.539  45.002 -12.914  0.00  0.00      PROA N  
ATOM   3880  CA  LEU A 487      84.753  45.688 -13.313  0.00  0.00      PROA C  
ATOM   3881  C   LEU A 487      85.291  45.189 -14.648  0.00  0.00      PROA C  
ATOM   3882  O   LEU A 487      85.193  44.006 -14.981  0.00  0.00      PROA O  
ATOM   3883  CB  LEU A 487      85.874  45.605 -12.242  0.00  0.00      PROA C  
ATOM   3884  CG  LEU A 487      85.707  46.556 -11.034  0.00  0.00      PROA C  
ATOM   3885  CD1 LEU A 487      84.521  46.222 -10.125  0.00  0.00      PROA C  
ATOM   3886  CD2 LEU A 487      86.989  46.560 -10.199  0.00  0.00      PROA C  
ATOM   3887  N   ASP A 488      85.888  46.093 -15.449  0.00  0.00      PROA N  
ATOM   3888  CA  ASP A 488      86.620  45.738 -16.649  0.00  0.00      PROA C  
ATOM   3889  C   ASP A 488      87.835  44.842 -16.299  0.00  0.00      PROA C  
ATOM   3890  O   ASP A 488      88.598  45.228 -15.407  0.00  0.00      PROA O  
ATOM   3891  CB  ASP A 488      87.027  47.064 -17.361  0.00  0.00      PROA C  
ATOM   3892  CG  ASP A 488      87.658  46.909 -18.737  0.00  0.00      PROA C  
ATOM   3893  OD1 ASP A 488      87.736  45.778 -19.279  0.00  0.00      PROA O  
ATOM   3894  OD2 ASP A 488      88.055  47.956 -19.317  0.00  0.00      PROA O1-
ATOM   3895  N   PRO A 489      88.103  43.678 -16.910  0.00  0.00      PROA N  
ATOM   3896  CA  PRO A 489      89.230  42.832 -16.511  0.00  0.00      PROA C  
ATOM   3897  C   PRO A 489      90.579  43.462 -16.813  0.00  0.00      PROA C  
ATOM   3898  O   PRO A 489      91.580  43.074 -16.207  0.00  0.00      PROA O  
ATOM   3899  CB  PRO A 489      89.020  41.531 -17.306  0.00  0.00      PROA C  
ATOM   3900  CG  PRO A 489      87.500  41.444 -17.445  0.00  0.00      PROA C  
ATOM   3901  CD  PRO A 489      87.102  42.906 -17.658  0.00  0.00      PROA C  
ATOM   3902  N   GLU A 490      90.632  44.414 -17.764  0.00  0.00      PROA N  
ATOM   3903  CA  GLU A 490      91.814  45.187 -18.096  0.00  0.00      PROA C  
ATOM   3904  C   GLU A 490      92.355  45.997 -16.912  0.00  0.00      PROA C  
ATOM   3905  O   GLU A 490      93.565  46.058 -16.680  0.00  0.00      PROA O  
ATOM   3906  CB  GLU A 490      91.506  46.123 -19.294  0.00  0.00      PROA C  
ATOM   3907  CG  GLU A 490      92.711  46.932 -19.841  0.00  0.00      PROA C  
ATOM   3908  CD  GLU A 490      93.786  46.043 -20.460  0.00  0.00      PROA C  
ATOM   3909  OE1 GLU A 490      93.486  45.317 -21.446  0.00  0.00      PROA O  
ATOM   3910  OE2 GLU A 490      94.954  46.072 -19.989  0.00  0.00      PROA O1-
ATOM   3911  N   GLU A 491      91.455  46.604 -16.109  0.00  0.00      PROA N  
ATOM   3912  CA  GLU A 491      91.820  47.383 -14.939  0.00  0.00      PROA C  
ATOM   3913  C   GLU A 491      91.135  46.826 -13.676  0.00  0.00      PROA C  
ATOM   3914  O   GLU A 491      89.963  47.135 -13.432  0.00  0.00      PROA O  
ATOM   3915  CB  GLU A 491      91.405  48.867 -15.148  0.00  0.00      PROA C  
ATOM   3916  CG  GLU A 491      92.158  49.596 -16.298  0.00  0.00      PROA C  
ATOM   3917  CD  GLU A 491      93.640  49.872 -16.040  0.00  0.00      PROA C  
ATOM   3918  OE1 GLU A 491      94.167  49.602 -14.929  0.00  0.00      PROA O  
ATOM   3919  OE2 GLU A 491      94.303  50.402 -16.976  0.00  0.00      PROA O1-
ATOM   3920  N   PRO A 492      91.804  46.038 -12.820  0.00  0.00      PROA N  
ATOM   3921  CA  PRO A 492      91.127  45.368 -11.704  0.00  0.00      PROA C  
ATOM   3922  C   PRO A 492      90.770  46.267 -10.532  0.00  0.00      PROA C  
ATOM   3923  O   PRO A 492      90.028  45.826  -9.653  0.00  0.00      PROA O  
ATOM   3924  CB  PRO A 492      92.123  44.283 -11.257  0.00  0.00      PROA C  
ATOM   3925  CG  PRO A 492      92.887  43.948 -12.536  0.00  0.00      PROA C  
ATOM   3926  CD  PRO A 492      93.033  45.322 -13.189  0.00  0.00      PROA C  
ATOM   3927  N   ILE A 493      91.337  47.485 -10.433  0.00  0.00      PROA N  
ATOM   3928  CA  ILE A 493      91.067  48.413  -9.340  0.00  0.00      PROA C  
ATOM   3929  C   ILE A 493      89.635  48.961  -9.289  0.00  0.00      PROA C  
ATOM   3930  O   ILE A 493      89.006  49.299 -10.296  0.00  0.00      PROA O  
ATOM   3931  CB  ILE A 493      92.090  49.547  -9.183  0.00  0.00      PROA C  
ATOM   3932  CG1 ILE A 493      91.986  50.707 -10.211  0.00  0.00      PROA C  
ATOM   3933  CG2 ILE A 493      93.510  48.937  -9.120  0.00  0.00      PROA C  
ATOM   3934  CD  ILE A 493      92.148  50.315 -11.682  0.00  0.00      PROA C  
ATOM   3935  N   LEU A 494      89.080  49.056  -8.062  0.00  0.00      PROA N  
ATOM   3936  CA  LEU A 494      87.796  49.667  -7.760  0.00  0.00      PROA C  
ATOM   3937  C   LEU A 494      87.831  51.190  -7.952  0.00  0.00      PROA C  
ATOM   3938  O   LEU A 494      88.841  51.846  -7.690  0.00  0.00      PROA O  
ATOM   3939  CB  LEU A 494      87.397  49.248  -6.315  0.00  0.00      PROA C  
ATOM   3940  CG  LEU A 494      85.924  49.404  -5.858  0.00  0.00      PROA C  
ATOM   3941  CD1 LEU A 494      85.563  50.825  -5.395  0.00  0.00      PROA C  
ATOM   3942  CD2 LEU A 494      84.915  48.852  -6.878  0.00  0.00      PROA C  
ATOM   3943  N   HIS A 495      86.726  51.802  -8.428  0.00  0.00      PROA N  
ATOM   3944  CA  HIS A 495      86.634  53.244  -8.578  0.00  0.00      PROA C  
ATOM   3945  C   HIS A 495      85.228  53.696  -8.217  0.00  0.00      PROA C  
ATOM   3946  O   HIS A 495      84.290  52.900  -8.191  0.00  0.00      PROA O  
ATOM   3947  CB  HIS A 495      86.997  53.700 -10.018  0.00  0.00      PROA C  
ATOM   3948  CG  HIS A 495      87.262  55.180 -10.142  0.00  0.00      PROA C  
ATOM   3949  CD2 HIS A 495      86.625  56.144 -10.866  0.00  0.00      PROA C  
ATOM   3950  ND1 HIS A 495      88.343  55.806  -9.555  0.00  0.00      PROA N  
ATOM   3951  CE1 HIS A 495      88.309  57.109  -9.932  0.00  0.00      PROA C  
ATOM   3952  NE2 HIS A 495      87.280  57.362 -10.726  0.00  0.00      PROA N  
ATOM   3953  N   ASN A 496      85.041  54.995  -7.908  0.00  0.00      PROA N  
ATOM   3954  CA  ASN A 496      83.783  55.559  -7.428  0.00  0.00      PROA C  
ATOM   3955  C   ASN A 496      82.613  55.386  -8.394  0.00  0.00      PROA C  
ATOM   3956  O   ASN A 496      81.485  55.102  -7.992  0.00  0.00      PROA O  
ATOM   3957  CB  ASN A 496      83.942  57.069  -7.090  0.00  0.00      PROA C  
ATOM   3958  CG  ASN A 496      84.898  57.278  -5.916  0.00  0.00      PROA C  
ATOM   3959  ND2 ASN A 496      85.305  58.553  -5.710  0.00  0.00      PROA N  
ATOM   3960  OD1 ASN A 496      85.298  56.360  -5.194  0.00  0.00      PROA O  
ATOM   3961  N   SER A 497      82.861  55.531  -9.713  0.00  0.00      PROA N  
ATOM   3962  CA  SER A 497      81.844  55.347 -10.744  0.00  0.00      PROA C  
ATOM   3963  C   SER A 497      81.447  53.892 -10.967  0.00  0.00      PROA C  
ATOM   3964  O   SER A 497      80.347  53.606 -11.443  0.00  0.00      PROA O  
ATOM   3965  CB  SER A 497      82.274  55.966 -12.108  0.00  0.00      PROA C  
ATOM   3966  OG  SER A 497      83.513  55.435 -12.596  0.00  0.00      PROA O  
ATOM   3967  N   HIS A 498      82.327  52.924 -10.614  0.00  0.00      PROA N  
ATOM   3968  CA  HIS A 498      82.021  51.496 -10.639  0.00  0.00      PROA C  
ATOM   3969  C   HIS A 498      80.939  51.091  -9.646  0.00  0.00      PROA C  
ATOM   3970  O   HIS A 498      80.084  50.249  -9.932  0.00  0.00      PROA O  
ATOM   3971  CB  HIS A 498      83.273  50.605 -10.418  0.00  0.00      PROA C  
ATOM   3972  CG  HIS A 498      84.351  50.821 -11.451  0.00  0.00      PROA C  
ATOM   3973  CD2 HIS A 498      84.322  51.497 -12.635  0.00  0.00      PROA C  
ATOM   3974  ND1 HIS A 498      85.636  50.330 -11.335  0.00  0.00      PROA N  
ATOM   3975  CE1 HIS A 498      86.321  50.728 -12.435  0.00  0.00      PROA C  
ATOM   3976  NE2 HIS A 498      85.566  51.441 -13.255  0.00  0.00      PROA N  
ATOM   3977  N   LEU A 499      80.954  51.696  -8.440  0.00  0.00      PROA N  
ATOM   3978  CA  LEU A 499      79.948  51.488  -7.413  0.00  0.00      PROA C  
ATOM   3979  C   LEU A 499      78.532  51.855  -7.849  0.00  0.00      PROA C  
ATOM   3980  O   LEU A 499      78.286  52.849  -8.537  0.00  0.00      PROA O  
ATOM   3981  CB  LEU A 499      80.269  52.261  -6.107  0.00  0.00      PROA C  
ATOM   3982  CG  LEU A 499      81.609  51.892  -5.436  0.00  0.00      PROA C  
ATOM   3983  CD1 LEU A 499      81.811  52.714  -4.154  0.00  0.00      PROA C  
ATOM   3984  CD2 LEU A 499      81.681  50.395  -5.116  0.00  0.00      PROA C  
ATOM   3985  N   LEU A 500      77.548  51.032  -7.443  0.00  0.00      PROA N  
ATOM   3986  CA  LEU A 500      76.141  51.274  -7.668  0.00  0.00      PROA C  
ATOM   3987  C   LEU A 500      75.665  52.491  -6.874  0.00  0.00      PROA C  
ATOM   3988  O   LEU A 500      75.894  52.603  -5.668  0.00  0.00      PROA O  
ATOM   3989  CB  LEU A 500      75.332  50.005  -7.297  0.00  0.00      PROA C  
ATOM   3990  CG  LEU A 500      73.824  50.035  -7.616  0.00  0.00      PROA C  
ATOM   3991  CD1 LEU A 500      73.553  50.200  -9.119  0.00  0.00      PROA C  
ATOM   3992  CD2 LEU A 500      73.155  48.752  -7.101  0.00  0.00      PROA C  
ATOM   3993  N   SER A 501      75.028  53.477  -7.541  0.00  0.00      PROA N  
ATOM   3994  CA  SER A 501      74.539  54.677  -6.866  0.00  0.00      PROA C  
ATOM   3995  C   SER A 501      73.402  54.392  -5.885  0.00  0.00      PROA C  
ATOM   3996  O   SER A 501      72.577  53.520  -6.168  0.00  0.00      PROA O  
ATOM   3997  CB  SER A 501      74.093  55.812  -7.834  0.00  0.00      PROA C  
ATOM   3998  OG  SER A 501      75.209  56.352  -8.549  0.00  0.00      PROA O  
ATOM   3999  N   PRO A 502      73.259  55.088  -4.755  0.00  0.00      PROA N  
ATOM   4000  CA  PRO A 502      72.223  54.790  -3.764  0.00  0.00      PROA C  
ATOM   4001  C   PRO A 502      70.838  55.132  -4.291  0.00  0.00      PROA C  
ATOM   4002  O   PRO A 502      69.843  54.609  -3.792  0.00  0.00      PROA O  
ATOM   4003  CB  PRO A 502      72.627  55.637  -2.544  0.00  0.00      PROA C  
ATOM   4004  CG  PRO A 502      73.446  56.791  -3.126  0.00  0.00      PROA C  
ATOM   4005  CD  PRO A 502      74.189  56.119  -4.280  0.00  0.00      PROA C  
ATOM   4006  N   SER A 503      70.748  56.009  -5.312  0.00  0.00      PROA N  
ATOM   4007  CA  SER A 503      69.508  56.335  -5.999  0.00  0.00      PROA C  
ATOM   4008  C   SER A 503      69.010  55.227  -6.923  0.00  0.00      PROA C  
ATOM   4009  O   SER A 503      67.834  55.200  -7.284  0.00  0.00      PROA O  
ATOM   4010  CB  SER A 503      69.652  57.613  -6.878  0.00  0.00      PROA C  
ATOM   4011  OG  SER A 503      70.091  58.735  -6.104  0.00  0.00      PROA O  
ATOM   4012  N   ASP A 504      69.883  54.282  -7.335  0.00  0.00      PROA N  
ATOM   4013  CA  ASP A 504      69.560  53.296  -8.356  0.00  0.00      PROA C  
ATOM   4014  C   ASP A 504      68.865  52.043  -7.812  0.00  0.00      PROA C  
ATOM   4015  O   ASP A 504      68.297  51.260  -8.579  0.00  0.00      PROA O  
ATOM   4016  CB  ASP A 504      70.850  52.859  -9.112  0.00  0.00      PROA C  
ATOM   4017  CG  ASP A 504      71.438  53.961  -9.981  0.00  0.00      PROA C  
ATOM   4018  OD1 ASP A 504      70.779  55.004 -10.236  0.00  0.00      PROA O  
ATOM   4019  OD2 ASP A 504      72.571  53.752 -10.498  0.00  0.00      PROA O1-
ATOM   4020  N   PHE A 505      68.865  51.822  -6.484  0.00  0.00      PROA N  
ATOM   4021  CA  PHE A 505      68.292  50.624  -5.898  0.00  0.00      PROA C  
ATOM   4022  C   PHE A 505      67.529  50.947  -4.621  0.00  0.00      PROA C  
ATOM   4023  O   PHE A 505      67.659  52.016  -4.019  0.00  0.00      PROA O  
ATOM   4024  CB  PHE A 505      69.343  49.488  -5.680  0.00  0.00      PROA C  
ATOM   4025  CG  PHE A 505      70.366  49.739  -4.591  0.00  0.00      PROA C  
ATOM   4026  CD1 PHE A 505      71.403  50.668  -4.777  0.00  0.00      PROA C  
ATOM   4027  CD2 PHE A 505      70.358  48.964  -3.415  0.00  0.00      PROA C  
ATOM   4028  CE1 PHE A 505      72.402  50.835  -3.809  0.00  0.00      PROA C  
ATOM   4029  CE2 PHE A 505      71.358  49.123  -2.446  0.00  0.00      PROA C  
ATOM   4030  CZ  PHE A 505      72.378  50.063  -2.640  0.00  0.00      PROA C  
ATOM   4031  N   LYS A 506      66.669  50.006  -4.207  0.00  0.00      PROA N  
ATOM   4032  CA  LYS A 506      65.844  50.113  -3.031  0.00  0.00      PROA C  
ATOM   4033  C   LYS A 506      65.897  48.805  -2.261  0.00  0.00      PROA C  
ATOM   4034  O   LYS A 506      66.226  47.740  -2.794  0.00  0.00      PROA O  
ATOM   4035  CB  LYS A 506      64.377  50.479  -3.385  0.00  0.00      PROA C  
ATOM   4036  CG  LYS A 506      63.664  49.498  -4.337  0.00  0.00      PROA C  
ATOM   4037  CD  LYS A 506      62.250  49.986  -4.711  0.00  0.00      PROA C  
ATOM   4038  CE  LYS A 506      61.501  49.040  -5.667  0.00  0.00      PROA C  
ATOM   4039  NZ  LYS A 506      60.168  49.595  -6.027  0.00  0.00      PROA N1+
ATOM   4040  N   ILE A 507      65.583  48.878  -0.959  0.00  0.00      PROA N  
ATOM   4041  CA  ILE A 507      65.650  47.759  -0.043  0.00  0.00      PROA C  
ATOM   4042  C   ILE A 507      64.237  47.427   0.387  0.00  0.00      PROA C  
ATOM   4043  O   ILE A 507      63.465  48.299   0.789  0.00  0.00      PROA O  
ATOM   4044  CB  ILE A 507      66.518  48.057   1.182  0.00  0.00      PROA C  
ATOM   4045  CG1 ILE A 507      67.964  48.446   0.779  0.00  0.00      PROA C  
ATOM   4046  CG2 ILE A 507      66.510  46.855   2.154  0.00  0.00      PROA C  
ATOM   4047  CD  ILE A 507      68.712  47.370  -0.006  0.00  0.00      PROA C  
ATOM   4048  N   ILE A 508      63.849  46.144   0.289  0.00  0.00      PROA N  
ATOM   4049  CA  ILE A 508      62.525  45.692   0.662  0.00  0.00      PROA C  
ATOM   4050  C   ILE A 508      62.660  44.738   1.835  0.00  0.00      PROA C  
ATOM   4051  O   ILE A 508      63.411  43.760   1.791  0.00  0.00      PROA O  
ATOM   4052  CB  ILE A 508      61.734  45.043  -0.478  0.00  0.00      PROA C  
ATOM   4053  CG1 ILE A 508      61.720  45.923  -1.756  0.00  0.00      PROA C  
ATOM   4054  CG2 ILE A 508      60.283  44.817   0.008  0.00  0.00      PROA C  
ATOM   4055  CD  ILE A 508      62.895  45.711  -2.720  0.00  0.00      PROA C  
ATOM   4056  N   MET A 509      61.939  45.023   2.933  0.00  0.00      PROA N  
ATOM   4057  CA  MET A 509      61.943  44.229   4.147  0.00  0.00      PROA C  
ATOM   4058  C   MET A 509      60.574  43.654   4.426  0.00  0.00      PROA C  
ATOM   4059  O   MET A 509      59.555  44.275   4.136  0.00  0.00      PROA O  
ATOM   4060  CB  MET A 509      62.390  45.051   5.374  0.00  0.00      PROA C  
ATOM   4061  CG  MET A 509      63.851  45.496   5.258  0.00  0.00      PROA C  
ATOM   4062  SD  MET A 509      64.437  46.373   6.724  0.00  0.00      PROA S  
ATOM   4063  CE  MET A 509      66.117  46.372   6.058  0.00  0.00      PROA C  
ATOM   4064  N   GLY A 510      60.519  42.424   4.983  0.00  0.00      PROA N  
ATOM   4065  CA  GLY A 510      59.263  41.745   5.302  0.00  0.00      PROA C  
ATOM   4066  C   GLY A 510      58.599  41.136   4.095  0.00  0.00      PROA C  
ATOM   4067  O   GLY A 510      57.398  40.867   4.089  0.00  0.00      PROA O  
ATOM   4068  N   LYS A 511      59.385  40.890   3.031  0.00  0.00      PROA N  
ATOM   4069  CA  LYS A 511      58.893  40.331   1.793  0.00  0.00      PROA C  
ATOM   4070  C   LYS A 511      58.872  38.809   1.839  0.00  0.00      PROA C  
ATOM   4071  O   LYS A 511      59.804  38.153   2.313  0.00  0.00      PROA O  
ATOM   4072  CB  LYS A 511      59.714  40.845   0.585  0.00  0.00      PROA C  
ATOM   4073  CG  LYS A 511      59.155  40.401  -0.776  0.00  0.00      PROA C  
ATOM   4074  CD  LYS A 511      59.104  41.545  -1.806  0.00  0.00      PROA C  
ATOM   4075  CE  LYS A 511      58.433  41.118  -3.120  0.00  0.00      PROA C  
ATOM   4076  NZ  LYS A 511      58.170  42.280  -4.008  0.00  0.00      PROA N1+
ATOM   4077  N   HIS A 512      57.760  38.211   1.374  0.00  0.00      PROA N  
ATOM   4078  CA  HIS A 512      57.538  36.780   1.389  0.00  0.00      PROA C  
ATOM   4079  C   HIS A 512      57.624  36.235  -0.030  0.00  0.00      PROA C  
ATOM   4080  O   HIS A 512      58.611  35.610  -0.419  0.00  0.00      PROA O  
ATOM   4081  CB  HIS A 512      56.173  36.495   2.066  0.00  0.00      PROA C  
ATOM   4082  CG  HIS A 512      55.820  35.049   2.270  0.00  0.00      PROA C  
ATOM   4083  CD2 HIS A 512      56.377  34.127   3.103  0.00  0.00      PROA C  
ATOM   4084  ND1 HIS A 512      54.662  34.472   1.792  0.00  0.00      PROA N  
ATOM   4085  CE1 HIS A 512      54.576  33.234   2.337  0.00  0.00      PROA C  
ATOM   4086  NE2 HIS A 512      55.598  32.979   3.136  0.00  0.00      PROA N  
ATOM   4087  N   TRP A 513      56.590  36.464  -0.860  0.00  0.00      PROA N  
ATOM   4088  CA  TRP A 513      56.582  36.125  -2.273  0.00  0.00      PROA C  
ATOM   4089  C   TRP A 513      57.644  36.878  -3.090  0.00  0.00      PROA C  
ATOM   4090  O   TRP A 513      57.944  38.042  -2.828  0.00  0.00      PROA O  
ATOM   4091  CB  TRP A 513      55.173  36.340  -2.882  0.00  0.00      PROA C  
ATOM   4092  CG  TRP A 513      54.053  35.779  -2.054  0.00  0.00      PROA C  
ATOM   4093  CD1 TRP A 513      53.188  36.512  -1.283  0.00  0.00      PROA C  
ATOM   4094  CD2 TRP A 513      53.689  34.398  -1.863  0.00  0.00      PROA C  
ATOM   4095  CE2 TRP A 513      52.584  34.381  -0.979  0.00  0.00      PROA C  
ATOM   4096  CE3 TRP A 513      54.188  33.190  -2.350  0.00  0.00      PROA C  
ATOM   4097  NE1 TRP A 513      52.306  35.671  -0.645  0.00  0.00      PROA N  
ATOM   4098  CZ2 TRP A 513      51.977  33.200  -0.583  0.00  0.00      PROA C  
ATOM   4099  CZ3 TRP A 513      53.573  31.998  -1.960  0.00  0.00      PROA C  
ATOM   4100  CH2 TRP A 513      52.486  32.002  -1.090  0.00  0.00      PROA C  
ATOM   4101  N   ARG A 514      58.265  36.225  -4.098  0.00  0.00      PROA N  
ATOM   4102  CA  ARG A 514      59.310  36.839  -4.915  0.00  0.00      PROA C  
ATOM   4103  C   ARG A 514      58.817  38.031  -5.740  0.00  0.00      PROA C  
ATOM   4104  O   ARG A 514      59.472  39.071  -5.834  0.00  0.00      PROA O  
ATOM   4105  CB  ARG A 514      59.972  35.807  -5.867  0.00  0.00      PROA C  
ATOM   4106  CG  ARG A 514      61.330  36.295  -6.428  0.00  0.00      PROA C  
ATOM   4107  CD  ARG A 514      62.033  35.302  -7.365  0.00  0.00      PROA C  
ATOM   4108  NE  ARG A 514      61.485  35.493  -8.749  0.00  0.00      PROA N  
ATOM   4109  CZ  ARG A 514      61.981  36.327  -9.655  0.00  0.00      PROA C  
ATOM   4110  NH1 ARG A 514      63.001  37.115  -9.411  0.00  0.00      PROA N1+
ATOM   4111  NH2 ARG A 514      61.445  36.381 -10.856  0.00  0.00      PROA N  
ATOM   4112  N   ARG A 515      57.620  37.897  -6.350  0.00  0.00      PROA N  
ATOM   4113  CA  ARG A 515      57.060  38.892  -7.246  0.00  0.00      PROA C  
ATOM   4114  C   ARG A 515      55.964  39.728  -6.596  0.00  0.00      PROA C  
ATOM   4115  O   ARG A 515      56.139  40.930  -6.384  0.00  0.00      PROA O  
ATOM   4116  CB  ARG A 515      56.570  38.244  -8.567  0.00  0.00      PROA C  
ATOM   4117  CG  ARG A 515      57.734  37.641  -9.386  0.00  0.00      PROA C  
ATOM   4118  CD  ARG A 515      57.353  37.128 -10.784  0.00  0.00      PROA C  
ATOM   4119  NE  ARG A 515      57.042  38.323 -11.635  0.00  0.00      PROA N  
ATOM   4120  CZ  ARG A 515      56.842  38.277 -12.946  0.00  0.00      PROA C  
ATOM   4121  NH1 ARG A 515      56.878  37.155 -13.629  0.00  0.00      PROA N1+
ATOM   4122  NH2 ARG A 515      56.602  39.395 -13.602  0.00  0.00      PROA N  
ATOM   4123  N   ARG A 516      54.794  39.124  -6.276  0.00  0.00      PROA N  
ATOM   4124  CA  ARG A 516      53.633  39.829  -5.740  0.00  0.00      PROA C  
ATOM   4125  C   ARG A 516      53.871  40.552  -4.406  0.00  0.00      PROA C  
ATOM   4126  O   ARG A 516      54.696  40.151  -3.585  0.00  0.00      PROA O  
ATOM   4127  CB  ARG A 516      52.372  38.924  -5.632  0.00  0.00      PROA C  
ATOM   4128  CG  ARG A 516      52.458  37.801  -4.576  0.00  0.00      PROA C  
ATOM   4129  CD  ARG A 516      51.155  37.011  -4.359  0.00  0.00      PROA C  
ATOM   4130  NE  ARG A 516      50.991  36.091  -5.533  0.00  0.00      PROA N  
ATOM   4131  CZ  ARG A 516      51.066  34.768  -5.474  0.00  0.00      PROA C  
ATOM   4132  NH1 ARG A 516      50.971  34.081  -4.359  0.00  0.00      PROA N1+
ATOM   4133  NH2 ARG A 516      51.246  34.079  -6.579  0.00  0.00      PROA N  
ATOM   4134  N   SER A 517      53.156  41.677  -4.186  0.00  0.00      PROA N  
ATOM   4135  CA  SER A 517      53.356  42.539  -3.026  0.00  0.00      PROA C  
ATOM   4136  C   SER A 517      52.408  42.239  -1.869  0.00  0.00      PROA C  
ATOM   4137  O   SER A 517      51.207  42.023  -2.053  0.00  0.00      PROA O  
ATOM   4138  CB  SER A 517      53.264  44.048  -3.396  0.00  0.00      PROA C  
ATOM   4139  OG  SER A 517      53.551  44.913  -2.291  0.00  0.00      PROA O  
ATOM   4140  N   ASP A 518      52.950  42.234  -0.642  0.00  0.00      PROA N  
ATOM   4141  CA  ASP A 518      52.237  42.105   0.614  0.00  0.00      PROA C  
ATOM   4142  C   ASP A 518      52.173  43.428   1.389  0.00  0.00      PROA C  
ATOM   4143  O   ASP A 518      52.951  44.360   1.186  0.00  0.00      PROA O  
ATOM   4144  CB  ASP A 518      52.921  41.046   1.520  0.00  0.00      PROA C  
ATOM   4145  CG  ASP A 518      52.729  39.630   0.997  0.00  0.00      PROA C  
ATOM   4146  OD1 ASP A 518      51.743  39.348   0.265  0.00  0.00      PROA O  
ATOM   4147  OD2 ASP A 518      53.507  38.744   1.443  0.00  0.00      PROA O1-
ATOM   4148  N   GLU A 519      51.232  43.526   2.350  0.00  0.00      PROA N  
ATOM   4149  CA  GLU A 519      51.090  44.633   3.277  0.00  0.00      PROA C  
ATOM   4150  C   GLU A 519      52.174  44.642   4.359  0.00  0.00      PROA C  
ATOM   4151  O   GLU A 519      52.442  45.661   4.999  0.00  0.00      PROA O  
ATOM   4152  CB  GLU A 519      49.677  44.591   3.927  0.00  0.00      PROA C  
ATOM   4153  CG  GLU A 519      49.351  43.370   4.841  0.00  0.00      PROA C  
ATOM   4154  CD  GLU A 519      48.910  42.088   4.128  0.00  0.00      PROA C  
ATOM   4155  OE1 GLU A 519      49.029  41.972   2.880  0.00  0.00      PROA O  
ATOM   4156  OE2 GLU A 519      48.420  41.165   4.835  0.00  0.00      PROA O1-
ATOM   4157  N   ASP A 520      52.855  43.497   4.560  0.00  0.00      PROA N  
ATOM   4158  CA  ASP A 520      53.948  43.330   5.498  0.00  0.00      PROA C  
ATOM   4159  C   ASP A 520      55.256  43.949   4.988  0.00  0.00      PROA C  
ATOM   4160  O   ASP A 520      56.169  44.250   5.761  0.00  0.00      PROA O  
ATOM   4161  CB  ASP A 520      54.153  41.816   5.754  0.00  0.00      PROA C  
ATOM   4162  CG  ASP A 520      52.861  41.201   6.266  0.00  0.00      PROA C  
ATOM   4163  OD1 ASP A 520      52.265  41.724   7.245  0.00  0.00      PROA O  
ATOM   4164  OD2 ASP A 520      52.455  40.141   5.717  0.00  0.00      PROA O1-
ATOM   4165  N   GLU A 521      55.357  44.171   3.662  0.00  0.00      PROA N  
ATOM   4166  CA  GLU A 521      56.485  44.808   3.016  0.00  0.00      PROA C  
ATOM   4167  C   GLU A 521      56.736  46.255   3.423  0.00  0.00      PROA C  
ATOM   4168  O   GLU A 521      55.820  47.073   3.536  0.00  0.00      PROA O  
ATOM   4169  CB  GLU A 521      56.384  44.735   1.475  0.00  0.00      PROA C  
ATOM   4170  CG  GLU A 521      56.522  43.291   0.950  0.00  0.00      PROA C  
ATOM   4171  CD  GLU A 521      56.009  43.091  -0.472  0.00  0.00      PROA C  
ATOM   4172  OE1 GLU A 521      55.847  44.060  -1.261  0.00  0.00      PROA O  
ATOM   4173  OE2 GLU A 521      55.745  41.907  -0.806  0.00  0.00      PROA O1-
ATOM   4174  N   GLN A 522      58.018  46.601   3.616  0.00  0.00      PROA N  
ATOM   4175  CA  GLN A 522      58.471  47.954   3.836  0.00  0.00      PROA C  
ATOM   4176  C   GLN A 522      59.526  48.297   2.797  0.00  0.00      PROA C  
ATOM   4177  O   GLN A 522      60.570  47.648   2.711  0.00  0.00      PROA O  
ATOM   4178  CB  GLN A 522      59.019  48.147   5.277  0.00  0.00      PROA C  
ATOM   4179  CG  GLN A 522      57.934  47.879   6.350  0.00  0.00      PROA C  
ATOM   4180  CD  GLN A 522      58.405  48.228   7.763  0.00  0.00      PROA C  
ATOM   4181  NE2 GLN A 522      58.771  47.195   8.555  0.00  0.00      PROA N  
ATOM   4182  OE1 GLN A 522      58.422  49.392   8.171  0.00  0.00      PROA O  
ATOM   4183  N   HIS A 523      59.258  49.323   1.961  0.00  0.00      PROA N  
ATOM   4184  CA  HIS A 523      60.175  49.786   0.930  0.00  0.00      PROA C  
ATOM   4185  C   HIS A 523      61.010  50.944   1.454  0.00  0.00      PROA C  
ATOM   4186  O   HIS A 523      60.484  51.998   1.815  0.00  0.00      PROA O  
ATOM   4187  CB  HIS A 523      59.434  50.276  -0.340  0.00  0.00      PROA C  
ATOM   4188  CG  HIS A 523      58.643  49.198  -1.026  0.00  0.00      PROA C  
ATOM   4189  CD2 HIS A 523      57.295  48.998  -1.076  0.00  0.00      PROA C  
ATOM   4190  ND1 HIS A 523      59.187  48.299  -1.920  0.00  0.00      PROA N  
ATOM   4191  CE1 HIS A 523      58.161  47.586  -2.449  0.00  0.00      PROA C  
ATOM   4192  NE2 HIS A 523      56.992  47.980  -1.971  0.00  0.00      PROA N  
ATOM   4193  N   LEU A 524      62.339  50.765   1.509  0.00  0.00      PROA N  
ATOM   4194  CA  LEU A 524      63.262  51.720   2.083  0.00  0.00      PROA C  
ATOM   4195  C   LEU A 524      64.298  52.167   1.062  0.00  0.00      PROA C  
ATOM   4196  O   LEU A 524      64.789  51.390   0.238  0.00  0.00      PROA O  
ATOM   4197  CB  LEU A 524      63.986  51.129   3.317  0.00  0.00      PROA C  
ATOM   4198  CG  LEU A 524      63.056  50.632   4.445  0.00  0.00      PROA C  
ATOM   4199  CD1 LEU A 524      63.886  49.956   5.539  0.00  0.00      PROA C  
ATOM   4200  CD2 LEU A 524      62.208  51.758   5.055  0.00  0.00      PROA C  
ATOM   4201  N   HIS A 525      64.645  53.467   1.086  0.00  0.00      PROA N  
ATOM   4202  CA  HIS A 525      65.690  54.041   0.260  0.00  0.00      PROA C  
ATOM   4203  C   HIS A 525      67.041  53.962   0.976  0.00  0.00      PROA C  
ATOM   4204  O   HIS A 525      67.150  53.537   2.128  0.00  0.00      PROA O  
ATOM   4205  CB  HIS A 525      65.317  55.489  -0.159  0.00  0.00      PROA C  
ATOM   4206  CG  HIS A 525      66.196  56.134  -1.198  0.00  0.00      PROA C  
ATOM   4207  CD2 HIS A 525      67.008  57.226  -1.106  0.00  0.00      PROA C  
ATOM   4208  ND1 HIS A 525      66.132  55.825  -2.540  0.00  0.00      PROA N  
ATOM   4209  CE1 HIS A 525      66.908  56.725  -3.195  0.00  0.00      PROA C  
ATOM   4210  NE2 HIS A 525      67.458  57.598  -2.368  0.00  0.00      PROA N  
ATOM   4211  N   VAL A 526      68.129  54.341   0.286  0.00  0.00      PROA N  
ATOM   4212  CA  VAL A 526      69.491  54.208   0.777  0.00  0.00      PROA C  
ATOM   4213  C   VAL A 526      70.113  55.587   0.917  0.00  0.00      PROA C  
ATOM   4214  O   VAL A 526      70.041  56.407   0.001  0.00  0.00      PROA O  
ATOM   4215  CB  VAL A 526      70.328  53.356  -0.176  0.00  0.00      PROA C  
ATOM   4216  CG1 VAL A 526      71.816  53.352   0.228  0.00  0.00      PROA C  
ATOM   4217  CG2 VAL A 526      69.760  51.922  -0.182  0.00  0.00      PROA C  
ATOM   4218  N   LYS A 527      70.743  55.901   2.073  0.00  0.00      PROA N  
ATOM   4219  CA  LYS A 527      71.466  57.155   2.219  0.00  0.00      PROA C  
ATOM   4220  C   LYS A 527      72.960  56.991   1.945  0.00  0.00      PROA C  
ATOM   4221  O   LYS A 527      73.584  57.886   1.372  0.00  0.00      PROA O  
ATOM   4222  CB  LYS A 527      71.237  57.837   3.599  0.00  0.00      PROA C  
ATOM   4223  CG  LYS A 527      71.688  57.050   4.839  0.00  0.00      PROA C  
ATOM   4224  CD  LYS A 527      71.686  57.898   6.131  0.00  0.00      PROA C  
ATOM   4225  CE  LYS A 527      70.305  58.396   6.589  0.00  0.00      PROA C  
ATOM   4226  NZ  LYS A 527      70.421  59.132   7.874  0.00  0.00      PROA N1+
ATOM   4227  N   HIS A 528      73.565  55.833   2.291  0.00  0.00      PROA N  
ATOM   4228  CA  HIS A 528      74.995  55.625   2.113  0.00  0.00      PROA C  
ATOM   4229  C   HIS A 528      75.337  54.166   1.874  0.00  0.00      PROA C  
ATOM   4230  O   HIS A 528      74.629  53.245   2.280  0.00  0.00      PROA O  
ATOM   4231  CB  HIS A 528      75.858  56.143   3.300  0.00  0.00      PROA C  
ATOM   4232  CG  HIS A 528      75.835  57.642   3.452  0.00  0.00      PROA C  
ATOM   4233  CD2 HIS A 528      76.437  58.605   2.697  0.00  0.00      PROA C  
ATOM   4234  ND1 HIS A 528      75.298  58.300   4.539  0.00  0.00      PROA N  
ATOM   4235  CE1 HIS A 528      75.574  59.620   4.387  0.00  0.00      PROA C  
ATOM   4236  NE2 HIS A 528      76.268  59.854   3.283  0.00  0.00      PROA N  
ATOM   4237  N   ILE A 529      76.459  53.941   1.168  0.00  0.00      PROA N  
ATOM   4238  CA  ILE A 529      76.897  52.642   0.703  0.00  0.00      PROA C  
ATOM   4239  C   ILE A 529      78.373  52.455   1.052  0.00  0.00      PROA C  
ATOM   4240  O   ILE A 529      79.235  53.254   0.681  0.00  0.00      PROA O  
ATOM   4241  CB  ILE A 529      76.593  52.516  -0.794  0.00  0.00      PROA C  
ATOM   4242  CG1 ILE A 529      76.874  51.103  -1.344  0.00  0.00      PROA C  
ATOM   4243  CG2 ILE A 529      77.277  53.622  -1.639  0.00  0.00      PROA C  
ATOM   4244  CD  ILE A 529      76.316  50.937  -2.760  0.00  0.00      PROA C  
ATOM   4245  N   MET A 530      78.706  51.418   1.845  0.00  0.00      PROA N  
ATOM   4246  CA  MET A 530      80.050  51.183   2.348  0.00  0.00      PROA C  
ATOM   4247  C   MET A 530      80.541  49.777   2.047  0.00  0.00      PROA C  
ATOM   4248  O   MET A 530      80.016  48.791   2.559  0.00  0.00      PROA O  
ATOM   4249  CB  MET A 530      80.131  51.421   3.882  0.00  0.00      PROA C  
ATOM   4250  CG  MET A 530      80.094  52.900   4.331  0.00  0.00      PROA C  
ATOM   4251  SD  MET A 530      81.706  53.760   4.340  0.00  0.00      PROA S  
ATOM   4252  CE  MET A 530      81.790  54.333   2.620  0.00  0.00      PROA C  
ATOM   4253  N   LEU A 531      81.599  49.640   1.224  0.00  0.00      PROA N  
ATOM   4254  CA  LEU A 531      82.279  48.368   1.045  0.00  0.00      PROA C  
ATOM   4255  C   LEU A 531      83.441  48.260   2.012  0.00  0.00      PROA C  
ATOM   4256  O   LEU A 531      84.010  49.263   2.452  0.00  0.00      PROA O  
ATOM   4257  CB  LEU A 531      82.804  48.141  -0.396  0.00  0.00      PROA C  
ATOM   4258  CG  LEU A 531      81.730  48.276  -1.496  0.00  0.00      PROA C  
ATOM   4259  CD1 LEU A 531      82.262  47.749  -2.836  0.00  0.00      PROA C  
ATOM   4260  CD2 LEU A 531      80.428  47.550  -1.137  0.00  0.00      PROA C  
ATOM   4261  N   HIS A 532      83.827  47.022   2.381  0.00  0.00      PROA N  
ATOM   4262  CA  HIS A 532      85.000  46.784   3.205  0.00  0.00      PROA C  
ATOM   4263  C   HIS A 532      86.298  47.281   2.529  0.00  0.00      PROA C  
ATOM   4264  O   HIS A 532      86.462  47.026   1.333  0.00  0.00      PROA O  
ATOM   4265  CB  HIS A 532      85.091  45.282   3.578  0.00  0.00      PROA C  
ATOM   4266  CG  HIS A 532      86.118  44.963   4.629  0.00  0.00      PROA C  
ATOM   4267  CD2 HIS A 532      85.967  44.799   5.973  0.00  0.00      PROA C  
ATOM   4268  ND1 HIS A 532      87.410  44.574   4.352  0.00  0.00      PROA N  
ATOM   4269  CE1 HIS A 532      87.987  44.231   5.533  0.00  0.00      PROA C  
ATOM   4270  NE2 HIS A 532      87.150  44.355   6.544  0.00  0.00      PROA N  
ATOM   4271  N   PRO A 533      87.260  47.968   3.166  0.00  0.00      PROA N  
ATOM   4272  CA  PRO A 533      88.367  48.599   2.437  0.00  0.00      PROA C  
ATOM   4273  C   PRO A 533      89.336  47.596   1.837  0.00  0.00      PROA C  
ATOM   4274  O   PRO A 533      89.994  47.894   0.841  0.00  0.00      PROA O  
ATOM   4275  CB  PRO A 533      89.050  49.489   3.487  0.00  0.00      PROA C  
ATOM   4276  CG  PRO A 533      87.901  49.897   4.407  0.00  0.00      PROA C  
ATOM   4277  CD  PRO A 533      87.032  48.638   4.449  0.00  0.00      PROA C  
ATOM   4278  N   LEU A 534      89.436  46.400   2.447  0.00  0.00      PROA N  
ATOM   4279  CA  LEU A 534      90.283  45.314   1.986  0.00  0.00      PROA C  
ATOM   4280  C   LEU A 534      89.520  44.391   1.023  0.00  0.00      PROA C  
ATOM   4281  O   LEU A 534      89.993  43.310   0.670  0.00  0.00      PROA O  
ATOM   4282  CB  LEU A 534      90.835  44.458   3.169  0.00  0.00      PROA C  
ATOM   4283  CG  LEU A 534      91.831  45.125   4.153  0.00  0.00      PROA C  
ATOM   4284  CD1 LEU A 534      91.238  46.254   5.011  0.00  0.00      PROA C  
ATOM   4285  CD2 LEU A 534      92.415  44.054   5.089  0.00  0.00      PROA C  
ATOM   4286  N   TYR A 535      88.310  44.785   0.558  0.00  0.00      PROA N  
ATOM   4287  CA  TYR A 535      87.575  44.068  -0.475  0.00  0.00      PROA C  
ATOM   4288  C   TYR A 535      88.340  43.957  -1.803  0.00  0.00      PROA C  
ATOM   4289  O   TYR A 535      88.883  44.937  -2.318  0.00  0.00      PROA O  
ATOM   4290  CB  TYR A 535      86.133  44.645  -0.659  0.00  0.00      PROA C  
ATOM   4291  CG  TYR A 535      85.372  44.082  -1.838  0.00  0.00      PROA C  
ATOM   4292  CD1 TYR A 535      85.140  42.701  -1.944  0.00  0.00      PROA C  
ATOM   4293  CD2 TYR A 535      84.893  44.928  -2.853  0.00  0.00      PROA C  
ATOM   4294  CE1 TYR A 535      84.494  42.165  -3.065  0.00  0.00      PROA C  
ATOM   4295  CE2 TYR A 535      84.219  44.401  -3.962  0.00  0.00      PROA C  
ATOM   4296  CZ  TYR A 535      84.035  43.017  -4.075  0.00  0.00      PROA C  
ATOM   4297  OH  TYR A 535      83.401  42.479  -5.209  0.00  0.00      PROA O  
ATOM   4298  N   ASN A 536      88.391  42.743  -2.384  0.00  0.00      PROA N  
ATOM   4299  CA  ASN A 536      89.033  42.497  -3.659  0.00  0.00      PROA C  
ATOM   4300  C   ASN A 536      88.015  41.850  -4.604  0.00  0.00      PROA C  
ATOM   4301  O   ASN A 536      87.583  40.729  -4.321  0.00  0.00      PROA O  
ATOM   4302  CB  ASN A 536      90.293  41.605  -3.452  0.00  0.00      PROA C  
ATOM   4303  CG  ASN A 536      91.131  41.413  -4.718  0.00  0.00      PROA C  
ATOM   4304  ND2 ASN A 536      92.394  40.977  -4.522  0.00  0.00      PROA N  
ATOM   4305  OD1 ASN A 536      90.713  41.652  -5.854  0.00  0.00      PROA O  
ATOM   4306  N   PRO A 537      87.622  42.450  -5.734  0.00  0.00      PROA N  
ATOM   4307  CA  PRO A 537      86.613  41.855  -6.604  0.00  0.00      PROA C  
ATOM   4308  C   PRO A 537      87.116  40.614  -7.315  0.00  0.00      PROA C  
ATOM   4309  O   PRO A 537      86.342  39.682  -7.533  0.00  0.00      PROA O  
ATOM   4310  CB  PRO A 537      86.280  42.966  -7.621  0.00  0.00      PROA C  
ATOM   4311  CG  PRO A 537      86.563  44.262  -6.861  0.00  0.00      PROA C  
ATOM   4312  CD  PRO A 537      87.751  43.894  -5.971  0.00  0.00      PROA C  
ATOM   4313  N   SER A 538      88.397  40.603  -7.740  0.00  0.00      PROA N  
ATOM   4314  CA  SER A 538      89.010  39.471  -8.432  0.00  0.00      PROA C  
ATOM   4315  C   SER A 538      89.117  38.196  -7.596  0.00  0.00      PROA C  
ATOM   4316  O   SER A 538      88.780  37.100  -8.048  0.00  0.00      PROA O  
ATOM   4317  CB  SER A 538      90.403  39.830  -9.044  0.00  0.00      PROA C  
ATOM   4318  OG  SER A 538      91.422  40.117  -8.075  0.00  0.00      PROA O  
ATOM   4319  N   THR A 539      89.562  38.310  -6.326  0.00  0.00      PROA N  
ATOM   4320  CA  THR A 539      89.812  37.147  -5.471  0.00  0.00      PROA C  
ATOM   4321  C   THR A 539      88.592  36.829  -4.620  0.00  0.00      PROA C  
ATOM   4322  O   THR A 539      88.425  35.703  -4.158  0.00  0.00      PROA O  
ATOM   4323  CB  THR A 539      91.025  37.344  -4.549  0.00  0.00      PROA C  
ATOM   4324  CG2 THR A 539      91.463  36.034  -3.872  0.00  0.00      PROA C  
ATOM   4325  OG1 THR A 539      92.152  37.788  -5.294  0.00  0.00      PROA O  
ATOM   4326  N   PHE A 540      87.688  37.817  -4.430  0.00  0.00      PROA N  
ATOM   4327  CA  PHE A 540      86.493  37.758  -3.593  0.00  0.00      PROA C  
ATOM   4328  C   PHE A 540      86.803  37.898  -2.102  0.00  0.00      PROA C  
ATOM   4329  O   PHE A 540      85.960  37.653  -1.239  0.00  0.00      PROA O  
ATOM   4330  CB  PHE A 540      85.504  36.582  -3.870  0.00  0.00      PROA C  
ATOM   4331  CG  PHE A 540      84.809  36.702  -5.205  0.00  0.00      PROA C  
ATOM   4332  CD1 PHE A 540      85.471  36.367  -6.398  0.00  0.00      PROA C  
ATOM   4333  CD2 PHE A 540      83.446  37.051  -5.269  0.00  0.00      PROA C  
ATOM   4334  CE1 PHE A 540      84.801  36.391  -7.627  0.00  0.00      PROA C  
ATOM   4335  CE2 PHE A 540      82.766  37.071  -6.494  0.00  0.00      PROA C  
ATOM   4336  CZ  PHE A 540      83.446  36.742  -7.674  0.00  0.00      PROA C  
ATOM   4337  N   GLU A 541      88.033  38.338  -1.752  0.00  0.00      PROA N  
ATOM   4338  CA  GLU A 541      88.441  38.601  -0.381  0.00  0.00      PROA C  
ATOM   4339  C   GLU A 541      87.593  39.681   0.267  0.00  0.00      PROA C  
ATOM   4340  O   GLU A 541      87.389  40.741  -0.320  0.00  0.00      PROA O  
ATOM   4341  CB  GLU A 541      89.928  39.039  -0.285  0.00  0.00      PROA C  
ATOM   4342  CG  GLU A 541      90.928  37.924  -0.665  0.00  0.00      PROA C  
ATOM   4343  CD  GLU A 541      92.352  38.452  -0.831  0.00  0.00      PROA C  
ATOM   4344  OE1 GLU A 541      92.610  39.218  -1.799  0.00  0.00      PROA O  
ATOM   4345  OE2 GLU A 541      93.239  38.096  -0.007  0.00  0.00      PROA O1-
ATOM   4346  N   ASN A 542      87.086  39.429   1.493  0.00  0.00      PROA N  
ATOM   4347  CA  ASN A 542      86.250  40.363   2.236  0.00  0.00      PROA C  
ATOM   4348  C   ASN A 542      84.996  40.816   1.488  0.00  0.00      PROA C  
ATOM   4349  O   ASN A 542      84.669  42.002   1.427  0.00  0.00      PROA O  
ATOM   4350  CB  ASN A 542      87.056  41.579   2.756  0.00  0.00      PROA C  
ATOM   4351  CG  ASN A 542      88.260  41.070   3.537  0.00  0.00      PROA C  
ATOM   4352  ND2 ASN A 542      89.489  41.322   3.031  0.00  0.00      PROA N  
ATOM   4353  OD1 ASN A 542      88.104  40.456   4.596  0.00  0.00      PROA O  
ATOM   4354  N   ASP A 543      84.253  39.854   0.901  0.00  0.00      PROA N  
ATOM   4355  CA  ASP A 543      83.037  40.099   0.152  0.00  0.00      PROA C  
ATOM   4356  C   ASP A 543      81.846  40.413   1.073  0.00  0.00      PROA C  
ATOM   4357  O   ASP A 543      80.881  39.660   1.205  0.00  0.00      PROA O  
ATOM   4358  CB  ASP A 543      82.788  38.891  -0.791  0.00  0.00      PROA C  
ATOM   4359  CG  ASP A 543      81.564  39.021  -1.687  0.00  0.00      PROA C  
ATOM   4360  OD1 ASP A 543      81.234  40.144  -2.151  0.00  0.00      PROA O  
ATOM   4361  OD2 ASP A 543      80.988  37.955  -2.035  0.00  0.00      PROA O1-
ATOM   4362  N   LEU A 544      81.895  41.567   1.751  0.00  0.00      PROA N  
ATOM   4363  CA  LEU A 544      80.815  42.066   2.567  0.00  0.00      PROA C  
ATOM   4364  C   LEU A 544      80.794  43.581   2.492  0.00  0.00      PROA C  
ATOM   4365  O   LEU A 544      81.820  44.265   2.456  0.00  0.00      PROA O  
ATOM   4366  CB  LEU A 544      80.830  41.560   4.041  0.00  0.00      PROA C  
ATOM   4367  CG  LEU A 544      81.832  42.195   5.037  0.00  0.00      PROA C  
ATOM   4368  CD1 LEU A 544      81.623  41.591   6.435  0.00  0.00      PROA C  
ATOM   4369  CD2 LEU A 544      83.303  42.041   4.623  0.00  0.00      PROA C  
ATOM   4370  N   GLY A 545      79.577  44.136   2.410  0.00  0.00      PROA N  
ATOM   4371  CA  GLY A 545      79.317  45.557   2.391  0.00  0.00      PROA C  
ATOM   4372  C   GLY A 545      78.168  45.878   3.302  0.00  0.00      PROA C  
ATOM   4373  O   GLY A 545      77.340  45.029   3.640  0.00  0.00      PROA O  
ATOM   4374  N   LEU A 546      78.092  47.151   3.689  0.00  0.00      PROA N  
ATOM   4375  CA  LEU A 546      77.070  47.705   4.537  0.00  0.00      PROA C  
ATOM   4376  C   LEU A 546      76.340  48.796   3.786  0.00  0.00      PROA C  
ATOM   4377  O   LEU A 546      76.934  49.677   3.161  0.00  0.00      PROA O  
ATOM   4378  CB  LEU A 546      77.659  48.304   5.834  0.00  0.00      PROA C  
ATOM   4379  CG  LEU A 546      78.075  47.254   6.880  0.00  0.00      PROA C  
ATOM   4380  CD1 LEU A 546      78.941  47.921   7.953  0.00  0.00      PROA C  
ATOM   4381  CD2 LEU A 546      76.850  46.574   7.515  0.00  0.00      PROA C  
ATOM   4382  N   VAL A 547      75.005  48.760   3.834  0.00  0.00      PROA N  
ATOM   4383  CA  VAL A 547      74.170  49.760   3.210  0.00  0.00      PROA C  
ATOM   4384  C   VAL A 547      73.374  50.440   4.311  0.00  0.00      PROA C  
ATOM   4385  O   VAL A 547      72.716  49.792   5.131  0.00  0.00      PROA O  
ATOM   4386  CB  VAL A 547      73.271  49.162   2.133  0.00  0.00      PROA C  
ATOM   4387  CG1 VAL A 547      72.355  50.233   1.530  0.00  0.00      PROA C  
ATOM   4388  CG2 VAL A 547      74.138  48.534   1.023  0.00  0.00      PROA C  
ATOM   4389  N   GLU A 548      73.456  51.782   4.379  0.00  0.00      PROA N  
ATOM   4390  CA  GLU A 548      72.803  52.573   5.398  0.00  0.00      PROA C  
ATOM   4391  C   GLU A 548      71.482  53.071   4.842  0.00  0.00      PROA C  
ATOM   4392  O   GLU A 548      71.412  53.807   3.854  0.00  0.00      PROA O  
ATOM   4393  CB  GLU A 548      73.668  53.778   5.847  0.00  0.00      PROA C  
ATOM   4394  CG  GLU A 548      73.170  54.420   7.167  0.00  0.00      PROA C  
ATOM   4395  CD  GLU A 548      74.045  55.560   7.700  0.00  0.00      PROA C  
ATOM   4396  OE1 GLU A 548      75.006  56.011   7.021  0.00  0.00      PROA O  
ATOM   4397  OE2 GLU A 548      73.744  56.046   8.828  0.00  0.00      PROA O1-
ATOM   4398  N   LEU A 549      70.377  52.632   5.454  0.00  0.00      PROA N  
ATOM   4399  CA  LEU A 549      69.032  52.962   5.046  0.00  0.00      PROA C  
ATOM   4400  C   LEU A 549      68.637  54.407   5.348  0.00  0.00      PROA C  
ATOM   4401  O   LEU A 549      69.096  55.019   6.312  0.00  0.00      PROA O  
ATOM   4402  CB  LEU A 549      68.060  51.980   5.720  0.00  0.00      PROA C  
ATOM   4403  CG  LEU A 549      68.268  50.511   5.315  0.00  0.00      PROA C  
ATOM   4404  CD1 LEU A 549      67.626  49.578   6.347  0.00  0.00      PROA C  
ATOM   4405  CD2 LEU A 549      67.709  50.237   3.917  0.00  0.00      PROA C  
ATOM   4406  N   SER A 550      67.777  55.007   4.499  0.00  0.00      PROA N  
ATOM   4407  CA  SER A 550      67.298  56.379   4.651  0.00  0.00      PROA C  
ATOM   4408  C   SER A 550      66.501  56.660   5.925  0.00  0.00      PROA C  
ATOM   4409  O   SER A 550      66.708  57.678   6.588  0.00  0.00      PROA O  
ATOM   4410  CB  SER A 550      66.465  56.852   3.425  0.00  0.00      PROA C  
ATOM   4411  OG  SER A 550      65.295  56.057   3.216  0.00  0.00      PROA O  
ATOM   4412  N   GLU A 551      65.590  55.747   6.307  0.00  0.00      PROA N  
ATOM   4413  CA  GLU A 551      64.766  55.879   7.493  0.00  0.00      PROA C  
ATOM   4414  C   GLU A 551      64.517  54.504   8.089  0.00  0.00      PROA C  
ATOM   4415  O   GLU A 551      64.655  53.476   7.423  0.00  0.00      PROA O  
ATOM   4416  CB  GLU A 551      63.422  56.625   7.235  0.00  0.00      PROA C  
ATOM   4417  CG  GLU A 551      62.425  55.941   6.254  0.00  0.00      PROA C  
ATOM   4418  CD  GLU A 551      62.499  56.410   4.799  0.00  0.00      PROA C  
ATOM   4419  OE1 GLU A 551      63.323  57.295   4.446  0.00  0.00      PROA O  
ATOM   4420  OE2 GLU A 551      61.698  55.888   3.977  0.00  0.00      PROA O1-
ATOM   4421  N   SER A 552      64.216  54.444   9.406  0.00  0.00      PROA N  
ATOM   4422  CA  SER A 552      64.000  53.187  10.126  0.00  0.00      PROA C  
ATOM   4423  C   SER A 552      62.797  52.378   9.645  0.00  0.00      PROA C  
ATOM   4424  O   SER A 552      61.720  52.968   9.501  0.00  0.00      PROA O  
ATOM   4425  CB  SER A 552      63.874  53.354  11.667  0.00  0.00      PROA C  
ATOM   4426  OG  SER A 552      65.101  53.819  12.242  0.00  0.00      PROA O  
ATOM   4427  N   PRO A 553      62.861  51.062   9.398  0.00  0.00      PROA N  
ATOM   4428  CA  PRO A 553      61.672  50.213   9.394  0.00  0.00      PROA C  
ATOM   4429  C   PRO A 553      60.910  50.238  10.714  0.00  0.00      PROA C  
ATOM   4430  O   PRO A 553      61.492  50.460  11.778  0.00  0.00      PROA O  
ATOM   4431  CB  PRO A 553      62.212  48.803   9.095  0.00  0.00      PROA C  
ATOM   4432  CG  PRO A 553      63.621  48.814   9.690  0.00  0.00      PROA C  
ATOM   4433  CD  PRO A 553      64.085  50.256   9.466  0.00  0.00      PROA C  
ATOM   4434  N   ARG A 554      59.592  49.987  10.667  0.00  0.00      PROA N  
ATOM   4435  CA  ARG A 554      58.802  49.693  11.842  0.00  0.00      PROA C  
ATOM   4436  C   ARG A 554      59.036  48.236  12.233  0.00  0.00      PROA C  
ATOM   4437  O   ARG A 554      58.664  47.319  11.498  0.00  0.00      PROA O  
ATOM   4438  CB  ARG A 554      57.289  49.904  11.567  0.00  0.00      PROA C  
ATOM   4439  CG  ARG A 554      56.921  51.333  11.111  0.00  0.00      PROA C  
ATOM   4440  CD  ARG A 554      55.433  51.477  10.760  0.00  0.00      PROA C  
ATOM   4441  NE  ARG A 554      55.200  52.886  10.295  0.00  0.00      PROA N  
ATOM   4442  CZ  ARG A 554      54.911  53.915  11.081  0.00  0.00      PROA C  
ATOM   4443  NH1 ARG A 554      54.820  53.816  12.388  0.00  0.00      PROA N1+
ATOM   4444  NH2 ARG A 554      54.702  55.096  10.535  0.00  0.00      PROA N  
ATOM   4445  N   LEU A 555      59.683  47.970  13.386  0.00  0.00      PROA N  
ATOM   4446  CA  LEU A 555      59.893  46.606  13.846  0.00  0.00      PROA C  
ATOM   4447  C   LEU A 555      58.596  45.890  14.205  0.00  0.00      PROA C  
ATOM   4448  O   LEU A 555      57.681  46.454  14.810  0.00  0.00      PROA O  
ATOM   4449  CB  LEU A 555      60.898  46.489  15.013  0.00  0.00      PROA C  
ATOM   4450  CG  LEU A 555      62.285  47.106  14.739  0.00  0.00      PROA C  
ATOM   4451  CD1 LEU A 555      63.241  46.739  15.878  0.00  0.00      PROA C  
ATOM   4452  CD2 LEU A 555      62.889  46.681  13.390  0.00  0.00      PROA C  
ATOM   4453  N   ASN A 556      58.488  44.616  13.806  0.00  0.00      PROA N  
ATOM   4454  CA  ASN A 556      57.277  43.846  13.950  0.00  0.00      PROA C  
ATOM   4455  C   ASN A 556      57.670  42.382  13.817  0.00  0.00      PROA C  
ATOM   4456  O   ASN A 556      58.839  42.062  13.617  0.00  0.00      PROA O  
ATOM   4457  CB  ASN A 556      56.165  44.282  12.941  0.00  0.00      PROA C  
ATOM   4458  CG  ASN A 556      56.499  43.965  11.484  0.00  0.00      PROA C  
ATOM   4459  ND2 ASN A 556      57.097  44.926  10.750  0.00  0.00      PROA N  
ATOM   4460  OD1 ASN A 556      56.188  42.877  10.992  0.00  0.00      PROA O  
ATOM   4461  N   ASP A 557      56.705  41.445  13.922  0.00  0.00      PROA N  
ATOM   4462  CA  ASP A 557      56.946  40.009  13.829  0.00  0.00      PROA C  
ATOM   4463  C   ASP A 557      57.676  39.574  12.555  0.00  0.00      PROA C  
ATOM   4464  O   ASP A 557      58.461  38.625  12.564  0.00  0.00      PROA O  
ATOM   4465  CB  ASP A 557      55.605  39.232  13.917  0.00  0.00      PROA C  
ATOM   4466  CG  ASP A 557      54.963  39.344  15.290  0.00  0.00      PROA C  
ATOM   4467  OD1 ASP A 557      55.674  39.624  16.290  0.00  0.00      PROA O  
ATOM   4468  OD2 ASP A 557      53.739  39.060  15.396  0.00  0.00      PROA O1-
ATOM   4469  N   PHE A 558      57.430  40.269  11.429  0.00  0.00      PROA N  
ATOM   4470  CA  PHE A 558      57.975  39.921  10.135  0.00  0.00      PROA C  
ATOM   4471  C   PHE A 558      59.209  40.756   9.779  0.00  0.00      PROA C  
ATOM   4472  O   PHE A 558      59.832  40.501   8.748  0.00  0.00      PROA O  
ATOM   4473  CB  PHE A 558      56.892  40.126   9.032  0.00  0.00      PROA C  
ATOM   4474  CG  PHE A 558      55.596  39.475   9.457  0.00  0.00      PROA C  
ATOM   4475  CD1 PHE A 558      55.536  38.086   9.661  0.00  0.00      PROA C  
ATOM   4476  CD2 PHE A 558      54.448  40.246   9.712  0.00  0.00      PROA C  
ATOM   4477  CE1 PHE A 558      54.371  37.486  10.155  0.00  0.00      PROA C  
ATOM   4478  CE2 PHE A 558      53.278  39.648  10.195  0.00  0.00      PROA C  
ATOM   4479  CZ  PHE A 558      53.240  38.267  10.421  0.00  0.00      PROA C  
ATOM   4480  N   VAL A 559      59.611  41.745  10.617  0.00  0.00      PROA N  
ATOM   4481  CA  VAL A 559      60.806  42.562  10.388  0.00  0.00      PROA C  
ATOM   4482  C   VAL A 559      61.555  42.823  11.700  0.00  0.00      PROA C  
ATOM   4483  O   VAL A 559      61.078  43.573  12.556  0.00  0.00      PROA O  
ATOM   4484  CB  VAL A 559      60.512  43.913   9.713  0.00  0.00      PROA C  
ATOM   4485  CG1 VAL A 559      61.810  44.725   9.512  0.00  0.00      PROA C  
ATOM   4486  CG2 VAL A 559      59.856  43.687   8.336  0.00  0.00      PROA C  
ATOM   4487  N   MET A 560      62.768  42.245  11.878  0.00  0.00      PROA N  
ATOM   4488  CA  MET A 560      63.631  42.543  13.017  0.00  0.00      PROA C  
ATOM   4489  C   MET A 560      65.067  42.100  12.692  0.00  0.00      PROA C  
ATOM   4490  O   MET A 560      65.230  41.207  11.858  0.00  0.00      PROA O  
ATOM   4491  CB  MET A 560      63.144  41.845  14.320  0.00  0.00      PROA C  
ATOM   4492  CG  MET A 560      63.326  40.316  14.335  0.00  0.00      PROA C  
ATOM   4493  SD  MET A 560      62.492  39.473  15.706  0.00  0.00      PROA S  
ATOM   4494  CE  MET A 560      60.819  39.610  15.013  0.00  0.00      PROA C  
ATOM   4495  N   PRO A 561      66.132  42.683  13.253  0.00  0.00      PROA N  
ATOM   4496  CA  PRO A 561      67.524  42.305  12.983  0.00  0.00      PROA C  
ATOM   4497  C   PRO A 561      67.994  40.889  13.319  0.00  0.00      PROA C  
ATOM   4498  O   PRO A 561      67.459  40.234  14.217  0.00  0.00      PROA O  
ATOM   4499  CB  PRO A 561      68.359  43.356  13.739  0.00  0.00      PROA C  
ATOM   4500  CG  PRO A 561      67.428  43.875  14.831  0.00  0.00      PROA C  
ATOM   4501  CD  PRO A 561      66.056  43.833  14.160  0.00  0.00      PROA C  
ATOM   4502  N   VAL A 562      69.065  40.430  12.627  0.00  0.00      PROA N  
ATOM   4503  CA  VAL A 562      69.963  39.371  13.088  0.00  0.00      PROA C  
ATOM   4504  C   VAL A 562      70.858  39.837  14.228  0.00  0.00      PROA C  
ATOM   4505  O   VAL A 562      71.185  41.019  14.363  0.00  0.00      PROA O  
ATOM   4506  CB  VAL A 562      70.925  38.799  12.036  0.00  0.00      PROA C  
ATOM   4507  CG1 VAL A 562      70.173  37.943  11.013  0.00  0.00      PROA C  
ATOM   4508  CG2 VAL A 562      71.700  39.924  11.328  0.00  0.00      PROA C  
ATOM   4509  N   CYS A 563      71.314  38.902  15.088  0.00  0.00      PROA N  
ATOM   4510  CA  CYS A 563      72.401  39.197  16.008  0.00  0.00      PROA C  
ATOM   4511  C   CYS A 563      73.751  39.006  15.317  0.00  0.00      PROA C  
ATOM   4512  O   CYS A 563      73.975  38.022  14.609  0.00  0.00      PROA O  
ATOM   4513  CB  CYS A 563      72.379  38.298  17.271  0.00  0.00      PROA C  
ATOM   4514  SG  CYS A 563      70.829  38.361  18.221  0.00  0.00      PROA S  
ATOM   4515  N   LEU A 564      74.699  39.951  15.513  0.00  0.00      PROA N  
ATOM   4516  CA  LEU A 564      76.095  39.776  15.132  0.00  0.00      PROA C  
ATOM   4517  C   LEU A 564      76.776  38.624  15.883  0.00  0.00      PROA C  
ATOM   4518  O   LEU A 564      76.478  38.428  17.066  0.00  0.00      PROA O  
ATOM   4519  CB  LEU A 564      76.912  41.079  15.354  0.00  0.00      PROA C  
ATOM   4520  CG  LEU A 564      76.603  42.206  14.349  0.00  0.00      PROA C  
ATOM   4521  CD1 LEU A 564      77.328  43.501  14.748  0.00  0.00      PROA C  
ATOM   4522  CD2 LEU A 564      77.008  41.804  12.922  0.00  0.00      PROA C  
ATOM   4523  N   PRO A 565      77.663  37.831  15.272  0.00  0.00      PROA N  
ATOM   4524  CA  PRO A 565      78.306  36.692  15.926  0.00  0.00      PROA C  
ATOM   4525  C   PRO A 565      79.130  37.084  17.145  0.00  0.00      PROA C  
ATOM   4526  O   PRO A 565      79.997  37.953  17.057  0.00  0.00      PROA O  
ATOM   4527  CB  PRO A 565      79.159  36.061  14.811  0.00  0.00      PROA C  
ATOM   4528  CG  PRO A 565      79.520  37.238  13.899  0.00  0.00      PROA C  
ATOM   4529  CD  PRO A 565      78.275  38.127  13.969  0.00  0.00      PROA C  
ATOM   4530  N   GLU A 566      78.895  36.467  18.318  0.00  0.00      PROA N  
ATOM   4531  CA  GLU A 566      79.705  36.720  19.500  0.00  0.00      PROA C  
ATOM   4532  C   GLU A 566      81.034  35.973  19.485  0.00  0.00      PROA C  
ATOM   4533  O   GLU A 566      82.009  36.391  20.111  0.00  0.00      PROA O  
ATOM   4534  CB  GLU A 566      78.921  36.366  20.787  0.00  0.00      PROA C  
ATOM   4535  CG  GLU A 566      77.757  37.348  21.068  0.00  0.00      PROA C  
ATOM   4536  CD  GLU A 566      77.028  37.005  22.360  0.00  0.00      PROA C  
ATOM   4537  OE1 GLU A 566      75.848  36.567  22.295  0.00  0.00      PROA O  
ATOM   4538  OE2 GLU A 566      77.620  37.154  23.461  0.00  0.00      PROA O1-
ATOM   4539  N   HIS A 567      81.097  34.857  18.736  0.00  0.00      PROA N  
ATOM   4540  CA  HIS A 567      82.218  33.937  18.751  0.00  0.00      PROA C  
ATOM   4541  C   HIS A 567      82.325  33.239  17.395  0.00  0.00      PROA C  
ATOM   4542  O   HIS A 567      81.324  33.181  16.672  0.00  0.00      PROA O  
ATOM   4543  CB  HIS A 567      82.036  32.863  19.865  0.00  0.00      PROA C  
ATOM   4544  CG  HIS A 567      82.047  33.445  21.257  0.00  0.00      PROA C  
ATOM   4545  CD2 HIS A 567      83.098  33.843  22.027  0.00  0.00      PROA C  
ATOM   4546  ND1 HIS A 567      80.935  33.532  22.071  0.00  0.00      PROA N  
ATOM   4547  CE1 HIS A 567      81.352  33.995  23.276  0.00  0.00      PROA C  
ATOM   4548  NE2 HIS A 567      82.660  34.196  23.300  0.00  0.00      PROA N  
ATOM   4549  N   PRO A 568      83.486  32.721  16.979  0.00  0.00      PROA N  
ATOM   4550  CA  PRO A 568      83.601  31.815  15.833  0.00  0.00      PROA C  
ATOM   4551  C   PRO A 568      82.738  30.552  15.910  0.00  0.00      PROA C  
ATOM   4552  O   PRO A 568      82.334  30.124  16.995  0.00  0.00      PROA O  
ATOM   4553  CB  PRO A 568      85.105  31.495  15.767  0.00  0.00      PROA C  
ATOM   4554  CG  PRO A 568      85.584  31.637  17.212  0.00  0.00      PROA C  
ATOM   4555  CD  PRO A 568      84.753  32.814  17.719  0.00  0.00      PROA C  
ATOM   4556  N   SER A 569      82.442  29.937  14.748  0.00  0.00      PROA N  
ATOM   4557  CA  SER A 569      81.674  28.699  14.647  0.00  0.00      PROA C  
ATOM   4558  C   SER A 569      82.531  27.443  14.724  0.00  0.00      PROA C  
ATOM   4559  O   SER A 569      83.668  27.392  14.252  0.00  0.00      PROA O  
ATOM   4560  CB  SER A 569      80.824  28.605  13.349  0.00  0.00      PROA C  
ATOM   4561  OG  SER A 569      79.776  29.577  13.361  0.00  0.00      PROA O  
ATOM   4562  N   THR A 570      81.985  26.371  15.331  0.00  0.00      PROA N  
ATOM   4563  CA  THR A 570      82.601  25.045  15.355  0.00  0.00      PROA C  
ATOM   4564  C   THR A 570      82.259  24.243  14.113  0.00  0.00      PROA C  
ATOM   4565  O   THR A 570      81.225  24.440  13.473  0.00  0.00      PROA O  
ATOM   4566  CB  THR A 570      82.264  24.212  16.597  0.00  0.00      PROA C  
ATOM   4567  CG2 THR A 570      82.986  24.835  17.804  0.00  0.00      PROA C  
ATOM   4568  OG1 THR A 570      80.871  24.222  16.905  0.00  0.00      PROA O  
ATOM   4569  N   GLU A 571      83.128  23.296  13.731  0.00  0.00      PROA N  
ATOM   4570  CA  GLU A 571      82.958  22.395  12.614  0.00  0.00      PROA C  
ATOM   4571  C   GLU A 571      81.695  21.534  12.706  0.00  0.00      PROA C  
ATOM   4572  O   GLU A 571      81.341  21.012  13.765  0.00  0.00      PROA O  
ATOM   4573  CB  GLU A 571      84.196  21.465  12.508  0.00  0.00      PROA C  
ATOM   4574  CG  GLU A 571      85.547  22.203  12.294  0.00  0.00      PROA C  
ATOM   4575  CD  GLU A 571      86.199  22.817  13.539  0.00  0.00      PROA C  
ATOM   4576  OE1 GLU A 571      85.641  22.734  14.665  0.00  0.00      PROA O  
ATOM   4577  OE2 GLU A 571      87.304  23.403  13.384  0.00  0.00      PROA O1-
ATOM   4578  N   GLY A 572      80.961  21.381  11.582  0.00  0.00      PROA N  
ATOM   4579  CA  GLY A 572      79.733  20.589  11.516  0.00  0.00      PROA C  
ATOM   4580  C   GLY A 572      78.517  21.248  12.125  0.00  0.00      PROA C  
ATOM   4581  O   GLY A 572      77.478  20.613  12.300  0.00  0.00      PROA O  
ATOM   4582  N   THR A 573      78.601  22.554  12.450  0.00  0.00      PROA N  
ATOM   4583  CA  THR A 573      77.467  23.363  12.910  0.00  0.00      PROA C  
ATOM   4584  C   THR A 573      76.379  23.448  11.855  0.00  0.00      PROA C  
ATOM   4585  O   THR A 573      76.654  23.734  10.691  0.00  0.00      PROA O  
ATOM   4586  CB  THR A 573      77.852  24.791  13.316  0.00  0.00      PROA C  
ATOM   4587  CG2 THR A 573      76.642  25.625  13.769  0.00  0.00      PROA C  
ATOM   4588  OG1 THR A 573      78.749  24.768  14.417  0.00  0.00      PROA O  
ATOM   4589  N   MET A 574      75.106  23.203  12.225  0.00  0.00      PROA N  
ATOM   4590  CA  MET A 574      73.997  23.349  11.301  0.00  0.00      PROA C  
ATOM   4591  C   MET A 574      73.649  24.816  11.074  0.00  0.00      PROA C  
ATOM   4592  O   MET A 574      73.303  25.562  11.998  0.00  0.00      PROA O  
ATOM   4593  CB  MET A 574      72.754  22.541  11.750  0.00  0.00      PROA C  
ATOM   4594  CG  MET A 574      73.010  21.019  11.807  0.00  0.00      PROA C  
ATOM   4595  SD  MET A 574      73.364  20.269  10.188  0.00  0.00      PROA S  
ATOM   4596  CE  MET A 574      71.641  19.856   9.794  0.00  0.00      PROA C  
ATOM   4597  N   VAL A 575      73.770  25.268   9.818  0.00  0.00      PROA N  
ATOM   4598  CA  VAL A 575      73.539  26.640   9.423  0.00  0.00      PROA C  
ATOM   4599  C   VAL A 575      72.447  26.701   8.376  0.00  0.00      PROA C  
ATOM   4600  O   VAL A 575      72.251  25.790   7.568  0.00  0.00      PROA O  
ATOM   4601  CB  VAL A 575      74.789  27.380   8.950  0.00  0.00      PROA C  
ATOM   4602  CG1 VAL A 575      75.780  27.487  10.123  0.00  0.00      PROA C  
ATOM   4603  CG2 VAL A 575      75.453  26.683   7.748  0.00  0.00      PROA C  
ATOM   4604  N   ILE A 576      71.666  27.789   8.412  0.00  0.00      PROA N  
ATOM   4605  CA  ILE A 576      70.517  28.005   7.564  0.00  0.00      PROA C  
ATOM   4606  C   ILE A 576      70.827  29.175   6.643  0.00  0.00      PROA C  
ATOM   4607  O   ILE A 576      71.130  30.278   7.092  0.00  0.00      PROA O  
ATOM   4608  CB  ILE A 576      69.225  28.232   8.355  0.00  0.00      PROA C  
ATOM   4609  CG1 ILE A 576      68.662  26.906   8.934  0.00  0.00      PROA C  
ATOM   4610  CG2 ILE A 576      68.160  28.893   7.454  0.00  0.00      PROA C  
ATOM   4611  CD  ILE A 576      69.381  26.367  10.177  0.00  0.00      PROA C  
ATOM   4612  N   VAL A 577      70.779  28.950   5.320  0.00  0.00      PROA N  
ATOM   4613  CA  VAL A 577      71.163  29.915   4.300  0.00  0.00      PROA C  
ATOM   4614  C   VAL A 577      69.922  30.330   3.536  0.00  0.00      PROA C  
ATOM   4615  O   VAL A 577      69.260  29.450   3.001  0.00  0.00      PROA O  
ATOM   4616  CB  VAL A 577      72.129  29.293   3.289  0.00  0.00      PROA C  
ATOM   4617  CG1 VAL A 577      72.426  30.256   2.121  0.00  0.00      PROA C  
ATOM   4618  CG2 VAL A 577      73.431  28.881   3.997  0.00  0.00      PROA C  
ATOM   4619  N   SER A 578      69.577  31.636   3.444  0.00  0.00      PROA N  
ATOM   4620  CA  SER A 578      68.320  32.112   2.844  0.00  0.00      PROA C  
ATOM   4621  C   SER A 578      68.495  33.029   1.628  0.00  0.00      PROA C  
ATOM   4622  O   SER A 578      69.479  33.760   1.508  0.00  0.00      PROA O  
ATOM   4623  CB  SER A 578      67.404  32.879   3.846  0.00  0.00      PROA C  
ATOM   4624  OG  SER A 578      67.038  32.054   4.956  0.00  0.00      PROA O  
ATOM   4625  N   GLY A 579      67.519  33.029   0.688  0.00  0.00      PROA N  
ATOM   4626  CA  GLY A 579      67.488  33.913  -0.478  0.00  0.00      PROA C  
ATOM   4627  C   GLY A 579      66.350  33.602  -1.441  0.00  0.00      PROA C  
ATOM   4628  O   GLY A 579      65.469  32.802  -1.142  0.00  0.00      PROA O  
ATOM   4629  N   TRP A 580      66.316  34.254  -2.625  0.00  0.00      PROA N  
ATOM   4630  CA  TRP A 580      65.308  34.026  -3.664  0.00  0.00      PROA C  
ATOM   4631  C   TRP A 580      65.915  33.560  -4.999  0.00  0.00      PROA C  
ATOM   4632  O   TRP A 580      65.300  33.693  -6.060  0.00  0.00      PROA O  
ATOM   4633  CB  TRP A 580      64.428  35.287  -3.934  0.00  0.00      PROA C  
ATOM   4634  CG  TRP A 580      63.470  35.686  -2.855  0.00  0.00      PROA C  
ATOM   4635  CD1 TRP A 580      62.143  35.335  -2.781  0.00  0.00      PROA C  
ATOM   4636  CD2 TRP A 580      63.696  36.652  -1.816  0.00  0.00      PROA C  
ATOM   4637  CE2 TRP A 580      62.451  36.854  -1.170  0.00  0.00      PROA C  
ATOM   4638  CE3 TRP A 580      64.817  37.374  -1.400  0.00  0.00      PROA C  
ATOM   4639  NE1 TRP A 580      61.533  36.040  -1.768  0.00  0.00      PROA N  
ATOM   4640  CZ2 TRP A 580      62.305  37.769  -0.141  0.00  0.00      PROA C  
ATOM   4641  CZ3 TRP A 580      64.667  38.287  -0.354  0.00  0.00      PROA C  
ATOM   4642  CH2 TRP A 580      63.434  38.484   0.261  0.00  0.00      PROA C  
ATOM   4643  N   GLY A 581      67.156  33.036  -5.003  0.00  0.00      PROA N  
ATOM   4644  CA  GLY A 581      67.847  32.552  -6.193  0.00  0.00      PROA C  
ATOM   4645  C   GLY A 581      67.230  31.402  -6.966  0.00  0.00      PROA C  
ATOM   4646  O   GLY A 581      66.241  30.784  -6.571  0.00  0.00      PROA O  
ATOM   4647  N   LYS A 582      67.841  31.071  -8.123  0.00  0.00      PROA N  
ATOM   4648  CA  LYS A 582      67.396  29.994  -8.994  0.00  0.00      PROA C  
ATOM   4649  C   LYS A 582      67.390  28.586  -8.380  0.00  0.00      PROA C  
ATOM   4650  O   LYS A 582      68.311  28.155  -7.683  0.00  0.00      PROA O  
ATOM   4651  CB  LYS A 582      68.169  29.962 -10.342  0.00  0.00      PROA C  
ATOM   4652  CG  LYS A 582      69.686  29.737 -10.215  0.00  0.00      PROA C  
ATOM   4653  CD  LYS A 582      70.395  29.676 -11.583  0.00  0.00      PROA C  
ATOM   4654  CE  LYS A 582      71.888  29.308 -11.487  0.00  0.00      PROA C  
ATOM   4655  NZ  LYS A 582      72.527  29.282 -12.829  0.00  0.00      PROA N1+
ATOM   4656  N   GLN A 583      66.323  27.822  -8.663  0.00  0.00      PROA N  
ATOM   4657  CA  GLN A 583      66.141  26.452  -8.235  0.00  0.00      PROA C  
ATOM   4658  C   GLN A 583      66.919  25.454  -9.084  0.00  0.00      PROA C  
ATOM   4659  O   GLN A 583      67.486  25.781 -10.131  0.00  0.00      PROA O  
ATOM   4660  CB  GLN A 583      64.637  26.053  -8.299  0.00  0.00      PROA C  
ATOM   4661  CG  GLN A 583      63.720  26.901  -7.382  0.00  0.00      PROA C  
ATOM   4662  CD  GLN A 583      62.239  26.487  -7.380  0.00  0.00      PROA C  
ATOM   4663  NE2 GLN A 583      61.892  25.375  -8.065  0.00  0.00      PROA N  
ATOM   4664  OE1 GLN A 583      61.392  27.147  -6.771  0.00  0.00      PROA O  
ATOM   4665  N   PHE A 584      66.913  24.163  -8.678  0.00  0.00      PROA N  
ATOM   4666  CA  PHE A 584      67.253  23.062  -9.569  0.00  0.00      PROA C  
ATOM   4667  C   PHE A 584      66.333  23.054 -10.805  0.00  0.00      PROA C  
ATOM   4668  O   PHE A 584      65.133  23.322 -10.707  0.00  0.00      PROA O  
ATOM   4669  CB  PHE A 584      67.251  21.704  -8.801  0.00  0.00      PROA C  
ATOM   4670  CG  PHE A 584      67.596  20.522  -9.682  0.00  0.00      PROA C  
ATOM   4671  CD1 PHE A 584      68.932  20.119  -9.833  0.00  0.00      PROA C  
ATOM   4672  CD2 PHE A 584      66.590  19.793 -10.342  0.00  0.00      PROA C  
ATOM   4673  CE1 PHE A 584      69.265  19.030 -10.650  0.00  0.00      PROA C  
ATOM   4674  CE2 PHE A 584      66.917  18.709 -11.168  0.00  0.00      PROA C  
ATOM   4675  CZ  PHE A 584      68.256  18.328 -11.321  0.00  0.00      PROA C  
ATOM   4676  N   LEU A 585      66.916  22.828 -12.006  0.00  0.00      PROA N  
ATOM   4677  CA  LEU A 585      66.244  22.911 -13.301  0.00  0.00      PROA C  
ATOM   4678  C   LEU A 585      65.993  24.376 -13.708  0.00  0.00      PROA C  
ATOM   4679  O   LEU A 585      65.294  24.683 -14.674  0.00  0.00      PROA O  
ATOM   4680  CB  LEU A 585      64.962  22.023 -13.359  0.00  0.00      PROA C  
ATOM   4681  CG  LEU A 585      64.771  21.150 -14.622  0.00  0.00      PROA C  
ATOM   4682  CD1 LEU A 585      63.516  20.279 -14.457  0.00  0.00      PROA C  
ATOM   4683  CD2 LEU A 585      64.670  21.949 -15.928  0.00  0.00      PROA C  
ATOM   4684  N   GLN A 586      66.589  25.337 -12.970  0.00  0.00      PROA N  
ATOM   4685  CA  GLN A 586      66.661  26.748 -13.316  0.00  0.00      PROA C  
ATOM   4686  C   GLN A 586      65.357  27.530 -13.148  0.00  0.00      PROA C  
ATOM   4687  O   GLN A 586      65.216  28.661 -13.616  0.00  0.00      PROA O  
ATOM   4688  CB  GLN A 586      67.396  27.039 -14.663  0.00  0.00      PROA C  
ATOM   4689  CG  GLN A 586      68.942  26.872 -14.644  0.00  0.00      PROA C  
ATOM   4690  CD  GLN A 586      69.436  25.513 -14.134  0.00  0.00      PROA C  
ATOM   4691  NE2 GLN A 586      69.858  25.454 -12.848  0.00  0.00      PROA N  
ATOM   4692  OE1 GLN A 586      69.463  24.518 -14.864  0.00  0.00      PROA O  
ATOM   4693  N   ARG A 587      64.363  26.956 -12.436  0.00  0.00      PROA N  
ATOM   4694  CA  ARG A 587      63.136  27.649 -12.067  0.00  0.00      PROA C  
ATOM   4695  C   ARG A 587      63.348  28.808 -11.097  0.00  0.00      PROA C  
ATOM   4696  O   ARG A 587      64.238  28.780 -10.247  0.00  0.00      PROA O  
ATOM   4697  CB  ARG A 587      62.014  26.707 -11.542  0.00  0.00      PROA C  
ATOM   4698  CG  ARG A 587      61.302  25.860 -12.622  0.00  0.00      PROA C  
ATOM   4699  CD  ARG A 587      62.089  24.640 -13.115  0.00  0.00      PROA C  
ATOM   4700  NE  ARG A 587      61.230  23.916 -14.109  0.00  0.00      PROA N  
ATOM   4701  CZ  ARG A 587      61.193  24.167 -15.412  0.00  0.00      PROA C  
ATOM   4702  NH1 ARG A 587      61.978  25.042 -15.999  0.00  0.00      PROA N1+
ATOM   4703  NH2 ARG A 587      60.332  23.510 -16.163  0.00  0.00      PROA N  
ATOM   4704  N   LEU A 588      62.521  29.867 -11.193  0.00  0.00      PROA N  
ATOM   4705  CA  LEU A 588      62.531  30.943 -10.220  0.00  0.00      PROA C  
ATOM   4706  C   LEU A 588      61.468  30.660  -9.151  0.00  0.00      PROA C  
ATOM   4707  O   LEU A 588      60.333  30.311  -9.500  0.00  0.00      PROA O  
ATOM   4708  CB  LEU A 588      62.301  32.353 -10.832  0.00  0.00      PROA C  
ATOM   4709  CG  LEU A 588      63.494  32.968 -11.612  0.00  0.00      PROA C  
ATOM   4710  CD1 LEU A 588      64.772  33.058 -10.760  0.00  0.00      PROA C  
ATOM   4711  CD2 LEU A 588      63.779  32.268 -12.950  0.00  0.00      PROA C  
ATOM   4712  N   PRO A 589      61.777  30.736  -7.861  0.00  0.00      PROA N  
ATOM   4713  CA  PRO A 589      60.811  30.519  -6.792  0.00  0.00      PROA C  
ATOM   4714  C   PRO A 589      59.648  31.503  -6.754  0.00  0.00      PROA C  
ATOM   4715  O   PRO A 589      59.791  32.665  -7.136  0.00  0.00      PROA O  
ATOM   4716  CB  PRO A 589      61.677  30.585  -5.533  0.00  0.00      PROA C  
ATOM   4717  CG  PRO A 589      62.805  31.549  -5.872  0.00  0.00      PROA C  
ATOM   4718  CD  PRO A 589      63.051  31.252  -7.347  0.00  0.00      PROA C  
ATOM   4719  N   GLU A 590      58.470  31.056  -6.274  0.00  0.00      PROA N  
ATOM   4720  CA  GLU A 590      57.341  31.939  -6.022  0.00  0.00      PROA C  
ATOM   4721  C   GLU A 590      57.480  32.640  -4.668  0.00  0.00      PROA C  
ATOM   4722  O   GLU A 590      56.924  33.709  -4.428  0.00  0.00      PROA O  
ATOM   4723  CB  GLU A 590      56.034  31.095  -6.062  0.00  0.00      PROA C  
ATOM   4724  CG  GLU A 590      54.714  31.915  -6.070  0.00  0.00      PROA C  
ATOM   4725  CD  GLU A 590      53.448  31.059  -6.160  0.00  0.00      PROA C  
ATOM   4726  OE1 GLU A 590      53.528  29.802  -6.179  0.00  0.00      PROA O  
ATOM   4727  OE2 GLU A 590      52.337  31.656  -6.219  0.00  0.00      PROA O1-
ATOM   4728  N   ASN A 591      58.280  32.061  -3.752  0.00  0.00      PROA N  
ATOM   4729  CA  ASN A 591      58.301  32.365  -2.334  0.00  0.00      PROA C  
ATOM   4730  C   ASN A 591      59.749  32.519  -1.852  0.00  0.00      PROA C  
ATOM   4731  O   ASN A 591      60.679  32.203  -2.583  0.00  0.00      PROA O  
ATOM   4732  CB  ASN A 591      57.546  31.212  -1.608  0.00  0.00      PROA C  
ATOM   4733  CG  ASN A 591      57.348  31.411  -0.109  0.00  0.00      PROA C  
ATOM   4734  ND2 ASN A 591      56.789  32.576   0.280  0.00  0.00      PROA N  
ATOM   4735  OD1 ASN A 591      57.693  30.551   0.701  0.00  0.00      PROA O  
ATOM   4736  N   LEU A 592      59.984  33.063  -0.640  0.00  0.00      PROA N  
ATOM   4737  CA  LEU A 592      61.284  33.102   0.018  0.00  0.00      PROA C  
ATOM   4738  C   LEU A 592      61.879  31.724   0.309  0.00  0.00      PROA C  
ATOM   4739  O   LEU A 592      61.191  30.804   0.761  0.00  0.00      PROA O  
ATOM   4740  CB  LEU A 592      61.205  33.944   1.320  0.00  0.00      PROA C  
ATOM   4741  CG  LEU A 592      62.476  33.991   2.200  0.00  0.00      PROA C  
ATOM   4742  CD1 LEU A 592      63.659  34.656   1.480  0.00  0.00      PROA C  
ATOM   4743  CD2 LEU A 592      62.176  34.722   3.515  0.00  0.00      PROA C  
ATOM   4744  N   MET A 593      63.196  31.555   0.068  0.00  0.00      PROA N  
ATOM   4745  CA  MET A 593      63.836  30.263   0.014  0.00  0.00      PROA C  
ATOM   4746  C   MET A 593      65.105  30.170   0.881  0.00  0.00      PROA C  
ATOM   4747  O   MET A 593      65.618  31.165   1.383  0.00  0.00      PROA O  
ATOM   4748  CB  MET A 593      64.095  29.854  -1.464  0.00  0.00      PROA C  
ATOM   4749  CG  MET A 593      62.839  29.807  -2.379  0.00  0.00      PROA C  
ATOM   4750  SD  MET A 593      61.350  28.957  -1.727  0.00  0.00      PROA S  
ATOM   4751  CE  MET A 593      60.374  28.537  -3.195  0.00  0.00      PROA C  
ATOM   4752  N   GLU A 594      65.584  28.936   1.164  0.00  0.00      PROA N  
ATOM   4753  CA  GLU A 594      66.657  28.625   2.103  0.00  0.00      PROA C  
ATOM   4754  C   GLU A 594      67.189  27.186   1.920  0.00  0.00      PROA C  
ATOM   4755  O   GLU A 594      66.599  26.367   1.219  0.00  0.00      PROA O  
ATOM   4756  CB  GLU A 594      66.244  28.859   3.609  0.00  0.00      PROA C  
ATOM   4757  CG  GLU A 594      66.097  27.605   4.529  0.00  0.00      PROA C  
ATOM   4758  CD  GLU A 594      65.070  27.707   5.643  0.00  0.00      PROA C  
ATOM   4759  OE1 GLU A 594      64.859  28.750   6.295  0.00  0.00      PROA O  
ATOM   4760  OE2 GLU A 594      64.356  26.673   5.788  0.00  0.00      PROA O1-
ATOM   4761  N   ILE A 595      68.280  26.814   2.606  0.00  0.00      PROA N  
ATOM   4762  CA  ILE A 595      68.665  25.430   2.878  0.00  0.00      PROA C  
ATOM   4763  C   ILE A 595      69.223  25.346   4.291  0.00  0.00      PROA C  
ATOM   4764  O   ILE A 595      69.708  26.334   4.838  0.00  0.00      PROA O  
ATOM   4765  CB  ILE A 595      69.708  24.848   1.915  0.00  0.00      PROA C  
ATOM   4766  CG1 ILE A 595      70.753  25.927   1.538  0.00  0.00      PROA C  
ATOM   4767  CG2 ILE A 595      68.974  24.216   0.713  0.00  0.00      PROA C  
ATOM   4768  CD  ILE A 595      71.875  25.419   0.640  0.00  0.00      PROA C  
ATOM   4769  N   GLU A 596      69.175  24.146   4.906  0.00  0.00      PROA N  
ATOM   4770  CA  GLU A 596      69.815  23.854   6.178  0.00  0.00      PROA C  
ATOM   4771  C   GLU A 596      70.930  22.843   5.956  0.00  0.00      PROA C  
ATOM   4772  O   GLU A 596      70.695  21.732   5.471  0.00  0.00      PROA O  
ATOM   4773  CB  GLU A 596      68.790  23.312   7.201  0.00  0.00      PROA C  
ATOM   4774  CG  GLU A 596      69.378  22.807   8.543  0.00  0.00      PROA C  
ATOM   4775  CD  GLU A 596      68.285  22.318   9.493  0.00  0.00      PROA C  
ATOM   4776  OE1 GLU A 596      67.449  21.466   9.083  0.00  0.00      PROA O  
ATOM   4777  OE2 GLU A 596      68.250  22.769  10.669  0.00  0.00      PROA O1-
ATOM   4778  N   ILE A 597      72.184  23.220   6.266  0.00  0.00      PROA N  
ATOM   4779  CA  ILE A 597      73.368  22.485   5.845  0.00  0.00      PROA C  
ATOM   4780  C   ILE A 597      74.444  22.499   6.937  0.00  0.00      PROA C  
ATOM   4781  O   ILE A 597      74.536  23.464   7.701  0.00  0.00      PROA O  
ATOM   4782  CB  ILE A 597      73.977  23.017   4.535  0.00  0.00      PROA C  
ATOM   4783  CG1 ILE A 597      74.088  24.564   4.527  0.00  0.00      PROA C  
ATOM   4784  CG2 ILE A 597      73.138  22.487   3.349  0.00  0.00      PROA C  
ATOM   4785  CD  ILE A 597      74.766  25.131   3.277  0.00  0.00      PROA C  
ATOM   4786  N   PRO A 598      75.273  21.461   7.086  0.00  0.00      PROA N  
ATOM   4787  CA  PRO A 598      76.523  21.522   7.840  0.00  0.00      PROA C  
ATOM   4788  C   PRO A 598      77.520  22.578   7.369  0.00  0.00      PROA C  
ATOM   4789  O   PRO A 598      77.820  22.655   6.175  0.00  0.00      PROA O  
ATOM   4790  CB  PRO A 598      77.125  20.108   7.699  0.00  0.00      PROA C  
ATOM   4791  CG  PRO A 598      75.919  19.212   7.414  0.00  0.00      PROA C  
ATOM   4792  CD  PRO A 598      75.025  20.114   6.564  0.00  0.00      PROA C  
ATOM   4793  N   ILE A 599      78.091  23.371   8.292  0.00  0.00      PROA N  
ATOM   4794  CA  ILE A 599      79.303  24.138   8.050  0.00  0.00      PROA C  
ATOM   4795  C   ILE A 599      80.528  23.219   7.956  0.00  0.00      PROA C  
ATOM   4796  O   ILE A 599      80.614  22.181   8.620  0.00  0.00      PROA O  
ATOM   4797  CB  ILE A 599      79.463  25.268   9.070  0.00  0.00      PROA C  
ATOM   4798  CG1 ILE A 599      79.908  26.573   8.377  0.00  0.00      PROA C  
ATOM   4799  CG2 ILE A 599      80.386  24.896  10.251  0.00  0.00      PROA C  
ATOM   4800  CD  ILE A 599      79.655  27.809   9.243  0.00  0.00      PROA C  
ATOM   4801  N   VAL A 600      81.508  23.560   7.105  0.00  0.00      PROA N  
ATOM   4802  CA  VAL A 600      82.620  22.682   6.767  0.00  0.00      PROA C  
ATOM   4803  C   VAL A 600      83.915  23.224   7.356  0.00  0.00      PROA C  
ATOM   4804  O   VAL A 600      84.134  24.435   7.419  0.00  0.00      PROA O  
ATOM   4805  CB  VAL A 600      82.740  22.509   5.252  0.00  0.00      PROA C  
ATOM   4806  CG1 VAL A 600      83.960  21.660   4.840  0.00  0.00      PROA C  
ATOM   4807  CG2 VAL A 600      81.454  21.848   4.726  0.00  0.00      PROA C  
ATOM   4808  N   ASN A 601      84.813  22.325   7.830  0.00  0.00      PROA N  
ATOM   4809  CA  ASN A 601      86.125  22.679   8.352  0.00  0.00      PROA C  
ATOM   4810  C   ASN A 601      86.988  23.463   7.354  0.00  0.00      PROA C  
ATOM   4811  O   ASN A 601      87.042  23.165   6.162  0.00  0.00      PROA O  
ATOM   4812  CB  ASN A 601      86.860  21.400   8.869  0.00  0.00      PROA C  
ATOM   4813  CG  ASN A 601      88.303  21.636   9.323  0.00  0.00      PROA C  
ATOM   4814  ND2 ASN A 601      88.487  22.381  10.435  0.00  0.00      PROA N  
ATOM   4815  OD1 ASN A 601      89.257  21.198   8.678  0.00  0.00      PROA O  
ATOM   4816  N   TYR A 602      87.693  24.498   7.847  0.00  0.00      PROA N  
ATOM   4817  CA  TYR A 602      88.480  25.441   7.067  0.00  0.00      PROA C  
ATOM   4818  C   TYR A 602      89.601  24.773   6.278  0.00  0.00      PROA C  
ATOM   4819  O   TYR A 602      89.805  25.028   5.094  0.00  0.00      PROA O  
ATOM   4820  CB  TYR A 602      89.093  26.521   8.009  0.00  0.00      PROA C  
ATOM   4821  CG  TYR A 602      88.058  26.975   9.010  0.00  0.00      PROA C  
ATOM   4822  CD1 TYR A 602      86.921  27.671   8.572  0.00  0.00      PROA C  
ATOM   4823  CD2 TYR A 602      88.175  26.652  10.377  0.00  0.00      PROA C  
ATOM   4824  CE1 TYR A 602      85.910  28.011   9.476  0.00  0.00      PROA C  
ATOM   4825  CE2 TYR A 602      87.153  26.984  11.280  0.00  0.00      PROA C  
ATOM   4826  CZ  TYR A 602      86.016  27.664  10.825  0.00  0.00      PROA C  
ATOM   4827  OH  TYR A 602      84.964  28.009  11.699  0.00  0.00      PROA O  
ATOM   4828  N   HIS A 603      90.341  23.843   6.917  0.00  0.00      PROA N  
ATOM   4829  CA  HIS A 603      91.387  23.069   6.268  0.00  0.00      PROA C  
ATOM   4830  C   HIS A 603      90.847  22.154   5.168  0.00  0.00      PROA C  
ATOM   4831  O   HIS A 603      91.392  22.082   4.068  0.00  0.00      PROA O  
ATOM   4832  CB  HIS A 603      92.190  22.258   7.317  0.00  0.00      PROA C  
ATOM   4833  CG  HIS A 603      93.615  21.957   6.924  0.00  0.00      PROA C  
ATOM   4834  CD2 HIS A 603      94.299  22.180   5.765  0.00  0.00      PROA C  
ATOM   4835  ND1 HIS A 603      94.542  21.458   7.815  0.00  0.00      PROA N  
ATOM   4836  CE1 HIS A 603      95.731  21.395   7.168  0.00  0.00      PROA C  
ATOM   4837  NE2 HIS A 603      95.634  21.823   5.920  0.00  0.00      PROA N  
ATOM   4838  N   THR A 604      89.715  21.461   5.422  0.00  0.00      PROA N  
ATOM   4839  CA  THR A 604      88.984  20.659   4.431  0.00  0.00      PROA C  
ATOM   4840  C   THR A 604      88.464  21.483   3.259  0.00  0.00      PROA C  
ATOM   4841  O   THR A 604      88.573  21.096   2.098  0.00  0.00      PROA O  
ATOM   4842  CB  THR A 604      87.810  19.885   5.036  0.00  0.00      PROA C  
ATOM   4843  CG2 THR A 604      87.180  18.913   4.024  0.00  0.00      PROA C  
ATOM   4844  OG1 THR A 604      88.232  19.103   6.148  0.00  0.00      PROA O  
ATOM   4845  N   CYS A 605      87.913  22.681   3.543  0.00  0.00      PROA N  
ATOM   4846  CA  CYS A 605      87.485  23.681   2.571  0.00  0.00      PROA C  
ATOM   4847  C   CYS A 605      88.634  24.138   1.668  0.00  0.00      PROA C  
ATOM   4848  O   CYS A 605      88.517  24.146   0.443  0.00  0.00      PROA O  
ATOM   4849  CB  CYS A 605      86.879  24.871   3.381  0.00  0.00      PROA C  
ATOM   4850  SG  CYS A 605      86.286  26.361   2.509  0.00  0.00      PROA S  
ATOM   4851  N   GLN A 606      89.817  24.440   2.247  0.00  0.00      PROA N  
ATOM   4852  CA  GLN A 606      91.048  24.694   1.510  0.00  0.00      PROA C  
ATOM   4853  C   GLN A 606      91.526  23.529   0.642  0.00  0.00      PROA C  
ATOM   4854  O   GLN A 606      91.890  23.701  -0.522  0.00  0.00      PROA O  
ATOM   4855  CB  GLN A 606      92.191  25.108   2.480  0.00  0.00      PROA C  
ATOM   4856  CG  GLN A 606      92.006  26.513   3.108  0.00  0.00      PROA C  
ATOM   4857  CD  GLN A 606      92.893  26.742   4.336  0.00  0.00      PROA C  
ATOM   4858  NE2 GLN A 606      94.209  26.461   4.194  0.00  0.00      PROA N  
ATOM   4859  OE1 GLN A 606      92.441  27.170   5.402  0.00  0.00      PROA O  
ATOM   4860  N   GLU A 607      91.498  22.299   1.190  0.00  0.00      PROA N  
ATOM   4861  CA  GLU A 607      91.852  21.072   0.500  0.00  0.00      PROA C  
ATOM   4862  C   GLU A 607      90.985  20.784  -0.725  0.00  0.00      PROA C  
ATOM   4863  O   GLU A 607      91.473  20.356  -1.769  0.00  0.00      PROA O  
ATOM   4864  CB  GLU A 607      91.846  19.872   1.487  0.00  0.00      PROA C  
ATOM   4865  CG  GLU A 607      92.248  18.497   0.888  0.00  0.00      PROA C  
ATOM   4866  CD  GLU A 607      93.709  18.385   0.444  0.00  0.00      PROA C  
ATOM   4867  OE1 GLU A 607      94.532  19.305   0.694  0.00  0.00      PROA O  
ATOM   4868  OE2 GLU A 607      94.056  17.330  -0.155  0.00  0.00      PROA O1-
ATOM   4869  N   ALA A 608      89.663  21.044  -0.636  0.00  0.00      PROA N  
ATOM   4870  CA  ALA A 608      88.738  20.991  -1.753  0.00  0.00      PROA C  
ATOM   4871  C   ALA A 608      89.052  21.966  -2.902  0.00  0.00      PROA C  
ATOM   4872  O   ALA A 608      88.946  21.615  -4.079  0.00  0.00      PROA O  
ATOM   4873  CB  ALA A 608      87.308  21.241  -1.235  0.00  0.00      PROA C  
ATOM   4874  N   TYR A 609      89.449  23.216  -2.583  0.00  0.00      PROA N  
ATOM   4875  CA  TYR A 609      89.769  24.252  -3.559  0.00  0.00      PROA C  
ATOM   4876  C   TYR A 609      91.147  24.173  -4.212  0.00  0.00      PROA C  
ATOM   4877  O   TYR A 609      91.394  24.786  -5.251  0.00  0.00      PROA O  
ATOM   4878  CB  TYR A 609      89.546  25.668  -2.957  0.00  0.00      PROA C  
ATOM   4879  CG  TYR A 609      88.095  26.026  -3.100  0.00  0.00      PROA C  
ATOM   4880  CD1 TYR A 609      87.596  26.299  -4.385  0.00  0.00      PROA C  
ATOM   4881  CD2 TYR A 609      87.226  26.102  -2.000  0.00  0.00      PROA C  
ATOM   4882  CE1 TYR A 609      86.246  26.611  -4.573  0.00  0.00      PROA C  
ATOM   4883  CE2 TYR A 609      85.871  26.408  -2.186  0.00  0.00      PROA C  
ATOM   4884  CZ  TYR A 609      85.385  26.674  -3.472  0.00  0.00      PROA C  
ATOM   4885  OH  TYR A 609      84.041  27.044  -3.666  0.00  0.00      PROA O  
ATOM   4886  N   THR A 610      92.083  23.392  -3.655  0.00  0.00      PROA N  
ATOM   4887  CA  THR A 610      93.366  23.083  -4.285  0.00  0.00      PROA C  
ATOM   4888  C   THR A 610      93.240  21.692  -4.921  0.00  0.00      PROA C  
ATOM   4889  O   THR A 610      92.345  20.947  -4.516  0.00  0.00      PROA O  
ATOM   4890  CB  THR A 610      94.512  23.171  -3.264  0.00  0.00      PROA C  
ATOM   4891  CG2 THR A 610      94.689  21.900  -2.423  0.00  0.00      PROA C  
ATOM   4892  OG1 THR A 610      95.758  23.467  -3.884  0.00  0.00      PROA O  
ATOM   4893  N   PRO A 611      94.013  21.227  -5.907  0.00  0.00      PROA N  
ATOM   4894  CA  PRO A 611      94.968  21.962  -6.732  0.00  0.00      PROA C  
ATOM   4895  C   PRO A 611      94.331  22.809  -7.828  0.00  0.00      PROA C  
ATOM   4896  O   PRO A 611      95.051  23.220  -8.740  0.00  0.00      PROA O  
ATOM   4897  CB  PRO A 611      95.804  20.816  -7.335  0.00  0.00      PROA C  
ATOM   4898  CG  PRO A 611      94.785  19.699  -7.564  0.00  0.00      PROA C  
ATOM   4899  CD  PRO A 611      93.878  19.829  -6.341  0.00  0.00      PROA C  
ATOM   4900  N   LEU A 612      93.018  23.130  -7.776  0.00  0.00      PROA N  
ATOM   4901  CA  LEU A 612      92.341  23.967  -8.762  0.00  0.00      PROA C  
ATOM   4902  C   LEU A 612      92.962  25.360  -8.863  0.00  0.00      PROA C  
ATOM   4903  O   LEU A 612      93.123  25.921  -9.948  0.00  0.00      PROA O  
ATOM   4904  CB  LEU A 612      90.813  24.108  -8.500  0.00  0.00      PROA C  
ATOM   4905  CG  LEU A 612      89.960  22.814  -8.546  0.00  0.00      PROA C  
ATOM   4906  CD1 LEU A 612      90.135  22.048  -9.866  0.00  0.00      PROA C  
ATOM   4907  CD2 LEU A 612      90.151  21.877  -7.342  0.00  0.00      PROA C  
ATOM   4908  N   GLY A 613      93.372  25.922  -7.707  0.00  0.00      PROA N  
ATOM   4909  CA  GLY A 613      94.272  27.070  -7.646  0.00  0.00      PROA C  
ATOM   4910  C   GLY A 613      93.589  28.351  -7.279  0.00  0.00      PROA C  
ATOM   4911  O   GLY A 613      94.198  29.421  -7.323  0.00  0.00      PROA O  
ATOM   4912  N   LYS A 614      92.309  28.288  -6.875  0.00  0.00      PROA N  
ATOM   4913  CA  LYS A 614      91.618  29.443  -6.340  0.00  0.00      PROA C  
ATOM   4914  C   LYS A 614      91.792  29.485  -4.829  0.00  0.00      PROA C  
ATOM   4915  O   LYS A 614      91.613  28.493  -4.121  0.00  0.00      PROA O  
ATOM   4916  CB  LYS A 614      90.125  29.476  -6.733  0.00  0.00      PROA C  
ATOM   4917  CG  LYS A 614      89.442  30.797  -6.342  0.00  0.00      PROA C  
ATOM   4918  CD  LYS A 614      88.104  31.004  -7.072  0.00  0.00      PROA C  
ATOM   4919  CE  LYS A 614      87.408  32.344  -6.770  0.00  0.00      PROA C  
ATOM   4920  NZ  LYS A 614      88.165  33.476  -7.368  0.00  0.00      PROA N1+
ATOM   4921  N   LYS A 615      92.206  30.649  -4.294  0.00  0.00      PROA N  
ATOM   4922  CA  LYS A 615      92.582  30.777  -2.901  0.00  0.00      PROA C  
ATOM   4923  C   LYS A 615      91.346  31.094  -2.062  0.00  0.00      PROA C  
ATOM   4924  O   LYS A 615      90.577  32.010  -2.356  0.00  0.00      PROA O  
ATOM   4925  CB  LYS A 615      93.676  31.871  -2.766  0.00  0.00      PROA C  
ATOM   4926  CG  LYS A 615      94.616  31.719  -1.552  0.00  0.00      PROA C  
ATOM   4927  CD  LYS A 615      94.071  32.324  -0.245  0.00  0.00      PROA C  
ATOM   4928  CE  LYS A 615      95.038  32.253   0.954  0.00  0.00      PROA C  
ATOM   4929  NZ  LYS A 615      95.236  30.853   1.413  0.00  0.00      PROA N1+
ATOM   4930  N   VAL A 616      91.127  30.314  -0.983  0.00  0.00      PROA N  
ATOM   4931  CA  VAL A 616      90.044  30.520  -0.034  0.00  0.00      PROA C  
ATOM   4932  C   VAL A 616      90.657  31.003   1.279  0.00  0.00      PROA C  
ATOM   4933  O   VAL A 616      91.503  30.351   1.896  0.00  0.00      PROA O  
ATOM   4934  CB  VAL A 616      89.145  29.282   0.090  0.00  0.00      PROA C  
ATOM   4935  CG1 VAL A 616      89.895  28.040   0.603  0.00  0.00      PROA C  
ATOM   4936  CG2 VAL A 616      87.918  29.565   0.976  0.00  0.00      PROA C  
ATOM   4937  N   THR A 617      90.322  32.242   1.697  0.00  0.00      PROA N  
ATOM   4938  CA  THR A 617      90.949  32.909   2.839  0.00  0.00      PROA C
[truncated: 591,769 more chars]
