# Supplementary material for: Flexibility in Mannan-Binding Lectin-Associated Serine Proteases-1 and -2 Provides Insight on Lectin Pathway Activation
Source: Structure. 2017 Feb 7;25(2):364–75. doi: 10.1016/j.str.2016.12.014 (PMC5300068; doi:10.1016/j.str.2016.12.014)
Supplement: Data S3. The Ten Best-fit Structures for Full-Length Activated MASP-1 from SASSIE Modeling, Figures 5C, 6C, and 7C [file mmc4.zip › fit10.pdb]

ATOM      1  N   HIS A   1      46.159  88.210 106.748  0.00  0.00      PROA N  
ATOM      2  CA  HIS A   1      45.531  87.102 105.937  0.00  0.00      PROA C  
ATOM      3  C   HIS A   1      45.743  85.727 106.571  0.00  0.00      PROA C  
ATOM      4  O   HIS A   1      45.332  85.499 107.709  0.00  0.00      PROA O  
ATOM      5  CB  HIS A   1      46.019  87.168 104.453  0.00  0.00      PROA C  
ATOM      6  CG  HIS A   1      45.670  88.462 103.752  0.00  0.00      PROA C  
ATOM      7  CD2 HIS A   1      44.575  88.780 103.004  0.00  0.00      PROA C  
ATOM      8  ND1 HIS A   1      46.544  89.521 103.604  0.00  0.00      PROA N  
ATOM      9  CE1 HIS A   1      45.937  90.435 102.805  0.00  0.00      PROA C  
ATOM     10  NE2 HIS A   1      44.738  90.030 102.417  0.00  0.00      PROA N  
ATOM     11  N   HIS A   2      46.394  84.758 105.881  0.00  0.00      PROA N  
ATOM     12  CA  HIS A   2      46.708  83.455 106.453  0.00  0.00      PROA C  
ATOM     13  C   HIS A   2      45.919  83.184 107.733  0.00  0.00      PROA C  
ATOM     14  O   HIS A   2      46.222  83.718 108.802  0.00  0.00      PROA O  
ATOM     15  CB  HIS A   2      48.229  83.316 106.726  0.00  0.00      PROA C  
ATOM     16  CG  HIS A   2      48.663  81.968 107.248  0.00  0.00      PROA C  
ATOM     17  CD2 HIS A   2      49.097  81.602 108.487  0.00  0.00      PROA C  
ATOM     18  ND1 HIS A   2      48.873  80.869 106.438  0.00  0.00      PROA N  
ATOM     19  CE1 HIS A   2      49.404  79.893 107.216  0.00  0.00      PROA C  
ATOM     20  NE2 HIS A   2      49.562  80.292 108.468  0.00  0.00      PROA N  
ATOM     21  N   HIS A   3      44.851  82.365 107.648  0.00  0.00      PROA N  
ATOM     22  CA  HIS A   3      44.043  81.982 108.798  0.00  0.00      PROA C  
ATOM     23  C   HIS A   3      44.000  80.470 108.993  0.00  0.00      PROA C  
ATOM     24  O   HIS A   3      42.986  79.822 108.720  0.00  0.00      PROA O  
ATOM     25  CB  HIS A   3      42.605  82.553 108.706  0.00  0.00      PROA C  
ATOM     26  CG  HIS A   3      41.830  82.459 109.996  0.00  0.00      PROA C  
ATOM     27  CD2 HIS A   3      40.733  81.720 110.323  0.00  0.00      PROA C  
ATOM     28  ND1 HIS A   3      42.070  83.274 111.084  0.00  0.00      PROA N  
ATOM     29  CE1 HIS A   3      41.131  82.987 112.019  0.00  0.00      PROA C  
ATOM     30  NE2 HIS A   3      40.295  82.048 111.603  0.00  0.00      PROA N  
ATOM     31  N   HIS A   4      45.105  79.850 109.462  0.00  0.00      PROA N  
ATOM     32  CA  HIS A   4      45.128  78.425 109.771  0.00  0.00      PROA C  
ATOM     33  C   HIS A   4      44.867  78.148 111.252  0.00  0.00      PROA C  
ATOM     34  O   HIS A   4      44.894  79.055 112.086  0.00  0.00      PROA O  
ATOM     35  CB  HIS A   4      46.460  77.759 109.344  0.00  0.00      PROA C  
ATOM     36  CG  HIS A   4      46.474  76.259 109.508  0.00  0.00      PROA C  
ATOM     37  CD2 HIS A   4      47.099  75.474 110.430  0.00  0.00      PROA C  
ATOM     38  ND1 HIS A   4      45.925  75.390 108.587  0.00  0.00      PROA N  
ATOM     39  CE1 HIS A   4      46.222  74.130 108.994  0.00  0.00      PROA C  
ATOM     40  NE2 HIS A   4      46.935  74.130 110.108  0.00  0.00      PROA N  
ATOM     41  N   HIS A   5      44.564  76.884 111.616  0.00  0.00      PROA N  
ATOM     42  CA  HIS A   5      44.186  76.534 112.977  0.00  0.00      PROA C  
ATOM     43  C   HIS A   5      44.770  77.474 114.029  0.00  0.00      PROA C  
ATOM     44  O   HIS A   5      45.849  78.045 113.862  0.00  0.00      PROA O  
ATOM     45  CB  HIS A   5      44.537  75.059 113.309  0.00  0.00      PROA C  
ATOM     46  CG  HIS A   5      44.074  74.595 114.668  0.00  0.00      PROA C  
ATOM     47  CD2 HIS A   5      42.946  73.913 115.017  0.00  0.00      PROA C  
ATOM     48  ND1 HIS A   5      44.847  74.646 115.812  0.00  0.00      PROA N  
ATOM     49  CE1 HIS A   5      44.150  74.027 116.798  0.00  0.00      PROA C  
ATOM     50  NE2 HIS A   5      42.990  73.562 116.362  0.00  0.00      PROA N  
ATOM     51  N   HIS A   6      44.052  77.666 115.154  0.00  0.00      PROA N  
ATOM     52  CA  HIS A   6      44.502  78.524 116.234  0.00  0.00      PROA C  
ATOM     53  C   HIS A   6      45.450  77.765 117.149  0.00  0.00      PROA C  
ATOM     54  O   HIS A   6      45.089  76.752 117.750  0.00  0.00      PROA O  
ATOM     55  CB  HIS A   6      43.312  79.086 117.052  0.00  0.00      PROA C  
ATOM     56  CG  HIS A   6      43.712  80.007 118.178  0.00  0.00      PROA C  
ATOM     57  CD2 HIS A   6      43.690  79.807 119.526  0.00  0.00      PROA C  
ATOM     58  ND1 HIS A   6      44.037  81.336 118.002  0.00  0.00      PROA N  
ATOM     59  CE1 HIS A   6      44.212  81.875 119.234  0.00  0.00      PROA C  
ATOM     60  NE2 HIS A   6      44.010  80.985 120.193  0.00  0.00      PROA N  
ATOM     61  N   ILE A   7      46.708  78.227 117.267  0.00  0.00      PROA N  
ATOM     62  CA  ILE A   7      47.706  77.559 118.088  0.00  0.00      PROA C  
ATOM     63  C   ILE A   7      47.575  77.935 119.556  0.00  0.00      PROA C  
ATOM     64  O   ILE A   7      47.473  79.102 119.942  0.00  0.00      PROA O  
ATOM     65  CB  ILE A   7      49.145  77.723 117.587  0.00  0.00      PROA C  
ATOM     66  CG1 ILE A   7      49.640  79.191 117.502  0.00  0.00      PROA C  
ATOM     67  CG2 ILE A   7      49.234  77.024 116.211  0.00  0.00      PROA C  
ATOM     68  CD  ILE A   7      50.511  79.619 118.692  0.00  0.00      PROA C  
ATOM     69  N   ASP A   8      47.539  76.916 120.430  0.00  0.00      PROA N  
ATOM     70  CA  ASP A   8      47.663  77.047 121.858  0.00  0.00      PROA C  
ATOM     71  C   ASP A   8      49.075  77.475 122.278  0.00  0.00      PROA C  
ATOM     72  O   ASP A   8      50.080  77.097 121.671  0.00  0.00      PROA O  
ATOM     73  CB  ASP A   8      47.205  75.742 122.578  0.00  0.00      PROA C  
ATOM     74  CG  ASP A   8      47.905  74.468 122.111  0.00  0.00      PROA C  
ATOM     75  OD1 ASP A   8      48.112  74.257 120.888  0.00  0.00      PROA O  
ATOM     76  OD2 ASP A   8      48.128  73.587 122.987  0.00  0.00      PROA O1-
ATOM     77  N   GLY A   9      49.174  78.295 123.344  0.00  0.00      PROA N  
ATOM     78  CA  GLY A   9      50.446  78.702 123.935  0.00  0.00      PROA C  
ATOM     79  C   GLY A   9      50.722  77.906 125.179  0.00  0.00      PROA C  
ATOM     80  O   GLY A   9      49.855  77.749 126.037  0.00  0.00      PROA O  
ATOM     81  N   ARG A  10      51.956  77.401 125.317  0.00  0.00      PROA N  
ATOM     82  CA  ARG A  10      52.379  76.558 126.419  0.00  0.00      PROA C  
ATOM     83  C   ARG A  10      53.710  77.087 126.922  0.00  0.00      PROA C  
ATOM     84  O   ARG A  10      54.342  77.929 126.282  0.00  0.00      PROA O  
ATOM     85  CB  ARG A  10      52.513  75.074 125.978  0.00  0.00      PROA C  
ATOM     86  CG  ARG A  10      51.217  74.477 125.381  0.00  0.00      PROA C  
ATOM     87  CD  ARG A  10      50.041  74.434 126.367  0.00  0.00      PROA C  
ATOM     88  NE  ARG A  10      48.859  73.894 125.630  0.00  0.00      PROA N  
ATOM     89  CZ  ARG A  10      47.661  73.710 126.158  0.00  0.00      PROA C  
ATOM     90  NH1 ARG A  10      47.400  73.817 127.437  0.00  0.00      PROA N1+
ATOM     91  NH2 ARG A  10      46.700  73.411 125.312  0.00  0.00      PROA N  
ATOM     92  N   HIS A  11      54.157  76.644 128.117  0.00  0.00      PROA N  
ATOM     93  CA  HIS A  11      55.389  77.117 128.735  0.00  0.00      PROA C  
ATOM     94  C   HIS A  11      56.630  76.903 127.870  0.00  0.00      PROA C  
ATOM     95  O   HIS A  11      56.988  75.779 127.522  0.00  0.00      PROA O  
ATOM     96  CB  HIS A  11      55.633  76.458 130.116  0.00  0.00      PROA C  
ATOM     97  CG  HIS A  11      54.512  76.690 131.094  0.00  0.00      PROA C  
ATOM     98  CD2 HIS A  11      54.340  77.692 132.002  0.00  0.00      PROA C  
ATOM     99  ND1 HIS A  11      53.530  75.760 131.372  0.00  0.00      PROA N  
ATOM    100  CE1 HIS A  11      52.799  76.245 132.406  0.00  0.00      PROA C  
ATOM    101  NE2 HIS A  11      53.253  77.418 132.823  0.00  0.00      PROA N  
ATOM    102  N   THR A  12      57.316  77.997 127.493  0.00  0.00      PROA N  
ATOM    103  CA  THR A  12      58.501  77.937 126.647  0.00  0.00      PROA C  
ATOM    104  C   THR A  12      59.636  78.626 127.356  0.00  0.00      PROA C  
ATOM    105  O   THR A  12      59.526  79.769 127.809  0.00  0.00      PROA O  
ATOM    106  CB  THR A  12      58.298  78.485 125.226  0.00  0.00      PROA C  
ATOM    107  CG2 THR A  12      57.914  79.973 125.187  0.00  0.00      PROA C  
ATOM    108  OG1 THR A  12      59.437  78.308 124.389  0.00  0.00      PROA O  
ATOM    109  N   VAL A  13      60.758  77.910 127.522  0.00  0.00      PROA N  
ATOM    110  CA  VAL A  13      61.975  78.468 128.071  0.00  0.00      PROA C  
ATOM    111  C   VAL A  13      63.131  78.190 127.124  0.00  0.00      PROA C  
ATOM    112  O   VAL A  13      63.284  77.107 126.552  0.00  0.00      PROA O  
ATOM    113  CB  VAL A  13      62.301  78.028 129.500  0.00  0.00      PROA C  
ATOM    114  CG1 VAL A  13      61.239  78.586 130.469  0.00  0.00      PROA C  
ATOM    115  CG2 VAL A  13      62.372  76.499 129.608  0.00  0.00      PROA C  
ATOM    116  N   GLU A  14      63.977  79.211 126.918  0.00  0.00      PROA N  
ATOM    117  CA  GLU A  14      65.117  79.143 126.032  0.00  0.00      PROA C  
ATOM    118  C   GLU A  14      66.345  79.455 126.871  0.00  0.00      PROA C  
ATOM    119  O   GLU A  14      66.391  80.464 127.578  0.00  0.00      PROA O  
ATOM    120  CB  GLU A  14      64.997  80.156 124.859  0.00  0.00      PROA C  
ATOM    121  CG  GLU A  14      63.730  79.975 123.972  0.00  0.00      PROA C  
ATOM    122  CD  GLU A  14      62.488  80.710 124.489  0.00  0.00      PROA C  
ATOM    123  OE1 GLU A  14      62.533  81.965 124.610  0.00  0.00      PROA O  
ATOM    124  OE2 GLU A  14      61.444  80.050 124.744  0.00  0.00      PROA O1-
ATOM    125  N   LEU A  15      67.366  78.579 126.847  0.00  0.00      PROA N  
ATOM    126  CA  LEU A  15      68.536  78.759 127.686  0.00  0.00      PROA C  
ATOM    127  C   LEU A  15      69.760  78.249 126.938  0.00  0.00      PROA C  
ATOM    128  O   LEU A  15      69.741  77.200 126.292  0.00  0.00      PROA O  
ATOM    129  CB  LEU A  15      68.366  78.025 129.049  0.00  0.00      PROA C  
ATOM    130  CG  LEU A  15      68.849  78.807 130.296  0.00  0.00      PROA C  
ATOM    131  CD1 LEU A  15      68.391  78.095 131.579  0.00  0.00      PROA C  
ATOM    132  CD2 LEU A  15      70.370  79.017 130.348  0.00  0.00      PROA C  
ATOM    133  N   ASN A  16      70.867  79.013 126.994  0.00  0.00      PROA N  
ATOM    134  CA  ASN A  16      72.164  78.607 126.496  0.00  0.00      PROA C  
ATOM    135  C   ASN A  16      73.018  78.081 127.653  0.00  0.00      PROA C  
ATOM    136  O   ASN A  16      72.602  77.163 128.364  0.00  0.00      PROA O  
ATOM    137  CB  ASN A  16      72.828  79.742 125.645  0.00  0.00      PROA C  
ATOM    138  CG  ASN A  16      72.996  81.090 126.357  0.00  0.00      PROA C  
ATOM    139  ND2 ASN A  16      73.821  81.970 125.743  0.00  0.00      PROA N  
ATOM    140  OD1 ASN A  16      72.457  81.368 127.431  0.00  0.00      PROA O  
ATOM    141  N   GLU A  17      74.235  78.633 127.859  0.00  0.00      PROA N  
ATOM    142  CA  GLU A  17      75.151  78.241 128.916  0.00  0.00      PROA C  
ATOM    143  C   GLU A  17      75.793  76.872 128.674  0.00  0.00      PROA C  
ATOM    144  O   GLU A  17      75.324  76.040 127.893  0.00  0.00      PROA O  
ATOM    145  CB  GLU A  17      74.561  78.446 130.348  0.00  0.00      PROA C  
ATOM    146  CG  GLU A  17      75.545  78.286 131.535  0.00  0.00      PROA C  
ATOM    147  CD  GLU A  17      76.769  79.180 131.381  0.00  0.00      PROA C  
ATOM    148  OE1 GLU A  17      76.652  80.421 131.572  0.00  0.00      PROA O  
ATOM    149  OE2 GLU A  17      77.863  78.649 131.053  0.00  0.00      PROA O1-
ATOM    150  N   MET A  18      76.953  76.615 129.297  0.00  0.00      PROA N  
ATOM    151  CA  MET A  18      77.715  75.406 129.076  0.00  0.00      PROA C  
ATOM    152  C   MET A  18      77.104  74.201 129.794  0.00  0.00      PROA C  
ATOM    153  O   MET A  18      77.410  73.052 129.480  0.00  0.00      PROA O  
ATOM    154  CB  MET A  18      79.163  75.627 129.577  0.00  0.00      PROA C  
ATOM    155  CG  MET A  18      80.200  74.715 128.889  0.00  0.00      PROA C  
ATOM    156  SD  MET A  18      81.044  75.418 127.423  0.00  0.00      PROA S  
ATOM    157  CE  MET A  18      79.672  76.114 126.456  0.00  0.00      PROA C  
ATOM    158  N   PHE A  19      76.207  74.428 130.766  0.00  0.00      PROA N  
ATOM    159  CA  PHE A  19      75.595  73.373 131.538  0.00  0.00      PROA C  
ATOM    160  C   PHE A  19      74.268  73.870 132.096  0.00  0.00      PROA C  
ATOM    161  O   PHE A  19      73.993  75.072 132.139  0.00  0.00      PROA O  
ATOM    162  CB  PHE A  19      76.518  72.874 132.697  0.00  0.00      PROA C  
ATOM    163  CG  PHE A  19      76.796  73.941 133.739  0.00  0.00      PROA C  
ATOM    164  CD1 PHE A  19      77.885  74.817 133.598  0.00  0.00      PROA C  
ATOM    165  CD2 PHE A  19      75.983  74.055 134.882  0.00  0.00      PROA C  
ATOM    166  CE1 PHE A  19      78.145  75.798 134.564  0.00  0.00      PROA C  
ATOM    167  CE2 PHE A  19      76.243  75.029 135.855  0.00  0.00      PROA C  
ATOM    168  CZ  PHE A  19      77.325  75.902 135.694  0.00  0.00      PROA C  
ATOM    169  N   GLY A  20      73.414  72.937 132.551  0.00  0.00      PROA N  
ATOM    170  CA  GLY A  20      72.196  73.290 133.256  0.00  0.00      PROA C  
ATOM    171  C   GLY A  20      71.406  72.072 133.639  0.00  0.00      PROA C  
ATOM    172  O   GLY A  20      71.699  70.946 133.232  0.00  0.00      PROA O  
ATOM    173  N   GLN A  21      70.367  72.287 134.462  0.00  0.00      PROA N  
ATOM    174  CA  GLN A  21      69.533  71.228 134.990  0.00  0.00      PROA C  
ATOM    175  C   GLN A  21      68.079  71.465 134.614  0.00  0.00      PROA C  
ATOM    176  O   GLN A  21      67.544  72.570 134.734  0.00  0.00      PROA O  
ATOM    177  CB  GLN A  21      69.703  71.111 136.525  0.00  0.00      PROA C  
ATOM    178  CG  GLN A  21      69.208  72.289 137.404  0.00  0.00      PROA C  
ATOM    179  CD  GLN A  21      67.941  71.956 138.201  0.00  0.00      PROA C  
ATOM    180  NE2 GLN A  21      68.053  70.952 139.101  0.00  0.00      PROA N  
ATOM    181  OE1 GLN A  21      66.886  72.579 138.060  0.00  0.00      PROA O  
ATOM    182  N   ILE A  22      67.408  70.419 134.110  0.00  0.00      PROA N  
ATOM    183  CA  ILE A  22      66.012  70.444 133.727  0.00  0.00      PROA C  
ATOM    184  C   ILE A  22      65.246  69.521 134.657  0.00  0.00      PROA C  
ATOM    185  O   ILE A  22      65.321  68.294 134.572  0.00  0.00      PROA O  
ATOM    186  CB  ILE A  22      65.754  70.053 132.261  0.00  0.00      PROA C  
ATOM    187  CG1 ILE A  22      66.161  71.181 131.283  0.00  0.00      PROA C  
ATOM    188  CG2 ILE A  22      64.263  69.715 132.037  0.00  0.00      PROA C  
ATOM    189  CD  ILE A  22      67.639  71.177 130.895  0.00  0.00      PROA C  
ATOM    190  N   GLN A  23      64.443  70.117 135.560  0.00  0.00      PROA N  
ATOM    191  CA  GLN A  23      63.471  69.396 136.349  0.00  0.00      PROA C  
ATOM    192  C   GLN A  23      62.099  69.495 135.703  0.00  0.00      PROA C  
ATOM    193  O   GLN A  23      61.714  70.524 135.147  0.00  0.00      PROA O  
ATOM    194  CB  GLN A  23      63.386  69.921 137.807  0.00  0.00      PROA C  
ATOM    195  CG  GLN A  23      64.674  69.640 138.621  0.00  0.00      PROA C  
ATOM    196  CD  GLN A  23      64.719  70.269 140.020  0.00  0.00      PROA C  
ATOM    197  NE2 GLN A  23      63.612  70.895 140.479  0.00  0.00      PROA N  
ATOM    198  OE1 GLN A  23      65.749  70.208 140.700  0.00  0.00      PROA O  
ATOM    199  N   SER A  24      61.299  68.418 135.798  0.00  0.00      PROA N  
ATOM    200  CA  SER A  24      59.853  68.473 135.581  0.00  0.00      PROA C  
ATOM    201  C   SER A  24      59.198  69.443 136.569  0.00  0.00      PROA C  
ATOM    202  O   SER A  24      59.675  69.531 137.707  0.00  0.00      PROA O  
ATOM    203  CB  SER A  24      59.115  67.123 135.800  0.00  0.00      PROA C  
ATOM    204  OG  SER A  24      59.817  66.048 135.190  0.00  0.00      PROA O  
ATOM    205  N   PRO A  25      58.148  70.186 136.228  0.00  0.00      PROA N  
ATOM    206  CA  PRO A  25      57.369  70.975 137.181  0.00  0.00      PROA C  
ATOM    207  C   PRO A  25      57.023  70.277 138.495  0.00  0.00      PROA C  
ATOM    208  O   PRO A  25      56.342  69.254 138.483  0.00  0.00      PROA O  
ATOM    209  CB  PRO A  25      56.136  71.406 136.368  0.00  0.00      PROA C  
ATOM    210  CG  PRO A  25      56.673  71.514 134.935  0.00  0.00      PROA C  
ATOM    211  CD  PRO A  25      57.658  70.346 134.854  0.00  0.00      PROA C  
ATOM    212  N   GLY A  26      57.472  70.826 139.643  0.00  0.00      PROA N  
ATOM    213  CA  GLY A  26      57.085  70.361 140.972  0.00  0.00      PROA C  
ATOM    214  C   GLY A  26      58.061  69.462 141.699  0.00  0.00      PROA C  
ATOM    215  O   GLY A  26      57.811  69.174 142.868  0.00  0.00      PROA O  
ATOM    216  N   TYR A  27      59.202  69.023 141.099  0.00  0.00      PROA N  
ATOM    217  CA  TYR A  27      60.171  68.133 141.766  0.00  0.00      PROA C  
ATOM    218  C   TYR A  27      60.684  68.761 143.070  0.00  0.00      PROA C  
ATOM    219  O   TYR A  27      60.939  69.972 143.079  0.00  0.00      PROA O  
ATOM    220  CB  TYR A  27      61.441  67.858 140.878  0.00  0.00      PROA C  
ATOM    221  CG  TYR A  27      62.086  66.406 140.737  0.00  0.00      PROA C  
ATOM    222  CD1 TYR A  27      61.657  63.999 139.280  0.00  0.00      PROA C  
ATOM    223  CD2 TYR A  27      63.703  66.441 140.922  0.00  0.00      PROA C  
ATOM    224  CE1 TYR A  27      63.111  63.391 139.035  0.00  0.00      PROA C  
ATOM    225  CE2 TYR A  27      64.700  65.360 140.374  0.00  0.00      PROA C  
ATOM    226  CZ  TYR A  27      64.454  64.038 139.555  0.00  0.00      PROA C  
ATOM    227  OH  TYR A  27      65.626  63.296 139.300  0.00  0.00      PROA O  
ATOM    228  N   PRO A  28      60.866  68.051 144.179  0.00  0.00      PROA N  
ATOM    229  CA  PRO A  28      60.743  66.598 144.307  0.00  0.00      PROA C  
ATOM    230  C   PRO A  28      59.357  65.963 144.214  0.00  0.00      PROA C  
ATOM    231  O   PRO A  28      59.268  64.735 144.190  0.00  0.00      PROA O  
ATOM    232  CB  PRO A  28      61.241  66.372 145.740  0.00  0.00      PROA C  
ATOM    233  CG  PRO A  28      62.359  67.392 145.898  0.00  0.00      PROA C  
ATOM    234  CD  PRO A  28      61.724  68.612 145.237  0.00  0.00      PROA C  
ATOM    235  N   ASP A  29      58.266  66.737 144.213  0.00  0.00      PROA N  
ATOM    236  CA  ASP A  29      56.914  66.214 144.220  0.00  0.00      PROA C  
ATOM    237  C   ASP A  29      56.412  65.880 142.811  0.00  0.00      PROA C  
ATOM    238  O   ASP A  29      56.969  66.293 141.794  0.00  0.00      PROA O  
ATOM    239  CB  ASP A  29      55.935  67.201 144.920  0.00  0.00      PROA C  
ATOM    240  CG  ASP A  29      56.247  67.371 146.401  0.00  0.00      PROA C  
ATOM    241  OD1 ASP A  29      56.794  66.439 147.047  0.00  0.00      PROA O  
ATOM    242  OD2 ASP A  29      55.817  68.410 146.973  0.00  0.00      PROA O1-
ATOM    243  N   SER A  30      55.319  65.090 142.723  0.00  0.00      PROA N  
ATOM    244  CA  SER A  30      54.688  64.709 141.460  0.00  0.00      PROA C  
ATOM    245  C   SER A  30      54.249  65.889 140.599  0.00  0.00      PROA C  
ATOM    246  O   SER A  30      53.755  66.904 141.099  0.00  0.00      PROA O  
ATOM    247  CB  SER A  30      53.479  63.760 141.712  0.00  0.00      PROA C  
ATOM    248  OG  SER A  30      52.795  63.355 140.523  0.00  0.00      PROA O  
ATOM    249  N   TYR A  31      54.445  65.790 139.267  0.00  0.00      PROA N  
ATOM    250  CA  TYR A  31      54.051  66.828 138.335  0.00  0.00      PROA C  
ATOM    251  C   TYR A  31      52.536  67.107 138.283  0.00  0.00      PROA C  
ATOM    252  O   TYR A  31      51.736  66.163 138.312  0.00  0.00      PROA O  
ATOM    253  CB  TYR A  31      54.645  66.635 136.910  0.00  0.00      PROA C  
ATOM    254  CG  TYR A  31      54.435  65.239 136.378  0.00  0.00      PROA C  
ATOM    255  CD1 TYR A  31      53.263  64.903 135.677  0.00  0.00      PROA C  
ATOM    256  CD2 TYR A  31      55.450  64.274 136.497  0.00  0.00      PROA C  
ATOM    257  CE1 TYR A  31      53.114  63.631 135.106  0.00  0.00      PROA C  
ATOM    258  CE2 TYR A  31      55.294  62.998 135.943  0.00  0.00      PROA C  
ATOM    259  CZ  TYR A  31      54.131  62.680 135.238  0.00  0.00      PROA C  
ATOM    260  OH  TYR A  31      54.001  61.407 134.657  0.00  0.00      PROA O  
ATOM    261  N   PRO A  32      52.077  68.362 138.235  0.00  0.00      PROA N  
ATOM    262  CA  PRO A  32      50.672  68.694 138.017  0.00  0.00      PROA C  
ATOM    263  C   PRO A  32      50.075  68.150 136.719  0.00  0.00      PROA C  
ATOM    264  O   PRO A  32      50.770  67.973 135.716  0.00  0.00      PROA O  
ATOM    265  CB  PRO A  32      50.632  70.232 138.093  0.00  0.00      PROA C  
ATOM    266  CG  PRO A  32      52.036  70.674 137.677  0.00  0.00      PROA C  
ATOM    267  CD  PRO A  32      52.926  69.557 138.216  0.00  0.00      PROA C  
ATOM    268  N   SER A  33      48.755  67.884 136.739  0.00  0.00      PROA N  
ATOM    269  CA  SER A  33      47.907  67.600 135.586  0.00  0.00      PROA C  
ATOM    270  C   SER A  33      47.887  68.695 134.521  0.00  0.00      PROA C  
ATOM    271  O   SER A  33      48.220  69.851 134.796  0.00  0.00      PROA O  
ATOM    272  CB  SER A  33      46.449  67.270 136.019  0.00  0.00      PROA C  
ATOM    273  OG  SER A  33      45.898  68.264 136.892  0.00  0.00      PROA O  
ATOM    274  N   ASP A  34      47.516  68.349 133.262  0.00  0.00      PROA N  
ATOM    275  CA  ASP A  34      47.350  69.282 132.148  0.00  0.00      PROA C  
ATOM    276  C   ASP A  34      48.553  70.212 131.921  0.00  0.00      PROA C  
ATOM    277  O   ASP A  34      48.410  71.424 131.739  0.00  0.00      PROA O  
ATOM    278  CB  ASP A  34      46.048  70.125 132.319  0.00  0.00      PROA C  
ATOM    279  CG  ASP A  34      44.788  69.279 132.258  0.00  0.00      PROA C  
ATOM    280  OD1 ASP A  34      44.603  68.518 131.272  0.00  0.00      PROA O  
ATOM    281  OD2 ASP A  34      43.903  69.460 133.140  0.00  0.00      PROA O1-
ATOM    282  N   SER A  35      49.781  69.662 131.966  0.00  0.00      PROA N  
ATOM    283  CA  SER A  35      50.981  70.481 132.027  0.00  0.00      PROA C  
ATOM    284  C   SER A  35      52.008  70.044 131.016  0.00  0.00      PROA C  
ATOM    285  O   SER A  35      52.407  68.881 130.948  0.00  0.00      PROA O  
ATOM    286  CB  SER A  35      51.627  70.513 133.436  0.00  0.00      PROA C  
ATOM    287  OG  SER A  35      50.752  71.163 134.363  0.00  0.00      PROA O  
ATOM    288  N   GLU A  36      52.470  70.994 130.194  0.00  0.00      PROA N  
ATOM    289  CA  GLU A  36      53.461  70.748 129.179  0.00  0.00      PROA C  
ATOM    290  C   GLU A  36      54.374  71.951 129.053  0.00  0.00      PROA C  
ATOM    291  O   GLU A  36      53.977  73.108 129.222  0.00  0.00      PROA O  
ATOM    292  CB  GLU A  36      52.852  70.330 127.812  0.00  0.00      PROA C  
ATOM    293  CG  GLU A  36      51.805  71.308 127.223  0.00  0.00      PROA C  
ATOM    294  CD  GLU A  36      50.370  70.956 127.630  0.00  0.00      PROA C  
ATOM    295  OE1 GLU A  36      49.812  69.963 127.086  0.00  0.00      PROA O  
ATOM    296  OE2 GLU A  36      49.778  71.681 128.475  0.00  0.00      PROA O1-
ATOM    297  N   VAL A  37      55.662  71.677 128.819  0.00  0.00      PROA N  
ATOM    298  CA  VAL A  37      56.712  72.670 128.842  0.00  0.00      PROA C  
ATOM    299  C   VAL A  37      57.788  72.268 127.850  0.00  0.00      PROA C  
ATOM    300  O   VAL A  37      58.110  71.091 127.675  0.00  0.00      PROA O  
ATOM    301  CB  VAL A  37      57.262  72.906 130.256  0.00  0.00      PROA C  
ATOM    302  CG1 VAL A  37      57.627  71.570 130.928  0.00  0.00      PROA C  
ATOM    303  CG2 VAL A  37      58.467  73.873 130.263  0.00  0.00      PROA C  
ATOM    304  N   THR A  38      58.351  73.255 127.131  0.00  0.00      PROA N  
ATOM    305  CA  THR A  38      59.425  73.046 126.173  0.00  0.00      PROA C  
ATOM    306  C   THR A  38      60.666  73.794 126.613  0.00  0.00      PROA C  
ATOM    307  O   THR A  38      60.627  74.973 126.972  0.00  0.00      PROA O  
ATOM    308  CB  THR A  38      59.049  73.381 124.721  0.00  0.00      PROA C  
ATOM    309  CG2 THR A  38      58.596  74.836 124.537  0.00  0.00      PROA C  
ATOM    310  OG1 THR A  38      60.103  73.148 123.789  0.00  0.00      PROA O  
ATOM    311  N   TRP A  39      61.813  73.096 126.590  0.00  0.00      PROA N  
ATOM    312  CA  TRP A  39      63.123  73.646 126.858  0.00  0.00      PROA C  
ATOM    313  C   TRP A  39      63.909  73.620 125.559  0.00  0.00      PROA C  
ATOM    314  O   TRP A  39      64.115  72.566 124.955  0.00  0.00      PROA O  
ATOM    315  CB  TRP A  39      63.929  72.853 127.933  0.00  0.00      PROA C  
ATOM    316  CG  TRP A  39      63.278  72.749 129.278  0.00  0.00      PROA C  
ATOM    317  CD1 TRP A  39      63.498  73.562 130.361  0.00  0.00      PROA C  
ATOM    318  CD2 TRP A  39      62.357  71.735 129.714  0.00  0.00      PROA C  
ATOM    319  CE2 TRP A  39      62.010  72.040 131.052  0.00  0.00      PROA C  
ATOM    320  CE3 TRP A  39      61.833  70.594 129.113  0.00  0.00      PROA C  
ATOM    321  NE1 TRP A  39      62.710  73.154 131.415  0.00  0.00      PROA N  
ATOM    322  CZ2 TRP A  39      61.150  71.236 131.787  0.00  0.00      PROA C  
ATOM    323  CZ3 TRP A  39      61.014  69.757 129.868  0.00  0.00      PROA C  
ATOM    324  CH2 TRP A  39      60.685  70.065 131.186  0.00  0.00      PROA C  
ATOM    325  N   ASN A  40      66.403  75.774 124.427  1.00 26.97      PROA N  
ATOM    326  CA  ASN A  40      65.155  75.080 124.053  1.00 26.97      PROA C  
ATOM    327  C   ASN A  40      65.349  73.630 123.600  1.00 26.97      PROA C  
ATOM    328  O   ASN A  40      65.393  72.663 124.414  1.00 26.97      PROA O  
ATOM    329  CB  ASN A  40      64.738  75.894 122.813  1.00 26.97      PROA C  
ATOM    330  CG  ASN A  40      63.321  75.619 122.342  1.00 26.97      PROA C  
ATOM    331  ND2 ASN A  40      62.609  76.684 122.048  1.00 26.97      PROA N  
ATOM    332  OD1 ASN A  40      62.934  74.444 122.141  1.00 26.97      PROA O  
ATOM    333  N   ILE A  41      67.535  74.249 124.015  0.00  0.00      PROA N  
ATOM    334  CA  ILE A  41      68.918  74.294 124.448  0.00  0.00      PROA C  
ATOM    335  C   ILE A  41      69.795  74.633 123.256  0.00  0.00      PROA C  
ATOM    336  O   ILE A  41      69.950  73.858 122.309  0.00  0.00      PROA O  
ATOM    337  CB  ILE A  41      69.379  72.988 125.101  0.00  0.00      PROA C  
ATOM    338  CG1 ILE A  41      68.437  72.552 126.257  0.00  0.00      PROA C  
ATOM    339  CG2 ILE A  41      70.839  73.132 125.589  0.00  0.00      PROA C  
ATOM    340  CD  ILE A  41      68.240  73.597 127.364  0.00  0.00      PROA C  
ATOM    341  N   THR A  42      70.388  75.839 123.282  0.00  0.00      PROA N  
ATOM    342  CA  THR A  42      71.224  76.383 122.218  0.00  0.00      PROA C  
ATOM    343  C   THR A  42      72.650  76.475 122.715  0.00  0.00      PROA C  
ATOM    344  O   THR A  42      72.905  77.128 123.725  0.00  0.00      PROA O  
ATOM    345  CB  THR A  42      70.844  77.822 121.803  0.00  0.00      PROA C  
ATOM    346  CG2 THR A  42      69.487  77.853 121.086  0.00  0.00      PROA C  
ATOM    347  OG1 THR A  42      70.723  78.688 122.929  0.00  0.00      PROA O  
ATOM    348  N   VAL A  43      73.632  75.884 122.015  0.00  0.00      PROA N  
ATOM    349  CA  VAL A  43      75.028  76.124 122.344  0.00  0.00      PROA C  
ATOM    350  C   VAL A  43      75.759  76.666 121.098  0.00  0.00      PROA C  
ATOM    351  O   VAL A  43      75.727  76.011 120.053  0.00  0.00      PROA O  
ATOM    352  CB  VAL A  43      75.685  74.934 123.030  0.00  0.00      PROA C  
ATOM    353  CG1 VAL A  43      75.722  73.678 122.143  0.00  0.00      PROA C  
ATOM    354  CG2 VAL A  43      77.072  75.365 123.535  0.00  0.00      PROA C  
ATOM    355  N   PRO A  44      76.379  77.860 121.078  0.00  0.00      PROA N  
ATOM    356  CA  PRO A  44      76.751  78.477 119.800  0.00  0.00      PROA C  
ATOM    357  C   PRO A  44      77.930  77.865 119.053  0.00  0.00      PROA C  
ATOM    358  O   PRO A  44      77.844  77.703 117.835  0.00  0.00      PROA O  
ATOM    359  CB  PRO A  44      77.068  79.941 120.162  0.00  0.00      PROA C  
ATOM    360  CG  PRO A  44      76.163  80.221 121.358  0.00  0.00      PROA C  
ATOM    361  CD  PRO A  44      76.193  78.892 122.114  0.00  0.00      PROA C  
ATOM    362  N   GLU A  45      79.060  77.594 119.729  0.00  0.00      PROA N  
ATOM    363  CA  GLU A  45      80.350  77.339 119.115  0.00  0.00      PROA C  
ATOM    364  C   GLU A  45      80.457  76.134 118.176  0.00  0.00      PROA C  
ATOM    365  O   GLU A  45      81.211  76.145 117.201  0.00  0.00      PROA O  
ATOM    366  CB  GLU A  45      81.459  77.277 120.193  0.00  0.00      PROA C  
ATOM    367  CG  GLU A  45      81.772  78.625 120.903  0.00  0.00      PROA C  
ATOM    368  CD  GLU A  45      80.792  79.069 121.994  0.00  0.00      PROA C  
ATOM    369  OE1 GLU A  45      79.805  78.355 122.307  0.00  0.00      PROA O  
ATOM    370  OE2 GLU A  45      81.022  80.177 122.555  0.00  0.00      PROA O1-
ATOM    371  N   GLY A  46      79.717  75.051 118.458  0.00  0.00      PROA N  
ATOM    372  CA  GLY A  46      79.771  73.832 117.655  0.00  0.00      PROA C  
ATOM    373  C   GLY A  46      79.601  72.633 118.530  0.00  0.00      PROA C  
ATOM    374  O   GLY A  46      79.235  71.557 118.058  0.00  0.00      PROA O  
ATOM    375  N   PHE A  47      79.837  72.825 119.848  0.00  0.00      PROA N  
ATOM    376  CA  PHE A  47      79.504  71.933 120.947  0.00  0.00      PROA C  
ATOM    377  C   PHE A  47      78.268  71.059 120.743  0.00  0.00      PROA C  
ATOM    378  O   PHE A  47      77.221  71.516 120.279  0.00  0.00      PROA O  
ATOM    379  CB  PHE A  47      79.271  72.724 122.264  0.00  0.00      PROA C  
ATOM    380  CG  PHE A  47      80.490  73.432 122.796  0.00  0.00      PROA C  
ATOM    381  CD1 PHE A  47      81.504  72.693 123.416  0.00  0.00      PROA C  
ATOM    382  CD2 PHE A  47      80.571  74.834 122.836  0.00  0.00      PROA C  
ATOM    383  CE1 PHE A  47      82.592  73.320 124.035  0.00  0.00      PROA C  
ATOM    384  CE2 PHE A  47      81.652  75.475 123.457  0.00  0.00      PROA C  
ATOM    385  CZ  PHE A  47      82.661  74.718 124.058  0.00  0.00      PROA C  
ATOM    386  N   ARG A  48      78.358  69.775 121.113  0.00  0.00      PROA N  
ATOM    387  CA  ARG A  48      77.199  68.912 121.124  0.00  0.00      PROA C  
ATOM    388  C   ARG A  48      76.526  68.963 122.484  0.00  0.00      PROA C  
ATOM    389  O   ARG A  48      77.166  69.158 123.519  0.00  0.00      PROA O  
ATOM    390  CB  ARG A  48      77.537  67.466 120.710  0.00  0.00      PROA C  
ATOM    391  CG  ARG A  48      77.984  67.362 119.239  0.00  0.00      PROA C  
ATOM    392  CD  ARG A  48      78.399  65.941 118.853  0.00  0.00      PROA C  
ATOM    393  NE  ARG A  48      78.767  65.969 117.403  0.00  0.00      PROA N  
ATOM    394  CZ  ARG A  48      79.434  65.002 116.804  0.00  0.00      PROA C  
ATOM    395  NH1 ARG A  48      79.784  63.882 117.392  0.00  0.00      PROA N1+
ATOM    396  NH2 ARG A  48      79.829  65.112 115.555  0.00  0.00      PROA N  
ATOM    397  N   VAL A  49      75.197  68.809 122.519  0.00  0.00      PROA N  
ATOM    398  CA  VAL A  49      74.442  68.788 123.753  0.00  0.00      PROA C  
ATOM    399  C   VAL A  49      74.342  67.335 124.197  0.00  0.00      PROA C  
ATOM    400  O   VAL A  49      73.832  66.481 123.466  0.00  0.00      PROA O  
ATOM    401  CB  VAL A  49      73.048  69.401 123.612  0.00  0.00      PROA C  
ATOM    402  CG1 VAL A  49      72.431  69.588 125.012  0.00  0.00      PROA C  
ATOM    403  CG2 VAL A  49      73.133  70.765 122.897  0.00  0.00      PROA C  
ATOM    404  N   GLN A  50      74.855  67.013 125.401  0.00  0.00      PROA N  
ATOM    405  CA  GLN A  50      74.838  65.663 125.931  0.00  0.00      PROA C  
ATOM    406  C   GLN A  50      73.877  65.580 127.109  0.00  0.00      PROA C  
ATOM    407  O   GLN A  50      73.990  66.338 128.074  0.00  0.00      PROA O  
ATOM    408  CB  GLN A  50      76.255  65.217 126.370  0.00  0.00      PROA C  
ATOM    409  CG  GLN A  50      76.299  63.770 126.910  0.00  0.00      PROA C  
ATOM    410  CD  GLN A  50      77.724  63.287 127.202  0.00  0.00      PROA C  
ATOM    411  NE2 GLN A  50      78.005  62.939 128.480  0.00  0.00      PROA N  
ATOM    412  OE1 GLN A  50      78.571  63.183 126.309  0.00  0.00      PROA O  
ATOM    413  N   LEU A  51      72.888  64.664 127.030  0.00  0.00      PROA N  
ATOM    414  CA  LEU A  51      71.789  64.566 127.974  0.00  0.00      PROA C  
ATOM    415  C   LEU A  51      71.768  63.198 128.628  0.00  0.00      PROA C  
ATOM    416  O   LEU A  51      71.981  62.161 127.992  0.00  0.00      PROA O  
ATOM    417  CB  LEU A  51      70.375  64.762 127.350  0.00  0.00      PROA C  
ATOM    418  CG  LEU A  51      70.068  66.111 126.665  0.00  0.00      PROA C  
ATOM    419  CD1 LEU A  51      70.291  67.284 127.616  0.00  0.00      PROA C  
ATOM    420  CD2 LEU A  51      70.832  66.325 125.355  0.00  0.00      PROA C  
ATOM    421  N   TYR A  52      71.481  63.178 129.935  0.00  0.00      PROA N  
ATOM    422  CA  TYR A  52      71.403  61.969 130.721  0.00  0.00      PROA C  
ATOM    423  C   TYR A  52      70.465  62.216 131.899  0.00  0.00      PROA C  
ATOM    424  O   TYR A  52      70.213  63.360 132.291  0.00  0.00      PROA O  
ATOM    425  CB  TYR A  52      72.805  61.444 131.155  0.00  0.00      PROA C  
ATOM    426  CG  TYR A  52      73.638  62.562 131.726  0.00  0.00      PROA C  
ATOM    427  CD1 TYR A  52      73.472  62.929 133.066  0.00  0.00      PROA C  
ATOM    428  CD2 TYR A  52      74.542  63.287 130.927  0.00  0.00      PROA C  
ATOM    429  CE1 TYR A  52      74.156  64.027 133.594  0.00  0.00      PROA C  
ATOM    430  CE2 TYR A  52      75.214  64.401 131.450  0.00  0.00      PROA C  
ATOM    431  CZ  TYR A  52      75.017  64.775 132.786  0.00  0.00      PROA C  
ATOM    432  OH  TYR A  52      75.658  65.909 133.324  0.00  0.00      PROA O  
ATOM    433  N   PHE A  53      69.887  61.134 132.458  0.00  0.00      PROA N  
ATOM    434  CA  PHE A  53      68.761  61.217 133.372  0.00  0.00      PROA C  
ATOM    435  C   PHE A  53      69.120  60.670 134.751  0.00  0.00      PROA C  
ATOM    436  O   PHE A  53      69.464  59.498 134.921  0.00  0.00      PROA O  
ATOM    437  CB  PHE A  53      67.517  60.461 132.824  0.00  0.00      PROA C  
ATOM    438  CG  PHE A  53      67.000  61.099 131.552  0.00  0.00      PROA C  
ATOM    439  CD1 PHE A  53      67.580  60.809 130.302  0.00  0.00      PROA C  
ATOM    440  CD2 PHE A  53      65.870  61.934 131.588  0.00  0.00      PROA C  
ATOM    441  CE1 PHE A  53      67.056  61.352 129.122  0.00  0.00      PROA C  
ATOM    442  CE2 PHE A  53      65.332  62.466 130.409  0.00  0.00      PROA C  
ATOM    443  CZ  PHE A  53      65.929  62.179 129.176  0.00  0.00      PROA C  
ATOM    444  N   MET A  54      69.074  61.538 135.780  0.00  0.00      PROA N  
ATOM    445  CA  MET A  54      69.303  61.194 137.177  0.00  0.00      PROA C  
ATOM    446  C   MET A  54      68.286  60.236 137.796  0.00  0.00      PROA C  
ATOM    447  O   MET A  54      68.635  59.268 138.475  0.00  0.00      PROA O  
ATOM    448  CB  MET A  54      69.449  62.485 138.027  0.00  0.00      PROA C  
ATOM    449  CG  MET A  54      70.877  63.079 138.052  0.00  0.00      PROA C  
ATOM    450  SD  MET A  54      71.679  63.379 136.446  0.00  0.00      PROA S  
ATOM    451  CE  MET A  54      72.813  61.960 136.563  0.00  0.00      PROA C  
ATOM    452  N   HIS A  55      66.991  60.483 137.543  0.00  0.00      PROA N  
ATOM    453  CA  HIS A  55      65.903  59.620 137.951  0.00  0.00      PROA C  
ATOM    454  C   HIS A  55      64.782  59.839 136.958  0.00  0.00      PROA C  
ATOM    455  O   HIS A  55      64.666  60.917 136.367  0.00  0.00      PROA O  
ATOM    456  CB  HIS A  55      65.410  59.906 139.395  0.00  0.00      PROA C  
ATOM    457  CG  HIS A  55      64.209  59.129 139.866  0.00  0.00      PROA C  
ATOM    458  CD2 HIS A  55      62.940  59.561 140.117  0.00  0.00      PROA C  
ATOM    459  ND1 HIS A  55      64.272  57.846 140.366  0.00  0.00      PROA N  
ATOM    460  CE1 HIS A  55      63.052  57.556 140.883  0.00  0.00      PROA C  
ATOM    461  NE2 HIS A  55      62.210  58.568 140.758  0.00  0.00      PROA N  
ATOM    462  N   PHE A  56      63.956  58.809 136.713  0.00  0.00      PROA N  
ATOM    463  CA  PHE A  56      62.941  58.875 135.689  0.00  0.00      PROA C  
ATOM    464  C   PHE A  56      61.716  58.069 136.130  0.00  0.00      PROA C  
ATOM    465  O   PHE A  56      61.811  56.922 136.575  0.00  0.00      PROA O  
ATOM    466  CB  PHE A  56      63.548  58.368 134.352  0.00  0.00      PROA C  
ATOM    467  CG  PHE A  56      62.648  58.648 133.192  0.00  0.00      PROA C  
ATOM    468  CD1 PHE A  56      61.670  57.724 132.802  0.00  0.00      PROA C  
ATOM    469  CD2 PHE A  56      62.816  59.824 132.447  0.00  0.00      PROA C  
ATOM    470  CE1 PHE A  56      60.851  57.991 131.701  0.00  0.00      PROA C  
ATOM    471  CE2 PHE A  56      61.992  60.098 131.352  0.00  0.00      PROA C  
ATOM    472  CZ  PHE A  56      61.004  59.181 130.980  0.00  0.00      PROA C  
ATOM    473  N   ASN A  57      60.516  58.668 136.034  0.00  0.00      PROA N  
ATOM    474  CA  ASN A  57      59.329  58.125 136.656  0.00  0.00      PROA C  
ATOM    475  C   ASN A  57      58.093  58.831 136.092  0.00  0.00      PROA C  
ATOM    476  O   ASN A  57      57.597  59.813 136.643  0.00  0.00      PROA O  
ATOM    477  CB  ASN A  57      59.423  58.331 138.193  0.00  0.00      PROA C  
ATOM    478  CG  ASN A  57      58.357  57.579 138.981  0.00  0.00      PROA C  
ATOM    479  ND2 ASN A  57      58.702  56.340 139.406  0.00  0.00      PROA N  
ATOM    480  OD1 ASN A  57      57.263  58.068 139.278  0.00  0.00      PROA O  
ATOM    481  N   LEU A  58      57.585  58.344 134.951  0.00  0.00      PROA N  
ATOM    482  CA  LEU A  58      56.458  58.898 134.224  0.00  0.00      PROA C  
ATOM    483  C   LEU A  58      55.426  57.788 134.026  0.00  0.00      PROA C  
ATOM    484  O   LEU A  58      55.699  56.610 134.262  0.00  0.00      PROA O  
ATOM    485  CB  LEU A  58      56.875  59.444 132.824  0.00  0.00      PROA C  
ATOM    486  CG  LEU A  58      57.496  60.863 132.779  0.00  0.00      PROA C  
ATOM    487  CD1 LEU A  58      58.866  60.984 133.461  0.00  0.00      PROA C  
ATOM    488  CD2 LEU A  58      57.621  61.317 131.316  0.00  0.00      PROA C  
ATOM    489  N   GLU A  59      54.189  58.112 133.587  0.00  0.00      PROA N  
ATOM    490  CA  GLU A  59      53.231  57.088 133.184  0.00  0.00      PROA C  
ATOM    491  C   GLU A  59      53.691  56.252 131.984  0.00  0.00      PROA C  
ATOM    492  O   GLU A  59      54.052  56.777 130.929  0.00  0.00      PROA O  
ATOM    493  CB  GLU A  59      51.806  57.647 132.907  0.00  0.00      PROA C  
ATOM    494  CG  GLU A  59      50.774  56.578 132.451  0.00  0.00      PROA C  
ATOM    495  CD  GLU A  59      49.332  57.071 132.277  0.00  0.00      PROA C  
ATOM    496  OE1 GLU A  59      49.062  58.300 132.300  0.00  0.00      PROA O  
ATOM    497  OE2 GLU A  59      48.444  56.194 132.072  0.00  0.00      PROA O1-
ATOM    498  N   SER A  60      53.696  54.905 132.111  0.00  0.00      PROA N  
ATOM    499  CA  SER A  60      53.926  54.001 130.984  0.00  0.00      PROA C  
ATOM    500  C   SER A  60      52.754  54.022 130.003  0.00  0.00      PROA C  
ATOM    501  O   SER A  60      51.591  53.910 130.393  0.00  0.00      PROA O  
ATOM    502  CB  SER A  60      54.197  52.532 131.438  0.00  0.00      PROA C  
ATOM    503  OG  SER A  60      54.475  51.641 130.350  0.00  0.00      PROA O  
ATOM    504  N   SER A  61      53.023  54.168 128.692  0.00  0.00      PROA N  
ATOM    505  CA  SER A  61      51.963  54.196 127.693  0.00  0.00      PROA C  
ATOM    506  C   SER A  61      52.490  53.753 126.345  0.00  0.00      PROA C  
ATOM    507  O   SER A  61      53.689  53.821 126.069  0.00  0.00      PROA O  
ATOM    508  CB  SER A  61      51.256  55.580 127.563  0.00  0.00      PROA C  
ATOM    509  OG  SER A  61      52.162  56.652 127.286  0.00  0.00      PROA O  
ATOM    510  N   TYR A  62      51.600  53.245 125.462  0.00  0.00      PROA N  
ATOM    511  CA  TYR A  62      51.968  52.755 124.141  0.00  0.00      PROA C  
ATOM    512  C   TYR A  62      52.515  53.866 123.239  0.00  0.00      PROA C  
ATOM    513  O   TYR A  62      51.820  54.836 122.928  0.00  0.00      PROA O  
ATOM    514  CB  TYR A  62      50.777  51.996 123.482  0.00  0.00      PROA C  
ATOM    515  CG  TYR A  62      51.127  51.427 122.127  0.00  0.00      PROA C  
ATOM    516  CD1 TYR A  62      52.004  50.333 122.034  0.00  0.00      PROA C  
ATOM    517  CD2 TYR A  62      50.575  51.958 120.948  0.00  0.00      PROA C  
ATOM    518  CE1 TYR A  62      52.338  49.790 120.786  0.00  0.00      PROA C  
ATOM    519  CE2 TYR A  62      50.905  51.415 119.697  0.00  0.00      PROA C  
ATOM    520  CZ  TYR A  62      51.790  50.332 119.617  0.00  0.00      PROA C  
ATOM    521  OH  TYR A  62      52.133  49.779 118.365  0.00  0.00      PROA O  
ATOM    522  N   LEU A  63      53.809  53.761 122.853  0.00  0.00      PROA N  
ATOM    523  CA  LEU A  63      54.543  54.755 122.076  0.00  0.00      PROA C  
ATOM    524  C   LEU A  63      54.621  56.127 122.751  0.00  0.00      PROA C  
ATOM    525  O   LEU A  63      54.810  57.159 122.103  0.00  0.00      PROA O  
ATOM    526  CB  LEU A  63      54.039  54.868 120.608  0.00  0.00      PROA C  
ATOM    527  CG  LEU A  63      54.068  53.552 119.802  0.00  0.00      PROA C  
ATOM    528  CD1 LEU A  63      53.418  53.757 118.425  0.00  0.00      PROA C  
ATOM    529  CD2 LEU A  63      55.493  53.001 119.635  0.00  0.00      PROA C  
ATOM    530  N   CYS A  64      54.491  56.153 124.095  0.00  0.00      PROA N  
ATOM    531  CA  CYS A  64      54.479  57.355 124.910  0.00  0.00      PROA C  
ATOM    532  C   CYS A  64      53.406  58.372 124.520  0.00  0.00      PROA C  
ATOM    533  O   CYS A  64      53.657  59.571 124.407  0.00  0.00      PROA O  
ATOM    534  CB  CYS A  64      55.880  58.008 125.001  0.00  0.00      PROA C  
ATOM    535  SG  CYS A  64      57.151  56.867 125.607  0.00  0.00      PROA S  
ATOM    536  N   GLU A  65      52.162  57.901 124.294  0.00  0.00      PROA N  
ATOM    537  CA  GLU A  65      51.014  58.732 123.960  0.00  0.00      PROA C  
ATOM    538  C   GLU A  65      50.622  59.695 125.087  0.00  0.00      PROA C  
ATOM    539  O   GLU A  65      50.250  60.847 124.845  0.00  0.00      PROA O  
ATOM    540  CB  GLU A  65      49.799  57.841 123.575  0.00  0.00      PROA C  
ATOM    541  CG  GLU A  65      48.984  58.365 122.360  0.00  0.00      PROA C  
ATOM    542  CD  GLU A  65      48.041  59.524 122.675  0.00  0.00      PROA C  
ATOM    543  OE1 GLU A  65      47.080  59.336 123.467  0.00  0.00      PROA O  
ATOM    544  OE2 GLU A  65      48.216  60.625 122.085  0.00  0.00      PROA O1-
ATOM    545  N   TYR A  66      50.697  59.234 126.355  0.00  0.00      PROA N  
ATOM    546  CA  TYR A  66      50.174  59.964 127.500  0.00  0.00      PROA C  
ATOM    547  C   TYR A  66      51.217  60.920 128.093  0.00  0.00      PROA C  
ATOM    548  O   TYR A  66      51.595  61.914 127.468  0.00  0.00      PROA O  
ATOM    549  CB  TYR A  66      49.599  58.985 128.570  0.00  0.00      PROA C  
ATOM    550  CG  TYR A  66      48.479  58.100 128.051  0.00  0.00      PROA C  
ATOM    551  CD1 TYR A  66      47.624  58.477 126.996  0.00  0.00      PROA C  
ATOM    552  CD2 TYR A  66      48.244  56.864 128.679  0.00  0.00      PROA C  
ATOM    553  CE1 TYR A  66      46.578  57.641 126.578  0.00  0.00      PROA C  
ATOM    554  CE2 TYR A  66      47.206  56.020 128.261  0.00  0.00      PROA C  
ATOM    555  CZ  TYR A  66      46.370  56.412 127.212  0.00  0.00      PROA C  
ATOM    556  OH  TYR A  66      45.311  55.572 126.807  0.00  0.00      PROA O  
ATOM    557  N   ASP A  67      51.716  60.670 129.321  0.00  0.00      PROA N  
ATOM    558  CA  ASP A  67      52.848  61.402 129.866  0.00  0.00      PROA C  
ATOM    559  C   ASP A  67      54.142  61.053 129.119  0.00  0.00      PROA C  
ATOM    560  O   ASP A  67      54.469  59.878 128.937  0.00  0.00      PROA O  
ATOM    561  CB  ASP A  67      53.052  61.142 131.382  0.00  0.00      PROA C  
ATOM    562  CG  ASP A  67      51.844  61.545 132.224  0.00  0.00      PROA C  
ATOM    563  OD1 ASP A  67      51.023  62.401 131.804  0.00  0.00      PROA O  
ATOM    564  OD2 ASP A  67      51.788  61.079 133.395  0.00  0.00      PROA O1-
ATOM    565  N   TYR A  68      54.914  62.056 128.663  0.00  0.00      PROA N  
ATOM    566  CA  TYR A  68      56.116  61.781 127.905  0.00  0.00      PROA C  
ATOM    567  C   TYR A  68      57.142  62.891 128.018  0.00  0.00      PROA C  
ATOM    568  O   TYR A  68      56.819  64.059 128.244  0.00  0.00      PROA O  
ATOM    569  CB  TYR A  68      55.816  61.491 126.396  0.00  0.00      PROA C  
ATOM    570  CG  TYR A  68      55.274  62.645 125.568  0.00  0.00      PROA C  
ATOM    571  CD1 TYR A  68      56.139  63.618 125.033  0.00  0.00      PROA C  
ATOM    572  CD2 TYR A  68      53.924  62.674 125.178  0.00  0.00      PROA C  
ATOM    573  CE1 TYR A  68      55.668  64.609 124.160  0.00  0.00      PROA C  
ATOM    574  CE2 TYR A  68      53.451  63.646 124.286  0.00  0.00      PROA C  
ATOM    575  CZ  TYR A  68      54.322  64.617 123.781  0.00  0.00      PROA C  
ATOM    576  OH  TYR A  68      53.843  65.584 122.873  0.00  0.00      PROA O  
ATOM    577  N   VAL A  69      58.421  62.531 127.792  0.00  0.00      PROA N  
ATOM    578  CA  VAL A  69      59.434  63.473 127.357  0.00  0.00      PROA C  
ATOM    579  C   VAL A  69      59.811  63.109 125.940  0.00  0.00      PROA C  
ATOM    580  O   VAL A  69      60.035  61.950 125.590  0.00  0.00      PROA O  
ATOM    581  CB  VAL A  69      60.702  63.575 128.197  0.00  0.00      PROA C  
ATOM    582  CG1 VAL A  69      60.339  64.105 129.582  0.00  0.00      PROA C  
ATOM    583  CG2 VAL A  69      61.438  62.237 128.331  0.00  0.00      PROA C  
ATOM    584  N   LYS A  70      59.858  64.115 125.063  0.00  0.00      PROA N  
ATOM    585  CA  LYS A  70      60.277  63.942 123.696  0.00  0.00      PROA C  
ATOM    586  C   LYS A  70      61.504  64.798 123.525  0.00  0.00      PROA C  
ATOM    587  O   LYS A  70      61.541  65.965 123.924  0.00  0.00      PROA O  
ATOM    588  CB  LYS A  70      59.171  64.357 122.702  0.00  0.00      PROA C  
ATOM    589  CG  LYS A  70      59.497  64.090 121.226  0.00  0.00      PROA C  
ATOM    590  CD  LYS A  70      58.397  64.642 120.302  0.00  0.00      PROA C  
ATOM    591  CE  LYS A  70      58.640  64.335 118.817  0.00  0.00      PROA C  
ATOM    592  NZ  LYS A  70      57.697  65.090 117.957  0.00  0.00      PROA N1+
ATOM    593  N   VAL A  71      62.563  64.209 122.963  0.00  0.00      PROA N  
ATOM    594  CA  VAL A  71      63.839  64.856 122.815  0.00  0.00      PROA C  
ATOM    595  C   VAL A  71      64.150  64.898 121.326  0.00  0.00      PROA C  
ATOM    596  O   VAL A  71      64.120  63.890 120.619  0.00  0.00      PROA O  
ATOM    597  CB  VAL A  71      64.882  64.203 123.718  0.00  0.00      PROA C  
ATOM    598  CG1 VAL A  71      65.080  62.702 123.452  0.00  0.00      PROA C  
ATOM    599  CG2 VAL A  71      66.206  64.936 123.579  0.00  0.00      PROA C  
ATOM    600  N   GLU A  72      64.328  66.113 120.776  0.00  0.00      PROA N  
ATOM    601  CA  GLU A  72      64.179  66.349 119.353  0.00  0.00      PROA C  
ATOM    602  C   GLU A  72      65.051  67.501 118.847  0.00  0.00      PROA C  
ATOM    603  O   GLU A  72      65.241  68.511 119.525  0.00  0.00      PROA O  
ATOM    604  CB  GLU A  72      62.657  66.531 119.053  0.00  0.00      PROA C  
ATOM    605  CG  GLU A  72      62.261  67.125 117.682  0.00  0.00      PROA C  
ATOM    606  CD  GLU A  72      60.764  67.018 117.394  0.00  0.00      PROA C  
ATOM    607  OE1 GLU A  72      59.945  67.599 118.157  0.00  0.00      PROA O  
ATOM    608  OE2 GLU A  72      60.377  66.358 116.391  0.00  0.00      PROA O1-
ATOM    609  N   THR A  73      65.641  67.381 117.639  0.00  0.00      PROA N  
ATOM    610  CA  THR A  73      66.369  68.461 116.963  0.00  0.00      PROA C  
ATOM    611  C   THR A  73      65.396  69.245 116.087  0.00  0.00      PROA C  
ATOM    612  O   THR A  73      64.201  68.954 116.043  0.00  0.00      PROA O  
ATOM    613  CB  THR A  73      67.570  68.001 116.123  0.00  0.00      PROA C  
ATOM    614  CG2 THR A  73      68.501  67.127 116.978  0.00  0.00      PROA C  
ATOM    615  OG1 THR A  73      67.198  67.236 114.978  0.00  0.00      PROA O  
ATOM    616  N   GLU A  74      65.836  70.291 115.353  0.00  0.00      PROA N  
ATOM    617  CA  GLU A  74      64.977  70.963 114.389  0.00  0.00      PROA C  
ATOM    618  C   GLU A  74      64.500  70.012 113.281  0.00  0.00      PROA C  
ATOM    619  O   GLU A  74      63.321  69.962 112.921  0.00  0.00      PROA O  
ATOM    620  CB  GLU A  74      65.731  72.133 113.690  0.00  0.00      PROA C  
ATOM    621  CG  GLU A  74      66.509  73.065 114.652  0.00  0.00      PROA C  
ATOM    622  CD  GLU A  74      67.992  72.696 114.724  0.00  0.00      PROA C  
ATOM    623  OE1 GLU A  74      68.317  71.545 115.122  0.00  0.00      PROA O  
ATOM    624  OE2 GLU A  74      68.847  73.553 114.369  0.00  0.00      PROA O1-
ATOM    625  N   ASP A  75      65.444  69.223 112.732  0.00  0.00      PROA N  
ATOM    626  CA  ASP A  75      65.219  68.225 111.711  0.00  0.00      PROA C  
ATOM    627  C   ASP A  75      64.405  67.006 112.149  0.00  0.00      PROA C  
ATOM    628  O   ASP A  75      63.480  66.584 111.450  0.00  0.00      PROA O  
ATOM    629  CB  ASP A  75      66.597  67.740 111.184  0.00  0.00      PROA C  
ATOM    630  CG  ASP A  75      67.347  68.895 110.548  0.00  0.00      PROA C  
ATOM    631  OD1 ASP A  75      66.872  69.432 109.511  0.00  0.00      PROA O  
ATOM    632  OD2 ASP A  75      68.430  69.277 111.065  0.00  0.00      PROA O1-
ATOM    633  N   GLN A  76      64.742  66.391 113.302  0.00  0.00      PROA N  
ATOM    634  CA  GLN A  76      64.293  65.036 113.571  0.00  0.00      PROA C  
ATOM    635  C   GLN A  76      64.170  64.721 115.059  0.00  0.00      PROA C  
ATOM    636  O   GLN A  76      64.937  65.193 115.900  0.00  0.00      PROA O  
ATOM    637  CB  GLN A  76      65.269  64.043 112.873  0.00  0.00      PROA C  
ATOM    638  CG  GLN A  76      64.940  62.538 113.022  0.00  0.00      PROA C  
ATOM    639  CD  GLN A  76      65.900  61.656 112.216  0.00  0.00      PROA C  
ATOM    640  NE2 GLN A  76      65.693  60.322 112.307  0.00  0.00      PROA N  
ATOM    641  OE1 GLN A  76      66.814  62.114 111.522  0.00  0.00      PROA O  
ATOM    642  N   VAL A  77      63.177  63.883 115.435  0.00  0.00      PROA N  
ATOM    643  CA  VAL A  77      63.065  63.333 116.780  0.00  0.00      PROA C  
ATOM    644  C   VAL A  77      64.215  62.387 117.116  0.00  0.00      PROA C  
ATOM    645  O   VAL A  77      64.549  61.459 116.376  0.00  0.00      PROA O  
ATOM    646  CB  VAL A  77      61.698  62.703 117.063  0.00  0.00      PROA C  
ATOM    647  CG1 VAL A  77      61.394  61.517 116.123  0.00  0.00      PROA C  
ATOM    648  CG2 VAL A  77      61.593  62.271 118.541  0.00  0.00      PROA C  
ATOM    649  N   LEU A  78      64.883  62.615 118.257  0.00  0.00      PROA N  
ATOM    650  CA  LEU A  78      66.046  61.854 118.644  0.00  0.00      PROA C  
ATOM    651  C   LEU A  78      65.621  60.656 119.485  0.00  0.00      PROA C  
ATOM    652  O   LEU A  78      66.082  59.533 119.270  0.00  0.00      PROA O  
ATOM    653  CB  LEU A  78      67.011  62.796 119.402  0.00  0.00      PROA C  
ATOM    654  CG  LEU A  78      68.390  62.212 119.756  0.00  0.00      PROA C  
ATOM    655  CD1 LEU A  78      69.171  61.748 118.517  0.00  0.00      PROA C  
ATOM    656  CD2 LEU A  78      69.201  63.267 120.516  0.00  0.00      PROA C  
ATOM    657  N   ALA A  79      64.667  60.862 120.417  0.00  0.00      PROA N  
ATOM    658  CA  ALA A  79      64.039  59.795 121.166  0.00  0.00      PROA C  
ATOM    659  C   ALA A  79      62.753  60.282 121.832  0.00  0.00      PROA C  
ATOM    660  O   ALA A  79      62.480  61.479 121.927  0.00  0.00      PROA O  
ATOM    661  CB  ALA A  79      64.989  59.200 122.229  0.00  0.00      PROA C  
ATOM    662  N   THR A  80      61.909  59.345 122.307  0.00  0.00      PROA N  
ATOM    663  CA  THR A  80      60.745  59.665 123.136  0.00  0.00      PROA C  
ATOM    664  C   THR A  80      60.744  58.697 124.300  0.00  0.00      PROA C  
ATOM    665  O   THR A  80      60.858  57.485 124.107  0.00  0.00      PROA O  
ATOM    666  CB  THR A  80      59.398  59.558 122.421  0.00  0.00      PROA C  
ATOM    667  CG2 THR A  80      58.288  60.203 123.266  0.00  0.00      PROA C  
ATOM    668  OG1 THR A  80      59.426  60.250 121.178  0.00  0.00      PROA O  
ATOM    669  N   PHE A  81      60.645  59.203 125.543  0.00  0.00      PROA N  
ATOM    670  CA  PHE A  81      60.745  58.393 126.743  0.00  0.00      PROA C  
ATOM    671  C   PHE A  81      59.522  58.563 127.639  0.00  0.00      PROA C  
ATOM    672  O   PHE A  81      58.924  59.636 127.740  0.00  0.00      PROA O  
ATOM    673  CB  PHE A  81      62.009  58.712 127.585  0.00  0.00      PROA C  
ATOM    674  CG  PHE A  81      63.281  58.669 126.780  0.00  0.00      PROA C  
ATOM    675  CD1 PHE A  81      63.705  57.458 126.217  0.00  0.00      PROA C  
ATOM    676  CD2 PHE A  81      64.110  59.799 126.651  0.00  0.00      PROA C  
ATOM    677  CE1 PHE A  81      64.933  57.359 125.554  0.00  0.00      PROA C  
ATOM    678  CE2 PHE A  81      65.338  59.713 125.979  0.00  0.00      PROA C  
ATOM    679  CZ  PHE A  81      65.754  58.488 125.441  0.00  0.00      PROA C  
ATOM    680  N   CYS A  82      59.125  57.471 128.319  0.00  0.00      PROA N  
ATOM    681  CA  CYS A  82      58.004  57.440 129.238  0.00  0.00      PROA C  
ATOM    682  C   CYS A  82      58.148  56.186 130.085  0.00  0.00      PROA C  
ATOM    683  O   CYS A  82      59.024  55.367 129.813  0.00  0.00      PROA O  
ATOM    684  CB  CYS A  82      56.622  57.480 128.530  0.00  0.00      PROA C  
ATOM    685  SG  CYS A  82      56.340  56.145 127.324  0.00  0.00      PROA S  
ATOM    686  N   GLY A  83      57.327  56.006 131.140  0.00  0.00      PROA N  
ATOM    687  CA  GLY A  83      57.442  54.871 132.062  0.00  0.00      PROA C  
ATOM    688  C   GLY A  83      58.330  55.127 133.258  0.00  0.00      PROA C  
ATOM    689  O   GLY A  83      58.787  56.240 133.507  0.00  0.00      PROA O  
ATOM    690  N   ARG A  84      58.576  54.081 134.066  0.00  0.00      PROA N  
ATOM    691  CA  ARG A  84      59.339  54.177 135.299  0.00  0.00      PROA C  
ATOM    692  C   ARG A  84      60.609  53.344 135.209  0.00  0.00      PROA C  
ATOM    693  O   ARG A  84      60.620  52.278 134.595  0.00  0.00      PROA O  
ATOM    694  CB  ARG A  84      58.534  53.635 136.511  0.00  0.00      PROA C  
ATOM    695  CG  ARG A  84      57.155  54.295 136.727  0.00  0.00      PROA C  
ATOM    696  CD  ARG A  84      56.479  53.874 138.043  0.00  0.00      PROA C  
ATOM    697  NE  ARG A  84      56.239  52.396 137.980  0.00  0.00      PROA N  
ATOM    698  CZ  ARG A  84      56.026  51.628 139.041  0.00  0.00      PROA C  
ATOM    699  NH1 ARG A  84      55.858  52.119 140.248  0.00  0.00      PROA N1+
ATOM    700  NH2 ARG A  84      55.981  50.319 138.893  0.00  0.00      PROA N  
ATOM    701  N   GLU A  85      61.709  53.789 135.862  0.00  0.00      PROA N  
ATOM    702  CA  GLU A  85      62.961  53.040 135.957  0.00  0.00      PROA C  
ATOM    703  C   GLU A  85      62.826  51.644 136.559  0.00  0.00      PROA C  
ATOM    704  O   GLU A  85      63.489  50.695 136.136  0.00  0.00      PROA O  
ATOM    705  CB  GLU A  85      64.027  53.802 136.790  0.00  0.00      PROA C  
ATOM    706  CG  GLU A  85      64.657  55.001 136.046  0.00  0.00      PROA C  
ATOM    707  CD  GLU A  85      65.763  55.701 136.839  0.00  0.00      PROA C  
ATOM    708  OE1 GLU A  85      65.829  55.566 138.090  0.00  0.00      PROA O  
ATOM    709  OE2 GLU A  85      66.588  56.408 136.199  0.00  0.00      PROA O1-
ATOM    710  N   THR A  86      61.955  51.497 137.579  0.00  0.00      PROA N  
ATOM    711  CA  THR A  86      61.672  50.239 138.266  0.00  0.00      PROA C  
ATOM    712  C   THR A  86      61.151  49.141 137.351  0.00  0.00      PROA C  
ATOM    713  O   THR A  86      61.524  47.974 137.480  0.00  0.00      PROA O  
ATOM    714  CB  THR A  86      60.706  50.395 139.446  0.00  0.00      PROA C  
ATOM    715  CG2 THR A  86      61.420  51.177 140.561  0.00  0.00      PROA C  
ATOM    716  OG1 THR A  86      59.547  51.150 139.097  0.00  0.00      PROA O  
ATOM    717  N   THR A  87      60.282  49.490 136.383  0.00  0.00      PROA N  
ATOM    718  CA  THR A  87      59.762  48.544 135.399  0.00  0.00      PROA C  
ATOM    719  C   THR A  87      60.776  48.335 134.279  0.00  0.00      PROA C  
ATOM    720  O   THR A  87      61.110  49.252 133.528  0.00  0.00      PROA O  
ATOM    721  CB  THR A  87      58.431  48.973 134.780  0.00  0.00      PROA C  
ATOM    722  CG2 THR A  87      57.842  47.840 133.925  0.00  0.00      PROA C  
ATOM    723  OG1 THR A  87      57.469  49.259 135.792  0.00  0.00      PROA O  
ATOM    724  N   ASP A  88      61.307  47.102 134.139  0.00  0.00      PROA N  
ATOM    725  CA  ASP A  88      62.248  46.737 133.095  0.00  0.00      PROA C  
ATOM    726  C   ASP A  88      61.545  46.403 131.769  0.00  0.00      PROA C  
ATOM    727  O   ASP A  88      60.317  46.399 131.667  0.00  0.00      PROA O  
ATOM    728  CB  ASP A  88      63.238  45.629 133.580  0.00  0.00      PROA C  
ATOM    729  CG  ASP A  88      62.635  44.257 133.863  0.00  0.00      PROA C  
ATOM    730  OD1 ASP A  88      61.391  44.098 133.943  0.00  0.00      PROA O  
ATOM    731  OD2 ASP A  88      63.439  43.309 134.077  0.00  0.00      PROA O1-
ATOM    732  N   THR A  89      62.341  46.173 130.694  0.00  0.00      PROA N  
ATOM    733  CA  THR A  89      61.895  45.987 129.304  0.00  0.00      PROA C  
ATOM    734  C   THR A  89      60.948  47.076 128.797  0.00  0.00      PROA C  
ATOM    735  O   THR A  89      59.919  46.830 128.163  0.00  0.00      PROA O  
ATOM    736  CB  THR A  89      61.510  44.549 128.892  0.00  0.00      PROA C  
ATOM    737  CG2 THR A  89      60.314  43.991 129.680  0.00  0.00      PROA C  
ATOM    738  OG1 THR A  89      61.185  44.437 127.508  0.00  0.00      PROA O  
ATOM    739  N   GLU A  90      61.332  48.337 129.057  0.00  0.00      PROA N  
ATOM    740  CA  GLU A  90      60.569  49.527 128.742  0.00  0.00      PROA C  
ATOM    741  C   GLU A  90      61.404  50.469 127.892  0.00  0.00      PROA C  
ATOM    742  O   GLU A  90      62.617  50.327 127.726  0.00  0.00      PROA O  
ATOM    743  CB  GLU A  90      60.080  50.269 130.024  0.00  0.00      PROA C  
ATOM    744  CG  GLU A  90      58.882  49.597 130.745  0.00  0.00      PROA C  
ATOM    745  CD  GLU A  90      57.518  49.965 130.162  0.00  0.00      PROA C  
ATOM    746  OE1 GLU A  90      57.081  51.139 130.315  0.00  0.00      PROA O  
ATOM    747  OE2 GLU A  90      56.848  49.074 129.572  0.00  0.00      PROA O1-
ATOM    748  N   GLN A  91      60.732  51.472 127.313  0.00  0.00      PROA N  
ATOM    749  CA  GLN A  91      61.298  52.517 126.487  0.00  0.00      PROA C  
ATOM    750  C   GLN A  91      62.154  53.532 127.247  0.00  0.00      PROA C  
ATOM    751  O   GLN A  91      62.937  54.258 126.640  0.00  0.00      PROA O  
ATOM    752  CB  GLN A  91      60.189  53.254 125.679  0.00  0.00      PROA C  
ATOM    753  CG  GLN A  91      58.997  53.869 126.470  0.00  0.00      PROA C  
ATOM    754  CD  GLN A  91      58.152  52.852 127.250  0.00  0.00      PROA C  
ATOM    755  NE2 GLN A  91      57.978  53.073 128.569  0.00  0.00      PROA N  
ATOM    756  OE1 GLN A  91      57.714  51.834 126.706  0.00  0.00      PROA O  
ATOM    757  N   THR A  92      62.024  53.582 128.590  0.00  0.00      PROA N  
ATOM    758  CA  THR A  92      62.807  54.346 129.573  0.00  0.00      PROA C  
ATOM    759  C   THR A  92      64.285  54.633 129.267  0.00  0.00      PROA C  
ATOM    760  O   THR A  92      64.988  53.748 128.767  0.00  0.00      PROA O  
ATOM    761  CB  THR A  92      62.748  53.720 130.967  0.00  0.00      PROA C  
ATOM    762  CG2 THR A  92      61.327  53.896 131.516  0.00  0.00      PROA C  
ATOM    763  OG1 THR A  92      63.014  52.320 130.928  0.00  0.00      PROA O  
ATOM    764  N   PRO A  93      64.824  55.821 129.564  0.00  0.00      PROA N  
ATOM    765  CA  PRO A  93      66.160  56.206 129.128  0.00  0.00      PROA C  
ATOM    766  C   PRO A  93      67.259  55.500 129.906  0.00  0.00      PROA C  
ATOM    767  O   PRO A  93      68.303  55.217 129.319  0.00  0.00      PROA O  
ATOM    768  CB  PRO A  93      66.189  57.722 129.350  0.00  0.00      PROA C  
ATOM    769  CG  PRO A  93      65.259  57.958 130.544  0.00  0.00      PROA C  
ATOM    770  CD  PRO A  93      64.200  56.862 130.392  0.00  0.00      PROA C  
ATOM    771  N   GLY A  94      67.066  55.231 131.221  0.00  0.00      PROA N  
ATOM    772  CA  GLY A  94      68.067  54.651 132.117  0.00  0.00      PROA C  
ATOM    773  C   GLY A  94      69.412  55.352 132.148  0.00  0.00      PROA C  
ATOM    774  O   GLY A  94      69.509  56.580 132.123  0.00  0.00      PROA O  
ATOM    775  N   GLN A  95      70.502  54.564 132.239  0.00  0.00      PROA N  
ATOM    776  CA  GLN A  95      71.863  55.073 132.254  0.00  0.00      PROA C  
ATOM    777  C   GLN A  95      72.353  55.587 130.904  0.00  0.00      PROA C  
ATOM    778  O   GLN A  95      73.261  56.419 130.840  0.00  0.00      PROA O  
ATOM    779  CB  GLN A  95      72.847  53.980 132.759  0.00  0.00      PROA C  
ATOM    780  CG  GLN A  95      72.700  53.612 134.258  0.00  0.00      PROA C  
ATOM    781  CD  GLN A  95      72.713  54.832 135.184  0.00  0.00      PROA C  
ATOM    782  NE2 GLN A  95      73.822  55.607 135.144  0.00  0.00      PROA N  
ATOM    783  OE1 GLN A  95      71.769  55.093 135.936  0.00  0.00      PROA O  
ATOM    784  N   GLU A  96      71.759  55.110 129.795  0.00  0.00      PROA N  
ATOM    785  CA  GLU A  96      72.078  55.497 128.440  0.00  0.00      PROA C  
ATOM    786  C   GLU A  96      71.991  57.001 128.149  0.00  0.00      PROA C  
ATOM    787  O   GLU A  96      71.176  57.749 128.694  0.00  0.00      PROA O  
ATOM    788  CB  GLU A  96      71.261  54.678 127.401  0.00  0.00      PROA C  
ATOM    789  CG  GLU A  96      71.694  53.190 127.260  0.00  0.00      PROA C  
ATOM    790  CD  GLU A  96      71.255  52.227 128.369  0.00  0.00      PROA C  
ATOM    791  OE1 GLU A  96      70.529  52.611 129.323  0.00  0.00      PROA O  
ATOM    792  OE2 GLU A  96      71.648  51.031 128.276  0.00  0.00      PROA O1-
ATOM    793  N   VAL A  97      72.896  57.470 127.274  0.00  0.00      PROA N  
ATOM    794  CA  VAL A  97      73.174  58.876 127.055  0.00  0.00      PROA C  
ATOM    795  C   VAL A  97      72.738  59.235 125.645  0.00  0.00      PROA C  
ATOM    796  O   VAL A  97      72.970  58.477 124.700  0.00  0.00      PROA O  
ATOM    797  CB  VAL A  97      74.666  59.158 127.241  0.00  0.00      PROA C  
ATOM    798  CG1 VAL A  97      74.994  60.640 126.993  0.00  0.00      PROA C  
ATOM    799  CG2 VAL A  97      75.083  58.773 128.676  0.00  0.00      PROA C  
ATOM    800  N   VAL A  98      72.075  60.395 125.460  0.00  0.00      PROA N  
ATOM    801  CA  VAL A  98      71.639  60.844 124.145  0.00  0.00      PROA C  
ATOM    802  C   VAL A  98      72.374  62.135 123.797  0.00  0.00      PROA C  
ATOM    803  O   VAL A  98      72.651  62.986 124.646  0.00  0.00      PROA O  
ATOM    804  CB  VAL A  98      70.111  60.910 124.009  0.00  0.00      PROA C  
ATOM    805  CG1 VAL A  98      69.529  62.332 124.102  0.00  0.00      PROA C  
ATOM    806  CG2 VAL A  98      69.704  60.237 122.684  0.00  0.00      PROA C  
ATOM    807  N   LEU A  99      72.791  62.254 122.522  0.00  0.00      PROA N  
ATOM    808  CA  LEU A  99      73.732  63.259 122.069  0.00  0.00      PROA C  
ATOM    809  C   LEU A  99      73.227  63.904 120.784  0.00  0.00      PROA C  
ATOM    810  O   LEU A  99      72.816  63.212 119.850  0.00  0.00      PROA O  
ATOM    811  CB  LEU A  99      75.100  62.572 121.815  0.00  0.00      PROA C  
ATOM    812  CG  LEU A  99      76.270  63.495 121.423  0.00  0.00      PROA C  
ATOM    813  CD1 LEU A  99      76.687  64.397 122.591  0.00  0.00      PROA C  
ATOM    814  CD2 LEU A  99      77.469  62.659 120.948  0.00  0.00      PROA C  
ATOM    815  N   SER A 100      73.216  65.254 120.695  0.00  0.00      PROA N  
ATOM    816  CA  SER A 100      72.890  65.957 119.451  0.00  0.00      PROA C  
ATOM    817  C   SER A 100      73.907  65.717 118.332  0.00  0.00      PROA C  
ATOM    818  O   SER A 100      75.110  65.714 118.601  0.00  0.00      PROA O  
ATOM    819  CB  SER A 100      72.704  67.505 119.585  0.00  0.00      PROA C  
ATOM    820  OG  SER A 100      73.860  68.174 120.094  0.00  0.00      PROA O  
ATOM    821  N   PRO A 101      73.522  65.560 117.065  0.00  0.00      PROA N  
ATOM    822  CA  PRO A 101      74.484  65.615 115.967  0.00  0.00      PROA C  
ATOM    823  C   PRO A 101      74.947  67.045 115.737  0.00  0.00      PROA C  
ATOM    824  O   PRO A 101      76.136  67.281 115.516  0.00  0.00      PROA O  
ATOM    825  CB  PRO A 101      73.715  65.049 114.757  0.00  0.00      PROA C  
ATOM    826  CG  PRO A 101      72.642  64.155 115.390  0.00  0.00      PROA C  
ATOM    827  CD  PRO A 101      72.268  64.916 116.662  0.00  0.00      PROA C  
ATOM    828  N   GLY A 102      73.996  68.004 115.765  0.00  0.00      PROA N  
ATOM    829  CA  GLY A 102      74.251  69.439 115.689  0.00  0.00      PROA C  
ATOM    830  C   GLY A 102      74.515  70.071 117.033  0.00  0.00      PROA C  
ATOM    831  O   GLY A 102      74.957  69.430 117.985  0.00  0.00      PROA O  
ATOM    832  N   SER A 103      74.230  71.381 117.135  0.00  0.00      PROA N  
ATOM    833  CA  SER A 103      74.547  72.194 118.307  0.00  0.00      PROA C  
ATOM    834  C   SER A 103      73.287  72.720 118.975  0.00  0.00      PROA C  
ATOM    835  O   SER A 103      73.302  73.689 119.735  0.00  0.00      PROA O  
ATOM    836  CB  SER A 103      75.447  73.396 117.930  0.00  0.00      PROA C  
ATOM    837  OG  SER A 103      76.582  72.959 117.179  0.00  0.00      PROA O  
ATOM    838  N   PHE A 104      72.140  72.079 118.698  0.00  0.00      PROA N  
ATOM    839  CA  PHE A 104      70.851  72.484 119.215  0.00  0.00      PROA C  
ATOM    840  C   PHE A 104      70.049  71.252 119.597  0.00  0.00      PROA C  
ATOM    841  O   PHE A 104      70.117  70.210 118.938  0.00  0.00      PROA O  
ATOM    842  CB  PHE A 104      70.068  73.336 118.170  0.00  0.00      PROA C  
ATOM    843  CG  PHE A 104      68.684  73.720 118.645  0.00  0.00      PROA C  
ATOM    844  CD1 PHE A 104      68.540  74.736 119.595  0.00  0.00      PROA C  
ATOM    845  CD2 PHE A 104      67.532  73.053 118.190  0.00  0.00      PROA C  
ATOM    846  CE1 PHE A 104      67.277  75.099 120.077  0.00  0.00      PROA C  
ATOM    847  CE2 PHE A 104      66.264  73.411 118.663  0.00  0.00      PROA C  
ATOM    848  CZ  PHE A 104      66.136  74.440 119.604  0.00  0.00      PROA C  
ATOM    849  N   MET A 105      69.253  71.353 120.675  0.00  0.00      PROA N  
ATOM    850  CA  MET A 105      68.269  70.341 120.964  0.00  0.00      PROA C  
ATOM    851  C   MET A 105      67.079  70.960 121.690  0.00  0.00      PROA C  
ATOM    852  O   MET A 105      67.214  71.862 122.518  0.00  0.00      PROA O  
ATOM    853  CB  MET A 105      68.885  69.209 121.814  0.00  0.00      PROA C  
ATOM    854  CG  MET A 105      68.052  67.920 121.778  0.00  0.00      PROA C  
ATOM    855  SD  MET A 105      68.760  66.577 122.753  0.00  0.00      PROA S  
ATOM    856  CE  MET A 105      70.299  66.272 121.872  0.00  0.00      PROA C  
ATOM    857  N   SER A 106      65.866  70.464 121.395  0.00  0.00      PROA N  
ATOM    858  CA  SER A 106      64.641  70.788 122.105  0.00  0.00      PROA C  
ATOM    859  C   SER A 106      64.207  69.588 122.916  0.00  0.00      PROA C  
ATOM    860  O   SER A 106      64.218  68.447 122.452  0.00  0.00      PROA O  
ATOM    861  CB  SER A 106      63.429  71.157 121.197  0.00  0.00      PROA C  
ATOM    862  OG  SER A 106      63.597  72.425 120.562  0.00  0.00      PROA O  
ATOM    863  N   VAL A 107      63.794  69.829 124.165  0.00  0.00      PROA N  
ATOM    864  CA  VAL A 107      63.209  68.818 125.022  0.00  0.00      PROA C  
ATOM    865  C   VAL A 107      61.800  69.290 125.319  0.00  0.00      PROA C  
ATOM    866  O   VAL A 107      61.590  70.436 125.716  0.00  0.00      PROA O  
ATOM    867  CB  VAL A 107      63.979  68.616 126.328  0.00  0.00      PROA C  
ATOM    868  CG1 VAL A 107      63.326  67.495 127.166  0.00  0.00      PROA C  
ATOM    869  CG2 VAL A 107      65.445  68.254 126.013  0.00  0.00      PROA C  
ATOM    870  N   THR A 108      60.781  68.437 125.115  0.00  0.00      PROA N  
ATOM    871  CA  THR A 108      59.405  68.776 125.461  0.00  0.00      PROA C  
ATOM    872  C   THR A 108      58.886  67.757 126.444  0.00  0.00      PROA C  
ATOM    873  O   THR A 108      58.801  66.568 126.135  0.00  0.00      PROA O  
ATOM    874  CB  THR A 108      58.414  68.874 124.287  0.00  0.00      PROA C  
ATOM    875  CG2 THR A 108      58.975  69.795 123.197  0.00  0.00      PROA C  
ATOM    876  OG1 THR A 108      58.113  67.626 123.670  0.00  0.00      PROA O  
ATOM    877  N   PHE A 109      58.490  68.207 127.643  0.00  0.00      PROA N  
ATOM    878  CA  PHE A 109      57.759  67.399 128.595  0.00  0.00      PROA C  
ATOM    879  C   PHE A 109      56.278  67.682 128.426  0.00  0.00      PROA C  
ATOM    880  O   PHE A 109      55.859  68.834 128.308  0.00  0.00      PROA O  
ATOM    881  CB  PHE A 109      58.227  67.657 130.057  0.00  0.00      PROA C  
ATOM    882  CG  PHE A 109      57.359  66.985 131.096  0.00  0.00      PROA C  
ATOM    883  CD1 PHE A 109      57.274  65.585 131.144  0.00  0.00      PROA C  
ATOM    884  CD2 PHE A 109      56.599  67.743 132.006  0.00  0.00      PROA C  
ATOM    885  CE1 PHE A 109      56.426  64.949 132.057  0.00  0.00      PROA C  
ATOM    886  CE2 PHE A 109      55.747  67.113 132.922  0.00  0.00      PROA C  
ATOM    887  CZ  PHE A 109      55.660  65.716 132.940  0.00  0.00      PROA C  
ATOM    888  N   ARG A 110      55.449  66.632 128.406  0.00  0.00      PROA N  
ATOM    889  CA  ARG A 110      54.018  66.784 128.368  0.00  0.00      PROA C  
ATOM    890  C   ARG A 110      53.336  65.756 129.240  0.00  0.00      PROA C  
ATOM    891  O   ARG A 110      53.633  64.564 129.185  0.00  0.00      PROA O  
ATOM    892  CB  ARG A 110      53.471  66.724 126.917  0.00  0.00      PROA C  
ATOM    893  CG  ARG A 110      51.936  66.607 126.789  0.00  0.00      PROA C  
ATOM    894  CD  ARG A 110      51.436  66.870 125.364  0.00  0.00      PROA C  
ATOM    895  NE  ARG A 110      49.941  66.750 125.368  0.00  0.00      PROA N  
ATOM    896  CZ  ARG A 110      49.263  65.659 125.041  0.00  0.00      PROA C  
ATOM    897  NH1 ARG A 110      49.838  64.487 124.893  0.00  0.00      PROA N1+
ATOM    898  NH2 ARG A 110      47.960  65.741 124.869  0.00  0.00      PROA N  
ATOM    899  N   SER A 111      52.376  66.210 130.064  0.00  0.00      PROA N  
ATOM    900  CA  SER A 111      51.412  65.355 130.726  0.00  0.00      PROA C  
ATOM    901  C   SER A 111      50.057  65.618 130.096  0.00  0.00      PROA C  
ATOM    902  O   SER A 111      49.559  66.747 130.112  0.00  0.00      PROA O  
ATOM    903  CB  SER A 111      51.349  65.580 132.258  0.00  0.00      PROA C  
ATOM    904  OG  SER A 111      50.387  64.725 132.875  0.00  0.00      PROA O  
ATOM    905  N   ASP A 112      49.458  64.590 129.455  0.00  0.00      PROA N  
ATOM    906  CA  ASP A 112      48.307  64.751 128.585  0.00  0.00      PROA C  
ATOM    907  C   ASP A 112      47.028  65.258 129.276  0.00  0.00      PROA C  
ATOM    908  O   ASP A 112      46.538  66.352 128.990  0.00  0.00      PROA O  
ATOM    909  CB  ASP A 112      48.076  63.463 127.725  0.00  0.00      PROA C  
ATOM    910  CG  ASP A 112      47.394  62.281 128.411  0.00  0.00      PROA C  
ATOM    911  OD1 ASP A 112      47.635  62.025 129.619  0.00  0.00      PROA O  
ATOM    912  OD2 ASP A 112      46.641  61.557 127.705  0.00  0.00      PROA O1-
ATOM    913  N   PHE A 113      46.477  64.467 130.207  0.00  0.00      PROA N  
ATOM    914  CA  PHE A 113      45.267  64.742 130.944  0.00  0.00      PROA C  
ATOM    915  C   PHE A 113      45.597  64.865 132.426  0.00  0.00      PROA C  
ATOM    916  O   PHE A 113      45.742  65.958 132.972  0.00  0.00      PROA O  
ATOM    917  CB  PHE A 113      44.185  63.657 130.635  0.00  0.00      PROA C  
ATOM    918  CG  PHE A 113      42.913  63.826 131.436  0.00  0.00      PROA C  
ATOM    919  CD1 PHE A 113      42.072  64.926 131.198  0.00  0.00      PROA C  
ATOM    920  CD2 PHE A 113      42.534  62.881 132.408  0.00  0.00      PROA C  
ATOM    921  CE1 PHE A 113      40.889  65.094 131.931  0.00  0.00      PROA C  
ATOM    922  CE2 PHE A 113      41.358  63.050 133.150  0.00  0.00      PROA C  
ATOM    923  CZ  PHE A 113      40.535  64.158 132.911  0.00  0.00      PROA C  
ATOM    924  N   SER A 114      45.730  63.731 133.127  0.00  0.00      PROA N  
ATOM    925  CA  SER A 114      45.883  63.702 134.568  0.00  0.00      PROA C  
ATOM    926  C   SER A 114      46.512  62.366 134.914  0.00  0.00      PROA C  
ATOM    927  O   SER A 114      46.602  61.470 134.071  0.00  0.00      PROA O  
ATOM    928  CB  SER A 114      44.516  63.842 135.310  0.00  0.00      PROA C  
ATOM    929  OG  SER A 114      44.664  64.065 136.720  0.00  0.00      PROA O  
ATOM    930  N   ASN A 115      46.976  62.200 136.164  0.00  0.00      PROA N  
ATOM    931  CA  ASN A 115      47.707  61.021 136.588  0.00  0.00      PROA C  
ATOM    932  C   ASN A 115      46.800  60.203 137.502  0.00  0.00      PROA C  
ATOM    933  O   ASN A 115      46.139  60.750 138.389  0.00  0.00      PROA O  
ATOM    934  CB  ASN A 115      49.011  61.357 137.379  0.00  0.00      PROA C  
ATOM    935  CG  ASN A 115      49.902  62.440 136.759  0.00  0.00      PROA C  
ATOM    936  ND2 ASN A 115      50.955  62.815 137.527  0.00  0.00      PROA N  
ATOM    937  OD1 ASN A 115      49.704  62.979 135.670  0.00  0.00      PROA O  
ATOM    938  N   GLU A 116      46.724  58.867 137.339  0.00  0.00      PROA N  
ATOM    939  CA  GLU A 116      45.966  58.021 138.245  0.00  0.00      PROA C  
ATOM    940  C   GLU A 116      46.709  57.809 139.566  0.00  0.00      PROA C  
ATOM    941  O   GLU A 116      46.096  57.570 140.608  0.00  0.00      PROA O  
ATOM    942  CB  GLU A 116      45.611  56.655 137.586  0.00  0.00      PROA C  
ATOM    943  CG  GLU A 116      46.743  55.600 137.429  0.00  0.00      PROA C  
ATOM    944  CD  GLU A 116      47.709  55.834 136.265  0.00  0.00      PROA C  
ATOM    945  OE1 GLU A 116      47.725  56.938 135.662  0.00  0.00      PROA O  
ATOM    946  OE2 GLU A 116      48.466  54.875 135.943  0.00  0.00      PROA O1-
ATOM    947  N   GLU A 117      48.048  57.953 139.561  0.00  0.00      PROA N  
ATOM    948  CA  GLU A 117      48.871  57.912 140.750  0.00  0.00      PROA C  
ATOM    949  C   GLU A 117      49.958  58.966 140.633  0.00  0.00      PROA C  
ATOM    950  O   GLU A 117      50.228  59.511 139.564  0.00  0.00      PROA O  
ATOM    951  CB  GLU A 117      49.478  56.505 141.015  0.00  0.00      PROA C  
ATOM    952  CG  GLU A 117      50.538  56.021 139.992  0.00  0.00      PROA C  
ATOM    953  CD  GLU A 117      51.110  54.660 140.379  0.00  0.00      PROA C  
ATOM    954  OE1 GLU A 117      51.836  54.574 141.407  0.00  0.00      PROA O  
ATOM    955  OE2 GLU A 117      50.848  53.654 139.665  0.00  0.00      PROA O1-
ATOM    956  N   ARG A 118      50.595  59.319 141.763  0.00  0.00      PROA N  
ATOM    957  CA  ARG A 118      51.590  60.374 141.839  0.00  0.00      PROA C  
ATOM    958  C   ARG A 118      52.953  60.000 141.238  0.00  0.00      PROA C  
ATOM    959  O   ARG A 118      53.927  59.755 141.951  0.00  0.00      PROA O  
ATOM    960  CB  ARG A 118      51.744  60.888 143.303  0.00  0.00      PROA C  
ATOM    961  CG  ARG A 118      50.707  61.931 143.798  0.00  0.00      PROA C  
ATOM    962  CD  ARG A 118      49.225  61.521 143.764  0.00  0.00      PROA C  
ATOM    963  NE  ARG A 118      48.671  61.921 142.430  0.00  0.00      PROA N  
ATOM    964  CZ  ARG A 118      47.509  61.512 141.940  0.00  0.00      PROA C  
ATOM    965  NH1 ARG A 118      46.766  60.605 142.530  0.00  0.00      PROA N1+
ATOM    966  NH2 ARG A 118      47.076  62.042 140.816  0.00  0.00      PROA N  
ATOM    967  N   PHE A 119      53.072  59.961 139.893  0.00  0.00      PROA N  
ATOM    968  CA  PHE A 119      54.347  59.844 139.193  0.00  0.00      PROA C  
ATOM    969  C   PHE A 119      55.252  61.042 139.459  0.00  0.00      PROA C  
ATOM    970  O   PHE A 119      54.843  62.193 139.293  0.00  0.00      PROA O  
ATOM    971  CB  PHE A 119      54.171  59.714 137.661  0.00  0.00      PROA C  
ATOM    972  CG  PHE A 119      53.373  58.492 137.318  0.00  0.00      PROA C  
ATOM    973  CD1 PHE A 119      53.955  57.215 137.403  0.00  0.00      PROA C  
ATOM    974  CD2 PHE A 119      52.053  58.611 136.856  0.00  0.00      PROA C  
ATOM    975  CE1 PHE A 119      53.217  56.075 137.055  0.00  0.00      PROA C  
ATOM    976  CE2 PHE A 119      51.310  57.474 136.523  0.00  0.00      PROA C  
ATOM    977  CZ  PHE A 119      51.893  56.206 136.619  0.00  0.00      PROA C  
ATOM    978  N   THR A 120      56.492  60.821 139.931  0.00  0.00      PROA N  
ATOM    979  CA  THR A 120      57.368  61.925 140.303  0.00  0.00      PROA C  
ATOM    980  C   THR A 120      57.792  62.821 139.144  0.00  0.00      PROA C  
ATOM    981  O   THR A 120      57.635  64.036 139.225  0.00  0.00      PROA O  
ATOM    982  CB  THR A 120      58.576  61.543 141.156  0.00  0.00      PROA C  
ATOM    983  CG2 THR A 120      58.087  61.001 142.508  0.00  0.00      PROA C  
ATOM    984  OG1 THR A 120      59.357  60.522 140.559  0.00  0.00      PROA O  
ATOM    985  N   GLY A 121      58.246  62.257 138.005  0.00  0.00      PROA N  
ATOM    986  CA  GLY A 121      58.790  63.002 136.870  0.00  0.00      PROA C  
ATOM    987  C   GLY A 121      60.196  62.580 136.525  0.00  0.00      PROA C  
ATOM    988  O   GLY A 121      60.622  61.458 136.794  0.00  0.00      PROA O  
ATOM    989  N   PHE A 122      60.959  63.483 135.889  0.00  0.00      PROA N  
ATOM    990  CA  PHE A 122      62.338  63.247 135.502  0.00  0.00      PROA C  
ATOM    991  C   PHE A 122      63.201  64.483 135.798  0.00  0.00      PROA C  
ATOM    992  O   PHE A 122      62.719  65.624 135.785  0.00  0.00      PROA O  
ATOM    993  CB  PHE A 122      62.459  62.894 133.978  0.00  0.00      PROA C  
ATOM    994  CG  PHE A 122      62.317  64.098 133.064  0.00  0.00      PROA C  
ATOM    995  CD1 PHE A 122      61.063  64.686 132.850  0.00  0.00      PROA C  
ATOM    996  CD2 PHE A 122      63.455  64.720 132.515  0.00  0.00      PROA C  
ATOM    997  CE1 PHE A 122      60.953  65.915 132.187  0.00  0.00      PROA C  
ATOM    998  CE2 PHE A 122      63.345  65.923 131.808  0.00  0.00      PROA C  
ATOM    999  CZ  PHE A 122      62.093  66.527 131.653  0.00  0.00      PROA C  
ATOM   1000  N   ASP A 123      64.519  64.257 136.004  0.00  0.00      PROA N  
ATOM   1001  CA  ASP A 123      65.552  65.280 135.943  0.00  0.00      PROA C  
ATOM   1002  C   ASP A 123      66.509  64.900 134.832  0.00  0.00      PROA C  
ATOM   1003  O   ASP A 123      67.002  63.769 134.759  0.00  0.00      PROA O  
ATOM   1004  CB  ASP A 123      66.353  65.424 137.267  0.00  0.00      PROA C  
ATOM   1005  CG  ASP A 123      67.467  66.471 137.345  0.00  0.00      PROA C  
ATOM   1006  OD1 ASP A 123      67.542  67.408 136.515  0.00  0.00      PROA O  
ATOM   1007  OD2 ASP A 123      68.224  66.399 138.354  0.00  0.00      PROA O1-
ATOM   1008  N   ALA A 124      66.791  65.855 133.946  0.00  0.00      PROA N  
ATOM   1009  CA  ALA A 124      67.792  65.737 132.926  0.00  0.00      PROA C  
ATOM   1010  C   ALA A 124      68.833  66.827 133.127  0.00  0.00      PROA C  
ATOM   1011  O   ALA A 124      68.521  68.009 133.282  0.00  0.00      PROA O  
ATOM   1012  CB  ALA A 124      67.189  65.855 131.511  0.00  0.00      PROA C  
ATOM   1013  N   HIS A 125      70.120  66.453 133.096  0.00  0.00      PROA N  
ATOM   1014  CA  HIS A 125      71.201  67.421 133.111  0.00  0.00      PROA C  
ATOM   1015  C   HIS A 125      71.850  67.473 131.755  0.00  0.00      PROA C  
ATOM   1016  O   HIS A 125      72.026  66.451 131.088  0.00  0.00      PROA O  
ATOM   1017  CB  HIS A 125      72.279  67.141 134.174  0.00  0.00      PROA C  
ATOM   1018  CG  HIS A 125      71.816  67.557 135.532  0.00  0.00      PROA C  
ATOM   1019  CD2 HIS A 125      72.057  68.713 136.206  0.00  0.00      PROA C  
ATOM   1020  ND1 HIS A 125      71.150  66.738 136.412  0.00  0.00      PROA N  
ATOM   1021  CE1 HIS A 125      70.994  67.434 137.560  0.00  0.00      PROA C  
ATOM   1022  NE2 HIS A 125      71.537  68.640 137.489  0.00  0.00      PROA N  
ATOM   1023  N   TYR A 126      72.210  68.692 131.317  0.00  0.00      PROA N  
ATOM   1024  CA  TYR A 126      72.953  68.890 130.097  0.00  0.00      PROA C  
ATOM   1025  C   TYR A 126      74.295  69.491 130.439  0.00  0.00      PROA C  
ATOM   1026  O   TYR A 126      74.434  70.327 131.336  0.00  0.00      PROA O  
ATOM   1027  CB  TYR A 126      72.222  69.758 129.021  0.00  0.00      PROA C  
ATOM   1028  CG  TYR A 126      72.058  71.232 129.309  0.00  0.00      PROA C  
ATOM   1029  CD1 TYR A 126      70.950  71.660 130.050  0.00  0.00      PROA C  
ATOM   1030  CD2 TYR A 126      72.897  72.202 128.723  0.00  0.00      PROA C  
ATOM   1031  CE1 TYR A 126      70.669  73.022 130.202  0.00  0.00      PROA C  
ATOM   1032  CE2 TYR A 126      72.627  73.571 128.885  0.00  0.00      PROA C  
ATOM   1033  CZ  TYR A 126      71.508  73.979 129.623  0.00  0.00      PROA C  
ATOM   1034  OH  TYR A 126      71.199  75.343 129.788  0.00  0.00      PROA O  
ATOM   1035  N   MET A 127      75.325  69.081 129.689  0.00  0.00      PROA N  
ATOM   1036  CA  MET A 127      76.495  69.902 129.532  0.00  0.00      PROA C  
ATOM   1037  C   MET A 127      76.758  69.936 128.043  0.00  0.00      PROA C  
ATOM   1038  O   MET A 127      76.365  69.054 127.272  0.00  0.00      PROA O  
ATOM   1039  CB  MET A 127      77.755  69.430 130.322  0.00  0.00      PROA C  
ATOM   1040  CG  MET A 127      78.634  68.320 129.699  0.00  0.00      PROA C  
ATOM   1041  SD  MET A 127      77.904  66.658 129.688  0.00  0.00      PROA S  
ATOM   1042  CE  MET A 127      78.452  66.242 131.369  0.00  0.00      PROA C  
ATOM   1043  N   ALA A 128      77.427  71.006 127.605  0.00  0.00      PROA N  
ATOM   1044  CA  ALA A 128      77.968  71.137 126.285  0.00  0.00      PROA C  
ATOM   1045  C   ALA A 128      79.290  70.384 126.202  0.00  0.00      PROA C  
ATOM   1046  O   ALA A 128      80.249  70.684 126.917  0.00  0.00      PROA O  
ATOM   1047  CB  ALA A 128      78.173  72.630 125.987  0.00  0.00      PROA C  
ATOM   1048  N   VAL A 129      79.361  69.361 125.333  0.00  0.00      PROA N  
ATOM   1049  CA  VAL A 129      80.563  68.570 125.151  0.00  0.00      PROA C  
ATOM   1050  C   VAL A 129      81.297  69.034 123.913  0.00  0.00      PROA C  
ATOM   1051  O   VAL A 129      80.718  69.299 122.855  0.00  0.00      PROA O  
ATOM   1052  CB  VAL A 129      80.365  67.054 125.156  0.00  0.00      PROA C  
ATOM   1053  CG1 VAL A 129      79.923  66.627 126.568  0.00  0.00      PROA C  
ATOM   1054  CG2 VAL A 129      79.348  66.598 124.096  0.00  0.00      PROA C  
ATOM   1055  N   ASP A 130      82.625  69.199 124.058  0.00  0.00      PROA N  
ATOM   1056  CA  ASP A 130      83.525  69.692 123.044  0.00  0.00      PROA C  
ATOM   1057  C   ASP A 130      83.474  68.866 121.754  0.00  0.00      PROA C  
ATOM   1058  O   ASP A 130      83.826  67.683 121.744  0.00  0.00      PROA O  
ATOM   1059  CB  ASP A 130      84.942  69.735 123.678  0.00  0.00      PROA C  
ATOM   1060  CG  ASP A 130      85.990  70.333 122.754  0.00  0.00      PROA C  
ATOM   1061  OD1 ASP A 130      85.617  71.116 121.842  0.00  0.00      PROA O  
ATOM   1062  OD2 ASP A 130      87.202  70.089 123.007  0.00  0.00      PROA O1-
ATOM   1063  N   VAL A 131      83.009  69.457 120.630  0.00  0.00      PROA N  
ATOM   1064  CA  VAL A 131      83.030  68.765 119.354  0.00  0.00      PROA C  
ATOM   1065  C   VAL A 131      84.466  68.687 118.837  0.00  0.00      PROA C  
ATOM   1066  O   VAL A 131      85.162  69.687 118.640  0.00  0.00      PROA O  
ATOM   1067  CB  VAL A 131      82.041  69.311 118.324  0.00  0.00      PROA C  
ATOM   1068  CG1 VAL A 131      82.414  70.722 117.829  0.00  0.00      PROA C  
ATOM   1069  CG2 VAL A 131      81.923  68.317 117.150  0.00  0.00      PROA C  
ATOM   1070  N   ASP A 132      84.984  67.454 118.674  0.00  0.00      PROA N  
ATOM   1071  CA  ASP A 132      86.368  67.257 118.324  0.00  0.00      PROA C  
ATOM   1072  C   ASP A 132      86.500  67.187 116.807  0.00  0.00      PROA C  
ATOM   1073  O   ASP A 132      86.292  66.145 116.184  0.00  0.00      PROA O  
ATOM   1074  CB  ASP A 132      86.919  66.029 119.094  0.00  0.00      PROA C  
ATOM   1075  CG  ASP A 132      88.420  65.824 118.943  0.00  0.00      PROA C  
ATOM   1076  OD1 ASP A 132      89.099  66.616 118.241  0.00  0.00      PROA O  
ATOM   1077  OD2 ASP A 132      88.943  64.855 119.559  0.00  0.00      PROA O1-
ATOM   1078  N   GLU A 133      86.844  68.323 116.171  0.00  0.00      PROA N  
ATOM   1079  CA  GLU A 133      86.894  68.489 114.731  0.00  0.00      PROA C  
ATOM   1080  C   GLU A 133      87.924  67.585 114.060  0.00  0.00      PROA C  
ATOM   1081  O   GLU A 133      87.751  67.170 112.912  0.00  0.00      PROA O  
ATOM   1082  CB  GLU A 133      87.128  69.973 114.335  0.00  0.00      PROA C  
ATOM   1083  CG  GLU A 133      85.995  70.545 113.444  0.00  0.00      PROA C  
ATOM   1084  CD  GLU A 133      84.740  70.935 114.222  0.00  0.00      PROA C  
ATOM   1085  OE1 GLU A 133      83.682  70.276 114.032  0.00  0.00      PROA O  
ATOM   1086  OE2 GLU A 133      84.782  71.937 114.987  0.00  0.00      PROA O1-
ATOM   1087  N   CYS A 134      89.021  67.241 114.771  0.00  0.00      PROA N  
ATOM   1088  CA  CYS A 134      90.010  66.285 114.301  0.00  0.00      PROA C  
ATOM   1089  C   CYS A 134      89.450  64.892 114.025  0.00  0.00      PROA C  
ATOM   1090  O   CYS A 134      89.750  64.299 112.988  0.00  0.00      PROA O  
ATOM   1091  CB  CYS A 134      91.167  66.119 115.321  0.00  0.00      PROA C  
ATOM   1092  SG  CYS A 134      92.210  67.595 115.465  0.00  0.00      PROA S  
ATOM   1093  N   LYS A 135      88.610  64.334 114.927  0.00  0.00      PROA N  
ATOM   1094  CA  LYS A 135      88.080  62.992 114.734  0.00  0.00      PROA C  
ATOM   1095  C   LYS A 135      86.690  62.997 114.109  0.00  0.00      PROA C  
ATOM   1096  O   LYS A 135      86.332  62.071 113.379  0.00  0.00      PROA O  
ATOM   1097  CB  LYS A 135      88.027  62.178 116.061  0.00  0.00      PROA C  
ATOM   1098  CG  LYS A 135      87.037  62.681 117.127  0.00  0.00      PROA C  
ATOM   1099  CD  LYS A 135      86.909  61.725 118.329  0.00  0.00      PROA C  
ATOM   1100  CE  LYS A 135      85.854  62.179 119.353  0.00  0.00      PROA C  
ATOM   1101  NZ  LYS A 135      85.636  61.143 120.393  0.00  0.00      PROA N1+
ATOM   1102  N   GLU A 136      85.865  64.039 114.359  0.00  0.00      PROA N  
ATOM   1103  CA  GLU A 136      84.478  64.084 113.930  0.00  0.00      PROA C  
ATOM   1104  C   GLU A 136      84.283  64.459 112.472  0.00  0.00      PROA C  
ATOM   1105  O   GLU A 136      83.892  65.573 112.120  0.00  0.00      PROA O  
ATOM   1106  CB  GLU A 136      83.582  64.951 114.857  0.00  0.00      PROA C  
ATOM   1107  CG  GLU A 136      83.316  64.309 116.243  0.00  0.00      PROA C  
ATOM   1108  CD  GLU A 136      82.629  62.951 116.131  0.00  0.00      PROA C  
ATOM   1109  OE1 GLU A 136      81.506  62.893 115.557  0.00  0.00      PROA O  
ATOM   1110  OE2 GLU A 136      83.169  61.936 116.642  0.00  0.00      PROA O1-
ATOM   1111  N   ARG A 137      84.532  63.482 111.592  0.00  0.00      PROA N  
ATOM   1112  CA  ARG A 137      84.186  63.495 110.194  0.00  0.00      PROA C  
ATOM   1113  C   ARG A 137      83.604  62.147 109.800  0.00  0.00      PROA C  
ATOM   1114  O   ARG A 137      84.246  61.110 109.975  0.00  0.00      PROA O  
ATOM   1115  CB  ARG A 137      85.424  63.813 109.310  0.00  0.00      PROA C  
ATOM   1116  CG  ARG A 137      85.812  65.309 109.228  0.00  0.00      PROA C  
ATOM   1117  CD  ARG A 137      84.669  66.287 108.909  0.00  0.00      PROA C  
ATOM   1118  NE  ARG A 137      83.882  65.724 107.762  0.00  0.00      PROA N  
ATOM   1119  CZ  ARG A 137      82.601  65.977 107.528  0.00  0.00      PROA C  
ATOM   1120  NH1 ARG A 137      81.882  66.788 108.268  0.00  0.00      PROA N1+
ATOM   1121  NH2 ARG A 137      82.020  65.373 106.512  0.00  0.00      PROA N  
ATOM   1122  N   GLU A 138      82.361  62.105 109.259  0.00  0.00      PROA N  
ATOM   1123  CA  GLU A 138      81.794  60.878 108.700  0.00  0.00      PROA C  
ATOM   1124  C   GLU A 138      82.597  60.364 107.501  0.00  0.00      PROA C  
ATOM   1125  O   GLU A 138      82.950  59.187 107.412  0.00  0.00      PROA O  
ATOM   1126  CB  GLU A 138      80.285  61.047 108.356  0.00  0.00      PROA C  
ATOM   1127  CG  GLU A 138      79.934  62.052 107.224  0.00  0.00      PROA C  
ATOM   1128  CD  GLU A 138      78.432  62.244 107.002  0.00  0.00      PROA C  
ATOM   1129  OE1 GLU A 138      77.597  61.591 107.681  0.00  0.00      PROA O  
ATOM   1130  OE2 GLU A 138      78.071  63.070 106.120  0.00  0.00      PROA O1-
ATOM   1131  N   ASP A 139      82.969  61.294 106.605  0.00  0.00      PROA N  
ATOM   1132  CA  ASP A 139      83.946  61.144 105.553  0.00  0.00      PROA C  
ATOM   1133  C   ASP A 139      84.829  62.369 105.695  0.00  0.00      PROA C  
ATOM   1134  O   ASP A 139      84.341  63.454 106.027  0.00  0.00      PROA O  
ATOM   1135  CB  ASP A 139      83.296  61.137 104.140  0.00  0.00      PROA C  
ATOM   1136  CG  ASP A 139      82.561  59.838 103.856  0.00  0.00      PROA C  
ATOM   1137  OD1 ASP A 139      83.085  58.740 104.179  0.00  0.00      PROA O  
ATOM   1138  OD2 ASP A 139      81.502  59.893 103.172  0.00  0.00      PROA O1-
ATOM   1139  N   GLU A 140      86.154  62.248 105.488  0.00  0.00      PROA N  
ATOM   1140  CA  GLU A 140      87.053  63.387 105.565  0.00  0.00      PROA C  
ATOM   1141  C   GLU A 140      86.694  64.493 104.566  0.00  0.00      PROA C  
ATOM   1142  O   GLU A 140      86.474  64.260 103.375  0.00  0.00      PROA O  
ATOM   1143  CB  GLU A 140      88.555  62.989 105.469  0.00  0.00      PROA C  
ATOM   1144  CG  GLU A 140      89.043  62.359 104.133  0.00  0.00      PROA C  
ATOM   1145  CD  GLU A 140      88.525  60.946 103.883  0.00  0.00      PROA C  
ATOM   1146  OE1 GLU A 140      88.760  60.048 104.736  0.00  0.00      PROA O  
ATOM   1147  OE2 GLU A 140      87.888  60.705 102.824  0.00  0.00      PROA O1-
ATOM   1148  N   GLU A 141      86.581  65.743 105.062  0.00  0.00      PROA N  
ATOM   1149  CA  GLU A 141      86.221  66.886 104.242  0.00  0.00      PROA C  
ATOM   1150  C   GLU A 141      87.520  67.635 103.982  0.00  0.00      PROA C  
ATOM   1151  O   GLU A 141      88.577  67.032 103.778  0.00  0.00      PROA O  
ATOM   1152  CB  GLU A 141      85.153  67.747 104.977  0.00  0.00      PROA C  
ATOM   1153  CG  GLU A 141      84.317  68.676 104.056  0.00  0.00      PROA C  
ATOM   1154  CD  GLU A 141      83.294  69.496 104.838  0.00  0.00      PROA C  
ATOM   1155  OE1 GLU A 141      83.705  70.372 105.645  0.00  0.00      PROA O  
ATOM   1156  OE2 GLU A 141      82.066  69.295 104.638  0.00  0.00      PROA O1-
ATOM   1157  N   LEU A 142      87.510  68.980 104.014  0.00  0.00      PROA N  
ATOM   1158  CA  LEU A 142      88.735  69.747 103.987  0.00  0.00      PROA C  
ATOM   1159  C   LEU A 142      89.260  69.824 105.420  0.00  0.00      PROA C  
ATOM   1160  O   LEU A 142      88.918  70.704 106.213  0.00  0.00      PROA O  
ATOM   1161  CB  LEU A 142      88.525  71.135 103.337  0.00  0.00      PROA C  
ATOM   1162  CG  LEU A 142      89.805  71.714 102.695  0.00  0.00      PROA C  
ATOM   1163  CD1 LEU A 142      89.466  72.928 101.816  0.00  0.00      PROA C  
ATOM   1164  CD2 LEU A 142      90.886  72.071 103.726  0.00  0.00      PROA C  
ATOM   1165  N   SER A 143      90.108  68.841 105.779  0.00  0.00      PROA N  
ATOM   1166  CA  SER A 143      90.742  68.734 107.086  0.00  0.00      PROA C  
ATOM   1167  C   SER A 143      92.067  69.470 107.074  0.00  0.00      PROA C  
ATOM   1168  O   SER A 143      92.594  69.826 106.020  0.00  0.00      PROA O  
ATOM   1169  CB  SER A 143      91.001  67.260 107.513  0.00  0.00      PROA C  
ATOM   1170  OG  SER A 143      89.776  66.520 107.570  0.00  0.00      PROA O  
ATOM   1171  N   CYS A 144      92.661  69.736 108.255  0.00  0.00      PROA N  
ATOM   1172  CA  CYS A 144      93.983  70.345 108.317  0.00  0.00      PROA C  
ATOM   1173  C   CYS A 144      95.080  69.485 107.675  0.00  0.00      PROA C  
ATOM   1174  O   CYS A 144      95.158  68.278 107.913  0.00  0.00      PROA O  
ATOM   1175  CB  CYS A 144      94.387  70.691 109.772  0.00  0.00      PROA C  
ATOM   1176  SG  CYS A 144      95.659  71.984 109.807  0.00  0.00      PROA S  
ATOM   1177  N   ASP A 145      95.949  70.083 106.827  0.00  0.00      PROA N  
ATOM   1178  CA  ASP A 145      97.024  69.369 106.152  0.00  0.00      PROA C  
ATOM   1179  C   ASP A 145      98.066  68.739 107.082  0.00  0.00      PROA C  
ATOM   1180  O   ASP A 145      98.443  67.578 106.915  0.00  0.00      PROA O  
ATOM   1181  CB  ASP A 145      97.723  70.310 105.132  0.00  0.00      PROA C  
ATOM   1182  CG  ASP A 145      96.921  70.377 103.842  0.00  0.00      PROA C  
ATOM   1183  OD1 ASP A 145      96.650  69.297 103.245  0.00  0.00      PROA O  
ATOM   1184  OD2 ASP A 145      96.646  71.504 103.356  0.00  0.00      PROA O1-
ATOM   1185  N   HIS A 146      98.533  69.483 108.105  0.00  0.00      PROA N  
ATOM   1186  CA  HIS A 146      99.550  68.999 109.025  0.00  0.00      PROA C  
ATOM   1187  C   HIS A 146      98.936  68.565 110.342  0.00  0.00      PROA C  
ATOM   1188  O   HIS A 146      98.668  67.380 110.546  0.00  0.00      PROA O  
ATOM   1189  CB  HIS A 146     100.675  70.042 109.238  0.00  0.00      PROA C  
ATOM   1190  CG  HIS A 146     101.573  70.169 108.035  0.00  0.00      PROA C  
ATOM   1191  CD2 HIS A 146     101.899  69.250 107.084  0.00  0.00      PROA C  
ATOM   1192  ND1 HIS A 146     102.266  71.315 107.701  0.00  0.00      PROA N  
ATOM   1193  CE1 HIS A 146     102.986  71.038 106.585  0.00  0.00      PROA C  
ATOM   1194  NE2 HIS A 146     102.801  69.794 106.180  0.00  0.00      PROA N  
ATOM   1195  N   TYR A 147      98.692  69.506 111.273  0.00  0.00      PROA N  
ATOM   1196  CA  TYR A 147      98.112  69.183 112.562  0.00  0.00      PROA C  
ATOM   1197  C   TYR A 147      96.893  70.044 112.818  0.00  0.00      PROA C  
ATOM   1198  O   TYR A 147      96.935  71.274 112.774  0.00  0.00      PROA O  
ATOM   1199  CB  TYR A 147      99.100  69.376 113.737  0.00  0.00      PROA C  
ATOM   1200  CG  TYR A 147     100.295  68.484 113.581  0.00  0.00      PROA C  
ATOM   1201  CD1 TYR A 147     100.243  67.144 114.001  0.00  0.00      PROA C  
ATOM   1202  CD2 TYR A 147     101.502  68.997 113.079  0.00  0.00      PROA C  
ATOM   1203  CE1 TYR A 147     101.379  66.326 113.913  0.00  0.00      PROA C  
ATOM   1204  CE2 TYR A 147     102.639  68.184 113.002  0.00  0.00      PROA C  
ATOM   1205  CZ  TYR A 147     102.579  66.849 113.414  0.00  0.00      PROA C  
ATOM   1206  OH  TYR A 147     103.734  66.044 113.333  0.00  0.00      PROA O  
ATOM   1207  N   CYS A 148      95.754  69.393 113.113  0.00  0.00      PROA N  
ATOM   1208  CA  CYS A 148      94.610  70.066 113.688  0.00  0.00      PROA C  
ATOM   1209  C   CYS A 148      94.765  70.072 115.201  0.00  0.00      PROA C  
ATOM   1210  O   CYS A 148      95.197  69.093 115.814  0.00  0.00      PROA O  
ATOM   1211  CB  CYS A 148      93.261  69.411 113.269  0.00  0.00      PROA C  
ATOM   1212  SG  CYS A 148      93.148  67.636 113.666  0.00  0.00      PROA S  
ATOM   1213  N   HIS A 149      94.426  71.197 115.844  0.00  0.00      PROA N  
ATOM   1214  CA  HIS A 149      94.390  71.276 117.288  0.00  0.00      PROA C  
ATOM   1215  C   HIS A 149      93.012  71.702 117.701  0.00  0.00      PROA C  
ATOM   1216  O   HIS A 149      92.505  72.741 117.280  0.00  0.00      PROA O  
ATOM   1217  CB  HIS A 149      95.429  72.262 117.859  0.00  0.00      PROA C  
ATOM   1218  CG  HIS A 149      96.841  71.806 117.644  0.00  0.00      PROA C  
ATOM   1219  CD2 HIS A 149      97.928  72.518 117.250  0.00  0.00      PROA C  
ATOM   1220  ND1 HIS A 149      97.267  70.497 117.750  0.00  0.00      PROA N  
ATOM   1221  CE1 HIS A 149      98.576  70.476 117.409  0.00  0.00      PROA C  
ATOM   1222  NE2 HIS A 149      99.021  71.682 117.116  0.00  0.00      PROA N  
ATOM   1223  N   ASN A 150      92.355  70.871 118.524  0.00  0.00      PROA N  
ATOM   1224  CA  ASN A 150      91.011  71.120 118.976  0.00  0.00      PROA C  
ATOM   1225  C   ASN A 150      91.065  71.787 120.345  0.00  0.00      PROA C  
ATOM   1226  O   ASN A 150      91.835  71.398 121.225  0.00  0.00      PROA O  
ATOM   1227  CB  ASN A 150      90.224  69.791 119.005  0.00  0.00      PROA C  
ATOM   1228  CG  ASN A 150      88.731  70.069 118.881  0.00  0.00      PROA C  
ATOM   1229  ND2 ASN A 150      88.005  70.084 120.016  0.00  0.00      PROA N  
ATOM   1230  OD1 ASN A 150      88.216  70.232 117.770  0.00  0.00      PROA O  
ATOM   1231  N   TYR A 151      90.246  72.822 120.544  0.00  0.00      PROA N  
ATOM   1232  CA  TYR A 151      90.133  73.555 121.783  0.00  0.00      PROA C  
ATOM   1233  C   TYR A 151      88.636  73.652 122.025  0.00  0.00      PROA C  
ATOM   1234  O   TYR A 151      87.839  73.409 121.119  0.00  0.00      PROA O  
ATOM   1235  CB  TYR A 151      90.810  74.963 121.715  0.00  0.00      PROA C  
ATOM   1236  CG  TYR A 151      90.117  75.926 120.772  0.00  0.00      PROA C  
ATOM   1237  CD1 TYR A 151      90.438  75.940 119.406  0.00  0.00      PROA C  
ATOM   1238  CD2 TYR A 151      89.161  76.839 121.252  0.00  0.00      PROA C  
ATOM   1239  CE1 TYR A 151      89.811  76.840 118.533  0.00  0.00      PROA C  
ATOM   1240  CE2 TYR A 151      88.511  77.722 120.378  0.00  0.00      PROA C  
ATOM   1241  CZ  TYR A 151      88.839  77.722 119.016  0.00  0.00      PROA C  
ATOM   1242  OH  TYR A 151      88.192  78.603 118.124  0.00  0.00      PROA O  
ATOM   1243  N   ILE A 152      88.197  73.984 123.258  0.00  0.00      PROA N  
ATOM   1244  CA  ILE A 152      86.770  74.030 123.551  0.00  0.00      PROA C  
ATOM   1245  C   ILE A 152      86.012  75.050 122.688  0.00  0.00      PROA C  
ATOM   1246  O   ILE A 152      86.225  76.264 122.735  0.00  0.00      PROA O  
ATOM   1247  CB  ILE A 152      86.424  74.067 125.042  0.00  0.00      PROA C  
ATOM   1248  CG1 ILE A 152      86.915  75.318 125.806  0.00  0.00      PROA C  
ATOM   1249  CG2 ILE A 152      87.025  72.788 125.673  0.00  0.00      PROA C  
ATOM   1250  CD  ILE A 152      85.880  76.442 125.945  0.00  0.00      PROA C  
ATOM   1251  N   GLY A 153      85.140  74.535 121.795  0.00  0.00      PROA N  
ATOM   1252  CA  GLY A 153      84.372  75.331 120.848  0.00  0.00      PROA C  
ATOM   1253  C   GLY A 153      84.999  75.519 119.480  0.00  0.00      PROA C  
ATOM   1254  O   GLY A 153      84.557  76.372 118.710  0.00  0.00      PROA O  
ATOM   1255  N   GLY A 154      86.023  74.734 119.096  0.00  0.00      PROA N  
ATOM   1256  CA  GLY A 154      86.521  74.786 117.723  0.00  0.00      PROA C  
ATOM   1257  C   GLY A 154      87.870  74.153 117.518  0.00  0.00      PROA C  
ATOM   1258  O   GLY A 154      88.411  73.446 118.365  0.00  0.00      PROA O  
ATOM   1259  N   TYR A 155      88.475  74.407 116.346  0.00  0.00      PROA N  
ATOM   1260  CA  TYR A 155      89.807  73.920 116.051  0.00  0.00      PROA C  
ATOM   1261  C   TYR A 155      90.578  75.019 115.337  0.00  0.00      PROA C  
ATOM   1262  O   TYR A 155      90.018  75.983 114.808  0.00  0.00      PROA O  
ATOM   1263  CB  TYR A 155      89.790  72.591 115.218  0.00  0.00      PROA C  
ATOM   1264  CG  TYR A 155      89.631  72.770 113.720  0.00  0.00      PROA C  
ATOM   1265  CD1 TYR A 155      88.415  73.211 113.176  0.00  0.00      PROA C  
ATOM   1266  CD2 TYR A 155      90.709  72.515 112.851  0.00  0.00      PROA C  
ATOM   1267  CE1 TYR A 155      88.274  73.402 111.794  0.00  0.00      PROA C  
ATOM   1268  CE2 TYR A 155      90.573  72.706 111.469  0.00  0.00      PROA C  
ATOM   1269  CZ  TYR A 155      89.355  73.148 110.941  0.00  0.00      PROA C  
ATOM   1270  OH  TYR A 155      89.226  73.341 109.549  0.00  0.00      PROA O  
ATOM   1271  N   TYR A 156      91.908  74.873 115.305  0.00  0.00      PROA N  
ATOM   1272  CA  TYR A 156      92.770  75.682 114.476  0.00  0.00      PROA C  
ATOM   1273  C   TYR A 156      93.789  74.770 113.818  0.00  0.00      PROA C  
ATOM   1274  O   TYR A 156      94.070  73.659 114.278  0.00  0.00      PROA O  
ATOM   1275  CB  TYR A 156      93.465  76.852 115.245  0.00  0.00      PROA C  
ATOM   1276  CG  TYR A 156      94.295  76.396 116.424  0.00  0.00      PROA C  
ATOM   1277  CD1 TYR A 156      93.671  76.107 117.646  0.00  0.00      PROA C  
ATOM   1278  CD2 TYR A 156      95.697  76.312 116.346  0.00  0.00      PROA C  
ATOM   1279  CE1 TYR A 156      94.415  75.685 118.753  0.00  0.00      PROA C  
ATOM   1280  CE2 TYR A 156      96.453  75.919 117.461  0.00  0.00      PROA C  
ATOM   1281  CZ  TYR A 156      95.808  75.597 118.663  0.00  0.00      PROA C  
ATOM   1282  OH  TYR A 156      96.543  75.166 119.787  0.00  0.00      PROA O  
ATOM   1283  N   CYS A 157      94.360  75.232 112.693  0.00  0.00      PROA N  
ATOM   1284  CA  CYS A 157      95.479  74.575 112.050  0.00  0.00      PROA C  
ATOM   1285  C   CYS A 157      96.791  75.042 112.631  0.00  0.00      PROA C  
ATOM   1286  O   CYS A 157      96.984  76.213 112.966  0.00  0.00      PROA O  
ATOM   1287  CB  CYS A 157      95.536  74.857 110.527  0.00  0.00      PROA C  
ATOM   1288  SG  CYS A 157      94.563  73.672 109.569  0.00  0.00      PROA S  
ATOM   1289  N   SER A 158      97.749  74.116 112.701  0.00  0.00      PROA N  
ATOM   1290  CA  SER A 158      99.132  74.422 112.968  0.00  0.00      PROA C  
ATOM   1291  C   SER A 158      99.949  73.649 111.961  0.00  0.00      PROA C  
ATOM   1292  O   SER A 158      99.447  72.795 111.224  0.00  0.00      PROA O  
ATOM   1293  CB  SER A 158      99.606  74.079 114.411  0.00  0.00      PROA C  
ATOM   1294  OG  SER A 158      99.829  72.685 114.637  0.00  0.00      PROA O  
ATOM   1295  N   CYS A 159     101.249  73.964 111.887  0.00  0.00      PROA N  
ATOM   1296  CA  CYS A 159     102.162  73.320 110.974  0.00  0.00      PROA C  
ATOM   1297  C   CYS A 159     103.360  72.765 111.720  0.00  0.00      PROA C  
ATOM   1298  O   CYS A 159     103.638  73.124 112.862  0.00  0.00      PROA O  
ATOM   1299  CB  CYS A 159     102.701  74.307 109.916  0.00  0.00      PROA C  
ATOM   1300  SG  CYS A 159     101.379  75.197 109.063  0.00  0.00      PROA S  
ATOM   1301  N   ARG A 160     104.113  71.854 111.066  0.00  0.00      PROA N  
ATOM   1302  CA  ARG A 160     105.472  71.511 111.457  0.00  0.00      PROA C  
ATOM   1303  C   ARG A 160     106.428  72.720 111.514  0.00  0.00      PROA C  
ATOM   1304  O   ARG A 160     106.204  73.735 110.849  0.00  0.00      PROA O  
ATOM   1305  CB  ARG A 160     106.047  70.436 110.499  0.00  0.00      PROA C  
ATOM   1306  CG  ARG A 160     105.351  69.061 110.614  0.00  0.00      PROA C  
ATOM   1307  CD  ARG A 160     105.833  68.005 109.603  0.00  0.00      PROA C  
ATOM   1308  NE  ARG A 160     105.336  68.402 108.244  0.00  0.00      PROA N  
ATOM   1309  CZ  ARG A 160     105.813  67.917 107.108  0.00  0.00      PROA C  
ATOM   1310  NH1 ARG A 160     106.860  67.133 107.023  0.00  0.00      PROA N1+
ATOM   1311  NH2 ARG A 160     105.244  68.220 105.962  0.00  0.00      PROA N  
ATOM   1312  N   PHE A 161     107.530  72.656 112.309  0.00  0.00      PROA N  
ATOM   1313  CA  PHE A 161     108.601  73.655 112.255  0.00  0.00      PROA C  
ATOM   1314  C   PHE A 161     109.263  73.606 110.876  0.00  0.00      PROA C  
ATOM   1315  O   PHE A 161     109.869  72.604 110.491  0.00  0.00      PROA O  
ATOM   1316  CB  PHE A 161     109.687  73.413 113.352  0.00  0.00      PROA C  
ATOM   1317  CG  PHE A 161     110.589  74.604 113.610  0.00  0.00      PROA C  
ATOM   1318  CD1 PHE A 161     111.646  74.970 112.754  0.00  0.00      PROA C  
ATOM   1319  CD2 PHE A 161     110.428  75.326 114.799  0.00  0.00      PROA C  
ATOM   1320  CE1 PHE A 161     112.459  76.068 113.063  0.00  0.00      PROA C  
ATOM   1321  CE2 PHE A 161     111.234  76.422 115.107  0.00  0.00      PROA C  
ATOM   1322  CZ  PHE A 161     112.234  76.816 114.221  0.00  0.00      PROA C  
ATOM   1323  N   GLY A 162     109.110  74.677 110.075  0.00  0.00      PROA N  
ATOM   1324  CA  GLY A 162     109.656  74.712 108.721  0.00  0.00      PROA C  
ATOM   1325  C   GLY A 162     108.730  75.405 107.762  0.00  0.00      PROA C  
ATOM   1326  O   GLY A 162     109.126  75.787 106.661  0.00  0.00      PROA O  
ATOM   1327  N   TYR A 163     107.449  75.542 108.152  0.00  0.00      PROA N  
ATOM   1328  CA  TYR A 163     106.373  75.805 107.221  0.00  0.00      PROA C  
ATOM   1329  C   TYR A 163     105.578  77.033 107.668  0.00  0.00      PROA C  
ATOM   1330  O   TYR A 163     105.448  77.348 108.854  0.00  0.00      PROA O  
ATOM   1331  CB  TYR A 163     105.436  74.564 107.055  0.00  0.00      PROA C  
ATOM   1332  CG  TYR A 163     106.161  73.286 106.672  0.00  0.00      PROA C  
ATOM   1333  CD1 TYR A 163     106.952  72.596 107.609  0.00  0.00      PROA C  
ATOM   1334  CD2 TYR A 163     106.003  72.712 105.395  0.00  0.00      PROA C  
ATOM   1335  CE1 TYR A 163     107.673  71.454 107.251  0.00  0.00      PROA C  
ATOM   1336  CE2 TYR A 163     106.699  71.544 105.036  0.00  0.00      PROA C  
ATOM   1337  CZ  TYR A 163     107.558  70.937 105.961  0.00  0.00      PROA C  
ATOM   1338  OH  TYR A 163     108.324  69.805 105.633  0.00  0.00      PROA O  
ATOM   1339  N   ILE A 164     105.043  77.770 106.682  0.00  0.00      PROA N  
ATOM   1340  CA  ILE A 164     104.346  79.034 106.814  0.00  0.00      PROA C  
ATOM   1341  C   ILE A 164     102.852  78.793 106.673  0.00  0.00      PROA C  
ATOM   1342  O   ILE A 164     102.360  78.368 105.625  0.00  0.00      PROA O  
ATOM   1343  CB  ILE A 164     104.778  80.032 105.731  0.00  0.00      PROA C  
ATOM   1344  CG1 ILE A 164     106.307  80.292 105.732  0.00  0.00      PROA C  
ATOM   1345  CG2 ILE A 164     103.986  81.355 105.861  0.00  0.00      PROA C  
ATOM   1346  CD  ILE A 164     106.841  80.948 107.010  0.00  0.00      PROA C  
ATOM   1347  N   LEU A 165     102.071  79.053 107.741  0.00  0.00      PROA N  
ATOM   1348  CA  LEU A 165     100.623  78.917 107.725  0.00  0.00      PROA C  
ATOM   1349  C   LEU A 165      99.998  79.903 106.728  0.00  0.00      PROA C  
ATOM   1350  O   LEU A 165     100.239  81.112 106.781  0.00  0.00      PROA O  
ATOM   1351  CB  LEU A 165     100.115  79.086 109.184  0.00  0.00      PROA C  
ATOM   1352  CG  LEU A 165      98.645  78.729 109.509  0.00  0.00      PROA C  
ATOM   1353  CD1 LEU A 165      97.657  79.824 109.094  0.00  0.00      PROA C  
ATOM   1354  CD2 LEU A 165      98.214  77.359 108.961  0.00  0.00      PROA C  
ATOM   1355  N   HIS A 166      99.235  79.396 105.735  0.00  0.00      PROA N  
ATOM   1356  CA  HIS A 166      98.825  80.191 104.586  0.00  0.00      PROA C  
ATOM   1357  C   HIS A 166      97.619  81.091 104.862  0.00  0.00      PROA C  
ATOM   1358  O   HIS A 166      96.962  81.010 105.898  0.00  0.00      PROA O  
ATOM   1359  CB  HIS A 166      98.559  79.285 103.353  0.00  0.00      PROA C  
ATOM   1360  CG  HIS A 166      98.470  80.020 102.038  0.00  0.00      PROA C  
ATOM   1361  CD2 HIS A 166      97.454  80.123 101.136  0.00  0.00      PROA C  
ATOM   1362  ND1 HIS A 166      99.525  80.722 101.493  0.00  0.00      PROA N  
ATOM   1363  CE1 HIS A 166      99.104  81.226 100.306  0.00  0.00      PROA C  
ATOM   1364  NE2 HIS A 166      97.850  80.892 100.048  0.00  0.00      PROA N  
ATOM   1365  N   THR A 167      97.290  81.995 103.913  0.00  0.00      PROA N  
ATOM   1366  CA  THR A 167      96.224  83.003 104.005  0.00  0.00      PROA C  
ATOM   1367  C   THR A 167      94.854  82.408 104.291  0.00  0.00      PROA C  
ATOM   1368  O   THR A 167      94.035  82.969 105.021  0.00  0.00      PROA O  
ATOM   1369  CB  THR A 167      96.135  83.851 102.732  0.00  0.00      PROA C  
ATOM   1370  CG2 THR A 167      95.099  84.983 102.854  0.00  0.00      PROA C  
ATOM   1371  OG1 THR A 167      97.389  84.477 102.479  0.00  0.00      PROA O  
ATOM   1372  N   ASP A 168      94.583  81.216 103.732  0.00  0.00      PROA N  
ATOM   1373  CA  ASP A 168      93.346  80.483 103.892  0.00  0.00      PROA C  
ATOM   1374  C   ASP A 168      93.155  79.874 105.290  0.00  0.00      PROA C  
ATOM   1375  O   ASP A 168      92.035  79.544 105.688  0.00  0.00      PROA O  
ATOM   1376  CB  ASP A 168      93.279  79.421 102.759  0.00  0.00      PROA C  
ATOM   1377  CG  ASP A 168      94.458  78.446 102.703  0.00  0.00      PROA C  
ATOM   1378  OD1 ASP A 168      95.078  78.126 103.753  0.00  0.00      PROA O  
ATOM   1379  OD2 ASP A 168      94.696  77.912 101.585  0.00  0.00      PROA O1-
ATOM   1380  N   ASN A 169      93.317  77.981 107.243  1.00 26.97      PROA N  
ATOM   1381  CA  ASN A 169      94.114  79.222 107.300  1.00 26.97      PROA C  
ATOM   1382  C   ASN A 169      95.610  79.003 107.542  1.00 26.97      PROA C  
ATOM   1383  O   ASN A 169      96.425  78.775 106.603  1.00 26.97      PROA O  
ATOM   1384  CB  ASN A 169      93.536  79.872 108.572  1.00 26.97      PROA C  
ATOM   1385  CG  ASN A 169      93.941  81.322 108.764  1.00 26.97      PROA C  
ATOM   1386  ND2 ASN A 169      92.970  82.139 109.106  1.00 26.97      PROA N  
ATOM   1387  OD1 ASN A 169      95.148  81.657 108.711  1.00 26.97      PROA O  
ATOM   1388  N   ARG A 170      94.183  76.982 106.327  0.00  0.00      PROA N  
ATOM   1389  CA  ARG A 170      93.995  75.544 106.262  0.00  0.00      PROA C  
ATOM   1390  C   ARG A 170      95.275  74.837 105.855  0.00  0.00      PROA C  
ATOM   1391  O   ARG A 170      95.610  73.769 106.373  0.00  0.00      PROA O  
ATOM   1392  CB  ARG A 170      92.845  75.141 105.289  0.00  0.00      PROA C  
ATOM   1393  CG  ARG A 170      92.886  75.852 103.919  0.00  0.00      PROA C  
ATOM   1394  CD  ARG A 170      92.079  75.185 102.802  0.00  0.00      PROA C  
ATOM   1395  NE  ARG A 170      92.356  75.943 101.543  0.00  0.00      PROA N  
ATOM   1396  CZ  ARG A 170      91.535  76.756 100.900  0.00  0.00      PROA C  
ATOM   1397  NH1 ARG A 170      90.282  76.950 101.236  0.00  0.00      PROA N1+
ATOM   1398  NH2 ARG A 170      92.025  77.423  99.876  0.00  0.00      PROA N  
ATOM   1399  N   THR A 171      96.030  75.425 104.912  0.00  0.00      PROA N  
ATOM   1400  CA  THR A 171      97.175  74.774 104.298  0.00  0.00      PROA C  
ATOM   1401  C   THR A 171      98.460  75.435 104.731  0.00  0.00      PROA C  
ATOM   1402  O   THR A 171      98.478  76.535 105.291  0.00  0.00      PROA O  
ATOM   1403  CB  THR A 171      97.077  74.707 102.775  0.00  0.00      PROA C  
ATOM   1404  CG2 THR A 171      97.555  75.982 102.061  0.00  0.00      PROA C  
ATOM   1405  OG1 THR A 171      97.807  73.600 102.272  0.00  0.00      PROA O  
ATOM   1406  N   CYS A 172      99.594  74.745 104.516  0.00  0.00      PROA N  
ATOM   1407  CA  CYS A 172     100.885  75.243 104.926  0.00  0.00      PROA C  
ATOM   1408  C   CYS A 172     101.869  75.278 103.771  0.00  0.00      PROA C  
ATOM   1409  O   CYS A 172     102.120  74.283 103.090  0.00  0.00      PROA O  
ATOM   1410  CB  CYS A 172     101.435  74.448 106.130  0.00  0.00      PROA C  
ATOM   1411  SG  CYS A 172     102.235  75.588 107.288  0.00  0.00      PROA S  
ATOM   1412  N   ARG A 173     102.432  76.472 103.534  0.00  0.00      PROA N  
ATOM   1413  CA  ARG A 173     103.320  76.804 102.443  0.00  0.00      PROA C  
ATOM   1414  C   ARG A 173     103.436  78.323 102.352  0.00  0.00      PROA C  
ATOM   1415  O   ARG A 173     104.526  78.882 102.440  0.00  0.00      PROA O  
ATOM   1416  CB  ARG A 173     102.714  76.219 101.133  0.00  0.00      PROA C  
ATOM   1417  CG  ARG A 173     103.601  76.331  99.875  0.00  0.00      PROA C  
ATOM   1418  CD  ARG A 173     103.027  75.688  98.604  0.00  0.00      PROA C  
ATOM   1419  NE  ARG A 173     101.761  76.407  98.234  0.00  0.00      PROA N  
ATOM   1420  CZ  ARG A 173     101.701  77.571  97.600  0.00  0.00      PROA C  
ATOM   1421  NH1 ARG A 173     102.746  78.290  97.283  0.00  0.00      PROA N1+
ATOM   1422  NH2 ARG A 173     100.532  78.061  97.254  0.00  0.00      PROA N  
ATOM   1423  N   VAL A 174     102.325  79.054 102.168  0.00  0.00      PROA N  
ATOM   1424  CA  VAL A 174     102.310  80.504 102.319  0.00  0.00      PROA C  
ATOM   1425  C   VAL A 174     101.001  80.951 102.945  0.00  0.00      PROA C  
ATOM   1426  O   VAL A 174     100.824  80.945 104.166  0.00  0.00      PROA O  
ATOM   1427  CB  VAL A 174     102.538  81.278 101.019  0.00  0.00      PROA C  
ATOM   1428  CG1 VAL A 174     103.952  80.983 100.496  0.00  0.00      PROA C  
ATOM   1429  CG2 VAL A 174     101.473  80.924  99.965  0.00  0.00      PROA C  
ATOM   1430  N   GLU A 175     100.019  81.350 102.109  0.00  0.00      PROA N  
ATOM   1431  CA  GLU A 175      98.651  81.549 102.559  0.00  0.00      PROA C  
ATOM   1432  C   GLU A 175      97.725  80.618 101.779  0.00  0.00      PROA C  
ATOM   1433  O   GLU A 175      97.131  79.681 102.313  0.00  0.00      PROA O  
ATOM   1434  CB  GLU A 175      98.179  83.025 102.405  0.00  0.00      PROA C  
ATOM   1435  CG  GLU A 175      99.002  84.083 103.193  0.00  0.00      PROA C  
ATOM   1436  CD  GLU A 175      99.029  83.923 104.710  0.00  0.00      PROA C  
ATOM   1437  OE1 GLU A 175      98.444  82.968 105.282  0.00  0.00      PROA O  
ATOM   1438  OE2 GLU A 175      99.700  84.756 105.376  0.00  0.00      PROA O1-
ATOM   1439  N   CYS A 176      97.550  80.892 100.469  0.00  0.00      PROA N  
ATOM   1440  CA  CYS A 176      96.623  80.146  99.632  0.00  0.00      PROA C  
ATOM   1441  C   CYS A 176      97.209  78.821  99.150  0.00  0.00      PROA C  
ATOM   1442  O   CYS A 176      96.495  77.856  98.869  0.00  0.00      PROA O  
ATOM   1443  CB  CYS A 176      96.202  81.030  98.441  0.00  0.00      PROA C  
ATOM   1444  SG  CYS A 176      94.726  80.427  97.572  0.00  0.00      PROA S  
ATOM   1445  N   SER A 177      98.554  78.729  99.106  0.00  0.00      PROA N  
ATOM   1446  CA  SER A 177      99.296  77.475  98.976  0.00  0.00      PROA C  
ATOM   1447  C   SER A 177      99.037  76.493 100.112  0.00  0.00      PROA C  
ATOM   1448  O   SER A 177      98.571  76.851 101.193  0.00  0.00      PROA O  
ATOM   1449  CB  SER A 177     100.833  77.651  98.819  0.00  0.00      PROA C  
ATOM   1450  OG  SER A 177     101.157  78.301  97.586  0.00  0.00      PROA O  
ATOM   1451  N   GLY A 178      99.302  75.192  99.878  0.00  0.00      PROA N  
ATOM   1452  CA  GLY A 178      99.174  74.147 100.896  0.00  0.00      PROA C  
ATOM   1453  C   GLY A 178      97.943  73.319 100.685  0.00  0.00      PROA C  
ATOM   1454  O   GLY A 178      97.804  72.225 101.231  0.00  0.00      PROA O  
ATOM   1455  N   ASN A 179      97.013  73.811  99.843  0.00  0.00      PROA N  
ATOM   1456  CA  ASN A 179      95.912  73.032  99.311  0.00  0.00      PROA C  
ATOM   1457  C   ASN A 179      96.421  71.919  98.380  0.00  0.00      PROA C  
ATOM   1458  O   ASN A 179      97.373  72.099  97.618  0.00  0.00      PROA O  
ATOM   1459  CB  ASN A 179      94.846  73.946  98.625  0.00  0.00      PROA C  
ATOM   1460  CG  ASN A 179      95.267  74.434  97.237  0.00  0.00      PROA C  
ATOM   1461  ND2 ASN A 179      95.884  75.631  97.151  0.00  0.00      PROA N  
ATOM   1462  OD1 ASN A 179      95.027  73.758  96.233  0.00  0.00      PROA O  
ATOM   1463  N   LEU A 180      95.783  70.741  98.422  0.00  0.00      PROA N  
ATOM   1464  CA  LEU A 180      96.034  69.700  97.447  0.00  0.00      PROA C  
ATOM   1465  C   LEU A 180      94.693  69.036  97.186  0.00  0.00      PROA C  
ATOM   1466  O   LEU A 180      94.030  68.556  98.109  0.00  0.00      PROA O  
ATOM   1467  CB  LEU A 180      97.076  68.674  97.972  0.00  0.00      PROA C  
ATOM   1468  CG  LEU A 180      97.962  68.009  96.892  0.00  0.00      PROA C  
ATOM   1469  CD1 LEU A 180      98.926  67.005  97.541  0.00  0.00      PROA C  
ATOM   1470  CD2 LEU A 180      97.174  67.319  95.770  0.00  0.00      PROA C  
ATOM   1471  N   PHE A 181      94.242  69.008  95.922  0.00  0.00      PROA N  
ATOM   1472  CA  PHE A 181      92.990  68.384  95.553  0.00  0.00      PROA C  
ATOM   1473  C   PHE A 181      93.206  66.961  95.052  0.00  0.00      PROA C  
ATOM   1474  O   PHE A 181      93.577  66.722  93.901  0.00  0.00      PROA O  
ATOM   1475  CB  PHE A 181      92.219  69.263  94.538  0.00  0.00      PROA C  
ATOM   1476  CG  PHE A 181      91.650  70.449  95.275  0.00  0.00      PROA C  
ATOM   1477  CD1 PHE A 181      90.407  70.338  95.924  0.00  0.00      PROA C  
ATOM   1478  CD2 PHE A 181      92.349  71.666  95.355  0.00  0.00      PROA C  
ATOM   1479  CE1 PHE A 181      89.878  71.412  96.651  0.00  0.00      PROA C  
ATOM   1480  CE2 PHE A 181      91.830  72.737  96.095  0.00  0.00      PROA C  
ATOM   1481  CZ  PHE A 181      90.595  72.611  96.743  0.00  0.00      PROA C  
ATOM   1482  N   THR A 182      92.982  65.971  95.944  0.00  0.00      PROA N  
ATOM   1483  CA  THR A 182      93.129  64.549  95.635  0.00  0.00      PROA C  
ATOM   1484  C   THR A 182      91.796  63.892  95.320  0.00  0.00      PROA C  
ATOM   1485  O   THR A 182      91.738  62.882  94.616  0.00  0.00      PROA O  
ATOM   1486  CB  THR A 182      93.746  63.749  96.793  0.00  0.00      PROA C  
ATOM   1487  CG2 THR A 182      95.191  64.214  97.013  0.00  0.00      PROA C  
ATOM   1488  OG1 THR A 182      93.055  63.962  98.023  0.00  0.00      PROA O  
ATOM   1489  N   GLN A 183      90.679  64.452  95.832  0.00  0.00      PROA N  
ATOM   1490  CA  GLN A 183      89.331  63.957  95.610  0.00  0.00      PROA C  
ATOM   1491  C   GLN A 183      88.916  64.043  94.143  0.00  0.00      PROA C  
ATOM   1492  O   GLN A 183      89.260  64.996  93.446  0.00  0.00      PROA O  
ATOM   1493  CB  GLN A 183      88.325  64.713  96.521  0.00  0.00      PROA C  
ATOM   1494  CG  GLN A 183      86.880  64.147  96.498  0.00  0.00      PROA C  
ATOM   1495  CD  GLN A 183      85.904  64.801  97.491  0.00  0.00      PROA C  
ATOM   1496  NE2 GLN A 183      86.306  65.913  98.144  0.00  0.00      PROA N  
ATOM   1497  OE1 GLN A 183      84.784  64.314  97.682  0.00  0.00      PROA O  
ATOM   1498  N   ARG A 184      88.177  63.039  93.623  0.00  0.00      PROA N  
ATOM   1499  CA  ARG A 184      87.773  62.989  92.226  0.00  0.00      PROA C  
ATOM   1500  C   ARG A 184      86.867  64.129  91.758  0.00  0.00      PROA C  
ATOM   1501  O   ARG A 184      86.995  64.629  90.641  0.00  0.00      PROA O  
ATOM   1502  CB  ARG A 184      87.212  61.595  91.834  0.00  0.00      PROA C  
ATOM   1503  CG  ARG A 184      85.963  61.093  92.590  0.00  0.00      PROA C  
ATOM   1504  CD  ARG A 184      85.665  59.599  92.347  0.00  0.00      PROA C  
ATOM   1505  NE  ARG A 184      85.438  59.407  90.875  0.00  0.00      PROA N  
ATOM   1506  CZ  ARG A 184      85.571  58.256  90.228  0.00  0.00      PROA C  
ATOM   1507  NH1 ARG A 184      85.874  57.128  90.828  0.00  0.00      PROA N1+
ATOM   1508  NH2 ARG A 184      85.386  58.222  88.924  0.00  0.00      PROA N  
ATOM   1509  N   THR A 185      85.932  64.584  92.609  0.00  0.00      PROA N  
ATOM   1510  CA  THR A 185      85.069  65.731  92.333  0.00  0.00      PROA C  
ATOM   1511  C   THR A 185      85.273  66.803  93.386  0.00  0.00      PROA C  
ATOM   1512  O   THR A 185      85.374  66.510  94.579  0.00  0.00      PROA O  
ATOM   1513  CB  THR A 185      83.573  65.397  92.276  0.00  0.00      PROA C  
ATOM   1514  CG2 THR A 185      83.320  64.454  91.088  0.00  0.00      PROA C  
ATOM   1515  OG1 THR A 185      83.107  64.724  93.447  0.00  0.00      PROA O  
ATOM   1516  N   GLY A 186      85.327  68.088  92.993  0.00  0.00      PROA N  
ATOM   1517  CA  GLY A 186      85.438  69.154  93.981  0.00  0.00      PROA C  
ATOM   1518  C   GLY A 186      85.238  70.522  93.400  0.00  0.00      PROA C  
ATOM   1519  O   GLY A 186      85.077  70.711  92.195  0.00  0.00      PROA O  
ATOM   1520  N   THR A 187      85.245  71.536  94.278  0.00  0.00      PROA N  
ATOM   1521  CA  THR A 187      85.072  72.936  93.910  0.00  0.00      PROA C  
ATOM   1522  C   THR A 187      86.291  73.725  94.323  0.00  0.00      PROA C  
ATOM   1523  O   THR A 187      86.751  73.646  95.463  0.00  0.00      PROA O  
ATOM   1524  CB  THR A 187      83.839  73.611  94.518  0.00  0.00      PROA C  
ATOM   1525  CG2 THR A 187      82.588  73.017  93.851  0.00  0.00      PROA C  
ATOM   1526  OG1 THR A 187      83.717  73.380  95.921  0.00  0.00      PROA O  
ATOM   1527  N   ILE A 188      86.839  74.520  93.394  0.00  0.00      PROA N  
ATOM   1528  CA  ILE A 188      87.994  75.364  93.628  0.00  0.00      PROA C  
ATOM   1529  C   ILE A 188      87.542  76.791  93.382  0.00  0.00      PROA C  
ATOM   1530  O   ILE A 188      86.768  77.092  92.473  0.00  0.00      PROA O  
ATOM   1531  CB  ILE A 188      89.212  74.974  92.786  0.00  0.00      PROA C  
ATOM   1532  CG1 ILE A 188      89.676  73.539  93.135  0.00  0.00      PROA C  
ATOM   1533  CG2 ILE A 188      90.350  75.999  92.968  0.00  0.00      PROA C  
ATOM   1534  CD  ILE A 188      90.782  73.006  92.218  0.00  0.00      PROA C  
ATOM   1535  N   THR A 189      87.951  77.723  94.251  0.00  0.00      PROA N  
ATOM   1536  CA  THR A 189      87.418  79.067  94.202  0.00  0.00      PROA C  
ATOM   1537  C   THR A 189      88.438  80.008  94.792  0.00  0.00      PROA C  
ATOM   1538  O   THR A 189      89.348  79.605  95.524  0.00  0.00      PROA O  
ATOM   1539  CB  THR A 189      86.061  79.172  94.905  0.00  0.00      PROA C  
ATOM   1540  CG2 THR A 189      86.166  78.902  96.416  0.00  0.00      PROA C  
ATOM   1541  OG1 THR A 189      85.437  80.435  94.739  0.00  0.00      PROA O  
ATOM   1542  N   SER A 190      88.339  81.301  94.446  0.00  0.00      PROA N  
ATOM   1543  CA  SER A 190      89.173  82.359  94.994  0.00  0.00      PROA C  
ATOM   1544  C   SER A 190      89.031  82.474  96.517  0.00  0.00      PROA C  
ATOM   1545  O   SER A 190      87.922  82.256  97.014  0.00  0.00      PROA O  
ATOM   1546  CB  SER A 190      88.789  83.719  94.368  0.00  0.00      PROA C  
ATOM   1547  OG  SER A 190      89.792  84.703  94.598  0.00  0.00      PROA O  
ATOM   1548  N   PRO A 191      90.050  82.776  97.329  0.00  0.00      PROA N  
ATOM   1549  CA  PRO A 191      89.885  82.952  98.770  0.00  0.00      PROA C  
ATOM   1550  C   PRO A 191      88.824  83.967  99.168  0.00  0.00      PROA C  
ATOM   1551  O   PRO A 191      88.736  85.026  98.542  0.00  0.00      PROA O  
ATOM   1552  CB  PRO A 191      91.280  83.338  99.281  0.00  0.00      PROA C  
ATOM   1553  CG  PRO A 191      92.221  82.751  98.231  0.00  0.00      PROA C  
ATOM   1554  CD  PRO A 191      91.448  82.940  96.926  0.00  0.00      PROA C  
ATOM   1555  N   ASP A 192      88.007  83.626 100.187  0.00  0.00      PROA N  
ATOM   1556  CA  ASP A 192      86.992  84.482 100.778  0.00  0.00      PROA C  
ATOM   1557  C   ASP A 192      85.734  84.615  99.906  0.00  0.00      PROA C  
ATOM   1558  O   ASP A 192      84.838  85.405 100.189  0.00  0.00      PROA O  
ATOM   1559  CB  ASP A 192      87.605  85.847 101.224  0.00  0.00      PROA C  
ATOM   1560  CG  ASP A 192      86.789  86.620 102.250  0.00  0.00      PROA C  
ATOM   1561  OD1 ASP A 192      85.902  86.055 102.942  0.00  0.00      PROA O  
ATOM   1562  OD2 ASP A 192      87.139  87.816 102.463  0.00  0.00      PROA O1-
ATOM   1563  N   TYR A 193      85.589  83.792  98.843  0.00  0.00      PROA N  
ATOM   1564  CA  TYR A 193      84.441  83.813  97.948  0.00  0.00      PROA C  
ATOM   1565  C   TYR A 193      83.091  83.615  98.675  0.00  0.00      PROA C  
ATOM   1566  O   TYR A 193      83.030  82.787  99.593  0.00  0.00      PROA O  
ATOM   1567  CB  TYR A 193      84.670  82.779  96.803  0.00  0.00      PROA C  
ATOM   1568  CG  TYR A 193      83.510  82.616  95.852  0.00  0.00      PROA C  
ATOM   1569  CD1 TYR A 193      82.466  81.719  96.142  0.00  0.00      PROA C  
ATOM   1570  CD2 TYR A 193      83.469  83.345  94.650  0.00  0.00      PROA C  
ATOM   1571  CE1 TYR A 193      81.360  81.611  95.290  0.00  0.00      PROA C  
ATOM   1572  CE2 TYR A 193      82.365  83.237  93.796  0.00  0.00      PROA C  
ATOM   1573  CZ  TYR A 193      81.306  82.383  94.126  0.00  0.00      PROA C  
ATOM   1574  OH  TYR A 193      80.183  82.317  93.282  0.00  0.00      PROA O  
ATOM   1575  N   PRO A 194      81.986  84.297  98.351  0.00  0.00      PROA N  
ATOM   1576  CA  PRO A 194      81.816  85.250  97.250  0.00  0.00      PROA C  
ATOM   1577  C   PRO A 194      82.346  86.648  97.526  0.00  0.00      PROA C  
ATOM   1578  O   PRO A 194      82.229  87.505  96.647  0.00  0.00      PROA O  
ATOM   1579  CB  PRO A 194      80.287  85.279  97.070  0.00  0.00      PROA C  
ATOM   1580  CG  PRO A 194      79.736  85.027  98.475  0.00  0.00      PROA C  
ATOM   1581  CD  PRO A 194      80.722  84.005  99.033  0.00  0.00      PROA C  
ATOM   1582  N   ASN A 195      82.910  86.926  98.714  0.00  0.00      PROA N  
ATOM   1583  CA  ASN A 195      83.486  88.217  99.059  0.00  0.00      PROA C  
ATOM   1584  C   ASN A 195      84.751  88.532  98.237  0.00  0.00      PROA C  
ATOM   1585  O   ASN A 195      85.443  87.599  97.813  0.00  0.00      PROA O  
ATOM   1586  CB  ASN A 195      83.796  88.360 100.575  0.00  0.00      PROA C  
ATOM   1587  CG  ASN A 195      82.599  87.902 101.401  0.00  0.00      PROA C  
ATOM   1588  ND2 ASN A 195      82.764  86.786 102.146  0.00  0.00      PROA N  
ATOM   1589  OD1 ASN A 195      81.537  88.531 101.403  0.00  0.00      PROA O  
ATOM   1590  N   PRO A 196      85.077  89.800  97.962  0.00  0.00      PROA N  
ATOM   1591  CA  PRO A 196      86.341  90.228  97.359  0.00  0.00      PROA C  
ATOM   1592  C   PRO A 196      87.619  89.500  97.758  0.00  0.00      PROA C  
ATOM   1593  O   PRO A 196      87.870  89.308  98.951  0.00  0.00      PROA O  
ATOM   1594  CB  PRO A 196      86.401  91.729  97.659  0.00  0.00      PROA C  
ATOM   1595  CG  PRO A 196      84.928  92.144  97.639  0.00  0.00      PROA C  
ATOM   1596  CD  PRO A 196      84.231  90.952  98.293  0.00  0.00      PROA C  
ATOM   1597  N   TYR A 197      88.452  89.099  96.779  0.00  0.00      PROA N  
ATOM   1598  CA  TYR A 197      89.701  88.414  97.052  0.00  0.00      PROA C  
ATOM   1599  C   TYR A 197      90.758  89.225  97.814  0.00  0.00      PROA C  
ATOM   1600  O   TYR A 197      90.853  90.443  97.611  0.00  0.00      PROA O  
ATOM   1601  CB  TYR A 197      90.310  87.716  95.808  0.00  0.00      PROA C  
ATOM   1602  CG  TYR A 197      90.374  88.562  94.562  0.00  0.00      PROA C  
ATOM   1603  CD1 TYR A 197      91.437  89.453  94.333  0.00  0.00      PROA C  
ATOM   1604  CD2 TYR A 197      89.436  88.357  93.540  0.00  0.00      PROA C  
ATOM   1605  CE1 TYR A 197      91.549  90.130  93.108  0.00  0.00      PROA C  
ATOM   1606  CE2 TYR A 197      89.544  89.026  92.316  0.00  0.00      PROA C  
ATOM   1607  CZ  TYR A 197      90.602  89.910  92.097  0.00  0.00      PROA C  
ATOM   1608  OH  TYR A 197      90.708  90.558  90.850  0.00  0.00      PROA O  
ATOM   1609  N   PRO A 198      91.560  88.630  98.709  0.00  0.00      PROA N  
ATOM   1610  CA  PRO A 198      92.739  89.274  99.274  0.00  0.00      PROA C  
ATOM   1611  C   PRO A 198      93.721  89.786  98.228  0.00  0.00      PROA C  
ATOM   1612  O   PRO A 198      93.908  89.184  97.165  0.00  0.00      PROA O  
ATOM   1613  CB  PRO A 198      93.355  88.218 100.204  0.00  0.00      PROA C  
ATOM   1614  CG  PRO A 198      92.917  86.891  99.586  0.00  0.00      PROA C  
ATOM   1615  CD  PRO A 198      91.522  87.205  99.047  0.00  0.00      PROA C  
ATOM   1616  N   LYS A 199      94.346  90.931  98.523  0.00  0.00      PROA N  
ATOM   1617  CA  LYS A 199      95.253  91.609  97.635  0.00  0.00      PROA C  
ATOM   1618  C   LYS A 199      96.679  91.093  97.822  0.00  0.00      PROA C  
ATOM   1619  O   LYS A 199      97.018  90.463  98.827  0.00  0.00      PROA O  
ATOM   1620  CB  LYS A 199      95.183  93.144  97.832  0.00  0.00      PROA C  
ATOM   1621  CG  LYS A 199      93.813  93.795  97.543  0.00  0.00      PROA C  
ATOM   1622  CD  LYS A 199      92.835  93.781  98.739  0.00  0.00      PROA C  
ATOM   1623  CE  LYS A 199      91.516  94.538  98.516  0.00  0.00      PROA C  
ATOM   1624  NZ  LYS A 199      91.754  95.982  98.330  0.00  0.00      PROA N1+
ATOM   1625  N   SER A 200      97.546  91.315  96.814  0.00  0.00      PROA N  
ATOM   1626  CA  SER A 200      98.948  90.892  96.782  0.00  0.00      PROA C  
ATOM   1627  C   SER A 200      99.185  89.419  97.099  0.00  0.00      PROA C  
ATOM   1628  O   SER A 200     100.086  89.058  97.858  0.00  0.00      PROA O  
ATOM   1629  CB  SER A 200      99.897  91.763  97.655  0.00  0.00      PROA C  
ATOM   1630  OG  SER A 200      99.880  93.128  97.230  0.00  0.00      PROA O  
ATOM   1631  N   SER A 201      98.368  88.525  96.518  0.00  0.00      PROA N  
ATOM   1632  CA  SER A 201      98.389  87.105  96.820  0.00  0.00      PROA C  
ATOM   1633  C   SER A 201      98.640  86.292  95.568  0.00  0.00      PROA C  
ATOM   1634  O   SER A 201      98.121  86.574  94.489  0.00  0.00      PROA O  
ATOM   1635  CB  SER A 201      97.077  86.609  97.492  0.00  0.00      PROA C  
ATOM   1636  OG  SER A 201      96.888  87.238  98.763  0.00  0.00      PROA O  
ATOM   1637  N   GLU A 202      99.464  85.236  95.684  0.00  0.00      PROA N  
ATOM   1638  CA  GLU A 202      99.636  84.250  94.635  0.00  0.00      PROA C  
ATOM   1639  C   GLU A 202      99.089  82.946  95.181  0.00  0.00      PROA C  
ATOM   1640  O   GLU A 202      99.370  82.539  96.312  0.00  0.00      PROA O  
ATOM   1641  CB  GLU A 202     101.117  84.128  94.171  0.00  0.00      PROA C  
ATOM   1642  CG  GLU A 202     102.130  83.522  95.184  0.00  0.00      PROA C  
ATOM   1643  CD  GLU A 202     102.357  82.007  95.101  0.00  0.00      PROA C  
ATOM   1644  OE1 GLU A 202     101.791  81.311  94.219  0.00  0.00      PROA O  
ATOM   1645  OE2 GLU A 202     103.156  81.499  95.938  0.00  0.00      PROA O1-
ATOM   1646  N   CYS A 203      98.215  82.285  94.405  0.00  0.00      PROA N  
ATOM   1647  CA  CYS A 203      97.627  81.029  94.799  0.00  0.00      PROA C  
ATOM   1648  C   CYS A 203      97.887  79.967  93.761  0.00  0.00      PROA C  
ATOM   1649  O   CYS A 203      97.453  80.072  92.614  0.00  0.00      PROA O  
ATOM   1650  CB  CYS A 203      96.101  81.111  95.023  0.00  0.00      PROA C  
ATOM   1651  SG  CYS A 203      95.523  79.630  95.914  0.00  0.00      PROA S  
ATOM   1652  N   SER A 204      98.571  78.889  94.176  0.00  0.00      PROA N  
ATOM   1653  CA  SER A 204      98.704  77.687  93.377  0.00  0.00      PROA C  
ATOM   1654  C   SER A 204      97.723  76.654  93.885  0.00  0.00      PROA C  
ATOM   1655  O   SER A 204      97.735  76.290  95.061  0.00  0.00      PROA O  
ATOM   1656  CB  SER A 204     100.126  77.065  93.437  0.00  0.00      PROA C  
ATOM   1657  OG  SER A 204     101.095  77.945  92.861  0.00  0.00      PROA O  
ATOM   1658  N   TYR A 205      96.849  76.140  93.008  0.00  0.00      PROA N  
ATOM   1659  CA  TYR A 205      95.969  75.035  93.334  0.00  0.00      PROA C  
ATOM   1660  C   TYR A 205      96.393  73.891  92.447  0.00  0.00      PROA C  
ATOM   1661  O   TYR A 205      96.568  74.050  91.238  0.00  0.00      PROA O  
ATOM   1662  CB  TYR A 205      94.449  75.272  93.097  0.00  0.00      PROA C  
ATOM   1663  CG  TYR A 205      93.948  76.582  93.640  0.00  0.00      PROA C  
ATOM   1664  CD1 TYR A 205      94.117  77.765  92.899  0.00  0.00      PROA C  
ATOM   1665  CD2 TYR A 205      93.151  76.618  94.799  0.00  0.00      PROA C  
ATOM   1666  CE1 TYR A 205      93.480  78.946  93.286  0.00  0.00      PROA C  
ATOM   1667  CE2 TYR A 205      92.483  77.795  95.172  0.00  0.00      PROA C  
ATOM   1668  CZ  TYR A 205      92.633  78.952  94.400  0.00  0.00      PROA C  
ATOM   1669  OH  TYR A 205      91.921  80.118  94.725  0.00  0.00      PROA O  
ATOM   1670  N   THR A 206      96.598  72.699  93.027  0.00  0.00      PROA N  
ATOM   1671  CA  THR A 206      97.025  71.542  92.256  0.00  0.00      PROA C  
ATOM   1672  C   THR A 206      96.001  70.441  92.403  0.00  0.00      PROA C  
ATOM   1673  O   THR A 206      95.588  70.062  93.504  0.00  0.00      PROA O  
ATOM   1674  CB  THR A 206      98.448  71.079  92.578  0.00  0.00      PROA C  
ATOM   1675  CG2 THR A 206      98.594  70.427  93.956  0.00  0.00      PROA C  
ATOM   1676  OG1 THR A 206      98.942  70.156  91.619  0.00  0.00      PROA O  
ATOM   1677  N   ILE A 207      95.528  69.927  91.259  0.00  0.00      PROA N  
ATOM   1678  CA  ILE A 207      94.622  68.798  91.187  0.00  0.00      PROA C  
ATOM   1679  C   ILE A 207      95.483  67.651  90.706  0.00  0.00      PROA C  
ATOM   1680  O   ILE A 207      95.945  67.650  89.563  0.00  0.00      PROA O  
ATOM   1681  CB  ILE A 207      93.443  68.986  90.223  0.00  0.00      PROA C  
ATOM   1682  CG1 ILE A 207      92.609  70.253  90.540  0.00  0.00      PROA C  
ATOM   1683  CG2 ILE A 207      92.558  67.718  90.246  0.00  0.00      PROA C  
ATOM   1684  CD  ILE A 207      91.688  70.661  89.382  0.00  0.00      PROA C  
ATOM   1685  N   ASP A 208      95.747  66.664  91.580  0.00  0.00      PROA N  
ATOM   1686  CA  ASP A 208      96.609  65.547  91.263  0.00  0.00      PROA C  
ATOM   1687  C   ASP A 208      95.851  64.258  91.513  0.00  0.00      PROA C  
ATOM   1688  O   ASP A 208      95.532  63.885  92.645  0.00  0.00      PROA O  
ATOM   1689  CB  ASP A 208      97.918  65.591  92.093  0.00  0.00      PROA C  
ATOM   1690  CG  ASP A 208      98.787  66.735  91.602  0.00  0.00      PROA C  
ATOM   1691  OD1 ASP A 208      99.133  66.747  90.389  0.00  0.00      PROA O  
ATOM   1692  OD2 ASP A 208      99.191  67.598  92.428  0.00  0.00      PROA O1-
ATOM   1693  N   LEU A 209      95.540  63.551  90.418  0.00  0.00      PROA N  
ATOM   1694  CA  LEU A 209      94.752  62.343  90.419  0.00  0.00      PROA C  
ATOM   1695  C   LEU A 209      95.614  61.179  89.953  0.00  0.00      PROA C  
ATOM   1696  O   LEU A 209      96.656  61.355  89.319  0.00  0.00      PROA O  
ATOM   1697  CB  LEU A 209      93.529  62.491  89.479  0.00  0.00      PROA C  
ATOM   1698  CG  LEU A 209      92.647  63.731  89.754  0.00  0.00      PROA C  
ATOM   1699  CD1 LEU A 209      91.626  63.904  88.625  0.00  0.00      PROA C  
ATOM   1700  CD2 LEU A 209      91.944  63.656  91.119  0.00  0.00      PROA C  
ATOM   1701  N   GLU A 210      95.215  59.934  90.280  0.00  0.00      PROA N  
ATOM   1702  CA  GLU A 210      95.866  58.740  89.760  0.00  0.00      PROA C  
ATOM   1703  C   GLU A 210      95.776  58.606  88.232  0.00  0.00      PROA C  
ATOM   1704  O   GLU A 210      94.827  59.071  87.595  0.00  0.00      PROA O  
ATOM   1705  CB  GLU A 210      95.365  57.465  90.492  0.00  0.00      PROA C  
ATOM   1706  CG  GLU A 210      96.065  56.148  90.066  0.00  0.00      PROA C  
ATOM   1707  CD  GLU A 210      95.756  54.988  91.005  0.00  0.00      PROA C  
ATOM   1708  OE1 GLU A 210      96.158  55.032  92.196  0.00  0.00      PROA O  
ATOM   1709  OE2 GLU A 210      95.099  54.009  90.556  0.00  0.00      PROA O1-
ATOM   1710  N   GLU A 211      96.794  57.990  87.589  0.00  0.00      PROA N  
ATOM   1711  CA  GLU A 211      96.812  57.747  86.153  0.00  0.00      PROA C  
ATOM   1712  C   GLU A 211      95.590  57.000  85.610  0.00  0.00      PROA C  
ATOM   1713  O   GLU A 211      95.169  55.971  86.141  0.00  0.00      PROA O  
ATOM   1714  CB  GLU A 211      98.140  57.054  85.734  0.00  0.00      PROA C  
ATOM   1715  CG  GLU A 211      98.231  56.477  84.290  0.00  0.00      PROA C  
ATOM   1716  CD  GLU A 211      98.195  57.506  83.158  0.00  0.00      PROA C  
ATOM   1717  OE1 GLU A 211      97.984  58.722  83.396  0.00  0.00      PROA O  
ATOM   1718  OE2 GLU A 211      98.384  57.080  81.985  0.00  0.00      PROA O1-
ATOM   1719  N   GLY A 212      94.979  57.544  84.535  0.00  0.00      PROA N  
ATOM   1720  CA  GLY A 212      93.758  57.035  83.916  0.00  0.00      PROA C  
ATOM   1721  C   GLY A 212      92.597  57.984  84.082  0.00  0.00      PROA C  
ATOM   1722  O   GLY A 212      91.623  57.928  83.332  0.00  0.00      PROA O  
ATOM   1723  N   PHE A 213      92.683  58.917  85.050  0.00  0.00      PROA N  
ATOM   1724  CA  PHE A 213      91.721  59.993  85.202  0.00  0.00      PROA C  
ATOM   1725  C   PHE A 213      92.004  61.175  84.283  0.00  0.00      PROA C  
ATOM   1726  O   PHE A 213      93.148  61.568  84.053  0.00  0.00      PROA O  
ATOM   1727  CB  PHE A 213      91.624  60.511  86.664  0.00  0.00      PROA C  
ATOM   1728  CG  PHE A 213      90.960  59.499  87.560  0.00  0.00      PROA C  
ATOM   1729  CD1 PHE A 213      89.637  59.094  87.307  0.00  0.00      PROA C  
ATOM   1730  CD2 PHE A 213      91.610  59.004  88.705  0.00  0.00      PROA C  
ATOM   1731  CE1 PHE A 213      88.987  58.200  88.166  0.00  0.00      PROA C  
ATOM   1732  CE2 PHE A 213      90.959  58.120  89.575  0.00  0.00      PROA C  
ATOM   1733  CZ  PHE A 213      89.645  57.716  89.302  0.00  0.00      PROA C  
ATOM   1734  N   MET A 214      90.934  61.769  83.731  0.00  0.00      PROA N  
ATOM   1735  CA  MET A 214      90.982  62.923  82.862  0.00  0.00      PROA C  
ATOM   1736  C   MET A 214      90.088  63.989  83.473  0.00  0.00      PROA C  
ATOM   1737  O   MET A 214      88.875  63.818  83.571  0.00  0.00      PROA O  
ATOM   1738  CB  MET A 214      90.448  62.546  81.452  0.00  0.00      PROA C  
ATOM   1739  CG  MET A 214      91.216  61.382  80.790  0.00  0.00      PROA C  
ATOM   1740  SD  MET A 214      90.776  61.088  79.049  0.00  0.00      PROA S  
ATOM   1741  CE  MET A 214      89.147  60.344  79.360  0.00  0.00      PROA C  
ATOM   1742  N   VAL A 215      90.631  65.124  83.949  0.00  0.00      PROA N  
ATOM   1743  CA  VAL A 215      89.792  66.087  84.652  0.00  0.00      PROA C  
ATOM   1744  C   VAL A 215      89.098  67.059  83.693  0.00  0.00      PROA C  
ATOM   1745  O   VAL A 215      89.638  67.494  82.672  0.00  0.00      PROA O  
ATOM   1746  CB  VAL A 215      90.536  66.793  85.781  0.00  0.00      PROA C  
ATOM   1747  CG1 VAL A 215      91.219  68.087  85.328  0.00  0.00      PROA C  
ATOM   1748  CG2 VAL A 215      89.573  67.087  86.945  0.00  0.00      PROA C  
ATOM   1749  N   THR A 216      87.841  67.424  84.002  0.00  0.00      PROA N  
ATOM   1750  CA  THR A 216      87.102  68.456  83.284  0.00  0.00      PROA C  
ATOM   1751  C   THR A 216      86.934  69.630  84.224  0.00  0.00      PROA C  
ATOM   1752  O   THR A 216      86.698  69.463  85.423  0.00  0.00      PROA O  
ATOM   1753  CB  THR A 216      85.748  67.989  82.728  0.00  0.00      PROA C  
ATOM   1754  CG2 THR A 216      84.656  67.852  83.804  0.00  0.00      PROA C  
ATOM   1755  OG1 THR A 216      85.250  68.876  81.730  0.00  0.00      PROA O  
ATOM   1756  N   LEU A 217      87.114  70.855  83.703  0.00  0.00      PROA N  
ATOM   1757  CA  LEU A 217      87.095  72.085  84.464  0.00  0.00      PROA C  
ATOM   1758  C   LEU A 217      85.927  72.939  83.991  0.00  0.00      PROA C  
ATOM   1759  O   LEU A 217      85.883  73.371  82.837  0.00  0.00      PROA O  
ATOM   1760  CB  LEU A 217      88.415  72.884  84.264  0.00  0.00      PROA C  
ATOM   1761  CG  LEU A 217      89.715  72.109  84.580  0.00  0.00      PROA C  
ATOM   1762  CD1 LEU A 217      90.944  72.972  84.260  0.00  0.00      PROA C  
ATOM   1763  CD2 LEU A 217      89.776  71.621  86.035  0.00  0.00      PROA C  
ATOM   1764  N   GLN A 218      84.940  73.201  84.867  0.00  0.00      PROA N  
ATOM   1765  CA  GLN A 218      83.772  73.993  84.532  0.00  0.00      PROA C  
ATOM   1766  C   GLN A 218      83.602  75.179  85.474  0.00  0.00      PROA C  
ATOM   1767  O   GLN A 218      83.335  75.029  86.665  0.00  0.00      PROA O  
ATOM   1768  CB  GLN A 218      82.495  73.111  84.540  0.00  0.00      PROA C  
ATOM   1769  CG  GLN A 218      81.169  73.878  84.306  0.00  0.00      PROA C  
ATOM   1770  CD  GLN A 218      79.963  72.937  84.217  0.00  0.00      PROA C  
ATOM   1771  NE2 GLN A 218      78.774  73.530  83.945  0.00  0.00      PROA N  
ATOM   1772  OE1 GLN A 218      80.044  71.715  84.375  0.00  0.00      PROA O  
ATOM   1773  N   PHE A 219      83.759  76.416  84.957  0.00  0.00      PROA N  
ATOM   1774  CA  PHE A 219      83.414  77.637  85.671  0.00  0.00      PROA C  
ATOM   1775  C   PHE A 219      81.914  77.795  85.907  0.00  0.00      PROA C  
ATOM   1776  O   PHE A 219      81.092  77.439  85.058  0.00  0.00      PROA O  
ATOM   1777  CB  PHE A 219      83.990  78.905  84.983  0.00  0.00      PROA C  
ATOM   1778  CG  PHE A 219      85.497  78.924  85.092  0.00  0.00      PROA C  
ATOM   1779  CD1 PHE A 219      86.305  78.254  84.154  0.00  0.00      PROA C  
ATOM   1780  CD2 PHE A 219      86.120  79.643  86.127  0.00  0.00      PROA C  
ATOM   1781  CE1 PHE A 219      87.701  78.257  84.280  0.00  0.00      PROA C  
ATOM   1782  CE2 PHE A 219      87.516  79.658  86.250  0.00  0.00      PROA C  
ATOM   1783  CZ  PHE A 219      88.306  78.962  85.327  0.00  0.00      PROA C  
ATOM   1784  N   GLU A 220      81.515  78.356  87.062  0.00  0.00      PROA N  
ATOM   1785  CA  GLU A 220      80.118  78.627  87.331  0.00  0.00      PROA C  
ATOM   1786  C   GLU A 220      80.003  79.788  88.305  0.00  0.00      PROA C  
ATOM   1787  O   GLU A 220      80.999  80.303  88.819  0.00  0.00      PROA O  
ATOM   1788  CB  GLU A 220      79.306  77.385  87.818  0.00  0.00      PROA C  
ATOM   1789  CG  GLU A 220      79.553  76.892  89.270  0.00  0.00      PROA C  
ATOM   1790  CD  GLU A 220      80.554  75.739  89.359  0.00  0.00      PROA C  
ATOM   1791  OE1 GLU A 220      80.303  74.664  88.747  0.00  0.00      PROA O  
ATOM   1792  OE2 GLU A 220      81.573  75.879  90.083  0.00  0.00      PROA O1-
ATOM   1793  N   ASP A 221      78.755  80.260  88.527  0.00  0.00      PROA N  
ATOM   1794  CA  ASP A 221      78.424  81.483  89.239  0.00  0.00      PROA C  
ATOM   1795  C   ASP A 221      79.099  82.740  88.657  0.00  0.00      PROA C  
ATOM   1796  O   ASP A 221      79.452  82.823  87.478  0.00  0.00      PROA O  
ATOM   1797  CB  ASP A 221      78.684  81.373  90.771  0.00  0.00      PROA C  
ATOM   1798  CG  ASP A 221      77.986  80.222  91.473  0.00  0.00      PROA C  
ATOM   1799  OD1 ASP A 221      76.991  79.648  90.962  0.00  0.00      PROA O  
ATOM   1800  OD2 ASP A 221      78.385  79.960  92.643  0.00  0.00      PROA O1-
ATOM   1801  N   ILE A 222      79.233  83.782  89.491  0.00  0.00      PROA N  
ATOM   1802  CA  ILE A 222      79.913  85.025  89.203  0.00  0.00      PROA C  
ATOM   1803  C   ILE A 222      81.413  84.853  88.933  0.00  0.00      PROA C  
ATOM   1804  O   ILE A 222      82.126  84.096  89.598  0.00  0.00      PROA O  
ATOM   1805  CB  ILE A 222      79.591  86.043  90.299  0.00  0.00      PROA C  
ATOM   1806  CG1 ILE A 222      80.125  87.473  90.022  0.00  0.00      PROA C  
ATOM   1807  CG2 ILE A 222      79.994  85.502  91.690  0.00  0.00      PROA C  
ATOM   1808  CD  ILE A 222      81.514  87.778  90.588  0.00  0.00      PROA C  
ATOM   1809  N   PHE A 223      81.920  85.558  87.904  0.00  0.00      PROA N  
ATOM   1810  CA  PHE A 223      83.323  85.573  87.550  0.00  0.00      PROA C  
ATOM   1811  C   PHE A 223      83.725  87.035  87.401  0.00  0.00      PROA C  
ATOM   1812  O   PHE A 223      83.134  87.784  86.623  0.00  0.00      PROA O  
ATOM   1813  CB  PHE A 223      83.534  84.765  86.243  0.00  0.00      PROA C  
ATOM   1814  CG  PHE A 223      84.981  84.630  85.841  0.00  0.00      PROA C  
ATOM   1815  CD1 PHE A 223      85.743  83.533  86.279  0.00  0.00      PROA C  
ATOM   1816  CD2 PHE A 223      85.563  85.542  84.945  0.00  0.00      PROA C  
ATOM   1817  CE1 PHE A 223      87.068  83.368  85.851  0.00  0.00      PROA C  
ATOM   1818  CE2 PHE A 223      86.886  85.380  84.514  0.00  0.00      PROA C  
ATOM   1819  CZ  PHE A 223      87.640  84.293  84.969  0.00  0.00      PROA C  
ATOM   1820  N   ASP A 224      84.709  87.492  88.188  0.00  0.00      PROA N  
ATOM   1821  CA  ASP A 224      85.081  88.884  88.215  0.00  0.00      PROA C  
ATOM   1822  C   ASP A 224      86.556  89.010  88.585  0.00  0.00      PROA C  
ATOM   1823  O   ASP A 224      86.944  88.960  89.754  0.00  0.00      PROA O  
ATOM   1824  CB  ASP A 224      84.145  89.648  89.193  0.00  0.00      PROA C  
ATOM   1825  CG  ASP A 224      84.381  91.146  89.256  0.00  0.00      PROA C  
ATOM   1826  OD1 ASP A 224      84.911  91.733  88.277  0.00  0.00      PROA O  
ATOM   1827  OD2 ASP A 224      83.927  91.769  90.255  0.00  0.00      PROA O1-
ATOM   1828  N   ILE A 225      87.404  89.178  87.558  0.00  0.00      PROA N  
ATOM   1829  CA  ILE A 225      88.839  89.373  87.664  0.00  0.00      PROA C  
ATOM   1830  C   ILE A 225      89.131  90.754  87.103  0.00  0.00      PROA C  
ATOM   1831  O   ILE A 225      88.596  91.110  86.048  0.00  0.00      PROA O  
ATOM   1832  CB  ILE A 225      89.614  88.344  86.833  0.00  0.00      PROA C  
ATOM   1833  CG1 ILE A 225      89.335  86.890  87.273  0.00  0.00      PROA C  
ATOM   1834  CG2 ILE A 225      91.133  88.633  86.840  0.00  0.00      PROA C  
ATOM   1835  CD  ILE A 225      89.633  86.621  88.747  0.00  0.00      PROA C  
ATOM   1836  N   GLU A 226      89.972  91.590  87.765  0.00  0.00      PROA N  
ATOM   1837  CA  GLU A 226      90.321  92.891  87.200  0.00  0.00      PROA C  
ATOM   1838  C   GLU A 226      91.004  92.785  85.837  0.00  0.00      PROA C  
ATOM   1839  O   GLU A 226      91.970  92.044  85.639  0.00  0.00      PROA O  
ATOM   1840  CB  GLU A 226      91.219  93.784  88.099  0.00  0.00      PROA C  
ATOM   1841  CG  GLU A 226      91.268  95.259  87.600  0.00  0.00      PROA C  
ATOM   1842  CD  GLU A 226      91.754  96.305  88.609  0.00  0.00      PROA C  
ATOM   1843  OE1 GLU A 226      92.043  95.981  89.789  0.00  0.00      PROA O  
ATOM   1844  OE2 GLU A 226      91.819  97.503  88.213  0.00  0.00      PROA O1-
ATOM   1845  N   ASP A 227      90.494  93.544  84.856  0.00  0.00      PROA N  
ATOM   1846  CA  ASP A 227      90.971  93.510  83.499  0.00  0.00      PROA C  
ATOM   1847  C   ASP A 227      90.930  94.938  82.980  0.00  0.00      PROA C  
ATOM   1848  O   ASP A 227      90.373  95.840  83.610  0.00  0.00      PROA O  
ATOM   1849  CB  ASP A 227      90.103  92.539  82.649  0.00  0.00      PROA C  
ATOM   1850  CG  ASP A 227      90.736  92.156  81.316  0.00  0.00      PROA C  
ATOM   1851  OD1 ASP A 227      91.959  92.377  81.120  0.00  0.00      PROA O  
ATOM   1852  OD2 ASP A 227      90.013  91.561  80.471  0.00  0.00      PROA O1-
ATOM   1853  N   HIS A 228      91.545  95.184  81.821  0.00  0.00      PROA N  
ATOM   1854  CA  HIS A 228      91.600  96.500  81.229  0.00  0.00      PROA C  
ATOM   1855  C   HIS A 228      91.484  96.323  79.719  0.00  0.00      PROA C  
ATOM   1856  O   HIS A 228      91.982  95.315  79.213  0.00  0.00      PROA O  
ATOM   1857  CB  HIS A 228      92.916  97.230  81.601  0.00  0.00      PROA C  
ATOM   1858  CG  HIS A 228      92.866  98.713  81.346  0.00  0.00      PROA C  
ATOM   1859  CD2 HIS A 228      92.240  99.692  82.056  0.00  0.00      PROA C  
ATOM   1860  ND1 HIS A 228      93.609  99.367  80.384  0.00  0.00      PROA N  
ATOM   1861  CE1 HIS A 228      93.381 100.696  80.535  0.00  0.00      PROA C  
ATOM   1862  NE2 HIS A 228      92.555 100.942  81.539  0.00  0.00      PROA N  
ATOM   1863  N   PRO A 229      90.853  97.202  78.931  0.00  0.00      PROA N  
ATOM   1864  CA  PRO A 229      90.634  96.918  77.512  0.00  0.00      PROA C  
ATOM   1865  C   PRO A 229      91.910  96.960  76.687  0.00  0.00      PROA C  
ATOM   1866  O   PRO A 229      92.003  96.249  75.684  0.00  0.00      PROA O  
ATOM   1867  CB  PRO A 229      89.648  98.008  77.056  0.00  0.00      PROA C  
ATOM   1868  CG  PRO A 229      88.847  98.316  78.321  0.00  0.00      PROA C  
ATOM   1869  CD  PRO A 229      89.905  98.215  79.421  0.00  0.00      PROA C  
ATOM   1870  N   GLU A 230      92.873  97.830  77.050  0.00  0.00      PROA N  
ATOM   1871  CA  GLU A 230      94.102  98.042  76.301  0.00  0.00      PROA C  
ATOM   1872  C   GLU A 230      95.012  96.821  76.154  0.00  0.00      PROA C  
ATOM   1873  O   GLU A 230      95.522  96.544  75.067  0.00  0.00      PROA O  
ATOM   1874  CB  GLU A 230      94.925  99.213  76.906  0.00  0.00      PROA C  
ATOM   1875  CG  GLU A 230      94.214 100.591  76.842  0.00  0.00      PROA C  
ATOM   1876  CD  GLU A 230      93.936 101.047  75.412  0.00  0.00      PROA C  
ATOM   1877  OE1 GLU A 230      94.909 101.249  74.635  0.00  0.00      PROA O  
ATOM   1878  OE2 GLU A 230      92.744 101.231  75.048  0.00  0.00      PROA O1-
ATOM   1879  N   VAL A 231      95.227  96.052  77.241  0.00  0.00      PROA N  
ATOM   1880  CA  VAL A 231      96.150  94.923  77.257  0.00  0.00      PROA C  
ATOM   1881  C   VAL A 231      95.495  93.727  77.954  0.00  0.00      PROA C  
ATOM   1882  O   VAL A 231      94.833  93.918  78.977  0.00  0.00      PROA O  
ATOM   1883  CB  VAL A 231      97.512  95.229  77.897  0.00  0.00      PROA C  
ATOM   1884  CG1 VAL A 231      98.295  96.211  77.002  0.00  0.00      PROA C  
ATOM   1885  CG2 VAL A 231      97.363  95.802  79.320  0.00  0.00      PROA C  
ATOM   1886  N   PRO A 232      95.596  92.486  77.466  0.00  0.00      PROA N  
ATOM   1887  CA  PRO A 232      95.163  91.300  78.202  0.00  0.00      PROA C  
ATOM   1888  C   PRO A 232      95.810  91.114  79.572  0.00  0.00      PROA C  
ATOM   1889  O   PRO A 232      97.039  91.043  79.658  0.00  0.00      PROA O  
ATOM   1890  CB  PRO A 232      95.487  90.130  77.255  0.00  0.00      PROA C  
ATOM   1891  CG  PRO A 232      95.405  90.757  75.861  0.00  0.00      PROA C  
ATOM   1892  CD  PRO A 232      95.977  92.158  76.089  0.00  0.00      PROA C  
ATOM   1893  N   CYS A 233      94.999  90.980  80.642  0.00  0.00      PROA N  
ATOM   1894  CA  CYS A 233      95.435  90.560  81.969  0.00  0.00      PROA C  
ATOM   1895  C   CYS A 233      96.622  91.299  82.623  0.00  0.00      PROA C  
ATOM   1896  O   CYS A 233      97.609  90.650  82.991  0.00  0.00      PROA O  
ATOM   1897  CB  CYS A 233      95.704  89.033  81.953  0.00  0.00      PROA C  
ATOM   1898  SG  CYS A 233      94.198  88.057  81.687  0.00  0.00      PROA S  
ATOM   1899  N   PRO A 234      96.616  92.622  82.816  0.00  0.00      PROA N  
ATOM   1900  CA  PRO A 234      97.762  93.340  83.363  0.00  0.00      PROA C  
ATOM   1901  C   PRO A 234      97.939  93.127  84.861  0.00  0.00      PROA C  
ATOM   1902  O   PRO A 234      99.074  92.983  85.318  0.00  0.00      PROA O  
ATOM   1903  CB  PRO A 234      97.466  94.815  83.033  0.00  0.00      PROA C  
ATOM   1904  CG  PRO A 234      95.937  94.901  82.944  0.00  0.00      PROA C  
ATOM   1905  CD  PRO A 234      95.532  93.524  82.417  0.00  0.00      PROA C  
ATOM   1906  N   TYR A 235      96.847  93.155  85.648  0.00  0.00      PROA N  
ATOM   1907  CA  TYR A 235      96.911  93.236  87.097  0.00  0.00      PROA C  
ATOM   1908  C   TYR A 235      96.727  91.863  87.732  0.00  0.00      PROA C  
ATOM   1909  O   TYR A 235      97.661  91.290  88.298  0.00  0.00      PROA O  
ATOM   1910  CB  TYR A 235      95.838  94.220  87.651  0.00  0.00      PROA C  
ATOM   1911  CG  TYR A 235      96.009  95.600  87.065  0.00  0.00      PROA C  
ATOM   1912  CD1 TYR A 235      97.195  96.324  87.277  0.00  0.00      PROA C  
ATOM   1913  CD2 TYR A 235      94.971  96.205  86.334  0.00  0.00      PROA C  
ATOM   1914  CE1 TYR A 235      97.349  97.617  86.756  0.00  0.00      PROA C  
ATOM   1915  CE2 TYR A 235      95.122  97.494  85.805  0.00  0.00      PROA C  
ATOM   1916  CZ  TYR A 235      96.311  98.201  86.018  0.00  0.00      PROA C  
ATOM   1917  OH  TYR A 235      96.452  99.504  85.496  0.00  0.00      PROA O  
ATOM   1918  N   ASP A 236      95.511  91.299  87.622  0.00  0.00      PROA N  
ATOM   1919  CA  ASP A 236      95.115  90.067  88.268  0.00  0.00      PROA C  
ATOM   1920  C   ASP A 236      94.843  89.050  87.167  0.00  0.00      PROA C  
ATOM   1921  O   ASP A 236      94.347  89.418  86.103  0.00  0.00      PROA O  
ATOM   1922  CB  ASP A 236      93.821  90.269  89.105  0.00  0.00      PROA C  
ATOM   1923  CG  ASP A 236      93.965  91.353  90.169  0.00  0.00      PROA C  
ATOM   1924  OD1 ASP A 236      95.089  91.634  90.659  0.00  0.00      PROA O  
ATOM   1925  OD2 ASP A 236      92.898  91.859  90.616  0.00  0.00      PROA O1-
ATOM   1926  N   TYR A 237      95.181  87.757  87.361  0.00  0.00      PROA N  
ATOM   1927  CA  TYR A 237      94.955  86.784  86.306  0.00  0.00      PROA C  
ATOM   1928  C   TYR A 237      94.905  85.353  86.818  0.00  0.00      PROA C  
ATOM   1929  O   TYR A 237      95.461  85.021  87.867  0.00  0.00      PROA O  
ATOM   1930  CB  TYR A 237      96.010  86.891  85.158  0.00  0.00      PROA C  
ATOM   1931  CG  TYR A 237      97.409  86.460  85.537  0.00  0.00      PROA C  
ATOM   1932  CD1 TYR A 237      98.309  87.367  86.122  0.00  0.00      PROA C  
ATOM   1933  CD2 TYR A 237      97.850  85.155  85.253  0.00  0.00      PROA C  
ATOM   1934  CE1 TYR A 237      99.614  86.968  86.449  0.00  0.00      PROA C  
ATOM   1935  CE2 TYR A 237      99.150  84.753  85.585  0.00  0.00      PROA C  
ATOM   1936  CZ  TYR A 237     100.030  85.656  86.186  0.00  0.00      PROA C  
ATOM   1937  OH  TYR A 237     101.339  85.240  86.510  0.00  0.00      PROA O  
ATOM   1938  N   ILE A 238      94.248  84.471  86.037  0.00  0.00      PROA N  
ATOM   1939  CA  ILE A 238      94.258  83.030  86.231  0.00  0.00      PROA C  
ATOM   1940  C   ILE A 238      94.987  82.416  85.043  0.00  0.00      PROA C  
ATOM   1941  O   ILE A 238      94.654  82.693  83.890  0.00  0.00      PROA O  
ATOM   1942  CB  ILE A 238      92.855  82.410  86.303  0.00  0.00      PROA C  
ATOM   1943  CG1 ILE A 238      91.959  83.093  87.367  0.00  0.00      PROA C  
ATOM   1944  CG2 ILE A 238      92.966  80.887  86.564  0.00  0.00      PROA C  
ATOM   1945  CD  ILE A 238      90.479  82.723  87.220  0.00  0.00      PROA C  
ATOM   1946  N   LYS A 239      95.997  81.560  85.278  0.00  0.00      PROA N  
ATOM   1947  CA  LYS A 239      96.575  80.723  84.242  0.00  0.00      PROA C  
ATOM   1948  C   LYS A 239      96.455  79.273  84.683  0.00  0.00      PROA C  
ATOM   1949  O   LYS A 239      96.542  78.936  85.865  0.00  0.00      PROA O  
ATOM   1950  CB  LYS A 239      98.045  81.069  83.876  0.00  0.00      PROA C  
ATOM   1951  CG  LYS A 239      99.078  80.836  84.990  0.00  0.00      PROA C  
ATOM   1952  CD  LYS A 239     100.529  81.056  84.517  0.00  0.00      PROA C  
ATOM   1953  CE  LYS A 239     101.569  80.823  85.627  0.00  0.00      PROA C  
ATOM   1954  NZ  LYS A 239     102.952  80.962  85.105  0.00  0.00      PROA N1+
ATOM   1955  N   ILE A 240      96.209  78.369  83.723  0.00  0.00      PROA N  
ATOM   1956  CA  ILE A 240      96.009  76.956  83.987  0.00  0.00      PROA C  
ATOM   1957  C   ILE A 240      97.022  76.209  83.152  0.00  0.00      PROA C  
ATOM   1958  O   ILE A 240      97.112  76.439  81.950  0.00  0.00      PROA O  
ATOM   1959  CB  ILE A 240      94.587  76.497  83.635  0.00  0.00      PROA C  
ATOM   1960  CG1 ILE A 240      93.538  77.293  84.457  0.00  0.00      PROA C  
ATOM   1961  CG2 ILE A 240      94.467  74.963  83.800  0.00  0.00      PROA C  
ATOM   1962  CD  ILE A 240      92.082  76.976  84.095  0.00  0.00      PROA C  
ATOM   1963  N   LYS A 241      97.829  75.301  83.730  0.00  0.00      PROA N  
ATOM   1964  CA  LYS A 241      98.694  74.461  82.920  0.00  0.00      PROA C  
ATOM   1965  C   LYS A 241      98.352  72.995  83.103  0.00  0.00      PROA C  
ATOM   1966  O   LYS A 241      98.104  72.494  84.205  0.00  0.00      PROA O  
ATOM   1967  CB  LYS A 241     100.215  74.715  83.087  0.00  0.00      PROA C  
ATOM   1968  CG  LYS A 241     100.827  74.345  84.445  0.00  0.00      PROA C  
ATOM   1969  CD  LYS A 241     102.357  74.552  84.500  0.00  0.00      PROA C  
ATOM   1970  CE  LYS A 241     103.148  73.740  83.454  0.00  0.00      PROA C  
ATOM   1971  NZ  LYS A 241     104.612  73.898  83.650  0.00  0.00      PROA N1+
ATOM   1972  N   ALA A 242      98.301  72.288  81.965  0.00  0.00      PROA N  
ATOM   1973  CA  ALA A 242      97.984  70.889  81.872  0.00  0.00      PROA C  
ATOM   1974  C   ALA A 242      99.009  70.236  80.967  0.00  0.00      PROA C  
ATOM   1975  O   ALA A 242      99.116  70.567  79.783  0.00  0.00      PROA O  
ATOM   1976  CB  ALA A 242      96.593  70.717  81.248  0.00  0.00      PROA C  
ATOM   1977  N   GLY A 243      99.819  69.292  81.499  0.00  0.00      PROA N  
ATOM   1978  CA  GLY A 243     100.999  68.783  80.796  0.00  0.00      PROA C  
ATOM   1979  C   GLY A 243     101.950  69.876  80.343  0.00  0.00      PROA C  
ATOM   1980  O   GLY A 243     102.327  70.761  81.112  0.00  0.00      PROA O  
ATOM   1981  N   SER A 244     102.366  69.841  79.065  0.00  0.00      PROA N  
ATOM   1982  CA  SER A 244     103.233  70.860  78.480  0.00  0.00      PROA C  
ATOM   1983  C   SER A 244     102.519  72.168  78.151  0.00  0.00      PROA C  
ATOM   1984  O   SER A 244     103.154  73.215  78.015  0.00  0.00      PROA O  
ATOM   1985  CB  SER A 244     103.894  70.367  77.160  0.00  0.00      PROA C  
ATOM   1986  OG  SER A 244     104.666  69.179  77.371  0.00  0.00      PROA O  
ATOM   1987  N   LYS A 245     101.178  72.156  78.008  0.00  0.00      PROA N  
ATOM   1988  CA  LYS A 245     100.417  73.312  77.561  0.00  0.00      PROA C  
ATOM   1989  C   LYS A 245      99.968  74.222  78.701  0.00  0.00      PROA C  
ATOM   1990  O   LYS A 245      99.559  73.776  79.775  0.00  0.00      PROA O  
ATOM   1991  CB  LYS A 245      99.188  72.888  76.707  0.00  0.00      PROA C  
ATOM   1992  CG  LYS A 245      98.383  74.063  76.115  0.00  0.00      PROA C  
ATOM   1993  CD  LYS A 245      97.296  73.611  75.121  0.00  0.00      PROA C  
ATOM   1994  CE  LYS A 245      96.742  74.727  74.214  0.00  0.00      PROA C  
ATOM   1995  NZ  LYS A 245      96.102  75.815  74.999  0.00  0.00      PROA N1+
ATOM   1996  N   VAL A 246     100.019  75.549  78.469  0.00  0.00      PROA N  
ATOM   1997  CA  VAL A 246      99.489  76.557  79.370  0.00  0.00      PROA C  
ATOM   1998  C   VAL A 246      98.313  77.253  78.692  0.00  0.00      PROA C  
ATOM   1999  O   VAL A 246      98.303  77.525  77.489  0.00  0.00      PROA O  
ATOM   2000  CB  VAL A 246     100.561  77.535  79.857  0.00  0.00      PROA C  
ATOM   2001  CG1 VAL A 246     101.147  78.378  78.705  0.00  0.00      PROA C  
ATOM   2002  CG2 VAL A 246     100.009  78.435  80.983  0.00  0.00      PROA C  
ATOM   2003  N   TRP A 247      97.245  77.494  79.463  0.00  0.00      PROA N  
ATOM   2004  CA  TRP A 247      95.998  78.094  79.055  0.00  0.00      PROA C  
ATOM   2005  C   TRP A 247      95.859  79.457  79.720  0.00  0.00      PROA C  
ATOM   2006  O   TRP A 247      96.409  79.718  80.794  0.00  0.00      PROA O  
ATOM   2007  CB  TRP A 247      94.788  77.215  79.481  0.00  0.00      PROA C  
ATOM   2008  CG  TRP A 247      94.757  75.822  78.927  0.00  0.00      PROA C  
ATOM   2009  CD1 TRP A 247      95.470  74.737  79.376  0.00  0.00      PROA C  
ATOM   2010  CD2 TRP A 247      93.906  75.342  77.873  0.00  0.00      PROA C  
ATOM   2011  CE2 TRP A 247      94.169  73.959  77.731  0.00  0.00      PROA C  
ATOM   2012  CE3 TRP A 247      92.954  75.950  77.049  0.00  0.00      PROA C  
ATOM   2013  NE1 TRP A 247      95.123  73.624  78.643  0.00  0.00      PROA N  
ATOM   2014  CZ2 TRP A 247      93.515  73.184  76.784  0.00  0.00      PROA C  
ATOM   2015  CZ3 TRP A 247      92.288  75.164  76.104  0.00  0.00      PROA C  
ATOM   2016  CH2 TRP A 247      92.564  73.807  75.972  0.00  0.00      PROA C  
ATOM   2017  N   GLY A 248      95.097  80.369  79.081  0.00  0.00      PROA N  
ATOM   2018  CA  GLY A 248      94.972  81.754  79.521  0.00  0.00      PROA C  
ATOM   2019  C   GLY A 248      96.199  82.579  79.197  0.00  0.00      PROA C  
ATOM   2020  O   GLY A 248      96.848  82.319  78.178  0.00  0.00      PROA O  
ATOM   2021  N   PRO A 249      96.582  83.570  79.993  0.00  0.00      PROA N  
ATOM   2022  CA  PRO A 249      95.822  84.218  81.064  0.00  0.00      PROA C  
ATOM   2023  C   PRO A 249      94.330  84.480  80.836  0.00  0.00      PROA C  
ATOM   2024  O   PRO A 249      93.939  84.910  79.749  0.00  0.00      PROA O  
ATOM   2025  CB  PRO A 249      96.625  85.498  81.336  0.00  0.00      PROA C  
ATOM   2026  CG  PRO A 249      98.067  85.095  81.024  0.00  0.00      PROA C  
ATOM   2027  CD  PRO A 249      97.890  84.201  79.799  0.00  0.00      PROA C  
ATOM   2028  N   PHE A 250      93.488  84.223  81.855  0.00  0.00      PROA N  
ATOM   2029  CA  PHE A 250      92.051  84.438  81.824  0.00  0.00      PROA C  
ATOM   2030  C   PHE A 250      91.649  85.523  82.820  0.00  0.00      PROA C  
ATOM   2031  O   PHE A 250      92.051  85.498  83.986  0.00  0.00      PROA O  
ATOM   2032  CB  PHE A 250      91.257  83.151  82.180  0.00  0.00      PROA C  
ATOM   2033  CG  PHE A 250      91.519  82.034  81.204  0.00  0.00      PROA C  
ATOM   2034  CD1 PHE A 250      91.264  82.213  79.833  0.00  0.00      PROA C  
ATOM   2035  CD2 PHE A 250      91.921  80.764  81.657  0.00  0.00      PROA C  
ATOM   2036  CE1 PHE A 250      91.401  81.147  78.934  0.00  0.00      PROA C  
ATOM   2037  CE2 PHE A 250      92.054  79.694  80.763  0.00  0.00      PROA C  
ATOM   2038  CZ  PHE A 250      91.787  79.885  79.402  0.00  0.00      PROA C  
ATOM   2039  N   CYS A 251      90.848  86.511  82.354  0.00  0.00      PROA N  
ATOM   2040  CA  CYS A 251      90.499  87.712  83.101  0.00  0.00      PROA C  
ATOM   2041  C   CYS A 251      89.145  88.247  82.638  0.00  0.00      PROA C  
ATOM   2042  O   CYS A 251      88.567  87.764  81.661  0.00  0.00      PROA O  
ATOM   2043  CB  CYS A 251      91.536  88.860  82.926  0.00  0.00      PROA C  
ATOM   2044  SG  CYS A 251      93.206  88.364  83.419  0.00  0.00      PROA S  
ATOM   2045  N   GLY A 252      88.603  89.271  83.336  0.00  0.00      PROA N  
ATOM   2046  CA  GLY A 252      87.377  89.970  82.954  0.00  0.00      PROA C  
ATOM   2047  C   GLY A 252      86.143  89.482  83.668  0.00  0.00      PROA C  
ATOM   2048  O   GLY A 252      86.207  88.726  84.638  0.00  0.00      PROA O  
ATOM   2049  N   GLU A 253      84.964  89.948  83.208  0.00  0.00      PROA N  
ATOM   2050  CA  GLU A 253      83.675  89.563  83.762  0.00  0.00      PROA C  
ATOM   2051  C   GLU A 253      83.125  88.270  83.160  0.00  0.00      PROA C  
ATOM   2052  O   GLU A 253      82.241  87.620  83.721  0.00  0.00      PROA O  
ATOM   2053  CB  GLU A 253      82.615  90.681  83.550  0.00  0.00      PROA C  
ATOM   2054  CG  GLU A 253      82.924  92.012  84.287  0.00  0.00      PROA C  
ATOM   2055  CD  GLU A 253      83.722  93.005  83.445  0.00  0.00      PROA C  
ATOM   2056  OE1 GLU A 253      84.844  93.403  83.859  0.00  0.00      PROA O  
ATOM   2057  OE2 GLU A 253      83.225  93.423  82.364  0.00  0.00      PROA O1-
ATOM   2058  N   LYS A 254      83.638  87.849  81.989  0.00  0.00      PROA N  
ATOM   2059  CA  LYS A 254      83.172  86.658  81.305  0.00  0.00      PROA C  
ATOM   2060  C   LYS A 254      84.140  85.504  81.512  0.00  0.00      PROA C  
ATOM   2061  O   LYS A 254      85.330  85.594  81.200  0.00  0.00      PROA O  
ATOM   2062  CB  LYS A 254      82.947  86.930  79.793  0.00  0.00      PROA C  
ATOM   2063  CG  LYS A 254      82.518  85.712  78.949  0.00  0.00      PROA C  
ATOM   2064  CD  LYS A 254      81.176  85.088  79.385  0.00  0.00      PROA C  
ATOM   2065  CE  LYS A 254      80.777  83.866  78.538  0.00  0.00      PROA C  
ATOM   2066  NZ  LYS A 254      79.461  83.327  78.965  0.00  0.00      PROA N1+
ATOM   2067  N   SER A 255      83.646  84.374  82.063  0.00  0.00      PROA N  
ATOM   2068  CA  SER A 255      84.421  83.150  82.233  0.00  0.00      PROA C  
ATOM   2069  C   SER A 255      84.929  82.579  80.911  0.00  0.00      PROA C  
ATOM   2070  O   SER A 255      84.202  82.655  79.912  0.00  0.00      PROA O  
ATOM   2071  CB  SER A 255      83.611  81.998  82.893  0.00  0.00      PROA C  
ATOM   2072  OG  SER A 255      83.033  82.408  84.131  0.00  0.00      PROA O  
ATOM   2073  N   PRO A 256      86.120  81.990  80.807  0.00  0.00      PROA N  
ATOM   2074  CA  PRO A 256      86.442  81.096  79.696  0.00  0.00      PROA C  
ATOM   2075  C   PRO A 256      85.464  79.928  79.553  0.00  0.00      PROA C  
ATOM   2076  O   PRO A 256      84.828  79.515  80.527  0.00  0.00      PROA O  
ATOM   2077  CB  PRO A 256      87.871  80.631  80.008  0.00  0.00      PROA C  
ATOM   2078  CG  PRO A 256      87.932  80.632  81.535  0.00  0.00      PROA C  
ATOM   2079  CD  PRO A 256      87.078  81.844  81.913  0.00  0.00      PROA C  
ATOM   2080  N   GLU A 257      85.314  79.390  78.328  0.00  0.00      PROA N  
ATOM   2081  CA  GLU A 257      84.527  78.195  78.066  0.00  0.00      PROA C  
ATOM   2082  C   GLU A 257      85.092  76.983  78.836  0.00  0.00      PROA C  
ATOM   2083  O   GLU A 257      86.322  76.874  78.908  0.00  0.00      PROA O  
ATOM   2084  CB  GLU A 257      84.513  77.919  76.536  0.00  0.00      PROA C  
ATOM   2085  CG  GLU A 257      83.587  76.771  76.049  0.00  0.00      PROA C  
ATOM   2086  CD  GLU A 257      82.092  77.090  76.082  0.00  0.00      PROA C  
ATOM   2087  OE1 GLU A 257      81.681  78.212  76.478  0.00  0.00      PROA O  
ATOM   2088  OE2 GLU A 257      81.295  76.194  75.690  0.00  0.00      PROA O1-
ATOM   2089  N   PRO A 258      84.308  76.082  79.447  0.00  0.00      PROA N  
ATOM   2090  CA  PRO A 258      84.780  74.836  80.055  0.00  0.00      PROA C  
ATOM   2091  C   PRO A 258      85.878  74.063  79.330  0.00  0.00      PROA C  
ATOM   2092  O   PRO A 258      85.829  73.912  78.106  0.00  0.00      PROA O  
ATOM   2093  CB  PRO A 258      83.497  74.026  80.272  0.00  0.00      PROA C  
ATOM   2094  CG  PRO A 258      82.462  75.109  80.587  0.00  0.00      PROA C  
ATOM   2095  CD  PRO A 258      82.867  76.254  79.652  0.00  0.00      PROA C  
ATOM   2096  N   ILE A 259      86.874  73.556  80.079  0.00  0.00      PROA N  
ATOM   2097  CA  ILE A 259      88.051  72.916  79.521  0.00  0.00      PROA C  
ATOM   2098  C   ILE A 259      88.021  71.441  79.884  0.00  0.00      PROA C  
ATOM   2099  O   ILE A 259      88.123  71.048  81.047  0.00  0.00      PROA O  
ATOM   2100  CB  ILE A 259      89.381  73.541  79.972  0.00  0.00      PROA C  
ATOM   2101  CG1 ILE A 259      89.433  75.069  79.706  0.00  0.00      PROA C  
ATOM   2102  CG2 ILE A 259      90.549  72.844  79.233  0.00  0.00      PROA C  
ATOM   2103  CD  ILE A 259      89.028  75.934  80.909  0.00  0.00      PROA C  
ATOM   2104  N   SER A 260      87.875  70.561  78.872  0.00  0.00      PROA N  
ATOM   2105  CA  SER A 260      87.999  69.121  79.060  0.00  0.00      PROA C  
ATOM   2106  C   SER A 260      89.444  68.741  78.807  0.00  0.00      PROA C  
ATOM   2107  O   SER A 260      89.998  69.015  77.740  0.00  0.00      PROA O  
ATOM   2108  CB  SER A 260      87.062  68.308  78.125  0.00  0.00      PROA C  
ATOM   2109  OG  SER A 260      87.066  66.907  78.434  0.00  0.00      PROA O  
ATOM   2110  N   THR A 261      90.111  68.133  79.804  0.00  0.00      PROA N  
ATOM   2111  CA  THR A 261      91.563  67.984  79.790  0.00  0.00      PROA C  
ATOM   2112  C   THR A 261      91.925  66.517  79.839  0.00  0.00      PROA C  
ATOM   2113  O   THR A 261      91.346  65.737  80.589  0.00  0.00      PROA O  
ATOM   2114  CB  THR A 261      92.256  68.693  80.950  0.00  0.00      PROA C  
ATOM   2115  CG2 THR A 261      93.707  68.991  80.562  0.00  0.00      PROA C  
ATOM   2116  OG1 THR A 261      91.644  69.947  81.230  0.00  0.00      PROA O  
ATOM   2117  N   GLN A 262      92.906  66.086  79.018  0.00  0.00      PROA N  
ATOM   2118  CA  GLN A 262      93.337  64.696  78.959  0.00  0.00      PROA C  
ATOM   2119  C   GLN A 262      94.200  64.274  80.149  0.00  0.00      PROA C  
ATOM   2120  O   GLN A 262      94.311  63.097  80.489  0.00  0.00      PROA O  
ATOM   2121  CB  GLN A 262      94.102  64.402  77.634  0.00  0.00      PROA C  
ATOM   2122  CG  GLN A 262      93.227  64.298  76.350  0.00  0.00      PROA C  
ATOM   2123  CD  GLN A 262      92.320  65.500  76.074  0.00  0.00      PROA C  
ATOM   2124  NE2 GLN A 262      92.938  66.657  75.738  0.00  0.00      PROA N  
ATOM   2125  OE1 GLN A 262      91.090  65.422  76.142  0.00  0.00      PROA O  
ATOM   2126  N   SER A 263      94.851  65.251  80.807  0.00  0.00      PROA N  
ATOM   2127  CA  SER A 263      95.757  65.053  81.930  0.00  0.00      PROA C  
ATOM   2128  C   SER A 263      95.085  64.704  83.258  0.00  0.00      PROA C  
ATOM   2129  O   SER A 263      93.958  65.110  83.551  0.00  0.00      PROA O  
ATOM   2130  CB  SER A 263      96.661  66.299  82.170  0.00  0.00      PROA C  
ATOM   2131  OG  SER A 263      97.342  66.680  80.969  0.00  0.00      PROA O  
ATOM   2132  N   HIS A 264      95.816  63.963  84.123  0.00  0.00      PROA N  
ATOM   2133  CA  HIS A 264      95.396  63.650  85.485  0.00  0.00      PROA C  
ATOM   2134  C   HIS A 264      95.963  64.649  86.495  0.00  0.00      PROA C  
ATOM   2135  O   HIS A 264      95.621  64.629  87.677  0.00  0.00      PROA O  
ATOM   2136  CB  HIS A 264      95.919  62.241  85.885  0.00  0.00      PROA C  
ATOM   2137  CG  HIS A 264      97.428  62.131  85.913  0.00  0.00      PROA C  
ATOM   2138  CD2 HIS A 264      98.310  62.465  86.898  0.00  0.00      PROA C  
ATOM   2139  ND1 HIS A 264      98.184  61.521  84.931  0.00  0.00      PROA N  
ATOM   2140  CE1 HIS A 264      99.475  61.539  85.346  0.00  0.00      PROA C  
ATOM   2141  NE2 HIS A 264      99.603  62.106  86.534  0.00  0.00      PROA N  
ATOM   2142  N   SER A 265      96.853  65.557  86.043  0.00  0.00      PROA N  
ATOM   2143  CA  SER A 265      97.503  66.557  86.878  0.00  0.00      PROA C  
ATOM   2144  C   SER A 265      97.294  67.935  86.272  0.00  0.00      PROA C  
ATOM   2145  O   SER A 265      97.695  68.190  85.133  0.00  0.00      PROA O  
ATOM   2146  CB  SER A 265      99.029  66.291  87.038  0.00  0.00      PROA C  
ATOM   2147  OG  SER A 265      99.685  67.251  87.874  0.00  0.00      PROA O  
ATOM   2148  N   ILE A 266      96.646  68.847  87.019  0.00  0.00      PROA N  
ATOM   2149  CA  ILE A 266      96.379  70.218  86.606  0.00  0.00      PROA C  
ATOM   2150  C   ILE A 266      96.932  71.166  87.649  0.00  0.00      PROA C  
ATOM   2151  O   ILE A 266      96.709  70.990  88.850  0.00  0.00      PROA O  
ATOM   2152  CB  ILE A 266      94.891  70.540  86.445  0.00  0.00      PROA C  
ATOM   2153  CG1 ILE A 266      94.186  69.583  85.463  0.00  0.00      PROA C  
ATOM   2154  CG2 ILE A 266      94.679  72.008  86.005  0.00  0.00      PROA C  
ATOM   2155  CD  ILE A 266      94.738  69.579  84.039  0.00  0.00      PROA C  
ATOM   2156  N   GLN A 267      97.650  72.219  87.214  0.00  0.00      PROA N  
ATOM   2157  CA  GLN A 267      98.063  73.299  88.085  0.00  0.00      PROA C  
ATOM   2158  C   GLN A 267      97.341  74.586  87.702  0.00  0.00      PROA C  
ATOM   2159  O   GLN A 267      97.409  75.059  86.566  0.00  0.00      PROA O  
ATOM   2160  CB  GLN A 267      99.600  73.523  88.117  0.00  0.00      PROA C  
ATOM   2161  CG  GLN A 267     100.414  72.425  88.855  0.00  0.00      PROA C  
ATOM   2162  CD  GLN A 267     100.406  71.065  88.142  0.00  0.00      PROA C  
ATOM   2163  NE2 GLN A 267      99.913  70.013  88.832  0.00  0.00      PROA N  
ATOM   2164  OE1 GLN A 267     100.857  70.930  87.001  0.00  0.00      PROA O  
ATOM   2165  N   ILE A 268      96.624  75.179  88.671  0.00  0.00      PROA N  
ATOM   2166  CA  ILE A 268      95.912  76.436  88.537  0.00  0.00      PROA C  
ATOM   2167  C   ILE A 268      96.746  77.479  89.267  0.00  0.00      PROA C  
ATOM   2168  O   ILE A 268      97.095  77.295  90.434  0.00  0.00      PROA O  
ATOM   2169  CB  ILE A 268      94.520  76.414  89.190  0.00  0.00      PROA C  
ATOM   2170  CG1 ILE A 268      93.673  75.159  88.849  0.00  0.00      PROA C  
ATOM   2171  CG2 ILE A 268      93.770  77.728  88.868  0.00  0.00      PROA C  
ATOM   2172  CD  ILE A 268      93.260  75.047  87.382  0.00  0.00      PROA C  
ATOM   2173  N   LEU A 269      97.092  78.601  88.616  0.00  0.00      PROA N  
ATOM   2174  CA  LEU A 269      97.769  79.705  89.268  0.00  0.00      PROA C  
ATOM   2175  C   LEU A 269      96.885  80.930  89.162  0.00  0.00      PROA C  
ATOM   2176  O   LEU A 269      96.511  81.366  88.073  0.00  0.00      PROA O  
ATOM   2177  CB  LEU A 269      99.180  79.947  88.667  0.00  0.00      PROA C  
ATOM   2178  CG  LEU A 269     100.057  81.085  89.264  0.00  0.00      PROA C  
ATOM   2179  CD1 LEU A 269      99.710  82.495  88.752  0.00  0.00      PROA C  
ATOM   2180  CD2 LEU A 269     100.102  81.064  90.798  0.00  0.00      PROA C  
ATOM   2181  N   PHE A 270      96.526  81.509  90.318  0.00  0.00      PROA N  
ATOM   2182  CA  PHE A 270      95.786  82.746  90.421  0.00  0.00      PROA C  
ATOM   2183  C   PHE A 270      96.668  83.799  91.082  0.00  0.00      PROA C  
ATOM   2184  O   PHE A 270      97.291  83.560  92.116  0.00  0.00      PROA O  
ATOM   2185  CB  PHE A 270      94.426  82.539  91.156  0.00  0.00      PROA C  
ATOM   2186  CG  PHE A 270      93.711  83.833  91.469  0.00  0.00      PROA C  
ATOM   2187  CD1 PHE A 270      93.357  84.705  90.427  0.00  0.00      PROA C  
ATOM   2188  CD2 PHE A 270      93.407  84.200  92.793  0.00  0.00      PROA C  
ATOM   2189  CE1 PHE A 270      92.755  85.939  90.697  0.00  0.00      PROA C  
ATOM   2190  CE2 PHE A 270      92.791  85.429  93.066  0.00  0.00      PROA C  
ATOM   2191  CZ  PHE A 270      92.469  86.300  92.017  0.00  0.00      PROA C  
ATOM   2192  N   ARG A 271      96.763  84.987  90.468  0.00  0.00      PROA N  
ATOM   2193  CA  ARG A 271      97.584  86.077  90.944  0.00  0.00      PROA C  
ATOM   2194  C   ARG A 271      96.720  87.309  91.175  0.00  0.00      PROA C  
ATOM   2195  O   ARG A 271      95.956  87.715  90.298  0.00  0.00      PROA O  
ATOM   2196  CB  ARG A 271      98.658  86.409  89.877  0.00  0.00      PROA C  
ATOM   2197  CG  ARG A 271      99.716  87.453  90.301  0.00  0.00      PROA C  
ATOM   2198  CD  ARG A 271     100.655  87.015  91.437  0.00  0.00      PROA C  
ATOM   2199  NE  ARG A 271     101.418  85.810  90.967  0.00  0.00      PROA N  
ATOM   2200  CZ  ARG A 271     102.519  85.841  90.225  0.00  0.00      PROA C  
ATOM   2201  NH1 ARG A 271     103.067  86.957  89.803  0.00  0.00      PROA N1+
ATOM   2202  NH2 ARG A 271     103.101  84.707  89.891  0.00  0.00      PROA N  
ATOM   2203  N   SER A 272      96.833  87.943  92.363  0.00  0.00      PROA N  
ATOM   2204  CA  SER A 272      96.217  89.229  92.663  0.00  0.00      PROA C  
ATOM   2205  C   SER A 272      97.279  90.268  93.000  0.00  0.00      PROA C  
ATOM   2206  O   SER A 272      98.271  89.990  93.680  0.00  0.00      PROA O  
ATOM   2207  CB  SER A 272      95.159  89.199  93.814  0.00  0.00      PROA C  
ATOM   2208  OG  SER A 272      95.707  88.863  95.095  0.00  0.00      PROA O  
ATOM   2209  N   ASP A 273      97.114  91.504  92.501  0.00  0.00      PROA N  
ATOM   2210  CA  ASP A 273      97.949  92.652  92.810  0.00  0.00      PROA C  
ATOM   2211  C   ASP A 273      97.420  93.429  94.035  0.00  0.00      PROA C  
ATOM   2212  O   ASP A 273      96.518  92.987  94.750  0.00  0.00      PROA O  
ATOM   2213  CB  ASP A 273      98.310  93.453  91.504  0.00  0.00      PROA C  
ATOM   2214  CG  ASP A 273      97.765  94.868  91.304  0.00  0.00      PROA C  
ATOM   2215  OD1 ASP A 273      96.646  95.203  91.764  0.00  0.00      PROA O  
ATOM   2216  OD2 ASP A 273      98.458  95.648  90.591  0.00  0.00      PROA O1-
ATOM   2217  N   ASN A 274      98.050  94.579  94.363  0.00  0.00      PROA N  
ATOM   2218  CA  ASN A 274      97.784  95.387  95.541  0.00  0.00      PROA C  
ATOM   2219  C   ASN A 274      96.418  96.103  95.550  0.00  0.00      PROA C  
ATOM   2220  O   ASN A 274      95.934  96.501  96.610  0.00  0.00      PROA O  
ATOM   2221  CB  ASN A 274      98.973  96.387  95.700  0.00  0.00      PROA C  
ATOM   2222  CG  ASN A 274      98.918  97.252  96.963  0.00  0.00      PROA C  
ATOM   2223  ND2 ASN A 274      98.526  98.539  96.811  0.00  0.00      PROA N  
ATOM   2224  OD1 ASN A 274      99.279  96.815  98.059  0.00  0.00      PROA O  
ATOM   2225  N   SER A 275      95.752  96.281  94.393  0.00  0.00      PROA N  
ATOM   2226  CA  SER A 275      94.486  97.006  94.295  0.00  0.00      PROA C  
ATOM   2227  C   SER A 275      93.358  96.149  93.727  0.00  0.00      PROA C  
ATOM   2228  O   SER A 275      93.551  95.014  93.291  0.00  0.00      PROA O  
ATOM   2229  CB  SER A 275      94.590  98.345  93.492  0.00  0.00      PROA C  
ATOM   2230  OG  SER A 275      95.060  98.172  92.150  0.00  0.00      PROA O  
ATOM   2231  N   GLY A 276      92.114  96.684  93.761  0.00  0.00      PROA N  
ATOM   2232  CA  GLY A 276      90.925  96.036  93.208  0.00  0.00      PROA C  
ATOM   2233  C   GLY A 276      90.057  95.384  94.254  0.00  0.00      PROA C  
ATOM   2234  O   GLY A 276      90.526  94.707  95.167  0.00  0.00      PROA O  
ATOM   2235  N   GLU A 277      88.729  95.569  94.118  0.00  0.00      PROA N  
ATOM   2236  CA  GLU A 277      87.731  95.113  95.075  0.00  0.00      PROA C  
ATOM   2237  C   GLU A 277      86.872  94.008  94.461  0.00  0.00      PROA C  
ATOM   2238  O   GLU A 277      85.773  93.700  94.915  0.00  0.00      PROA O  
ATOM   2239  CB  GLU A 277      86.825  96.304  95.494  0.00  0.00      PROA C  
ATOM   2240  CG  GLU A 277      87.572  97.461  96.214  0.00  0.00      PROA C  
ATOM   2241  CD  GLU A 277      88.203  97.043  97.538  0.00  0.00      PROA C  
ATOM   2242  OE1 GLU A 277      89.448  97.177  97.692  0.00  0.00      PROA O  
ATOM   2243  OE2 GLU A 277      87.461  96.602  98.458  0.00  0.00      PROA O1-
ATOM   2244  N   ASN A 278      87.357  93.399  93.366  0.00  0.00      PROA N  
ATOM   2245  CA  ASN A 278      86.664  92.386  92.584  0.00  0.00      PROA C  
ATOM   2246  C   ASN A 278      86.357  91.096  93.350  0.00  0.00      PROA C  
ATOM   2247  O   ASN A 278      87.150  90.614  94.161  0.00  0.00      PROA O  
ATOM   2248  CB  ASN A 278      87.417  92.069  91.271  0.00  0.00      PROA C  
ATOM   2249  CG  ASN A 278      87.807  93.377  90.592  0.00  0.00      PROA C  
ATOM   2250  ND2 ASN A 278      89.059  93.828  90.844  0.00  0.00      PROA N  
ATOM   2251  OD1 ASN A 278      87.044  94.004  89.854  0.00  0.00      PROA O  
ATOM   2252  N   ARG A 279      85.163  90.521  93.112  0.00  0.00      PROA N  
ATOM   2253  CA  ARG A 279      84.647  89.353  93.808  0.00  0.00      PROA C  
ATOM   2254  C   ARG A 279      85.435  88.052  93.666  0.00  0.00      PROA C  
ATOM   2255  O   ARG A 279      85.583  87.296  94.627  0.00  0.00      PROA O  
ATOM   2256  CB  ARG A 279      83.156  89.138  93.467  0.00  0.00      PROA C  
ATOM   2257  CG  ARG A 279      82.241  90.207  94.102  0.00  0.00      PROA C  
ATOM   2258  CD  ARG A 279      80.777  90.170  93.635  0.00  0.00      PROA C  
ATOM   2259  NE  ARG A 279      80.155  88.909  94.150  0.00  0.00      PROA N  
ATOM   2260  CZ  ARG A 279      78.892  88.571  93.926  0.00  0.00      PROA C  
ATOM   2261  NH1 ARG A 279      78.086  89.302  93.188  0.00  0.00      PROA N1+
ATOM   2262  NH2 ARG A 279      78.406  87.465  94.449  0.00  0.00      PROA N  
ATOM   2263  N   GLY A 280      85.964  87.750  92.462  0.00  0.00      PROA N  
ATOM   2264  CA  GLY A 280      86.712  86.524  92.206  0.00  0.00      PROA C  
ATOM   2265  C   GLY A 280      85.976  85.546  91.336  0.00  0.00      PROA C  
ATOM   2266  O   GLY A 280      85.267  85.917  90.405  0.00  0.00      PROA O  
ATOM   2267  N   TRP A 281      86.193  84.246  91.581  0.00  0.00      PROA N  
ATOM   2268  CA  TRP A 281      85.852  83.213  90.629  0.00  0.00      PROA C  
ATOM   2269  C   TRP A 281      85.614  81.890  91.339  0.00  0.00      PROA C  
ATOM   2270  O   TRP A 281      86.116  81.640  92.438  0.00  0.00      PROA O  
ATOM   2271  CB  TRP A 281      86.993  83.051  89.582  0.00  0.00      PROA C  
ATOM   2272  CG  TRP A 281      88.351  82.781  90.164  0.00  0.00      PROA C  
ATOM   2273  CD1 TRP A 281      89.207  83.721  90.676  0.00  0.00      PROA C  
ATOM   2274  CD2 TRP A 281      88.998  81.508  90.337  0.00  0.00      PROA C  
ATOM   2275  CE2 TRP A 281      90.248  81.771  90.950  0.00  0.00      PROA C  
ATOM   2276  CE3 TRP A 281      88.643  80.191  90.035  0.00  0.00      PROA C  
ATOM   2277  NE1 TRP A 281      90.345  83.114  91.140  0.00  0.00      PROA N  
ATOM   2278  CZ2 TRP A 281      91.129  80.757  91.273  0.00  0.00      PROA C  
ATOM   2279  CZ3 TRP A 281      89.550  79.174  90.344  0.00  0.00      PROA C  
ATOM   2280  CH2 TRP A 281      90.768  79.448  90.957  0.00  0.00      PROA C  
ATOM   2281  N   ARG A 282      84.830  81.003  90.709  0.00  0.00      PROA N  
ATOM   2282  CA  ARG A 282      84.502  79.695  91.226  0.00  0.00      PROA C  
ATOM   2283  C   ARG A 282      84.449  78.727  90.052  0.00  0.00      PROA C  
ATOM   2284  O   ARG A 282      83.911  79.040  88.986  0.00  0.00      PROA O  
ATOM   2285  CB  ARG A 282      83.123  79.733  91.939  0.00  0.00      PROA C  
ATOM   2286  CG  ARG A 282      82.630  78.403  92.550  0.00  0.00      PROA C  
ATOM   2287  CD  ARG A 282      81.138  78.452  92.918  0.00  0.00      PROA C  
ATOM   2288  NE  ARG A 282      80.753  77.125  93.496  0.00  0.00      PROA N  
ATOM   2289  CZ  ARG A 282      79.514  76.652  93.507  0.00  0.00      PROA C  
ATOM   2290  NH1 ARG A 282      78.474  77.347  93.113  0.00  0.00      PROA N1+
ATOM   2291  NH2 ARG A 282      79.286  75.431  93.950  0.00  0.00      PROA N  
ATOM   2292  N   LEU A 283      85.025  77.523  90.209  0.00  0.00      PROA N  
ATOM   2293  CA  LEU A 283      84.921  76.499  89.197  0.00  0.00      PROA C  
ATOM   2294  C   LEU A 283      84.833  75.142  89.875  0.00  0.00      PROA C  
ATOM   2295  O   LEU A 283      85.293  74.925  91.002  0.00  0.00      PROA O  
ATOM   2296  CB  LEU A 283      86.013  76.654  88.086  0.00  0.00      PROA C  
ATOM   2297  CG  LEU A 283      87.341  75.860  88.088  0.00  0.00      PROA C  
ATOM   2298  CD1 LEU A 283      88.013  75.739  89.449  0.00  0.00      PROA C  
ATOM   2299  CD2 LEU A 283      87.223  74.484  87.422  0.00  0.00      PROA C  
ATOM   2300  N   SER A 284      84.172  74.187  89.214  0.00  0.00      PROA N  
ATOM   2301  CA  SER A 284      84.006  72.834  89.690  0.00  0.00      PROA C  
ATOM   2302  C   SER A 284      84.768  71.908  88.775  0.00  0.00      PROA C  
ATOM   2303  O   SER A 284      84.735  72.019  87.545  0.00  0.00      PROA O  
ATOM   2304  CB  SER A 284      82.530  72.352  89.840  0.00  0.00      PROA C  
ATOM   2305  OG  SER A 284      81.755  72.469  88.643  0.00  0.00      PROA O  
ATOM   2306  N   TYR A 285      85.529  70.978  89.374  0.00  0.00      PROA N  
ATOM   2307  CA  TYR A 285      86.361  70.058  88.639  0.00  0.00      PROA C  
ATOM   2308  C   TYR A 285      85.800  68.667  88.896  0.00  0.00      PROA C  
ATOM   2309  O   TYR A 285      85.374  68.324  90.003  0.00  0.00      PROA O  
ATOM   2310  CB  TYR A 285      87.877  70.201  88.995  0.00  0.00      PROA C  
ATOM   2311  CG  TYR A 285      88.273  69.568  90.306  0.00  0.00      PROA C  
ATOM   2312  CD1 TYR A 285      88.584  68.199  90.347  0.00  0.00      PROA C  
ATOM   2313  CD2 TYR A 285      88.338  70.315  91.494  0.00  0.00      PROA C  
ATOM   2314  CE1 TYR A 285      88.876  67.568  91.556  0.00  0.00      PROA C  
ATOM   2315  CE2 TYR A 285      88.646  69.687  92.711  0.00  0.00      PROA C  
ATOM   2316  CZ  TYR A 285      88.885  68.306  92.743  0.00  0.00      PROA C  
ATOM   2317  OH  TYR A 285      89.093  67.629  93.958  0.00  0.00      PROA O  
ATOM   2318  N   ARG A 286      85.753  67.839  87.842  0.00  0.00      PROA N  
ATOM   2319  CA  ARG A 286      85.307  66.469  87.960  0.00  0.00      PROA C  
ATOM   2320  C   ARG A 286      86.248  65.571  87.187  0.00  0.00      PROA C  
ATOM   2321  O   ARG A 286      86.526  65.789  86.007  0.00  0.00      PROA O  
ATOM   2322  CB  ARG A 286      83.846  66.278  87.466  0.00  0.00      PROA C  
ATOM   2323  CG  ARG A 286      82.829  67.129  88.257  0.00  0.00      PROA C  
ATOM   2324  CD  ARG A 286      81.378  66.994  87.773  0.00  0.00      PROA C  
ATOM   2325  NE  ARG A 286      80.525  67.851  88.664  0.00  0.00      PROA N  
ATOM   2326  CZ  ARG A 286      80.489  69.177  88.637  0.00  0.00      PROA C  
ATOM   2327  NH1 ARG A 286      81.102  69.894  87.725  0.00  0.00      PROA N1+
ATOM   2328  NH2 ARG A 286      79.828  69.825  89.573  0.00  0.00      PROA N  
ATOM   2329  N   ALA A 287      86.792  64.535  87.844  0.00  0.00      PROA N  
ATOM   2330  CA  ALA A 287      87.561  63.502  87.197  0.00  0.00      PROA C  
ATOM   2331  C   ALA A 287      86.684  62.573  86.365  0.00  0.00      PROA C  
ATOM   2332  O   ALA A 287      85.837  61.839  86.881  0.00  0.00      PROA O  
ATOM   2333  CB  ALA A 287      88.319  62.672  88.244  0.00  0.00      PROA C  
ATOM   2334  N   ALA A 288      86.884  62.587  85.043  0.00  0.00      PROA N  
ATOM   2335  CA  ALA A 288      86.247  61.696  84.114  0.00  0.00      PROA C  
ATOM   2336  C   ALA A 288      87.306  60.954  83.312  0.00  0.00      PROA C  
ATOM   2337  O   ALA A 288      88.439  60.736  83.744  0.00  0.00      PROA O  
ATOM   2338  CB  ALA A 288      85.314  62.484  83.169  0.00  0.00      PROA C  
ATOM   2339  N   GLY A 289      86.933  60.528  82.101  0.00  0.00      PROA N  
ATOM   2340  CA  GLY A 289      87.852  59.998  81.111  0.00  0.00      PROA C  
ATOM   2341  C   GLY A 289      87.028  59.683  79.905  0.00  0.00      PROA C  
ATOM   2342  O   GLY A 289      86.050  60.373  79.614  0.00  0.00      PROA O  
ATOM   2343  N   ASN A 290      87.368  58.614  79.165  0.00  0.00      PROA N  
ATOM   2344  CA  ASN A 290      86.492  58.108  78.120  0.00  0.00      PROA C  
ATOM   2345  C   ASN A 290      87.148  57.005  77.283  0.00  0.00      PROA C  
ATOM   2346  O   ASN A 290      88.120  57.220  76.559  0.00  0.00      PROA O  
ATOM   2347  CB  ASN A 290      85.949  59.241  77.213  0.00  0.00      PROA C  
ATOM   2348  CG  ASN A 290      84.986  60.106  78.022  0.00  0.00      PROA C  
ATOM   2349  ND2 ASN A 290      85.303  61.409  78.188  0.00  0.00      PROA N  
ATOM   2350  OD1 ASN A 290      83.949  59.631  78.496  0.00  0.00      PROA O  
ATOM   2351  N   GLU A 291      86.626  55.770  77.393  0.00  0.00      PROA N  
ATOM   2352  CA  GLU A 291      87.157  54.622  76.688  0.00  0.00      PROA C  
ATOM   2353  C   GLU A 291      86.226  54.222  75.550  0.00  0.00      PROA C  
ATOM   2354  O   GLU A 291      86.527  53.323  74.760  0.00  0.00      PROA O  
ATOM   2355  CB  GLU A 291      87.371  53.444  77.671  0.00  0.00      PROA C  
ATOM   2356  CG  GLU A 291      87.984  52.166  77.044  0.00  0.00      PROA C  
ATOM   2357  CD  GLU A 291      88.172  51.062  78.081  0.00  0.00      PROA C  
ATOM   2358  OE1 GLU A 291      88.945  51.259  79.056  0.00  0.00      PROA O  
ATOM   2359  OE2 GLU A 291      87.547  49.975  77.935  0.00  0.00      PROA O1-
ATOM   2360  N   CYS A 292      85.054  54.873  75.443  0.00  0.00      PROA N  
ATOM   2361  CA  CYS A 292      84.134  54.654  74.342  0.00  0.00      PROA C  
ATOM   2362  C   CYS A 292      84.573  55.469  73.119  0.00  0.00      PROA C  
ATOM   2363  O   CYS A 292      85.049  56.599  73.282  0.00  0.00      PROA O  
ATOM   2364  CB  CYS A 292      82.662  54.985  74.712  0.00  0.00      PROA C  
ATOM   2365  SG  CYS A 292      81.831  53.611  75.566  0.00  0.00      PROA S  
ATOM   2366  N   PRO A 293      84.486  54.943  71.891  0.00  0.00      PROA N  
ATOM   2367  CA  PRO A 293      84.840  55.673  70.674  0.00  0.00      PROA C  
ATOM   2368  C   PRO A 293      84.063  56.970  70.475  0.00  0.00      PROA C  
ATOM   2369  O   PRO A 293      82.949  57.117  70.980  0.00  0.00      PROA O  
ATOM   2370  CB  PRO A 293      84.594  54.653  69.548  0.00  0.00      PROA C  
ATOM   2371  CG  PRO A 293      83.472  53.765  70.089  0.00  0.00      PROA C  
ATOM   2372  CD  PRO A 293      83.794  53.684  71.582  0.00  0.00      PROA C  
ATOM   2373  N   LYS A 294      84.646  57.937  69.737  0.00  0.00      PROA N  
ATOM   2374  CA  LYS A 294      84.014  59.211  69.435  0.00  0.00      PROA C  
ATOM   2375  C   LYS A 294      82.686  59.060  68.687  0.00  0.00      PROA C  
ATOM   2376  O   LYS A 294      82.575  58.317  67.709  0.00  0.00      PROA O  
ATOM   2377  CB  LYS A 294      84.969  60.094  68.585  0.00  0.00      PROA C  
ATOM   2378  CG  LYS A 294      84.474  61.530  68.314  0.00  0.00      PROA C  
ATOM   2379  CD  LYS A 294      85.262  62.256  67.203  0.00  0.00      PROA C  
ATOM   2380  CE  LYS A 294      84.986  61.708  65.789  0.00  0.00      PROA C  
ATOM   2381  NZ  LYS A 294      85.697  62.508  64.760  0.00  0.00      PROA N1+
ATOM   2382  N   LEU A 295      81.645  59.793  69.123  0.00  0.00      PROA N  
ATOM   2383  CA  LEU A 295      80.373  59.840  68.429  0.00  0.00      PROA C  
ATOM   2384  C   LEU A 295      80.339  61.012  67.464  0.00  0.00      PROA C  
ATOM   2385  O   LEU A 295      80.469  62.173  67.856  0.00  0.00      PROA O  
ATOM   2386  CB  LEU A 295      79.180  59.990  69.405  0.00  0.00      PROA C  
ATOM   2387  CG  LEU A 295      78.966  58.787  70.342  0.00  0.00      PROA C  
ATOM   2388  CD1 LEU A 295      77.948  59.146  71.431  0.00  0.00      PROA C  
ATOM   2389  CD2 LEU A 295      78.508  57.539  69.574  0.00  0.00      PROA C  
ATOM   2390  N   GLN A 296      80.142  60.743  66.158  0.00  0.00      PROA N  
ATOM   2391  CA  GLN A 296      79.747  61.780  65.222  0.00  0.00      PROA C  
ATOM   2392  C   GLN A 296      78.262  62.138  65.414  0.00  0.00      PROA C  
ATOM   2393  O   GLN A 296      77.432  61.223  65.470  0.00  0.00      PROA O  
ATOM   2394  CB  GLN A 296      80.067  61.481  63.726  0.00  0.00      PROA C  
ATOM   2395  CG  GLN A 296      79.503  60.171  63.109  0.00  0.00      PROA C  
ATOM   2396  CD  GLN A 296      80.185  58.901  63.627  0.00  0.00      PROA C  
ATOM   2397  NE2 GLN A 296      79.381  57.853  63.915  0.00  0.00      PROA N  
ATOM   2398  OE1 GLN A 296      81.409  58.824  63.770  0.00  0.00      PROA O  
ATOM   2399  N   PRO A 297      77.854  63.403  65.576  0.00  0.00      PROA N  
ATOM   2400  CA  PRO A 297      76.442  63.779  65.625  0.00  0.00      PROA C  
ATOM   2401  C   PRO A 297      75.667  63.414  64.352  0.00  0.00      PROA C  
ATOM   2402  O   PRO A 297      76.292  63.385  63.282  0.00  0.00      PROA O  
ATOM   2403  CB  PRO A 297      76.476  65.296  65.888  0.00  0.00      PROA C  
ATOM   2404  CG  PRO A 297      77.782  65.758  65.238  0.00  0.00      PROA C  
ATOM   2405  CD  PRO A 297      78.727  64.580  65.488  0.00  0.00      PROA C  
ATOM   2406  N   PRO A 298      74.365  63.116  64.376  0.00  0.00      PROA N  
ATOM   2407  CA  PRO A 298      73.525  63.070  63.179  0.00  0.00      PROA C  
ATOM   2408  C   PRO A 298      73.561  64.322  62.324  0.00  0.00      PROA C  
ATOM   2409  O   PRO A 298      73.779  65.423  62.835  0.00  0.00      PROA O  
ATOM   2410  CB  PRO A 298      72.094  62.841  63.695  0.00  0.00      PROA C  
ATOM   2411  CG  PRO A 298      72.286  62.308  65.109  0.00  0.00      PROA C  
ATOM   2412  CD  PRO A 298      73.565  62.986  65.592  0.00  0.00      PROA C  
ATOM   2413  N   VAL A 299      73.284  64.190  61.015  0.00  0.00      PROA N  
ATOM   2414  CA  VAL A 299      73.025  65.334  60.153  0.00  0.00      PROA C  
ATOM   2415  C   VAL A 299      71.704  65.992  60.574  0.00  0.00      PROA C  
ATOM   2416  O   VAL A 299      70.663  65.336  60.613  0.00  0.00      PROA O  
ATOM   2417  CB  VAL A 299      73.005  64.954  58.670  0.00  0.00      PROA C  
ATOM   2418  CG1 VAL A 299      72.967  66.226  57.802  0.00  0.00      PROA C  
ATOM   2419  CG2 VAL A 299      74.267  64.136  58.322  0.00  0.00      PROA C  
ATOM   2420  N   TYR A 300      71.749  67.286  60.974  0.00  0.00      PROA N  
ATOM   2421  CA  TYR A 300      70.628  68.041  61.539  0.00  0.00      PROA C  
ATOM   2422  C   TYR A 300      70.328  67.685  63.000  0.00  0.00      PROA C  
ATOM   2423  O   TYR A 300      69.288  68.045  63.557  0.00  0.00      PROA O  
ATOM   2424  CB  TYR A 300      69.332  68.064  60.675  0.00  0.00      PROA C  
ATOM   2425  CG  TYR A 300      69.610  68.645  59.314  0.00  0.00      PROA C  
ATOM   2426  CD1 TYR A 300      69.809  70.028  59.165  0.00  0.00      PROA C  
ATOM   2427  CD2 TYR A 300      69.622  67.830  58.168  0.00  0.00      PROA C  
ATOM   2428  CE1 TYR A 300      70.042  70.585  57.899  0.00  0.00      PROA C  
ATOM   2429  CE2 TYR A 300      69.859  68.383  56.902  0.00  0.00      PROA C  
ATOM   2430  CZ  TYR A 300      70.071  69.759  56.768  0.00  0.00      PROA C  
ATOM   2431  OH  TYR A 300      70.306  70.309  55.491  0.00  0.00      PROA O  
ATOM   2432  N   GLY A 301      71.274  66.994  63.673  0.00  0.00      PROA N  
ATOM   2433  CA  GLY A 301      71.174  66.613  65.075  0.00  0.00      PROA C  
ATOM   2434  C   GLY A 301      72.285  67.154  65.929  0.00  0.00      PROA C  
ATOM   2435  O   GLY A 301      73.203  67.835  65.472  0.00  0.00      PROA O  
ATOM   2436  N   LYS A 302      72.212  66.840  67.229  0.00  0.00      PROA N  
ATOM   2437  CA  LYS A 302      73.138  67.307  68.235  0.00  0.00      PROA C  
ATOM   2438  C   LYS A 302      73.308  66.213  69.283  0.00  0.00      PROA C  
ATOM   2439  O   LYS A 302      72.373  65.471  69.593  0.00  0.00      PROA O  
ATOM   2440  CB  LYS A 302      72.603  68.609  68.897  0.00  0.00      PROA C  
ATOM   2441  CG  LYS A 302      73.579  69.298  69.869  0.00  0.00      PROA C  
ATOM   2442  CD  LYS A 302      72.989  70.542  70.568  0.00  0.00      PROA C  
ATOM   2443  CE  LYS A 302      72.555  71.671  69.619  0.00  0.00      PROA C  
ATOM   2444  NZ  LYS A 302      72.097  72.857  70.388  0.00  0.00      PROA N1+
ATOM   2445  N   ILE A 303      74.529  66.090  69.843  0.00  0.00      PROA N  
ATOM   2446  CA  ILE A 303      74.850  65.174  70.930  0.00  0.00      PROA C  
ATOM   2447  C   ILE A 303      75.230  66.013  72.138  0.00  0.00      PROA C  
ATOM   2448  O   ILE A 303      76.131  66.855  72.074  0.00  0.00      PROA O  
ATOM   2449  CB  ILE A 303      76.006  64.224  70.590  0.00  0.00      PROA C  
ATOM   2450  CG1 ILE A 303      75.677  63.326  69.372  0.00  0.00      PROA C  
ATOM   2451  CG2 ILE A 303      76.405  63.369  71.818  0.00  0.00      PROA C  
ATOM   2452  CD  ILE A 303      74.560  62.308  69.619  0.00  0.00      PROA C  
ATOM   2453  N   GLU A 304      74.536  65.814  73.274  0.00  0.00      PROA N  
ATOM   2454  CA  GLU A 304      74.828  66.507  74.516  0.00  0.00      PROA C  
ATOM   2455  C   GLU A 304      75.019  65.507  75.657  0.00  0.00      PROA C  
ATOM   2456  O   GLU A 304      74.325  64.485  75.678  0.00  0.00      PROA O  
ATOM   2457  CB  GLU A 304      73.716  67.519  74.900  0.00  0.00      PROA C  
ATOM   2458  CG  GLU A 304      73.586  68.691  73.892  0.00  0.00      PROA C  
ATOM   2459  CD  GLU A 304      72.672  69.804  74.395  0.00  0.00      PROA C  
ATOM   2460  OE1 GLU A 304      71.449  69.562  74.578  0.00  0.00      PROA O  
ATOM   2461  OE2 GLU A 304      73.163  70.947  74.605  0.00  0.00      PROA O1-
ATOM   2462  N   PRO A 305      75.888  65.750  76.643  0.00  0.00      PROA N  
ATOM   2463  CA  PRO A 305      77.022  66.675  76.608  0.00  0.00      PROA C  
ATOM   2464  C   PRO A 305      78.054  66.358  75.528  0.00  0.00      PROA C  
ATOM   2465  O   PRO A 305      78.261  65.196  75.174  0.00  0.00      PROA O  
ATOM   2466  CB  PRO A 305      77.618  66.568  78.023  0.00  0.00      PROA C  
ATOM   2467  CG  PRO A 305      77.319  65.127  78.440  0.00  0.00      PROA C  
ATOM   2468  CD  PRO A 305      75.943  64.874  77.820  0.00  0.00      PROA C  
ATOM   2469  N   SER A 306      78.732  67.394  74.998  0.00  0.00      PROA N  
ATOM   2470  CA  SER A 306      79.847  67.222  74.073  0.00  0.00      PROA C  
ATOM   2471  C   SER A 306      81.143  67.123  74.863  0.00  0.00      PROA C  
ATOM   2472  O   SER A 306      81.552  68.065  75.544  0.00  0.00      PROA O  
ATOM   2473  CB  SER A 306      79.941  68.379  73.034  0.00  0.00      PROA C  
ATOM   2474  OG  SER A 306      80.992  68.188  72.074  0.00  0.00      PROA O  
ATOM   2475  N   GLN A 307      81.819  65.961  74.799  0.00  0.00      PROA N  
ATOM   2476  CA  GLN A 307      83.053  65.697  75.515  0.00  0.00      PROA C  
ATOM   2477  C   GLN A 307      84.142  65.313  74.522  0.00  0.00      PROA C  
ATOM   2478  O   GLN A 307      83.876  64.742  73.463  0.00  0.00      PROA O  
ATOM   2479  CB  GLN A 307      82.897  64.543  76.548  0.00  0.00      PROA C  
ATOM   2480  CG  GLN A 307      81.775  64.770  77.596  0.00  0.00      PROA C  
ATOM   2481  CD  GLN A 307      81.592  63.627  78.611  0.00  0.00      PROA C  
ATOM   2482  NE2 GLN A 307      82.447  62.584  78.562  0.00  0.00      PROA N  
ATOM   2483  OE1 GLN A 307      80.680  63.674  79.443  0.00  0.00      PROA O  
ATOM   2484  N   ALA A 308      85.416  65.630  74.839  0.00  0.00      PROA N  
ATOM   2485  CA  ALA A 308      86.567  65.191  74.067  0.00  0.00      PROA C  
ATOM   2486  C   ALA A 308      86.713  63.666  74.015  0.00  0.00      PROA C  
ATOM   2487  O   ALA A 308      86.969  63.076  72.964  0.00  0.00      PROA O  
ATOM   2488  CB  ALA A 308      87.845  65.822  74.655  0.00  0.00      PROA C  
ATOM   2489  N   VAL A 309      86.504  63.004  75.170  0.00  0.00      PROA N  
ATOM   2490  CA  VAL A 309      86.498  61.558  75.305  0.00  0.00      PROA C  
ATOM   2491  C   VAL A 309      85.286  61.157  76.130  0.00  0.00      PROA C  
ATOM   2492  O   VAL A 309      84.743  61.948  76.904  0.00  0.00      PROA O  
ATOM   2493  CB  VAL A 309      87.769  60.986  75.948  0.00  0.00      PROA C  
ATOM   2494  CG1 VAL A 309      88.981  61.269  75.039  0.00  0.00      PROA C  
ATOM   2495  CG2 VAL A 309      88.004  61.554  77.366  0.00  0.00      PROA C  
ATOM   2496  N   TYR A 310      84.822  59.904  75.976  0.00  0.00      PROA N  
ATOM   2497  CA  TYR A 310      83.719  59.355  76.742  0.00  0.00      PROA C  
ATOM   2498  C   TYR A 310      84.189  58.109  77.467  0.00  0.00      PROA C  
ATOM   2499  O   TYR A 310      84.899  57.271  76.912  0.00  0.00      PROA O  
ATOM   2500  CB  TYR A 310      82.490  59.024  75.859  0.00  0.00      PROA C  
ATOM   2501  CG  TYR A 310      81.883  60.286  75.294  0.00  0.00      PROA C  
ATOM   2502  CD1 TYR A 310      80.934  61.007  76.042  0.00  0.00      PROA C  
ATOM   2503  CD2 TYR A 310      82.186  60.720  73.991  0.00  0.00      PROA C  
ATOM   2504  CE1 TYR A 310      80.309  62.142  75.508  0.00  0.00      PROA C  
ATOM   2505  CE2 TYR A 310      81.564  61.858  73.455  0.00  0.00      PROA C  
ATOM   2506  CZ  TYR A 310      80.622  62.565  74.211  0.00  0.00      PROA C  
ATOM   2507  OH  TYR A 310      79.996  63.704  73.663  0.00  0.00      PROA O  
ATOM   2508  N   SER A 311      83.832  57.964  78.750  0.00  0.00      PROA N  
ATOM   2509  CA  SER A 311      84.302  56.878  79.597  0.00  0.00      PROA C  
ATOM   2510  C   SER A 311      83.101  56.185  80.217  0.00  0.00      PROA C  
ATOM   2511  O   SER A 311      81.952  56.567  79.991  0.00  0.00      PROA O  
ATOM   2512  CB  SER A 311      85.263  57.392  80.710  0.00  0.00      PROA C  
ATOM   2513  OG  SER A 311      85.980  56.332  81.358  0.00  0.00      PROA O  
ATOM   2514  N   PHE A 312      83.320  55.109  81.002  0.00  0.00      PROA N  
ATOM   2515  CA  PHE A 312      82.263  54.352  81.652  0.00  0.00      PROA C  
ATOM   2516  C   PHE A 312      81.303  55.221  82.484  0.00  0.00      PROA C  
ATOM   2517  O   PHE A 312      81.720  56.143  83.192  0.00  0.00      PROA O  
ATOM   2518  CB  PHE A 312      82.850  53.145  82.458  0.00  0.00      PROA C  
ATOM   2519  CG  PHE A 312      81.827  52.417  83.303  0.00  0.00      PROA C  
ATOM   2520  CD1 PHE A 312      80.694  51.851  82.697  0.00  0.00      PROA C  
ATOM   2521  CD2 PHE A 312      81.960  52.329  84.699  0.00  0.00      PROA C  
ATOM   2522  CE1 PHE A 312      79.688  51.255  83.466  0.00  0.00      PROA C  
ATOM   2523  CE2 PHE A 312      80.963  51.723  85.475  0.00  0.00      PROA C  
ATOM   2524  CZ  PHE A 312      79.825  51.190  84.859  0.00  0.00      PROA C  
ATOM   2525  N   LYS A 313      79.986  54.947  82.343  0.00  0.00      PROA N  
ATOM   2526  CA  LYS A 313      78.880  55.600  83.022  0.00  0.00      PROA C  
ATOM   2527  C   LYS A 313      78.462  56.918  82.370  0.00  0.00      PROA C  
ATOM   2528  O   LYS A 313      77.401  57.470  82.669  0.00  0.00      PROA O  
ATOM   2529  CB  LYS A 313      79.072  55.693  84.568  0.00  0.00      PROA C  
ATOM   2530  CG  LYS A 313      77.888  56.281  85.362  0.00  0.00      PROA C  
ATOM   2531  CD  LYS A 313      78.044  56.152  86.892  0.00  0.00      PROA C  
ATOM   2532  CE  LYS A 313      77.353  54.938  87.535  0.00  0.00      PROA C  
ATOM   2533  NZ  LYS A 313      77.860  53.659  86.988  0.00  0.00      PROA N1+
ATOM   2534  N   ASP A 314      79.241  57.434  81.394  0.00  0.00      PROA N  
ATOM   2535  CA  ASP A 314      78.843  58.584  80.601  0.00  0.00      PROA C  
ATOM   2536  C   ASP A 314      77.585  58.293  79.774  0.00  0.00      PROA C  
ATOM   2537  O   ASP A 314      77.456  57.257  79.117  0.00  0.00      PROA O  
ATOM   2538  CB  ASP A 314      79.981  59.135  79.695  0.00  0.00      PROA C  
ATOM   2539  CG  ASP A 314      81.155  59.704  80.488  0.00  0.00      PROA C  
ATOM   2540  OD1 ASP A 314      81.035  59.961  81.718  0.00  0.00      PROA O  
ATOM   2541  OD2 ASP A 314      82.203  59.998  79.846  0.00  0.00      PROA O1-
ATOM   2542  N   GLN A 315      76.614  59.218  79.837  0.00  0.00      PROA N  
ATOM   2543  CA  GLN A 315      75.314  59.096  79.218  0.00  0.00      PROA C  
ATOM   2544  C   GLN A 315      75.071  60.320  78.363  0.00  0.00      PROA C  
ATOM   2545  O   GLN A 315      75.232  61.454  78.819  0.00  0.00      PROA O  
ATOM   2546  CB  GLN A 315      74.194  58.976  80.286  0.00  0.00      PROA C  
ATOM   2547  CG  GLN A 315      74.226  57.634  81.057  0.00  0.00      PROA C  
ATOM   2548  CD  GLN A 315      73.612  57.758  82.454  0.00  0.00      PROA C  
ATOM   2549  NE2 GLN A 315      74.477  57.805  83.492  0.00  0.00      PROA N  
ATOM   2550  OE1 GLN A 315      72.391  57.819  82.625  0.00  0.00      PROA O  
ATOM   2551  N   VAL A 316      74.693  60.120  77.091  0.00  0.00      PROA N  
ATOM   2552  CA  VAL A 316      74.461  61.213  76.166  0.00  0.00      PROA C  
ATOM   2553  C   VAL A 316      73.043  61.156  75.640  0.00  0.00      PROA C  
ATOM   2554  O   VAL A 316      72.412  60.101  75.524  0.00  0.00      PROA O  
ATOM   2555  CB  VAL A 316      75.452  61.302  75.004  0.00  0.00      PROA C  
ATOM   2556  CG1 VAL A 316      76.881  61.488  75.547  0.00  0.00      PROA C  
ATOM   2557  CG2 VAL A 316      75.371  60.069  74.092  0.00  0.00      PROA C  
ATOM   2558  N   LEU A 317      72.507  62.341  75.321  0.00  0.00      PROA N  
ATOM   2559  CA  LEU A 317      71.206  62.512  74.729  0.00  0.00      PROA C  
ATOM   2560  C   LEU A 317      71.400  62.929  73.284  0.00  0.00      PROA C  
ATOM   2561  O   LEU A 317      72.111  63.890  72.975  0.00  0.00      PROA O  
ATOM   2562  CB  LEU A 317      70.367  63.576  75.479  0.00  0.00      PROA C  
ATOM   2563  CG  LEU A 317      70.067  63.233  76.956  0.00  0.00      PROA C  
ATOM   2564  CD1 LEU A 317      69.243  64.351  77.613  0.00  0.00      PROA C  
ATOM   2565  CD2 LEU A 317      69.340  61.888  77.103  0.00  0.00      PROA C  
ATOM   2566  N   ILE A 318      70.774  62.183  72.358  0.00  0.00      PROA N  
ATOM   2567  CA  ILE A 318      70.774  62.504  70.946  0.00  0.00      PROA C  
ATOM   2568  C   ILE A 318      69.496  63.254  70.626  0.00  0.00      PROA C  
ATOM   2569  O   ILE A 318      68.382  62.838  70.959  0.00  0.00      PROA O  
ATOM   2570  CB  ILE A 318      70.997  61.281  70.055  0.00  0.00      PROA C  
ATOM   2571  CG1 ILE A 318      71.155  61.639  68.567  0.00  0.00      PROA C  
ATOM   2572  CG2 ILE A 318      69.872  60.242  70.218  0.00  0.00      PROA C  
ATOM   2573  CD  ILE A 318      71.766  60.473  67.779  0.00  0.00      PROA C  
ATOM   2574  N   SER A 319      69.641  64.437  70.012  0.00  0.00      PROA N  
ATOM   2575  CA  SER A 319      68.534  65.341  69.767  0.00  0.00      PROA C  
ATOM   2576  C   SER A 319      68.606  65.837  68.346  0.00  0.00      PROA C  
ATOM   2577  O   SER A 319      69.641  65.775  67.687  0.00  0.00      PROA O  
ATOM   2578  CB  SER A 319      68.519  66.584  70.711  0.00  0.00      PROA C  
ATOM   2579  OG  SER A 319      68.358  66.207  72.083  0.00  0.00      PROA O  
ATOM   2580  N   CYS A 320      67.478  66.347  67.839  0.00  0.00      PROA N  
ATOM   2581  CA  CYS A 320      67.361  66.934  66.521  0.00  0.00      PROA C  
ATOM   2582  C   CYS A 320      67.040  68.408  66.673  0.00  0.00      PROA C  
ATOM   2583  O   CYS A 320      66.498  68.834  67.695  0.00  0.00      PROA O  
ATOM   2584  CB  CYS A 320      66.226  66.250  65.733  0.00  0.00      PROA C  
ATOM   2585  SG  CYS A 320      66.729  64.643  65.059  0.00  0.00      PROA S  
ATOM   2586  N   ASP A 321      67.370  69.247  65.664  0.00  0.00      PROA N  
ATOM   2587  CA  ASP A 321      66.896  70.623  65.640  0.00  0.00      PROA C  
ATOM   2588  C   ASP A 321      65.374  70.698  65.381  0.00  0.00      PROA C  
ATOM   2589  O   ASP A 321      64.696  69.683  65.202  0.00  0.00      PROA O  
ATOM   2590  CB  ASP A 321      67.823  71.558  64.795  0.00  0.00      PROA C  
ATOM   2591  CG  ASP A 321      67.635  71.593  63.283  0.00  0.00      PROA C  
ATOM   2592  OD1 ASP A 321      66.640  71.056  62.741  0.00  0.00      PROA O  
ATOM   2593  OD2 ASP A 321      68.484  72.253  62.620  0.00  0.00      PROA O1-
ATOM   2594  N   THR A 322      64.784  71.911  65.438  0.00  0.00      PROA N  
ATOM   2595  CA  THR A 322      63.356  72.143  65.690  0.00  0.00      PROA C  
ATOM   2596  C   THR A 322      62.383  71.400  64.781  0.00  0.00      PROA C  
ATOM   2597  O   THR A 322      61.378  70.850  65.234  0.00  0.00      PROA O  
ATOM   2598  CB  THR A 322      63.028  73.640  65.625  0.00  0.00      PROA C  
ATOM   2599  CG2 THR A 322      61.569  73.952  65.996  0.00  0.00      PROA C  
ATOM   2600  OG1 THR A 322      63.850  74.376  66.527  0.00  0.00      PROA O  
ATOM   2601  N   GLY A 323      62.675  71.331  63.467  0.00  0.00      PROA N  
ATOM   2602  CA  GLY A 323      61.805  70.710  62.473  0.00  0.00      PROA C  
ATOM   2603  C   GLY A 323      62.043  69.252  62.214  0.00  0.00      PROA C  
ATOM   2604  O   GLY A 323      61.462  68.663  61.305  0.00  0.00      PROA O  
ATOM   2605  N   TYR A 324      62.951  68.632  62.968  0.00  0.00      PROA N  
ATOM   2606  CA  TYR A 324      63.386  67.276  62.741  0.00  0.00      PROA C  
ATOM   2607  C   TYR A 324      63.186  66.484  64.028  0.00  0.00      PROA C  
ATOM   2608  O   TYR A 324      63.129  67.031  65.131  0.00  0.00      PROA O  
ATOM   2609  CB  TYR A 324      64.878  67.188  62.295  0.00  0.00      PROA C  
ATOM   2610  CG  TYR A 324      65.203  67.773  60.935  0.00  0.00      PROA C  
ATOM   2611  CD1 TYR A 324      65.037  69.142  60.648  0.00  0.00      PROA C  
ATOM   2612  CD2 TYR A 324      65.839  66.969  59.969  0.00  0.00      PROA C  
ATOM   2613  CE1 TYR A 324      65.426  69.681  59.415  0.00  0.00      PROA C  
ATOM   2614  CE2 TYR A 324      66.259  67.510  58.746  0.00  0.00      PROA C  
ATOM   2615  CZ  TYR A 324      66.029  68.859  58.458  0.00  0.00      PROA C  
ATOM   2616  OH  TYR A 324      66.415  69.393  57.210  0.00  0.00      PROA O  
ATOM   2617  N   LYS A 325      63.054  65.154  63.916  0.00  0.00      PROA N  
ATOM   2618  CA  LYS A 325      62.893  64.272  65.052  0.00  0.00      PROA C  
ATOM   2619  C   LYS A 325      63.735  63.016  64.863  0.00  0.00      PROA C  
ATOM   2620  O   LYS A 325      64.143  62.655  63.757  0.00  0.00      PROA O  
ATOM   2621  CB  LYS A 325      61.403  63.918  65.312  0.00  0.00      PROA C  
ATOM   2622  CG  LYS A 325      60.534  65.108  65.768  0.00  0.00      PROA C  
ATOM   2623  CD  LYS A 325      59.036  64.762  65.919  0.00  0.00      PROA C  
ATOM   2624  CE  LYS A 325      58.649  63.897  67.136  0.00  0.00      PROA C  
ATOM   2625  NZ  LYS A 325      58.620  64.705  68.384  0.00  0.00      PROA N1+
ATOM   2626  N   VAL A 326      64.059  62.335  65.973  0.00  0.00      PROA N  
ATOM   2627  CA  VAL A 326      64.929  61.175  66.007  0.00  0.00      PROA C  
ATOM   2628  C   VAL A 326      64.180  59.938  65.528  0.00  0.00      PROA C  
ATOM   2629  O   VAL A 326      63.063  59.664  65.967  0.00  0.00      PROA O  
ATOM   2630  CB  VAL A 326      65.499  60.963  67.411  0.00  0.00      PROA C  
ATOM   2631  CG1 VAL A 326      66.366  59.697  67.480  0.00  0.00      PROA C  
ATOM   2632  CG2 VAL A 326      66.341  62.190  67.815  0.00  0.00      PROA C  
ATOM   2633  N   LEU A 327      64.762  59.160  64.595  0.00  0.00      PROA N  
ATOM   2634  CA  LEU A 327      64.127  57.976  64.051  0.00  0.00      PROA C  
ATOM   2635  C   LEU A 327      64.801  56.717  64.577  0.00  0.00      PROA C  
ATOM   2636  O   LEU A 327      65.970  56.440  64.304  0.00  0.00      PROA O  
ATOM   2637  CB  LEU A 327      64.120  58.035  62.498  0.00  0.00      PROA C  
ATOM   2638  CG  LEU A 327      63.495  56.847  61.719  0.00  0.00      PROA C  
ATOM   2639  CD1 LEU A 327      64.447  55.652  61.534  0.00  0.00      PROA C  
ATOM   2640  CD2 LEU A 327      62.138  56.396  62.278  0.00  0.00      PROA C  
ATOM   2641  N   LYS A 328      64.045  55.912  65.344  0.00  0.00      PROA N  
ATOM   2642  CA  LYS A 328      64.434  54.597  65.812  0.00  0.00      PROA C  
ATOM   2643  C   LYS A 328      63.508  53.550  65.218  0.00  0.00      PROA C  
ATOM   2644  O   LYS A 328      62.314  53.520  65.511  0.00  0.00      PROA O  
ATOM   2645  CB  LYS A 328      64.418  54.501  67.364  0.00  0.00      PROA C  
ATOM   2646  CG  LYS A 328      65.682  55.059  68.045  0.00  0.00      PROA C  
ATOM   2647  CD  LYS A 328      66.963  54.238  67.777  0.00  0.00      PROA C  
ATOM   2648  CE  LYS A 328      66.916  52.784  68.279  0.00  0.00      PROA C  
ATOM   2649  NZ  LYS A 328      68.193  52.082  67.979  0.00  0.00      PROA N1+
ATOM   2650  N   ASP A 329      64.037  52.660  64.346  0.00  0.00      PROA N  
ATOM   2651  CA  ASP A 329      63.244  51.707  63.581  0.00  0.00      PROA C  
ATOM   2652  C   ASP A 329      62.184  52.398  62.697  0.00  0.00      PROA C  
ATOM   2653  O   ASP A 329      62.521  53.045  61.705  0.00  0.00      PROA O  
ATOM   2654  CB  ASP A 329      62.741  50.541  64.490  0.00  0.00      PROA C  
ATOM   2655  CG  ASP A 329      62.134  49.372  63.729  0.00  0.00      PROA C  
ATOM   2656  OD1 ASP A 329      62.308  49.271  62.486  0.00  0.00      PROA O  
ATOM   2657  OD2 ASP A 329      61.525  48.489  64.391  0.00  0.00      PROA O1-
ATOM   2658  N   ASN A 330      60.883  52.287  63.037  0.00  0.00      PROA N  
ATOM   2659  CA  ASN A 330      59.813  52.993  62.352  0.00  0.00      PROA C  
ATOM   2660  C   ASN A 330      59.256  54.127  63.231  0.00  0.00      PROA C  
ATOM   2661  O   ASN A 330      58.346  54.859  62.842  0.00  0.00      PROA O  
ATOM   2662  CB  ASN A 330      58.699  51.960  62.008  0.00  0.00      PROA C  
ATOM   2663  CG  ASN A 330      57.698  52.484  60.978  0.00  0.00      PROA C  
ATOM   2664  ND2 ASN A 330      56.447  51.972  61.040  0.00  0.00      PROA N  
ATOM   2665  OD1 ASN A 330      57.998  53.341  60.140  0.00  0.00      PROA O  
ATOM   2666  N   GLU A 331      59.802  54.313  64.449  0.00  0.00      PROA N  
ATOM   2667  CA  GLU A 331      59.242  55.191  65.458  0.00  0.00      PROA C  
ATOM   2668  C   GLU A 331      59.990  56.514  65.544  0.00  0.00      PROA C  
ATOM   2669  O   GLU A 331      61.221  56.578  65.580  0.00  0.00      PROA O  
ATOM   2670  CB  GLU A 331      59.200  54.490  66.844  0.00  0.00      PROA C  
ATOM   2671  CG  GLU A 331      58.573  55.309  68.008  0.00  0.00      PROA C  
ATOM   2672  CD  GLU A 331      57.068  55.562  67.891  0.00  0.00      PROA C  
ATOM   2673  OE1 GLU A 331      56.414  55.123  66.909  0.00  0.00      PROA O  
ATOM   2674  OE2 GLU A 331      56.512  56.209  68.820  0.00  0.00      PROA O1-
ATOM   2675  N   VAL A 332      59.231  57.625  65.567  0.00  0.00      PROA N  
ATOM   2676  CA  VAL A 332      59.764  58.971  65.539  0.00  0.00      PROA C  
ATOM   2677  C   VAL A 332      59.623  59.595  66.926  0.00  0.00      PROA C  
ATOM   2678  O   VAL A 332      58.526  59.687  67.480  0.00  0.00      PROA O  
ATOM   2679  CB  VAL A 332      59.062  59.809  64.471  0.00  0.00      PROA C  
ATOM   2680  CG1 VAL A 332      59.630  61.234  64.451  0.00  0.00      PROA C  
ATOM   2681  CG2 VAL A 332      59.283  59.165  63.087  0.00  0.00      PROA C  
ATOM   2682  N   MET A 333      60.746  60.018  67.542  0.00  0.00      PROA N  
ATOM   2683  CA  MET A 333      60.794  60.433  68.935  0.00  0.00      PROA C  
ATOM   2684  C   MET A 333      61.614  61.709  69.099  0.00  0.00      PROA C  
ATOM   2685  O   MET A 333      62.441  62.067  68.264  0.00  0.00      PROA O  
ATOM   2686  CB  MET A 333      61.369  59.287  69.814  0.00  0.00      PROA C  
ATOM   2687  CG  MET A 333      62.844  58.917  69.537  0.00  0.00      PROA C  
ATOM   2688  SD  MET A 333      63.345  57.256  70.097  0.00  0.00      PROA S  
ATOM   2689  CE  MET A 333      62.784  57.379  71.819  0.00  0.00      PROA C  
ATOM   2690  N   ASP A 334      61.362  62.490  70.168  0.00  0.00      PROA N  
ATOM   2691  CA  ASP A 334      62.076  63.724  70.449  0.00  0.00      PROA C  
ATOM   2692  C   ASP A 334      63.562  63.551  70.799  0.00  0.00      PROA C  
ATOM   2693  O   ASP A 334      64.426  64.279  70.306  0.00  0.00      PROA O  
ATOM   2694  CB  ASP A 334      61.325  64.532  71.554  0.00  0.00      PROA C  
ATOM   2695  CG  ASP A 334      61.253  63.833  72.908  0.00  0.00      PROA C  
ATOM   2696  OD1 ASP A 334      60.798  62.661  72.980  0.00  0.00      PROA O  
ATOM   2697  OD2 ASP A 334      61.604  64.480  73.930  0.00  0.00      PROA O1-
ATOM   2698  N   THR A 335      63.877  62.576  71.670  0.00  0.00      PROA N  
ATOM   2699  CA  THR A 335      65.204  62.406  72.251  0.00  0.00      PROA C  
ATOM   2700  C   THR A 335      65.422  60.930  72.481  0.00  0.00      PROA C  
ATOM   2701  O   THR A 335      64.523  60.229  72.943  0.00  0.00      PROA O  
ATOM   2702  CB  THR A 335      65.376  63.115  73.606  0.00  0.00      PROA C  
ATOM   2703  CG2 THR A 335      66.804  62.971  74.159  0.00  0.00      PROA C  
ATOM   2704  OG1 THR A 335      65.127  64.513  73.493  0.00  0.00      PROA O  
ATOM   2705  N   PHE A 336      66.626  60.412  72.184  0.00  0.00      PROA N  
ATOM   2706  CA  PHE A 336      67.002  59.046  72.500  0.00  0.00      PROA C  
ATOM   2707  C   PHE A 336      68.236  59.089  73.407  0.00  0.00      PROA C  
ATOM   2708  O   PHE A 336      68.982  60.070  73.433  0.00  0.00      PROA O  
ATOM   2709  CB  PHE A 336      67.123  58.200  71.197  0.00  0.00      PROA C  
ATOM   2710  CG  PHE A 336      67.558  56.772  71.396  0.00  0.00      PROA C  
ATOM   2711  CD1 PHE A 336      66.676  55.838  71.965  0.00  0.00      PROA C  
ATOM   2712  CD2 PHE A 336      68.807  56.327  70.930  0.00  0.00      PROA C  
ATOM   2713  CE1 PHE A 336      67.039  54.489  72.078  0.00  0.00      PROA C  
ATOM   2714  CE2 PHE A 336      69.164  54.977  71.019  0.00  0.00      PROA C  
ATOM   2715  CZ  PHE A 336      68.286  54.059  71.606  0.00  0.00      PROA C  
ATOM   2716  N   GLN A 337      68.440  58.059  74.247  0.00  0.00      PROA N  
ATOM   2717  CA  GLN A 337      69.485  58.066  75.255  0.00  0.00      PROA C  
ATOM   2718  C   GLN A 337      70.349  56.823  75.155  0.00  0.00      PROA C  
ATOM   2719  O   GLN A 337      69.849  55.696  75.131  0.00  0.00      PROA O  
ATOM   2720  CB  GLN A 337      68.874  58.187  76.674  0.00  0.00      PROA C  
ATOM   2721  CG  GLN A 337      69.908  58.176  77.829  0.00  0.00      PROA C  
ATOM   2722  CD  GLN A 337      69.254  58.477  79.183  0.00  0.00      PROA C  
ATOM   2723  NE2 GLN A 337      70.082  58.473  80.253  0.00  0.00      PROA N  
ATOM   2724  OE1 GLN A 337      68.048  58.710  79.311  0.00  0.00      PROA O  
ATOM   2725  N   ILE A 338      71.680  57.009  75.100  0.00  0.00      PROA N  
ATOM   2726  CA  ILE A 338      72.642  55.919  75.046  0.00  0.00      PROA C  
ATOM   2727  C   ILE A 338      73.770  56.196  76.025  0.00  0.00      PROA C  
ATOM   2728  O   ILE A 338      74.032  57.334  76.418  0.00  0.00      PROA O  
ATOM   2729  CB  ILE A 338      73.191  55.609  73.646  0.00  0.00      PROA C  
ATOM   2730  CG1 ILE A 338      73.771  56.834  72.900  0.00  0.00      PROA C  
ATOM   2731  CG2 ILE A 338      72.058  54.982  72.813  0.00  0.00      PROA C  
ATOM   2732  CD  ILE A 338      75.298  56.867  72.915  0.00  0.00      PROA C  
ATOM   2733  N   GLU A 339      74.445  55.123  76.482  0.00  0.00      PROA N  
ATOM   2734  CA  GLU A 339      75.436  55.209  77.534  0.00  0.00      PROA C  
ATOM   2735  C   GLU A 339      76.626  54.338  77.188  0.00  0.00      PROA C  
ATOM   2736  O   GLU A 339      76.543  53.415  76.374  0.00  0.00      PROA O  
ATOM   2737  CB  GLU A 339      74.831  54.764  78.893  0.00  0.00      PROA C  
ATOM   2738  CG  GLU A 339      74.575  53.242  79.058  0.00  0.00      PROA C  
ATOM   2739  CD  GLU A 339      73.807  52.923  80.339  0.00  0.00      PROA C  
ATOM   2740  OE1 GLU A 339      72.608  53.301  80.442  0.00  0.00      PROA O  
ATOM   2741  OE2 GLU A 339      74.382  52.274  81.254  0.00  0.00      PROA O1-
ATOM   2742  N   CYS A 340      77.785  54.646  77.794  0.00  0.00      PROA N  
ATOM   2743  CA  CYS A 340      79.020  53.906  77.627  0.00  0.00      PROA C  
ATOM   2744  C   CYS A 340      79.103  52.779  78.654  0.00  0.00      PROA C  
ATOM   2745  O   CYS A 340      79.074  53.014  79.866  0.00  0.00      PROA O  
ATOM   2746  CB  CYS A 340      80.234  54.862  77.787  0.00  0.00      PROA C  
ATOM   2747  SG  CYS A 340      81.866  54.089  77.529  0.00  0.00      PROA S  
ATOM   2748  N   LEU A 341      79.196  51.518  78.186  0.00  0.00      PROA N  
ATOM   2749  CA  LEU A 341      79.265  50.336  79.028  0.00  0.00      PROA C  
ATOM   2750  C   LEU A 341      80.677  50.065  79.554  0.00  0.00      PROA C  
ATOM   2751  O   LEU A 341      81.660  50.693  79.160  0.00  0.00      PROA O  
ATOM   2752  CB  LEU A 341      78.711  49.065  78.313  0.00  0.00      PROA C  
ATOM   2753  CG  LEU A 341      77.170  48.956  78.178  0.00  0.00      PROA C  
ATOM   2754  CD1 LEU A 341      76.447  49.046  79.531  0.00  0.00      PROA C  
ATOM   2755  CD2 LEU A 341      76.568  49.949  77.177  0.00  0.00      PROA C  
ATOM   2756  N   LYS A 342      80.799  49.096  80.495  0.00  0.00      PROA N  
ATOM   2757  CA  LYS A 342      82.030  48.719  81.176  0.00  0.00      PROA C  
ATOM   2758  C   LYS A 342      83.138  48.288  80.223  0.00  0.00      PROA C  
ATOM   2759  O   LYS A 342      84.312  48.606  80.406  0.00  0.00      PROA O  
ATOM   2760  CB  LYS A 342      81.811  47.546  82.178  0.00  0.00      PROA C  
ATOM   2761  CG  LYS A 342      80.815  47.789  83.330  0.00  0.00      PROA C  
ATOM   2762  CD  LYS A 342      79.338  47.517  82.973  0.00  0.00      PROA C  
ATOM   2763  CE  LYS A 342      78.436  47.371  84.214  0.00  0.00      PROA C  
ATOM   2764  NZ  LYS A 342      77.052  46.995  83.825  0.00  0.00      PROA N1+
ATOM   2765  N   ASP A 343      82.771  47.549  79.160  0.00  0.00      PROA N  
ATOM   2766  CA  ASP A 343      83.674  47.015  78.160  0.00  0.00      PROA C  
ATOM   2767  C   ASP A 343      84.186  48.076  77.174  0.00  0.00      PROA C  
ATOM   2768  O   ASP A 343      85.153  47.844  76.443  0.00  0.00      PROA O  
ATOM   2769  CB  ASP A 343      83.010  45.800  77.439  0.00  0.00      PROA C  
ATOM   2770  CG  ASP A 343      81.773  46.106  76.597  0.00  0.00      PROA C  
ATOM   2771  OD1 ASP A 343      81.270  47.257  76.585  0.00  0.00      PROA O  
ATOM   2772  OD2 ASP A 343      81.271  45.147  75.948  0.00  0.00      PROA O1-
ATOM   2773  N   GLY A 344      83.570  49.276  77.150  0.00  0.00      PROA N  
ATOM   2774  CA  GLY A 344      83.973  50.390  76.303  0.00  0.00      PROA C  
ATOM   2775  C   GLY A 344      83.197  50.470  75.016  0.00  0.00      PROA C  
ATOM   2776  O   GLY A 344      83.584  51.180  74.090  0.00  0.00      PROA O  
ATOM   2777  N   ALA A 345      82.068  49.750  74.921  0.00  0.00      PROA N  
ATOM   2778  CA  ALA A 345      81.130  49.885  73.829  0.00  0.00      PROA C  
ATOM   2779  C   ALA A 345      79.951  50.776  74.216  0.00  0.00      PROA C  
ATOM   2780  O   ALA A 345      79.482  50.799  75.357  0.00  0.00      PROA O  
ATOM   2781  CB  ALA A 345      80.617  48.504  73.374  0.00  0.00      PROA C  
ATOM   2782  N   TRP A 346      79.435  51.561  73.249  0.00  0.00      PROA N  
ATOM   2783  CA  TRP A 346      78.146  52.222  73.368  0.00  0.00      PROA C  
ATOM   2784  C   TRP A 346      76.976  51.241  73.436  0.00  0.00      PROA C  
ATOM   2785  O   TRP A 346      77.002  50.168  72.831  0.00  0.00      PROA O  
ATOM   2786  CB  TRP A 346      77.915  53.231  72.215  0.00  0.00      PROA C  
ATOM   2787  CG  TRP A 346      78.882  54.373  72.226  0.00  0.00      PROA C  
ATOM   2788  CD1 TRP A 346      79.916  54.617  71.358  0.00  0.00      PROA C  
ATOM   2789  CD2 TRP A 346      78.896  55.434  73.193  0.00  0.00      PROA C  
ATOM   2790  CE2 TRP A 346      79.955  56.299  72.837  0.00  0.00      PROA C  
ATOM   2791  CE3 TRP A 346      78.114  55.729  74.309  0.00  0.00      PROA C  
ATOM   2792  NE1 TRP A 346      80.560  55.776  71.733  0.00  0.00      PROA N  
ATOM   2793  CZ2 TRP A 346      80.240  57.443  73.568  0.00  0.00      PROA C  
ATOM   2794  CZ3 TRP A 346      78.386  56.891  75.034  0.00  0.00      PROA C  
ATOM   2795  CH2 TRP A 346      79.428  57.734  74.667  0.00  0.00      PROA C  
ATOM   2796  N   SER A 347      75.902  51.593  74.180  0.00  0.00      PROA N  
ATOM   2797  CA  SER A 347      74.698  50.765  74.295  0.00  0.00      PROA C  
ATOM   2798  C   SER A 347      74.031  50.470  72.960  0.00  0.00      PROA C  
ATOM   2799  O   SER A 347      73.662  49.333  72.662  0.00  0.00      PROA O  
ATOM   2800  CB  SER A 347      73.638  51.426  75.237  0.00  0.00      PROA C  
ATOM   2801  OG  SER A 347      72.427  50.670  75.380  0.00  0.00      PROA O  
ATOM   2802  N   ASN A 348      73.891  51.501  72.105  0.00  0.00      PROA N  
ATOM   2803  CA  ASN A 348      73.255  51.376  70.812  0.00  0.00      PROA C  
ATOM   2804  C   ASN A 348      73.935  52.330  69.840  0.00  0.00      PROA C  
ATOM   2805  O   ASN A 348      74.568  53.311  70.232  0.00  0.00      PROA O  
ATOM   2806  CB  ASN A 348      71.730  51.698  70.866  0.00  0.00      PROA C  
ATOM   2807  CG  ASN A 348      71.007  50.795  71.864  0.00  0.00      PROA C  
ATOM   2808  ND2 ASN A 348      70.507  49.635  71.381  0.00  0.00      PROA N  
ATOM   2809  OD1 ASN A 348      70.854  51.117  73.047  0.00  0.00      PROA O  
ATOM   2810  N   LYS A 349      73.827  52.044  68.526  0.00  0.00      PROA N  
ATOM   2811  CA  LYS A 349      74.229  52.944  67.456  0.00  0.00      PROA C  
ATOM   2812  C   LYS A 349      73.430  54.247  67.462  0.00  0.00      PROA C  
ATOM   2813  O   LYS A 349      72.263  54.269  67.854  0.00  0.00      PROA O  
ATOM   2814  CB  LYS A 349      74.086  52.265  66.070  0.00  0.00      PROA C  
ATOM   2815  CG  LYS A 349      74.953  51.006  65.896  0.00  0.00      PROA C  
ATOM   2816  CD  LYS A 349      74.682  50.305  64.551  0.00  0.00      PROA C  
ATOM   2817  CE  LYS A 349      75.490  49.009  64.362  0.00  0.00      PROA C  
ATOM   2818  NZ  LYS A 349      75.144  48.355  63.077  0.00  0.00      PROA N1+
ATOM   2819  N   ILE A 350      74.038  55.375  67.036  0.00  0.00      PROA N  
ATOM   2820  CA  ILE A 350      73.352  56.655  66.935  0.00  0.00      PROA C  
ATOM   2821  C   ILE A 350      72.222  56.648  65.880  0.00  0.00      PROA C  
ATOM   2822  O   ILE A 350      72.508  56.413  64.699  0.00  0.00      PROA O  
ATOM   2823  CB  ILE A 350      74.286  57.856  66.725  0.00  0.00      PROA C  
ATOM   2824  CG1 ILE A 350      75.399  57.607  65.666  0.00  0.00      PROA C  
ATOM   2825  CG2 ILE A 350      74.839  58.291  68.101  0.00  0.00      PROA C  
ATOM   2826  CD  ILE A 350      76.722  57.037  66.200  0.00  0.00      PROA C  
ATOM   2827  N   PRO A 351      70.940  56.851  66.210  0.00  0.00      PROA N  
ATOM   2828  CA  PRO A 351      69.870  56.991  65.223  0.00  0.00      PROA C  
ATOM   2829  C   PRO A 351      70.022  58.129  64.225  0.00  0.00      PROA C  
ATOM   2830  O   PRO A 351      70.648  59.151  64.508  0.00  0.00      PROA O  
ATOM   2831  CB  PRO A 351      68.590  57.149  66.060  0.00  0.00      PROA C  
ATOM   2832  CG  PRO A 351      69.074  57.621  67.430  0.00  0.00      PROA C  
ATOM   2833  CD  PRO A 351      70.411  56.909  67.576  0.00  0.00      PROA C  
ATOM   2834  N   THR A 352      69.425  57.962  63.029  0.00  0.00      PROA N  
ATOM   2835  CA  THR A 352      69.227  59.035  62.060  0.00  0.00      PROA C  
ATOM   2836  C   THR A 352      68.228  60.090  62.519  0.00  0.00      PROA C  
ATOM   2837  O   THR A 352      67.247  59.810  63.211  0.00  0.00      PROA O  
ATOM   2838  CB  THR A 352      68.813  58.566  60.662  0.00  0.00      PROA C  
ATOM   2839  CG2 THR A 352      69.970  57.770  60.035  0.00  0.00      PROA C  
ATOM   2840  OG1 THR A 352      67.676  57.705  60.696  0.00  0.00      PROA O  
ATOM   2841  N   CYS A 353      68.446  61.344  62.095  0.00  0.00      PROA N  
ATOM   2842  CA  CYS A 353      67.556  62.456  62.358  0.00  0.00      PROA C  
ATOM   2843  C   CYS A 353      66.739  62.729  61.095  0.00  0.00      PROA C  
ATOM   2844  O   CYS A 353      67.294  62.957  60.019  0.00  0.00      PROA O  
ATOM   2845  CB  CYS A 353      68.428  63.674  62.761  0.00  0.00      PROA C  
ATOM   2846  SG  CYS A 353      67.515  65.150  63.267  0.00  0.00      PROA S  
ATOM   2847  N   LYS A 354      65.394  62.670  61.178  0.00  0.00      PROA N  
ATOM   2848  CA  LYS A 354      64.512  62.813  60.029  0.00  0.00      PROA C  
ATOM   2849  C   LYS A 354      63.040  62.716  60.391  0.00  0.00      PROA C  
ATOM   2850  O   LYS A 354      62.626  61.936  61.249  0.00  0.00      PROA O  
ATOM   2851  CB  LYS A 354      64.852  61.846  58.867  0.00  0.00      PROA C  
ATOM   2852  CG  LYS A 354      66.098  62.275  58.068  0.00  0.00      PROA C  
ATOM   2853  CD  LYS A 354      66.232  61.479  56.755  0.00  0.00      PROA C  
ATOM   2854  CE  LYS A 354      67.269  62.011  55.746  0.00  0.00      PROA C  
ATOM   2855  NZ  LYS A 354      68.654  61.958  56.279  0.00  0.00      PROA N1+
ATOM   2856  N   ILE A 355      62.204  63.553  59.740  0.00  0.00      PROA N  
ATOM   2857  CA  ILE A 355      60.760  63.614  59.933  0.00  0.00      PROA C  
ATOM   2858  C   ILE A 355      60.203  65.016  59.684  0.00  0.00      PROA C  
ATOM   2859  O   ILE A 355      59.089  65.332  60.115  0.00  0.00      PROA O  
ATOM   2860  CB  ILE A 355      60.308  63.176  61.344  0.00  0.00      PROA C  
ATOM   2861  CG1 ILE A 355      61.336  62.282  62.090  0.00  0.00      PROA C  
ATOM   2862  CG2 ILE A 355      58.940  62.480  61.170  0.00  0.00      PROA C  
ATOM   2863  CD  ILE A 355      60.927  61.929  63.528  0.00  0.00      PROA C  
ATOM   2864  N   VAL A 356      60.923  65.900  58.954  0.00  0.00      PROA N  
ATOM   2865  CA  VAL A 356      60.286  67.088  58.395  0.00  0.00      PROA C  
ATOM   2866  C   VAL A 356      61.313  68.194  58.154  0.00  0.00      PROA C  
ATOM   2867  O   VAL A 356      61.237  69.295  58.708  0.00  0.00      PROA O  
ATOM   2868  CB  VAL A 356      59.054  67.622  59.138  0.00  0.00      PROA C  
ATOM   2869  CG1 VAL A 356      58.033  66.479  59.309  0.00  0.00      PROA C  
ATOM   2870  CG2 VAL A 356      59.394  68.288  60.487  0.00  0.00      PROA C  
ATOM   2871  N   ASP A 357      62.332  67.901  57.331  0.00  0.00      PROA N  
ATOM   2872  CA  ASP A 357      63.433  68.800  57.080  0.00  0.00      PROA C  
ATOM   2873  C   ASP A 357      64.118  68.346  55.800  0.00  0.00      PROA C  
ATOM   2874  O   ASP A 357      64.582  67.209  55.689  0.00  0.00      PROA O  
ATOM   2875  CB  ASP A 357      64.383  68.808  58.310  0.00  0.00      PROA C  
ATOM   2876  CG  ASP A 357      65.531  69.804  58.205  0.00  0.00      PROA C  
ATOM   2877  OD1 ASP A 357      65.508  70.699  57.322  0.00  0.00      PROA O  
ATOM   2878  OD2 ASP A 357      66.445  69.736  59.072  0.00  0.00      PROA O1-
ATOM   2879  N   CYS A 358      64.179  69.223  54.781  0.00  0.00      PROA N  
ATOM   2880  CA  CYS A 358      64.813  68.927  53.512  0.00  0.00      PROA C  
ATOM   2881  C   CYS A 358      66.322  69.137  53.590  0.00  0.00      PROA C  
ATOM   2882  O   CYS A 358      66.868  70.002  52.912  0.00  0.00      PROA O  
ATOM   2883  CB  CYS A 358      64.242  69.790  52.348  0.00  0.00      PROA C  
ATOM   2884  SG  CYS A 358      62.492  69.463  51.986  0.00  0.00      PROA S  
ATOM   2885  N   GLY A 359      67.042  68.329  54.404  0.00  0.00      PROA N  
ATOM   2886  CA  GLY A 359      68.508  68.286  54.513  0.00  0.00      PROA C  
ATOM   2887  C   GLY A 359      69.275  69.590  54.351  0.00  0.00      PROA C  
ATOM   2888  O   GLY A 359      68.978  70.608  54.977  0.00  0.00      PROA O  
ATOM   2889  N   VAL A 360      70.308  69.570  53.490  0.00  0.00      PROA N  
ATOM   2890  CA  VAL A 360      71.009  70.759  53.029  0.00  0.00      PROA C  
ATOM   2891  C   VAL A 360      70.828  70.804  51.510  0.00  0.00      PROA C  
ATOM   2892  O   VAL A 360      71.016  69.758  50.875  0.00  0.00      PROA O  
ATOM   2893  CB  VAL A 360      72.496  70.737  53.395  0.00  0.00      PROA C  
ATOM   2894  CG1 VAL A 360      73.227  71.981  52.849  0.00  0.00      PROA C  
ATOM   2895  CG2 VAL A 360      72.635  70.695  54.930  0.00  0.00      PROA C  
ATOM   2896  N   PRO A 361      70.441  71.914  50.863  0.00  0.00      PROA N  
ATOM   2897  CA  PRO A 361      70.508  72.101  49.410  0.00  0.00      PROA C  
ATOM   2898  C   PRO A 361      71.734  71.529  48.703  0.00  0.00      PROA C  
ATOM   2899  O   PRO A 361      72.861  71.799  49.126  0.00  0.00      PROA O  
ATOM   2900  CB  PRO A 361      70.392  73.621  49.232  0.00  0.00      PROA C  
ATOM   2901  CG  PRO A 361      69.513  74.050  50.409  0.00  0.00      PROA C  
ATOM   2902  CD  PRO A 361      69.974  73.130  51.537  0.00  0.00      PROA C  
ATOM   2903  N   ALA A 362      71.558  70.749  47.616  0.00  0.00      PROA N  
ATOM   2904  CA  ALA A 362      72.672  70.249  46.834  0.00  0.00      PROA C  
ATOM   2905  C   ALA A 362      73.483  71.368  46.169  0.00  0.00      PROA C  
ATOM   2906  O   ALA A 362      72.938  72.365  45.688  0.00  0.00      PROA O  
ATOM   2907  CB  ALA A 362      72.190  69.208  45.805  0.00  0.00      PROA C  
ATOM   2908  N   VAL A 363      74.825  71.244  46.167  0.00  0.00      PROA N  
ATOM   2909  CA  VAL A 363      75.721  72.268  45.648  0.00  0.00      PROA C  
ATOM   2910  C   VAL A 363      75.620  72.419  44.132  0.00  0.00      PROA C  
ATOM   2911  O   VAL A 363      75.734  71.450  43.376  0.00  0.00      PROA O  
ATOM   2912  CB  VAL A 363      77.171  72.042  46.083  0.00  0.00      PROA C  
ATOM   2913  CG1 VAL A 363      78.117  73.112  45.494  0.00  0.00      PROA C  
ATOM   2914  CG2 VAL A 363      77.241  72.087  47.625  0.00  0.00      PROA C  
ATOM   2915  N   LEU A 364      75.408  73.659  43.647  0.00  0.00      PROA N  
ATOM   2916  CA  LEU A 364      75.372  73.962  42.231  0.00  0.00      PROA C  
ATOM   2917  C   LEU A 364      76.740  74.449  41.770  0.00  0.00      PROA C  
ATOM   2918  O   LEU A 364      77.296  75.413  42.301  0.00  0.00      PROA O  
ATOM   2919  CB  LEU A 364      74.270  75.009  41.925  0.00  0.00      PROA C  
ATOM   2920  CG  LEU A 364      74.129  75.450  40.451  0.00  0.00      PROA C  
ATOM   2921  CD1 LEU A 364      73.915  74.263  39.503  0.00  0.00      PROA C  
ATOM   2922  CD2 LEU A 364      72.960  76.436  40.306  0.00  0.00      PROA C  
ATOM   2923  N   LYS A 365      77.342  73.770  40.770  0.00  0.00      PROA N  
ATOM   2924  CA  LYS A 365      78.601  74.182  40.175  0.00  0.00      PROA C  
ATOM   2925  C   LYS A 365      78.507  75.543  39.483  0.00  0.00      PROA C  
ATOM   2926  O   LYS A 365      77.659  75.764  38.617  0.00  0.00      PROA O  
ATOM   2927  CB  LYS A 365      79.148  73.118  39.191  0.00  0.00      PROA C  
ATOM   2928  CG  LYS A 365      79.498  71.782  39.868  0.00  0.00      PROA C  
ATOM   2929  CD  LYS A 365      79.995  70.730  38.858  0.00  0.00      PROA C  
ATOM   2930  CE  LYS A 365      80.334  69.377  39.506  0.00  0.00      PROA C  
ATOM   2931  NZ  LYS A 365      80.769  68.394  38.485  0.00  0.00      PROA N1+
ATOM   2932  N   HIS A 366      79.371  76.495  39.893  0.00  0.00      PROA N  
ATOM   2933  CA  HIS A 366      79.355  77.880  39.439  0.00  0.00      PROA C  
ATOM   2934  C   HIS A 366      78.069  78.621  39.800  0.00  0.00      PROA C  
ATOM   2935  O   HIS A 366      77.584  79.487  39.069  0.00  0.00      PROA O  
ATOM   2936  CB  HIS A 366      79.716  78.027  37.941  0.00  0.00      PROA C  
ATOM   2937  CG  HIS A 366      81.002  77.309  37.624  0.00  0.00      PROA C  
ATOM   2938  CD2 HIS A 366      82.289  77.669  37.884  0.00  0.00      PROA C  
ATOM   2939  ND1 HIS A 366      81.078  76.131  36.909  0.00  0.00      PROA N  
ATOM   2940  CE1 HIS A 366      82.393  75.822  36.786  0.00  0.00      PROA C  
ATOM   2941  NE2 HIS A 366      83.170  76.725  37.367  0.00  0.00      PROA N  
ATOM   2942  N   GLY A 367      77.497  78.305  40.980  0.00  0.00      PROA N  
ATOM   2943  CA  GLY A 367      76.300  78.942  41.506  0.00  0.00      PROA C  
ATOM   2944  C   GLY A 367      76.343  79.107  43.004  0.00  0.00      PROA C  
ATOM   2945  O   GLY A 367      77.115  78.458  43.709  0.00  0.00      PROA O  
ATOM   2946  N   LEU A 368      75.473  79.987  43.526  0.00  0.00      PROA N  
ATOM   2947  CA  LEU A 368      75.233  80.177  44.946  0.00  0.00      PROA C  
ATOM   2948  C   LEU A 368      73.761  79.947  45.238  0.00  0.00      PROA C  
ATOM   2949  O   LEU A 368      72.875  80.526  44.604  0.00  0.00      PROA O  
ATOM   2950  CB  LEU A 368      75.602  81.597  45.480  0.00  0.00      PROA C  
ATOM   2951  CG  LEU A 368      77.032  81.747  46.047  0.00  0.00      PROA C  
ATOM   2952  CD1 LEU A 368      78.094  81.811  44.951  0.00  0.00      PROA C  
ATOM   2953  CD2 LEU A 368      77.131  83.007  46.922  0.00  0.00      PROA C  
ATOM   2954  N   VAL A 369      73.464  79.101  46.243  0.00  0.00      PROA N  
ATOM   2955  CA  VAL A 369      72.165  79.072  46.894  0.00  0.00      PROA C  
ATOM   2956  C   VAL A 369      71.941  80.323  47.749  0.00  0.00      PROA C  
ATOM   2957  O   VAL A 369      72.829  80.792  48.467  0.00  0.00      PROA O  
ATOM   2958  CB  VAL A 369      71.947  77.780  47.687  0.00  0.00      PROA C  
ATOM   2959  CG1 VAL A 369      72.928  77.638  48.870  0.00  0.00      PROA C  
ATOM   2960  CG2 VAL A 369      70.489  77.689  48.174  0.00  0.00      PROA C  
ATOM   2961  N   THR A 370      70.740  80.925  47.673  0.00  0.00      PROA N  
ATOM   2962  CA  THR A 370      70.335  82.028  48.541  0.00  0.00      PROA C  
ATOM   2963  C   THR A 370      69.030  81.667  49.218  0.00  0.00      PROA C  
ATOM   2964  O   THR A 370      68.046  81.308  48.570  0.00  0.00      PROA O  
ATOM   2965  CB  THR A 370      70.211  83.366  47.811  0.00  0.00      PROA C  
ATOM   2966  CG2 THR A 370      69.623  84.476  48.701  0.00  0.00      PROA C  
ATOM   2967  OG1 THR A 370      71.496  83.820  47.398  0.00  0.00      PROA O  
ATOM   2968  N   PHE A 371      69.002  81.723  50.564  0.00  0.00      PROA N  
ATOM   2969  CA  PHE A 371      67.833  81.431  51.377  0.00  0.00      PROA C  
ATOM   2970  C   PHE A 371      66.875  82.614  51.464  0.00  0.00      PROA C  
ATOM   2971  O   PHE A 371      67.270  83.779  51.383  0.00  0.00      PROA O  
ATOM   2972  CB  PHE A 371      68.222  80.978  52.817  0.00  0.00      PROA C  
ATOM   2973  CG  PHE A 371      69.001  79.685  52.784  0.00  0.00      PROA C  
ATOM   2974  CD1 PHE A 371      70.398  79.683  52.612  0.00  0.00      PROA C  
ATOM   2975  CD2 PHE A 371      68.346  78.456  52.978  0.00  0.00      PROA C  
ATOM   2976  CE1 PHE A 371      71.116  78.481  52.580  0.00  0.00      PROA C  
ATOM   2977  CE2 PHE A 371      69.061  77.250  52.953  0.00  0.00      PROA C  
ATOM   2978  CZ  PHE A 371      70.445  77.264  52.748  0.00  0.00      PROA C  
ATOM   2979  N   SER A 372      65.563  82.344  51.642  0.00  0.00      PROA N  
ATOM   2980  CA  SER A 372      64.563  83.402  51.803  0.00  0.00      PROA C  
ATOM   2981  C   SER A 372      64.550  84.014  53.196  0.00  0.00      PROA C  
ATOM   2982  O   SER A 372      64.028  85.111  53.401  0.00  0.00      PROA O  
ATOM   2983  CB  SER A 372      63.114  82.928  51.494  0.00  0.00      PROA C  
ATOM   2984  OG  SER A 372      62.986  82.532  50.127  0.00  0.00      PROA O  
ATOM   2985  N   THR A 373      65.139  83.324  54.192  0.00  0.00      PROA N  
ATOM   2986  CA  THR A 373      65.165  83.758  55.587  0.00  0.00      PROA C  
ATOM   2987  C   THR A 373      66.593  83.876  56.093  0.00  0.00      PROA C  
ATOM   2988  O   THR A 373      67.528  83.257  55.582  0.00  0.00      PROA O  
ATOM   2989  CB  THR A 373      64.391  82.840  56.543  0.00  0.00      PROA C  
ATOM   2990  CG2 THR A 373      62.920  82.753  56.109  0.00  0.00      PROA C  
ATOM   2991  OG1 THR A 373      64.914  81.515  56.562  0.00  0.00      PROA O  
ATOM   2992  N   ARG A 374      66.800  84.696  57.148  0.00  0.00      PROA N  
ATOM   2993  CA  ARG A 374      68.108  84.955  57.731  0.00  0.00      PROA C  
ATOM   2994  C   ARG A 374      68.685  83.774  58.505  0.00  0.00      PROA C  
ATOM   2995  O   ARG A 374      69.898  83.633  58.660  0.00  0.00      PROA O  
ATOM   2996  CB  ARG A 374      68.045  86.189  58.674  0.00  0.00      PROA C  
ATOM   2997  CG  ARG A 374      67.074  86.063  59.874  0.00  0.00      PROA C  
ATOM   2998  CD  ARG A 374      67.057  87.285  60.809  0.00  0.00      PROA C  
ATOM   2999  NE  ARG A 374      68.389  87.343  61.496  0.00  0.00      PROA N  
ATOM   3000  CZ  ARG A 374      68.780  88.332  62.288  0.00  0.00      PROA C  
ATOM   3001  NH1 ARG A 374      68.014  89.368  62.553  0.00  0.00      PROA N1+
ATOM   3002  NH2 ARG A 374      69.975  88.287  62.837  0.00  0.00      PROA N  
ATOM   3003  N   ASN A 375      67.817  82.857  58.979  0.00  0.00      PROA N  
ATOM   3004  CA  ASN A 375      68.209  81.736  59.816  0.00  0.00      PROA C  
ATOM   3005  C   ASN A 375      68.521  80.485  58.993  0.00  0.00      PROA C  
ATOM   3006  O   ASN A 375      68.880  79.447  59.548  0.00  0.00      PROA O  
ATOM   3007  CB  ASN A 375      67.125  81.458  60.906  0.00  0.00      PROA C  
ATOM   3008  CG  ASN A 375      65.732  81.139  60.360  0.00  0.00      PROA C  
ATOM   3009  ND2 ASN A 375      64.796  80.825  61.283  0.00  0.00      PROA N  
ATOM   3010  OD1 ASN A 375      65.450  81.172  59.160  0.00  0.00      PROA O  
ATOM   3011  N   ASN A 376      68.437  80.577  57.642  0.00  0.00      PROA N  
ATOM   3012  CA  ASN A 376      68.789  79.509  56.708  0.00  0.00      PROA C  
ATOM   3013  C   ASN A 376      67.865  78.296  56.870  0.00  0.00      PROA C  
ATOM   3014  O   ASN A 376      68.297  77.152  57.016  0.00  0.00      PROA O  
ATOM   3015  CB  ASN A 376      70.299  79.085  56.728  0.00  0.00      PROA C  
ATOM   3016  CG  ASN A 376      71.300  80.133  56.226  0.00  0.00      PROA C  
ATOM   3017  ND2 ASN A 376      71.086  81.435  56.505  0.00  0.00      PROA N  
ATOM   3018  OD1 ASN A 376      72.276  79.781  55.555  0.00  0.00      PROA O  
ATOM   3019  N   LEU A 377      66.543  78.553  56.888  0.00  0.00      PROA N  
ATOM   3020  CA  LEU A 377      65.499  77.572  57.133  0.00  0.00      PROA C  
ATOM   3021  C   LEU A 377      65.434  76.497  56.032  0.00  0.00      PROA C  
ATOM   3022  O   LEU A 377      65.382  76.810  54.840  0.00  0.00      PROA O  
ATOM   3023  CB  LEU A 377      64.161  78.350  57.275  0.00  0.00      PROA C  
ATOM   3024  CG  LEU A 377      63.040  77.753  58.152  0.00  0.00      PROA C  
ATOM   3025  CD1 LEU A 377      62.487  76.436  57.622  0.00  0.00      PROA C  
ATOM   3026  CD2 LEU A 377      63.453  77.590  59.622  0.00  0.00      PROA C  
ATOM   3027  N   THR A 378      65.472  75.197  56.412  0.00  0.00      PROA N  
ATOM   3028  CA  THR A 378      65.496  74.068  55.471  0.00  0.00      PROA C  
ATOM   3029  C   THR A 378      64.269  73.171  55.569  0.00  0.00      PROA C  
ATOM   3030  O   THR A 378      64.137  72.182  54.848  0.00  0.00      PROA O  
ATOM   3031  CB  THR A 378      66.725  73.165  55.651  0.00  0.00      PROA C  
ATOM   3032  CG2 THR A 378      67.971  73.938  55.183  0.00  0.00      PROA C  
ATOM   3033  OG1 THR A 378      66.930  72.793  57.014  0.00  0.00      PROA O  
ATOM   3034  N   THR A 379      63.309  73.495  56.454  0.00  0.00      PROA N  
ATOM   3035  CA  THR A 379      62.125  72.678  56.701  0.00  0.00      PROA C  
ATOM   3036  C   THR A 379      60.989  73.039  55.757  0.00  0.00      PROA C  
ATOM   3037  O   THR A 379      61.090  73.967  54.956  0.00  0.00      PROA O  
ATOM   3038  CB  THR A 379      61.640  72.662  58.161  0.00  0.00      PROA C  
ATOM   3039  CG2 THR A 379      62.832  72.421  59.100  0.00  0.00      PROA C  
ATOM   3040  OG1 THR A 379      61.001  73.864  58.579  0.00  0.00      PROA O  
ATOM   3041  N   TYR A 380      59.881  72.268  55.809  0.00  0.00      PROA N  
ATOM   3042  CA  TYR A 380      58.661  72.417  55.019  0.00  0.00      PROA C  
ATOM   3043  C   TYR A 380      58.270  73.822  54.525  0.00  0.00      PROA C  
ATOM   3044  O   TYR A 380      58.201  74.783  55.296  0.00  0.00      PROA O  
ATOM   3045  CB  TYR A 380      57.480  71.751  55.776  0.00  0.00      PROA C  
ATOM   3046  CG  TYR A 380      56.169  71.796  55.029  0.00  0.00      PROA C  
ATOM   3047  CD1 TYR A 380      55.997  71.013  53.875  0.00  0.00      PROA C  
ATOM   3048  CD2 TYR A 380      55.083  72.546  55.517  0.00  0.00      PROA C  
ATOM   3049  CE1 TYR A 380      54.752  70.960  53.233  0.00  0.00      PROA C  
ATOM   3050  CE2 TYR A 380      53.832  72.480  54.884  0.00  0.00      PROA C  
ATOM   3051  CZ  TYR A 380      53.667  71.681  53.745  0.00  0.00      PROA C  
ATOM   3052  OH  TYR A 380      52.415  71.613  53.099  0.00  0.00      PROA O  
ATOM   3053  N   LYS A 381      58.008  73.949  53.204  0.00  0.00      PROA N  
ATOM   3054  CA  LYS A 381      57.538  75.161  52.547  0.00  0.00      PROA C  
ATOM   3055  C   LYS A 381      58.513  76.331  52.474  0.00  0.00      PROA C  
ATOM   3056  O   LYS A 381      58.218  77.362  51.868  0.00  0.00      PROA O  
ATOM   3057  CB  LYS A 381      56.118  75.606  52.994  0.00  0.00      PROA C  
ATOM   3058  CG  LYS A 381      54.998  74.674  52.505  0.00  0.00      PROA C  
ATOM   3059  CD  LYS A 381      54.689  74.777  50.999  0.00  0.00      PROA C  
ATOM   3060  CE  LYS A 381      53.525  73.862  50.574  0.00  0.00      PROA C  
ATOM   3061  NZ  LYS A 381      53.212  74.025  49.133  0.00  0.00      PROA N1+
ATOM   3062  N   SER A 382      59.730  76.199  53.040  0.00  0.00      PROA N  
ATOM   3063  CA  SER A 382      60.817  77.138  52.792  0.00  0.00      PROA C  
ATOM   3064  C   SER A 382      61.258  77.160  51.339  0.00  0.00      PROA C  
ATOM   3065  O   SER A 382      61.212  76.149  50.633  0.00  0.00      PROA O  
ATOM   3066  CB  SER A 382      62.061  76.959  53.705  0.00  0.00      PROA C  
ATOM   3067  OG  SER A 382      62.638  75.655  53.608  0.00  0.00      PROA O  
ATOM   3068  N   GLU A 383      61.660  78.349  50.855  0.00  0.00      PROA N  
ATOM   3069  CA  GLU A 383      62.042  78.550  49.476  0.00  0.00      PROA C  
ATOM   3070  C   GLU A 383      63.480  79.029  49.416  0.00  0.00      PROA C  
ATOM   3071  O   GLU A 383      63.888  79.960  50.116  0.00  0.00      PROA O  
ATOM   3072  CB  GLU A 383      61.126  79.585  48.766  0.00  0.00      PROA C  
ATOM   3073  CG  GLU A 383      59.627  79.186  48.765  0.00  0.00      PROA C  
ATOM   3074  CD  GLU A 383      58.733  80.076  47.901  0.00  0.00      PROA C  
ATOM   3075  OE1 GLU A 383      59.213  81.067  47.288  0.00  0.00      PROA O  
ATOM   3076  OE2 GLU A 383      57.507  79.786  47.831  0.00  0.00      PROA O1-
ATOM   3077  N   ILE A 384      64.285  78.399  48.556  0.00  0.00      PROA N  
ATOM   3078  CA  ILE A 384      65.628  78.837  48.234  0.00  0.00      PROA C  
ATOM   3079  C   ILE A 384      65.641  79.237  46.775  0.00  0.00      PROA C  
ATOM   3080  O   ILE A 384      64.841  78.753  45.975  0.00  0.00      PROA O  
ATOM   3081  CB  ILE A 384      66.692  77.766  48.466  0.00  0.00      PROA C  
ATOM   3082  CG1 ILE A 384      66.381  76.445  47.723  0.00  0.00      PROA C  
ATOM   3083  CG2 ILE A 384      66.835  77.539  49.984  0.00  0.00      PROA C  
ATOM   3084  CD  ILE A 384      67.613  75.567  47.512  0.00  0.00      PROA C  
ATOM   3085  N   ARG A 385      66.556  80.133  46.382  0.00  0.00      PROA N  
ATOM   3086  CA  ARG A 385      66.785  80.426  44.984  0.00  0.00      PROA C  
ATOM   3087  C   ARG A 385      68.216  80.059  44.646  0.00  0.00      PROA C  
ATOM   3088  O   ARG A 385      69.165  80.394  45.356  0.00  0.00      PROA O  
ATOM   3089  CB  ARG A 385      66.471  81.904  44.623  0.00  0.00      PROA C  
ATOM   3090  CG  ARG A 385      67.372  82.964  45.292  0.00  0.00      PROA C  
ATOM   3091  CD  ARG A 385      66.994  84.427  45.007  0.00  0.00      PROA C  
ATOM   3092  NE  ARG A 385      65.725  84.729  45.751  0.00  0.00      PROA N  
ATOM   3093  CZ  ARG A 385      64.516  84.857  45.217  0.00  0.00      PROA C  
ATOM   3094  NH1 ARG A 385      64.268  84.688  43.939  0.00  0.00      PROA N1+
ATOM   3095  NH2 ARG A 385      63.506  85.171  46.004  0.00  0.00      PROA N  
ATOM   3096  N   TYR A 386      68.406  79.330  43.536  0.00  0.00      PROA N  
ATOM   3097  CA  TYR A 386      69.711  79.111  42.954  0.00  0.00      PROA C  
ATOM   3098  C   TYR A 386      70.063  80.258  42.026  0.00  0.00      PROA C  
ATOM   3099  O   TYR A 386      69.290  80.651  41.152  0.00  0.00      PROA O  
ATOM   3100  CB  TYR A 386      69.817  77.776  42.177  0.00  0.00      PROA C  
ATOM   3101  CG  TYR A 386      69.946  76.621  43.131  0.00  0.00      PROA C  
ATOM   3102  CD1 TYR A 386      71.210  76.229  43.607  0.00  0.00      PROA C  
ATOM   3103  CD2 TYR A 386      68.822  75.871  43.499  0.00  0.00      PROA C  
ATOM   3104  CE1 TYR A 386      71.344  75.100  44.428  0.00  0.00      PROA C  
ATOM   3105  CE2 TYR A 386      68.949  74.742  44.320  0.00  0.00      PROA C  
ATOM   3106  CZ  TYR A 386      70.213  74.355  44.781  0.00  0.00      PROA C  
ATOM   3107  OH  TYR A 386      70.353  73.204  45.579  0.00  0.00      PROA O  
ATOM   3108  N   SER A 387      71.257  80.835  42.214  0.00  0.00      PROA N  
ATOM   3109  CA  SER A 387      71.766  81.915  41.390  0.00  0.00      PROA C  
ATOM   3110  C   SER A 387      73.030  81.431  40.716  0.00  0.00      PROA C  
ATOM   3111  O   SER A 387      73.869  80.786  41.339  0.00  0.00      PROA O  
ATOM   3112  CB  SER A 387      72.045  83.211  42.214  0.00  0.00      PROA C  
ATOM   3113  OG  SER A 387      73.030  83.040  43.242  0.00  0.00      PROA O  
ATOM   3114  N   CYS A 388      73.209  81.701  39.407  0.00  0.00      PROA N  
ATOM   3115  CA  CYS A 388      74.469  81.411  38.738  0.00  0.00      PROA C  
ATOM   3116  C   CYS A 388      75.452  82.543  38.992  0.00  0.00      PROA C  
ATOM   3117  O   CYS A 388      75.109  83.725  38.925  0.00  0.00      PROA O  
ATOM   3118  CB  CYS A 388      74.316  81.178  37.213  0.00  0.00      PROA C  
ATOM   3119  SG  CYS A 388      73.352  79.678  36.849  0.00  0.00      PROA S  
ATOM   3120  N   GLN A 389      76.703  82.193  39.339  0.00  0.00      PROA N  
ATOM   3121  CA  GLN A 389      77.752  83.136  39.666  0.00  0.00      PROA C  
ATOM   3122  C   GLN A 389      78.159  84.101  38.558  0.00  0.00      PROA C  
ATOM   3123  O   GLN A 389      78.139  83.760  37.376  0.00  0.00      PROA O  
ATOM   3124  CB  GLN A 389      79.034  82.434  40.195  0.00  0.00      PROA C  
ATOM   3125  CG  GLN A 389      78.881  81.833  41.605  0.00  0.00      PROA C  
ATOM   3126  CD  GLN A 389      80.193  81.201  42.082  0.00  0.00      PROA C  
ATOM   3127  NE2 GLN A 389      80.979  81.956  42.884  0.00  0.00      PROA N  
ATOM   3128  OE1 GLN A 389      80.528  80.062  41.745  0.00  0.00      PROA O  
ATOM   3129  N   GLN A 390      78.643  85.295  38.976  0.00  0.00      PROA N  
ATOM   3130  CA  GLN A 390      79.444  86.221  38.186  0.00  0.00      PROA C  
ATOM   3131  C   GLN A 390      78.864  86.704  36.833  0.00  0.00      PROA C  
ATOM   3132  O   GLN A 390      77.740  86.344  36.471  0.00  0.00      PROA O  
ATOM   3133  CB  GLN A 390      80.948  85.742  38.187  0.00  0.00      PROA C  
ATOM   3134  CG  GLN A 390      81.253  84.262  37.792  0.00  0.00      PROA C  
ATOM   3135  CD  GLN A 390      82.681  83.761  38.089  0.00  0.00      PROA C  
ATOM   3136  NE2 GLN A 390      83.533  84.598  38.719  0.00  0.00      PROA N  
ATOM   3137  OE1 GLN A 390      83.022  82.623  37.756  0.00  0.00      PROA O  
ATOM   3138  N   PRO A 391      79.528  87.546  36.035  0.00  0.00      PROA N  
ATOM   3139  CA  PRO A 391      79.061  87.825  34.676  0.00  0.00      PROA C  
ATOM   3140  C   PRO A 391      79.300  86.652  33.741  0.00  0.00      PROA C  
ATOM   3141  O   PRO A 391      78.669  86.589  32.687  0.00  0.00      PROA O  
ATOM   3142  CB  PRO A 391      79.845  89.085  34.249  0.00  0.00      PROA C  
ATOM   3143  CG  PRO A 391      81.002  89.185  35.248  0.00  0.00      PROA C  
ATOM   3144  CD  PRO A 391      80.371  88.643  36.526  0.00  0.00      PROA C  
ATOM   3145  N   TYR A 392      80.237  85.742  34.072  0.00  0.00      PROA N  
ATOM   3146  CA  TYR A 392      80.699  84.704  33.164  0.00  0.00      PROA C  
ATOM   3147  C   TYR A 392      79.754  83.501  33.034  0.00  0.00      PROA C  
ATOM   3148  O   TYR A 392      79.930  82.690  32.129  0.00  0.00      PROA O  
ATOM   3149  CB  TYR A 392      82.120  84.186  33.533  0.00  0.00      PROA C  
ATOM   3150  CG  TYR A 392      83.084  85.319  33.809  0.00  0.00      PROA C  
ATOM   3151  CD1 TYR A 392      83.750  86.033  32.793  0.00  0.00      PROA C  
ATOM   3152  CD2 TYR A 392      83.382  85.631  35.141  0.00  0.00      PROA C  
ATOM   3153  CE1 TYR A 392      84.675  87.043  33.121  0.00  0.00      PROA C  
ATOM   3154  CE2 TYR A 392      84.300  86.625  35.476  0.00  0.00      PROA C  
ATOM   3155  CZ  TYR A 392      84.950  87.333  34.467  0.00  0.00      PROA C  
ATOM   3156  OH  TYR A 392      85.898  88.293  34.868  0.00  0.00      PROA O  
ATOM   3157  N   TYR A 393      78.733  83.342  33.910  0.00  0.00      PROA N  
ATOM   3158  CA  TYR A 393      77.784  82.231  33.854  0.00  0.00      PROA C  
ATOM   3159  C   TYR A 393      76.318  82.672  33.810  0.00  0.00      PROA C  
ATOM   3160  O   TYR A 393      75.934  83.722  34.328  0.00  0.00      PROA O  
ATOM   3161  CB  TYR A 393      77.968  81.222  35.024  0.00  0.00      PROA C  
ATOM   3162  CG  TYR A 393      79.235  80.429  34.856  0.00  0.00      PROA C  
ATOM   3163  CD1 TYR A 393      80.458  80.876  35.388  0.00  0.00      PROA C  
ATOM   3164  CD2 TYR A 393      79.195  79.187  34.202  0.00  0.00      PROA C  
ATOM   3165  CE1 TYR A 393      81.625  80.112  35.232  0.00  0.00      PROA C  
ATOM   3166  CE2 TYR A 393      80.357  78.427  34.037  0.00  0.00      PROA C  
ATOM   3167  CZ  TYR A 393      81.573  78.891  34.547  0.00  0.00      PROA C  
ATOM   3168  OH  TYR A 393      82.731  78.105  34.379  0.00  0.00      PROA O  
ATOM   3169  N   LYS A 394      75.452  81.852  33.172  0.00  0.00      PROA N  
ATOM   3170  CA  LYS A 394      74.027  82.110  33.035  0.00  0.00      PROA C  
ATOM   3171  C   LYS A 394      73.220  80.812  33.116  0.00  0.00      PROA C  
ATOM   3172  O   LYS A 394      73.623  79.768  32.610  0.00  0.00      PROA O  
ATOM   3173  CB  LYS A 394      73.732  82.840  31.693  0.00  0.00      PROA C  
ATOM   3174  CG  LYS A 394      72.247  83.175  31.454  0.00  0.00      PROA C  
ATOM   3175  CD  LYS A 394      71.986  84.093  30.239  0.00  0.00      PROA C  
ATOM   3176  CE  LYS A 394      71.619  83.390  28.915  0.00  0.00      PROA C  
ATOM   3177  NZ  LYS A 394      72.765  82.643  28.336  0.00  0.00      PROA N1+
ATOM   3178  N   MET A 395      72.056  80.829  33.803  0.00  0.00      PROA N  
ATOM   3179  CA  MET A 395      71.176  79.672  33.941  0.00  0.00      PROA C  
ATOM   3180  C   MET A 395      70.462  79.260  32.646  0.00  0.00      PROA C  
ATOM   3181  O   MET A 395      70.050  80.104  31.846  0.00  0.00      PROA O  
ATOM   3182  CB  MET A 395      70.140  79.938  35.066  0.00  0.00      PROA C  
ATOM   3183  CG  MET A 395      69.293  78.715  35.474  0.00  0.00      PROA C  
ATOM   3184  SD  MET A 395      68.254  78.971  36.950  0.00  0.00      PROA S  
ATOM   3185  CE  MET A 395      69.594  79.044  38.175  0.00  0.00      PROA C  
ATOM   3186  N   LEU A 396      70.269  77.940  32.408  0.00  0.00      PROA N  
ATOM   3187  CA  LEU A 396      69.464  77.437  31.297  0.00  0.00      PROA C  
ATOM   3188  C   LEU A 396      68.010  77.905  31.271  0.00  0.00      PROA C  
ATOM   3189  O   LEU A 396      67.312  77.940  32.287  0.00  0.00      PROA O  
ATOM   3190  CB  LEU A 396      69.447  75.883  31.213  0.00  0.00      PROA C  
ATOM   3191  CG  LEU A 396      70.687  75.227  30.573  0.00  0.00      PROA C  
ATOM   3192  CD1 LEU A 396      70.514  73.700  30.554  0.00  0.00      PROA C  
ATOM   3193  CD2 LEU A 396      70.912  75.716  29.135  0.00  0.00      PROA C  
ATOM   3194  N   HIS A 397      67.526  78.275  30.061  0.00  0.00      PROA N  
ATOM   3195  CA  HIS A 397      66.130  78.547  29.725  0.00  0.00      PROA C  
ATOM   3196  C   HIS A 397      65.542  79.779  30.414  0.00  0.00      PROA C  
ATOM   3197  O   HIS A 397      64.344  80.052  30.353  0.00  0.00      PROA O  
ATOM   3198  CB  HIS A 397      65.258  77.269  29.914  0.00  0.00      PROA C  
ATOM   3199  CG  HIS A 397      63.805  77.385  29.524  0.00  0.00      PROA C  
ATOM   3200  CD2 HIS A 397      62.694  77.452  30.312  0.00  0.00      PROA C  
ATOM   3201  ND1 HIS A 397      63.340  77.267  28.230  0.00  0.00      PROA N  
ATOM   3202  CE1 HIS A 397      61.984  77.289  28.285  0.00  0.00      PROA C  
ATOM   3203  NE2 HIS A 397      61.544  77.399  29.530  0.00  0.00      PROA N  
ATOM   3204  N   ASN A 398      65.795  80.687  30.866  1.00 26.97      PROA N  
ATOM   3205  CA  ASN A 398      66.348  81.778  31.694  1.00 26.97      PROA C  
ATOM   3206  C   ASN A 398      66.733  81.361  33.116  1.00 26.97      PROA C  
ATOM   3207  O   ASN A 398      67.861  80.863  33.397  1.00 26.97      PROA O  
ATOM   3208  CB  ASN A 398      65.118  82.700  31.805  1.00 26.97      PROA C  
ATOM   3209  CG  ASN A 398      65.428  84.078  32.363  1.00 26.97      PROA C  
ATOM   3210  ND2 ASN A 398      64.879  85.083  31.716  1.00 26.97      PROA N  
ATOM   3211  OD1 ASN A 398      66.063  84.202  33.436  1.00 26.97      PROA O  
ATOM   3212  N   THR A 399      65.308  79.866  33.630  0.00  0.00      PROA N  
ATOM   3213  CA  THR A 399      64.485  79.096  34.564  0.00  0.00      PROA C  
ATOM   3214  C   THR A 399      64.208  79.860  35.853  0.00  0.00      PROA C  
ATOM   3215  O   THR A 399      65.024  80.669  36.297  0.00  0.00      PROA O  
ATOM   3216  CB  THR A 399      65.083  77.709  34.851  0.00  0.00      PROA C  
ATOM   3217  CG2 THR A 399      64.233  76.855  35.807  0.00  0.00      PROA C  
ATOM   3218  OG1 THR A 399      65.177  76.953  33.648  0.00  0.00      PROA O  
ATOM   3219  N   THR A 400      63.028  79.652  36.492  0.00  0.00      PROA N  
ATOM   3220  CA  THR A 400      62.633  80.360  37.717  0.00  0.00      PROA C  
ATOM   3221  C   THR A 400      63.646  80.202  38.851  0.00  0.00      PROA C  
ATOM   3222  O   THR A 400      64.002  81.162  39.535  0.00  0.00      PROA O  
ATOM   3223  CB  THR A 400      61.200  80.024  38.170  0.00  0.00      PROA C  
ATOM   3224  CG2 THR A 400      61.023  78.533  38.520  0.00  0.00      PROA C  
ATOM   3225  OG1 THR A 400      60.795  80.782  39.307  0.00  0.00      PROA O  
ATOM   3226  N   GLY A 401      64.200  78.977  39.023  0.00  0.00      PROA N  
ATOM   3227  CA  GLY A 401      65.390  78.721  39.836  0.00  0.00      PROA C  
ATOM   3228  C   GLY A 401      65.120  78.658  41.311  0.00  0.00      PROA C  
ATOM   3229  O   GLY A 401      66.040  78.544  42.120  0.00  0.00      PROA O  
ATOM   3230  N   VAL A 402      63.835  78.707  41.699  0.00  0.00      PROA N  
ATOM   3231  CA  VAL A 402      63.403  78.590  43.075  0.00  0.00      PROA C  
ATOM   3232  C   VAL A 402      63.075  77.144  43.397  0.00  0.00      PROA C  
ATOM   3233  O   VAL A 402      62.395  76.444  42.646  0.00  0.00      PROA O  
ATOM   3234  CB  VAL A 402      62.254  79.521  43.471  0.00  0.00      PROA C  
ATOM   3235  CG1 VAL A 402      62.708  80.980  43.268  0.00  0.00      PROA C  
ATOM   3236  CG2 VAL A 402      60.961  79.231  42.682  0.00  0.00      PROA C  
ATOM   3237  N   TYR A 403      63.593  76.651  44.532  0.00  0.00      PROA N  
ATOM   3238  CA  TYR A 403      63.374  75.298  44.995  0.00  0.00      PROA C  
ATOM   3239  C   TYR A 403      62.689  75.372  46.338  0.00  0.00      PROA C  
ATOM   3240  O   TYR A 403      63.051  76.160  47.212  0.00  0.00      PROA O  
ATOM   3241  CB  TYR A 403      64.648  74.403  45.085  0.00  0.00      PROA C  
ATOM   3242  CG  TYR A 403      65.113  73.946  43.727  0.00  0.00      PROA C  
ATOM   3243  CD1 TYR A 403      65.546  74.878  42.771  0.00  0.00      PROA C  
ATOM   3244  CD2 TYR A 403      65.173  72.576  43.404  0.00  0.00      PROA C  
ATOM   3245  CE1 TYR A 403      65.964  74.469  41.504  0.00  0.00      PROA C  
ATOM   3246  CE2 TYR A 403      65.622  72.156  42.142  0.00  0.00      PROA C  
ATOM   3247  CZ  TYR A 403      65.997  73.112  41.190  0.00  0.00      PROA C  
ATOM   3248  OH  TYR A 403      66.364  72.739  39.887  0.00  0.00      PROA O  
ATOM   3249  N   THR A 404      61.638  74.558  46.507  0.00  0.00      PROA N  
ATOM   3250  CA  THR A 404      60.770  74.585  47.671  0.00  0.00      PROA C  
ATOM   3251  C   THR A 404      60.897  73.253  48.377  0.00  0.00      PROA C  
ATOM   3252  O   THR A 404      61.015  72.201  47.744  0.00  0.00      PROA O  
ATOM   3253  CB  THR A 404      59.297  74.896  47.347  0.00  0.00      PROA C  
ATOM   3254  CG2 THR A 404      59.211  76.051  46.335  0.00  0.00      PROA C  
ATOM   3255  OG1 THR A 404      58.553  73.805  46.806  0.00  0.00      PROA O  
ATOM   3256  N   CYS A 405      60.918  73.259  49.724  0.00  0.00      PROA N  
ATOM   3257  CA  CYS A 405      60.915  72.035  50.508  0.00  0.00      PROA C  
ATOM   3258  C   CYS A 405      59.532  71.387  50.494  0.00  0.00      PROA C  
ATOM   3259  O   CYS A 405      58.563  71.914  51.047  0.00  0.00      PROA O  
ATOM   3260  CB  CYS A 405      61.403  72.295  51.964  0.00  0.00      PROA C  
ATOM   3261  SG  CYS A 405      61.457  70.830  53.053  0.00  0.00      PROA S  
ATOM   3262  N   SER A 406      59.416  70.216  49.836  0.00  0.00      PROA N  
ATOM   3263  CA  SER A 406      58.165  69.482  49.697  0.00  0.00      PROA C  
ATOM   3264  C   SER A 406      57.780  68.711  50.952  0.00  0.00      PROA C  
ATOM   3265  O   SER A 406      58.585  68.483  51.854  0.00  0.00      PROA O  
ATOM   3266  CB  SER A 406      58.173  68.495  48.489  0.00  0.00      PROA C  
ATOM   3267  OG  SER A 406      59.190  67.493  48.607  0.00  0.00      PROA O  
ATOM   3268  N   ALA A 407      56.515  68.236  51.019  0.00  0.00      PROA N  
ATOM   3269  CA  ALA A 407      56.009  67.425  52.115  0.00  0.00      PROA C  
ATOM   3270  C   ALA A 407      56.645  66.036  52.168  0.00  0.00      PROA C  
ATOM   3271  O   ALA A 407      56.679  65.372  53.204  0.00  0.00      PROA O  
ATOM   3272  CB  ALA A 407      54.486  67.270  51.948  0.00  0.00      PROA C  
ATOM   3273  N   HIS A 408      57.219  65.589  51.030  0.00  0.00      PROA N  
ATOM   3274  CA  HIS A 408      57.973  64.354  50.911  0.00  0.00      PROA C  
ATOM   3275  C   HIS A 408      59.369  64.466  51.519  0.00  0.00      PROA C  
ATOM   3276  O   HIS A 408      60.056  63.466  51.724  0.00  0.00      PROA O  
ATOM   3277  CB  HIS A 408      58.111  63.931  49.426  0.00  0.00      PROA C  
ATOM   3278  CG  HIS A 408      56.779  63.715  48.754  0.00  0.00      PROA C  
ATOM   3279  CD2 HIS A 408      56.016  62.588  48.677  0.00  0.00      PROA C  
ATOM   3280  ND1 HIS A 408      56.173  64.632  47.917  0.00  0.00      PROA N  
ATOM   3281  CE1 HIS A 408      55.069  64.038  47.398  0.00  0.00      PROA C  
ATOM   3282  NE2 HIS A 408      54.932  62.794  47.831  0.00  0.00      PROA N  
ATOM   3283  N   GLY A 409      59.825  65.703  51.831  0.00  0.00      PROA N  
ATOM   3284  CA  GLY A 409      61.129  65.961  52.438  0.00  0.00      PROA C  
ATOM   3285  C   GLY A 409      62.227  66.127  51.424  0.00  0.00      PROA C  
ATOM   3286  O   GLY A 409      63.396  65.870  51.707  0.00  0.00      PROA O  
ATOM   3287  N   THR A 410      61.874  66.575  50.203  0.00  0.00      PROA N  
ATOM   3288  CA  THR A 410      62.839  66.825  49.131  0.00  0.00      PROA C  
ATOM   3289  C   THR A 410      62.705  68.234  48.577  0.00  0.00      PROA C  
ATOM   3290  O   THR A 410      61.602  68.769  48.434  0.00  0.00      PROA O  
ATOM   3291  CB  THR A 410      62.780  65.827  47.968  0.00  0.00      PROA C  
ATOM   3292  CG2 THR A 410      63.048  64.403  48.476  0.00  0.00      PROA C  
ATOM   3293  OG1 THR A 410      61.528  65.805  47.289  0.00  0.00      PROA O  
ATOM   3294  N   TRP A 411      63.841  68.889  48.246  0.00  0.00      PROA N  
ATOM   3295  CA  TRP A 411      63.848  70.108  47.447  0.00  0.00      PROA C  
ATOM   3296  C   TRP A 411      63.324  69.878  46.038  0.00  0.00      PROA C  
ATOM   3297  O   TRP A 411      63.771  68.975  45.329  0.00  0.00      PROA O  
ATOM   3298  CB  TRP A 411      65.263  70.735  47.331  0.00  0.00      PROA C  
ATOM   3299  CG  TRP A 411      65.812  71.212  48.633  0.00  0.00      PROA C  
ATOM   3300  CD1 TRP A 411      66.795  70.615  49.375  0.00  0.00      PROA C  
ATOM   3301  CD2 TRP A 411      65.367  72.357  49.378  0.00  0.00      PROA C  
ATOM   3302  CE2 TRP A 411      66.112  72.374  50.577  0.00  0.00      PROA C  
ATOM   3303  CE3 TRP A 411      64.412  73.348  49.148  0.00  0.00      PROA C  
ATOM   3304  NE1 TRP A 411      66.959  71.311  50.547  0.00  0.00      PROA N  
ATOM   3305  CZ2 TRP A 411      65.911  73.338  51.553  0.00  0.00      PROA C  
ATOM   3306  CZ3 TRP A 411      64.226  74.333  50.122  0.00  0.00      PROA C  
ATOM   3307  CH2 TRP A 411      64.959  74.327  51.305  0.00  0.00      PROA C  
ATOM   3308  N   THR A 412      62.355  70.699  45.598  0.00  0.00      PROA N  
ATOM   3309  CA  THR A 412      61.714  70.516  44.300  0.00  0.00      PROA C  
ATOM   3310  C   THR A 412      61.394  71.854  43.679  0.00  0.00      PROA C  
ATOM   3311  O   THR A 412      61.097  72.830  44.368  0.00  0.00      PROA O  
ATOM   3312  CB  THR A 412      60.408  69.703  44.330  0.00  0.00      PROA C  
ATOM   3313  CG2 THR A 412      60.704  68.221  44.606  0.00  0.00      PROA C  
ATOM   3314  OG1 THR A 412      59.523  70.151  45.351  0.00  0.00      PROA O  
ATOM   3315  N   ASN A 413      61.436  71.921  42.338  0.00  0.00      PROA N  
ATOM   3316  CA  ASN A 413      60.892  73.032  41.577  0.00  0.00      PROA C  
ATOM   3317  C   ASN A 413      59.894  72.440  40.591  0.00  0.00      PROA C  
ATOM   3318  O   ASN A 413      60.011  71.283  40.187  0.00  0.00      PROA O  
ATOM   3319  CB  ASN A 413      61.995  73.878  40.873  0.00  0.00      PROA C  
ATOM   3320  CG  ASN A 413      62.566  73.243  39.609  0.00  0.00      PROA C  
ATOM   3321  ND2 ASN A 413      63.365  72.175  39.779  0.00  0.00      PROA N  
ATOM   3322  OD1 ASN A 413      62.305  73.675  38.485  0.00  0.00      PROA O  
ATOM   3323  N   GLU A 414      58.865  73.216  40.202  0.00  0.00      PROA N  
ATOM   3324  CA  GLU A 414      57.820  72.749  39.307  0.00  0.00      PROA C  
ATOM   3325  C   GLU A 414      58.267  72.331  37.901  0.00  0.00      PROA C  
ATOM   3326  O   GLU A 414      57.807  71.309  37.386  0.00  0.00      PROA O  
ATOM   3327  CB  GLU A 414      56.641  73.761  39.246  0.00  0.00      PROA C  
ATOM   3328  CG  GLU A 414      56.972  75.156  38.651  0.00  0.00      PROA C  
ATOM   3329  CD  GLU A 414      55.811  76.150  38.713  0.00  0.00      PROA C  
ATOM   3330  OE1 GLU A 414      54.704  75.809  39.209  0.00  0.00      PROA O  
ATOM   3331  OE2 GLU A 414      56.002  77.308  38.252  0.00  0.00      PROA O1-
ATOM   3332  N   VAL A 415      59.167  73.090  37.230  0.00  0.00      PROA N  
ATOM   3333  CA  VAL A 415      59.528  72.789  35.846  0.00  0.00      PROA C  
ATOM   3334  C   VAL A 415      60.505  71.629  35.661  0.00  0.00      PROA C  
ATOM   3335  O   VAL A 415      60.336  70.834  34.735  0.00  0.00      PROA O  
ATOM   3336  CB  VAL A 415      59.969  73.999  35.019  0.00  0.00      PROA C  
ATOM   3337  CG1 VAL A 415      58.795  74.992  34.904  0.00  0.00      PROA C  
ATOM   3338  CG2 VAL A 415      61.212  74.692  35.598  0.00  0.00      PROA C  
ATOM   3339  N   LEU A 416      61.521  71.454  36.539  0.00  0.00      PROA N  
ATOM   3340  CA  LEU A 416      62.407  70.295  36.461  0.00  0.00      PROA C  
ATOM   3341  C   LEU A 416      61.872  69.177  37.352  0.00  0.00      PROA C  
ATOM   3342  O   LEU A 416      61.073  68.361  36.893  0.00  0.00      PROA O  
ATOM   3343  CB  LEU A 416      63.911  70.605  36.715  0.00  0.00      PROA C  
ATOM   3344  CG  LEU A 416      64.492  71.756  35.859  0.00  0.00      PROA C  
ATOM   3345  CD1 LEU A 416      65.946  72.051  36.260  0.00  0.00      PROA C  
ATOM   3346  CD2 LEU A 416      64.412  71.458  34.355  0.00  0.00      PROA C  
ATOM   3347  N   LYS A 417      62.296  69.138  38.634  0.00  0.00      PROA N  
ATOM   3348  CA  LYS A 417      61.889  68.212  39.683  0.00  0.00      PROA C  
ATOM   3349  C   LYS A 417      62.919  68.316  40.808  0.00  0.00      PROA C  
ATOM   3350  O   LYS A 417      63.262  69.411  41.254  0.00  0.00      PROA O  
ATOM   3351  CB  LYS A 417      61.616  66.723  39.264  0.00  0.00      PROA C  
ATOM   3352  CG  LYS A 417      62.717  66.007  38.448  0.00  0.00      PROA C  
ATOM   3353  CD  LYS A 417      62.508  64.478  38.424  0.00  0.00      PROA C  
ATOM   3354  CE  LYS A 417      63.639  63.715  37.711  0.00  0.00      PROA C  
ATOM   3355  NZ  LYS A 417      63.386  62.253  37.736  0.00  0.00      PROA N1+
ATOM   3356  N   ARG A 418      63.452  67.168  41.271  0.00  0.00      PROA N  
ATOM   3357  CA  ARG A 418      64.639  67.019  42.096  0.00  0.00      PROA C  
ATOM   3358  C   ARG A 418      65.904  67.608  41.477  0.00  0.00      PROA C  
ATOM   3359  O   ARG A 418      66.742  68.196  42.162  0.00  0.00      PROA O  
ATOM   3360  CB  ARG A 418      64.878  65.501  42.324  0.00  0.00      PROA C  
ATOM   3361  CG  ARG A 418      63.849  64.838  43.267  0.00  0.00      PROA C  
ATOM   3362  CD  ARG A 418      64.258  64.875  44.745  0.00  0.00      PROA C  
ATOM   3363  NE  ARG A 418      65.385  63.895  44.904  0.00  0.00      PROA N  
ATOM   3364  CZ  ARG A 418      66.294  63.904  45.870  0.00  0.00      PROA C  
ATOM   3365  NH1 ARG A 418      66.425  64.889  46.730  0.00  0.00      PROA N1+
ATOM   3366  NH2 ARG A 418      67.124  62.884  45.971  0.00  0.00      PROA N  
ATOM   3367  N   SER A 419      66.071  67.431  40.149  0.00  0.00      PROA N  
ATOM   3368  CA  SER A 419      67.243  67.834  39.380  0.00  0.00      PROA C  
ATOM   3369  C   SER A 419      67.589  69.310  39.487  0.00  0.00      PROA C  
ATOM   3370  O   SER A 419      66.720  70.179  39.420  0.00  0.00      PROA O  
ATOM   3371  CB  SER A 419      67.093  67.505  37.868  0.00  0.00      PROA C  
ATOM   3372  OG  SER A 419      66.830  66.110  37.676  0.00  0.00      PROA O  
ATOM   3373  N   LEU A 420      68.888  69.622  39.670  0.00  0.00      PROA N  
ATOM   3374  CA  LEU A 420      69.421  70.972  39.763  0.00  0.00      PROA C  
ATOM   3375  C   LEU A 420      69.376  71.759  38.448  0.00  0.00      PROA C  
ATOM   3376  O   LEU A 420      69.350  71.143  37.375  0.00  0.00      PROA O  
ATOM   3377  CB  LEU A 420      70.873  70.968  40.310  0.00  0.00      PROA C  
ATOM   3378  CG  LEU A 420      71.028  70.490  41.769  0.00  0.00      PROA C  
ATOM   3379  CD1 LEU A 420      72.487  70.676  42.213  0.00  0.00      PROA C  
ATOM   3380  CD2 LEU A 420      70.085  71.234  42.730  0.00  0.00      PROA C  
ATOM   3381  N   PRO A 421      69.348  73.102  38.452  0.00  0.00      PROA N  
ATOM   3382  CA  PRO A 421      69.659  73.902  37.270  0.00  0.00      PROA C  
ATOM   3383  C   PRO A 421      71.028  73.613  36.668  0.00  0.00      PROA C  
ATOM   3384  O   PRO A 421      71.875  72.984  37.302  0.00  0.00      PROA O  
ATOM   3385  CB  PRO A 421      69.577  75.366  37.759  0.00  0.00      PROA C  
ATOM   3386  CG  PRO A 421      68.889  75.289  39.124  0.00  0.00      PROA C  
ATOM   3387  CD  PRO A 421      69.371  73.944  39.652  0.00  0.00      PROA C  
ATOM   3388  N   THR A 422      71.280  74.095  35.440  0.00  0.00      PROA N  
ATOM   3389  CA  THR A 422      72.624  74.082  34.870  0.00  0.00      PROA C  
ATOM   3390  C   THR A 422      73.025  75.508  34.581  0.00  0.00      PROA C  
ATOM   3391  O   THR A 422      72.322  76.244  33.887  0.00  0.00      PROA O  
ATOM   3392  CB  THR A 422      72.751  73.261  33.591  0.00  0.00      PROA C  
ATOM   3393  CG2 THR A 422      74.198  73.237  33.067  0.00  0.00      PROA C  
ATOM   3394  OG1 THR A 422      72.376  71.909  33.833  0.00  0.00      PROA O  
ATOM   3395  N   CYS A 423      74.183  75.940  35.118  0.00  0.00      PROA N  
ATOM   3396  CA  CYS A 423      74.783  77.218  34.786  0.00  0.00      PROA C  
ATOM   3397  C   CYS A 423      75.735  77.021  33.614  0.00  0.00      PROA C  
ATOM   3398  O   CYS A 423      76.742  76.321  33.725  0.00  0.00      PROA O  
ATOM   3399  CB  CYS A 423      75.582  77.806  35.983  0.00  0.00      PROA C  
ATOM   3400  SG  CYS A 423      74.549  78.153  37.439  0.00  0.00      PROA S  
ATOM   3401  N   LEU A 424      75.439  77.627  32.448  0.00  0.00      PROA N  
ATOM   3402  CA  LEU A 424      76.305  77.562  31.286  0.00  0.00      PROA C  
ATOM   3403  C   LEU A 424      77.207  78.792  31.213  0.00  0.00      PROA C  
ATOM   3404  O   LEU A 424      76.774  79.883  31.598  0.00  0.00      PROA O  
ATOM   3405  CB  LEU A 424      75.543  77.437  29.941  0.00  0.00      PROA C  
ATOM   3406  CG  LEU A 424      74.807  76.100  29.704  0.00  0.00      PROA C  
ATOM   3407  CD1 LEU A 424      74.297  76.049  28.256  0.00  0.00      PROA C  
ATOM   3408  CD2 LEU A 424      75.687  74.868  29.968  0.00  0.00      PROA C  
ATOM   3409  N   PRO A 425      78.455  78.686  30.755  0.00  0.00      PROA N  
ATOM   3410  CA  PRO A 425      79.251  79.811  30.271  0.00  0.00      PROA C  
ATOM   3411  C   PRO A 425      78.534  80.857  29.428  0.00  0.00      PROA C  
ATOM   3412  O   PRO A 425      77.855  80.506  28.459  0.00  0.00      PROA O  
ATOM   3413  CB  PRO A 425      80.384  79.142  29.485  0.00  0.00      PROA C  
ATOM   3414  CG  PRO A 425      80.582  77.816  30.214  0.00  0.00      PROA C  
ATOM   3415  CD  PRO A 425      79.148  77.412  30.539  0.00  0.00      PROA C  
ATOM   3416  N   VAL A 426      78.702  82.152  29.741  0.00  0.00      PROA N  
ATOM   3417  CA  VAL A 426      78.344  83.236  28.846  0.00  0.00      PROA C  
ATOM   3418  C   VAL A 426      79.348  83.304  27.697  0.00  0.00      PROA C  
ATOM   3419  O   VAL A 426      80.547  83.060  27.863  0.00  0.00      PROA O  
ATOM   3420  CB  VAL A 426      78.188  84.579  29.564  0.00  0.00      PROA C  
ATOM   3421  CG1 VAL A 426      79.503  85.385  29.634  0.00  0.00      PROA C  
ATOM   3422  CG2 VAL A 426      77.076  85.392  28.871  0.00  0.00      PROA C  
ATOM   3423  N   CYS A 427      78.871  83.616  26.481  0.00  0.00      PROA N  
ATOM   3424  CA  CYS A 427      79.692  83.582  25.291  0.00  0.00      PROA C  
ATOM   3425  C   CYS A 427      79.816  84.960  24.671  0.00  0.00      PROA C  
ATOM   3426  O   CYS A 427      78.908  85.788  24.750  0.00  0.00      PROA O  
ATOM   3427  CB  CYS A 427      79.152  82.547  24.266  0.00  0.00      PROA C  
ATOM   3428  SG  CYS A 427      77.499  82.887  23.561  0.00  0.00      PROA S  
ATOM   3429  N   GLY A 428      80.975  85.237  24.036  0.00  0.00      PROA N  
ATOM   3430  CA  GLY A 428      81.186  86.398  23.176  0.00  0.00      PROA C  
ATOM   3431  C   GLY A 428      80.992  87.766  23.788  0.00  0.00      PROA C  
ATOM   3432  O   GLY A 428      80.515  88.677  23.114  0.00  0.00      PROA O  
ATOM   3433  N   LEU A 429      81.381  87.956  25.062  0.00  0.00      PROA N  
ATOM   3434  CA  LEU A 429      81.274  89.233  25.759  0.00  0.00      PROA C  
ATOM   3435  C   LEU A 429      82.626  89.676  26.325  0.00  0.00      PROA C  
ATOM   3436  O   LEU A 429      82.791  89.721  27.551  0.00  0.00      PROA O  
ATOM   3437  CB  LEU A 429      80.232  89.171  26.911  0.00  0.00      PROA C  
ATOM   3438  CG  LEU A 429      78.761  89.083  26.454  0.00  0.00      PROA C  
ATOM   3439  CD1 LEU A 429      77.845  88.817  27.656  0.00  0.00      PROA C  
ATOM   3440  CD2 LEU A 429      78.314  90.363  25.733  0.00  0.00      PROA C  
ATOM   3441  N   PRO A 430      83.635  89.990  25.499  0.00  0.00      PROA N  
ATOM   3442  CA  PRO A 430      84.903  90.538  25.971  0.00  0.00      PROA C  
ATOM   3443  C   PRO A 430      84.755  91.850  26.734  0.00  0.00      PROA C  
ATOM   3444  O   PRO A 430      83.789  92.592  26.539  0.00  0.00      PROA O  
ATOM   3445  CB  PRO A 430      85.712  90.706  24.677  0.00  0.00      PROA C  
ATOM   3446  CG  PRO A 430      84.664  91.114  23.644  0.00  0.00      PROA C  
ATOM   3447  CD  PRO A 430      83.428  90.318  24.081  0.00  0.00      PROA C  
ATOM   3448  N   LYS A 431      85.711  92.155  27.632  0.00  0.00      PROA N  
ATOM   3449  CA  LYS A 431      85.636  93.331  28.481  0.00  0.00      PROA C  
ATOM   3450  C   LYS A 431      86.462  94.495  27.941  0.00  0.00      PROA C  
ATOM   3451  O   LYS A 431      86.515  95.573  28.537  0.00  0.00      PROA O  
ATOM   3452  CB  LYS A 431      86.031  93.000  29.949  0.00  0.00      PROA C  
ATOM   3453  CG  LYS A 431      84.943  92.249  30.747  0.00  0.00      PROA C  
ATOM   3454  CD  LYS A 431      84.786  90.756  30.393  0.00  0.00      PROA C  
ATOM   3455  CE  LYS A 431      83.708  90.009  31.197  0.00  0.00      PROA C  
ATOM   3456  NZ  LYS A 431      82.348  90.457  30.798  0.00  0.00      PROA N1+
ATOM   3457  N   PHE A 432      87.100  94.314  26.766  0.00  0.00      PROA N  
ATOM   3458  CA  PHE A 432      88.071  95.242  26.210  0.00  0.00      PROA C  
ATOM   3459  C   PHE A 432      87.802  95.552  24.738  0.00  0.00      PROA C  
ATOM   3460  O   PHE A 432      87.040  94.867  24.053  0.00  0.00      PROA O  
ATOM   3461  CB  PHE A 432      89.525  94.704  26.354  0.00  0.00      PROA C  
ATOM   3462  CG  PHE A 432      89.876  94.530  27.810  0.00  0.00      PROA C  
ATOM   3463  CD1 PHE A 432      90.301  95.631  28.572  0.00  0.00      PROA C  
ATOM   3464  CD2 PHE A 432      89.806  93.267  28.424  0.00  0.00      PROA C  
ATOM   3465  CE1 PHE A 432      90.633  95.477  29.925  0.00  0.00      PROA C  
ATOM   3466  CE2 PHE A 432      90.140  93.108  29.773  0.00  0.00      PROA C  
ATOM   3467  CZ  PHE A 432      90.555  94.214  30.525  0.00  0.00      PROA C  
ATOM   3468  N   SER A 433      88.426  96.641  24.235  0.00  0.00      PROA N  
ATOM   3469  CA  SER A 433      88.327  97.127  22.859  0.00  0.00      PROA C  
ATOM   3470  C   SER A 433      89.731  97.504  22.371  0.00  0.00      PROA C  
ATOM   3471  O   SER A 433      90.652  97.655  23.175  0.00  0.00      PROA O  
ATOM   3472  CB  SER A 433      87.350  98.339  22.754  0.00  0.00      PROA C  
ATOM   3473  OG  SER A 433      87.150  98.809  21.413  0.00  0.00      PROA O  
ATOM   3474  N   ARG A 434      89.949  97.635  21.039  0.00  0.00      PROA N  
ATOM   3475  CA  ARG A 434      91.276  97.569  20.418  0.00  0.00      PROA C  
ATOM   3476  C   ARG A 434      91.646  98.675  19.417  0.00  0.00      PROA C  
ATOM   3477  O   ARG A 434      90.788  99.395  18.903  0.00  0.00      PROA O  
ATOM   3478  CB  ARG A 434      91.448  96.207  19.690  0.00  0.00      PROA C  
ATOM   3479  CG  ARG A 434      90.299  95.875  18.712  0.00  0.00      PROA C  
ATOM   3480  CD  ARG A 434      90.520  94.561  17.953  0.00  0.00      PROA C  
ATOM   3481  NE  ARG A 434      89.206  94.242  17.306  0.00  0.00      PROA N  
ATOM   3482  CZ  ARG A 434      88.579  93.088  17.496  0.00  0.00      PROA C  
ATOM   3483  NH1 ARG A 434      89.210  91.975  17.763  0.00  0.00      PROA N1+
ATOM   3484  NH2 ARG A 434      87.268  93.060  17.407  0.00  0.00      PROA N  
ATOM   3485  N   ASP A 435      92.974  98.801  19.132  0.00  0.00      PROA N  
ATOM   3486  CA  ASP A 435      93.630  99.759  18.239  0.00  0.00      PROA C  
ATOM   3487  C   ASP A 435      94.918  99.130  17.602  0.00  0.00      PROA C  
ATOM   3488  O   ASP A 435      95.004  97.910  17.447  0.00  0.00      PROA O  
ATOM   3489  CB  ASP A 435      94.002 101.049  19.041  0.00  0.00      PROA C  
ATOM   3490  CG  ASP A 435      92.779 101.842  19.475  0.00  0.00      PROA C  
ATOM   3491  OD1 ASP A 435      91.981 102.261  18.592  0.00  0.00      PROA O  
ATOM   3492  OD2 ASP A 435      92.648 102.145  20.691  0.00  0.00      PROA O1-
ATOM   3493  N   ASP A 436      95.934  99.970  17.240  0.00  0.00      PROA N  
ATOM   3494  CA  ASP A 436      97.309  99.683  16.777  0.00  0.00      PROA C  
ATOM   3495  C   ASP A 436      97.537  99.365  15.266  0.00  0.00      PROA C  
ATOM   3496  O   ASP A 436      96.628  99.509  14.451  0.00  0.00      PROA O  
ATOM   3497  CB  ASP A 436      98.118  98.782  17.764  0.00  0.00      PROA C  
ATOM   3498  CG  ASP A 436      98.405  99.459  19.104  0.00  0.00      PROA C  
ATOM   3499  OD1 ASP A 436      98.173 100.686  19.269  0.00  0.00      PROA O  
ATOM   3500  OD2 ASP A 436      98.979  98.769  19.990  0.00  0.00      PROA O1-
ATOM   3501  N   ASP A 437      98.795  99.013  14.848  0.00  0.00      PROA N  
ATOM   3502  CA  ASP A 437      99.217  98.609  13.492  0.00  0.00      PROA C  
ATOM   3503  C   ASP A 437     100.315  97.497  13.509  0.00  0.00      PROA C  
ATOM   3504  O   ASP A 437     101.301  97.632  14.231  0.00  0.00      PROA O  
ATOM   3505  CB  ASP A 437      99.820  99.823  12.726  0.00  0.00      PROA C  
ATOM   3506  CG  ASP A 437      98.757 100.811  12.279  0.00  0.00      PROA C  
ATOM   3507  OD1 ASP A 437      97.801 100.405  11.566  0.00  0.00      PROA O  
ATOM   3508  OD2 ASP A 437      98.917 102.032  12.549  0.00  0.00      PROA O1-
ATOM   3509  N   ASP A 438     100.142  96.392  12.720  0.00  0.00      PROA N  
ATOM   3510  CA  ASP A 438     101.063  95.277  12.416  0.00  0.00      PROA C  
ATOM   3511  C   ASP A 438     100.711  93.884  13.033  0.00  0.00      PROA C  
ATOM   3512  O   ASP A 438     101.177  93.526  14.114  0.00  0.00      PROA O  
ATOM   3513  CB  ASP A 438     102.574  95.653  12.553  0.00  0.00      PROA C  
ATOM   3514  CG  ASP A 438     103.524  94.680  11.869  0.00  0.00      PROA C  
ATOM   3515  OD1 ASP A 438     103.091  93.915  10.969  0.00  0.00      PROA O  
ATOM   3516  OD2 ASP A 438     104.751  94.756  12.156  0.00  0.00      PROA O1-
ATOM   3517  N   LYS A 439      99.881  93.052  12.341  0.00  0.00      PROA N  
ATOM   3518  CA  LYS A 439      99.431  91.737  12.822  0.00  0.00      PROA C  
ATOM   3519  C   LYS A 439      99.853  90.527  11.986  0.00  0.00      PROA C  
ATOM   3520  O   LYS A 439     100.903  89.938  12.218  0.00  0.00      PROA O  
ATOM   3521  CB  LYS A 439      97.890  91.699  13.078  0.00  0.00      PROA C  
ATOM   3522  CG  LYS A 439      97.494  92.215  14.473  0.00  0.00      PROA C  
ATOM   3523  CD  LYS A 439      95.980  92.416  14.790  0.00  0.00      PROA C  
ATOM   3524  CE  LYS A 439      95.549  92.031  16.228  0.00  0.00      PROA C  
ATOM   3525  NZ  LYS A 439      94.554  92.978  16.804  0.00  0.00      PROA N1+
ATOM   3526  N   ILE A 440      99.013  90.094  11.018  0.00  0.00      PROA N  
ATOM   3527  CA  ILE A 440      99.301  88.962  10.147  0.00  0.00      PROA C  
ATOM   3528  C   ILE A 440      99.866  89.549   8.859  0.00  0.00      PROA C  
ATOM   3529  O   ILE A 440     100.875  90.254   8.896  0.00  0.00      PROA O  
ATOM   3530  CB  ILE A 440      98.091  88.029  10.028  0.00  0.00      PROA C  
ATOM   3531  CG1 ILE A 440      98.382  86.741   9.228  0.00  0.00      PROA C  
ATOM   3532  CG2 ILE A 440      96.796  88.740   9.575  0.00  0.00      PROA C  
ATOM   3533  CD  ILE A 440      99.346  85.822   9.972  0.00  0.00      PROA C  
ATOM   3534  N   PHE A 441      99.239  89.376   7.683  0.00  0.00      PROA N  
ATOM   3535  CA  PHE A 441      99.437  90.325   6.603  0.00  0.00      PROA C  
ATOM   3536  C   PHE A 441      98.675  91.622   6.897  0.00  0.00      PROA C  
ATOM   3537  O   PHE A 441      97.453  91.686   6.793  0.00  0.00      PROA O  
ATOM   3538  CB  PHE A 441      99.085  89.748   5.199  0.00  0.00      PROA C  
ATOM   3539  CG  PHE A 441     100.285  89.120   4.530  0.00  0.00      PROA C  
ATOM   3540  CD1 PHE A 441     101.128  88.223   5.208  0.00  0.00      PROA C  
ATOM   3541  CD2 PHE A 441     100.574  89.422   3.186  0.00  0.00      PROA C  
ATOM   3542  CE1 PHE A 441     102.230  87.644   4.565  0.00  0.00      PROA C  
ATOM   3543  CE2 PHE A 441     101.679  88.853   2.542  0.00  0.00      PROA C  
ATOM   3544  CZ  PHE A 441     102.513  87.967   3.234  0.00  0.00      PROA C  
ATOM   3545  N   ASN A 442      99.415  92.683   7.292  0.00  0.00      PROA N  
ATOM   3546  CA  ASN A 442      98.948  94.061   7.414  0.00  0.00      PROA C  
ATOM   3547  C   ASN A 442      97.735  94.342   8.319  0.00  0.00      PROA C  
ATOM   3548  O   ASN A 442      96.789  95.019   7.912  0.00  0.00      PROA O  
ATOM   3549  CB  ASN A 442      98.748  94.708   6.013  0.00  0.00      PROA C  
ATOM   3550  CG  ASN A 442     100.027  94.583   5.190  0.00  0.00      PROA C  
ATOM   3551  ND2 ASN A 442     100.000  93.754   4.122  0.00  0.00      PROA N  
ATOM   3552  OD1 ASN A 442     101.038  95.234   5.476  0.00  0.00      PROA O  
ATOM   3553  N   GLY A 443      97.738  93.860   9.585  0.00  0.00      PROA N  
ATOM   3554  CA  GLY A 443      96.725  94.229  10.605  0.00  0.00      PROA C  
ATOM   3555  C   GLY A 443      97.201  95.194  11.695  0.00  0.00      PROA C  
ATOM   3556  O   GLY A 443      97.773  96.232  11.387  0.00  0.00      PROA O  
ATOM   3557  N   ARG A 444      96.954  94.900  13.004  0.00  0.00      PROA N  
ATOM   3558  CA  ARG A 444      97.011  95.846  14.144  0.00  0.00      PROA C  
ATOM   3559  C   ARG A 444      97.195  95.279  15.605  0.00  0.00      PROA C  
ATOM   3560  O   ARG A 444      96.160  95.018  16.203  0.00  0.00      PROA O  
ATOM   3561  CB  ARG A 444      95.716  96.728  14.121  0.00  0.00      PROA C  
ATOM   3562  CG  ARG A 444      94.295  96.097  14.160  0.00  0.00      PROA C  
ATOM   3563  CD  ARG A 444      93.721  95.459  12.888  0.00  0.00      PROA C  
ATOM   3564  NE  ARG A 444      92.416  94.864  13.326  0.00  0.00      PROA N  
ATOM   3565  CZ  ARG A 444      91.252  95.495  13.349  0.00  0.00      PROA C  
ATOM   3566  NH1 ARG A 444      90.968  96.545  12.621  0.00  0.00      PROA N1+
ATOM   3567  NH2 ARG A 444      90.343  95.019  14.174  0.00  0.00      PROA N  
ATOM   3568  N   PRO A 445      98.356  94.991  16.262  0.00  0.00      PROA N  
ATOM   3569  CA  PRO A 445      98.531  94.041  17.389  0.00  0.00      PROA C  
ATOM   3570  C   PRO A 445      97.496  94.022  18.507  0.00  0.00      PROA C  
ATOM   3571  O   PRO A 445      96.908  95.050  18.837  0.00  0.00      PROA O  
ATOM   3572  CB  PRO A 445      99.962  94.267  17.907  0.00  0.00      PROA C  
ATOM   3573  CG  PRO A 445     100.288  95.686  17.470  0.00  0.00      PROA C  
ATOM   3574  CD  PRO A 445      99.556  95.797  16.132  0.00  0.00      PROA C  
ATOM   3575  N   ALA A 446      97.211  92.828  19.077  0.00  0.00      PROA N  
ATOM   3576  CA  ALA A 446      96.101  92.609  19.981  0.00  0.00      PROA C  
ATOM   3577  C   ALA A 446      96.105  93.474  21.231  0.00  0.00      PROA C  
ATOM   3578  O   ALA A 446      97.132  93.727  21.861  0.00  0.00      PROA O  
ATOM   3579  CB  ALA A 446      95.990  91.125  20.383  0.00  0.00      PROA C  
ATOM   3580  N   GLN A 447      94.898  93.941  21.624  0.00  0.00      PROA N  
ATOM   3581  CA  GLN A 447      94.717  94.583  22.909  0.00  0.00      PROA C  
ATOM   3582  C   GLN A 447      94.245  93.521  23.869  0.00  0.00      PROA C  
ATOM   3583  O   GLN A 447      93.070  93.154  23.856  0.00  0.00      PROA O  
ATOM   3584  CB  GLN A 447      93.730  95.788  22.903  0.00  0.00      PROA C  
ATOM   3585  CG  GLN A 447      94.373  97.199  22.766  0.00  0.00      PROA C  
ATOM   3586  CD  GLN A 447      95.171  97.521  21.495  0.00  0.00      PROA C  
ATOM   3587  NE2 GLN A 447      94.970  96.752  20.405  0.00  0.00      PROA N  
ATOM   3588  OE1 GLN A 447      95.932  98.489  21.471  0.00  0.00      PROA O  
ATOM   3589  N   LYS A 448      95.167  93.010  24.706  0.00  0.00      PROA N  
ATOM   3590  CA  LYS A 448      94.963  92.087  25.809  0.00  0.00      PROA C  
ATOM   3591  C   LYS A 448      93.764  91.129  25.694  0.00  0.00      PROA C  
ATOM   3592  O   LYS A 448      93.791  90.159  24.936  0.00  0.00      PROA O  
ATOM   3593  CB  LYS A 448      95.023  92.880  27.143  0.00  0.00      PROA C  
ATOM   3594  CG  LYS A 448      95.159  92.029  28.416  0.00  0.00      PROA C  
ATOM   3595  CD  LYS A 448      96.529  91.335  28.550  0.00  0.00      PROA C  
ATOM   3596  CE  LYS A 448      96.616  90.485  29.825  0.00  0.00      PROA C  
ATOM   3597  NZ  LYS A 448      97.947  89.854  29.972  0.00  0.00      PROA N1+
ATOM   3598  N   GLY A 449      92.668  91.390  26.445  0.00  0.00      PROA N  
ATOM   3599  CA  GLY A 449      91.472  90.551  26.500  0.00  0.00      PROA C  
ATOM   3600  C   GLY A 449      90.406  90.862  25.479  0.00  0.00      PROA C  
ATOM   3601  O   GLY A 449      89.230  90.598  25.709  0.00  0.00      PROA O  
ATOM   3602  N   THR A 450      90.763  91.433  24.312  0.00  0.00      PROA N  
ATOM   3603  CA  THR A 450      89.792  91.696  23.237  0.00  0.00      PROA C  
ATOM   3604  C   THR A 450      89.454  90.422  22.462  0.00  0.00      PROA C  
ATOM   3605  O   THR A 450      88.403  90.309  21.832  0.00  0.00      PROA O  
ATOM   3606  CB  THR A 450      90.234  92.794  22.264  0.00  0.00      PROA C  
ATOM   3607  CG2 THR A 450      89.079  93.240  21.354  0.00  0.00      PROA C  
ATOM   3608  OG1 THR A 450      90.641  93.959  22.971  0.00  0.00      PROA O  
ATOM   3609  N   THR A 451      90.323  89.382  22.540  0.00  0.00      PROA N  
ATOM   3610  CA  THR A 451      90.067  88.075  21.911  0.00  0.00      PROA C  
ATOM   3611  C   THR A 451      90.186  86.951  22.952  0.00  0.00      PROA C  
ATOM   3612  O   THR A 451      91.116  86.143  22.889  0.00  0.00      PROA O  
ATOM   3613  CB  THR A 451      91.012  87.777  20.737  0.00  0.00      PROA C  
ATOM   3614  CG2 THR A 451      90.455  86.646  19.861  0.00  0.00      PROA C  
ATOM   3615  OG1 THR A 451      91.153  88.905  19.880  0.00  0.00      PROA O  
ATOM   3616  N   PRO A 452      89.310  86.830  23.953  0.00  0.00      PROA N  
ATOM   3617  CA  PRO A 452      89.496  85.922  25.086  0.00  0.00      PROA C  
ATOM   3618  C   PRO A 452      89.253  84.462  24.718  0.00  0.00      PROA C  
ATOM   3619  O   PRO A 452      89.709  83.561  25.421  0.00  0.00      PROA O  
ATOM   3620  CB  PRO A 452      88.472  86.429  26.113  0.00  0.00      PROA C  
ATOM   3621  CG  PRO A 452      87.339  87.000  25.260  0.00  0.00      PROA C  
ATOM   3622  CD  PRO A 452      88.093  87.634  24.094  0.00  0.00      PROA C  
ATOM   3623  N   TRP A 453      88.501  84.198  23.641  0.00  0.00      PROA N  
ATOM   3624  CA  TRP A 453      88.168  82.864  23.184  0.00  0.00      PROA C  
ATOM   3625  C   TRP A 453      89.296  82.145  22.466  0.00  0.00      PROA C  
ATOM   3626  O   TRP A 453      89.224  80.933  22.253  0.00  0.00      PROA O  
ATOM   3627  CB  TRP A 453      86.939  82.915  22.244  0.00  0.00      PROA C  
ATOM   3628  CG  TRP A 453      86.972  84.031  21.247  0.00  0.00      PROA C  
ATOM   3629  CD1 TRP A 453      87.644  84.064  20.053  0.00  0.00      PROA C  
ATOM   3630  CD2 TRP A 453      86.289  85.289  21.372  0.00  0.00      PROA C  
ATOM   3631  CE2 TRP A 453      86.623  86.050  20.228  0.00  0.00      PROA C  
ATOM   3632  CE3 TRP A 453      85.430  85.822  22.333  0.00  0.00      PROA C  
ATOM   3633  NE1 TRP A 453      87.432  85.281  19.444  0.00  0.00      PROA N  
ATOM   3634  CZ2 TRP A 453      86.169  87.349  20.060  0.00  0.00      PROA C  
ATOM   3635  CZ3 TRP A 453      84.966  87.128  22.157  0.00  0.00      PROA C  
ATOM   3636  CH2 TRP A 453      85.341  87.884  21.050  0.00  0.00      PROA C  
ATOM   3637  N   ILE A 454      90.353  82.875  22.056  0.00  0.00      PROA N  
ATOM   3638  CA  ILE A 454      91.484  82.329  21.325  0.00  0.00      PROA C  
ATOM   3639  C   ILE A 454      92.194  81.215  22.105  0.00  0.00      PROA C  
ATOM   3640  O   ILE A 454      92.467  81.304  23.308  0.00  0.00      PROA O  
ATOM   3641  CB  ILE A 454      92.432  83.448  20.863  0.00  0.00      PROA C  
ATOM   3642  CG1 ILE A 454      92.728  83.390  19.341  0.00  0.00      PROA C  
ATOM   3643  CG2 ILE A 454      93.719  83.561  21.711  0.00  0.00      PROA C  
ATOM   3644  CD  ILE A 454      93.458  82.132  18.862  0.00  0.00      PROA C  
ATOM   3645  N   ALA A 455      92.480  80.103  21.414  0.00  0.00      PROA N  
ATOM   3646  CA  ALA A 455      93.201  78.977  21.939  0.00  0.00      PROA C  
ATOM   3647  C   ALA A 455      94.392  78.720  21.036  0.00  0.00      PROA C  
ATOM   3648  O   ALA A 455      94.337  78.934  19.824  0.00  0.00      PROA O  
ATOM   3649  CB  ALA A 455      92.302  77.726  22.016  0.00  0.00      PROA C  
ATOM   3650  N   MET A 456      95.515  78.277  21.613  0.00  0.00      PROA N  
ATOM   3651  CA  MET A 456      96.721  78.005  20.867  0.00  0.00      PROA C  
ATOM   3652  C   MET A 456      97.008  76.514  20.946  0.00  0.00      PROA C  
ATOM   3653  O   MET A 456      96.993  75.916  22.024  0.00  0.00      PROA O  
ATOM   3654  CB  MET A 456      97.899  78.803  21.472  0.00  0.00      PROA C  
ATOM   3655  CG  MET A 456      99.070  78.986  20.493  0.00  0.00      PROA C  
ATOM   3656  SD  MET A 456     100.345  80.152  21.073  0.00  0.00      PROA S  
ATOM   3657  CE  MET A 456     101.128  78.969  22.198  0.00  0.00      PROA C  
ATOM   3658  N   LEU A 457      97.259  75.877  19.786  0.00  0.00      PROA N  
ATOM   3659  CA  LEU A 457      97.609  74.475  19.690  0.00  0.00      PROA C  
ATOM   3660  C   LEU A 457      99.120  74.361  19.561  0.00  0.00      PROA C  
ATOM   3661  O   LEU A 457      99.712  74.818  18.579  0.00  0.00      PROA O  
ATOM   3662  CB  LEU A 457      96.973  73.764  18.460  0.00  0.00      PROA C  
ATOM   3663  CG  LEU A 457      95.487  73.360  18.573  0.00  0.00      PROA C  
ATOM   3664  CD1 LEU A 457      94.528  74.551  18.692  0.00  0.00      PROA C  
ATOM   3665  CD2 LEU A 457      95.077  72.478  17.381  0.00  0.00      PROA C  
ATOM   3666  N   SER A 458      99.778  73.739  20.553  0.00  0.00      PROA N  
ATOM   3667  CA  SER A 458     101.215  73.502  20.535  0.00  0.00      PROA C  
ATOM   3668  C   SER A 458     101.507  72.067  20.860  0.00  0.00      PROA C  
ATOM   3669  O   SER A 458     100.819  71.447  21.668  0.00  0.00      PROA O  
ATOM   3670  CB  SER A 458     102.015  74.304  21.597  0.00  0.00      PROA C  
ATOM   3671  OG  SER A 458     101.982  75.699  21.330  0.00  0.00      PROA O  
ATOM   3672  N   GLN A 459     102.574  71.489  20.275  0.00  0.00      PROA N  
ATOM   3673  CA  GLN A 459     103.188  70.291  20.816  0.00  0.00      PROA C  
ATOM   3674  C   GLN A 459     103.720  70.496  22.241  0.00  0.00      PROA C  
ATOM   3675  O   GLN A 459     103.777  71.612  22.760  0.00  0.00      PROA O  
ATOM   3676  CB  GLN A 459     104.290  69.688  19.897  0.00  0.00      PROA C  
ATOM   3677  CG  GLN A 459     103.791  69.195  18.511  0.00  0.00      PROA C  
ATOM   3678  CD  GLN A 459     103.686  70.303  17.458  0.00  0.00      PROA C  
ATOM   3679  NE2 GLN A 459     103.205  69.921  16.251  0.00  0.00      PROA N  
ATOM   3680  OE1 GLN A 459     104.028  71.469  17.669  0.00  0.00      PROA O  
ATOM   3681  N   LEU A 460     104.146  69.411  22.919  0.00  0.00      PROA N  
ATOM   3682  CA  LEU A 460     104.655  69.449  24.285  0.00  0.00      PROA C  
ATOM   3683  C   LEU A 460     105.867  70.363  24.482  0.00  0.00      PROA C  
ATOM   3684  O   LEU A 460     106.063  70.938  25.554  0.00  0.00      PROA O  
ATOM   3685  CB  LEU A 460     104.988  68.027  24.798  0.00  0.00      PROA C  
ATOM   3686  CG  LEU A 460     103.807  67.028  24.781  0.00  0.00      PROA C  
ATOM   3687  CD1 LEU A 460     104.261  65.679  25.361  0.00  0.00      PROA C  
ATOM   3688  CD2 LEU A 460     102.578  67.549  25.544  0.00  0.00      PROA C  
ATOM   3689  N   ASN A 461     106.690  70.551  23.424  0.00  0.00      PROA N  
ATOM   3690  CA  ASN A 461     107.804  71.489  23.392  0.00  0.00      PROA C  
ATOM   3691  C   ASN A 461     107.394  72.953  23.624  0.00  0.00      PROA C  
ATOM   3692  O   ASN A 461     108.149  73.737  24.201  0.00  0.00      PROA O  
ATOM   3693  CB  ASN A 461     108.671  71.313  22.102  0.00  0.00      PROA C  
ATOM   3694  CG  ASN A 461     108.005  71.722  20.783  0.00  0.00      PROA C  
ATOM   3695  ND2 ASN A 461     108.806  71.704  19.694  0.00  0.00      PROA N  
ATOM   3696  OD1 ASN A 461     106.826  72.070  20.690  0.00  0.00      PROA O  
ATOM   3697  N   GLY A 462     106.179  73.347  23.183  0.00  0.00      PROA N  
ATOM   3698  CA  GLY A 462     105.615  74.681  23.367  0.00  0.00      PROA C  
ATOM   3699  C   GLY A 462     105.625  75.528  22.122  0.00  0.00      PROA C  
ATOM   3700  O   GLY A 462     105.310  76.714  22.175  0.00  0.00      PROA O  
ATOM   3701  N   GLN A 463     105.959  74.954  20.949  0.00  0.00      PROA N  
ATOM   3702  CA  GLN A 463     105.911  75.677  19.689  0.00  0.00      PROA C  
ATOM   3703  C   GLN A 463     104.477  75.638  19.134  0.00  0.00      PROA C  
ATOM   3704  O   GLN A 463     103.942  74.541  18.959  0.00  0.00      PROA O  
ATOM   3705  CB  GLN A 463     106.884  75.049  18.656  0.00  0.00      PROA C  
ATOM   3706  CG  GLN A 463     107.089  75.854  17.340  0.00  0.00      PROA C  
ATOM   3707  CD  GLN A 463     107.525  77.311  17.541  0.00  0.00      PROA C  
ATOM   3708  NE2 GLN A 463     108.600  77.515  18.334  0.00  0.00      PROA N  
ATOM   3709  OE1 GLN A 463     106.943  78.258  17.001  0.00  0.00      PROA O  
ATOM   3710  N   PRO A 464     103.752  76.733  18.890  0.00  0.00      PROA N  
ATOM   3711  CA  PRO A 464     102.465  76.698  18.194  0.00  0.00      PROA C  
ATOM   3712  C   PRO A 464     102.502  76.134  16.781  0.00  0.00      PROA C  
ATOM   3713  O   PRO A 464     103.442  76.403  16.030  0.00  0.00      PROA O  
ATOM   3714  CB  PRO A 464     101.980  78.154  18.223  0.00  0.00      PROA C  
ATOM   3715  CG  PRO A 464     103.263  78.979  18.326  0.00  0.00      PROA C  
ATOM   3716  CD  PRO A 464     104.156  78.107  19.208  0.00  0.00      PROA C  
ATOM   3717  N   PHE A 465     101.462  75.371  16.391  0.00  0.00      PROA N  
ATOM   3718  CA  PHE A 465     101.281  74.937  15.016  0.00  0.00      PROA C  
ATOM   3719  C   PHE A 465      99.929  75.377  14.449  0.00  0.00      PROA C  
ATOM   3720  O   PHE A 465      99.779  75.508  13.234  0.00  0.00      PROA O  
ATOM   3721  CB  PHE A 465     101.466  73.394  14.870  0.00  0.00      PROA C  
ATOM   3722  CG  PHE A 465     100.479  72.553  15.654  0.00  0.00      PROA C  
ATOM   3723  CD1 PHE A 465     100.759  72.161  16.974  0.00  0.00      PROA C  
ATOM   3724  CD2 PHE A 465      99.320  72.049  15.036  0.00  0.00      PROA C  
ATOM   3725  CE1 PHE A 465      99.911  71.281  17.658  0.00  0.00      PROA C  
ATOM   3726  CE2 PHE A 465      98.456  71.188  15.725  0.00  0.00      PROA C  
ATOM   3727  CZ  PHE A 465      98.758  70.794  17.033  0.00  0.00      PROA C  
ATOM   3728  N   CYS A 466      98.936  75.673  15.311  0.00  0.00      PROA N  
ATOM   3729  CA  CYS A 466      97.591  76.022  14.886  0.00  0.00      PROA C  
ATOM   3730  C   CYS A 466      96.921  76.877  15.950  0.00  0.00      PROA C  
ATOM   3731  O   CYS A 466      97.370  76.971  17.094  0.00  0.00      PROA O  
ATOM   3732  CB  CYS A 466      96.695  74.774  14.615  0.00  0.00      PROA C  
ATOM   3733  SG  CYS A 466      96.903  74.085  12.945  0.00  0.00      PROA S  
ATOM   3734  N   GLY A 467      95.810  77.533  15.569  0.00  0.00      PROA N  
ATOM   3735  CA  GLY A 467      94.923  78.250  16.469  0.00  0.00      PROA C  
ATOM   3736  C   GLY A 467      93.644  77.481  16.671  0.00  0.00      PROA C  
ATOM   3737  O   GLY A 467      93.333  76.523  15.964  0.00  0.00      PROA O  
ATOM   3738  N   GLY A 468      92.844  77.892  17.658  0.00  0.00      PROA N  
ATOM   3739  CA  GLY A 468      91.521  77.347  17.883  0.00  0.00      PROA C  
ATOM   3740  C   GLY A 468      90.690  78.345  18.623  0.00  0.00      PROA C  
ATOM   3741  O   GLY A 468      91.130  79.451  18.932  0.00  0.00      PROA O  
ATOM   3742  N   SER A 469      89.454  77.968  18.963  0.00  0.00      PROA N  
ATOM   3743  CA  SER A 469      88.580  78.824  19.744  0.00  0.00      PROA C  
ATOM   3744  C   SER A 469      87.748  78.023  20.716  0.00  0.00      PROA C  
ATOM   3745  O   SER A 469      87.250  76.941  20.408  0.00  0.00      PROA O  
ATOM   3746  CB  SER A 469      87.657  79.729  18.889  0.00  0.00      PROA C  
ATOM   3747  OG  SER A 469      86.961  78.985  17.888  0.00  0.00      PROA O  
ATOM   3748  N   LEU A 470      87.630  78.541  21.953  0.00  0.00      PROA N  
ATOM   3749  CA  LEU A 470      86.876  77.956  23.045  0.00  0.00      PROA C  
ATOM   3750  C   LEU A 470      85.369  77.936  22.758  0.00  0.00      PROA C  
ATOM   3751  O   LEU A 470      84.751  78.968  22.488  0.00  0.00      PROA O  
ATOM   3752  CB  LEU A 470      87.196  78.757  24.338  0.00  0.00      PROA C  
ATOM   3753  CG  LEU A 470      87.104  78.014  25.692  0.00  0.00      PROA C  
ATOM   3754  CD1 LEU A 470      87.336  79.004  26.842  0.00  0.00      PROA C  
ATOM   3755  CD2 LEU A 470      85.811  77.233  25.938  0.00  0.00      PROA C  
ATOM   3756  N   LEU A 471      84.748  76.745  22.823  0.00  0.00      PROA N  
ATOM   3757  CA  LEU A 471      83.324  76.518  22.693  0.00  0.00      PROA C  
ATOM   3758  C   LEU A 471      82.804  75.933  23.999  0.00  0.00      PROA C  
ATOM   3759  O   LEU A 471      83.367  74.984  24.553  0.00  0.00      PROA O  
ATOM   3760  CB  LEU A 471      82.964  75.521  21.556  0.00  0.00      PROA C  
ATOM   3761  CG  LEU A 471      82.772  76.133  20.152  0.00  0.00      PROA C  
ATOM   3762  CD1 LEU A 471      84.025  76.817  19.597  0.00  0.00      PROA C  
ATOM   3763  CD2 LEU A 471      82.308  75.032  19.190  0.00  0.00      PROA C  
ATOM   3764  N   GLY A 472      81.682  76.484  24.516  0.00  0.00      PROA N  
ATOM   3765  CA  GLY A 472      81.089  76.089  25.796  0.00  0.00      PROA C  
ATOM   3766  C   GLY A 472      82.042  76.050  26.970  0.00  0.00      PROA C  
ATOM   3767  O   GLY A 472      82.889  76.923  27.149  0.00  0.00      PROA O  
ATOM   3768  N   SER A 473      81.900  75.040  27.844  0.00  0.00      PROA N  
ATOM   3769  CA  SER A 473      82.780  74.885  28.993  0.00  0.00      PROA C  
ATOM   3770  C   SER A 473      84.110  74.209  28.706  0.00  0.00      PROA C  
ATOM   3771  O   SER A 473      85.071  74.407  29.448  0.00  0.00      PROA O  
ATOM   3772  CB  SER A 473      82.076  74.117  30.153  0.00  0.00      PROA C  
ATOM   3773  OG  SER A 473      81.500  72.874  29.724  0.00  0.00      PROA O  
ATOM   3774  N   ASN A 474      84.232  73.376  27.645  0.00  0.00      PROA N  
ATOM   3775  CA  ASN A 474      85.362  72.456  27.611  0.00  0.00      PROA C  
ATOM   3776  C   ASN A 474      85.699  71.891  26.227  0.00  0.00      PROA C  
ATOM   3777  O   ASN A 474      86.313  70.829  26.103  0.00  0.00      PROA O  
ATOM   3778  CB  ASN A 474      85.087  71.288  28.621  0.00  0.00      PROA C  
ATOM   3779  CG  ASN A 474      86.319  70.782  29.373  0.00  0.00      PROA C  
ATOM   3780  ND2 ASN A 474      87.370  71.622  29.474  0.00  0.00      PROA N  
ATOM   3781  OD1 ASN A 474      86.342  69.657  29.879  0.00  0.00      PROA O  
ATOM   3782  N   TRP A 475      85.334  72.606  25.151  0.00  0.00      PROA N  
ATOM   3783  CA  TRP A 475      85.631  72.210  23.787  0.00  0.00      PROA C  
ATOM   3784  C   TRP A 475      86.439  73.290  23.089  0.00  0.00      PROA C  
ATOM   3785  O   TRP A 475      86.265  74.480  23.354  0.00  0.00      PROA O  
ATOM   3786  CB  TRP A 475      84.328  71.969  22.980  0.00  0.00      PROA C  
ATOM   3787  CG  TRP A 475      83.508  70.828  23.488  0.00  0.00      PROA C  
ATOM   3788  CD1 TRP A 475      82.500  70.875  24.418  0.00  0.00      PROA C  
ATOM   3789  CD2 TRP A 475      83.609  69.462  23.056  0.00  0.00      PROA C  
ATOM   3790  CE2 TRP A 475      82.634  68.732  23.777  0.00  0.00      PROA C  
ATOM   3791  CE3 TRP A 475      84.403  68.807  22.111  0.00  0.00      PROA C  
ATOM   3792  NE1 TRP A 475      81.981  69.611  24.595  0.00  0.00      PROA N  
ATOM   3793  CZ2 TRP A 475      82.441  67.374  23.576  0.00  0.00      PROA C  
ATOM   3794  CZ3 TRP A 475      84.183  67.447  21.885  0.00  0.00      PROA C  
ATOM   3795  CH2 TRP A 475      83.225  66.741  22.609  0.00  0.00      PROA C  
ATOM   3796  N   VAL A 476      87.342  72.914  22.163  0.00  0.00      PROA N  
ATOM   3797  CA  VAL A 476      87.882  73.867  21.201  0.00  0.00      PROA C  
ATOM   3798  C   VAL A 476      87.572  73.421  19.786  0.00  0.00      PROA C  
ATOM   3799  O   VAL A 476      87.699  72.249  19.420  0.00  0.00      PROA O  
ATOM   3800  CB  VAL A 476      89.363  74.245  21.329  0.00  0.00      PROA C  
ATOM   3801  CG1 VAL A 476      89.593  74.939  22.678  0.00  0.00      PROA C  
ATOM   3802  CG2 VAL A 476      90.296  73.035  21.185  0.00  0.00      PROA C  
ATOM   3803  N   LEU A 477      87.127  74.380  18.956  0.00  0.00      PROA N  
ATOM   3804  CA  LEU A 477      86.919  74.205  17.534  0.00  0.00      PROA C  
ATOM   3805  C   LEU A 477      88.164  74.709  16.824  0.00  0.00      PROA C  
ATOM   3806  O   LEU A 477      88.746  75.738  17.177  0.00  0.00      PROA O  
ATOM   3807  CB  LEU A 477      85.648  74.955  17.060  0.00  0.00      PROA C  
ATOM   3808  CG  LEU A 477      85.065  74.574  15.677  0.00  0.00      PROA C  
ATOM   3809  CD1 LEU A 477      83.574  74.943  15.631  0.00  0.00      PROA C  
ATOM   3810  CD2 LEU A 477      85.759  75.253  14.490  0.00  0.00      PROA C  
ATOM   3811  N   THR A 478      88.639  73.959  15.826  0.00  0.00      PROA N  
ATOM   3812  CA  THR A 478      89.841  74.281  15.080  0.00  0.00      PROA C  
ATOM   3813  C   THR A 478      89.687  73.631  13.715  0.00  0.00      PROA C  
ATOM   3814  O   THR A 478      88.734  72.892  13.468  0.00  0.00      PROA O  
ATOM   3815  CB  THR A 478      91.128  73.850  15.799  0.00  0.00      PROA C  
ATOM   3816  CG2 THR A 478      91.133  72.333  16.022  0.00  0.00      PROA C  
ATOM   3817  OG1 THR A 478      92.316  74.189  15.091  0.00  0.00      PROA O  
ATOM   3818  N   ALA A 479      90.575  73.929  12.752  0.00  0.00      PROA N  
ATOM   3819  CA  ALA A 479      90.598  73.285  11.458  0.00  0.00      PROA C  
ATOM   3820  C   ALA A 479      90.944  71.798  11.559  0.00  0.00      PROA C  
ATOM   3821  O   ALA A 479      91.802  71.393  12.341  0.00  0.00      PROA O  
ATOM   3822  CB  ALA A 479      91.584  74.006  10.521  0.00  0.00      PROA C  
ATOM   3823  N   ALA A 480      90.288  70.934  10.764  0.00  0.00      PROA N  
ATOM   3824  CA  ALA A 480      90.524  69.504  10.766  0.00  0.00      PROA C  
ATOM   3825  C   ALA A 480      91.954  69.112  10.383  0.00  0.00      PROA C  
ATOM   3826  O   ALA A 480      92.549  68.207  10.973  0.00  0.00      PROA O  
ATOM   3827  CB  ALA A 480      89.527  68.794   9.839  0.00  0.00      PROA C  
ATOM   3828  N   HIS A 481      92.559  69.820   9.406  0.00  0.00      PROA N  
ATOM   3829  CA  HIS A 481      93.893  69.519   8.913  0.00  0.00      PROA C  
ATOM   3830  C   HIS A 481      95.020  69.767   9.921  0.00  0.00      PROA C  
ATOM   3831  O   HIS A 481      96.124  69.239   9.780  0.00  0.00      PROA O  
ATOM   3832  CB  HIS A 481      94.204  70.281   7.598  0.00  0.00      PROA C  
ATOM   3833  CG  HIS A 481      94.455  71.759   7.744  0.00  0.00      PROA C  
ATOM   3834  CD2 HIS A 481      95.636  72.442   7.755  0.00  0.00      PROA C  
ATOM   3835  ND1 HIS A 481      93.474  72.720   7.656  0.00  0.00      PROA N  
ATOM   3836  CE1 HIS A 481      94.086  73.925   7.632  0.00  0.00      PROA C  
ATOM   3837  NE2 HIS A 481      95.404  73.809   7.694  0.00  0.00      PROA N  
ATOM   3838  N   CYS A 482      94.765  70.544  10.995  0.00  0.00      PROA N  
ATOM   3839  CA  CYS A 482      95.657  70.682  12.141  0.00  0.00      PROA C  
ATOM   3840  C   CYS A 482      95.918  69.368  12.876  0.00  0.00      PROA C  
ATOM   3841  O   CYS A 482      97.021  69.110  13.359  0.00  0.00      PROA O  
ATOM   3842  CB  CYS A 482      95.100  71.697  13.170  0.00  0.00      PROA C  
ATOM   3843  SG  CYS A 482      95.055  73.380  12.498  0.00  0.00      PROA S  
ATOM   3844  N   LEU A 483      94.894  68.504  12.977  0.00  0.00      PROA N  
ATOM   3845  CA  LEU A 483      94.867  67.357  13.864  0.00  0.00      PROA C  
ATOM   3846  C   LEU A 483      95.402  66.060  13.256  0.00  0.00      PROA C  
ATOM   3847  O   LEU A 483      95.211  64.973  13.805  0.00  0.00      PROA O  
ATOM   3848  CB  LEU A 483      93.401  67.106  14.304  0.00  0.00      PROA C  
ATOM   3849  CG  LEU A 483      92.791  68.065  15.359  0.00  0.00      PROA C  
ATOM   3850  CD1 LEU A 483      93.811  68.660  16.344  0.00  0.00      PROA C  
ATOM   3851  CD2 LEU A 483      91.953  69.169  14.710  0.00  0.00      PROA C  
ATOM   3852  N   HIS A 484      96.122  66.104  12.128  0.00  0.00      PROA N  
ATOM   3853  CA  HIS A 484      96.706  64.902  11.566  0.00  0.00      PROA C  
ATOM   3854  C   HIS A 484      98.025  65.222  10.903  0.00  0.00      PROA C  
ATOM   3855  O   HIS A 484      98.273  66.346  10.462  0.00  0.00      PROA O  
ATOM   3856  CB  HIS A 484      95.752  64.199  10.563  0.00  0.00      PROA C  
ATOM   3857  CG  HIS A 484      95.393  65.009   9.346  0.00  0.00      PROA C  
ATOM   3858  CD2 HIS A 484      94.233  65.643   9.023  0.00  0.00      PROA C  
ATOM   3859  ND1 HIS A 484      96.175  65.063   8.214  0.00  0.00      PROA N  
ATOM   3860  CE1 HIS A 484      95.474  65.735   7.271  0.00  0.00      PROA C  
ATOM   3861  NE2 HIS A 484      94.286  66.104   7.714  0.00  0.00      PROA N  
ATOM   3862  N   HIS A 485      98.943  64.230  10.826  0.00  0.00      PROA N  
ATOM   3863  CA  HIS A 485     100.142  64.364  10.009  0.00  0.00      PROA C  
ATOM   3864  C   HIS A 485      99.765  64.400   8.526  0.00  0.00      PROA C  
ATOM   3865  O   HIS A 485      98.743  63.809   8.166  0.00  0.00      PROA O  
ATOM   3866  CB  HIS A 485     101.236  63.287  10.283  0.00  0.00      PROA C  
ATOM   3867  CG  HIS A 485     101.002  61.880   9.774  0.00  0.00      PROA C  
ATOM   3868  CD2 HIS A 485     100.892  60.719  10.481  0.00  0.00      PROA C  
ATOM   3869  ND1 HIS A 485     101.122  61.495   8.452  0.00  0.00      PROA N  
ATOM   3870  CE1 HIS A 485     101.062  60.142   8.415  0.00  0.00      PROA C  
ATOM   3871  NE2 HIS A 485     100.930  59.624   9.624  0.00  0.00      PROA N  
ATOM   3872  N   PRO A 486     100.486  65.071   7.628  0.00  0.00      PROA N  
ATOM   3873  CA  PRO A 486     100.235  65.008   6.190  0.00  0.00      PROA C  
ATOM   3874  C   PRO A 486     100.096  63.597   5.628  0.00  0.00      PROA C  
ATOM   3875  O   PRO A 486     101.008  62.781   5.783  0.00  0.00      PROA O  
ATOM   3876  CB  PRO A 486     101.410  65.786   5.578  0.00  0.00      PROA C  
ATOM   3877  CG  PRO A 486     101.743  66.824   6.655  0.00  0.00      PROA C  
ATOM   3878  CD  PRO A 486     101.531  66.045   7.956  0.00  0.00      PROA C  
ATOM   3879  N   LEU A 487      98.955  63.289   4.984  0.00  0.00      PROA N  
ATOM   3880  CA  LEU A 487      98.705  62.013   4.341  0.00  0.00      PROA C  
ATOM   3881  C   LEU A 487      99.642  61.762   3.166  0.00  0.00      PROA C  
ATOM   3882  O   LEU A 487     100.023  62.680   2.437  0.00  0.00      PROA O  
ATOM   3883  CB  LEU A 487      97.234  61.850   3.871  0.00  0.00      PROA C  
ATOM   3884  CG  LEU A 487      96.218  61.512   4.986  0.00  0.00      PROA C  
ATOM   3885  CD1 LEU A 487      95.993  62.636   6.000  0.00  0.00      PROA C  
ATOM   3886  CD2 LEU A 487      94.874  61.127   4.361  0.00  0.00      PROA C  
ATOM   3887  N   ASP A 488     100.031  60.490   2.948  0.00  0.00      PROA N  
ATOM   3888  CA  ASP A 488     100.751  60.066   1.764  0.00  0.00      PROA C  
ATOM   3889  C   ASP A 488      99.899  60.309   0.493  0.00  0.00      PROA C  
ATOM   3890  O   ASP A 488      98.739  59.883   0.488  0.00  0.00      PROA O  
ATOM   3891  CB  ASP A 488     101.138  58.568   1.960  0.00  0.00      PROA C  
ATOM   3892  CG  ASP A 488     102.054  57.977   0.899  0.00  0.00      PROA C  
ATOM   3893  OD1 ASP A 488     102.535  58.705  -0.007  0.00  0.00      PROA O  
ATOM   3894  OD2 ASP A 488     102.340  56.752   0.992  0.00  0.00      PROA O1-
ATOM   3895  N   PRO A 489     100.350  60.950  -0.596  0.00  0.00      PROA N  
ATOM   3896  CA  PRO A 489      99.494  61.209  -1.756  0.00  0.00      PROA C  
ATOM   3897  C   PRO A 489      99.097  59.942  -2.494  0.00  0.00      PROA C  
ATOM   3898  O   PRO A 489      98.103  59.950  -3.222  0.00  0.00      PROA O  
ATOM   3899  CB  PRO A 489     100.338  62.142  -2.642  0.00  0.00      PROA C  
ATOM   3900  CG  PRO A 489     101.184  62.917  -1.632  0.00  0.00      PROA C  
ATOM   3901  CD  PRO A 489     101.510  61.850  -0.584  0.00  0.00      PROA C  
ATOM   3902  N   GLU A 490      99.875  58.853  -2.341  0.00  0.00      PROA N  
ATOM   3903  CA  GLU A 490      99.579  57.542  -2.887  0.00  0.00      PROA C  
ATOM   3904  C   GLU A 490      98.253  56.965  -2.380  0.00  0.00      PROA C  
ATOM   3905  O   GLU A 490      97.473  56.391  -3.143  0.00  0.00      PROA O  
ATOM   3906  CB  GLU A 490     100.747  56.570  -2.571  0.00  0.00      PROA C  
ATOM   3907  CG  GLU A 490     100.627  55.154  -3.193  0.00  0.00      PROA C  
ATOM   3908  CD  GLU A 490     100.693  55.172  -4.717  0.00  0.00      PROA C  
ATOM   3909  OE1 GLU A 490     101.728  55.621  -5.280  0.00  0.00      PROA O  
ATOM   3910  OE2 GLU A 490      99.724  54.715  -5.380  0.00  0.00      PROA O1-
ATOM   3911  N   GLU A 491      97.953  57.147  -1.075  0.00  0.00      PROA N  
ATOM   3912  CA  GLU A 491      96.723  56.677  -0.461  0.00  0.00      PROA C  
ATOM   3913  C   GLU A 491      95.957  57.844   0.190  0.00  0.00      PROA C  
ATOM   3914  O   GLU A 491      96.287  58.238   1.315  0.00  0.00      PROA O  
ATOM   3915  CB  GLU A 491      97.052  55.602   0.614  0.00  0.00      PROA C  
ATOM   3916  CG  GLU A 491      97.680  54.295   0.052  0.00  0.00      PROA C  
ATOM   3917  CD  GLU A 491      96.740  53.418  -0.778  0.00  0.00      PROA C  
ATOM   3918  OE1 GLU A 491      95.523  53.712  -0.905  0.00  0.00      PROA O  
ATOM   3919  OE2 GLU A 491      97.230  52.381  -1.307  0.00  0.00      PROA O1-
ATOM   3920  N   PRO A 492      94.913  58.417  -0.432  0.00  0.00      PROA N  
ATOM   3921  CA  PRO A 492      94.277  59.629   0.094  0.00  0.00      PROA C  
ATOM   3922  C   PRO A 492      93.384  59.416   1.306  0.00  0.00      PROA C  
ATOM   3923  O   PRO A 492      92.978  60.401   1.922  0.00  0.00      PROA O  
ATOM   3924  CB  PRO A 492      93.449  60.163  -1.089  0.00  0.00      PROA C  
ATOM   3925  CG  PRO A 492      94.223  59.683  -2.314  0.00  0.00      PROA C  
ATOM   3926  CD  PRO A 492      94.680  58.291  -1.877  0.00  0.00      PROA C  
ATOM   3927  N   ILE A 493      92.986  58.169   1.625  0.00  0.00      PROA N  
ATOM   3928  CA  ILE A 493      92.120  57.865   2.759  0.00  0.00      PROA C  
ATOM   3929  C   ILE A 493      92.734  58.133   4.138  0.00  0.00      PROA C  
ATOM   3930  O   ILE A 493      93.907  57.866   4.417  0.00  0.00      PROA O  
ATOM   3931  CB  ILE A 493      91.456  56.481   2.719  0.00  0.00      PROA C  
ATOM   3932  CG1 ILE A 493      92.369  55.277   3.075  0.00  0.00      PROA C  
ATOM   3933  CG2 ILE A 493      90.749  56.304   1.354  0.00  0.00      PROA C  
ATOM   3934  CD  ILE A 493      93.600  55.081   2.186  0.00  0.00      PROA C  
ATOM   3935  N   LEU A 494      91.916  58.692   5.054  0.00  0.00      PROA N  
ATOM   3936  CA  LEU A 494      92.238  58.910   6.455  0.00  0.00      PROA C  
ATOM   3937  C   LEU A 494      92.337  57.588   7.230  0.00  0.00      PROA C  
ATOM   3938  O   LEU A 494      91.604  56.633   6.963  0.00  0.00      PROA O  
ATOM   3939  CB  LEU A 494      91.171  59.879   7.044  0.00  0.00      PROA C  
ATOM   3940  CG  LEU A 494      91.462  60.609   8.380  0.00  0.00      PROA C  
ATOM   3941  CD1 LEU A 494      91.177  59.759   9.629  0.00  0.00      PROA C  
ATOM   3942  CD2 LEU A 494      92.857  61.253   8.424  0.00  0.00      PROA C  
ATOM   3943  N   HIS A 495      93.258  57.487   8.211  0.00  0.00      PROA N  
ATOM   3944  CA  HIS A 495      93.383  56.306   9.048  0.00  0.00      PROA C  
ATOM   3945  C   HIS A 495      93.717  56.732  10.468  0.00  0.00      PROA C  
ATOM   3946  O   HIS A 495      94.168  57.852  10.708  0.00  0.00      PROA O  
ATOM   3947  CB  HIS A 495      94.462  55.327   8.507  0.00  0.00      PROA C  
ATOM   3948  CG  HIS A 495      94.393  53.947   9.114  0.00  0.00      PROA C  
ATOM   3949  CD2 HIS A 495      95.298  53.254   9.862  0.00  0.00      PROA C  
ATOM   3950  ND1 HIS A 495      93.342  53.078   8.900  0.00  0.00      PROA N  
ATOM   3951  CE1 HIS A 495      93.644  51.916   9.531  0.00  0.00      PROA C  
ATOM   3952  NE2 HIS A 495      94.822  51.977  10.132  0.00  0.00      PROA N  
ATOM   3953  N   ASN A 496      93.488  55.851  11.462  0.00  0.00      PROA N  
ATOM   3954  CA  ASN A 496      93.643  56.148  12.884  0.00  0.00      PROA C  
ATOM   3955  C   ASN A 496      95.055  56.576  13.281  0.00  0.00      PROA C  
ATOM   3956  O   ASN A 496      95.245  57.481  14.093  0.00  0.00      PROA O  
ATOM   3957  CB  ASN A 496      93.218  54.933  13.757  0.00  0.00      PROA C  
ATOM   3958  CG  ASN A 496      91.724  54.641  13.613  0.00  0.00      PROA C  
ATOM   3959  ND2 ASN A 496      91.305  53.459  14.122  0.00  0.00      PROA N  
ATOM   3960  OD1 ASN A 496      90.931  55.412  13.065  0.00  0.00      PROA O  
ATOM   3961  N   SER A 497      96.091  55.944  12.693  0.00  0.00      PROA N  
ATOM   3962  CA  SER A 497      97.488  56.287  12.947  0.00  0.00      PROA C  
ATOM   3963  C   SER A 497      97.923  57.607  12.322  0.00  0.00      PROA C  
ATOM   3964  O   SER A 497      98.873  58.239  12.786  0.00  0.00      PROA O  
ATOM   3965  CB  SER A 497      98.462  55.163  12.481  0.00  0.00      PROA C  
ATOM   3966  OG  SER A 497      98.321  54.847  11.089  0.00  0.00      PROA O  
ATOM   3967  N   HIS A 498      97.229  58.074  11.257  0.00  0.00      PROA N  
ATOM   3968  CA  HIS A 498      97.446  59.387  10.655  0.00  0.00      PROA C  
ATOM   3969  C   HIS A 498      97.100  60.544  11.583  0.00  0.00      PROA C  
ATOM   3970  O   HIS A 498      97.787  61.569  11.620  0.00  0.00      PROA O  
ATOM   3971  CB  HIS A 498      96.689  59.569   9.311  0.00  0.00      PROA C  
ATOM   3972  CG  HIS A 498      97.079  58.557   8.262  0.00  0.00      PROA C  
ATOM   3973  CD2 HIS A 498      98.110  57.665   8.230  0.00  0.00      PROA C  
ATOM   3974  ND1 HIS A 498      96.384  58.364   7.086  0.00  0.00      PROA N  
ATOM   3975  CE1 HIS A 498      97.012  57.375   6.403  0.00  0.00      PROA C  
ATOM   3976  NE2 HIS A 498      98.067  56.918   7.058  0.00  0.00      PROA N  
ATOM   3977  N   LEU A 499      96.011  60.399  12.366  0.00  0.00      PROA N  
ATOM   3978  CA  LEU A 499      95.593  61.368  13.364  0.00  0.00      PROA C  
ATOM   3979  C   LEU A 499      96.635  61.632  14.447  0.00  0.00      PROA C  
ATOM   3980  O   LEU A 499      97.322  60.733  14.940  0.00  0.00      PROA O  
ATOM   3981  CB  LEU A 499      94.264  60.965  14.057  0.00  0.00      PROA C  
ATOM   3982  CG  LEU A 499      93.051  60.810  13.116  0.00  0.00      PROA C  
ATOM   3983  CD1 LEU A 499      91.799  60.419  13.914  0.00  0.00      PROA C  
ATOM   3984  CD2 LEU A 499      92.788  62.097  12.326  0.00  0.00      PROA C  
ATOM   3985  N   LEU A 500      96.773  62.909  14.847  0.00  0.00      PROA N  
ATOM   3986  CA  LEU A 500      97.631  63.333  15.931  0.00  0.00      PROA C  
ATOM   3987  C   LEU A 500      97.116  62.806  17.270  0.00  0.00      PROA C  
ATOM   3988  O   LEU A 500      95.942  62.960  17.615  0.00  0.00      PROA O  
ATOM   3989  CB  LEU A 500      97.733  64.880  15.934  0.00  0.00      PROA C  
ATOM   3990  CG  LEU A 500      98.728  65.500  16.935  0.00  0.00      PROA C  
ATOM   3991  CD1 LEU A 500     100.172  65.051  16.669  0.00  0.00      PROA C  
ATOM   3992  CD2 LEU A 500      98.638  67.032  16.882  0.00  0.00      PROA C  
ATOM   3993  N   SER A 501      97.970  62.112  18.052  0.00  0.00      PROA N  
ATOM   3994  CA  SER A 501      97.567  61.568  19.347  0.00  0.00      PROA C  
ATOM   3995  C   SER A 501      97.253  62.651  20.379  0.00  0.00      PROA C  
ATOM   3996  O   SER A 501      97.923  63.686  20.379  0.00  0.00      PROA O  
ATOM   3997  CB  SER A 501      98.589  60.570  19.962  0.00  0.00      PROA C  
ATOM   3998  OG  SER A 501      98.670  59.368  19.190  0.00  0.00      PROA O  
ATOM   3999  N   PRO A 502      96.302  62.486  21.303  0.00  0.00      PROA N  
ATOM   4000  CA  PRO A 502      95.933  63.532  22.257  0.00  0.00      PROA C  
ATOM   4001  C   PRO A 502      97.042  63.774  23.270  0.00  0.00      PROA C  
ATOM   4002  O   PRO A 502      97.093  64.839  23.884  0.00  0.00      PROA O  
ATOM   4003  CB  PRO A 502      94.638  63.003  22.900  0.00  0.00      PROA C  
ATOM   4004  CG  PRO A 502      94.721  61.483  22.745  0.00  0.00      PROA C  
ATOM   4005  CD  PRO A 502      95.407  61.326  21.388  0.00  0.00      PROA C  
ATOM   4006  N   SER A 503      97.952  62.797  23.458  0.00  0.00      PROA N  
ATOM   4007  CA  SER A 503      99.133  62.933  24.296  0.00  0.00      PROA C  
ATOM   4008  C   SER A 503     100.221  63.810  23.683  0.00  0.00      PROA C  
ATOM   4009  O   SER A 503     101.096  64.302  24.393  0.00  0.00      PROA O  
ATOM   4010  CB  SER A 503      99.793  61.555  24.595  0.00  0.00      PROA C  
ATOM   4011  OG  SER A 503      98.865  60.650  25.204  0.00  0.00      PROA O  
ATOM   4012  N   ASP A 504     100.202  64.035  22.351  0.00  0.00      PROA N  
ATOM   4013  CA  ASP A 504     101.287  64.698  21.643  0.00  0.00      PROA C  
ATOM   4014  C   ASP A 504     101.183  66.227  21.637  0.00  0.00      PROA C  
ATOM   4015  O   ASP A 504     102.154  66.919  21.319  0.00  0.00      PROA O  
ATOM   4016  CB  ASP A 504     101.356  64.199  20.169  0.00  0.00      PROA C  
ATOM   4017  CG  ASP A 504     101.803  62.750  20.046  0.00  0.00      PROA C  
ATOM   4018  OD1 ASP A 504     102.303  62.143  21.031  0.00  0.00      PROA O  
ATOM   4019  OD2 ASP A 504     101.727  62.212  18.907  0.00  0.00      PROA O1-
ATOM   4020  N   PHE A 505     100.022  66.803  22.004  0.00  0.00      PROA N  
ATOM   4021  CA  PHE A 505      99.821  68.239  21.956  0.00  0.00      PROA C  
ATOM   4022  C   PHE A 505      99.048  68.727  23.173  0.00  0.00      PROA C  
ATOM   4023  O   PHE A 505      98.420  67.967  23.913  0.00  0.00      PROA O  
ATOM   4024  CB  PHE A 505      99.170  68.720  20.618  0.00  0.00      PROA C  
ATOM   4025  CG  PHE A 505      97.719  68.336  20.419  0.00  0.00      PROA C  
ATOM   4026  CD1 PHE A 505      97.357  67.012  20.123  0.00  0.00      PROA C  
ATOM   4027  CD2 PHE A 505      96.715  69.324  20.418  0.00  0.00      PROA C  
ATOM   4028  CE1 PHE A 505      96.025  66.672  19.847  0.00  0.00      PROA C  
ATOM   4029  CE2 PHE A 505      95.383  68.991  20.138  0.00  0.00      PROA C  
ATOM   4030  CZ  PHE A 505      95.036  67.664  19.858  0.00  0.00      PROA C  
ATOM   4031  N   LYS A 506      99.125  70.043  23.417  0.00  0.00      PROA N  
ATOM   4032  CA  LYS A 506      98.478  70.709  24.518  0.00  0.00      PROA C  
ATOM   4033  C   LYS A 506      97.822  71.984  24.018  0.00  0.00      PROA C  
ATOM   4034  O   LYS A 506      98.172  72.537  22.970  0.00  0.00      PROA O  
ATOM   4035  CB  LYS A 506      99.474  71.023  25.670  0.00  0.00      PROA C  
ATOM   4036  CG  LYS A 506     100.683  71.894  25.275  0.00  0.00      PROA C  
ATOM   4037  CD  LYS A 506     101.667  72.076  26.450  0.00  0.00      PROA C  
ATOM   4038  CE  LYS A 506     102.896  72.935  26.100  0.00  0.00      PROA C  
ATOM   4039  NZ  LYS A 506     103.825  73.026  27.259  0.00  0.00      PROA N1+
ATOM   4040  N   ILE A 507      96.823  72.465  24.773  0.00  0.00      PROA N  
ATOM   4041  CA  ILE A 507      96.025  73.621  24.425  0.00  0.00      PROA C  
ATOM   4042  C   ILE A 507      96.328  74.714  25.428  0.00  0.00      PROA C  
ATOM   4043  O   ILE A 507      96.311  74.497  26.640  0.00  0.00      PROA O  
ATOM   4044  CB  ILE A 507      94.526  73.315  24.416  0.00  0.00      PROA C  
ATOM   4045  CG1 ILE A 507      94.180  72.168  23.431  0.00  0.00      PROA C  
ATOM   4046  CG2 ILE A 507      93.716  74.593  24.094  0.00  0.00      PROA C  
ATOM   4047  CD  ILE A 507      94.553  72.450  21.976  0.00  0.00      PROA C  
ATOM   4048  N   ILE A 508      96.644  75.925  24.941  0.00  0.00      PROA N  
ATOM   4049  CA  ILE A 508      96.961  77.056  25.789  0.00  0.00      PROA C  
ATOM   4050  C   ILE A 508      95.898  78.120  25.580  0.00  0.00      PROA C  
ATOM   4051  O   ILE A 508      95.614  78.540  24.456  0.00  0.00      PROA O  
ATOM   4052  CB  ILE A 508      98.360  77.637  25.572  0.00  0.00      PROA C  
ATOM   4053  CG1 ILE A 508      99.461  76.543  25.611  0.00  0.00      PROA C  
ATOM   4054  CG2 ILE A 508      98.630  78.678  26.685  0.00  0.00      PROA C  
ATOM   4055  CD  ILE A 508      99.758  75.854  24.272  0.00  0.00      PROA C  
ATOM   4056  N   MET A 509      95.264  78.566  26.679  0.00  0.00      PROA N  
ATOM   4057  CA  MET A 509      94.223  79.576  26.673  0.00  0.00      PROA C  
ATOM   4058  C   MET A 509      94.647  80.800  27.448  0.00  0.00      PROA C  
ATOM   4059  O   MET A 509      95.364  80.705  28.441  0.00  0.00      PROA O  
ATOM   4060  CB  MET A 509      92.902  79.047  27.272  0.00  0.00      PROA C  
ATOM   4061  CG  MET A 509      92.295  77.932  26.416  0.00  0.00      PROA C  
ATOM   4062  SD  MET A 509      90.697  77.362  27.033  0.00  0.00      PROA S  
ATOM   4063  CE  MET A 509      90.485  76.341  25.557  0.00  0.00      PROA C  
ATOM   4064  N   GLY A 510      94.225  82.000  26.992  0.00  0.00      PROA N  
ATOM   4065  CA  GLY A 510      94.565  83.268  27.640  0.00  0.00      PROA C  
ATOM   4066  C   GLY A 510      95.963  83.733  27.329  0.00  0.00      PROA C  
ATOM   4067  O   GLY A 510      96.547  84.541  28.051  0.00  0.00      PROA O  
ATOM   4068  N   LYS A 511      96.535  83.234  26.219  0.00  0.00      PROA N  
ATOM   4069  CA  LYS A 511      97.877  83.565  25.798  0.00  0.00      PROA C  
ATOM   4070  C   LYS A 511      97.899  84.837  24.959  0.00  0.00      PROA C  
ATOM   4071  O   LYS A 511      97.064  85.058  24.080  0.00  0.00      PROA O  
ATOM   4072  CB  LYS A 511      98.531  82.383  25.043  0.00  0.00      PROA C  
ATOM   4073  CG  LYS A 511     100.010  82.616  24.691  0.00  0.00      PROA C  
ATOM   4074  CD  LYS A 511     100.899  81.398  25.000  0.00  0.00      PROA C  
ATOM   4075  CE  LYS A 511     102.388  81.686  24.758  0.00  0.00      PROA C  
ATOM   4076  NZ  LYS A 511     103.254  80.599  25.285  0.00  0.00      PROA N1+
ATOM   4077  N   HIS A 512      98.857  85.733  25.258  0.00  0.00      PROA N  
ATOM   4078  CA  HIS A 512      98.999  87.019  24.607  0.00  0.00      PROA C  
ATOM   4079  C   HIS A 512     100.225  87.002  23.705  0.00  0.00      PROA C  
ATOM   4080  O   HIS A 512     100.121  86.915  22.482  0.00  0.00      PROA O  
ATOM   4081  CB  HIS A 512      99.061  88.123  25.693  0.00  0.00      PROA C  
ATOM   4082  CG  HIS A 512      99.100  89.541  25.200  0.00  0.00      PROA C  
ATOM   4083  CD2 HIS A 512      98.136  90.272  24.576  0.00  0.00      PROA C  
ATOM   4084  ND1 HIS A 512     100.091  90.440  25.539  0.00  0.00      PROA N  
ATOM   4085  CE1 HIS A 512      99.696  91.659  25.097  0.00  0.00      PROA C  
ATOM   4086  NE2 HIS A 512      98.516  91.604  24.500  0.00  0.00      PROA N  
ATOM   4087  N   TRP A 513     101.438  87.075  24.284  0.00  0.00      PROA N  
ATOM   4088  CA  TRP A 513     102.697  86.936  23.571  0.00  0.00      PROA C  
ATOM   4089  C   TRP A 513     102.885  85.557  22.921  0.00  0.00      PROA C  
ATOM   4090  O   TRP A 513     102.472  84.534  23.465  0.00  0.00      PROA O  
ATOM   4091  CB  TRP A 513     103.893  87.270  24.498  0.00  0.00      PROA C  
ATOM   4092  CG  TRP A 513     103.716  88.525  25.303  0.00  0.00      PROA C  
ATOM   4093  CD1 TRP A 513     103.423  88.577  26.641  0.00  0.00      PROA C  
ATOM   4094  CD2 TRP A 513     103.769  89.892  24.850  0.00  0.00      PROA C  
ATOM   4095  CE2 TRP A 513     103.517  90.710  25.977  0.00  0.00      PROA C  
ATOM   4096  CE3 TRP A 513     104.003  90.492  23.613  0.00  0.00      PROA C  
ATOM   4097  NE1 TRP A 513     103.310  89.889  27.042  0.00  0.00      PROA N  
ATOM   4098  CZ2 TRP A 513     103.498  92.093  25.892  0.00  0.00      PROA C  
ATOM   4099  CZ3 TRP A 513     103.993  91.887  23.527  0.00  0.00      PROA C  
ATOM   4100  CH2 TRP A 513     103.744  92.675  24.646  0.00  0.00      PROA C  
ATOM   4101  N   ARG A 514     103.500  85.488  21.718  0.00  0.00      PROA N  
ATOM   4102  CA  ARG A 514     103.701  84.230  21.002  0.00  0.00      PROA C  
ATOM   4103  C   ARG A 514     104.619  83.250  21.738  0.00  0.00      PROA C  
ATOM   4104  O   ARG A 514     104.354  82.048  21.819  0.00  0.00      PROA O  
ATOM   4105  CB  ARG A 514     104.260  84.468  19.574  0.00  0.00      PROA C  
ATOM   4106  CG  ARG A 514     104.092  83.236  18.652  0.00  0.00      PROA C  
ATOM   4107  CD  ARG A 514     104.618  83.427  17.221  0.00  0.00      PROA C  
ATOM   4108  NE  ARG A 514     106.089  83.128  17.217  0.00  0.00      PROA N  
ATOM   4109  CZ  ARG A 514     106.621  81.932  16.995  0.00  0.00      PROA C  
ATOM   4110  NH1 ARG A 514     105.895  80.859  16.791  0.00  0.00      PROA N1+
ATOM   4111  NH2 ARG A 514     107.930  81.794  16.972  0.00  0.00      PROA N  
ATOM   4112  N   ARG A 515     105.728  83.765  22.310  0.00  0.00      PROA N  
ATOM   4113  CA  ARG A 515     106.747  82.958  22.956  0.00  0.00      PROA C  
ATOM   4114  C   ARG A 515     106.666  83.003  24.477  0.00  0.00      PROA C  
ATOM   4115  O   ARG A 515     106.354  81.995  25.115  0.00  0.00      PROA O  
ATOM   4116  CB  ARG A 515     108.164  83.337  22.452  0.00  0.00      PROA C  
ATOM   4117  CG  ARG A 515     108.354  83.016  20.952  0.00  0.00      PROA C  
ATOM   4118  CD  ARG A 515     109.782  83.208  20.417  0.00  0.00      PROA C  
ATOM   4119  NE  ARG A 515     110.636  82.129  21.012  0.00  0.00      PROA N  
ATOM   4120  CZ  ARG A 515     111.885  81.875  20.645  0.00  0.00      PROA C  
ATOM   4121  NH1 ARG A 515     112.509  82.574  19.723  0.00  0.00      PROA N1+
ATOM   4122  NH2 ARG A 515     112.537  80.882  21.216  0.00  0.00      PROA N  
ATOM   4123  N   ARG A 516     106.961  84.167  25.106  0.00  0.00      PROA N  
ATOM   4124  CA  ARG A 516     107.015  84.317  26.557  0.00  0.00      PROA C  
ATOM   4125  C   ARG A 516     105.704  84.004  27.292  0.00  0.00      PROA C  
ATOM   4126  O   ARG A 516     104.605  84.173  26.765  0.00  0.00      PROA O  
ATOM   4127  CB  ARG A 516     107.551  85.709  27.001  0.00  0.00      PROA C  
ATOM   4128  CG  ARG A 516     106.620  86.900  26.689  0.00  0.00      PROA C  
ATOM   4129  CD  ARG A 516     107.076  88.251  27.270  0.00  0.00      PROA C  
ATOM   4130  NE  ARG A 516     108.218  88.737  26.427  0.00  0.00      PROA N  
ATOM   4131  CZ  ARG A 516     108.177  89.802  25.638  0.00  0.00      PROA C  
ATOM   4132  NH1 ARG A 516     107.265  90.742  25.729  0.00  0.00      PROA N1+
ATOM   4133  NH2 ARG A 516     109.088  89.950  24.701  0.00  0.00      PROA N  
ATOM   4134  N   SER A 517     105.811  83.499  28.540  0.00  0.00      PROA N  
ATOM   4135  CA  SER A 517     104.665  83.039  29.319  0.00  0.00      PROA C  
ATOM   4136  C   SER A 517     104.107  84.093  30.270  0.00  0.00      PROA C  
ATOM   4137  O   SER A 517     104.847  84.804  30.956  0.00  0.00      PROA O  
ATOM   4138  CB  SER A 517     104.981  81.737  30.111  0.00  0.00      PROA C  
ATOM   4139  OG  SER A 517     103.843  81.216  30.808  0.00  0.00      PROA O  
ATOM   4140  N   ASP A 518     102.772  84.195  30.328  0.00  0.00      PROA N  
ATOM   4141  CA  ASP A 518     102.009  85.023  31.241  0.00  0.00      PROA C  
ATOM   4142  C   ASP A 518     101.311  84.202  32.333  0.00  0.00      PROA C  
ATOM   4143  O   ASP A 518     101.089  82.996  32.221  0.00  0.00      PROA O  
ATOM   4144  CB  ASP A 518     100.925  85.826  30.472  0.00  0.00      PROA C  
ATOM   4145  CG  ASP A 518     101.526  86.925  29.608  0.00  0.00      PROA C  
ATOM   4146  OD1 ASP A 518     102.648  87.421  29.896  0.00  0.00      PROA O  
ATOM   4147  OD2 ASP A 518     100.796  87.402  28.698  0.00  0.00      PROA O1-
ATOM   4148  N   GLU A 519     100.910  84.868  33.434  0.00  0.00      PROA N  
ATOM   4149  CA  GLU A 519     100.123  84.306  34.515  0.00  0.00      PROA C  
ATOM   4150  C   GLU A 519      98.656  84.088  34.131  0.00  0.00      PROA C  
ATOM   4151  O   GLU A 519      97.931  83.312  34.755  0.00  0.00      PROA O  
ATOM   4152  CB  GLU A 519     100.223  85.226  35.767  0.00  0.00      PROA C  
ATOM   4153  CG  GLU A 519      99.617  86.658  35.647  0.00  0.00      PROA C  
ATOM   4154  CD  GLU A 519     100.498  87.713  34.971  0.00  0.00      PROA C  
ATOM   4155  OE1 GLU A 519     101.543  87.378  34.353  0.00  0.00      PROA O  
ATOM   4156  OE2 GLU A 519     100.141  88.919  35.064  0.00  0.00      PROA O1-
ATOM   4157  N   ASP A 520      98.197  84.753  33.052  0.00  0.00      PROA N  
ATOM   4158  CA  ASP A 520      96.859  84.632  32.506  0.00  0.00      PROA C  
ATOM   4159  C   ASP A 520      96.665  83.332  31.715  0.00  0.00      PROA C  
ATOM   4160  O   ASP A 520      95.542  82.867  31.506  0.00  0.00      PROA O  
ATOM   4161  CB  ASP A 520      96.589  85.849  31.586  0.00  0.00      PROA C  
ATOM   4162  CG  ASP A 520      96.774  87.138  32.369  0.00  0.00      PROA C  
ATOM   4163  OD1 ASP A 520      96.178  87.293  33.467  0.00  0.00      PROA O  
ATOM   4164  OD2 ASP A 520      97.487  88.042  31.855  0.00  0.00      PROA O1-
ATOM   4165  N   GLU A 521      97.776  82.707  31.275  0.00  0.00      PROA N  
ATOM   4166  CA  GLU A 521      97.787  81.440  30.575  0.00  0.00      PROA C  
ATOM   4167  C   GLU A 521      97.259  80.252  31.370  0.00  0.00      PROA C  
ATOM   4168  O   GLU A 521      97.565  80.064  32.550  0.00  0.00      PROA O  
ATOM   4169  CB  GLU A 521      99.193  81.092  30.034  0.00  0.00      PROA C  
ATOM   4170  CG  GLU A 521      99.639  82.051  28.911  0.00  0.00      PROA C  
ATOM   4171  CD  GLU A 521     101.140  82.044  28.644  0.00  0.00      PROA C  
ATOM   4172  OE1 GLU A 521     101.878  81.095  29.024  0.00  0.00      PROA O  
ATOM   4173  OE2 GLU A 521     101.601  83.045  28.036  0.00  0.00      PROA O1-
ATOM   4174  N   GLN A 522      96.469  79.398  30.702  0.00  0.00      PROA N  
ATOM   4175  CA  GLN A 522      96.013  78.132  31.227  0.00  0.00      PROA C  
ATOM   4176  C   GLN A 522      96.414  77.026  30.265  0.00  0.00      PROA C  
ATOM   4177  O   GLN A 522      96.017  77.020  29.099  0.00  0.00      PROA O  
ATOM   4178  CB  GLN A 522      94.478  78.133  31.472  0.00  0.00      PROA C  
ATOM   4179  CG  GLN A 522      94.059  79.203  32.511  0.00  0.00      PROA C  
ATOM   4180  CD  GLN A 522      92.580  79.107  32.891  0.00  0.00      PROA C  
ATOM   4181  NE2 GLN A 522      91.746  80.009  32.327  0.00  0.00      PROA N  
ATOM   4182  OE1 GLN A 522      92.172  78.265  33.696  0.00  0.00      PROA O  
ATOM   4183  N   HIS A 523      97.240  76.068  30.737  0.00  0.00      PROA N  
ATOM   4184  CA  HIS A 523      97.695  74.932  29.949  0.00  0.00      PROA C  
ATOM   4185  C   HIS A 523      96.798  73.730  30.196  0.00  0.00      PROA C  
ATOM   4186  O   HIS A 523      96.693  73.231  31.317  0.00  0.00      PROA O  
ATOM   4187  CB  HIS A 523      99.147  74.517  30.299  0.00  0.00      PROA C  
ATOM   4188  CG  HIS A 523     100.164  75.584  30.006  0.00  0.00      PROA C  
ATOM   4189  CD2 HIS A 523     100.855  76.394  30.858  0.00  0.00      PROA C  
ATOM   4190  ND1 HIS A 523     100.724  75.789  28.762  0.00  0.00      PROA N  
ATOM   4191  CE1 HIS A 523     101.700  76.719  28.907  0.00  0.00      PROA C  
ATOM   4192  NE2 HIS A 523     101.821  77.111  30.165  0.00  0.00      PROA N  
ATOM   4193  N   LEU A 524      96.126  73.242  29.142  0.00  0.00      PROA N  
ATOM   4194  CA  LEU A 524      95.149  72.177  29.227  0.00  0.00      PROA C  
ATOM   4195  C   LEU A 524      95.540  70.999  28.345  0.00  0.00      PROA C  
ATOM   4196  O   LEU A 524      96.059  71.151  27.236  0.00  0.00      PROA O  
ATOM   4197  CB  LEU A 524      93.741  72.673  28.818  0.00  0.00      PROA C  
ATOM   4198  CG  LEU A 524      93.208  73.872  29.632  0.00  0.00      PROA C  
ATOM   4199  CD1 LEU A 524      91.875  74.343  29.045  0.00  0.00      PROA C  
ATOM   4200  CD2 LEU A 524      93.034  73.546  31.124  0.00  0.00      PROA C  
ATOM   4201  N   HIS A 525      95.309  69.772  28.845  0.00  0.00      PROA N  
ATOM   4202  CA  HIS A 525      95.519  68.544  28.101  0.00  0.00      PROA C  
ATOM   4203  C   HIS A 525      94.251  68.159  27.335  0.00  0.00      PROA C  
ATOM   4204  O   HIS A 525      93.201  68.796  27.440  0.00  0.00      PROA O  
ATOM   4205  CB  HIS A 525      96.014  67.415  29.047  0.00  0.00      PROA C  
ATOM   4206  CG  HIS A 525      96.488  66.148  28.387  0.00  0.00      PROA C  
ATOM   4207  CD2 HIS A 525      95.984  64.882  28.452  0.00  0.00      PROA C  
ATOM   4208  ND1 HIS A 525      97.710  66.033  27.759  0.00  0.00      PROA N  
ATOM   4209  CE1 HIS A 525      97.887  64.721  27.462  0.00  0.00      PROA C  
ATOM   4210  NE2 HIS A 525      96.867  63.982  27.866  0.00  0.00      PROA N  
ATOM   4211  N   VAL A 526      94.328  67.110  26.500  0.00  0.00      PROA N  
ATOM   4212  CA  VAL A 526      93.255  66.697  25.610  0.00  0.00      PROA C  
ATOM   4213  C   VAL A 526      92.788  65.304  25.996  0.00  0.00      PROA C  
ATOM   4214  O   VAL A 526      93.600  64.394  26.177  0.00  0.00      PROA O  
ATOM   4215  CB  VAL A 526      93.726  66.702  24.157  0.00  0.00      PROA C  
ATOM   4216  CG1 VAL A 526      92.665  66.096  23.217  0.00  0.00      PROA C  
ATOM   4217  CG2 VAL A 526      94.051  68.154  23.749  0.00  0.00      PROA C  
ATOM   4218  N   LYS A 527      91.462  65.081  26.145  0.00  0.00      PROA N  
ATOM   4219  CA  LYS A 527      90.946  63.743  26.388  0.00  0.00      PROA C  
ATOM   4220  C   LYS A 527      90.484  63.063  25.100  0.00  0.00      PROA C  
ATOM   4221  O   LYS A 527      90.661  61.854  24.942  0.00  0.00      PROA O  
ATOM   4222  CB  LYS A 527      89.817  63.706  27.458  0.00  0.00      PROA C  
ATOM   4223  CG  LYS A 527      88.540  64.498  27.140  0.00  0.00      PROA C  
ATOM   4224  CD  LYS A 527      87.375  64.188  28.106  0.00  0.00      PROA C  
ATOM   4225  CE  LYS A 527      87.610  64.593  29.570  0.00  0.00      PROA C  
ATOM   4226  NZ  LYS A 527      86.399  64.315  30.384  0.00  0.00      PROA N1+
ATOM   4227  N   HIS A 528      89.934  63.818  24.124  0.00  0.00      PROA N  
ATOM   4228  CA  HIS A 528      89.419  63.235  22.893  0.00  0.00      PROA C  
ATOM   4229  C   HIS A 528      89.518  64.192  21.719  0.00  0.00      PROA C  
ATOM   4230  O   HIS A 528      89.529  65.414  21.861  0.00  0.00      PROA O  
ATOM   4231  CB  HIS A 528      87.947  62.740  22.999  0.00  0.00      PROA C  
ATOM   4232  CG  HIS A 528      87.772  61.568  23.930  0.00  0.00      PROA C  
ATOM   4233  CD2 HIS A 528      88.117  60.260  23.760  0.00  0.00      PROA C  
ATOM   4234  ND1 HIS A 528      87.048  61.615  25.103  0.00  0.00      PROA N  
ATOM   4235  CE1 HIS A 528      87.004  60.353  25.600  0.00  0.00      PROA C  
ATOM   4236  NE2 HIS A 528      87.637  59.493  24.816  0.00  0.00      PROA N  
ATOM   4237  N   ILE A 529      89.615  63.617  20.508  0.00  0.00      PROA N  
ATOM   4238  CA  ILE A 529      89.861  64.329  19.272  0.00  0.00      PROA C  
ATOM   4239  C   ILE A 529      88.860  63.862  18.215  0.00  0.00      PROA C  
ATOM   4240  O   ILE A 529      88.749  62.675  17.904  0.00  0.00      PROA O  
ATOM   4241  CB  ILE A 529      91.326  64.137  18.865  0.00  0.00      PROA C  
ATOM   4242  CG1 ILE A 529      91.726  64.993  17.647  0.00  0.00      PROA C  
ATOM   4243  CG2 ILE A 529      91.707  62.644  18.684  0.00  0.00      PROA C  
ATOM   4244  CD  ILE A 529      93.243  64.982  17.434  0.00  0.00      PROA C  
ATOM   4245  N   MET A 530      88.041  64.784  17.673  0.00  0.00      PROA N  
ATOM   4246  CA  MET A 530      86.969  64.468  16.743  0.00  0.00      PROA C  
ATOM   4247  C   MET A 530      87.050  65.290  15.467  0.00  0.00      PROA C  
ATOM   4248  O   MET A 530      86.884  66.507  15.478  0.00  0.00      PROA O  
ATOM   4249  CB  MET A 530      85.573  64.688  17.390  0.00  0.00      PROA C  
ATOM   4250  CG  MET A 530      85.144  63.628  18.430  0.00  0.00      PROA C  
ATOM   4251  SD  MET A 530      84.341  62.136  17.746  0.00  0.00      PROA S  
ATOM   4252  CE  MET A 530      85.795  61.114  17.373  0.00  0.00      PROA C  
ATOM   4253  N   LEU A 531      87.277  64.638  14.310  0.00  0.00      PROA N  
ATOM   4254  CA  LEU A 531      87.156  65.294  13.018  0.00  0.00      PROA C  
ATOM   4255  C   LEU A 531      85.758  65.101  12.466  0.00  0.00      PROA C  
ATOM   4256  O   LEU A 531      85.066  64.131  12.787  0.00  0.00      PROA O  
ATOM   4257  CB  LEU A 531      88.183  64.795  11.970  0.00  0.00      PROA C  
ATOM   4258  CG  LEU A 531      89.655  64.884  12.423  0.00  0.00      PROA C  
ATOM   4259  CD1 LEU A 531      90.600  64.657  11.234  0.00  0.00      PROA C  
ATOM   4260  CD2 LEU A 531      89.983  66.224  13.093  0.00  0.00      PROA C  
ATOM   4261  N   HIS A 532      85.294  66.035  11.613  0.00  0.00      PROA N  
ATOM   4262  CA  HIS A 532      84.021  65.900  10.926  0.00  0.00      PROA C  
ATOM   4263  C   HIS A 532      83.982  64.656  10.009  0.00  0.00      PROA C  
ATOM   4264  O   HIS A 532      84.965  64.430   9.299  0.00  0.00      PROA O  
ATOM   4265  CB  HIS A 532      83.703  67.197  10.138  0.00  0.00      PROA C  
ATOM   4266  CG  HIS A 532      82.301  67.267   9.595  0.00  0.00      PROA C  
ATOM   4267  CD2 HIS A 532      81.197  67.875  10.111  0.00  0.00      PROA C  
ATOM   4268  ND1 HIS A 532      81.946  66.871   8.326  0.00  0.00      PROA N  
ATOM   4269  CE1 HIS A 532      80.646  67.220   8.146  0.00  0.00      PROA C  
ATOM   4270  NE2 HIS A 532      80.149  67.828   9.205  0.00  0.00      PROA N  
ATOM   4271  N   PRO A 533      82.942  63.811   9.936  0.00  0.00      PROA N  
ATOM   4272  CA  PRO A 533      83.036  62.535   9.216  0.00  0.00      PROA C  
ATOM   4273  C   PRO A 533      83.138  62.704   7.712  0.00  0.00      PROA C  
ATOM   4274  O   PRO A 533      83.692  61.840   7.030  0.00  0.00      PROA O  
ATOM   4275  CB  PRO A 533      81.756  61.783   9.617  0.00  0.00      PROA C  
ATOM   4276  CG  PRO A 533      81.479  62.284  11.032  0.00  0.00      PROA C  
ATOM   4277  CD  PRO A 533      81.897  63.755  10.963  0.00  0.00      PROA C  
ATOM   4278  N   LEU A 534      82.597  63.816   7.180  0.00  0.00      PROA N  
ATOM   4279  CA  LEU A 534      82.638  64.153   5.768  0.00  0.00      PROA C  
ATOM   4280  C   LEU A 534      83.880  64.998   5.441  0.00  0.00      PROA C  
ATOM   4281  O   LEU A 534      84.004  65.547   4.345  0.00  0.00      PROA O  
ATOM   4282  CB  LEU A 534      81.365  64.936   5.315  0.00  0.00      PROA C  
ATOM   4283  CG  LEU A 534      80.004  64.193   5.335  0.00  0.00      PROA C  
ATOM   4284  CD1 LEU A 534      79.492  63.814   6.732  0.00  0.00      PROA C  
ATOM   4285  CD2 LEU A 534      78.941  65.063   4.642  0.00  0.00      PROA C  
ATOM   4286  N   TYR A 535      84.849  65.130   6.378  0.00  0.00      PROA N  
ATOM   4287  CA  TYR A 535      86.131  65.771   6.122  0.00  0.00      PROA C  
ATOM   4288  C   TYR A 535      86.940  65.093   5.005  0.00  0.00      PROA C  
ATOM   4289  O   TYR A 535      87.101  63.870   4.977  0.00  0.00      PROA O  
ATOM   4290  CB  TYR A 535      86.957  65.950   7.437  0.00  0.00      PROA C  
ATOM   4291  CG  TYR A 535      88.375  66.434   7.234  0.00  0.00      PROA C  
ATOM   4292  CD1 TYR A 535      88.626  67.649   6.573  0.00  0.00      PROA C  
ATOM   4293  CD2 TYR A 535      89.465  65.674   7.691  0.00  0.00      PROA C  
ATOM   4294  CE1 TYR A 535      89.938  68.070   6.323  0.00  0.00      PROA C  
ATOM   4295  CE2 TYR A 535      90.779  66.107   7.470  0.00  0.00      PROA C  
ATOM   4296  CZ  TYR A 535      91.014  67.298   6.770  0.00  0.00      PROA C  
ATOM   4297  OH  TYR A 535      92.331  67.712   6.505  0.00  0.00      PROA O  
ATOM   4298  N   ASN A 536      87.469  65.889   4.058  0.00  0.00      PROA N  
ATOM   4299  CA  ASN A 536      88.295  65.398   2.973  0.00  0.00      PROA C  
ATOM   4300  C   ASN A 536      89.632  66.147   2.996  0.00  0.00      PROA C  
ATOM   4301  O   ASN A 536      89.627  67.361   2.776  0.00  0.00      PROA O  
ATOM   4302  CB  ASN A 536      87.547  65.573   1.619  0.00  0.00      PROA C  
ATOM   4303  CG  ASN A 536      88.269  64.943   0.426  0.00  0.00      PROA C  
ATOM   4304  ND2 ASN A 536      87.513  64.740  -0.675  0.00  0.00      PROA N  
ATOM   4305  OD1 ASN A 536      89.458  64.615   0.446  0.00  0.00      PROA O  
ATOM   4306  N   PRO A 537      90.791  65.511   3.207  0.00  0.00      PROA N  
ATOM   4307  CA  PRO A 537      92.056  66.235   3.281  0.00  0.00      PROA C  
ATOM   4308  C   PRO A 537      92.487  66.795   1.939  0.00  0.00      PROA C  
ATOM   4309  O   PRO A 537      93.078  67.873   1.891  0.00  0.00      PROA O  
ATOM   4310  CB  PRO A 537      93.069  65.186   3.782  0.00  0.00      PROA C  
ATOM   4311  CG  PRO A 537      92.222  64.211   4.599  0.00  0.00      PROA C  
ATOM   4312  CD  PRO A 537      90.888  64.194   3.850  0.00  0.00      PROA C  
ATOM   4313  N   SER A 538      92.252  66.049   0.839  0.00  0.00      PROA N  
ATOM   4314  CA  SER A 538      92.610  66.471  -0.515  0.00  0.00      PROA C  
ATOM   4315  C   SER A 538      91.868  67.712  -1.011  0.00  0.00      PROA C  
ATOM   4316  O   SER A 538      92.465  68.641  -1.561  0.00  0.00      PROA O  
ATOM   4317  CB  SER A 538      92.474  65.312  -1.556  0.00  0.00      PROA C  
ATOM   4318  OG  SER A 538      91.129  64.866  -1.776  0.00  0.00      PROA O  
ATOM   4319  N   THR A 539      90.537  67.777  -0.800  0.00  0.00      PROA N  
ATOM   4320  CA  THR A 539      89.706  68.862  -1.330  0.00  0.00      PROA C  
ATOM   4321  C   THR A 539      89.548  69.973  -0.304  0.00  0.00      PROA C  
ATOM   4322  O   THR A 539      89.261  71.115  -0.655  0.00  0.00      PROA O  
ATOM   4323  CB  THR A 539      88.313  68.380  -1.762  0.00  0.00      PROA C  
ATOM   4324  CG2 THR A 539      87.556  69.440  -2.580  0.00  0.00      PROA C  
ATOM   4325  OG1 THR A 539      88.419  67.242  -2.609  0.00  0.00      PROA O  
ATOM   4326  N   PHE A 540      89.775  69.663   0.992  0.00  0.00      PROA N  
ATOM   4327  CA  PHE A 540      89.608  70.546   2.144  0.00  0.00      PROA C  
ATOM   4328  C   PHE A 540      88.145  70.722   2.551  0.00  0.00      PROA C  
ATOM   4329  O   PHE A 540      87.795  71.592   3.349  0.00  0.00      PROA O  
ATOM   4330  CB  PHE A 540      90.363  71.912   2.092  0.00  0.00      PROA C  
ATOM   4331  CG  PHE A 540      91.862  71.758   2.172  0.00  0.00      PROA C  
ATOM   4332  CD1 PHE A 540      92.609  71.354   1.052  0.00  0.00      PROA C  
ATOM   4333  CD2 PHE A 540      92.553  72.121   3.344  0.00  0.00      PROA C  
ATOM   4334  CE1 PHE A 540      94.007  71.297   1.100  0.00  0.00      PROA C  
ATOM   4335  CE2 PHE A 540      93.952  72.073   3.398  0.00  0.00      PROA C  
ATOM   4336  CZ  PHE A 540      94.679  71.660   2.274  0.00  0.00      PROA C  
ATOM   4337  N   GLU A 541      87.238  69.863   2.034  0.00  0.00      PROA N  
ATOM   4338  CA  GLU A 541      85.829  69.854   2.395  0.00  0.00      PROA C  
ATOM   4339  C   GLU A 541      85.624  69.577   3.874  0.00  0.00      PROA C  
ATOM   4340  O   GLU A 541      86.200  68.635   4.412  0.00  0.00      PROA O  
ATOM   4341  CB  GLU A 541      85.024  68.795   1.595  0.00  0.00      PROA C  
ATOM   4342  CG  GLU A 541      84.923  69.106   0.084  0.00  0.00      PROA C  
ATOM   4343  CD  GLU A 541      84.374  67.926  -0.716  0.00  0.00      PROA C  
ATOM   4344  OE1 GLU A 541      85.076  66.884  -0.827  0.00  0.00      PROA O  
ATOM   4345  OE2 GLU A 541      83.242  68.028  -1.262  0.00  0.00      PROA O1-
ATOM   4346  N   ASN A 542      84.795  70.396   4.557  0.00  0.00      PROA N  
ATOM   4347  CA  ASN A 542      84.505  70.262   5.978  0.00  0.00      PROA C  
ATOM   4348  C   ASN A 542      85.743  70.283   6.876  0.00  0.00      PROA C  
ATOM   4349  O   ASN A 542      85.909  69.453   7.771  0.00  0.00      PROA O  
ATOM   4350  CB  ASN A 542      83.623  69.025   6.278  0.00  0.00      PROA C  
ATOM   4351  CG  ASN A 542      82.382  69.084   5.396  0.00  0.00      PROA C  
ATOM   4352  ND2 ASN A 542      82.236  68.125   4.454  0.00  0.00      PROA N  
ATOM   4353  OD1 ASN A 542      81.547  69.978   5.553  0.00  0.00      PROA O  
ATOM   4354  N   ASP A 543      86.644  71.261   6.651  0.00  0.00      PROA N  
ATOM   4355  CA  ASP A 543      87.872  71.434   7.403  0.00  0.00      PROA C  
ATOM   4356  C   ASP A 543      87.616  72.034   8.795  0.00  0.00      PROA C  
ATOM   4357  O   ASP A 543      87.984  73.163   9.118  0.00  0.00      PROA O  
ATOM   4358  CB  ASP A 543      88.863  72.266   6.543  0.00  0.00      PROA C  
ATOM   4359  CG  ASP A 543      90.227  72.493   7.179  0.00  0.00      PROA C  
ATOM   4360  OD1 ASP A 543      90.751  71.596   7.890  0.00  0.00      PROA O  
ATOM   4361  OD2 ASP A 543      90.843  73.545   6.861  0.00  0.00      PROA O1-
ATOM   4362  N   LEU A 544      86.956  71.266   9.672  0.00  0.00      PROA N  
ATOM   4363  CA  LEU A 544      86.733  71.628  11.049  0.00  0.00      PROA C  
ATOM   4364  C   LEU A 544      86.756  70.375  11.904  0.00  0.00      PROA C  
ATOM   4365  O   LEU A 544      86.277  69.301  11.531  0.00  0.00      PROA O  
ATOM   4366  CB  LEU A 544      85.447  72.474  11.297  0.00  0.00      PROA C  
ATOM   4367  CG  LEU A 544      84.074  71.758  11.297  0.00  0.00      PROA C  
ATOM   4368  CD1 LEU A 544      82.964  72.771  11.624  0.00  0.00      PROA C  
ATOM   4369  CD2 LEU A 544      83.746  71.041   9.980  0.00  0.00      PROA C  
ATOM   4370  N   GLY A 545      87.387  70.492  13.080  0.00  0.00      PROA N  
ATOM   4371  CA  GLY A 545      87.476  69.450  14.076  0.00  0.00      PROA C  
ATOM   4372  C   GLY A 545      87.209  70.021  15.438  0.00  0.00      PROA C  
ATOM   4373  O   GLY A 545      87.334  71.222  15.684  0.00  0.00      PROA O  
ATOM   4374  N   LEU A 546      86.860  69.129  16.366  0.00  0.00      PROA N  
ATOM   4375  CA  LEU A 546      86.580  69.428  17.746  0.00  0.00      PROA C  
ATOM   4376  C   LEU A 546      87.548  68.669  18.625  0.00  0.00      PROA C  
ATOM   4377  O   LEU A 546      87.785  67.470  18.462  0.00  0.00      PROA O  
ATOM   4378  CB  LEU A 546      85.138  69.035  18.140  0.00  0.00      PROA C  
ATOM   4379  CG  LEU A 546      84.058  70.001  17.624  0.00  0.00      PROA C  
ATOM   4380  CD1 LEU A 546      82.680  69.349  17.770  0.00  0.00      PROA C  
ATOM   4381  CD2 LEU A 546      84.104  71.347  18.366  0.00  0.00      PROA C  
ATOM   4382  N   VAL A 547      88.141  69.368  19.598  0.00  0.00      PROA N  
ATOM   4383  CA  VAL A 547      89.051  68.771  20.549  0.00  0.00      PROA C  
ATOM   4384  C   VAL A 547      88.436  68.932  21.929  0.00  0.00      PROA C  
ATOM   4385  O   VAL A 547      88.050  70.029  22.344  0.00  0.00      PROA O  
ATOM   4386  CB  VAL A 547      90.446  69.383  20.463  0.00  0.00      PROA C  
ATOM   4387  CG1 VAL A 547      91.374  68.774  21.522  0.00  0.00      PROA C  
ATOM   4388  CG2 VAL A 547      91.033  69.142  19.058  0.00  0.00      PROA C  
ATOM   4389  N   GLU A 548      88.291  67.812  22.661  0.00  0.00      PROA N  
ATOM   4390  CA  GLU A 548      87.677  67.786  23.970  0.00  0.00      PROA C  
ATOM   4391  C   GLU A 548      88.775  67.861  25.015  0.00  0.00      PROA C  
ATOM   4392  O   GLU A 548      89.652  66.998  25.119  0.00  0.00      PROA O  
ATOM   4393  CB  GLU A 548      86.829  66.509  24.194  0.00  0.00      PROA C  
ATOM   4394  CG  GLU A 548      85.881  66.618  25.416  0.00  0.00      PROA C  
ATOM   4395  CD  GLU A 548      84.958  65.414  25.626  0.00  0.00      PROA C  
ATOM   4396  OE1 GLU A 548      85.083  64.371  24.929  0.00  0.00      PROA O  
ATOM   4397  OE2 GLU A 548      84.092  65.498  26.543  0.00  0.00      PROA O1-
ATOM   4398  N   LEU A 549      88.776  68.943  25.799  0.00  0.00      PROA N  
ATOM   4399  CA  LEU A 549      89.762  69.212  26.820  0.00  0.00      PROA C  
ATOM   4400  C   LEU A 549      89.633  68.310  28.047  0.00  0.00      PROA C  
ATOM   4401  O   LEU A 549      88.546  67.870  28.420  0.00  0.00      PROA O  
ATOM   4402  CB  LEU A 549      89.665  70.692  27.219  0.00  0.00      PROA C  
ATOM   4403  CG  LEU A 549      89.974  71.675  26.076  0.00  0.00      PROA C  
ATOM   4404  CD1 LEU A 549      89.404  73.061  26.395  0.00  0.00      PROA C  
ATOM   4405  CD2 LEU A 549      91.478  71.757  25.808  0.00  0.00      PROA C  
ATOM   4406  N   SER A 550      90.767  67.988  28.704  0.00  0.00      PROA N  
ATOM   4407  CA  SER A 550      90.812  67.144  29.895  0.00  0.00      PROA C  
ATOM   4408  C   SER A 550      90.060  67.683  31.112  0.00  0.00      PROA C  
ATOM   4409  O   SER A 550      89.343  66.944  31.789  0.00  0.00      PROA O  
ATOM   4410  CB  SER A 550      92.269  66.801  30.319  0.00  0.00      PROA C  
ATOM   4411  OG  SER A 550      93.036  67.964  30.642  0.00  0.00      PROA O  
ATOM   4412  N   GLU A 551      90.188  68.991  31.398  0.00  0.00      PROA N  
ATOM   4413  CA  GLU A 551      89.532  69.639  32.517  0.00  0.00      PROA C  
ATOM   4414  C   GLU A 551      89.173  71.065  32.133  0.00  0.00      PROA C  
ATOM   4415  O   GLU A 551      89.730  71.641  31.197  0.00  0.00      PROA O  
ATOM   4416  CB  GLU A 551      90.370  69.610  33.831  0.00  0.00      PROA C  
ATOM   4417  CG  GLU A 551      91.730  70.368  33.804  0.00  0.00      PROA C  
ATOM   4418  CD  GLU A 551      92.958  69.514  33.477  0.00  0.00      PROA C  
ATOM   4419  OE1 GLU A 551      92.846  68.281  33.250  0.00  0.00      PROA O  
ATOM   4420  OE2 GLU A 551      94.079  70.091  33.458  0.00  0.00      PROA O1-
ATOM   4421  N   SER A 552      88.160  71.653  32.809  0.00  0.00      PROA N  
ATOM   4422  CA  SER A 552      87.674  73.002  32.515  0.00  0.00      PROA C  
ATOM   4423  C   SER A 552      88.696  74.112  32.754  0.00  0.00      PROA C  
ATOM   4424  O   SER A 552      89.313  74.114  33.825  0.00  0.00      PROA O  
ATOM   4425  CB  SER A 552      86.372  73.385  33.276  0.00  0.00      PROA C  
ATOM   4426  OG  SER A 552      85.268  72.574  32.859  0.00  0.00      PROA O  
ATOM   4427  N   PRO A 553      88.929  75.086  31.862  0.00  0.00      PROA N  
ATOM   4428  CA  PRO A 553      89.526  76.363  32.244  0.00  0.00      PROA C  
ATOM   4429  C   PRO A 553      88.726  77.108  33.306  0.00  0.00      PROA C  
ATOM   4430  O   PRO A 553      87.506  76.957  33.403  0.00  0.00      PROA O  
ATOM   4431  CB  PRO A 553      89.582  77.165  30.932  0.00  0.00      PROA C  
ATOM   4432  CG  PRO A 553      88.390  76.642  30.128  0.00  0.00      PROA C  
ATOM   4433  CD  PRO A 553      88.316  75.167  30.531  0.00  0.00      PROA C  
ATOM   4434  N   ARG A 554      89.401  77.946  34.108  0.00  0.00      PROA N  
ATOM   4435  CA  ARG A 554      88.752  78.923  34.955  0.00  0.00      PROA C  
ATOM   4436  C   ARG A 554      88.349  80.119  34.096  0.00  0.00      PROA C  
ATOM   4437  O   ARG A 554      89.204  80.834  33.570  0.00  0.00      PROA O  
ATOM   4438  CB  ARG A 554      89.705  79.410  36.079  0.00  0.00      PROA C  
ATOM   4439  CG  ARG A 554      90.231  78.284  36.997  0.00  0.00      PROA C  
ATOM   4440  CD  ARG A 554      91.240  78.791  38.037  0.00  0.00      PROA C  
ATOM   4441  NE  ARG A 554      91.711  77.613  38.840  0.00  0.00      PROA N  
ATOM   4442  CZ  ARG A 554      91.121  77.144  39.932  0.00  0.00      PROA C  
ATOM   4443  NH1 ARG A 554      90.018  77.658  40.428  0.00  0.00      PROA N1+
ATOM   4444  NH2 ARG A 554      91.658  76.117  40.558  0.00  0.00      PROA N  
ATOM   4445  N   LEU A 555      87.037  80.362  33.899  0.00  0.00      PROA N  
ATOM   4446  CA  LEU A 555      86.581  81.514  33.136  0.00  0.00      PROA C  
ATOM   4447  C   LEU A 555      86.905  82.843  33.808  0.00  0.00      PROA C  
ATOM   4448  O   LEU A 555      86.787  83.009  35.024  0.00  0.00      PROA O  
ATOM   4449  CB  LEU A 555      85.081  81.464  32.768  0.00  0.00      PROA C  
ATOM   4450  CG  LEU A 555      84.643  80.197  32.005  0.00  0.00      PROA C  
ATOM   4451  CD1 LEU A 555      83.200  80.367  31.519  0.00  0.00      PROA C  
ATOM   4452  CD2 LEU A 555      85.558  79.848  30.818  0.00  0.00      PROA C  
ATOM   4453  N   ASN A 556      87.352  83.821  33.010  0.00  0.00      PROA N  
ATOM   4454  CA  ASN A 556      87.828  85.088  33.509  0.00  0.00      PROA C  
ATOM   4455  C   ASN A 556      87.809  86.056  32.334  0.00  0.00      PROA C  
ATOM   4456  O   ASN A 556      87.442  85.686  31.222  0.00  0.00      PROA O  
ATOM   4457  CB  ASN A 556      89.227  84.976  34.196  0.00  0.00      PROA C  
ATOM   4458  CG  ASN A 556      90.361  84.640  33.229  0.00  0.00      PROA C  
ATOM   4459  ND2 ASN A 556      90.689  83.341  33.069  0.00  0.00      PROA N  
ATOM   4460  OD1 ASN A 556      90.980  85.538  32.651  0.00  0.00      PROA O  
ATOM   4461  N   ASP A 557      88.208  87.328  32.542  0.00  0.00      PROA N  
ATOM   4462  CA  ASP A 557      88.225  88.359  31.511  0.00  0.00      PROA C  
ATOM   4463  C   ASP A 557      89.015  87.979  30.254  0.00  0.00      PROA C  
ATOM   4464  O   ASP A 557      88.668  88.375  29.141  0.00  0.00      PROA O  
ATOM   4465  CB  ASP A 557      88.811  89.679  32.080  0.00  0.00      PROA C  
ATOM   4466  CG  ASP A 557      87.904  90.310  33.123  0.00  0.00      PROA C  
ATOM   4467  OD1 ASP A 557      86.677  90.029  33.136  0.00  0.00      PROA O  
ATOM   4468  OD2 ASP A 557      88.402  91.174  33.895  0.00  0.00      PROA O1-
ATOM   4469  N   PHE A 558      90.098  87.196  30.413  0.00  0.00      PROA N  
ATOM   4470  CA  PHE A 558      90.989  86.829  29.335  0.00  0.00      PROA C  
ATOM   4471  C   PHE A 558      90.688  85.435  28.778  0.00  0.00      PROA C  
ATOM   4472  O   PHE A 558      91.307  85.032  27.794  0.00  0.00      PROA O  
ATOM   4473  CB  PHE A 558      92.465  86.865  29.834  0.00  0.00      PROA C  
ATOM   4474  CG  PHE A 558      92.730  88.159  30.567  0.00  0.00      PROA C  
ATOM   4475  CD1 PHE A 558      92.627  89.388  29.893  0.00  0.00      PROA C  
ATOM   4476  CD2 PHE A 558      93.023  88.167  31.943  0.00  0.00      PROA C  
ATOM   4477  CE1 PHE A 558      92.767  90.598  30.585  0.00  0.00      PROA C  
ATOM   4478  CE2 PHE A 558      93.175  89.373  32.636  0.00  0.00      PROA C  
ATOM   4479  CZ  PHE A 558      93.042  90.591  31.957  0.00  0.00      PROA C  
ATOM   4480  N   VAL A 559      89.725  84.676  29.361  0.00  0.00      PROA N  
ATOM   4481  CA  VAL A 559      89.330  83.352  28.870  0.00  0.00      PROA C  
ATOM   4482  C   VAL A 559      87.813  83.161  28.960  0.00  0.00      PROA C  
ATOM   4483  O   VAL A 559      87.259  83.034  30.055  0.00  0.00      PROA O  
ATOM   4484  CB  VAL A 559      90.017  82.189  29.607  0.00  0.00      PROA C  
ATOM   4485  CG1 VAL A 559      89.549  80.828  29.047  0.00  0.00      PROA C  
ATOM   4486  CG2 VAL A 559      91.547  82.287  29.445  0.00  0.00      PROA C  
ATOM   4487  N   MET A 560      87.100  83.094  27.808  0.00  0.00      PROA N  
ATOM   4488  CA  MET A 560      85.679  82.764  27.771  0.00  0.00      PROA C  
ATOM   4489  C   MET A 560      85.299  82.327  26.347  0.00  0.00      PROA C  
ATOM   4490  O   MET A 560      85.987  82.731  25.406  0.00  0.00      PROA O  
ATOM   4491  CB  MET A 560      84.788  83.962  28.212  0.00  0.00      PROA C  
ATOM   4492  CG  MET A 560      84.742  85.130  27.209  0.00  0.00      PROA C  
ATOM   4493  SD  MET A 560      83.961  86.638  27.846  0.00  0.00      PROA S  
ATOM   4494  CE  MET A 560      85.360  87.139  28.890  0.00  0.00      PROA C  
ATOM   4495  N   PRO A 561      84.279  81.494  26.110  0.00  0.00      PROA N  
ATOM   4496  CA  PRO A 561      83.869  81.041  24.775  0.00  0.00      PROA C  
ATOM   4497  C   PRO A 561      83.400  82.071  23.747  0.00  0.00      PROA C  
ATOM   4498  O   PRO A 561      82.888  83.136  24.096  0.00  0.00      PROA O  
ATOM   4499  CB  PRO A 561      82.771  79.995  25.047  0.00  0.00      PROA C  
ATOM   4500  CG  PRO A 561      82.235  80.351  26.431  0.00  0.00      PROA C  
ATOM   4501  CD  PRO A 561      83.477  80.859  27.160  0.00  0.00      PROA C  
ATOM   4502  N   VAL A 562      83.518  81.717  22.444  0.00  0.00      PROA N  
ATOM   4503  CA  VAL A 562      82.723  82.282  21.353  0.00  0.00      PROA C  
ATOM   4504  C   VAL A 562      81.279  81.799  21.388  0.00  0.00      PROA C  
ATOM   4505  O   VAL A 562      80.964  80.711  21.875  0.00  0.00      PROA O  
ATOM   4506  CB  VAL A 562      83.212  81.966  19.931  0.00  0.00      PROA C  
ATOM   4507  CG1 VAL A 562      84.498  82.732  19.611  0.00  0.00      PROA C  
ATOM   4508  CG2 VAL A 562      83.427  80.454  19.745  0.00  0.00      PROA C  
ATOM   4509  N   CYS A 563      80.339  82.598  20.840  0.00  0.00      PROA N  
ATOM   4510  CA  CYS A 563      79.004  82.096  20.556  0.00  0.00      PROA C  
ATOM   4511  C   CYS A 563      78.977  81.386  19.202  0.00  0.00      PROA C  
ATOM   4512  O   CYS A 563      79.529  81.872  18.212  0.00  0.00      PROA O  
ATOM   4513  CB  CYS A 563      77.935  83.219  20.527  0.00  0.00      PROA C  
ATOM   4514  SG  CYS A 563      77.833  84.209  22.049  0.00  0.00      PROA S  
ATOM   4515  N   LEU A 564      78.322  80.205  19.122  0.00  0.00      PROA N  
ATOM   4516  CA  LEU A 564      78.001  79.552  17.860  0.00  0.00      PROA C  
ATOM   4517  C   LEU A 564      77.058  80.384  16.982  0.00  0.00      PROA C  
ATOM   4518  O   LEU A 564      76.166  81.042  17.528  0.00  0.00      PROA O  
ATOM   4519  CB  LEU A 564      77.373  78.149  18.091  0.00  0.00      PROA C  
ATOM   4520  CG  LEU A 564      78.364  77.078  18.587  0.00  0.00      PROA C  
ATOM   4521  CD1 LEU A 564      77.624  75.780  18.947  0.00  0.00      PROA C  
ATOM   4522  CD2 LEU A 564      79.441  76.785  17.532  0.00  0.00      PROA C  
ATOM   4523  N   PRO A 565      77.202  80.418  15.653  0.00  0.00      PROA N  
ATOM   4524  CA  PRO A 565      76.362  81.231  14.775  0.00  0.00      PROA C  
ATOM   4525  C   PRO A 565      74.885  80.868  14.849  0.00  0.00      PROA C  
ATOM   4526  O   PRO A 565      74.521  79.705  14.679  0.00  0.00      PROA O  
ATOM   4527  CB  PRO A 565      76.960  80.998  13.376  0.00  0.00      PROA C  
ATOM   4528  CG  PRO A 565      77.549  79.586  13.446  0.00  0.00      PROA C  
ATOM   4529  CD  PRO A 565      78.047  79.488  14.891  0.00  0.00      PROA C  
ATOM   4530  N   GLU A 566      73.987  81.837  15.104  0.00  0.00      PROA N  
ATOM   4531  CA  GLU A 566      72.553  81.583  15.096  0.00  0.00      PROA C  
ATOM   4532  C   GLU A 566      71.963  81.540  13.691  0.00  0.00      PROA C  
ATOM   4533  O   GLU A 566      70.935  80.905  13.450  0.00  0.00      PROA O  
ATOM   4534  CB  GLU A 566      71.806  82.641  15.945  0.00  0.00      PROA C  
ATOM   4535  CG  GLU A 566      72.076  82.490  17.463  0.00  0.00      PROA C  
ATOM   4536  CD  GLU A 566      71.298  83.512  18.279  0.00  0.00      PROA C  
ATOM   4537  OE1 GLU A 566      71.930  84.429  18.868  0.00  0.00      PROA O  
ATOM   4538  OE2 GLU A 566      70.044  83.427  18.341  0.00  0.00      PROA O1-
ATOM   4539  N   HIS A 567      72.630  82.201  12.728  0.00  0.00      PROA N  
ATOM   4540  CA  HIS A 567      72.117  82.410  11.388  0.00  0.00      PROA C  
ATOM   4541  C   HIS A 567      73.283  82.526  10.406  0.00  0.00      PROA C  
ATOM   4542  O   HIS A 567      74.397  82.850  10.837  0.00  0.00      PROA O  
ATOM   4543  CB  HIS A 567      71.262  83.710  11.321  0.00  0.00      PROA C  
ATOM   4544  CG  HIS A 567      70.011  83.642  12.163  0.00  0.00      PROA C  
ATOM   4545  CD2 HIS A 567      68.821  83.029  11.908  0.00  0.00      PROA C  
ATOM   4546  ND1 HIS A 567      69.820  84.357  13.328  0.00  0.00      PROA N  
ATOM   4547  CE1 HIS A 567      68.546  84.131  13.736  0.00  0.00      PROA C  
ATOM   4548  NE2 HIS A 567      67.898  83.332  12.903  0.00  0.00      PROA N  
ATOM   4549  N   PRO A 568      73.117  82.258   9.107  0.00  0.00      PROA N  
ATOM   4550  CA  PRO A 568      74.103  82.604   8.078  0.00  0.00      PROA C  
ATOM   4551  C   PRO A 568      74.488  84.085   8.016  0.00  0.00      PROA C  
ATOM   4552  O   PRO A 568      73.741  84.956   8.469  0.00  0.00      PROA O  
ATOM   4553  CB  PRO A 568      73.457  82.110   6.771  0.00  0.00      PROA C  
ATOM   4554  CG  PRO A 568      71.955  82.187   7.039  0.00  0.00      PROA C  
ATOM   4555  CD  PRO A 568      71.862  81.781   8.509  0.00  0.00      PROA C  
ATOM   4556  N   SER A 569      75.672  84.389   7.448  0.00  0.00      PROA N  
ATOM   4557  CA  SER A 569      76.169  85.750   7.264  0.00  0.00      PROA C  
ATOM   4558  C   SER A 569      75.738  86.382   5.948  0.00  0.00      PROA C  
ATOM   4559  O   SER A 569      75.616  85.726   4.911  0.00  0.00      PROA O  
ATOM   4560  CB  SER A 569      77.717  85.858   7.350  0.00  0.00      PROA C  
ATOM   4561  OG  SER A 569      78.170  85.579   8.677  0.00  0.00      PROA O  
ATOM   4562  N   THR A 570      75.502  87.708   5.959  0.00  0.00      PROA N  
ATOM   4563  CA  THR A 570      75.234  88.500   4.759  0.00  0.00      PROA C  
ATOM   4564  C   THR A 570      76.517  88.956   4.088  0.00  0.00      PROA C  
ATOM   4565  O   THR A 570      77.564  89.111   4.719  0.00  0.00      PROA O  
ATOM   4566  CB  THR A 570      74.331  89.717   4.990  0.00  0.00      PROA C  
ATOM   4567  CG2 THR A 570      72.905  89.211   5.268  0.00  0.00      PROA C  
ATOM   4568  OG1 THR A 570      74.721  90.483   6.129  0.00  0.00      PROA O  
ATOM   4569  N   GLU A 571      76.474  89.192   2.769  0.00  0.00      PROA N  
ATOM   4570  CA  GLU A 571      77.569  89.682   1.963  0.00  0.00      PROA C  
ATOM   4571  C   GLU A 571      78.117  91.034   2.429  0.00  0.00      PROA C  
ATOM   4572  O   GLU A 571      77.372  91.950   2.782  0.00  0.00      PROA O  
ATOM   4573  CB  GLU A 571      77.107  89.806   0.487  0.00  0.00      PROA C  
ATOM   4574  CG  GLU A 571      76.629  88.475  -0.159  0.00  0.00      PROA C  
ATOM   4575  CD  GLU A 571      75.203  88.022   0.179  0.00  0.00      PROA C  
ATOM   4576  OE1 GLU A 571      74.479  88.699   0.958  0.00  0.00      PROA O  
ATOM   4577  OE2 GLU A 571      74.794  86.955  -0.352  0.00  0.00      PROA O1-
ATOM   4578  N   GLY A 572      79.459  91.185   2.460  0.00  0.00      PROA N  
ATOM   4579  CA  GLY A 572      80.128  92.417   2.880  0.00  0.00      PROA C  
ATOM   4580  C   GLY A 572      80.146  92.654   4.372  0.00  0.00      PROA C  
ATOM   4581  O   GLY A 572      80.508  93.736   4.834  0.00  0.00      PROA O  
ATOM   4582  N   THR A 573      79.775  91.639   5.179  0.00  0.00      PROA N  
ATOM   4583  CA  THR A 573      79.880  91.668   6.641  0.00  0.00      PROA C  
ATOM   4584  C   THR A 573      81.321  91.819   7.094  0.00  0.00      PROA C  
ATOM   4585  O   THR A 573      82.204  91.104   6.624  0.00  0.00      PROA O  
ATOM   4586  CB  THR A 573      79.290  90.430   7.328  0.00  0.00      PROA C  
ATOM   4587  CG2 THR A 573      79.437  90.474   8.858  0.00  0.00      PROA C  
ATOM   4588  OG1 THR A 573      77.897  90.337   7.068  0.00  0.00      PROA O  
ATOM   4589  N   MET A 574      81.608  92.753   8.022  0.00  0.00      PROA N  
ATOM   4590  CA  MET A 574      82.942  92.902   8.573  0.00  0.00      PROA C  
ATOM   4591  C   MET A 574      83.256  91.803   9.583  0.00  0.00      PROA C  
ATOM   4592  O   MET A 574      82.581  91.637  10.606  0.00  0.00      PROA O  
ATOM   4593  CB  MET A 574      83.165  94.307   9.187  0.00  0.00      PROA C  
ATOM   4594  CG  MET A 574      83.047  95.446   8.150  0.00  0.00      PROA C  
ATOM   4595  SD  MET A 574      84.330  95.407   6.860  0.00  0.00      PROA S  
ATOM   4596  CE  MET A 574      85.508  96.472   7.738  0.00  0.00      PROA C  
ATOM   4597  N   VAL A 575      84.287  91.001   9.286  0.00  0.00      PROA N  
ATOM   4598  CA  VAL A 575      84.696  89.873  10.093  0.00  0.00      PROA C  
ATOM   4599  C   VAL A 575      86.132  90.046  10.537  0.00  0.00      PROA C  
ATOM   4600  O   VAL A 575      86.968  90.649   9.859  0.00  0.00      PROA O  
ATOM   4601  CB  VAL A 575      84.493  88.513   9.426  0.00  0.00      PROA C  
ATOM   4602  CG1 VAL A 575      82.988  88.288   9.199  0.00  0.00      PROA C  
ATOM   4603  CG2 VAL A 575      85.260  88.401   8.095  0.00  0.00      PROA C  
ATOM   4604  N   ILE A 576      86.433  89.549  11.744  0.00  0.00      PROA N  
ATOM   4605  CA  ILE A 576      87.717  89.683  12.392  0.00  0.00      PROA C  
ATOM   4606  C   ILE A 576      88.340  88.299  12.492  0.00  0.00      PROA C  
ATOM   4607  O   ILE A 576      87.762  87.380  13.069  0.00  0.00      PROA O  
ATOM   4608  CB  ILE A 576      87.627  90.365  13.761  0.00  0.00      PROA C  
ATOM   4609  CG1 ILE A 576      87.431  91.899  13.629  0.00  0.00      PROA C  
ATOM   4610  CG2 ILE A 576      88.901  90.078  14.583  0.00  0.00      PROA C  
ATOM   4611  CD  ILE A 576      86.015  92.359  13.257  0.00  0.00      PROA C  
ATOM   4612  N   VAL A 577      89.533  88.114  11.907  0.00  0.00      PROA N  
ATOM   4613  CA  VAL A 577      90.215  86.831  11.799  0.00  0.00      PROA C  
ATOM   4614  C   VAL A 577      91.461  86.873  12.661  0.00  0.00      PROA C  
ATOM   4615  O   VAL A 577      92.276  87.759  12.442  0.00  0.00      PROA O  
ATOM   4616  CB  VAL A 577      90.667  86.567  10.362  0.00  0.00      PROA C  
ATOM   4617  CG1 VAL A 577      91.520  85.286  10.261  0.00  0.00      PROA C  
ATOM   4618  CG2 VAL A 577      89.441  86.478   9.437  0.00  0.00      PROA C  
ATOM   4619  N   SER A 578      91.660  85.944  13.626  0.00  0.00      PROA N  
ATOM   4620  CA  SER A 578      92.767  85.992  14.594  0.00  0.00      PROA C  
ATOM   4621  C   SER A 578      93.721  84.794  14.539  0.00  0.00      PROA C  
ATOM   4622  O   SER A 578      93.334  83.677  14.193  0.00  0.00      PROA O  
ATOM   4623  CB  SER A 578      92.294  86.110  16.075  0.00  0.00      PROA C  
ATOM   4624  OG  SER A 578      91.519  87.295  16.283  0.00  0.00      PROA O  
ATOM   4625  N   GLY A 579      95.011  84.993  14.903  0.00  0.00      PROA N  
ATOM   4626  CA  GLY A 579      96.021  83.937  14.998  0.00  0.00      PROA C  
ATOM   4627  C   GLY A 579      97.418  84.464  15.294  0.00  0.00      PROA C  
ATOM   4628  O   GLY A 579      97.602  85.640  15.592  0.00  0.00      PROA O  
ATOM   4629  N   TRP A 580      98.454  83.594  15.252  0.00  0.00      PROA N  
ATOM   4630  CA  TRP A 580      99.853  83.967  15.472  0.00  0.00      PROA C  
ATOM   4631  C   TRP A 580     100.755  83.654  14.266  0.00  0.00      PROA C  
ATOM   4632  O   TRP A 580     101.977  83.532  14.397  0.00  0.00      PROA O  
ATOM   4633  CB  TRP A 580     100.464  83.284  16.737  0.00  0.00      PROA C  
ATOM   4634  CG  TRP A 580      99.956  83.747  18.067  0.00  0.00      PROA C  
ATOM   4635  CD1 TRP A 580     100.533  84.708  18.864  0.00  0.00      PROA C  
ATOM   4636  CD2 TRP A 580      98.901  83.153  18.840  0.00  0.00      PROA C  
ATOM   4637  CE2 TRP A 580      98.916  83.791  20.107  0.00  0.00      PROA C  
ATOM   4638  CE3 TRP A 580      97.978  82.136  18.588  0.00  0.00      PROA C  
ATOM   4639  NE1 TRP A 580      99.907  84.730  20.090  0.00  0.00      PROA N  
ATOM   4640  CZ2 TRP A 580      98.048  83.418  21.119  0.00  0.00      PROA C  
ATOM   4641  CZ3 TRP A 580      97.096  81.773  19.609  0.00  0.00      PROA C  
ATOM   4642  CH2 TRP A 580      97.135  82.398  20.852  0.00  0.00      PROA C  
ATOM   4643  N   GLY A 581     100.189  83.474  13.057  0.00  0.00      PROA N  
ATOM   4644  CA  GLY A 581     100.925  83.179  11.833  0.00  0.00      PROA C  
ATOM   4645  C   GLY A 581     101.937  84.194  11.339  0.00  0.00      PROA C  
ATOM   4646  O   GLY A 581     102.081  85.303  11.855  0.00  0.00      PROA O  
ATOM   4647  N   LYS A 582     102.677  83.822  10.273  0.00  0.00      PROA N  
ATOM   4648  CA  LYS A 582     103.692  84.664   9.658  0.00  0.00      PROA C  
ATOM   4649  C   LYS A 582     103.204  86.003   9.085  0.00  0.00      PROA C  
ATOM   4650  O   LYS A 582     102.170  86.112   8.425  0.00  0.00      PROA O  
ATOM   4651  CB  LYS A 582     104.512  83.911   8.574  0.00  0.00      PROA C  
ATOM   4652  CG  LYS A 582     103.688  83.389   7.383  0.00  0.00      PROA C  
ATOM   4653  CD  LYS A 582     104.557  82.685   6.321  0.00  0.00      PROA C  
ATOM   4654  CE  LYS A 582     103.777  82.284   5.055  0.00  0.00      PROA C  
ATOM   4655  NZ  LYS A 582     104.655  81.594   4.074  0.00  0.00      PROA N1+
ATOM   4656  N   GLN A 583     103.987  87.069   9.323  0.00  0.00      PROA N  
ATOM   4657  CA  GLN A 583     103.745  88.407   8.832  0.00  0.00      PROA C  
ATOM   4658  C   GLN A 583     104.157  88.591   7.376  0.00  0.00      PROA C  
ATOM   4659  O   GLN A 583     104.797  87.734   6.760  0.00  0.00      PROA O  
ATOM   4660  CB  GLN A 583     104.528  89.452   9.680  0.00  0.00      PROA C  
ATOM   4661  CG  GLN A 583     104.127  89.479  11.176  0.00  0.00      PROA C  
ATOM   4662  CD  GLN A 583     104.842  90.545  12.022  0.00  0.00      PROA C  
ATOM   4663  NE2 GLN A 583     105.648  91.423  11.386  0.00  0.00      PROA N  
ATOM   4664  OE1 GLN A 583     104.685  90.600  13.246  0.00  0.00      PROA O  
ATOM   4665  N   PHE A 584     103.848  89.773   6.793  0.00  0.00      PROA N  
ATOM   4666  CA  PHE A 584     104.509  90.244   5.584  0.00  0.00      PROA C  
ATOM   4667  C   PHE A 584     106.032  90.334   5.792  0.00  0.00      PROA C  
ATOM   4668  O   PHE A 584     106.507  90.732   6.860  0.00  0.00      PROA O  
ATOM   4669  CB  PHE A 584     103.882  91.586   5.094  0.00  0.00      PROA C  
ATOM   4670  CG  PHE A 584     104.534  92.124   3.838  0.00  0.00      PROA C  
ATOM   4671  CD1 PHE A 584     104.047  91.754   2.574  0.00  0.00      PROA C  
ATOM   4672  CD2 PHE A 584     105.618  93.018   3.911  0.00  0.00      PROA C  
ATOM   4673  CE1 PHE A 584     104.646  92.240   1.404  0.00  0.00      PROA C  
ATOM   4674  CE2 PHE A 584     106.227  93.500   2.745  0.00  0.00      PROA C  
ATOM   4675  CZ  PHE A 584     105.739  93.111   1.491  0.00  0.00      PROA C  
ATOM   4676  N   LEU A 585     106.820  89.877   4.790  0.00  0.00      PROA N  
ATOM   4677  CA  LEU A 585     108.275  89.753   4.848  0.00  0.00      PROA C  
ATOM   4678  C   LEU A 585     108.701  88.555   5.719  0.00  0.00      PROA C  
ATOM   4679  O   LEU A 585     109.871  88.359   6.046  0.00  0.00      PROA O  
ATOM   4680  CB  LEU A 585     108.965  91.093   5.256  0.00  0.00      PROA C  
ATOM   4681  CG  LEU A 585     110.198  91.526   4.427  0.00  0.00      PROA C  
ATOM   4682  CD1 LEU A 585     110.678  92.904   4.908  0.00  0.00      PROA C  
ATOM   4683  CD2 LEU A 585     111.366  90.532   4.472  0.00  0.00      PROA C  
ATOM   4684  N   GLN A 586     107.736  87.694   6.107  0.00  0.00      PROA N  
ATOM   4685  CA  GLN A 586     107.956  86.400   6.732  0.00  0.00      PROA C  
ATOM   4686  C   GLN A 586     108.399  86.449   8.196  0.00  0.00      PROA C  
ATOM   4687  O   GLN A 586     108.839  85.452   8.772  0.00  0.00      PROA O  
ATOM   4688  CB  GLN A 586     108.782  85.401   5.861  0.00  0.00      PROA C  
ATOM   4689  CG  GLN A 586     108.037  84.786   4.642  0.00  0.00      PROA C  
ATOM   4690  CD  GLN A 586     107.402  85.809   3.693  0.00  0.00      PROA C  
ATOM   4691  NE2 GLN A 586     106.073  86.033   3.829  0.00  0.00      PROA N  
ATOM   4692  OE1 GLN A 586     108.066  86.395   2.833  0.00  0.00      PROA O  
ATOM   4693  N   ARG A 587     108.265  87.618   8.859  0.00  0.00      PROA N  
ATOM   4694  CA  ARG A 587     108.498  87.761  10.290  0.00  0.00      PROA C  
ATOM   4695  C   ARG A 587     107.504  86.995  11.158  0.00  0.00      PROA C  
ATOM   4696  O   ARG A 587     106.335  86.835  10.808  0.00  0.00      PROA O  
ATOM   4697  CB  ARG A 587     108.602  89.239  10.767  0.00  0.00      PROA C  
ATOM   4698  CG  ARG A 587     109.919  89.961  10.401  0.00  0.00      PROA C  
ATOM   4699  CD  ARG A 587     110.022  90.428   8.944  0.00  0.00      PROA C  
ATOM   4700  NE  ARG A 587     111.330  91.148   8.789  0.00  0.00      PROA N  
ATOM   4701  CZ  ARG A 587     112.484  90.573   8.475  0.00  0.00      PROA C  
ATOM   4702  NH1 ARG A 587     112.598  89.297   8.184  0.00  0.00      PROA N1+
ATOM   4703  NH2 ARG A 587     113.577  91.310   8.450  0.00  0.00      PROA N  
ATOM   4704  N   LEU A 588     107.944  86.504  12.333  0.00  0.00      PROA N  
ATOM   4705  CA  LEU A 588     107.045  85.907  13.303  0.00  0.00      PROA C  
ATOM   4706  C   LEU A 588     106.620  86.977  14.316  0.00  0.00      PROA C  
ATOM   4707  O   LEU A 588     107.478  87.716  14.817  0.00  0.00      PROA O  
ATOM   4708  CB  LEU A 588     107.643  84.682  14.050  0.00  0.00      PROA C  
ATOM   4709  CG  LEU A 588     107.742  83.362  13.240  0.00  0.00      PROA C  
ATOM   4710  CD1 LEU A 588     106.383  82.915  12.673  0.00  0.00      PROA C  
ATOM   4711  CD2 LEU A 588     108.808  83.399  12.134  0.00  0.00      PROA C  
ATOM   4712  N   PRO A 589     105.336  87.147  14.612  0.00  0.00      PROA N  
ATOM   4713  CA  PRO A 589     104.861  88.116  15.592  0.00  0.00      PROA C  
ATOM   4714  C   PRO A 589     105.345  87.890  17.020  0.00  0.00      PROA C  
ATOM   4715  O   PRO A 589     105.572  86.755  17.438  0.00  0.00      PROA O  
ATOM   4716  CB  PRO A 589     103.340  88.011  15.465  0.00  0.00      PROA C  
ATOM   4717  CG  PRO A 589     103.070  86.567  15.065  0.00  0.00      PROA C  
ATOM   4718  CD  PRO A 589     104.260  86.252  14.167  0.00  0.00      PROA C  
ATOM   4719  N   GLU A 590     105.498  88.977  17.803  0.00  0.00      PROA N  
ATOM   4720  CA  GLU A 590     105.781  88.882  19.228  0.00  0.00      PROA C  
ATOM   4721  C   GLU A 590     104.499  88.641  20.031  0.00  0.00      PROA C  
ATOM   4722  O   GLU A 590     104.515  88.109  21.138  0.00  0.00      PROA O  
ATOM   4723  CB  GLU A 590     106.466  90.201  19.685  0.00  0.00      PROA C  
ATOM   4724  CG  GLU A 590     107.070  90.174  21.117  0.00  0.00      PROA C  
ATOM   4725  CD  GLU A 590     107.780  91.470  21.519  0.00  0.00      PROA C  
ATOM   4726  OE1 GLU A 590     107.803  92.455  20.735  0.00  0.00      PROA O  
ATOM   4727  OE2 GLU A 590     108.338  91.507  22.651  0.00  0.00      PROA O1-
ATOM   4728  N   ASN A 591     103.334  88.995  19.454  0.00  0.00      PROA N  
ATOM   4729  CA  ASN A 591     102.066  89.158  20.140  0.00  0.00      PROA C  
ATOM   4730  C   ASN A 591     100.951  88.465  19.349  0.00  0.00      PROA C  
ATOM   4731  O   ASN A 591     101.163  88.051  18.216  0.00  0.00      PROA O  
ATOM   4732  CB  ASN A 591     101.827  90.688  20.302  0.00  0.00      PROA C  
ATOM   4733  CG  ASN A 591     100.595  91.067  21.118  0.00  0.00      PROA C  
ATOM   4734  ND2 ASN A 591     100.477  90.502  22.338  0.00  0.00      PROA N  
ATOM   4735  OD1 ASN A 591      99.749  91.843  20.674  0.00  0.00      PROA O  
ATOM   4736  N   LEU A 592      99.754  88.264  19.938  0.00  0.00      PROA N  
ATOM   4737  CA  LEU A 592      98.556  87.790  19.254  0.00  0.00      PROA C  
ATOM   4738  C   LEU A 592      98.066  88.714  18.140  0.00  0.00      PROA C  
ATOM   4739  O   LEU A 592      98.028  89.939  18.285  0.00  0.00      PROA O  
ATOM   4740  CB  LEU A 592      97.420  87.526  20.278  0.00  0.00      PROA C  
ATOM   4741  CG  LEU A 592      96.041  87.125  19.703  0.00  0.00      PROA C  
ATOM   4742  CD1 LEU A 592      96.090  85.787  18.951  0.00  0.00      PROA C  
ATOM   4743  CD2 LEU A 592      95.000  87.064  20.829  0.00  0.00      PROA C  
ATOM   4744  N   MET A 593      97.660  88.136  16.990  0.00  0.00      PROA N  
ATOM   4745  CA  MET A 593      97.449  88.864  15.763  0.00  0.00      PROA C  
ATOM   4746  C   MET A 593      96.087  88.576  15.105  0.00  0.00      PROA C  
ATOM   4747  O   MET A 593      95.368  87.658  15.485  0.00  0.00      PROA O  
ATOM   4748  CB  MET A 593      98.640  88.633  14.790  0.00  0.00      PROA C  
ATOM   4749  CG  MET A 593     100.043  89.016  15.342  0.00  0.00      PROA C  
ATOM   4750  SD  MET A 593     100.206  90.636  16.187  0.00  0.00      PROA S  
ATOM   4751  CE  MET A 593     101.974  91.022  16.114  0.00  0.00      PROA C  
ATOM   4752  N   GLU A 594      95.655  89.437  14.153  0.00  0.00      PROA N  
ATOM   4753  CA  GLU A 594      94.331  89.445  13.540  0.00  0.00      PROA C  
ATOM   4754  C   GLU A 594      94.289  90.309  12.260  0.00  0.00      PROA C  
ATOM   4755  O   GLU A 594      95.214  91.061  11.962  0.00  0.00      PROA O  
ATOM   4756  CB  GLU A 594      93.194  89.902  14.535  0.00  0.00      PROA C  
ATOM   4757  CG  GLU A 594      92.497  91.275  14.268  0.00  0.00      PROA C  
ATOM   4758  CD  GLU A 594      92.001  92.026  15.491  0.00  0.00      PROA C  
ATOM   4759  OE1 GLU A 594      91.491  91.468  16.484  0.00  0.00      PROA O  
ATOM   4760  OE2 GLU A 594      92.249  93.266  15.475  0.00  0.00      PROA O1-
ATOM   4761  N   ILE A 595      93.181  90.283  11.503  0.00  0.00      PROA N  
ATOM   4762  CA  ILE A 595      92.808  91.309  10.532  0.00  0.00      PROA C  
ATOM   4763  C   ILE A 595      91.303  91.524  10.601  0.00  0.00      PROA C  
ATOM   4764  O   ILE A 595      90.557  90.639  11.015  0.00  0.00      PROA O  
ATOM   4765  CB  ILE A 595      93.180  90.988   9.079  0.00  0.00      PROA C  
ATOM   4766  CG1 ILE A 595      92.978  89.480   8.791  0.00  0.00      PROA C  
ATOM   4767  CG2 ILE A 595      94.608  91.509   8.806  0.00  0.00      PROA C  
ATOM   4768  CD  ILE A 595      93.254  89.080   7.347  0.00  0.00      PROA C  
ATOM   4769  N   GLU A 596      90.827  92.713  10.177  0.00  0.00      PROA N  
ATOM   4770  CA  GLU A 596      89.415  93.017  10.016  0.00  0.00      PROA C  
ATOM   4771  C   GLU A 596      89.117  93.233   8.540  0.00  0.00      PROA C  
ATOM   4772  O   GLU A 596      89.693  94.114   7.896  0.00  0.00      PROA O  
ATOM   4773  CB  GLU A 596      89.020  94.268  10.836  0.00  0.00      PROA C  
ATOM   4774  CG  GLU A 596      87.579  94.792  10.615  0.00  0.00      PROA C  
ATOM   4775  CD  GLU A 596      87.279  96.010  11.488  0.00  0.00      PROA C  
ATOM   4776  OE1 GLU A 596      88.066  96.996  11.459  0.00  0.00      PROA O  
ATOM   4777  OE2 GLU A 596      86.245  96.007  12.209  0.00  0.00      PROA O1-
ATOM   4778  N   ILE A 597      88.235  92.402   7.953  0.00  0.00      PROA N  
ATOM   4779  CA  ILE A 597      88.070  92.298   6.511  0.00  0.00      PROA C  
ATOM   4780  C   ILE A 597      86.598  92.084   6.138  0.00  0.00      PROA C  
ATOM   4781  O   ILE A 597      85.848  91.475   6.907  0.00  0.00      PROA O  
ATOM   4782  CB  ILE A 597      88.915  91.175   5.883  0.00  0.00      PROA C  
ATOM   4783  CG1 ILE A 597      88.814  89.851   6.684  0.00  0.00      PROA C  
ATOM   4784  CG2 ILE A 597      90.374  91.668   5.753  0.00  0.00      PROA C  
ATOM   4785  CD  ILE A 597      89.573  88.682   6.048  0.00  0.00      PROA C  
ATOM   4786  N   PRO A 598      86.111  92.573   4.994  0.00  0.00      PROA N  
ATOM   4787  CA  PRO A 598      84.852  92.133   4.395  0.00  0.00      PROA C  
ATOM   4788  C   PRO A 598      84.756  90.640   4.095  0.00  0.00      PROA C  
ATOM   4789  O   PRO A 598      85.661  90.075   3.476  0.00  0.00      PROA O  
ATOM   4790  CB  PRO A 598      84.739  92.955   3.094  0.00  0.00      PROA C  
ATOM   4791  CG  PRO A 598      85.594  94.197   3.357  0.00  0.00      PROA C  
ATOM   4792  CD  PRO A 598      86.734  93.643   4.210  0.00  0.00      PROA C  
ATOM   4793  N   ILE A 599      83.645  89.984   4.474  0.00  0.00      PROA N  
ATOM   4794  CA  ILE A 599      83.256  88.690   3.936  0.00  0.00      PROA C  
ATOM   4795  C   ILE A 599      82.790  88.815   2.481  0.00  0.00      PROA C  
ATOM   4796  O   ILE A 599      82.201  89.819   2.070  0.00  0.00      PROA O  
ATOM   4797  CB  ILE A 599      82.243  87.988   4.846  0.00  0.00      PROA C  
ATOM   4798  CG1 ILE A 599      82.596  86.494   5.009  0.00  0.00      PROA C  
ATOM   4799  CG2 ILE A 599      80.780  88.191   4.397  0.00  0.00      PROA C  
ATOM   4800  CD  ILE A 599      81.911  85.863   6.223  0.00  0.00      PROA C  
ATOM   4801  N   VAL A 600      83.062  87.802   1.643  0.00  0.00      PROA N  
ATOM   4802  CA  VAL A 600      82.862  87.876   0.201  0.00  0.00      PROA C  
ATOM   4803  C   VAL A 600      81.711  86.971  -0.217  0.00  0.00      PROA C  
ATOM   4804  O   VAL A 600      81.509  85.891   0.339  0.00  0.00      PROA O  
ATOM   4805  CB  VAL A 600      84.143  87.509  -0.548  0.00  0.00      PROA C  
ATOM   4806  CG1 VAL A 600      83.957  87.485  -2.079  0.00  0.00      PROA C  
ATOM   4807  CG2 VAL A 600      85.239  88.525  -0.181  0.00  0.00      PROA C  
ATOM   4808  N   ASN A 601      80.899  87.410  -1.211  0.00  0.00      PROA N  
ATOM   4809  CA  ASN A 601      79.805  86.632  -1.774  0.00  0.00      PROA C  
ATOM   4810  C   ASN A 601      80.246  85.269  -2.327  0.00  0.00      PROA C  
ATOM   4811  O   ASN A 601      81.278  85.133  -2.980  0.00  0.00      PROA O  
ATOM   4812  CB  ASN A 601      79.047  87.472  -2.851  0.00  0.00      PROA C  
ATOM   4813  CG  ASN A 601      77.954  86.707  -3.602  0.00  0.00      PROA C  
ATOM   4814  ND2 ASN A 601      76.862  86.336  -2.898  0.00  0.00      PROA N  
ATOM   4815  OD1 ASN A 601      78.084  86.407  -4.790  0.00  0.00      PROA O  
ATOM   4816  N   TYR A 602      79.441  84.222  -2.068  0.00  0.00      PROA N  
ATOM   4817  CA  TYR A 602      79.721  82.832  -2.393  0.00  0.00      PROA C  
ATOM   4818  C   TYR A 602      79.906  82.595  -3.889  0.00  0.00      PROA C  
ATOM   4819  O   TYR A 602      80.842  81.935  -4.331  0.00  0.00      PROA O  
ATOM   4820  CB  TYR A 602      78.563  81.926  -1.873  0.00  0.00      PROA C  
ATOM   4821  CG  TYR A 602      78.159  82.358  -0.485  0.00  0.00      PROA C  
ATOM   4822  CD1 TYR A 602      79.059  82.216   0.581  0.00  0.00      PROA C  
ATOM   4823  CD2 TYR A 602      76.912  82.972  -0.247  0.00  0.00      PROA C  
ATOM   4824  CE1 TYR A 602      78.732  82.701   1.852  0.00  0.00      PROA C  
ATOM   4825  CE2 TYR A 602      76.591  83.469   1.026  0.00  0.00      PROA C  
ATOM   4826  CZ  TYR A 602      77.506  83.335   2.077  0.00  0.00      PROA C  
ATOM   4827  OH  TYR A 602      77.225  83.827   3.368  0.00  0.00      PROA O  
ATOM   4828  N   HIS A 603      79.025  83.184  -4.724  0.00  0.00      PROA N  
ATOM   4829  CA  HIS A 603      79.128  83.113  -6.173  0.00  0.00      PROA C  
ATOM   4830  C   HIS A 603      80.383  83.801  -6.710  0.00  0.00      PROA C  
ATOM   4831  O   HIS A 603      81.094  83.267  -7.559  0.00  0.00      PROA O  
ATOM   4832  CB  HIS A 603      77.852  83.696  -6.834  0.00  0.00      PROA C  
ATOM   4833  CG  HIS A 603      77.532  83.127  -8.194  0.00  0.00      PROA C  
ATOM   4834  CD2 HIS A 603      78.219  82.266  -8.997  0.00  0.00      PROA C  
ATOM   4835  ND1 HIS A 603      76.326  83.347  -8.826  0.00  0.00      PROA N  
ATOM   4836  CE1 HIS A 603      76.333  82.623  -9.972  0.00  0.00      PROA C  
ATOM   4837  NE2 HIS A 603      77.462  81.949 -10.120  0.00  0.00      PROA N  
ATOM   4838  N   THR A 604      80.721  84.999  -6.185  0.00  0.00      PROA N  
ATOM   4839  CA  THR A 604      81.968  85.721  -6.477  0.00  0.00      PROA C  
ATOM   4840  C   THR A 604      83.216  84.952  -6.061  0.00  0.00      PROA C  
ATOM   4841  O   THR A 604      84.199  84.871  -6.794  0.00  0.00      PROA O  
ATOM   4842  CB  THR A 604      82.020  87.110  -5.836  0.00  0.00      PROA C  
ATOM   4843  CG2 THR A 604      83.243  87.914  -6.308  0.00  0.00      PROA C  
ATOM   4844  OG1 THR A 604      80.869  87.875  -6.180  0.00  0.00      PROA O  
ATOM   4845  N   CYS A 605      83.187  84.324  -4.867  0.00  0.00      PROA N  
ATOM   4846  CA  CYS A 605      84.209  83.426  -4.344  0.00  0.00      PROA C  
ATOM   4847  C   CYS A 605      84.442  82.220  -5.258  0.00  0.00      PROA C  
ATOM   4848  O   CYS A 605      85.575  81.907  -5.623  0.00  0.00      PROA O  
ATOM   4849  CB  CYS A 605      83.743  82.988  -2.919  0.00  0.00      PROA C  
ATOM   4850  SG  CYS A 605      84.739  81.799  -1.957  0.00  0.00      PROA S  
ATOM   4851  N   GLN A 606      83.361  81.565  -5.735  0.00  0.00      PROA N  
ATOM   4852  CA  GLN A 606      83.416  80.535  -6.764  0.00  0.00      PROA C  
ATOM   4853  C   GLN A 606      83.994  80.997  -8.102  0.00  0.00      PROA C  
ATOM   4854  O   GLN A 606      84.839  80.332  -8.702  0.00  0.00      PROA O  
ATOM   4855  CB  GLN A 606      82.007  79.923  -7.002  0.00  0.00      PROA C  
ATOM   4856  CG  GLN A 606      81.492  79.050  -5.829  0.00  0.00      PROA C  
ATOM   4857  CD  GLN A 606      79.983  78.791  -5.891  0.00  0.00      PROA C  
ATOM   4858  NE2 GLN A 606      79.494  78.335  -7.067  0.00  0.00      PROA N  
ATOM   4859  OE1 GLN A 606      79.245  78.980  -4.919  0.00  0.00      PROA O  
ATOM   4860  N   GLU A 607      83.568  82.182  -8.581  0.00  0.00      PROA N  
ATOM   4861  CA  GLU A 607      84.050  82.809  -9.799  0.00  0.00      PROA C  
ATOM   4862  C   GLU A 607      85.549  83.106  -9.784  0.00  0.00      PROA C  
ATOM   4863  O   GLU A 607      86.251  82.907 -10.774  0.00  0.00      PROA O  
ATOM   4864  CB  GLU A 607      83.227  84.088 -10.113  0.00  0.00      PROA C  
ATOM   4865  CG  GLU A 607      83.611  84.840 -11.417  0.00  0.00      PROA C  
ATOM   4866  CD  GLU A 607      83.312  84.083 -12.714  0.00  0.00      PROA C  
ATOM   4867  OE1 GLU A 607      82.669  83.001 -12.697  0.00  0.00      PROA O  
ATOM   4868  OE2 GLU A 607      83.712  84.600 -13.794  0.00  0.00      PROA O1-
ATOM   4869  N   ALA A 608      86.089  83.567  -8.637  0.00  0.00      PROA N  
ATOM   4870  CA  ALA A 608      87.512  83.731  -8.405  0.00  0.00      PROA C  
ATOM   4871  C   ALA A 608      88.340  82.438  -8.505  0.00  0.00      PROA C  
ATOM   4872  O   ALA A 608      89.437  82.428  -9.065  0.00  0.00      PROA O  
ATOM   4873  CB  ALA A 608      87.726  84.382  -7.024  0.00  0.00      PROA C  
ATOM   4874  N   TYR A 609      87.826  81.313  -7.961  0.00  0.00      PROA N  
ATOM   4875  CA  TYR A 609      88.497  80.018  -7.965  0.00  0.00      PROA C  
ATOM   4876  C   TYR A 609      88.421  79.213  -9.261  0.00  0.00      PROA C  
ATOM   4877  O   TYR A 609      89.195  78.281  -9.476  0.00  0.00      PROA O  
ATOM   4878  CB  TYR A 609      88.023  79.146  -6.769  0.00  0.00      PROA C  
ATOM   4879  CG  TYR A 609      88.825  79.521  -5.556  0.00  0.00      PROA C  
ATOM   4880  CD1 TYR A 609      90.183  79.161  -5.512  0.00  0.00      PROA C  
ATOM   4881  CD2 TYR A 609      88.268  80.212  -4.468  0.00  0.00      PROA C  
ATOM   4882  CE1 TYR A 609      90.978  79.510  -4.417  0.00  0.00      PROA C  
ATOM   4883  CE2 TYR A 609      89.064  80.569  -3.372  0.00  0.00      PROA C  
ATOM   4884  CZ  TYR A 609      90.416  80.208  -3.342  0.00  0.00      PROA C  
ATOM   4885  OH  TYR A 609      91.211  80.506  -2.219  0.00  0.00      PROA O  
ATOM   4886  N   THR A 610      87.514  79.560 -10.184  0.00  0.00      PROA N  
ATOM   4887  CA  THR A 610      87.469  78.997 -11.534  0.00  0.00      PROA C  
ATOM   4888  C   THR A 610      88.138  80.010 -12.474  0.00  0.00      PROA C  
ATOM   4889  O   THR A 610      88.232  81.180 -12.095  0.00  0.00      PROA O  
ATOM   4890  CB  THR A 610      86.025  78.666 -11.942  0.00  0.00      PROA C  
ATOM   4891  CG2 THR A 610      85.246  79.871 -12.486  0.00  0.00      PROA C  
ATOM   4892  OG1 THR A 610      85.969  77.629 -12.914  0.00  0.00      PROA O  
ATOM   4893  N   PRO A 611      88.654  79.719 -13.672  0.00  0.00      PROA N  
ATOM   4894  CA  PRO A 611      88.901  78.404 -14.256  0.00  0.00      PROA C  
ATOM   4895  C   PRO A 611      90.138  77.696 -13.713  0.00  0.00      PROA C  
ATOM   4896  O   PRO A 611      90.584  76.735 -14.343  0.00  0.00      PROA O  
ATOM   4897  CB  PRO A 611      89.075  78.754 -15.746  0.00  0.00      PROA C  
ATOM   4898  CG  PRO A 611      89.799  80.101 -15.725  0.00  0.00      PROA C  
ATOM   4899  CD  PRO A 611      89.149  80.802 -14.533  0.00  0.00      PROA C  
ATOM   4900  N   LEU A 612      90.704  78.093 -12.550  0.00  0.00      PROA N  
ATOM   4901  CA  LEU A 612      91.863  77.446 -11.942  0.00  0.00      PROA C  
ATOM   4902  C   LEU A 612      91.608  75.969 -11.637  0.00  0.00      PROA C  
ATOM   4903  O   LEU A 612      92.467  75.108 -11.838  0.00  0.00      PROA O  
ATOM   4904  CB  LEU A 612      92.352  78.157 -10.648  0.00  0.00      PROA C  
ATOM   4905  CG  LEU A 612      92.844  79.622 -10.781  0.00  0.00      PROA C  
ATOM   4906  CD1 LEU A 612      93.948  79.771 -11.837  0.00  0.00      PROA C  
ATOM   4907  CD2 LEU A 612      91.726  80.653 -11.009  0.00  0.00      PROA C  
ATOM   4908  N   GLY A 613      90.377  75.652 -11.185  0.00  0.00      PROA N  
ATOM   4909  CA  GLY A 613      89.856  74.287 -11.164  0.00  0.00      PROA C  
ATOM   4910  C   GLY A 613      89.813  73.681  -9.796  0.00  0.00      PROA C  
ATOM   4911  O   GLY A 613      89.525  72.494  -9.645  0.00  0.00      PROA O  
ATOM   4912  N   LYS A 614      90.067  74.481  -8.746  0.00  0.00      PROA N  
ATOM   4913  CA  LYS A 614      89.884  74.031  -7.381  0.00  0.00      PROA C  
ATOM   4914  C   LYS A 614      88.471  74.361  -6.923  0.00  0.00      PROA C  
ATOM   4915  O   LYS A 614      87.968  75.472  -7.095  0.00  0.00      PROA O  
ATOM   4916  CB  LYS A 614      90.937  74.620  -6.417  0.00  0.00      PROA C  
ATOM   4917  CG  LYS A 614      90.871  73.988  -5.016  0.00  0.00      PROA C  
ATOM   4918  CD  LYS A 614      92.141  74.257  -4.190  0.00  0.00      PROA C  
ATOM   4919  CE  LYS A 614      92.158  73.590  -2.803  0.00  0.00      PROA C  
ATOM   4920  NZ  LYS A 614      92.285  72.114  -2.931  0.00  0.00      PROA N1+
ATOM   4921  N   LYS A 615      87.763  73.363  -6.361  0.00  0.00      PROA N  
ATOM   4922  CA  LYS A 615      86.355  73.488  -6.045  0.00  0.00      PROA C  
ATOM   4923  C   LYS A 615      86.192  74.083  -4.648  0.00  0.00      PROA C  
ATOM   4924  O   LYS A 615      86.784  73.622  -3.670  0.00  0.00      PROA O  
ATOM   4925  CB  LYS A 615      85.679  72.095  -6.168  0.00  0.00      PROA C  
ATOM   4926  CG  LYS A 615      84.171  72.120  -6.492  0.00  0.00      PROA C  
ATOM   4927  CD  LYS A 615      83.258  72.279  -5.262  0.00  0.00      PROA C  
ATOM   4928  CE  LYS A 615      81.747  72.219  -5.563  0.00  0.00      PROA C  
ATOM   4929  NZ  LYS A 615      81.298  73.406  -6.338  0.00  0.00      PROA N1+
ATOM   4930  N   VAL A 616      85.375  75.150  -4.533  0.00  0.00      PROA N  
ATOM   4931  CA  VAL A 616      85.047  75.794  -3.271  0.00  0.00      PROA C  
ATOM   4932  C   VAL A 616      83.584  75.487  -2.954  0.00  0.00      PROA C  
ATOM   4933  O   VAL A 616      82.663  75.790  -3.716  0.00  0.00      PROA O  
ATOM   4934  CB  VAL A 616      85.407  77.286  -3.275  0.00  0.00      PROA C  
ATOM   4935  CG1 VAL A 616      84.644  78.088  -4.344  0.00  0.00      PROA C  
ATOM   4936  CG2 VAL A 616      85.200  77.918  -1.887  0.00  0.00      PROA C  
ATOM   4937  N   THR A 617      83.332  74.760  -1.846  0.00  0.00      PROA N  
ATOM   4938  CA  THR A 617      82.006  74.246  -1.498  0.00  0.00      PROA C
[truncated: 591,769 more chars]
