# Supplementary material for: Flexibility in Mannan-Binding Lectin-Associated Serine Proteases-1 and -2 Provides Insight on Lectin Pathway Activation
Source: Structure. 2017 Feb 7;25(2):364–75. doi: 10.1016/j.str.2016.12.014 (PMC5300068; doi:10.1016/j.str.2016.12.014)
Supplement: Data S3. The Ten Best-fit Structures for Full-Length Activated MASP-1 from SASSIE Modeling, Figures 5C, 6C, and 7C [file mmc4.zip › fit01.pdb]

ATOM      1  N   HIS A   1      35.926  79.248 106.618  0.00  0.00      PROA N  
ATOM      2  CA  HIS A   1      36.734  79.279 105.342  0.00  0.00      PROA C  
ATOM      3  C   HIS A   1      38.193  78.883 105.568  0.00  0.00      PROA C  
ATOM      4  O   HIS A   1      38.470  77.780 106.041  0.00  0.00      PROA O  
ATOM      5  CB  HIS A   1      36.583  80.665 104.634  0.00  0.00      PROA C  
ATOM      6  CG  HIS A   1      35.161  81.003 104.249  0.00  0.00      PROA C  
ATOM      7  CD2 HIS A   1      34.494  80.767 103.083  0.00  0.00      PROA C  
ATOM      8  ND1 HIS A   1      34.328  81.812 104.997  0.00  0.00      PROA N  
ATOM      9  CE1 HIS A   1      33.197  82.005 104.274  0.00  0.00      PROA C  
ATOM     10  NE2 HIS A   1      33.250  81.388 103.104  0.00  0.00      PROA N  
ATOM     11  N   HIS A   2      39.185  79.753 105.257  0.00  0.00      PROA N  
ATOM     12  CA  HIS A   2      40.591  79.479 105.526  0.00  0.00      PROA C  
ATOM     13  C   HIS A   2      41.074  80.162 106.805  0.00  0.00      PROA C  
ATOM     14  O   HIS A   2      41.081  81.390 106.917  0.00  0.00      PROA O  
ATOM     15  CB  HIS A   2      41.482  79.901 104.328  0.00  0.00      PROA C  
ATOM     16  CG  HIS A   2      42.949  79.586 104.483  0.00  0.00      PROA C  
ATOM     17  CD2 HIS A   2      44.011  80.416 104.689  0.00  0.00      PROA C  
ATOM     18  ND1 HIS A   2      43.491  78.340 104.236  0.00  0.00      PROA N  
ATOM     19  CE1 HIS A   2      44.839  78.464 104.318  0.00  0.00      PROA C  
ATOM     20  NE2 HIS A   2      45.204  79.707 104.588  0.00  0.00      PROA N  
ATOM     21  N   HIS A   3      41.462  79.373 107.828  0.00  0.00      PROA N  
ATOM     22  CA  HIS A   3      41.991  79.891 109.081  0.00  0.00      PROA C  
ATOM     23  C   HIS A   3      43.057  78.977 109.677  0.00  0.00      PROA C  
ATOM     24  O   HIS A   3      42.765  78.118 110.512  0.00  0.00      PROA O  
ATOM     25  CB  HIS A   3      40.867  80.149 110.117  0.00  0.00      PROA C  
ATOM     26  CG  HIS A   3      41.308  80.970 111.302  0.00  0.00      PROA C  
ATOM     27  CD2 HIS A   3      41.440  80.636 112.616  0.00  0.00      PROA C  
ATOM     28  ND1 HIS A   3      41.543  82.329 111.236  0.00  0.00      PROA N  
ATOM     29  CE1 HIS A   3      41.819  82.754 112.493  0.00  0.00      PROA C  
ATOM     30  NE2 HIS A   3      41.769  81.761 113.368  0.00  0.00      PROA N  
ATOM     31  N   HIS A   4      44.335  79.123 109.261  0.00  0.00      PROA N  
ATOM     32  CA  HIS A   4      45.436  78.363 109.842  0.00  0.00      PROA C  
ATOM     33  C   HIS A   4      45.201  78.036 111.317  0.00  0.00      PROA C  
ATOM     34  O   HIS A   4      45.550  78.814 112.207  0.00  0.00      PROA O  
ATOM     35  CB  HIS A   4      46.793  79.093 109.680  0.00  0.00      PROA C  
ATOM     36  CG  HIS A   4      47.982  78.279 110.133  0.00  0.00      PROA C  
ATOM     37  CD2 HIS A   4      48.761  78.392 111.245  0.00  0.00      PROA C  
ATOM     38  ND1 HIS A   4      48.584  77.315 109.350  0.00  0.00      PROA N  
ATOM     39  CE1 HIS A   4      49.679  76.878 110.020  0.00  0.00      PROA C  
ATOM     40  NE2 HIS A   4      49.830  77.504 111.176  0.00  0.00      PROA N  
ATOM     41  N   HIS A   5      44.562  76.885 111.616  0.00  0.00      PROA N  
ATOM     42  CA  HIS A   5      44.186  76.534 112.977  0.00  0.00      PROA C  
ATOM     43  C   HIS A   5      44.770  77.474 114.029  0.00  0.00      PROA C  
ATOM     44  O   HIS A   5      45.849  78.045 113.862  0.00  0.00      PROA O  
ATOM     45  CB  HIS A   5      44.540  75.059 113.307  0.00  0.00      PROA C  
ATOM     46  CG  HIS A   5      44.079  74.594 114.667  0.00  0.00      PROA C  
ATOM     47  CD2 HIS A   5      42.952  73.910 115.017  0.00  0.00      PROA C  
ATOM     48  ND1 HIS A   5      44.853  74.645 115.810  0.00  0.00      PROA N  
ATOM     49  CE1 HIS A   5      44.159  74.024 116.796  0.00  0.00      PROA C  
ATOM     50  NE2 HIS A   5      42.998  73.558 116.361  0.00  0.00      PROA N  
ATOM     51  N   HIS A   6      44.052  77.666 115.154  0.00  0.00      PROA N  
ATOM     52  CA  HIS A   6      44.502  78.524 116.234  0.00  0.00      PROA C  
ATOM     53  C   HIS A   6      45.450  77.765 117.149  0.00  0.00      PROA C  
ATOM     54  O   HIS A   6      45.089  76.752 117.750  0.00  0.00      PROA O  
ATOM     55  CB  HIS A   6      43.312  79.086 117.052  0.00  0.00      PROA C  
ATOM     56  CG  HIS A   6      43.712  80.007 118.178  0.00  0.00      PROA C  
ATOM     57  CD2 HIS A   6      43.690  79.807 119.526  0.00  0.00      PROA C  
ATOM     58  ND1 HIS A   6      44.037  81.336 118.002  0.00  0.00      PROA N  
ATOM     59  CE1 HIS A   6      44.212  81.875 119.234  0.00  0.00      PROA C  
ATOM     60  NE2 HIS A   6      44.010  80.985 120.193  0.00  0.00      PROA N  
ATOM     61  N   ILE A   7      46.708  78.227 117.267  0.00  0.00      PROA N  
ATOM     62  CA  ILE A   7      47.706  77.559 118.088  0.00  0.00      PROA C  
ATOM     63  C   ILE A   7      47.575  77.935 119.556  0.00  0.00      PROA C  
ATOM     64  O   ILE A   7      47.473  79.102 119.942  0.00  0.00      PROA O  
ATOM     65  CB  ILE A   7      49.145  77.723 117.587  0.00  0.00      PROA C  
ATOM     66  CG1 ILE A   7      49.640  79.191 117.502  0.00  0.00      PROA C  
ATOM     67  CG2 ILE A   7      49.234  77.024 116.211  0.00  0.00      PROA C  
ATOM     68  CD  ILE A   7      50.511  79.619 118.692  0.00  0.00      PROA C  
ATOM     69  N   ASP A   8      47.539  76.916 120.430  0.00  0.00      PROA N  
ATOM     70  CA  ASP A   8      47.663  77.047 121.858  0.00  0.00      PROA C  
ATOM     71  C   ASP A   8      49.075  77.475 122.278  0.00  0.00      PROA C  
ATOM     72  O   ASP A   8      50.080  77.097 121.671  0.00  0.00      PROA O  
ATOM     73  CB  ASP A   8      47.205  75.742 122.578  0.00  0.00      PROA C  
ATOM     74  CG  ASP A   8      47.905  74.468 122.111  0.00  0.00      PROA C  
ATOM     75  OD1 ASP A   8      48.112  74.257 120.888  0.00  0.00      PROA O  
ATOM     76  OD2 ASP A   8      48.128  73.587 122.987  0.00  0.00      PROA O1-
ATOM     77  N   GLY A   9      49.174  78.295 123.344  0.00  0.00      PROA N  
ATOM     78  CA  GLY A   9      50.446  78.702 123.935  0.00  0.00      PROA C  
ATOM     79  C   GLY A   9      50.722  77.906 125.179  0.00  0.00      PROA C  
ATOM     80  O   GLY A   9      49.855  77.749 126.037  0.00  0.00      PROA O  
ATOM     81  N   ARG A  10      51.956  77.401 125.317  0.00  0.00      PROA N  
ATOM     82  CA  ARG A  10      52.379  76.558 126.419  0.00  0.00      PROA C  
ATOM     83  C   ARG A  10      53.710  77.087 126.922  0.00  0.00      PROA C  
ATOM     84  O   ARG A  10      54.342  77.929 126.282  0.00  0.00      PROA O  
ATOM     85  CB  ARG A  10      52.513  75.074 125.978  0.00  0.00      PROA C  
ATOM     86  CG  ARG A  10      51.217  74.477 125.381  0.00  0.00      PROA C  
ATOM     87  CD  ARG A  10      50.041  74.434 126.367  0.00  0.00      PROA C  
ATOM     88  NE  ARG A  10      48.859  73.894 125.630  0.00  0.00      PROA N  
ATOM     89  CZ  ARG A  10      47.661  73.710 126.158  0.00  0.00      PROA C  
ATOM     90  NH1 ARG A  10      47.400  73.817 127.437  0.00  0.00      PROA N1+
ATOM     91  NH2 ARG A  10      46.700  73.411 125.312  0.00  0.00      PROA N  
ATOM     92  N   HIS A  11      54.157  76.644 128.117  0.00  0.00      PROA N  
ATOM     93  CA  HIS A  11      55.389  77.117 128.735  0.00  0.00      PROA C  
ATOM     94  C   HIS A  11      56.630  76.903 127.870  0.00  0.00      PROA C  
ATOM     95  O   HIS A  11      56.988  75.779 127.522  0.00  0.00      PROA O  
ATOM     96  CB  HIS A  11      55.633  76.458 130.116  0.00  0.00      PROA C  
ATOM     97  CG  HIS A  11      54.512  76.690 131.094  0.00  0.00      PROA C  
ATOM     98  CD2 HIS A  11      54.340  77.692 132.002  0.00  0.00      PROA C  
ATOM     99  ND1 HIS A  11      53.530  75.760 131.372  0.00  0.00      PROA N  
ATOM    100  CE1 HIS A  11      52.799  76.245 132.406  0.00  0.00      PROA C  
ATOM    101  NE2 HIS A  11      53.253  77.418 132.823  0.00  0.00      PROA N  
ATOM    102  N   THR A  12      57.316  77.997 127.493  0.00  0.00      PROA N  
ATOM    103  CA  THR A  12      58.501  77.937 126.647  0.00  0.00      PROA C  
ATOM    104  C   THR A  12      59.636  78.626 127.356  0.00  0.00      PROA C  
ATOM    105  O   THR A  12      59.526  79.769 127.809  0.00  0.00      PROA O  
ATOM    106  CB  THR A  12      58.298  78.485 125.226  0.00  0.00      PROA C  
ATOM    107  CG2 THR A  12      57.914  79.973 125.187  0.00  0.00      PROA C  
ATOM    108  OG1 THR A  12      59.437  78.308 124.389  0.00  0.00      PROA O  
ATOM    109  N   VAL A  13      60.758  77.910 127.522  0.00  0.00      PROA N  
ATOM    110  CA  VAL A  13      61.975  78.468 128.071  0.00  0.00      PROA C  
ATOM    111  C   VAL A  13      63.131  78.190 127.124  0.00  0.00      PROA C  
ATOM    112  O   VAL A  13      63.284  77.107 126.552  0.00  0.00      PROA O  
ATOM    113  CB  VAL A  13      62.301  78.028 129.500  0.00  0.00      PROA C  
ATOM    114  CG1 VAL A  13      61.239  78.586 130.469  0.00  0.00      PROA C  
ATOM    115  CG2 VAL A  13      62.372  76.499 129.608  0.00  0.00      PROA C  
ATOM    116  N   GLU A  14      63.977  79.211 126.918  0.00  0.00      PROA N  
ATOM    117  CA  GLU A  14      65.117  79.143 126.032  0.00  0.00      PROA C  
ATOM    118  C   GLU A  14      66.345  79.455 126.871  0.00  0.00      PROA C  
ATOM    119  O   GLU A  14      66.391  80.464 127.578  0.00  0.00      PROA O  
ATOM    120  CB  GLU A  14      64.997  80.156 124.859  0.00  0.00      PROA C  
ATOM    121  CG  GLU A  14      63.730  79.975 123.972  0.00  0.00      PROA C  
ATOM    122  CD  GLU A  14      62.488  80.710 124.489  0.00  0.00      PROA C  
ATOM    123  OE1 GLU A  14      62.533  81.965 124.610  0.00  0.00      PROA O  
ATOM    124  OE2 GLU A  14      61.444  80.050 124.744  0.00  0.00      PROA O1-
ATOM    125  N   LEU A  15      67.366  78.579 126.847  0.00  0.00      PROA N  
ATOM    126  CA  LEU A  15      68.536  78.759 127.686  0.00  0.00      PROA C  
ATOM    127  C   LEU A  15      69.760  78.249 126.938  0.00  0.00      PROA C  
ATOM    128  O   LEU A  15      69.741  77.200 126.292  0.00  0.00      PROA O  
ATOM    129  CB  LEU A  15      68.366  78.025 129.049  0.00  0.00      PROA C  
ATOM    130  CG  LEU A  15      68.849  78.807 130.296  0.00  0.00      PROA C  
ATOM    131  CD1 LEU A  15      68.391  78.095 131.579  0.00  0.00      PROA C  
ATOM    132  CD2 LEU A  15      70.370  79.017 130.348  0.00  0.00      PROA C  
ATOM    133  N   ASN A  16      70.867  79.013 126.994  0.00  0.00      PROA N  
ATOM    134  CA  ASN A  16      72.164  78.607 126.496  0.00  0.00      PROA C  
ATOM    135  C   ASN A  16      73.018  78.081 127.653  0.00  0.00      PROA C  
ATOM    136  O   ASN A  16      72.602  77.163 128.364  0.00  0.00      PROA O  
ATOM    137  CB  ASN A  16      72.828  79.742 125.645  0.00  0.00      PROA C  
ATOM    138  CG  ASN A  16      72.996  81.090 126.357  0.00  0.00      PROA C  
ATOM    139  ND2 ASN A  16      73.821  81.970 125.743  0.00  0.00      PROA N  
ATOM    140  OD1 ASN A  16      72.457  81.368 127.431  0.00  0.00      PROA O  
ATOM    141  N   GLU A  17      74.235  78.633 127.859  0.00  0.00      PROA N  
ATOM    142  CA  GLU A  17      75.151  78.241 128.916  0.00  0.00      PROA C  
ATOM    143  C   GLU A  17      75.793  76.872 128.674  0.00  0.00      PROA C  
ATOM    144  O   GLU A  17      75.324  76.040 127.893  0.00  0.00      PROA O  
ATOM    145  CB  GLU A  17      74.561  78.446 130.348  0.00  0.00      PROA C  
ATOM    146  CG  GLU A  17      75.545  78.286 131.535  0.00  0.00      PROA C  
ATOM    147  CD  GLU A  17      76.769  79.180 131.381  0.00  0.00      PROA C  
ATOM    148  OE1 GLU A  17      76.652  80.421 131.572  0.00  0.00      PROA O  
ATOM    149  OE2 GLU A  17      77.863  78.649 131.053  0.00  0.00      PROA O1-
ATOM    150  N   MET A  18      76.953  76.615 129.297  0.00  0.00      PROA N  
ATOM    151  CA  MET A  18      77.715  75.406 129.076  0.00  0.00      PROA C  
ATOM    152  C   MET A  18      77.104  74.201 129.794  0.00  0.00      PROA C  
ATOM    153  O   MET A  18      77.410  73.052 129.480  0.00  0.00      PROA O  
ATOM    154  CB  MET A  18      79.163  75.627 129.577  0.00  0.00      PROA C  
ATOM    155  CG  MET A  18      80.200  74.715 128.889  0.00  0.00      PROA C  
ATOM    156  SD  MET A  18      81.044  75.418 127.423  0.00  0.00      PROA S  
ATOM    157  CE  MET A  18      79.672  76.114 126.456  0.00  0.00      PROA C  
ATOM    158  N   PHE A  19      76.207  74.428 130.766  0.00  0.00      PROA N  
ATOM    159  CA  PHE A  19      75.595  73.373 131.538  0.00  0.00      PROA C  
ATOM    160  C   PHE A  19      74.268  73.870 132.096  0.00  0.00      PROA C  
ATOM    161  O   PHE A  19      73.993  75.072 132.139  0.00  0.00      PROA O  
ATOM    162  CB  PHE A  19      76.518  72.874 132.697  0.00  0.00      PROA C  
ATOM    163  CG  PHE A  19      76.796  73.941 133.739  0.00  0.00      PROA C  
ATOM    164  CD1 PHE A  19      77.885  74.817 133.598  0.00  0.00      PROA C  
ATOM    165  CD2 PHE A  19      75.983  74.055 134.882  0.00  0.00      PROA C  
ATOM    166  CE1 PHE A  19      78.145  75.798 134.564  0.00  0.00      PROA C  
ATOM    167  CE2 PHE A  19      76.243  75.029 135.855  0.00  0.00      PROA C  
ATOM    168  CZ  PHE A  19      77.325  75.902 135.694  0.00  0.00      PROA C  
ATOM    169  N   GLY A  20      73.414  72.937 132.551  0.00  0.00      PROA N  
ATOM    170  CA  GLY A  20      72.196  73.290 133.256  0.00  0.00      PROA C  
ATOM    171  C   GLY A  20      71.406  72.072 133.639  0.00  0.00      PROA C  
ATOM    172  O   GLY A  20      71.699  70.946 133.232  0.00  0.00      PROA O  
ATOM    173  N   GLN A  21      70.367  72.287 134.462  0.00  0.00      PROA N  
ATOM    174  CA  GLN A  21      69.533  71.228 134.990  0.00  0.00      PROA C  
ATOM    175  C   GLN A  21      68.079  71.465 134.614  0.00  0.00      PROA C  
ATOM    176  O   GLN A  21      67.544  72.570 134.734  0.00  0.00      PROA O  
ATOM    177  CB  GLN A  21      69.703  71.111 136.525  0.00  0.00      PROA C  
ATOM    178  CG  GLN A  21      69.208  72.289 137.404  0.00  0.00      PROA C  
ATOM    179  CD  GLN A  21      67.941  71.956 138.201  0.00  0.00      PROA C  
ATOM    180  NE2 GLN A  21      68.053  70.952 139.101  0.00  0.00      PROA N  
ATOM    181  OE1 GLN A  21      66.886  72.579 138.060  0.00  0.00      PROA O  
ATOM    182  N   ILE A  22      67.408  70.419 134.110  0.00  0.00      PROA N  
ATOM    183  CA  ILE A  22      66.012  70.444 133.727  0.00  0.00      PROA C  
ATOM    184  C   ILE A  22      65.246  69.521 134.657  0.00  0.00      PROA C  
ATOM    185  O   ILE A  22      65.321  68.294 134.572  0.00  0.00      PROA O  
ATOM    186  CB  ILE A  22      65.754  70.053 132.261  0.00  0.00      PROA C  
ATOM    187  CG1 ILE A  22      66.161  71.181 131.283  0.00  0.00      PROA C  
ATOM    188  CG2 ILE A  22      64.263  69.715 132.037  0.00  0.00      PROA C  
ATOM    189  CD  ILE A  22      67.639  71.177 130.895  0.00  0.00      PROA C  
ATOM    190  N   GLN A  23      64.443  70.117 135.560  0.00  0.00      PROA N  
ATOM    191  CA  GLN A  23      63.471  69.396 136.349  0.00  0.00      PROA C  
ATOM    192  C   GLN A  23      62.099  69.495 135.703  0.00  0.00      PROA C  
ATOM    193  O   GLN A  23      61.714  70.524 135.147  0.00  0.00      PROA O  
ATOM    194  CB  GLN A  23      63.386  69.921 137.807  0.00  0.00      PROA C  
ATOM    195  CG  GLN A  23      64.674  69.640 138.621  0.00  0.00      PROA C  
ATOM    196  CD  GLN A  23      64.719  70.269 140.020  0.00  0.00      PROA C  
ATOM    197  NE2 GLN A  23      63.612  70.895 140.479  0.00  0.00      PROA N  
ATOM    198  OE1 GLN A  23      65.749  70.208 140.700  0.00  0.00      PROA O  
ATOM    199  N   SER A  24      61.299  68.418 135.798  0.00  0.00      PROA N  
ATOM    200  CA  SER A  24      59.853  68.473 135.581  0.00  0.00      PROA C  
ATOM    201  C   SER A  24      59.198  69.443 136.569  0.00  0.00      PROA C  
ATOM    202  O   SER A  24      59.675  69.531 137.707  0.00  0.00      PROA O  
ATOM    203  CB  SER A  24      59.115  67.123 135.800  0.00  0.00      PROA C  
ATOM    204  OG  SER A  24      59.817  66.048 135.190  0.00  0.00      PROA O  
ATOM    205  N   PRO A  25      58.148  70.186 136.228  0.00  0.00      PROA N  
ATOM    206  CA  PRO A  25      57.369  70.975 137.181  0.00  0.00      PROA C  
ATOM    207  C   PRO A  25      57.023  70.277 138.495  0.00  0.00      PROA C  
ATOM    208  O   PRO A  25      56.342  69.254 138.483  0.00  0.00      PROA O  
ATOM    209  CB  PRO A  25      56.136  71.406 136.368  0.00  0.00      PROA C  
ATOM    210  CG  PRO A  25      56.673  71.514 134.935  0.00  0.00      PROA C  
ATOM    211  CD  PRO A  25      57.658  70.346 134.854  0.00  0.00      PROA C  
ATOM    212  N   GLY A  26      57.472  70.826 139.643  0.00  0.00      PROA N  
ATOM    213  CA  GLY A  26      57.085  70.361 140.972  0.00  0.00      PROA C  
ATOM    214  C   GLY A  26      58.061  69.462 141.699  0.00  0.00      PROA C  
ATOM    215  O   GLY A  26      57.811  69.174 142.868  0.00  0.00      PROA O  
ATOM    216  N   TYR A  27      59.202  69.023 141.099  0.00  0.00      PROA N  
ATOM    217  CA  TYR A  27      60.171  68.133 141.766  0.00  0.00      PROA C  
ATOM    218  C   TYR A  27      60.684  68.761 143.070  0.00  0.00      PROA C  
ATOM    219  O   TYR A  27      60.939  69.972 143.079  0.00  0.00      PROA O  
ATOM    220  CB  TYR A  27      61.441  67.858 140.878  0.00  0.00      PROA C  
ATOM    221  CG  TYR A  27      62.086  66.406 140.737  0.00  0.00      PROA C  
ATOM    222  CD1 TYR A  27      61.657  63.999 139.280  0.00  0.00      PROA C  
ATOM    223  CD2 TYR A  27      63.703  66.441 140.922  0.00  0.00      PROA C  
ATOM    224  CE1 TYR A  27      63.111  63.391 139.035  0.00  0.00      PROA C  
ATOM    225  CE2 TYR A  27      64.700  65.360 140.374  0.00  0.00      PROA C  
ATOM    226  CZ  TYR A  27      64.454  64.038 139.555  0.00  0.00      PROA C  
ATOM    227  OH  TYR A  27      65.626  63.296 139.300  0.00  0.00      PROA O  
ATOM    228  N   PRO A  28      60.866  68.051 144.179  0.00  0.00      PROA N  
ATOM    229  CA  PRO A  28      60.743  66.598 144.307  0.00  0.00      PROA C  
ATOM    230  C   PRO A  28      59.357  65.963 144.214  0.00  0.00      PROA C  
ATOM    231  O   PRO A  28      59.268  64.735 144.190  0.00  0.00      PROA O  
ATOM    232  CB  PRO A  28      61.241  66.372 145.740  0.00  0.00      PROA C  
ATOM    233  CG  PRO A  28      62.359  67.392 145.898  0.00  0.00      PROA C  
ATOM    234  CD  PRO A  28      61.724  68.612 145.237  0.00  0.00      PROA C  
ATOM    235  N   ASP A  29      58.266  66.737 144.213  0.00  0.00      PROA N  
ATOM    236  CA  ASP A  29      56.914  66.214 144.220  0.00  0.00      PROA C  
ATOM    237  C   ASP A  29      56.412  65.880 142.811  0.00  0.00      PROA C  
ATOM    238  O   ASP A  29      56.969  66.293 141.794  0.00  0.00      PROA O  
ATOM    239  CB  ASP A  29      55.935  67.201 144.920  0.00  0.00      PROA C  
ATOM    240  CG  ASP A  29      56.247  67.371 146.401  0.00  0.00      PROA C  
ATOM    241  OD1 ASP A  29      56.794  66.439 147.047  0.00  0.00      PROA O  
ATOM    242  OD2 ASP A  29      55.817  68.410 146.973  0.00  0.00      PROA O1-
ATOM    243  N   SER A  30      55.319  65.090 142.723  0.00  0.00      PROA N  
ATOM    244  CA  SER A  30      54.688  64.709 141.460  0.00  0.00      PROA C  
ATOM    245  C   SER A  30      54.249  65.889 140.599  0.00  0.00      PROA C  
ATOM    246  O   SER A  30      53.755  66.904 141.099  0.00  0.00      PROA O  
ATOM    247  CB  SER A  30      53.479  63.760 141.712  0.00  0.00      PROA C  
ATOM    248  OG  SER A  30      52.795  63.355 140.523  0.00  0.00      PROA O  
ATOM    249  N   TYR A  31      54.445  65.790 139.267  0.00  0.00      PROA N  
ATOM    250  CA  TYR A  31      54.051  66.828 138.335  0.00  0.00      PROA C  
ATOM    251  C   TYR A  31      52.536  67.107 138.283  0.00  0.00      PROA C  
ATOM    252  O   TYR A  31      51.736  66.163 138.312  0.00  0.00      PROA O  
ATOM    253  CB  TYR A  31      54.645  66.635 136.910  0.00  0.00      PROA C  
ATOM    254  CG  TYR A  31      54.435  65.239 136.378  0.00  0.00      PROA C  
ATOM    255  CD1 TYR A  31      53.263  64.903 135.677  0.00  0.00      PROA C  
ATOM    256  CD2 TYR A  31      55.450  64.274 136.497  0.00  0.00      PROA C  
ATOM    257  CE1 TYR A  31      53.114  63.631 135.106  0.00  0.00      PROA C  
ATOM    258  CE2 TYR A  31      55.294  62.998 135.943  0.00  0.00      PROA C  
ATOM    259  CZ  TYR A  31      54.131  62.680 135.238  0.00  0.00      PROA C  
ATOM    260  OH  TYR A  31      54.001  61.407 134.657  0.00  0.00      PROA O  
ATOM    261  N   PRO A  32      52.077  68.362 138.235  0.00  0.00      PROA N  
ATOM    262  CA  PRO A  32      50.672  68.694 138.017  0.00  0.00      PROA C  
ATOM    263  C   PRO A  32      50.075  68.150 136.719  0.00  0.00      PROA C  
ATOM    264  O   PRO A  32      50.770  67.973 135.716  0.00  0.00      PROA O  
ATOM    265  CB  PRO A  32      50.632  70.232 138.093  0.00  0.00      PROA C  
ATOM    266  CG  PRO A  32      52.036  70.674 137.677  0.00  0.00      PROA C  
ATOM    267  CD  PRO A  32      52.926  69.557 138.216  0.00  0.00      PROA C  
ATOM    268  N   SER A  33      48.755  67.884 136.739  0.00  0.00      PROA N  
ATOM    269  CA  SER A  33      47.907  67.600 135.586  0.00  0.00      PROA C  
ATOM    270  C   SER A  33      47.887  68.695 134.521  0.00  0.00      PROA C  
ATOM    271  O   SER A  33      48.220  69.851 134.796  0.00  0.00      PROA O  
ATOM    272  CB  SER A  33      46.449  67.270 136.019  0.00  0.00      PROA C  
ATOM    273  OG  SER A  33      45.898  68.264 136.892  0.00  0.00      PROA O  
ATOM    274  N   ASP A  34      47.516  68.349 133.262  0.00  0.00      PROA N  
ATOM    275  CA  ASP A  34      47.350  69.282 132.148  0.00  0.00      PROA C  
ATOM    276  C   ASP A  34      48.553  70.212 131.921  0.00  0.00      PROA C  
ATOM    277  O   ASP A  34      48.410  71.424 131.739  0.00  0.00      PROA O  
ATOM    278  CB  ASP A  34      46.048  70.125 132.319  0.00  0.00      PROA C  
ATOM    279  CG  ASP A  34      44.788  69.279 132.258  0.00  0.00      PROA C  
ATOM    280  OD1 ASP A  34      44.603  68.518 131.272  0.00  0.00      PROA O  
ATOM    281  OD2 ASP A  34      43.903  69.460 133.140  0.00  0.00      PROA O1-
ATOM    282  N   SER A  35      49.781  69.662 131.966  0.00  0.00      PROA N  
ATOM    283  CA  SER A  35      50.981  70.481 132.027  0.00  0.00      PROA C  
ATOM    284  C   SER A  35      52.008  70.044 131.016  0.00  0.00      PROA C  
ATOM    285  O   SER A  35      52.407  68.881 130.948  0.00  0.00      PROA O  
ATOM    286  CB  SER A  35      51.627  70.513 133.436  0.00  0.00      PROA C  
ATOM    287  OG  SER A  35      50.752  71.163 134.363  0.00  0.00      PROA O  
ATOM    288  N   GLU A  36      52.470  70.994 130.194  0.00  0.00      PROA N  
ATOM    289  CA  GLU A  36      53.461  70.748 129.179  0.00  0.00      PROA C  
ATOM    290  C   GLU A  36      54.374  71.951 129.053  0.00  0.00      PROA C  
ATOM    291  O   GLU A  36      53.977  73.108 129.222  0.00  0.00      PROA O  
ATOM    292  CB  GLU A  36      52.852  70.330 127.812  0.00  0.00      PROA C  
ATOM    293  CG  GLU A  36      51.805  71.308 127.223  0.00  0.00      PROA C  
ATOM    294  CD  GLU A  36      50.370  70.956 127.630  0.00  0.00      PROA C  
ATOM    295  OE1 GLU A  36      49.812  69.963 127.086  0.00  0.00      PROA O  
ATOM    296  OE2 GLU A  36      49.778  71.681 128.475  0.00  0.00      PROA O1-
ATOM    297  N   VAL A  37      55.662  71.677 128.819  0.00  0.00      PROA N  
ATOM    298  CA  VAL A  37      56.712  72.670 128.842  0.00  0.00      PROA C  
ATOM    299  C   VAL A  37      57.788  72.268 127.850  0.00  0.00      PROA C  
ATOM    300  O   VAL A  37      58.110  71.091 127.675  0.00  0.00      PROA O  
ATOM    301  CB  VAL A  37      57.262  72.906 130.256  0.00  0.00      PROA C  
ATOM    302  CG1 VAL A  37      57.627  71.570 130.928  0.00  0.00      PROA C  
ATOM    303  CG2 VAL A  37      58.467  73.873 130.263  0.00  0.00      PROA C  
ATOM    304  N   THR A  38      58.351  73.255 127.131  0.00  0.00      PROA N  
ATOM    305  CA  THR A  38      59.425  73.046 126.173  0.00  0.00      PROA C  
ATOM    306  C   THR A  38      60.666  73.794 126.613  0.00  0.00      PROA C  
ATOM    307  O   THR A  38      60.627  74.973 126.972  0.00  0.00      PROA O  
ATOM    308  CB  THR A  38      59.049  73.381 124.721  0.00  0.00      PROA C  
ATOM    309  CG2 THR A  38      58.596  74.836 124.537  0.00  0.00      PROA C  
ATOM    310  OG1 THR A  38      60.103  73.148 123.789  0.00  0.00      PROA O  
ATOM    311  N   TRP A  39      61.813  73.096 126.590  0.00  0.00      PROA N  
ATOM    312  CA  TRP A  39      63.123  73.646 126.858  0.00  0.00      PROA C  
ATOM    313  C   TRP A  39      63.909  73.620 125.559  0.00  0.00      PROA C  
ATOM    314  O   TRP A  39      64.115  72.566 124.955  0.00  0.00      PROA O  
ATOM    315  CB  TRP A  39      63.929  72.853 127.933  0.00  0.00      PROA C  
ATOM    316  CG  TRP A  39      63.278  72.749 129.278  0.00  0.00      PROA C  
ATOM    317  CD1 TRP A  39      63.498  73.562 130.361  0.00  0.00      PROA C  
ATOM    318  CD2 TRP A  39      62.357  71.735 129.714  0.00  0.00      PROA C  
ATOM    319  CE2 TRP A  39      62.010  72.040 131.052  0.00  0.00      PROA C  
ATOM    320  CE3 TRP A  39      61.833  70.594 129.113  0.00  0.00      PROA C  
ATOM    321  NE1 TRP A  39      62.710  73.154 131.415  0.00  0.00      PROA N  
ATOM    322  CZ2 TRP A  39      61.150  71.236 131.787  0.00  0.00      PROA C  
ATOM    323  CZ3 TRP A  39      61.014  69.757 129.868  0.00  0.00      PROA C  
ATOM    324  CH2 TRP A  39      60.685  70.065 131.186  0.00  0.00      PROA C  
ATOM    325  N   ASN A  40      66.403  75.774 124.427  1.00 26.97      PROA N  
ATOM    326  CA  ASN A  40      65.155  75.080 124.053  1.00 26.97      PROA C  
ATOM    327  C   ASN A  40      65.349  73.630 123.600  1.00 26.97      PROA C  
ATOM    328  O   ASN A  40      65.393  72.663 124.414  1.00 26.97      PROA O  
ATOM    329  CB  ASN A  40      64.738  75.894 122.813  1.00 26.97      PROA C  
ATOM    330  CG  ASN A  40      63.321  75.619 122.342  1.00 26.97      PROA C  
ATOM    331  ND2 ASN A  40      62.609  76.684 122.048  1.00 26.97      PROA N  
ATOM    332  OD1 ASN A  40      62.934  74.444 122.141  1.00 26.97      PROA O  
ATOM    333  N   ILE A  41      67.535  74.249 124.015  0.00  0.00      PROA N  
ATOM    334  CA  ILE A  41      68.918  74.294 124.448  0.00  0.00      PROA C  
ATOM    335  C   ILE A  41      69.795  74.633 123.256  0.00  0.00      PROA C  
ATOM    336  O   ILE A  41      69.950  73.858 122.309  0.00  0.00      PROA O  
ATOM    337  CB  ILE A  41      69.379  72.988 125.101  0.00  0.00      PROA C  
ATOM    338  CG1 ILE A  41      68.437  72.552 126.257  0.00  0.00      PROA C  
ATOM    339  CG2 ILE A  41      70.839  73.132 125.589  0.00  0.00      PROA C  
ATOM    340  CD  ILE A  41      68.240  73.597 127.364  0.00  0.00      PROA C  
ATOM    341  N   THR A  42      70.388  75.839 123.282  0.00  0.00      PROA N  
ATOM    342  CA  THR A  42      71.224  76.383 122.218  0.00  0.00      PROA C  
ATOM    343  C   THR A  42      72.650  76.475 122.715  0.00  0.00      PROA C  
ATOM    344  O   THR A  42      72.905  77.128 123.725  0.00  0.00      PROA O  
ATOM    345  CB  THR A  42      70.844  77.822 121.803  0.00  0.00      PROA C  
ATOM    346  CG2 THR A  42      69.487  77.853 121.086  0.00  0.00      PROA C  
ATOM    347  OG1 THR A  42      70.723  78.688 122.929  0.00  0.00      PROA O  
ATOM    348  N   VAL A  43      73.632  75.884 122.015  0.00  0.00      PROA N  
ATOM    349  CA  VAL A  43      75.028  76.124 122.344  0.00  0.00      PROA C  
ATOM    350  C   VAL A  43      75.759  76.666 121.098  0.00  0.00      PROA C  
ATOM    351  O   VAL A  43      75.727  76.011 120.053  0.00  0.00      PROA O  
ATOM    352  CB  VAL A  43      75.685  74.934 123.030  0.00  0.00      PROA C  
ATOM    353  CG1 VAL A  43      75.722  73.678 122.143  0.00  0.00      PROA C  
ATOM    354  CG2 VAL A  43      77.072  75.365 123.535  0.00  0.00      PROA C  
ATOM    355  N   PRO A  44      76.379  77.860 121.078  0.00  0.00      PROA N  
ATOM    356  CA  PRO A  44      76.751  78.477 119.800  0.00  0.00      PROA C  
ATOM    357  C   PRO A  44      77.930  77.865 119.053  0.00  0.00      PROA C  
ATOM    358  O   PRO A  44      77.844  77.703 117.835  0.00  0.00      PROA O  
ATOM    359  CB  PRO A  44      77.068  79.941 120.162  0.00  0.00      PROA C  
ATOM    360  CG  PRO A  44      76.163  80.221 121.358  0.00  0.00      PROA C  
ATOM    361  CD  PRO A  44      76.193  78.892 122.114  0.00  0.00      PROA C  
ATOM    362  N   GLU A  45      79.060  77.594 119.729  0.00  0.00      PROA N  
ATOM    363  CA  GLU A  45      80.350  77.339 119.115  0.00  0.00      PROA C  
ATOM    364  C   GLU A  45      80.457  76.134 118.176  0.00  0.00      PROA C  
ATOM    365  O   GLU A  45      81.211  76.145 117.201  0.00  0.00      PROA O  
ATOM    366  CB  GLU A  45      81.459  77.277 120.193  0.00  0.00      PROA C  
ATOM    367  CG  GLU A  45      81.772  78.625 120.903  0.00  0.00      PROA C  
ATOM    368  CD  GLU A  45      80.792  79.069 121.994  0.00  0.00      PROA C  
ATOM    369  OE1 GLU A  45      79.805  78.355 122.307  0.00  0.00      PROA O  
ATOM    370  OE2 GLU A  45      81.022  80.177 122.555  0.00  0.00      PROA O1-
ATOM    371  N   GLY A  46      79.717  75.051 118.458  0.00  0.00      PROA N  
ATOM    372  CA  GLY A  46      79.771  73.832 117.655  0.00  0.00      PROA C  
ATOM    373  C   GLY A  46      79.601  72.633 118.530  0.00  0.00      PROA C  
ATOM    374  O   GLY A  46      79.235  71.557 118.058  0.00  0.00      PROA O  
ATOM    375  N   PHE A  47      79.837  72.825 119.848  0.00  0.00      PROA N  
ATOM    376  CA  PHE A  47      79.504  71.933 120.947  0.00  0.00      PROA C  
ATOM    377  C   PHE A  47      78.268  71.059 120.743  0.00  0.00      PROA C  
ATOM    378  O   PHE A  47      77.221  71.516 120.279  0.00  0.00      PROA O  
ATOM    379  CB  PHE A  47      79.271  72.724 122.264  0.00  0.00      PROA C  
ATOM    380  CG  PHE A  47      80.490  73.432 122.796  0.00  0.00      PROA C  
ATOM    381  CD1 PHE A  47      81.504  72.693 123.416  0.00  0.00      PROA C  
ATOM    382  CD2 PHE A  47      80.571  74.834 122.836  0.00  0.00      PROA C  
ATOM    383  CE1 PHE A  47      82.592  73.320 124.035  0.00  0.00      PROA C  
ATOM    384  CE2 PHE A  47      81.652  75.475 123.457  0.00  0.00      PROA C  
ATOM    385  CZ  PHE A  47      82.661  74.718 124.058  0.00  0.00      PROA C  
ATOM    386  N   ARG A  48      78.358  69.775 121.113  0.00  0.00      PROA N  
ATOM    387  CA  ARG A  48      77.199  68.912 121.124  0.00  0.00      PROA C  
ATOM    388  C   ARG A  48      76.526  68.963 122.484  0.00  0.00      PROA C  
ATOM    389  O   ARG A  48      77.166  69.158 123.519  0.00  0.00      PROA O  
ATOM    390  CB  ARG A  48      77.537  67.466 120.710  0.00  0.00      PROA C  
ATOM    391  CG  ARG A  48      77.984  67.362 119.239  0.00  0.00      PROA C  
ATOM    392  CD  ARG A  48      78.399  65.941 118.853  0.00  0.00      PROA C  
ATOM    393  NE  ARG A  48      78.767  65.969 117.403  0.00  0.00      PROA N  
ATOM    394  CZ  ARG A  48      79.434  65.002 116.804  0.00  0.00      PROA C  
ATOM    395  NH1 ARG A  48      79.784  63.882 117.392  0.00  0.00      PROA N1+
ATOM    396  NH2 ARG A  48      79.829  65.112 115.555  0.00  0.00      PROA N  
ATOM    397  N   VAL A  49      75.197  68.809 122.519  0.00  0.00      PROA N  
ATOM    398  CA  VAL A  49      74.442  68.788 123.753  0.00  0.00      PROA C  
ATOM    399  C   VAL A  49      74.342  67.335 124.197  0.00  0.00      PROA C  
ATOM    400  O   VAL A  49      73.832  66.481 123.466  0.00  0.00      PROA O  
ATOM    401  CB  VAL A  49      73.048  69.401 123.612  0.00  0.00      PROA C  
ATOM    402  CG1 VAL A  49      72.431  69.588 125.012  0.00  0.00      PROA C  
ATOM    403  CG2 VAL A  49      73.133  70.765 122.897  0.00  0.00      PROA C  
ATOM    404  N   GLN A  50      74.855  67.013 125.401  0.00  0.00      PROA N  
ATOM    405  CA  GLN A  50      74.838  65.663 125.931  0.00  0.00      PROA C  
ATOM    406  C   GLN A  50      73.877  65.580 127.109  0.00  0.00      PROA C  
ATOM    407  O   GLN A  50      73.990  66.338 128.074  0.00  0.00      PROA O  
ATOM    408  CB  GLN A  50      76.255  65.217 126.370  0.00  0.00      PROA C  
ATOM    409  CG  GLN A  50      76.299  63.770 126.910  0.00  0.00      PROA C  
ATOM    410  CD  GLN A  50      77.724  63.287 127.202  0.00  0.00      PROA C  
ATOM    411  NE2 GLN A  50      78.005  62.939 128.480  0.00  0.00      PROA N  
ATOM    412  OE1 GLN A  50      78.571  63.183 126.309  0.00  0.00      PROA O  
ATOM    413  N   LEU A  51      72.888  64.664 127.030  0.00  0.00      PROA N  
ATOM    414  CA  LEU A  51      71.789  64.566 127.974  0.00  0.00      PROA C  
ATOM    415  C   LEU A  51      71.768  63.198 128.628  0.00  0.00      PROA C  
ATOM    416  O   LEU A  51      71.981  62.161 127.992  0.00  0.00      PROA O  
ATOM    417  CB  LEU A  51      70.375  64.762 127.350  0.00  0.00      PROA C  
ATOM    418  CG  LEU A  51      70.068  66.111 126.665  0.00  0.00      PROA C  
ATOM    419  CD1 LEU A  51      70.291  67.284 127.616  0.00  0.00      PROA C  
ATOM    420  CD2 LEU A  51      70.832  66.325 125.355  0.00  0.00      PROA C  
ATOM    421  N   TYR A  52      71.481  63.178 129.935  0.00  0.00      PROA N  
ATOM    422  CA  TYR A  52      71.403  61.969 130.721  0.00  0.00      PROA C  
ATOM    423  C   TYR A  52      70.465  62.216 131.899  0.00  0.00      PROA C  
ATOM    424  O   TYR A  52      70.213  63.360 132.291  0.00  0.00      PROA O  
ATOM    425  CB  TYR A  52      72.805  61.444 131.155  0.00  0.00      PROA C  
ATOM    426  CG  TYR A  52      73.638  62.562 131.726  0.00  0.00      PROA C  
ATOM    427  CD1 TYR A  52      73.472  62.929 133.066  0.00  0.00      PROA C  
ATOM    428  CD2 TYR A  52      74.542  63.287 130.927  0.00  0.00      PROA C  
ATOM    429  CE1 TYR A  52      74.156  64.027 133.594  0.00  0.00      PROA C  
ATOM    430  CE2 TYR A  52      75.214  64.401 131.450  0.00  0.00      PROA C  
ATOM    431  CZ  TYR A  52      75.017  64.775 132.786  0.00  0.00      PROA C  
ATOM    432  OH  TYR A  52      75.658  65.909 133.324  0.00  0.00      PROA O  
ATOM    433  N   PHE A  53      69.887  61.134 132.458  0.00  0.00      PROA N  
ATOM    434  CA  PHE A  53      68.761  61.217 133.372  0.00  0.00      PROA C  
ATOM    435  C   PHE A  53      69.120  60.670 134.751  0.00  0.00      PROA C  
ATOM    436  O   PHE A  53      69.464  59.498 134.921  0.00  0.00      PROA O  
ATOM    437  CB  PHE A  53      67.517  60.461 132.824  0.00  0.00      PROA C  
ATOM    438  CG  PHE A  53      67.000  61.099 131.552  0.00  0.00      PROA C  
ATOM    439  CD1 PHE A  53      67.580  60.809 130.302  0.00  0.00      PROA C  
ATOM    440  CD2 PHE A  53      65.870  61.934 131.588  0.00  0.00      PROA C  
ATOM    441  CE1 PHE A  53      67.056  61.352 129.122  0.00  0.00      PROA C  
ATOM    442  CE2 PHE A  53      65.332  62.466 130.409  0.00  0.00      PROA C  
ATOM    443  CZ  PHE A  53      65.929  62.179 129.176  0.00  0.00      PROA C  
ATOM    444  N   MET A  54      69.074  61.538 135.780  0.00  0.00      PROA N  
ATOM    445  CA  MET A  54      69.303  61.194 137.177  0.00  0.00      PROA C  
ATOM    446  C   MET A  54      68.286  60.236 137.796  0.00  0.00      PROA C  
ATOM    447  O   MET A  54      68.635  59.268 138.475  0.00  0.00      PROA O  
ATOM    448  CB  MET A  54      69.449  62.485 138.027  0.00  0.00      PROA C  
ATOM    449  CG  MET A  54      70.877  63.079 138.052  0.00  0.00      PROA C  
ATOM    450  SD  MET A  54      71.679  63.379 136.446  0.00  0.00      PROA S  
ATOM    451  CE  MET A  54      72.813  61.960 136.563  0.00  0.00      PROA C  
ATOM    452  N   HIS A  55      66.991  60.483 137.543  0.00  0.00      PROA N  
ATOM    453  CA  HIS A  55      65.903  59.620 137.951  0.00  0.00      PROA C  
ATOM    454  C   HIS A  55      64.782  59.839 136.958  0.00  0.00      PROA C  
ATOM    455  O   HIS A  55      64.666  60.917 136.367  0.00  0.00      PROA O  
ATOM    456  CB  HIS A  55      65.410  59.906 139.395  0.00  0.00      PROA C  
ATOM    457  CG  HIS A  55      64.209  59.129 139.866  0.00  0.00      PROA C  
ATOM    458  CD2 HIS A  55      62.940  59.561 140.117  0.00  0.00      PROA C  
ATOM    459  ND1 HIS A  55      64.272  57.846 140.366  0.00  0.00      PROA N  
ATOM    460  CE1 HIS A  55      63.052  57.556 140.883  0.00  0.00      PROA C  
ATOM    461  NE2 HIS A  55      62.210  58.568 140.758  0.00  0.00      PROA N  
ATOM    462  N   PHE A  56      63.956  58.809 136.713  0.00  0.00      PROA N  
ATOM    463  CA  PHE A  56      62.941  58.875 135.689  0.00  0.00      PROA C  
ATOM    464  C   PHE A  56      61.716  58.069 136.130  0.00  0.00      PROA C  
ATOM    465  O   PHE A  56      61.811  56.922 136.575  0.00  0.00      PROA O  
ATOM    466  CB  PHE A  56      63.548  58.368 134.352  0.00  0.00      PROA C  
ATOM    467  CG  PHE A  56      62.648  58.648 133.192  0.00  0.00      PROA C  
ATOM    468  CD1 PHE A  56      61.670  57.724 132.802  0.00  0.00      PROA C  
ATOM    469  CD2 PHE A  56      62.816  59.824 132.447  0.00  0.00      PROA C  
ATOM    470  CE1 PHE A  56      60.851  57.991 131.701  0.00  0.00      PROA C  
ATOM    471  CE2 PHE A  56      61.992  60.098 131.352  0.00  0.00      PROA C  
ATOM    472  CZ  PHE A  56      61.004  59.181 130.980  0.00  0.00      PROA C  
ATOM    473  N   ASN A  57      60.516  58.668 136.034  0.00  0.00      PROA N  
ATOM    474  CA  ASN A  57      59.329  58.125 136.656  0.00  0.00      PROA C  
ATOM    475  C   ASN A  57      58.093  58.831 136.092  0.00  0.00      PROA C  
ATOM    476  O   ASN A  57      57.597  59.813 136.643  0.00  0.00      PROA O  
ATOM    477  CB  ASN A  57      59.423  58.331 138.193  0.00  0.00      PROA C  
ATOM    478  CG  ASN A  57      58.357  57.579 138.981  0.00  0.00      PROA C  
ATOM    479  ND2 ASN A  57      58.702  56.340 139.406  0.00  0.00      PROA N  
ATOM    480  OD1 ASN A  57      57.263  58.068 139.278  0.00  0.00      PROA O  
ATOM    481  N   LEU A  58      57.585  58.344 134.951  0.00  0.00      PROA N  
ATOM    482  CA  LEU A  58      56.458  58.898 134.224  0.00  0.00      PROA C  
ATOM    483  C   LEU A  58      55.426  57.788 134.026  0.00  0.00      PROA C  
ATOM    484  O   LEU A  58      55.699  56.610 134.262  0.00  0.00      PROA O  
ATOM    485  CB  LEU A  58      56.875  59.444 132.824  0.00  0.00      PROA C  
ATOM    486  CG  LEU A  58      57.496  60.863 132.779  0.00  0.00      PROA C  
ATOM    487  CD1 LEU A  58      58.866  60.984 133.461  0.00  0.00      PROA C  
ATOM    488  CD2 LEU A  58      57.621  61.317 131.316  0.00  0.00      PROA C  
ATOM    489  N   GLU A  59      54.189  58.112 133.587  0.00  0.00      PROA N  
ATOM    490  CA  GLU A  59      53.231  57.088 133.184  0.00  0.00      PROA C  
ATOM    491  C   GLU A  59      53.691  56.252 131.984  0.00  0.00      PROA C  
ATOM    492  O   GLU A  59      54.052  56.777 130.929  0.00  0.00      PROA O  
ATOM    493  CB  GLU A  59      51.806  57.647 132.907  0.00  0.00      PROA C  
ATOM    494  CG  GLU A  59      50.774  56.578 132.451  0.00  0.00      PROA C  
ATOM    495  CD  GLU A  59      49.332  57.071 132.277  0.00  0.00      PROA C  
ATOM    496  OE1 GLU A  59      49.062  58.300 132.300  0.00  0.00      PROA O  
ATOM    497  OE2 GLU A  59      48.444  56.194 132.072  0.00  0.00      PROA O1-
ATOM    498  N   SER A  60      53.696  54.905 132.111  0.00  0.00      PROA N  
ATOM    499  CA  SER A  60      53.926  54.001 130.984  0.00  0.00      PROA C  
ATOM    500  C   SER A  60      52.754  54.022 130.003  0.00  0.00      PROA C  
ATOM    501  O   SER A  60      51.591  53.910 130.393  0.00  0.00      PROA O  
ATOM    502  CB  SER A  60      54.197  52.532 131.438  0.00  0.00      PROA C  
ATOM    503  OG  SER A  60      54.475  51.641 130.350  0.00  0.00      PROA O  
ATOM    504  N   SER A  61      53.023  54.168 128.692  0.00  0.00      PROA N  
ATOM    505  CA  SER A  61      51.963  54.196 127.693  0.00  0.00      PROA C  
ATOM    506  C   SER A  61      52.490  53.753 126.345  0.00  0.00      PROA C  
ATOM    507  O   SER A  61      53.689  53.821 126.069  0.00  0.00      PROA O  
ATOM    508  CB  SER A  61      51.256  55.580 127.563  0.00  0.00      PROA C  
ATOM    509  OG  SER A  61      52.162  56.652 127.286  0.00  0.00      PROA O  
ATOM    510  N   TYR A  62      51.600  53.245 125.462  0.00  0.00      PROA N  
ATOM    511  CA  TYR A  62      51.968  52.755 124.141  0.00  0.00      PROA C  
ATOM    512  C   TYR A  62      52.515  53.866 123.239  0.00  0.00      PROA C  
ATOM    513  O   TYR A  62      51.820  54.836 122.928  0.00  0.00      PROA O  
ATOM    514  CB  TYR A  62      50.777  51.996 123.482  0.00  0.00      PROA C  
ATOM    515  CG  TYR A  62      51.127  51.427 122.127  0.00  0.00      PROA C  
ATOM    516  CD1 TYR A  62      52.004  50.333 122.034  0.00  0.00      PROA C  
ATOM    517  CD2 TYR A  62      50.575  51.958 120.948  0.00  0.00      PROA C  
ATOM    518  CE1 TYR A  62      52.338  49.790 120.786  0.00  0.00      PROA C  
ATOM    519  CE2 TYR A  62      50.905  51.415 119.697  0.00  0.00      PROA C  
ATOM    520  CZ  TYR A  62      51.790  50.332 119.617  0.00  0.00      PROA C  
ATOM    521  OH  TYR A  62      52.133  49.779 118.365  0.00  0.00      PROA O  
ATOM    522  N   LEU A  63      53.809  53.761 122.853  0.00  0.00      PROA N  
ATOM    523  CA  LEU A  63      54.543  54.755 122.076  0.00  0.00      PROA C  
ATOM    524  C   LEU A  63      54.621  56.127 122.751  0.00  0.00      PROA C  
ATOM    525  O   LEU A  63      54.810  57.159 122.103  0.00  0.00      PROA O  
ATOM    526  CB  LEU A  63      54.039  54.868 120.608  0.00  0.00      PROA C  
ATOM    527  CG  LEU A  63      54.068  53.552 119.802  0.00  0.00      PROA C  
ATOM    528  CD1 LEU A  63      53.418  53.757 118.425  0.00  0.00      PROA C  
ATOM    529  CD2 LEU A  63      55.493  53.001 119.635  0.00  0.00      PROA C  
ATOM    530  N   CYS A  64      54.491  56.153 124.095  0.00  0.00      PROA N  
ATOM    531  CA  CYS A  64      54.479  57.355 124.910  0.00  0.00      PROA C  
ATOM    532  C   CYS A  64      53.406  58.372 124.520  0.00  0.00      PROA C  
ATOM    533  O   CYS A  64      53.657  59.571 124.407  0.00  0.00      PROA O  
ATOM    534  CB  CYS A  64      55.880  58.008 125.001  0.00  0.00      PROA C  
ATOM    535  SG  CYS A  64      57.151  56.867 125.607  0.00  0.00      PROA S  
ATOM    536  N   GLU A  65      52.162  57.901 124.294  0.00  0.00      PROA N  
ATOM    537  CA  GLU A  65      51.014  58.732 123.960  0.00  0.00      PROA C  
ATOM    538  C   GLU A  65      50.622  59.695 125.087  0.00  0.00      PROA C  
ATOM    539  O   GLU A  65      50.250  60.847 124.845  0.00  0.00      PROA O  
ATOM    540  CB  GLU A  65      49.799  57.841 123.575  0.00  0.00      PROA C  
ATOM    541  CG  GLU A  65      48.984  58.365 122.360  0.00  0.00      PROA C  
ATOM    542  CD  GLU A  65      48.041  59.524 122.675  0.00  0.00      PROA C  
ATOM    543  OE1 GLU A  65      47.080  59.336 123.467  0.00  0.00      PROA O  
ATOM    544  OE2 GLU A  65      48.216  60.625 122.085  0.00  0.00      PROA O1-
ATOM    545  N   TYR A  66      50.697  59.234 126.355  0.00  0.00      PROA N  
ATOM    546  CA  TYR A  66      50.174  59.964 127.500  0.00  0.00      PROA C  
ATOM    547  C   TYR A  66      51.217  60.920 128.093  0.00  0.00      PROA C  
ATOM    548  O   TYR A  66      51.595  61.914 127.468  0.00  0.00      PROA O  
ATOM    549  CB  TYR A  66      49.599  58.985 128.570  0.00  0.00      PROA C  
ATOM    550  CG  TYR A  66      48.479  58.100 128.051  0.00  0.00      PROA C  
ATOM    551  CD1 TYR A  66      47.624  58.477 126.996  0.00  0.00      PROA C  
ATOM    552  CD2 TYR A  66      48.244  56.864 128.679  0.00  0.00      PROA C  
ATOM    553  CE1 TYR A  66      46.578  57.641 126.578  0.00  0.00      PROA C  
ATOM    554  CE2 TYR A  66      47.206  56.020 128.261  0.00  0.00      PROA C  
ATOM    555  CZ  TYR A  66      46.370  56.412 127.212  0.00  0.00      PROA C  
ATOM    556  OH  TYR A  66      45.311  55.572 126.807  0.00  0.00      PROA O  
ATOM    557  N   ASP A  67      51.716  60.670 129.321  0.00  0.00      PROA N  
ATOM    558  CA  ASP A  67      52.848  61.402 129.866  0.00  0.00      PROA C  
ATOM    559  C   ASP A  67      54.142  61.053 129.119  0.00  0.00      PROA C  
ATOM    560  O   ASP A  67      54.469  59.878 128.937  0.00  0.00      PROA O  
ATOM    561  CB  ASP A  67      53.052  61.142 131.382  0.00  0.00      PROA C  
ATOM    562  CG  ASP A  67      51.844  61.545 132.224  0.00  0.00      PROA C  
ATOM    563  OD1 ASP A  67      51.023  62.401 131.804  0.00  0.00      PROA O  
ATOM    564  OD2 ASP A  67      51.788  61.079 133.395  0.00  0.00      PROA O1-
ATOM    565  N   TYR A  68      54.914  62.056 128.663  0.00  0.00      PROA N  
ATOM    566  CA  TYR A  68      56.116  61.781 127.905  0.00  0.00      PROA C  
ATOM    567  C   TYR A  68      57.142  62.891 128.018  0.00  0.00      PROA C  
ATOM    568  O   TYR A  68      56.819  64.059 128.244  0.00  0.00      PROA O  
ATOM    569  CB  TYR A  68      55.816  61.491 126.396  0.00  0.00      PROA C  
ATOM    570  CG  TYR A  68      55.274  62.645 125.568  0.00  0.00      PROA C  
ATOM    571  CD1 TYR A  68      56.139  63.618 125.033  0.00  0.00      PROA C  
ATOM    572  CD2 TYR A  68      53.924  62.674 125.178  0.00  0.00      PROA C  
ATOM    573  CE1 TYR A  68      55.668  64.609 124.160  0.00  0.00      PROA C  
ATOM    574  CE2 TYR A  68      53.451  63.646 124.286  0.00  0.00      PROA C  
ATOM    575  CZ  TYR A  68      54.322  64.617 123.781  0.00  0.00      PROA C  
ATOM    576  OH  TYR A  68      53.843  65.584 122.873  0.00  0.00      PROA O  
ATOM    577  N   VAL A  69      58.421  62.531 127.792  0.00  0.00      PROA N  
ATOM    578  CA  VAL A  69      59.434  63.473 127.357  0.00  0.00      PROA C  
ATOM    579  C   VAL A  69      59.811  63.109 125.940  0.00  0.00      PROA C  
ATOM    580  O   VAL A  69      60.035  61.950 125.590  0.00  0.00      PROA O  
ATOM    581  CB  VAL A  69      60.702  63.575 128.197  0.00  0.00      PROA C  
ATOM    582  CG1 VAL A  69      60.339  64.105 129.582  0.00  0.00      PROA C  
ATOM    583  CG2 VAL A  69      61.438  62.237 128.331  0.00  0.00      PROA C  
ATOM    584  N   LYS A  70      59.858  64.115 125.063  0.00  0.00      PROA N  
ATOM    585  CA  LYS A  70      60.277  63.942 123.696  0.00  0.00      PROA C  
ATOM    586  C   LYS A  70      61.504  64.798 123.525  0.00  0.00      PROA C  
ATOM    587  O   LYS A  70      61.541  65.965 123.924  0.00  0.00      PROA O  
ATOM    588  CB  LYS A  70      59.171  64.357 122.702  0.00  0.00      PROA C  
ATOM    589  CG  LYS A  70      59.497  64.090 121.226  0.00  0.00      PROA C  
ATOM    590  CD  LYS A  70      58.397  64.642 120.302  0.00  0.00      PROA C  
ATOM    591  CE  LYS A  70      58.640  64.335 118.817  0.00  0.00      PROA C  
ATOM    592  NZ  LYS A  70      57.697  65.090 117.957  0.00  0.00      PROA N1+
ATOM    593  N   VAL A  71      62.563  64.209 122.963  0.00  0.00      PROA N  
ATOM    594  CA  VAL A  71      63.839  64.856 122.815  0.00  0.00      PROA C  
ATOM    595  C   VAL A  71      64.150  64.898 121.326  0.00  0.00      PROA C  
ATOM    596  O   VAL A  71      64.120  63.890 120.619  0.00  0.00      PROA O  
ATOM    597  CB  VAL A  71      64.882  64.203 123.718  0.00  0.00      PROA C  
ATOM    598  CG1 VAL A  71      65.080  62.702 123.452  0.00  0.00      PROA C  
ATOM    599  CG2 VAL A  71      66.206  64.936 123.579  0.00  0.00      PROA C  
ATOM    600  N   GLU A  72      64.328  66.113 120.776  0.00  0.00      PROA N  
ATOM    601  CA  GLU A  72      64.179  66.349 119.353  0.00  0.00      PROA C  
ATOM    602  C   GLU A  72      65.051  67.501 118.847  0.00  0.00      PROA C  
ATOM    603  O   GLU A  72      65.241  68.511 119.525  0.00  0.00      PROA O  
ATOM    604  CB  GLU A  72      62.657  66.531 119.053  0.00  0.00      PROA C  
ATOM    605  CG  GLU A  72      62.261  67.125 117.682  0.00  0.00      PROA C  
ATOM    606  CD  GLU A  72      60.764  67.018 117.394  0.00  0.00      PROA C  
ATOM    607  OE1 GLU A  72      59.945  67.599 118.157  0.00  0.00      PROA O  
ATOM    608  OE2 GLU A  72      60.377  66.358 116.391  0.00  0.00      PROA O1-
ATOM    609  N   THR A  73      65.641  67.381 117.639  0.00  0.00      PROA N  
ATOM    610  CA  THR A  73      66.369  68.461 116.963  0.00  0.00      PROA C  
ATOM    611  C   THR A  73      65.396  69.245 116.087  0.00  0.00      PROA C  
ATOM    612  O   THR A  73      64.201  68.954 116.043  0.00  0.00      PROA O  
ATOM    613  CB  THR A  73      67.570  68.001 116.123  0.00  0.00      PROA C  
ATOM    614  CG2 THR A  73      68.501  67.127 116.978  0.00  0.00      PROA C  
ATOM    615  OG1 THR A  73      67.198  67.236 114.978  0.00  0.00      PROA O  
ATOM    616  N   GLU A  74      65.836  70.291 115.353  0.00  0.00      PROA N  
ATOM    617  CA  GLU A  74      64.977  70.963 114.389  0.00  0.00      PROA C  
ATOM    618  C   GLU A  74      64.500  70.012 113.281  0.00  0.00      PROA C  
ATOM    619  O   GLU A  74      63.321  69.962 112.921  0.00  0.00      PROA O  
ATOM    620  CB  GLU A  74      65.731  72.133 113.690  0.00  0.00      PROA C  
ATOM    621  CG  GLU A  74      66.509  73.065 114.652  0.00  0.00      PROA C  
ATOM    622  CD  GLU A  74      67.992  72.696 114.724  0.00  0.00      PROA C  
ATOM    623  OE1 GLU A  74      68.317  71.545 115.122  0.00  0.00      PROA O  
ATOM    624  OE2 GLU A  74      68.847  73.553 114.369  0.00  0.00      PROA O1-
ATOM    625  N   ASP A  75      65.444  69.223 112.732  0.00  0.00      PROA N  
ATOM    626  CA  ASP A  75      65.219  68.225 111.711  0.00  0.00      PROA C  
ATOM    627  C   ASP A  75      64.405  67.006 112.149  0.00  0.00      PROA C  
ATOM    628  O   ASP A  75      63.480  66.584 111.450  0.00  0.00      PROA O  
ATOM    629  CB  ASP A  75      66.597  67.740 111.184  0.00  0.00      PROA C  
ATOM    630  CG  ASP A  75      67.347  68.895 110.548  0.00  0.00      PROA C  
ATOM    631  OD1 ASP A  75      66.872  69.432 109.511  0.00  0.00      PROA O  
ATOM    632  OD2 ASP A  75      68.430  69.277 111.065  0.00  0.00      PROA O1-
ATOM    633  N   GLN A  76      64.742  66.391 113.302  0.00  0.00      PROA N  
ATOM    634  CA  GLN A  76      64.293  65.036 113.571  0.00  0.00      PROA C  
ATOM    635  C   GLN A  76      64.170  64.721 115.059  0.00  0.00      PROA C  
ATOM    636  O   GLN A  76      64.937  65.193 115.900  0.00  0.00      PROA O  
ATOM    637  CB  GLN A  76      65.269  64.043 112.873  0.00  0.00      PROA C  
ATOM    638  CG  GLN A  76      64.940  62.538 113.022  0.00  0.00      PROA C  
ATOM    639  CD  GLN A  76      65.900  61.656 112.216  0.00  0.00      PROA C  
ATOM    640  NE2 GLN A  76      65.693  60.322 112.307  0.00  0.00      PROA N  
ATOM    641  OE1 GLN A  76      66.814  62.114 111.522  0.00  0.00      PROA O  
ATOM    642  N   VAL A  77      63.177  63.883 115.435  0.00  0.00      PROA N  
ATOM    643  CA  VAL A  77      63.065  63.333 116.780  0.00  0.00      PROA C  
ATOM    644  C   VAL A  77      64.215  62.387 117.116  0.00  0.00      PROA C  
ATOM    645  O   VAL A  77      64.549  61.459 116.376  0.00  0.00      PROA O  
ATOM    646  CB  VAL A  77      61.698  62.703 117.063  0.00  0.00      PROA C  
ATOM    647  CG1 VAL A  77      61.394  61.517 116.123  0.00  0.00      PROA C  
ATOM    648  CG2 VAL A  77      61.593  62.271 118.541  0.00  0.00      PROA C  
ATOM    649  N   LEU A  78      64.883  62.615 118.257  0.00  0.00      PROA N  
ATOM    650  CA  LEU A  78      66.046  61.854 118.644  0.00  0.00      PROA C  
ATOM    651  C   LEU A  78      65.621  60.656 119.485  0.00  0.00      PROA C  
ATOM    652  O   LEU A  78      66.082  59.533 119.270  0.00  0.00      PROA O  
ATOM    653  CB  LEU A  78      67.011  62.796 119.402  0.00  0.00      PROA C  
ATOM    654  CG  LEU A  78      68.390  62.212 119.756  0.00  0.00      PROA C  
ATOM    655  CD1 LEU A  78      69.171  61.748 118.517  0.00  0.00      PROA C  
ATOM    656  CD2 LEU A  78      69.201  63.267 120.516  0.00  0.00      PROA C  
ATOM    657  N   ALA A  79      64.667  60.862 120.417  0.00  0.00      PROA N  
ATOM    658  CA  ALA A  79      64.039  59.795 121.166  0.00  0.00      PROA C  
ATOM    659  C   ALA A  79      62.753  60.282 121.832  0.00  0.00      PROA C  
ATOM    660  O   ALA A  79      62.480  61.479 121.927  0.00  0.00      PROA O  
ATOM    661  CB  ALA A  79      64.989  59.200 122.229  0.00  0.00      PROA C  
ATOM    662  N   THR A  80      61.909  59.345 122.307  0.00  0.00      PROA N  
ATOM    663  CA  THR A  80      60.745  59.665 123.136  0.00  0.00      PROA C  
ATOM    664  C   THR A  80      60.744  58.697 124.300  0.00  0.00      PROA C  
ATOM    665  O   THR A  80      60.858  57.485 124.107  0.00  0.00      PROA O  
ATOM    666  CB  THR A  80      59.398  59.558 122.421  0.00  0.00      PROA C  
ATOM    667  CG2 THR A  80      58.288  60.203 123.266  0.00  0.00      PROA C  
ATOM    668  OG1 THR A  80      59.426  60.250 121.178  0.00  0.00      PROA O  
ATOM    669  N   PHE A  81      60.645  59.203 125.543  0.00  0.00      PROA N  
ATOM    670  CA  PHE A  81      60.745  58.393 126.743  0.00  0.00      PROA C  
ATOM    671  C   PHE A  81      59.522  58.563 127.639  0.00  0.00      PROA C  
ATOM    672  O   PHE A  81      58.924  59.636 127.740  0.00  0.00      PROA O  
ATOM    673  CB  PHE A  81      62.009  58.712 127.585  0.00  0.00      PROA C  
ATOM    674  CG  PHE A  81      63.281  58.669 126.780  0.00  0.00      PROA C  
ATOM    675  CD1 PHE A  81      63.705  57.458 126.217  0.00  0.00      PROA C  
ATOM    676  CD2 PHE A  81      64.110  59.799 126.651  0.00  0.00      PROA C  
ATOM    677  CE1 PHE A  81      64.933  57.359 125.554  0.00  0.00      PROA C  
ATOM    678  CE2 PHE A  81      65.338  59.713 125.979  0.00  0.00      PROA C  
ATOM    679  CZ  PHE A  81      65.754  58.488 125.441  0.00  0.00      PROA C  
ATOM    680  N   CYS A  82      59.125  57.471 128.319  0.00  0.00      PROA N  
ATOM    681  CA  CYS A  82      58.004  57.440 129.238  0.00  0.00      PROA C  
ATOM    682  C   CYS A  82      58.148  56.186 130.085  0.00  0.00      PROA C  
ATOM    683  O   CYS A  82      59.024  55.367 129.813  0.00  0.00      PROA O  
ATOM    684  CB  CYS A  82      56.622  57.480 128.530  0.00  0.00      PROA C  
ATOM    685  SG  CYS A  82      56.340  56.145 127.324  0.00  0.00      PROA S  
ATOM    686  N   GLY A  83      57.327  56.006 131.140  0.00  0.00      PROA N  
ATOM    687  CA  GLY A  83      57.442  54.871 132.062  0.00  0.00      PROA C  
ATOM    688  C   GLY A  83      58.330  55.127 133.258  0.00  0.00      PROA C  
ATOM    689  O   GLY A  83      58.787  56.240 133.507  0.00  0.00      PROA O  
ATOM    690  N   ARG A  84      58.576  54.081 134.066  0.00  0.00      PROA N  
ATOM    691  CA  ARG A  84      59.339  54.177 135.299  0.00  0.00      PROA C  
ATOM    692  C   ARG A  84      60.609  53.344 135.209  0.00  0.00      PROA C  
ATOM    693  O   ARG A  84      60.620  52.278 134.595  0.00  0.00      PROA O  
ATOM    694  CB  ARG A  84      58.534  53.635 136.511  0.00  0.00      PROA C  
ATOM    695  CG  ARG A  84      57.155  54.295 136.727  0.00  0.00      PROA C  
ATOM    696  CD  ARG A  84      56.479  53.874 138.043  0.00  0.00      PROA C  
ATOM    697  NE  ARG A  84      56.239  52.396 137.980  0.00  0.00      PROA N  
ATOM    698  CZ  ARG A  84      56.026  51.628 139.041  0.00  0.00      PROA C  
ATOM    699  NH1 ARG A  84      55.858  52.119 140.248  0.00  0.00      PROA N1+
ATOM    700  NH2 ARG A  84      55.981  50.319 138.893  0.00  0.00      PROA N  
ATOM    701  N   GLU A  85      61.709  53.789 135.862  0.00  0.00      PROA N  
ATOM    702  CA  GLU A  85      62.961  53.040 135.957  0.00  0.00      PROA C  
ATOM    703  C   GLU A  85      62.826  51.644 136.559  0.00  0.00      PROA C  
ATOM    704  O   GLU A  85      63.489  50.695 136.136  0.00  0.00      PROA O  
ATOM    705  CB  GLU A  85      64.027  53.802 136.790  0.00  0.00      PROA C  
ATOM    706  CG  GLU A  85      64.657  55.001 136.046  0.00  0.00      PROA C  
ATOM    707  CD  GLU A  85      65.763  55.701 136.839  0.00  0.00      PROA C  
ATOM    708  OE1 GLU A  85      65.829  55.566 138.090  0.00  0.00      PROA O  
ATOM    709  OE2 GLU A  85      66.588  56.408 136.199  0.00  0.00      PROA O1-
ATOM    710  N   THR A  86      61.955  51.497 137.579  0.00  0.00      PROA N  
ATOM    711  CA  THR A  86      61.672  50.239 138.266  0.00  0.00      PROA C  
ATOM    712  C   THR A  86      61.151  49.141 137.351  0.00  0.00      PROA C  
ATOM    713  O   THR A  86      61.524  47.974 137.480  0.00  0.00      PROA O  
ATOM    714  CB  THR A  86      60.706  50.395 139.446  0.00  0.00      PROA C  
ATOM    715  CG2 THR A  86      61.420  51.177 140.561  0.00  0.00      PROA C  
ATOM    716  OG1 THR A  86      59.547  51.150 139.097  0.00  0.00      PROA O  
ATOM    717  N   THR A  87      60.282  49.490 136.383  0.00  0.00      PROA N  
ATOM    718  CA  THR A  87      59.762  48.544 135.399  0.00  0.00      PROA C  
ATOM    719  C   THR A  87      60.776  48.335 134.279  0.00  0.00      PROA C  
ATOM    720  O   THR A  87      61.110  49.252 133.528  0.00  0.00      PROA O  
ATOM    721  CB  THR A  87      58.431  48.973 134.780  0.00  0.00      PROA C  
ATOM    722  CG2 THR A  87      57.842  47.840 133.925  0.00  0.00      PROA C  
ATOM    723  OG1 THR A  87      57.469  49.259 135.792  0.00  0.00      PROA O  
ATOM    724  N   ASP A  88      61.307  47.102 134.139  0.00  0.00      PROA N  
ATOM    725  CA  ASP A  88      62.248  46.737 133.095  0.00  0.00      PROA C  
ATOM    726  C   ASP A  88      61.545  46.403 131.769  0.00  0.00      PROA C  
ATOM    727  O   ASP A  88      60.317  46.399 131.667  0.00  0.00      PROA O  
ATOM    728  CB  ASP A  88      63.238  45.629 133.580  0.00  0.00      PROA C  
ATOM    729  CG  ASP A  88      62.635  44.257 133.863  0.00  0.00      PROA C  
ATOM    730  OD1 ASP A  88      61.391  44.098 133.943  0.00  0.00      PROA O  
ATOM    731  OD2 ASP A  88      63.439  43.309 134.077  0.00  0.00      PROA O1-
ATOM    732  N   THR A  89      62.341  46.173 130.694  0.00  0.00      PROA N  
ATOM    733  CA  THR A  89      61.895  45.987 129.304  0.00  0.00      PROA C  
ATOM    734  C   THR A  89      60.948  47.076 128.797  0.00  0.00      PROA C  
ATOM    735  O   THR A  89      59.919  46.830 128.163  0.00  0.00      PROA O  
ATOM    736  CB  THR A  89      61.510  44.549 128.892  0.00  0.00      PROA C  
ATOM    737  CG2 THR A  89      60.314  43.991 129.680  0.00  0.00      PROA C  
ATOM    738  OG1 THR A  89      61.185  44.437 127.508  0.00  0.00      PROA O  
ATOM    739  N   GLU A  90      61.332  48.337 129.057  0.00  0.00      PROA N  
ATOM    740  CA  GLU A  90      60.569  49.527 128.742  0.00  0.00      PROA C  
ATOM    741  C   GLU A  90      61.404  50.469 127.892  0.00  0.00      PROA C  
ATOM    742  O   GLU A  90      62.617  50.327 127.726  0.00  0.00      PROA O  
ATOM    743  CB  GLU A  90      60.080  50.269 130.024  0.00  0.00      PROA C  
ATOM    744  CG  GLU A  90      58.882  49.597 130.745  0.00  0.00      PROA C  
ATOM    745  CD  GLU A  90      57.518  49.965 130.162  0.00  0.00      PROA C  
ATOM    746  OE1 GLU A  90      57.081  51.139 130.315  0.00  0.00      PROA O  
ATOM    747  OE2 GLU A  90      56.848  49.074 129.572  0.00  0.00      PROA O1-
ATOM    748  N   GLN A  91      60.732  51.472 127.313  0.00  0.00      PROA N  
ATOM    749  CA  GLN A  91      61.298  52.517 126.487  0.00  0.00      PROA C  
ATOM    750  C   GLN A  91      62.154  53.532 127.247  0.00  0.00      PROA C  
ATOM    751  O   GLN A  91      62.937  54.258 126.640  0.00  0.00      PROA O  
ATOM    752  CB  GLN A  91      60.189  53.254 125.679  0.00  0.00      PROA C  
ATOM    753  CG  GLN A  91      58.997  53.869 126.470  0.00  0.00      PROA C  
ATOM    754  CD  GLN A  91      58.152  52.852 127.250  0.00  0.00      PROA C  
ATOM    755  NE2 GLN A  91      57.978  53.073 128.569  0.00  0.00      PROA N  
ATOM    756  OE1 GLN A  91      57.714  51.834 126.706  0.00  0.00      PROA O  
ATOM    757  N   THR A  92      62.024  53.582 128.590  0.00  0.00      PROA N  
ATOM    758  CA  THR A  92      62.807  54.346 129.573  0.00  0.00      PROA C  
ATOM    759  C   THR A  92      64.285  54.633 129.267  0.00  0.00      PROA C  
ATOM    760  O   THR A  92      64.988  53.748 128.767  0.00  0.00      PROA O  
ATOM    761  CB  THR A  92      62.748  53.720 130.967  0.00  0.00      PROA C  
ATOM    762  CG2 THR A  92      61.327  53.896 131.516  0.00  0.00      PROA C  
ATOM    763  OG1 THR A  92      63.014  52.320 130.928  0.00  0.00      PROA O  
ATOM    764  N   PRO A  93      64.824  55.821 129.564  0.00  0.00      PROA N  
ATOM    765  CA  PRO A  93      66.160  56.206 129.128  0.00  0.00      PROA C  
ATOM    766  C   PRO A  93      67.259  55.500 129.906  0.00  0.00      PROA C  
ATOM    767  O   PRO A  93      68.303  55.217 129.319  0.00  0.00      PROA O  
ATOM    768  CB  PRO A  93      66.189  57.722 129.350  0.00  0.00      PROA C  
ATOM    769  CG  PRO A  93      65.259  57.958 130.544  0.00  0.00      PROA C  
ATOM    770  CD  PRO A  93      64.200  56.862 130.392  0.00  0.00      PROA C  
ATOM    771  N   GLY A  94      67.066  55.231 131.221  0.00  0.00      PROA N  
ATOM    772  CA  GLY A  94      68.067  54.651 132.117  0.00  0.00      PROA C  
ATOM    773  C   GLY A  94      69.412  55.352 132.148  0.00  0.00      PROA C  
ATOM    774  O   GLY A  94      69.509  56.580 132.123  0.00  0.00      PROA O  
ATOM    775  N   GLN A  95      70.502  54.564 132.239  0.00  0.00      PROA N  
ATOM    776  CA  GLN A  95      71.863  55.073 132.254  0.00  0.00      PROA C  
ATOM    777  C   GLN A  95      72.353  55.587 130.904  0.00  0.00      PROA C  
ATOM    778  O   GLN A  95      73.261  56.419 130.840  0.00  0.00      PROA O  
ATOM    779  CB  GLN A  95      72.847  53.980 132.759  0.00  0.00      PROA C  
ATOM    780  CG  GLN A  95      72.700  53.612 134.258  0.00  0.00      PROA C  
ATOM    781  CD  GLN A  95      72.713  54.832 135.184  0.00  0.00      PROA C  
ATOM    782  NE2 GLN A  95      73.822  55.607 135.144  0.00  0.00      PROA N  
ATOM    783  OE1 GLN A  95      71.769  55.093 135.936  0.00  0.00      PROA O  
ATOM    784  N   GLU A  96      71.759  55.110 129.795  0.00  0.00      PROA N  
ATOM    785  CA  GLU A  96      72.078  55.497 128.440  0.00  0.00      PROA C  
ATOM    786  C   GLU A  96      71.991  57.001 128.149  0.00  0.00      PROA C  
ATOM    787  O   GLU A  96      71.176  57.749 128.694  0.00  0.00      PROA O  
ATOM    788  CB  GLU A  96      71.261  54.678 127.401  0.00  0.00      PROA C  
ATOM    789  CG  GLU A  96      71.694  53.190 127.260  0.00  0.00      PROA C  
ATOM    790  CD  GLU A  96      71.255  52.227 128.369  0.00  0.00      PROA C  
ATOM    791  OE1 GLU A  96      70.529  52.611 129.323  0.00  0.00      PROA O  
ATOM    792  OE2 GLU A  96      71.648  51.031 128.276  0.00  0.00      PROA O1-
ATOM    793  N   VAL A  97      72.896  57.470 127.274  0.00  0.00      PROA N  
ATOM    794  CA  VAL A  97      73.174  58.876 127.055  0.00  0.00      PROA C  
ATOM    795  C   VAL A  97      72.738  59.235 125.645  0.00  0.00      PROA C  
ATOM    796  O   VAL A  97      72.970  58.477 124.700  0.00  0.00      PROA O  
ATOM    797  CB  VAL A  97      74.666  59.158 127.241  0.00  0.00      PROA C  
ATOM    798  CG1 VAL A  97      74.994  60.640 126.993  0.00  0.00      PROA C  
ATOM    799  CG2 VAL A  97      75.083  58.773 128.676  0.00  0.00      PROA C  
ATOM    800  N   VAL A  98      72.075  60.395 125.460  0.00  0.00      PROA N  
ATOM    801  CA  VAL A  98      71.639  60.844 124.145  0.00  0.00      PROA C  
ATOM    802  C   VAL A  98      72.374  62.135 123.797  0.00  0.00      PROA C  
ATOM    803  O   VAL A  98      72.651  62.986 124.646  0.00  0.00      PROA O  
ATOM    804  CB  VAL A  98      70.111  60.910 124.009  0.00  0.00      PROA C  
ATOM    805  CG1 VAL A  98      69.529  62.332 124.102  0.00  0.00      PROA C  
ATOM    806  CG2 VAL A  98      69.704  60.237 122.684  0.00  0.00      PROA C  
ATOM    807  N   LEU A  99      72.791  62.254 122.522  0.00  0.00      PROA N  
ATOM    808  CA  LEU A  99      73.732  63.259 122.069  0.00  0.00      PROA C  
ATOM    809  C   LEU A  99      73.227  63.904 120.784  0.00  0.00      PROA C  
ATOM    810  O   LEU A  99      72.816  63.212 119.850  0.00  0.00      PROA O  
ATOM    811  CB  LEU A  99      75.100  62.572 121.815  0.00  0.00      PROA C  
ATOM    812  CG  LEU A  99      76.270  63.495 121.423  0.00  0.00      PROA C  
ATOM    813  CD1 LEU A  99      76.687  64.397 122.591  0.00  0.00      PROA C  
ATOM    814  CD2 LEU A  99      77.469  62.659 120.948  0.00  0.00      PROA C  
ATOM    815  N   SER A 100      73.216  65.254 120.695  0.00  0.00      PROA N  
ATOM    816  CA  SER A 100      72.890  65.957 119.451  0.00  0.00      PROA C  
ATOM    817  C   SER A 100      73.907  65.717 118.332  0.00  0.00      PROA C  
ATOM    818  O   SER A 100      75.110  65.714 118.601  0.00  0.00      PROA O  
ATOM    819  CB  SER A 100      72.704  67.505 119.585  0.00  0.00      PROA C  
ATOM    820  OG  SER A 100      73.860  68.174 120.094  0.00  0.00      PROA O  
ATOM    821  N   PRO A 101      73.522  65.560 117.065  0.00  0.00      PROA N  
ATOM    822  CA  PRO A 101      74.484  65.615 115.967  0.00  0.00      PROA C  
ATOM    823  C   PRO A 101      74.947  67.045 115.737  0.00  0.00      PROA C  
ATOM    824  O   PRO A 101      76.136  67.281 115.516  0.00  0.00      PROA O  
ATOM    825  CB  PRO A 101      73.715  65.049 114.757  0.00  0.00      PROA C  
ATOM    826  CG  PRO A 101      72.642  64.155 115.390  0.00  0.00      PROA C  
ATOM    827  CD  PRO A 101      72.268  64.916 116.662  0.00  0.00      PROA C  
ATOM    828  N   GLY A 102      73.996  68.004 115.765  0.00  0.00      PROA N  
ATOM    829  CA  GLY A 102      74.251  69.439 115.689  0.00  0.00      PROA C  
ATOM    830  C   GLY A 102      74.515  70.071 117.033  0.00  0.00      PROA C  
ATOM    831  O   GLY A 102      74.957  69.430 117.985  0.00  0.00      PROA O  
ATOM    832  N   SER A 103      74.230  71.381 117.135  0.00  0.00      PROA N  
ATOM    833  CA  SER A 103      74.547  72.194 118.307  0.00  0.00      PROA C  
ATOM    834  C   SER A 103      73.287  72.720 118.975  0.00  0.00      PROA C  
ATOM    835  O   SER A 103      73.302  73.689 119.735  0.00  0.00      PROA O  
ATOM    836  CB  SER A 103      75.447  73.396 117.930  0.00  0.00      PROA C  
ATOM    837  OG  SER A 103      76.582  72.959 117.179  0.00  0.00      PROA O  
ATOM    838  N   PHE A 104      72.140  72.079 118.698  0.00  0.00      PROA N  
ATOM    839  CA  PHE A 104      70.851  72.484 119.215  0.00  0.00      PROA C  
ATOM    840  C   PHE A 104      70.049  71.252 119.597  0.00  0.00      PROA C  
ATOM    841  O   PHE A 104      70.117  70.210 118.938  0.00  0.00      PROA O  
ATOM    842  CB  PHE A 104      70.068  73.336 118.170  0.00  0.00      PROA C  
ATOM    843  CG  PHE A 104      68.684  73.720 118.645  0.00  0.00      PROA C  
ATOM    844  CD1 PHE A 104      68.540  74.736 119.595  0.00  0.00      PROA C  
ATOM    845  CD2 PHE A 104      67.532  73.053 118.190  0.00  0.00      PROA C  
ATOM    846  CE1 PHE A 104      67.277  75.099 120.077  0.00  0.00      PROA C  
ATOM    847  CE2 PHE A 104      66.264  73.411 118.663  0.00  0.00      PROA C  
ATOM    848  CZ  PHE A 104      66.136  74.440 119.604  0.00  0.00      PROA C  
ATOM    849  N   MET A 105      69.253  71.353 120.675  0.00  0.00      PROA N  
ATOM    850  CA  MET A 105      68.269  70.341 120.964  0.00  0.00      PROA C  
ATOM    851  C   MET A 105      67.079  70.960 121.690  0.00  0.00      PROA C  
ATOM    852  O   MET A 105      67.214  71.862 122.518  0.00  0.00      PROA O  
ATOM    853  CB  MET A 105      68.885  69.209 121.814  0.00  0.00      PROA C  
ATOM    854  CG  MET A 105      68.052  67.920 121.778  0.00  0.00      PROA C  
ATOM    855  SD  MET A 105      68.760  66.577 122.753  0.00  0.00      PROA S  
ATOM    856  CE  MET A 105      70.299  66.272 121.872  0.00  0.00      PROA C  
ATOM    857  N   SER A 106      65.866  70.464 121.395  0.00  0.00      PROA N  
ATOM    858  CA  SER A 106      64.641  70.788 122.105  0.00  0.00      PROA C  
ATOM    859  C   SER A 106      64.207  69.588 122.916  0.00  0.00      PROA C  
ATOM    860  O   SER A 106      64.218  68.447 122.452  0.00  0.00      PROA O  
ATOM    861  CB  SER A 106      63.429  71.157 121.197  0.00  0.00      PROA C  
ATOM    862  OG  SER A 106      63.597  72.425 120.562  0.00  0.00      PROA O  
ATOM    863  N   VAL A 107      63.794  69.829 124.165  0.00  0.00      PROA N  
ATOM    864  CA  VAL A 107      63.209  68.818 125.022  0.00  0.00      PROA C  
ATOM    865  C   VAL A 107      61.800  69.290 125.319  0.00  0.00      PROA C  
ATOM    866  O   VAL A 107      61.590  70.436 125.716  0.00  0.00      PROA O  
ATOM    867  CB  VAL A 107      63.979  68.616 126.328  0.00  0.00      PROA C  
ATOM    868  CG1 VAL A 107      63.326  67.495 127.166  0.00  0.00      PROA C  
ATOM    869  CG2 VAL A 107      65.445  68.254 126.013  0.00  0.00      PROA C  
ATOM    870  N   THR A 108      60.781  68.437 125.115  0.00  0.00      PROA N  
ATOM    871  CA  THR A 108      59.405  68.776 125.461  0.00  0.00      PROA C  
ATOM    872  C   THR A 108      58.886  67.757 126.444  0.00  0.00      PROA C  
ATOM    873  O   THR A 108      58.801  66.568 126.135  0.00  0.00      PROA O  
ATOM    874  CB  THR A 108      58.414  68.874 124.287  0.00  0.00      PROA C  
ATOM    875  CG2 THR A 108      58.975  69.795 123.197  0.00  0.00      PROA C  
ATOM    876  OG1 THR A 108      58.113  67.626 123.670  0.00  0.00      PROA O  
ATOM    877  N   PHE A 109      58.490  68.207 127.643  0.00  0.00      PROA N  
ATOM    878  CA  PHE A 109      57.759  67.399 128.595  0.00  0.00      PROA C  
ATOM    879  C   PHE A 109      56.278  67.682 128.426  0.00  0.00      PROA C  
ATOM    880  O   PHE A 109      55.859  68.834 128.308  0.00  0.00      PROA O  
ATOM    881  CB  PHE A 109      58.227  67.657 130.057  0.00  0.00      PROA C  
ATOM    882  CG  PHE A 109      57.359  66.985 131.096  0.00  0.00      PROA C  
ATOM    883  CD1 PHE A 109      57.274  65.585 131.144  0.00  0.00      PROA C  
ATOM    884  CD2 PHE A 109      56.599  67.743 132.006  0.00  0.00      PROA C  
ATOM    885  CE1 PHE A 109      56.426  64.949 132.057  0.00  0.00      PROA C  
ATOM    886  CE2 PHE A 109      55.747  67.113 132.922  0.00  0.00      PROA C  
ATOM    887  CZ  PHE A 109      55.660  65.716 132.940  0.00  0.00      PROA C  
ATOM    888  N   ARG A 110      55.449  66.632 128.406  0.00  0.00      PROA N  
ATOM    889  CA  ARG A 110      54.018  66.784 128.368  0.00  0.00      PROA C  
ATOM    890  C   ARG A 110      53.336  65.756 129.240  0.00  0.00      PROA C  
ATOM    891  O   ARG A 110      53.633  64.564 129.185  0.00  0.00      PROA O  
ATOM    892  CB  ARG A 110      53.471  66.724 126.917  0.00  0.00      PROA C  
ATOM    893  CG  ARG A 110      51.936  66.607 126.789  0.00  0.00      PROA C  
ATOM    894  CD  ARG A 110      51.436  66.870 125.364  0.00  0.00      PROA C  
ATOM    895  NE  ARG A 110      49.941  66.750 125.368  0.00  0.00      PROA N  
ATOM    896  CZ  ARG A 110      49.263  65.659 125.041  0.00  0.00      PROA C  
ATOM    897  NH1 ARG A 110      49.838  64.487 124.893  0.00  0.00      PROA N1+
ATOM    898  NH2 ARG A 110      47.960  65.741 124.869  0.00  0.00      PROA N  
ATOM    899  N   SER A 111      52.376  66.210 130.064  0.00  0.00      PROA N  
ATOM    900  CA  SER A 111      51.412  65.355 130.726  0.00  0.00      PROA C  
ATOM    901  C   SER A 111      50.057  65.618 130.096  0.00  0.00      PROA C  
ATOM    902  O   SER A 111      49.559  66.747 130.112  0.00  0.00      PROA O  
ATOM    903  CB  SER A 111      51.349  65.580 132.258  0.00  0.00      PROA C  
ATOM    904  OG  SER A 111      50.387  64.725 132.875  0.00  0.00      PROA O  
ATOM    905  N   ASP A 112      49.458  64.590 129.455  0.00  0.00      PROA N  
ATOM    906  CA  ASP A 112      48.307  64.751 128.585  0.00  0.00      PROA C  
ATOM    907  C   ASP A 112      47.028  65.258 129.276  0.00  0.00      PROA C  
ATOM    908  O   ASP A 112      46.538  66.352 128.990  0.00  0.00      PROA O  
ATOM    909  CB  ASP A 112      48.076  63.463 127.725  0.00  0.00      PROA C  
ATOM    910  CG  ASP A 112      47.394  62.281 128.411  0.00  0.00      PROA C  
ATOM    911  OD1 ASP A 112      47.635  62.025 129.619  0.00  0.00      PROA O  
ATOM    912  OD2 ASP A 112      46.641  61.557 127.705  0.00  0.00      PROA O1-
ATOM    913  N   PHE A 113      46.477  64.467 130.207  0.00  0.00      PROA N  
ATOM    914  CA  PHE A 113      45.267  64.742 130.944  0.00  0.00      PROA C  
ATOM    915  C   PHE A 113      45.597  64.865 132.426  0.00  0.00      PROA C  
ATOM    916  O   PHE A 113      45.742  65.958 132.972  0.00  0.00      PROA O  
ATOM    917  CB  PHE A 113      44.185  63.657 130.635  0.00  0.00      PROA C  
ATOM    918  CG  PHE A 113      42.913  63.826 131.436  0.00  0.00      PROA C  
ATOM    919  CD1 PHE A 113      42.072  64.926 131.198  0.00  0.00      PROA C  
ATOM    920  CD2 PHE A 113      42.534  62.881 132.408  0.00  0.00      PROA C  
ATOM    921  CE1 PHE A 113      40.889  65.094 131.931  0.00  0.00      PROA C  
ATOM    922  CE2 PHE A 113      41.358  63.050 133.150  0.00  0.00      PROA C  
ATOM    923  CZ  PHE A 113      40.535  64.158 132.911  0.00  0.00      PROA C  
ATOM    924  N   SER A 114      45.730  63.731 133.127  0.00  0.00      PROA N  
ATOM    925  CA  SER A 114      45.883  63.702 134.568  0.00  0.00      PROA C  
ATOM    926  C   SER A 114      46.512  62.366 134.914  0.00  0.00      PROA C  
ATOM    927  O   SER A 114      46.602  61.470 134.071  0.00  0.00      PROA O  
ATOM    928  CB  SER A 114      44.516  63.842 135.310  0.00  0.00      PROA C  
ATOM    929  OG  SER A 114      44.664  64.065 136.720  0.00  0.00      PROA O  
ATOM    930  N   ASN A 115      46.976  62.200 136.164  0.00  0.00      PROA N  
ATOM    931  CA  ASN A 115      47.707  61.021 136.588  0.00  0.00      PROA C  
ATOM    932  C   ASN A 115      46.800  60.203 137.502  0.00  0.00      PROA C  
ATOM    933  O   ASN A 115      46.139  60.750 138.389  0.00  0.00      PROA O  
ATOM    934  CB  ASN A 115      49.011  61.357 137.379  0.00  0.00      PROA C  
ATOM    935  CG  ASN A 115      49.902  62.440 136.759  0.00  0.00      PROA C  
ATOM    936  ND2 ASN A 115      50.955  62.815 137.527  0.00  0.00      PROA N  
ATOM    937  OD1 ASN A 115      49.704  62.979 135.670  0.00  0.00      PROA O  
ATOM    938  N   GLU A 116      46.724  58.867 137.339  0.00  0.00      PROA N  
ATOM    939  CA  GLU A 116      45.966  58.021 138.245  0.00  0.00      PROA C  
ATOM    940  C   GLU A 116      46.709  57.809 139.566  0.00  0.00      PROA C  
ATOM    941  O   GLU A 116      46.096  57.570 140.608  0.00  0.00      PROA O  
ATOM    942  CB  GLU A 116      45.611  56.655 137.586  0.00  0.00      PROA C  
ATOM    943  CG  GLU A 116      46.743  55.600 137.429  0.00  0.00      PROA C  
ATOM    944  CD  GLU A 116      47.709  55.834 136.265  0.00  0.00      PROA C  
ATOM    945  OE1 GLU A 116      47.725  56.938 135.662  0.00  0.00      PROA O  
ATOM    946  OE2 GLU A 116      48.466  54.875 135.943  0.00  0.00      PROA O1-
ATOM    947  N   GLU A 117      48.048  57.953 139.561  0.00  0.00      PROA N  
ATOM    948  CA  GLU A 117      48.871  57.912 140.750  0.00  0.00      PROA C  
ATOM    949  C   GLU A 117      49.958  58.966 140.633  0.00  0.00      PROA C  
ATOM    950  O   GLU A 117      50.228  59.511 139.564  0.00  0.00      PROA O  
ATOM    951  CB  GLU A 117      49.478  56.505 141.015  0.00  0.00      PROA C  
ATOM    952  CG  GLU A 117      50.538  56.021 139.992  0.00  0.00      PROA C  
ATOM    953  CD  GLU A 117      51.110  54.660 140.379  0.00  0.00      PROA C  
ATOM    954  OE1 GLU A 117      51.836  54.574 141.407  0.00  0.00      PROA O  
ATOM    955  OE2 GLU A 117      50.848  53.654 139.665  0.00  0.00      PROA O1-
ATOM    956  N   ARG A 118      50.595  59.319 141.763  0.00  0.00      PROA N  
ATOM    957  CA  ARG A 118      51.590  60.374 141.839  0.00  0.00      PROA C  
ATOM    958  C   ARG A 118      52.953  60.000 141.238  0.00  0.00      PROA C  
ATOM    959  O   ARG A 118      53.927  59.755 141.951  0.00  0.00      PROA O  
ATOM    960  CB  ARG A 118      51.744  60.888 143.303  0.00  0.00      PROA C  
ATOM    961  CG  ARG A 118      50.707  61.931 143.798  0.00  0.00      PROA C  
ATOM    962  CD  ARG A 118      49.225  61.521 143.764  0.00  0.00      PROA C  
ATOM    963  NE  ARG A 118      48.671  61.921 142.430  0.00  0.00      PROA N  
ATOM    964  CZ  ARG A 118      47.509  61.512 141.940  0.00  0.00      PROA C  
ATOM    965  NH1 ARG A 118      46.766  60.605 142.530  0.00  0.00      PROA N1+
ATOM    966  NH2 ARG A 118      47.076  62.042 140.816  0.00  0.00      PROA N  
ATOM    967  N   PHE A 119      53.072  59.961 139.893  0.00  0.00      PROA N  
ATOM    968  CA  PHE A 119      54.347  59.844 139.193  0.00  0.00      PROA C  
ATOM    969  C   PHE A 119      55.252  61.042 139.459  0.00  0.00      PROA C  
ATOM    970  O   PHE A 119      54.843  62.193 139.293  0.00  0.00      PROA O  
ATOM    971  CB  PHE A 119      54.171  59.714 137.661  0.00  0.00      PROA C  
ATOM    972  CG  PHE A 119      53.373  58.492 137.318  0.00  0.00      PROA C  
ATOM    973  CD1 PHE A 119      53.955  57.215 137.403  0.00  0.00      PROA C  
ATOM    974  CD2 PHE A 119      52.053  58.611 136.856  0.00  0.00      PROA C  
ATOM    975  CE1 PHE A 119      53.217  56.075 137.055  0.00  0.00      PROA C  
ATOM    976  CE2 PHE A 119      51.310  57.474 136.523  0.00  0.00      PROA C  
ATOM    977  CZ  PHE A 119      51.893  56.206 136.619  0.00  0.00      PROA C  
ATOM    978  N   THR A 120      56.492  60.821 139.931  0.00  0.00      PROA N  
ATOM    979  CA  THR A 120      57.368  61.925 140.303  0.00  0.00      PROA C  
ATOM    980  C   THR A 120      57.792  62.821 139.144  0.00  0.00      PROA C  
ATOM    981  O   THR A 120      57.635  64.036 139.225  0.00  0.00      PROA O  
ATOM    982  CB  THR A 120      58.576  61.543 141.156  0.00  0.00      PROA C  
ATOM    983  CG2 THR A 120      58.087  61.001 142.508  0.00  0.00      PROA C  
ATOM    984  OG1 THR A 120      59.357  60.522 140.559  0.00  0.00      PROA O  
ATOM    985  N   GLY A 121      58.246  62.257 138.005  0.00  0.00      PROA N  
ATOM    986  CA  GLY A 121      58.790  63.002 136.870  0.00  0.00      PROA C  
ATOM    987  C   GLY A 121      60.196  62.580 136.525  0.00  0.00      PROA C  
ATOM    988  O   GLY A 121      60.622  61.458 136.794  0.00  0.00      PROA O  
ATOM    989  N   PHE A 122      60.959  63.483 135.889  0.00  0.00      PROA N  
ATOM    990  CA  PHE A 122      62.338  63.247 135.502  0.00  0.00      PROA C  
ATOM    991  C   PHE A 122      63.201  64.483 135.798  0.00  0.00      PROA C  
ATOM    992  O   PHE A 122      62.719  65.624 135.785  0.00  0.00      PROA O  
ATOM    993  CB  PHE A 122      62.459  62.894 133.978  0.00  0.00      PROA C  
ATOM    994  CG  PHE A 122      62.317  64.098 133.064  0.00  0.00      PROA C  
ATOM    995  CD1 PHE A 122      61.063  64.686 132.850  0.00  0.00      PROA C  
ATOM    996  CD2 PHE A 122      63.455  64.720 132.515  0.00  0.00      PROA C  
ATOM    997  CE1 PHE A 122      60.953  65.915 132.187  0.00  0.00      PROA C  
ATOM    998  CE2 PHE A 122      63.345  65.923 131.808  0.00  0.00      PROA C  
ATOM    999  CZ  PHE A 122      62.093  66.527 131.653  0.00  0.00      PROA C  
ATOM   1000  N   ASP A 123      64.519  64.257 136.004  0.00  0.00      PROA N  
ATOM   1001  CA  ASP A 123      65.552  65.280 135.943  0.00  0.00      PROA C  
ATOM   1002  C   ASP A 123      66.509  64.900 134.832  0.00  0.00      PROA C  
ATOM   1003  O   ASP A 123      67.002  63.769 134.759  0.00  0.00      PROA O  
ATOM   1004  CB  ASP A 123      66.353  65.424 137.267  0.00  0.00      PROA C  
ATOM   1005  CG  ASP A 123      67.467  66.471 137.345  0.00  0.00      PROA C  
ATOM   1006  OD1 ASP A 123      67.542  67.408 136.515  0.00  0.00      PROA O  
ATOM   1007  OD2 ASP A 123      68.224  66.399 138.354  0.00  0.00      PROA O1-
ATOM   1008  N   ALA A 124      66.791  65.855 133.946  0.00  0.00      PROA N  
ATOM   1009  CA  ALA A 124      67.792  65.737 132.926  0.00  0.00      PROA C  
ATOM   1010  C   ALA A 124      68.833  66.827 133.127  0.00  0.00      PROA C  
ATOM   1011  O   ALA A 124      68.521  68.009 133.282  0.00  0.00      PROA O  
ATOM   1012  CB  ALA A 124      67.189  65.855 131.511  0.00  0.00      PROA C  
ATOM   1013  N   HIS A 125      70.120  66.453 133.096  0.00  0.00      PROA N  
ATOM   1014  CA  HIS A 125      71.201  67.421 133.111  0.00  0.00      PROA C  
ATOM   1015  C   HIS A 125      71.850  67.473 131.755  0.00  0.00      PROA C  
ATOM   1016  O   HIS A 125      72.026  66.451 131.088  0.00  0.00      PROA O  
ATOM   1017  CB  HIS A 125      72.279  67.141 134.174  0.00  0.00      PROA C  
ATOM   1018  CG  HIS A 125      71.816  67.557 135.532  0.00  0.00      PROA C  
ATOM   1019  CD2 HIS A 125      72.057  68.713 136.206  0.00  0.00      PROA C  
ATOM   1020  ND1 HIS A 125      71.150  66.738 136.412  0.00  0.00      PROA N  
ATOM   1021  CE1 HIS A 125      70.994  67.434 137.560  0.00  0.00      PROA C  
ATOM   1022  NE2 HIS A 125      71.537  68.640 137.489  0.00  0.00      PROA N  
ATOM   1023  N   TYR A 126      72.210  68.692 131.317  0.00  0.00      PROA N  
ATOM   1024  CA  TYR A 126      72.953  68.890 130.097  0.00  0.00      PROA C  
ATOM   1025  C   TYR A 126      74.295  69.491 130.439  0.00  0.00      PROA C  
ATOM   1026  O   TYR A 126      74.434  70.327 131.336  0.00  0.00      PROA O  
ATOM   1027  CB  TYR A 126      72.222  69.758 129.021  0.00  0.00      PROA C  
ATOM   1028  CG  TYR A 126      72.058  71.232 129.309  0.00  0.00      PROA C  
ATOM   1029  CD1 TYR A 126      70.950  71.660 130.050  0.00  0.00      PROA C  
ATOM   1030  CD2 TYR A 126      72.897  72.202 128.723  0.00  0.00      PROA C  
ATOM   1031  CE1 TYR A 126      70.669  73.022 130.202  0.00  0.00      PROA C  
ATOM   1032  CE2 TYR A 126      72.627  73.571 128.885  0.00  0.00      PROA C  
ATOM   1033  CZ  TYR A 126      71.508  73.979 129.623  0.00  0.00      PROA C  
ATOM   1034  OH  TYR A 126      71.199  75.343 129.788  0.00  0.00      PROA O  
ATOM   1035  N   MET A 127      75.325  69.081 129.689  0.00  0.00      PROA N  
ATOM   1036  CA  MET A 127      76.495  69.902 129.532  0.00  0.00      PROA C  
ATOM   1037  C   MET A 127      76.758  69.936 128.043  0.00  0.00      PROA C  
ATOM   1038  O   MET A 127      76.365  69.054 127.272  0.00  0.00      PROA O  
ATOM   1039  CB  MET A 127      77.755  69.430 130.322  0.00  0.00      PROA C  
ATOM   1040  CG  MET A 127      78.634  68.320 129.699  0.00  0.00      PROA C  
ATOM   1041  SD  MET A 127      77.904  66.658 129.688  0.00  0.00      PROA S  
ATOM   1042  CE  MET A 127      78.452  66.242 131.369  0.00  0.00      PROA C  
ATOM   1043  N   ALA A 128      77.427  71.006 127.605  0.00  0.00      PROA N  
ATOM   1044  CA  ALA A 128      77.968  71.137 126.285  0.00  0.00      PROA C  
ATOM   1045  C   ALA A 128      79.290  70.384 126.202  0.00  0.00      PROA C  
ATOM   1046  O   ALA A 128      80.249  70.684 126.917  0.00  0.00      PROA O  
ATOM   1047  CB  ALA A 128      78.173  72.630 125.987  0.00  0.00      PROA C  
ATOM   1048  N   VAL A 129      79.361  69.361 125.333  0.00  0.00      PROA N  
ATOM   1049  CA  VAL A 129      80.563  68.570 125.151  0.00  0.00      PROA C  
ATOM   1050  C   VAL A 129      81.297  69.034 123.913  0.00  0.00      PROA C  
ATOM   1051  O   VAL A 129      80.718  69.299 122.855  0.00  0.00      PROA O  
ATOM   1052  CB  VAL A 129      80.365  67.054 125.156  0.00  0.00      PROA C  
ATOM   1053  CG1 VAL A 129      79.923  66.627 126.568  0.00  0.00      PROA C  
ATOM   1054  CG2 VAL A 129      79.348  66.598 124.096  0.00  0.00      PROA C  
ATOM   1055  N   ASP A 130      82.625  69.199 124.058  0.00  0.00      PROA N  
ATOM   1056  CA  ASP A 130      83.525  69.692 123.044  0.00  0.00      PROA C  
ATOM   1057  C   ASP A 130      83.474  68.866 121.754  0.00  0.00      PROA C  
ATOM   1058  O   ASP A 130      83.826  67.683 121.744  0.00  0.00      PROA O  
ATOM   1059  CB  ASP A 130      84.942  69.735 123.678  0.00  0.00      PROA C  
ATOM   1060  CG  ASP A 130      85.990  70.333 122.754  0.00  0.00      PROA C  
ATOM   1061  OD1 ASP A 130      85.617  71.116 121.842  0.00  0.00      PROA O  
ATOM   1062  OD2 ASP A 130      87.202  70.089 123.007  0.00  0.00      PROA O1-
ATOM   1063  N   VAL A 131      83.009  69.457 120.630  0.00  0.00      PROA N  
ATOM   1064  CA  VAL A 131      83.030  68.765 119.354  0.00  0.00      PROA C  
ATOM   1065  C   VAL A 131      84.466  68.687 118.837  0.00  0.00      PROA C  
ATOM   1066  O   VAL A 131      85.162  69.687 118.640  0.00  0.00      PROA O  
ATOM   1067  CB  VAL A 131      82.041  69.311 118.324  0.00  0.00      PROA C  
ATOM   1068  CG1 VAL A 131      82.414  70.722 117.829  0.00  0.00      PROA C  
ATOM   1069  CG2 VAL A 131      81.923  68.317 117.150  0.00  0.00      PROA C  
ATOM   1070  N   ASP A 132      84.984  67.454 118.674  0.00  0.00      PROA N  
ATOM   1071  CA  ASP A 132      86.368  67.257 118.324  0.00  0.00      PROA C  
ATOM   1072  C   ASP A 132      86.500  67.187 116.807  0.00  0.00      PROA C  
ATOM   1073  O   ASP A 132      86.292  66.145 116.184  0.00  0.00      PROA O  
ATOM   1074  CB  ASP A 132      86.919  66.029 119.094  0.00  0.00      PROA C  
ATOM   1075  CG  ASP A 132      88.420  65.824 118.943  0.00  0.00      PROA C  
ATOM   1076  OD1 ASP A 132      89.099  66.616 118.241  0.00  0.00      PROA O  
ATOM   1077  OD2 ASP A 132      88.943  64.855 119.559  0.00  0.00      PROA O1-
ATOM   1078  N   GLU A 133      86.844  68.323 116.171  0.00  0.00      PROA N  
ATOM   1079  CA  GLU A 133      86.894  68.489 114.731  0.00  0.00      PROA C  
ATOM   1080  C   GLU A 133      87.924  67.585 114.060  0.00  0.00      PROA C  
ATOM   1081  O   GLU A 133      87.751  67.170 112.912  0.00  0.00      PROA O  
ATOM   1082  CB  GLU A 133      87.128  69.973 114.335  0.00  0.00      PROA C  
ATOM   1083  CG  GLU A 133      85.995  70.545 113.444  0.00  0.00      PROA C  
ATOM   1084  CD  GLU A 133      84.740  70.935 114.222  0.00  0.00      PROA C  
ATOM   1085  OE1 GLU A 133      83.682  70.276 114.032  0.00  0.00      PROA O  
ATOM   1086  OE2 GLU A 133      84.782  71.937 114.987  0.00  0.00      PROA O1-
ATOM   1087  N   CYS A 134      89.021  67.241 114.771  0.00  0.00      PROA N  
ATOM   1088  CA  CYS A 134      90.010  66.285 114.301  0.00  0.00      PROA C  
ATOM   1089  C   CYS A 134      89.450  64.892 114.025  0.00  0.00      PROA C  
ATOM   1090  O   CYS A 134      89.750  64.299 112.988  0.00  0.00      PROA O  
ATOM   1091  CB  CYS A 134      91.167  66.119 115.321  0.00  0.00      PROA C  
ATOM   1092  SG  CYS A 134      92.210  67.595 115.465  0.00  0.00      PROA S  
ATOM   1093  N   LYS A 135      88.610  64.334 114.927  0.00  0.00      PROA N  
ATOM   1094  CA  LYS A 135      88.080  62.992 114.734  0.00  0.00      PROA C  
ATOM   1095  C   LYS A 135      86.690  62.997 114.109  0.00  0.00      PROA C  
ATOM   1096  O   LYS A 135      86.332  62.071 113.379  0.00  0.00      PROA O  
ATOM   1097  CB  LYS A 135      88.027  62.178 116.061  0.00  0.00      PROA C  
ATOM   1098  CG  LYS A 135      87.037  62.681 117.127  0.00  0.00      PROA C  
ATOM   1099  CD  LYS A 135      86.909  61.725 118.329  0.00  0.00      PROA C  
ATOM   1100  CE  LYS A 135      85.854  62.179 119.353  0.00  0.00      PROA C  
ATOM   1101  NZ  LYS A 135      85.636  61.143 120.393  0.00  0.00      PROA N1+
ATOM   1102  N   GLU A 136      85.865  64.039 114.359  0.00  0.00      PROA N  
ATOM   1103  CA  GLU A 136      84.478  64.084 113.930  0.00  0.00      PROA C  
ATOM   1104  C   GLU A 136      84.283  64.459 112.472  0.00  0.00      PROA C  
ATOM   1105  O   GLU A 136      83.892  65.573 112.120  0.00  0.00      PROA O  
ATOM   1106  CB  GLU A 136      83.582  64.951 114.857  0.00  0.00      PROA C  
ATOM   1107  CG  GLU A 136      83.316  64.309 116.243  0.00  0.00      PROA C  
ATOM   1108  CD  GLU A 136      82.629  62.951 116.131  0.00  0.00      PROA C  
ATOM   1109  OE1 GLU A 136      81.506  62.893 115.557  0.00  0.00      PROA O  
ATOM   1110  OE2 GLU A 136      83.169  61.936 116.642  0.00  0.00      PROA O1-
ATOM   1111  N   ARG A 137      84.532  63.482 111.592  0.00  0.00      PROA N  
ATOM   1112  CA  ARG A 137      84.186  63.495 110.194  0.00  0.00      PROA C  
ATOM   1113  C   ARG A 137      83.604  62.147 109.800  0.00  0.00      PROA C  
ATOM   1114  O   ARG A 137      84.246  61.110 109.975  0.00  0.00      PROA O  
ATOM   1115  CB  ARG A 137      85.424  63.813 109.310  0.00  0.00      PROA C  
ATOM   1116  CG  ARG A 137      85.812  65.309 109.228  0.00  0.00      PROA C  
ATOM   1117  CD  ARG A 137      84.669  66.287 108.909  0.00  0.00      PROA C  
ATOM   1118  NE  ARG A 137      83.882  65.724 107.762  0.00  0.00      PROA N  
ATOM   1119  CZ  ARG A 137      82.601  65.977 107.528  0.00  0.00      PROA C  
ATOM   1120  NH1 ARG A 137      81.882  66.788 108.268  0.00  0.00      PROA N1+
ATOM   1121  NH2 ARG A 137      82.020  65.373 106.512  0.00  0.00      PROA N  
ATOM   1122  N   GLU A 138      82.361  62.105 109.259  0.00  0.00      PROA N  
ATOM   1123  CA  GLU A 138      81.794  60.878 108.700  0.00  0.00      PROA C  
ATOM   1124  C   GLU A 138      82.597  60.364 107.501  0.00  0.00      PROA C  
ATOM   1125  O   GLU A 138      82.950  59.187 107.412  0.00  0.00      PROA O  
ATOM   1126  CB  GLU A 138      80.285  61.047 108.356  0.00  0.00      PROA C  
ATOM   1127  CG  GLU A 138      79.934  62.052 107.224  0.00  0.00      PROA C  
ATOM   1128  CD  GLU A 138      78.432  62.244 107.002  0.00  0.00      PROA C  
ATOM   1129  OE1 GLU A 138      77.597  61.591 107.681  0.00  0.00      PROA O  
ATOM   1130  OE2 GLU A 138      78.071  63.070 106.120  0.00  0.00      PROA O1-
ATOM   1131  N   ASP A 139      82.969  61.294 106.605  0.00  0.00      PROA N  
ATOM   1132  CA  ASP A 139      83.946  61.144 105.553  0.00  0.00      PROA C  
ATOM   1133  C   ASP A 139      84.829  62.369 105.695  0.00  0.00      PROA C  
ATOM   1134  O   ASP A 139      84.341  63.454 106.027  0.00  0.00      PROA O  
ATOM   1135  CB  ASP A 139      83.296  61.137 104.140  0.00  0.00      PROA C  
ATOM   1136  CG  ASP A 139      82.561  59.838 103.856  0.00  0.00      PROA C  
ATOM   1137  OD1 ASP A 139      83.085  58.740 104.179  0.00  0.00      PROA O  
ATOM   1138  OD2 ASP A 139      81.502  59.893 103.172  0.00  0.00      PROA O1-
ATOM   1139  N   GLU A 140      86.154  62.248 105.488  0.00  0.00      PROA N  
ATOM   1140  CA  GLU A 140      87.053  63.387 105.565  0.00  0.00      PROA C  
ATOM   1141  C   GLU A 140      86.694  64.493 104.566  0.00  0.00      PROA C  
ATOM   1142  O   GLU A 140      86.474  64.260 103.375  0.00  0.00      PROA O  
ATOM   1143  CB  GLU A 140      88.555  62.989 105.469  0.00  0.00      PROA C  
ATOM   1144  CG  GLU A 140      89.043  62.359 104.133  0.00  0.00      PROA C  
ATOM   1145  CD  GLU A 140      88.525  60.946 103.883  0.00  0.00      PROA C  
ATOM   1146  OE1 GLU A 140      88.760  60.048 104.736  0.00  0.00      PROA O  
ATOM   1147  OE2 GLU A 140      87.888  60.705 102.824  0.00  0.00      PROA O1-
ATOM   1148  N   GLU A 141      86.581  65.743 105.062  0.00  0.00      PROA N  
ATOM   1149  CA  GLU A 141      86.221  66.886 104.242  0.00  0.00      PROA C  
ATOM   1150  C   GLU A 141      87.520  67.635 103.982  0.00  0.00      PROA C  
ATOM   1151  O   GLU A 141      88.577  67.032 103.778  0.00  0.00      PROA O  
ATOM   1152  CB  GLU A 141      85.153  67.747 104.977  0.00  0.00      PROA C  
ATOM   1153  CG  GLU A 141      84.317  68.676 104.056  0.00  0.00      PROA C  
ATOM   1154  CD  GLU A 141      83.294  69.496 104.838  0.00  0.00      PROA C  
ATOM   1155  OE1 GLU A 141      83.705  70.372 105.645  0.00  0.00      PROA O  
ATOM   1156  OE2 GLU A 141      82.066  69.295 104.638  0.00  0.00      PROA O1-
ATOM   1157  N   LEU A 142      87.510  68.980 104.014  0.00  0.00      PROA N  
ATOM   1158  CA  LEU A 142      88.735  69.747 103.987  0.00  0.00      PROA C  
ATOM   1159  C   LEU A 142      89.260  69.824 105.420  0.00  0.00      PROA C  
ATOM   1160  O   LEU A 142      88.918  70.704 106.213  0.00  0.00      PROA O  
ATOM   1161  CB  LEU A 142      88.525  71.135 103.337  0.00  0.00      PROA C  
ATOM   1162  CG  LEU A 142      89.805  71.714 102.695  0.00  0.00      PROA C  
ATOM   1163  CD1 LEU A 142      89.466  72.928 101.816  0.00  0.00      PROA C  
ATOM   1164  CD2 LEU A 142      90.886  72.071 103.726  0.00  0.00      PROA C  
ATOM   1165  N   SER A 143      90.108  68.841 105.779  0.00  0.00      PROA N  
ATOM   1166  CA  SER A 143      90.742  68.734 107.086  0.00  0.00      PROA C  
ATOM   1167  C   SER A 143      92.067  69.470 107.074  0.00  0.00      PROA C  
ATOM   1168  O   SER A 143      92.594  69.826 106.020  0.00  0.00      PROA O  
ATOM   1169  CB  SER A 143      91.001  67.260 107.513  0.00  0.00      PROA C  
ATOM   1170  OG  SER A 143      89.776  66.520 107.570  0.00  0.00      PROA O  
ATOM   1171  N   CYS A 144      92.661  69.736 108.255  0.00  0.00      PROA N  
ATOM   1172  CA  CYS A 144      93.983  70.345 108.317  0.00  0.00      PROA C  
ATOM   1173  C   CYS A 144      95.080  69.485 107.675  0.00  0.00      PROA C  
ATOM   1174  O   CYS A 144      95.158  68.278 107.913  0.00  0.00      PROA O  
ATOM   1175  CB  CYS A 144      94.387  70.691 109.772  0.00  0.00      PROA C  
ATOM   1176  SG  CYS A 144      95.659  71.984 109.807  0.00  0.00      PROA S  
ATOM   1177  N   ASP A 145      95.949  70.083 106.827  0.00  0.00      PROA N  
ATOM   1178  CA  ASP A 145      97.024  69.369 106.152  0.00  0.00      PROA C  
ATOM   1179  C   ASP A 145      98.066  68.739 107.082  0.00  0.00      PROA C  
ATOM   1180  O   ASP A 145      98.443  67.578 106.915  0.00  0.00      PROA O  
ATOM   1181  CB  ASP A 145      97.723  70.310 105.132  0.00  0.00      PROA C  
ATOM   1182  CG  ASP A 145      96.921  70.377 103.842  0.00  0.00      PROA C  
ATOM   1183  OD1 ASP A 145      96.650  69.297 103.245  0.00  0.00      PROA O  
ATOM   1184  OD2 ASP A 145      96.646  71.504 103.356  0.00  0.00      PROA O1-
ATOM   1185  N   HIS A 146      98.533  69.483 108.105  0.00  0.00      PROA N  
ATOM   1186  CA  HIS A 146      99.550  68.999 109.025  0.00  0.00      PROA C  
ATOM   1187  C   HIS A 146      98.936  68.565 110.342  0.00  0.00      PROA C  
ATOM   1188  O   HIS A 146      98.668  67.380 110.546  0.00  0.00      PROA O  
ATOM   1189  CB  HIS A 146     100.675  70.042 109.238  0.00  0.00      PROA C  
ATOM   1190  CG  HIS A 146     101.573  70.169 108.035  0.00  0.00      PROA C  
ATOM   1191  CD2 HIS A 146     101.899  69.250 107.084  0.00  0.00      PROA C  
ATOM   1192  ND1 HIS A 146     102.266  71.315 107.701  0.00  0.00      PROA N  
ATOM   1193  CE1 HIS A 146     102.986  71.038 106.585  0.00  0.00      PROA C  
ATOM   1194  NE2 HIS A 146     102.801  69.794 106.180  0.00  0.00      PROA N  
ATOM   1195  N   TYR A 147      98.692  69.506 111.273  0.00  0.00      PROA N  
ATOM   1196  CA  TYR A 147      98.112  69.183 112.562  0.00  0.00      PROA C  
ATOM   1197  C   TYR A 147      96.893  70.044 112.818  0.00  0.00      PROA C  
ATOM   1198  O   TYR A 147      96.935  71.274 112.774  0.00  0.00      PROA O  
ATOM   1199  CB  TYR A 147      99.100  69.376 113.737  0.00  0.00      PROA C  
ATOM   1200  CG  TYR A 147     100.295  68.484 113.581  0.00  0.00      PROA C  
ATOM   1201  CD1 TYR A 147     100.243  67.144 114.001  0.00  0.00      PROA C  
ATOM   1202  CD2 TYR A 147     101.502  68.997 113.079  0.00  0.00      PROA C  
ATOM   1203  CE1 TYR A 147     101.379  66.326 113.913  0.00  0.00      PROA C  
ATOM   1204  CE2 TYR A 147     102.639  68.184 113.002  0.00  0.00      PROA C  
ATOM   1205  CZ  TYR A 147     102.579  66.849 113.414  0.00  0.00      PROA C  
ATOM   1206  OH  TYR A 147     103.734  66.044 113.333  0.00  0.00      PROA O  
ATOM   1207  N   CYS A 148      95.754  69.393 113.113  0.00  0.00      PROA N  
ATOM   1208  CA  CYS A 148      94.610  70.066 113.688  0.00  0.00      PROA C  
ATOM   1209  C   CYS A 148      94.765  70.072 115.201  0.00  0.00      PROA C  
ATOM   1210  O   CYS A 148      95.197  69.093 115.814  0.00  0.00      PROA O  
ATOM   1211  CB  CYS A 148      93.261  69.411 113.269  0.00  0.00      PROA C  
ATOM   1212  SG  CYS A 148      93.148  67.636 113.666  0.00  0.00      PROA S  
ATOM   1213  N   HIS A 149      94.426  71.197 115.844  0.00  0.00      PROA N  
ATOM   1214  CA  HIS A 149      94.390  71.276 117.288  0.00  0.00      PROA C  
ATOM   1215  C   HIS A 149      93.012  71.702 117.701  0.00  0.00      PROA C  
ATOM   1216  O   HIS A 149      92.505  72.741 117.280  0.00  0.00      PROA O  
ATOM   1217  CB  HIS A 149      95.429  72.262 117.859  0.00  0.00      PROA C  
ATOM   1218  CG  HIS A 149      96.841  71.806 117.644  0.00  0.00      PROA C  
ATOM   1219  CD2 HIS A 149      97.928  72.518 117.250  0.00  0.00      PROA C  
ATOM   1220  ND1 HIS A 149      97.267  70.497 117.750  0.00  0.00      PROA N  
ATOM   1221  CE1 HIS A 149      98.576  70.476 117.409  0.00  0.00      PROA C  
ATOM   1222  NE2 HIS A 149      99.021  71.682 117.116  0.00  0.00      PROA N  
ATOM   1223  N   ASN A 150      92.355  70.871 118.524  0.00  0.00      PROA N  
ATOM   1224  CA  ASN A 150      91.011  71.120 118.976  0.00  0.00      PROA C  
ATOM   1225  C   ASN A 150      91.065  71.787 120.345  0.00  0.00      PROA C  
ATOM   1226  O   ASN A 150      91.835  71.398 121.225  0.00  0.00      PROA O  
ATOM   1227  CB  ASN A 150      90.224  69.791 119.005  0.00  0.00      PROA C  
ATOM   1228  CG  ASN A 150      88.731  70.069 118.881  0.00  0.00      PROA C  
ATOM   1229  ND2 ASN A 150      88.005  70.084 120.016  0.00  0.00      PROA N  
ATOM   1230  OD1 ASN A 150      88.216  70.232 117.770  0.00  0.00      PROA O  
ATOM   1231  N   TYR A 151      90.246  72.822 120.544  0.00  0.00      PROA N  
ATOM   1232  CA  TYR A 151      90.133  73.555 121.783  0.00  0.00      PROA C  
ATOM   1233  C   TYR A 151      88.636  73.652 122.025  0.00  0.00      PROA C  
ATOM   1234  O   TYR A 151      87.839  73.409 121.119  0.00  0.00      PROA O  
ATOM   1235  CB  TYR A 151      90.810  74.963 121.715  0.00  0.00      PROA C  
ATOM   1236  CG  TYR A 151      90.117  75.926 120.772  0.00  0.00      PROA C  
ATOM   1237  CD1 TYR A 151      90.438  75.940 119.406  0.00  0.00      PROA C  
ATOM   1238  CD2 TYR A 151      89.161  76.839 121.252  0.00  0.00      PROA C  
ATOM   1239  CE1 TYR A 151      89.811  76.840 118.533  0.00  0.00      PROA C  
ATOM   1240  CE2 TYR A 151      88.511  77.722 120.378  0.00  0.00      PROA C  
ATOM   1241  CZ  TYR A 151      88.839  77.722 119.016  0.00  0.00      PROA C  
ATOM   1242  OH  TYR A 151      88.192  78.603 118.124  0.00  0.00      PROA O  
ATOM   1243  N   ILE A 152      88.197  73.984 123.258  0.00  0.00      PROA N  
ATOM   1244  CA  ILE A 152      86.770  74.030 123.551  0.00  0.00      PROA C  
ATOM   1245  C   ILE A 152      86.012  75.050 122.688  0.00  0.00      PROA C  
ATOM   1246  O   ILE A 152      86.225  76.264 122.735  0.00  0.00      PROA O  
ATOM   1247  CB  ILE A 152      86.424  74.067 125.042  0.00  0.00      PROA C  
ATOM   1248  CG1 ILE A 152      86.915  75.318 125.806  0.00  0.00      PROA C  
ATOM   1249  CG2 ILE A 152      87.025  72.788 125.673  0.00  0.00      PROA C  
ATOM   1250  CD  ILE A 152      85.880  76.442 125.945  0.00  0.00      PROA C  
ATOM   1251  N   GLY A 153      85.140  74.535 121.795  0.00  0.00      PROA N  
ATOM   1252  CA  GLY A 153      84.372  75.331 120.848  0.00  0.00      PROA C  
ATOM   1253  C   GLY A 153      84.999  75.519 119.480  0.00  0.00      PROA C  
ATOM   1254  O   GLY A 153      84.557  76.372 118.710  0.00  0.00      PROA O  
ATOM   1255  N   GLY A 154      86.023  74.734 119.096  0.00  0.00      PROA N  
ATOM   1256  CA  GLY A 154      86.521  74.786 117.723  0.00  0.00      PROA C  
ATOM   1257  C   GLY A 154      87.870  74.153 117.518  0.00  0.00      PROA C  
ATOM   1258  O   GLY A 154      88.411  73.446 118.365  0.00  0.00      PROA O  
ATOM   1259  N   TYR A 155      88.475  74.407 116.346  0.00  0.00      PROA N  
ATOM   1260  CA  TYR A 155      89.807  73.920 116.051  0.00  0.00      PROA C  
ATOM   1261  C   TYR A 155      90.578  75.019 115.337  0.00  0.00      PROA C  
ATOM   1262  O   TYR A 155      90.018  75.983 114.808  0.00  0.00      PROA O  
ATOM   1263  CB  TYR A 155      89.790  72.591 115.218  0.00  0.00      PROA C  
ATOM   1264  CG  TYR A 155      89.631  72.770 113.720  0.00  0.00      PROA C  
ATOM   1265  CD1 TYR A 155      88.415  73.211 113.176  0.00  0.00      PROA C  
ATOM   1266  CD2 TYR A 155      90.709  72.515 112.851  0.00  0.00      PROA C  
ATOM   1267  CE1 TYR A 155      88.274  73.402 111.794  0.00  0.00      PROA C  
ATOM   1268  CE2 TYR A 155      90.573  72.706 111.469  0.00  0.00      PROA C  
ATOM   1269  CZ  TYR A 155      89.355  73.148 110.941  0.00  0.00      PROA C  
ATOM   1270  OH  TYR A 155      89.226  73.341 109.549  0.00  0.00      PROA O  
ATOM   1271  N   TYR A 156      91.908  74.873 115.305  0.00  0.00      PROA N  
ATOM   1272  CA  TYR A 156      92.770  75.682 114.476  0.00  0.00      PROA C  
ATOM   1273  C   TYR A 156      93.789  74.770 113.818  0.00  0.00      PROA C  
ATOM   1274  O   TYR A 156      94.070  73.659 114.278  0.00  0.00      PROA O  
ATOM   1275  CB  TYR A 156      93.465  76.852 115.245  0.00  0.00      PROA C  
ATOM   1276  CG  TYR A 156      94.295  76.396 116.424  0.00  0.00      PROA C  
ATOM   1277  CD1 TYR A 156      93.671  76.107 117.646  0.00  0.00      PROA C  
ATOM   1278  CD2 TYR A 156      95.697  76.312 116.346  0.00  0.00      PROA C  
ATOM   1279  CE1 TYR A 156      94.415  75.685 118.753  0.00  0.00      PROA C  
ATOM   1280  CE2 TYR A 156      96.453  75.919 117.461  0.00  0.00      PROA C  
ATOM   1281  CZ  TYR A 156      95.808  75.597 118.663  0.00  0.00      PROA C  
ATOM   1282  OH  TYR A 156      96.543  75.166 119.787  0.00  0.00      PROA O  
ATOM   1283  N   CYS A 157      94.360  75.232 112.693  0.00  0.00      PROA N  
ATOM   1284  CA  CYS A 157      95.479  74.575 112.050  0.00  0.00      PROA C  
ATOM   1285  C   CYS A 157      96.791  75.042 112.631  0.00  0.00      PROA C  
ATOM   1286  O   CYS A 157      96.984  76.213 112.966  0.00  0.00      PROA O  
ATOM   1287  CB  CYS A 157      95.536  74.857 110.527  0.00  0.00      PROA C  
ATOM   1288  SG  CYS A 157      94.563  73.672 109.569  0.00  0.00      PROA S  
ATOM   1289  N   SER A 158      97.749  74.116 112.701  0.00  0.00      PROA N  
ATOM   1290  CA  SER A 158      99.132  74.422 112.968  0.00  0.00      PROA C  
ATOM   1291  C   SER A 158      99.949  73.649 111.961  0.00  0.00      PROA C  
ATOM   1292  O   SER A 158      99.447  72.795 111.224  0.00  0.00      PROA O  
ATOM   1293  CB  SER A 158      99.606  74.079 114.411  0.00  0.00      PROA C  
ATOM   1294  OG  SER A 158      99.829  72.685 114.637  0.00  0.00      PROA O  
ATOM   1295  N   CYS A 159     101.249  73.964 111.887  0.00  0.00      PROA N  
ATOM   1296  CA  CYS A 159     102.162  73.320 110.974  0.00  0.00      PROA C  
ATOM   1297  C   CYS A 159     103.360  72.765 111.720  0.00  0.00      PROA C  
ATOM   1298  O   CYS A 159     103.638  73.124 112.862  0.00  0.00      PROA O  
ATOM   1299  CB  CYS A 159     102.701  74.307 109.916  0.00  0.00      PROA C  
ATOM   1300  SG  CYS A 159     101.379  75.197 109.063  0.00  0.00      PROA S  
ATOM   1301  N   ARG A 160     104.113  71.854 111.066  0.00  0.00      PROA N  
ATOM   1302  CA  ARG A 160     105.472  71.511 111.457  0.00  0.00      PROA C  
ATOM   1303  C   ARG A 160     106.428  72.720 111.514  0.00  0.00      PROA C  
ATOM   1304  O   ARG A 160     106.204  73.735 110.849  0.00  0.00      PROA O  
ATOM   1305  CB  ARG A 160     106.047  70.436 110.499  0.00  0.00      PROA C  
ATOM   1306  CG  ARG A 160     105.351  69.061 110.614  0.00  0.00      PROA C  
ATOM   1307  CD  ARG A 160     105.833  68.005 109.603  0.00  0.00      PROA C  
ATOM   1308  NE  ARG A 160     105.336  68.402 108.244  0.00  0.00      PROA N  
ATOM   1309  CZ  ARG A 160     105.813  67.917 107.108  0.00  0.00      PROA C  
ATOM   1310  NH1 ARG A 160     106.860  67.133 107.023  0.00  0.00      PROA N1+
ATOM   1311  NH2 ARG A 160     105.244  68.220 105.962  0.00  0.00      PROA N  
ATOM   1312  N   PHE A 161     107.530  72.656 112.309  0.00  0.00      PROA N  
ATOM   1313  CA  PHE A 161     108.601  73.655 112.255  0.00  0.00      PROA C  
ATOM   1314  C   PHE A 161     109.263  73.606 110.876  0.00  0.00      PROA C  
ATOM   1315  O   PHE A 161     109.869  72.604 110.491  0.00  0.00      PROA O  
ATOM   1316  CB  PHE A 161     109.687  73.413 113.352  0.00  0.00      PROA C  
ATOM   1317  CG  PHE A 161     110.589  74.604 113.610  0.00  0.00      PROA C  
ATOM   1318  CD1 PHE A 161     111.646  74.970 112.754  0.00  0.00      PROA C  
ATOM   1319  CD2 PHE A 161     110.428  75.326 114.799  0.00  0.00      PROA C  
ATOM   1320  CE1 PHE A 161     112.459  76.068 113.063  0.00  0.00      PROA C  
ATOM   1321  CE2 PHE A 161     111.234  76.422 115.107  0.00  0.00      PROA C  
ATOM   1322  CZ  PHE A 161     112.234  76.816 114.221  0.00  0.00      PROA C  
ATOM   1323  N   GLY A 162     109.110  74.677 110.075  0.00  0.00      PROA N  
ATOM   1324  CA  GLY A 162     109.656  74.712 108.721  0.00  0.00      PROA C  
ATOM   1325  C   GLY A 162     108.730  75.405 107.762  0.00  0.00      PROA C  
ATOM   1326  O   GLY A 162     109.126  75.787 106.661  0.00  0.00      PROA O  
ATOM   1327  N   TYR A 163     107.449  75.542 108.152  0.00  0.00      PROA N  
ATOM   1328  CA  TYR A 163     106.373  75.805 107.221  0.00  0.00      PROA C  
ATOM   1329  C   TYR A 163     105.578  77.033 107.668  0.00  0.00      PROA C  
ATOM   1330  O   TYR A 163     105.448  77.348 108.854  0.00  0.00      PROA O  
ATOM   1331  CB  TYR A 163     105.436  74.564 107.055  0.00  0.00      PROA C  
ATOM   1332  CG  TYR A 163     106.161  73.286 106.672  0.00  0.00      PROA C  
ATOM   1333  CD1 TYR A 163     106.952  72.596 107.609  0.00  0.00      PROA C  
ATOM   1334  CD2 TYR A 163     106.003  72.712 105.395  0.00  0.00      PROA C  
ATOM   1335  CE1 TYR A 163     107.673  71.454 107.251  0.00  0.00      PROA C  
ATOM   1336  CE2 TYR A 163     106.699  71.544 105.036  0.00  0.00      PROA C  
ATOM   1337  CZ  TYR A 163     107.558  70.937 105.961  0.00  0.00      PROA C  
ATOM   1338  OH  TYR A 163     108.324  69.805 105.633  0.00  0.00      PROA O  
ATOM   1339  N   ILE A 164     105.043  77.770 106.682  0.00  0.00      PROA N  
ATOM   1340  CA  ILE A 164     104.346  79.034 106.814  0.00  0.00      PROA C  
ATOM   1341  C   ILE A 164     102.852  78.793 106.673  0.00  0.00      PROA C  
ATOM   1342  O   ILE A 164     102.360  78.368 105.625  0.00  0.00      PROA O  
ATOM   1343  CB  ILE A 164     104.778  80.032 105.731  0.00  0.00      PROA C  
ATOM   1344  CG1 ILE A 164     106.307  80.292 105.732  0.00  0.00      PROA C  
ATOM   1345  CG2 ILE A 164     103.986  81.355 105.861  0.00  0.00      PROA C  
ATOM   1346  CD  ILE A 164     106.841  80.948 107.010  0.00  0.00      PROA C  
ATOM   1347  N   LEU A 165     102.071  79.053 107.741  0.00  0.00      PROA N  
ATOM   1348  CA  LEU A 165     100.623  78.917 107.725  0.00  0.00      PROA C  
ATOM   1349  C   LEU A 165      99.998  79.903 106.728  0.00  0.00      PROA C  
ATOM   1350  O   LEU A 165     100.239  81.112 106.781  0.00  0.00      PROA O  
ATOM   1351  CB  LEU A 165     100.115  79.086 109.184  0.00  0.00      PROA C  
ATOM   1352  CG  LEU A 165      98.645  78.729 109.509  0.00  0.00      PROA C  
ATOM   1353  CD1 LEU A 165      97.657  79.824 109.094  0.00  0.00      PROA C  
ATOM   1354  CD2 LEU A 165      98.214  77.359 108.961  0.00  0.00      PROA C  
ATOM   1355  N   HIS A 166      99.235  79.396 105.735  0.00  0.00      PROA N  
ATOM   1356  CA  HIS A 166      98.825  80.191 104.586  0.00  0.00      PROA C  
ATOM   1357  C   HIS A 166      97.619  81.091 104.862  0.00  0.00      PROA C  
ATOM   1358  O   HIS A 166      96.962  81.010 105.898  0.00  0.00      PROA O  
ATOM   1359  CB  HIS A 166      98.559  79.285 103.353  0.00  0.00      PROA C  
ATOM   1360  CG  HIS A 166      98.470  80.020 102.038  0.00  0.00      PROA C  
ATOM   1361  CD2 HIS A 166      97.454  80.123 101.136  0.00  0.00      PROA C  
ATOM   1362  ND1 HIS A 166      99.525  80.722 101.493  0.00  0.00      PROA N  
ATOM   1363  CE1 HIS A 166      99.104  81.226 100.306  0.00  0.00      PROA C  
ATOM   1364  NE2 HIS A 166      97.850  80.892 100.048  0.00  0.00      PROA N  
ATOM   1365  N   THR A 167      97.290  81.995 103.913  0.00  0.00      PROA N  
ATOM   1366  CA  THR A 167      96.224  83.003 104.005  0.00  0.00      PROA C  
ATOM   1367  C   THR A 167      94.854  82.408 104.291  0.00  0.00      PROA C  
ATOM   1368  O   THR A 167      94.035  82.969 105.021  0.00  0.00      PROA O  
ATOM   1369  CB  THR A 167      96.135  83.851 102.732  0.00  0.00      PROA C  
ATOM   1370  CG2 THR A 167      95.099  84.983 102.854  0.00  0.00      PROA C  
ATOM   1371  OG1 THR A 167      97.389  84.477 102.479  0.00  0.00      PROA O  
ATOM   1372  N   ASP A 168      94.583  81.216 103.732  0.00  0.00      PROA N  
ATOM   1373  CA  ASP A 168      93.346  80.483 103.892  0.00  0.00      PROA C  
ATOM   1374  C   ASP A 168      93.155  79.874 105.290  0.00  0.00      PROA C  
ATOM   1375  O   ASP A 168      92.035  79.544 105.688  0.00  0.00      PROA O  
ATOM   1376  CB  ASP A 168      93.279  79.421 102.759  0.00  0.00      PROA C  
ATOM   1377  CG  ASP A 168      94.458  78.446 102.703  0.00  0.00      PROA C  
ATOM   1378  OD1 ASP A 168      95.078  78.126 103.753  0.00  0.00      PROA O  
ATOM   1379  OD2 ASP A 168      94.696  77.912 101.585  0.00  0.00      PROA O1-
ATOM   1380  N   ASN A 169      93.702  77.871 107.328  1.00 26.97      PROA N  
ATOM   1381  CA  ASN A 169      94.415  79.140 107.571  1.00 26.97      PROA C  
ATOM   1382  C   ASN A 169      95.579  79.033 108.560  1.00 26.97      PROA C  
ATOM   1383  O   ASN A 169      96.744  78.692 108.205  1.00 26.97      PROA O  
ATOM   1384  CB  ASN A 169      93.307  79.961 108.257  1.00 26.97      PROA C  
ATOM   1385  CG  ASN A 169      93.623  81.440 108.385  1.00 26.97      PROA C  
ATOM   1386  ND2 ASN A 169      92.645  82.256 108.058  1.00 26.97      PROA N  
ATOM   1387  OD1 ASN A 169      94.707  81.818 108.889  1.00 26.97      PROA O  
ATOM   1388  N   ARG A 170      94.183  76.982 106.327  0.00  0.00      PROA N  
ATOM   1389  CA  ARG A 170      93.995  75.544 106.262  0.00  0.00      PROA C  
ATOM   1390  C   ARG A 170      95.275  74.837 105.855  0.00  0.00      PROA C  
ATOM   1391  O   ARG A 170      95.610  73.769 106.373  0.00  0.00      PROA O  
ATOM   1392  CB  ARG A 170      92.845  75.141 105.289  0.00  0.00      PROA C  
ATOM   1393  CG  ARG A 170      92.886  75.852 103.919  0.00  0.00      PROA C  
ATOM   1394  CD  ARG A 170      92.079  75.185 102.802  0.00  0.00      PROA C  
ATOM   1395  NE  ARG A 170      92.356  75.943 101.543  0.00  0.00      PROA N  
ATOM   1396  CZ  ARG A 170      91.535  76.756 100.900  0.00  0.00      PROA C  
ATOM   1397  NH1 ARG A 170      90.282  76.950 101.236  0.00  0.00      PROA N1+
ATOM   1398  NH2 ARG A 170      92.025  77.423  99.876  0.00  0.00      PROA N  
ATOM   1399  N   THR A 171      96.030  75.425 104.912  0.00  0.00      PROA N  
ATOM   1400  CA  THR A 171      97.175  74.774 104.298  0.00  0.00      PROA C  
ATOM   1401  C   THR A 171      98.460  75.435 104.731  0.00  0.00      PROA C  
ATOM   1402  O   THR A 171      98.478  76.535 105.291  0.00  0.00      PROA O  
ATOM   1403  CB  THR A 171      97.077  74.707 102.775  0.00  0.00      PROA C  
ATOM   1404  CG2 THR A 171      97.555  75.982 102.061  0.00  0.00      PROA C  
ATOM   1405  OG1 THR A 171      97.807  73.600 102.272  0.00  0.00      PROA O  
ATOM   1406  N   CYS A 172      99.594  74.745 104.516  0.00  0.00      PROA N  
ATOM   1407  CA  CYS A 172     100.885  75.243 104.926  0.00  0.00      PROA C  
ATOM   1408  C   CYS A 172     101.869  75.278 103.771  0.00  0.00      PROA C  
ATOM   1409  O   CYS A 172     102.120  74.283 103.090  0.00  0.00      PROA O  
ATOM   1410  CB  CYS A 172     101.435  74.448 106.130  0.00  0.00      PROA C  
ATOM   1411  SG  CYS A 172     102.235  75.588 107.288  0.00  0.00      PROA S  
ATOM   1412  N   ARG A 173     102.432  76.472 103.534  0.00  0.00      PROA N  
ATOM   1413  CA  ARG A 173     103.320  76.804 102.443  0.00  0.00      PROA C  
ATOM   1414  C   ARG A 173     103.650  75.527 101.675  0.00  0.00      PROA C  
ATOM   1415  O   ARG A 173     103.437  74.420 102.164  0.00  0.00      PROA O  
ATOM   1416  CB  ARG A 173     104.611  77.432 103.046  0.00  0.00      PROA C  
ATOM   1417  CG  ARG A 173     105.619  78.003 102.026  0.00  0.00      PROA C  
ATOM   1418  CD  ARG A 173     106.856  78.684 102.632  0.00  0.00      PROA C  
ATOM   1419  NE  ARG A 173     107.639  77.658 103.399  0.00  0.00      PROA N  
ATOM   1420  CZ  ARG A 173     108.467  76.771 102.863  0.00  0.00      PROA C  
ATOM   1421  NH1 ARG A 173     108.647  76.617 101.577  0.00  0.00      PROA N1+
ATOM   1422  NH2 ARG A 173     109.164  75.979 103.646  0.00  0.00      PROA N  
ATOM   1423  N   VAL A 174     104.177  75.622 100.444  0.00  0.00      PROA N  
ATOM   1424  CA  VAL A 174     104.747  74.474  99.748  0.00  0.00      PROA C  
ATOM   1425  C   VAL A 174     106.249  74.645  99.605  0.00  0.00      PROA C  
ATOM   1426  O   VAL A 174     106.867  75.532 100.199  0.00  0.00      PROA O  
ATOM   1427  CB  VAL A 174     104.137  74.200  98.372  0.00  0.00      PROA C  
ATOM   1428  CG1 VAL A 174     102.657  73.821  98.542  0.00  0.00      PROA C  
ATOM   1429  CG2 VAL A 174     104.294  75.415  97.440  0.00  0.00      PROA C  
ATOM   1430  N   GLU A 175     106.895  73.787  98.786  0.00  0.00      PROA N  
ATOM   1431  CA  GLU A 175     108.269  74.002  98.365  0.00  0.00      PROA C  
ATOM   1432  C   GLU A 175     108.714  72.836  97.486  0.00  0.00      PROA C  
ATOM   1433  O   GLU A 175     108.629  71.663  97.854  0.00  0.00      PROA O  
ATOM   1434  CB  GLU A 175     109.244  74.170  99.566  0.00  0.00      PROA C  
ATOM   1435  CG  GLU A 175     108.943  75.359 100.522  0.00  0.00      PROA C  
ATOM   1436  CD  GLU A 175     108.978  76.751  99.898  0.00  0.00      PROA C  
ATOM   1437  OE1 GLU A 175     109.207  76.917  98.673  0.00  0.00      PROA O  
ATOM   1438  OE2 GLU A 175     108.722  77.735 100.642  0.00  0.00      PROA O1-
ATOM   1439  N   CYS A 176     109.177  73.142  96.256  0.00  0.00      PROA N  
ATOM   1440  CA  CYS A 176     109.544  72.125  95.283  0.00  0.00      PROA C  
ATOM   1441  C   CYS A 176     110.939  71.557  95.530  0.00  0.00      PROA C  
ATOM   1442  O   CYS A 176     111.252  70.418  95.178  0.00  0.00      PROA O  
ATOM   1443  CB  CYS A 176     109.434  72.725  93.866  0.00  0.00      PROA C  
ATOM   1444  SG  CYS A 176     109.414  71.478  92.547  0.00  0.00      PROA S  
ATOM   1445  N   SER A 177     111.803  72.337  96.214  0.00  0.00      PROA N  
ATOM   1446  CA  SER A 177     113.052  71.865  96.811  0.00  0.00      PROA C  
ATOM   1447  C   SER A 177     112.854  70.773  97.856  0.00  0.00      PROA C  
ATOM   1448  O   SER A 177     111.769  70.584  98.406  0.00  0.00      PROA O  
ATOM   1449  CB  SER A 177     113.930  72.987  97.434  0.00  0.00      PROA C  
ATOM   1450  OG  SER A 177     114.417  73.882  96.428  0.00  0.00      PROA O  
ATOM   1451  N   GLY A 178     113.910  69.984  98.134  0.00  0.00      PROA N  
ATOM   1452  CA  GLY A 178     113.891  68.945  99.166  0.00  0.00      PROA C  
ATOM   1453  C   GLY A 178     113.782  67.575  98.568  0.00  0.00      PROA C  
ATOM   1454  O   GLY A 178     114.048  66.566  99.221  0.00  0.00      PROA O  
ATOM   1455  N   ASN A 179     113.414  67.501  97.273  0.00  0.00      PROA N  
ATOM   1456  CA  ASN A 179     113.531  66.302  96.468  0.00  0.00      PROA C  
ATOM   1457  C   ASN A 179     115.004  65.919  96.255  0.00  0.00      PROA C  
ATOM   1458  O   ASN A 179     115.876  66.773  96.079  0.00  0.00      PROA O  
ATOM   1459  CB  ASN A 179     112.747  66.440  95.123  0.00  0.00      PROA C  
ATOM   1460  CG  ASN A 179     113.473  67.296  94.082  0.00  0.00      PROA C  
ATOM   1461  ND2 ASN A 179     113.170  68.610  94.026  0.00  0.00      PROA N  
ATOM   1462  OD1 ASN A 179     114.291  66.788  93.310  0.00  0.00      PROA O  
ATOM   1463  N   LEU A 180     115.309  64.613  96.259  0.00  0.00      PROA N  
ATOM   1464  CA  LEU A 180     116.614  64.131  95.859  0.00  0.00      PROA C  
ATOM   1465  C   LEU A 180     116.372  62.825  95.121  0.00  0.00      PROA C  
ATOM   1466  O   LEU A 180     115.758  61.897  95.654  0.00  0.00      PROA O  
ATOM   1467  CB  LEU A 180     117.539  63.917  97.088  0.00  0.00      PROA C  
ATOM   1468  CG  LEU A 180     119.050  64.135  96.834  0.00  0.00      PROA C  
ATOM   1469  CD1 LEU A 180     119.848  63.870  98.120  0.00  0.00      PROA C  
ATOM   1470  CD2 LEU A 180     119.622  63.293  95.686  0.00  0.00      PROA C  
ATOM   1471  N   PHE A 181     116.826  62.721  93.862  0.00  0.00      PROA N  
ATOM   1472  CA  PHE A 181     116.672  61.519  93.072  0.00  0.00      PROA C  
ATOM   1473  C   PHE A 181     117.921  60.648  93.138  0.00  0.00      PROA C  
ATOM   1474  O   PHE A 181     118.917  60.881  92.450  0.00  0.00      PROA O  
ATOM   1475  CB  PHE A 181     116.264  61.869  91.620  0.00  0.00      PROA C  
ATOM   1476  CG  PHE A 181     114.819  62.300  91.625  0.00  0.00      PROA C  
ATOM   1477  CD1 PHE A 181     113.801  61.333  91.540  0.00  0.00      PROA C  
ATOM   1478  CD2 PHE A 181     114.459  63.653  91.741  0.00  0.00      PROA C  
ATOM   1479  CE1 PHE A 181     112.451  61.707  91.586  0.00  0.00      PROA C  
ATOM   1480  CE2 PHE A 181     113.111  64.029  91.804  0.00  0.00      PROA C  
ATOM   1481  CZ  PHE A 181     112.106  63.056  91.726  0.00  0.00      PROA C  
ATOM   1482  N   THR A 182     117.883  59.611  94.003  0.00  0.00      PROA N  
ATOM   1483  CA  THR A 182     118.984  58.666  94.190  0.00  0.00      PROA C  
ATOM   1484  C   THR A 182     118.773  57.380  93.410  0.00  0.00      PROA C  
ATOM   1485  O   THR A 182     119.729  56.685  93.063  0.00  0.00      PROA O  
ATOM   1486  CB  THR A 182     119.177  58.259  95.658  0.00  0.00      PROA C  
ATOM   1487  CG2 THR A 182     119.621  59.485  96.467  0.00  0.00      PROA C  
ATOM   1488  OG1 THR A 182     117.965  57.794  96.252  0.00  0.00      PROA O  
ATOM   1489  N   GLN A 183     117.504  57.027  93.107  0.00  0.00      PROA N  
ATOM   1490  CA  GLN A 183     117.136  55.840  92.354  0.00  0.00      PROA C  
ATOM   1491  C   GLN A 183     117.657  55.877  90.920  0.00  0.00      PROA C  
ATOM   1492  O   GLN A 183     117.679  56.931  90.285  0.00  0.00      PROA O  
ATOM   1493  CB  GLN A 183     115.595  55.642  92.386  0.00  0.00      PROA C  
ATOM   1494  CG  GLN A 183     115.101  54.308  91.763  0.00  0.00      PROA C  
ATOM   1495  CD  GLN A 183     113.594  54.039  91.903  0.00  0.00      PROA C  
ATOM   1496  NE2 GLN A 183     112.806  55.036  92.360  0.00  0.00      PROA N  
ATOM   1497  OE1 GLN A 183     113.124  52.935  91.604  0.00  0.00      PROA O  
ATOM   1498  N   ARG A 184     118.111  54.731  90.369  0.00  0.00      PROA N  
ATOM   1499  CA  ARG A 184     118.680  54.661  89.031  0.00  0.00      PROA C  
ATOM   1500  C   ARG A 184     117.734  55.038  87.890  0.00  0.00      PROA C  
ATOM   1501  O   ARG A 184     118.131  55.677  86.916  0.00  0.00      PROA O  
ATOM   1502  CB  ARG A 184     119.398  53.308  88.776  0.00  0.00      PROA C  
ATOM   1503  CG  ARG A 184     118.549  52.023  88.876  0.00  0.00      PROA C  
ATOM   1504  CD  ARG A 184     119.397  50.735  88.905  0.00  0.00      PROA C  
ATOM   1505  NE  ARG A 184     120.194  50.679  87.634  0.00  0.00      PROA N  
ATOM   1506  CZ  ARG A 184     121.315  49.986  87.468  0.00  0.00      PROA C  
ATOM   1507  NH1 ARG A 184     121.828  49.220  88.403  0.00  0.00      PROA N1+
ATOM   1508  NH2 ARG A 184     121.950  50.051  86.315  0.00  0.00      PROA N  
ATOM   1509  N   THR A 185     116.447  54.665  87.985  0.00  0.00      PROA N  
ATOM   1510  CA  THR A 185     115.416  55.043  87.020  0.00  0.00      PROA C  
ATOM   1511  C   THR A 185     114.314  55.822  87.713  0.00  0.00      PROA C  
ATOM   1512  O   THR A 185     113.886  55.473  88.814  0.00  0.00      PROA O  
ATOM   1513  CB  THR A 185     114.775  53.860  86.285  0.00  0.00      PROA C  
ATOM   1514  CG2 THR A 185     115.846  53.170  85.424  0.00  0.00      PROA C  
ATOM   1515  OG1 THR A 185     114.253  52.869  87.172  0.00  0.00      PROA O  
ATOM   1516  N   GLY A 186     113.801  56.899  87.091  0.00  0.00      PROA N  
ATOM   1517  CA  GLY A 186     112.685  57.625  87.683  0.00  0.00      PROA C  
ATOM   1518  C   GLY A 186     112.078  58.636  86.756  0.00  0.00      PROA C  
ATOM   1519  O   GLY A 186     112.541  58.870  85.641  0.00  0.00      PROA O  
ATOM   1520  N   THR A 187     110.994  59.275  87.219  0.00  0.00      PROA N  
ATOM   1521  CA  THR A 187     110.265  60.294  86.472  0.00  0.00      PROA C  
ATOM   1522  C   THR A 187     110.279  61.593  87.238  0.00  0.00      PROA C  
ATOM   1523  O   THR A 187     109.961  61.641  88.428  0.00  0.00      PROA O  
ATOM   1524  CB  THR A 187     108.809  59.939  86.157  0.00  0.00      PROA C  
ATOM   1525  CG2 THR A 187     108.802  58.808  85.118  0.00  0.00      PROA C  
ATOM   1526  OG1 THR A 187     108.097  59.465  87.300  0.00  0.00      PROA O  
ATOM   1527  N   ILE A 188     110.641  62.691  86.560  0.00  0.00      PROA N  
ATOM   1528  CA  ILE A 188     110.684  64.022  87.134  0.00  0.00      PROA C  
ATOM   1529  C   ILE A 188     109.710  64.866  86.335  0.00  0.00      PROA C  
ATOM   1530  O   ILE A 188     109.584  64.755  85.115  0.00  0.00      PROA O  
ATOM   1531  CB  ILE A 188     112.092  64.620  87.176  0.00  0.00      PROA C  
ATOM   1532  CG1 ILE A 188     113.021  63.760  88.068  0.00  0.00      PROA C  
ATOM   1533  CG2 ILE A 188     112.046  66.087  87.652  0.00  0.00      PROA C  
ATOM   1534  CD  ILE A 188     114.491  64.192  88.026  0.00  0.00      PROA C  
ATOM   1535  N   THR A 189     108.913  65.696  87.019  0.00  0.00      PROA N  
ATOM   1536  CA  THR A 189     107.831  66.396  86.359  0.00  0.00      PROA C  
ATOM   1537  C   THR A 189     107.539  67.659  87.130  0.00  0.00      PROA C  
ATOM   1538  O   THR A 189     107.903  67.806  88.301  0.00  0.00      PROA O  
ATOM   1539  CB  THR A 189     106.587  65.514  86.205  0.00  0.00      PROA C  
ATOM   1540  CG2 THR A 189     105.970  65.135  87.562  0.00  0.00      PROA C  
ATOM   1541  OG1 THR A 189     105.566  66.114  85.424  0.00  0.00      PROA O  
ATOM   1542  N   SER A 190     106.906  68.639  86.466  0.00  0.00      PROA N  
ATOM   1543  CA  SER A 190     106.460  69.882  87.075  0.00  0.00      PROA C  
ATOM   1544  C   SER A 190     105.464  69.639  88.216  0.00  0.00      PROA C  
ATOM   1545  O   SER A 190     104.671  68.699  88.104  0.00  0.00      PROA O  
ATOM   1546  CB  SER A 190     105.776  70.779  86.018  0.00  0.00      PROA C  
ATOM   1547  OG  SER A 190     105.649  72.121  86.474  0.00  0.00      PROA O  
ATOM   1548  N   PRO A 191     105.428  70.379  89.329  0.00  0.00      PROA N  
ATOM   1549  CA  PRO A 191     104.428  70.182  90.376  0.00  0.00      PROA C  
ATOM   1550  C   PRO A 191     102.986  70.229  89.893  0.00  0.00      PROA C  
ATOM   1551  O   PRO A 191     102.653  71.081  89.066  0.00  0.00      PROA O  
ATOM   1552  CB  PRO A 191     104.729  71.269  91.417  0.00  0.00      PROA C  
ATOM   1553  CG  PRO A 191     106.208  71.578  91.196  0.00  0.00      PROA C  
ATOM   1554  CD  PRO A 191     106.369  71.444  89.682  0.00  0.00      PROA C  
ATOM   1555  N   ASP A 192     102.147  69.295  90.390  0.00  0.00      PROA N  
ATOM   1556  CA  ASP A 192     100.720  69.219  90.129  0.00  0.00      PROA C  
ATOM   1557  C   ASP A 192     100.391  68.670  88.732  0.00  0.00      PROA C  
ATOM   1558  O   ASP A 192      99.242  68.667  88.297  0.00  0.00      PROA O  
ATOM   1559  CB  ASP A 192     100.019  70.574  90.462  0.00  0.00      PROA C  
ATOM   1560  CG  ASP A 192      98.515  70.490  90.680  0.00  0.00      PROA C  
ATOM   1561  OD1 ASP A 192      97.950  69.394  90.931  0.00  0.00      PROA O  
ATOM   1562  OD2 ASP A 192      97.891  71.588  90.731  0.00  0.00      PROA O1-
ATOM   1563  N   TYR A 193     101.386  68.120  87.998  0.00  0.00      PROA N  
ATOM   1564  CA  TYR A 193     101.200  67.559  86.668  0.00  0.00      PROA C  
ATOM   1565  C   TYR A 193     100.128  66.447  86.614  0.00  0.00      PROA C  
ATOM   1566  O   TYR A 193     100.074  65.631  87.543  0.00  0.00      PROA O  
ATOM   1567  CB  TYR A 193     102.582  67.094  86.115  0.00  0.00      PROA C  
ATOM   1568  CG  TYR A 193     102.530  66.395  84.780  0.00  0.00      PROA C  
ATOM   1569  CD1 TYR A 193     102.294  65.010  84.706  0.00  0.00      PROA C  
ATOM   1570  CD2 TYR A 193     102.740  67.116  83.591  0.00  0.00      PROA C  
ATOM   1571  CE1 TYR A 193     102.186  64.370  83.464  0.00  0.00      PROA C  
ATOM   1572  CE2 TYR A 193     102.635  66.477  82.349  0.00  0.00      PROA C  
ATOM   1573  CZ  TYR A 193     102.342  65.109  82.289  0.00  0.00      PROA C  
ATOM   1574  OH  TYR A 193     102.194  64.489  81.036  0.00  0.00      PROA O  
ATOM   1575  N   PRO A 194      99.258  66.326  85.603  0.00  0.00      PROA N  
ATOM   1576  CA  PRO A 194      99.203  67.122  84.373  0.00  0.00      PROA C  
ATOM   1577  C   PRO A 194      98.530  68.477  84.516  0.00  0.00      PROA C  
ATOM   1578  O   PRO A 194      98.440  69.197  83.519  0.00  0.00      PROA O  
ATOM   1579  CB  PRO A 194      98.395  66.214  83.427  0.00  0.00      PROA C  
ATOM   1580  CG  PRO A 194      97.444  65.454  84.353  0.00  0.00      PROA C  
ATOM   1581  CD  PRO A 194      98.316  65.204  85.581  0.00  0.00      PROA C  
ATOM   1582  N   ASN A 195      98.034  68.854  85.707  0.00  0.00      PROA N  
ATOM   1583  CA  ASN A 195      97.412  70.145  85.958  0.00  0.00      PROA C  
ATOM   1584  C   ASN A 195      98.419  71.308  85.861  0.00  0.00      PROA C  
ATOM   1585  O   ASN A 195      99.611  71.097  86.110  0.00  0.00      PROA O  
ATOM   1586  CB  ASN A 195      96.667  70.209  87.320  0.00  0.00      PROA C  
ATOM   1587  CG  ASN A 195      95.784  68.978  87.492  0.00  0.00      PROA C  
ATOM   1588  ND2 ASN A 195      96.128  68.112  88.470  0.00  0.00      PROA N  
ATOM   1589  OD1 ASN A 195      94.789  68.792  86.784  0.00  0.00      PROA O  
ATOM   1590  N   PRO A 196      98.008  72.524  85.481  0.00  0.00      PROA N  
ATOM   1591  CA  PRO A 196      98.825  73.738  85.534  0.00  0.00      PROA C  
ATOM   1592  C   PRO A 196      99.781  73.920  86.706  0.00  0.00      PROA C  
ATOM   1593  O   PRO A 196      99.380  73.741  87.860  0.00  0.00      PROA O  
ATOM   1594  CB  PRO A 196      97.803  74.874  85.427  0.00  0.00      PROA C  
ATOM   1595  CG  PRO A 196      96.709  74.271  84.542  0.00  0.00      PROA C  
ATOM   1596  CD  PRO A 196      96.648  72.821  85.020  0.00  0.00      PROA C  
ATOM   1597  N   TYR A 197     101.048  74.291  86.440  0.00  0.00      PROA N  
ATOM   1598  CA  TYR A 197     102.032  74.507  87.484  0.00  0.00      PROA C  
ATOM   1599  C   TYR A 197     101.742  75.668  88.447  0.00  0.00      PROA C  
ATOM   1600  O   TYR A 197     101.188  76.689  88.019  0.00  0.00      PROA O  
ATOM   1601  CB  TYR A 197     103.491  74.553  86.961  0.00  0.00      PROA C  
ATOM   1602  CG  TYR A 197     103.717  75.437  85.761  0.00  0.00      PROA C  
ATOM   1603  CD1 TYR A 197     103.935  76.819  85.897  0.00  0.00      PROA C  
ATOM   1604  CD2 TYR A 197     103.859  74.854  84.493  0.00  0.00      PROA C  
ATOM   1605  CE1 TYR A 197     104.277  77.600  84.781  0.00  0.00      PROA C  
ATOM   1606  CE2 TYR A 197     104.204  75.626  83.379  0.00  0.00      PROA C  
ATOM   1607  CZ  TYR A 197     104.417  76.999  83.522  0.00  0.00      PROA C  
ATOM   1608  OH  TYR A 197     104.786  77.758  82.392  0.00  0.00      PROA O  
ATOM   1609  N   PRO A 198     102.067  75.574  89.744  0.00  0.00      PROA N  
ATOM   1610  CA  PRO A 198     102.059  76.715  90.652  0.00  0.00      PROA C  
ATOM   1611  C   PRO A 198     102.907  77.886  90.175  0.00  0.00      PROA C  
ATOM   1612  O   PRO A 198     103.963  77.713  89.557  0.00  0.00      PROA O  
ATOM   1613  CB  PRO A 198     102.529  76.147  92.000  0.00  0.00      PROA C  
ATOM   1614  CG  PRO A 198     103.404  74.959  91.607  0.00  0.00      PROA C  
ATOM   1615  CD  PRO A 198     102.703  74.409  90.365  0.00  0.00      PROA C  
ATOM   1616  N   LYS A 199     102.428  79.105  90.447  0.00  0.00      PROA N  
ATOM   1617  CA  LYS A 199     103.047  80.331  90.018  0.00  0.00      PROA C  
ATOM   1618  C   LYS A 199     104.081  80.802  91.041  0.00  0.00      PROA C  
ATOM   1619  O   LYS A 199     104.095  80.374  92.197  0.00  0.00      PROA O  
ATOM   1620  CB  LYS A 199     101.986  81.428  89.752  0.00  0.00      PROA C  
ATOM   1621  CG  LYS A 199     100.961  81.112  88.640  0.00  0.00      PROA C  
ATOM   1622  CD  LYS A 199      99.735  80.299  89.115  0.00  0.00      PROA C  
ATOM   1623  CE  LYS A 199      98.640  80.086  88.057  0.00  0.00      PROA C  
ATOM   1624  NZ  LYS A 199      98.025  81.367  87.660  0.00  0.00      PROA N1+
ATOM   1625  N   SER A 200     105.014  81.674  90.609  0.00  0.00      PROA N  
ATOM   1626  CA  SER A 200     106.100  82.234  91.417  0.00  0.00      PROA C  
ATOM   1627  C   SER A 200     106.936  81.208  92.174  0.00  0.00      PROA C  
ATOM   1628  O   SER A 200     107.255  81.377  93.353  0.00  0.00      PROA O  
ATOM   1629  CB  SER A 200     105.651  83.355  92.399  0.00  0.00      PROA C  
ATOM   1630  OG  SER A 200     105.067  84.453  91.694  0.00  0.00      PROA O  
ATOM   1631  N   SER A 201     107.313  80.107  91.505  0.00  0.00      PROA N  
ATOM   1632  CA  SER A 201     108.001  78.988  92.124  0.00  0.00      PROA C  
ATOM   1633  C   SER A 201     109.325  78.723  91.439  0.00  0.00      PROA C  
ATOM   1634  O   SER A 201     109.454  78.785  90.217  0.00  0.00      PROA O  
ATOM   1635  CB  SER A 201     107.158  77.681  92.121  0.00  0.00      PROA C  
ATOM   1636  OG  SER A 201     105.969  77.841  92.901  0.00  0.00      PROA O  
ATOM   1637  N   GLU A 202     110.367  78.415  92.230  0.00  0.00      PROA N  
ATOM   1638  CA  GLU A 202     111.635  77.937  91.714  0.00  0.00      PROA C  
ATOM   1639  C   GLU A 202     111.788  76.512  92.210  0.00  0.00      PROA C  
ATOM   1640  O   GLU A 202     111.566  76.199  93.382  0.00  0.00      PROA O  
ATOM   1641  CB  GLU A 202     112.828  78.845  92.132  0.00  0.00      PROA C  
ATOM   1642  CG  GLU A 202     113.217  78.857  93.639  0.00  0.00      PROA C  
ATOM   1643  CD  GLU A 202     114.295  77.856  94.074  0.00  0.00      PROA C  
ATOM   1644  OE1 GLU A 202     114.867  77.109  93.238  0.00  0.00      PROA O  
ATOM   1645  OE2 GLU A 202     114.598  77.836  95.301  0.00  0.00      PROA O1-
ATOM   1646  N   CYS A 203     112.101  75.584  91.292  0.00  0.00      PROA N  
ATOM   1647  CA  CYS A 203     112.286  74.194  91.630  0.00  0.00      PROA C  
ATOM   1648  C   CYS A 203     113.643  73.711  91.187  0.00  0.00      PROA C  
ATOM   1649  O   CYS A 203     113.964  73.701  89.999  0.00  0.00      PROA O  
ATOM   1650  CB  CYS A 203     111.223  73.265  91.002  0.00  0.00      PROA C  
ATOM   1651  SG  CYS A 203     111.271  71.631  91.809  0.00  0.00      PROA S  
ATOM   1652  N   SER A 204     114.452  73.250  92.155  0.00  0.00      PROA N  
ATOM   1653  CA  SER A 204     115.686  72.543  91.878  0.00  0.00      PROA C  
ATOM   1654  C   SER A 204     115.446  71.060  92.049  0.00  0.00      PROA C  
ATOM   1655  O   SER A 204     115.017  70.603  93.108  0.00  0.00      PROA O  
ATOM   1656  CB  SER A 204     116.851  72.951  92.821  0.00  0.00      PROA C  
ATOM   1657  OG  SER A 204     117.214  74.320  92.628  0.00  0.00      PROA O  
ATOM   1658  N   TYR A 205     115.728  70.259  91.012  0.00  0.00      PROA N  
ATOM   1659  CA  TYR A 205     115.690  68.813  91.104  0.00  0.00      PROA C  
ATOM   1660  C   TYR A 205     117.109  68.346  90.891  0.00  0.00      PROA C  
ATOM   1661  O   TYR A 205     117.787  68.769  89.954  0.00  0.00      PROA O  
ATOM   1662  CB  TYR A 205     114.795  68.080  90.064  0.00  0.00      PROA C  
ATOM   1663  CG  TYR A 205     113.424  68.679  89.914  0.00  0.00      PROA C  
ATOM   1664  CD1 TYR A 205     113.232  69.806  89.094  0.00  0.00      PROA C  
ATOM   1665  CD2 TYR A 205     112.295  68.024  90.438  0.00  0.00      PROA C  
ATOM   1666  CE1 TYR A 205     111.944  70.246  88.779  0.00  0.00      PROA C  
ATOM   1667  CE2 TYR A 205     111.000  68.444  90.098  0.00  0.00      PROA C  
ATOM   1668  CZ  TYR A 205     110.829  69.543  89.249  0.00  0.00      PROA C  
ATOM   1669  OH  TYR A 205     109.542  69.936  88.849  0.00  0.00      PROA O  
ATOM   1670  N   THR A 206     117.614  67.473  91.775  0.00  0.00      PROA N  
ATOM   1671  CA  THR A 206     118.978  66.980  91.662  0.00  0.00      PROA C  
ATOM   1672  C   THR A 206     118.953  65.475  91.533  0.00  0.00      PROA C  
ATOM   1673  O   THR A 206     118.327  64.752  92.315  0.00  0.00      PROA O  
ATOM   1674  CB  THR A 206     119.904  67.467  92.779  0.00  0.00      PROA C  
ATOM   1675  CG2 THR A 206     119.611  66.843  94.147  0.00  0.00      PROA C  
ATOM   1676  OG1 THR A 206     121.272  67.224  92.487  0.00  0.00      PROA O  
ATOM   1677  N   ILE A 207     119.618  64.967  90.484  0.00  0.00      PROA N  
ATOM   1678  CA  ILE A 207     119.799  63.550  90.245  0.00  0.00      PROA C  
ATOM   1679  C   ILE A 207     121.249  63.290  90.590  0.00  0.00      PROA C  
ATOM   1680  O   ILE A 207     122.152  63.760  89.896  0.00  0.00      PROA O  
ATOM   1681  CB  ILE A 207     119.535  63.108  88.800  0.00  0.00      PROA C  
ATOM   1682  CG1 ILE A 207     118.121  63.502  88.304  0.00  0.00      PROA C  
ATOM   1683  CG2 ILE A 207     119.760  61.581  88.683  0.00  0.00      PROA C  
ATOM   1684  CD  ILE A 207     117.985  63.419  86.777  0.00  0.00      PROA C  
ATOM   1685  N   ASP A 208     121.504  62.563  91.693  0.00  0.00      PROA N  
ATOM   1686  CA  ASP A 208     122.845  62.302  92.165  0.00  0.00      PROA C  
ATOM   1687  C   ASP A 208     123.030  60.803  92.305  0.00  0.00      PROA C  
ATOM   1688  O   ASP A 208     122.438  60.139  93.160  0.00  0.00      PROA O  
ATOM   1689  CB  ASP A 208     123.122  63.024  93.508  0.00  0.00      PROA C  
ATOM   1690  CG  ASP A 208     123.222  64.519  93.265  0.00  0.00      PROA C  
ATOM   1691  OD1 ASP A 208     124.089  64.937  92.451  0.00  0.00      PROA O  
ATOM   1692  OD2 ASP A 208     122.486  65.299  93.929  0.00  0.00      PROA O1-
ATOM   1693  N   LEU A 209     123.877  60.243  91.431  0.00  0.00      PROA N  
ATOM   1694  CA  LEU A 209     124.134  58.827  91.332  0.00  0.00      PROA C  
ATOM   1695  C   LEU A 209     125.585  58.552  91.694  0.00  0.00      PROA C  
ATOM   1696  O   LEU A 209     126.440  59.440  91.670  0.00  0.00      PROA O  
ATOM   1697  CB  LEU A 209     123.854  58.322  89.893  0.00  0.00      PROA C  
ATOM   1698  CG  LEU A 209     122.451  58.673  89.346  0.00  0.00      PROA C  
ATOM   1699  CD1 LEU A 209     122.380  58.344  87.851  0.00  0.00      PROA C  
ATOM   1700  CD2 LEU A 209     121.329  57.958  90.115  0.00  0.00      PROA C  
ATOM   1701  N   GLU A 210     125.911  57.301  92.073  0.00  0.00      PROA N  
ATOM   1702  CA  GLU A 210     127.288  56.880  92.290  0.00  0.00      PROA C  
ATOM   1703  C   GLU A 210     128.163  56.963  91.029  0.00  0.00      PROA C  
ATOM   1704  O   GLU A 210     127.686  56.824  89.899  0.00  0.00      PROA O  
ATOM   1705  CB  GLU A 210     127.347  55.476  92.954  0.00  0.00      PROA C  
ATOM   1706  CG  GLU A 210     128.774  54.978  93.303  0.00  0.00      PROA C  
ATOM   1707  CD  GLU A 210     128.761  53.750  94.206  0.00  0.00      PROA C  
ATOM   1708  OE1 GLU A 210     128.308  53.847  95.376  0.00  0.00      PROA O  
ATOM   1709  OE2 GLU A 210     129.208  52.662  93.749  0.00  0.00      PROA O1-
ATOM   1710  N   GLU A 211     129.478  57.232  91.187  0.00  0.00      PROA N  
ATOM   1711  CA  GLU A 211     130.430  57.287  90.087  0.00  0.00      PROA C  
ATOM   1712  C   GLU A 211     130.462  56.037  89.201  0.00  0.00      PROA C  
ATOM   1713  O   GLU A 211     130.533  54.903  89.679  0.00  0.00      PROA O  
ATOM   1714  CB  GLU A 211     131.848  57.656  90.607  0.00  0.00      PROA C  
ATOM   1715  CG  GLU A 211     133.044  57.501  89.623  0.00  0.00      PROA C  
ATOM   1716  CD  GLU A 211     133.040  58.443  88.417  0.00  0.00      PROA C  
ATOM   1717  OE1 GLU A 211     132.063  59.202  88.192  0.00  0.00      PROA O  
ATOM   1718  OE2 GLU A 211     134.054  58.423  87.665  0.00  0.00      PROA O1-
ATOM   1719  N   GLY A 212     130.380  56.240  87.868  0.00  0.00      PROA N  
ATOM   1720  CA  GLY A 212     130.313  55.184  86.860  0.00  0.00      PROA C  
ATOM   1721  C   GLY A 212     128.981  55.155  86.153  0.00  0.00      PROA C  
ATOM   1722  O   GLY A 212     128.863  54.621  85.050  0.00  0.00      PROA O  
ATOM   1723  N   PHE A 213     127.940  55.767  86.750  0.00  0.00      PROA N  
ATOM   1724  CA  PHE A 213     126.656  55.962  86.102  0.00  0.00      PROA C  
ATOM   1725  C   PHE A 213     126.629  57.186  85.196  0.00  0.00      PROA C  
ATOM   1726  O   PHE A 213     127.190  58.240  85.500  0.00  0.00      PROA O  
ATOM   1727  CB  PHE A 213     125.481  56.064  87.113  0.00  0.00      PROA C  
ATOM   1728  CG  PHE A 213     125.198  54.734  87.760  0.00  0.00      PROA C  
ATOM   1729  CD1 PHE A 213     124.807  53.637  86.973  0.00  0.00      PROA C  
ATOM   1730  CD2 PHE A 213     125.235  54.582  89.158  0.00  0.00      PROA C  
ATOM   1731  CE1 PHE A 213     124.483  52.410  87.565  0.00  0.00      PROA C  
ATOM   1732  CE2 PHE A 213     124.899  53.361  89.757  0.00  0.00      PROA C  
ATOM   1733  CZ  PHE A 213     124.524  52.274  88.957  0.00  0.00      PROA C  
ATOM   1734  N   MET A 214     125.959  57.057  84.040  0.00  0.00      PROA N  
ATOM   1735  CA  MET A 214     125.785  58.106  83.060  0.00  0.00      PROA C  
ATOM   1736  C   MET A 214     124.291  58.263  82.825  0.00  0.00      PROA C  
ATOM   1737  O   MET A 214     123.631  57.356  82.321  0.00  0.00      PROA O  
ATOM   1738  CB  MET A 214     126.479  57.707  81.729  0.00  0.00      PROA C  
ATOM   1739  CG  MET A 214     127.984  57.405  81.882  0.00  0.00      PROA C  
ATOM   1740  SD  MET A 214     128.868  57.181  80.307  0.00  0.00      PROA S  
ATOM   1741  CE  MET A 214     128.189  55.543  79.909  0.00  0.00      PROA C  
ATOM   1742  N   VAL A 215     123.670  59.393  83.205  0.00  0.00      PROA N  
ATOM   1743  CA  VAL A 215     122.219  59.490  83.099  0.00  0.00      PROA C  
ATOM   1744  C   VAL A 215     121.770  59.950  81.709  0.00  0.00      PROA C  
ATOM   1745  O   VAL A 215     122.392  60.782  81.043  0.00  0.00      PROA O  
ATOM   1746  CB  VAL A 215     121.607  60.317  84.227  0.00  0.00      PROA C  
ATOM   1747  CG1 VAL A 215     121.488  61.805  83.880  0.00  0.00      PROA C  
ATOM   1748  CG2 VAL A 215     120.225  59.754  84.604  0.00  0.00      PROA C  
ATOM   1749  N   THR A 216     120.648  59.392  81.218  0.00  0.00      PROA N  
ATOM   1750  CA  THR A 216     120.003  59.831  79.986  0.00  0.00      PROA C  
ATOM   1751  C   THR A 216     118.687  60.473  80.367  0.00  0.00      PROA C  
ATOM   1752  O   THR A 216     117.983  60.007  81.267  0.00  0.00      PROA O  
ATOM   1753  CB  THR A 216     119.800  58.714  78.951  0.00  0.00      PROA C  
ATOM   1754  CG2 THR A 216     118.648  57.755  79.299  0.00  0.00      PROA C  
ATOM   1755  OG1 THR A 216     119.537  59.237  77.651  0.00  0.00      PROA O  
ATOM   1756  N   LEU A 217     118.354  61.603  79.722  0.00  0.00      PROA N  
ATOM   1757  CA  LEU A 217     117.190  62.409  80.020  0.00  0.00      PROA C  
ATOM   1758  C   LEU A 217     116.265  62.404  78.811  0.00  0.00      PROA C  
ATOM   1759  O   LEU A 217     116.623  62.889  77.736  0.00  0.00      PROA O  
ATOM   1760  CB  LEU A 217     117.596  63.877  80.336  0.00  0.00      PROA C  
ATOM   1761  CG  LEU A 217     118.639  64.050  81.465  0.00  0.00      PROA C  
ATOM   1762  CD1 LEU A 217     119.021  65.529  81.619  0.00  0.00      PROA C  
ATOM   1763  CD2 LEU A 217     118.157  63.485  82.809  0.00  0.00      PROA C  
ATOM   1764  N   GLN A 218     115.048  61.847  78.949  0.00  0.00      PROA N  
ATOM   1765  CA  GLN A 218     114.082  61.772  77.870  0.00  0.00      PROA C  
ATOM   1766  C   GLN A 218     112.757  62.422  78.248  0.00  0.00      PROA C  
ATOM   1767  O   GLN A 218     112.029  61.951  79.122  0.00  0.00      PROA O  
ATOM   1768  CB  GLN A 218     113.857  60.298  77.440  0.00  0.00      PROA C  
ATOM   1769  CG  GLN A 218     112.759  60.089  76.367  0.00  0.00      PROA C  
ATOM   1770  CD  GLN A 218     112.664  58.629  75.910  0.00  0.00      PROA C  
ATOM   1771  NE2 GLN A 218     111.770  58.381  74.922  0.00  0.00      PROA N  
ATOM   1772  OE1 GLN A 218     113.349  57.723  76.393  0.00  0.00      PROA O  
ATOM   1773  N   PHE A 219     112.401  63.546  77.591  0.00  0.00      PROA N  
ATOM   1774  CA  PHE A 219     111.078  64.149  77.685  0.00  0.00      PROA C  
ATOM   1775  C   PHE A 219     109.979  63.292  77.061  0.00  0.00      PROA C  
ATOM   1776  O   PHE A 219     110.183  62.640  76.033  0.00  0.00      PROA O  
ATOM   1777  CB  PHE A 219     111.043  65.586  77.098  0.00  0.00      PROA C  
ATOM   1778  CG  PHE A 219     111.850  66.527  77.961  0.00  0.00      PROA C  
ATOM   1779  CD1 PHE A 219     113.239  66.670  77.784  0.00  0.00      PROA C  
ATOM   1780  CD2 PHE A 219     111.212  67.302  78.946  0.00  0.00      PROA C  
ATOM   1781  CE1 PHE A 219     113.981  67.527  78.609  0.00  0.00      PROA C  
ATOM   1782  CE2 PHE A 219     111.948  68.169  79.764  0.00  0.00      PROA C  
ATOM   1783  CZ  PHE A 219     113.334  68.279  79.597  0.00  0.00      PROA C  
ATOM   1784  N   GLU A 220     108.773  63.287  77.654  0.00  0.00      PROA N  
ATOM   1785  CA  GLU A 220     107.649  62.575  77.082  0.00  0.00      PROA C  
ATOM   1786  C   GLU A 220     106.352  63.235  77.522  0.00  0.00      PROA C  
ATOM   1787  O   GLU A 220     106.342  64.170  78.326  0.00  0.00      PROA O  
ATOM   1788  CB  GLU A 220     107.642  61.042  77.377  0.00  0.00      PROA C  
ATOM   1789  CG  GLU A 220     107.274  60.591  78.816  0.00  0.00      PROA C  
ATOM   1790  CD  GLU A 220     108.492  60.324  79.701  0.00  0.00      PROA C  
ATOM   1791  OE1 GLU A 220     109.323  59.443  79.346  0.00  0.00      PROA O  
ATOM   1792  OE2 GLU A 220     108.602  60.954  80.784  0.00  0.00      PROA O1-
ATOM   1793  N   ASP A 221     105.221  62.779  76.938  0.00  0.00      PROA N  
ATOM   1794  CA  ASP A 221     103.907  63.391  77.035  0.00  0.00      PROA C  
ATOM   1795  C   ASP A 221     103.877  64.866  76.589  0.00  0.00      PROA C  
ATOM   1796  O   ASP A 221     104.688  65.337  75.787  0.00  0.00      PROA O  
ATOM   1797  CB  ASP A 221     103.274  63.228  78.450  0.00  0.00      PROA C  
ATOM   1798  CG  ASP A 221     103.161  61.801  78.955  0.00  0.00      PROA C  
ATOM   1799  OD1 ASP A 221     103.205  60.820  78.170  0.00  0.00      PROA O  
ATOM   1800  OD2 ASP A 221     102.900  61.665  80.184  0.00  0.00      PROA O1-
ATOM   1801  N   ILE A 222     102.874  65.613  77.073  0.00  0.00      PROA N  
ATOM   1802  CA  ILE A 222     102.692  67.033  76.873  0.00  0.00      PROA C  
ATOM   1803  C   ILE A 222     103.818  67.885  77.472  0.00  0.00      PROA C  
ATOM   1804  O   ILE A 222     104.314  67.648  78.578  0.00  0.00      PROA O  
ATOM   1805  CB  ILE A 222     101.292  67.435  77.342  0.00  0.00      PROA C  
ATOM   1806  CG1 ILE A 222     100.908  68.904  77.027  0.00  0.00      PROA C  
ATOM   1807  CG2 ILE A 222     101.076  67.053  78.824  0.00  0.00      PROA C  
ATOM   1808  CD  ILE A 222     101.222  69.918  78.131  0.00  0.00      PROA C  
ATOM   1809  N   PHE A 223     104.266  68.903  76.715  0.00  0.00      PROA N  
ATOM   1810  CA  PHE A 223     105.271  69.850  77.148  0.00  0.00      PROA C  
ATOM   1811  C   PHE A 223     104.720  71.241  76.861  0.00  0.00      PROA C  
ATOM   1812  O   PHE A 223     104.362  71.566  75.728  0.00  0.00      PROA O  
ATOM   1813  CB  PHE A 223     106.600  69.572  76.395  0.00  0.00      PROA C  
ATOM   1814  CG  PHE A 223     107.746  70.440  76.850  0.00  0.00      PROA C  
ATOM   1815  CD1 PHE A 223     108.598  70.011  77.882  0.00  0.00      PROA C  
ATOM   1816  CD2 PHE A 223     108.041  71.642  76.187  0.00  0.00      PROA C  
ATOM   1817  CE1 PHE A 223     109.706  70.783  78.260  0.00  0.00      PROA C  
ATOM   1818  CE2 PHE A 223     109.147  72.416  76.561  0.00  0.00      PROA C  
ATOM   1819  CZ  PHE A 223     109.979  71.986  77.600  0.00  0.00      PROA C  
ATOM   1820  N   ASP A 224     104.586  72.082  77.896  0.00  0.00      PROA N  
ATOM   1821  CA  ASP A 224     103.962  73.372  77.756  0.00  0.00      PROA C  
ATOM   1822  C   ASP A 224     104.541  74.334  78.789  0.00  0.00      PROA C  
ATOM   1823  O   ASP A 224     104.148  74.354  79.958  0.00  0.00      PROA O  
ATOM   1824  CB  ASP A 224     102.420  73.214  77.875  0.00  0.00      PROA C  
ATOM   1825  CG  ASP A 224     101.633  74.495  77.666  0.00  0.00      PROA C  
ATOM   1826  OD1 ASP A 224     102.136  75.430  76.991  0.00  0.00      PROA O  
ATOM   1827  OD2 ASP A 224     100.444  74.528  78.089  0.00  0.00      PROA O1-
ATOM   1828  N   ILE A 225     105.506  75.156  78.346  0.00  0.00      PROA N  
ATOM   1829  CA  ILE A 225     106.167  76.188  79.126  0.00  0.00      PROA C  
ATOM   1830  C   ILE A 225     105.828  77.513  78.466  0.00  0.00      PROA C  
ATOM   1831  O   ILE A 225     105.890  77.617  77.236  0.00  0.00      PROA O  
ATOM   1832  CB  ILE A 225     107.691  76.019  79.111  0.00  0.00      PROA C  
ATOM   1833  CG1 ILE A 225     108.148  74.665  79.696  0.00  0.00      PROA C  
ATOM   1834  CG2 ILE A 225     108.401  77.190  79.829  0.00  0.00      PROA C  
ATOM   1835  CD  ILE A 225     107.663  74.413  81.123  0.00  0.00      PROA C  
ATOM   1836  N   GLU A 226     105.455  78.573  79.228  0.00  0.00      PROA N  
ATOM   1837  CA  GLU A 226     105.200  79.874  78.616  0.00  0.00      PROA C  
ATOM   1838  C   GLU A 226     106.417  80.437  77.883  0.00  0.00      PROA C  
ATOM   1839  O   GLU A 226     107.529  80.508  78.410  0.00  0.00      PROA O  
ATOM   1840  CB  GLU A 226     104.694  80.975  79.587  0.00  0.00      PROA C  
ATOM   1841  CG  GLU A 226     104.124  82.211  78.829  0.00  0.00      PROA C  
ATOM   1842  CD  GLU A 226     103.227  83.154  79.637  0.00  0.00      PROA C  
ATOM   1843  OE1 GLU A 226     102.932  82.900  80.833  0.00  0.00      PROA O  
ATOM   1844  OE2 GLU A 226     102.773  84.171  79.042  0.00  0.00      PROA O1-
ATOM   1845  N   ASP A 227     106.214  80.852  76.624  0.00  0.00      PROA N  
ATOM   1846  CA  ASP A 227     107.264  81.341  75.772  0.00  0.00      PROA C  
ATOM   1847  C   ASP A 227     106.681  82.486  74.962  0.00  0.00      PROA C  
ATOM   1848  O   ASP A 227     105.471  82.726  74.958  0.00  0.00      PROA O  
ATOM   1849  CB  ASP A 227     107.806  80.191  74.876  0.00  0.00      PROA C  
ATOM   1850  CG  ASP A 227     109.142  80.505  74.212  0.00  0.00      PROA C  
ATOM   1851  OD1 ASP A 227     109.833  81.472  74.629  0.00  0.00      PROA O  
ATOM   1852  OD2 ASP A 227     109.543  79.733  73.300  0.00  0.00      PROA O1-
ATOM   1853  N   HIS A 228     107.536  83.244  74.271  0.00  0.00      PROA N  
ATOM   1854  CA  HIS A 228     107.114  84.376  73.480  0.00  0.00      PROA C  
ATOM   1855  C   HIS A 228     107.990  84.407  72.232  0.00  0.00      PROA C  
ATOM   1856  O   HIS A 228     109.160  84.031  72.333  0.00  0.00      PROA O  
ATOM   1857  CB  HIS A 228     107.242  85.699  74.278  0.00  0.00      PROA C  
ATOM   1858  CG  HIS A 228     106.474  86.840  73.666  0.00  0.00      PROA C  
ATOM   1859  CD2 HIS A 228     105.133  87.082  73.672  0.00  0.00      PROA C  
ATOM   1860  ND1 HIS A 228     107.053  87.956  73.098  0.00  0.00      PROA N  
ATOM   1861  CE1 HIS A 228     106.048  88.804  72.764  0.00  0.00      PROA C  
ATOM   1862  NE2 HIS A 228     104.862  88.316  73.094  0.00  0.00      PROA N  
ATOM   1863  N   PRO A 229     107.538  84.808  71.037  0.00  0.00      PROA N  
ATOM   1864  CA  PRO A 229     108.366  84.680  69.837  0.00  0.00      PROA C  
ATOM   1865  C   PRO A 229     109.542  85.642  69.813  0.00  0.00      PROA C  
ATOM   1866  O   PRO A 229     110.575  85.316  69.224  0.00  0.00      PROA O  
ATOM   1867  CB  PRO A 229     107.397  84.966  68.677  0.00  0.00      PROA C  
ATOM   1868  CG  PRO A 229     106.045  84.498  69.217  0.00  0.00      PROA C  
ATOM   1869  CD  PRO A 229     106.112  84.909  70.689  0.00  0.00      PROA C  
ATOM   1870  N   GLU A 230     109.385  86.851  70.386  0.00  0.00      PROA N  
ATOM   1871  CA  GLU A 230     110.392  87.902  70.356  0.00  0.00      PROA C  
ATOM   1872  C   GLU A 230     111.729  87.563  71.018  0.00  0.00      PROA C  
ATOM   1873  O   GLU A 230     112.793  87.843  70.465  0.00  0.00      PROA O  
ATOM   1874  CB  GLU A 230     109.841  89.215  70.977  0.00  0.00      PROA C  
ATOM   1875  CG  GLU A 230     108.643  89.831  70.205  0.00  0.00      PROA C  
ATOM   1876  CD  GLU A 230     109.004  90.232  68.778  0.00  0.00      PROA C  
ATOM   1877  OE1 GLU A 230     109.882  91.118  68.595  0.00  0.00      PROA O  
ATOM   1878  OE2 GLU A 230     108.402  89.683  67.816  0.00  0.00      PROA O1-
ATOM   1879  N   VAL A 231     111.707  86.939  72.214  0.00  0.00      PROA N  
ATOM   1880  CA  VAL A 231     112.907  86.653  72.992  0.00  0.00      PROA C  
ATOM   1881  C   VAL A 231     112.849  85.219  73.528  0.00  0.00      PROA C  
ATOM   1882  O   VAL A 231     111.782  84.788  73.972  0.00  0.00      PROA O  
ATOM   1883  CB  VAL A 231     113.163  87.638  74.142  0.00  0.00      PROA C  
ATOM   1884  CG1 VAL A 231     113.533  89.020  73.566  0.00  0.00      PROA C  
ATOM   1885  CG2 VAL A 231     111.947  87.756  75.081  0.00  0.00      PROA C  
ATOM   1886  N   PRO A 232     113.915  84.413  73.499  0.00  0.00      PROA N  
ATOM   1887  CA  PRO A 232     113.958  83.120  74.178  0.00  0.00      PROA C  
ATOM   1888  C   PRO A 232     113.686  83.166  75.679  0.00  0.00      PROA C  
ATOM   1889  O   PRO A 232     114.396  83.868  76.404  0.00  0.00      PROA O  
ATOM   1890  CB  PRO A 232     115.367  82.580  73.871  0.00  0.00      PROA C  
ATOM   1891  CG  PRO A 232     115.720  83.228  72.530  0.00  0.00      PROA C  
ATOM   1892  CD  PRO A 232     115.096  84.619  72.654  0.00  0.00      PROA C  
ATOM   1893  N   CYS A 233     112.699  82.386  76.168  0.00  0.00      PROA N  
ATOM   1894  CA  CYS A 233     112.467  82.128  77.584  0.00  0.00      PROA C  
ATOM   1895  C   CYS A 233     112.357  83.332  78.544  0.00  0.00      PROA C  
ATOM   1896  O   CYS A 233     113.114  83.396  79.521  0.00  0.00      PROA O  
ATOM   1897  CB  CYS A 233     113.538  81.133  78.100  0.00  0.00      PROA C  
ATOM   1898  SG  CYS A 233     113.388  79.488  77.352  0.00  0.00      PROA S  
ATOM   1899  N   PRO A 234     111.461  84.307  78.361  0.00  0.00      PROA N  
ATOM   1900  CA  PRO A 234     111.399  85.486  79.218  0.00  0.00      PROA C  
ATOM   1901  C   PRO A 234     110.798  85.197  80.587  0.00  0.00      PROA C  
ATOM   1902  O   PRO A 234     111.291  85.726  81.585  0.00  0.00      PROA O  
ATOM   1903  CB  PRO A 234     110.534  86.479  78.419  0.00  0.00      PROA C  
ATOM   1904  CG  PRO A 234     109.641  85.601  77.533  0.00  0.00      PROA C  
ATOM   1905  CD  PRO A 234     110.515  84.380  77.244  0.00  0.00      PROA C  
ATOM   1906  N   TYR A 235     109.708  84.410  80.657  0.00  0.00      PROA N  
ATOM   1907  CA  TYR A 235     108.893  84.282  81.853  0.00  0.00      PROA C  
ATOM   1908  C   TYR A 235     109.249  83.018  82.627  0.00  0.00      PROA C  
ATOM   1909  O   TYR A 235     109.820  83.076  83.720  0.00  0.00      PROA O  
ATOM   1910  CB  TYR A 235     107.376  84.274  81.500  0.00  0.00      PROA C  
ATOM   1911  CG  TYR A 235     106.982  85.526  80.758  0.00  0.00      PROA C  
ATOM   1912  CD1 TYR A 235     107.126  86.788  81.360  0.00  0.00      PROA C  
ATOM   1913  CD2 TYR A 235     106.423  85.454  79.469  0.00  0.00      PROA C  
ATOM   1914  CE1 TYR A 235     106.737  87.954  80.684  0.00  0.00      PROA C  
ATOM   1915  CE2 TYR A 235     106.040  86.616  78.786  0.00  0.00      PROA C  
ATOM   1916  CZ  TYR A 235     106.194  87.866  79.395  0.00  0.00      PROA C  
ATOM   1917  OH  TYR A 235     105.792  89.032  78.710  0.00  0.00      PROA O  
ATOM   1918  N   ASP A 236     108.936  81.844  82.053  0.00  0.00      PROA N  
ATOM   1919  CA  ASP A 236     109.079  80.553  82.689  0.00  0.00      PROA C  
ATOM   1920  C   ASP A 236     110.134  79.781  81.909  0.00  0.00      PROA C  
ATOM   1921  O   ASP A 236     110.217  79.920  80.689  0.00  0.00      PROA O  
ATOM   1922  CB  ASP A 236     107.740  79.764  82.652  0.00  0.00      PROA C  
ATOM   1923  CG  ASP A 236     106.590  80.513  83.319  0.00  0.00      PROA C  
ATOM   1924  OD1 ASP A 236     106.806  81.354  84.229  0.00  0.00      PROA O  
ATOM   1925  OD2 ASP A 236     105.420  80.160  83.003  0.00  0.00      PROA O1-
ATOM   1926  N   TYR A 237     110.991  78.975  82.571  0.00  0.00      PROA N  
ATOM   1927  CA  TYR A 237     112.023  78.259  81.841  0.00  0.00      PROA C  
ATOM   1928  C   TYR A 237     112.559  77.054  82.599  0.00  0.00      PROA C  
ATOM   1929  O   TYR A 237     112.498  76.982  83.828  0.00  0.00      PROA O  
ATOM   1930  CB  TYR A 237     113.211  79.183  81.423  0.00  0.00      PROA C  
ATOM   1931  CG  TYR A 237     114.072  79.670  82.567  0.00  0.00      PROA C  
ATOM   1932  CD1 TYR A 237     113.734  80.833  83.278  0.00  0.00      PROA C  
ATOM   1933  CD2 TYR A 237     115.261  78.995  82.895  0.00  0.00      PROA C  
ATOM   1934  CE1 TYR A 237     114.550  81.295  84.323  0.00  0.00      PROA C  
ATOM   1935  CE2 TYR A 237     116.074  79.450  83.941  0.00  0.00      PROA C  
ATOM   1936  CZ  TYR A 237     115.717  80.596  84.657  0.00  0.00      PROA C  
ATOM   1937  OH  TYR A 237     116.547  81.047  85.706  0.00  0.00      PROA O  
ATOM   1938  N   ILE A 238     113.133  76.093  81.846  0.00  0.00      PROA N  
ATOM   1939  CA  ILE A 238     113.887  74.969  82.377  0.00  0.00      PROA C  
ATOM   1940  C   ILE A 238     115.335  75.145  81.942  0.00  0.00      PROA C  
ATOM   1941  O   ILE A 238     115.617  75.331  80.757  0.00  0.00      PROA O  
ATOM   1942  CB  ILE A 238     113.397  73.605  81.869  0.00  0.00      PROA C  
ATOM   1943  CG1 ILE A 238     111.880  73.396  82.100  0.00  0.00      PROA C  
ATOM   1944  CG2 ILE A 238     114.221  72.471  82.528  0.00  0.00      PROA C  
ATOM   1945  CD  ILE A 238     111.318  72.210  81.308  0.00  0.00      PROA C  
ATOM   1946  N   LYS A 239     116.302  75.088  82.874  0.00  0.00      PROA N  
ATOM   1947  CA  LYS A 239     117.711  74.975  82.541  0.00  0.00      PROA C  
ATOM   1948  C   LYS A 239     118.257  73.723  83.208  0.00  0.00      PROA C  
ATOM   1949  O   LYS A 239     117.852  73.333  84.305  0.00  0.00      PROA O  
ATOM   1950  CB  LYS A 239     118.565  76.218  82.914  0.00  0.00      PROA C  
ATOM   1951  CG  LYS A 239     118.687  76.511  84.418  0.00  0.00      PROA C  
ATOM   1952  CD  LYS A 239     119.665  77.662  84.726  0.00  0.00      PROA C  
ATOM   1953  CE  LYS A 239     119.794  77.960  86.231  0.00  0.00      PROA C  
ATOM   1954  NZ  LYS A 239     120.807  79.015  86.485  0.00  0.00      PROA N1+
ATOM   1955  N   ILE A 240     119.182  73.032  82.527  0.00  0.00      PROA N  
ATOM   1956  CA  ILE A 240     119.758  71.785  83.000  0.00  0.00      PROA C  
ATOM   1957  C   ILE A 240     121.255  71.983  83.033  0.00  0.00      PROA C  
ATOM   1958  O   ILE A 240     121.839  72.405  82.039  0.00  0.00      PROA O  
ATOM   1959  CB  ILE A 240     119.398  70.601  82.094  0.00  0.00      PROA C  
ATOM   1960  CG1 ILE A 240     117.857  70.421  82.020  0.00  0.00      PROA C  
ATOM   1961  CG2 ILE A 240     120.147  69.329  82.559  0.00  0.00      PROA C  
ATOM   1962  CD  ILE A 240     117.398  69.324  81.052  0.00  0.00      PROA C  
ATOM   1963  N   LYS A 241     121.945  71.704  84.155  0.00  0.00      PROA N  
ATOM   1964  CA  LYS A 241     123.396  71.733  84.155  0.00  0.00      PROA C  
ATOM   1965  C   LYS A 241     123.966  70.371  84.502  0.00  0.00      PROA C  
ATOM   1966  O   LYS A 241     123.508  69.658  85.401  0.00  0.00      PROA O  
ATOM   1967  CB  LYS A 241     124.040  72.854  85.013  0.00  0.00      PROA C  
ATOM   1968  CG  LYS A 241     123.863  72.739  86.534  0.00  0.00      PROA C  
ATOM   1969  CD  LYS A 241     124.602  73.847  87.318  0.00  0.00      PROA C  
ATOM   1970  CE  LYS A 241     126.125  73.889  87.080  0.00  0.00      PROA C  
ATOM   1971  NZ  LYS A 241     126.776  74.895  87.957  0.00  0.00      PROA N1+
ATOM   1972  N   ALA A 242     124.987  69.980  83.726  0.00  0.00      PROA N  
ATOM   1973  CA  ALA A 242     125.685  68.728  83.843  0.00  0.00      PROA C  
ATOM   1974  C   ALA A 242     127.172  69.016  83.801  0.00  0.00      PROA C  
ATOM   1975  O   ALA A 242     127.695  69.523  82.805  0.00  0.00      PROA O  
ATOM   1976  CB  ALA A 242     125.322  67.825  82.657  0.00  0.00      PROA C  
ATOM   1977  N   GLY A 243     127.909  68.718  84.895  0.00  0.00      PROA N  
ATOM   1978  CA  GLY A 243     129.290  69.181  85.061  0.00  0.00      PROA C  
ATOM   1979  C   GLY A 243     129.447  70.682  84.905  0.00  0.00      PROA C  
ATOM   1980  O   GLY A 243     128.714  71.472  85.502  0.00  0.00      PROA O  
ATOM   1981  N   SER A 244     130.419  71.119  84.085  0.00  0.00      PROA N  
ATOM   1982  CA  SER A 244     130.643  72.533  83.796  0.00  0.00      PROA C  
ATOM   1983  C   SER A 244     129.633  73.135  82.824  0.00  0.00      PROA C  
ATOM   1984  O   SER A 244     129.458  74.354  82.775  0.00  0.00      PROA O  
ATOM   1985  CB  SER A 244     132.054  72.780  83.185  0.00  0.00      PROA C  
ATOM   1986  OG  SER A 244     133.092  72.323  84.060  0.00  0.00      PROA O  
ATOM   1987  N   LYS A 245     128.937  72.309  82.016  0.00  0.00      PROA N  
ATOM   1988  CA  LYS A 245     128.056  72.785  80.962  0.00  0.00      PROA C  
ATOM   1989  C   LYS A 245     126.622  73.017  81.429  0.00  0.00      PROA C  
ATOM   1990  O   LYS A 245     126.052  72.251  82.209  0.00  0.00      PROA O  
ATOM   1991  CB  LYS A 245     128.066  71.827  79.737  0.00  0.00      PROA C  
ATOM   1992  CG  LYS A 245     127.227  72.313  78.538  0.00  0.00      PROA C  
ATOM   1993  CD  LYS A 245     127.413  71.445  77.278  0.00  0.00      PROA C  
ATOM   1994  CE  LYS A 245     126.931  72.093  75.966  0.00  0.00      PROA C  
ATOM   1995  NZ  LYS A 245     125.477  72.398  75.999  0.00  0.00      PROA N1+
ATOM   1996  N   VAL A 246     125.992  74.099  80.927  0.00  0.00      PROA N  
ATOM   1997  CA  VAL A 246     124.585  74.394  81.132  0.00  0.00      PROA C  
ATOM   1998  C   VAL A 246     123.862  74.296  79.792  0.00  0.00      PROA C  
ATOM   1999  O   VAL A 246     124.362  74.688  78.735  0.00  0.00      PROA O  
ATOM   2000  CB  VAL A 246     124.359  75.735  81.835  0.00  0.00      PROA C  
ATOM   2001  CG1 VAL A 246     124.839  76.928  80.983  0.00  0.00      PROA C  
ATOM   2002  CG2 VAL A 246     122.879  75.897  82.239  0.00  0.00      PROA C  
ATOM   2003  N   TRP A 247     122.669  73.688  79.808  0.00  0.00      PROA N  
ATOM   2004  CA  TRP A 247     121.812  73.429  78.676  0.00  0.00      PROA C  
ATOM   2005  C   TRP A 247     120.553  74.276  78.800  0.00  0.00      PROA C  
ATOM   2006  O   TRP A 247     120.123  74.651  79.894  0.00  0.00      PROA O  
ATOM   2007  CB  TRP A 247     121.393  71.933  78.622  0.00  0.00      PROA C  
ATOM   2008  CG  TRP A 247     122.509  70.939  78.509  0.00  0.00      PROA C  
ATOM   2009  CD1 TRP A 247     123.320  70.486  79.521  0.00  0.00      PROA C  
ATOM   2010  CD2 TRP A 247     122.882  70.206  77.330  0.00  0.00      PROA C  
ATOM   2011  CE2 TRP A 247     123.936  69.337  77.703  0.00  0.00      PROA C  
ATOM   2012  CE3 TRP A 247     122.424  70.205  76.010  0.00  0.00      PROA C  
ATOM   2013  NE1 TRP A 247     124.185  69.535  79.027  0.00  0.00      PROA N  
ATOM   2014  CZ2 TRP A 247     124.540  68.487  76.789  0.00  0.00      PROA C  
ATOM   2015  CZ3 TRP A 247     123.026  69.337  75.093  0.00  0.00      PROA C  
ATOM   2016  CH2 TRP A 247     124.066  68.494  75.475  0.00  0.00      PROA C  
ATOM   2017  N   GLY A 248     119.922  74.597  77.650  0.00  0.00      PROA N  
ATOM   2018  CA  GLY A 248     118.783  75.505  77.592  0.00  0.00      PROA C  
ATOM   2019  C   GLY A 248     119.189  76.956  77.752  0.00  0.00      PROA C  
ATOM   2020  O   GLY A 248     120.286  77.325  77.322  0.00  0.00      PROA O  
ATOM   2021  N   PRO A 249     118.381  77.825  78.348  0.00  0.00      PROA N  
ATOM   2022  CA  PRO A 249     116.959  77.674  78.663  0.00  0.00      PROA C  
ATOM   2023  C   PRO A 249     116.061  76.975  77.638  0.00  0.00      PROA C  
ATOM   2024  O   PRO A 249     116.180  77.230  76.439  0.00  0.00      PROA O  
ATOM   2025  CB  PRO A 249     116.517  79.111  78.975  0.00  0.00      PROA C  
ATOM   2026  CG  PRO A 249     117.769  79.756  79.569  0.00  0.00      PROA C  
ATOM   2027  CD  PRO A 249     118.877  79.158  78.705  0.00  0.00      PROA C  
ATOM   2028  N   PHE A 250     115.157  76.091  78.100  0.00  0.00      PROA N  
ATOM   2029  CA  PHE A 250     114.208  75.359  77.277  0.00  0.00      PROA C  
ATOM   2030  C   PHE A 250     112.778  75.778  77.605  0.00  0.00      PROA C  
ATOM   2031  O   PHE A 250     112.380  75.825  78.772  0.00  0.00      PROA O  
ATOM   2032  CB  PHE A 250     114.313  73.823  77.485  0.00  0.00      PROA C  
ATOM   2033  CG  PHE A 250     115.671  73.289  77.108  0.00  0.00      PROA C  
ATOM   2034  CD1 PHE A 250     116.176  73.483  75.811  0.00  0.00      PROA C  
ATOM   2035  CD2 PHE A 250     116.407  72.501  78.011  0.00  0.00      PROA C  
ATOM   2036  CE1 PHE A 250     117.387  72.898  75.419  0.00  0.00      PROA C  
ATOM   2037  CE2 PHE A 250     117.616  71.909  77.622  0.00  0.00      PROA C  
ATOM   2038  CZ  PHE A 250     118.102  72.103  76.323  0.00  0.00      PROA C  
ATOM   2039  N   CYS A 251     111.983  76.103  76.558  0.00  0.00      PROA N  
ATOM   2040  CA  CYS A 251     110.652  76.683  76.681  0.00  0.00      PROA C  
ATOM   2041  C   CYS A 251     109.802  76.316  75.466  0.00  0.00      PROA C  
ATOM   2042  O   CYS A 251     110.294  75.741  74.493  0.00  0.00      PROA O  
ATOM   2043  CB  CYS A 251     110.672  78.237  76.782  0.00  0.00      PROA C  
ATOM   2044  SG  CYS A 251     111.666  78.826  78.175  0.00  0.00      PROA S  
ATOM   2045  N   GLY A 252     108.491  76.647  75.494  0.00  0.00      PROA N  
ATOM   2046  CA  GLY A 252     107.573  76.474  74.370  0.00  0.00      PROA C  
ATOM   2047  C   GLY A 252     106.748  75.215  74.439  0.00  0.00      PROA C  
ATOM   2048  O   GLY A 252     106.696  74.525  75.457  0.00  0.00      PROA O  
ATOM   2049  N   GLU A 253     106.039  74.905  73.334  0.00  0.00      PROA N  
ATOM   2050  CA  GLU A 253     105.209  73.716  73.218  0.00  0.00      PROA C  
ATOM   2051  C   GLU A 253     105.990  72.480  72.772  0.00  0.00      PROA C  
ATOM   2052  O   GLU A 253     105.549  71.341  72.938  0.00  0.00      PROA O  
ATOM   2053  CB  GLU A 253     104.045  73.939  72.211  0.00  0.00      PROA C  
ATOM   2054  CG  GLU A 253     103.026  75.031  72.633  0.00  0.00      PROA C  
ATOM   2055  CD  GLU A 253     103.369  76.422  72.105  0.00  0.00      PROA C  
ATOM   2056  OE1 GLU A 253     103.557  77.363  72.922  0.00  0.00      PROA O  
ATOM   2057  OE2 GLU A 253     103.430  76.602  70.859  0.00  0.00      PROA O1-
ATOM   2058  N   LYS A 254     107.189  72.666  72.188  0.00  0.00      PROA N  
ATOM   2059  CA  LYS A 254     108.003  71.573  71.691  0.00  0.00      PROA C  
ATOM   2060  C   LYS A 254     109.138  71.266  72.656  0.00  0.00      PROA C  
ATOM   2061  O   LYS A 254     109.951  72.130  72.994  0.00  0.00      PROA O  
ATOM   2062  CB  LYS A 254     108.550  71.879  70.271  0.00  0.00      PROA C  
ATOM   2063  CG  LYS A 254     109.491  70.815  69.670  0.00  0.00      PROA C  
ATOM   2064  CD  LYS A 254     108.837  69.429  69.492  0.00  0.00      PROA C  
ATOM   2065  CE  LYS A 254     109.800  68.381  68.905  0.00  0.00      PROA C  
ATOM   2066  NZ  LYS A 254     109.116  67.078  68.710  0.00  0.00      PROA N1+
ATOM   2067  N   SER A 255     109.215  70.007  73.139  0.00  0.00      PROA N  
ATOM   2068  CA  SER A 255     110.300  69.531  73.991  0.00  0.00      PROA C  
ATOM   2069  C   SER A 255     111.668  69.623  73.319  0.00  0.00      PROA C  
ATOM   2070  O   SER A 255     111.753  69.384  72.109  0.00  0.00      PROA O  
ATOM   2071  CB  SER A 255     110.145  68.039  74.405  0.00  0.00      PROA C  
ATOM   2072  OG  SER A 255     108.878  67.794  75.012  0.00  0.00      PROA O  
ATOM   2073  N   PRO A 256     112.770  69.937  74.002  0.00  0.00      PROA N  
ATOM   2074  CA  PRO A 256     114.104  69.632  73.489  0.00  0.00      PROA C  
ATOM   2075  C   PRO A 256     114.307  68.151  73.164  0.00  0.00      PROA C  
ATOM   2076  O   PRO A 256     113.641  67.283  73.736  0.00  0.00      PROA O  
ATOM   2077  CB  PRO A 256     115.041  70.123  74.602  0.00  0.00      PROA C  
ATOM   2078  CG  PRO A 256     114.228  69.920  75.880  0.00  0.00      PROA C  
ATOM   2079  CD  PRO A 256     112.801  70.250  75.438  0.00  0.00      PROA C  
ATOM   2080  N   GLU A 257     115.219  67.840  72.223  0.00  0.00      PROA N  
ATOM   2081  CA  GLU A 257     115.615  66.477  71.906  0.00  0.00      PROA C  
ATOM   2082  C   GLU A 257     116.237  65.784  73.137  0.00  0.00      PROA C  
ATOM   2083  O   GLU A 257     116.978  66.460  73.860  0.00  0.00      PROA O  
ATOM   2084  CB  GLU A 257     116.619  66.500  70.720  0.00  0.00      PROA C  
ATOM   2085  CG  GLU A 257     117.031  65.121  70.136  0.00  0.00      PROA C  
ATOM   2086  CD  GLU A 257     115.952  64.423  69.308  0.00  0.00      PROA C  
ATOM   2087  OE1 GLU A 257     114.827  64.959  69.133  0.00  0.00      PROA O  
ATOM   2088  OE2 GLU A 257     116.237  63.302  68.804  0.00  0.00      PROA O1-
ATOM   2089  N   PRO A 258     115.976  64.509  73.460  0.00  0.00      PROA N  
ATOM   2090  CA  PRO A 258     116.653  63.757  74.519  0.00  0.00      PROA C  
ATOM   2091  C   PRO A 258     118.154  63.970  74.693  0.00  0.00      PROA C  
ATOM   2092  O   PRO A 258     118.894  64.018  73.706  0.00  0.00      PROA O  
ATOM   2093  CB  PRO A 258     116.266  62.300  74.239  0.00  0.00      PROA C  
ATOM   2094  CG  PRO A 258     114.845  62.429  73.685  0.00  0.00      PROA C  
ATOM   2095  CD  PRO A 258     114.920  63.704  72.838  0.00  0.00      PROA C  
ATOM   2096  N   ILE A 259     118.620  64.088  75.949  0.00  0.00      PROA N  
ATOM   2097  CA  ILE A 259     119.996  64.426  76.266  0.00  0.00      PROA C  
ATOM   2098  C   ILE A 259     120.653  63.223  76.922  0.00  0.00      PROA C  
ATOM   2099  O   ILE A 259     120.300  62.803  78.026  0.00  0.00      PROA O  
ATOM   2100  CB  ILE A 259     120.149  65.664  77.162  0.00  0.00      PROA C  
ATOM   2101  CG1 ILE A 259     119.420  66.905  76.582  0.00  0.00      PROA C  
ATOM   2102  CG2 ILE A 259     121.655  65.981  77.341  0.00  0.00      PROA C  
ATOM   2103  CD  ILE A 259     118.004  67.120  77.134  0.00  0.00      PROA C  
ATOM   2104  N   SER A 260     121.652  62.620  76.245  0.00  0.00      PROA N  
ATOM   2105  CA  SER A 260     122.475  61.570  76.830  0.00  0.00      PROA C  
ATOM   2106  C   SER A 260     123.683  62.225  77.468  0.00  0.00      PROA C  
ATOM   2107  O   SER A 260     124.435  62.950  76.813  0.00  0.00      PROA O  
ATOM   2108  CB  SER A 260     122.930  60.510  75.789  0.00  0.00      PROA C  
ATOM   2109  OG  SER A 260     123.592  59.395  76.401  0.00  0.00      PROA O  
ATOM   2110  N   THR A 261     123.879  62.021  78.783  0.00  0.00      PROA N  
ATOM   2111  CA  THR A 261     124.822  62.819  79.560  0.00  0.00      PROA C  
ATOM   2112  C   THR A 261     125.877  61.918  80.162  0.00  0.00      PROA C  
ATOM   2113  O   THR A 261     125.586  60.841  80.674  0.00  0.00      PROA O  
ATOM   2114  CB  THR A 261     124.161  63.610  80.686  0.00  0.00      PROA C  
ATOM   2115  CG2 THR A 261     125.046  64.808  81.044  0.00  0.00      PROA C  
ATOM   2116  OG1 THR A 261     122.905  64.139  80.278  0.00  0.00      PROA O  
ATOM   2117  N   GLN A 262     127.160  62.334  80.109  0.00  0.00      PROA N  
ATOM   2118  CA  GLN A 262     128.269  61.552  80.638  0.00  0.00      PROA C  
ATOM   2119  C   GLN A 262     128.363  61.583  82.166  0.00  0.00      PROA C  
ATOM   2120  O   GLN A 262     128.938  60.700  82.801  0.00  0.00      PROA O  
ATOM   2121  CB  GLN A 262     129.625  62.018  80.027  0.00  0.00      PROA C  
ATOM   2122  CG  GLN A 262     129.889  61.593  78.553  0.00  0.00      PROA C  
ATOM   2123  CD  GLN A 262     128.800  61.987  77.551  0.00  0.00      PROA C  
ATOM   2124  NE2 GLN A 262     128.660  63.310  77.301  0.00  0.00      PROA N  
ATOM   2125  OE1 GLN A 262     128.091  61.146  76.990  0.00  0.00      PROA O  
ATOM   2126  N   SER A 263     127.797  62.632  82.790  0.00  0.00      PROA N  
ATOM   2127  CA  SER A 263     127.820  62.870  84.227  0.00  0.00      PROA C  
ATOM   2128  C   SER A 263     126.898  61.973  85.053  0.00  0.00      PROA C  
ATOM   2129  O   SER A 263     125.838  61.529  84.606  0.00  0.00      PROA O  
ATOM   2130  CB  SER A 263     127.474  64.349  84.573  0.00  0.00      PROA C  
ATOM   2131  OG  SER A 263     128.310  65.257  83.847  0.00  0.00      PROA O  
ATOM   2132  N   HIS A 264     127.285  61.728  86.326  0.00  0.00      PROA N  
ATOM   2133  CA  HIS A 264     126.470  61.010  87.301  0.00  0.00      PROA C  
ATOM   2134  C   HIS A 264     125.647  61.968  88.165  0.00  0.00      PROA C  
ATOM   2135  O   HIS A 264     124.804  61.551  88.959  0.00  0.00      PROA O  
ATOM   2136  CB  HIS A 264     127.390  60.199  88.258  0.00  0.00      PROA C  
ATOM   2137  CG  HIS A 264     128.319  61.056  89.090  0.00  0.00      PROA C  
ATOM   2138  CD2 HIS A 264     128.088  61.708  90.266  0.00  0.00      PROA C  
ATOM   2139  ND1 HIS A 264     129.666  61.219  88.835  0.00  0.00      PROA N  
ATOM   2140  CE1 HIS A 264     130.179  61.976  89.837  0.00  0.00      PROA C  
ATOM   2141  NE2 HIS A 264     129.257  62.301  90.729  0.00  0.00      PROA N  
ATOM   2142  N   SER A 265     125.877  63.290  88.025  0.00  0.00      PROA N  
ATOM   2143  CA  SER A 265     125.200  64.327  88.788  0.00  0.00      PROA C  
ATOM   2144  C   SER A 265     124.596  65.344  87.833  0.00  0.00      PROA C  
ATOM   2145  O   SER A 265     125.310  65.971  87.045  0.00  0.00      PROA O  
ATOM   2146  CB  SER A 265     126.158  65.055  89.776  0.00  0.00      PROA C  
ATOM   2147  OG  SER A 265     125.507  66.066  90.554  0.00  0.00      PROA O  
ATOM   2148  N   ILE A 266     123.262  65.516  87.876  0.00  0.00      PROA N  
ATOM   2149  CA  ILE A 266     122.522  66.460  87.050  0.00  0.00      PROA C  
ATOM   2150  C   ILE A 266     121.703  67.365  87.947  0.00  0.00      PROA C  
ATOM   2151  O   ILE A 266     121.011  66.901  88.857  0.00  0.00      PROA O  
ATOM   2152  CB  ILE A 266     121.552  65.800  86.066  0.00  0.00      PROA C  
ATOM   2153  CG1 ILE A 266     122.254  64.784  85.144  0.00  0.00      PROA C  
ATOM   2154  CG2 ILE A 266     120.802  66.857  85.223  0.00  0.00      PROA C  
ATOM   2155  CD  ILE A 266     123.369  65.352  84.267  0.00  0.00      PROA C  
ATOM   2156  N   GLN A 267     121.738  68.687  87.694  0.00  0.00      PROA N  
ATOM   2157  CA  GLN A 267     120.854  69.632  88.343  0.00  0.00      PROA C  
ATOM   2158  C   GLN A 267     119.881  70.223  87.329  0.00  0.00      PROA C  
ATOM   2159  O   GLN A 267     120.270  70.807  86.316  0.00  0.00      PROA O  
ATOM   2160  CB  GLN A 267     121.599  70.761  89.108  0.00  0.00      PROA C  
ATOM   2161  CG  GLN A 267     122.316  70.316  90.412  0.00  0.00      PROA C  
ATOM   2162  CD  GLN A 267     123.514  69.386  90.173  0.00  0.00      PROA C  
ATOM   2163  NE2 GLN A 267     123.468  68.165  90.749  0.00  0.00      PROA N  
ATOM   2164  OE1 GLN A 267     124.490  69.747  89.508  0.00  0.00      PROA O  
ATOM   2165  N   ILE A 268     118.574  70.072  87.598  0.00  0.00      PROA N  
ATOM   2166  CA  ILE A 268     117.487  70.607  86.800  0.00  0.00      PROA C  
ATOM   2167  C   ILE A 268     116.948  71.810  87.561  0.00  0.00      PROA C  
ATOM   2168  O   ILE A 268     116.614  71.703  88.741  0.00  0.00      PROA O  
ATOM   2169  CB  ILE A 268     116.326  69.615  86.618  0.00  0.00      PROA C  
ATOM   2170  CG1 ILE A 268     116.767  68.181  86.221  0.00  0.00      PROA C  
ATOM   2171  CG2 ILE A 268     115.287  70.199  85.632  0.00  0.00      PROA C  
ATOM   2172  CD  ILE A 268     117.406  68.069  84.838  0.00  0.00      PROA C  
ATOM   2173  N   LEU A 269     116.846  72.986  86.922  0.00  0.00      PROA N  
ATOM   2174  CA  LEU A 269     116.223  74.149  87.523  0.00  0.00      PROA C  
ATOM   2175  C   LEU A 269     115.039  74.547  86.667  0.00  0.00      PROA C  
ATOM   2176  O   LEU A 269     115.166  74.818  85.473  0.00  0.00      PROA O  
ATOM   2177  CB  LEU A 269     117.235  75.313  87.701  0.00  0.00      PROA C  
ATOM   2178  CG  LEU A 269     116.739  76.636  88.352  0.00  0.00      PROA C  
ATOM   2179  CD1 LEU A 269     115.984  77.576  87.395  0.00  0.00      PROA C  
ATOM   2180  CD2 LEU A 269     115.927  76.406  89.633  0.00  0.00      PROA C  
ATOM   2181  N   PHE A 270     113.844  74.581  87.277  0.00  0.00      PROA N  
ATOM   2182  CA  PHE A 270     112.622  75.045  86.663  0.00  0.00      PROA C  
ATOM   2183  C   PHE A 270     112.144  76.296  87.390  0.00  0.00      PROA C  
ATOM   2184  O   PHE A 270     112.075  76.340  88.619  0.00  0.00      PROA O  
ATOM   2185  CB  PHE A 270     111.544  73.919  86.613  0.00  0.00      PROA C  
ATOM   2186  CG  PHE A 270     110.185  74.408  86.167  0.00  0.00      PROA C  
ATOM   2187  CD1 PHE A 270     110.040  75.017  84.911  0.00  0.00      PROA C  
ATOM   2188  CD2 PHE A 270     109.056  74.288  86.998  0.00  0.00      PROA C  
ATOM   2189  CE1 PHE A 270     108.807  75.539  84.505  0.00  0.00      PROA C  
ATOM   2190  CE2 PHE A 270     107.815  74.797  86.589  0.00  0.00      PROA C  
ATOM   2191  CZ  PHE A 270     107.693  75.426  85.344  0.00  0.00      PROA C  
ATOM   2192  N   ARG A 271     111.835  77.360  86.635  0.00  0.00      PROA N  
ATOM   2193  CA  ARG A 271     111.402  78.630  87.170  0.00  0.00      PROA C  
ATOM   2194  C   ARG A 271     110.038  78.993  86.598  0.00  0.00      PROA C  
ATOM   2195  O   ARG A 271     109.839  78.963  85.383  0.00  0.00      PROA O  
ATOM   2196  CB  ARG A 271     112.423  79.726  86.771  0.00  0.00      PROA C  
ATOM   2197  CG  ARG A 271     112.185  81.118  87.398  0.00  0.00      PROA C  
ATOM   2198  CD  ARG A 271     112.362  81.192  88.923  0.00  0.00      PROA C  
ATOM   2199  NE  ARG A 271     113.783  80.825  89.242  0.00  0.00      PROA N  
ATOM   2200  CZ  ARG A 271     114.817  81.656  89.198  0.00  0.00      PROA C  
ATOM   2201  NH1 ARG A 271     114.709  82.918  88.851  0.00  0.00      PROA N1+
ATOM   2202  NH2 ARG A 271     116.015  81.208  89.515  0.00  0.00      PROA N  
ATOM   2203  N   SER A 272     109.069  79.359  87.465  0.00  0.00      PROA N  
ATOM   2204  CA  SER A 272     107.780  79.907  87.063  0.00  0.00      PROA C  
ATOM   2205  C   SER A 272     107.596  81.312  87.623  0.00  0.00      PROA C  
ATOM   2206  O   SER A 272     107.961  81.613  88.763  0.00  0.00      PROA O  
ATOM   2207  CB  SER A 272     106.543  79.040  87.463  0.00  0.00      PROA C  
ATOM   2208  OG  SER A 272     106.351  78.923  88.879  0.00  0.00      PROA O  
ATOM   2209  N   ASP A 273     107.042  82.231  86.815  0.00  0.00      PROA N  
ATOM   2210  CA  ASP A 273     106.676  83.581  87.206  0.00  0.00      PROA C  
ATOM   2211  C   ASP A 273     105.227  83.648  87.734  0.00  0.00      PROA C  
ATOM   2212  O   ASP A 273     104.567  82.633  87.964  0.00  0.00      PROA O  
ATOM   2213  CB  ASP A 273     107.135  84.626  86.122  0.00  0.00      PROA C  
ATOM   2214  CG  ASP A 273     106.088  85.396  85.316  0.00  0.00      PROA C  
ATOM   2215  OD1 ASP A 273     104.982  84.878  85.026  0.00  0.00      PROA O  
ATOM   2216  OD2 ASP A 273     106.424  86.538  84.893  0.00  0.00      PROA O1-
ATOM   2217  N   ASN A 274     104.729  84.868  88.035  0.00  0.00      PROA N  
ATOM   2218  CA  ASN A 274     103.441  85.132  88.653  0.00  0.00      PROA C  
ATOM   2219  C   ASN A 274     102.215  84.822  87.771  0.00  0.00      PROA C  
ATOM   2220  O   ASN A 274     101.108  84.654  88.285  0.00  0.00      PROA O  
ATOM   2221  CB  ASN A 274     103.452  86.616  89.143  0.00  0.00      PROA C  
ATOM   2222  CG  ASN A 274     102.205  87.041  89.926  0.00  0.00      PROA C  
ATOM   2223  ND2 ASN A 274     101.297  87.800  89.271  0.00  0.00      PROA N  
ATOM   2224  OD1 ASN A 274     102.067  86.760  91.120  0.00  0.00      PROA O  
ATOM   2225  N   SER A 275     102.363  84.724  86.437  0.00  0.00      PROA N  
ATOM   2226  CA  SER A 275     101.248  84.499  85.516  0.00  0.00      PROA C  
ATOM   2227  C   SER A 275     101.415  83.229  84.688  0.00  0.00      PROA C  
ATOM   2228  O   SER A 275     102.443  82.553  84.720  0.00  0.00      PROA O  
ATOM   2229  CB  SER A 275     100.959  85.714  84.573  0.00  0.00      PROA C  
ATOM   2230  OG  SER A 275     102.081  86.089  83.764  0.00  0.00      PROA O  
ATOM   2231  N   GLY A 276     100.354  82.852  83.935  0.00  0.00      PROA N  
ATOM   2232  CA  GLY A 276     100.352  81.701  83.033  0.00  0.00      PROA C  
ATOM   2233  C   GLY A 276      99.653  80.493  83.605  0.00  0.00      PROA C  
ATOM   2234  O   GLY A 276      99.821  80.126  84.766  0.00  0.00      PROA O  
ATOM   2235  N   GLU A 277      98.844  79.824  82.759  0.00  0.00      PROA N  
ATOM   2236  CA  GLU A 277      98.002  78.698  83.141  0.00  0.00      PROA C  
ATOM   2237  C   GLU A 277      98.498  77.415  82.477  0.00  0.00      PROA C  
ATOM   2238  O   GLU A 277      97.789  76.419  82.358  0.00  0.00      PROA O  
ATOM   2239  CB  GLU A 277      96.534  78.974  82.711  0.00  0.00      PROA C  
ATOM   2240  CG  GLU A 277      95.884  80.210  83.390  0.00  0.00      PROA C  
ATOM   2241  CD  GLU A 277      95.765  80.077  84.905  0.00  0.00      PROA C  
ATOM   2242  OE1 GLU A 277      96.326  80.935  85.641  0.00  0.00      PROA O  
ATOM   2243  OE2 GLU A 277      95.084  79.130  85.384  0.00  0.00      PROA O1-
ATOM   2244  N   ASN A 278      99.750  77.428  81.988  0.00  0.00      PROA N  
ATOM   2245  CA  ASN A 278     100.381  76.344  81.250  0.00  0.00      PROA C  
ATOM   2246  C   ASN A 278     100.544  75.046  82.046  0.00  0.00      PROA C  
ATOM   2247  O   ASN A 278     100.842  75.046  83.241  0.00  0.00      PROA O  
ATOM   2248  CB  ASN A 278     101.737  76.782  80.648  0.00  0.00      PROA C  
ATOM   2249  CG  ASN A 278     101.564  78.132  79.962  0.00  0.00      PROA C  
ATOM   2250  ND2 ASN A 278     101.886  79.221  80.700  0.00  0.00      PROA N  
ATOM   2251  OD1 ASN A 278     101.156  78.249  78.804  0.00  0.00      PROA O  
ATOM   2252  N   ARG A 279     100.321  73.896  81.380  0.00  0.00      PROA N  
ATOM   2253  CA  ARG A 279     100.327  72.572  81.979  0.00  0.00      PROA C  
ATOM   2254  C   ARG A 279     101.638  72.095  82.604  0.00  0.00      PROA C  
ATOM   2255  O   ARG A 279     101.640  71.459  83.658  0.00  0.00      PROA O  
ATOM   2256  CB  ARG A 279      99.775  71.528  80.985  0.00  0.00      PROA C  
ATOM   2257  CG  ARG A 279      98.254  71.670  80.757  0.00  0.00      PROA C  
ATOM   2258  CD  ARG A 279      97.682  70.799  79.628  0.00  0.00      PROA C  
ATOM   2259  NE  ARG A 279      97.783  69.365  80.048  0.00  0.00      PROA N  
ATOM   2260  CZ  ARG A 279      97.372  68.351  79.298  0.00  0.00      PROA C  
ATOM   2261  NH1 ARG A 279      96.877  68.521  78.091  0.00  0.00      PROA N1+
ATOM   2262  NH2 ARG A 279      97.455  67.120  79.755  0.00  0.00      PROA N  
ATOM   2263  N   GLY A 280     102.794  72.387  81.971  0.00  0.00      PROA N  
ATOM   2264  CA  GLY A 280     104.100  71.960  82.462  0.00  0.00      PROA C  
ATOM   2265  C   GLY A 280     104.734  70.891  81.620  0.00  0.00      PROA C  
ATOM   2266  O   GLY A 280     104.616  70.877  80.398  0.00  0.00      PROA O  
ATOM   2267  N   TRP A 281     105.496  69.996  82.263  0.00  0.00      PROA N  
ATOM   2268  CA  TRP A 281     106.439  69.144  81.573  0.00  0.00      PROA C  
ATOM   2269  C   TRP A 281     106.691  67.873  82.368  0.00  0.00      PROA C  
ATOM   2270  O   TRP A 281     106.523  67.823  83.589  0.00  0.00      PROA O  
ATOM   2271  CB  TRP A 281     107.781  69.902  81.350  0.00  0.00      PROA C  
ATOM   2272  CG  TRP A 281     108.410  70.455  82.597  0.00  0.00      PROA C  
ATOM   2273  CD1 TRP A 281     108.066  71.627  83.219  0.00  0.00      PROA C  
ATOM   2274  CD2 TRP A 281     109.447  69.861  83.397  0.00  0.00      PROA C  
ATOM   2275  CE2 TRP A 281     109.679  70.748  84.478  0.00  0.00      PROA C  
ATOM   2276  CE3 TRP A 281     110.189  68.681  83.303  0.00  0.00      PROA C  
ATOM   2277  NE1 TRP A 281     108.833  71.803  84.341  0.00  0.00      PROA N  
ATOM   2278  CZ2 TRP A 281     110.615  70.475  85.457  0.00  0.00      PROA C  
ATOM   2279  CZ3 TRP A 281     111.150  68.425  84.285  0.00  0.00      PROA C  
ATOM   2280  CH2 TRP A 281     111.358  69.300  85.345  0.00  0.00      PROA C  
ATOM   2281  N   ARG A 282     107.111  66.806  81.674  0.00  0.00      PROA N  
ATOM   2282  CA  ARG A 282     107.409  65.520  82.260  0.00  0.00      PROA C  
ATOM   2283  C   ARG A 282     108.604  64.934  81.521  0.00  0.00      PROA C  
ATOM   2284  O   ARG A 282     108.696  65.005  80.291  0.00  0.00      PROA O  
ATOM   2285  CB  ARG A 282     106.187  64.572  82.119  0.00  0.00      PROA C  
ATOM   2286  CG  ARG A 282     106.350  63.151  82.702  0.00  0.00      PROA C  
ATOM   2287  CD  ARG A 282     105.248  62.196  82.218  0.00  0.00      PROA C  
ATOM   2288  NE  ARG A 282     105.491  60.850  82.830  0.00  0.00      PROA N  
ATOM   2289  CZ  ARG A 282     105.043  59.711  82.318  0.00  0.00      PROA C  
ATOM   2290  NH1 ARG A 282     104.243  59.652  81.281  0.00  0.00      PROA N1+
ATOM   2291  NH2 ARG A 282     105.389  58.566  82.874  0.00  0.00      PROA N  
ATOM   2292  N   LEU A 283     109.568  64.351  82.255  0.00  0.00      PROA N  
ATOM   2293  CA  LEU A 283     110.676  63.665  81.635  0.00  0.00      PROA C  
ATOM   2294  C   LEU A 283     111.055  62.467  82.490  0.00  0.00      PROA C  
ATOM   2295  O   LEU A 283     110.827  62.410  83.704  0.00  0.00      PROA O  
ATOM   2296  CB  LEU A 283     111.837  64.643  81.253  0.00  0.00      PROA C  
ATOM   2297  CG  LEU A 283     113.082  64.869  82.144  0.00  0.00      PROA C  
ATOM   2298  CD1 LEU A 283     112.790  64.982  83.635  0.00  0.00      PROA C  
ATOM   2299  CD2 LEU A 283     114.199  63.851  81.891  0.00  0.00      PROA C  
ATOM   2300  N   SER A 284     111.603  61.429  81.851  0.00  0.00      PROA N  
ATOM   2301  CA  SER A 284     112.046  60.216  82.499  0.00  0.00      PROA C  
ATOM   2302  C   SER A 284     113.548  60.132  82.382  0.00  0.00      PROA C  
ATOM   2303  O   SER A 284     114.145  60.391  81.333  0.00  0.00      PROA O  
ATOM   2304  CB  SER A 284     111.388  58.900  81.980  0.00  0.00      PROA C  
ATOM   2305  OG  SER A 284     111.531  58.694  80.573  0.00  0.00      PROA O  
ATOM   2306  N   TYR A 285     114.210  59.804  83.502  0.00  0.00      PROA N  
ATOM   2307  CA  TYR A 285     115.650  59.740  83.567  0.00  0.00      PROA C  
ATOM   2308  C   TYR A 285     116.005  58.286  83.842  0.00  0.00      PROA C  
ATOM   2309  O   TYR A 285     115.347  57.582  84.613  0.00  0.00      PROA O  
ATOM   2310  CB  TYR A 285     116.251  60.742  84.607  0.00  0.00      PROA C  
ATOM   2311  CG  TYR A 285     116.130  60.300  86.044  0.00  0.00      PROA C  
ATOM   2312  CD1 TYR A 285     117.101  59.443  86.587  0.00  0.00      PROA C  
ATOM   2313  CD2 TYR A 285     115.065  60.722  86.857  0.00  0.00      PROA C  
ATOM   2314  CE1 TYR A 285     116.976  58.953  87.887  0.00  0.00      PROA C  
ATOM   2315  CE2 TYR A 285     114.943  60.242  88.170  0.00  0.00      PROA C  
ATOM   2316  CZ  TYR A 285     115.884  59.333  88.672  0.00  0.00      PROA C  
ATOM   2317  OH  TYR A 285     115.733  58.755  89.945  0.00  0.00      PROA O  
ATOM   2318  N   ARG A 286     117.054  57.792  83.168  0.00  0.00      PROA N  
ATOM   2319  CA  ARG A 286     117.543  56.448  83.383  0.00  0.00      PROA C  
ATOM   2320  C   ARG A 286     119.053  56.475  83.467  0.00  0.00      PROA C  
ATOM   2321  O   ARG A 286     119.741  57.003  82.592  0.00  0.00      PROA O  
ATOM   2322  CB  ARG A 286     117.079  55.466  82.273  0.00  0.00      PROA C  
ATOM   2323  CG  ARG A 286     115.542  55.352  82.175  0.00  0.00      PROA C  
ATOM   2324  CD  ARG A 286     115.044  54.417  81.063  0.00  0.00      PROA C  
ATOM   2325  NE  ARG A 286     113.544  54.395  81.131  0.00  0.00      PROA N  
ATOM   2326  CZ  ARG A 286     112.751  55.389  80.752  0.00  0.00      PROA C  
ATOM   2327  NH1 ARG A 286     113.188  56.465  80.141  0.00  0.00      PROA N1+
ATOM   2328  NH2 ARG A 286     111.462  55.322  81.009  0.00  0.00      PROA N  
ATOM   2329  N   ALA A 287     119.620  55.921  84.550  0.00  0.00      PROA N  
ATOM   2330  CA  ALA A 287     121.041  55.717  84.683  0.00  0.00      PROA C  
ATOM   2331  C   ALA A 287     121.543  54.590  83.787  0.00  0.00      PROA C  
ATOM   2332  O   ALA A 287     121.199  53.418  83.958  0.00  0.00      PROA O  
ATOM   2333  CB  ALA A 287     121.395  55.393  86.142  0.00  0.00      PROA C  
ATOM   2334  N   ALA A 288     122.384  54.936  82.807  0.00  0.00      PROA N  
ATOM   2335  CA  ALA A 288     123.058  54.005  81.946  0.00  0.00      PROA C  
ATOM   2336  C   ALA A 288     123.848  53.013  82.787  0.00  0.00      PROA C  
ATOM   2337  O   ALA A 288     125.040  52.772  82.589  0.00  0.00      PROA O  
ATOM   2338  CB  ALA A 288     123.998  54.754  80.976  0.00  0.00      PROA C  
ATOM   2339  N   GLY A 289     123.177  52.417  83.778  0.00  0.00      PROA N  
ATOM   2340  CA  GLY A 289     123.690  51.296  84.543  0.00  0.00      PROA C  
ATOM   2341  C   GLY A 289     122.887  51.251  85.803  0.00  0.00      PROA C  
ATOM   2342  O   GLY A 289     121.669  51.435  85.780  0.00  0.00      PROA O  
ATOM   2343  N   ASN A 290     123.534  51.031  86.960  0.00  0.00      PROA N  
ATOM   2344  CA  ASN A 290     122.869  51.200  88.242  0.00  0.00      PROA C  
ATOM   2345  C   ASN A 290     121.362  50.934  88.165  0.00  0.00      PROA C  
ATOM   2346  O   ASN A 290     120.603  51.181  89.103  0.00  0.00      PROA O  
ATOM   2347  CB  ASN A 290     123.155  52.586  88.871  0.00  0.00      PROA C  
ATOM   2348  CG  ASN A 290     124.624  52.652  89.281  0.00  0.00      PROA C  
ATOM   2349  ND2 ASN A 290     125.397  53.591  88.692  0.00  0.00      PROA N  
ATOM   2350  OD1 ASN A 290     125.084  51.881  90.129  0.00  0.00      PROA O  
ATOM   2351  N   GLU A 291     120.893  50.437  87.008  0.00  0.00      PROA N  
ATOM   2352  CA  GLU A 291     119.491  50.164  86.775  0.00  0.00      PROA C  
ATOM   2353  C   GLU A 291     119.330  49.068  85.728  0.00  0.00      PROA C  
ATOM   2354  O   GLU A 291     120.280  48.701  85.031  0.00  0.00      PROA O  
ATOM   2355  CB  GLU A 291     118.758  51.458  86.342  0.00  0.00      PROA C  
ATOM   2356  CG  GLU A 291     117.234  51.306  86.109  0.00  0.00      PROA C  
ATOM   2357  CD  GLU A 291     116.589  52.628  85.697  0.00  0.00      PROA C  
ATOM   2358  OE1 GLU A 291     116.626  53.604  86.493  0.00  0.00      PROA O  
ATOM   2359  OE2 GLU A 291     116.035  52.710  84.567  0.00  0.00      PROA O1-
ATOM   2360  N   CYS A 292     118.117  48.501  85.598  0.00  0.00      PROA N  
ATOM   2361  CA  CYS A 292     117.814  47.526  84.568  0.00  0.00      PROA C  
ATOM   2362  C   CYS A 292     117.503  48.236  83.245  0.00  0.00      PROA C  
ATOM   2363  O   CYS A 292     116.872  49.300  83.261  0.00  0.00      PROA O  
ATOM   2364  CB  CYS A 292     116.649  46.577  84.959  0.00  0.00      PROA C  
ATOM   2365  SG  CYS A 292     117.198  45.186  85.994  0.00  0.00      PROA S  
ATOM   2366  N   PRO A 293     117.951  47.735  82.087  0.00  0.00      PROA N  
ATOM   2367  CA  PRO A 293     117.657  48.327  80.783  0.00  0.00      PROA C  
ATOM   2368  C   PRO A 293     116.169  48.449  80.473  0.00  0.00      PROA C  
ATOM   2369  O   PRO A 293     115.354  47.693  81.005  0.00  0.00      PROA O  
ATOM   2370  CB  PRO A 293     118.399  47.418  79.788  0.00  0.00      PROA C  
ATOM   2371  CG  PRO A 293     118.406  46.049  80.470  0.00  0.00      PROA C  
ATOM   2372  CD  PRO A 293     118.566  46.407  81.948  0.00  0.00      PROA C  
ATOM   2373  N   LYS A 294     115.790  49.413  79.609  0.00  0.00      PROA N  
ATOM   2374  CA  LYS A 294     114.413  49.627  79.194  0.00  0.00      PROA C  
ATOM   2375  C   LYS A 294     113.790  48.399  78.523  0.00  0.00      PROA C  
ATOM   2376  O   LYS A 294     114.382  47.775  77.639  0.00  0.00      PROA O  
ATOM   2377  CB  LYS A 294     114.331  50.829  78.213  0.00  0.00      PROA C  
ATOM   2378  CG  LYS A 294     112.904  51.252  77.804  0.00  0.00      PROA C  
ATOM   2379  CD  LYS A 294     112.865  52.201  76.588  0.00  0.00      PROA C  
ATOM   2380  CE  LYS A 294     113.229  51.516  75.256  0.00  0.00      PROA C  
ATOM   2381  NZ  LYS A 294     113.080  52.455  74.116  0.00  0.00      PROA N1+
ATOM   2382  N   LEU A 295     112.555  48.040  78.918  0.00  0.00      PROA N  
ATOM   2383  CA  LEU A 295     111.804  46.979  78.276  0.00  0.00      PROA C  
ATOM   2384  C   LEU A 295     110.909  47.547  77.190  0.00  0.00      PROA C  
ATOM   2385  O   LEU A 295     110.031  48.374  77.444  0.00  0.00      PROA O  
ATOM   2386  CB  LEU A 295     110.910  46.208  79.278  0.00  0.00      PROA C  
ATOM   2387  CG  LEU A 295     111.684  45.421  80.351  0.00  0.00      PROA C  
ATOM   2388  CD1 LEU A 295     110.720  44.924  81.435  0.00  0.00      PROA C  
ATOM   2389  CD2 LEU A 295     112.459  44.241  79.746  0.00  0.00      PROA C  
ATOM   2390  N   GLN A 296     111.090  47.100  75.930  0.00  0.00      PROA N  
ATOM   2391  CA  GLN A 296     110.085  47.301  74.902  0.00  0.00      PROA C  
ATOM   2392  C   GLN A 296     108.901  46.341  75.115  0.00  0.00      PROA C  
ATOM   2393  O   GLN A 296     109.135  45.142  75.307  0.00  0.00      PROA O  
ATOM   2394  CB  GLN A 296     110.612  47.234  73.437  0.00  0.00      PROA C  
ATOM   2395  CG  GLN A 296     111.363  45.948  72.993  0.00  0.00      PROA C  
ATOM   2396  CD  GLN A 296     112.753  45.797  73.621  0.00  0.00      PROA C  
ATOM   2397  NE2 GLN A 296     113.094  44.564  74.056  0.00  0.00      PROA N  
ATOM   2398  OE1 GLN A 296     113.535  46.748  73.720  0.00  0.00      PROA O  
ATOM   2399  N   PRO A 297     107.635  46.776  75.152  0.00  0.00      PROA N  
ATOM   2400  CA  PRO A 297     106.489  45.870  75.218  0.00  0.00      PROA C  
ATOM   2401  C   PRO A 297     106.402  44.907  74.026  0.00  0.00      PROA C  
ATOM   2402  O   PRO A 297     106.866  45.284  72.942  0.00  0.00      PROA O  
ATOM   2403  CB  PRO A 297     105.278  46.817  75.310  0.00  0.00      PROA C  
ATOM   2404  CG  PRO A 297     105.729  48.072  74.558  0.00  0.00      PROA C  
ATOM   2405  CD  PRO A 297     107.219  48.160  74.899  0.00  0.00      PROA C  
ATOM   2406  N   PRO A 298     105.862  43.689  74.138  0.00  0.00      PROA N  
ATOM   2407  CA  PRO A 298     105.475  42.870  72.989  0.00  0.00      PROA C  
ATOM   2408  C   PRO A 298     104.550  43.552  71.999  0.00  0.00      PROA C  
ATOM   2409  O   PRO A 298     103.766  44.427  72.376  0.00  0.00      PROA O  
ATOM   2410  CB  PRO A 298     104.772  41.639  73.586  0.00  0.00      PROA C  
ATOM   2411  CG  PRO A 298     105.222  41.619  75.041  0.00  0.00      PROA C  
ATOM   2412  CD  PRO A 298     105.411  43.093  75.393  0.00  0.00      PROA C  
ATOM   2413  N   VAL A 299     104.575  43.122  70.725  0.00  0.00      PROA N  
ATOM   2414  CA  VAL A 299     103.561  43.503  69.754  0.00  0.00      PROA C  
ATOM   2415  C   VAL A 299     102.219  42.874  70.153  0.00  0.00      PROA C  
ATOM   2416  O   VAL A 299     102.122  41.656  70.309  0.00  0.00      PROA O  
ATOM   2417  CB  VAL A 299     103.949  43.116  68.324  0.00  0.00      PROA C  
ATOM   2418  CG1 VAL A 299     102.964  43.749  67.323  0.00  0.00      PROA C  
ATOM   2419  CG2 VAL A 299     105.378  43.610  68.017  0.00  0.00      PROA C  
ATOM   2420  N   TYR A 300     101.185  43.711  70.405  0.00  0.00      PROA N  
ATOM   2421  CA  TYR A 300      99.876  43.314  70.929  0.00  0.00      PROA C  
ATOM   2422  C   TYR A 300      99.888  43.009  72.432  0.00  0.00      PROA C  
ATOM   2423  O   TYR A 300      98.943  42.443  72.988  0.00  0.00      PROA O  
ATOM   2424  CB  TYR A 300      99.141  42.203  70.122  0.00  0.00      PROA C  
ATOM   2425  CG  TYR A 300      98.930  42.633  68.695  0.00  0.00      PROA C  
ATOM   2426  CD1 TYR A 300      97.950  43.592  68.385  0.00  0.00      PROA C  
ATOM   2427  CD2 TYR A 300      99.662  42.049  67.647  0.00  0.00      PROA C  
ATOM   2428  CE1 TYR A 300      97.726  43.982  67.057  0.00  0.00      PROA C  
ATOM   2429  CE2 TYR A 300      99.444  42.438  66.319  0.00  0.00      PROA C  
ATOM   2430  CZ  TYR A 300      98.476  43.406  66.024  0.00  0.00      PROA C  
ATOM   2431  OH  TYR A 300      98.259  43.792  64.684  0.00  0.00      PROA O  
ATOM   2432  N   GLY A 301     100.961  43.427  73.137  0.00  0.00      PROA N  
ATOM   2433  CA  GLY A 301     101.116  43.261  74.576  0.00  0.00      PROA C  
ATOM   2434  C   GLY A 301     101.290  44.556  75.318  0.00  0.00      PROA C  
ATOM   2435  O   GLY A 301     101.322  45.648  74.751  0.00  0.00      PROA O  
ATOM   2436  N   LYS A 302     101.414  44.442  76.646  0.00  0.00      PROA N  
ATOM   2437  CA  LYS A 302     101.528  45.560  77.555  0.00  0.00      PROA C  
ATOM   2438  C   LYS A 302     102.437  45.155  78.710  0.00  0.00      PROA C  
ATOM   2439  O   LYS A 302     102.453  43.999  79.139  0.00  0.00      PROA O  
ATOM   2440  CB  LYS A 302     100.124  45.963  78.090  0.00  0.00      PROA C  
ATOM   2441  CG  LYS A 302     100.092  47.248  78.938  0.00  0.00      PROA C  
ATOM   2442  CD  LYS A 302      98.700  47.578  79.518  0.00  0.00      PROA C  
ATOM   2443  CE  LYS A 302      97.598  47.801  78.468  0.00  0.00      PROA C  
ATOM   2444  NZ  LYS A 302      96.327  48.209  79.119  0.00  0.00      PROA N1+
ATOM   2445  N   ILE A 303     103.227  46.117  79.229  0.00  0.00      PROA N  
ATOM   2446  CA  ILE A 303     104.081  45.943  80.396  0.00  0.00      PROA C  
ATOM   2447  C   ILE A 303     103.559  46.862  81.487  0.00  0.00      PROA C  
ATOM   2448  O   ILE A 303     103.426  48.074  81.293  0.00  0.00      PROA O  
ATOM   2449  CB  ILE A 303     105.552  46.276  80.117  0.00  0.00      PROA C  
ATOM   2450  CG1 ILE A 303     106.154  45.362  79.021  0.00  0.00      PROA C  
ATOM   2451  CG2 ILE A 303     106.395  46.214  81.414  0.00  0.00      PROA C  
ATOM   2452  CD  ILE A 303     106.286  43.890  79.425  0.00  0.00      PROA C  
ATOM   2453  N   GLU A 304     103.230  46.301  82.667  0.00  0.00      PROA N  
ATOM   2454  CA  GLU A 304     102.770  47.067  83.810  0.00  0.00      PROA C  
ATOM   2455  C   GLU A 304     103.611  46.744  85.047  0.00  0.00      PROA C  
ATOM   2456  O   GLU A 304     104.013  45.588  85.210  0.00  0.00      PROA O  
ATOM   2457  CB  GLU A 304     101.272  46.810  84.125  0.00  0.00      PROA C  
ATOM   2458  CG  GLU A 304     100.322  47.296  83.000  0.00  0.00      PROA C  
ATOM   2459  CD  GLU A 304      98.854  47.269  83.414  0.00  0.00      PROA C  
ATOM   2460  OE1 GLU A 304      98.306  46.164  83.673  0.00  0.00      PROA O  
ATOM   2461  OE2 GLU A 304      98.219  48.357  83.475  0.00  0.00      PROA O1-
ATOM   2462  N   PRO A 305     103.870  47.682  85.963  0.00  0.00      PROA N  
ATOM   2463  CA  PRO A 305     103.809  49.133  85.778  0.00  0.00      PROA C  
ATOM   2464  C   PRO A 305     104.747  49.666  84.698  0.00  0.00      PROA C  
ATOM   2465  O   PRO A 305     105.824  49.112  84.467  0.00  0.00      PROA O  
ATOM   2466  CB  PRO A 305     104.158  49.688  87.170  0.00  0.00      PROA C  
ATOM   2467  CG  PRO A 305     105.106  48.641  87.756  0.00  0.00      PROA C  
ATOM   2468  CD  PRO A 305     104.528  47.327  87.226  0.00  0.00      PROA C  
ATOM   2469  N   SER A 306     104.357  50.768  84.029  0.00  0.00      PROA N  
ATOM   2470  CA  SER A 306     105.219  51.468  83.083  0.00  0.00      PROA C  
ATOM   2471  C   SER A 306     106.020  52.528  83.824  0.00  0.00      PROA C  
ATOM   2472  O   SER A 306     105.466  53.478  84.379  0.00  0.00      PROA O  
ATOM   2473  CB  SER A 306     104.416  52.123  81.919  0.00  0.00      PROA C  
ATOM   2474  OG  SER A 306     105.257  52.757  80.944  0.00  0.00      PROA O  
ATOM   2475  N   GLN A 307     107.356  52.379  83.862  0.00  0.00      PROA N  
ATOM   2476  CA  GLN A 307     108.257  53.283  84.551  0.00  0.00      PROA C  
ATOM   2477  C   GLN A 307     109.278  53.831  83.563  0.00  0.00      PROA C  
ATOM   2478  O   GLN A 307     109.645  53.176  82.586  0.00  0.00      PROA O  
ATOM   2479  CB  GLN A 307     109.021  52.581  85.711  0.00  0.00      PROA C  
ATOM   2480  CG  GLN A 307     108.103  51.919  86.773  0.00  0.00      PROA C  
ATOM   2481  CD  GLN A 307     108.843  51.199  87.916  0.00  0.00      PROA C  
ATOM   2482  NE2 GLN A 307     110.190  51.265  87.948  0.00  0.00      PROA N  
ATOM   2483  OE1 GLN A 307     108.208  50.579  88.775  0.00  0.00      PROA O  
ATOM   2484  N   ALA A 308     109.763  55.071  83.790  0.00  0.00      PROA N  
ATOM   2485  CA  ALA A 308     110.851  55.659  83.024  0.00  0.00      PROA C  
ATOM   2486  C   ALA A 308     112.161  54.872  83.136  0.00  0.00      PROA C  
ATOM   2487  O   ALA A 308     112.854  54.625  82.147  0.00  0.00      PROA O  
ATOM   2488  CB  ALA A 308     111.070  57.114  83.484  0.00  0.00      PROA C  
ATOM   2489  N   VAL A 309     112.492  54.429  84.365  0.00  0.00      PROA N  
ATOM   2490  CA  VAL A 309     113.637  53.585  84.659  0.00  0.00      PROA C  
ATOM   2491  C   VAL A 309     113.182  52.459  85.573  0.00  0.00      PROA C  
ATOM   2492  O   VAL A 309     112.175  52.567  86.277  0.00  0.00      PROA O  
ATOM   2493  CB  VAL A 309     114.811  54.331  85.309  0.00  0.00      PROA C  
ATOM   2494  CG1 VAL A 309     115.366  55.380  84.324  0.00  0.00      PROA C  
ATOM   2495  CG2 VAL A 309     114.405  54.996  86.643  0.00  0.00      PROA C  
ATOM   2496  N   TYR A 310     113.918  51.334  85.579  0.00  0.00      PROA N  
ATOM   2497  CA  TYR A 310     113.650  50.202  86.445  0.00  0.00      PROA C  
ATOM   2498  C   TYR A 310     114.881  49.916  87.285  0.00  0.00      PROA C  
ATOM   2499  O   TYR A 310     116.011  49.936  86.797  0.00  0.00      PROA O  
ATOM   2500  CB  TYR A 310     113.239  48.934  85.657  0.00  0.00      PROA C  
ATOM   2501  CG  TYR A 310     111.904  49.135  84.981  0.00  0.00      PROA C  
ATOM   2502  CD1 TYR A 310     110.713  48.872  85.683  0.00  0.00      PROA C  
ATOM   2503  CD2 TYR A 310     111.821  49.504  83.626  0.00  0.00      PROA C  
ATOM   2504  CE1 TYR A 310     109.466  48.987  85.052  0.00  0.00      PROA C  
ATOM   2505  CE2 TYR A 310     110.575  49.622  82.993  0.00  0.00      PROA C  
ATOM   2506  CZ  TYR A 310     109.398  49.360  83.705  0.00  0.00      PROA C  
ATOM   2507  OH  TYR A 310     108.149  49.474  83.061  0.00  0.00      PROA O  
ATOM   2508  N   SER A 311     114.701  49.673  88.590  0.00  0.00      PROA N  
ATOM   2509  CA  SER A 311     115.796  49.493  89.532  0.00  0.00      PROA C  
ATOM   2510  C   SER A 311     115.594  48.183  90.274  0.00  0.00      PROA C  
ATOM   2511  O   SER A 311     114.618  47.465  90.055  0.00  0.00      PROA O  
ATOM   2512  CB  SER A 311     115.886  50.677  90.540  0.00  0.00      PROA C  
ATOM   2513  OG  SER A 311     117.119  50.692  91.272  0.00  0.00      PROA O  
ATOM   2514  N   PHE A 312     116.535  47.803  91.164  0.00  0.00      PROA N  
ATOM   2515  CA  PHE A 312     116.469  46.574  91.937  0.00  0.00      PROA C  
ATOM   2516  C   PHE A 312     115.148  46.399  92.707  0.00  0.00      PROA C  
ATOM   2517  O   PHE A 312     114.613  47.347  93.290  0.00  0.00      PROA O  
ATOM   2518  CB  PHE A 312     117.732  46.413  92.847  0.00  0.00      PROA C  
ATOM   2519  CG  PHE A 312     117.650  45.248  93.809  0.00  0.00      PROA C  
ATOM   2520  CD1 PHE A 312     117.467  43.946  93.318  0.00  0.00      PROA C  
ATOM   2521  CD2 PHE A 312     117.710  45.442  95.200  0.00  0.00      PROA C  
ATOM   2522  CE1 PHE A 312     117.295  42.865  94.189  0.00  0.00      PROA C  
ATOM   2523  CE2 PHE A 312     117.551  44.363  96.079  0.00  0.00      PROA C  
ATOM   2524  CZ  PHE A 312     117.338  43.074  95.574  0.00  0.00      PROA C  
ATOM   2525  N   LYS A 313     114.591  45.168  92.652  0.00  0.00      PROA N  
ATOM   2526  CA  LYS A 313     113.364  44.733  93.299  0.00  0.00      PROA C  
ATOM   2527  C   LYS A 313     112.103  45.110  92.523  0.00  0.00      PROA C  
ATOM   2528  O   LYS A 313     111.009  44.614  92.803  0.00  0.00      PROA O  
ATOM   2529  CB  LYS A 313     113.305  45.096  94.816  0.00  0.00      PROA C  
ATOM   2530  CG  LYS A 313     112.078  44.572  95.588  0.00  0.00      PROA C  
ATOM   2531  CD  LYS A 313     112.175  44.773  97.115  0.00  0.00      PROA C  
ATOM   2532  CE  LYS A 313     112.692  43.567  97.917  0.00  0.00      PROA C  
ATOM   2533  NZ  LYS A 313     114.054  43.166  97.495  0.00  0.00      PROA N1+
ATOM   2534  N   ASP A 314     112.217  45.942  91.464  0.00  0.00      PROA N  
ATOM   2535  CA  ASP A 314     111.111  46.221  90.565  0.00  0.00      PROA C  
ATOM   2536  C   ASP A 314     110.648  44.959  89.828  0.00  0.00      PROA C  
ATOM   2537  O   ASP A 314     111.442  44.180  89.296  0.00  0.00      PROA O  
ATOM   2538  CB  ASP A 314     111.407  47.369  89.558  0.00  0.00      PROA C  
ATOM   2539  CG  ASP A 314     111.600  48.724  90.233  0.00  0.00      PROA C  
ATOM   2540  OD1 ASP A 314     111.244  48.902  91.431  0.00  0.00      PROA O  
ATOM   2541  OD2 ASP A 314     112.031  49.674  89.520  0.00  0.00      PROA O1-
ATOM   2542  N   GLN A 315     109.324  44.732  89.829  0.00  0.00      PROA N  
ATOM   2543  CA  GLN A 315     108.686  43.556  89.282  0.00  0.00      PROA C  
ATOM   2544  C   GLN A 315     107.617  43.998  88.307  0.00  0.00      PROA C  
ATOM   2545  O   GLN A 315     106.776  44.840  88.627  0.00  0.00      PROA O  
ATOM   2546  CB  GLN A 315     108.046  42.694  90.402  0.00  0.00      PROA C  
ATOM   2547  CG  GLN A 315     109.090  42.005  91.315  0.00  0.00      PROA C  
ATOM   2548  CD  GLN A 315     108.533  41.725  92.714  0.00  0.00      PROA C  
ATOM   2549  NE2 GLN A 315     108.945  42.549  93.704  0.00  0.00      PROA N  
ATOM   2550  OE1 GLN A 315     107.746  40.798  92.928  0.00  0.00      PROA O  
ATOM   2551  N   VAL A 316     107.634  43.451  87.082  0.00  0.00      PROA N  
ATOM   2552  CA  VAL A 316     106.681  43.816  86.052  0.00  0.00      PROA C  
ATOM   2553  C   VAL A 316     105.915  42.594  85.594  0.00  0.00      PROA C  
ATOM   2554  O   VAL A 316     106.390  41.455  85.623  0.00  0.00      PROA O  
ATOM   2555  CB  VAL A 316     107.276  44.549  84.846  0.00  0.00      PROA C  
ATOM   2556  CG1 VAL A 316     107.944  45.857  85.306  0.00  0.00      PROA C  
ATOM   2557  CG2 VAL A 316     108.273  43.666  84.081  0.00  0.00      PROA C  
ATOM   2558  N   LEU A 317     104.668  42.831  85.168  0.00  0.00      PROA N  
ATOM   2559  CA  LEU A 317     103.794  41.830  84.615  0.00  0.00      PROA C  
ATOM   2560  C   LEU A 317     103.668  42.087  83.126  0.00  0.00      PROA C  
ATOM   2561  O   LEU A 317     103.343  43.193  82.683  0.00  0.00      PROA O  
ATOM   2562  CB  LEU A 317     102.393  41.859  85.277  0.00  0.00      PROA C  
ATOM   2563  CG  LEU A 317     102.394  41.562  86.794  0.00  0.00      PROA C  
ATOM   2564  CD1 LEU A 317     100.966  41.626  87.357  0.00  0.00      PROA C  
ATOM   2565  CD2 LEU A 317     103.027  40.202  87.120  0.00  0.00      PROA C  
ATOM   2566  N   ILE A 318     103.953  41.054  82.315  0.00  0.00      PROA N  
ATOM   2567  CA  ILE A 318     103.787  41.103  80.878  0.00  0.00      PROA C  
ATOM   2568  C   ILE A 318     102.445  40.488  80.530  0.00  0.00      PROA C  
ATOM   2569  O   ILE A 318     102.093  39.383  80.953  0.00  0.00      PROA O  
ATOM   2570  CB  ILE A 318     104.956  40.472  80.120  0.00  0.00      PROA C  
ATOM   2571  CG1 ILE A 318     104.860  40.662  78.596  0.00  0.00      PROA C  
ATOM   2572  CG2 ILE A 318     105.106  38.974  80.444  0.00  0.00      PROA C  
ATOM   2573  CD  ILE A 318     106.208  40.386  77.918  0.00  0.00      PROA C  
ATOM   2574  N   SER A 319     101.625  41.241  79.783  0.00  0.00      PROA N  
ATOM   2575  CA  SER A 319     100.257  40.862  79.485  0.00  0.00      PROA C  
ATOM   2576  C   SER A 319      99.995  41.070  78.016  0.00  0.00      PROA C  
ATOM   2577  O   SER A 319     100.704  41.798  77.325  0.00  0.00      PROA O  
ATOM   2578  CB  SER A 319      99.193  41.676  80.285  0.00  0.00      PROA C  
ATOM   2579  OG  SER A 319      99.310  41.461  81.696  0.00  0.00      PROA O  
ATOM   2580  N   CYS A 320      98.947  40.416  77.503  0.00  0.00      PROA N  
ATOM   2581  CA  CYS A 320      98.492  40.537  76.134  0.00  0.00      PROA C  
ATOM   2582  C   CYS A 320      97.112  41.163  76.134  0.00  0.00      PROA C  
ATOM   2583  O   CYS A 320      96.382  41.081  77.125  0.00  0.00      PROA O  
ATOM   2584  CB  CYS A 320      98.414  39.146  75.475  0.00  0.00      PROA C  
ATOM   2585  SG  CYS A 320     100.043  38.535  74.963  0.00  0.00      PROA S  
ATOM   2586  N   ASP A 321      96.702  41.822  75.026  0.00  0.00      PROA N  
ATOM   2587  CA  ASP A 321      95.320  42.251  74.869  0.00  0.00      PROA C  
ATOM   2588  C   ASP A 321      94.369  41.049  74.667  0.00  0.00      PROA C  
ATOM   2589  O   ASP A 321      94.789  39.889  74.629  0.00  0.00      PROA O  
ATOM   2590  CB  ASP A 321      95.179  43.461  73.888  0.00  0.00      PROA C  
ATOM   2591  CG  ASP A 321      95.137  43.180  72.391  0.00  0.00      PROA C  
ATOM   2592  OD1 ASP A 321      95.008  42.013  71.953  0.00  0.00      PROA O  
ATOM   2593  OD2 ASP A 321      95.158  44.185  71.623  0.00  0.00      PROA O1-
ATOM   2594  N   THR A 322      93.043  41.297  74.613  0.00  0.00      PROA N  
ATOM   2595  CA  THR A 322      91.990  40.314  74.897  0.00  0.00      PROA C  
ATOM   2596  C   THR A 322      92.063  39.005  74.116  0.00  0.00      PROA C  
ATOM   2597  O   THR A 322      91.875  37.920  74.670  0.00  0.00      PROA O  
ATOM   2598  CB  THR A 322      90.601  40.926  74.680  0.00  0.00      PROA C  
ATOM   2599  CG2 THR A 322      89.457  39.977  75.074  0.00  0.00      PROA C  
ATOM   2600  OG1 THR A 322      90.443  42.109  75.459  0.00  0.00      PROA O  
ATOM   2601  N   GLY A 323      92.378  39.068  72.808  0.00  0.00      PROA N  
ATOM   2602  CA  GLY A 323      92.420  37.906  71.925  0.00  0.00      PROA C  
ATOM   2603  C   GLY A 323      93.745  37.212  71.821  0.00  0.00      PROA C  
ATOM   2604  O   GLY A 323      93.929  36.308  71.007  0.00  0.00      PROA O  
ATOM   2605  N   TYR A 324      94.733  37.649  72.601  0.00  0.00      PROA N  
ATOM   2606  CA  TYR A 324      96.093  37.176  72.508  0.00  0.00      PROA C  
ATOM   2607  C   TYR A 324      96.525  36.677  73.882  0.00  0.00      PROA C  
ATOM   2608  O   TYR A 324      95.982  37.064  74.919  0.00  0.00      PROA O  
ATOM   2609  CB  TYR A 324      97.082  38.276  72.012  0.00  0.00      PROA C  
ATOM   2610  CG  TYR A 324      96.895  38.746  70.584  0.00  0.00      PROA C  
ATOM   2611  CD1 TYR A 324      95.719  39.392  70.154  0.00  0.00      PROA C  
ATOM   2612  CD2 TYR A 324      97.980  38.687  69.687  0.00  0.00      PROA C  
ATOM   2613  CE1 TYR A 324      95.599  39.898  68.853  0.00  0.00      PROA C  
ATOM   2614  CE2 TYR A 324      97.876  39.220  68.396  0.00  0.00      PROA C  
ATOM   2615  CZ  TYR A 324      96.678  39.803  67.969  0.00  0.00      PROA C  
ATOM   2616  OH  TYR A 324      96.562  40.303  66.655  0.00  0.00      PROA O  
ATOM   2617  N   LYS A 325      97.517  35.776  73.923  0.00  0.00      PROA N  
ATOM   2618  CA  LYS A 325      98.053  35.240  75.156  0.00  0.00      PROA C  
ATOM   2619  C   LYS A 325      99.573  35.157  75.073  0.00  0.00      PROA C  
ATOM   2620  O   LYS A 325     100.177  35.161  73.998  0.00  0.00      PROA O  
ATOM   2621  CB  LYS A 325      97.432  33.863  75.515  0.00  0.00      PROA C  
ATOM   2622  CG  LYS A 325      95.932  33.913  75.872  0.00  0.00      PROA C  
ATOM   2623  CD  LYS A 325      95.307  32.523  76.123  0.00  0.00      PROA C  
ATOM   2624  CE  LYS A 325      95.689  31.824  77.443  0.00  0.00      PROA C  
ATOM   2625  NZ  LYS A 325      94.944  32.401  78.594  0.00  0.00      PROA N1+
ATOM   2626  N   VAL A 326     100.240  35.125  76.237  0.00  0.00      PROA N  
ATOM   2627  CA  VAL A 326     101.684  35.143  76.364  0.00  0.00      PROA C  
ATOM   2628  C   VAL A 326     102.259  33.765  76.056  0.00  0.00      PROA C  
ATOM   2629  O   VAL A 326     101.784  32.752  76.569  0.00  0.00      PROA O  
ATOM   2630  CB  VAL A 326     102.103  35.614  77.758  0.00  0.00      PROA C  
ATOM   2631  CG1 VAL A 326     103.629  35.570  77.931  0.00  0.00      PROA C  
ATOM   2632  CG2 VAL A 326     101.598  37.052  77.988  0.00  0.00      PROA C  
ATOM   2633  N   LEU A 327     103.289  33.681  75.193  0.00  0.00      PROA N  
ATOM   2634  CA  LEU A 327     103.892  32.419  74.810  0.00  0.00      PROA C  
ATOM   2635  C   LEU A 327     105.268  32.271  75.444  0.00  0.00      PROA C  
ATOM   2636  O   LEU A 327     106.204  33.018  75.155  0.00  0.00      PROA O  
ATOM   2637  CB  LEU A 327     103.941  32.295  73.262  0.00  0.00      PROA C  
ATOM   2638  CG  LEU A 327     104.569  31.016  72.646  0.00  0.00      PROA C  
ATOM   2639  CD1 LEU A 327     106.105  31.057  72.555  0.00  0.00      PROA C  
ATOM   2640  CD2 LEU A 327     104.086  29.717  73.307  0.00  0.00      PROA C  
ATOM   2641  N   LYS A 328     105.411  31.266  76.327  0.00  0.00      PROA N  
ATOM   2642  CA  LYS A 328     106.666  30.850  76.921  0.00  0.00      PROA C  
ATOM   2643  C   LYS A 328     106.990  29.431  76.486  0.00  0.00      PROA C  
ATOM   2644  O   LYS A 328     106.284  28.485  76.829  0.00  0.00      PROA O  
ATOM   2645  CB  LYS A 328     106.633  30.935  78.473  0.00  0.00      PROA C  
ATOM   2646  CG  LYS A 328     106.896  32.344  79.035  0.00  0.00      PROA C  
ATOM   2647  CD  LYS A 328     108.334  32.861  78.807  0.00  0.00      PROA C  
ATOM   2648  CE  LYS A 328     109.437  32.016  79.469  0.00  0.00      PROA C  
ATOM   2649  NZ  LYS A 328     110.779  32.597  79.195  0.00  0.00      PROA N1+
ATOM   2650  N   ASP A 329     108.074  29.244  75.697  0.00  0.00      PROA N  
ATOM   2651  CA  ASP A 329     108.413  27.971  75.075  0.00  0.00      PROA C  
ATOM   2652  C   ASP A 329     107.285  27.440  74.165  0.00  0.00      PROA C  
ATOM   2653  O   ASP A 329     107.032  27.993  73.095  0.00  0.00      PROA O  
ATOM   2654  CB  ASP A 329     108.988  26.971  76.128  0.00  0.00      PROA C  
ATOM   2655  CG  ASP A 329     109.611  25.719  75.528  0.00  0.00      PROA C  
ATOM   2656  OD1 ASP A 329     109.875  25.676  74.298  0.00  0.00      PROA O  
ATOM   2657  OD2 ASP A 329     109.911  24.777  76.308  0.00  0.00      PROA O1-
ATOM   2658  N   ASN A 330     106.576  26.366  74.569  0.00  0.00      PROA N  
ATOM   2659  CA  ASN A 330     105.418  25.856  73.855  0.00  0.00      PROA C  
ATOM   2660  C   ASN A 330     104.122  26.165  74.625  0.00  0.00      PROA C  
ATOM   2661  O   ASN A 330     103.018  25.828  74.195  0.00  0.00      PROA O  
ATOM   2662  CB  ASN A 330     105.603  24.319  73.674  0.00  0.00      PROA C  
ATOM   2663  CG  ASN A 330     104.653  23.724  72.635  0.00  0.00      PROA C  
ATOM   2664  ND2 ASN A 330     104.312  22.424  72.805  0.00  0.00      PROA N  
ATOM   2665  OD1 ASN A 330     104.200  24.386  71.696  0.00  0.00      PROA O  
ATOM   2666  N   GLU A 331     104.220  26.833  75.791  0.00  0.00      PROA N  
ATOM   2667  CA  GLU A 331     103.118  27.002  76.719  0.00  0.00      PROA C  
ATOM   2668  C   GLU A 331     102.499  28.390  76.627  0.00  0.00      PROA C  
ATOM   2669  O   GLU A 331     103.180  29.418  76.604  0.00  0.00      PROA O  
ATOM   2670  CB  GLU A 331     103.565  26.693  78.174  0.00  0.00      PROA C  
ATOM   2671  CG  GLU A 331     102.460  26.788  79.265  0.00  0.00      PROA C  
ATOM   2672  CD  GLU A 331     101.368  25.719  79.184  0.00  0.00      PROA C  
ATOM   2673  OE1 GLU A 331     101.393  24.839  78.284  0.00  0.00      PROA O  
ATOM   2674  OE2 GLU A 331     100.458  25.747  80.057  0.00  0.00      PROA O1-
ATOM   2675  N   VAL A 332     101.157  28.438  76.557  0.00  0.00      PROA N  
ATOM   2676  CA  VAL A 332     100.399  29.656  76.358  0.00  0.00      PROA C  
ATOM   2677  C   VAL A 332      99.726  30.049  77.671  0.00  0.00      PROA C  
ATOM   2678  O   VAL A 332      98.962  29.278  78.257  0.00  0.00      PROA O  
ATOM   2679  CB  VAL A 332      99.379  29.481  75.234  0.00  0.00      PROA C  
ATOM   2680  CG1 VAL A 332      98.578  30.774  75.032  0.00  0.00      PROA C  
ATOM   2681  CG2 VAL A 332     100.115  29.141  73.922  0.00  0.00      PROA C  
ATOM   2682  N   MET A 333     100.017  31.259  78.190  0.00  0.00      PROA N  
ATOM   2683  CA  MET A 333      99.623  31.681  79.525  0.00  0.00      PROA C  
ATOM   2684  C   MET A 333      99.081  33.106  79.512  0.00  0.00      PROA C  
ATOM   2685  O   MET A 333      99.341  33.897  78.609  0.00  0.00      PROA O  
ATOM   2686  CB  MET A 333     100.827  31.554  80.502  0.00  0.00      PROA C  
ATOM   2687  CG  MET A 333     102.021  32.491  80.206  0.00  0.00      PROA C  
ATOM   2688  SD  MET A 333     103.612  31.969  80.926  0.00  0.00      PROA S  
ATOM   2689  CE  MET A 333     103.068  31.762  82.645  0.00  0.00      PROA C  
ATOM   2690  N   ASP A 334      98.236  33.471  80.498  0.00  0.00      PROA N  
ATOM   2691  CA  ASP A 334      97.657  34.798  80.610  0.00  0.00      PROA C  
ATOM   2692  C   ASP A 334      98.659  35.922  80.915  0.00  0.00      PROA C  
ATOM   2693  O   ASP A 334      98.623  36.996  80.309  0.00  0.00      PROA O  
ATOM   2694  CB  ASP A 334      96.491  34.782  81.649  0.00  0.00      PROA C  
ATOM   2695  CG  ASP A 334      96.920  34.447  83.073  0.00  0.00      PROA C  
ATOM   2696  OD1 ASP A 334      97.582  33.399  83.294  0.00  0.00      PROA O  
ATOM   2697  OD2 ASP A 334      96.546  35.212  84.002  0.00  0.00      PROA O1-
ATOM   2698  N   THR A 335      99.570  35.687  81.875  0.00  0.00      PROA N  
ATOM   2699  CA  THR A 335     100.460  36.709  82.416  0.00  0.00      PROA C  
ATOM   2700  C   THR A 335     101.756  36.037  82.799  0.00  0.00      PROA C  
ATOM   2701  O   THR A 335     101.752  34.949  83.372  0.00  0.00      PROA O  
ATOM   2702  CB  THR A 335      99.908  37.400  83.675  0.00  0.00      PROA C  
ATOM   2703  CG2 THR A 335     100.839  38.514  84.181  0.00  0.00      PROA C  
ATOM   2704  OG1 THR A 335      98.648  38.012  83.418  0.00  0.00      PROA O  
ATOM   2705  N   PHE A 336     102.907  36.667  82.512  0.00  0.00      PROA N  
ATOM   2706  CA  PHE A 336     104.205  36.196  82.962  0.00  0.00      PROA C  
ATOM   2707  C   PHE A 336     104.848  37.300  83.806  0.00  0.00      PROA C  
ATOM   2708  O   PHE A 336     104.505  38.479  83.692  0.00  0.00      PROA O  
ATOM   2709  CB  PHE A 336     105.038  35.664  81.757  0.00  0.00      PROA C  
ATOM   2710  CG  PHE A 336     106.428  35.191  82.095  0.00  0.00      PROA C  
ATOM   2711  CD1 PHE A 336     106.612  33.990  82.799  0.00  0.00      PROA C  
ATOM   2712  CD2 PHE A 336     107.558  35.884  81.630  0.00  0.00      PROA C  
ATOM   2713  CE1 PHE A 336     107.901  33.497  83.047  0.00  0.00      PROA C  
ATOM   2714  CE2 PHE A 336     108.846  35.383  81.853  0.00  0.00      PROA C  
ATOM   2715  CZ  PHE A 336     109.019  34.196  82.574  0.00  0.00      PROA C  
ATOM   2716  N   GLN A 337     105.740  36.940  84.746  0.00  0.00      PROA N  
ATOM   2717  CA  GLN A 337     106.292  37.882  85.703  0.00  0.00      PROA C  
ATOM   2718  C   GLN A 337     107.807  37.832  85.706  0.00  0.00      PROA C  
ATOM   2719  O   GLN A 337     108.414  36.765  85.827  0.00  0.00      PROA O  
ATOM   2720  CB  GLN A 337     105.739  37.605  87.123  0.00  0.00      PROA C  
ATOM   2721  CG  GLN A 337     106.289  38.541  88.229  0.00  0.00      PROA C  
ATOM   2722  CD  GLN A 337     105.572  38.330  89.567  0.00  0.00      PROA C  
ATOM   2723  NE2 GLN A 337     106.000  39.097  90.595  0.00  0.00      PROA N  
ATOM   2724  OE1 GLN A 337     104.658  37.513  89.719  0.00  0.00      PROA O  
ATOM   2725  N   ILE A 338     108.456  39.004  85.575  0.00  0.00      PROA N  
ATOM   2726  CA  ILE A 338     109.905  39.127  85.603  0.00  0.00      PROA C  
ATOM   2727  C   ILE A 338     110.293  40.292  86.497  0.00  0.00      PROA C  
ATOM   2728  O   ILE A 338     109.513  41.212  86.751  0.00  0.00      PROA O  
ATOM   2729  CB  ILE A 338     110.571  39.245  84.224  0.00  0.00      PROA C  
ATOM   2730  CG1 ILE A 338     109.985  40.358  83.323  0.00  0.00      PROA C  
ATOM   2731  CG2 ILE A 338     110.451  37.885  83.513  0.00  0.00      PROA C  
ATOM   2732  CD  ILE A 338     110.868  41.604  83.271  0.00  0.00      PROA C  
ATOM   2733  N   GLU A 339     111.524  40.246  87.042  0.00  0.00      PROA N  
ATOM   2734  CA  GLU A 339     111.978  41.196  88.036  0.00  0.00      PROA C  
ATOM   2735  C   GLU A 339     113.407  41.603  87.739  0.00  0.00      PROA C  
ATOM   2736  O   GLU A 339     114.150  40.912  87.037  0.00  0.00      PROA O  
ATOM   2737  CB  GLU A 339     111.886  40.584  89.460  0.00  0.00      PROA C  
ATOM   2738  CG  GLU A 339     112.941  39.498  89.803  0.00  0.00      PROA C  
ATOM   2739  CD  GLU A 339     112.656  38.822  91.142  0.00  0.00      PROA C  
ATOM   2740  OE1 GLU A 339     111.631  38.093  91.253  0.00  0.00      PROA O  
ATOM   2741  OE2 GLU A 339     113.458  38.991  92.099  0.00  0.00      PROA O1-
ATOM   2742  N   CYS A 340     113.813  42.773  88.259  0.00  0.00      PROA N  
ATOM   2743  CA  CYS A 340     115.152  43.311  88.125  0.00  0.00      PROA C  
ATOM   2744  C   CYS A 340     116.038  42.815  89.265  0.00  0.00      PROA C  
ATOM   2745  O   CYS A 340     115.754  43.051  90.444  0.00  0.00      PROA O  
ATOM   2746  CB  CYS A 340     115.101  44.864  88.127  0.00  0.00      PROA C  
ATOM   2747  SG  CYS A 340     116.708  45.691  87.889  0.00  0.00      PROA S  
ATOM   2748  N   LEU A 341     117.132  42.101  88.938  0.00  0.00      PROA N  
ATOM   2749  CA  LEU A 341     118.065  41.543  89.902  0.00  0.00      PROA C  
ATOM   2750  C   LEU A 341     119.090  42.568  90.395  0.00  0.00      PROA C  
ATOM   2751  O   LEU A 341     119.198  43.687  89.893  0.00  0.00      PROA O  
ATOM   2752  CB  LEU A 341     118.797  40.279  89.356  0.00  0.00      PROA C  
ATOM   2753  CG  LEU A 341     117.975  38.965  89.297  0.00  0.00      PROA C  
ATOM   2754  CD1 LEU A 341     117.384  38.574  90.662  0.00  0.00      PROA C  
ATOM   2755  CD2 LEU A 341     116.886  38.968  88.218  0.00  0.00      PROA C  
ATOM   2756  N   LYS A 342     119.877  42.188  91.432  0.00  0.00      PROA N  
ATOM   2757  CA  LYS A 342     120.868  43.020  92.099  0.00  0.00      PROA C  
ATOM   2758  C   LYS A 342     121.936  43.560  91.155  0.00  0.00      PROA C  
ATOM   2759  O   LYS A 342     122.369  44.707  91.253  0.00  0.00      PROA O  
ATOM   2760  CB  LYS A 342     121.612  42.253  93.233  0.00  0.00      PROA C  
ATOM   2761  CG  LYS A 342     120.750  41.712  94.392  0.00  0.00      PROA C  
ATOM   2762  CD  LYS A 342     120.110  40.332  94.129  0.00  0.00      PROA C  
ATOM   2763  CE  LYS A 342     119.608  39.646  95.414  0.00  0.00      PROA C  
ATOM   2764  NZ  LYS A 342     119.110  38.276  95.128  0.00  0.00      PROA N1+
ATOM   2765  N   ASP A 343     122.377  42.724  90.197  0.00  0.00      PROA N  
ATOM   2766  CA  ASP A 343     123.407  43.034  89.226  0.00  0.00      PROA C  
ATOM   2767  C   ASP A 343     122.927  43.972  88.108  0.00  0.00      PROA C  
ATOM   2768  O   ASP A 343     123.736  44.538  87.367  0.00  0.00      PROA O  
ATOM   2769  CB  ASP A 343     124.030  41.714  88.672  0.00  0.00      PROA C  
ATOM   2770  CG  ASP A 343     123.102  40.820  87.853  0.00  0.00      PROA C  
ATOM   2771  OD1 ASP A 343     121.881  41.093  87.734  0.00  0.00      PROA O  
ATOM   2772  OD2 ASP A 343     123.612  39.788  87.336  0.00  0.00      PROA O1-
ATOM   2773  N   GLY A 344     121.601  44.183  87.976  0.00  0.00      PROA N  
ATOM   2774  CA  GLY A 344     121.004  45.078  86.994  0.00  0.00      PROA C  
ATOM   2775  C   GLY A 344     120.561  44.375  85.740  0.00  0.00      PROA C  
ATOM   2776  O   GLY A 344     120.283  45.012  84.726  0.00  0.00      PROA O  
ATOM   2777  N   ALA A 345     120.469  43.037  85.772  0.00  0.00      PROA N  
ATOM   2778  CA  ALA A 345     119.873  42.256  84.712  0.00  0.00      PROA C  
ATOM   2779  C   ALA A 345     118.432  41.874  85.046  0.00  0.00      PROA C  
ATOM   2780  O   ALA A 345     118.060  41.625  86.196  0.00  0.00      PROA O  
ATOM   2781  CB  ALA A 345     120.701  40.986  84.435  0.00  0.00      PROA C  
ATOM   2782  N   TRP A 346     117.559  41.826  84.021  0.00  0.00      PROA N  
ATOM   2783  CA  TRP A 346     116.254  41.195  84.118  0.00  0.00      PROA C  
ATOM   2784  C   TRP A 346     116.336  39.685  84.344  0.00  0.00      PROA C  
ATOM   2785  O   TRP A 346     117.251  39.014  83.861  0.00  0.00      PROA O  
ATOM   2786  CB  TRP A 346     115.382  41.489  82.871  0.00  0.00      PROA C  
ATOM   2787  CG  TRP A 346     115.045  42.938  82.715  0.00  0.00      PROA C  
ATOM   2788  CD1 TRP A 346     115.522  43.825  81.783  0.00  0.00      PROA C  
ATOM   2789  CD2 TRP A 346     114.141  43.672  83.558  0.00  0.00      PROA C  
ATOM   2790  CE2 TRP A 346     114.104  44.995  83.064  0.00  0.00      PROA C  
ATOM   2791  CE3 TRP A 346     113.368  43.329  84.665  0.00  0.00      PROA C  
ATOM   2792  NE1 TRP A 346     114.954  45.062  82.000  0.00  0.00      PROA N  
ATOM   2793  CZ2 TRP A 346     113.311  45.970  83.651  0.00  0.00      PROA C  
ATOM   2794  CZ3 TRP A 346     112.553  44.304  85.245  0.00  0.00      PROA C  
ATOM   2795  CH2 TRP A 346     112.523  45.600  84.743  0.00  0.00      PROA C  
ATOM   2796  N   SER A 347     115.367  39.105  85.088  0.00  0.00      PROA N  
ATOM   2797  CA  SER A 347     115.304  37.664  85.344  0.00  0.00      PROA C  
ATOM   2798  C   SER A 347     115.228  36.823  84.078  0.00  0.00      PROA C  
ATOM   2799  O   SER A 347     115.938  35.827  83.924  0.00  0.00      PROA O  
ATOM   2800  CB  SER A 347     114.083  37.297  86.250  0.00  0.00      PROA C  
ATOM   2801  OG  SER A 347     113.956  35.895  86.526  0.00  0.00      PROA O  
ATOM   2802  N   ASN A 348     114.375  37.233  83.121  0.00  0.00      PROA N  
ATOM   2803  CA  ASN A 348     114.179  36.521  81.877  0.00  0.00      PROA C  
ATOM   2804  C   ASN A 348     113.885  37.531  80.778  0.00  0.00      PROA C  
ATOM   2805  O   ASN A 348     113.451  38.656  81.032  0.00  0.00      PROA O  
ATOM   2806  CB  ASN A 348     113.009  35.493  81.958  0.00  0.00      PROA C  
ATOM   2807  CG  ASN A 348     113.237  34.480  83.080  0.00  0.00      PROA C  
ATOM   2808  ND2 ASN A 348     113.898  33.348  82.749  0.00  0.00      PROA N  
ATOM   2809  OD1 ASN A 348     112.811  34.666  84.225  0.00  0.00      PROA O  
ATOM   2810  N   LYS A 349     114.134  37.146  79.510  0.00  0.00      PROA N  
ATOM   2811  CA  LYS A 349     113.722  37.892  78.331  0.00  0.00      PROA C  
ATOM   2812  C   LYS A 349     112.203  38.020  78.225  0.00  0.00      PROA C  
ATOM   2813  O   LYS A 349     111.464  37.136  78.661  0.00  0.00      PROA O  
ATOM   2814  CB  LYS A 349     114.270  37.240  77.036  0.00  0.00      PROA C  
ATOM   2815  CG  LYS A 349     115.805  37.175  76.966  0.00  0.00      PROA C  
ATOM   2816  CD  LYS A 349     116.292  36.412  75.720  0.00  0.00      PROA C  
ATOM   2817  CE  LYS A 349     117.822  36.277  75.643  0.00  0.00      PROA C  
ATOM   2818  NZ  LYS A 349     118.222  35.486  74.453  0.00  0.00      PROA N1+
ATOM   2819  N   ILE A 350     111.690  39.130  77.652  0.00  0.00      PROA N  
ATOM   2820  CA  ILE A 350     110.263  39.324  77.438  0.00  0.00      PROA C  
ATOM   2821  C   ILE A 350     109.663  38.310  76.438  0.00  0.00      PROA C  
ATOM   2822  O   ILE A 350     110.098  38.282  75.280  0.00  0.00      PROA O  
ATOM   2823  CB  ILE A 350     109.873  40.760  77.057  0.00  0.00      PROA C  
ATOM   2824  CG1 ILE A 350     110.804  41.400  75.988  0.00  0.00      PROA C  
ATOM   2825  CG2 ILE A 350     109.766  41.597  78.353  0.00  0.00      PROA C  
ATOM   2826  CD  ILE A 350     112.014  42.178  76.525  0.00  0.00      PROA C  
ATOM   2827  N   PRO A 351     108.715  37.433  76.796  0.00  0.00      PROA N  
ATOM   2828  CA  PRO A 351     108.029  36.560  75.845  0.00  0.00      PROA C  
ATOM   2829  C   PRO A 351     107.273  37.254  74.722  0.00  0.00      PROA C  
ATOM   2830  O   PRO A 351     106.810  38.386  74.863  0.00  0.00      PROA O  
ATOM   2831  CB  PRO A 351     107.085  35.711  76.712  0.00  0.00      PROA C  
ATOM   2832  CG  PRO A 351     106.908  36.513  77.999  0.00  0.00      PROA C  
ATOM   2833  CD  PRO A 351     108.265  37.179  78.168  0.00  0.00      PROA C  
ATOM   2834  N   THR A 352     107.128  36.558  73.577  0.00  0.00      PROA N  
ATOM   2835  CA  THR A 352     106.214  36.935  72.504  0.00  0.00      PROA C  
ATOM   2836  C   THR A 352     104.745  36.802  72.884  0.00  0.00      PROA C  
ATOM   2837  O   THR A 352     104.339  35.919  73.642  0.00  0.00      PROA O  
ATOM   2838  CB  THR A 352     106.433  36.188  71.185  0.00  0.00      PROA C  
ATOM   2839  CG2 THR A 352     107.800  36.584  70.603  0.00  0.00      PROA C  
ATOM   2840  OG1 THR A 352     106.441  34.772  71.361  0.00  0.00      PROA O  
ATOM   2841  N   CYS A 353     103.898  37.673  72.315  0.00  0.00      PROA N  
ATOM   2842  CA  CYS A 353     102.461  37.641  72.489  0.00  0.00      PROA C  
ATOM   2843  C   CYS A 353     101.836  37.021  71.239  0.00  0.00      PROA C  
ATOM   2844  O   CYS A 353     102.055  37.494  70.122  0.00  0.00      PROA O  
ATOM   2845  CB  CYS A 353     101.980  39.098  72.718  0.00  0.00      PROA C  
ATOM   2846  SG  CYS A 353     100.222  39.287  73.095  0.00  0.00      PROA S  
ATOM   2847  N   LYS A 354     101.077  35.917  71.384  0.00  0.00      PROA N  
ATOM   2848  CA  LYS A 354     100.511  35.179  70.264  0.00  0.00      PROA C  
ATOM   2849  C   LYS A 354     101.052  35.629  68.918  0.00  0.00      PROA C  
ATOM   2850  O   LYS A 354     100.877  34.975  67.889  0.00  0.00      PROA O  
ATOM   2851  CB  LYS A 354      98.961  35.170  70.252  0.00  0.00      PROA C  
ATOM   2852  CG  LYS A 354      98.353  34.214  71.296  0.00  0.00      PROA C  
ATOM   2853  CD  LYS A 354      96.845  33.999  71.059  0.00  0.00      PROA C  
ATOM   2854  CE  LYS A 354      96.194  32.853  71.858  0.00  0.00      PROA C  
ATOM   2855  NZ  LYS A 354      96.243  33.087  73.324  0.00  0.00      PROA N1+
ATOM   2856  N   ILE A 355     101.717  36.804  68.898  0.00  0.00      PROA N  
ATOM   2857  CA  ILE A 355     102.319  37.408  67.715  0.00  0.00      PROA C  
ATOM   2858  C   ILE A 355     103.844  37.458  67.805  0.00  0.00      PROA C  
ATOM   2859  O   ILE A 355     104.417  37.204  68.870  0.00  0.00      PROA O  
ATOM   2860  CB  ILE A 355     101.820  38.842  67.435  0.00  0.00      PROA C  
ATOM   2861  CG1 ILE A 355     100.451  39.177  68.088  0.00  0.00      PROA C  
ATOM   2862  CG2 ILE A 355     101.794  39.005  65.899  0.00  0.00      PROA C  
ATOM   2863  CD  ILE A 355     100.004  40.633  67.889  0.00  0.00      PROA C  
ATOM   2864  N   VAL A 356     104.565  37.821  66.718  0.00  0.00      PROA N  
ATOM   2865  CA  VAL A 356     105.959  38.230  66.859  0.00  0.00      PROA C  
ATOM   2866  C   VAL A 356     106.270  39.424  65.958  0.00  0.00      PROA C  
ATOM   2867  O   VAL A 356     105.391  40.189  65.553  0.00  0.00      PROA O  
ATOM   2868  CB  VAL A 356     107.018  37.128  66.712  0.00  0.00      PROA C  
ATOM   2869  CG1 VAL A 356     106.682  35.974  67.678  0.00  0.00      PROA C  
ATOM   2870  CG2 VAL A 356     107.182  36.629  65.262  0.00  0.00      PROA C  
ATOM   2871  N   ASP A 357     107.561  39.626  65.650  0.00  0.00      PROA N  
ATOM   2872  CA  ASP A 357     108.027  40.764  64.893  0.00  0.00      PROA C  
ATOM   2873  C   ASP A 357     109.263  40.329  64.121  0.00  0.00      PROA C  
ATOM   2874  O   ASP A 357     110.230  39.818  64.692  0.00  0.00      PROA O  
ATOM   2875  CB  ASP A 357     108.298  41.951  65.860  0.00  0.00      PROA C  
ATOM   2876  CG  ASP A 357     108.695  43.245  65.161  0.00  0.00      PROA C  
ATOM   2877  OD1 ASP A 357     108.534  43.365  63.920  0.00  0.00      PROA O  
ATOM   2878  OD2 ASP A 357     109.112  44.193  65.882  0.00  0.00      PROA O1-
ATOM   2879  N   CYS A 358     109.257  40.501  62.786  0.00  0.00      PROA N  
ATOM   2880  CA  CYS A 358     110.371  40.144  61.931  0.00  0.00      PROA C  
ATOM   2881  C   CYS A 358     111.428  41.244  61.919  0.00  0.00      PROA C  
ATOM   2882  O   CYS A 358     111.683  41.854  60.885  0.00  0.00      PROA O  
ATOM   2883  CB  CYS A 358     109.926  39.854  60.467  0.00  0.00      PROA C  
ATOM   2884  SG  CYS A 358     108.842  38.405  60.305  0.00  0.00      PROA S  
ATOM   2885  N   GLY A 359     112.093  41.509  63.069  0.00  0.00      PROA N  
ATOM   2886  CA  GLY A 359     113.229  42.430  63.225  0.00  0.00      PROA C  
ATOM   2887  C   GLY A 359     113.251  43.689  62.371  0.00  0.00      PROA C  
ATOM   2888  O   GLY A 359     112.285  44.448  62.297  0.00  0.00      PROA O  
ATOM   2889  N   VAL A 360     114.393  43.936  61.706  0.00  0.00      PROA N  
ATOM   2890  CA  VAL A 360     114.531  44.949  60.670  0.00  0.00      PROA C  
ATOM   2891  C   VAL A 360     114.927  44.206  59.391  0.00  0.00      PROA C  
ATOM   2892  O   VAL A 360     115.825  43.357  59.472  0.00  0.00      PROA O  
ATOM   2893  CB  VAL A 360     115.578  46.008  61.025  0.00  0.00      PROA C  
ATOM   2894  CG1 VAL A 360     115.744  47.037  59.889  0.00  0.00      PROA C  
ATOM   2895  CG2 VAL A 360     115.140  46.733  62.314  0.00  0.00      PROA C  
ATOM   2896  N   PRO A 361     114.315  44.416  58.216  0.00  0.00      PROA N  
ATOM   2897  CA  PRO A 361     114.813  43.949  56.918  0.00  0.00      PROA C  
ATOM   2898  C   PRO A 361     116.321  44.019  56.699  0.00  0.00      PROA C  
ATOM   2899  O   PRO A 361     116.920  45.074  56.925  0.00  0.00      PROA O  
ATOM   2900  CB  PRO A 361     114.038  44.800  55.903  0.00  0.00      PROA C  
ATOM   2901  CG  PRO A 361     112.700  45.054  56.599  0.00  0.00      PROA C  
ATOM   2902  CD  PRO A 361     113.099  45.223  58.063  0.00  0.00      PROA C  
ATOM   2903  N   ALA A 362     116.968  42.925  56.247  0.00  0.00      PROA N  
ATOM   2904  CA  ALA A 362     118.381  42.941  55.921  0.00  0.00      PROA C  
ATOM   2905  C   ALA A 362     118.715  43.886  54.761  0.00  0.00      PROA C  
ATOM   2906  O   ALA A 362     117.972  43.998  53.782  0.00  0.00      PROA O  
ATOM   2907  CB  ALA A 362     118.894  41.512  55.656  0.00  0.00      PROA C  
ATOM   2908  N   VAL A 363     119.835  44.629  54.869  0.00  0.00      PROA N  
ATOM   2909  CA  VAL A 363     120.229  45.628  53.885  0.00  0.00      PROA C  
ATOM   2910  C   VAL A 363     120.635  45.006  52.551  0.00  0.00      PROA C  
ATOM   2911  O   VAL A 363     121.481  44.109  52.486  0.00  0.00      PROA O  
ATOM   2912  CB  VAL A 363     121.322  46.560  54.413  0.00  0.00      PROA C  
ATOM   2913  CG1 VAL A 363     121.758  47.589  53.346  0.00  0.00      PROA C  
ATOM   2914  CG2 VAL A 363     120.785  47.303  55.655  0.00  0.00      PROA C  
ATOM   2915  N   LEU A 364     120.037  45.480  51.440  0.00  0.00      PROA N  
ATOM   2916  CA  LEU A 364     120.382  45.042  50.103  0.00  0.00      PROA C  
ATOM   2917  C   LEU A 364     121.391  46.002  49.487  0.00  0.00      PROA C  
ATOM   2918  O   LEU A 364     121.158  47.209  49.389  0.00  0.00      PROA O  
ATOM   2919  CB  LEU A 364     119.112  44.919  49.224  0.00  0.00      PROA C  
ATOM   2920  CG  LEU A 364     119.328  44.481  47.757  0.00  0.00      PROA C  
ATOM   2921  CD1 LEU A 364     120.094  43.156  47.650  0.00  0.00      PROA C  
ATOM   2922  CD2 LEU A 364     117.975  44.348  47.043  0.00  0.00      PROA C  
ATOM   2923  N   LYS A 365     122.569  45.490  49.070  0.00  0.00      PROA N  
ATOM   2924  CA  LYS A 365     123.578  46.277  48.383  0.00  0.00      PROA C  
ATOM   2925  C   LYS A 365     123.090  46.813  47.037  0.00  0.00      PROA C  
ATOM   2926  O   LYS A 365     122.633  46.061  46.174  0.00  0.00      PROA O  
ATOM   2927  CB  LYS A 365     124.897  45.486  48.198  0.00  0.00      PROA C  
ATOM   2928  CG  LYS A 365     125.580  45.116  49.525  0.00  0.00      PROA C  
ATOM   2929  CD  LYS A 365     126.863  44.291  49.310  0.00  0.00      PROA C  
ATOM   2930  CE  LYS A 365     127.557  43.891  50.623  0.00  0.00      PROA C  
ATOM   2931  NZ  LYS A 365     128.761  43.067  50.357  0.00  0.00      PROA N1+
ATOM   2932  N   HIS A 366     123.151  48.150  46.856  0.00  0.00      PROA N  
ATOM   2933  CA  HIS A 366     122.624  48.853  45.693  0.00  0.00      PROA C  
ATOM   2934  C   HIS A 366     121.112  48.707  45.530  0.00  0.00      PROA C  
ATOM   2935  O   HIS A 366     120.574  48.661  44.422  0.00  0.00      PROA O  
ATOM   2936  CB  HIS A 366     123.389  48.521  44.389  0.00  0.00      PROA C  
ATOM   2937  CG  HIS A 366     124.873  48.701  44.575  0.00  0.00      PROA C  
ATOM   2938  CD2 HIS A 366     125.615  49.842  44.621  0.00  0.00      PROA C  
ATOM   2939  ND1 HIS A 366     125.778  47.662  44.662  0.00  0.00      PROA N  
ATOM   2940  CE1 HIS A 366     127.012  48.214  44.776  0.00  0.00      PROA C  
ATOM   2941  NE2 HIS A 366     126.965  49.538  44.760  0.00  0.00      PROA N  
ATOM   2942  N   GLY A 367     120.381  48.661  46.662  0.00  0.00      PROA N  
ATOM   2943  CA  GLY A 367     118.930  48.572  46.696  0.00  0.00      PROA C  
ATOM   2944  C   GLY A 367     118.329  49.359  47.833  0.00  0.00      PROA C  
ATOM   2945  O   GLY A 367     118.996  49.714  48.805  0.00  0.00      PROA O  
ATOM   2946  N   LEU A 368     117.017  49.630  47.735  0.00  0.00      PROA N  
ATOM   2947  CA  LEU A 368     116.209  50.225  48.786  0.00  0.00      PROA C  
ATOM   2948  C   LEU A 368     115.055  49.296  49.115  0.00  0.00      PROA C  
ATOM   2949  O   LEU A 368     114.306  48.856  48.239  0.00  0.00      PROA O  
ATOM   2950  CB  LEU A 368     115.604  51.618  48.426  0.00  0.00      PROA C  
ATOM   2951  CG  LEU A 368     116.448  52.843  48.848  0.00  0.00      PROA C  
ATOM   2952  CD1 LEU A 368     117.658  53.062  47.942  0.00  0.00      PROA C  
ATOM   2953  CD2 LEU A 368     115.582  54.113  48.850  0.00  0.00      PROA C  
ATOM   2954  N   VAL A 369     114.866  48.994  50.413  0.00  0.00      PROA N  
ATOM   2955  CA  VAL A 369     113.617  48.459  50.927  0.00  0.00      PROA C  
ATOM   2956  C   VAL A 369     112.507  49.516  50.909  0.00  0.00      PROA C  
ATOM   2957  O   VAL A 369     112.711  50.683  51.257  0.00  0.00      PROA O  
ATOM   2958  CB  VAL A 369     113.787  47.821  52.308  0.00  0.00      PROA C  
ATOM   2959  CG1 VAL A 369     114.193  48.844  53.389  0.00  0.00      PROA C  
ATOM   2960  CG2 VAL A 369     112.503  47.076  52.717  0.00  0.00      PROA C  
ATOM   2961  N   THR A 370     111.292  49.141  50.469  0.00  0.00      PROA N  
ATOM   2962  CA  THR A 370     110.110  49.995  50.541  0.00  0.00      PROA C  
ATOM   2963  C   THR A 370     109.009  49.249  51.265  0.00  0.00      PROA C  
ATOM   2964  O   THR A 370     108.650  48.126  50.909  0.00  0.00      PROA O  
ATOM   2965  CB  THR A 370     109.623  50.482  49.175  0.00  0.00      PROA C  
ATOM   2966  CG2 THR A 370     108.284  51.237  49.256  0.00  0.00      PROA C  
ATOM   2967  OG1 THR A 370     110.565  51.390  48.614  0.00  0.00      PROA O  
ATOM   2968  N   PHE A 371     108.462  49.855  52.337  0.00  0.00      PROA N  
ATOM   2969  CA  PHE A 371     107.385  49.297  53.138  0.00  0.00      PROA C  
ATOM   2970  C   PHE A 371     106.014  49.524  52.507  0.00  0.00      PROA C  
ATOM   2971  O   PHE A 371     105.782  50.498  51.788  0.00  0.00      PROA O  
ATOM   2972  CB  PHE A 371     107.381  49.865  54.590  0.00  0.00      PROA C  
ATOM   2973  CG  PHE A 371     108.644  49.479  55.322  0.00  0.00      PROA C  
ATOM   2974  CD1 PHE A 371     109.809  50.262  55.222  0.00  0.00      PROA C  
ATOM   2975  CD2 PHE A 371     108.661  48.352  56.164  0.00  0.00      PROA C  
ATOM   2976  CE1 PHE A 371     110.979  49.898  55.902  0.00  0.00      PROA C  
ATOM   2977  CE2 PHE A 371     109.827  47.987  56.850  0.00  0.00      PROA C  
ATOM   2978  CZ  PHE A 371     110.988  48.758  56.714  0.00  0.00      PROA C  
ATOM   2979  N   SER A 372     105.048  48.617  52.770  0.00  0.00      PROA N  
ATOM   2980  CA  SER A 372     103.679  48.768  52.270  0.00  0.00      PROA C  
ATOM   2981  C   SER A 372     102.853  49.769  53.064  0.00  0.00      PROA C  
ATOM   2982  O   SER A 372     101.826  50.259  52.592  0.00  0.00      PROA O  
ATOM   2983  CB  SER A 372     102.885  47.431  52.244  0.00  0.00      PROA C  
ATOM   2984  OG  SER A 372     103.484  46.498  51.343  0.00  0.00      PROA O  
ATOM   2985  N   THR A 373     103.288  50.110  54.292  0.00  0.00      PROA N  
ATOM   2986  CA  THR A 373     102.580  51.018  55.191  0.00  0.00      PROA C  
ATOM   2987  C   THR A 373     103.461  52.195  55.580  0.00  0.00      PROA C  
ATOM   2988  O   THR A 373     104.691  52.140  55.541  0.00  0.00      PROA O  
ATOM   2989  CB  THR A 373     102.069  50.355  56.476  0.00  0.00      PROA C  
ATOM   2990  CG2 THR A 373     101.113  49.204  56.128  0.00  0.00      PROA C  
ATOM   2991  OG1 THR A 373     103.126  49.813  57.263  0.00  0.00      PROA O  
ATOM   2992  N   ARG A 374     102.829  53.320  55.985  0.00  0.00      PROA N  
ATOM   2993  CA  ARG A 374     103.518  54.549  56.354  0.00  0.00      PROA C  
ATOM   2994  C   ARG A 374     104.268  54.463  57.679  0.00  0.00      PROA C  
ATOM   2995  O   ARG A 374     105.236  55.183  57.922  0.00  0.00      PROA O  
ATOM   2996  CB  ARG A 374     102.512  55.732  56.423  0.00  0.00      PROA C  
ATOM   2997  CG  ARG A 374     101.366  55.574  57.453  0.00  0.00      PROA C  
ATOM   2998  CD  ARG A 374     100.405  56.774  57.523  0.00  0.00      PROA C  
ATOM   2999  NE  ARG A 374     101.172  57.930  58.092  0.00  0.00      PROA N  
ATOM   3000  CZ  ARG A 374     100.701  59.165  58.190  0.00  0.00      PROA C  
ATOM   3001  NH1 ARG A 374      99.490  59.491  57.796  0.00  0.00      PROA N1+
ATOM   3002  NH2 ARG A 374     101.462  60.109  58.702  0.00  0.00      PROA N  
ATOM   3003  N   ASN A 375     103.860  53.532  58.566  0.00  0.00      PROA N  
ATOM   3004  CA  ASN A 375     104.412  53.400  59.904  0.00  0.00      PROA C  
ATOM   3005  C   ASN A 375     105.578  52.411  59.951  0.00  0.00      PROA C  
ATOM   3006  O   ASN A 375     106.167  52.190  61.009  0.00  0.00      PROA O  
ATOM   3007  CB  ASN A 375     103.291  53.025  60.926  0.00  0.00      PROA C  
ATOM   3008  CG  ASN A 375     102.552  51.721  60.619  0.00  0.00      PROA C  
ATOM   3009  ND2 ASN A 375     101.628  51.340  61.530  0.00  0.00      PROA N  
ATOM   3010  OD1 ASN A 375     102.757  51.047  59.607  0.00  0.00      PROA O  
ATOM   3011  N   ASN A 376     105.965  51.832  58.786  0.00  0.00      PROA N  
ATOM   3012  CA  ASN A 376     107.114  50.939  58.638  0.00  0.00      PROA C  
ATOM   3013  C   ASN A 376     106.922  49.644  59.436  0.00  0.00      PROA C  
ATOM   3014  O   ASN A 376     107.772  49.221  60.220  0.00  0.00      PROA O  
ATOM   3015  CB  ASN A 376     108.505  51.598  58.940  0.00  0.00      PROA C  
ATOM   3016  CG  ASN A 376     108.963  52.684  57.960  0.00  0.00      PROA C  
ATOM   3017  ND2 ASN A 376     108.050  53.531  57.440  0.00  0.00      PROA N  
ATOM   3018  OD1 ASN A 376     110.154  52.761  57.637  0.00  0.00      PROA O  
ATOM   3019  N   LEU A 377     105.747  49.008  59.266  0.00  0.00      PROA N  
ATOM   3020  CA  LEU A 377     105.317  47.827  59.997  0.00  0.00      PROA C  
ATOM   3021  C   LEU A 377     106.203  46.601  59.703  0.00  0.00      PROA C  
ATOM   3022  O   LEU A 377     106.448  46.257  58.545  0.00  0.00      PROA O  
ATOM   3023  CB  LEU A 377     103.827  47.579  59.631  0.00  0.00      PROA C  
ATOM   3024  CG  LEU A 377     102.913  46.878  60.658  0.00  0.00      PROA C  
ATOM   3025  CD1 LEU A 377     103.322  45.441  60.959  0.00  0.00      PROA C  
ATOM   3026  CD2 LEU A 377     102.776  47.664  61.971  0.00  0.00      PROA C  
ATOM   3027  N   THR A 378     106.732  45.935  60.758  0.00  0.00      PROA N  
ATOM   3028  CA  THR A 378     107.655  44.797  60.629  0.00  0.00      PROA C  
ATOM   3029  C   THR A 378     107.092  43.495  61.185  0.00  0.00      PROA C  
ATOM   3030  O   THR A 378     107.741  42.450  61.153  0.00  0.00      PROA O  
ATOM   3031  CB  THR A 378     109.001  45.037  61.327  0.00  0.00      PROA C  
ATOM   3032  CG2 THR A 378     109.775  46.108  60.538  0.00  0.00      PROA C  
ATOM   3033  OG1 THR A 378     108.842  45.512  62.664  0.00  0.00      PROA O  
ATOM   3034  N   THR A 379     105.850  43.503  61.699  0.00  0.00      PROA N  
ATOM   3035  CA  THR A 379     105.227  42.345  62.334  0.00  0.00      PROA C  
ATOM   3036  C   THR A 379     104.503  41.474  61.320  0.00  0.00      PROA C  
ATOM   3037  O   THR A 379     104.422  41.798  60.136  0.00  0.00      PROA O  
ATOM   3038  CB  THR A 379     104.314  42.672  63.527  0.00  0.00      PROA C  
ATOM   3039  CG2 THR A 379     105.025  43.655  64.470  0.00  0.00      PROA C  
ATOM   3040  OG1 THR A 379     103.064  43.251  63.167  0.00  0.00      PROA O  
ATOM   3041  N   TYR A 380     103.991  40.308  61.769  0.00  0.00      PROA N  
ATOM   3042  CA  TYR A 380     103.248  39.312  61.002  0.00  0.00      PROA C  
ATOM   3043  C   TYR A 380     102.430  39.782  59.784  0.00  0.00      PROA C  
ATOM   3044  O   TYR A 380     101.618  40.706  59.867  0.00  0.00      PROA O  
ATOM   3045  CB  TYR A 380     102.365  38.477  61.968  0.00  0.00      PROA C  
ATOM   3046  CG  TYR A 380     101.586  37.376  61.291  0.00  0.00      PROA C  
ATOM   3047  CD1 TYR A 380     102.262  36.253  60.785  0.00  0.00      PROA C  
ATOM   3048  CD2 TYR A 380     100.181  37.414  61.233  0.00  0.00      PROA C  
ATOM   3049  CE1 TYR A 380     101.544  35.173  60.252  0.00  0.00      PROA C  
ATOM   3050  CE2 TYR A 380      99.461  36.326  60.715  0.00  0.00      PROA C  
ATOM   3051  CZ  TYR A 380     100.145  35.203  60.230  0.00  0.00      PROA C  
ATOM   3052  OH  TYR A 380      99.431  34.107  59.702  0.00  0.00      PROA O  
ATOM   3053  N   LYS A 381     102.649  39.129  58.619  0.00  0.00      PROA N  
ATOM   3054  CA  LYS A 381     101.925  39.352  57.375  0.00  0.00      PROA C  
ATOM   3055  C   LYS A 381     102.145  40.689  56.676  0.00  0.00      PROA C  
ATOM   3056  O   LYS A 381     101.628  40.922  55.582  0.00  0.00      PROA O  
ATOM   3057  CB  LYS A 381     100.422  38.966  57.446  0.00  0.00      PROA C  
ATOM   3058  CG  LYS A 381     100.179  37.451  57.544  0.00  0.00      PROA C  
ATOM   3059  CD  LYS A 381     100.441  36.674  56.240  0.00  0.00      PROA C  
ATOM   3060  CE  LYS A 381     100.131  35.172  56.379  0.00  0.00      PROA C  
ATOM   3061  NZ  LYS A 381     100.337  34.459  55.094  0.00  0.00      PROA N1+
ATOM   3062  N   SER A 382     102.960  41.597  57.251  0.00  0.00      PROA N  
ATOM   3063  CA  SER A 382     103.445  42.775  56.544  0.00  0.00      PROA C  
ATOM   3064  C   SER A 382     104.319  42.428  55.351  0.00  0.00      PROA C  
ATOM   3065  O   SER A 382     105.041  41.428  55.346  0.00  0.00      PROA O  
ATOM   3066  CB  SER A 382     104.176  43.819  57.431  0.00  0.00      PROA C  
ATOM   3067  OG  SER A 382     105.309  43.274  58.112  0.00  0.00      PROA O  
ATOM   3068  N   GLU A 383     104.229  43.247  54.287  0.00  0.00      PROA N  
ATOM   3069  CA  GLU A 383     104.941  43.015  53.052  0.00  0.00      PROA C  
ATOM   3070  C   GLU A 383     105.861  44.188  52.771  0.00  0.00      PROA C  
ATOM   3071  O   GLU A 383     105.465  45.355  52.827  0.00  0.00      PROA O  
ATOM   3072  CB  GLU A 383     103.972  42.824  51.852  0.00  0.00      PROA C  
ATOM   3073  CG  GLU A 383     102.987  41.638  52.035  0.00  0.00      PROA C  
ATOM   3074  CD  GLU A 383     102.164  41.298  50.793  0.00  0.00      PROA C  
ATOM   3075  OE1 GLU A 383     102.280  41.979  49.738  0.00  0.00      PROA O  
ATOM   3076  OE2 GLU A 383     101.367  40.323  50.865  0.00  0.00      PROA O1-
ATOM   3077  N   ILE A 384     107.123  43.894  52.446  0.00  0.00      PROA N  
ATOM   3078  CA  ILE A 384     108.084  44.868  51.972  0.00  0.00      PROA C  
ATOM   3079  C   ILE A 384     108.437  44.504  50.547  0.00  0.00      PROA C  
ATOM   3080  O   ILE A 384     108.341  43.346  50.142  0.00  0.00      PROA O  
ATOM   3081  CB  ILE A 384     109.365  44.918  52.803  0.00  0.00      PROA C  
ATOM   3082  CG1 ILE A 384     110.044  43.535  52.937  0.00  0.00      PROA C  
ATOM   3083  CG2 ILE A 384     109.028  45.517  54.183  0.00  0.00      PROA C  
ATOM   3084  CD  ILE A 384     111.526  43.623  53.300  0.00  0.00      PROA C  
ATOM   3085  N   ARG A 385     108.863  45.485  49.739  0.00  0.00      PROA N  
ATOM   3086  CA  ARG A 385     109.415  45.211  48.431  0.00  0.00      PROA C  
ATOM   3087  C   ARG A 385     110.849  45.702  48.404  0.00  0.00      PROA C  
ATOM   3088  O   ARG A 385     111.169  46.815  48.823  0.00  0.00      PROA O  
ATOM   3089  CB  ARG A 385     108.574  45.833  47.282  0.00  0.00      PROA C  
ATOM   3090  CG  ARG A 385     108.514  47.376  47.254  0.00  0.00      PROA C  
ATOM   3091  CD  ARG A 385     107.601  47.981  46.175  0.00  0.00      PROA C  
ATOM   3092  NE  ARG A 385     106.178  47.723  46.577  0.00  0.00      PROA N  
ATOM   3093  CZ  ARG A 385     105.359  46.832  46.031  0.00  0.00      PROA C  
ATOM   3094  NH1 ARG A 385     105.720  46.012  45.070  0.00  0.00      PROA N1+
ATOM   3095  NH2 ARG A 385     104.118  46.760  46.469  0.00  0.00      PROA N  
ATOM   3096  N   TYR A 386     111.767  44.856  47.914  0.00  0.00      PROA N  
ATOM   3097  CA  TYR A 386     113.119  45.262  47.598  0.00  0.00      PROA C  
ATOM   3098  C   TYR A 386     113.174  45.829  46.193  0.00  0.00      PROA C  
ATOM   3099  O   TYR A 386     112.695  45.233  45.228  0.00  0.00      PROA O  
ATOM   3100  CB  TYR A 386     114.147  44.111  47.724  0.00  0.00      PROA C  
ATOM   3101  CG  TYR A 386     114.465  43.845  49.170  0.00  0.00      PROA C  
ATOM   3102  CD1 TYR A 386     115.478  44.572  49.820  0.00  0.00      PROA C  
ATOM   3103  CD2 TYR A 386     113.811  42.821  49.867  0.00  0.00      PROA C  
ATOM   3104  CE1 TYR A 386     115.836  44.269  51.142  0.00  0.00      PROA C  
ATOM   3105  CE2 TYR A 386     114.164  42.514  51.188  0.00  0.00      PROA C  
ATOM   3106  CZ  TYR A 386     115.180  43.237  51.824  0.00  0.00      PROA C  
ATOM   3107  OH  TYR A 386     115.562  42.913  53.140  0.00  0.00      PROA O  
ATOM   3108  N   SER A 387     113.762  47.025  46.053  0.00  0.00      PROA N  
ATOM   3109  CA  SER A 387     113.936  47.690  44.775  0.00  0.00      PROA C  
ATOM   3110  C   SER A 387     115.420  47.856  44.534  0.00  0.00      PROA C  
ATOM   3111  O   SER A 387     116.168  48.218  45.438  0.00  0.00      PROA O  
ATOM   3112  CB  SER A 387     113.213  49.073  44.721  0.00  0.00      PROA C  
ATOM   3113  OG  SER A 387     113.694  50.013  45.691  0.00  0.00      PROA O  
ATOM   3114  N   CYS A 388     115.911  47.573  43.311  0.00  0.00      PROA N  
ATOM   3115  CA  CYS A 388     117.294  47.866  42.963  0.00  0.00      PROA C  
ATOM   3116  C   CYS A 388     117.418  49.326  42.554  0.00  0.00      PROA C  
ATOM   3117  O   CYS A 388     116.590  49.864  41.816  0.00  0.00      PROA O  
ATOM   3118  CB  CYS A 388     117.852  46.956  41.839  0.00  0.00      PROA C  
ATOM   3119  SG  CYS A 388     117.964  45.218  42.368  0.00  0.00      PROA S  
ATOM   3120  N   GLN A 389     118.448  50.016  43.075  0.00  0.00      PROA N  
ATOM   3121  CA  GLN A 389     118.690  51.424  42.836  0.00  0.00      PROA C  
ATOM   3122  C   GLN A 389     118.944  51.827  41.389  0.00  0.00      PROA C  
ATOM   3123  O   GLN A 389     119.534  51.076  40.612  0.00  0.00      PROA O  
ATOM   3124  CB  GLN A 389     119.850  51.981  43.709  0.00  0.00      PROA C  
ATOM   3125  CG  GLN A 389     119.504  52.104  45.204  0.00  0.00      PROA C  
ATOM   3126  CD  GLN A 389     120.673  52.703  45.994  0.00  0.00      PROA C  
ATOM   3127  NE2 GLN A 389     120.624  54.031  46.245  0.00  0.00      PROA N  
ATOM   3128  OE1 GLN A 389     121.622  52.012  46.376  0.00  0.00      PROA O  
ATOM   3129  N   GLN A 390     118.583  53.092  41.065  0.00  0.00      PROA N  
ATOM   3130  CA  GLN A 390     119.051  53.850  39.912  0.00  0.00      PROA C  
ATOM   3131  C   GLN A 390     118.857  53.222  38.509  0.00  0.00      PROA C  
ATOM   3132  O   GLN A 390     118.281  52.137  38.384  0.00  0.00      PROA O  
ATOM   3133  CB  GLN A 390     120.472  54.460  40.229  0.00  0.00      PROA C  
ATOM   3134  CG  GLN A 390     121.587  53.502  40.757  0.00  0.00      PROA C  
ATOM   3135  CD  GLN A 390     122.848  54.180  41.328  0.00  0.00      PROA C  
ATOM   3136  NE2 GLN A 390     122.876  55.528  41.394  0.00  0.00      PROA N  
ATOM   3137  OE1 GLN A 390     123.801  53.496  41.713  0.00  0.00      PROA O  
ATOM   3138  N   PRO A 391     119.259  53.837  37.393  0.00  0.00      PROA N  
ATOM   3139  CA  PRO A 391     119.256  53.142  36.104  0.00  0.00      PROA C  
ATOM   3140  C   PRO A 391     120.368  52.111  36.012  0.00  0.00      PROA C  
ATOM   3141  O   PRO A 391     120.291  51.223  35.164  0.00  0.00      PROA O  
ATOM   3142  CB  PRO A 391     119.412  54.268  35.058  0.00  0.00      PROA C  
ATOM   3143  CG  PRO A 391     119.906  55.480  35.854  0.00  0.00      PROA C  
ATOM   3144  CD  PRO A 391     119.203  55.290  37.195  0.00  0.00      PROA C  
ATOM   3145  N   TYR A 392     121.432  52.233  36.830  0.00  0.00      PROA N  
ATOM   3146  CA  TYR A 392     122.643  51.439  36.689  0.00  0.00      PROA C  
ATOM   3147  C   TYR A 392     122.538  50.010  37.241  0.00  0.00      PROA C  
ATOM   3148  O   TYR A 392     123.411  49.191  36.965  0.00  0.00      PROA O  
ATOM   3149  CB  TYR A 392     123.881  52.132  37.328  0.00  0.00      PROA C  
ATOM   3150  CG  TYR A 392     123.981  53.591  36.938  0.00  0.00      PROA C  
ATOM   3151  CD1 TYR A 392     124.530  54.028  35.716  0.00  0.00      PROA C  
ATOM   3152  CD2 TYR A 392     123.570  54.559  37.862  0.00  0.00      PROA C  
ATOM   3153  CE1 TYR A 392     124.640  55.404  35.436  0.00  0.00      PROA C  
ATOM   3154  CE2 TYR A 392     123.680  55.922  37.597  0.00  0.00      PROA C  
ATOM   3155  CZ  TYR A 392     124.218  56.349  36.384  0.00  0.00      PROA C  
ATOM   3156  OH  TYR A 392     124.343  57.737  36.193  0.00  0.00      PROA O  
ATOM   3157  N   TYR A 393     121.488  49.659  38.021  0.00  0.00      PROA N  
ATOM   3158  CA  TYR A 393     121.308  48.320  38.581  0.00  0.00      PROA C  
ATOM   3159  C   TYR A 393     119.952  47.689  38.251  0.00  0.00      PROA C  
ATOM   3160  O   TYR A 393     118.941  48.369  38.067  0.00  0.00      PROA O  
ATOM   3161  CB  TYR A 393     121.517  48.278  40.122  0.00  0.00      PROA C  
ATOM   3162  CG  TYR A 393     122.968  48.463  40.473  0.00  0.00      PROA C  
ATOM   3163  CD1 TYR A 393     123.515  49.739  40.690  0.00  0.00      PROA C  
ATOM   3164  CD2 TYR A 393     123.789  47.337  40.643  0.00  0.00      PROA C  
ATOM   3165  CE1 TYR A 393     124.869  49.888  41.032  0.00  0.00      PROA C  
ATOM   3166  CE2 TYR A 393     125.141  47.479  40.975  0.00  0.00      PROA C  
ATOM   3167  CZ  TYR A 393     125.682  48.754  41.164  0.00  0.00      PROA C  
ATOM   3168  OH  TYR A 393     127.044  48.876  41.507  0.00  0.00      PROA O  
ATOM   3169  N   LYS A 394     119.909  46.341  38.169  0.00  0.00      PROA N  
ATOM   3170  CA  LYS A 394     118.709  45.574  37.869  0.00  0.00      PROA C  
ATOM   3171  C   LYS A 394     118.682  44.259  38.652  0.00  0.00      PROA C  
ATOM   3172  O   LYS A 394     119.701  43.599  38.843  0.00  0.00      PROA O  
ATOM   3173  CB  LYS A 394     118.613  45.289  36.342  0.00  0.00      PROA C  
ATOM   3174  CG  LYS A 394     117.366  44.493  35.912  0.00  0.00      PROA C  
ATOM   3175  CD  LYS A 394     117.158  44.407  34.384  0.00  0.00      PROA C  
ATOM   3176  CE  LYS A 394     117.704  43.143  33.687  0.00  0.00      PROA C  
ATOM   3177  NZ  LYS A 394     119.189  43.104  33.670  0.00  0.00      PROA N1+
ATOM   3178  N   MET A 395     117.503  43.853  39.172  0.00  0.00      PROA N  
ATOM   3179  CA  MET A 395     117.328  42.612  39.920  0.00  0.00      PROA C  
ATOM   3180  C   MET A 395     117.446  41.338  39.070  0.00  0.00      PROA C  
ATOM   3181  O   MET A 395     117.002  41.292  37.921  0.00  0.00      PROA O  
ATOM   3182  CB  MET A 395     115.965  42.639  40.662  0.00  0.00      PROA C  
ATOM   3183  CG  MET A 395     115.749  41.491  41.670  0.00  0.00      PROA C  
ATOM   3184  SD  MET A 395     114.258  41.662  42.706  0.00  0.00      PROA S  
ATOM   3185  CE  MET A 395     114.826  43.068  43.709  0.00  0.00      PROA C  
ATOM   3186  N   LEU A 396     118.032  40.247  39.622  0.00  0.00      PROA N  
ATOM   3187  CA  LEU A 396     118.056  38.938  38.973  0.00  0.00      PROA C  
ATOM   3188  C   LEU A 396     116.689  38.341  38.644  0.00  0.00      PROA C  
ATOM   3189  O   LEU A 396     115.746  38.377  39.438  0.00  0.00      PROA O  
ATOM   3190  CB  LEU A 396     118.838  37.869  39.790  0.00  0.00      PROA C  
ATOM   3191  CG  LEU A 396     120.375  37.922  39.674  0.00  0.00      PROA C  
ATOM   3192  CD1 LEU A 396     120.998  36.803  40.524  0.00  0.00      PROA C  
ATOM   3193  CD2 LEU A 396     120.843  37.757  38.221  0.00  0.00      PROA C  
ATOM   3194  N   HIS A 397     116.573  37.760  37.425  0.00  0.00      PROA N  
ATOM   3195  CA  HIS A 397     115.463  36.934  36.953  0.00  0.00      PROA C  
ATOM   3196  C   HIS A 397     114.138  37.683  36.800  0.00  0.00      PROA C  
ATOM   3197  O   HIS A 397     113.082  37.099  36.560  0.00  0.00      PROA O  
ATOM   3198  CB  HIS A 397     115.335  35.640  37.812  0.00  0.00      PROA C  
ATOM   3199  CG  HIS A 397     114.277  34.653  37.384  0.00  0.00      PROA C  
ATOM   3200  CD2 HIS A 397     113.077  34.357  37.960  0.00  0.00      PROA C  
ATOM   3201  ND1 HIS A 397     114.446  33.727  36.375  0.00  0.00      PROA N  
ATOM   3202  CE1 HIS A 397     113.347  32.932  36.368  0.00  0.00      PROA C  
ATOM   3203  NE2 HIS A 397     112.486  33.275  37.316  0.00  0.00      PROA N  
ATOM   3204  N   ASN A 398     113.723  38.633  36.661  1.00 26.97      PROA N  
ATOM   3205  CA  ASN A 398     113.316  40.050  36.734  1.00 26.97      PROA C  
ATOM   3206  C   ASN A 398     113.301  40.632  38.151  1.00 26.97      PROA C  
ATOM   3207  O   ASN A 398     114.331  41.120  38.697  1.00 26.97      PROA O  
ATOM   3208  CB  ASN A 398     111.852  39.950  36.265  1.00 26.97      PROA C  
ATOM   3209  CG  ASN A 398     111.212  41.289  35.946  1.00 26.97      PROA C  
ATOM   3210  ND2 ASN A 398     110.524  41.332  34.827  1.00 26.97      PROA N  
ATOM   3211  OD1 ASN A 398     111.256  42.228  36.775  1.00 26.97      PROA O  
ATOM   3212  N   THR A 399     112.723  38.996  39.385  0.00  0.00      PROA N  
ATOM   3213  CA  THR A 399     112.108  38.389  40.566  0.00  0.00      PROA C  
ATOM   3214  C   THR A 399     111.037  39.282  41.181  0.00  0.00      PROA C  
ATOM   3215  O   THR A 399     111.118  40.509  41.108  0.00  0.00      PROA O  
ATOM   3216  CB  THR A 399     113.157  37.969  41.610  0.00  0.00      PROA C  
ATOM   3217  CG2 THR A 399     112.553  37.301  42.857  0.00  0.00      PROA C  
ATOM   3218  OG1 THR A 399     114.047  37.007  41.056  0.00  0.00      PROA O  
ATOM   3219  N   THR A 400     109.974  38.698  41.790  0.00  0.00      PROA N  
ATOM   3220  CA  THR A 400     108.861  39.453  42.382  0.00  0.00      PROA C  
ATOM   3221  C   THR A 400     109.318  40.466  43.431  0.00  0.00      PROA C  
ATOM   3222  O   THR A 400     108.873  41.614  43.457  0.00  0.00      PROA O  
ATOM   3223  CB  THR A 400     107.730  38.548  42.903  0.00  0.00      PROA C  
ATOM   3224  CG2 THR A 400     108.195  37.611  44.035  0.00  0.00      PROA C  
ATOM   3225  OG1 THR A 400     106.618  39.293  43.393  0.00  0.00      PROA O  
ATOM   3226  N   GLY A 401     110.294  40.075  44.287  0.00  0.00      PROA N  
ATOM   3227  CA  GLY A 401     111.058  40.993  45.135  0.00  0.00      PROA C  
ATOM   3228  C   GLY A 401     110.331  41.426  46.375  0.00  0.00      PROA C  
ATOM   3229  O   GLY A 401     110.813  42.269  47.130  0.00  0.00      PROA O  
ATOM   3230  N   VAL A 402     109.151  40.837  46.627  0.00  0.00      PROA N  
ATOM   3231  CA  VAL A 402     108.359  41.094  47.812  0.00  0.00      PROA C  
ATOM   3232  C   VAL A 402     108.694  40.081  48.891  0.00  0.00      PROA C  
ATOM   3233  O   VAL A 402     108.780  38.875  48.654  0.00  0.00      PROA O  
ATOM   3234  CB  VAL A 402     106.849  41.171  47.573  0.00  0.00      PROA C  
ATOM   3235  CG1 VAL A 402     106.563  42.322  46.588  0.00  0.00      PROA C  
ATOM   3236  CG2 VAL A 402     106.264  39.842  47.053  0.00  0.00      PROA C  
ATOM   3237  N   TYR A 403     108.925  40.568  50.119  0.00  0.00      PROA N  
ATOM   3238  CA  TYR A 403     109.247  39.745  51.265  0.00  0.00      PROA C  
ATOM   3239  C   TYR A 403     108.175  39.957  52.305  0.00  0.00      PROA C  
ATOM   3240  O   TYR A 403     107.749  41.078  52.584  0.00  0.00      PROA O  
ATOM   3241  CB  TYR A 403     110.659  39.979  51.885  0.00  0.00      PROA C  
ATOM   3242  CG  TYR A 403     111.752  39.373  51.044  0.00  0.00      PROA C  
ATOM   3243  CD1 TYR A 403     111.987  39.837  49.741  0.00  0.00      PROA C  
ATOM   3244  CD2 TYR A 403     112.594  38.369  51.561  0.00  0.00      PROA C  
ATOM   3245  CE1 TYR A 403     112.987  39.274  48.945  0.00  0.00      PROA C  
ATOM   3246  CE2 TYR A 403     113.621  37.820  50.778  0.00  0.00      PROA C  
ATOM   3247  CZ  TYR A 403     113.797  38.265  49.462  0.00  0.00      PROA C  
ATOM   3248  OH  TYR A 403     114.751  37.678  48.615  0.00  0.00      PROA O  
ATOM   3249  N   THR A 404     107.685  38.849  52.877  0.00  0.00      PROA N  
ATOM   3250  CA  THR A 404     106.558  38.839  53.793  0.00  0.00      PROA C  
ATOM   3251  C   THR A 404     107.053  38.348  55.136  0.00  0.00      PROA C  
ATOM   3252  O   THR A 404     107.897  37.453  55.219  0.00  0.00      PROA O  
ATOM   3253  CB  THR A 404     105.363  37.997  53.307  0.00  0.00      PROA C  
ATOM   3254  CG2 THR A 404     105.101  38.264  51.815  0.00  0.00      PROA C  
ATOM   3255  OG1 THR A 404     105.514  36.586  53.462  0.00  0.00      PROA O  
ATOM   3256  N   CYS A 405     106.568  38.951  56.239  0.00  0.00      PROA N  
ATOM   3257  CA  CYS A 405     106.879  38.485  57.580  0.00  0.00      PROA C  
ATOM   3258  C   CYS A 405     106.113  37.202  57.898  0.00  0.00      PROA C  
ATOM   3259  O   CYS A 405     104.886  37.193  58.023  0.00  0.00      PROA O  
ATOM   3260  CB  CYS A 405     106.597  39.589  58.641  0.00  0.00      PROA C  
ATOM   3261  SG  CYS A 405     106.959  39.132  60.372  0.00  0.00      PROA S  
ATOM   3262  N   SER A 406     106.841  36.074  58.022  0.00  0.00      PROA N  
ATOM   3263  CA  SER A 406     106.268  34.762  58.290  0.00  0.00      PROA C  
ATOM   3264  C   SER A 406     105.881  34.563  59.748  0.00  0.00      PROA C  
ATOM   3265  O   SER A 406     106.293  35.301  60.643  0.00  0.00      PROA O  
ATOM   3266  CB  SER A 406     107.206  33.592  57.861  0.00  0.00      PROA C  
ATOM   3267  OG  SER A 406     108.457  33.609  58.558  0.00  0.00      PROA O  
ATOM   3268  N   ALA A 407     105.093  33.503  60.038  0.00  0.00      PROA N  
ATOM   3269  CA  ALA A 407     104.688  33.135  61.385  0.00  0.00      PROA C  
ATOM   3270  C   ALA A 407     105.854  32.635  62.239  0.00  0.00      PROA C  
ATOM   3271  O   ALA A 407     105.824  32.670  63.469  0.00  0.00      PROA O  
ATOM   3272  CB  ALA A 407     103.626  32.023  61.292  0.00  0.00      PROA C  
ATOM   3273  N   HIS A 408     106.946  32.199  61.576  0.00  0.00      PROA N  
ATOM   3274  CA  HIS A 408     108.192  31.799  62.204  0.00  0.00      PROA C  
ATOM   3275  C   HIS A 408     109.013  32.996  62.680  0.00  0.00      PROA C  
ATOM   3276  O   HIS A 408     109.971  32.849  63.438  0.00  0.00      PROA O  
ATOM   3277  CB  HIS A 408     109.059  30.959  61.230  0.00  0.00      PROA C  
ATOM   3278  CG  HIS A 408     108.364  29.706  60.763  0.00  0.00      PROA C  
ATOM   3279  CD2 HIS A 408     108.345  28.461  61.320  0.00  0.00      PROA C  
ATOM   3280  ND1 HIS A 408     107.743  29.572  59.535  0.00  0.00      PROA N  
ATOM   3281  CE1 HIS A 408     107.358  28.277  59.416  0.00  0.00      PROA C  
ATOM   3282  NE2 HIS A 408     107.702  27.562  60.476  0.00  0.00      PROA N  
ATOM   3283  N   GLY A 409     108.649  34.225  62.244  0.00  0.00      PROA N  
ATOM   3284  CA  GLY A 409     109.324  35.460  62.633  0.00  0.00      PROA C  
ATOM   3285  C   GLY A 409     110.483  35.804  61.738  0.00  0.00      PROA C  
ATOM   3286  O   GLY A 409     111.426  36.477  62.150  0.00  0.00      PROA O  
ATOM   3287  N   THR A 410     110.436  35.350  60.470  0.00  0.00      PROA N  
ATOM   3288  CA  THR A 410     111.469  35.642  59.475  0.00  0.00      PROA C  
ATOM   3289  C   THR A 410     110.874  36.246  58.213  0.00  0.00      PROA C  
ATOM   3290  O   THR A 410     109.795  35.856  57.758  0.00  0.00      PROA O  
ATOM   3291  CB  THR A 410     112.343  34.443  59.086  0.00  0.00      PROA C  
ATOM   3292  CG2 THR A 410     113.068  33.892  60.324  0.00  0.00      PROA C  
ATOM   3293  OG1 THR A 410     111.618  33.363  58.505  0.00  0.00      PROA O  
ATOM   3294  N   TRP A 411     111.570  37.231  57.600  0.00  0.00      PROA N  
ATOM   3295  CA  TRP A 411     111.271  37.689  56.249  0.00  0.00      PROA C  
ATOM   3296  C   TRP A 411     111.491  36.602  55.209  0.00  0.00      PROA C  
ATOM   3297  O   TRP A 411     112.550  35.975  55.154  0.00  0.00      PROA O  
ATOM   3298  CB  TRP A 411     112.119  38.921  55.838  0.00  0.00      PROA C  
ATOM   3299  CG  TRP A 411     111.837  40.139  56.651  0.00  0.00      PROA C  
ATOM   3300  CD1 TRP A 411     112.631  40.673  57.629  0.00  0.00      PROA C  
ATOM   3301  CD2 TRP A 411     110.646  40.942  56.597  0.00  0.00      PROA C  
ATOM   3302  CE2 TRP A 411     110.782  41.933  57.594  0.00  0.00      PROA C  
ATOM   3303  CE3 TRP A 411     109.491  40.908  55.816  0.00  0.00      PROA C  
ATOM   3304  NE1 TRP A 411     111.984  41.742  58.200  0.00  0.00      PROA N  
ATOM   3305  CZ2 TRP A 411     109.788  42.868  57.840  0.00  0.00      PROA C  
ATOM   3306  CZ3 TRP A 411     108.499  41.864  56.049  0.00  0.00      PROA C  
ATOM   3307  CH2 TRP A 411     108.643  42.826  57.045  0.00  0.00      PROA C  
ATOM   3308  N   THR A 412     110.486  36.355  54.351  0.00  0.00      PROA N  
ATOM   3309  CA  THR A 412     110.550  35.276  53.371  0.00  0.00      PROA C  
ATOM   3310  C   THR A 412     109.868  35.690  52.089  0.00  0.00      PROA C  
ATOM   3311  O   THR A 412     108.900  36.449  52.090  0.00  0.00      PROA O  
ATOM   3312  CB  THR A 412     109.911  33.951  53.822  0.00  0.00      PROA C  
ATOM   3313  CG2 THR A 412     110.772  33.279  54.902  0.00  0.00      PROA C  
ATOM   3314  OG1 THR A 412     108.615  34.147  54.379  0.00  0.00      PROA O  
ATOM   3315  N   ASN A 413     110.364  35.176  50.951  0.00  0.00      PROA N  
ATOM   3316  CA  ASN A 413     109.671  35.241  49.677  0.00  0.00      PROA C  
ATOM   3317  C   ASN A 413     109.539  33.809  49.176  0.00  0.00      PROA C  
ATOM   3318  O   ASN A 413     110.350  32.944  49.508  0.00  0.00      PROA O  
ATOM   3319  CB  ASN A 413     110.384  36.170  48.649  0.00  0.00      PROA C  
ATOM   3320  CG  ASN A 413     111.612  35.554  47.990  0.00  0.00      PROA C  
ATOM   3321  ND2 ASN A 413     112.706  35.416  48.761  0.00  0.00      PROA N  
ATOM   3322  OD1 ASN A 413     111.610  35.188  46.813  0.00  0.00      PROA O  
ATOM   3323  N   GLU A 414     108.490  33.518  48.385  0.00  0.00      PROA N  
ATOM   3324  CA  GLU A 414     108.227  32.179  47.886  0.00  0.00      PROA C  
ATOM   3325  C   GLU A 414     109.305  31.567  46.983  0.00  0.00      PROA C  
ATOM   3326  O   GLU A 414     109.636  30.388  47.129  0.00  0.00      PROA O  
ATOM   3327  CB  GLU A 414     106.823  32.094  47.225  0.00  0.00      PROA C  
ATOM   3328  CG  GLU A 414     106.617  32.956  45.950  0.00  0.00      PROA C  
ATOM   3329  CD  GLU A 414     105.189  32.923  45.401  0.00  0.00      PROA C  
ATOM   3330  OE1 GLU A 414     104.302  32.233  45.971  0.00  0.00      PROA O  
ATOM   3331  OE2 GLU A 414     104.940  33.601  44.368  0.00  0.00      PROA O1-
ATOM   3332  N   VAL A 415     109.888  32.328  46.025  0.00  0.00      PROA N  
ATOM   3333  CA  VAL A 415     110.833  31.750  45.071  0.00  0.00      PROA C  
ATOM   3334  C   VAL A 415     112.242  31.508  45.608  0.00  0.00      PROA C  
ATOM   3335  O   VAL A 415     112.842  30.478  45.296  0.00  0.00      PROA O  
ATOM   3336  CB  VAL A 415     110.890  32.458  43.714  0.00  0.00      PROA C  
ATOM   3337  CG1 VAL A 415     109.518  32.339  43.020  0.00  0.00      PROA C  
ATOM   3338  CG2 VAL A 415     111.315  33.930  43.831  0.00  0.00      PROA C  
ATOM   3339  N   LEU A 416     112.805  32.399  46.459  0.00  0.00      PROA N  
ATOM   3340  CA  LEU A 416     114.102  32.147  47.080  0.00  0.00      PROA C  
ATOM   3341  C   LEU A 416     113.902  31.470  48.434  0.00  0.00      PROA C  
ATOM   3342  O   LEU A 416     113.843  30.243  48.499  0.00  0.00      PROA O  
ATOM   3343  CB  LEU A 416     115.041  33.387  47.156  0.00  0.00      PROA C  
ATOM   3344  CG  LEU A 416     115.249  34.129  45.814  0.00  0.00      PROA C  
ATOM   3345  CD1 LEU A 416     116.101  35.391  46.017  0.00  0.00      PROA C  
ATOM   3346  CD2 LEU A 416     115.888  33.229  44.746  0.00  0.00      PROA C  
ATOM   3347  N   LYS A 417     113.781  32.263  49.521  0.00  0.00      PROA N  
ATOM   3348  CA  LYS A 417     113.529  31.860  50.899  0.00  0.00      PROA C  
ATOM   3349  C   LYS A 417     113.873  33.051  51.793  0.00  0.00      PROA C  
ATOM   3350  O   LYS A 417     113.441  34.176  51.545  0.00  0.00      PROA O  
ATOM   3351  CB  LYS A 417     114.201  30.531  51.395  0.00  0.00      PROA C  
ATOM   3352  CG  LYS A 417     115.723  30.381  51.166  0.00  0.00      PROA C  
ATOM   3353  CD  LYS A 417     116.320  29.236  52.011  0.00  0.00      PROA C  
ATOM   3354  CE  LYS A 417     117.850  29.120  51.894  0.00  0.00      PROA C  
ATOM   3355  NZ  LYS A 417     118.362  28.014  52.740  0.00  0.00      PROA N1+
ATOM   3356  N   ARG A 418     114.688  32.825  52.843  0.00  0.00      PROA N  
ATOM   3357  CA  ARG A 418     115.391  33.816  53.640  0.00  0.00      PROA C  
ATOM   3358  C   ARG A 418     116.327  34.712  52.832  0.00  0.00      PROA C  
ATOM   3359  O   ARG A 418     116.445  35.912  53.084  0.00  0.00      PROA O  
ATOM   3360  CB  ARG A 418     116.243  33.064  54.699  0.00  0.00      PROA C  
ATOM   3361  CG  ARG A 418     115.410  32.405  55.821  0.00  0.00      PROA C  
ATOM   3362  CD  ARG A 418     115.168  33.324  57.026  0.00  0.00      PROA C  
ATOM   3363  NE  ARG A 418     116.480  33.442  57.748  0.00  0.00      PROA N  
ATOM   3364  CZ  ARG A 418     116.835  34.426  58.562  0.00  0.00      PROA C  
ATOM   3365  NH1 ARG A 418     116.136  35.528  58.711  0.00  0.00      PROA N1+
ATOM   3366  NH2 ARG A 418     117.953  34.309  59.250  0.00  0.00      PROA N  
ATOM   3367  N   SER A 419     117.036  34.121  51.847  0.00  0.00      PROA N  
ATOM   3368  CA  SER A 419     118.046  34.771  51.020  0.00  0.00      PROA C  
ATOM   3369  C   SER A 419     117.552  36.002  50.277  0.00  0.00      PROA C  
ATOM   3370  O   SER A 419     116.465  36.010  49.701  0.00  0.00      PROA O  
ATOM   3371  CB  SER A 419     118.649  33.805  49.962  0.00  0.00      PROA C  
ATOM   3372  OG  SER A 419     119.199  32.642  50.592  0.00  0.00      PROA O  
ATOM   3373  N   LEU A 420     118.355  37.086  50.287  0.00  0.00      PROA N  
ATOM   3374  CA  LEU A 420     118.076  38.342  49.609  0.00  0.00      PROA C  
ATOM   3375  C   LEU A 420     118.139  38.260  48.080  0.00  0.00      PROA C  
ATOM   3376  O   LEU A 420     118.819  37.372  47.549  0.00  0.00      PROA O  
ATOM   3377  CB  LEU A 420     119.020  39.470  50.103  0.00  0.00      PROA C  
ATOM   3378  CG  LEU A 420     118.839  39.885  51.578  0.00  0.00      PROA C  
ATOM   3379  CD1 LEU A 420     119.733  41.098  51.878  0.00  0.00      PROA C  
ATOM   3380  CD2 LEU A 420     117.375  40.213  51.915  0.00  0.00      PROA C  
ATOM   3381  N   PRO A 421     117.454  39.128  47.316  0.00  0.00      PROA N  
ATOM   3382  CA  PRO A 421     117.742  39.331  45.899  0.00  0.00      PROA C  
ATOM   3383  C   PRO A 421     119.186  39.720  45.609  0.00  0.00      PROA C  
ATOM   3384  O   PRO A 421     119.929  40.104  46.513  0.00  0.00      PROA O  
ATOM   3385  CB  PRO A 421     116.776  40.457  45.463  0.00  0.00      PROA C  
ATOM   3386  CG  PRO A 421     115.768  40.577  46.608  0.00  0.00      PROA C  
ATOM   3387  CD  PRO A 421     116.615  40.218  47.822  0.00  0.00      PROA C  
ATOM   3388  N   THR A 422     119.601  39.659  44.333  0.00  0.00      PROA N  
ATOM   3389  CA  THR A 422     120.878  40.229  43.912  0.00  0.00      PROA C  
ATOM   3390  C   THR A 422     120.599  41.288  42.873  0.00  0.00      PROA C  
ATOM   3391  O   THR A 422     119.938  41.037  41.864  0.00  0.00      PROA O  
ATOM   3392  CB  THR A 422     121.855  39.211  43.333  0.00  0.00      PROA C  
ATOM   3393  CG2 THR A 422     123.201  39.856  42.958  0.00  0.00      PROA C  
ATOM   3394  OG1 THR A 422     122.136  38.195  44.291  0.00  0.00      PROA O  
ATOM   3395  N   CYS A 423     121.100  42.517  43.101  0.00  0.00      PROA N  
ATOM   3396  CA  CYS A 423     121.066  43.583  42.117  0.00  0.00      PROA C  
ATOM   3397  C   CYS A 423     122.346  43.529  41.294  0.00  0.00      PROA C  
ATOM   3398  O   CYS A 423     123.444  43.735  41.813  0.00  0.00      PROA O  
ATOM   3399  CB  CYS A 423     120.964  44.981  42.788  0.00  0.00      PROA C  
ATOM   3400  SG  CYS A 423     119.442  45.208  43.756  0.00  0.00      PROA S  
ATOM   3401  N   LEU A 424     122.245  43.238  39.983  0.00  0.00      PROA N  
ATOM   3402  CA  LEU A 424     123.390  43.222  39.091  0.00  0.00      PROA C  
ATOM   3403  C   LEU A 424     123.522  44.554  38.357  0.00  0.00      PROA C  
ATOM   3404  O   LEU A 424     122.501  45.173  38.038  0.00  0.00      PROA O  
ATOM   3405  CB  LEU A 424     123.348  42.087  38.036  0.00  0.00      PROA C  
ATOM   3406  CG  LEU A 424     123.513  40.651  38.582  0.00  0.00      PROA C  
ATOM   3407  CD1 LEU A 424     123.671  39.674  37.407  0.00  0.00      PROA C  
ATOM   3408  CD2 LEU A 424     124.716  40.497  39.527  0.00  0.00      PROA C  
ATOM   3409  N   PRO A 425     124.727  45.052  38.077  0.00  0.00      PROA N  
ATOM   3410  CA  PRO A 425     124.980  46.072  37.061  0.00  0.00      PROA C  
ATOM   3411  C   PRO A 425     124.211  45.952  35.752  0.00  0.00      PROA C  
ATOM   3412  O   PRO A 425     124.207  44.882  35.137  0.00  0.00      PROA O  
ATOM   3413  CB  PRO A 425     126.492  45.986  36.830  0.00  0.00      PROA C  
ATOM   3414  CG  PRO A 425     127.031  45.553  38.190  0.00  0.00      PROA C  
ATOM   3415  CD  PRO A 425     125.980  44.546  38.645  0.00  0.00      PROA C  
ATOM   3416  N   VAL A 426     123.590  47.043  35.276  0.00  0.00      PROA N  
ATOM   3417  CA  VAL A 426     123.106  47.147  33.912  0.00  0.00      PROA C  
ATOM   3418  C   VAL A 426     124.288  47.309  32.959  0.00  0.00      PROA C  
ATOM   3419  O   VAL A 426     125.291  47.958  33.269  0.00  0.00      PROA O  
ATOM   3420  CB  VAL A 426     122.056  48.246  33.732  0.00  0.00      PROA C  
ATOM   3421  CG1 VAL A 426     122.669  49.616  33.368  0.00  0.00      PROA C  
ATOM   3422  CG2 VAL A 426     121.035  47.797  32.667  0.00  0.00      PROA C  
ATOM   3423  N   CYS A 427     124.207  46.692  31.769  0.00  0.00      PROA N  
ATOM   3424  CA  CYS A 427     125.310  46.657  30.835  0.00  0.00      PROA C  
ATOM   3425  C   CYS A 427     124.959  47.370  29.544  0.00  0.00      PROA C  
ATOM   3426  O   CYS A 427     123.807  47.390  29.110  0.00  0.00      PROA O  
ATOM   3427  CB  CYS A 427     125.774  45.199  30.567  0.00  0.00      PROA C  
ATOM   3428  SG  CYS A 427     124.564  44.099  29.747  0.00  0.00      PROA S  
ATOM   3429  N   GLY A 428     125.971  47.989  28.899  0.00  0.00      PROA N  
ATOM   3430  CA  GLY A 428     125.883  48.509  27.537  0.00  0.00      PROA C  
ATOM   3431  C   GLY A 428     124.831  49.555  27.254  0.00  0.00      PROA C  
ATOM   3432  O   GLY A 428     124.255  49.568  26.167  0.00  0.00      PROA O  
ATOM   3433  N   LEU A 429     124.574  50.473  28.203  0.00  0.00      PROA N  
ATOM   3434  CA  LEU A 429     123.602  51.551  28.044  0.00  0.00      PROA C  
ATOM   3435  C   LEU A 429     124.241  52.920  28.295  0.00  0.00      PROA C  
ATOM   3436  O   LEU A 429     123.896  53.584  29.282  0.00  0.00      PROA O  
ATOM   3437  CB  LEU A 429     122.386  51.370  28.995  0.00  0.00      PROA C  
ATOM   3438  CG  LEU A 429     121.439  50.209  28.627  0.00  0.00      PROA C  
ATOM   3439  CD1 LEU A 429     120.404  49.994  29.739  0.00  0.00      PROA C  
ATOM   3440  CD2 LEU A 429     120.723  50.463  27.293  0.00  0.00      PROA C  
ATOM   3441  N   PRO A 430     125.187  53.387  27.467  0.00  0.00      PROA N  
ATOM   3442  CA  PRO A 430     125.742  54.732  27.579  0.00  0.00      PROA C  
ATOM   3443  C   PRO A 430     124.697  55.837  27.454  0.00  0.00      PROA C  
ATOM   3444  O   PRO A 430     123.643  55.646  26.843  0.00  0.00      PROA O  
ATOM   3445  CB  PRO A 430     126.775  54.778  26.444  0.00  0.00      PROA C  
ATOM   3446  CG  PRO A 430     126.130  53.953  25.333  0.00  0.00      PROA C  
ATOM   3447  CD  PRO A 430     125.386  52.859  26.110  0.00  0.00      PROA C  
ATOM   3448  N   LYS A 431     124.968  57.016  28.045  0.00  0.00      PROA N  
ATOM   3449  CA  LYS A 431     124.016  58.112  28.069  0.00  0.00      PROA C  
ATOM   3450  C   LYS A 431     124.295  59.152  26.986  0.00  0.00      PROA C  
ATOM   3451  O   LYS A 431     123.585  60.152  26.862  0.00  0.00      PROA O  
ATOM   3452  CB  LYS A 431     123.949  58.776  29.475  0.00  0.00      PROA C  
ATOM   3453  CG  LYS A 431     123.166  57.960  30.527  0.00  0.00      PROA C  
ATOM   3454  CD  LYS A 431     123.908  56.728  31.082  0.00  0.00      PROA C  
ATOM   3455  CE  LYS A 431     123.129  55.923  32.137  0.00  0.00      PROA C  
ATOM   3456  NZ  LYS A 431     121.984  55.208  31.514  0.00  0.00      PROA N1+
ATOM   3457  N   PHE A 432     125.321  58.913  26.143  0.00  0.00      PROA N  
ATOM   3458  CA  PHE A 432     125.834  59.879  25.185  0.00  0.00      PROA C  
ATOM   3459  C   PHE A 432     126.014  59.277  23.792  0.00  0.00      PROA C  
ATOM   3460  O   PHE A 432     126.003  58.060  23.598  0.00  0.00      PROA O  
ATOM   3461  CB  PHE A 432     127.191  60.482  25.653  0.00  0.00      PROA C  
ATOM   3462  CG  PHE A 432     127.016  61.216  26.957  0.00  0.00      PROA C  
ATOM   3463  CD1 PHE A 432     126.527  62.533  26.968  0.00  0.00      PROA C  
ATOM   3464  CD2 PHE A 432     127.356  60.609  28.180  0.00  0.00      PROA C  
ATOM   3465  CE1 PHE A 432     126.365  63.225  28.176  0.00  0.00      PROA C  
ATOM   3466  CE2 PHE A 432     127.199  61.298  29.388  0.00  0.00      PROA C  
ATOM   3467  CZ  PHE A 432     126.703  62.607  29.387  0.00  0.00      PROA C  
ATOM   3468  N   SER A 433     126.155  60.158  22.777  0.00  0.00      PROA N  
ATOM   3469  CA  SER A 433     126.347  59.818  21.367  0.00  0.00      PROA C  
ATOM   3470  C   SER A 433     127.447  60.718  20.792  0.00  0.00      PROA C  
ATOM   3471  O   SER A 433     127.802  61.733  21.393  0.00  0.00      PROA O  
ATOM   3472  CB  SER A 433     125.019  59.970  20.562  0.00  0.00      PROA C  
ATOM   3473  OG  SER A 433     125.125  59.573  19.187  0.00  0.00      PROA O  
ATOM   3474  N   ARG A 434     128.047  60.359  19.629  0.00  0.00      PROA N  
ATOM   3475  CA  ARG A 434     129.355  60.860  19.196  0.00  0.00      PROA C  
ATOM   3476  C   ARG A 434     129.472  61.381  17.754  0.00  0.00      PROA C  
ATOM   3477  O   ARG A 434     128.631  61.103  16.897  0.00  0.00      PROA O  
ATOM   3478  CB  ARG A 434     130.430  59.754  19.379  0.00  0.00      PROA C  
ATOM   3479  CG  ARG A 434     130.050  58.404  18.733  0.00  0.00      PROA C  
ATOM   3480  CD  ARG A 434     131.151  57.345  18.865  0.00  0.00      PROA C  
ATOM   3481  NE  ARG A 434     130.512  56.046  18.478  0.00  0.00      PROA N  
ATOM   3482  CZ  ARG A 434     130.515  54.984  19.273  0.00  0.00      PROA C  
ATOM   3483  NH1 ARG A 434     131.462  54.755  20.145  0.00  0.00      PROA N1+
ATOM   3484  NH2 ARG A 434     129.529  54.121  19.178  0.00  0.00      PROA N  
ATOM   3485  N   ASP A 435     130.561  62.156  17.487  0.00  0.00      PROA N  
ATOM   3486  CA  ASP A 435     130.937  62.801  16.227  0.00  0.00      PROA C  
ATOM   3487  C   ASP A 435     132.497  62.902  16.100  0.00  0.00      PROA C  
ATOM   3488  O   ASP A 435     133.223  62.085  16.670  0.00  0.00      PROA O  
ATOM   3489  CB  ASP A 435     130.299  64.228  16.160  0.00  0.00      PROA C  
ATOM   3490  CG  ASP A 435     128.784  64.186  16.029  0.00  0.00      PROA C  
ATOM   3491  OD1 ASP A 435     128.276  63.587  15.043  0.00  0.00      PROA O  
ATOM   3492  OD2 ASP A 435     128.083  64.834  16.852  0.00  0.00      PROA O1-
ATOM   3493  N   ASP A 436     133.019  63.922  15.353  0.00  0.00      PROA N  
ATOM   3494  CA  ASP A 436     134.414  64.378  15.175  0.00  0.00      PROA C  
ATOM   3495  C   ASP A 436     135.309  63.651  14.124  0.00  0.00      PROA C  
ATOM   3496  O   ASP A 436     134.822  62.832  13.346  0.00  0.00      PROA O  
ATOM   3497  CB  ASP A 436     135.131  64.712  16.524  0.00  0.00      PROA C  
ATOM   3498  CG  ASP A 436     134.528  65.916  17.246  0.00  0.00      PROA C  
ATOM   3499  OD1 ASP A 436     133.681  66.652  16.675  0.00  0.00      PROA O  
ATOM   3500  OD2 ASP A 436     134.993  66.201  18.384  0.00  0.00      PROA O1-
ATOM   3501  N   ASP A 437     136.628  64.011  14.017  0.00  0.00      PROA N  
ATOM   3502  CA  ASP A 437     137.660  63.415  13.146  0.00  0.00      PROA C  
ATOM   3503  C   ASP A 437     139.067  63.366  13.825  0.00  0.00      PROA C  
ATOM   3504  O   ASP A 437     139.511  64.375  14.370  0.00  0.00      PROA O  
ATOM   3505  CB  ASP A 437     137.821  64.251  11.842  0.00  0.00      PROA C  
ATOM   3506  CG  ASP A 437     136.662  64.053  10.882  0.00  0.00      PROA C  
ATOM   3507  OD1 ASP A 437     136.372  62.888  10.500  0.00  0.00      PROA O  
ATOM   3508  OD2 ASP A 437     136.087  65.072  10.412  0.00  0.00      PROA O1-
ATOM   3509  N   ASP A 438     139.767  62.190  13.803  0.00  0.00      PROA N  
ATOM   3510  CA  ASP A 438     141.153  61.890  14.215  0.00  0.00      PROA C  
ATOM   3511  C   ASP A 438     141.334  61.026  15.505  0.00  0.00      PROA C  
ATOM   3512  O   ASP A 438     141.477  61.547  16.611  0.00  0.00      PROA O  
ATOM   3513  CB  ASP A 438     142.108  63.126  14.157  0.00  0.00      PROA C  
ATOM   3514  CG  ASP A 438     143.589  62.774  14.178  0.00  0.00      PROA C  
ATOM   3515  OD1 ASP A 438     143.957  61.613  13.862  0.00  0.00      PROA O  
ATOM   3516  OD2 ASP A 438     144.413  63.702  14.405  0.00  0.00      PROA O1-
ATOM   3517  N   LYS A 439     141.345  59.667  15.388  0.00  0.00      PROA N  
ATOM   3518  CA  LYS A 439     141.460  58.735  16.520  0.00  0.00      PROA C  
ATOM   3519  C   LYS A 439     142.697  57.834  16.535  0.00  0.00      PROA C  
ATOM   3520  O   LYS A 439     143.729  58.194  17.091  0.00  0.00      PROA O  
ATOM   3521  CB  LYS A 439     140.170  57.874  16.707  0.00  0.00      PROA C  
ATOM   3522  CG  LYS A 439     139.087  58.576  17.547  0.00  0.00      PROA C  
ATOM   3523  CD  LYS A 439     137.679  57.916  17.648  0.00  0.00      PROA C  
ATOM   3524  CE  LYS A 439     136.997  58.023  19.036  0.00  0.00      PROA C  
ATOM   3525  NZ  LYS A 439     135.533  58.285  18.941  0.00  0.00      PROA N1+
ATOM   3526  N   ILE A 440     142.606  56.612  15.963  0.00  0.00      PROA N  
ATOM   3527  CA  ILE A 440     143.712  55.666  15.901  0.00  0.00      PROA C  
ATOM   3528  C   ILE A 440     144.345  55.839  14.525  0.00  0.00      PROA C  
ATOM   3529  O   ILE A 440     144.779  56.939  14.183  0.00  0.00      PROA O  
ATOM   3530  CB  ILE A 440     143.262  54.256  16.300  0.00  0.00      PROA C  
ATOM   3531  CG1 ILE A 440     144.420  53.240  16.386  0.00  0.00      PROA C  
ATOM   3532  CG2 ILE A 440     142.058  53.731  15.485  0.00  0.00      PROA C  
ATOM   3533  CD  ILE A 440     145.358  53.552  17.548  0.00  0.00      PROA C  
ATOM   3534  N   PHE A 441     144.370  54.828  13.640  0.00  0.00      PROA N  
ATOM   3535  CA  PHE A 441     144.458  55.105  12.218  0.00  0.00      PROA C  
ATOM   3536  C   PHE A 441     143.111  55.617  11.698  0.00  0.00      PROA C  
ATOM   3537  O   PHE A 441     142.154  54.862  11.540  0.00  0.00      PROA O  
ATOM   3538  CB  PHE A 441     144.983  53.898  11.384  0.00  0.00      PROA C  
ATOM   3539  CG  PHE A 441     146.485  53.932  11.227  0.00  0.00      PROA C  
ATOM   3540  CD1 PHE A 441     147.341  54.155  12.319  0.00  0.00      PROA C  
ATOM   3541  CD2 PHE A 441     147.061  53.724   9.959  0.00  0.00      PROA C  
ATOM   3542  CE1 PHE A 441     148.732  54.172  12.153  0.00  0.00      PROA C  
ATOM   3543  CE2 PHE A 441     148.450  53.748   9.787  0.00  0.00      PROA C  
ATOM   3544  CZ  PHE A 441     149.288  53.979  10.884  0.00  0.00      PROA C  
ATOM   3545  N   ASN A 442     143.025  56.942  11.439  0.00  0.00      PROA N  
ATOM   3546  CA  ASN A 442     141.934  57.614  10.740  0.00  0.00      PROA C  
ATOM   3547  C   ASN A 442     140.505  57.447  11.287  0.00  0.00      PROA C  
ATOM   3548  O   ASN A 442     139.576  57.134  10.540  0.00  0.00      PROA O  
ATOM   3549  CB  ASN A 442     141.975  57.307   9.215  0.00  0.00      PROA C  
ATOM   3550  CG  ASN A 442     143.349  57.654   8.648  0.00  0.00      PROA C  
ATOM   3551  ND2 ASN A 442     144.130  56.627   8.242  0.00  0.00      PROA N  
ATOM   3552  OD1 ASN A 442     143.719  58.828   8.540  0.00  0.00      PROA O  
ATOM   3553  N   GLY A 443     140.277  57.682  12.603  0.00  0.00      PROA N  
ATOM   3554  CA  GLY A 443     138.920  57.746  13.200  0.00  0.00      PROA C  
ATOM   3555  C   GLY A 443     138.417  59.148  13.558  0.00  0.00      PROA C  
ATOM   3556  O   GLY A 443     138.470  60.048  12.731  0.00  0.00      PROA O  
ATOM   3557  N   ARG A 444     137.883  59.371  14.794  0.00  0.00      PROA N  
ATOM   3558  CA  ARG A 444     137.042  60.525  15.192  0.00  0.00      PROA C  
ATOM   3559  C   ARG A 444     136.925  60.901  16.721  0.00  0.00      PROA C  
ATOM   3560  O   ARG A 444     136.017  60.353  17.330  0.00  0.00      PROA O  
ATOM   3561  CB  ARG A 444     135.595  60.299  14.633  0.00  0.00      PROA C  
ATOM   3562  CG  ARG A 444     134.772  59.027  14.984  0.00  0.00      PROA C  
ATOM   3563  CD  ARG A 444     135.103  57.701  14.287  0.00  0.00      PROA C  
ATOM   3564  NE  ARG A 444     134.205  56.697  14.947  0.00  0.00      PROA N  
ATOM   3565  CZ  ARG A 444     132.969  56.407  14.573  0.00  0.00      PROA C  
ATOM   3566  NH1 ARG A 444     132.497  56.606  13.369  0.00  0.00      PROA N1+
ATOM   3567  NH2 ARG A 444     132.182  55.894  15.496  0.00  0.00      PROA N  
ATOM   3568  N   PRO A 445     137.739  61.711  17.458  0.00  0.00      PROA N  
ATOM   3569  CA  PRO A 445     137.929  61.684  18.930  0.00  0.00      PROA C  
ATOM   3570  C   PRO A 445     136.709  61.521  19.829  0.00  0.00      PROA C  
ATOM   3571  O   PRO A 445     135.618  61.979  19.496  0.00  0.00      PROA O  
ATOM   3572  CB  PRO A 445     138.753  62.937  19.268  0.00  0.00      PROA C  
ATOM   3573  CG  PRO A 445     138.473  63.881  18.109  0.00  0.00      PROA C  
ATOM   3574  CD  PRO A 445     138.336  62.923  16.927  0.00  0.00      PROA C  
ATOM   3575  N   ALA A 446     136.862  60.808  20.969  0.00  0.00      PROA N  
ATOM   3576  CA  ALA A 446     135.761  60.375  21.804  0.00  0.00      PROA C  
ATOM   3577  C   ALA A 446     134.876  61.490  22.337  0.00  0.00      PROA C  
ATOM   3578  O   ALA A 446     135.328  62.562  22.740  0.00  0.00      PROA O  
ATOM   3579  CB  ALA A 446     136.255  59.505  22.977  0.00  0.00      PROA C  
ATOM   3580  N   GLN A 447     133.550  61.227  22.359  0.00  0.00      PROA N  
ATOM   3581  CA  GLN A 447     132.616  62.095  23.043  0.00  0.00      PROA C  
ATOM   3582  C   GLN A 447     132.412  61.525  24.423  0.00  0.00      PROA C  
ATOM   3583  O   GLN A 447     131.672  60.556  24.588  0.00  0.00      PROA O  
ATOM   3584  CB  GLN A 447     131.247  62.279  22.322  0.00  0.00      PROA C  
ATOM   3585  CG  GLN A 447     131.110  63.544  21.424  0.00  0.00      PROA C  
ATOM   3586  CD  GLN A 447     132.050  63.693  20.221  0.00  0.00      PROA C  
ATOM   3587  NE2 GLN A 447     132.673  62.590  19.758  0.00  0.00      PROA N  
ATOM   3588  OE1 GLN A 447     132.182  64.787  19.671  0.00  0.00      PROA O  
ATOM   3589  N   LYS A 448     133.081  62.120  25.428  0.00  0.00      PROA N  
ATOM   3590  CA  LYS A 448     132.967  61.867  26.855  0.00  0.00      PROA C  
ATOM   3591  C   LYS A 448     132.537  60.450  27.271  0.00  0.00      PROA C  
ATOM   3592  O   LYS A 448     133.316  59.498  27.203  0.00  0.00      PROA O  
ATOM   3593  CB  LYS A 448     132.131  63.006  27.500  0.00  0.00      PROA C  
ATOM   3594  CG  LYS A 448     132.187  63.083  29.034  0.00  0.00      PROA C  
ATOM   3595  CD  LYS A 448     133.559  63.528  29.579  0.00  0.00      PROA C  
ATOM   3596  CE  LYS A 448     133.574  63.576  31.114  0.00  0.00      PROA C  
ATOM   3597  NZ  LYS A 448     134.880  64.043  31.632  0.00  0.00      PROA N1+
ATOM   3598  N   GLY A 449     131.267  60.274  27.707  0.00  0.00      PROA N  
ATOM   3599  CA  GLY A 449     130.717  59.010  28.196  0.00  0.00      PROA C  
ATOM   3600  C   GLY A 449     130.101  58.115  27.150  0.00  0.00      PROA C  
ATOM   3601  O   GLY A 449     129.219  57.319  27.456  0.00  0.00      PROA O  
ATOM   3602  N   THR A 450     130.532  58.203  25.877  0.00  0.00      PROA N  
ATOM   3603  CA  THR A 450     130.035  57.312  24.816  0.00  0.00      PROA C  
ATOM   3604  C   THR A 450     130.683  55.928  24.896  0.00  0.00      PROA C  
ATOM   3605  O   THR A 450     130.143  54.934  24.412  0.00  0.00      PROA O  
ATOM   3606  CB  THR A 450     130.203  57.882  23.403  0.00  0.00      PROA C  
ATOM   3607  CG2 THR A 450     129.409  57.070  22.369  0.00  0.00      PROA C  
ATOM   3608  OG1 THR A 450     129.688  59.206  23.332  0.00  0.00      PROA O  
ATOM   3609  N   THR A 451     131.850  55.812  25.577  0.00  0.00      PROA N  
ATOM   3610  CA  THR A 451     132.524  54.522  25.799  0.00  0.00      PROA C  
ATOM   3611  C   THR A 451     132.787  54.308  27.298  0.00  0.00      PROA C  
ATOM   3612  O   THR A 451     133.941  54.322  27.733  0.00  0.00      PROA O  
ATOM   3613  CB  THR A 451     133.850  54.396  25.032  0.00  0.00      PROA C  
ATOM   3614  CG2 THR A 451     134.291  52.928  24.941  0.00  0.00      PROA C  
ATOM   3615  OG1 THR A 451     133.722  54.852  23.689  0.00  0.00      PROA O  
ATOM   3616  N   PRO A 452     131.785  54.126  28.163  0.00  0.00      PROA N  
ATOM   3617  CA  PRO A 452     131.961  54.135  29.617  0.00  0.00      PROA C  
ATOM   3618  C   PRO A 452     132.624  52.866  30.139  0.00  0.00      PROA C  
ATOM   3619  O   PRO A 452     133.167  52.859  31.244  0.00  0.00      PROA O  
ATOM   3620  CB  PRO A 452     130.525  54.286  30.141  0.00  0.00      PROA C  
ATOM   3621  CG  PRO A 452     129.665  53.594  29.083  0.00  0.00      PROA C  
ATOM   3622  CD  PRO A 452     130.379  53.968  27.786  0.00  0.00      PROA C  
ATOM   3623  N   TRP A 453     132.560  51.761  29.384  0.00  0.00      PROA N  
ATOM   3624  CA  TRP A 453     133.123  50.480  29.759  0.00  0.00      PROA C  
ATOM   3625  C   TRP A 453     134.631  50.388  29.612  0.00  0.00      PROA C  
ATOM   3626  O   TRP A 453     135.250  49.454  30.126  0.00  0.00      PROA O  
ATOM   3627  CB  TRP A 453     132.476  49.349  28.923  0.00  0.00      PROA C  
ATOM   3628  CG  TRP A 453     132.321  49.670  27.469  0.00  0.00      PROA C  
ATOM   3629  CD1 TRP A 453     133.276  49.585  26.489  0.00  0.00      PROA C  
ATOM   3630  CD2 TRP A 453     131.118  50.131  26.835  0.00  0.00      PROA C  
ATOM   3631  CE2 TRP A 453     131.429  50.340  25.472  0.00  0.00      PROA C  
ATOM   3632  CE3 TRP A 453     129.823  50.372  27.295  0.00  0.00      PROA C  
ATOM   3633  NE1 TRP A 453     132.735  49.990  25.289  0.00  0.00      PROA N  
ATOM   3634  CZ2 TRP A 453     130.494  50.842  24.580  0.00  0.00      PROA C  
ATOM   3635  CZ3 TRP A 453     128.880  50.870  26.393  0.00  0.00      PROA C  
ATOM   3636  CH2 TRP A 453     129.212  51.115  25.064  0.00  0.00      PROA C  
ATOM   3637  N   ILE A 454     135.256  51.340  28.890  0.00  0.00      PROA N  
ATOM   3638  CA  ILE A 454     136.686  51.358  28.634  0.00  0.00      PROA C  
ATOM   3639  C   ILE A 454     137.506  51.402  29.931  0.00  0.00      PROA C  
ATOM   3640  O   ILE A 454     137.233  52.151  30.875  0.00  0.00      PROA O  
ATOM   3641  CB  ILE A 454     137.053  52.476  27.644  0.00  0.00      PROA C  
ATOM   3642  CG1 ILE A 454     137.877  51.959  26.436  0.00  0.00      PROA C  
ATOM   3643  CG2 ILE A 454     137.699  53.711  28.314  0.00  0.00      PROA C  
ATOM   3644  CD  ILE A 454     139.249  51.371  26.781  0.00  0.00      PROA C  
ATOM   3645  N   ALA A 455     138.534  50.545  30.005  0.00  0.00      PROA N  
ATOM   3646  CA  ALA A 455     139.463  50.476  31.099  0.00  0.00      PROA C  
ATOM   3647  C   ALA A 455     140.861  50.647  30.538  0.00  0.00      PROA C  
ATOM   3648  O   ALA A 455     141.161  50.227  29.419  0.00  0.00      PROA O  
ATOM   3649  CB  ALA A 455     139.341  49.134  31.849  0.00  0.00      PROA C  
ATOM   3650  N   MET A 456     141.752  51.297  31.297  0.00  0.00      PROA N  
ATOM   3651  CA  MET A 456     143.112  51.535  30.875  0.00  0.00      PROA C  
ATOM   3652  C   MET A 456     144.043  50.765  31.798  0.00  0.00      PROA C  
ATOM   3653  O   MET A 456     143.927  50.831  33.023  0.00  0.00      PROA O  
ATOM   3654  CB  MET A 456     143.423  53.047  30.950  0.00  0.00      PROA C  
ATOM   3655  CG  MET A 456     144.618  53.462  30.076  0.00  0.00      PROA C  
ATOM   3656  SD  MET A 456     144.834  55.265  29.925  0.00  0.00      PROA S  
ATOM   3657  CE  MET A 456     145.619  55.458  31.545  0.00  0.00      PROA C  
ATOM   3658  N   LEU A 457     144.982  49.996  31.215  0.00  0.00      PROA N  
ATOM   3659  CA  LEU A 457     145.984  49.247  31.946  0.00  0.00      PROA C  
ATOM   3660  C   LEU A 457     147.278  50.044  31.948  0.00  0.00      PROA C  
ATOM   3661  O   LEU A 457     147.883  50.282  30.899  0.00  0.00      PROA O  
ATOM   3662  CB  LEU A 457     146.288  47.853  31.322  0.00  0.00      PROA C  
ATOM   3663  CG  LEU A 457     145.273  46.723  31.603  0.00  0.00      PROA C  
ATOM   3664  CD1 LEU A 457     143.887  46.969  30.994  0.00  0.00      PROA C  
ATOM   3665  CD2 LEU A 457     145.825  45.372  31.114  0.00  0.00      PROA C  
ATOM   3666  N   SER A 458     147.737  50.472  33.136  0.00  0.00      PROA N  
ATOM   3667  CA  SER A 458     148.992  51.192  33.298  0.00  0.00      PROA C  
ATOM   3668  C   SER A 458     149.809  50.569  34.391  0.00  0.00      PROA C  
ATOM   3669  O   SER A 458     149.273  50.089  35.389  0.00  0.00      PROA O  
ATOM   3670  CB  SER A 458     148.836  52.673  33.737  0.00  0.00      PROA C  
ATOM   3671  OG  SER A 458     148.222  53.455  32.721  0.00  0.00      PROA O  
ATOM   3672  N   GLN A 459     151.151  50.590  34.272  0.00  0.00      PROA N  
ATOM   3673  CA  GLN A 459     152.024  50.414  35.417  0.00  0.00      PROA C  
ATOM   3674  C   GLN A 459     151.816  51.496  36.486  0.00  0.00      PROA C  
ATOM   3675  O   GLN A 459     151.119  52.492  36.277  0.00  0.00      PROA O  
ATOM   3676  CB  GLN A 459     153.529  50.296  35.038  0.00  0.00      PROA C  
ATOM   3677  CG  GLN A 459     153.891  49.061  34.166  0.00  0.00      PROA C  
ATOM   3678  CD  GLN A 459     153.652  49.268  32.667  0.00  0.00      PROA C  
ATOM   3679  NE2 GLN A 459     153.907  48.196  31.880  0.00  0.00      PROA N  
ATOM   3680  OE1 GLN A 459     153.270  50.337  32.186  0.00  0.00      PROA O  
ATOM   3681  N   LEU A 460     152.435  51.340  37.673  0.00  0.00      PROA N  
ATOM   3682  CA  LEU A 460     152.313  52.272  38.787  0.00  0.00      PROA C  
ATOM   3683  C   LEU A 460     152.746  53.704  38.463  0.00  0.00      PROA C  
ATOM   3684  O   LEU A 460     152.221  54.669  39.022  0.00  0.00      PROA O  
ATOM   3685  CB  LEU A 460     153.087  51.764  40.029  0.00  0.00      PROA C  
ATOM   3686  CG  LEU A 460     152.653  50.374  40.550  0.00  0.00      PROA C  
ATOM   3687  CD1 LEU A 460     153.461  50.018  41.809  0.00  0.00      PROA C  
ATOM   3688  CD2 LEU A 460     151.146  50.293  40.844  0.00  0.00      PROA C  
ATOM   3689  N   ASN A 461     153.693  53.873  37.511  0.00  0.00      PROA N  
ATOM   3690  CA  ASN A 461     154.121  55.161  36.983  0.00  0.00      PROA C  
ATOM   3691  C   ASN A 461     152.991  55.974  36.327  0.00  0.00      PROA C  
ATOM   3692  O   ASN A 461     152.987  57.205  36.376  0.00  0.00      PROA O  
ATOM   3693  CB  ASN A 461     155.367  55.018  36.048  0.00  0.00      PROA C  
ATOM   3694  CG  ASN A 461     155.128  54.304  34.713  0.00  0.00      PROA C  
ATOM   3695  ND2 ASN A 461     156.171  54.311  33.853  0.00  0.00      PROA N  
ATOM   3696  OD1 ASN A 461     154.063  53.767  34.405  0.00  0.00      PROA O  
ATOM   3697  N   GLY A 462     152.002  55.294  35.705  0.00  0.00      PROA N  
ATOM   3698  CA  GLY A 462     150.834  55.905  35.079  0.00  0.00      PROA C  
ATOM   3699  C   GLY A 462     150.885  55.926  33.575  0.00  0.00      PROA C  
ATOM   3700  O   GLY A 462     150.032  56.536  32.933  0.00  0.00      PROA O  
ATOM   3701  N   GLN A 463     151.863  55.243  32.948  0.00  0.00      PROA N  
ATOM   3702  CA  GLN A 463     151.935  55.142  31.499  0.00  0.00      PROA C  
ATOM   3703  C   GLN A 463     151.029  53.993  31.025  0.00  0.00      PROA C  
ATOM   3704  O   GLN A 463     151.213  52.866  31.491  0.00  0.00      PROA O  
ATOM   3705  CB  GLN A 463     153.393  54.878  31.038  0.00  0.00      PROA C  
ATOM   3706  CG  GLN A 463     153.644  54.960  29.504  0.00  0.00      PROA C  
ATOM   3707  CD  GLN A 463     153.197  56.275  28.852  0.00  0.00      PROA C  
ATOM   3708  NE2 GLN A 463     153.650  57.415  29.418  0.00  0.00      PROA N  
ATOM   3709  OE1 GLN A 463     152.472  56.305  27.851  0.00  0.00      PROA O  
ATOM   3710  N   PRO A 464     150.010  54.162  30.179  0.00  0.00      PROA N  
ATOM   3711  CA  PRO A 464     149.270  53.044  29.591  0.00  0.00      PROA C  
ATOM   3712  C   PRO A 464     150.098  52.081  28.753  0.00  0.00      PROA C  
ATOM   3713  O   PRO A 464     150.985  52.510  28.010  0.00  0.00      PROA O  
ATOM   3714  CB  PRO A 464     148.160  53.717  28.771  0.00  0.00      PROA C  
ATOM   3715  CG  PRO A 464     148.727  55.093  28.422  0.00  0.00      PROA C  
ATOM   3716  CD  PRO A 464     149.534  55.452  29.669  0.00  0.00      PROA C  
ATOM   3717  N   PHE A 465     149.798  50.771  28.838  0.00  0.00      PROA N  
ATOM   3718  CA  PHE A 465     150.377  49.776  27.951  0.00  0.00      PROA C  
ATOM   3719  C   PHE A 465     149.305  48.987  27.195  0.00  0.00      PROA C  
ATOM   3720  O   PHE A 465     149.572  48.452  26.118  0.00  0.00      PROA O  
ATOM   3721  CB  PHE A 465     151.337  48.811  28.716  0.00  0.00      PROA C  
ATOM   3722  CG  PHE A 465     150.683  47.991  29.810  0.00  0.00      PROA C  
ATOM   3723  CD1 PHE A 465     150.609  48.480  31.126  0.00  0.00      PROA C  
ATOM   3724  CD2 PHE A 465     150.247  46.679  29.557  0.00  0.00      PROA C  
ATOM   3725  CE1 PHE A 465     150.121  47.678  32.165  0.00  0.00      PROA C  
ATOM   3726  CE2 PHE A 465     149.735  45.881  30.588  0.00  0.00      PROA C  
ATOM   3727  CZ  PHE A 465     149.684  46.377  31.896  0.00  0.00      PROA C  
ATOM   3728  N   CYS A 466     148.058  48.946  27.705  0.00  0.00      PROA N  
ATOM   3729  CA  CYS A 466     146.983  48.164  27.118  0.00  0.00      PROA C  
ATOM   3730  C   CYS A 466     145.641  48.777  27.486  0.00  0.00      PROA C  
ATOM   3731  O   CYS A 466     145.526  49.612  28.385  0.00  0.00      PROA O  
ATOM   3732  CB  CYS A 466     146.991  46.674  27.582  0.00  0.00      PROA C  
ATOM   3733  SG  CYS A 466     148.112  45.622  26.609  0.00  0.00      PROA S  
ATOM   3734  N   GLY A 467     144.584  48.360  26.766  0.00  0.00      PROA N  
ATOM   3735  CA  GLY A 467     143.199  48.678  27.071  0.00  0.00      PROA C  
ATOM   3736  C   GLY A 467     142.495  47.472  27.638  0.00  0.00      PROA C  
ATOM   3737  O   GLY A 467     142.983  46.344  27.596  0.00  0.00      PROA O  
ATOM   3738  N   GLY A 468     141.298  47.681  28.191  0.00  0.00      PROA N  
ATOM   3739  CA  GLY A 468     140.440  46.607  28.648  0.00  0.00      PROA C  
ATOM   3740  C   GLY A 468     139.021  47.074  28.663  0.00  0.00      PROA C  
ATOM   3741  O   GLY A 468     138.708  48.207  28.299  0.00  0.00      PROA O  
ATOM   3742  N   SER A 469     138.106  46.215  29.122  0.00  0.00      PROA N  
ATOM   3743  CA  SER A 469     136.708  46.579  29.250  0.00  0.00      PROA C  
ATOM   3744  C   SER A 469     136.087  45.963  30.481  0.00  0.00      PROA C  
ATOM   3745  O   SER A 469     136.341  44.812  30.830  0.00  0.00      PROA O  
ATOM   3746  CB  SER A 469     135.850  46.235  28.005  0.00  0.00      PROA C  
ATOM   3747  OG  SER A 469     136.038  44.883  27.587  0.00  0.00      PROA O  
ATOM   3748  N   LEU A 470     135.282  46.770  31.197  0.00  0.00      PROA N  
ATOM   3749  CA  LEU A 470     134.572  46.397  32.406  0.00  0.00      PROA C  
ATOM   3750  C   LEU A 470     133.500  45.332  32.138  0.00  0.00      PROA C  
ATOM   3751  O   LEU A 470     132.605  45.514  31.309  0.00  0.00      PROA O  
ATOM   3752  CB  LEU A 470     133.952  47.683  33.020  0.00  0.00      PROA C  
ATOM   3753  CG  LEU A 470     133.745  47.726  34.553  0.00  0.00      PROA C  
ATOM   3754  CD1 LEU A 470     133.016  49.021  34.940  0.00  0.00      PROA C  
ATOM   3755  CD2 LEU A 470     133.020  46.524  35.162  0.00  0.00      PROA C  
ATOM   3756  N   LEU A 471     133.573  44.195  32.852  0.00  0.00      PROA N  
ATOM   3757  CA  LEU A 471     132.611  43.114  32.834  0.00  0.00      PROA C  
ATOM   3758  C   LEU A 471     132.006  42.977  34.224  0.00  0.00      PROA C  
ATOM   3759  O   LEU A 471     132.712  42.940  35.237  0.00  0.00      PROA O  
ATOM   3760  CB  LEU A 471     133.238  41.741  32.458  0.00  0.00      PROA C  
ATOM   3761  CG  LEU A 471     133.305  41.416  30.951  0.00  0.00      PROA C  
ATOM   3762  CD1 LEU A 471     134.160  42.395  30.141  0.00  0.00      PROA C  
ATOM   3763  CD2 LEU A 471     133.836  39.987  30.775  0.00  0.00      PROA C  
ATOM   3764  N   GLY A 472     130.660  42.874  34.302  0.00  0.00      PROA N  
ATOM   3765  CA  GLY A 472     129.914  42.807  35.561  0.00  0.00      PROA C  
ATOM   3766  C   GLY A 472     130.250  43.878  36.575  0.00  0.00      PROA C  
ATOM   3767  O   GLY A 472     130.422  45.050  36.249  0.00  0.00      PROA O  
ATOM   3768  N   SER A 473     130.312  43.507  37.864  0.00  0.00      PROA N  
ATOM   3769  CA  SER A 473     130.658  44.445  38.922  0.00  0.00      PROA C  
ATOM   3770  C   SER A 473     132.145  44.694  39.110  0.00  0.00      PROA C  
ATOM   3771  O   SER A 473     132.530  45.737  39.635  0.00  0.00      PROA O  
ATOM   3772  CB  SER A 473     130.053  44.011  40.292  0.00  0.00      PROA C  
ATOM   3773  OG  SER A 473     130.369  42.653  40.632  0.00  0.00      PROA O  
ATOM   3774  N   ASN A 474     133.043  43.759  38.717  0.00  0.00      PROA N  
ATOM   3775  CA  ASN A 474     134.399  43.834  39.246  0.00  0.00      PROA C  
ATOM   3776  C   ASN A 474     135.454  43.067  38.442  0.00  0.00      PROA C  
ATOM   3777  O   ASN A 474     136.507  42.693  38.963  0.00  0.00      PROA O  
ATOM   3778  CB  ASN A 474     134.384  43.336  40.734  0.00  0.00      PROA C  
ATOM   3779  CG  ASN A 474     135.326  44.088  41.675  0.00  0.00      PROA C  
ATOM   3780  ND2 ASN A 474     135.704  45.331  41.309  0.00  0.00      PROA N  
ATOM   3781  OD1 ASN A 474     135.711  43.582  42.733  0.00  0.00      PROA O  
ATOM   3782  N   TRP A 475     135.213  42.845  37.140  0.00  0.00      PROA N  
ATOM   3783  CA  TRP A 475     136.146  42.174  36.255  0.00  0.00      PROA C  
ATOM   3784  C   TRP A 475     136.508  43.078  35.089  0.00  0.00      PROA C  
ATOM   3785  O   TRP A 475     135.688  43.868  34.623  0.00  0.00      PROA O  
ATOM   3786  CB  TRP A 475     135.535  40.864  35.691  0.00  0.00      PROA C  
ATOM   3787  CG  TRP A 475     135.263  39.830  36.736  0.00  0.00      PROA C  
ATOM   3788  CD1 TRP A 475     134.102  39.645  37.442  0.00  0.00      PROA C  
ATOM   3789  CD2 TRP A 475     136.175  38.805  37.162  0.00  0.00      PROA C  
ATOM   3790  CE2 TRP A 475     135.500  38.039  38.142  0.00  0.00      PROA C  
ATOM   3791  CE3 TRP A 475     137.472  38.452  36.783  0.00  0.00      PROA C  
ATOM   3792  NE1 TRP A 475     134.250  38.571  38.293  0.00  0.00      PROA N  
ATOM   3793  CZ2 TRP A 475     136.090  36.939  38.745  0.00  0.00      PROA C  
ATOM   3794  CZ3 TRP A 475     138.052  37.324  37.366  0.00  0.00      PROA C  
ATOM   3795  CH2 TRP A 475     137.377  36.585  38.335  0.00  0.00      PROA C  
ATOM   3796  N   VAL A 476     137.748  42.983  34.568  0.00  0.00      PROA N  
ATOM   3797  CA  VAL A 476     138.060  43.523  33.251  0.00  0.00      PROA C  
ATOM   3798  C   VAL A 476     138.558  42.423  32.335  0.00  0.00      PROA C  
ATOM   3799  O   VAL A 476     139.370  41.572  32.706  0.00  0.00      PROA O  
ATOM   3800  CB  VAL A 476     138.993  44.738  33.184  0.00  0.00      PROA C  
ATOM   3801  CG1 VAL A 476     138.334  45.923  33.903  0.00  0.00      PROA C  
ATOM   3802  CG2 VAL A 476     140.377  44.453  33.782  0.00  0.00      PROA C  
ATOM   3803  N   LEU A 477     138.042  42.420  31.093  0.00  0.00      PROA N  
ATOM   3804  CA  LEU A 477     138.489  41.558  30.019  0.00  0.00      PROA C  
ATOM   3805  C   LEU A 477     139.485  42.346  29.186  0.00  0.00      PROA C  
ATOM   3806  O   LEU A 477     139.306  43.535  28.906  0.00  0.00      PROA O  
ATOM   3807  CB  LEU A 477     137.293  41.064  29.167  0.00  0.00      PROA C  
ATOM   3808  CG  LEU A 477     137.532  39.853  28.231  0.00  0.00      PROA C  
ATOM   3809  CD1 LEU A 477     136.193  39.159  27.939  0.00  0.00      PROA C  
ATOM   3810  CD2 LEU A 477     138.184  40.210  26.890  0.00  0.00      PROA C  
ATOM   3811  N   THR A 478     140.597  41.711  28.807  0.00  0.00      PROA N  
ATOM   3812  CA  THR A 478     141.661  42.338  28.046  0.00  0.00      PROA C  
ATOM   3813  C   THR A 478     142.364  41.222  27.291  0.00  0.00      PROA C  
ATOM   3814  O   THR A 478     142.068  40.042  27.482  0.00  0.00      PROA O  
ATOM   3815  CB  THR A 478     142.622  43.157  28.919  0.00  0.00      PROA C  
ATOM   3816  CG2 THR A 478     143.290  42.260  29.967  0.00  0.00      PROA C  
ATOM   3817  OG1 THR A 478     143.653  43.804  28.180  0.00  0.00      PROA O  
ATOM   3818  N   ALA A 479     143.274  41.545  26.357  0.00  0.00      PROA N  
ATOM   3819  CA  ALA A 479     144.087  40.573  25.661  0.00  0.00      PROA C  
ATOM   3820  C   ALA A 479     145.054  39.851  26.602  0.00  0.00      PROA C  
ATOM   3821  O   ALA A 479     145.640  40.452  27.500  0.00  0.00      PROA O  
ATOM   3822  CB  ALA A 479     144.855  41.245  24.510  0.00  0.00      PROA C  
ATOM   3823  N   ALA A 480     145.256  38.534  26.423  0.00  0.00      PROA N  
ATOM   3824  CA  ALA A 480     146.146  37.739  27.247  0.00  0.00      PROA C  
ATOM   3825  C   ALA A 480     147.607  38.194  27.197  0.00  0.00      PROA C  
ATOM   3826  O   ALA A 480     148.303  38.221  28.215  0.00  0.00      PROA O  
ATOM   3827  CB  ALA A 480     146.052  36.255  26.861  0.00  0.00      PROA C  
ATOM   3828  N   HIS A 481     148.096  38.606  26.009  0.00  0.00      PROA N  
ATOM   3829  CA  HIS A 481     149.478  39.014  25.814  0.00  0.00      PROA C  
ATOM   3830  C   HIS A 481     149.871  40.308  26.532  0.00  0.00      PROA C  
ATOM   3831  O   HIS A 481     151.054  40.579  26.750  0.00  0.00      PROA O  
ATOM   3832  CB  HIS A 481     149.834  39.135  24.309  0.00  0.00      PROA C  
ATOM   3833  CG  HIS A 481     149.250  40.325  23.593  0.00  0.00      PROA C  
ATOM   3834  CD2 HIS A 481     149.840  41.505  23.248  0.00  0.00      PROA C  
ATOM   3835  ND1 HIS A 481     148.036  40.315  22.945  0.00  0.00      PROA N  
ATOM   3836  CE1 HIS A 481     147.934  41.474  22.256  0.00  0.00      PROA C  
ATOM   3837  NE2 HIS A 481     149.008  42.235  22.411  0.00  0.00      PROA N  
ATOM   3838  N   CYS A 482     148.891  41.130  26.965  0.00  0.00      PROA N  
ATOM   3839  CA  CYS A 482     149.103  42.268  27.852  0.00  0.00      PROA C  
ATOM   3840  C   CYS A 482     149.683  41.884  29.213  0.00  0.00      PROA C  
ATOM   3841  O   CYS A 482     150.501  42.602  29.789  0.00  0.00      PROA O  
ATOM   3842  CB  CYS A 482     147.784  43.041  28.103  0.00  0.00      PROA C  
ATOM   3843  SG  CYS A 482     147.169  43.828  26.591  0.00  0.00      PROA S  
ATOM   3844  N   LEU A 483     149.265  40.730  29.759  0.00  0.00      PROA N  
ATOM   3845  CA  LEU A 483     149.480  40.345  31.140  0.00  0.00      PROA C  
ATOM   3846  C   LEU A 483     150.765  39.556  31.396  0.00  0.00      PROA C  
ATOM   3847  O   LEU A 483     150.946  38.962  32.460  0.00  0.00      PROA O  
ATOM   3848  CB  LEU A 483     148.286  39.469  31.602  0.00  0.00      PROA C  
ATOM   3849  CG  LEU A 483     146.944  40.184  31.904  0.00  0.00      PROA C  
ATOM   3850  CD1 LEU A 483     147.090  41.631  32.404  0.00  0.00      PROA C  
ATOM   3851  CD2 LEU A 483     145.979  40.113  30.718  0.00  0.00      PROA C  
ATOM   3852  N   HIS A 484     151.727  39.537  30.465  0.00  0.00      PROA N  
ATOM   3853  CA  HIS A 484     152.987  38.860  30.706  0.00  0.00      PROA C  
ATOM   3854  C   HIS A 484     154.115  39.593  30.017  0.00  0.00      PROA C  
ATOM   3855  O   HIS A 484     153.919  40.294  29.021  0.00  0.00      PROA O  
ATOM   3856  CB  HIS A 484     152.952  37.375  30.255  0.00  0.00      PROA C  
ATOM   3857  CG  HIS A 484     152.720  37.158  28.784  0.00  0.00      PROA C  
ATOM   3858  CD2 HIS A 484     151.613  36.722  28.124  0.00  0.00      PROA C  
ATOM   3859  ND1 HIS A 484     153.728  37.182  27.846  0.00  0.00      PROA N  
ATOM   3860  CE1 HIS A 484     153.194  36.783  26.669  0.00  0.00      PROA C  
ATOM   3861  NE2 HIS A 484     151.912  36.488  26.788  0.00  0.00      PROA N  
ATOM   3862  N   HIS A 485     155.355  39.472  30.546  0.00  0.00      PROA N  
ATOM   3863  CA  HIS A 485     156.535  39.942  29.833  0.00  0.00      PROA C  
ATOM   3864  C   HIS A 485     156.769  39.089  28.584  0.00  0.00      PROA C  
ATOM   3865  O   HIS A 485     156.387  37.915  28.596  0.00  0.00      PROA O  
ATOM   3866  CB  HIS A 485     157.826  40.025  30.704  0.00  0.00      PROA C  
ATOM   3867  CG  HIS A 485     158.522  38.735  31.081  0.00  0.00      PROA C  
ATOM   3868  CD2 HIS A 485     158.747  38.211  32.320  0.00  0.00      PROA C  
ATOM   3869  ND1 HIS A 485     159.296  37.980  30.219  0.00  0.00      PROA N  
ATOM   3870  CE1 HIS A 485     159.927  37.038  30.958  0.00  0.00      PROA C  
ATOM   3871  NE2 HIS A 485     159.632  37.141  32.241  0.00  0.00      PROA N  
ATOM   3872  N   PRO A 486     157.338  39.583  27.485  0.00  0.00      PROA N  
ATOM   3873  CA  PRO A 486     157.703  38.762  26.333  0.00  0.00      PROA C  
ATOM   3874  C   PRO A 486     158.495  37.504  26.672  0.00  0.00      PROA C  
ATOM   3875  O   PRO A 486     159.558  37.595  27.291  0.00  0.00      PROA O  
ATOM   3876  CB  PRO A 486     158.472  39.730  25.421  0.00  0.00      PROA C  
ATOM   3877  CG  PRO A 486     157.825  41.086  25.723  0.00  0.00      PROA C  
ATOM   3878  CD  PRO A 486     157.562  41.009  27.229  0.00  0.00      PROA C  
ATOM   3879  N   LEU A 487     157.986  36.319  26.286  0.00  0.00      PROA N  
ATOM   3880  CA  LEU A 487     158.655  35.047  26.478  0.00  0.00      PROA C  
ATOM   3881  C   LEU A 487     159.951  34.946  25.683  0.00  0.00      PROA C  
ATOM   3882  O   LEU A 487     160.069  35.467  24.572  0.00  0.00      PROA O  
ATOM   3883  CB  LEU A 487     157.750  33.830  26.142  0.00  0.00      PROA C  
ATOM   3884  CG  LEU A 487     156.703  33.468  27.221  0.00  0.00      PROA C  
ATOM   3885  CD1 LEU A 487     155.597  34.511  27.406  0.00  0.00      PROA C  
ATOM   3886  CD2 LEU A 487     156.064  32.118  26.888  0.00  0.00      PROA C  
ATOM   3887  N   ASP A 488     160.964  34.255  26.240  0.00  0.00      PROA N  
ATOM   3888  CA  ASP A 488     162.178  33.903  25.530  0.00  0.00      PROA C  
ATOM   3889  C   ASP A 488     161.857  32.986  24.324  0.00  0.00      PROA C  
ATOM   3890  O   ASP A 488     161.154  31.991  24.529  0.00  0.00      PROA O  
ATOM   3891  CB  ASP A 488     163.148  33.241  26.557  0.00  0.00      PROA C  
ATOM   3892  CG  ASP A 488     164.553  32.954  26.049  0.00  0.00      PROA C  
ATOM   3893  OD1 ASP A 488     164.908  33.334  24.904  0.00  0.00      PROA O  
ATOM   3894  OD2 ASP A 488     165.347  32.364  26.832  0.00  0.00      PROA O1-
ATOM   3895  N   PRO A 489     162.299  33.211  23.077  0.00  0.00      PROA N  
ATOM   3896  CA  PRO A 489     161.926  32.351  21.952  0.00  0.00      PROA C  
ATOM   3897  C   PRO A 489     162.509  30.952  22.057  0.00  0.00      PROA C  
ATOM   3898  O   PRO A 489     161.991  30.029  21.426  0.00  0.00      PROA O  
ATOM   3899  CB  PRO A 489     162.459  33.098  20.718  0.00  0.00      PROA C  
ATOM   3900  CG  PRO A 489     162.371  34.568  21.130  0.00  0.00      PROA C  
ATOM   3901  CD  PRO A 489     162.765  34.522  22.607  0.00  0.00      PROA C  
ATOM   3902  N   GLU A 490     163.602  30.781  22.826  0.00  0.00      PROA N  
ATOM   3903  CA  GLU A 490     164.216  29.499  23.117  0.00  0.00      PROA C  
ATOM   3904  C   GLU A 490     163.267  28.524  23.824  0.00  0.00      PROA C  
ATOM   3905  O   GLU A 490     163.217  27.335  23.502  0.00  0.00      PROA O  
ATOM   3906  CB  GLU A 490     165.498  29.715  23.964  0.00  0.00      PROA C  
ATOM   3907  CG  GLU A 490     166.331  28.439  24.257  0.00  0.00      PROA C  
ATOM   3908  CD  GLU A 490     166.937  27.829  22.997  0.00  0.00      PROA C  
ATOM   3909  OE1 GLU A 490     167.739  28.516  22.309  0.00  0.00      PROA O  
ATOM   3910  OE2 GLU A 490     166.643  26.644  22.685  0.00  0.00      PROA O1-
ATOM   3911  N   GLU A 491     162.459  29.027  24.783  0.00  0.00      PROA N  
ATOM   3912  CA  GLU A 491     161.494  28.229  25.519  0.00  0.00      PROA C  
ATOM   3913  C   GLU A 491     160.075  28.809  25.366  0.00  0.00      PROA C  
ATOM   3914  O   GLU A 491     159.726  29.760  26.074  0.00  0.00      PROA O  
ATOM   3915  CB  GLU A 491     161.885  28.192  27.023  0.00  0.00      PROA C  
ATOM   3916  CG  GLU A 491     163.232  27.474  27.326  0.00  0.00      PROA C  
ATOM   3917  CD  GLU A 491     163.229  25.958  27.117  0.00  0.00      PROA C  
ATOM   3918  OE1 GLU A 491     162.172  25.347  26.810  0.00  0.00      PROA O  
ATOM   3919  OE2 GLU A 491     164.321  25.347  27.288  0.00  0.00      PROA O1-
ATOM   3920  N   PRO A 492     159.201  28.273  24.499  0.00  0.00      PROA N  
ATOM   3921  CA  PRO A 492     157.908  28.909  24.221  0.00  0.00      PROA C  
ATOM   3922  C   PRO A 492     156.862  28.746  25.312  0.00  0.00      PROA C  
ATOM   3923  O   PRO A 492     155.829  29.413  25.245  0.00  0.00      PROA O  
ATOM   3924  CB  PRO A 492     157.430  28.236  22.922  0.00  0.00      PROA C  
ATOM   3925  CG  PRO A 492     158.729  27.863  22.212  0.00  0.00      PROA C  
ATOM   3926  CD  PRO A 492     159.613  27.419  23.377  0.00  0.00      PROA C  
ATOM   3927  N   ILE A 493     157.044  27.820  26.273  0.00  0.00      PROA N  
ATOM   3928  CA  ILE A 493     156.091  27.581  27.352  0.00  0.00      PROA C  
ATOM   3929  C   ILE A 493     155.934  28.735  28.350  0.00  0.00      PROA C  
ATOM   3930  O   ILE A 493     156.887  29.401  28.765  0.00  0.00      PROA O  
ATOM   3931  CB  ILE A 493     156.265  26.245  28.089  0.00  0.00      PROA C  
ATOM   3932  CG1 ILE A 493     157.446  26.169  29.095  0.00  0.00      PROA C  
ATOM   3933  CG2 ILE A 493     156.299  25.100  27.049  0.00  0.00      PROA C  
ATOM   3934  CD  ILE A 493     158.840  26.411  28.512  0.00  0.00      PROA C  
ATOM   3935  N   LEU A 494     154.676  28.998  28.760  0.00  0.00      PROA N  
ATOM   3936  CA  LEU A 494     154.304  29.948  29.795  0.00  0.00      PROA C  
ATOM   3937  C   LEU A 494     154.747  29.477  31.188  0.00  0.00      PROA C  
ATOM   3938  O   LEU A 494     154.738  28.282  31.492  0.00  0.00      PROA O  
ATOM   3939  CB  LEU A 494     152.769  30.186  29.696  0.00  0.00      PROA C  
ATOM   3940  CG  LEU A 494     152.145  31.426  30.385  0.00  0.00      PROA C  
ATOM   3941  CD1 LEU A 494     151.878  31.235  31.887  0.00  0.00      PROA C  
ATOM   3942  CD2 LEU A 494     152.912  32.727  30.094  0.00  0.00      PROA C  
ATOM   3943  N   HIS A 495     155.160  30.403  32.077  0.00  0.00      PROA N  
ATOM   3944  CA  HIS A 495     155.531  30.067  33.442  0.00  0.00      PROA C  
ATOM   3945  C   HIS A 495     155.059  31.171  34.374  0.00  0.00      PROA C  
ATOM   3946  O   HIS A 495     154.775  32.289  33.946  0.00  0.00      PROA O  
ATOM   3947  CB  HIS A 495     157.063  29.852  33.587  0.00  0.00      PROA C  
ATOM   3948  CG  HIS A 495     157.463  29.166  34.870  0.00  0.00      PROA C  
ATOM   3949  CD2 HIS A 495     158.242  29.592  35.905  0.00  0.00      PROA C  
ATOM   3950  ND1 HIS A 495     157.142  27.855  35.159  0.00  0.00      PROA N  
ATOM   3951  CE1 HIS A 495     157.719  27.550  36.348  0.00  0.00      PROA C  
ATOM   3952  NE2 HIS A 495     158.396  28.576  36.841  0.00  0.00      PROA N  
ATOM   3953  N   ASN A 496     154.946  30.883  35.687  0.00  0.00      PROA N  
ATOM   3954  CA  ASN A 496     154.396  31.792  36.689  0.00  0.00      PROA C  
ATOM   3955  C   ASN A 496     155.151  33.115  36.812  0.00  0.00      PROA C  
ATOM   3956  O   ASN A 496     154.556  34.180  36.969  0.00  0.00      PROA O  
ATOM   3957  CB  ASN A 496     154.336  31.111  38.086  0.00  0.00      PROA C  
ATOM   3958  CG  ASN A 496     153.356  29.939  38.091  0.00  0.00      PROA C  
ATOM   3959  ND2 ASN A 496     153.420  29.124  39.171  0.00  0.00      PROA N  
ATOM   3960  OD1 ASN A 496     152.554  29.720  37.179  0.00  0.00      PROA O  
ATOM   3961  N   SER A 497     156.497  33.080  36.719  0.00  0.00      PROA N  
ATOM   3962  CA  SER A 497     157.334  34.275  36.773  0.00  0.00      PROA C  
ATOM   3963  C   SER A 497     157.258  35.139  35.520  0.00  0.00      PROA C  
ATOM   3964  O   SER A 497     157.524  36.341  35.568  0.00  0.00      PROA O  
ATOM   3965  CB  SER A 497     158.827  33.932  37.059  0.00  0.00      PROA C  
ATOM   3966  OG  SER A 497     159.387  33.032  36.093  0.00  0.00      PROA O  
ATOM   3967  N   HIS A 498     156.875  34.556  34.359  0.00  0.00      PROA N  
ATOM   3968  CA  HIS A 498     156.622  35.291  33.122  0.00  0.00      PROA C  
ATOM   3969  C   HIS A 498     155.437  36.244  33.215  0.00  0.00      PROA C  
ATOM   3970  O   HIS A 498     155.460  37.356  32.681  0.00  0.00      PROA O  
ATOM   3971  CB  HIS A 498     156.433  34.362  31.894  0.00  0.00      PROA C  
ATOM   3972  CG  HIS A 498     157.626  33.479  31.620  0.00  0.00      PROA C  
ATOM   3973  CD2 HIS A 498     158.889  33.512  32.132  0.00  0.00      PROA C  
ATOM   3974  ND1 HIS A 498     157.608  32.413  30.744  0.00  0.00      PROA N  
ATOM   3975  CE1 HIS A 498     158.842  31.852  30.766  0.00  0.00      PROA C  
ATOM   3976  NE2 HIS A 498     159.656  32.485  31.595  0.00  0.00      PROA N  
ATOM   3977  N   LEU A 499     154.361  35.820  33.909  0.00  0.00      PROA N  
ATOM   3978  CA  LEU A 499     153.185  36.633  34.164  0.00  0.00      PROA C  
ATOM   3979  C   LEU A 499     153.477  37.920  34.933  0.00  0.00      PROA C  
ATOM   3980  O   LEU A 499     154.278  37.965  35.870  0.00  0.00      PROA O  
ATOM   3981  CB  LEU A 499     152.080  35.853  34.924  0.00  0.00      PROA C  
ATOM   3982  CG  LEU A 499     151.549  34.596  34.205  0.00  0.00      PROA C  
ATOM   3983  CD1 LEU A 499     150.459  33.916  35.048  0.00  0.00      PROA C  
ATOM   3984  CD2 LEU A 499     151.000  34.937  32.815  0.00  0.00      PROA C  
ATOM   3985  N   LEU A 500     152.809  39.018  34.538  0.00  0.00      PROA N  
ATOM   3986  CA  LEU A 500     152.875  40.296  35.211  0.00  0.00      PROA C  
ATOM   3987  C   LEU A 500     152.234  40.215  36.596  0.00  0.00      PROA C  
ATOM   3988  O   LEU A 500     151.106  39.744  36.757  0.00  0.00      PROA O  
ATOM   3989  CB  LEU A 500     152.193  41.377  34.335  0.00  0.00      PROA C  
ATOM   3990  CG  LEU A 500     152.302  42.832  34.832  0.00  0.00      PROA C  
ATOM   3991  CD1 LEU A 500     153.760  43.310  34.912  0.00  0.00      PROA C  
ATOM   3992  CD2 LEU A 500     151.496  43.762  33.912  0.00  0.00      PROA C  
ATOM   3993  N   SER A 501     152.961  40.624  37.658  0.00  0.00      PROA N  
ATOM   3994  CA  SER A 501     152.431  40.581  39.020  0.00  0.00      PROA C  
ATOM   3995  C   SER A 501     151.270  41.549  39.241  0.00  0.00      PROA C  
ATOM   3996  O   SER A 501     151.289  42.643  38.671  0.00  0.00      PROA O  
ATOM   3997  CB  SER A 501     153.501  40.821  40.124  0.00  0.00      PROA C  
ATOM   3998  OG  SER A 501     154.442  39.744  40.177  0.00  0.00      PROA O  
ATOM   3999  N   PRO A 502     150.260  41.258  40.066  0.00  0.00      PROA N  
ATOM   4000  CA  PRO A 502     149.102  42.135  40.243  0.00  0.00      PROA C  
ATOM   4001  C   PRO A 502     149.482  43.416  40.969  0.00  0.00      PROA C  
ATOM   4002  O   PRO A 502     148.772  44.415  40.867  0.00  0.00      PROA O  
ATOM   4003  CB  PRO A 502     148.104  41.270  41.035  0.00  0.00      PROA C  
ATOM   4004  CG  PRO A 502     148.975  40.254  41.777  0.00  0.00      PROA C  
ATOM   4005  CD  PRO A 502     150.094  39.982  40.772  0.00  0.00      PROA C  
ATOM   4006  N   SER A 503     150.611  43.414  41.706  0.00  0.00      PROA N  
ATOM   4007  CA  SER A 503     151.165  44.595  42.351  0.00  0.00      PROA C  
ATOM   4008  C   SER A 503     151.817  45.574  41.379  0.00  0.00      PROA C  
ATOM   4009  O   SER A 503     152.003  46.745  41.707  0.00  0.00      PROA O  
ATOM   4010  CB  SER A 503     152.253  44.224  43.401  0.00  0.00      PROA C  
ATOM   4011  OG  SER A 503     151.742  43.323  44.390  0.00  0.00      PROA O  
ATOM   4012  N   ASP A 504     152.184  45.131  40.157  0.00  0.00      PROA N  
ATOM   4013  CA  ASP A 504     152.975  45.927  39.229  0.00  0.00      PROA C  
ATOM   4014  C   ASP A 504     152.141  46.866  38.349  0.00  0.00      PROA C  
ATOM   4015  O   ASP A 504     152.684  47.780  37.722  0.00  0.00      PROA O  
ATOM   4016  CB  ASP A 504     153.819  44.999  38.305  0.00  0.00      PROA C  
ATOM   4017  CG  ASP A 504     154.930  44.268  39.043  0.00  0.00      PROA C  
ATOM   4018  OD1 ASP A 504     155.259  44.604  40.212  0.00  0.00      PROA O  
ATOM   4019  OD2 ASP A 504     155.556  43.372  38.412  0.00  0.00      PROA O1-
ATOM   4020  N   PHE A 505     150.808  46.690  38.289  0.00  0.00      PROA N  
ATOM   4021  CA  PHE A 505     149.960  47.490  37.425  0.00  0.00      PROA C  
ATOM   4022  C   PHE A 505     148.660  47.866  38.124  0.00  0.00      PROA C  
ATOM   4023  O   PHE A 505     148.266  47.302  39.146  0.00  0.00      PROA O  
ATOM   4024  CB  PHE A 505     149.704  46.824  36.033  0.00  0.00      PROA C  
ATOM   4025  CG  PHE A 505     148.823  45.593  36.047  0.00  0.00      PROA C  
ATOM   4026  CD1 PHE A 505     149.300  44.371  36.548  0.00  0.00      PROA C  
ATOM   4027  CD2 PHE A 505     147.546  45.625  35.453  0.00  0.00      PROA C  
ATOM   4028  CE1 PHE A 505     148.519  43.209  36.477  0.00  0.00      PROA C  
ATOM   4029  CE2 PHE A 505     146.763  44.466  35.375  0.00  0.00      PROA C  
ATOM   4030  CZ  PHE A 505     147.248  43.257  35.891  0.00  0.00      PROA C  
ATOM   4031  N   LYS A 506     147.983  48.885  37.576  0.00  0.00      PROA N  
ATOM   4032  CA  LYS A 506     146.739  49.404  38.082  0.00  0.00      PROA C  
ATOM   4033  C   LYS A 506     145.779  49.622  36.926  0.00  0.00      PROA C  
ATOM   4034  O   LYS A 506     146.170  49.745  35.760  0.00  0.00      PROA O  
ATOM   4035  CB  LYS A 506     146.943  50.724  38.877  0.00  0.00      PROA C  
ATOM   4036  CG  LYS A 506     147.613  51.869  38.092  0.00  0.00      PROA C  
ATOM   4037  CD  LYS A 506     147.865  53.104  38.981  0.00  0.00      PROA C  
ATOM   4038  CE  LYS A 506     148.540  54.273  38.241  0.00  0.00      PROA C  
ATOM   4039  NZ  LYS A 506     148.800  55.408  39.167  0.00  0.00      PROA N1+
ATOM   4040  N   ILE A 507     144.476  49.652  37.242  0.00  0.00      PROA N  
ATOM   4041  CA  ILE A 507     143.407  49.771  36.275  0.00  0.00      PROA C  
ATOM   4042  C   ILE A 507     142.737  51.112  36.484  0.00  0.00      PROA C  
ATOM   4043  O   ILE A 507     142.382  51.486  37.602  0.00  0.00      PROA O  
ATOM   4044  CB  ILE A 507     142.379  48.644  36.398  0.00  0.00      PROA C  
ATOM   4045  CG1 ILE A 507     143.035  47.248  36.233  0.00  0.00      PROA C  
ATOM   4046  CG2 ILE A 507     141.230  48.847  35.382  0.00  0.00      PROA C  
ATOM   4047  CD  ILE A 507     143.728  47.030  34.889  0.00  0.00      PROA C  
ATOM   4048  N   ILE A 508     142.570  51.892  35.402  0.00  0.00      PROA N  
ATOM   4049  CA  ILE A 508     141.949  53.199  35.463  0.00  0.00      PROA C  
ATOM   4050  C   ILE A 508     140.664  53.155  34.655  0.00  0.00      PROA C  
ATOM   4051  O   ILE A 508     140.650  52.768  33.484  0.00  0.00      PROA O  
ATOM   4052  CB  ILE A 508     142.846  54.347  34.995  0.00  0.00      PROA C  
ATOM   4053  CG1 ILE A 508     144.237  54.322  35.682  0.00  0.00      PROA C  
ATOM   4054  CG2 ILE A 508     142.135  55.682  35.323  0.00  0.00      PROA C  
ATOM   4055  CD  ILE A 508     145.306  53.469  34.984  0.00  0.00      PROA C  
ATOM   4056  N   MET A 509     139.539  53.536  35.284  0.00  0.00      PROA N  
ATOM   4057  CA  MET A 509     138.224  53.557  34.674  0.00  0.00      PROA C  
ATOM   4058  C   MET A 509     137.668  54.961  34.625  0.00  0.00      PROA C  
ATOM   4059  O   MET A 509     137.914  55.771  35.516  0.00  0.00      PROA O  
ATOM   4060  CB  MET A 509     137.222  52.659  35.429  0.00  0.00      PROA C  
ATOM   4061  CG  MET A 509     137.609  51.179  35.344  0.00  0.00      PROA C  
ATOM   4062  SD  MET A 509     136.402  50.090  36.130  0.00  0.00      PROA S  
ATOM   4063  CE  MET A 509     137.283  48.646  35.493  0.00  0.00      PROA C  
ATOM   4064  N   GLY A 510     136.914  55.293  33.554  0.00  0.00      PROA N  
ATOM   4065  CA  GLY A 510     136.318  56.617  33.374  0.00  0.00      PROA C  
ATOM   4066  C   GLY A 510     137.306  57.648  32.893  0.00  0.00      PROA C  
ATOM   4067  O   GLY A 510     137.102  58.853  33.043  0.00  0.00      PROA O  
ATOM   4068  N   LYS A 511     138.413  57.188  32.283  0.00  0.00      PROA N  
ATOM   4069  CA  LYS A 511     139.463  58.048  31.787  0.00  0.00      PROA C  
ATOM   4070  C   LYS A 511     139.164  58.533  30.375  0.00  0.00      PROA C  
ATOM   4071  O   LYS A 511     138.722  57.783  29.502  0.00  0.00      PROA O  
ATOM   4072  CB  LYS A 511     140.840  57.344  31.860  0.00  0.00      PROA C  
ATOM   4073  CG  LYS A 511     142.020  58.254  31.481  0.00  0.00      PROA C  
ATOM   4074  CD  LYS A 511     143.206  58.134  32.455  0.00  0.00      PROA C  
ATOM   4075  CE  LYS A 511     144.328  59.134  32.135  0.00  0.00      PROA C  
ATOM   4076  NZ  LYS A 511     145.350  59.180  33.212  0.00  0.00      PROA N1+
ATOM   4077  N   HIS A 512     139.367  59.842  30.136  0.00  0.00      PROA N  
ATOM   4078  CA  HIS A 512     139.087  60.492  28.873  0.00  0.00      PROA C  
ATOM   4079  C   HIS A 512     140.395  60.842  28.178  0.00  0.00      PROA C  
ATOM   4080  O   HIS A 512     140.808  60.189  27.220  0.00  0.00      PROA O  
ATOM   4081  CB  HIS A 512     138.191  61.729  29.138  0.00  0.00      PROA C  
ATOM   4082  CG  HIS A 512     137.706  62.471  27.925  0.00  0.00      PROA C  
ATOM   4083  CD2 HIS A 512     136.817  62.087  26.968  0.00  0.00      PROA C  
ATOM   4084  ND1 HIS A 512     137.919  63.819  27.720  0.00  0.00      PROA N  
ATOM   4085  CE1 HIS A 512     137.171  64.185  26.650  0.00  0.00      PROA C  
ATOM   4086  NE2 HIS A 512     136.489  63.165  26.158  0.00  0.00      PROA N  
ATOM   4087  N   TRP A 513     141.101  61.888  28.646  0.00  0.00      PROA N  
ATOM   4088  CA  TRP A 513     142.425  62.261  28.176  0.00  0.00      PROA C  
ATOM   4089  C   TRP A 513     143.492  61.186  28.435  0.00  0.00      PROA C  
ATOM   4090  O   TRP A 513     143.469  60.496  29.452  0.00  0.00      PROA O  
ATOM   4091  CB  TRP A 513     142.861  63.619  28.782  0.00  0.00      PROA C  
ATOM   4092  CG  TRP A 513     141.806  64.686  28.722  0.00  0.00      PROA C  
ATOM   4093  CD1 TRP A 513     141.055  65.122  29.784  0.00  0.00      PROA C  
ATOM   4094  CD2 TRP A 513     141.342  65.421  27.573  0.00  0.00      PROA C  
ATOM   4095  CE2 TRP A 513     140.324  66.294  28.025  0.00  0.00      PROA C  
ATOM   4096  CE3 TRP A 513     141.688  65.421  26.222  0.00  0.00      PROA C  
ATOM   4097  NE1 TRP A 513     140.172  66.090  29.362  0.00  0.00      PROA N  
ATOM   4098  CZ2 TRP A 513     139.660  67.155  27.166  0.00  0.00      PROA C  
ATOM   4099  CZ3 TRP A 513     141.026  66.295  25.356  0.00  0.00      PROA C  
ATOM   4100  CH2 TRP A 513     140.028  67.147  25.819  0.00  0.00      PROA C  
ATOM   4101  N   ARG A 514     144.456  60.996  27.504  0.00  0.00      PROA N  
ATOM   4102  CA  ARG A 514     145.498  59.980  27.639  0.00  0.00      PROA C  
ATOM   4103  C   ARG A 514     146.432  60.220  28.828  0.00  0.00      PROA C  
ATOM   4104  O   ARG A 514     146.785  59.302  29.572  0.00  0.00      PROA O  
ATOM   4105  CB  ARG A 514     146.349  59.860  26.347  0.00  0.00      PROA C  
ATOM   4106  CG  ARG A 514     147.164  58.545  26.287  0.00  0.00      PROA C  
ATOM   4107  CD  ARG A 514     148.013  58.371  25.019  0.00  0.00      PROA C  
ATOM   4108  NE  ARG A 514     149.321  59.078  25.228  0.00  0.00      PROA N  
ATOM   4109  CZ  ARG A 514     150.411  58.521  25.743  0.00  0.00      PROA C  
ATOM   4110  NH1 ARG A 514     150.443  57.280  26.166  0.00  0.00      PROA N1+
ATOM   4111  NH2 ARG A 514     151.519  59.225  25.840  0.00  0.00      PROA N  
ATOM   4112  N   ARG A 515     146.841  61.490  29.037  0.00  0.00      PROA N  
ATOM   4113  CA  ARG A 515     147.802  61.866  30.057  0.00  0.00      PROA C  
ATOM   4114  C   ARG A 515     147.155  62.508  31.278  0.00  0.00      PROA C  
ATOM   4115  O   ARG A 515     147.169  61.931  32.367  0.00  0.00      PROA O  
ATOM   4116  CB  ARG A 515     148.919  62.768  29.468  0.00  0.00      PROA C  
ATOM   4117  CG  ARG A 515     149.781  62.021  28.424  0.00  0.00      PROA C  
ATOM   4118  CD  ARG A 515     151.009  62.793  27.917  0.00  0.00      PROA C  
ATOM   4119  NE  ARG A 515     151.994  62.867  29.045  0.00  0.00      PROA N  
ATOM   4120  CZ  ARG A 515     153.239  63.308  28.925  0.00  0.00      PROA C  
ATOM   4121  NH1 ARG A 515     153.727  63.751  27.788  0.00  0.00      PROA N1+
ATOM   4122  NH2 ARG A 515     154.031  63.305  29.979  0.00  0.00      PROA N  
ATOM   4123  N   ARG A 516     146.582  63.729  31.139  0.00  0.00      PROA N  
ATOM   4124  CA  ARG A 516     146.014  64.492  32.246  0.00  0.00      PROA C  
ATOM   4125  C   ARG A 516     144.863  63.800  32.991  0.00  0.00      PROA C  
ATOM   4126  O   ARG A 516     144.109  63.005  32.429  0.00  0.00      PROA O  
ATOM   4127  CB  ARG A 516     145.587  65.930  31.833  0.00  0.00      PROA C  
ATOM   4128  CG  ARG A 516     144.382  66.006  30.871  0.00  0.00      PROA C  
ATOM   4129  CD  ARG A 516     143.862  67.427  30.592  0.00  0.00      PROA C  
ATOM   4130  NE  ARG A 516     144.834  68.082  29.655  0.00  0.00      PROA N  
ATOM   4131  CZ  ARG A 516     144.569  68.414  28.399  0.00  0.00      PROA C  
ATOM   4132  NH1 ARG A 516     143.354  68.512  27.911  0.00  0.00      PROA N1+
ATOM   4133  NH2 ARG A 516     145.560  68.664  27.572  0.00  0.00      PROA N  
ATOM   4134  N   SER A 517     144.735  64.076  34.307  0.00  0.00      PROA N  
ATOM   4135  CA  SER A 517     143.771  63.407  35.175  0.00  0.00      PROA C  
ATOM   4136  C   SER A 517     142.461  64.171  35.339  0.00  0.00      PROA C  
ATOM   4137  O   SER A 517     142.440  65.392  35.518  0.00  0.00      PROA O  
ATOM   4138  CB  SER A 517     144.367  63.090  36.577  0.00  0.00      PROA C  
ATOM   4139  OG  SER A 517     143.470  62.350  37.412  0.00  0.00      PROA O  
ATOM   4140  N   ASP A 518     141.337  63.443  35.289  0.00  0.00      PROA N  
ATOM   4141  CA  ASP A 518     139.990  63.916  35.545  0.00  0.00      PROA C  
ATOM   4142  C   ASP A 518     139.441  63.421  36.890  0.00  0.00      PROA C  
ATOM   4143  O   ASP A 518     139.901  62.442  37.479  0.00  0.00      PROA O  
ATOM   4144  CB  ASP A 518     139.025  63.443  34.425  0.00  0.00      PROA C  
ATOM   4145  CG  ASP A 518     139.277  64.159  33.107  0.00  0.00      PROA C  
ATOM   4146  OD1 ASP A 518     139.810  65.300  33.092  0.00  0.00      PROA O  
ATOM   4147  OD2 ASP A 518     138.803  63.628  32.066  0.00  0.00      PROA O1-
ATOM   4148  N   GLU A 519     138.390  64.091  37.403  0.00  0.00      PROA N  
ATOM   4149  CA  GLU A 519     137.647  63.708  38.588  0.00  0.00      PROA C  
ATOM   4150  C   GLU A 519     136.741  62.496  38.354  0.00  0.00      PROA C  
ATOM   4151  O   GLU A 519     136.320  61.811  39.288  0.00  0.00      PROA O  
ATOM   4152  CB  GLU A 519     136.810  64.919  39.094  0.00  0.00      PROA C  
ATOM   4153  CG  GLU A 519     135.672  65.436  38.162  0.00  0.00      PROA C  
ATOM   4154  CD  GLU A 519     136.097  66.378  37.031  0.00  0.00      PROA C  
ATOM   4155  OE1 GLU A 519     137.314  66.532  36.745  0.00  0.00      PROA O  
ATOM   4156  OE2 GLU A 519     135.187  66.992  36.409  0.00  0.00      PROA O1-
ATOM   4157  N   ASP A 520     136.450  62.181  37.076  0.00  0.00      PROA N  
ATOM   4158  CA  ASP A 520     135.656  61.042  36.658  0.00  0.00      PROA C  
ATOM   4159  C   ASP A 520     136.436  59.724  36.743  0.00  0.00      PROA C  
ATOM   4160  O   ASP A 520     135.857  58.636  36.805  0.00  0.00      PROA O  
ATOM   4161  CB  ASP A 520     135.185  61.276  35.201  0.00  0.00      PROA C  
ATOM   4162  CG  ASP A 520     134.407  62.578  35.114  0.00  0.00      PROA C  
ATOM   4163  OD1 ASP A 520     133.455  62.791  35.911  0.00  0.00      PROA O  
ATOM   4164  OD2 ASP A 520     134.713  63.388  34.197  0.00  0.00      PROA O1-
ATOM   4165  N   GLU A 521     137.782  59.804  36.771  0.00  0.00      PROA N  
ATOM   4166  CA  GLU A 521     138.673  58.673  36.918  0.00  0.00      PROA C  
ATOM   4167  C   GLU A 521     138.548  57.913  38.233  0.00  0.00      PROA C  
ATOM   4168  O   GLU A 521     138.446  58.490  39.318  0.00  0.00      PROA O  
ATOM   4169  CB  GLU A 521     140.152  59.073  36.714  0.00  0.00      PROA C  
ATOM   4170  CG  GLU A 521     140.447  59.490  35.258  0.00  0.00      PROA C  
ATOM   4171  CD  GLU A 521     141.732  60.292  35.085  0.00  0.00      PROA C  
ATOM   4172  OE1 GLU A 521     142.640  60.287  35.959  0.00  0.00      PROA O  
ATOM   4173  OE2 GLU A 521     141.828  60.969  34.029  0.00  0.00      PROA O1-
ATOM   4174  N   GLN A 522     138.592  56.574  38.149  0.00  0.00      PROA N  
ATOM   4175  CA  GLN A 522     138.662  55.690  39.288  0.00  0.00      PROA C  
ATOM   4176  C   GLN A 522     139.879  54.790  39.140  0.00  0.00      PROA C  
ATOM   4177  O   GLN A 522     139.999  54.035  38.175  0.00  0.00      PROA O  
ATOM   4178  CB  GLN A 522     137.362  54.853  39.444  0.00  0.00      PROA C  
ATOM   4179  CG  GLN A 522     136.121  55.751  39.675  0.00  0.00      PROA C  
ATOM   4180  CD  GLN A 522     134.862  54.944  40.000  0.00  0.00      PROA C  
ATOM   4181  NE2 GLN A 522     133.969  54.778  38.998  0.00  0.00      PROA N  
ATOM   4182  OE1 GLN A 522     134.658  54.490  41.129  0.00  0.00      PROA O  
ATOM   4183  N   HIS A 523     140.827  54.874  40.098  0.00  0.00      PROA N  
ATOM   4184  CA  HIS A 523     142.036  54.063  40.111  0.00  0.00      PROA C  
ATOM   4185  C   HIS A 523     141.829  52.828  40.973  0.00  0.00      PROA C  
ATOM   4186  O   HIS A 523     141.578  52.923  42.176  0.00  0.00      PROA O  
ATOM   4187  CB  HIS A 523     143.255  54.835  40.677  0.00  0.00      PROA C  
ATOM   4188  CG  HIS A 523     143.639  56.035  39.858  0.00  0.00      PROA C  
ATOM   4189  CD2 HIS A 523     143.470  57.363  40.116  0.00  0.00      PROA C  
ATOM   4190  ND1 HIS A 523     144.440  55.972  38.736  0.00  0.00      PROA N  
ATOM   4191  CE1 HIS A 523     144.698  57.247  38.353  0.00  0.00      PROA C  
ATOM   4192  NE2 HIS A 523     144.135  58.127  39.166  0.00  0.00      PROA N  
ATOM   4193  N   LEU A 524     141.929  51.635  40.367  0.00  0.00      PROA N  
ATOM   4194  CA  LEU A 524     141.652  50.371  41.015  0.00  0.00      PROA C  
ATOM   4195  C   LEU A 524     142.866  49.454  40.974  0.00  0.00      PROA C  
ATOM   4196  O   LEU A 524     143.610  49.389  39.992  0.00  0.00      PROA O  
ATOM   4197  CB  LEU A 524     140.450  49.654  40.356  0.00  0.00      PROA C  
ATOM   4198  CG  LEU A 524     139.138  50.468  40.326  0.00  0.00      PROA C  
ATOM   4199  CD1 LEU A 524     138.073  49.704  39.537  0.00  0.00      PROA C  
ATOM   4200  CD2 LEU A 524     138.611  50.796  41.731  0.00  0.00      PROA C  
ATOM   4201  N   HIS A 525     143.104  48.721  42.077  0.00  0.00      PROA N  
ATOM   4202  CA  HIS A 525     144.149  47.719  42.173  0.00  0.00      PROA C  
ATOM   4203  C   HIS A 525     143.622  46.353  41.726  0.00  0.00      PROA C  
ATOM   4204  O   HIS A 525     142.442  46.172  41.419  0.00  0.00      PROA O  
ATOM   4205  CB  HIS A 525     144.745  47.692  43.607  0.00  0.00      PROA C  
ATOM   4206  CG  HIS A 525     145.986  46.863  43.801  0.00  0.00      PROA C  
ATOM   4207  CD2 HIS A 525     146.188  45.749  44.562  0.00  0.00      PROA C  
ATOM   4208  ND1 HIS A 525     147.238  47.266  43.386  0.00  0.00      PROA N  
ATOM   4209  CE1 HIS A 525     148.133  46.382  43.895  0.00  0.00      PROA C  
ATOM   4210  NE2 HIS A 525     147.544  45.445  44.619  0.00  0.00      PROA N  
ATOM   4211  N   VAL A 526     144.508  45.347  41.640  0.00  0.00      PROA N  
ATOM   4212  CA  VAL A 526     144.195  44.028  41.114  0.00  0.00      PROA C  
ATOM   4213  C   VAL A 526     144.369  42.993  42.212  0.00  0.00      PROA C  
ATOM   4214  O   VAL A 526     145.390  42.972  42.903  0.00  0.00      PROA O  
ATOM   4215  CB  VAL A 526     145.100  43.689  39.932  0.00  0.00      PROA C  
ATOM   4216  CG1 VAL A 526     144.909  42.229  39.475  0.00  0.00      PROA C  
ATOM   4217  CG2 VAL A 526     144.792  44.667  38.779  0.00  0.00      PROA C  
ATOM   4218  N   LYS A 527     143.379  42.095  42.423  0.00  0.00      PROA N  
ATOM   4219  CA  LYS A 527     143.542  41.004  43.371  0.00  0.00      PROA C  
ATOM   4220  C   LYS A 527     143.988  39.713  42.687  0.00  0.00      PROA C  
ATOM   4221  O   LYS A 527     144.781  38.957  43.251  0.00  0.00      PROA O  
ATOM   4222  CB  LYS A 527     142.274  40.751  44.237  0.00  0.00      PROA C  
ATOM   4223  CG  LYS A 527     140.996  40.348  43.487  0.00  0.00      PROA C  
ATOM   4224  CD  LYS A 527     139.873  39.849  44.424  0.00  0.00      PROA C  
ATOM   4225  CE  LYS A 527     139.318  40.896  45.402  0.00  0.00      PROA C  
ATOM   4226  NZ  LYS A 527     138.200  40.322  46.194  0.00  0.00      PROA N1+
ATOM   4227  N   HIS A 528     143.543  39.446  41.439  0.00  0.00      PROA N  
ATOM   4228  CA  HIS A 528     143.879  38.211  40.746  0.00  0.00      PROA C  
ATOM   4229  C   HIS A 528     143.920  38.390  39.239  0.00  0.00      PROA C  
ATOM   4230  O   HIS A 528     143.275  39.262  38.659  0.00  0.00      PROA O  
ATOM   4231  CB  HIS A 528     142.924  37.026  41.072  0.00  0.00      PROA C  
ATOM   4232  CG  HIS A 528     143.019  36.552  42.499  0.00  0.00      PROA C  
ATOM   4233  CD2 HIS A 528     143.997  35.830  43.116  0.00  0.00      PROA C  
ATOM   4234  ND1 HIS A 528     141.991  36.648  43.415  0.00  0.00      PROA N  
ATOM   4235  CE1 HIS A 528     142.395  36.008  44.541  0.00  0.00      PROA C  
ATOM   4236  NE2 HIS A 528     143.607  35.490  44.407  0.00  0.00      PROA N  
ATOM   4237  N   ILE A 529     144.727  37.545  38.576  0.00  0.00      PROA N  
ATOM   4238  CA  ILE A 529     145.028  37.627  37.162  0.00  0.00      PROA C  
ATOM   4239  C   ILE A 529     144.859  36.244  36.531  0.00  0.00      PROA C  
ATOM   4240  O   ILE A 529     145.471  35.260  36.949  0.00  0.00      PROA O  
ATOM   4241  CB  ILE A 529     146.427  38.224  36.980  0.00  0.00      PROA C  
ATOM   4242  CG1 ILE A 529     146.771  38.504  35.502  0.00  0.00      PROA C  
ATOM   4243  CG2 ILE A 529     147.529  37.397  37.693  0.00  0.00      PROA C  
ATOM   4244  CD  ILE A 529     148.050  39.336  35.379  0.00  0.00      PROA C  
ATOM   4245  N   MET A 530     143.960  36.111  35.537  0.00  0.00      PROA N  
ATOM   4246  CA  MET A 530     143.615  34.840  34.922  0.00  0.00      PROA C  
ATOM   4247  C   MET A 530     143.745  34.875  33.409  0.00  0.00      PROA C  
ATOM   4248  O   MET A 530     143.011  35.579  32.719  0.00  0.00      PROA O  
ATOM   4249  CB  MET A 530     142.167  34.408  35.287  0.00  0.00      PROA C  
ATOM   4250  CG  MET A 530     141.966  33.899  36.733  0.00  0.00      PROA C  
ATOM   4251  SD  MET A 530     142.321  32.127  36.999  0.00  0.00      PROA S  
ATOM   4252  CE  MET A 530     144.107  32.186  37.318  0.00  0.00      PROA C  
ATOM   4253  N   LEU A 531     144.672  34.083  32.836  0.00  0.00      PROA N  
ATOM   4254  CA  LEU A 531     144.731  33.878  31.398  0.00  0.00      PROA C  
ATOM   4255  C   LEU A 531     143.929  32.651  31.015  0.00  0.00      PROA C  
ATOM   4256  O   LEU A 531     143.742  31.727  31.811  0.00  0.00      PROA O  
ATOM   4257  CB  LEU A 531     146.174  33.725  30.851  0.00  0.00      PROA C  
ATOM   4258  CG  LEU A 531     147.122  34.886  31.216  0.00  0.00      PROA C  
ATOM   4259  CD1 LEU A 531     148.418  34.801  30.396  0.00  0.00      PROA C  
ATOM   4260  CD2 LEU A 531     146.474  36.261  31.012  0.00  0.00      PROA C  
ATOM   4261  N   HIS A 532     143.418  32.610  29.768  0.00  0.00      PROA N  
ATOM   4262  CA  HIS A 532     142.736  31.439  29.244  0.00  0.00      PROA C  
ATOM   4263  C   HIS A 532     143.656  30.198  29.199  0.00  0.00      PROA C  
ATOM   4264  O   HIS A 532     144.804  30.344  28.774  0.00  0.00      PROA O  
ATOM   4265  CB  HIS A 532     142.137  31.754  27.849  0.00  0.00      PROA C  
ATOM   4266  CG  HIS A 532     141.199  30.702  27.322  0.00  0.00      PROA C  
ATOM   4267  CD2 HIS A 532     139.839  30.648  27.368  0.00  0.00      PROA C  
ATOM   4268  ND1 HIS A 532     141.583  29.671  26.495  0.00  0.00      PROA N  
ATOM   4269  CE1 HIS A 532     140.453  29.022  26.111  0.00  0.00      PROA C  
ATOM   4270  NE2 HIS A 532     139.371  29.578  26.619  0.00  0.00      PROA N  
ATOM   4271  N   PRO A 533     143.279  28.971  29.590  0.00  0.00      PROA N  
ATOM   4272  CA  PRO A 533     144.248  27.876  29.730  0.00  0.00      PROA C  
ATOM   4273  C   PRO A 533     144.801  27.395  28.401  0.00  0.00      PROA C  
ATOM   4274  O   PRO A 533     145.914  26.872  28.350  0.00  0.00      PROA O  
ATOM   4275  CB  PRO A 533     143.461  26.769  30.451  0.00  0.00      PROA C  
ATOM   4276  CG  PRO A 533     142.473  27.543  31.319  0.00  0.00      PROA C  
ATOM   4277  CD  PRO A 533     142.104  28.738  30.436  0.00  0.00      PROA C  
ATOM   4278  N   LEU A 534     144.023  27.563  27.315  0.00  0.00      PROA N  
ATOM   4279  CA  LEU A 534     144.412  27.196  25.965  0.00  0.00      PROA C  
ATOM   4280  C   LEU A 534     145.095  28.372  25.250  0.00  0.00      PROA C  
ATOM   4281  O   LEU A 534     145.327  28.334  24.041  0.00  0.00      PROA O  
ATOM   4282  CB  LEU A 534     143.190  26.731  25.110  0.00  0.00      PROA C  
ATOM   4283  CG  LEU A 534     142.476  25.414  25.509  0.00  0.00      PROA C  
ATOM   4284  CD1 LEU A 534     141.743  25.457  26.859  0.00  0.00      PROA C  
ATOM   4285  CD2 LEU A 534     141.466  25.031  24.414  0.00  0.00      PROA C  
ATOM   4286  N   TYR A 535     145.448  29.463  25.973  0.00  0.00      PROA N  
ATOM   4287  CA  TYR A 535     146.237  30.562  25.434  0.00  0.00      PROA C  
ATOM   4288  C   TYR A 535     147.621  30.127  24.927  0.00  0.00      PROA C  
ATOM   4289  O   TYR A 535     148.361  29.410  25.605  0.00  0.00      PROA O  
ATOM   4290  CB  TYR A 535     146.314  31.759  26.436  0.00  0.00      PROA C  
ATOM   4291  CG  TYR A 535     147.269  32.861  26.034  0.00  0.00      PROA C  
ATOM   4292  CD1 TYR A 535     147.112  33.528  24.807  0.00  0.00      PROA C  
ATOM   4293  CD2 TYR A 535     148.333  33.231  26.874  0.00  0.00      PROA C  
ATOM   4294  CE1 TYR A 535     148.031  34.503  24.398  0.00  0.00      PROA C  
ATOM   4295  CE2 TYR A 535     149.237  34.227  26.483  0.00  0.00      PROA C  
ATOM   4296  CZ  TYR A 535     149.094  34.851  25.237  0.00  0.00      PROA C  
ATOM   4297  OH  TYR A 535     150.026  35.818  24.821  0.00  0.00      PROA O  
ATOM   4298  N   ASN A 536     147.996  30.565  23.710  0.00  0.00      PROA N  
ATOM   4299  CA  ASN A 536     149.290  30.278  23.124  0.00  0.00      PROA C  
ATOM   4300  C   ASN A 536     149.967  31.602  22.754  0.00  0.00      PROA C  
ATOM   4301  O   ASN A 536     149.446  32.302  21.881  0.00  0.00      PROA O  
ATOM   4302  CB  ASN A 536     149.115  29.343  21.890  0.00  0.00      PROA C  
ATOM   4303  CG  ASN A 536     150.435  28.855  21.290  0.00  0.00      PROA C  
ATOM   4304  ND2 ASN A 536     150.346  27.777  20.481  0.00  0.00      PROA N  
ATOM   4305  OD1 ASN A 536     151.526  29.378  21.529  0.00  0.00      PROA O  
ATOM   4306  N   PRO A 537     151.115  31.989  23.324  0.00  0.00      PROA N  
ATOM   4307  CA  PRO A 537     151.728  33.275  23.008  0.00  0.00      PROA C  
ATOM   4308  C   PRO A 537     152.288  33.324  21.599  0.00  0.00      PROA C  
ATOM   4309  O   PRO A 537     152.241  34.376  20.963  0.00  0.00      PROA O  
ATOM   4310  CB  PRO A 537     152.858  33.425  24.047  0.00  0.00      PROA C  
ATOM   4311  CG  PRO A 537     152.368  32.618  25.249  0.00  0.00      PROA C  
ATOM   4312  CD  PRO A 537     151.602  31.461  24.605  0.00  0.00      PROA C  
ATOM   4313  N   SER A 538     152.877  32.211  21.114  0.00  0.00      PROA N  
ATOM   4314  CA  SER A 538     153.451  32.119  19.773  0.00  0.00      PROA C  
ATOM   4315  C   SER A 538     152.439  32.264  18.637  0.00  0.00      PROA C  
ATOM   4316  O   SER A 538     152.655  33.002  17.673  0.00  0.00      PROA O  
ATOM   4317  CB  SER A 538     154.299  30.821  19.575  0.00  0.00      PROA C  
ATOM   4318  OG  SER A 538     153.540  29.604  19.609  0.00  0.00      PROA O  
ATOM   4319  N   THR A 539     151.280  31.579  18.734  0.00  0.00      PROA N  
ATOM   4320  CA  THR A 539     150.287  31.552  17.656  0.00  0.00      PROA C  
ATOM   4321  C   THR A 539     149.236  32.632  17.861  0.00  0.00      PROA C  
ATOM   4322  O   THR A 539     148.577  33.054  16.914  0.00  0.00      PROA O  
ATOM   4323  CB  THR A 539     149.586  30.190  17.536  0.00  0.00      PROA C  
ATOM   4324  CG2 THR A 539     148.769  30.066  16.239  0.00  0.00      PROA C  
ATOM   4325  OG1 THR A 539     150.542  29.138  17.493  0.00  0.00      PROA O  
ATOM   4326  N   PHE A 540     149.089  33.132  19.109  0.00  0.00      PROA N  
ATOM   4327  CA  PHE A 540     148.097  34.110  19.546  0.00  0.00      PROA C  
ATOM   4328  C   PHE A 540     146.706  33.503  19.739  0.00  0.00      PROA C  
ATOM   4329  O   PHE A 540     145.707  34.208  19.887  0.00  0.00      PROA O  
ATOM   4330  CB  PHE A 540     148.038  35.450  18.747  0.00  0.00      PROA C  
ATOM   4331  CG  PHE A 540     149.266  36.306  18.944  0.00  0.00      PROA C  
ATOM   4332  CD1 PHE A 540     150.467  36.012  18.277  0.00  0.00      PROA C  
ATOM   4333  CD2 PHE A 540     149.199  37.480  19.719  0.00  0.00      PROA C  
ATOM   4334  CE1 PHE A 540     151.580  36.855  18.389  0.00  0.00      PROA C  
ATOM   4335  CE2 PHE A 540     150.305  38.332  19.831  0.00  0.00      PROA C  
ATOM   4336  CZ  PHE A 540     151.497  38.018  19.165  0.00  0.00      PROA C  
ATOM   4337  N   GLU A 541     146.605  32.156  19.777  0.00  0.00      PROA N  
ATOM   4338  CA  GLU A 541     145.366  31.441  20.038  0.00  0.00      PROA C  
ATOM   4339  C   GLU A 541     144.794  31.776  21.403  0.00  0.00      PROA C  
ATOM   4340  O   GLU A 541     145.513  31.744  22.400  0.00  0.00      PROA O  
ATOM   4341  CB  GLU A 541     145.549  29.901  19.961  0.00  0.00      PROA C  
ATOM   4342  CG  GLU A 541     145.875  29.386  18.541  0.00  0.00      PROA C  
ATOM   4343  CD  GLU A 541     146.319  27.925  18.539  0.00  0.00      PROA C  
ATOM   4344  OE1 GLU A 541     147.426  27.623  19.063  0.00  0.00      PROA O  
ATOM   4345  OE2 GLU A 541     145.578  27.058  18.001  0.00  0.00      PROA O1-
ATOM   4346  N   ASN A 542     143.486  32.102  21.473  0.00  0.00      PROA N  
ATOM   4347  CA  ASN A 542     142.798  32.454  22.709  0.00  0.00      PROA C  
ATOM   4348  C   ASN A 542     143.431  33.619  23.470  0.00  0.00      PROA C  
ATOM   4349  O   ASN A 542     143.640  33.565  24.683  0.00  0.00      PROA O  
ATOM   4350  CB  ASN A 542     142.601  31.228  23.634  0.00  0.00      PROA C  
ATOM   4351  CG  ASN A 542     141.920  30.120  22.841  0.00  0.00      PROA C  
ATOM   4352  ND2 ASN A 542     142.625  28.990  22.610  0.00  0.00      PROA N  
ATOM   4353  OD1 ASN A 542     140.764  30.263  22.436  0.00  0.00      PROA O  
ATOM   4354  N   ASP A 543     143.744  34.719  22.754  0.00  0.00      PROA N  
ATOM   4355  CA  ASP A 543     144.348  35.915  23.308  0.00  0.00      PROA C  
ATOM   4356  C   ASP A 543     143.336  36.758  24.102  0.00  0.00      PROA C  
ATOM   4357  O   ASP A 543     142.951  37.867  23.734  0.00  0.00      PROA O  
ATOM   4358  CB  ASP A 543     145.037  36.697  22.156  0.00  0.00      PROA C  
ATOM   4359  CG  ASP A 543     145.765  37.962  22.589  0.00  0.00      PROA C  
ATOM   4360  OD1 ASP A 543     146.357  38.004  23.699  0.00  0.00      PROA O  
ATOM   4361  OD2 ASP A 543     145.850  38.895  21.745  0.00  0.00      PROA O1-
ATOM   4362  N   LEU A 544     142.870  36.228  25.240  0.00  0.00      PROA N  
ATOM   4363  CA  LEU A 544     142.007  36.928  26.159  0.00  0.00      PROA C  
ATOM   4364  C   LEU A 544     142.327  36.490  27.575  0.00  0.00      PROA C  
ATOM   4365  O   LEU A 544     142.616  35.327  27.868  0.00  0.00      PROA O  
ATOM   4366  CB  LEU A 544     140.486  36.802  25.843  0.00  0.00      PROA C  
ATOM   4367  CG  LEU A 544     139.756  35.486  26.211  0.00  0.00      PROA C  
ATOM   4368  CD1 LEU A 544     138.262  35.612  25.870  0.00  0.00      PROA C  
ATOM   4369  CD2 LEU A 544     140.337  34.240  25.529  0.00  0.00      PROA C  
ATOM   4370  N   GLY A 545     142.331  37.466  28.493  0.00  0.00      PROA N  
ATOM   4371  CA  GLY A 545     142.547  37.269  29.907  0.00  0.00      PROA C  
ATOM   4372  C   GLY A 545     141.552  38.073  30.693  0.00  0.00      PROA C  
ATOM   4373  O   GLY A 545     140.968  39.047  30.213  0.00  0.00      PROA O  
ATOM   4374  N   LEU A 546     141.373  37.675  31.953  0.00  0.00      PROA N  
ATOM   4375  CA  LEU A 546     140.495  38.300  32.907  0.00  0.00      PROA C  
ATOM   4376  C   LEU A 546     141.307  38.778  34.089  0.00  0.00      PROA C  
ATOM   4377  O   LEU A 546     142.144  38.064  34.646  0.00  0.00      PROA O  
ATOM   4378  CB  LEU A 546     139.408  37.326  33.413  0.00  0.00      PROA C  
ATOM   4379  CG  LEU A 546     138.271  37.073  32.407  0.00  0.00      PROA C  
ATOM   4380  CD1 LEU A 546     137.451  35.860  32.859  0.00  0.00      PROA C  
ATOM   4381  CD2 LEU A 546     137.370  38.310  32.251  0.00  0.00      PROA C  
ATOM   4382  N   VAL A 547     141.071  40.025  34.507  0.00  0.00      PROA N  
ATOM   4383  CA  VAL A 547     141.731  40.607  35.654  0.00  0.00      PROA C  
ATOM   4384  C   VAL A 547     140.657  40.934  36.678  0.00  0.00      PROA C  
ATOM   4385  O   VAL A 547     139.659  41.599  36.383  0.00  0.00      PROA O  
ATOM   4386  CB  VAL A 547     142.560  41.829  35.276  0.00  0.00      PROA C  
ATOM   4387  CG1 VAL A 547     143.200  42.460  36.519  0.00  0.00      PROA C  
ATOM   4388  CG2 VAL A 547     143.660  41.420  34.276  0.00  0.00      PROA C  
ATOM   4389  N   GLU A 548     140.823  40.427  37.914  0.00  0.00      PROA N  
ATOM   4390  CA  GLU A 548     139.868  40.602  38.986  0.00  0.00      PROA C  
ATOM   4391  C   GLU A 548     140.311  41.781  39.832  0.00  0.00      PROA C  
ATOM   4392  O   GLU A 548     141.387  41.797  40.435  0.00  0.00      PROA O  
ATOM   4393  CB  GLU A 548     139.746  39.337  39.873  0.00  0.00      PROA C  
ATOM   4394  CG  GLU A 548     138.493  39.359  40.787  0.00  0.00      PROA C  
ATOM   4395  CD  GLU A 548     138.281  38.089  41.619  0.00  0.00      PROA C  
ATOM   4396  OE1 GLU A 548     139.150  37.178  41.645  0.00  0.00      PROA O  
ATOM   4397  OE2 GLU A 548     137.218  38.012  42.299  0.00  0.00      PROA O1-
ATOM   4398  N   LEU A 549     139.489  42.834  39.859  0.00  0.00      PROA N  
ATOM   4399  CA  LEU A 549     139.756  44.061  40.573  0.00  0.00      PROA C  
ATOM   4400  C   LEU A 549     139.645  43.923  42.091  0.00  0.00      PROA C  
ATOM   4401  O   LEU A 549     138.867  43.127  42.617  0.00  0.00      PROA O  
ATOM   4402  CB  LEU A 549     138.803  45.149  40.054  0.00  0.00      PROA C  
ATOM   4403  CG  LEU A 549     138.986  45.488  38.564  0.00  0.00      PROA C  
ATOM   4404  CD1 LEU A 549     137.736  46.188  38.020  0.00  0.00      PROA C  
ATOM   4405  CD2 LEU A 549     140.229  46.350  38.341  0.00  0.00      PROA C  
ATOM   4406  N   SER A 550     140.454  44.694  42.847  0.00  0.00      PROA N  
ATOM   4407  CA  SER A 550     140.466  44.684  44.308  0.00  0.00      PROA C  
ATOM   4408  C   SER A 550     139.158  45.106  44.977  0.00  0.00      PROA C  
ATOM   4409  O   SER A 550     138.706  44.473  45.934  0.00  0.00      PROA O  
ATOM   4410  CB  SER A 550     141.626  45.539  44.893  0.00  0.00      PROA C  
ATOM   4411  OG  SER A 550     141.539  46.916  44.518  0.00  0.00      PROA O  
ATOM   4412  N   GLU A 551     138.509  46.170  44.471  0.00  0.00      PROA N  
ATOM   4413  CA  GLU A 551     137.259  46.678  45.001  0.00  0.00      PROA C  
ATOM   4414  C   GLU A 551     136.417  47.229  43.863  0.00  0.00      PROA C  
ATOM   4415  O   GLU A 551     136.917  47.543  42.782  0.00  0.00      PROA O  
ATOM   4416  CB  GLU A 551     137.449  47.746  46.120  0.00  0.00      PROA C  
ATOM   4417  CG  GLU A 551     138.157  49.069  45.706  0.00  0.00      PROA C  
ATOM   4418  CD  GLU A 551     139.666  49.121  45.959  0.00  0.00      PROA C  
ATOM   4419  OE1 GLU A 551     140.269  48.142  46.473  0.00  0.00      PROA O  
ATOM   4420  OE2 GLU A 551     140.273  50.182  45.647  0.00  0.00      PROA O1-
ATOM   4421  N   SER A 552     135.079  47.287  44.053  0.00  0.00      PROA N  
ATOM   4422  CA  SER A 552     134.140  47.748  43.029  0.00  0.00      PROA C  
ATOM   4423  C   SER A 552     134.311  49.210  42.622  0.00  0.00      PROA C  
ATOM   4424  O   SER A 552     134.401  50.056  43.518  0.00  0.00      PROA O  
ATOM   4425  CB  SER A 552     132.645  47.530  43.397  0.00  0.00      PROA C  
ATOM   4426  OG  SER A 552     132.328  46.136  43.486  0.00  0.00      PROA O  
ATOM   4427  N   PRO A 553     134.344  49.606  41.341  0.00  0.00      PROA N  
ATOM   4428  CA  PRO A 553     134.045  50.980  40.944  0.00  0.00      PROA C  
ATOM   4429  C   PRO A 553     132.655  51.440  41.368  0.00  0.00      PROA C  
ATOM   4430  O   PRO A 553     131.733  50.632  41.498  0.00  0.00      PROA O  
ATOM   4431  CB  PRO A 553     134.179  50.971  39.411  0.00  0.00      PROA C  
ATOM   4432  CG  PRO A 553     133.794  49.544  39.014  0.00  0.00      PROA C  
ATOM   4433  CD  PRO A 553     134.314  48.703  40.184  0.00  0.00      PROA C  
ATOM   4434  N   ARG A 554     132.479  52.755  41.569  0.00  0.00      PROA N  
ATOM   4435  CA  ARG A 554     131.174  53.367  41.688  0.00  0.00      PROA C  
ATOM   4436  C   ARG A 554     130.584  53.532  40.290  0.00  0.00      PROA C  
ATOM   4437  O   ARG A 554     131.101  54.299  39.475  0.00  0.00      PROA O  
ATOM   4438  CB  ARG A 554     131.269  54.762  42.362  0.00  0.00      PROA C  
ATOM   4439  CG  ARG A 554     131.898  54.744  43.772  0.00  0.00      PROA C  
ATOM   4440  CD  ARG A 554     132.060  56.151  44.366  0.00  0.00      PROA C  
ATOM   4441  NE  ARG A 554     132.714  56.014  45.711  0.00  0.00      PROA N  
ATOM   4442  CZ  ARG A 554     132.076  55.818  46.857  0.00  0.00      PROA C  
ATOM   4443  NH1 ARG A 554     130.771  55.694  46.940  0.00  0.00      PROA N1+
ATOM   4444  NH2 ARG A 554     132.775  55.745  47.972  0.00  0.00      PROA N  
ATOM   4445  N   LEU A 555     129.504  52.800  39.951  0.00  0.00      PROA N  
ATOM   4446  CA  LEU A 555     128.859  52.945  38.655  0.00  0.00      PROA C  
ATOM   4447  C   LEU A 555     128.212  54.311  38.458  0.00  0.00      PROA C  
ATOM   4448  O   LEU A 555     127.588  54.877  39.360  0.00  0.00      PROA O  
ATOM   4449  CB  LEU A 555     127.838  51.830  38.338  0.00  0.00      PROA C  
ATOM   4450  CG  LEU A 555     128.398  50.395  38.421  0.00  0.00      PROA C  
ATOM   4451  CD1 LEU A 555     127.357  49.409  37.883  0.00  0.00      PROA C  
ATOM   4452  CD2 LEU A 555     129.729  50.212  37.672  0.00  0.00      PROA C  
ATOM   4453  N   ASN A 556     128.377  54.882  37.258  0.00  0.00      PROA N  
ATOM   4454  CA  ASN A 556     127.944  56.225  36.960  0.00  0.00      PROA C  
ATOM   4455  C   ASN A 556     127.887  56.339  35.443  0.00  0.00      PROA C  
ATOM   4456  O   ASN A 556     128.191  55.386  34.730  0.00  0.00      PROA O  
ATOM   4457  CB  ASN A 556     128.848  57.311  37.628  0.00  0.00      PROA C  
ATOM   4458  CG  ASN A 556     130.265  57.366  37.059  0.00  0.00      PROA C  
ATOM   4459  ND2 ASN A 556     131.222  56.644  37.678  0.00  0.00      PROA N  
ATOM   4460  OD1 ASN A 556     130.524  58.086  36.090  0.00  0.00      PROA O  
ATOM   4461  N   ASP A 557     127.498  57.511  34.900  0.00  0.00      PROA N  
ATOM   4462  CA  ASP A 557     127.385  57.752  33.467  0.00  0.00      PROA C  
ATOM   4463  C   ASP A 557     128.659  57.441  32.674  0.00  0.00      PROA C  
ATOM   4464  O   ASP A 557     128.602  57.003  31.524  0.00  0.00      PROA O  
ATOM   4465  CB  ASP A 557     126.987  59.228  33.198  0.00  0.00      PROA C  
ATOM   4466  CG  ASP A 557     125.576  59.539  33.668  0.00  0.00      PROA C  
ATOM   4467  OD1 ASP A 557     124.743  58.605  33.804  0.00  0.00      PROA O  
ATOM   4468  OD2 ASP A 557     125.258  60.749  33.824  0.00  0.00      PROA O1-
ATOM   4469  N   PHE A 558     129.839  57.661  33.282  0.00  0.00      PROA N  
ATOM   4470  CA  PHE A 558     131.121  57.498  32.631  0.00  0.00      PROA C  
ATOM   4471  C   PHE A 558     131.776  56.154  32.960  0.00  0.00      PROA C  
ATOM   4472  O   PHE A 558     132.826  55.841  32.400  0.00  0.00      PROA O  
ATOM   4473  CB  PHE A 558     132.082  58.647  33.064  0.00  0.00      PROA C  
ATOM   4474  CG  PHE A 558     131.383  59.980  32.935  0.00  0.00      PROA C  
ATOM   4475  CD1 PHE A 558     130.946  60.432  31.678  0.00  0.00      PROA C  
ATOM   4476  CD2 PHE A 558     131.102  60.763  34.069  0.00  0.00      PROA C  
ATOM   4477  CE1 PHE A 558     130.205  61.614  31.561  0.00  0.00      PROA C  
ATOM   4478  CE2 PHE A 558     130.372  61.952  33.955  0.00  0.00      PROA C  
ATOM   4479  CZ  PHE A 558     129.918  62.376  32.700  0.00  0.00      PROA C  
ATOM   4480  N   VAL A 559     131.175  55.316  33.844  0.00  0.00      PROA N  
ATOM   4481  CA  VAL A 559     131.697  53.989  34.183  0.00  0.00      PROA C  
ATOM   4482  C   VAL A 559     130.562  52.969  34.322  0.00  0.00      PROA C  
ATOM   4483  O   VAL A 559     129.783  53.022  35.278  0.00  0.00      PROA O  
ATOM   4484  CB  VAL A 559     132.539  53.966  35.472  0.00  0.00      PROA C  
ATOM   4485  CG1 VAL A 559     133.046  52.540  35.775  0.00  0.00      PROA C  
ATOM   4486  CG2 VAL A 559     133.755  54.901  35.327  0.00  0.00      PROA C  
ATOM   4487  N   MET A 560     130.459  51.986  33.394  0.00  0.00      PROA N  
ATOM   4488  CA  MET A 560     129.515  50.879  33.511  0.00  0.00      PROA C  
ATOM   4489  C   MET A 560     129.957  49.738  32.580  0.00  0.00      PROA C  
ATOM   4490  O   MET A 560     130.648  50.018  31.597  0.00  0.00      PROA O  
ATOM   4491  CB  MET A 560     128.061  51.311  33.164  0.00  0.00      PROA C  
ATOM   4492  CG  MET A 560     127.820  51.615  31.674  0.00  0.00      PROA C  
ATOM   4493  SD  MET A 560     126.227  52.404  31.315  0.00  0.00      PROA S  
ATOM   4494  CE  MET A 560     126.697  54.048  31.927  0.00  0.00      PROA C  
ATOM   4495  N   PRO A 561     129.651  48.461  32.830  0.00  0.00      PROA N  
ATOM   4496  CA  PRO A 561     130.044  47.330  31.981  0.00  0.00      PROA C  
ATOM   4497  C   PRO A 561     129.548  47.272  30.535  0.00  0.00      PROA C  
ATOM   4498  O   PRO A 561     128.490  47.809  30.200  0.00  0.00      PROA O  
ATOM   4499  CB  PRO A 561     129.593  46.085  32.768  0.00  0.00      PROA C  
ATOM   4500  CG  PRO A 561     128.484  46.591  33.686  0.00  0.00      PROA C  
ATOM   4501  CD  PRO A 561     128.944  48.007  34.032  0.00  0.00      PROA C  
ATOM   4502  N   VAL A 562     130.296  46.544  29.671  0.00  0.00      PROA N  
ATOM   4503  CA  VAL A 562     129.795  45.952  28.430  0.00  0.00      PROA C  
ATOM   4504  C   VAL A 562     128.881  44.763  28.693  0.00  0.00      PROA C  
ATOM   4505  O   VAL A 562     128.989  44.065  29.704  0.00  0.00      PROA O  
ATOM   4506  CB  VAL A 562     130.861  45.427  27.457  0.00  0.00      PROA C  
ATOM   4507  CG1 VAL A 562     131.616  46.582  26.795  0.00  0.00      PROA C  
ATOM   4508  CG2 VAL A 562     131.844  44.484  28.172  0.00  0.00      PROA C  
ATOM   4509  N   CYS A 563     127.950  44.471  27.760  0.00  0.00      PROA N  
ATOM   4510  CA  CYS A 563     127.250  43.197  27.774  0.00  0.00      PROA C  
ATOM   4511  C   CYS A 563     128.079  42.124  27.067  0.00  0.00      PROA C  
ATOM   4512  O   CYS A 563     128.640  42.353  25.992  0.00  0.00      PROA O  
ATOM   4513  CB  CYS A 563     125.865  43.266  27.079  0.00  0.00      PROA C  
ATOM   4514  SG  CYS A 563     124.735  44.516  27.762  0.00  0.00      PROA S  
ATOM   4515  N   LEU A 564     128.173  40.911  27.655  0.00  0.00      PROA N  
ATOM   4516  CA  LEU A 564     128.708  39.734  26.982  0.00  0.00      PROA C  
ATOM   4517  C   LEU A 564     127.879  39.320  25.759  0.00  0.00      PROA C  
ATOM   4518  O   LEU A 564     126.651  39.441  25.806  0.00  0.00      PROA O  
ATOM   4519  CB  LEU A 564     128.818  38.525  27.953  0.00  0.00      PROA C  
ATOM   4520  CG  LEU A 564     129.943  38.647  28.999  0.00  0.00      PROA C  
ATOM   4521  CD1 LEU A 564     129.866  37.494  30.013  0.00  0.00      PROA C  
ATOM   4522  CD2 LEU A 564     131.326  38.656  28.331  0.00  0.00      PROA C  
ATOM   4523  N   PRO A 565     128.468  38.853  24.652  0.00  0.00      PROA N  
ATOM   4524  CA  PRO A 565     127.730  38.488  23.444  0.00  0.00      PROA C  
ATOM   4525  C   PRO A 565     126.717  37.374  23.669  0.00  0.00      PROA C  
ATOM   4526  O   PRO A 565     127.066  36.311  24.182  0.00  0.00      PROA O  
ATOM   4527  CB  PRO A 565     128.833  38.095  22.445  0.00  0.00      PROA C  
ATOM   4528  CG  PRO A 565     129.967  37.558  23.324  0.00  0.00      PROA C  
ATOM   4529  CD  PRO A 565     129.873  38.429  24.581  0.00  0.00      PROA C  
ATOM   4530  N   GLU A 566     125.438  37.570  23.300  0.00  0.00      PROA N  
ATOM   4531  CA  GLU A 566     124.436  36.518  23.396  0.00  0.00      PROA C  
ATOM   4532  C   GLU A 566     124.511  35.516  22.251  0.00  0.00      PROA C  
ATOM   4533  O   GLU A 566     124.103  34.361  22.384  0.00  0.00      PROA O  
ATOM   4534  CB  GLU A 566     123.013  37.124  23.469  0.00  0.00      PROA C  
ATOM   4535  CG  GLU A 566     122.740  37.851  24.810  0.00  0.00      PROA C  
ATOM   4536  CD  GLU A 566     121.322  38.400  24.874  0.00  0.00      PROA C  
ATOM   4537  OE1 GLU A 566     121.150  39.648  24.853  0.00  0.00      PROA O  
ATOM   4538  OE2 GLU A 566     120.352  37.599  24.937  0.00  0.00      PROA O1-
ATOM   4539  N   HIS A 567     125.068  35.942  21.102  0.00  0.00      PROA N  
ATOM   4540  CA  HIS A 567     125.056  35.181  19.868  0.00  0.00      PROA C  
ATOM   4541  C   HIS A 567     126.280  35.548  19.029  0.00  0.00      PROA C  
ATOM   4542  O   HIS A 567     126.839  36.632  19.231  0.00  0.00      PROA O  
ATOM   4543  CB  HIS A 567     123.766  35.481  19.047  0.00  0.00      PROA C  
ATOM   4544  CG  HIS A 567     122.503  35.033  19.741  0.00  0.00      PROA C  
ATOM   4545  CD2 HIS A 567     121.961  33.788  19.847  0.00  0.00      PROA C  
ATOM   4546  ND1 HIS A 567     121.570  35.894  20.285  0.00  0.00      PROA N  
ATOM   4547  CE1 HIS A 567     120.526  35.139  20.712  0.00  0.00      PROA C  
ATOM   4548  NE2 HIS A 567     120.717  33.852  20.465  0.00  0.00      PROA N  
ATOM   4549  N   PRO A 568     126.761  34.704  18.110  0.00  0.00      PROA N  
ATOM   4550  CA  PRO A 568     127.748  35.090  17.097  0.00  0.00      PROA C  
ATOM   4551  C   PRO A 568     127.346  36.274  16.213  0.00  0.00      PROA C  
ATOM   4552  O   PRO A 568     126.161  36.585  16.067  0.00  0.00      PROA O  
ATOM   4553  CB  PRO A 568     127.966  33.799  16.286  0.00  0.00      PROA C  
ATOM   4554  CG  PRO A 568     126.644  33.043  16.419  0.00  0.00      PROA C  
ATOM   4555  CD  PRO A 568     126.228  33.357  17.855  0.00  0.00      PROA C  
ATOM   4556  N   SER A 569     128.339  36.955  15.608  0.00  0.00      PROA N  
ATOM   4557  CA  SER A 569     128.129  38.075  14.695  0.00  0.00      PROA C  
ATOM   4558  C   SER A 569     127.964  37.654  13.242  0.00  0.00      PROA C  
ATOM   4559  O   SER A 569     128.574  36.696  12.761  0.00  0.00      PROA O  
ATOM   4560  CB  SER A 569     129.264  39.136  14.749  0.00  0.00      PROA C  
ATOM   4561  OG  SER A 569     129.268  39.808  16.010  0.00  0.00      PROA O  
ATOM   4562  N   THR A 570     127.121  38.386  12.488  0.00  0.00      PROA N  
ATOM   4563  CA  THR A 570     126.964  38.220  11.044  0.00  0.00      PROA C  
ATOM   4564  C   THR A 570     127.998  39.017  10.270  0.00  0.00      PROA C  
ATOM   4565  O   THR A 570     128.514  40.037  10.730  0.00  0.00      PROA O  
ATOM   4566  CB  THR A 570     125.567  38.566  10.513  0.00  0.00      PROA C  
ATOM   4567  CG2 THR A 570     124.590  37.477  10.989  0.00  0.00      PROA C  
ATOM   4568  OG1 THR A 570     125.077  39.805  11.023  0.00  0.00      PROA O  
ATOM   4569  N   GLU A 571     128.335  38.572   9.051  0.00  0.00      PROA N  
ATOM   4570  CA  GLU A 571     129.255  39.217   8.142  0.00  0.00      PROA C  
ATOM   4571  C   GLU A 571     128.849  40.646   7.769  0.00  0.00      PROA C  
ATOM   4572  O   GLU A 571     127.680  40.944   7.515  0.00  0.00      PROA O  
ATOM   4573  CB  GLU A 571     129.375  38.373   6.846  0.00  0.00      PROA C  
ATOM   4574  CG  GLU A 571     129.892  36.922   7.060  0.00  0.00      PROA C  
ATOM   4575  CD  GLU A 571     128.866  35.895   7.554  0.00  0.00      PROA C  
ATOM   4576  OE1 GLU A 571     127.676  36.233   7.787  0.00  0.00      PROA O  
ATOM   4577  OE2 GLU A 571     129.266  34.710   7.714  0.00  0.00      PROA O1-
ATOM   4578  N   GLY A 572     129.821  41.584   7.747  0.00  0.00      PROA N  
ATOM   4579  CA  GLY A 572     129.586  42.989   7.409  0.00  0.00      PROA C  
ATOM   4580  C   GLY A 572     128.933  43.804   8.500  0.00  0.00      PROA C  
ATOM   4581  O   GLY A 572     128.515  44.940   8.273  0.00  0.00      PROA O  
ATOM   4582  N   THR A 573     128.842  43.260   9.731  0.00  0.00      PROA N  
ATOM   4583  CA  THR A 573     128.370  43.980  10.918  0.00  0.00      PROA C  
ATOM   4584  C   THR A 573     129.264  45.161  11.245  0.00  0.00      PROA C  
ATOM   4585  O   THR A 573     130.485  45.030  11.293  0.00  0.00      PROA O  
ATOM   4586  CB  THR A 573     128.261  43.101  12.170  0.00  0.00      PROA C  
ATOM   4587  CG2 THR A 573     127.789  43.886  13.406  0.00  0.00      PROA C  
ATOM   4588  OG1 THR A 573     127.304  42.070  11.970  0.00  0.00      PROA O  
ATOM   4589  N   MET A 574     128.687  46.357  11.483  0.00  0.00      PROA N  
ATOM   4590  CA  MET A 574     129.461  47.514  11.889  0.00  0.00      PROA C  
ATOM   4591  C   MET A 574     129.876  47.424  13.354  0.00  0.00      PROA C  
ATOM   4592  O   MET A 574     129.049  47.344  14.269  0.00  0.00      PROA O  
ATOM   4593  CB  MET A 574     128.719  48.843  11.599  0.00  0.00      PROA C  
ATOM   4594  CG  MET A 574     128.448  49.068  10.095  0.00  0.00      PROA C  
ATOM   4595  SD  MET A 574     129.955  49.270   9.095  0.00  0.00      PROA S  
ATOM   4596  CE  MET A 574     130.035  51.077   9.242  0.00  0.00      PROA C  
ATOM   4597  N   VAL A 575     131.194  47.401  13.597  0.00  0.00      PROA N  
ATOM   4598  CA  VAL A 575     131.773  47.261  14.915  0.00  0.00      PROA C  
ATOM   4599  C   VAL A 575     132.656  48.452  15.222  0.00  0.00      PROA C  
ATOM   4600  O   VAL A 575     133.268  49.067  14.345  0.00  0.00      PROA O  
ATOM   4601  CB  VAL A 575     132.530  45.952  15.136  0.00  0.00      PROA C  
ATOM   4602  CG1 VAL A 575     131.538  44.779  15.035  0.00  0.00      PROA C  
ATOM   4603  CG2 VAL A 575     133.680  45.771  14.130  0.00  0.00      PROA C  
ATOM   4604  N   ILE A 576     132.692  48.834  16.506  0.00  0.00      PROA N  
ATOM   4605  CA  ILE A 576     133.398  49.994  16.998  0.00  0.00      PROA C  
ATOM   4606  C   ILE A 576     134.533  49.510  17.887  0.00  0.00      PROA C  
ATOM   4607  O   ILE A 576     134.317  48.801  18.868  0.00  0.00      PROA O  
ATOM   4608  CB  ILE A 576     132.486  50.983  17.731  0.00  0.00      PROA C  
ATOM   4609  CG1 ILE A 576     131.624  51.814  16.742  0.00  0.00      PROA C  
ATOM   4610  CG2 ILE A 576     133.327  51.935  18.606  0.00  0.00      PROA C  
ATOM   4611  CD  ILE A 576     130.420  51.084  16.134  0.00  0.00      PROA C  
ATOM   4612  N   VAL A 577     135.781  49.867  17.547  0.00  0.00      PROA N  
ATOM   4613  CA  VAL A 577     136.990  49.396  18.209  0.00  0.00      PROA C  
ATOM   4614  C   VAL A 577     137.633  50.564  18.929  0.00  0.00      PROA C  
ATOM   4615  O   VAL A 577     137.919  51.554  18.268  0.00  0.00      PROA O  
ATOM   4616  CB  VAL A 577     138.007  48.875  17.192  0.00  0.00      PROA C  
ATOM   4617  CG1 VAL A 577     139.347  48.513  17.865  0.00  0.00      PROA C  
ATOM   4618  CG2 VAL A 577     137.427  47.660  16.449  0.00  0.00      PROA C  
ATOM   4619  N   SER A 578     137.890  50.496  20.256  0.00  0.00      PROA N  
ATOM   4620  CA  SER A 578     138.382  51.629  21.056  0.00  0.00      PROA C  
ATOM   4621  C   SER A 578     139.744  51.404  21.722  0.00  0.00      PROA C  
ATOM   4622  O   SER A 578     140.116  50.281  22.063  0.00  0.00      PROA O  
ATOM   4623  CB  SER A 578     137.403  52.060  22.192  0.00  0.00      PROA C  
ATOM   4624  OG  SER A 578     136.132  52.454  21.664  0.00  0.00      PROA O  
ATOM   4625  N   GLY A 579     140.528  52.486  21.944  0.00  0.00      PROA N  
ATOM   4626  CA  GLY A 579     141.808  52.454  22.653  0.00  0.00      PROA C  
ATOM   4627  C   GLY A 579     142.540  53.788  22.637  0.00  0.00      PROA C  
ATOM   4628  O   GLY A 579     141.996  54.804  22.216  0.00  0.00      PROA O  
ATOM   4629  N   TRP A 580     143.800  53.834  23.128  0.00  0.00      PROA N  
ATOM   4630  CA  TRP A 580     144.638  55.036  23.137  0.00  0.00      PROA C  
ATOM   4631  C   TRP A 580     145.949  54.860  22.351  0.00  0.00      PROA C  
ATOM   4632  O   TRP A 580     146.923  55.588  22.564  0.00  0.00      PROA O  
ATOM   4633  CB  TRP A 580     144.988  55.513  24.582  0.00  0.00      PROA C  
ATOM   4634  CG  TRP A 580     143.869  56.084  25.396  0.00  0.00      PROA C  
ATOM   4635  CD1 TRP A 580     143.556  57.416  25.519  0.00  0.00      PROA C  
ATOM   4636  CD2 TRP A 580     143.044  55.380  26.338  0.00  0.00      PROA C  
ATOM   4637  CE2 TRP A 580     142.274  56.360  27.015  0.00  0.00      PROA C  
ATOM   4638  CE3 TRP A 580     142.910  54.034  26.685  0.00  0.00      PROA C  
ATOM   4639  NE1 TRP A 580     142.599  57.579  26.495  0.00  0.00      PROA N  
ATOM   4640  CZ2 TRP A 580     141.400  56.021  28.034  0.00  0.00      PROA C  
ATOM   4641  CZ3 TRP A 580     142.018  53.697  27.704  0.00  0.00      PROA C  
ATOM   4642  CH2 TRP A 580     141.280  54.672  28.370  0.00  0.00      PROA C  
ATOM   4643  N   GLY A 581     146.038  53.868  21.445  0.00  0.00      PROA N  
ATOM   4644  CA  GLY A 581     147.216  53.593  20.629  0.00  0.00      PROA C  
ATOM   4645  C   GLY A 581     147.696  54.669  19.673  0.00  0.00      PROA C  
ATOM   4646  O   GLY A 581     147.073  55.711  19.470  0.00  0.00      PROA O  
ATOM   4647  N   LYS A 582     148.856  54.416  19.032  0.00  0.00      PROA N  
ATOM   4648  CA  LYS A 582     149.469  55.326  18.076  0.00  0.00      PROA C  
ATOM   4649  C   LYS A 582     148.637  55.657  16.829  0.00  0.00      PROA C  
ATOM   4650  O   LYS A 582     148.012  54.806  16.195  0.00  0.00      PROA O  
ATOM   4651  CB  LYS A 582     150.887  54.863  17.640  0.00  0.00      PROA C  
ATOM   4652  CG  LYS A 582     150.934  53.496  16.935  0.00  0.00      PROA C  
ATOM   4653  CD  LYS A 582     152.358  53.105  16.489  0.00  0.00      PROA C  
ATOM   4654  CE  LYS A 582     152.409  51.811  15.656  0.00  0.00      PROA C  
ATOM   4655  NZ  LYS A 582     153.803  51.470  15.269  0.00  0.00      PROA N1+
ATOM   4656  N   GLN A 583     148.641  56.943  16.439  0.00  0.00      PROA N  
ATOM   4657  CA  GLN A 583     147.973  57.461  15.266  0.00  0.00      PROA C  
ATOM   4658  C   GLN A 583     148.745  57.203  13.977  0.00  0.00      PROA C  
ATOM   4659  O   GLN A 583     149.899  56.764  13.978  0.00  0.00      PROA O  
ATOM   4660  CB  GLN A 583     147.763  58.999  15.389  0.00  0.00      PROA C  
ATOM   4661  CG  GLN A 583     146.880  59.421  16.590  0.00  0.00      PROA C  
ATOM   4662  CD  GLN A 583     146.606  60.930  16.699  0.00  0.00      PROA C  
ATOM   4663  NE2 GLN A 583     147.045  61.726  15.699  0.00  0.00      PROA N  
ATOM   4664  OE1 GLN A 583     146.004  61.402  17.668  0.00  0.00      PROA O  
ATOM   4665  N   PHE A 584     148.135  57.537  12.816  0.00  0.00      PROA N  
ATOM   4666  CA  PHE A 584     148.871  57.726  11.574  0.00  0.00      PROA C  
ATOM   4667  C   PHE A 584     149.950  58.813  11.738  0.00  0.00      PROA C  
ATOM   4668  O   PHE A 584     149.734  59.831  12.401  0.00  0.00      PROA O  
ATOM   4669  CB  PHE A 584     147.898  58.011  10.388  0.00  0.00      PROA C  
ATOM   4670  CG  PHE A 584     148.611  58.219   9.070  0.00  0.00      PROA C  
ATOM   4671  CD1 PHE A 584     148.876  57.127   8.228  0.00  0.00      PROA C  
ATOM   4672  CD2 PHE A 584     148.998  59.505   8.652  0.00  0.00      PROA C  
ATOM   4673  CE1 PHE A 584     149.541  57.306   7.008  0.00  0.00      PROA C  
ATOM   4674  CE2 PHE A 584     149.671  59.690   7.436  0.00  0.00      PROA C  
ATOM   4675  CZ  PHE A 584     149.942  58.589   6.615  0.00  0.00      PROA C  
ATOM   4676  N   LEU A 585     151.167  58.561  11.199  0.00  0.00      PROA N  
ATOM   4677  CA  LEU A 585     152.353  59.400  11.359  0.00  0.00      PROA C  
ATOM   4678  C   LEU A 585     152.956  59.252  12.768  0.00  0.00      PROA C  
ATOM   4679  O   LEU A 585     153.854  59.985  13.183  0.00  0.00      PROA O  
ATOM   4680  CB  LEU A 585     152.087  60.882  10.950  0.00  0.00      PROA C  
ATOM   4681  CG  LEU A 585     153.151  61.565  10.057  0.00  0.00      PROA C  
ATOM   4682  CD1 LEU A 585     152.673  62.976   9.681  0.00  0.00      PROA C  
ATOM   4683  CD2 LEU A 585     154.544  61.649  10.695  0.00  0.00      PROA C  
ATOM   4684  N   GLN A 586     152.476  58.261  13.550  0.00  0.00      PROA N  
ATOM   4685  CA  GLN A 586     153.056  57.817  14.808  0.00  0.00      PROA C  
ATOM   4686  C   GLN A 586     152.841  58.759  15.995  0.00  0.00      PROA C  
ATOM   4687  O   GLN A 586     153.465  58.623  17.049  0.00  0.00      PROA O  
ATOM   4688  CB  GLN A 586     154.521  57.289  14.686  0.00  0.00      PROA C  
ATOM   4689  CG  GLN A 586     154.687  55.896  14.013  0.00  0.00      PROA C  
ATOM   4690  CD  GLN A 586     154.033  55.766  12.633  0.00  0.00      PROA C  
ATOM   4691  NE2 GLN A 586     152.825  55.155  12.578  0.00  0.00      PROA N  
ATOM   4692  OE1 GLN A 586     154.587  56.185  11.612  0.00  0.00      PROA O  
ATOM   4693  N   ARG A 587     151.914  59.733  15.869  0.00  0.00      PROA N  
ATOM   4694  CA  ARG A 587     151.499  60.593  16.969  0.00  0.00      PROA C  
ATOM   4695  C   ARG A 587     150.771  59.856  18.090  0.00  0.00      PROA C  
ATOM   4696  O   ARG A 587     150.058  58.879  17.860  0.00  0.00      PROA O  
ATOM   4697  CB  ARG A 587     150.677  61.836  16.521  0.00  0.00      PROA C  
ATOM   4698  CG  ARG A 587     151.494  62.963  15.847  0.00  0.00      PROA C  
ATOM   4699  CD  ARG A 587     151.884  62.700  14.388  0.00  0.00      PROA C  
ATOM   4700  NE  ARG A 587     152.618  63.909  13.888  0.00  0.00      PROA N  
ATOM   4701  CZ  ARG A 587     153.926  64.105  13.991  0.00  0.00      PROA C  
ATOM   4702  NH1 ARG A 587     154.752  63.208  14.483  0.00  0.00      PROA N1+
ATOM   4703  NH2 ARG A 587     154.434  65.250  13.582  0.00  0.00      PROA N  
ATOM   4704  N   LEU A 588     150.926  60.314  19.347  0.00  0.00      PROA N  
ATOM   4705  CA  LEU A 588     150.153  59.791  20.458  0.00  0.00      PROA C  
ATOM   4706  C   LEU A 588     148.916  60.674  20.667  0.00  0.00      PROA C  
ATOM   4707  O   LEU A 588     149.044  61.905  20.682  0.00  0.00      PROA O  
ATOM   4708  CB  LEU A 588     150.951  59.678  21.787  0.00  0.00      PROA C  
ATOM   4709  CG  LEU A 588     151.978  58.518  21.877  0.00  0.00      PROA C  
ATOM   4710  CD1 LEU A 588     151.337  57.142  21.627  0.00  0.00      PROA C  
ATOM   4711  CD2 LEU A 588     153.209  58.716  20.979  0.00  0.00      PROA C  
ATOM   4712  N   PRO A 589     147.711  60.125  20.776  0.00  0.00      PROA N  
ATOM   4713  CA  PRO A 589     146.499  60.897  21.015  0.00  0.00      PROA C  
ATOM   4714  C   PRO A 589     146.463  61.667  22.330  0.00  0.00      PROA C  
ATOM   4715  O   PRO A 589     147.047  61.241  23.327  0.00  0.00      PROA O  
ATOM   4716  CB  PRO A 589     145.398  59.837  20.926  0.00  0.00      PROA C  
ATOM   4717  CG  PRO A 589     146.044  58.547  21.413  0.00  0.00      PROA C  
ATOM   4718  CD  PRO A 589     147.469  58.682  20.890  0.00  0.00      PROA C  
ATOM   4719  N   GLU A 590     145.759  62.817  22.359  0.00  0.00      PROA N  
ATOM   4720  CA  GLU A 590     145.503  63.548  23.590  0.00  0.00      PROA C  
ATOM   4721  C   GLU A 590     144.315  62.950  24.350  0.00  0.00      PROA C  
ATOM   4722  O   GLU A 590     144.179  63.091  25.563  0.00  0.00      PROA O  
ATOM   4723  CB  GLU A 590     145.224  65.036  23.234  0.00  0.00      PROA C  
ATOM   4724  CG  GLU A 590     145.185  66.012  24.442  0.00  0.00      PROA C  
ATOM   4725  CD  GLU A 590     144.957  67.476  24.055  0.00  0.00      PROA C  
ATOM   4726  OE1 GLU A 590     144.780  67.797  22.850  0.00  0.00      PROA O  
ATOM   4727  OE2 GLU A 590     144.961  68.336  24.979  0.00  0.00      PROA O1-
ATOM   4728  N   ASN A 591     143.435  62.216  23.641  0.00  0.00      PROA N  
ATOM   4729  CA  ASN A 591     142.102  61.842  24.075  0.00  0.00      PROA C  
ATOM   4730  C   ASN A 591     141.856  60.356  23.788  0.00  0.00      PROA C  
ATOM   4731  O   ASN A 591     142.646  59.721  23.100  0.00  0.00      PROA O  
ATOM   4732  CB  ASN A 591     141.100  62.772  23.329  0.00  0.00      PROA C  
ATOM   4733  CG  ASN A 591     139.642  62.618  23.746  0.00  0.00      PROA C  
ATOM   4734  ND2 ASN A 591     139.376  62.705  25.067  0.00  0.00      PROA N  
ATOM   4735  OD1 ASN A 591     138.756  62.416  22.916  0.00  0.00      PROA O  
ATOM   4736  N   LEU A 592     140.794  59.744  24.351  0.00  0.00      PROA N  
ATOM   4737  CA  LEU A 592     140.336  58.399  24.025  0.00  0.00      PROA C  
ATOM   4738  C   LEU A 592     139.908  58.220  22.569  0.00  0.00      PROA C  
ATOM   4739  O   LEU A 592     139.220  59.066  21.989  0.00  0.00      PROA O  
ATOM   4740  CB  LEU A 592     139.193  57.971  24.984  0.00  0.00      PROA C  
ATOM   4741  CG  LEU A 592     138.516  56.610  24.700  0.00  0.00      PROA C  
ATOM   4742  CD1 LEU A 592     139.491  55.432  24.847  0.00  0.00      PROA C  
ATOM   4743  CD2 LEU A 592     137.310  56.419  25.630  0.00  0.00      PROA C  
ATOM   4744  N   MET A 593     140.296  57.090  21.943  0.00  0.00      PROA N  
ATOM   4745  CA  MET A 593     140.225  56.905  20.515  0.00  0.00      PROA C  
ATOM   4746  C   MET A 593     139.537  55.592  20.099  0.00  0.00      PROA C  
ATOM   4747  O   MET A 593     139.282  54.712  20.913  0.00  0.00      PROA O  
ATOM   4748  CB  MET A 593     141.637  57.063  19.882  0.00  0.00      PROA C  
ATOM   4749  CG  MET A 593     142.350  58.417  20.157  0.00  0.00      PROA C  
ATOM   4750  SD  MET A 593     141.369  59.950  19.932  0.00  0.00      PROA S  
ATOM   4751  CE  MET A 593     142.599  61.260  19.704  0.00  0.00      PROA C  
ATOM   4752  N   GLU A 594     139.124  55.478  18.814  0.00  0.00      PROA N  
ATOM   4753  CA  GLU A 594     138.303  54.403  18.268  0.00  0.00      PROA C  
ATOM   4754  C   GLU A 594     138.318  54.389  16.723  0.00  0.00      PROA C  
ATOM   4755  O   GLU A 594     138.787  55.323  16.077  0.00  0.00      PROA O  
ATOM   4756  CB  GLU A 594     136.814  54.438  18.791  0.00  0.00      PROA C  
ATOM   4757  CG  GLU A 594     135.688  54.797  17.769  0.00  0.00      PROA C  
ATOM   4758  CD  GLU A 594     134.476  55.518  18.331  0.00  0.00      PROA C  
ATOM   4759  OE1 GLU A 594     133.982  55.269  19.450  0.00  0.00      PROA O  
ATOM   4760  OE2 GLU A 594     134.067  56.479  17.618  0.00  0.00      PROA O1-
ATOM   4761  N   ILE A 595     137.737  53.361  16.085  0.00  0.00      PROA N  
ATOM   4762  CA  ILE A 595     137.297  53.385  14.691  0.00  0.00      PROA C  
ATOM   4763  C   ILE A 595     135.980  52.630  14.582  0.00  0.00      PROA C  
ATOM   4764  O   ILE A 595     135.675  51.770  15.405  0.00  0.00      PROA O  
ATOM   4765  CB  ILE A 595     138.286  52.771  13.692  0.00  0.00      PROA C  
ATOM   4766  CG1 ILE A 595     138.975  51.529  14.309  0.00  0.00      PROA C  
ATOM   4767  CG2 ILE A 595     139.255  53.872  13.212  0.00  0.00      PROA C  
ATOM   4768  CD  ILE A 595     139.923  50.807  13.359  0.00  0.00      PROA C  
ATOM   4769  N   GLU A 596     135.176  52.937  13.542  0.00  0.00      PROA N  
ATOM   4770  CA  GLU A 596     133.973  52.198  13.196  0.00  0.00      PROA C  
ATOM   4771  C   GLU A 596     134.177  51.514  11.852  0.00  0.00      PROA C  
ATOM   4772  O   GLU A 596     134.436  52.168  10.837  0.00  0.00      PROA O  
ATOM   4773  CB  GLU A 596     132.743  53.134  13.145  0.00  0.00      PROA C  
ATOM   4774  CG  GLU A 596     131.431  52.497  12.623  0.00  0.00      PROA C  
ATOM   4775  CD  GLU A 596     130.272  53.494  12.636  0.00  0.00      PROA C  
ATOM   4776  OE1 GLU A 596     130.418  54.613  12.074  0.00  0.00      PROA O  
ATOM   4777  OE2 GLU A 596     129.192  53.169  13.200  0.00  0.00      PROA O1-
ATOM   4778  N   ILE A 597     134.108  50.170  11.819  0.00  0.00      PROA N  
ATOM   4779  CA  ILE A 597     134.562  49.373  10.689  0.00  0.00      PROA C  
ATOM   4780  C   ILE A 597     133.646  48.165  10.462  0.00  0.00      PROA C  
ATOM   4781  O   ILE A 597     133.070  47.638  11.419  0.00  0.00      PROA O  
ATOM   4782  CB  ILE A 597     136.013  48.881  10.838  0.00  0.00      PROA C  
ATOM   4783  CG1 ILE A 597     136.290  48.296  12.248  0.00  0.00      PROA C  
ATOM   4784  CG2 ILE A 597     136.968  50.045  10.492  0.00  0.00      PROA C  
ATOM   4785  CD  ILE A 597     137.698  47.717  12.414  0.00  0.00      PROA C  
ATOM   4786  N   PRO A 598     133.444  47.689   9.230  0.00  0.00      PROA N  
ATOM   4787  CA  PRO A 598     132.889  46.365   8.952  0.00  0.00      PROA C  
ATOM   4788  C   PRO A 598     133.659  45.193   9.554  0.00  0.00      PROA C  
ATOM   4789  O   PRO A 598     134.880  45.109   9.394  0.00  0.00      PROA O  
ATOM   4790  CB  PRO A 598     132.877  46.271   7.411  0.00  0.00      PROA C  
ATOM   4791  CG  PRO A 598     132.842  47.727   6.945  0.00  0.00      PROA C  
ATOM   4792  CD  PRO A 598     133.698  48.436   7.994  0.00  0.00      PROA C  
ATOM   4793  N   ILE A 599     132.967  44.244  10.207  0.00  0.00      PROA N  
ATOM   4794  CA  ILE A 599     133.496  42.919  10.492  0.00  0.00      PROA C  
ATOM   4795  C   ILE A 599     133.605  42.082   9.212  0.00  0.00      PROA C  
ATOM   4796  O   ILE A 599     132.798  42.202   8.285  0.00  0.00      PROA O  
ATOM   4797  CB  ILE A 599     132.707  42.231  11.609  0.00  0.00      PROA C  
ATOM   4798  CG1 ILE A 599     133.661  41.536  12.605  0.00  0.00      PROA C  
ATOM   4799  CG2 ILE A 599     131.620  41.270  11.083  0.00  0.00      PROA C  
ATOM   4800  CD  ILE A 599     132.983  41.228  13.942  0.00  0.00      PROA C  
ATOM   4801  N   VAL A 600     134.628  41.218   9.109  0.00  0.00      PROA N  
ATOM   4802  CA  VAL A 600     134.966  40.517   7.878  0.00  0.00      PROA C  
ATOM   4803  C   VAL A 600     134.659  39.033   8.017  0.00  0.00      PROA C  
ATOM   4804  O   VAL A 600     134.826  38.439   9.083  0.00  0.00      PROA O  
ATOM   4805  CB  VAL A 600     136.434  40.738   7.509  0.00  0.00      PROA C  
ATOM   4806  CG1 VAL A 600     136.865  39.941   6.260  0.00  0.00      PROA C  
ATOM   4807  CG2 VAL A 600     136.662  42.239   7.262  0.00  0.00      PROA C  
ATOM   4808  N   ASN A 601     134.171  38.389   6.927  0.00  0.00      PROA N  
ATOM   4809  CA  ASN A 601     133.900  36.960   6.876  0.00  0.00      PROA C  
ATOM   4810  C   ASN A 601     135.122  36.094   7.212  0.00  0.00      PROA C  
ATOM   4811  O   ASN A 601     136.245  36.355   6.783  0.00  0.00      PROA O  
ATOM   4812  CB  ASN A 601     133.286  36.578   5.491  0.00  0.00      PROA C  
ATOM   4813  CG  ASN A 601     133.079  35.076   5.279  0.00  0.00      PROA C  
ATOM   4814  ND2 ASN A 601     132.142  34.467   6.037  0.00  0.00      PROA N  
ATOM   4815  OD1 ASN A 601     133.769  34.442   4.478  0.00  0.00      PROA O  
ATOM   4816  N   TYR A 602     134.908  35.023   7.998  0.00  0.00      PROA N  
ATOM   4817  CA  TYR A 602     135.933  34.139   8.531  0.00  0.00      PROA C  
ATOM   4818  C   TYR A 602     136.748  33.447   7.444  0.00  0.00      PROA C  
ATOM   4819  O   TYR A 602     137.974  33.396   7.484  0.00  0.00      PROA O  
ATOM   4820  CB  TYR A 602     135.274  33.058   9.441  0.00  0.00      PROA C  
ATOM   4821  CG  TYR A 602     134.230  33.697  10.323  0.00  0.00      PROA C  
ATOM   4822  CD1 TYR A 602     134.616  34.621  11.306  0.00  0.00      PROA C  
ATOM   4823  CD2 TYR A 602     132.857  33.438  10.132  0.00  0.00      PROA C  
ATOM   4824  CE1 TYR A 602     133.649  35.291  12.063  0.00  0.00      PROA C  
ATOM   4825  CE2 TYR A 602     131.889  34.121  10.885  0.00  0.00      PROA C  
ATOM   4826  CZ  TYR A 602     132.288  35.053  11.851  0.00  0.00      PROA C  
ATOM   4827  OH  TYR A 602     131.347  35.765  12.623  0.00  0.00      PROA O  
ATOM   4828  N   HIS A 603     136.072  32.929   6.397  0.00  0.00      PROA N  
ATOM   4829  CA  HIS A 603     136.724  32.315   5.250  0.00  0.00      PROA C  
ATOM   4830  C   HIS A 603     137.573  33.306   4.453  0.00  0.00      PROA C  
ATOM   4831  O   HIS A 603     138.710  33.023   4.082  0.00  0.00      PROA O  
ATOM   4832  CB  HIS A 603     135.676  31.627   4.339  0.00  0.00      PROA C  
ATOM   4833  CG  HIS A 603     136.206  30.465   3.537  0.00  0.00      PROA C  
ATOM   4834  CD2 HIS A 603     137.468  29.971   3.388  0.00  0.00      PROA C  
ATOM   4835  ND1 HIS A 603     135.381  29.593   2.857  0.00  0.00      PROA N  
ATOM   4836  CE1 HIS A 603     136.167  28.622   2.329  0.00  0.00      PROA C  
ATOM   4837  NE2 HIS A 603     137.443  28.809   2.625  0.00  0.00      PROA N  
ATOM   4838  N   THR A 604     137.056  34.531   4.212  0.00  0.00      PROA N  
ATOM   4839  CA  THR A 604     137.791  35.645   3.596  0.00  0.00      PROA C  
ATOM   4840  C   THR A 604     138.999  36.088   4.413  0.00  0.00      PROA C  
ATOM   4841  O   THR A 604     140.084  36.320   3.885  0.00  0.00      PROA O  
ATOM   4842  CB  THR A 604     136.911  36.869   3.332  0.00  0.00      PROA C  
ATOM   4843  CG2 THR A 604     137.653  37.945   2.522  0.00  0.00      PROA C  
ATOM   4844  OG1 THR A 604     135.755  36.515   2.581  0.00  0.00      PROA O  
ATOM   4845  N   CYS A 605     138.844  36.176   5.750  0.00  0.00      PROA N  
ATOM   4846  CA  CYS A 605     139.898  36.442   6.721  0.00  0.00      PROA C  
ATOM   4847  C   CYS A 605     141.014  35.394   6.664  0.00  0.00      PROA C  
ATOM   4848  O   CYS A 605     142.196  35.725   6.576  0.00  0.00      PROA O  
ATOM   4849  CB  CYS A 605     139.220  36.487   8.127  0.00  0.00      PROA C  
ATOM   4850  SG  CYS A 605     140.235  36.735   9.624  0.00  0.00      PROA S  
ATOM   4851  N   GLN A 606     140.660  34.091   6.615  0.00  0.00      PROA N  
ATOM   4852  CA  GLN A 606     141.591  32.999   6.359  0.00  0.00      PROA C  
ATOM   4853  C   GLN A 606     142.314  33.077   5.013  0.00  0.00      PROA C  
ATOM   4854  O   GLN A 606     143.529  32.897   4.924  0.00  0.00      PROA O  
ATOM   4855  CB  GLN A 606     140.869  31.627   6.472  0.00  0.00      PROA C  
ATOM   4856  CG  GLN A 606     140.461  31.246   7.917  0.00  0.00      PROA C  
ATOM   4857  CD  GLN A 606     139.421  30.121   7.970  0.00  0.00      PROA C  
ATOM   4858  NE2 GLN A 606     139.695  29.008   7.251  0.00  0.00      PROA N  
ATOM   4859  OE1 GLN A 606     138.388  30.214   8.640  0.00  0.00      PROA O  
ATOM   4860  N   GLU A 607     141.571  33.386   3.932  0.00  0.00      PROA N  
ATOM   4861  CA  GLU A 607     142.092  33.565   2.589  0.00  0.00      PROA C  
ATOM   4862  C   GLU A 607     143.122  34.688   2.475  0.00  0.00      PROA C  
ATOM   4863  O   GLU A 607     144.140  34.558   1.796  0.00  0.00      PROA O  
ATOM   4864  CB  GLU A 607     140.930  33.763   1.578  0.00  0.00      PROA C  
ATOM   4865  CG  GLU A 607     141.345  33.927   0.090  0.00  0.00      PROA C  
ATOM   4866  CD  GLU A 607     141.961  32.681  -0.553  0.00  0.00      PROA C  
ATOM   4867  OE1 GLU A 607     141.981  31.581   0.060  0.00  0.00      PROA O  
ATOM   4868  OE2 GLU A 607     142.421  32.797  -1.723  0.00  0.00      PROA O1-
ATOM   4869  N   ALA A 608     142.897  35.822   3.170  0.00  0.00      PROA N  
ATOM   4870  CA  ALA A 608     143.851  36.906   3.307  0.00  0.00      PROA C  
ATOM   4871  C   ALA A 608     145.178  36.521   3.987  0.00  0.00      PROA C  
ATOM   4872  O   ALA A 608     146.255  36.946   3.565  0.00  0.00      PROA O  
ATOM   4873  CB  ALA A 608     143.190  38.067   4.077  0.00  0.00      PROA C  
ATOM   4874  N   TYR A 609     145.126  35.703   5.060  0.00  0.00      PROA N  
ATOM   4875  CA  TYR A 609     146.294  35.261   5.814  0.00  0.00      PROA C  
ATOM   4876  C   TYR A 609     147.108  34.121   5.207  0.00  0.00      PROA C  
ATOM   4877  O   TYR A 609     148.257  33.890   5.584  0.00  0.00      PROA O  
ATOM   4878  CB  TYR A 609     145.908  34.916   7.280  0.00  0.00      PROA C  
ATOM   4879  CG  TYR A 609     145.907  36.184   8.085  0.00  0.00      PROA C  
ATOM   4880  CD1 TYR A 609     147.138  36.800   8.366  0.00  0.00      PROA C  
ATOM   4881  CD2 TYR A 609     144.725  36.768   8.569  0.00  0.00      PROA C  
ATOM   4882  CE1 TYR A 609     147.188  37.996   9.089  0.00  0.00      PROA C  
ATOM   4883  CE2 TYR A 609     144.771  37.970   9.288  0.00  0.00      PROA C  
ATOM   4884  CZ  TYR A 609     146.004  38.577   9.558  0.00  0.00      PROA C  
ATOM   4885  OH  TYR A 609     146.069  39.750  10.333  0.00  0.00      PROA O  
ATOM   4886  N   THR A 610     146.564  33.390   4.225  0.00  0.00      PROA N  
ATOM   4887  CA  THR A 610     147.305  32.405   3.436  0.00  0.00      PROA C  
ATOM   4888  C   THR A 610     147.681  33.074   2.106  0.00  0.00      PROA C  
ATOM   4889  O   THR A 610     147.039  34.066   1.753  0.00  0.00      PROA O  
ATOM   4890  CB  THR A 610     146.481  31.122   3.248  0.00  0.00      PROA C  
ATOM   4891  CG2 THR A 610     145.475  31.199   2.091  0.00  0.00      PROA C  
ATOM   4892  OG1 THR A 610     147.306  29.982   3.039  0.00  0.00      PROA O  
ATOM   4893  N   PRO A 611     148.673  32.679   1.303  0.00  0.00      PROA N  
ATOM   4894  CA  PRO A 611     149.732  31.711   1.580  0.00  0.00      PROA C  
ATOM   4895  C   PRO A 611     150.854  32.242   2.465  0.00  0.00      PROA C  
ATOM   4896  O   PRO A 611     151.911  31.610   2.509  0.00  0.00      PROA O  
ATOM   4897  CB  PRO A 611     150.247  31.400   0.162  0.00  0.00      PROA C  
ATOM   4898  CG  PRO A 611     150.147  32.740  -0.567  0.00  0.00      PROA C  
ATOM   4899  CD  PRO A 611     148.849  33.321  -0.007  0.00  0.00      PROA C  
ATOM   4900  N   LEU A 612     150.675  33.357   3.211  0.00  0.00      PROA N  
ATOM   4901  CA  LEU A 612     151.682  33.909   4.112  0.00  0.00      PROA C  
ATOM   4902  C   LEU A 612     152.096  32.913   5.197  0.00  0.00      PROA C  
ATOM   4903  O   LEU A 612     153.270  32.788   5.548  0.00  0.00      PROA O  
ATOM   4904  CB  LEU A 612     151.240  35.240   4.784  0.00  0.00      PROA C  
ATOM   4905  CG  LEU A 612     150.955  36.448   3.854  0.00  0.00      PROA C  
ATOM   4906  CD1 LEU A 612     152.142  36.765   2.933  0.00  0.00      PROA C  
ATOM   4907  CD2 LEU A 612     149.651  36.340   3.046  0.00  0.00      PROA C  
ATOM   4908  N   GLY A 613     151.115  32.144   5.713  0.00  0.00      PROA N  
ATOM   4909  CA  GLY A 613     151.368  30.935   6.493  0.00  0.00      PROA C  
ATOM   4910  C   GLY A 613     151.127  31.105   7.961  0.00  0.00      PROA C  
ATOM   4911  O   GLY A 613     151.429  30.212   8.753  0.00  0.00      PROA O  
ATOM   4912  N   LYS A 614     150.546  32.244   8.375  0.00  0.00      PROA N  
ATOM   4913  CA  LYS A 614     150.118  32.430   9.747  0.00  0.00      PROA C  
ATOM   4914  C   LYS A 614     148.673  31.976   9.894  0.00  0.00      PROA C  
ATOM   4915  O   LYS A 614     147.793  32.323   9.104  0.00  0.00      PROA O  
ATOM   4916  CB  LYS A 614     150.302  33.884  10.233  0.00  0.00      PROA C  
ATOM   4917  CG  LYS A 614     150.043  34.037  11.742  0.00  0.00      PROA C  
ATOM   4918  CD  LYS A 614     150.606  35.354  12.303  0.00  0.00      PROA C  
ATOM   4919  CE  LYS A 614     150.435  35.529  13.823  0.00  0.00      PROA C  
ATOM   4920  NZ  LYS A 614     151.311  34.580  14.563  0.00  0.00      PROA N1+
ATOM   4921  N   LYS A 615     148.399  31.130  10.904  0.00  0.00      PROA N  
ATOM   4922  CA  LYS A 615     147.111  30.483  11.051  0.00  0.00      PROA C  
ATOM   4923  C   LYS A 615     146.173  31.383  11.854  0.00  0.00      PROA C  
ATOM   4924  O   LYS A 615     146.506  31.868  12.937  0.00  0.00      PROA O  
ATOM   4925  CB  LYS A 615     147.309  29.098  11.725  0.00  0.00      PROA C  
ATOM   4926  CG  LYS A 615     146.228  28.046  11.401  0.00  0.00      PROA C  
ATOM   4927  CD  LYS A 615     144.976  28.125  12.294  0.00  0.00      PROA C  
ATOM   4928  CE  LYS A 615     143.926  27.025  12.037  0.00  0.00      PROA C  
ATOM   4929  NZ  LYS A 615     143.274  27.193  10.711  0.00  0.00      PROA N1+
ATOM   4930  N   VAL A 616     144.961  31.632  11.317  0.00  0.00      PROA N  
ATOM   4931  CA  VAL A 616     143.919  32.403  11.977  0.00  0.00      PROA C  
ATOM   4932  C   VAL A 616     142.800  31.439  12.369  0.00  0.00      PROA C  
ATOM   4933  O   VAL A 616     142.207  30.741  11.544  0.00  0.00      PROA O  
ATOM   4934  CB  VAL A 616     143.471  33.604  11.134  0.00  0.00      PROA C  
ATOM   4935  CG1 VAL A 616     142.868  33.197   9.776  0.00  0.00      PROA C  
ATOM   4936  CG2 VAL A 616     142.483  34.496  11.907  0.00  0.00      PROA C  
ATOM   4937  N   THR A 617     142.550  31.288  13.687  0.00  0.00      PROA N  
ATOM   4938  CA  THR A 617     141.630  30.286  14.227  0.00  0.00      PROA C
[truncated: 591,769 more chars]
