# Supplementary material for: Flexibility in Mannan-Binding Lectin-Associated Serine Proteases-1 and -2 Provides Insight on Lectin Pathway Activation
Source: Structure. 2017 Feb 7;25(2):364–75. doi: 10.1016/j.str.2016.12.014 (PMC5300068; doi:10.1016/j.str.2016.12.014)
Supplement: Data S4. The Ten Best-Fit Structures for MASP-2 3D from SASSIE Modeling, Figures 5D, 6D, and 7D [file mmc5.zip › fit05.pdb]

ATOM      1  N   SER A   1      -6.868 125.096  36.308  0.00  0.00      PROA N  
ATOM      2  CA  SER A   1      -5.865 124.508  37.283  0.00  0.00      PROA C  
ATOM      3  C   SER A   1      -5.435 123.089  36.921  0.00  0.00      PROA C  
ATOM      4  O   SER A   1      -6.120 122.385  36.178  0.00  0.00      PROA O  
ATOM      5  CB  SER A   1      -6.426 124.553  38.754  0.00  0.00      PROA C  
ATOM      6  OG  SER A   1      -5.500 124.063  39.738  0.00  0.00      PROA O  
ATOM      7  N   LYS A   2      -4.279 122.621  37.448  0.00  0.00      PROA N  
ATOM      8  CA  LYS A   2      -3.812 121.252  37.289  0.00  0.00      PROA C  
ATOM      9  C   LYS A   2      -4.162 120.391  38.501  0.00  0.00      PROA C  
ATOM     10  O   LYS A   2      -3.952 119.177  38.512  0.00  0.00      PROA O  
ATOM     11  CB  LYS A   2      -2.294 121.201  36.968  0.00  0.00      PROA C  
ATOM     12  CG  LYS A   2      -1.371 122.015  37.895  0.00  0.00      PROA C  
ATOM     13  CD  LYS A   2       0.101 121.909  37.442  0.00  0.00      PROA C  
ATOM     14  CE  LYS A   2       1.074 122.913  38.088  0.00  0.00      PROA C  
ATOM     15  NZ  LYS A   2       1.231 122.667  39.543  0.00  0.00      PROA N1+
ATOM     16  N   TRP A   3      -4.804 121.007  39.516  0.00  0.00      PROA N  
ATOM     17  CA  TRP A   3      -5.434 120.317  40.630  0.00  0.00      PROA C  
ATOM     18  C   TRP A   3      -6.846 120.876  40.875  0.00  0.00      PROA C  
ATOM     19  O   TRP A   3      -7.099 121.455  41.937  0.00  0.00      PROA O  
ATOM     20  CB  TRP A   3      -4.575 120.448  41.920  0.00  0.00      PROA C  
ATOM     21  CG  TRP A   3      -3.220 119.815  41.836  0.00  0.00      PROA C  
ATOM     22  CD1 TRP A   3      -2.023 120.458  41.637  0.00  0.00      PROA C  
ATOM     23  CD2 TRP A   3      -2.913 118.420  42.011  0.00  0.00      PROA C  
ATOM     24  CE2 TRP A   3      -1.507 118.295  41.907  0.00  0.00      PROA C  
ATOM     25  CE3 TRP A   3      -3.689 117.284  42.259  0.00  0.00      PROA C  
ATOM     26  NE1 TRP A   3      -0.996 119.540  41.676  0.00  0.00      PROA N  
ATOM     27  CZ2 TRP A   3      -0.869 117.072  42.046  0.00  0.00      PROA C  
ATOM     28  CZ3 TRP A   3      -3.043 116.053  42.405  0.00  0.00      PROA C  
ATOM     29  CH2 TRP A   3      -1.659 115.949  42.299  0.00  0.00      PROA C  
ATOM     30  N   PRO A   4      -7.803 120.772  39.939  0.00  0.00      PROA N  
ATOM     31  CA  PRO A   4      -9.112 121.406  40.073  0.00  0.00      PROA C  
ATOM     32  C   PRO A   4      -9.996 120.691  41.084  0.00  0.00      PROA C  
ATOM     33  O   PRO A   4     -10.798 121.345  41.753  0.00  0.00      PROA O  
ATOM     34  CB  PRO A   4      -9.693 121.330  38.648  0.00  0.00      PROA C  
ATOM     35  CG  PRO A   4      -9.071 120.066  38.044  0.00  0.00      PROA C  
ATOM     36  CD  PRO A   4      -7.674 120.044  38.668  0.00  0.00      PROA C  
ATOM     37  N   GLU A   5      -9.906 119.352  41.172  0.00  0.00      PROA N  
ATOM     38  CA  GLU A   5     -10.698 118.534  42.068  0.00  0.00      PROA C  
ATOM     39  C   GLU A   5      -9.935 118.265  43.372  0.00  0.00      PROA C  
ATOM     40  O   GLU A   5      -8.720 118.039  43.321  0.00  0.00      PROA O  
ATOM     41  CB  GLU A   5     -11.092 117.189  41.402  0.00  0.00      PROA C  
ATOM     42  CG  GLU A   5     -12.054 117.368  40.197  0.00  0.00      PROA C  
ATOM     43  CD  GLU A   5     -12.482 116.062  39.529  0.00  0.00      PROA C  
ATOM     44  OE1 GLU A   5     -13.279 116.135  38.553  0.00  0.00      PROA O  
ATOM     45  OE2 GLU A   5     -12.048 114.956  39.947  0.00  0.00      PROA O1-
ATOM     46  N   PRO A   6     -10.555 118.303  44.557  0.00  0.00      PROA N  
ATOM     47  CA  PRO A   6      -9.926 117.855  45.800  0.00  0.00      PROA C  
ATOM     48  C   PRO A   6      -9.447 116.403  45.780  0.00  0.00      PROA C  
ATOM     49  O   PRO A   6      -9.999 115.565  45.062  0.00  0.00      PROA O  
ATOM     50  CB  PRO A   6     -11.006 118.107  46.860  0.00  0.00      PROA C  
ATOM     51  CG  PRO A   6     -12.320 117.914  46.104  0.00  0.00      PROA C  
ATOM     52  CD  PRO A   6     -12.003 118.482  44.720  0.00  0.00      PROA C  
ATOM     53  N   VAL A   7      -8.400 116.087  46.568  0.00  0.00      PROA N  
ATOM     54  CA  VAL A   7      -7.808 114.758  46.617  0.00  0.00      PROA C  
ATOM     55  C   VAL A   7      -8.305 113.999  47.841  0.00  0.00      PROA C  
ATOM     56  O   VAL A   7      -8.108 114.411  48.985  0.00  0.00      PROA O  
ATOM     57  CB  VAL A   7      -6.279 114.808  46.584  0.00  0.00      PROA C  
ATOM     58  CG1 VAL A   7      -5.652 113.413  46.803  0.00  0.00      PROA C  
ATOM     59  CG2 VAL A   7      -5.827 115.382  45.225  0.00  0.00      PROA C  
ATOM     60  N   PHE A   8      -8.979 112.855  47.622  0.00  0.00      PROA N  
ATOM     61  CA  PHE A   8      -9.465 111.998  48.684  0.00  0.00      PROA C  
ATOM     62  C   PHE A   8      -9.716 110.612  48.100  0.00  0.00      PROA C  
ATOM     63  O   PHE A   8      -9.793 110.440  46.880  0.00  0.00      PROA O  
ATOM     64  CB  PHE A   8     -10.746 112.561  49.380  0.00  0.00      PROA C  
ATOM     65  CG  PHE A   8     -11.943 112.662  48.458  0.00  0.00      PROA C  
ATOM     66  CD1 PHE A   8     -12.185 113.827  47.709  0.00  0.00      PROA C  
ATOM     67  CD2 PHE A   8     -12.867 111.604  48.376  0.00  0.00      PROA C  
ATOM     68  CE1 PHE A   8     -13.316 113.926  46.887  0.00  0.00      PROA C  
ATOM     69  CE2 PHE A   8     -14.001 111.701  47.561  0.00  0.00      PROA C  
ATOM     70  CZ  PHE A   8     -14.226 112.865  46.816  0.00  0.00      PROA C  
ATOM     71  N   GLY A   9      -9.843 109.576  48.953  0.00  0.00      PROA N  
ATOM     72  CA  GLY A   9     -10.177 108.246  48.466  0.00  0.00      PROA C  
ATOM     73  C   GLY A   9     -10.146 107.163  49.511  0.00  0.00      PROA C  
ATOM     74  O   GLY A   9      -9.943 107.398  50.702  0.00  0.00      PROA O  
ATOM     75  N   ARG A  10     -10.366 105.921  49.044  0.00  0.00      PROA N  
ATOM     76  CA  ARG A  10     -10.479 104.720  49.847  0.00  0.00      PROA C  
ATOM     77  C   ARG A  10      -9.445 103.689  49.414  0.00  0.00      PROA C  
ATOM     78  O   ARG A  10      -9.280 103.411  48.223  0.00  0.00      PROA O  
ATOM     79  CB  ARG A  10     -11.901 104.128  49.672  0.00  0.00      PROA C  
ATOM     80  CG  ARG A  10     -12.201 102.818  50.433  0.00  0.00      PROA C  
ATOM     81  CD  ARG A  10     -13.658 102.369  50.235  0.00  0.00      PROA C  
ATOM     82  NE  ARG A  10     -13.867 101.082  50.972  0.00  0.00      PROA N  
ATOM     83  CZ  ARG A  10     -14.303  99.951  50.444  0.00  0.00      PROA C  
ATOM     84  NH1 ARG A  10     -14.351  99.687  49.162  0.00  0.00      PROA N1+
ATOM     85  NH2 ARG A  10     -14.723  99.057  51.309  0.00  0.00      PROA N  
ATOM     86  N   LEU A  11      -8.727 103.091  50.379  0.00  0.00      PROA N  
ATOM     87  CA  LEU A  11      -7.758 102.035  50.158  0.00  0.00      PROA C  
ATOM     88  C   LEU A  11      -8.200 100.793  50.917  0.00  0.00      PROA C  
ATOM     89  O   LEU A  11      -8.628 100.867  52.069  0.00  0.00      PROA O  
ATOM     90  CB  LEU A  11      -6.333 102.405  50.649  0.00  0.00      PROA C  
ATOM     91  CG  LEU A  11      -5.734 103.690  50.045  0.00  0.00      PROA C  
ATOM     92  CD1 LEU A  11      -4.331 103.934  50.618  0.00  0.00      PROA C  
ATOM     93  CD2 LEU A  11      -5.678 103.640  48.513  0.00  0.00      PROA C  
ATOM     94  N   VAL A  12      -8.110  99.609  50.285  0.00  0.00      PROA N  
ATOM     95  CA  VAL A  12      -8.481  98.359  50.928  0.00  0.00      PROA C  
ATOM     96  C   VAL A  12      -7.474  97.270  50.612  0.00  0.00      PROA C  
ATOM     97  O   VAL A  12      -6.796  97.272  49.581  0.00  0.00      PROA O  
ATOM     98  CB  VAL A  12      -9.879  97.843  50.565  0.00  0.00      PROA C  
ATOM     99  CG1 VAL A  12     -10.957  98.751  51.179  0.00  0.00      PROA C  
ATOM    100  CG2 VAL A  12     -10.065  97.708  49.040  0.00  0.00      PROA C  
ATOM    101  N   SER A  13      -7.371  96.278  51.514  0.00  0.00      PROA N  
ATOM    102  CA  SER A  13      -6.687  95.015  51.282  0.00  0.00      PROA C  
ATOM    103  C   SER A  13      -7.280  94.213  50.121  0.00  0.00      PROA C  
ATOM    104  O   SER A  13      -8.487  94.320  49.874  0.00  0.00      PROA O  
ATOM    105  CB  SER A  13      -6.693  94.117  52.548  0.00  0.00      PROA C  
ATOM    106  OG  SER A  13      -8.011  93.989  53.085  0.00  0.00      PROA O  
ATOM    107  N   PRO A  14      -6.522  93.413  49.364  0.00  0.00      PROA N  
ATOM    108  CA  PRO A  14      -7.080  92.519  48.350  0.00  0.00      PROA C  
ATOM    109  C   PRO A  14      -8.196  91.612  48.866  0.00  0.00      PROA C  
ATOM    110  O   PRO A  14      -8.006  90.876  49.835  0.00  0.00      PROA O  
ATOM    111  CB  PRO A  14      -5.866  91.732  47.823  0.00  0.00      PROA C  
ATOM    112  CG  PRO A  14      -4.853  91.781  48.969  0.00  0.00      PROA C  
ATOM    113  CD  PRO A  14      -5.095  93.158  49.585  0.00  0.00      PROA C  
ATOM    114  N   GLY A  15      -9.379  91.657  48.219  0.00  0.00      PROA N  
ATOM    115  CA  GLY A  15     -10.523  90.813  48.548  0.00  0.00      PROA C  
ATOM    116  C   GLY A  15     -11.384  91.292  49.693  0.00  0.00      PROA C  
ATOM    117  O   GLY A  15     -12.275  90.568  50.126  0.00  0.00      PROA O  
ATOM    118  N   PHE A  16     -11.188  92.529  50.197  0.00  0.00      PROA N  
ATOM    119  CA  PHE A  16     -11.975  93.113  51.282  0.00  0.00      PROA C  
ATOM    120  C   PHE A  16     -13.491  93.157  50.970  0.00  0.00      PROA C  
ATOM    121  O   PHE A  16     -13.844  93.435  49.817  0.00  0.00      PROA O  
ATOM    122  CB  PHE A  16     -11.426  94.543  51.583  0.00  0.00      PROA C  
ATOM    123  CG  PHE A  16     -12.058  95.193  52.787  0.00  0.00      PROA C  
ATOM    124  CD1 PHE A  16     -11.540  94.949  54.070  0.00  0.00      PROA C  
ATOM    125  CD2 PHE A  16     -13.182  96.030  52.658  0.00  0.00      PROA C  
ATOM    126  CE1 PHE A  16     -12.172  95.470  55.205  0.00  0.00      PROA C  
ATOM    127  CE2 PHE A  16     -13.814  96.557  53.792  0.00  0.00      PROA C  
ATOM    128  CZ  PHE A  16     -13.315  96.265  55.068  0.00  0.00      PROA C  
ATOM    129  N   PRO A  17     -14.442  92.922  51.887  0.00  0.00      PROA N  
ATOM    130  CA  PRO A  17     -14.265  92.621  53.310  0.00  0.00      PROA C  
ATOM    131  C   PRO A  17     -13.897  91.179  53.634  0.00  0.00      PROA C  
ATOM    132  O   PRO A  17     -13.809  90.847  54.818  0.00  0.00      PROA O  
ATOM    133  CB  PRO A  17     -15.645  92.974  53.890  0.00  0.00      PROA C  
ATOM    134  CG  PRO A  17     -16.620  92.595  52.775  0.00  0.00      PROA C  
ATOM    135  CD  PRO A  17     -15.859  93.021  51.520  0.00  0.00      PROA C  
ATOM    136  N   GLU A  18     -13.662  90.298  52.646  0.00  0.00      PROA N  
ATOM    137  CA  GLU A  18     -13.252  88.925  52.889  0.00  0.00      PROA C  
ATOM    138  C   GLU A  18     -11.757  88.823  53.209  0.00  0.00      PROA C  
ATOM    139  O   GLU A  18     -11.011  89.805  53.175  0.00  0.00      PROA O  
ATOM    140  CB  GLU A  18     -13.645  87.979  51.718  0.00  0.00      PROA C  
ATOM    141  CG  GLU A  18     -15.176  87.830  51.511  0.00  0.00      PROA C  
ATOM    142  CD  GLU A  18     -15.880  87.203  52.711  0.00  0.00      PROA C  
ATOM    143  OE1 GLU A  18     -15.540  86.047  53.082  0.00  0.00      PROA O  
ATOM    144  OE2 GLU A  18     -16.800  87.843  53.286  0.00  0.00      PROA O1-
ATOM    145  N   LYS A  19     -11.279  87.618  53.589  0.00  0.00      PROA N  
ATOM    146  CA  LYS A  19      -9.885  87.387  53.930  0.00  0.00      PROA C  
ATOM    147  C   LYS A  19      -8.887  87.704  52.809  0.00  0.00      PROA C  
ATOM    148  O   LYS A  19      -9.122  87.422  51.630  0.00  0.00      PROA O  
ATOM    149  CB  LYS A  19      -9.653  85.942  54.446  0.00  0.00      PROA C  
ATOM    150  CG  LYS A  19      -9.939  84.837  53.412  0.00  0.00      PROA C  
ATOM    151  CD  LYS A  19      -9.830  83.419  54.004  0.00  0.00      PROA C  
ATOM    152  CE  LYS A  19     -10.025  82.312  52.953  0.00  0.00      PROA C  
ATOM    153  NZ  LYS A  19      -9.932  80.965  53.570  0.00  0.00      PROA N1+
ATOM    154  N   TYR A  20      -7.736  88.326  53.152  0.00  0.00      PROA N  
ATOM    155  CA  TYR A  20      -6.683  88.599  52.185  0.00  0.00      PROA C  
ATOM    156  C   TYR A  20      -5.944  87.349  51.705  0.00  0.00      PROA C  
ATOM    157  O   TYR A  20      -5.760  86.375  52.439  0.00  0.00      PROA O  
ATOM    158  CB  TYR A  20      -5.690  89.719  52.609  0.00  0.00      PROA C  
ATOM    159  CG  TYR A  20      -4.988  89.447  53.915  0.00  0.00      PROA C  
ATOM    160  CD1 TYR A  20      -3.739  88.802  53.942  0.00  0.00      PROA C  
ATOM    161  CD2 TYR A  20      -5.514  89.946  55.115  0.00  0.00      PROA C  
ATOM    162  CE1 TYR A  20      -3.031  88.664  55.144  0.00  0.00      PROA C  
ATOM    163  CE2 TYR A  20      -4.809  89.815  56.318  0.00  0.00      PROA C  
ATOM    164  CZ  TYR A  20      -3.566  89.173  56.332  0.00  0.00      PROA C  
ATOM    165  OH  TYR A  20      -2.849  89.047  57.536  0.00  0.00      PROA O  
ATOM    166  N   GLY A  21      -5.524  87.348  50.421  0.00  0.00      PROA N  
ATOM    167  CA  GLY A  21      -4.746  86.267  49.819  0.00  0.00      PROA C  
ATOM    168  C   GLY A  21      -3.337  86.085  50.342  0.00  0.00      PROA C  
ATOM    169  O   GLY A  21      -2.767  86.929  51.035  0.00  0.00      PROA O  
ATOM    170  N   ASN A  22      -2.708  84.967  49.940  0.00  0.00      PROA N  
ATOM    171  CA  ASN A  22      -1.308  84.678  50.202  0.00  0.00      PROA C  
ATOM    172  C   ASN A  22      -0.436  85.276  49.099  0.00  0.00      PROA C  
ATOM    173  O   ASN A  22      -0.866  85.412  47.953  0.00  0.00      PROA O  
ATOM    174  CB  ASN A  22      -1.051  83.148  50.273  0.00  0.00      PROA C  
ATOM    175  CG  ASN A  22      -1.879  82.500  51.383  0.00  0.00      PROA C  
ATOM    176  ND2 ASN A  22      -2.218  81.202  51.190  0.00  0.00      PROA N  
ATOM    177  OD1 ASN A  22      -2.257  83.106  52.388  0.00  0.00      PROA O  
ATOM    178  N   HIS A  23       0.814  85.654  49.426  0.00  0.00      PROA N  
ATOM    179  CA  HIS A  23       1.810  86.188  48.503  0.00  0.00      PROA C  
ATOM    180  C   HIS A  23       1.387  87.455  47.754  0.00  0.00      PROA C  
ATOM    181  O   HIS A  23       1.690  87.632  46.571  0.00  0.00      PROA O  
ATOM    182  CB  HIS A  23       2.320  85.129  47.483  0.00  0.00      PROA C  
ATOM    183  CG  HIS A  23       2.914  83.891  48.102  0.00  0.00      PROA C  
ATOM    184  CD2 HIS A  23       4.220  83.597  48.358  0.00  0.00      PROA C  
ATOM    185  ND1 HIS A  23       2.228  82.702  48.254  0.00  0.00      PROA N  
ATOM    186  CE1 HIS A  23       3.133  81.758  48.612  0.00  0.00      PROA C  
ATOM    187  NE2 HIS A  23       4.358  82.254  48.685  0.00  0.00      PROA N  
ATOM    188  N   GLN A  24       0.679  88.384  48.420  0.00  0.00      PROA N  
ATOM    189  CA  GLN A  24       0.188  89.594  47.792  0.00  0.00      PROA C  
ATOM    190  C   GLN A  24       1.135  90.764  48.018  0.00  0.00      PROA C  
ATOM    191  O   GLN A  24       1.517  91.069  49.147  0.00  0.00      PROA O  
ATOM    192  CB  GLN A  24      -1.232  89.964  48.295  0.00  0.00      PROA C  
ATOM    193  CG  GLN A  24      -2.312  88.896  47.986  0.00  0.00      PROA C  
ATOM    194  CD  GLN A  24      -2.392  88.568  46.492  0.00  0.00      PROA C  
ATOM    195  NE2 GLN A  24      -2.002  87.331  46.109  0.00  0.00      PROA N  
ATOM    196  OE1 GLN A  24      -2.798  89.398  45.671  0.00  0.00      PROA O  
ATOM    197  N   ASP A  25       1.526  91.444  46.922  0.00  0.00      PROA N  
ATOM    198  CA  ASP A  25       2.340  92.643  46.941  0.00  0.00      PROA C  
ATOM    199  C   ASP A  25       1.604  93.730  46.169  0.00  0.00      PROA C  
ATOM    200  O   ASP A  25       1.341  93.588  44.972  0.00  0.00      PROA O  
ATOM    201  CB  ASP A  25       3.709  92.400  46.242  0.00  0.00      PROA C  
ATOM    202  CG  ASP A  25       4.621  91.512  47.067  0.00  0.00      PROA C  
ATOM    203  OD1 ASP A  25       4.776  91.757  48.291  0.00  0.00      PROA O  
ATOM    204  OD2 ASP A  25       5.300  90.632  46.468  0.00  0.00      PROA O1-
ATOM    205  N   ARG A  26       1.262  94.855  46.820  0.00  0.00      PROA N  
ATOM    206  CA  ARG A  26       0.684  95.982  46.113  0.00  0.00      PROA C  
ATOM    207  C   ARG A  26       0.901  97.275  46.872  0.00  0.00      PROA C  
ATOM    208  O   ARG A  26       1.150  97.291  48.078  0.00  0.00      PROA O  
ATOM    209  CB  ARG A  26      -0.822  95.804  45.773  0.00  0.00      PROA C  
ATOM    210  CG  ARG A  26      -1.748  95.549  46.981  0.00  0.00      PROA C  
ATOM    211  CD  ARG A  26      -3.231  95.457  46.594  0.00  0.00      PROA C  
ATOM    212  NE  ARG A  26      -3.399  94.207  45.785  0.00  0.00      PROA N  
ATOM    213  CZ  ARG A  26      -4.428  93.956  44.988  0.00  0.00      PROA C  
ATOM    214  NH1 ARG A  26      -5.470  94.752  44.901  0.00  0.00      PROA N1+
ATOM    215  NH2 ARG A  26      -4.426  92.857  44.263  0.00  0.00      PROA N  
ATOM    216  N   SER A  27       0.841  98.414  46.164  0.00  0.00      PROA N  
ATOM    217  CA  SER A  27       1.092  99.706  46.775  0.00  0.00      PROA C  
ATOM    218  C   SER A  27       0.320 100.808  46.086  0.00  0.00      PROA C  
ATOM    219  O   SER A  27       0.002 100.738  44.897  0.00  0.00      PROA O  
ATOM    220  CB  SER A  27       2.600 100.103  46.827  0.00  0.00      PROA C  
ATOM    221  OG  SER A  27       3.234 100.078  45.540  0.00  0.00      PROA O  
ATOM    222  N   TRP A  28      -0.000 101.866  46.845  0.00  0.00      PROA N  
ATOM    223  CA  TRP A  28      -0.733 103.021  46.379  0.00  0.00      PROA C  
ATOM    224  C   TRP A  28       0.070 104.266  46.713  0.00  0.00      PROA C  
ATOM    225  O   TRP A  28       0.451 104.490  47.862  0.00  0.00      PROA O  
ATOM    226  CB  TRP A  28      -2.142 103.116  47.028  0.00  0.00      PROA C  
ATOM    227  CG  TRP A  28      -2.979 101.884  46.866  0.00  0.00      PROA C  
ATOM    228  CD1 TRP A  28      -3.931 101.665  45.902  0.00  0.00      PROA C  
ATOM    229  CD2 TRP A  28      -2.975 100.716  47.711  0.00  0.00      PROA C  
ATOM    230  CE2 TRP A  28      -3.963  99.840  47.203  0.00  0.00      PROA C  
ATOM    231  CE3 TRP A  28      -2.244 100.341  48.840  0.00  0.00      PROA C  
ATOM    232  NE1 TRP A  28      -4.524 100.437  46.110  0.00  0.00      PROA N  
ATOM    233  CZ2 TRP A  28      -4.235  98.619  47.801  0.00  0.00      PROA C  
ATOM    234  CZ3 TRP A  28      -2.497  99.099  49.425  0.00  0.00      PROA C  
ATOM    235  CH2 TRP A  28      -3.484  98.257  48.922  0.00  0.00      PROA C  
ATOM    236  N   THR A  29       0.359 105.108  45.702  0.00  0.00      PROA N  
ATOM    237  CA  THR A  29       1.094 106.355  45.898  0.00  0.00      PROA C  
ATOM    238  C   THR A  29       0.109 107.498  45.844  0.00  0.00      PROA C  
ATOM    239  O   THR A  29      -0.508 107.782  44.816  0.00  0.00      PROA O  
ATOM    240  CB  THR A  29       2.206 106.612  44.883  0.00  0.00      PROA C  
ATOM    241  CG2 THR A  29       2.986 107.889  45.240  0.00  0.00      PROA C  
ATOM    242  OG1 THR A  29       3.144 105.541  44.903  0.00  0.00      PROA O  
ATOM    243  N   LEU A  30      -0.077 108.175  46.983  0.00  0.00      PROA N  
ATOM    244  CA  LEU A  30      -1.030 109.239  47.172  0.00  0.00      PROA C  
ATOM    245  C   LEU A  30      -0.319 110.569  46.967  0.00  0.00      PROA C  
ATOM    246  O   LEU A  30       0.761 110.806  47.511  0.00  0.00      PROA O  
ATOM    247  CB  LEU A  30      -1.636 109.169  48.598  0.00  0.00      PROA C  
ATOM    248  CG  LEU A  30      -2.108 107.765  49.046  0.00  0.00      PROA C  
ATOM    249  CD1 LEU A  30      -2.676 107.834  50.471  0.00  0.00      PROA C  
ATOM    250  CD2 LEU A  30      -3.127 107.152  48.075  0.00  0.00      PROA C  
ATOM    251  N   THR A  31      -0.887 111.463  46.139  0.00  0.00      PROA N  
ATOM    252  CA  THR A  31      -0.268 112.745  45.804  0.00  0.00      PROA C  
ATOM    253  C   THR A  31      -1.267 113.872  45.956  0.00  0.00      PROA C  
ATOM    254  O   THR A  31      -2.320 113.874  45.318  0.00  0.00      PROA O  
ATOM    255  CB  THR A  31       0.298 112.833  44.380  0.00  0.00      PROA C  
ATOM    256  CG2 THR A  31       1.531 111.921  44.265  0.00  0.00      PROA C  
ATOM    257  OG1 THR A  31      -0.642 112.405  43.395  0.00  0.00      PROA O  
ATOM    258  N   ALA A  32      -0.943 114.872  46.790  0.00  0.00      PROA N  
ATOM    259  CA  ALA A  32      -1.731 116.070  46.972  0.00  0.00      PROA C  
ATOM    260  C   ALA A  32      -1.125 117.245  46.189  0.00  0.00      PROA C  
ATOM    261  O   ALA A  32       0.047 117.183  45.797  0.00  0.00      PROA O  
ATOM    262  CB  ALA A  32      -1.791 116.412  48.476  0.00  0.00      PROA C  
ATOM    263  N   PRO A  33      -1.855 118.327  45.908  0.00  0.00      PROA N  
ATOM    264  CA  PRO A  33      -1.278 119.615  45.518  0.00  0.00      PROA C  
ATOM    265  C   PRO A  33      -0.167 120.143  46.449  0.00  0.00      PROA C  
ATOM    266  O   PRO A  33      -0.248 119.875  47.653  0.00  0.00      PROA O  
ATOM    267  CB  PRO A  33      -2.486 120.575  45.426  0.00  0.00      PROA C  
ATOM    268  CG  PRO A  33      -3.650 119.852  46.118  0.00  0.00      PROA C  
ATOM    269  CD  PRO A  33      -3.318 118.373  45.957  0.00  0.00      PROA C  
ATOM    270  N   PRO A  34       0.867 120.861  45.992  0.00  0.00      PROA N  
ATOM    271  CA  PRO A  34       1.748 121.682  46.830  0.00  0.00      PROA C  
ATOM    272  C   PRO A  34       1.082 122.496  47.941  0.00  0.00      PROA C  
ATOM    273  O   PRO A  34       0.103 123.198  47.684  0.00  0.00      PROA O  
ATOM    274  CB  PRO A  34       2.506 122.562  45.824  0.00  0.00      PROA C  
ATOM    275  CG  PRO A  34       2.554 121.701  44.560  0.00  0.00      PROA C  
ATOM    276  CD  PRO A  34       1.187 121.015  44.570  0.00  0.00      PROA C  
ATOM    277  N   GLY A  35       1.614 122.430  49.183  0.00  0.00      PROA N  
ATOM    278  CA  GLY A  35       1.090 123.167  50.337  0.00  0.00      PROA C  
ATOM    279  C   GLY A  35      -0.016 122.443  51.069  0.00  0.00      PROA C  
ATOM    280  O   GLY A  35      -0.605 122.963  52.016  0.00  0.00      PROA O  
ATOM    281  N   PHE A  36      -0.303 121.201  50.655  0.00  0.00      PROA N  
ATOM    282  CA  PHE A  36      -1.271 120.322  51.274  0.00  0.00      PROA C  
ATOM    283  C   PHE A  36      -0.553 119.055  51.723  0.00  0.00      PROA C  
ATOM    284  O   PHE A  36       0.503 118.686  51.207  0.00  0.00      PROA O  
ATOM    285  CB  PHE A  36      -2.457 119.945  50.338  0.00  0.00      PROA C  
ATOM    286  CG  PHE A  36      -3.274 121.151  49.933  0.00  0.00      PROA C  
ATOM    287  CD1 PHE A  36      -2.865 121.971  48.868  0.00  0.00      PROA C  
ATOM    288  CD2 PHE A  36      -4.519 121.414  50.532  0.00  0.00      PROA C  
ATOM    289  CE1 PHE A  36      -3.674 123.015  48.405  0.00  0.00      PROA C  
ATOM    290  CE2 PHE A  36      -5.319 122.481  50.101  0.00  0.00      PROA C  
ATOM    291  CZ  PHE A  36      -4.899 123.276  49.028  0.00  0.00      PROA C  
ATOM    292  N   ARG A  37      -1.114 118.367  52.726  0.00  0.00      PROA N  
ATOM    293  CA  ARG A  37      -0.611 117.113  53.238  0.00  0.00      PROA C  
ATOM    294  C   ARG A  37      -1.769 116.141  53.215  0.00  0.00      PROA C  
ATOM    295  O   ARG A  37      -2.931 116.528  53.113  0.00  0.00      PROA O  
ATOM    296  CB  ARG A  37      -0.065 117.238  54.688  0.00  0.00      PROA C  
ATOM    297  CG  ARG A  37      -1.116 117.548  55.779  0.00  0.00      PROA C  
ATOM    298  CD  ARG A  37      -0.497 117.683  57.177  0.00  0.00      PROA C  
ATOM    299  NE  ARG A  37      -1.621 117.848  58.150  0.00  0.00      PROA N  
ATOM    300  CZ  ARG A  37      -1.483 117.962  59.461  0.00  0.00      PROA C  
ATOM    301  NH1 ARG A  37      -0.329 117.930  60.082  0.00  0.00      PROA N1+
ATOM    302  NH2 ARG A  37      -2.592 118.099  60.148  0.00  0.00      PROA N  
ATOM    303  N   LEU A  38      -1.483 114.839  53.287  0.00  0.00      PROA N  
ATOM    304  CA  LEU A  38      -2.480 113.797  53.249  0.00  0.00      PROA C  
ATOM    305  C   LEU A  38      -2.706 113.244  54.643  0.00  0.00      PROA C  
ATOM    306  O   LEU A  38      -1.779 112.816  55.333  0.00  0.00      PROA O  
ATOM    307  CB  LEU A  38      -2.059 112.670  52.278  0.00  0.00      PROA C  
ATOM    308  CG  LEU A  38      -1.983 113.133  50.806  0.00  0.00      PROA C  
ATOM    309  CD1 LEU A  38      -0.752 112.540  50.110  0.00  0.00      PROA C  
ATOM    310  CD2 LEU A  38      -3.272 112.794  50.042  0.00  0.00      PROA C  
ATOM    311  N   ARG A  39      -3.974 113.256  55.083  0.00  0.00      PROA N  
ATOM    312  CA  ARG A  39      -4.444 112.596  56.278  0.00  0.00      PROA C  
ATOM    313  C   ARG A  39      -4.958 111.213  55.917  0.00  0.00      PROA C  
ATOM    314  O   ARG A  39      -5.797 111.073  55.028  0.00  0.00      PROA O  
ATOM    315  CB  ARG A  39      -5.525 113.453  57.004  0.00  0.00      PROA C  
ATOM    316  CG  ARG A  39      -6.739 112.697  57.602  0.00  0.00      PROA C  
ATOM    317  CD  ARG A  39      -7.627 113.508  58.562  0.00  0.00      PROA C  
ATOM    318  NE  ARG A  39      -7.964 114.803  57.904  0.00  0.00      PROA N  
ATOM    319  CZ  ARG A  39      -8.923 115.039  57.025  0.00  0.00      PROA C  
ATOM    320  NH1 ARG A  39      -9.884 114.206  56.713  0.00  0.00      PROA N1+
ATOM    321  NH2 ARG A  39      -8.863 116.225  56.462  0.00  0.00      PROA N  
ATOM    322  N   LEU A  40      -4.448 110.159  56.577  0.00  0.00      PROA N  
ATOM    323  CA  LEU A  40      -4.855 108.785  56.360  0.00  0.00      PROA C  
ATOM    324  C   LEU A  40      -5.264 108.139  57.676  0.00  0.00      PROA C  
ATOM    325  O   LEU A  40      -4.614 108.303  58.711  0.00  0.00      PROA O  
ATOM    326  CB  LEU A  40      -3.741 107.981  55.643  0.00  0.00      PROA C  
ATOM    327  CG  LEU A  40      -4.075 106.505  55.323  0.00  0.00      PROA C  
ATOM    328  CD1 LEU A  40      -3.488 106.097  53.963  0.00  0.00      PROA C  
ATOM    329  CD2 LEU A  40      -3.566 105.536  56.402  0.00  0.00      PROA C  
ATOM    330  N   TYR A  41      -6.389 107.406  57.678  0.00  0.00      PROA N  
ATOM    331  CA  TYR A  41      -6.946 106.802  58.871  0.00  0.00      PROA C  
ATOM    332  C   TYR A  41      -7.665 105.505  58.515  0.00  0.00      PROA C  
ATOM    333  O   TYR A  41      -8.136 105.312  57.392  0.00  0.00      PROA O  
ATOM    334  CB  TYR A  41      -7.873 107.776  59.667  0.00  0.00      PROA C  
ATOM    335  CG  TYR A  41      -8.953 108.388  58.801  0.00  0.00      PROA C  
ATOM    336  CD1 TYR A  41      -8.670 109.501  57.990  0.00  0.00      PROA C  
ATOM    337  CD2 TYR A  41     -10.261 107.873  58.810  0.00  0.00      PROA C  
ATOM    338  CE1 TYR A  41      -9.650 110.047  57.151  0.00  0.00      PROA C  
ATOM    339  CE2 TYR A  41     -11.253 108.435  57.994  0.00  0.00      PROA C  
ATOM    340  CZ  TYR A  41     -10.941 109.509  57.152  0.00  0.00      PROA C  
ATOM    341  OH  TYR A  41     -11.920 110.039  56.289  0.00  0.00      PROA O  
ATOM    342  N   PHE A  42      -7.741 104.562  59.475  0.00  0.00      PROA N  
ATOM    343  CA  PHE A  42      -8.255 103.222  59.248  0.00  0.00      PROA C  
ATOM    344  C   PHE A  42      -9.639 103.037  59.855  0.00  0.00      PROA C  
ATOM    345  O   PHE A  42      -9.893 103.357  61.019  0.00  0.00      PROA O  
ATOM    346  CB  PHE A  42      -7.311 102.125  59.813  0.00  0.00      PROA C  
ATOM    347  CG  PHE A  42      -6.011 102.084  59.048  0.00  0.00      PROA C  
ATOM    348  CD1 PHE A  42      -4.949 102.948  59.370  0.00  0.00      PROA C  
ATOM    349  CD2 PHE A  42      -5.814 101.120  58.044  0.00  0.00      PROA C  
ATOM    350  CE1 PHE A  42      -3.725 102.860  58.696  0.00  0.00      PROA C  
ATOM    351  CE2 PHE A  42      -4.587 101.022  57.373  0.00  0.00      PROA C  
ATOM    352  CZ  PHE A  42      -3.544 101.897  57.698  0.00  0.00      PROA C  
ATOM    353  N   THR A  43     -10.580 102.497  59.064  0.00  0.00      PROA N  
ATOM    354  CA  THR A  43     -11.926 102.133  59.501  0.00  0.00      PROA C  
ATOM    355  C   THR A  43     -11.998 100.655  59.827  0.00  0.00      PROA C  
ATOM    356  O   THR A  43     -12.843 100.214  60.606  0.00  0.00      PROA O  
ATOM    357  CB  THR A  43     -12.998 102.422  58.446  0.00  0.00      PROA C  
ATOM    358  CG2 THR A  43     -13.364 103.914  58.521  0.00  0.00      PROA C  
ATOM    359  OG1 THR A  43     -12.497 102.173  57.141  0.00  0.00      PROA O  
ATOM    360  N   HIS A  44     -11.066  99.851  59.285  0.00  0.00      PROA N  
ATOM    361  CA  HIS A  44     -10.934  98.452  59.636  0.00  0.00      PROA C  
ATOM    362  C   HIS A  44      -9.475  98.055  59.566  0.00  0.00      PROA C  
ATOM    363  O   HIS A  44      -8.768  98.427  58.630  0.00  0.00      PROA O  
ATOM    364  CB  HIS A  44     -11.747  97.522  58.696  0.00  0.00      PROA C  
ATOM    365  CG  HIS A  44     -11.622  96.058  59.037  0.00  0.00      PROA C  
ATOM    366  CD2 HIS A  44     -10.802  95.100  58.520  0.00  0.00      PROA C  
ATOM    367  ND1 HIS A  44     -12.486  95.395  59.881  0.00  0.00      PROA N  
ATOM    368  CE1 HIS A  44     -12.147  94.083  59.852  0.00  0.00      PROA C  
ATOM    369  NE2 HIS A  44     -11.130  93.857  59.037  0.00  0.00      PROA N  
ATOM    370  N   PHE A  45      -8.987  97.284  60.556  0.00  0.00      PROA N  
ATOM    371  CA  PHE A  45      -7.655  96.722  60.490  0.00  0.00      PROA C  
ATOM    372  C   PHE A  45      -7.647  95.380  61.221  0.00  0.00      PROA C  
ATOM    373  O   PHE A  45      -8.096  95.261  62.363  0.00  0.00      PROA O  
ATOM    374  CB  PHE A  45      -6.623  97.696  61.113  0.00  0.00      PROA C  
ATOM    375  CG  PHE A  45      -5.228  97.327  60.689  0.00  0.00      PROA C  
ATOM    376  CD1 PHE A  45      -4.441  96.444  61.444  0.00  0.00      PROA C  
ATOM    377  CD2 PHE A  45      -4.677  97.915  59.540  0.00  0.00      PROA C  
ATOM    378  CE1 PHE A  45      -3.129  96.153  61.054  0.00  0.00      PROA C  
ATOM    379  CE2 PHE A  45      -3.363  97.637  59.153  0.00  0.00      PROA C  
ATOM    380  CZ  PHE A  45      -2.589  96.751  59.909  0.00  0.00      PROA C  
ATOM    381  N   ASN A  46      -7.123  94.332  60.566  0.00  0.00      PROA N  
ATOM    382  CA  ASN A  46      -7.134  92.978  61.065  0.00  0.00      PROA C  
ATOM    383  C   ASN A  46      -6.135  92.154  60.249  0.00  0.00      PROA C  
ATOM    384  O   ASN A  46      -6.489  91.479  59.283  0.00  0.00      PROA O  
ATOM    385  CB  ASN A  46      -8.573  92.379  60.971  0.00  0.00      PROA C  
ATOM    386  CG  ASN A  46      -8.689  90.974  61.553  0.00  0.00      PROA C  
ATOM    387  ND2 ASN A  46      -8.452  90.854  62.880  0.00  0.00      PROA N  
ATOM    388  OD1 ASN A  46      -8.987  89.998  60.861  0.00  0.00      PROA O  
ATOM    389  N   LEU A  47      -4.844  92.214  60.623  0.00  0.00      PROA N  
ATOM    390  CA  LEU A  47      -3.771  91.457  59.998  0.00  0.00      PROA C  
ATOM    391  C   LEU A  47      -3.270  90.392  60.964  0.00  0.00      PROA C  
ATOM    392  O   LEU A  47      -3.506  90.459  62.172  0.00  0.00      PROA O  
ATOM    393  CB  LEU A  47      -2.581  92.366  59.565  0.00  0.00      PROA C  
ATOM    394  CG  LEU A  47      -2.660  92.918  58.122  0.00  0.00      PROA C  
ATOM    395  CD1 LEU A  47      -3.856  93.850  57.884  0.00  0.00      PROA C  
ATOM    396  CD2 LEU A  47      -1.352  93.637  57.759  0.00  0.00      PROA C  
ATOM    397  N   GLU A  48      -2.556  89.363  60.466  0.00  0.00      PROA N  
ATOM    398  CA  GLU A  48      -1.792  88.461  61.314  0.00  0.00      PROA C  
ATOM    399  C   GLU A  48      -0.659  89.180  62.061  0.00  0.00      PROA C  
ATOM    400  O   GLU A  48      -0.003  90.087  61.539  0.00  0.00      PROA O  
ATOM    401  CB  GLU A  48      -1.247  87.227  60.545  0.00  0.00      PROA C  
ATOM    402  CG  GLU A  48      -0.615  86.135  61.450  0.00  0.00      PROA C  
ATOM    403  CD  GLU A  48      -0.320  84.822  60.717  0.00  0.00      PROA C  
ATOM    404  OE1 GLU A  48       0.881  84.445  60.618  0.00  0.00      PROA O  
ATOM    405  OE2 GLU A  48      -1.278  84.132  60.274  0.00  0.00      PROA O1-
ATOM    406  N   LEU A  49      -0.413  88.805  63.332  0.00  0.00      PROA N  
ATOM    407  CA  LEU A  49       0.642  89.386  64.140  0.00  0.00      PROA C  
ATOM    408  C   LEU A  49       1.956  88.631  63.936  0.00  0.00      PROA C  
ATOM    409  O   LEU A  49       2.006  87.400  63.952  0.00  0.00      PROA O  
ATOM    410  CB  LEU A  49       0.229  89.389  65.635  0.00  0.00      PROA C  
ATOM    411  CG  LEU A  49       1.215  90.068  66.611  0.00  0.00      PROA C  
ATOM    412  CD1 LEU A  49       1.365  91.572  66.335  0.00  0.00      PROA C  
ATOM    413  CD2 LEU A  49       0.760  89.849  68.062  0.00  0.00      PROA C  
ATOM    414  N   SER A  50       3.067  89.361  63.713  0.00  0.00      PROA N  
ATOM    415  CA  SER A  50       4.370  88.757  63.471  0.00  0.00      PROA C  
ATOM    416  C   SER A  50       5.457  89.690  63.956  0.00  0.00      PROA C  
ATOM    417  O   SER A  50       5.289  90.907  63.935  0.00  0.00      PROA O  
ATOM    418  CB  SER A  50       4.616  88.411  61.972  0.00  0.00      PROA C  
ATOM    419  OG  SER A  50       4.461  89.542  61.105  0.00  0.00      PROA O  
ATOM    420  N   TYR A  51       6.603  89.150  64.431  0.00  0.00      PROA N  
ATOM    421  CA  TYR A  51       7.689  89.941  64.996  0.00  0.00      PROA C  
ATOM    422  C   TYR A  51       8.242  91.003  64.037  0.00  0.00      PROA C  
ATOM    423  O   TYR A  51       8.688  90.692  62.930  0.00  0.00      PROA O  
ATOM    424  CB  TYR A  51       8.805  89.015  65.568  0.00  0.00      PROA C  
ATOM    425  CG  TYR A  51       9.976  89.774  66.148  0.00  0.00      PROA C  
ATOM    426  CD1 TYR A  51       9.807  90.538  67.315  0.00  0.00      PROA C  
ATOM    427  CD2 TYR A  51      11.248  89.715  65.553  0.00  0.00      PROA C  
ATOM    428  CE1 TYR A  51      10.885  91.241  67.872  0.00  0.00      PROA C  
ATOM    429  CE2 TYR A  51      12.327  90.420  66.105  0.00  0.00      PROA C  
ATOM    430  CZ  TYR A  51      12.146  91.183  67.264  0.00  0.00      PROA C  
ATOM    431  OH  TYR A  51      13.236  91.895  67.808  0.00  0.00      PROA O  
ATOM    432  N   ARG A  52       8.145  92.292  64.433  0.00  0.00      PROA N  
ATOM    433  CA  ARG A  52       8.554  93.453  63.654  0.00  0.00      PROA C  
ATOM    434  C   ARG A  52       7.694  93.673  62.405  0.00  0.00      PROA C  
ATOM    435  O   ARG A  52       8.055  94.417  61.491  0.00  0.00      PROA O  
ATOM    436  CB  ARG A  52      10.078  93.474  63.325  0.00  0.00      PROA C  
ATOM    437  CG  ARG A  52      10.999  93.548  64.564  0.00  0.00      PROA C  
ATOM    438  CD  ARG A  52      10.995  94.886  65.322  0.00  0.00      PROA C  
ATOM    439  NE  ARG A  52      11.572  95.943  64.426  0.00  0.00      PROA N  
ATOM    440  CZ  ARG A  52      12.867  96.151  64.223  0.00  0.00      PROA C  
ATOM    441  NH1 ARG A  52      13.809  95.451  64.814  0.00  0.00      PROA N1+
ATOM    442  NH2 ARG A  52      13.238  97.103  63.391  0.00  0.00      PROA N  
ATOM    443  N   CYS A  53       6.522  93.004  62.349  0.00  0.00      PROA N  
ATOM    444  CA  CYS A  53       5.638  92.919  61.201  0.00  0.00      PROA C  
ATOM    445  C   CYS A  53       6.315  92.311  59.972  0.00  0.00      PROA C  
ATOM    446  O   CYS A  53       6.107  92.735  58.836  0.00  0.00      PROA O  
ATOM    447  CB  CYS A  53       4.946  94.268  60.868  0.00  0.00      PROA C  
ATOM    448  SG  CYS A  53       3.996  94.955  62.260  0.00  0.00      PROA S  
ATOM    449  N   GLU A  54       7.164  91.283  60.184  0.00  0.00      PROA N  
ATOM    450  CA  GLU A  54       7.905  90.595  59.144  0.00  0.00      PROA C  
ATOM    451  C   GLU A  54       7.056  89.881  58.091  0.00  0.00      PROA C  
ATOM    452  O   GLU A  54       7.355  89.920  56.894  0.00  0.00      PROA O  
ATOM    453  CB  GLU A  54       8.931  89.611  59.773  0.00  0.00      PROA C  
ATOM    454  CG  GLU A  54       9.778  88.802  58.753  0.00  0.00      PROA C  
ATOM    455  CD  GLU A  54      10.881  87.942  59.374  0.00  0.00      PROA C  
ATOM    456  OE1 GLU A  54      11.042  87.900  60.621  0.00  0.00      PROA O  
ATOM    457  OE2 GLU A  54      11.617  87.284  58.588  0.00  0.00      PROA O1-
ATOM    458  N   TYR A  55       5.966  89.207  58.511  0.00  0.00      PROA N  
ATOM    459  CA  TYR A  55       5.220  88.315  57.637  0.00  0.00      PROA C  
ATOM    460  C   TYR A  55       4.165  89.071  56.831  0.00  0.00      PROA C  
ATOM    461  O   TYR A  55       4.226  89.125  55.600  0.00  0.00      PROA O  
ATOM    462  CB  TYR A  55       4.539  87.163  58.439  0.00  0.00      PROA C  
ATOM    463  CG  TYR A  55       5.496  86.275  59.212  0.00  0.00      PROA C  
ATOM    464  CD1 TYR A  55       6.874  86.182  58.927  0.00  0.00      PROA C  
ATOM    465  CD2 TYR A  55       4.979  85.480  60.252  0.00  0.00      PROA C  
ATOM    466  CE1 TYR A  55       7.714  85.359  59.689  0.00  0.00      PROA C  
ATOM    467  CE2 TYR A  55       5.815  84.655  61.016  0.00  0.00      PROA C  
ATOM    468  CZ  TYR A  55       7.184  84.598  60.737  0.00  0.00      PROA C  
ATOM    469  OH  TYR A  55       8.022  83.767  61.511  0.00  0.00      PROA O  
ATOM    470  N   ASP A  56       3.206  89.720  57.520  0.00  0.00      PROA N  
ATOM    471  CA  ASP A  56       2.147  90.493  56.900  0.00  0.00      PROA C  
ATOM    472  C   ASP A  56       2.264  91.935  57.379  0.00  0.00      PROA C  
ATOM    473  O   ASP A  56       2.480  92.187  58.568  0.00  0.00      PROA O  
ATOM    474  CB  ASP A  56       0.733  89.961  57.268  0.00  0.00      PROA C  
ATOM    475  CG  ASP A  56       0.459  88.558  56.732  0.00  0.00      PROA C  
ATOM    476  OD1 ASP A  56       1.110  88.090  55.760  0.00  0.00      PROA O  
ATOM    477  OD2 ASP A  56      -0.526  87.948  57.232  0.00  0.00      PROA O1-
ATOM    478  N   PHE A  57       2.132  92.925  56.474  0.00  0.00      PROA N  
ATOM    479  CA  PHE A  57       2.200  94.314  56.882  0.00  0.00      PROA C  
ATOM    480  C   PHE A  57       1.440  95.273  55.974  0.00  0.00      PROA C  
ATOM    481  O   PHE A  57       1.256  95.049  54.775  0.00  0.00      PROA O  
ATOM    482  CB  PHE A  57       3.662  94.834  57.082  0.00  0.00      PROA C  
ATOM    483  CG  PHE A  57       4.538  94.820  55.845  0.00  0.00      PROA C  
ATOM    484  CD1 PHE A  57       4.470  95.868  54.908  0.00  0.00      PROA C  
ATOM    485  CD2 PHE A  57       5.531  93.838  55.675  0.00  0.00      PROA C  
ATOM    486  CE1 PHE A  57       5.359  95.932  53.828  0.00  0.00      PROA C  
ATOM    487  CE2 PHE A  57       6.435  93.905  54.607  0.00  0.00      PROA C  
ATOM    488  CZ  PHE A  57       6.349  94.953  53.682  0.00  0.00      PROA C  
ATOM    489  N   VAL A  58       1.034  96.411  56.570  0.00  0.00      PROA N  
ATOM    490  CA  VAL A  58       0.709  97.646  55.881  0.00  0.00      PROA C  
ATOM    491  C   VAL A  58       1.790  98.636  56.282  0.00  0.00      PROA C  
ATOM    492  O   VAL A  58       1.993  98.914  57.462  0.00  0.00      PROA O  
ATOM    493  CB  VAL A  58      -0.662  98.219  56.244  0.00  0.00      PROA C  
ATOM    494  CG1 VAL A  58      -0.867  99.619  55.626  0.00  0.00      PROA C  
ATOM    495  CG2 VAL A  58      -1.758  97.271  55.735  0.00  0.00      PROA C  
ATOM    496  N   LYS A  59       2.553  99.178  55.322  0.00  0.00      PROA N  
ATOM    497  CA  LYS A  59       3.638 100.092  55.616  0.00  0.00      PROA C  
ATOM    498  C   LYS A  59       3.341 101.447  55.006  0.00  0.00      PROA C  
ATOM    499  O   LYS A  59       2.958 101.565  53.840  0.00  0.00      PROA O  
ATOM    500  CB  LYS A  59       4.999  99.544  55.122  0.00  0.00      PROA C  
ATOM    501  CG  LYS A  59       6.207 100.395  55.552  0.00  0.00      PROA C  
ATOM    502  CD  LYS A  59       7.559  99.872  55.022  0.00  0.00      PROA C  
ATOM    503  CE  LYS A  59       7.952  98.479  55.545  0.00  0.00      PROA C  
ATOM    504  NZ  LYS A  59       9.289  98.081  55.033  0.00  0.00      PROA N1+
ATOM    505  N   LEU A  60       3.504 102.506  55.815  0.00  0.00      PROA N  
ATOM    506  CA  LEU A  60       3.217 103.873  55.449  0.00  0.00      PROA C  
ATOM    507  C   LEU A  60       4.536 104.615  55.330  0.00  0.00      PROA C  
ATOM    508  O   LEU A  60       5.251 104.819  56.310  0.00  0.00      PROA O  
ATOM    509  CB  LEU A  60       2.320 104.554  56.520  0.00  0.00      PROA C  
ATOM    510  CG  LEU A  60       0.978 103.837  56.794  0.00  0.00      PROA C  
ATOM    511  CD1 LEU A  60       0.202 104.549  57.908  0.00  0.00      PROA C  
ATOM    512  CD2 LEU A  60       0.103 103.740  55.538  0.00  0.00      PROA C  
ATOM    513  N   THR A  61       4.917 105.016  54.106  0.00  0.00      PROA N  
ATOM    514  CA  THR A  61       6.203 105.653  53.835  0.00  0.00      PROA C  
ATOM    515  C   THR A  61       5.974 106.991  53.178  0.00  0.00      PROA C  
ATOM    516  O   THR A  61       5.265 107.087  52.179  0.00  0.00      PROA O  
ATOM    517  CB  THR A  61       7.140 104.846  52.926  0.00  0.00      PROA C  
ATOM    518  CG2 THR A  61       7.455 103.498  53.587  0.00  0.00      PROA C  
ATOM    519  OG1 THR A  61       6.570 104.561  51.651  0.00  0.00      PROA O  
ATOM    520  N   SER A  62       6.577 108.067  53.702  0.00  0.00      PROA N  
ATOM    521  CA  SER A  62       6.438 109.393  53.120  0.00  0.00      PROA C  
ATOM    522  C   SER A  62       7.828 109.970  52.931  0.00  0.00      PROA C  
ATOM    523  O   SER A  62       8.592 110.142  53.881  0.00  0.00      PROA O  
ATOM    524  CB  SER A  62       5.549 110.304  54.003  0.00  0.00      PROA C  
ATOM    525  OG  SER A  62       5.323 111.590  53.426  0.00  0.00      PROA O  
ATOM    526  N   GLY A  63       8.224 110.237  51.664  0.00  0.00      PROA N  
ATOM    527  CA  GLY A  63       9.619 110.499  51.300  0.00  0.00      PROA C  
ATOM    528  C   GLY A  63      10.558 109.361  51.645  0.00  0.00      PROA C  
ATOM    529  O   GLY A  63      10.321 108.202  51.303  0.00  0.00      PROA O  
ATOM    530  N   THR A  64      11.663 109.667  52.348  0.00  0.00      PROA N  
ATOM    531  CA  THR A  64      12.661 108.679  52.759  0.00  0.00      PROA C  
ATOM    532  C   THR A  64      12.391 108.153  54.162  0.00  0.00      PROA C  
ATOM    533  O   THR A  64      13.181 107.393  54.725  0.00  0.00      PROA O  
ATOM    534  CB  THR A  64      14.092 109.221  52.697  0.00  0.00      PROA C  
ATOM    535  CG2 THR A  64      14.440 109.513  51.229  0.00  0.00      PROA C  
ATOM    536  OG1 THR A  64      14.240 110.447  53.412  0.00  0.00      PROA O  
ATOM    537  N   LYS A  65      11.239 108.520  54.759  0.00  0.00      PROA N  
ATOM    538  CA  LYS A  65      10.884 108.176  56.122  0.00  0.00      PROA C  
ATOM    539  C   LYS A  65       9.774 107.134  56.162  0.00  0.00      PROA C  
ATOM    540  O   LYS A  65       8.764 107.221  55.460  0.00  0.00      PROA O  
ATOM    541  CB  LYS A  65      10.409 109.428  56.909  0.00  0.00      PROA C  
ATOM    542  CG  LYS A  65      11.414 110.596  56.918  0.00  0.00      PROA C  
ATOM    543  CD  LYS A  65      12.790 110.214  57.497  0.00  0.00      PROA C  
ATOM    544  CE  LYS A  65      13.770 111.388  57.677  0.00  0.00      PROA C  
ATOM    545  NZ  LYS A  65      14.096 112.022  56.375  0.00  0.00      PROA N1+
ATOM    546  N   VAL A  66       9.930 106.106  57.021  0.00  0.00      PROA N  
ATOM    547  CA  VAL A  66       8.879 105.136  57.288  0.00  0.00      PROA C  
ATOM    548  C   VAL A  66       8.065 105.642  58.472  0.00  0.00      PROA C  
ATOM    549  O   VAL A  66       8.508 105.616  59.623  0.00  0.00      PROA O  
ATOM    550  CB  VAL A  66       9.411 103.732  57.571  0.00  0.00      PROA C  
ATOM    551  CG1 VAL A  66       8.231 102.752  57.751  0.00  0.00      PROA C  
ATOM    552  CG2 VAL A  66      10.314 103.274  56.407  0.00  0.00      PROA C  
ATOM    553  N   LEU A  67       6.850 106.163  58.208  0.00  0.00      PROA N  
ATOM    554  CA  LEU A  67       5.936 106.663  59.219  0.00  0.00      PROA C  
ATOM    555  C   LEU A  67       5.447 105.576  60.167  0.00  0.00      PROA C  
ATOM    556  O   LEU A  67       5.428 105.748  61.388  0.00  0.00      PROA O  
ATOM    557  CB  LEU A  67       4.703 107.355  58.580  0.00  0.00      PROA C  
ATOM    558  CG  LEU A  67       5.015 108.470  57.557  0.00  0.00      PROA C  
ATOM    559  CD1 LEU A  67       3.706 109.143  57.121  0.00  0.00      PROA C  
ATOM    560  CD2 LEU A  67       5.992 109.521  58.105  0.00  0.00      PROA C  
ATOM    561  N   ALA A  68       5.068 104.411  59.608  0.00  0.00      PROA N  
ATOM    562  CA  ALA A  68       4.635 103.282  60.395  0.00  0.00      PROA C  
ATOM    563  C   ALA A  68       4.751 101.987  59.608  0.00  0.00      PROA C  
ATOM    564  O   ALA A  68       4.647 101.961  58.382  0.00  0.00      PROA O  
ATOM    565  CB  ALA A  68       3.170 103.456  60.855  0.00  0.00      PROA C  
ATOM    566  N   THR A  69       4.945 100.862  60.326  0.00  0.00      PROA N  
ATOM    567  CA  THR A  69       4.773  99.522  59.772  0.00  0.00      PROA C  
ATOM    568  C   THR A  69       3.758  98.839  60.659  0.00  0.00      PROA C  
ATOM    569  O   THR A  69       3.971  98.662  61.859  0.00  0.00      PROA O  
ATOM    570  CB  THR A  69       6.035  98.667  59.725  0.00  0.00      PROA C  
ATOM    571  CG2 THR A  69       5.779  97.401  58.891  0.00  0.00      PROA C  
ATOM    572  OG1 THR A  69       7.097  99.373  59.095  0.00  0.00      PROA O  
ATOM    573  N   LEU A  70       2.600  98.483  60.089  0.00  0.00      PROA N  
ATOM    574  CA  LEU A  70       1.413  98.115  60.822  0.00  0.00      PROA C  
ATOM    575  C   LEU A  70       1.047  96.659  60.581  0.00  0.00      PROA C  
ATOM    576  O   LEU A  70       1.076  96.166  59.451  0.00  0.00      PROA O  
ATOM    577  CB  LEU A  70       0.216  99.008  60.406  0.00  0.00      PROA C  
ATOM    578  CG  LEU A  70       0.429 100.526  60.596  0.00  0.00      PROA C  
ATOM    579  CD1 LEU A  70      -0.688 101.313  59.897  0.00  0.00      PROA C  
ATOM    580  CD2 LEU A  70       0.512 100.909  62.080  0.00  0.00      PROA C  
ATOM    581  N   CYS A  71       0.694  95.933  61.654  0.00  0.00      PROA N  
ATOM    582  CA  CYS A  71       0.299  94.539  61.589  0.00  0.00      PROA C  
ATOM    583  C   CYS A  71      -0.463  94.156  62.849  0.00  0.00      PROA C  
ATOM    584  O   CYS A  71      -0.622  94.957  63.771  0.00  0.00      PROA O  
ATOM    585  CB  CYS A  71       1.476  93.551  61.351  0.00  0.00      PROA C  
ATOM    586  SG  CYS A  71       2.706  93.453  62.692  0.00  0.00      PROA S  
ATOM    587  N   GLY A  72      -0.978  92.908  62.917  0.00  0.00      PROA N  
ATOM    588  CA  GLY A  72      -1.780  92.440  64.043  0.00  0.00      PROA C  
ATOM    589  C   GLY A  72      -3.127  93.109  64.219  0.00  0.00      PROA C  
ATOM    590  O   GLY A  72      -3.735  93.619  63.277  0.00  0.00      PROA O  
ATOM    591  N   GLN A  73      -3.650  93.060  65.460  0.00  0.00      PROA N  
ATOM    592  CA  GLN A  73      -4.938  93.639  65.809  0.00  0.00      PROA C  
ATOM    593  C   GLN A  73      -4.760  94.707  66.889  0.00  0.00      PROA C  
ATOM    594  O   GLN A  73      -5.345  95.790  66.819  0.00  0.00      PROA O  
ATOM    595  CB  GLN A  73      -5.921  92.547  66.321  0.00  0.00      PROA C  
ATOM    596  CG  GLN A  73      -6.011  91.275  65.429  0.00  0.00      PROA C  
ATOM    597  CD  GLN A  73      -5.002  90.189  65.830  0.00  0.00      PROA C  
ATOM    598  NE2 GLN A  73      -4.143  89.744  64.885  0.00  0.00      PROA N  
ATOM    599  OE1 GLN A  73      -4.985  89.723  66.973  0.00  0.00      PROA O  
ATOM    600  N   GLU A  74      -3.920  94.426  67.910  0.00  0.00      PROA N  
ATOM    601  CA  GLU A  74      -3.557  95.351  68.972  0.00  0.00      PROA C  
ATOM    602  C   GLU A  74      -2.039  95.497  69.037  0.00  0.00      PROA C  
ATOM    603  O   GLU A  74      -1.290  94.549  68.792  0.00  0.00      PROA O  
ATOM    604  CB  GLU A  74      -4.098  94.890  70.353  0.00  0.00      PROA C  
ATOM    605  CG  GLU A  74      -5.648  94.899  70.437  0.00  0.00      PROA C  
ATOM    606  CD  GLU A  74      -6.209  94.508  71.804  0.00  0.00      PROA C  
ATOM    607  OE1 GLU A  74      -5.435  94.203  72.749  0.00  0.00      PROA O  
ATOM    608  OE2 GLU A  74      -7.462  94.504  71.946  0.00  0.00      PROA O1-
ATOM    609  N   SER A  75      -1.541  96.716  69.344  0.00  0.00      PROA N  
ATOM    610  CA  SER A  75      -0.110  97.016  69.444  0.00  0.00      PROA C  
ATOM    611  C   SER A  75       0.645  96.241  70.523  0.00  0.00      PROA C  
ATOM    612  O   SER A  75       0.104  95.889  71.574  0.00  0.00      PROA O  
ATOM    613  CB  SER A  75       0.212  98.526  69.634  0.00  0.00      PROA C  
ATOM    614  OG  SER A  75      -0.273  99.304  68.535  0.00  0.00      PROA O  
ATOM    615  N   THR A  76       1.939  95.965  70.276  0.00  0.00      PROA N  
ATOM    616  CA  THR A  76       2.844  95.263  71.185  0.00  0.00      PROA C  
ATOM    617  C   THR A  76       3.985  96.225  71.530  0.00  0.00      PROA C  
ATOM    618  O   THR A  76       3.906  97.434  71.297  0.00  0.00      PROA O  
ATOM    619  CB  THR A  76       3.402  93.939  70.608  0.00  0.00      PROA C  
ATOM    620  CG2 THR A  76       2.287  93.130  69.932  0.00  0.00      PROA C  
ATOM    621  OG1 THR A  76       4.430  94.132  69.645  0.00  0.00      PROA O  
ATOM    622  N   ASP A  77       5.097  95.717  72.103  0.00  0.00      PROA N  
ATOM    623  CA  ASP A  77       6.305  96.495  72.315  0.00  0.00      PROA C  
ATOM    624  C   ASP A  77       7.111  96.703  71.021  0.00  0.00      PROA C  
ATOM    625  O   ASP A  77       7.932  97.619  70.930  0.00  0.00      PROA O  
ATOM    626  CB  ASP A  77       7.208  95.791  73.368  0.00  0.00      PROA C  
ATOM    627  CG  ASP A  77       6.585  95.764  74.756  0.00  0.00      PROA C  
ATOM    628  OD1 ASP A  77       5.689  96.589  75.073  0.00  0.00      PROA O  
ATOM    629  OD2 ASP A  77       7.074  94.962  75.598  0.00  0.00      PROA O1-
ATOM    630  N   THR A  78       6.893  95.865  69.984  0.00  0.00      PROA N  
ATOM    631  CA  THR A  78       7.687  95.877  68.751  0.00  0.00      PROA C  
ATOM    632  C   THR A  78       6.841  95.946  67.487  0.00  0.00      PROA C  
ATOM    633  O   THR A  78       7.354  96.231  66.403  0.00  0.00      PROA O  
ATOM    634  CB  THR A  78       8.649  94.684  68.632  0.00  0.00      PROA C  
ATOM    635  CG2 THR A  78       9.862  94.942  69.544  0.00  0.00      PROA C  
ATOM    636  OG1 THR A  78       8.057  93.458  69.049  0.00  0.00      PROA O  
ATOM    637  N   GLU A  79       5.519  95.741  67.599  0.00  0.00      PROA N  
ATOM    638  CA  GLU A  79       4.559  95.784  66.514  0.00  0.00      PROA C  
ATOM    639  C   GLU A  79       3.508  96.850  66.795  0.00  0.00      PROA C  
ATOM    640  O   GLU A  79       3.080  97.044  67.934  0.00  0.00      PROA O  
ATOM    641  CB  GLU A  79       3.823  94.428  66.326  0.00  0.00      PROA C  
ATOM    642  CG  GLU A  79       4.723  93.249  65.884  0.00  0.00      PROA C  
ATOM    643  CD  GLU A  79       5.598  92.665  66.994  0.00  0.00      PROA C  
ATOM    644  OE1 GLU A  79       5.056  92.140  68.006  0.00  0.00      PROA O  
ATOM    645  OE2 GLU A  79       6.851  92.720  66.857  0.00  0.00      PROA O1-
ATOM    646  N   ARG A  80       3.055  97.574  65.755  0.00  0.00      PROA N  
ATOM    647  CA  ARG A  80       2.047  98.608  65.895  0.00  0.00      PROA C  
ATOM    648  C   ARG A  80       0.794  98.234  65.120  0.00  0.00      PROA C  
ATOM    649  O   ARG A  80       0.852  97.725  64.001  0.00  0.00      PROA O  
ATOM    650  CB  ARG A  80       2.586  99.980  65.412  0.00  0.00      PROA C  
ATOM    651  CG  ARG A  80       1.616 101.168  65.613  0.00  0.00      PROA C  
ATOM    652  CD  ARG A  80       2.240 102.518  65.230  0.00  0.00      PROA C  
ATOM    653  NE  ARG A  80       1.231 103.591  65.508  0.00  0.00      PROA N  
ATOM    654  CZ  ARG A  80       1.468 104.887  65.362  0.00  0.00      PROA C  
ATOM    655  NH1 ARG A  80       2.617 105.350  64.918  0.00  0.00      PROA N1+
ATOM    656  NH2 ARG A  80       0.534 105.757  65.674  0.00  0.00      PROA N  
ATOM    657  N   ALA A  81      -0.383  98.479  65.718  0.00  0.00      PROA N  
ATOM    658  CA  ALA A  81      -1.667  98.384  65.062  0.00  0.00      PROA C  
ATOM    659  C   ALA A  81      -2.323  99.767  65.127  0.00  0.00      PROA C  
ATOM    660  O   ALA A  81      -2.198 100.439  66.157  0.00  0.00      PROA O  
ATOM    661  CB  ALA A  81      -2.559  97.332  65.746  0.00  0.00      PROA C  
ATOM    662  N   PRO A  82      -2.986 100.271  64.088  0.00  0.00      PROA N  
ATOM    663  CA  PRO A  82      -3.344 101.681  64.001  0.00  0.00      PROA C  
ATOM    664  C   PRO A  82      -4.486 102.062  64.925  0.00  0.00      PROA C  
ATOM    665  O   PRO A  82      -4.448 103.146  65.507  0.00  0.00      PROA O  
ATOM    666  CB  PRO A  82      -3.715 101.875  62.523  0.00  0.00      PROA C  
ATOM    667  CG  PRO A  82      -4.181 100.496  62.052  0.00  0.00      PROA C  
ATOM    668  CD  PRO A  82      -3.299  99.543  62.858  0.00  0.00      PROA C  
ATOM    669  N   GLY A  83      -5.541 101.228  65.060  0.00  0.00      PROA N  
ATOM    670  CA  GLY A  83      -6.756 101.590  65.791  0.00  0.00      PROA C  
ATOM    671  C   GLY A  83      -7.411 102.863  65.290  0.00  0.00      PROA C  
ATOM    672  O   GLY A  83      -7.792 102.973  64.125  0.00  0.00      PROA O  
ATOM    673  N   ASN A  84      -7.073 106.240  66.029  1.00 26.97      PROA N  
ATOM    674  CA  ASN A  84      -8.032 105.119  66.028  1.00 26.97      PROA C  
ATOM    675  C   ASN A  84      -8.615 104.785  64.652  1.00 26.97      PROA C  
ATOM    676  O   ASN A  84      -8.035 104.011  63.837  1.00 26.97      PROA O  
ATOM    677  CB  ASN A  84      -9.172 105.720  66.873  1.00 26.97      PROA C  
ATOM    678  CG  ASN A  84     -10.214 104.708  67.314  1.00 26.97      PROA C  
ATOM    679  ND2 ASN A  84     -10.579 104.787  68.575  1.00 26.97      PROA N  
ATOM    680  OD1 ASN A  84     -10.755 103.946  66.479  1.00 26.97      PROA O  
ATOM    681  N   ASP A  85      -5.820 105.852  65.401  0.00  0.00      PROA N  
ATOM    682  CA  ASP A  85      -4.748 106.762  65.016  0.00  0.00      PROA C  
ATOM    683  C   ASP A  85      -4.910 107.355  63.608  0.00  0.00      PROA C  
ATOM    684  O   ASP A  85      -5.426 106.727  62.680  0.00  0.00      PROA O  
ATOM    685  CB  ASP A  85      -3.330 106.125  65.129  0.00  0.00      PROA C  
ATOM    686  CG  ASP A  85      -2.919 105.793  66.557  0.00  0.00      PROA C  
ATOM    687  OD1 ASP A  85      -3.565 106.251  67.537  0.00  0.00      PROA O  
ATOM    688  OD2 ASP A  85      -1.849 105.139  66.713  0.00  0.00      PROA O1-
ATOM    689  N   THR A  86      -4.453 108.612  63.435  0.00  0.00      PROA N  
ATOM    690  CA  THR A  86      -4.461 109.300  62.148  0.00  0.00      PROA C  
ATOM    691  C   THR A  86      -3.028 109.577  61.753  0.00  0.00      PROA C  
ATOM    692  O   THR A  86      -2.218 110.049  62.554  0.00  0.00      PROA O  
ATOM    693  CB  THR A  86      -5.240 110.611  62.152  0.00  0.00      PROA C  
ATOM    694  CG2 THR A  86      -5.278 111.244  60.751  0.00  0.00      PROA C  
ATOM    695  OG1 THR A  86      -6.593 110.377  62.530  0.00  0.00      PROA O  
ATOM    696  N   PHE A  87      -2.674 109.261  60.499  0.00  0.00      PROA N  
ATOM    697  CA  PHE A  87      -1.331 109.354  59.969  0.00  0.00      PROA C  
ATOM    698  C   PHE A  87      -1.267 110.510  58.986  0.00  0.00      PROA C  
ATOM    699  O   PHE A  87      -2.133 110.670  58.125  0.00  0.00      PROA O  
ATOM    700  CB  PHE A  87      -0.903 108.043  59.256  0.00  0.00      PROA C  
ATOM    701  CG  PHE A  87      -0.937 106.899  60.237  0.00  0.00      PROA C  
ATOM    702  CD1 PHE A  87      -2.101 106.126  60.401  0.00  0.00      PROA C  
ATOM    703  CD2 PHE A  87       0.206 106.569  60.986  0.00  0.00      PROA C  
ATOM    704  CE1 PHE A  87      -2.136 105.075  61.323  0.00  0.00      PROA C  
ATOM    705  CE2 PHE A  87       0.179 105.503  61.895  0.00  0.00      PROA C  
ATOM    706  CZ  PHE A  87      -0.994 104.760  62.070  0.00  0.00      PROA C  
ATOM    707  N   TYR A  88      -0.238 111.368  59.117  0.00  0.00      PROA N  
ATOM    708  CA  TYR A  88      -0.104 112.576  58.323  0.00  0.00      PROA C  
ATOM    709  C   TYR A  88       1.172 112.520  57.498  0.00  0.00      PROA C  
ATOM    710  O   TYR A  88       2.261 112.250  58.009  0.00  0.00      PROA O  
ATOM    711  CB  TYR A  88      -0.076 113.854  59.203  0.00  0.00      PROA C  
ATOM    712  CG  TYR A  88      -1.343 113.976  60.008  0.00  0.00      PROA C  
ATOM    713  CD1 TYR A  88      -2.495 114.544  59.438  0.00  0.00      PROA C  
ATOM    714  CD2 TYR A  88      -1.376 113.590  61.360  0.00  0.00      PROA C  
ATOM    715  CE1 TYR A  88      -3.655 114.731  60.205  0.00  0.00      PROA C  
ATOM    716  CE2 TYR A  88      -2.538 113.762  62.125  0.00  0.00      PROA C  
ATOM    717  CZ  TYR A  88      -3.674 114.341  61.550  0.00  0.00      PROA C  
ATOM    718  OH  TYR A  88      -4.828 114.538  62.338  0.00  0.00      PROA O  
ATOM    719  N   SER A  89       1.063 112.762  56.178  0.00  0.00      PROA N  
ATOM    720  CA  SER A  89       2.197 112.809  55.261  0.00  0.00      PROA C  
ATOM    721  C   SER A  89       3.218 113.906  55.559  0.00  0.00      PROA C  
ATOM    722  O   SER A  89       2.902 114.972  56.094  0.00  0.00      PROA O  
ATOM    723  CB  SER A  89       1.773 112.896  53.767  0.00  0.00      PROA C  
ATOM    724  OG  SER A  89       1.230 114.162  53.392  0.00  0.00      PROA O  
ATOM    725  N   LEU A  90       4.493 113.659  55.205  0.00  0.00      PROA N  
ATOM    726  CA  LEU A  90       5.552 114.643  55.254  0.00  0.00      PROA C  
ATOM    727  C   LEU A  90       5.704 115.229  53.854  0.00  0.00      PROA C  
ATOM    728  O   LEU A  90       6.212 114.595  52.925  0.00  0.00      PROA O  
ATOM    729  CB  LEU A  90       6.894 114.016  55.720  0.00  0.00      PROA C  
ATOM    730  CG  LEU A  90       6.847 113.355  57.116  0.00  0.00      PROA C  
ATOM    731  CD1 LEU A  90       8.173 112.639  57.413  0.00  0.00      PROA C  
ATOM    732  CD2 LEU A  90       6.522 114.363  58.229  0.00  0.00      PROA C  
ATOM    733  N   GLY A  91       5.233 116.479  53.652  0.00  0.00      PROA N  
ATOM    734  CA  GLY A  91       5.016 117.031  52.315  0.00  0.00      PROA C  
ATOM    735  C   GLY A  91       3.865 116.376  51.563  0.00  0.00      PROA C  
ATOM    736  O   GLY A  91       3.130 115.564  52.131  0.00  0.00      PROA O  
ATOM    737  N   PRO A  92       3.636 116.731  50.306  0.00  0.00      PROA N  
ATOM    738  CA  PRO A  92       2.407 116.402  49.581  0.00  0.00      PROA C  
ATOM    739  C   PRO A  92       2.298 114.964  49.072  0.00  0.00      PROA C  
ATOM    740  O   PRO A  92       1.507 114.725  48.159  0.00  0.00      PROA O  
ATOM    741  CB  PRO A  92       2.430 117.421  48.424  0.00  0.00      PROA C  
ATOM    742  CG  PRO A  92       3.913 117.655  48.147  0.00  0.00      PROA C  
ATOM    743  CD  PRO A  92       4.501 117.648  49.555  0.00  0.00      PROA C  
ATOM    744  N   SER A  93       3.020 113.964  49.618  0.00  0.00      PROA N  
ATOM    745  CA  SER A  93       2.866 112.596  49.134  0.00  0.00      PROA C  
ATOM    746  C   SER A  93       3.067 111.544  50.212  0.00  0.00      PROA C  
ATOM    747  O   SER A  93       3.928 111.645  51.087  0.00  0.00      PROA O  
ATOM    748  CB  SER A  93       3.760 112.286  47.894  0.00  0.00      PROA C  
ATOM    749  OG  SER A  93       3.529 110.981  47.348  0.00  0.00      PROA O  
ATOM    750  N   LEU A  94       2.238 110.487  50.163  0.00  0.00      PROA N  
ATOM    751  CA  LEU A  94       2.273 109.348  51.056  0.00  0.00      PROA C  
ATOM    752  C   LEU A  94       2.185 108.087  50.220  0.00  0.00      PROA C  
ATOM    753  O   LEU A  94       1.353 107.979  49.323  0.00  0.00      PROA O  
ATOM    754  CB  LEU A  94       1.085 109.398  52.054  0.00  0.00      PROA C  
ATOM    755  CG  LEU A  94       0.914 108.194  53.008  0.00  0.00      PROA C  
ATOM    756  CD1 LEU A  94       2.160 107.954  53.870  0.00  0.00      PROA C  
ATOM    757  CD2 LEU A  94      -0.306 108.409  53.919  0.00  0.00      PROA C  
ATOM    758  N   LYS A  95       3.044 107.089  50.471  0.00  0.00      PROA N  
ATOM    759  CA  LYS A  95       2.962 105.813  49.798  0.00  0.00      PROA C  
ATOM    760  C   LYS A  95       2.587 104.730  50.793  0.00  0.00      PROA C  
ATOM    761  O   LYS A  95       3.167 104.598  51.873  0.00  0.00      PROA O  
ATOM    762  CB  LYS A  95       4.264 105.481  49.032  0.00  0.00      PROA C  
ATOM    763  CG  LYS A  95       4.274 104.109  48.337  0.00  0.00      PROA C  
ATOM    764  CD  LYS A  95       5.565 103.883  47.528  0.00  0.00      PROA C  
ATOM    765  CE  LYS A  95       5.593 102.536  46.787  0.00  0.00      PROA C  
ATOM    766  NZ  LYS A  95       6.865 102.369  46.040  0.00  0.00      PROA N1+
ATOM    767  N   VAL A  96       1.562 103.941  50.437  0.00  0.00      PROA N  
ATOM    768  CA  VAL A  96       0.985 102.904  51.266  0.00  0.00      PROA C  
ATOM    769  C   VAL A  96       1.308 101.580  50.605  0.00  0.00      PROA C  
ATOM    770  O   VAL A  96       1.005 101.374  49.432  0.00  0.00      PROA O  
ATOM    771  CB  VAL A  96      -0.530 103.064  51.386  0.00  0.00      PROA C  
ATOM    772  CG1 VAL A  96      -1.127 101.962  52.287  0.00  0.00      PROA C  
ATOM    773  CG2 VAL A  96      -0.845 104.464  51.950  0.00  0.00      PROA C  
ATOM    774  N   THR A  97       1.969 100.653  51.319  0.00  0.00      PROA N  
ATOM    775  CA  THR A  97       2.384  99.365  50.762  0.00  0.00      PROA C  
ATOM    776  C   THR A  97       1.782  98.234  51.561  0.00  0.00      PROA C  
ATOM    777  O   THR A  97       1.897  98.200  52.784  0.00  0.00      PROA O  
ATOM    778  CB  THR A  97       3.902  99.181  50.734  0.00  0.00      PROA C  
ATOM    779  CG2 THR A  97       4.309  97.828  50.123  0.00  0.00      PROA C  
ATOM    780  OG1 THR A  97       4.503 100.190  49.930  0.00  0.00      PROA O  
ATOM    781  N   PHE A  98       1.136  97.265  50.887  0.00  0.00      PROA N  
ATOM    782  CA  PHE A  98       0.595  96.067  51.494  0.00  0.00      PROA C  
ATOM    783  C   PHE A  98       1.428  94.856  51.073  0.00  0.00      PROA C  
ATOM    784  O   PHE A  98       1.761  94.675  49.899  0.00  0.00      PROA O  
ATOM    785  CB  PHE A  98      -0.908  95.869  51.132  0.00  0.00      PROA C  
ATOM    786  CG  PHE A  98      -1.472  94.586  51.705  0.00  0.00      PROA C  
ATOM    787  CD1 PHE A  98      -1.726  94.489  53.083  0.00  0.00      PROA C  
ATOM    788  CD2 PHE A  98      -1.719  93.466  50.892  0.00  0.00      PROA C  
ATOM    789  CE1 PHE A  98      -2.220  93.306  53.643  0.00  0.00      PROA C  
ATOM    790  CE2 PHE A  98      -2.196  92.272  51.451  0.00  0.00      PROA C  
ATOM    791  CZ  PHE A  98      -2.453  92.197  52.824  0.00  0.00      PROA C  
ATOM    792  N   HIS A  99       1.785  94.005  52.049  0.00  0.00      PROA N  
ATOM    793  CA  HIS A  99       2.517  92.778  51.817  0.00  0.00      PROA C  
ATOM    794  C   HIS A  99       1.941  91.642  52.646  0.00  0.00      PROA C  
ATOM    795  O   HIS A  99       1.739  91.785  53.853  0.00  0.00      PROA O  
ATOM    796  CB  HIS A  99       4.014  92.934  52.172  0.00  0.00      PROA C  
ATOM    797  CG  HIS A  99       4.832  91.668  52.087  0.00  0.00      PROA C  
ATOM    798  CD2 HIS A  99       5.454  90.953  53.068  0.00  0.00      PROA C  
ATOM    799  ND1 HIS A  99       5.203  91.073  50.903  0.00  0.00      PROA N  
ATOM    800  CE1 HIS A  99       6.012  90.031  51.208  0.00  0.00      PROA C  
ATOM    801  NE2 HIS A  99       6.200  89.919  52.512  0.00  0.00      PROA N  
ATOM    802  N   SER A 100       1.674  90.481  52.019  0.00  0.00      PROA N  
ATOM    803  CA  SER A 100       1.376  89.235  52.713  0.00  0.00      PROA C  
ATOM    804  C   SER A 100       2.336  88.143  52.264  0.00  0.00      PROA C  
ATOM    805  O   SER A 100       2.743  88.093  51.098  0.00  0.00      PROA O  
ATOM    806  CB  SER A 100      -0.088  88.714  52.551  0.00  0.00      PROA C  
ATOM    807  OG  SER A 100      -0.424  88.349  51.207  0.00  0.00      PROA O  
ATOM    808  N   ASP A 101       2.751  87.238  53.179  0.00  0.00      PROA N  
ATOM    809  CA  ASP A 101       3.605  86.110  52.833  0.00  0.00      PROA C  
ATOM    810  C   ASP A 101       2.800  84.836  52.504  0.00  0.00      PROA C  
ATOM    811  O   ASP A 101       1.685  84.890  51.980  0.00  0.00      PROA O  
ATOM    812  CB  ASP A 101       4.804  85.933  53.823  0.00  0.00      PROA C  
ATOM    813  CG  ASP A 101       4.537  85.236  55.153  0.00  0.00      PROA C  
ATOM    814  OD1 ASP A 101       3.369  84.949  55.517  0.00  0.00      PROA O  
ATOM    815  OD2 ASP A 101       5.548  84.967  55.859  0.00  0.00      PROA O1-
ATOM    816  N   TYR A 102       3.384  83.641  52.726  0.00  0.00      PROA N  
ATOM    817  CA  TYR A 102       2.909  82.390  52.166  0.00  0.00      PROA C  
ATOM    818  C   TYR A 102       1.656  81.771  52.799  0.00  0.00      PROA C  
ATOM    819  O   TYR A 102       0.972  80.980  52.146  0.00  0.00      PROA O  
ATOM    820  CB  TYR A 102       4.056  81.337  52.088  0.00  0.00      PROA C  
ATOM    821  CG  TYR A 102       4.701  81.039  53.420  0.00  0.00      PROA C  
ATOM    822  CD1 TYR A 102       5.852  81.730  53.840  0.00  0.00      PROA C  
ATOM    823  CD2 TYR A 102       4.207  79.998  54.225  0.00  0.00      PROA C  
ATOM    824  CE1 TYR A 102       6.476  81.409  55.055  0.00  0.00      PROA C  
ATOM    825  CE2 TYR A 102       4.827  79.675  55.439  0.00  0.00      PROA C  
ATOM    826  CZ  TYR A 102       5.960  80.383  55.856  0.00  0.00      PROA C  
ATOM    827  OH  TYR A 102       6.582  80.047  57.078  0.00  0.00      PROA O  
ATOM    828  N   SER A 103       1.296  82.101  54.055  0.00  0.00      PROA N  
ATOM    829  CA  SER A 103       0.105  81.518  54.671  0.00  0.00      PROA C  
ATOM    830  C   SER A 103      -0.445  82.336  55.830  0.00  0.00      PROA C  
ATOM    831  O   SER A 103       0.281  83.053  56.520  0.00  0.00      PROA O  
ATOM    832  CB  SER A 103       0.286  80.044  55.168  0.00  0.00      PROA C  
ATOM    833  OG  SER A 103       1.338  79.891  56.131  0.00  0.00      PROA O  
ATOM    834  N   ASN A 104      -1.765  82.197  56.093  0.00  0.00      PROA N  
ATOM    835  CA  ASN A 104      -2.444  82.832  57.212  0.00  0.00      PROA C  
ATOM    836  C   ASN A 104      -2.961  81.738  58.145  0.00  0.00      PROA C  
ATOM    837  O   ASN A 104      -3.601  80.780  57.706  0.00  0.00      PROA O  
ATOM    838  CB  ASN A 104      -3.673  83.687  56.779  0.00  0.00      PROA C  
ATOM    839  CG  ASN A 104      -3.332  84.829  55.819  0.00  0.00      PROA C  
ATOM    840  ND2 ASN A 104      -4.405  85.525  55.365  0.00  0.00      PROA N  
ATOM    841  OD1 ASN A 104      -2.192  85.126  55.458  0.00  0.00      PROA O  
ATOM    842  N   GLU A 105      -2.690  81.838  59.461  0.00  0.00      PROA N  
ATOM    843  CA  GLU A 105      -3.211  80.922  60.468  0.00  0.00      PROA C  
ATOM    844  C   GLU A 105      -4.738  80.930  60.590  0.00  0.00      PROA C  
ATOM    845  O   GLU A 105      -5.393  79.890  60.703  0.00  0.00      PROA O  
ATOM    846  CB  GLU A 105      -2.554  81.198  61.849  0.00  0.00      PROA C  
ATOM    847  CG  GLU A 105      -3.072  80.305  63.011  0.00  0.00      PROA C  
ATOM    848  CD  GLU A 105      -2.342  80.499  64.341  0.00  0.00      PROA C  
ATOM    849  OE1 GLU A 105      -1.393  81.320  64.440  0.00  0.00      PROA O  
ATOM    850  OE2 GLU A 105      -2.726  79.806  65.323  0.00  0.00      PROA O1-
ATOM    851  N   LYS A 106      -5.332  82.136  60.538  0.00  0.00      PROA N  
ATOM    852  CA  LYS A 106      -6.747  82.385  60.720  0.00  0.00      PROA C  
ATOM    853  C   LYS A 106      -7.209  83.225  59.531  0.00  0.00      PROA C  
ATOM    854  O   LYS A 106      -6.364  83.782  58.822  0.00  0.00      PROA O  
ATOM    855  CB  LYS A 106      -7.000  83.167  62.043  0.00  0.00      PROA C  
ATOM    856  CG  LYS A 106      -6.338  82.534  63.280  0.00  0.00      PROA C  
ATOM    857  CD  LYS A 106      -6.739  83.240  64.588  0.00  0.00      PROA C  
ATOM    858  CE  LYS A 106      -6.068  82.631  65.830  0.00  0.00      PROA C  
ATOM    859  NZ  LYS A 106      -6.503  83.329  67.065  0.00  0.00      PROA N1+
ATOM    860  N   PRO A 107      -8.499  83.370  59.235  0.00  0.00      PROA N  
ATOM    861  CA  PRO A 107      -8.930  84.096  58.041  0.00  0.00      PROA C  
ATOM    862  C   PRO A 107      -9.026  85.590  58.346  0.00  0.00      PROA C  
ATOM    863  O   PRO A 107     -10.114  86.166  58.408  0.00  0.00      PROA O  
ATOM    864  CB  PRO A 107     -10.298  83.458  57.727  0.00  0.00      PROA C  
ATOM    865  CG  PRO A 107     -10.835  83.010  59.088  0.00  0.00      PROA C  
ATOM    866  CD  PRO A 107      -9.569  82.536  59.796  0.00  0.00      PROA C  
ATOM    867  N   PHE A 108      -7.863  86.240  58.534  0.00  0.00      PROA N  
ATOM    868  CA  PHE A 108      -7.713  87.664  58.765  0.00  0.00      PROA C  
ATOM    869  C   PHE A 108      -8.270  88.532  57.630  0.00  0.00      PROA C  
ATOM    870  O   PHE A 108      -8.031  88.283  56.447  0.00  0.00      PROA O  
ATOM    871  CB  PHE A 108      -6.227  88.016  59.034  0.00  0.00      PROA C  
ATOM    872  CG  PHE A 108      -5.739  87.369  60.304  0.00  0.00      PROA C  
ATOM    873  CD1 PHE A 108      -6.124  87.891  61.551  0.00  0.00      PROA C  
ATOM    874  CD2 PHE A 108      -4.847  86.284  60.274  0.00  0.00      PROA C  
ATOM    875  CE1 PHE A 108      -5.648  87.330  62.743  0.00  0.00      PROA C  
ATOM    876  CE2 PHE A 108      -4.364  85.721  61.463  0.00  0.00      PROA C  
ATOM    877  CZ  PHE A 108      -4.764  86.245  62.698  0.00  0.00      PROA C  
ATOM    878  N   THR A 109      -9.052  89.575  57.968  0.00  0.00      PROA N  
ATOM    879  CA  THR A 109      -9.887  90.293  57.001  0.00  0.00      PROA C  
ATOM    880  C   THR A 109      -9.253  91.551  56.437  0.00  0.00      PROA C  
ATOM    881  O   THR A 109      -9.842  92.234  55.600  0.00  0.00      PROA O  
ATOM    882  CB  THR A 109     -11.303  90.601  57.498  0.00  0.00      PROA C  
ATOM    883  CG2 THR A 109     -12.106  89.289  57.444  0.00  0.00      PROA C  
ATOM    884  OG1 THR A 109     -11.326  91.047  58.850  0.00  0.00      PROA O  
ATOM    885  N   GLY A 110      -7.994  91.850  56.815  0.00  0.00      PROA N  
ATOM    886  CA  GLY A 110      -7.176  92.862  56.160  0.00  0.00      PROA C  
ATOM    887  C   GLY A 110      -7.420  94.267  56.637  0.00  0.00      PROA C  
ATOM    888  O   GLY A 110      -7.364  94.541  57.832  0.00  0.00      PROA O  
ATOM    889  N   PHE A 111      -7.650  95.225  55.727  0.00  0.00      PROA N  
ATOM    890  CA  PHE A 111      -7.776  96.607  56.142  0.00  0.00      PROA C  
ATOM    891  C   PHE A 111      -8.685  97.396  55.208  0.00  0.00      PROA C  
ATOM    892  O   PHE A 111      -8.837  97.103  54.020  0.00  0.00      PROA O  
ATOM    893  CB  PHE A 111      -6.391  97.320  56.314  0.00  0.00      PROA C  
ATOM    894  CG  PHE A 111      -5.738  97.749  55.018  0.00  0.00      PROA C  
ATOM    895  CD1 PHE A 111      -4.899  96.878  54.305  0.00  0.00      PROA C  
ATOM    896  CD2 PHE A 111      -5.946  99.049  54.520  0.00  0.00      PROA C  
ATOM    897  CE1 PHE A 111      -4.310  97.283  53.099  0.00  0.00      PROA C  
ATOM    898  CE2 PHE A 111      -5.358  99.460  53.319  0.00  0.00      PROA C  
ATOM    899  CZ  PHE A 111      -4.543  98.573  52.607  0.00  0.00      PROA C  
ATOM    900  N   GLU A 112      -9.285  98.456  55.773  0.00  0.00      PROA N  
ATOM    901  CA  GLU A 112      -9.930  99.518  55.040  0.00  0.00      PROA C  
ATOM    902  C   GLU A 112      -9.418 100.832  55.604  0.00  0.00      PROA C  
ATOM    903  O   GLU A 112      -9.449 101.072  56.815  0.00  0.00      PROA O  
ATOM    904  CB  GLU A 112     -11.474  99.454  55.123  0.00  0.00      PROA C  
ATOM    905  CG  GLU A 112     -12.217 100.586  54.372  0.00  0.00      PROA C  
ATOM    906  CD  GLU A 112     -13.726 100.524  54.603  0.00  0.00      PROA C  
ATOM    907  OE1 GLU A 112     -14.476 100.388  53.597  0.00  0.00      PROA O  
ATOM    908  OE2 GLU A 112     -14.176 100.626  55.778  0.00  0.00      PROA O1-
ATOM    909  N   ALA A 113      -8.886 101.695  54.728  0.00  0.00      PROA N  
ATOM    910  CA  ALA A 113      -8.361 102.988  55.075  0.00  0.00      PROA C  
ATOM    911  C   ALA A 113      -8.964 104.054  54.176  0.00  0.00      PROA C  
ATOM    912  O   ALA A 113      -9.269 103.829  53.004  0.00  0.00      PROA O  
ATOM    913  CB  ALA A 113      -6.824 103.022  54.956  0.00  0.00      PROA C  
ATOM    914  N   PHE A 114      -9.146 105.259  54.724  0.00  0.00      PROA N  
ATOM    915  CA  PHE A 114      -9.621 106.414  54.000  0.00  0.00      PROA C  
ATOM    916  C   PHE A 114      -8.594 107.518  54.104  0.00  0.00      PROA C  
ATOM    917  O   PHE A 114      -7.941 107.693  55.137  0.00  0.00      PROA O  
ATOM    918  CB  PHE A 114     -10.992 106.924  54.502  0.00  0.00      PROA C  
ATOM    919  CG  PHE A 114     -12.076 105.960  54.107  0.00  0.00      PROA C  
ATOM    920  CD1 PHE A 114     -12.509 104.951  54.984  0.00  0.00      PROA C  
ATOM    921  CD2 PHE A 114     -12.725 106.105  52.869  0.00  0.00      PROA C  
ATOM    922  CE1 PHE A 114     -13.573 104.112  54.631  0.00  0.00      PROA C  
ATOM    923  CE2 PHE A 114     -13.796 105.274  52.520  0.00  0.00      PROA C  
ATOM    924  CZ  PHE A 114     -14.216 104.272  53.400  0.00  0.00      PROA C  
ATOM    925  N   TYR A 115      -8.407 108.278  53.013  0.00  0.00      PROA N  
ATOM    926  CA  TYR A 115      -7.475 109.382  52.995  0.00  0.00      PROA C  
ATOM    927  C   TYR A 115      -8.125 110.626  52.411  0.00  0.00      PROA C  
ATOM    928  O   TYR A 115      -9.055 110.567  51.604  0.00  0.00      PROA O  
ATOM    929  CB  TYR A 115      -6.140 109.045  52.259  0.00  0.00      PROA C  
ATOM    930  CG  TYR A 115      -6.312 108.809  50.776  0.00  0.00      PROA C  
ATOM    931  CD1 TYR A 115      -6.611 107.527  50.288  0.00  0.00      PROA C  
ATOM    932  CD2 TYR A 115      -6.128 109.859  49.857  0.00  0.00      PROA C  
ATOM    933  CE1 TYR A 115      -6.761 107.303  48.913  0.00  0.00      PROA C  
ATOM    934  CE2 TYR A 115      -6.280 109.640  48.481  0.00  0.00      PROA C  
ATOM    935  CZ  TYR A 115      -6.606 108.361  48.010  0.00  0.00      PROA C  
ATOM    936  OH  TYR A 115      -6.771 108.127  46.628  0.00  0.00      PROA O  
ATOM    937  N   ALA A 116      -7.625 111.798  52.829  0.00  0.00      PROA N  
ATOM    938  CA  ALA A 116      -7.992 113.067  52.254  0.00  0.00      PROA C  
ATOM    939  C   ALA A 116      -6.818 114.027  52.351  0.00  0.00      PROA C  
ATOM    940  O   ALA A 116      -6.102 114.077  53.353  0.00  0.00      PROA O  
ATOM    941  CB  ALA A 116      -9.222 113.672  52.961  0.00  0.00      PROA C  
ATOM    942  N   ALA A 117      -6.578 114.822  51.293  0.00  0.00      PROA N  
ATOM    943  CA  ALA A 117      -5.703 115.969  51.363  0.00  0.00      PROA C  
ATOM    944  C   ALA A 117      -6.271 117.081  52.246  0.00  0.00      PROA C  
ATOM    945  O   ALA A 117      -7.479 117.325  52.292  0.00  0.00      PROA O  
ATOM    946  CB  ALA A 117      -5.374 116.510  49.960  0.00  0.00      PROA C  
ATOM    947  N   GLU A 118      -5.391 117.782  52.972  0.00  0.00      PROA N  
ATOM    948  CA  GLU A 118      -5.760 118.885  53.821  0.00  0.00      PROA C  
ATOM    949  C   GLU A 118      -4.647 119.912  53.868  0.00  0.00      PROA C  
ATOM    950  O   GLU A 118      -3.469 119.623  53.649  0.00  0.00      PROA O  
ATOM    951  CB  GLU A 118      -6.147 118.436  55.251  0.00  0.00      PROA C  
ATOM    952  CG  GLU A 118      -5.050 117.635  55.995  0.00  0.00      PROA C  
ATOM    953  CD  GLU A 118      -5.381 117.478  57.472  0.00  0.00      PROA C  
ATOM    954  OE1 GLU A 118      -6.517 117.037  57.795  0.00  0.00      PROA O  
ATOM    955  OE2 GLU A 118      -4.506 117.795  58.322  0.00  0.00      PROA O1-
ATOM    956  N   ASP A 119      -5.029 121.181  54.092  0.00  0.00      PROA N  
ATOM    957  CA  ASP A 119      -4.145 122.323  54.089  0.00  0.00      PROA C  
ATOM    958  C   ASP A 119      -3.035 122.260  55.153  0.00  0.00      PROA C  
ATOM    959  O   ASP A 119      -3.275 121.908  56.313  0.00  0.00      PROA O  
ATOM    960  CB  ASP A 119      -5.044 123.578  54.246  0.00  0.00      PROA C  
ATOM    961  CG  ASP A 119      -4.270 124.883  54.160  0.00  0.00      PROA C  
ATOM    962  OD1 ASP A 119      -3.360 124.985  53.295  0.00  0.00      PROA O  
ATOM    963  OD2 ASP A 119      -4.648 125.841  54.890  0.00  0.00      PROA O1-
ATOM    964  N   VAL A 120      -1.789 122.620  54.792  0.00  0.00      PROA N  
ATOM    965  CA  VAL A 120      -0.702 122.735  55.747  0.00  0.00      PROA C  
ATOM    966  C   VAL A 120      -0.684 124.137  56.347  0.00  0.00      PROA C  
ATOM    967  O   VAL A 120      -0.562 125.148  55.651  0.00  0.00      PROA O  
ATOM    968  CB  VAL A 120       0.672 122.404  55.160  0.00  0.00      PROA C  
ATOM    969  CG1 VAL A 120       1.776 122.524  56.232  0.00  0.00      PROA C  
ATOM    970  CG2 VAL A 120       0.650 120.964  54.619  0.00  0.00      PROA C  
ATOM    971  N   ASP A 121      -0.797 124.232  57.690  0.00  0.00      PROA N  
ATOM    972  CA  ASP A 121      -0.597 125.477  58.397  0.00  0.00      PROA C  
ATOM    973  C   ASP A 121       0.903 125.706  58.596  0.00  0.00      PROA C  
ATOM    974  O   ASP A 121       1.545 125.069  59.435  0.00  0.00      PROA O  
ATOM    975  CB  ASP A 121      -1.391 125.452  59.734  0.00  0.00      PROA C  
ATOM    976  CG  ASP A 121      -1.344 126.768  60.500  0.00  0.00      PROA C  
ATOM    977  OD1 ASP A 121      -0.870 127.795  59.949  0.00  0.00      PROA O  
ATOM    978  OD2 ASP A 121      -1.844 126.792  61.658  0.00  0.00      PROA O1-
ATOM    979  N   GLU A 122       1.507 126.614  57.812  0.00  0.00      PROA N  
ATOM    980  CA  GLU A 122       2.931 126.892  57.841  0.00  0.00      PROA C  
ATOM    981  C   GLU A 122       3.222 128.112  58.707  0.00  0.00      PROA C  
ATOM    982  O   GLU A 122       4.370 128.484  58.946  0.00  0.00      PROA O  
ATOM    983  CB  GLU A 122       3.493 127.081  56.406  0.00  0.00      PROA C  
ATOM    984  CG  GLU A 122       3.423 125.779  55.565  0.00  0.00      PROA C  
ATOM    985  CD  GLU A 122       4.282 125.817  54.302  0.00  0.00      PROA C  
ATOM    986  OE1 GLU A 122       5.538 125.801  54.420  0.00  0.00      PROA O  
ATOM    987  OE2 GLU A 122       3.718 125.822  53.174  0.00  0.00      PROA O1-
ATOM    988  N   CYS A 123       2.161 128.711  59.276  0.00  0.00      PROA N  
ATOM    989  CA  CYS A 123       2.234 129.790  60.242  0.00  0.00      PROA C  
ATOM    990  C   CYS A 123       2.101 129.252  61.661  0.00  0.00      PROA C  
ATOM    991  O   CYS A 123       2.036 130.012  62.629  0.00  0.00      PROA O  
ATOM    992  CB  CYS A 123       1.109 130.821  59.984  0.00  0.00      PROA C  
ATOM    993  SG  CYS A 123       1.305 131.656  58.384  0.00  0.00      PROA S  
ATOM    994  N   ARG A 124       2.068 127.910  61.804  0.00  0.00      PROA N  
ATOM    995  CA  ARG A 124       2.097 127.150  63.041  0.00  0.00      PROA C  
ATOM    996  C   ARG A 124       2.957 127.693  64.187  0.00  0.00      PROA C  
ATOM    997  O   ARG A 124       4.147 127.978  64.038  0.00  0.00      PROA O  
ATOM    998  CB  ARG A 124       2.453 125.661  62.777  0.00  0.00      PROA C  
ATOM    999  CG  ARG A 124       3.780 125.443  62.009  0.00  0.00      PROA C  
ATOM   1000  CD  ARG A 124       4.169 123.969  61.826  0.00  0.00      PROA C  
ATOM   1001  NE  ARG A 124       3.141 123.370  60.921  0.00  0.00      PROA N  
ATOM   1002  CZ  ARG A 124       2.949 122.072  60.745  0.00  0.00      PROA C  
ATOM   1003  NH1 ARG A 124       3.718 121.160  61.293  0.00  0.00      PROA N1+
ATOM   1004  NH2 ARG A 124       1.941 121.680  59.994  0.00  0.00      PROA N  
ATOM   1005  N   THR A 125       2.367 127.817  65.394  0.00  0.00      PROA N  
ATOM   1006  CA  THR A 125       3.113 128.214  66.588  0.00  0.00      PROA C  
ATOM   1007  C   THR A 125       3.607 126.957  67.272  0.00  0.00      PROA C  
ATOM   1008  O   THR A 125       2.862 126.263  67.964  0.00  0.00      PROA O  
ATOM   1009  CB  THR A 125       2.310 129.067  67.569  0.00  0.00      PROA C  
ATOM   1010  CG2 THR A 125       3.154 129.456  68.797  0.00  0.00      PROA C  
ATOM   1011  OG1 THR A 125       1.915 130.288  66.950  0.00  0.00      PROA O  
ATOM   1012  N   SER A 126       4.894 126.609  67.062  0.00  0.00      PROA N  
ATOM   1013  CA  SER A 126       5.440 125.324  67.502  0.00  0.00      PROA C  
ATOM   1014  C   SER A 126       6.272 125.441  68.766  0.00  0.00      PROA C  
ATOM   1015  O   SER A 126       6.830 124.455  69.250  0.00  0.00      PROA O  
ATOM   1016  CB  SER A 126       6.287 124.645  66.394  0.00  0.00      PROA C  
ATOM   1017  OG  SER A 126       5.475 124.336  65.256  0.00  0.00      PROA O  
ATOM   1018  N   LEU A 127       6.336 126.654  69.359  0.00  0.00      PROA N  
ATOM   1019  CA  LEU A 127       6.844 126.903  70.703  0.00  0.00      PROA C  
ATOM   1020  C   LEU A 127       8.320 126.559  70.923  0.00  0.00      PROA C  
ATOM   1021  O   LEU A 127       8.707 125.988  71.945  0.00  0.00      PROA O  
ATOM   1022  CB  LEU A 127       5.944 126.254  71.796  0.00  0.00      PROA C  
ATOM   1023  CG  LEU A 127       4.453 126.660  71.757  0.00  0.00      PROA C  
ATOM   1024  CD1 LEU A 127       3.631 125.761  72.694  0.00  0.00      PROA C  
ATOM   1025  CD2 LEU A 127       4.249 128.136  72.130  0.00  0.00      PROA C  
ATOM   1026  N   GLY A 128       9.208 126.940  69.982  0.00  0.00      PROA N  
ATOM   1027  CA  GLY A 128      10.639 126.697  70.166  0.00  0.00      PROA C  
ATOM   1028  C   GLY A 128      11.492 126.954  68.954  0.00  0.00      PROA C  
ATOM   1029  O   GLY A 128      12.632 127.401  69.086  0.00  0.00      PROA O  
ATOM   1030  N   ASP A 129      10.980 126.695  67.737  0.00  0.00      PROA N  
ATOM   1031  CA  ASP A 129      11.674 126.978  66.490  0.00  0.00      PROA C  
ATOM   1032  C   ASP A 129      11.036 128.159  65.740  0.00  0.00      PROA C  
ATOM   1033  O   ASP A 129       9.965 128.664  66.086  0.00  0.00      PROA O  
ATOM   1034  CB  ASP A 129      11.881 125.689  65.633  0.00  0.00      PROA C  
ATOM   1035  CG  ASP A 129      10.626 125.050  65.058  0.00  0.00      PROA C  
ATOM   1036  OD1 ASP A 129       9.488 125.497  65.341  0.00  0.00      PROA O  
ATOM   1037  OD2 ASP A 129      10.780 124.042  64.313  0.00  0.00      PROA O1-
ATOM   1038  N   SER A 130      11.757 128.697  64.734  0.00  0.00      PROA N  
ATOM   1039  CA  SER A 130      11.363 129.872  63.959  0.00  0.00      PROA C  
ATOM   1040  C   SER A 130      10.084 129.762  63.128  0.00  0.00      PROA C  
ATOM   1041  O   SER A 130       9.802 128.751  62.482  0.00  0.00      PROA O  
ATOM   1042  CB  SER A 130      12.506 130.396  63.038  0.00  0.00      PROA C  
ATOM   1043  OG  SER A 130      13.037 129.368  62.190  0.00  0.00      PROA O  
ATOM   1044  N   VAL A 131       9.294 130.857  63.092  0.00  0.00      PROA N  
ATOM   1045  CA  VAL A 131       8.139 131.016  62.216  0.00  0.00      PROA C  
ATOM   1046  C   VAL A 131       8.619 131.681  60.915  0.00  0.00      PROA C  
ATOM   1047  O   VAL A 131       9.454 132.588  61.006  0.00  0.00      PROA O  
ATOM   1048  CB  VAL A 131       7.038 131.849  62.884  0.00  0.00      PROA C  
ATOM   1049  CG1 VAL A 131       5.817 132.049  61.960  0.00  0.00      PROA C  
ATOM   1050  CG2 VAL A 131       6.585 131.136  64.175  0.00  0.00      PROA C  
ATOM   1051  N   PRO A 132       8.204 131.288  59.700  0.00  0.00      PROA N  
ATOM   1052  CA  PRO A 132       8.611 131.914  58.439  0.00  0.00      PROA C  
ATOM   1053  C   PRO A 132       8.600 133.435  58.341  0.00  0.00      PROA C  
ATOM   1054  O   PRO A 132       9.552 134.011  57.812  0.00  0.00      PROA O  
ATOM   1055  CB  PRO A 132       7.709 131.248  57.393  0.00  0.00      PROA C  
ATOM   1056  CG  PRO A 132       7.535 129.831  57.941  0.00  0.00      PROA C  
ATOM   1057  CD  PRO A 132       7.443 130.057  59.453  0.00  0.00      PROA C  
ATOM   1058  N   CYS A 133       7.526 134.108  58.794  0.00  0.00      PROA N  
ATOM   1059  CA  CYS A 133       7.377 135.549  58.652  0.00  0.00      PROA C  
ATOM   1060  C   CYS A 133       8.008 136.343  59.790  0.00  0.00      PROA C  
ATOM   1061  O   CYS A 133       8.039 135.916  60.945  0.00  0.00      PROA O  
ATOM   1062  CB  CYS A 133       5.891 135.962  58.535  0.00  0.00      PROA C  
ATOM   1063  SG  CYS A 133       5.052 135.131  57.152  0.00  0.00      PROA S  
ATOM   1064  N   ASP A 134       8.537 137.546  59.471  0.00  0.00      PROA N  
ATOM   1065  CA  ASP A 134       9.168 138.446  60.422  0.00  0.00      PROA C  
ATOM   1066  C   ASP A 134       8.228 138.937  61.537  0.00  0.00      PROA C  
ATOM   1067  O   ASP A 134       8.573 138.923  62.721  0.00  0.00      PROA O  
ATOM   1068  CB  ASP A 134       9.768 139.624  59.606  0.00  0.00      PROA C  
ATOM   1069  CG  ASP A 134      10.977 140.289  60.247  0.00  0.00      PROA C  
ATOM   1070  OD1 ASP A 134      11.506 139.792  61.277  0.00  0.00      PROA O  
ATOM   1071  OD2 ASP A 134      11.463 141.289  59.654  0.00  0.00      PROA O1-
ATOM   1072  N   HIS A 135       6.981 139.323  61.176  0.00  0.00      PROA N  
ATOM   1073  CA  HIS A 135       5.943 139.677  62.138  0.00  0.00      PROA C  
ATOM   1074  C   HIS A 135       4.663 138.890  61.893  0.00  0.00      PROA C  
ATOM   1075  O   HIS A 135       4.398 137.909  62.588  0.00  0.00      PROA O  
ATOM   1076  CB  HIS A 135       5.651 141.200  62.200  0.00  0.00      PROA C  
ATOM   1077  CG  HIS A 135       6.780 141.996  62.814  0.00  0.00      PROA C  
ATOM   1078  CD2 HIS A 135       7.587 141.693  63.870  0.00  0.00      PROA C  
ATOM   1079  ND1 HIS A 135       7.162 143.260  62.406  0.00  0.00      PROA N  
ATOM   1080  CE1 HIS A 135       8.166 143.662  63.227  0.00  0.00      PROA C  
ATOM   1081  NE2 HIS A 135       8.451 142.748  64.138  0.00  0.00      PROA N  
ATOM   1082  N   TYR A 136       3.817 139.288  60.919  0.00  0.00      PROA N  
ATOM   1083  CA  TYR A 136       2.526 138.652  60.699  0.00  0.00      PROA C  
ATOM   1084  C   TYR A 136       2.604 137.568  59.631  0.00  0.00      PROA C  
ATOM   1085  O   TYR A 136       3.158 137.758  58.547  0.00  0.00      PROA O  
ATOM   1086  CB  TYR A 136       1.413 139.664  60.314  0.00  0.00      PROA C  
ATOM   1087  CG  TYR A 136       1.246 140.737  61.357  0.00  0.00      PROA C  
ATOM   1088  CD1 TYR A 136       0.982 140.398  62.697  0.00  0.00      PROA C  
ATOM   1089  CD2 TYR A 136       1.281 142.096  60.997  0.00  0.00      PROA C  
ATOM   1090  CE1 TYR A 136       0.778 141.396  63.661  0.00  0.00      PROA C  
ATOM   1091  CE2 TYR A 136       1.076 143.095  61.959  0.00  0.00      PROA C  
ATOM   1092  CZ  TYR A 136       0.825 142.744  63.289  0.00  0.00      PROA C  
ATOM   1093  OH  TYR A 136       0.599 143.751  64.250  0.00  0.00      PROA O  
ATOM   1094  N   CYS A 137       2.041 136.383  59.939  0.00  0.00      PROA N  
ATOM   1095  CA  CYS A 137       2.012 135.236  59.051  0.00  0.00      PROA C  
ATOM   1096  C   CYS A 137       0.566 134.898  58.743  0.00  0.00      PROA C  
ATOM   1097  O   CYS A 137      -0.270 134.770  59.641  0.00  0.00      PROA O  
ATOM   1098  CB  CYS A 137       2.725 134.017  59.704  0.00  0.00      PROA C  
ATOM   1099  SG  CYS A 137       3.078 132.614  58.588  0.00  0.00      PROA S  
ATOM   1100  N   HIS A 138       0.239 134.761  57.448  0.00  0.00      PROA N  
ATOM   1101  CA  HIS A 138      -1.114 134.567  56.972  0.00  0.00      PROA C  
ATOM   1102  C   HIS A 138      -1.193 133.281  56.179  0.00  0.00      PROA C  
ATOM   1103  O   HIS A 138      -0.498 133.119  55.178  0.00  0.00      PROA O  
ATOM   1104  CB  HIS A 138      -1.501 135.733  56.042  0.00  0.00      PROA C  
ATOM   1105  CG  HIS A 138      -1.205 137.048  56.691  0.00  0.00      PROA C  
ATOM   1106  CD2 HIS A 138      -0.140 137.877  56.527  0.00  0.00      PROA C  
ATOM   1107  ND1 HIS A 138      -2.042 137.677  57.581  0.00  0.00      PROA N  
ATOM   1108  CE1 HIS A 138      -1.448 138.842  57.929  0.00  0.00      PROA C  
ATOM   1109  NE2 HIS A 138      -0.285 139.002  57.319  0.00  0.00      PROA N  
ATOM   1110  N   ASN A 139      -2.042 132.322  56.600  0.00  0.00      PROA N  
ATOM   1111  CA  ASN A 139      -2.106 131.014  55.969  0.00  0.00      PROA C  
ATOM   1112  C   ASN A 139      -3.432 130.857  55.239  0.00  0.00      PROA C  
ATOM   1113  O   ASN A 139      -4.503 131.176  55.762  0.00  0.00      PROA O  
ATOM   1114  CB  ASN A 139      -1.911 129.896  57.026  0.00  0.00      PROA C  
ATOM   1115  CG  ASN A 139      -1.282 128.650  56.403  0.00  0.00      PROA C  
ATOM   1116  ND2 ASN A 139      -2.105 127.723  55.872  0.00  0.00      PROA N  
ATOM   1117  OD1 ASN A 139      -0.060 128.481  56.437  0.00  0.00      PROA O  
ATOM   1118  N   TYR A 140      -3.372 130.354  53.998  0.00  0.00      PROA N  
ATOM   1119  CA  TYR A 140      -4.502 130.162  53.116  0.00  0.00      PROA C  
ATOM   1120  C   TYR A 140      -4.345 128.774  52.501  0.00  0.00      PROA C  
ATOM   1121  O   TYR A 140      -3.299 128.142  52.635  0.00  0.00      PROA O  
ATOM   1122  CB  TYR A 140      -4.588 131.269  52.017  0.00  0.00      PROA C  
ATOM   1123  CG  TYR A 140      -3.443 131.237  51.023  0.00  0.00      PROA C  
ATOM   1124  CD1 TYR A 140      -3.561 130.518  49.819  0.00  0.00      PROA C  
ATOM   1125  CD2 TYR A 140      -2.263 131.957  51.263  0.00  0.00      PROA C  
ATOM   1126  CE1 TYR A 140      -2.515 130.498  48.887  0.00  0.00      PROA C  
ATOM   1127  CE2 TYR A 140      -1.221 131.956  50.322  0.00  0.00      PROA C  
ATOM   1128  CZ  TYR A 140      -1.345 131.224  49.138  0.00  0.00      PROA C  
ATOM   1129  OH  TYR A 140      -0.284 131.213  48.208  0.00  0.00      PROA O  
ATOM   1130  N   LEU A 141      -5.395 128.258  51.824  0.00  0.00      PROA N  
ATOM   1131  CA  LEU A 141      -5.378 126.938  51.208  0.00  0.00      PROA C  
ATOM   1132  C   LEU A 141      -4.224 126.709  50.220  0.00  0.00      PROA C  
ATOM   1133  O   LEU A 141      -4.205 127.223  49.098  0.00  0.00      PROA O  
ATOM   1134  CB  LEU A 141      -6.720 126.642  50.489  0.00  0.00      PROA C  
ATOM   1135  CG  LEU A 141      -7.974 126.662  51.387  0.00  0.00      PROA C  
ATOM   1136  CD1 LEU A 141      -9.243 126.784  50.530  0.00  0.00      PROA C  
ATOM   1137  CD2 LEU A 141      -8.045 125.424  52.293  0.00  0.00      PROA C  
ATOM   1138  N   GLY A 142      -3.226 125.908  50.634  0.00  0.00      PROA N  
ATOM   1139  CA  GLY A 142      -2.062 125.562  49.835  0.00  0.00      PROA C  
ATOM   1140  C   GLY A 142      -0.929 126.562  49.854  0.00  0.00      PROA C  
ATOM   1141  O   GLY A 142      -0.077 126.551  48.963  0.00  0.00      PROA O  
ATOM   1142  N   GLY A 143      -0.852 127.449  50.864  0.00  0.00      PROA N  
ATOM   1143  CA  GLY A 143       0.280 128.360  50.976  0.00  0.00      PROA C  
ATOM   1144  C   GLY A 143       0.189 129.338  52.121  0.00  0.00      PROA C  
ATOM   1145  O   GLY A 143      -0.702 129.297  52.968  0.00  0.00      PROA O  
ATOM   1146  N   TYR A 144       1.144 130.281  52.168  0.00  0.00      PROA N  
ATOM   1147  CA  TYR A 144       1.159 131.326  53.173  0.00  0.00      PROA C  
ATOM   1148  C   TYR A 144       1.749 132.596  52.568  0.00  0.00      PROA C  
ATOM   1149  O   TYR A 144       2.410 132.579  51.527  0.00  0.00      PROA O  
ATOM   1150  CB  TYR A 144       1.924 130.915  54.474  0.00  0.00      PROA C  
ATOM   1151  CG  TYR A 144       3.413 130.745  54.272  0.00  0.00      PROA C  
ATOM   1152  CD1 TYR A 144       3.931 129.534  53.784  0.00  0.00      PROA C  
ATOM   1153  CD2 TYR A 144       4.304 131.791  54.579  0.00  0.00      PROA C  
ATOM   1154  CE1 TYR A 144       5.306 129.380  53.574  0.00  0.00      PROA C  
ATOM   1155  CE2 TYR A 144       5.680 131.645  54.352  0.00  0.00      PROA C  
ATOM   1156  CZ  TYR A 144       6.180 130.438  53.846  0.00  0.00      PROA C  
ATOM   1157  OH  TYR A 144       7.557 130.277  53.591  0.00  0.00      PROA O  
ATOM   1158  N   TYR A 145       1.506 133.740  53.224  0.00  0.00      PROA N  
ATOM   1159  CA  TYR A 145       2.128 135.004  52.893  0.00  0.00      PROA C  
ATOM   1160  C   TYR A 145       2.432 135.761  54.179  0.00  0.00      PROA C  
ATOM   1161  O   TYR A 145       1.937 135.434  55.259  0.00  0.00      PROA O  
ATOM   1162  CB  TYR A 145       1.318 135.872  51.877  0.00  0.00      PROA C  
ATOM   1163  CG  TYR A 145      -0.079 136.214  52.337  0.00  0.00      PROA C  
ATOM   1164  CD1 TYR A 145      -1.118 135.288  52.163  0.00  0.00      PROA C  
ATOM   1165  CD2 TYR A 145      -0.386 137.480  52.866  0.00  0.00      PROA C  
ATOM   1166  CE1 TYR A 145      -2.431 135.592  52.542  0.00  0.00      PROA C  
ATOM   1167  CE2 TYR A 145      -1.704 137.797  53.232  0.00  0.00      PROA C  
ATOM   1168  CZ  TYR A 145      -2.726 136.852  53.071  0.00  0.00      PROA C  
ATOM   1169  OH  TYR A 145      -4.047 137.163  53.451  0.00  0.00      PROA O  
ATOM   1170  N   CYS A 146       3.301 136.782  54.084  0.00  0.00      PROA N  
ATOM   1171  CA  CYS A 146       3.767 137.552  55.221  0.00  0.00      PROA C  
ATOM   1172  C   CYS A 146       3.340 139.005  55.100  0.00  0.00      PROA C  
ATOM   1173  O   CYS A 146       3.145 139.535  54.004  0.00  0.00      PROA O  
ATOM   1174  CB  CYS A 146       5.315 137.520  55.334  0.00  0.00      PROA C  
ATOM   1175  SG  CYS A 146       5.994 135.842  55.516  0.00  0.00      PROA S  
ATOM   1176  N   SER A 147       3.198 139.700  56.240  0.00  0.00      PROA N  
ATOM   1177  CA  SER A 147       3.048 141.147  56.261  0.00  0.00      PROA C  
ATOM   1178  C   SER A 147       3.592 141.633  57.592  0.00  0.00      PROA C  
ATOM   1179  O   SER A 147       3.978 140.837  58.450  0.00  0.00      PROA O  
ATOM   1180  CB  SER A 147       1.596 141.687  56.025  0.00  0.00      PROA C  
ATOM   1181  OG  SER A 147       0.729 141.589  57.159  0.00  0.00      PROA O  
ATOM   1182  N   CYS A 148       3.686 142.962  57.789  0.00  0.00      PROA N  
ATOM   1183  CA  CYS A 148       4.245 143.524  59.005  0.00  0.00      PROA C  
ATOM   1184  C   CYS A 148       3.505 144.764  59.472  0.00  0.00      PROA C  
ATOM   1185  O   CYS A 148       2.702 145.358  58.753  0.00  0.00      PROA O  
ATOM   1186  CB  CYS A 148       5.747 143.859  58.840  0.00  0.00      PROA C  
ATOM   1187  SG  CYS A 148       6.750 142.346  58.877  0.00  0.00      PROA S  
ATOM   1188  N   ARG A 149       3.767 145.138  60.746  0.00  0.00      PROA N  
ATOM   1189  CA  ARG A 149       3.346 146.352  61.429  0.00  0.00      PROA C  
ATOM   1190  C   ARG A 149       3.407 147.684  60.671  0.00  0.00      PROA C  
ATOM   1191  O   ARG A 149       4.077 147.846  59.651  0.00  0.00      PROA O  
ATOM   1192  CB  ARG A 149       4.100 146.486  62.782  0.00  0.00      PROA C  
ATOM   1193  CG  ARG A 149       3.667 145.445  63.837  0.00  0.00      PROA C  
ATOM   1194  CD  ARG A 149       4.378 145.624  65.186  0.00  0.00      PROA C  
ATOM   1195  NE  ARG A 149       3.740 144.680  66.163  0.00  0.00      PROA N  
ATOM   1196  CZ  ARG A 149       4.095 143.419  66.369  0.00  0.00      PROA C  
ATOM   1197  NH1 ARG A 149       5.115 142.850  65.768  0.00  0.00      PROA N1+
ATOM   1198  NH2 ARG A 149       3.408 142.697  67.231  0.00  0.00      PROA N  
ATOM   1199  N   VAL A 150       2.703 148.713  61.190  0.00  0.00      PROA N  
ATOM   1200  CA  VAL A 150       2.796 150.081  60.692  0.00  0.00      PROA C  
ATOM   1201  C   VAL A 150       4.219 150.642  60.817  0.00  0.00      PROA C  
ATOM   1202  O   VAL A 150       4.880 150.509  61.849  0.00  0.00      PROA O  
ATOM   1203  CB  VAL A 150       1.767 151.001  61.357  0.00  0.00      PROA C  
ATOM   1204  CG1 VAL A 150       1.915 152.464  60.885  0.00  0.00      PROA C  
ATOM   1205  CG2 VAL A 150       0.349 150.492  61.023  0.00  0.00      PROA C  
ATOM   1206  N   GLY A 151       4.736 151.263  59.730  0.00  0.00      PROA N  
ATOM   1207  CA  GLY A 151       6.111 151.761  59.651  0.00  0.00      PROA C  
ATOM   1208  C   GLY A 151       7.061 150.763  59.037  0.00  0.00      PROA C  
ATOM   1209  O   GLY A 151       8.270 150.983  58.999  0.00  0.00      PROA O  
ATOM   1210  N   TYR A 152       6.528 149.641  58.526  0.00  0.00      PROA N  
ATOM   1211  CA  TYR A 152       7.272 148.591  57.861  0.00  0.00      PROA C  
ATOM   1212  C   TYR A 152       6.710 148.290  56.482  0.00  0.00      PROA C  
ATOM   1213  O   TYR A 152       5.504 148.376  56.237  0.00  0.00      PROA O  
ATOM   1214  CB  TYR A 152       7.269 147.261  58.662  0.00  0.00      PROA C  
ATOM   1215  CG  TYR A 152       8.098 147.401  59.901  0.00  0.00      PROA C  
ATOM   1216  CD1 TYR A 152       7.544 147.812  61.126  0.00  0.00      PROA C  
ATOM   1217  CD2 TYR A 152       9.463 147.092  59.839  0.00  0.00      PROA C  
ATOM   1218  CE1 TYR A 152       8.356 147.947  62.263  0.00  0.00      PROA C  
ATOM   1219  CE2 TYR A 152      10.273 147.231  60.968  0.00  0.00      PROA C  
ATOM   1220  CZ  TYR A 152       9.725 147.661  62.180  0.00  0.00      PROA C  
ATOM   1221  OH  TYR A 152      10.564 147.804  63.300  0.00  0.00      PROA O  
ATOM   1222  N   ILE A 153       7.594 147.901  55.546  0.00  0.00      PROA N  
ATOM   1223  CA  ILE A 153       7.228 147.344  54.254  0.00  0.00      PROA C  
ATOM   1224  C   ILE A 153       7.869 145.973  54.109  0.00  0.00      PROA C  
ATOM   1225  O   ILE A 153       8.979 145.721  54.580  0.00  0.00      PROA O  
ATOM   1226  CB  ILE A 153       7.582 148.236  53.059  0.00  0.00      PROA C  
ATOM   1227  CG1 ILE A 153       9.059 148.705  53.087  0.00  0.00      PROA C  
ATOM   1228  CG2 ILE A 153       6.590 149.420  53.047  0.00  0.00      PROA C  
ATOM   1229  CD  ILE A 153       9.503 149.421  51.805  0.00  0.00      PROA C  
ATOM   1230  N   LEU A 154       7.166 145.011  53.481  0.00  0.00      PROA N  
ATOM   1231  CA  LEU A 154       7.713 143.692  53.208  0.00  0.00      PROA C  
ATOM   1232  C   LEU A 154       8.913 143.740  52.253  0.00  0.00      PROA C  
ATOM   1233  O   LEU A 154       8.900 144.433  51.232  0.00  0.00      PROA O  
ATOM   1234  CB  LEU A 154       6.602 142.763  52.656  0.00  0.00      PROA C  
ATOM   1235  CG  LEU A 154       6.948 141.260  52.594  0.00  0.00      PROA C  
ATOM   1236  CD1 LEU A 154       7.123 140.666  54.000  0.00  0.00      PROA C  
ATOM   1237  CD2 LEU A 154       5.855 140.495  51.833  0.00  0.00      PROA C  
ATOM   1238  N   HIS A 155      10.000 143.011  52.574  0.00  0.00      PROA N  
ATOM   1239  CA  HIS A 155      11.214 142.979  51.776  0.00  0.00      PROA C  
ATOM   1240  C   HIS A 155      11.067 142.089  50.543  0.00  0.00      PROA C  
ATOM   1241  O   HIS A 155      10.107 141.332  50.391  0.00  0.00      PROA O  
ATOM   1242  CB  HIS A 155      12.427 142.531  52.642  0.00  0.00      PROA C  
ATOM   1243  CG  HIS A 155      13.776 142.611  51.972  0.00  0.00      PROA C  
ATOM   1244  CD2 HIS A 155      14.421 143.677  51.420  0.00  0.00      PROA C  
ATOM   1245  ND1 HIS A 155      14.650 141.548  51.866  0.00  0.00      PROA N  
ATOM   1246  CE1 HIS A 155      15.765 142.007  51.244  0.00  0.00      PROA C  
ATOM   1247  NE2 HIS A 155      15.671 143.293  50.950  0.00  0.00      PROA N  
ATOM   1248  N   GLN A 156      12.041 142.155  49.615  0.00  0.00      PROA N  
ATOM   1249  CA  GLN A 156      12.076 141.427  48.355  0.00  0.00      PROA C  
ATOM   1250  C   GLN A 156      12.024 139.905  48.491  0.00  0.00      PROA C  
ATOM   1251  O   GLN A 156      11.519 139.199  47.618  0.00  0.00      PROA O  
ATOM   1252  CB  GLN A 156      13.298 141.861  47.496  0.00  0.00      PROA C  
ATOM   1253  CG  GLN A 156      13.156 143.217  46.743  0.00  0.00      PROA C  
ATOM   1254  CD  GLN A 156      12.597 144.368  47.588  0.00  0.00      PROA C  
ATOM   1255  NE2 GLN A 156      11.378 144.847  47.249  0.00  0.00      PROA N  
ATOM   1256  OE1 GLN A 156      13.226 144.840  48.540  0.00  0.00      PROA O  
ATOM   1257  N   ASN A 157      12.525 139.365  49.623  0.00  0.00      PROA N  
ATOM   1258  CA  ASN A 157      12.486 137.943  49.934  0.00  0.00      PROA C  
ATOM   1259  C   ASN A 157      11.090 137.457  50.351  0.00  0.00      PROA C  
ATOM   1260  O   ASN A 157      10.857 136.254  50.464  0.00  0.00      PROA O  
ATOM   1261  CB  ASN A 157      13.582 137.572  50.986  0.00  0.00      PROA C  
ATOM   1262  CG  ASN A 157      13.347 138.088  52.408  0.00  0.00      PROA C  
ATOM   1263  ND2 ASN A 157      14.357 137.874  53.279  0.00  0.00      PROA N  
ATOM   1264  OD1 ASN A 157      12.325 138.675  52.767  0.00  0.00      PROA O  
ATOM   1265  N   LYS A 158      10.149 138.392  50.612  0.00  0.00      PROA N  
ATOM   1266  CA  LYS A 158       8.745 138.135  50.887  0.00  0.00      PROA C  
ATOM   1267  C   LYS A 158       8.482 137.598  52.290  0.00  0.00      PROA C  
ATOM   1268  O   LYS A 158       7.422 137.044  52.581  0.00  0.00      PROA O  
ATOM   1269  CB  LYS A 158       8.015 137.319  49.783  0.00  0.00      PROA C  
ATOM   1270  CG  LYS A 158       8.030 138.002  48.404  0.00  0.00      PROA C  
ATOM   1271  CD  LYS A 158       7.294 137.163  47.341  0.00  0.00      PROA C  
ATOM   1272  CE  LYS A 158       7.411 137.682  45.897  0.00  0.00      PROA C  
ATOM   1273  NZ  LYS A 158       6.736 138.994  45.734  0.00  0.00      PROA N1+
ATOM   1274  N   HIS A 159       9.456 137.776  53.203  0.00  0.00      PROA N  
ATOM   1275  CA  HIS A 159       9.401 137.229  54.547  0.00  0.00      PROA C  
ATOM   1276  C   HIS A 159       9.829 138.268  55.562  0.00  0.00      PROA C  
ATOM   1277  O   HIS A 159       9.082 138.614  56.476  0.00  0.00      PROA O  
ATOM   1278  CB  HIS A 159      10.294 135.969  54.692  0.00  0.00      PROA C  
ATOM   1279  CG  HIS A 159       9.765 134.778  53.934  0.00  0.00      PROA C  
ATOM   1280  CD2 HIS A 159       9.120 133.675  54.402  0.00  0.00      PROA C  
ATOM   1281  ND1 HIS A 159      10.007 134.527  52.599  0.00  0.00      PROA N  
ATOM   1282  CE1 HIS A 159       9.488 133.308  52.317  0.00  0.00      PROA C  
ATOM   1283  NE2 HIS A 159       8.941 132.749  53.383  0.00  0.00      PROA N  
ATOM   1284  N   THR A 160      11.069 138.770  55.418  0.00  0.00      PROA N  
ATOM   1285  CA  THR A 160      11.664 139.857  56.188  0.00  0.00      PROA C  
ATOM   1286  C   THR A 160      10.975 141.189  55.942  0.00  0.00      PROA C  
ATOM   1287  O   THR A 160      10.499 141.454  54.840  0.00  0.00      PROA O  
ATOM   1288  CB  THR A 160      13.151 140.003  55.888  0.00  0.00      PROA C  
ATOM   1289  CG2 THR A 160      13.830 140.961  56.868  0.00  0.00      PROA C  
ATOM   1290  OG1 THR A 160      13.814 138.750  56.006  0.00  0.00      PROA O  
ATOM   1291  N   CYS A 161      10.900 142.083  56.943  0.00  0.00      PROA N  
ATOM   1292  CA  CYS A 161      10.328 143.405  56.762  0.00  0.00      PROA C  
ATOM   1293  C   CYS A 161      11.323 144.523  57.025  0.00  0.00      PROA C  
ATOM   1294  O   CYS A 161      12.098 144.517  57.982  0.00  0.00      PROA O  
ATOM   1295  CB  CYS A 161       9.101 143.602  57.656  0.00  0.00      PROA C  
ATOM   1296  SG  CYS A 161       7.790 142.454  57.171  0.00  0.00      PROA S  
ATOM   1297  N   SER A 162      11.308 145.528  56.135  0.00  0.00      PROA N  
ATOM   1298  CA  SER A 162      12.185 146.685  56.146  0.00  0.00      PROA C  
ATOM   1299  C   SER A 162      11.469 147.855  56.786  0.00  0.00      PROA C  
ATOM   1300  O   SER A 162      10.332 148.172  56.434  0.00  0.00      PROA O  
ATOM   1301  CB  SER A 162      12.570 147.151  54.710  0.00  0.00      PROA C  
ATOM   1302  OG  SER A 162      13.192 146.104  53.963  0.00  0.00      PROA O  
ATOM   1303  N   ALA A 163      12.099 148.537  57.759  0.00  0.00      PROA N  
ATOM   1304  CA  ALA A 163      11.559 149.754  58.326  0.00  0.00      PROA C  
ATOM   1305  C   ALA A 163      12.531 150.934  58.325  0.00  0.00      PROA C  
ATOM   1306  O   ALA A 163      13.603 150.907  58.934  0.00  0.00      PROA O  
ATOM   1307  CB  ALA A 163      11.038 149.513  59.754  0.00  0.00      PROA C  
ATOM   1308  N   LEU A 164      12.141 152.024  57.642  0.00  0.00      PROA N  
ATOM   1309  CA  LEU A 164      12.804 153.308  57.700  0.00  0.00      PROA C  
ATOM   1310  C   LEU A 164      14.288 153.109  57.402  0.00  0.00      PROA C  
ATOM   1311  O   LEU A 164      14.776 153.355  56.297  0.00  0.00      PROA O  
ATOM   1312  CB  LEU A 164      12.617 153.983  59.085  0.00  0.00      PROA C  
ATOM   1313  CG  LEU A 164      11.151 154.305  59.450  0.00  0.00      PROA C  
ATOM   1314  CD1 LEU A 164      11.058 154.806  60.900  0.00  0.00      PROA C  
ATOM   1315  CD2 LEU A 164      10.542 155.338  58.490  0.00  0.00      PROA C  
ATOM   1316  N   CYS A 165      15.051 152.680  58.423  0.00  0.00      PROA N  
ATOM   1317  CA  CYS A 165      16.504 152.680  58.373  0.00  0.00      PROA C  
ATOM   1318  C   CYS A 165      17.050 151.541  59.222  0.00  0.00      PROA C  
ATOM   1319  O   CYS A 165      18.135 151.612  59.795  0.00  0.00      PROA O  
ATOM   1320  CB  CYS A 165      17.065 154.055  58.848  0.00  0.00      PROA C  
ATOM   1321  SG  CYS A 165      16.362 154.616  60.436  0.00  0.00      PROA S  
ATOM   1322  N   SER A 166      16.281 150.440  59.335  0.00  0.00      PROA N  
ATOM   1323  CA  SER A 166      16.576 149.334  60.245  0.00  0.00      PROA C  
ATOM   1324  C   SER A 166      16.861 148.043  59.491  0.00  0.00      PROA C  
ATOM   1325  O   SER A 166      16.885 146.960  60.076  0.00  0.00      PROA O  
ATOM   1326  CB  SER A 166      15.385 149.064  61.215  0.00  0.00      PROA C  
ATOM   1327  OG  SER A 166      14.970 150.255  61.899  0.00  0.00      PROA O  
ATOM   1328  N   GLY A 167      17.081 148.121  58.158  0.00  0.00      PROA N  
ATOM   1329  CA  GLY A 167      17.134 146.953  57.271  0.00  0.00      PROA C  
ATOM   1330  C   GLY A 167      18.374 146.867  56.424  0.00  0.00      PROA C  
ATOM   1331  O   GLY A 167      18.508 145.970  55.592  0.00  0.00      PROA O  
ATOM   1332  N   GLN A 168      19.316 147.814  56.583  0.00  0.00      PROA N  
ATOM   1333  CA  GLN A 168      20.528 147.873  55.785  0.00  0.00      PROA C  
ATOM   1334  C   GLN A 168      21.575 146.833  56.202  0.00  0.00      PROA C  
ATOM   1335  O   GLN A 168      22.084 146.843  57.326  0.00  0.00      PROA O  
ATOM   1336  CB  GLN A 168      21.123 149.306  55.800  0.00  0.00      PROA C  
ATOM   1337  CG  GLN A 168      20.156 150.348  55.181  0.00  0.00      PROA C  
ATOM   1338  CD  GLN A 168      20.703 151.778  55.220  0.00  0.00      PROA C  
ATOM   1339  NE2 GLN A 168      21.793 152.031  54.460  0.00  0.00      PROA N  
ATOM   1340  OE1 GLN A 168      20.159 152.662  55.888  0.00  0.00      PROA O  
ATOM   1341  N   VAL A 169      21.909 145.899  55.284  0.00  0.00      PROA N  
ATOM   1342  CA  VAL A 169      22.856 144.820  55.531  0.00  0.00      PROA C  
ATOM   1343  C   VAL A 169      23.995 144.912  54.524  0.00  0.00      PROA C  
ATOM   1344  O   VAL A 169      23.788 144.921  53.307  0.00  0.00      PROA O  
ATOM   1345  CB  VAL A 169      22.222 143.428  55.479  0.00  0.00      PROA C  
ATOM   1346  CG1 VAL A 169      23.279 142.338  55.767  0.00  0.00      PROA C  
ATOM   1347  CG2 VAL A 169      21.093 143.340  56.525  0.00  0.00      PROA C  
ATOM   1348  N   PHE A 170      25.239 144.998  55.022  0.00  0.00      PROA N  
ATOM   1349  CA  PHE A 170      26.434 145.234  54.238  0.00  0.00      PROA C  
ATOM   1350  C   PHE A 170      27.332 144.000  54.245  0.00  0.00      PROA C  
ATOM   1351  O   PHE A 170      27.810 143.557  55.291  0.00  0.00      PROA O  
ATOM   1352  CB  PHE A 170      27.235 146.438  54.801  0.00  0.00      PROA C  
ATOM   1353  CG  PHE A 170      26.422 147.705  54.761  0.00  0.00      PROA C  
ATOM   1354  CD1 PHE A 170      25.651 148.106  55.868  0.00  0.00      PROA C  
ATOM   1355  CD2 PHE A 170      26.472 148.543  53.633  0.00  0.00      PROA C  
ATOM   1356  CE1 PHE A 170      24.923 149.300  55.837  0.00  0.00      PROA C  
ATOM   1357  CE2 PHE A 170      25.758 149.748  53.605  0.00  0.00      PROA C  
ATOM   1358  CZ  PHE A 170      24.983 150.125  54.708  0.00  0.00      PROA C  
ATOM   1359  N   THR A 171      27.564 143.389  53.062  0.00  0.00      PROA N  
ATOM   1360  CA  THR A 171      28.380 142.178  52.936  0.00  0.00      PROA C  
ATOM   1361  C   THR A 171      29.635 142.383  52.097  0.00  0.00      PROA C  
ATOM   1362  O   THR A 171      30.464 141.479  51.972  0.00  0.00      PROA O  
ATOM   1363  CB  THR A 171      27.600 141.002  52.337  0.00  0.00      PROA C  
ATOM   1364  CG2 THR A 171      26.463 140.617  53.299  0.00  0.00      PROA C  
ATOM   1365  OG1 THR A 171      26.999 141.336  51.086  0.00  0.00      PROA O  
ATOM   1366  N   GLY A 172      29.833 143.584  51.507  0.00  0.00      PROA N  
ATOM   1367  CA  GLY A 172      31.029 143.922  50.729  0.00  0.00      PROA C  
ATOM   1368  C   GLY A 172      32.258 144.181  51.568  0.00  0.00      PROA C  
ATOM   1369  O   GLY A 172      32.178 144.378  52.776  0.00  0.00      PROA O  
ATOM   1370  N   ARG A 173      33.444 144.247  50.938  0.00  0.00      PROA N  
ATOM   1371  CA  ARG A 173      34.697 144.591  51.600  0.00  0.00      PROA C  
ATOM   1372  C   ARG A 173      34.755 145.987  52.221  0.00  0.00      PROA C  
ATOM   1373  O   ARG A 173      35.327 146.188  53.295  0.00  0.00      PROA O  
ATOM   1374  CB  ARG A 173      35.897 144.388  50.642  0.00  0.00      PROA C  
ATOM   1375  CG  ARG A 173      36.204 142.905  50.319  0.00  0.00      PROA C  
ATOM   1376  CD  ARG A 173      36.625 142.029  51.515  0.00  0.00      PROA C  
ATOM   1377  NE  ARG A 173      37.833 142.646  52.152  0.00  0.00      PROA N  
ATOM   1378  CZ  ARG A 173      39.074 142.546  51.697  0.00  0.00      PROA C  
ATOM   1379  NH1 ARG A 173      39.393 141.817  50.649  0.00  0.00      PROA N1+
ATOM   1380  NH2 ARG A 173      40.045 143.193  52.304  0.00  0.00      PROA N  
ATOM   1381  N   SER A 174      34.164 146.985  51.545  0.00  0.00      PROA N  
ATOM   1382  CA  SER A 174      34.158 148.364  52.003  0.00  0.00      PROA C  
ATOM   1383  C   SER A 174      32.897 149.076  51.551  0.00  0.00      PROA C  
ATOM   1384  O   SER A 174      32.252 148.684  50.576  0.00  0.00      PROA O  
ATOM   1385  CB  SER A 174      35.403 149.179  51.533  0.00  0.00      PROA C  
ATOM   1386  OG  SER A 174      35.585 149.164  50.108  0.00  0.00      PROA O  
ATOM   1387  N   GLY A 175      32.497 150.151  52.258  0.00  0.00      PROA N  
ATOM   1388  CA  GLY A 175      31.291 150.893  51.905  0.00  0.00      PROA C  
ATOM   1389  C   GLY A 175      31.032 152.044  52.833  0.00  0.00      PROA C  
ATOM   1390  O   GLY A 175      31.840 152.355  53.707  0.00  0.00      PROA O  
ATOM   1391  N   PHE A 176      29.886 152.722  52.650  0.00  0.00      PROA N  
ATOM   1392  CA  PHE A 176      29.514 153.904  53.409  0.00  0.00      PROA C  
ATOM   1393  C   PHE A 176      28.187 153.732  54.138  0.00  0.00      PROA C  
ATOM   1394  O   PHE A 176      27.188 153.272  53.580  0.00  0.00      PROA O  
ATOM   1395  CB  PHE A 176      29.411 155.171  52.521  0.00  0.00      PROA C  
ATOM   1396  CG  PHE A 176      30.751 155.523  51.935  0.00  0.00      PROA C  
ATOM   1397  CD1 PHE A 176      31.672 156.276  52.682  0.00  0.00      PROA C  
ATOM   1398  CD2 PHE A 176      31.077 155.168  50.614  0.00  0.00      PROA C  
ATOM   1399  CE1 PHE A 176      32.892 156.674  52.118  0.00  0.00      PROA C  
ATOM   1400  CE2 PHE A 176      32.304 155.546  50.054  0.00  0.00      PROA C  
ATOM   1401  CZ  PHE A 176      33.210 156.302  50.807  0.00  0.00      PROA C  
ATOM   1402  N   LEU A 177      28.165 154.131  55.419  0.00  0.00      PROA N  
ATOM   1403  CA  LEU A 177      27.004 154.174  56.286  0.00  0.00      PROA C  
ATOM   1404  C   LEU A 177      26.787 155.633  56.673  0.00  0.00      PROA C  
ATOM   1405  O   LEU A 177      27.739 156.398  56.828  0.00  0.00      PROA O  
ATOM   1406  CB  LEU A 177      27.194 153.348  57.594  0.00  0.00      PROA C  
ATOM   1407  CG  LEU A 177      27.050 151.811  57.493  0.00  0.00      PROA C  
ATOM   1408  CD1 LEU A 177      28.099 151.129  56.605  0.00  0.00      PROA C  
ATOM   1409  CD2 LEU A 177      27.125 151.189  58.896  0.00  0.00      PROA C  
ATOM   1410  N   SER A 178      25.531 156.081  56.838  0.00  0.00      PROA N  
ATOM   1411  CA  SER A 178      25.285 157.451  57.267  0.00  0.00      PROA C  
ATOM   1412  C   SER A 178      23.931 157.581  57.924  0.00  0.00      PROA C  
ATOM   1413  O   SER A 178      23.029 156.764  57.724  0.00  0.00      PROA O  
ATOM   1414  CB  SER A 178      25.379 158.511  56.122  0.00  0.00      PROA C  
ATOM   1415  OG  SER A 178      24.396 158.336  55.092  0.00  0.00      PROA O  
ATOM   1416  N   SER A 179      23.744 158.648  58.725  0.00  0.00      PROA N  
ATOM   1417  CA  SER A 179      22.446 159.055  59.247  0.00  0.00      PROA C  
ATOM   1418  C   SER A 179      21.440 159.380  58.133  0.00  0.00      PROA C  
ATOM   1419  O   SER A 179      21.876 159.879  57.091  0.00  0.00      PROA O  
ATOM   1420  CB  SER A 179      22.567 160.255  60.224  0.00  0.00      PROA C  
ATOM   1421  OG  SER A 179      23.312 161.329  59.646  0.00  0.00      PROA O  
ATOM   1422  N   PRO A 180      20.131 159.107  58.258  0.00  0.00      PROA N  
ATOM   1423  CA  PRO A 180      19.191 158.995  57.136  0.00  0.00      PROA C  
ATOM   1424  C   PRO A 180      19.237 160.011  56.003  0.00  0.00      PROA C  
ATOM   1425  O   PRO A 180      19.135 159.609  54.842  0.00  0.00      PROA O  
ATOM   1426  CB  PRO A 180      17.815 158.935  57.805  0.00  0.00      PROA C  
ATOM   1427  CG  PRO A 180      18.104 158.179  59.099  0.00  0.00      PROA C  
ATOM   1428  CD  PRO A 180      19.491 158.687  59.512  0.00  0.00      PROA C  
ATOM   1429  N   GLU A 181      19.349 161.319  56.308  0.00  0.00      PROA N  
ATOM   1430  CA  GLU A 181      19.262 162.366  55.303  0.00  0.00      PROA C  
ATOM   1431  C   GLU A 181      20.591 163.083  55.060  0.00  0.00      PROA C  
ATOM   1432  O   GLU A 181      20.643 164.073  54.329  0.00  0.00      PROA O  
ATOM   1433  CB  GLU A 181      18.172 163.396  55.710  0.00  0.00      PROA C  
ATOM   1434  CG  GLU A 181      16.728 162.824  55.728  0.00  0.00      PROA C  
ATOM   1435  CD  GLU A 181      16.132 162.511  54.352  0.00  0.00      PROA C  
ATOM   1436  OE1 GLU A 181      16.754 162.797  53.296  0.00  0.00      PROA O  
ATOM   1437  OE2 GLU A 181      14.987 161.978  54.326  0.00  0.00      PROA O1-
ATOM   1438  N   TYR A 182      21.707 162.596  55.655  0.00  0.00      PROA N  
ATOM   1439  CA  TYR A 182      23.063 163.141  55.563  0.00  0.00      PROA C  
ATOM   1440  C   TYR A 182      23.475 163.733  54.188  0.00  0.00      PROA C  
ATOM   1441  O   TYR A 182      23.244 163.063  53.174  0.00  0.00      PROA O  
ATOM   1442  CB  TYR A 182      24.088 162.057  56.024  0.00  0.00      PROA C  
ATOM   1443  CG  TYR A 182      25.482 162.603  56.181  0.00  0.00      PROA C  
ATOM   1444  CD1 TYR A 182      26.409 162.559  55.124  0.00  0.00      PROA C  
ATOM   1445  CD2 TYR A 182      25.863 163.194  57.396  0.00  0.00      PROA C  
ATOM   1446  CE1 TYR A 182      27.663 163.169  55.258  0.00  0.00      PROA C  
ATOM   1447  CE2 TYR A 182      27.117 163.802  57.534  0.00  0.00      PROA C  
ATOM   1448  CZ  TYR A 182      28.007 163.807  56.454  0.00  0.00      PROA C  
ATOM   1449  OH  TYR A 182      29.238 164.479  56.552  0.00  0.00      PROA O  
ATOM   1450  N   PRO A 183      24.094 164.918  54.047  0.00  0.00      PROA N  
ATOM   1451  CA  PRO A 183      24.457 165.856  55.115  0.00  0.00      PROA C  
ATOM   1452  C   PRO A 183      23.310 166.682  55.685  0.00  0.00      PROA C  
ATOM   1453  O   PRO A 183      23.577 167.599  56.461  0.00  0.00      PROA O  
ATOM   1454  CB  PRO A 183      25.473 166.807  54.438  0.00  0.00      PROA C  
ATOM   1455  CG  PRO A 183      26.014 166.019  53.246  0.00  0.00      PROA C  
ATOM   1456  CD  PRO A 183      24.790 165.233  52.794  0.00  0.00      PROA C  
ATOM   1457  N   GLN A 184      22.037 166.420  55.340  0.00  0.00      PROA N  
ATOM   1458  CA  GLN A 184      20.917 167.193  55.850  0.00  0.00      PROA C  
ATOM   1459  C   GLN A 184      20.519 166.726  57.261  0.00  0.00      PROA C  
ATOM   1460  O   GLN A 184      20.808 165.577  57.614  0.00  0.00      PROA O  
ATOM   1461  CB  GLN A 184      19.707 167.134  54.875  0.00  0.00      PROA C  
ATOM   1462  CG  GLN A 184      20.021 167.588  53.424  0.00  0.00      PROA C  
ATOM   1463  CD  GLN A 184      20.793 168.911  53.374  0.00  0.00      PROA C  
ATOM   1464  NE2 GLN A 184      22.015 168.891  52.792  0.00  0.00      PROA N  
ATOM   1465  OE1 GLN A 184      20.321 169.952  53.840  0.00  0.00      PROA O  
ATOM   1466  N   PRO A 185      19.912 167.566  58.114  0.00  0.00      PROA N  
ATOM   1467  CA  PRO A 185      19.381 167.193  59.429  0.00  0.00      PROA C  
ATOM   1468  C   PRO A 185      18.715 165.828  59.577  0.00  0.00      PROA C  
ATOM   1469  O   PRO A 185      17.826 165.498  58.787  0.00  0.00      PROA O  
ATOM   1470  CB  PRO A 185      18.436 168.348  59.783  0.00  0.00      PROA C  
ATOM   1471  CG  PRO A 185      19.098 169.559  59.122  0.00  0.00      PROA C  
ATOM   1472  CD  PRO A 185      19.639 168.978  57.815  0.00  0.00      PROA C  
ATOM   1473  N   TYR A 186      19.106 165.020  60.589  0.00  0.00      PROA N  
ATOM   1474  CA  TYR A 186      18.464 163.741  60.852  0.00  0.00      PROA C  
ATOM   1475  C   TYR A 186      16.992 163.838  61.312  0.00  0.00      PROA C  
ATOM   1476  O   TYR A 186      16.624 164.808  61.987  0.00  0.00      PROA O  
ATOM   1477  CB  TYR A 186      19.299 162.773  61.743  0.00  0.00      PROA C  
ATOM   1478  CG  TYR A 186      19.837 163.395  63.004  0.00  0.00      PROA C  
ATOM   1479  CD1 TYR A 186      19.019 163.570  64.132  0.00  0.00      PROA C  
ATOM   1480  CD2 TYR A 186      21.207 163.677  63.117  0.00  0.00      PROA C  
ATOM   1481  CE1 TYR A 186      19.560 164.017  65.346  0.00  0.00      PROA C  
ATOM   1482  CE2 TYR A 186      21.752 164.127  64.328  0.00  0.00      PROA C  
ATOM   1483  CZ  TYR A 186      20.928 164.287  65.445  0.00  0.00      PROA C  
ATOM   1484  OH  TYR A 186      21.482 164.692  66.672  0.00  0.00      PROA O  
ATOM   1485  N   PRO A 187      16.107 162.904  60.942  0.00  0.00      PROA N  
ATOM   1486  CA  PRO A 187      14.738 162.819  61.458  0.00  0.00      PROA C  
ATOM   1487  C   PRO A 187      14.594 162.674  62.973  0.00  0.00      PROA C  
ATOM   1488  O   PRO A 187      15.572 162.486  63.698  0.00  0.00      PROA O  
ATOM   1489  CB  PRO A 187      14.143 161.627  60.698  0.00  0.00      PROA C  
ATOM   1490  CG  PRO A 187      15.345 160.733  60.407  0.00  0.00      PROA C  
ATOM   1491  CD  PRO A 187      16.432 161.752  60.096  0.00  0.00      PROA C  
ATOM   1492  N   LYS A 188      13.341 162.774  63.463  0.00  0.00      PROA N  
ATOM   1493  CA  LYS A 188      13.012 162.888  64.872  0.00  0.00      PROA C  
ATOM   1494  C   LYS A 188      12.974 161.551  65.623  0.00  0.00      PROA C  
ATOM   1495  O   LYS A 188      14.019 161.020  65.985  0.00  0.00      PROA O  
ATOM   1496  CB  LYS A 188      11.700 163.692  65.011  0.00  0.00      PROA C  
ATOM   1497  CG  LYS A 188      11.853 165.174  64.617  0.00  0.00      PROA C  
ATOM   1498  CD  LYS A 188      10.516 165.935  64.712  0.00  0.00      PROA C  
ATOM   1499  CE  LYS A 188      10.565 167.411  64.280  0.00  0.00      PROA C  
ATOM   1500  NZ  LYS A 188      10.805 167.537  62.822  0.00  0.00      PROA N1+
ATOM   1501  N   LEU A 189      11.796 160.933  65.885  0.00  0.00      PROA N  
ATOM   1502  CA  LEU A 189      11.739 159.643  66.578  0.00  0.00      PROA C  
ATOM   1503  C   LEU A 189      12.094 158.465  65.671  0.00  0.00      PROA C  
ATOM   1504  O   LEU A 189      11.225 157.724  65.215  0.00  0.00      PROA O  
ATOM   1505  CB  LEU A 189      10.373 159.342  67.271  0.00  0.00      PROA C  
ATOM   1506  CG  LEU A 189      10.004 160.171  68.528  0.00  0.00      PROA C  
ATOM   1507  CD1 LEU A 189      11.192 160.406  69.473  0.00  0.00      PROA C  
ATOM   1508  CD2 LEU A 189       9.300 161.488  68.184  0.00  0.00      PROA C  
ATOM   1509  N   SER A 190      13.390 158.251  65.387  0.00  0.00      PROA N  
ATOM   1510  CA  SER A 190      13.868 157.181  64.521  0.00  0.00      PROA C  
ATOM   1511  C   SER A 190      14.801 156.246  65.267  0.00  0.00      PROA C  
ATOM   1512  O   SER A 190      15.460 156.622  66.237  0.00  0.00      PROA O  
ATOM   1513  CB  SER A 190      14.562 157.691  63.231  0.00  0.00      PROA C  
ATOM   1514  OG  SER A 190      13.636 158.449  62.450  0.00  0.00      PROA O  
ATOM   1515  N   SER A 191      14.841 154.966  64.842  0.00  0.00      PROA N  
ATOM   1516  CA  SER A 191      15.577 153.904  65.520  0.00  0.00      PROA C  
ATOM   1517  C   SER A 191      16.321 153.071  64.489  0.00  0.00      PROA C  
ATOM   1518  O   SER A 191      16.046 151.891  64.263  0.00  0.00      PROA O  
ATOM   1519  CB  SER A 191      14.639 153.008  66.383  0.00  0.00      PROA C  
ATOM   1520  OG  SER A 191      15.341 151.985  67.100  0.00  0.00      PROA O  
ATOM   1521  N   CYS A 192      17.277 153.704  63.792  0.00  0.00      PROA N  
ATOM   1522  CA  CYS A 192      18.080 153.094  62.748  0.00  0.00      PROA C  
ATOM   1523  C   CYS A 192      19.002 151.975  63.218  0.00  0.00      PROA C  
ATOM   1524  O   CYS A 192      19.579 152.021  64.306  0.00  0.00      PROA O  
ATOM   1525  CB  CYS A 192      18.909 154.144  61.974  0.00  0.00      PROA C  
ATOM   1526  SG  CYS A 192      17.906 155.533  61.372  0.00  0.00      PROA S  
ATOM   1527  N   ALA A 193      19.167 150.941  62.377  0.00  0.00      PROA N  
ATOM   1528  CA  ALA A 193      20.024 149.813  62.651  0.00  0.00      PROA C  
ATOM   1529  C   ALA A 193      20.728 149.383  61.370  0.00  0.00      PROA C  
ATOM   1530  O   ALA A 193      20.100 149.111  60.345  0.00  0.00      PROA O  
ATOM   1531  CB  ALA A 193      19.227 148.635  63.249  0.00  0.00      PROA C  
ATOM   1532  N   TYR A 194      22.068 149.325  61.411  0.00  0.00      PROA N  
ATOM   1533  CA  TYR A 194      22.916 149.039  60.269  0.00  0.00      PROA C  
ATOM   1534  C   TYR A 194      23.750 147.821  60.623  0.00  0.00      PROA C  
ATOM   1535  O   TYR A 194      24.350 147.756  61.697  0.00  0.00      PROA O  
ATOM   1536  CB  TYR A 194      23.890 150.207  59.928  0.00  0.00      PROA C  
ATOM   1537  CG  TYR A 194      23.200 151.549  59.817  0.00  0.00      PROA C  
ATOM   1538  CD1 TYR A 194      22.884 152.286  60.975  0.00  0.00      PROA C  
ATOM   1539  CD2 TYR A 194      22.960 152.136  58.561  0.00  0.00      PROA C  
ATOM   1540  CE1 TYR A 194      22.287 153.547  60.884  0.00  0.00      PROA C  
ATOM   1541  CE2 TYR A 194      22.400 153.420  58.467  0.00  0.00      PROA C  
ATOM   1542  CZ  TYR A 194      22.056 154.119  59.631  0.00  0.00      PROA C  
ATOM   1543  OH  TYR A 194      21.528 155.421  59.545  0.00  0.00      PROA O  
ATOM   1544  N   ASN A 195      23.801 146.804  59.741  0.00  0.00      PROA N  
ATOM   1545  CA  ASN A 195      24.496 145.560  60.029  0.00  0.00      PROA C  
ATOM   1546  C   ASN A 195      25.553 145.262  58.980  0.00  0.00      PROA C  
ATOM   1547  O   ASN A 195      25.264 145.134  57.794  0.00  0.00      PROA O  
ATOM   1548  CB  ASN A 195      23.501 144.373  60.091  0.00  0.00      PROA C  
ATOM   1549  CG  ASN A 195      22.517 144.610  61.230  0.00  0.00      PROA C  
ATOM   1550  ND2 ASN A 195      21.208 144.732  60.914  0.00  0.00      PROA N  
ATOM   1551  OD1 ASN A 195      22.910 144.681  62.399  0.00  0.00      PROA O  
ATOM   1552  N   ILE A 196      26.818 145.108  59.398  0.00  0.00      PROA N  
ATOM   1553  CA  ILE A 196      27.909 144.715  58.525  0.00  0.00      PROA C  
ATOM   1554  C   ILE A 196      28.241 143.275  58.878  0.00  0.00      PROA C  
ATOM   1555  O   ILE A 196      28.454 142.935  60.046  0.00  0.00      PROA O  
ATOM   1556  CB  ILE A 196      29.149 145.604  58.659  0.00  0.00      PROA C  
ATOM   1557  CG1 ILE A 196      28.793 147.115  58.603  0.00  0.00      PROA C  
ATOM   1558  CG2 ILE A 196      30.167 145.218  57.559  0.00  0.00      PROA C  
ATOM   1559  CD  ILE A 196      29.966 148.037  58.959  0.00  0.00      PROA C  
ATOM   1560  N   ARG A 197      28.219 142.371  57.884  0.00  0.00      PROA N  
ATOM   1561  CA  ARG A 197      28.465 140.957  58.085  0.00  0.00      PROA C  
ATOM   1562  C   ARG A 197      29.413 140.401  57.033  0.00  0.00      PROA C  
ATOM   1563  O   ARG A 197      29.068 140.270  55.858  0.00  0.00      PROA O  
ATOM   1564  CB  ARG A 197      27.137 140.150  58.078  0.00  0.00      PROA C  
ATOM   1565  CG  ARG A 197      26.209 140.432  59.282  0.00  0.00      PROA C  
ATOM   1566  CD  ARG A 197      26.807 139.998  60.625  0.00  0.00      PROA C  
ATOM   1567  NE  ARG A 197      25.813 140.303  61.702  0.00  0.00      PROA N  
ATOM   1568  CZ  ARG A 197      25.718 141.455  62.350  0.00  0.00      PROA C  
ATOM   1569  NH1 ARG A 197      26.437 142.510  62.045  0.00  0.00      PROA N1+
ATOM   1570  NH2 ARG A 197      24.871 141.564  63.349  0.00  0.00      PROA N  
ATOM   1571  N   LEU A 198      30.639 140.035  57.450  0.00  0.00      PROA N  
ATOM   1572  CA  LEU A 198      31.678 139.524  56.574  0.00  0.00      PROA C  
ATOM   1573  C   LEU A 198      32.027 138.082  56.923  0.00  0.00      PROA C  
ATOM   1574  O   LEU A 198      31.629 137.544  57.959  0.00  0.00      PROA O  
ATOM   1575  CB  LEU A 198      32.972 140.383  56.644  0.00  0.00      PROA C  
ATOM   1576  CG  LEU A 198      32.775 141.899  56.433  0.00  0.00      PROA C  
ATOM   1577  CD1 LEU A 198      34.134 142.613  56.454  0.00  0.00      PROA C  
ATOM   1578  CD2 LEU A 198      32.045 142.235  55.128  0.00  0.00      PROA C  
ATOM   1579  N   GLU A 199      32.786 137.403  56.040  0.00  0.00      PROA N  
ATOM   1580  CA  GLU A 199      33.405 136.109  56.299  0.00  0.00      PROA C  
ATOM   1581  C   GLU A 199      34.352 136.079  57.509  0.00  0.00      PROA C  
ATOM   1582  O   GLU A 199      34.878 137.099  57.953  0.00  0.00      PROA O  
ATOM   1583  CB  GLU A 199      34.099 135.532  55.036  0.00  0.00      PROA C  
ATOM   1584  CG  GLU A 199      33.105 135.215  53.887  0.00  0.00      PROA C  
ATOM   1585  CD  GLU A 199      33.742 134.565  52.658  0.00  0.00      PROA C  
ATOM   1586  OE1 GLU A 199      34.977 134.326  52.630  0.00  0.00      PROA O  
ATOM   1587  OE2 GLU A 199      32.988 134.279  51.688  0.00  0.00      PROA O1-
ATOM   1588  N   GLU A 200      34.573 134.875  58.078  0.00  0.00      PROA N  
ATOM   1589  CA  GLU A 200      35.213 134.621  59.364  0.00  0.00      PROA C  
ATOM   1590  C   GLU A 200      36.600 135.248  59.554  0.00  0.00      PROA C  
ATOM   1591  O   GLU A 200      36.941 135.738  60.631  0.00  0.00      PROA O  
ATOM   1592  CB  GLU A 200      35.303 133.082  59.550  0.00  0.00      PROA C  
ATOM   1593  CG  GLU A 200      35.825 132.580  60.922  0.00  0.00      PROA C  
ATOM   1594  CD  GLU A 200      34.823 132.809  62.051  0.00  0.00      PROA C  
ATOM   1595  OE1 GLU A 200      33.676 132.293  61.962  0.00  0.00      PROA O  
ATOM   1596  OE2 GLU A 200      35.174 133.479  63.058  0.00  0.00      PROA O1-
ATOM   1597  N   GLY A 201      37.438 135.260  58.492  0.00  0.00      PROA N  
ATOM   1598  CA  GLY A 201      38.803 135.787  58.538  0.00  0.00      PROA C  
ATOM   1599  C   GLY A 201      38.944 137.294  58.544  0.00  0.00      PROA C  
ATOM   1600  O   GLY A 201      40.019 137.818  58.832  0.00  0.00      PROA O  
ATOM   1601  N   PHE A 202      37.885 138.042  58.181  0.00  0.00      PROA N  
ATOM   1602  CA  PHE A 202      37.931 139.494  58.100  0.00  0.00      PROA C  
ATOM   1603  C   PHE A 202      37.773 140.231  59.433  0.00  0.00      PROA C  
ATOM   1604  O   PHE A 202      37.060 139.809  60.342  0.00  0.00      PROA O  
ATOM   1605  CB  PHE A 202      36.890 140.058  57.097  0.00  0.00      PROA C  
ATOM   1606  CG  PHE A 202      37.219 139.610  55.698  0.00  0.00      PROA C  
ATOM   1607  CD1 PHE A 202      36.362 138.748  54.994  0.00  0.00      PROA C  
ATOM   1608  CD2 PHE A 202      38.378 140.082  55.059  0.00  0.00      PROA C  
ATOM   1609  CE1 PHE A 202      36.670 138.344  53.687  0.00  0.00      PROA C  
ATOM   1610  CE2 PHE A 202      38.696 139.673  53.759  0.00  0.00      PROA C  
ATOM   1611  CZ  PHE A 202      37.840 138.802  53.072  0.00  0.00      PROA C  
ATOM   1612  N   SER A 203      38.432 141.399  59.542  0.00  0.00      PROA N  
ATOM   1613  CA  SER A 203      38.250 142.373  60.608  0.00  0.00      PROA C  
ATOM   1614  C   SER A 203      37.768 143.685  60.028  0.00  0.00      PROA C  
ATOM   1615  O   SER A 203      38.354 144.221  59.086  0.00  0.00      PROA O  
ATOM   1616  CB  SER A 203      39.537 142.685  61.424  0.00  0.00      PROA C  
ATOM   1617  OG  SER A 203      39.864 141.605  62.301  0.00  0.00      PROA O  
ATOM   1618  N   ILE A 204      36.674 144.243  60.577  0.00  0.00      PROA N  
ATOM   1619  CA  ILE A 204      36.079 145.490  60.119  0.00  0.00      PROA C  
ATOM   1620  C   ILE A 204      36.736 146.700  60.786  0.00  0.00      PROA C  
ATOM   1621  O   ILE A 204      36.929 146.753  62.001  0.00  0.00      PROA O  
ATOM   1622  CB  ILE A 204      34.560 145.499  60.329  0.00  0.00      PROA C  
ATOM   1623  CG1 ILE A 204      33.885 144.365  59.516  0.00  0.00      PROA C  
ATOM   1624  CG2 ILE A 204      33.949 146.869  59.950  0.00  0.00      PROA C  
ATOM   1625  CD  ILE A 204      32.483 144.007  60.020  0.00  0.00      PROA C  
ATOM   1626  N   THR A 205      37.108 147.719  59.991  0.00  0.00      PROA N  
ATOM   1627  CA  THR A 205      37.667 148.976  60.479  0.00  0.00      PROA C  
ATOM   1628  C   THR A 205      36.740 150.106  60.085  0.00  0.00      PROA C  
ATOM   1629  O   THR A 205      36.335 150.219  58.927  0.00  0.00      PROA O  
ATOM   1630  CB  THR A 205      39.069 149.260  59.949  0.00  0.00      PROA C  
ATOM   1631  CG2 THR A 205      39.591 150.636  60.395  0.00  0.00      PROA C  
ATOM   1632  OG1 THR A 205      39.984 148.294  60.457  0.00  0.00      PROA O  
ATOM   1633  N   LEU A 206      36.359 150.960  61.051  0.00  0.00      PROA N  
ATOM   1634  CA  LEU A 206      35.363 152.000  60.879  0.00  0.00      PROA C  
ATOM   1635  C   LEU A 206      35.995 153.381  61.010  0.00  0.00      PROA C  
ATOM   1636  O   LEU A 206      36.608 153.714  62.030  0.00  0.00      PROA O  
ATOM   1637  CB  LEU A 206      34.241 151.893  61.948  0.00  0.00      PROA C  
ATOM   1638  CG  LEU A 206      33.557 150.515  62.058  0.00  0.00      PROA C  
ATOM   1639  CD1 LEU A 206      32.662 150.462  63.302  0.00  0.00      PROA C  
ATOM   1640  CD2 LEU A 206      32.745 150.184  60.800  0.00  0.00      PROA C  
ATOM   1641  N   ASP A 207      35.831 154.224  59.972  0.00  0.00      PROA N  
ATOM   1642  CA  ASP A 207      36.323 155.585  59.943  0.00  0.00      PROA C  
ATOM   1643  C   ASP A 207      35.153 156.561  59.881  0.00  0.00      PROA C  
ATOM   1644  O   ASP A 207      34.348 156.535  58.951  0.00  0.00      PROA O  
ATOM   1645  CB  ASP A 207      37.205 155.832  58.683  0.00  0.00      PROA C  
ATOM   1646  CG  ASP A 207      38.541 155.120  58.760  0.00  0.00      PROA C  
ATOM   1647  OD1 ASP A 207      39.061 154.863  59.872  0.00  0.00      PROA O  
ATOM   1648  OD2 ASP A 207      39.175 154.925  57.686  0.00  0.00      PROA O1-
ATOM   1649  N   PHE A 208      35.043 157.485  60.856  0.00  0.00      PROA N  
ATOM   1650  CA  PHE A 208      34.171 158.644  60.729  0.00  0.00      PROA C  
ATOM   1651  C   PHE A 208      34.790 159.658  59.771  0.00  0.00      PROA C  
ATOM   1652  O   PHE A 208      35.888 160.169  60.005  0.00  0.00      PROA O  
ATOM   1653  CB  PHE A 208      33.864 159.320  62.088  0.00  0.00      PROA C  
ATOM   1654  CG  PHE A 208      32.944 158.455  62.911  0.00  0.00      PROA C  
ATOM   1655  CD1 PHE A 208      33.435 157.388  63.686  0.00  0.00      PROA C  
ATOM   1656  CD2 PHE A 208      31.573 158.759  62.972  0.00  0.00      PROA C  
ATOM   1657  CE1 PHE A 208      32.577 156.643  64.505  0.00  0.00      PROA C  
ATOM   1658  CE2 PHE A 208      30.713 158.023  63.793  0.00  0.00      PROA C  
ATOM   1659  CZ  PHE A 208      31.215 156.967  64.564  0.00  0.00      PROA C  
ATOM   1660  N   VAL A 209      34.120 159.926  58.632  0.00  0.00      PROA N  
ATOM   1661  CA  VAL A 209      34.742 160.605  57.502  0.00  0.00      PROA C  
ATOM   1662  C   VAL A 209      34.459 162.104  57.408  0.00  0.00      PROA C  
ATOM   1663  O   VAL A 209      35.182 162.921  57.976  0.00  0.00      PROA O  
ATOM   1664  CB  VAL A 209      34.535 159.866  56.172  0.00  0.00      PROA C  
ATOM   1665  CG1 VAL A 209      35.550 158.706  56.107  0.00  0.00      PROA C  
ATOM   1666  CG2 VAL A 209      33.105 159.309  56.033  0.00  0.00      PROA C  
ATOM   1667  N   GLU A 210      33.444 162.522  56.623  0.00  0.00      PROA N  
ATOM   1668  CA  GLU A 210      33.214 163.916  56.275  0.00  0.00      PROA C  
ATOM   1669  C   GLU A 210      32.858 164.879  57.414  0.00  0.00      PROA C  
ATOM   1670  O   GLU A 210      33.433 165.964  57.523  0.00  0.00      PROA O  
ATOM   1671  CB  GLU A 210      32.192 164.000  55.112  0.00  0.00      PROA C  
ATOM   1672  CG  GLU A 210      32.755 163.441  53.779  0.00  0.00      PROA C  
ATOM   1673  CD  GLU A 210      31.773 163.581  52.619  0.00  0.00      PROA C  
ATOM   1674  OE1 GLU A 210      31.476 164.732  52.200  0.00  0.00      PROA O  
ATOM   1675  OE2 GLU A 210      31.306 162.534  52.093  0.00  0.00      PROA O1-
ATOM   1676  N   SER A 211      31.930 164.502  58.315  0.00  0.00      PROA N  
ATOM   1677  CA  SER A 211      31.564 165.347  59.448  0.00  0.00      PROA C  
ATOM   1678  C   SER A 211      30.884 164.516  60.520  0.00  0.00      PROA C  
ATOM   1679  O   SER A 211      30.363 163.430  60.263  0.00  0.00      PROA O  
ATOM   1680  CB  SER A 211      30.643 166.562  59.085  0.00  0.00      PROA C  
ATOM   1681  OG  SER A 211      29.312 166.194  58.694  0.00  0.00      PROA O  
ATOM   1682  N   PHE A 212      30.876 165.022  61.768  0.00  0.00      PROA N  
ATOM   1683  CA  PHE A 212      30.135 164.412  62.852  0.00  0.00      PROA C  
ATOM   1684  C   PHE A 212      29.428 165.524  63.617  0.00  0.00      PROA C  
ATOM   1685  O   PHE A 212      30.036 166.521  64.008  0.00  0.00      PROA O  
ATOM   1686  CB  PHE A 212      31.070 163.584  63.770  0.00  0.00      PROA C  
ATOM   1687  CG  PHE A 212      30.293 162.818  64.803  0.00  0.00      PROA C  
ATOM   1688  CD1 PHE A 212      29.650 161.626  64.440  0.00  0.00      PROA C  
ATOM   1689  CD2 PHE A 212      30.236 163.241  66.141  0.00  0.00      PROA C  
ATOM   1690  CE1 PHE A 212      28.927 160.887  65.384  0.00  0.00      PROA C  
ATOM   1691  CE2 PHE A 212      29.531 162.494  67.092  0.00  0.00      PROA C  
ATOM   1692  CZ  PHE A 212      28.865 161.323  66.712  0.00  0.00      PROA C  
ATOM   1693  N   ASP A 213      28.106 165.391  63.796  0.00  0.00      PROA N  
ATOM   1694  CA  ASP A 213      27.273 166.436  64.330  0.00  0.00      PROA C  
ATOM   1695  C   ASP A 213      26.031 165.797  64.954  0.00  0.00      PROA C  
ATOM   1696  O   ASP A 213      24.950 165.785  64.370  0.00  0.00      PROA O  
ATOM   1697  CB  ASP A 213      26.909 167.415  63.177  0.00  0.00      PROA C  
ATOM   1698  CG  ASP A 213      26.124 168.619  63.650  0.00  0.00      PROA C  
ATOM   1699  OD1 ASP A 213      26.409 169.127  64.765  0.00  0.00      PROA O  
ATOM   1700  OD2 ASP A 213      25.293 169.142  62.859  0.00  0.00      PROA O1-
ATOM   1701  N   VAL A 214      26.171 165.210  66.155  0.00  0.00      PROA N  
ATOM   1702  CA  VAL A 214      25.091 164.517  66.848  0.00  0.00      PROA C  
ATOM   1703  C   VAL A 214      24.872 165.221  68.176  0.00  0.00      PROA C  
ATOM   1704  O   VAL A 214      25.818 165.445  68.932  0.00  0.00      PROA O  
ATOM   1705  CB  VAL A 214      25.400 163.036  67.053  0.00  0.00      PROA C  
ATOM   1706  CG1 VAL A 214      24.338 162.347  67.934  0.00  0.00      PROA C  
ATOM   1707  CG2 VAL A 214      25.462 162.341  65.679  0.00  0.00      PROA C  
ATOM   1708  N   GLU A 215      23.627 165.648  68.482  0.00  0.00      PROA N  
ATOM   1709  CA  GLU A 215      23.363 166.531  69.608  0.00  0.00      PROA C  
ATOM   1710  C   GLU A 215      23.731 165.977  70.993  0.00  0.00      PROA C  
ATOM   1711  O   GLU A 215      23.417 164.842  71.361  0.00  0.00      PROA O  
ATOM   1712  CB  GLU A 215      21.933 167.133  69.580  0.00  0.00      PROA C  
ATOM   1713  CG  GLU A 215      21.670 168.202  70.676  0.00  0.00      PROA C  
ATOM   1714  CD  GLU A 215      20.422 169.066  70.467  0.00  0.00      PROA C  
ATOM   1715  OE1 GLU A 215      19.670 168.892  69.473  0.00  0.00      PROA O  
ATOM   1716  OE2 GLU A 215      20.192 169.967  71.323  0.00  0.00      PROA O1-
ATOM   1717  N   MET A 216      24.451 166.801  71.780  0.00  0.00      PROA N  
ATOM   1718  CA  MET A 216      25.078 166.428  73.030  0.00  0.00      PROA C  
ATOM   1719  C   MET A 216      24.606 167.325  74.165  0.00  0.00      PROA C  
ATOM   1720  O   MET A 216      24.391 168.526  73.992  0.00  0.00      PROA O  
ATOM   1721  CB  MET A 216      26.620 166.502  72.873  0.00  0.00      PROA C  
ATOM   1722  CG  MET A 216      27.445 166.224  74.146  0.00  0.00      PROA C  
ATOM   1723  SD  MET A 216      29.230 166.029  73.851  0.00  0.00      PROA S  
ATOM   1724  CE  MET A 216      29.584 167.767  73.457  0.00  0.00      PROA C  
ATOM   1725  N   HIS A 217      24.423 166.756  75.372  0.00  0.00      PROA N  
ATOM   1726  CA  HIS A 217      24.075 167.511  76.565  0.00  0.00      PROA C  
ATOM   1727  C   HIS A 217      25.382 167.872  77.276  0.00  0.00      PROA C  
ATOM   1728  O   HIS A 217      26.226 166.985  77.422  0.00  0.00      PROA O  
ATOM   1729  CB  HIS A 217      23.179 166.643  77.489  0.00  0.00      PROA C  
ATOM   1730  CG  HIS A 217      22.377 167.357  78.555  0.00  0.00      PROA C  
ATOM   1731  CD2 HIS A 217      21.034 167.299  78.787  0.00  0.00      PROA C  
ATOM   1732  ND1 HIS A 217      22.897 168.101  79.595  0.00  0.00      PROA N  
ATOM   1733  CE1 HIS A 217      21.860 168.466  80.391  0.00  0.00      PROA C  
ATOM   1734  NE2 HIS A 217      20.709 168.000  79.942  0.00  0.00      PROA N  
ATOM   1735  N   PRO A 218      25.649 169.097  77.735  0.00  0.00      PROA N  
ATOM   1736  CA  PRO A 218      27.019 169.514  78.043  0.00  0.00      PROA C  
ATOM   1737  C   PRO A 218      27.588 168.847  79.291  0.00  0.00      PROA C  
ATOM   1738  O   PRO A 218      28.792 168.579  79.316  0.00  0.00      PROA O  
ATOM   1739  CB  PRO A 218      26.939 171.050  78.158  0.00  0.00      PROA C  
ATOM   1740  CG  PRO A 218      25.449 171.357  78.344  0.00  0.00      PROA C  
ATOM   1741  CD  PRO A 218      24.776 170.255  77.531  0.00  0.00      PROA C  
ATOM   1742  N   GLU A 219      26.774 168.576  80.330  0.00  0.00      PROA N  
ATOM   1743  CA  GLU A 219      27.215 167.836  81.505  0.00  0.00      PROA C  
ATOM   1744  C   GLU A 219      26.737 166.377  81.559  0.00  0.00      PROA C  
ATOM   1745  O   GLU A 219      27.201 165.603  82.397  0.00  0.00      PROA O  
ATOM   1746  CB  GLU A 219      26.748 168.553  82.809  0.00  0.00      PROA C  
ATOM   1747  CG  GLU A 219      27.501 169.872  83.141  0.00  0.00      PROA C  
ATOM   1748  CD  GLU A 219      27.001 171.101  82.385  0.00  0.00      PROA C  
ATOM   1749  OE1 GLU A 219      25.783 171.416  82.462  0.00  0.00      PROA O  
ATOM   1750  OE2 GLU A 219      27.834 171.797  81.744  0.00  0.00      PROA O1-
ATOM   1751  N   ALA A 220      25.819 165.939  80.666  0.00  0.00      PROA N  
ATOM   1752  CA  ALA A 220      25.146 164.651  80.810  0.00  0.00      PROA C  
ATOM   1753  C   ALA A 220      25.418 163.674  79.665  0.00  0.00      PROA C  
ATOM   1754  O   ALA A 220      24.779 162.625  79.565  0.00  0.00      PROA O  
ATOM   1755  CB  ALA A 220      23.628 164.881  80.966  0.00  0.00      PROA C  
ATOM   1756  N   GLN A 221      26.402 163.977  78.795  0.00  0.00      PROA N  
ATOM   1757  CA  GLN A 221      26.784 163.168  77.642  0.00  0.00      PROA C  
ATOM   1758  C   GLN A 221      25.682 163.045  76.579  0.00  0.00      PROA C  
ATOM   1759  O   GLN A 221      25.312 164.044  75.961  0.00  0.00      PROA O  
ATOM   1760  CB  GLN A 221      27.508 161.851  78.068  0.00  0.00      PROA C  
ATOM   1761  CG  GLN A 221      28.134 161.009  76.923  0.00  0.00      PROA C  
ATOM   1762  CD  GLN A 221      29.072 159.909  77.437  0.00  0.00      PROA C  
ATOM   1763  NE2 GLN A 221      29.607 159.100  76.491  0.00  0.00      PROA N  
ATOM   1764  OE1 GLN A 221      29.331 159.750  78.633  0.00  0.00      PROA O  
ATOM   1765  N   CYS A 222      25.122 161.842  76.312  0.00  0.00      PROA N  
ATOM   1766  CA  CYS A 222      24.208 161.628  75.188  0.00  0.00      PROA C  
ATOM   1767  C   CYS A 222      22.798 161.162  75.606  0.00  0.00      PROA C  
ATOM   1768  O   CYS A 222      22.389 160.069  75.203  0.00  0.00      PROA O  
ATOM   1769  CB  CYS A 222      24.802 160.585  74.187  0.00  0.00      PROA C  
ATOM   1770  SG  CYS A 222      26.533 160.886  73.693  0.00  0.00      PROA S  
ATOM   1771  N   PRO A 223      21.981 161.900  76.376  0.00  0.00      PROA N  
ATOM   1772  CA  PRO A 223      20.613 161.500  76.704  0.00  0.00      PROA C  
ATOM   1773  C   PRO A 223      19.667 161.741  75.535  0.00  0.00      PROA C  
ATOM   1774  O   PRO A 223      18.572 161.175  75.514  0.00  0.00      PROA O  
ATOM   1775  CB  PRO A 223      20.263 162.398  77.902  0.00  0.00      PROA C  
ATOM   1776  CG  PRO A 223      21.027 163.695  77.629  0.00  0.00      PROA C  
ATOM   1777  CD  PRO A 223      22.320 163.193  76.979  0.00  0.00      PROA C  
ATOM   1778  N   TYR A 224      20.053 162.614  74.586  0.00  0.00      PROA N  
ATOM   1779  CA  TYR A 224      19.260 163.022  73.444  0.00  0.00      PROA C  
ATOM   1780  C   TYR A 224      19.315 161.962  72.343  0.00  0.00      PROA C  
ATOM   1781  O   TYR A 224      18.477 161.060  72.257  0.00  0.00      PROA O  
ATOM   1782  CB  TYR A 224      19.755 164.396  72.893  0.00  0.00      PROA C  
ATOM   1783  CG  TYR A 224      19.704 165.506  73.915  0.00  0.00      PROA C  
ATOM   1784  CD1 TYR A 224      18.546 165.750  74.674  0.00  0.00      PROA C  
ATOM   1785  CD2 TYR A 224      20.796 166.385  74.050  0.00  0.00      PROA C  
ATOM   1786  CE1 TYR A 224      18.471 166.857  75.533  0.00  0.00      PROA C  
ATOM   1787  CE2 TYR A 224      20.720 167.497  74.898  0.00  0.00      PROA C  
ATOM   1788  CZ  TYR A 224      19.556 167.737  75.633  0.00  0.00      PROA C  
ATOM   1789  OH  TYR A 224      19.478 168.877  76.461  0.00  0.00      PROA O  
ATOM   1790  N   ASP A 225      20.335 162.056  71.473  0.00  0.00      PROA N  
ATOM   1791  CA  ASP A 225      20.525 161.217  70.316  0.00  0.00      PROA C  
ATOM   1792  C   ASP A 225      21.727 160.315  70.581  0.00  0.00      PROA C  
ATOM   1793  O   ASP A 225      22.771 160.757  71.062  0.00  0.00      PROA O  
ATOM   1794  CB  ASP A 225      20.760 162.107  69.072  0.00  0.00      PROA C  
ATOM   1795  CG  ASP A 225      19.584 163.063  68.888  0.00  0.00      PROA C  
ATOM   1796  OD1 ASP A 225      18.405 162.622  68.933  0.00  0.00      PROA O  
ATOM   1797  OD2 ASP A 225      19.842 164.267  68.614  0.00  0.00      PROA O1-
ATOM   1798  N   SER A 226      21.585 159.003  70.324  0.00  0.00      PROA N  
ATOM   1799  CA  SER A 226      22.570 158.012  70.736  0.00  0.00      PROA C  
ATOM   1800  C   SER A 226      23.017 157.153  69.572  0.00  0.00      PROA C  
ATOM   1801  O   SER A 226      22.229 156.417  68.980  0.00  0.00      PROA O  
ATOM   1802  CB  SER A 226      22.028 157.115  71.891  0.00  0.00      PROA C  
ATOM   1803  OG  SER A 226      22.929 156.072  72.285  0.00  0.00      PROA O  
ATOM   1804  N   LEU A 227      24.323 157.211  69.244  0.00  0.00      PROA N  
ATOM   1805  CA  LEU A 227      24.957 156.348  68.268  0.00  0.00      PROA C  
ATOM   1806  C   LEU A 227      25.830 155.333  68.990  0.00  0.00      PROA C  
ATOM   1807  O   LEU A 227      26.794 155.689  69.668  0.00  0.00      PROA O  
ATOM   1808  CB  LEU A 227      25.820 157.182  67.290  0.00  0.00      PROA C  
ATOM   1809  CG  LEU A 227      26.586 156.375  66.220  0.00  0.00      PROA C  
ATOM   1810  CD1 LEU A 227      25.627 155.627  65.290  0.00  0.00      PROA C  
ATOM   1811  CD2 LEU A 227      27.487 157.298  65.394  0.00  0.00      PROA C  
ATOM   1812  N   LYS A 228      25.493 154.037  68.884  0.00  0.00      PROA N  
ATOM   1813  CA  LYS A 228      26.228 152.953  69.514  0.00  0.00      PROA C  
ATOM   1814  C   LYS A 228      26.680 151.915  68.503  0.00  0.00      PROA C  
ATOM   1815  O   LYS A 228      25.961 151.575  67.561  0.00  0.00      PROA O  
ATOM   1816  CB  LYS A 228      25.429 152.264  70.650  0.00  0.00      PROA C  
ATOM   1817  CG  LYS A 228      25.287 153.127  71.915  0.00  0.00      PROA C  
ATOM   1818  CD  LYS A 228      24.456 152.413  72.998  0.00  0.00      PROA C  
ATOM   1819  CE  LYS A 228      24.335 153.206  74.310  0.00  0.00      PROA C  
ATOM   1820  NZ  LYS A 228      23.528 152.457  75.307  0.00  0.00      PROA N1+
ATOM   1821  N   ILE A 229      27.902 151.387  68.685  0.00  0.00      PROA N  
ATOM   1822  CA  ILE A 229      28.506 150.415  67.793  0.00  0.00      PROA C  
ATOM   1823  C   ILE A 229      28.776 149.147  68.590  0.00  0.00      PROA C  
ATOM   1824  O   ILE A 229      29.500 149.143  69.585  0.00  0.00      PROA O  
ATOM   1825  CB  ILE A 229      29.778 150.953  67.131  0.00  0.00      PROA C  
ATOM   1826  CG1 ILE A 229      29.449 152.202  66.269  0.00  0.00      PROA C  
ATOM   1827  CG2 ILE A 229      30.469 149.845  66.302  0.00  0.00      PROA C  
ATOM   1828  CD  ILE A 229      30.674 152.947  65.729  0.00  0.00      PROA C  
ATOM   1829  N   GLN A 230      28.166 148.024  68.178  0.00  0.00      PROA N  
ATOM   1830  CA  GLN A 230      28.223 146.750  68.857  0.00  0.00      PROA C  
ATOM   1831  C   GLN A 230      28.917 145.717  67.987  0.00  0.00      PROA C  
ATOM   1832  O   GLN A 230      28.616 145.557  66.804  0.00  0.00      PROA O  
ATOM   1833  CB  GLN A 230      26.789 146.272  69.219  0.00  0.00      PROA C  
ATOM   1834  CG  GLN A 230      26.677 144.830  69.775  0.00  0.00      PROA C  
ATOM   1835  CD  GLN A 230      25.217 144.467  70.064  0.00  0.00      PROA C  
ATOM   1836  NE2 GLN A 230      24.786 144.600  71.337  0.00  0.00      PROA N  
ATOM   1837  OE1 GLN A 230      24.466 144.068  69.167  0.00  0.00      PROA O  
ATOM   1838  N   THR A 231      29.892 144.991  68.559  0.00  0.00      PROA N  
ATOM   1839  CA  THR A 231      30.650 143.964  67.852  0.00  0.00      PROA C  
ATOM   1840  C   THR A 231      30.517 142.650  68.604  0.00  0.00      PROA C  
ATOM   1841  O   THR A 231      29.853 142.561  69.638  0.00  0.00      PROA O  
ATOM   1842  CB  THR A 231      32.132 144.321  67.661  0.00  0.00      PROA C  
ATOM   1843  CG2 THR A 231      32.257 145.744  67.103  0.00  0.00      PROA C  
ATOM   1844  OG1 THR A 231      32.893 144.278  68.862  0.00  0.00      PROA O  
ATOM   1845  N   ASP A 232      31.167 141.581  68.101  0.00  0.00      PROA N  
ATOM   1846  CA  ASP A 232      31.278 140.290  68.761  0.00  0.00      PROA C  
ATOM   1847  C   ASP A 232      31.903 140.375  70.165  0.00  0.00      PROA C  
ATOM   1848  O   ASP A 232      31.445 139.740  71.118  0.00  0.00      PROA O  
ATOM   1849  CB  ASP A 232      32.136 139.398  67.810  0.00  0.00      PROA C  
ATOM   1850  CG  ASP A 232      32.568 138.041  68.352  0.00  0.00      PROA C  
ATOM   1851  OD1 ASP A 232      31.740 137.321  68.965  0.00  0.00      PROA O  
ATOM   1852  OD2 ASP A 232      33.735 137.647  68.071  0.00  0.00      PROA O1-
ATOM   1853  N   LYS A 233      32.975 141.183  70.312  0.00  0.00      PROA N  
ATOM   1854  CA  LYS A 233      33.804 141.163  71.504  0.00  0.00      PROA C  
ATOM   1855  C   LYS A 233      33.680 142.414  72.368  0.00  0.00      PROA C  
ATOM   1856  O   LYS A 233      34.009 142.390  73.556  0.00  0.00      PROA O  
ATOM   1857  CB  LYS A 233      35.281 140.969  71.067  0.00  0.00      PROA C  
ATOM   1858  CG  LYS A 233      35.489 139.670  70.261  0.00  0.00      PROA C  
ATOM   1859  CD  LYS A 233      36.939 139.465  69.790  0.00  0.00      PROA C  
ATOM   1860  CE  LYS A 233      37.179 138.172  68.988  0.00  0.00      PROA C  
ATOM   1861  NZ  LYS A 233      36.387 138.158  67.736  0.00  0.00      PROA N1+
ATOM   1862  N   ARG A 234      33.172 143.534  71.818  0.00  0.00      PROA N  
ATOM   1863  CA  ARG A 234      33.136 144.802  72.529  0.00  0.00      PROA C  
ATOM   1864  C   ARG A 234      32.051 145.738  72.004  0.00  0.00      PROA C  
ATOM   1865  O   ARG A 234      31.654 145.675  70.839  0.00  0.00      PROA O  
ATOM   1866  CB  ARG A 234      34.539 145.482  72.484  0.00  0.00      PROA C  
ATOM   1867  CG  ARG A 234      34.632 146.911  73.064  0.00  0.00      PROA C  
ATOM   1868  CD  ARG A 234      36.067 147.423  73.222  0.00  0.00      PROA C  
ATOM   1869  NE  ARG A 234      35.961 148.825  73.740  0.00  0.00      PROA N  
ATOM   1870  CZ  ARG A 234      36.991 149.638  73.929  0.00  0.00      PROA C  
ATOM   1871  NH1 ARG A 234      38.233 149.264  73.717  0.00  0.00      PROA N1+
ATOM   1872  NH2 ARG A 234      36.773 150.867  74.347  0.00  0.00      PROA N  
ATOM   1873  N   GLU A 235      31.547 146.644  72.867  0.00  0.00      PROA N  
ATOM   1874  CA  GLU A 235      30.633 147.709  72.498  0.00  0.00      PROA C  
ATOM   1875  C   GLU A 235      31.306 149.069  72.665  0.00  0.00      PROA C  
ATOM   1876  O   GLU A 235      32.051 149.315  73.617  0.00  0.00      PROA O  
ATOM   1877  CB  GLU A 235      29.323 147.662  73.324  0.00  0.00      PROA C  
ATOM   1878  CG  GLU A 235      28.454 146.418  73.003  0.00  0.00      PROA C  
ATOM   1879  CD  GLU A 235      27.147 146.336  73.790  0.00  0.00      PROA C  
ATOM   1880  OE1 GLU A 235      26.868 147.201  74.662  0.00  0.00      PROA O  
ATOM   1881  OE2 GLU A 235      26.371 145.376  73.531  0.00  0.00      PROA O1-
ATOM   1882  N   TYR A 236      31.072 149.977  71.703  0.00  0.00      PROA N  
ATOM   1883  CA  TYR A 236      31.648 151.306  71.642  0.00  0.00      PROA C  
ATOM   1884  C   TYR A 236      30.520 152.340  71.633  0.00  0.00      PROA C  
ATOM   1885  O   TYR A 236      29.450 152.123  71.058  0.00  0.00      PROA O  
ATOM   1886  CB  TYR A 236      32.521 151.528  70.370  0.00  0.00      PROA C  
ATOM   1887  CG  TYR A 236      33.567 150.456  70.176  0.00  0.00      PROA C  
ATOM   1888  CD1 TYR A 236      33.268 149.284  69.454  0.00  0.00      PROA C  
ATOM   1889  CD2 TYR A 236      34.887 150.660  70.612  0.00  0.00      PROA C  
ATOM   1890  CE1 TYR A 236      34.262 148.330  69.197  0.00  0.00      PROA C  
ATOM   1891  CE2 TYR A 236      35.886 149.714  70.341  0.00  0.00      PROA C  
ATOM   1892  CZ  TYR A 236      35.572 148.547  69.633  0.00  0.00      PROA C  
ATOM   1893  OH  TYR A 236      36.570 147.595  69.335  0.00  0.00      PROA O  
ATOM   1894  N   GLY A 237      30.740 153.503  72.284  0.00  0.00      PROA N  
ATOM   1895  CA  GLY A 237      29.760 154.587  72.380  0.00  0.00      PROA C  
ATOM   1896  C   GLY A 237      29.156 154.705  73.766  0.00  0.00      PROA C  
ATOM   1897  O   GLY A 237      29.690 154.125  74.716  0.00  0.00      PROA O  
ATOM   1898  N   PRO A 238      28.050 155.427  73.953  0.00  0.00      PROA N  
ATOM   1899  CA  PRO A 238      27.394 156.287  72.968  0.00  0.00      PROA C  
ATOM   1900  C   PRO A 238      28.259 157.424  72.433  0.00  0.00      PROA C  
ATOM   1901  O   PRO A 238      28.992 158.065  73.189  0.00  0.00      PROA O  
ATOM   1902  CB  PRO A 238      26.153 156.802  73.712  0.00  0.00      PROA C  
ATOM   1903  CG  PRO A 238      26.596 156.870  75.175  0.00  0.00      PROA C  
ATOM   1904  CD  PRO A 238      27.541 155.670  75.308  0.00  0.00      PROA C  
ATOM   1905  N   PHE A 239      28.178 157.690  71.118  0.00  0.00      PROA N  
ATOM   1906  CA  PHE A 239      28.843 158.804  70.471  0.00  0.00      PROA C  
ATOM   1907  C   PHE A 239      27.882 159.973  70.263  0.00  0.00      PROA C  
ATOM   1908  O   PHE A 239      26.785 159.823  69.723  0.00  0.00      PROA O  
ATOM   1909  CB  PHE A 239      29.451 158.411  69.096  0.00  0.00      PROA C  
ATOM   1910  CG  PHE A 239      30.488 157.333  69.259  0.00  0.00      PROA C  
ATOM   1911  CD1 PHE A 239      31.774 157.664  69.719  0.00  0.00      PROA C  
ATOM   1912  CD2 PHE A 239      30.216 156.000  68.901  0.00  0.00      PROA C  
ATOM   1913  CE1 PHE A 239      32.765 156.681  69.836  0.00  0.00      PROA C  
ATOM   1914  CE2 PHE A 239      31.202 155.014  69.023  0.00  0.00      PROA C  
ATOM   1915  CZ  PHE A 239      32.477 155.355  69.489  0.00  0.00      PROA C  
ATOM   1916  N   CYS A 240      28.299 161.181  70.685  0.00  0.00      PROA N  
ATOM   1917  CA  CYS A 240      27.607 162.425  70.401  0.00  0.00      PROA C  
ATOM   1918  C   CYS A 240      28.616 163.557  70.554  0.00  0.00      PROA C  
ATOM   1919  O   CYS A 240      29.680 163.375  71.150  0.00  0.00      PROA O  
ATOM   1920  CB  CYS A 240      26.322 162.680  71.243  0.00  0.00      PROA C  
ATOM   1921  SG  CYS A 240      26.584 162.802  73.040  0.00  0.00      PROA S  
ATOM   1922  N   GLY A 241      28.336 164.736  69.964  0.00  0.00      PROA N  
ATOM   1923  CA  GLY A 241      29.285 165.839  69.850  0.00  0.00      PROA C  
ATOM   1924  C   GLY A 241      29.409 166.318  68.427  0.00  0.00      PROA C  
ATOM   1925  O   GLY A 241      28.718 165.851  67.523  0.00  0.00      PROA O  
ATOM   1926  N   LYS A 242      30.291 167.315  68.206  0.00  0.00      PROA N  
ATOM   1927  CA  LYS A 242      30.398 168.017  66.935  0.00  0.00      PROA C  
ATOM   1928  C   LYS A 242      31.794 167.877  66.316  0.00  0.00      PROA C  
ATOM   1929  O   LYS A 242      32.176 168.608  65.399  0.00  0.00      PROA O  
ATOM   1930  CB  LYS A 242      30.011 169.509  67.126  0.00  0.00      PROA C  
ATOM   1931  CG  LYS A 242      28.622 169.691  67.775  0.00  0.00      PROA C  
ATOM   1932  CD  LYS A 242      28.191 171.163  67.933  0.00  0.00      PROA C  
ATOM   1933  CE  LYS A 242      27.736 171.879  66.649  0.00  0.00      PROA C  
ATOM   1934  NZ  LYS A 242      26.430 171.364  66.181  0.00  0.00      PROA N1+
ATOM   1935  N   THR A 243      32.599 166.916  66.812  0.00  0.00      PROA N  
ATOM   1936  CA  THR A 243      33.943 166.603  66.322  0.00  0.00      PROA C  
ATOM   1937  C   THR A 243      34.019 165.137  65.941  0.00  0.00      PROA C  
ATOM   1938  O   THR A 243      33.423 164.293  66.606  0.00  0.00      PROA O  
ATOM   1939  CB  THR A 243      35.074 166.890  67.323  0.00  0.00      PROA C  
ATOM   1940  CG2 THR A 243      35.217 168.413  67.485  0.00  0.00      PROA C  
ATOM   1941  OG1 THR A 243      34.815 166.353  68.621  0.00  0.00      PROA O  
ATOM   1942  N   LEU A 244      34.754 164.785  64.859  0.00  0.00      PROA N  
ATOM   1943  CA  LEU A 244      34.925 163.411  64.391  0.00  0.00      PROA C  
ATOM   1944  C   LEU A 244      35.494 162.445  65.449  0.00  0.00      PROA C  
ATOM   1945  O   LEU A 244      36.600 162.696  65.945  0.00  0.00      PROA O  
ATOM   1946  CB  LEU A 244      35.874 163.362  63.163  0.00  0.00      PROA C  
ATOM   1947  CG  LEU A 244      35.372 164.098  61.904  0.00  0.00      PROA C  
ATOM   1948  CD1 LEU A 244      36.515 164.262  60.891  0.00  0.00      PROA C  
ATOM   1949  CD2 LEU A 244      34.205 163.351  61.245  0.00  0.00      PROA C  
ATOM   1950  N   PRO A 245      34.831 161.348  65.843  0.00  0.00      PROA N  
ATOM   1951  CA  PRO A 245      35.437 160.272  66.623  0.00  0.00      PROA C  
ATOM   1952  C   PRO A 245      36.700 159.674  65.989  0.00  0.00      PROA C  
ATOM   1953  O   PRO A 245      36.760 159.643  64.752  0.00  0.00      PROA O  
ATOM   1954  CB  PRO A 245      34.310 159.235  66.787  0.00  0.00      PROA C  
ATOM   1955  CG  PRO A 245      33.024 160.054  66.654  0.00  0.00      PROA C  
ATOM   1956  CD  PRO A 245      33.405 161.105  65.615  0.00  0.00      PROA C  
ATOM   1957  N   PRO A 246      37.718 159.224  66.729  0.00  0.00      PROA N  
ATOM   1958  CA  PRO A 246      38.836 158.464  66.168  0.00  0.00      PROA C  
ATOM   1959  C   PRO A 246      38.430 157.178  65.446  0.00  0.00      PROA C  
ATOM   1960  O   PRO A 246      37.325 156.664  65.638  0.00  0.00      PROA O  
ATOM   1961  CB  PRO A 246      39.726 158.184  67.392  0.00  0.00      PROA C  
ATOM   1962  CG  PRO A 246      38.733 158.067  68.548  0.00  0.00      PROA C  
ATOM   1963  CD  PRO A 246      37.677 159.119  68.196  0.00  0.00      PROA C  
ATOM   1964  N   ARG A 247      39.335 156.632  64.608  0.00  0.00      PROA N  
ATOM   1965  CA  ARG A 247      39.173 155.335  63.966  0.00  0.00      PROA C  
ATOM   1966  C   ARG A 247      38.919 154.177  64.932  0.00  0.00      PROA C  
ATOM   1967  O   ARG A 247      39.558 154.065  65.983  0.00  0.00      PROA O  
ATOM   1968  CB  ARG A 247      40.393 155.025  63.048  0.00  0.00      PROA C  
ATOM   1969  CG  ARG A 247      40.582 153.546  62.631  0.00  0.00      PROA C  
ATOM   1970  CD  ARG A 247      41.786 153.280  61.714  0.00  0.00      PROA C  
ATOM   1971  NE  ARG A 247      41.436 153.799  60.361  0.00  0.00      PROA N  
ATOM   1972  CZ  ARG A 247      42.161 153.624  59.271  0.00  0.00      PROA C  
ATOM   1973  NH1 ARG A 247      43.353 153.071  59.287  0.00  0.00      PROA N1+
ATOM   1974  NH2 ARG A 247      41.658 154.016  58.124  0.00  0.00      PROA N  
ATOM   1975  N   ILE A 248      37.983 153.274  64.585  0.00  0.00      PROA N  
ATOM   1976  CA  ILE A 248      37.699 152.090  65.376  0.00  0.00      PROA C  
ATOM   1977  C   ILE A 248      38.157 150.878  64.583  0.00  0.00      PROA C  
ATOM   1978  O   ILE A 248      37.567 150.502  63.568  0.00  0.00      PROA O  
ATOM   1979  CB  ILE A 248      36.226 151.946  65.774  0.00  0.00      PROA C  
ATOM   1980  CG1 ILE A 248      35.718 153.219  66.500  0.00  0.00      PROA C  
ATOM   1981  CG2 ILE A 248      36.047 150.682  66.651  0.00  0.00      PROA C  
ATOM   1982  CD  ILE A 248      34.214 153.197  66.800  0.00  0.00      PROA C  
ATOM   1983  N   GLU A 249      39.240 150.221  65.040  0.00  0.00      PROA N  
ATOM   1984  CA  GLU A 249      39.695 148.967  64.472  0.00  0.00      PROA C  
ATOM   1985  C   GLU A 249      39.092 147.830  65.283  0.00  0.00      PROA C  
ATOM   1986  O   GLU A 249      39.496 147.558  66.416  0.00  0.00      PROA O  
ATOM   1987  CB  GLU A 249      41.243 148.856  64.466  0.00  0.00      PROA C  
ATOM   1988  CG  GLU A 249      41.926 149.901  63.546  0.00  0.00      PROA C  
ATOM   1989  CD  GLU A 249      43.451 149.806  63.490  0.00  0.00      PROA C  
ATOM   1990  OE1 GLU A 249      44.062 148.930  64.158  0.00  0.00      PROA O  
ATOM   1991  OE2 GLU A 249      44.065 150.634  62.762  0.00  0.00      PROA O1-
ATOM   1992  N   THR A 250      38.078 147.138  64.728  0.00  0.00      PROA N  
ATOM   1993  CA  THR A 250      37.423 146.031  65.415  0.00  0.00      PROA C  
ATOM   1994  C   THR A 250      38.218 144.745  65.224  0.00  0.00      PROA C  
ATOM   1995  O   THR A 250      39.052 144.616  64.327  0.00  0.00      PROA O  
ATOM   1996  CB  THR A 250      35.949 145.801  65.037  0.00  0.00      PROA C  
ATOM   1997  CG2 THR A 250      35.189 147.135  64.976  0.00  0.00      PROA C  
ATOM   1998  OG1 THR A 250      35.764 145.139  63.793  0.00  0.00      PROA O  
ATOM   1999  N   ASP A 251      37.963 143.749  66.089  0.00  0.00      PROA N  
ATOM   2000  CA  ASP A 251      38.548 142.425  66.014  0.00  0.00      PROA C  
ATOM   2001  C   ASP A 251      37.449 141.445  65.587  0.00  0.00      PROA C  
ATOM   2002  O   ASP A 251      37.317 140.330  66.098  0.00  0.00      PROA O  
ATOM   2003  CB  ASP A 251      39.193 142.091  67.390  0.00  0.00      PROA C  
ATOM   2004  CG  ASP A 251      40.075 140.847  67.375  0.00  0.00      PROA C  
ATOM   2005  OD1 ASP A 251      40.536 140.413  66.289  0.00  0.00      PROA O  
ATOM   2006  OD2 ASP A 251      40.406 140.352  68.488  0.00  0.00      PROA O1-
ATOM   2007  N   SER A 252      36.547 141.883  64.685  0.00  0.00      PROA N  
ATOM   2008  CA  SER A 252      35.370 141.110  64.332  0.00  0.00      PROA C  
ATOM   2009  C   SER A 252      34.968 141.300  62.879  0.00  0.00      PROA C  
ATOM   2010  O   SER A 252      35.247 142.315  62.241  0.00  0.00      PROA O  
ATOM   2011  CB  SER A 252      34.154 141.491  65.224  0.00  0.00      PROA C  
ATOM   2012  OG  SER A 252      33.017 140.646  65.004  0.00  0.00      PROA O  
ATOM   2013  N   ASN A 253      34.264 140.290  62.340  0.00  0.00      PROA N  
ATOM   2014  CA  ASN A 253      33.637 140.274  61.039  0.00  0.00      PROA C  
ATOM   2015  C   ASN A 253      32.153 140.645  61.142  0.00  0.00      PROA C  
ATOM   2016  O   ASN A 253      31.434 140.650  60.142  0.00  0.00      PROA O  
ATOM   2017  CB  ASN A 253      33.778 138.853  60.412  0.00  0.00      PROA C  
ATOM   2018  CG  ASN A 253      33.171 137.728  61.260  0.00  0.00      PROA C  
ATOM   2019  ND2 ASN A 253      32.415 136.820  60.603  0.00  0.00      PROA N  
ATOM   2020  OD1 ASN A 253      33.325 137.653  62.483  0.00  0.00      PROA O  
ATOM   2021  N   LYS A 254      31.663 140.961  62.358  0.00  0.00      PROA N  
ATOM   2022  CA  LYS A 254      30.287 141.337  62.605  0.00  0.00      PROA C  
ATOM   2023  C   LYS A 254      30.237 142.676  63.337  0.00  0.00      PROA C  
ATOM   2024  O   LYS A 254      30.650 142.800  64.491  0.00  0.00      PROA O  
ATOM   2025  CB  LYS A 254      29.558 140.273  63.471  0.00  0.00      PROA C  
ATOM   2026  CG  LYS A 254      29.617 138.836  62.917  0.00  0.00      PROA C  
ATOM   2027  CD  LYS A 254      28.831 137.863  63.816  0.00  0.00      PROA C  
ATOM   2028  CE  LYS A 254      29.015 136.365  63.504  0.00  0.00      PROA C  
ATOM   2029  NZ  LYS A 254      28.377 135.986  62.217  0.00  0.00      PROA N1+
ATOM   2030  N   VAL A 255      29.697 143.719  62.680  0.00  0.00      PROA N  
ATOM   2031  CA  VAL A 255      29.494 145.030  63.283  0.00  0.00      PROA C  
ATOM   2032  C   VAL A 255      28.025 145.390  63.176  0.00  0.00      PROA C  
ATOM   2033  O   VAL A 255      27.416 145.305  62.110  0.00  0.00      PROA O  
ATOM   2034  CB  VAL A 255      30.372 146.117  62.652  0.00  0.00      PROA C  
ATOM   2035  CG1 VAL A 255      29.934 147.538  63.062  0.00  0.00      PROA C  
ATOM   2036  CG2 VAL A 255      31.840 145.894  63.062  0.00  0.00      PROA C  
ATOM   2037  N   THR A 256      27.390 145.781  64.290  0.00  0.00      PROA N  
ATOM   2038  CA  THR A 256      26.020 146.272  64.305  0.00  0.00      PROA C  
ATOM   2039  C   THR A 256      26.021 147.668  64.876  0.00  0.00      PROA C  
ATOM   2040  O   THR A 256      26.505 147.910  65.981  0.00  0.00      PROA O  
ATOM   2041  CB  THR A 256      25.056 145.379  65.082  0.00  0.00      PROA C  
ATOM   2042  CG2 THR A 256      23.711 146.058  65.395  0.00  0.00      PROA C  
ATOM   2043  OG1 THR A 256      24.733 144.232  64.307  0.00  0.00      PROA O  
ATOM   2044  N   ILE A 257      25.489 148.642  64.124  0.00  0.00      PROA N  
ATOM   2045  CA  ILE A 257      25.470 150.038  64.522  0.00  0.00      PROA C  
ATOM   2046  C   ILE A 257      24.024 150.441  64.722  0.00  0.00      PROA C  
ATOM   2047  O   ILE A 257      23.174 150.221  63.859  0.00  0.00      PROA O  
ATOM   2048  CB  ILE A 257      26.161 150.952  63.508  0.00  0.00      PROA C  
ATOM   2049  CG1 ILE A 257      27.586 150.414  63.207  0.00  0.00      PROA C  
ATOM   2050  CG2 ILE A 257      26.162 152.401  64.045  0.00  0.00      PROA C  
ATOM   2051  CD  ILE A 257      28.502 151.377  62.444  0.00  0.00      PROA C  
ATOM   2052  N   THR A 258      23.696 151.019  65.888  0.00  0.00      PROA N  
ATOM   2053  CA  THR A 258      22.343 151.450  66.219  0.00  0.00      PROA C  
ATOM   2054  C   THR A 258      22.339 152.934  66.503  0.00  0.00      PROA C  
ATOM   2055  O   THR A 258      23.121 153.426  67.319  0.00  0.00      PROA O  
ATOM   2056  CB  THR A 258      21.697 150.734  67.408  0.00  0.00      PROA C  
ATOM   2057  CG2 THR A 258      21.437 149.267  67.023  0.00  0.00      PROA C  
ATOM   2058  OG1 THR A 258      22.530 150.736  68.565  0.00  0.00      PROA O  
ATOM   2059  N   PHE A 259      21.448 153.682  65.829  0.00  0.00      PROA N  
ATOM   2060  CA  PHE A 259      21.339 155.120  65.974  0.00  0.00      PROA C  
ATOM   2061  C   PHE A 259      19.906 155.485  66.345  0.00  0.00      PROA C  
ATOM   2062  O   PHE A 259      18.975 155.320  65.556  0.00  0.00      PROA O  
ATOM   2063  CB  PHE A 259      21.808 155.820  64.664  0.00  0.00      PROA C  
ATOM   2064  CG  PHE A 259      21.748 157.327  64.708  0.00  0.00      PROA C  
ATOM   2065  CD1 PHE A 259      22.384 158.032  65.744  0.00  0.00      PROA C  
ATOM   2066  CD2 PHE A 259      21.126 158.055  63.678  0.00  0.00      PROA C  
ATOM   2067  CE1 PHE A 259      22.398 159.432  65.757  0.00  0.00      PROA C  
ATOM   2068  CE2 PHE A 259      21.136 159.456  63.686  0.00  0.00      PROA C  
ATOM   2069  CZ  PHE A 259      21.776 160.144  64.724  0.00  0.00      PROA C  
ATOM   2070  N   THR A 260      19.691 155.978  67.578  0.00  0.00      PROA N  
ATOM   2071  CA  THR A 260      18.361 156.290  68.095  0.00  0.00      PROA C  
ATOM   2072  C   THR A 260      18.258 157.769  68.397  0.00  0.00      PROA C  
ATOM   2073  O   THR A 260      19.102 158.338  69.092  0.00  0.00      PROA O  
ATOM   2074  CB  THR A 260      17.944 155.507  69.347  0.00  0.00      PROA C  
ATOM   2075  CG2 THR A 260      17.902 154.006  69.014  0.00  0.00      PROA C  
ATOM   2076  OG1 THR A 260      18.848 155.672  70.438  0.00  0.00      PROA O  
ATOM   2077  N   THR A 261      17.219 158.434  67.870  0.00  0.00      PROA N  
ATOM   2078  CA  THR A 261      17.084 159.887  67.903  0.00  0.00      PROA C  
ATOM   2079  C   THR A 261      15.809 160.335  68.607  0.00  0.00      PROA C  
ATOM   2080  O   THR A 261      14.788 159.644  68.585  0.00  0.00      PROA O  
ATOM   2081  CB  THR A 261      17.169 160.536  66.523  0.00  0.00      PROA C  
ATOM   2082  CG2 THR A 261      18.610 160.419  66.009  0.00  0.00      PROA C  
ATOM   2083  OG1 THR A 261      16.338 159.881  65.574  0.00  0.00      PROA O  
ATOM   2084  N   ASP A 262      15.857 161.488  69.308  0.00  0.00      PROA N  
ATOM   2085  CA  ASP A 262      14.727 162.080  70.013  0.00  0.00      PROA C  
ATOM   2086  C   ASP A 262      13.952 163.113  69.164  0.00  0.00      PROA C  
ATOM   2087  O   ASP A 262      14.250 163.365  67.994  0.00  0.00      PROA O  
ATOM   2088  CB  ASP A 262      15.106 162.513  71.469  0.00  0.00      PROA C  
ATOM   2089  CG  ASP A 262      15.557 163.949  71.731  0.00  0.00      PROA C  
ATOM   2090  OD1 ASP A 262      15.690 164.784  70.802  0.00  0.00      PROA O  
ATOM   2091  OD2 ASP A 262      15.780 164.255  72.936  0.00  0.00      PROA O1-
ATOM   2092  N   GLU A 263      12.878 163.702  69.727  0.00  0.00      PROA N  
ATOM   2093  CA  GLU A 263      11.860 164.426  69.000  0.00  0.00      PROA C  
ATOM   2094  C   GLU A 263      12.195 165.877  68.617  0.00  0.00      PROA C  
ATOM   2095  O   GLU A 263      11.310 166.661  68.262  0.00  0.00      PROA O  
ATOM   2096  CB  GLU A 263      10.554 164.409  69.848  0.00  0.00      PROA C  
ATOM   2097  CG  GLU A 263      10.564 165.232  71.172  0.00  0.00      PROA C  
ATOM   2098  CD  GLU A 263      11.248 164.571  72.371  0.00  0.00      PROA C  
ATOM   2099  OE1 GLU A 263      11.758 163.425  72.270  0.00  0.00      PROA O  
ATOM   2100  OE2 GLU A 263      11.265 165.216  73.456  0.00  0.00      PROA O1-
ATOM   2101  N   SER A 264      13.477 166.284  68.633  0.00  0.00      PROA N  
ATOM   2102  CA  SER A 264      13.857 167.661  68.347  0.00  0.00      PROA C  
ATOM   2103  C   SER A 264      15.291 167.771  67.841  0.00  0.00      PROA C  
ATOM   2104  O   SER A 264      16.084 166.832  67.920  0.00  0.00      PROA O  
ATOM   2105  CB  SER A 264      13.666 168.608  69.578  0.00  0.00      PROA C  
ATOM   2106  OG  SER A 264      14.494 168.253  70.693  0.00  0.00      PROA O  
ATOM   2107  N   GLY A 265      15.649 168.950  67.279  0.00  0.00      PROA N  
ATOM   2108  CA  GLY A 265      17.005 169.276  66.833  0.00  0.00      PROA C  
ATOM   2109  C   GLY A 265      17.225 169.188  65.341  0.00  0.00      PROA C  
ATOM   2110  O   GLY A 265      16.647 168.361  64.634  0.00  0.00      PROA O  
ATOM   2111  N   ASN A 266      19.987 170.273  63.337  1.00 26.97      PROA N  
ATOM   2112  CA  ASN A 266      18.528 170.315  63.561  1.00 26.97      PROA C  
ATOM   2113  C   ASN A 266      17.759 169.146  62.939  1.00 26.97      PROA C  
ATOM   2114  O   ASN A 266      17.604 168.041  63.534  1.00 26.97      PROA O  
ATOM   2115  CB  ASN A 266      18.156 171.581  62.766  1.00 26.97      PROA C  
ATOM   2116  CG  ASN A 266      16.746 172.082  63.027  1.00 26.97      PROA C  
ATOM   2117  ND2 ASN A 266      16.636 173.378  63.221  1.00 26.97      PROA N  
ATOM   2118  OD1 ASN A 266      15.768 171.305  62.935  1.00 26.97      PROA O  
ATOM   2119  N   HIS A 267      20.479 168.983  64.067  0.00  0.00      PROA N  
ATOM   2120  CA  HIS A 267      21.827 168.442  63.929  0.00  0.00      PROA C  
ATOM   2121  C   HIS A 267      22.011 167.534  62.704  0.00  0.00      PROA C  
ATOM   2122  O   HIS A 267      21.115 166.792  62.299  0.00  0.00      PROA O  
ATOM   2123  CB  HIS A 267      22.291 167.767  65.242  0.00  0.00      PROA C  
ATOM   2124  CG  HIS A 267      22.854 168.737  66.253  0.00  0.00      PROA C  
ATOM   2125  CD2 HIS A 267      24.094 168.782  66.816  0.00  0.00      PROA C  
ATOM   2126  ND1 HIS A 267      22.145 169.766  66.838  0.00  0.00      PROA N  
ATOM   2127  CE1 HIS A 267      22.977 170.386  67.711  0.00  0.00      PROA C  
ATOM   2128  NE2 HIS A 267      24.178 169.829  67.728  0.00  0.00      PROA N  
ATOM   2129  N   THR A 268      23.184 167.608  62.046  0.00  0.00      PROA N  
ATOM   2130  CA  THR A 268      23.365 167.105  60.685  0.00  0.00      PROA C  
ATOM   2131  C   THR A 268      23.883 165.680  60.601  0.00  0.00      PROA C  
ATOM   2132  O   THR A 268      23.950 165.095  59.520  0.00  0.00      PROA O  
ATOM   2133  CB  THR A 268      24.256 167.999  59.820  0.00  0.00      PROA C  
ATOM   2134  CG2 THR A 268      23.569 169.362  59.639  0.00  0.00      PROA C  
ATOM   2135  OG1 THR A 268      25.535 168.242  60.390  0.00  0.00      PROA O  
ATOM   2136  N   GLY A 269      24.183 165.047  61.751  0.00  0.00      PROA N  
ATOM   2137  CA  GLY A 269      24.482 163.627  61.846  0.00  0.00      PROA C  
ATOM   2138  C   GLY A 269      25.872 163.202  61.466  0.00  0.00      PROA C  
ATOM   2139  O   GLY A 269      26.860 163.863  61.778  0.00  0.00      PROA O  
ATOM   2140  N   TRP A 270      25.983 162.019  60.850  0.00  0.00      PROA N  
ATOM   2141  CA  TRP A 270      27.235 161.299  60.794  0.00  0.00      PROA C  
ATOM   2142  C   TRP A 270      27.368 160.479  59.523  0.00  0.00      PROA C  
ATOM   2143  O   TRP A 270      26.386 160.056  58.909  0.00  0.00      PROA O  
ATOM   2144  CB  TRP A 270      27.383 160.375  62.041  0.00  0.00      PROA C  
ATOM   2145  CG  TRP A 270      26.281 159.378  62.259  0.00  0.00      PROA C  
ATOM   2146  CD1 TRP A 270      25.183 159.552  63.062  0.00  0.00      PROA C  
ATOM   2147  CD2 TRP A 270      26.150 158.071  61.668  0.00  0.00      PROA C  
ATOM   2148  CE2 TRP A 270      24.939 157.522  62.154  0.00  0.00      PROA C  
ATOM   2149  CE3 TRP A 270      26.936 157.323  60.789  0.00  0.00      PROA C  
ATOM   2150  NE1 TRP A 270      24.381 158.440  62.993  0.00  0.00      PROA N  
ATOM   2151  CZ2 TRP A 270      24.497 156.267  61.767  0.00  0.00      PROA C  
ATOM   2152  CZ3 TRP A 270      26.498 156.053  60.411  0.00  0.00      PROA C  
ATOM   2153  CH2 TRP A 270      25.299 155.533  60.888  0.00  0.00      PROA C  
ATOM   2154  N   LYS A 271      28.626 160.225  59.112  0.00  0.00      PROA N  
ATOM   2155  CA  LYS A 271      28.936 159.336  58.015  0.00  0.00      PROA C  
ATOM   2156  C   LYS A 271      30.158 158.497  58.362  0.00  0.00      PROA C  
ATOM   2157  O   LYS A 271      31.195 159.006  58.797  0.00  0.00      PROA O  
ATOM   2158  CB  LYS A 271      29.135 160.125  56.699  0.00  0.00      PROA C  
ATOM   2159  CG  LYS A 271      29.457 159.278  55.456  0.00  0.00      PROA C  
ATOM   2160  CD  LYS A 271      29.498 160.148  54.184  0.00  0.00      PROA C  
ATOM   2161  CE  LYS A 271      29.963 159.396  52.929  0.00  0.00      PROA C  
ATOM   2162  NZ  LYS A 271      29.908 160.275  51.737  0.00  0.00      PROA N1+
ATOM   2163  N   ILE A 272      30.042 157.170  58.193  0.00  0.00      PROA N  
ATOM   2164  CA  ILE A 272      31.065 156.191  58.515  0.00  0.00      PROA C  
ATOM   2165  C   ILE A 272      31.459 155.475  57.237  0.00  0.00      PROA C  
ATOM   2166  O   ILE A 272      30.624 154.973  56.486  0.00  0.00      PROA O  
ATOM   2167  CB  ILE A 272      30.627 155.168  59.575  0.00  0.00      PROA C  
ATOM   2168  CG1 ILE A 272      30.417 155.850  60.948  0.00  0.00      PROA C  
ATOM   2169  CG2 ILE A 272      31.644 154.004  59.700  0.00  0.00      PROA C  
ATOM   2170  CD  ILE A 272      29.676 154.968  61.962  0.00  0.00      PROA C  
ATOM   2171  N   HIS A 273      32.769 155.403  56.960  0.00  0.00      PROA N  
ATOM   2172  CA  HIS A 273      33.323 154.577  55.910  0.00  0.00      PROA C  
ATOM   2173  C   HIS A 273      33.893 153.324  56.547  0.00  0.00      PROA C  
ATOM   2174  O   HIS A 273      34.765 153.393  57.417  0.00  0.00      PROA O  
ATOM   2175  CB  HIS A 273      34.437 155.323  55.136  0.00  0.00      PROA C  
ATOM   2176  CG  HIS A 273      35.041 154.571  53.975  0.00  0.00      PROA C  
ATOM   2177  CD2 HIS A 273      36.314 154.602  53.489  0.00  0.00      PROA C  
ATOM   2178  ND1 HIS A 273      34.356 153.683  53.171  0.00  0.00      PROA N  
ATOM   2179  CE1 HIS A 273      35.230 153.228  52.240  0.00  0.00      PROA C  
ATOM   2180  NE2 HIS A 273      36.433 153.758  52.391  0.00  0.00      PROA N  
ATOM   2181  N   TYR A 274      33.397 152.136  56.152  0.00  0.00      PROA N  
ATOM   2182  CA  TYR A 274      33.895 150.881  56.679  0.00  0.00      PROA C  
ATOM   2183  C   TYR A 274      34.843 150.268  55.654  0.00  0.00      PROA C  
ATOM   2184  O   TYR A 274      34.640 150.341  54.440  0.00  0.00      PROA O  
ATOM   2185  CB  TYR A 274      32.754 149.918  57.140  0.00  0.00      PROA C  
ATOM   2186  CG  TYR A 274      32.172 149.020  56.079  0.00  0.00      PROA C  
ATOM   2187  CD1 TYR A 274      31.028 149.397  55.362  0.00  0.00      PROA C  
ATOM   2188  CD2 TYR A 274      32.728 147.747  55.857  0.00  0.00      PROA C  
ATOM   2189  CE1 TYR A 274      30.455 148.525  54.427  0.00  0.00      PROA C  
ATOM   2190  CE2 TYR A 274      32.170 146.881  54.910  0.00  0.00      PROA C  
ATOM   2191  CZ  TYR A 274      31.036 147.273  54.192  0.00  0.00      PROA C  
ATOM   2192  OH  TYR A 274      30.494 146.408  53.228  0.00  0.00      PROA O  
ATOM   2193  N   THR A 275      35.928 149.657  56.152  0.00  0.00      PROA N  
ATOM   2194  CA  THR A 275      36.951 148.974  55.372  0.00  0.00      PROA C  
ATOM   2195  C   THR A 275      37.257 147.668  56.075  0.00  0.00      PROA C  
ATOM   2196  O   THR A 275      36.855 147.458  57.219  0.00  0.00      PROA O  
ATOM   2197  CB  THR A 275      38.252 149.765  55.177  0.00  0.00      PROA C  
ATOM   2198  CG2 THR A 275      38.001 150.946  54.227  0.00  0.00      PROA C  
ATOM   2199  OG1 THR A 275      38.743 150.311  56.396  0.00  0.00      PROA O  
ATOM   2200  N   SER A 276      37.948 146.719  55.412  0.00  0.00      PROA N  
ATOM   2201  CA  SER A 276      38.218 145.428  56.030  0.00  0.00      PROA C  
ATOM   2202  C   SER A 276      39.543 144.831  55.609  0.00  0.00      PROA C  
ATOM   2203  O   SER A 276      39.976 144.950  54.462  0.00  0.00      PROA O  
ATOM   2204  CB  SER A 276      37.104 144.376  55.766  0.00  0.00      PROA C  
ATOM   2205  OG  SER A 276      36.861 144.197  54.368  0.00  0.00      PROA O  
ATOM   2206  N   THR A 277      40.218 144.155  56.554  0.00  0.00      PROA N  
ATOM   2207  CA  THR A 277      41.478 143.443  56.349  0.00  0.00      PROA C  
ATOM   2208  C   THR A 277      41.314 142.027  56.869  0.00  0.00      PROA C  
ATOM   2209  O   THR A 277      40.454 141.756  57.703  0.00  0.00      PROA O  
ATOM   2210  CB  THR A 277      42.697 144.083  57.029  0.00  0.00      PROA C  
ATOM   2211  CG2 THR A 277      43.019 145.411  56.325  0.00  0.00      PROA C  
ATOM   2212  OG1 THR A 277      42.454 144.384  58.403  0.00  0.00      PROA O  
ATOM   2213  N   ALA A 278      42.100 141.061  56.349  0.00  0.00      PROA N  
ATOM   2214  CA  ALA A 278      41.979 139.658  56.706  0.00  0.00      PROA C  
ATOM   2215  C   ALA A 278      42.962 139.237  57.806  0.00  0.00      PROA C  
ATOM   2216  O   ALA A 278      43.308 140.014  58.697  0.00  0.00      PROA O  
ATOM   2217  CB  ALA A 278      42.152 138.811  55.426  0.00  0.00      PROA C  
ATOM   2218  N   HIS A 279      43.425 137.965  57.765  0.00  0.00      PROA N  
ATOM   2219  CA  HIS A 279      44.441 137.346  58.619  0.00  0.00      PROA C  
ATOM   2220  C   HIS A 279      44.091 136.004  59.260  0.00  0.00      PROA C  
ATOM   2221  O   HIS A 279      43.875 135.920  60.470  0.00  0.00      PROA O  
ATOM   2222  CB  HIS A 279      44.960 138.322  59.707  0.00  0.00      PROA C  
ATOM   2223  CG  HIS A 279      45.428 139.632  59.133  0.00  0.00      PROA C  
ATOM   2224  CD2 HIS A 279      44.881 140.876  59.235  0.00  0.00      PROA C  
ATOM   2225  ND1 HIS A 279      46.621 139.801  58.459  0.00  0.00      PROA N  
ATOM   2226  CE1 HIS A 279      46.736 141.121  58.170  0.00  0.00      PROA C  
ATOM   2227  NE2 HIS A 279      45.702 141.816  58.621  0.00  0.00      PROA N  
ATOM   2228  N   HIS A 280      44.054 134.909  58.487  0.00  0.00      PROA N  
ATOM   2229  CA  HIS A 280      43.764 133.575  58.976  0.00  0.00      PROA C  
ATOM   2230  C   HIS A 280      44.947 132.983  59.737  0.00  0.00      PROA C  
ATOM   2231  O   HIS A 280      45.808 132.308  59.175  0.00  0.00      PROA O  
ATOM   2232  CB  HIS A 280      43.375 132.644  57.804  0.00  0.00      PROA C  
ATOM   2233  CG  HIS A 280      42.139 133.118  57.085  0.00  0.00      PROA C  
ATOM   2234  CD2 HIS A 280      42.003 133.702  55.860  0.00  0.00      PROA C  
ATOM   2235  ND1 HIS A 280      40.855 132.900  57.540  0.00  0.00      PROA N  
ATOM   2236  CE1 HIS A 280      40.006 133.371  56.593  0.00  0.00      PROA C  
ATOM   2237  NE2 HIS A 280      40.657 133.867  55.552  0.00  0.00      PROA N  
ATOM   2238  N   HIS A 281      45.000 133.213  61.067  0.00  0.00      PROA N  
ATOM   2239  CA  HIS A 281      46.101 132.747  61.906  0.00  0.00      PROA C  
ATOM   2240  C   HIS A 281      46.579 133.811  62.888  0.00  0.00      PROA C  
ATOM   2241  O   HIS A 281      47.638 134.408  62.702  0.00  0.00      PROA O  
ATOM   2242  CB  HIS A 281      47.302 132.329  61.019  0.00  0.00      PROA C  
ATOM   2243  CG  HIS A 281      46.973 131.188  60.092  0.00  0.00      PROA C  
ATOM   2244  CD2 HIS A 281      46.596 131.203  58.783  0.00  0.00      PROA C  
ATOM   2245  ND1 HIS A 281      47.187 129.860  60.403  0.00  0.00      PROA N  
ATOM   2246  CE1 HIS A 281      46.906 129.136  59.291  0.00  0.00      PROA C  
ATOM   2247  NE2 HIS A 281      46.543 129.908  58.279  0.00  0.00      PROA N  
ATOM   2248  N   HIS A 282      45.797 134.062  63.963  0.00  0.00      PROA N  
ATOM   2249  CA  HIS A 282      46.105 134.922  65.108  0.00  0.00      PROA C  
ATOM   2250  C   HIS A 282      45.811 136.405  64.895  0.00  0.00      PROA C  
ATOM   2251  O   HIS A 282      45.712 137.162  65.861  0.00  0.00      PROA O  
ATOM   2252  CB  HIS A 282      47.539 134.742  65.676  0.00  0.00      PROA C  
ATOM   2253  CG  HIS A 282      47.930 133.300  65.847  0.00  0.00      PROA C  
ATOM   2254  CD2 HIS A 282      49.031 132.641  65.387  0.00  0.00      PROA C  
ATOM   2255  ND1 HIS A 282      47.177 132.355  66.514  0.00  0.00      PROA N  
ATOM   2256  CE1 HIS A 282      47.842 131.179  66.424  0.00  0.00      PROA C  
ATOM   2257  NE2 HIS A 282      48.985 131.307  65.768  0.00  0.00      PROA N  
ATOM   2258  N   HIS A 283      45.614 136.829  63.629  0.00  0.00      PROA N  
ATOM   2259  CA  HIS A 283      45.191 138.162  63.209  0.00  0.00      PROA C  
ATOM   2260  C   HIS A 283      46.241 139.271  63.336  0.00  0.00      PROA C  
ATOM   2261  O   HIS A 283      46.655 139.652  64.435  0.00  0.00      PROA O  
ATOM   2262  CB  HIS A 283      43.844 138.623  63.828  0.00  0.00      PROA C  
ATOM   2263  CG  HIS A 283      42.738 137.623  63.619  0.00  0.00      PROA C  
ATOM   2264  CD2 HIS A 283      42.117 136.809  64.519  0.00  0.00      PROA C  
ATOM   2265  ND1 HIS A 283      42.061 137.454  62.429  0.00  0.00      PROA N  
ATOM   2266  CE1 HIS A 283      41.081 136.542  62.650  0.00  0.00      PROA C  
ATOM   2267  NE2 HIS A 283      41.075 136.122  63.906  0.00  0.00      PROA N  
ATOM   2268  N   HIS A 284      46.659 139.841  62.183  0.00  0.00      PROA N  
ATOM   2269  CA  HIS A 284      47.547 140.995  62.085  0.00  0.00      PROA C  
ATOM   2270  C   HIS A 284      49.008 140.785  62.600  0.00  0.00      PROA C  
ATOM   2271  CB  HIS A 284      46.922 142.277  62.700  0.00  0.00      PROA C  
ATOM   2272  CG  HIS A 284      45.544 142.572  62.167  0.00  0.00      PROA C  
ATOM   2273  CD2 HIS A 284      44.338 142.554  62.799  0.00  0.00      PROA C  
ATOM   2274  ND1 HIS A 284      45.291 143.030  60.890  0.00  0.00      PROA N  
ATOM   2275  CE1 HIS A 284      43.957 143.252  60.798  0.00  0.00      PROA C  
ATOM   2276  NE2 HIS A 284      43.335 142.977  61.935  0.00  0.00      PROA N  
ATOM   2277  OT1 HIS A 284      49.398 139.652  62.990  0.00  0.00      PROA O  
ATOM   2278  OT2 HIS A 284      49.793 141.772  62.576  0.00  0.00      PROA O  
TER    2279      HIS A 284 
ATOM   2280  N   SER B   1     -12.367 124.299  36.639  0.00  0.00      PROB N  
ATOM   2281  CA  SER B   1     -13.212 124.697  37.836  0.00  0.00      PROB C  
ATOM   2282  C   SER B   1     -13.671 126.151  37.791  0.00  0.00      PROB C  
ATOM   2283  O   SER B   1     -13.092 126.982  37.090  0.00  0.00      PROB O  
ATOM   2284  CB  SER B   1     -12.445 124.404  39.180  0.00  0.00      PROB C  
ATOM   2285  OG  SER B   1     -13.214 124.704  40.356  0.00  0.00      PROB O  
ATOM   2286  N   LYS B   2     -14.733 126.506  38.551  0.00  0.00      PROB N  
ATOM   2287  CA  LYS B   2     -15.201 127.876  38.702  0.00  0.00      PROB C  
ATOM   2288  C   LYS B   2     -14.669 128.518  39.981  0.00  0.00      PROB C  
ATOM   2289  O   LYS B   2     -14.860 129.709  40.233  0.00  0.00      PROB O  
ATOM   2290  CB  LYS B   2     -16.749 127.963  38.616  0.00  0.00      PROB C  
ATOM   2291  CG  LYS B   2     -17.539 126.989  39.511  0.00  0.00      PROB C  
ATOM   2292  CD  LYS B   2     -19.059 127.153  39.300  0.00  0.00      PROB C  
ATOM   2293  CE  LYS B   2     -19.942 126.040  39.895  0.00  0.00      PROB C  
ATOM   2294  NZ  LYS B   2     -19.885 126.027  41.377  0.00  0.00      PROB N1+
ATOM   2295  N   TRP B   3     -13.896 127.743  40.771  0.00  0.00      PROB N  
ATOM   2296  CA  TRP B   3     -13.103 128.237  41.885  0.00  0.00      PROB C  
ATOM   2297  C   TRP B   3     -11.678 127.662  41.824  0.00  0.00      PROB C  
ATOM   2298  O   TRP B   3     -11.282 126.911  42.721  0.00  0.00      PROB O  
ATOM   2299  CB  TRP B   3     -13.770 127.874  43.243  0.00  0.00      PROB C  
ATOM   2300  CG  TRP B   3     -15.114 128.494  43.466  0.00  0.00      PROB C  
ATOM   2301  CD1 TRP B   3     -16.335 127.880  43.333  0.00  0.00      PROB C  
ATOM   2302  CD2 TRP B   3     -15.375 129.833  43.923  0.00  0.00      PROB C  
ATOM   2303  CE2 TRP B   3     -16.780 129.957  44.045  0.00  0.00      PROB C  
ATOM   2304  CE3 TRP B   3     -14.558 130.919  44.250  0.00  0.00      PROB C  
ATOM   2305  NE1 TRP B   3     -17.335 128.765  43.678  0.00  0.00      PROB N  
ATOM   2306  CZ2 TRP B   3     -17.375 131.129  44.485  0.00  0.00      PROB C  
ATOM   2307  CZ3 TRP B   3     -15.160 132.098  44.699  0.00  0.00      PROB C  
ATOM   2308  CH2 TRP B   3     -16.544 132.202  44.812  0.00  0.00      PROB C  
ATOM   2309  N   PRO B   4     -10.864 127.939  40.792  0.00  0.00      PROB N  
ATOM   2310  CA  PRO B   4      -9.558 127.308  40.624  0.00  0.00      PROB C  
ATOM   2311  C   PRO B   4      -8.528 127.848  41.606  0.00  0.00      PROB C  
ATOM   2312  O   PRO B   4      -7.647 127.098  42.029  0.00  0.00      PROB O  
ATOM   2313  CB  PRO B   4      -9.187 127.637  39.166  0.00  0.00      PROB C  
ATOM   2314  CG  PRO B   4      -9.874 128.979  38.886  0.00  0.00      PROB C  
ATOM   2315  CD  PRO B   4     -11.166 128.875  39.698  0.00  0.00      PROB C  
ATOM   2316  N   GLU B   5      -8.588 129.150  41.938  0.00  0.00      PROB N  
ATOM   2317  CA  GLU B   5      -7.666 129.810  42.838  0.00  0.00      PROB C  
ATOM   2318  C   GLU B   5      -8.229 129.839  44.265  0.00  0.00      PROB C  
ATOM   2319  O   GLU B   5      -9.436 130.055  44.430  0.00  0.00      PROB O  
ATOM   2320  CB  GLU B   5      -7.354 131.255  42.366  0.00  0.00      PROB C  
ATOM   2321  CG  GLU B   5      -6.578 131.300  41.022  0.00  0.00      PROB C  
ATOM   2322  CD  GLU B   5      -6.234 132.708  40.537  0.00  0.00      PROB C  
ATOM   2323  OE1 GLU B   5      -5.587 132.815  39.459  0.00  0.00      PROB O  
ATOM   2324  OE2 GLU B   5      -6.590 133.718  41.198  0.00  0.00      PROB O1-
ATOM   2325  N   PRO B   6      -7.446 129.603  45.324  0.00  0.00      PROB N  
ATOM   2326  CA  PRO B   6      -7.883 129.821  46.703  0.00  0.00      PROB C  
ATOM   2327  C   PRO B   6      -8.342 131.249  47.005  0.00  0.00      PROB C  
ATOM   2328  O   PRO B   6      -7.888 132.205  46.371  0.00  0.00      PROB O  
ATOM   2329  CB  PRO B   6      -6.665 129.403  47.537  0.00  0.00      PROB C  
ATOM   2330  CG  PRO B   6      -5.472 129.741  46.644  0.00  0.00      PROB C  
ATOM   2331  CD  PRO B   6      -5.991 129.418  45.243  0.00  0.00      PROB C  
ATOM   2332  N   VAL B   7      -9.260 131.410  47.977  0.00  0.00      PROB N  
ATOM   2333  CA  VAL B   7      -9.822 132.703  48.341  0.00  0.00      PROB C  
ATOM   2334  C   VAL B   7      -9.144 133.244  49.594  0.00  0.00      PROB C  
ATOM   2335  O   VAL B   7      -9.180 132.637  50.665  0.00  0.00      PROB O  
ATOM   2336  CB  VAL B   7     -11.341 132.639  48.520  0.00  0.00      PROB C  
ATOM   2337  CG1 VAL B   7     -11.912 133.967  49.066  0.00  0.00      PROB C  
ATOM   2338  CG2 VAL B   7     -11.991 132.304  47.162  0.00  0.00      PROB C  
ATOM   2339  N   PHE B   8      -8.495 134.416  49.482  0.00  0.00      PROB N  
ATOM   2340  CA  PHE B   8      -7.850 135.083  50.596  0.00  0.00      PROB C  
ATOM   2341  C   PHE B   8      -7.668 136.552  50.231  0.00  0.00      PROB C  
ATOM   2342  O   PHE B   8      -7.765 136.934  49.061  0.00  0.00      PROB O  
ATOM   2343  CB  PHE B   8      -6.489 134.424  50.992  0.00  0.00      PROB C  
ATOM   2344  CG  PHE B   8      -5.439 134.499  49.904  0.00  0.00      PROB C  
ATOM   2345  CD1 PHE B   8      -5.322 133.485  48.937  0.00  0.00      PROB C  
ATOM   2346  CD2 PHE B   8      -4.523 135.567  49.874  0.00  0.00      PROB C  
ATOM   2347  CE1 PHE B   8      -4.323 133.544  47.956  0.00  0.00      PROB C  
ATOM   2348  CE2 PHE B   8      -3.519 135.627  48.900  0.00  0.00      PROB C  
ATOM   2349  CZ  PHE B   8      -3.420 134.614  47.940  0.00  0.00      PROB C  
ATOM   2350  N   GLY B   9      -7.407 137.425  51.224  0.00  0.00      PROB N  
ATOM   2351  CA  GLY B   9      -7.130 138.824  50.931  0.00  0.00      PROB C  
ATOM   2352  C   GLY B   9      -6.996 139.709  52.142  0.00  0.00      PROB C  
ATOM   2353  O   GLY B   9      -7.029 139.268  53.291  0.00  0.00      PROB O  
ATOM   2354  N   ARG B  10      -6.830 141.015  51.871  0.00  0.00      PROB N  
ATOM   2355  CA  ARG B  10      -6.587 142.060  52.845  0.00  0.00      PROB C  
ATOM   2356  C   ARG B  10      -7.660 143.138  52.751  0.00  0.00      PROB C  
ATOM   2357  O   ARG B  10      -7.991 143.616  51.663  0.00  0.00      PROB O  
ATOM   2358  CB  ARG B  10      -5.198 142.691  52.573  0.00  0.00      PROB C  
ATOM   2359  CG  ARG B  10      -4.775 143.854  53.498  0.00  0.00      PROB C  
ATOM   2360  CD  ARG B  10      -3.356 144.348  53.174  0.00  0.00      PROB C  
ATOM   2361  NE  ARG B  10      -3.027 145.490  54.085  0.00  0.00      PROB N  
ATOM   2362  CZ  ARG B  10      -2.658 146.702  53.704  0.00  0.00      PROB C  
ATOM   2363  NH1 ARG B  10      -2.791 147.185  52.494  0.00  0.00      PROB N1+
ATOM   2364  NH2 ARG B  10      -2.106 147.437  54.642  0.00  0.00      PROB N  
ATOM   2365  N   LEU B  11      -8.224 143.550  53.899  0.00  0.00      PROB N  
ATOM   2366  CA  LEU B  11      -9.201 144.616  54.006  0.00  0.00      PROB C  
ATOM   2367  C   LEU B  11      -8.639 145.713  54.897  0.00  0.00      PROB C  
ATOM   2368  O   LEU B  11      -8.050 145.445  55.946  0.00  0.00      PROB O  
ATOM   2369  CB  LEU B  11     -10.545 144.149  54.626  0.00  0.00      PROB C  
ATOM   2370  CG  LEU B  11     -11.241 142.980  53.900  0.00  0.00      PROB C  
ATOM   2371  CD1 LEU B  11     -12.549 142.623  54.618  0.00  0.00      PROB C  
ATOM   2372  CD2 LEU B  11     -11.517 143.294  52.425  0.00  0.00      PROB C  
ATOM   2373  N   VAL B  12      -8.804 146.987  54.501  0.00  0.00      PROB N  
ATOM   2374  CA  VAL B  12      -8.328 148.111  55.290  0.00  0.00      PROB C  
ATOM   2375  C   VAL B  12      -9.357 149.226  55.316  0.00  0.00      PROB C  
ATOM   2376  O   VAL B  12     -10.176 149.394  54.409  0.00  0.00      PROB O  
ATOM   2377  CB  VAL B  12      -6.990 148.701  54.825  0.00  0.00      PROB C  
ATOM   2378  CG1 VAL B  12      -5.847 147.714  55.111  0.00  0.00      PROB C  
ATOM   2379  CG2 VAL B  12      -7.025 149.101  53.336  0.00  0.00      PROB C  
ATOM   2380  N   SER B  13      -9.316 150.045  56.382  0.00  0.00      PROB N  
ATOM   2381  CA  SER B  13     -10.010 151.320  56.474  0.00  0.00      PROB C  
ATOM   2382  C   SER B  13      -9.580 152.319  55.396  0.00  0.00      PROB C  
ATOM   2383  O   SER B  13      -8.423 152.272  54.964  0.00  0.00      PROB O  
ATOM   2384  CB  SER B  13      -9.811 151.985  57.862  0.00  0.00      PROB C  
ATOM   2385  OG  SER B  13      -8.428 152.035  58.218  0.00  0.00      PROB O  
ATOM   2386  N   PRO B  14     -10.430 153.228  54.907  0.00  0.00      PROB N  
ATOM   2387  CA  PRO B  14     -10.012 154.292  53.993  0.00  0.00      PROB C  
ATOM   2388  C   PRO B  14      -8.822 155.110  54.494  0.00  0.00      PROB C  
ATOM   2389  O   PRO B  14      -8.861 155.664  55.593  0.00  0.00      PROB O  
ATOM   2390  CB  PRO B  14     -11.279 155.143  53.792  0.00  0.00      PROB C  
ATOM   2391  CG  PRO B  14     -12.117 154.883  55.046  0.00  0.00      PROB C  
ATOM   2392  CD  PRO B  14     -11.806 153.424  55.372  0.00  0.00      PROB C  
ATOM   2393  N   GLY B  15      -7.745 155.193  53.685  0.00  0.00      PROB N  
ATOM   2394  CA  GLY B  15      -6.555 155.981  53.988  0.00  0.00      PROB C  
ATOM   2395  C   GLY B  15      -5.544 155.322  54.895  0.00  0.00      PROB C  
ATOM   2396  O   GLY B  15      -4.591 155.971  55.315  0.00  0.00      PROB O  
ATOM   2397  N   PHE B  16      -5.681 154.014  55.200  0.00  0.00      PROB N  
ATOM   2398  CA  PHE B  16      -4.754 153.260  56.042  0.00  0.00      PROB C  
ATOM   2399  C   PHE B  16      -3.299 153.290  55.513  0.00  0.00      PROB C  
ATOM   2400  O   PHE B  16      -3.119 153.221  54.291  0.00  0.00      PROB O  
ATOM   2401  CB  PHE B  16      -5.272 151.793  56.167  0.00  0.00      PROB C  
ATOM   2402  CG  PHE B  16      -4.481 150.951  57.136  0.00  0.00      PROB C  
ATOM   2403  CD1 PHE B  16      -4.806 150.963  58.503  0.00  0.00      PROB C  
ATOM   2404  CD2 PHE B  16      -3.399 150.164  56.703  0.00  0.00      PROB C  
ATOM   2405  CE1 PHE B  16      -4.024 150.261  59.428  0.00  0.00      PROB C  
ATOM   2406  CE2 PHE B  16      -2.616 149.457  57.626  0.00  0.00      PROB C  
ATOM   2407  CZ  PHE B  16      -2.922 149.516  58.992  0.00  0.00      PROB C  
ATOM   2408  N   PRO B  17      -2.223 153.375  56.310  0.00  0.00      PROB N  
ATOM   2409  CA  PRO B  17      -2.190 153.421  57.775  0.00  0.00      PROB C  
ATOM   2410  C   PRO B  17      -2.488 154.781  58.393  0.00  0.00      PROB C  
ATOM   2411  O   PRO B  17      -2.401 154.901  59.617  0.00  0.00      PROB O  
ATOM   2412  CB  PRO B  17      -0.745 152.991  58.079  0.00  0.00      PROB C  
ATOM   2413  CG  PRO B  17       0.064 153.570  56.919  0.00  0.00      PROB C  
ATOM   2414  CD  PRO B  17      -0.875 153.359  55.732  0.00  0.00      PROB C  
ATOM   2415  N   GLU B  18      -2.852 155.817  57.618  0.00  0.00      PROB N  
ATOM   2416  CA  GLU B  18      -3.205 157.122  58.151  0.00  0.00      PROB C  
ATOM   2417  C   GLU B  18      -4.638 157.147  58.696  0.00  0.00      PROB C  
ATOM   2418  O   GLU B  18      -5.393 156.177  58.600  0.00  0.00      PROB O  
ATOM   2419  CB  GLU B  18      -2.974 158.261  57.118  0.00  0.00      PROB C  
ATOM   2420  CG  GLU B  18      -1.487 158.463  56.722  0.00  0.00      PROB C  
ATOM   2421  CD  GLU B  18      -0.609 158.882  57.898  0.00  0.00      PROB C  
ATOM   2422  OE1 GLU B  18      -0.878 159.951  58.510  0.00  0.00      PROB O  
ATOM   2423  OE2 GLU B  18       0.376 158.163  58.215  0.00  0.00      PROB O1-
ATOM   2424  N   LYS B  19      -5.041 158.262  59.344  0.00  0.00      PROB N  
ATOM   2425  CA  LYS B  19      -6.368 158.413  59.917  0.00  0.00      PROB C  
ATOM   2426  C   LYS B  19      -7.521 158.282  58.914  0.00  0.00      PROB C  
ATOM   2427  O   LYS B  19      -7.455 158.768  57.780  0.00  0.00      PROB O  
ATOM   2428  CB  LYS B  19      -6.505 159.744  60.704  0.00  0.00      PROB C  
ATOM   2429  CG  LYS B  19      -6.357 161.015  59.847  0.00  0.00      PROB C  
ATOM   2430  CD  LYS B  19      -6.362 162.307  60.685  0.00  0.00      PROB C  
ATOM   2431  CE  LYS B  19      -6.306 163.582  59.825  0.00  0.00      PROB C  
ATOM   2432  NZ  LYS B  19      -6.292 164.800  60.674  0.00  0.00      PROB N1+
ATOM   2433  N   TYR B  20      -8.618 157.596  59.305  0.00  0.00      PROB N  
ATOM   2434  CA  TYR B  20      -9.803 157.482  58.467  0.00  0.00      PROB C  
ATOM   2435  C   TYR B  20     -10.587 158.787  58.323  0.00  0.00      PROB C  
ATOM   2436  O   TYR B  20     -10.652 159.617  59.234  0.00  0.00      PROB O  
ATOM   2437  CB  TYR B  20     -10.738 156.293  58.829  0.00  0.00      PROB C  
ATOM   2438  CG  TYR B  20     -11.242 156.325  60.250  0.00  0.00      PROB C  
ATOM   2439  CD1 TYR B  20     -12.466 156.940  60.567  0.00  0.00      PROB C  
ATOM   2440  CD2 TYR B  20     -10.555 155.632  61.256  0.00  0.00      PROB C  
ATOM   2441  CE1 TYR B  20     -12.991 156.858  61.864  0.00  0.00      PROB C  
ATOM   2442  CE2 TYR B  20     -11.078 155.543  62.553  0.00  0.00      PROB C  
ATOM   2443  CZ  TYR B  20     -12.298 156.158  62.857  0.00  0.00      PROB C  
ATOM   2444  OH  TYR B  20     -12.833 156.063  64.154  0.00  0.00      PROB O  
ATOM   2445  N   GLY B  21     -11.189 159.005  57.133  0.00  0.00      PROB N  
ATOM   2446  CA  GLY B  21     -12.031 160.164  56.846  0.00  0.00      PROB C  
ATOM   2447  C   GLY B  21     -13.348 160.235  57.590  0.00  0.00      PROB C  
ATOM   2448  O   GLY B  21     -13.822 159.277  58.201  0.00  0.00      PROB O  
ATOM   2449  N   ASN B  22     -14.014 161.398  57.483  0.00  0.00      PROB N  
ATOM   2450  CA  ASN B  22     -15.358 161.619  57.990  0.00  0.00      PROB C  
ATOM   2451  C   ASN B  22     -16.387 161.211  56.937  0.00  0.00      PROB C  
ATOM   2452  O   ASN B  22     -16.128 161.281  55.734  0.00  0.00      PROB O  
ATOM   2453  CB  ASN B  22     -15.582 163.111  58.361  0.00  0.00      PROB C  
ATOM   2454  CG  ASN B  22     -14.595 163.566  59.436  0.00  0.00      PROB C  
ATOM   2455  ND2 ASN B  22     -14.271 164.882  59.424  0.00  0.00      PROB N  
ATOM   2456  OD1 ASN B  22     -14.084 162.800  60.256  0.00  0.00      PROB O  
ATOM   2457  N   HIS B  23     -17.581 160.765  57.370  0.00  0.00      PROB N  
ATOM   2458  CA  HIS B  23     -18.707 160.388  56.522  0.00  0.00      PROB C  
ATOM   2459  C   HIS B  23     -18.412 159.276  55.510  0.00  0.00      PROB C  
ATOM   2460  O   HIS B  23     -18.884 159.303  54.371  0.00  0.00      PROB O  
ATOM   2461  CB  HIS B  23     -19.344 161.601  55.785  0.00  0.00      PROB C  
ATOM   2462  CG  HIS B  23     -19.828 162.705  56.688  0.00  0.00      PROB C  
ATOM   2463  CD2 HIS B  23     -21.079 162.934  57.176  0.00  0.00      PROB C  
ATOM   2464  ND1 HIS B  23     -19.112 163.858  56.943  0.00  0.00      PROB N  
ATOM   2465  CE1 HIS B  23     -19.944 164.715  57.586  0.00  0.00      PROB C  
ATOM   2466  NE2 HIS B  23     -21.152 164.198  57.748  0.00  0.00      PROB N  
ATOM   2467  N   GLN B  24     -17.627 158.254  55.896  0.00  0.00      PROB N  
ATOM   2468  CA  GLN B  24     -17.247 157.177  55.004  0.00  0.00      PROB C  
ATOM   2469  C   GLN B  24     -18.166 155.974  55.158  0.00  0.00      PROB C  
ATOM   2470  O   GLN B  24     -18.385 155.473  56.260  0.00  0.00      PROB O  
ATOM   2471  CB  GLN B  24     -15.774 156.744  55.225  0.00  0.00      PROB C  
ATOM   2472  CG  GLN B  24     -14.736 157.863  54.954  0.00  0.00      PROB C  
ATOM   2473  CD  GLN B  24     -14.868 158.446  53.544  0.00  0.00      PROB C  
ATOM   2474  NE2 GLN B  24     -15.293 159.725  53.442  0.00  0.00      PROB N  
ATOM   2475  OE1 GLN B  24     -14.595 157.777  52.542  0.00  0.00      PROB O  
ATOM   2476  N   ASP B  25     -18.719 155.490  54.028  0.00  0.00      PROB N  
ATOM   2477  CA  ASP B  25     -19.537 154.296  53.956  0.00  0.00      PROB C  
ATOM   2478  C   ASP B  25     -18.934 153.368  52.908  0.00  0.00      PROB C  
ATOM   2479  O   ASP B  25     -18.844 153.719  51.729  0.00  0.00      PROB O  
ATOM   2480  CB  ASP B  25     -20.989 154.638  53.513  0.00  0.00      PROB C  
ATOM   2481  CG  ASP B  25     -21.762 155.358  54.603  0.00  0.00      PROB C  
ATOM   2482  OD1 ASP B  25     -21.742 154.902  55.774  0.00  0.00      PROB O  
ATOM   2483  OD2 ASP B  25     -22.509 156.320  54.270  0.00  0.00      PROB O1-
ATOM   2484  N   ARG B  26     -18.516 152.151  53.298  0.00  0.00      PROB N  
ATOM   2485  CA  ARG B  26     -18.060 151.172  52.331  0.00  0.00      PROB C  
ATOM   2486  C   ARG B  26     -18.182 149.764  52.878  0.00  0.00      PROB C  
ATOM   2487  O   ARG B  26     -18.255 149.536  54.085  0.00  0.00      PROB O  
ATOM   2488  CB  ARG B  26     -16.616 151.425  51.813  0.00  0.00      PROB C  
ATOM   2489  CG  ARG B  26     -15.523 151.478  52.902  0.00  0.00      PROB C  
ATOM   2490  CD  ARG B  26     -14.110 151.655  52.327  0.00  0.00      PROB C  
ATOM   2491  NE  ARG B  26     -14.045 153.028  51.731  0.00  0.00      PROB N  
ATOM   2492  CZ  ARG B  26     -13.137 153.426  50.851  0.00  0.00      PROB C  
ATOM   2493  NH1 ARG B  26     -12.130 152.671  50.478  0.00  0.00      PROB N1+
ATOM   2494  NH2 ARG B  26     -13.231 154.635  50.335  0.00  0.00      PROB N  
ATOM   2495  N   SER B  27     -18.239 148.766  51.981  0.00  0.00      PROB N  
ATOM   2496  CA  SER B  27     -18.415 147.385  52.388  0.00  0.00      PROB C  
ATOM   2497  C   SER B  27     -17.765 146.429  51.414  0.00  0.00      PROB C  
ATOM   2498  O   SER B  27     -17.620 146.708  50.223  0.00  0.00      PROB O  
ATOM   2499  CB  SER B  27     -19.905 146.966  52.588  0.00  0.00      PROB C  
ATOM   2500  OG  SER B  27     -20.718 147.206  51.429  0.00  0.00      PROB O  
ATOM   2501  N   TRP B  28     -17.353 145.260  51.925  0.00  0.00      PROB N  
ATOM   2502  CA  TRP B  28     -16.709 144.212  51.164  0.00  0.00      PROB C  
ATOM   2503  C   TRP B  28     -17.471 142.918  51.389  0.00  0.00      PROB C  
ATOM   2504  O   TRP B  28     -17.686 142.493  52.525  0.00  0.00      PROB O  
ATOM   2505  CB  TRP B  28     -15.223 144.023  51.577  0.00  0.00      PROB C  
ATOM   2506  CG  TRP B  28     -14.402 145.276  51.513  0.00  0.00      PROB C  
ATOM   2507  CD1 TRP B  28     -13.595 145.670  50.475  0.00  0.00      PROB C  
ATOM   2508  CD2 TRP B  28     -14.269 146.279  52.539  0.00  0.00      PROB C  
ATOM   2509  CE2 TRP B  28     -13.354 147.243  52.054  0.00  0.00      PROB C  
ATOM   2510  CE3 TRP B  28     -14.826 146.443  53.810  0.00  0.00      PROB C  
ATOM   2511  NE1 TRP B  28     -12.964 146.851  50.805  0.00  0.00      PROB N  
ATOM   2512  CZ2 TRP B  28     -12.983 148.344  52.810  0.00  0.00      PROB C  
ATOM   2513  CZ3 TRP B  28     -14.475 147.568  54.559  0.00  0.00      PROB C  
ATOM   2514  CH2 TRP B  28     -13.560 148.497  54.073  0.00  0.00      PROB C  
ATOM   2515  N   THR B  29     -17.913 142.261  50.300  0.00  0.00      PROB N  
ATOM   2516  CA  THR B  29     -18.628 140.989  50.380  0.00  0.00      PROB C  
ATOM   2517  C   THR B  29     -17.675 139.885  49.988  0.00  0.00      PROB C  
ATOM   2518  O   THR B  29     -17.216 139.792  48.848  0.00  0.00      PROB O  
ATOM   2519  CB  THR B  29     -19.877 140.899  49.507  0.00  0.00      PROB C  
ATOM   2520  CG2 THR B  29     -20.614 139.569  49.745  0.00  0.00      PROB C  
ATOM   2521  OG1 THR B  29     -20.790 141.937  49.847  0.00  0.00      PROB O  
ATOM   2522  N   LEU B  30     -17.336 139.024  50.953  0.00  0.00      PROB N  
ATOM   2523  CA  LEU B  30     -16.379 137.955  50.815  0.00  0.00      PROB C  
ATOM   2524  C   LEU B  30     -17.129 136.672  50.487  0.00  0.00      PROB C  
ATOM   2525  O   LEU B  30     -18.123 136.331  51.132  0.00  0.00      PROB O  
ATOM   2526  CB  LEU B  30     -15.573 137.785  52.129  0.00  0.00      PROB C  
ATOM   2527  CG  LEU B  30     -15.024 139.095  52.741  0.00  0.00      PROB C  
ATOM   2528  CD1 LEU B  30     -14.258 138.787  54.036  0.00  0.00      PROB C  
ATOM   2529  CD2 LEU B  30     -14.148 139.881  51.755  0.00  0.00      PROB C  
ATOM   2530  N   THR B  31     -16.698 135.942  49.444  0.00  0.00      PROB N  
ATOM   2531  CA  THR B  31     -17.374 134.730  48.983  0.00  0.00      PROB C  
ATOM   2532  C   THR B  31     -16.379 133.607  48.792  0.00  0.00      PROB C  
ATOM   2533  O   THR B  31     -15.429 133.729  48.019  0.00  0.00      PROB O  
ATOM   2534  CB  THR B  31     -18.141 134.884  47.663  0.00  0.00      PROB C  
ATOM   2535  CG2 THR B  31     -19.366 135.786  47.886  0.00  0.00      PROB C  
ATOM   2536  OG1 THR B  31     -17.347 135.488  46.642  0.00  0.00      PROB O  
ATOM   2537  N   ALA B  32     -16.591 132.473  49.477  0.00  0.00      PROB N  
ATOM   2538  CA  ALA B  32     -15.801 131.272  49.334  0.00  0.00      PROB C  
ATOM   2539  C   ALA B  32     -16.528 130.243  48.454  0.00  0.00      PROB C  
ATOM   2540  O   ALA B  32     -17.744 130.358  48.252  0.00  0.00      PROB O  
ATOM   2541  CB  ALA B  32     -15.529 130.675  50.731  0.00  0.00      PROB C  
ATOM   2542  N   PRO B  33     -15.859 129.235  47.888  0.00  0.00      PROB N  
ATOM   2543  CA  PRO B  33     -16.503 128.027  47.368  0.00  0.00      PROB C  
ATOM   2544  C   PRO B  33     -17.476 127.332  48.343  0.00  0.00      PROB C  
ATOM   2545  O   PRO B  33     -17.219 127.388  49.550  0.00  0.00      PROB O  
ATOM   2546  CB  PRO B  33     -15.334 127.114  46.937  0.00  0.00      PROB C  
ATOM   2547  CG  PRO B  33     -14.073 127.720  47.569  0.00  0.00      PROB C  
ATOM   2548  CD  PRO B  33     -14.405 129.200  47.717  0.00  0.00      PROB C  
ATOM   2549  N   PRO B  34     -18.573 126.691  47.921  0.00  0.00      PROB N  
ATOM   2550  CA  PRO B  34     -19.334 125.726  48.723  0.00  0.00      PROB C  
ATOM   2551  C   PRO B  34     -18.526 124.740  49.568  0.00  0.00      PROB C  
ATOM   2552  O   PRO B  34     -17.603 124.105  49.055  0.00  0.00      PROB O  
ATOM   2553  CB  PRO B  34     -20.241 125.024  47.699  0.00  0.00      PROB C  
ATOM   2554  CG  PRO B  34     -20.459 126.091  46.624  0.00  0.00      PROB C  
ATOM   2555  CD  PRO B  34     -19.096 126.782  46.556  0.00  0.00      PROB C  
ATOM   2556  N   GLY B  35     -18.873 124.583  50.866  0.00  0.00      PROB N  
ATOM   2557  CA  GLY B  35     -18.198 123.664  51.787  0.00  0.00      PROB C  
ATOM   2558  C   GLY B  35     -16.989 124.264  52.466  0.00  0.00      PROB C  
ATOM   2559  O   GLY B  35     -16.277 123.595  53.215  0.00  0.00      PROB O  
ATOM   2560  N   PHE B  36     -16.749 125.562  52.238  0.00  0.00      PROB N  
ATOM   2561  CA  PHE B  36     -15.691 126.332  52.854  0.00  0.00      PROB C  
ATOM   2562  C   PHE B  36     -16.321 127.493  53.614  0.00  0.00      PROB C  
ATOM   2563  O   PHE B  36     -17.435 127.933  53.328  0.00  0.00      PROB O  
ATOM   2564  CB  PHE B  36     -14.647 126.882  51.837  0.00  0.00      PROB C  
ATOM   2565  CG  PHE B  36     -13.912 125.774  51.115  0.00  0.00      PROB C  
ATOM   2566  CD1 PHE B  36     -14.480 125.146  49.994  0.00  0.00      PROB C  
ATOM   2567  CD2 PHE B  36     -12.598 125.427  51.473  0.00  0.00      PROB C  
ATOM   2568  CE1 PHE B  36     -13.760 124.209  49.245  0.00  0.00      PROB C  
ATOM   2569  CE2 PHE B  36     -11.882 124.461  50.754  0.00  0.00      PROB C  
ATOM   2570  CZ  PHE B  36     -12.461 123.859  49.631  0.00  0.00      PROB C  
ATOM   2571  N   ARG B  37     -15.612 128.003  54.630  0.00  0.00      PROB N  
ATOM   2572  CA  ARG B  37     -16.021 129.143  55.419  0.00  0.00      PROB C  
ATOM   2573  C   ARG B  37     -14.865 130.119  55.399  0.00  0.00      PROB C  
ATOM   2574  O   ARG B  37     -13.736 129.771  55.065  0.00  0.00      PROB O  
ATOM   2575  CB  ARG B  37     -16.354 128.762  56.889  0.00  0.00      PROB C  
ATOM   2576  CG  ARG B  37     -15.161 128.280  57.747  0.00  0.00      PROB C  
ATOM   2577  CD  ARG B  37     -15.574 127.897  59.174  0.00  0.00      PROB C  
ATOM   2578  NE  ARG B  37     -14.323 127.580  59.931  0.00  0.00      PROB N  
ATOM   2579  CZ  ARG B  37     -14.273 127.239  61.209  0.00  0.00      PROB C  
ATOM   2580  NH1 ARG B  37     -15.325 127.148  61.986  0.00  0.00      PROB N1+
ATOM   2581  NH2 ARG B  37     -13.078 126.998  61.695  0.00  0.00      PROB N  
ATOM   2582  N   LEU B  38     -15.122 131.385  55.736  0.00  0.00      PROB N  
ATOM   2583  CA  LEU B  38     -14.127 132.431  55.736  0.00  0.00      PROB C  
ATOM   2584  C   LEU B  38     -13.696 132.736  57.158  0.00  0.00      PROB C  
ATOM   2585  O   LEU B  38     -14.509 133.026  58.038  0.00  0.00      PROB O  
ATOM   2586  CB  LEU B  38     -14.670 133.704  55.046  0.00  0.00      PROB C  
ATOM   2587  CG  LEU B  38     -14.963 133.501  53.543  0.00  0.00      PROB C  
ATOM   2588  CD1 LEU B  38     -16.273 134.191  53.145  0.00  0.00      PROB C  
ATOM   2589  CD2 LEU B  38     -13.793 133.985  52.671  0.00  0.00      PROB C  
ATOM   2590  N   ARG B  39     -12.378 132.664  57.401  0.00  0.00      PROB N  
ATOM   2591  CA  ARG B  39     -11.733 133.113  58.613  0.00  0.00      PROB C  
ATOM   2592  C   ARG B  39     -11.259 134.544  58.427  0.00  0.00      PROB C  
ATOM   2593  O   ARG B  39     -10.555 134.846  57.465  0.00  0.00      PROB O  
ATOM   2594  CB  ARG B  39     -10.570 132.156  59.016  0.00  0.00      PROB C  
ATOM   2595  CG  ARG B  39      -9.273 132.812  59.555  0.00  0.00      PROB C  
ATOM   2596  CD  ARG B  39      -8.266 131.858  60.222  0.00  0.00      PROB C  
ATOM   2597  NE  ARG B  39      -8.044 130.701  59.307  0.00  0.00      PROB N  
ATOM   2598  CZ  ARG B  39      -7.224 130.633  58.272  0.00  0.00      PROB C  
ATOM   2599  NH1 ARG B  39      -6.308 131.520  57.974  0.00  0.00      PROB N1+
ATOM   2600  NH2 ARG B  39      -7.380 129.562  57.526  0.00  0.00      PROB N  
ATOM   2601  N   LEU B  40     -11.656 135.460  59.327  0.00  0.00      PROB N  
ATOM   2602  CA  LEU B  40     -11.266 136.856  59.295  0.00  0.00      PROB C  
ATOM   2603  C   LEU B  40     -10.664 137.269  60.631  0.00  0.00      PROB C  
ATOM   2604  O   LEU B  40     -11.160 136.920  61.704  0.00  0.00      PROB O  
ATOM   2605  CB  LEU B  40     -12.462 137.758  58.896  0.00  0.00      PROB C  
ATOM   2606  CG  LEU B  40     -12.159 139.271  58.792  0.00  0.00      PROB C  
ATOM   2607  CD1 LEU B  40     -12.929 139.902  57.623  0.00  0.00      PROB C  
ATOM   2608  CD2 LEU B  40     -12.494 140.032  60.085  0.00  0.00      PROB C  
ATOM   2609  N   TYR B  41      -9.541 138.005  60.597  0.00  0.00      PROB N  
ATOM   2610  CA  TYR B  41      -8.811 138.399  61.785  0.00  0.00      PROB C  
ATOM   2611  C   TYR B  41      -8.134 139.748  61.559  0.00  0.00      PROB C  
ATOM   2612  O   TYR B  41      -7.827 140.139  60.431  0.00  0.00      PROB O  
ATOM   2613  CB  TYR B  41      -7.791 137.314  62.257  0.00  0.00      PROB C  
ATOM   2614  CG  TYR B  41      -6.855 136.876  61.153  0.00  0.00      PROB C  
ATOM   2615  CD1 TYR B  41      -7.266 135.916  60.209  0.00  0.00      PROB C  
ATOM   2616  CD2 TYR B  41      -5.553 137.397  61.062  0.00  0.00      PROB C  
ATOM   2617  CE1 TYR B  41      -6.424 135.537  59.157  0.00  0.00      PROB C  
ATOM   2618  CE2 TYR B  41      -4.695 136.998  60.027  0.00  0.00      PROB C  
ATOM   2619  CZ  TYR B  41      -5.140 136.083  59.065  0.00  0.00      PROB C  
ATOM   2620  OH  TYR B  41      -4.302 135.723  57.991  0.00  0.00      PROB O  
ATOM   2621  N   PHE B  42      -7.909 140.510  62.647  0.00  0.00      PROB N  
ATOM   2622  CA  PHE B  42      -7.416 141.876  62.585  0.00  0.00      PROB C  
ATOM   2623  C   PHE B  42      -5.957 141.970  63.009  0.00  0.00      PROB C  
ATOM   2624  O   PHE B  42      -5.542 141.457  64.051  0.00  0.00      PROB O  
ATOM   2625  CB  PHE B  42      -8.255 142.846  63.462  0.00  0.00      PROB C  
ATOM   2626  CG  PHE B  42      -9.651 143.003  62.910  0.00  0.00      PROB C  
ATOM   2627  CD1 PHE B  42     -10.666 142.083  63.227  0.00  0.00      PROB C  
ATOM   2628  CD2 PHE B  42      -9.978 144.124  62.127  0.00  0.00      PROB C  
ATOM   2629  CE1 PHE B  42     -11.974 142.271  62.762  0.00  0.00      PROB C  
ATOM   2630  CE2 PHE B  42     -11.287 144.321  61.668  0.00  0.00      PROB C  
ATOM   2631  CZ  PHE B  42     -12.284 143.390  61.982  0.00  0.00      PROB C  
ATOM   2632  N   THR B  43      -5.133 142.651  62.196  0.00  0.00      PROB N  
ATOM   2633  CA  THR B  43      -3.734 142.951  62.491  0.00  0.00      PROB C  
ATOM   2634  C   THR B  43      -3.597 144.351  63.056  0.00  0.00      PROB C  
ATOM   2635  O   THR B  43      -2.643 144.660  63.770  0.00  0.00      PROB O  
ATOM   2636  CB  THR B  43      -2.828 142.864  61.260  0.00  0.00      PROB C  
ATOM   2637  CG2 THR B  43      -2.474 141.385  61.021  0.00  0.00      PROB C  
ATOM   2638  OG1 THR B  43      -3.509 143.329  60.104  0.00  0.00      PROB O  
ATOM   2639  N   HIS B  44      -4.586 145.225  62.802  0.00  0.00      PROB N  
ATOM   2640  CA  HIS B  44      -4.649 146.540  63.405  0.00  0.00      PROB C  
ATOM   2641  C   HIS B  44      -6.097 146.924  63.616  0.00  0.00      PROB C  
ATOM   2642  O   HIS B  44      -6.936 146.711  62.741  0.00  0.00      PROB O  
ATOM   2643  CB  HIS B  44      -3.968 147.629  62.533  0.00  0.00      PROB C  
ATOM   2644  CG  HIS B  44      -4.024 149.010  63.137  0.00  0.00      PROB C  
ATOM   2645  CD2 HIS B  44      -4.897 150.032  62.919  0.00  0.00      PROB C  
ATOM   2646  ND1 HIS B  44      -3.039 149.528  63.951  0.00  0.00      PROB N  
ATOM   2647  CE1 HIS B  44      -3.363 150.820  64.199  0.00  0.00      PROB C  
ATOM   2648  NE2 HIS B  44      -4.483 151.172  63.591  0.00  0.00      PROB N  
ATOM   2649  N   PHE B  45      -6.428 147.506  64.784  0.00  0.00      PROB N  
ATOM   2650  CA  PHE B  45      -7.749 148.054  65.009  0.00  0.00      PROB C  
ATOM   2651  C   PHE B  45      -7.635 149.249  65.955  0.00  0.00      PROB C  
ATOM   2652  O   PHE B  45      -7.024 149.173  67.024  0.00  0.00      PROB O  
ATOM   2653  CB  PHE B  45      -8.693 146.973  65.595  0.00  0.00      PROB C  
ATOM   2654  CG  PHE B  45     -10.129 147.392  65.447  0.00  0.00      PROB C  
ATOM   2655  CD1 PHE B  45     -10.788 148.121  66.450  0.00  0.00      PROB C  
ATOM   2656  CD2 PHE B  45     -10.848 147.006  64.305  0.00  0.00      PROB C  
ATOM   2657  CE1 PHE B  45     -12.139 148.459  66.309  0.00  0.00      PROB C  
ATOM   2658  CE2 PHE B  45     -12.200 147.330  64.165  0.00  0.00      PROB C  
ATOM   2659  CZ  PHE B  45     -12.846 148.062  65.167  0.00  0.00      PROB C  
ATOM   2660  N   ASN B  46      -8.234 150.387  65.574  0.00  0.00      PROB N  
ATOM   2661  CA  ASN B  46      -8.134 151.634  66.294  0.00  0.00      PROB C  
ATOM   2662  C   ASN B  46      -9.230 152.575  65.786  0.00  0.00      PROB C  
ATOM   2663  O   ASN B  46      -9.010 153.412  64.911  0.00  0.00      PROB O  
ATOM   2664  CB  ASN B  46      -6.716 152.259  66.100  0.00  0.00      PROB C  
ATOM   2665  CG  ASN B  46      -6.500 153.542  66.893  0.00  0.00      PROB C  
ATOM   2666  ND2 ASN B  46      -6.542 153.428  68.241  0.00  0.00      PROB N  
ATOM   2667  OD1 ASN B  46      -6.292 154.628  66.346  0.00  0.00      PROB O  
ATOM   2668  N   LEU B  47     -10.454 152.435  66.326  0.00  0.00      PROB N  
ATOM   2669  CA  LEU B  47     -11.597 153.275  66.002  0.00  0.00      PROB C  
ATOM   2670  C   LEU B  47     -11.940 154.149  67.201  0.00  0.00      PROB C  
ATOM   2671  O   LEU B  47     -11.533 153.876  68.332  0.00  0.00      PROB O  
ATOM   2672  CB  LEU B  47     -12.847 152.439  65.594  0.00  0.00      PROB C  
ATOM   2673  CG  LEU B  47     -12.984 152.147  64.081  0.00  0.00      PROB C  
ATOM   2674  CD1 LEU B  47     -11.846 151.286  63.516  0.00  0.00      PROB C  
ATOM   2675  CD2 LEU B  47     -14.340 151.485  63.791  0.00  0.00      PROB C  
ATOM   2676  N   GLU B  48     -12.705 155.240  66.997  0.00  0.00      PROB N  
ATOM   2677  CA  GLU B  48     -13.327 155.971  68.090  0.00  0.00      PROB C  
ATOM   2678  C   GLU B  48     -14.350 155.120  68.855  0.00  0.00      PROB C  
ATOM   2679  O   GLU B  48     -15.085 154.309  68.284  0.00  0.00      PROB O  
ATOM   2680  CB  GLU B  48     -13.961 157.313  67.632  0.00  0.00      PROB C  
ATOM   2681  CG  GLU B  48     -14.443 158.223  68.794  0.00  0.00      PROB C  
ATOM   2682  CD  GLU B  48     -14.823 159.640  68.351  0.00  0.00      PROB C  
ATOM   2683  OE1 GLU B  48     -16.021 160.013  68.492  0.00  0.00      PROB O  
ATOM   2684  OE2 GLU B  48     -13.930 160.409  67.901  0.00  0.00      PROB O1-
ATOM   2685  N   LEU B  49     -14.405 155.265  70.194  0.00  0.00      PROB N  
ATOM   2686  CA  LEU B  49     -15.341 154.539  71.032  0.00  0.00      PROB C  
ATOM   2687  C   LEU B  49     -16.661 155.301  71.153  0.00  0.00      PROB C  
ATOM   2688  O   LEU B  49     -16.692 156.511  71.390  0.00  0.00      PROB O  
ATOM   2689  CB  LEU B  49     -14.717 154.282  72.428  0.00  0.00      PROB C  
ATOM   2690  CG  LEU B  49     -15.561 153.431  73.404  0.00  0.00      PROB C  
ATOM   2691  CD1 LEU B  49     -15.768 151.997  72.896  0.00  0.00      PROB C  
ATOM   2692  CD2 LEU B  49     -14.899 153.401  74.790  0.00  0.00      PROB C  
ATOM   2693  N   SER B  50     -17.801 154.608  70.970  0.00  0.00      PROB N  
ATOM   2694  CA  SER B  50     -19.118 155.228  71.027  0.00  0.00      PROB C  
ATOM   2695  C   SER B  50     -20.136 154.211  71.494  0.00  0.00      PROB C  
ATOM   2696  O   SER B  50     -19.988 153.019  71.238  0.00  0.00      PROB O  
ATOM   2697  CB  SER B  50     -19.572 155.825  69.662  0.00  0.00      PROB C  
ATOM   2698  OG  SER B  50     -19.559 154.864  68.599  0.00  0.00      PROB O  
ATOM   2699  N   TYR B  51     -21.194 154.646  72.215  0.00  0.00      PROB N  
ATOM   2700  CA  TYR B  51     -22.198 153.756  72.785  0.00  0.00      PROB C  
ATOM   2701  C   TYR B  51     -22.896 152.869  71.745  0.00  0.00      PROB C  
ATOM   2702  O   TYR B  51     -23.493 153.362  70.785  0.00  0.00      PROB O  
ATOM   2703  CB  TYR B  51     -23.208 154.554  73.663  0.00  0.00      PROB C  
ATOM   2704  CG  TYR B  51     -24.292 153.691  74.265  0.00  0.00      PROB C  
ATOM   2705  CD1 TYR B  51     -23.967 152.738  75.244  0.00  0.00      PROB C  
ATOM   2706  CD2 TYR B  51     -25.636 153.837  73.879  0.00  0.00      PROB C  
ATOM   2707  CE1 TYR B  51     -24.962 151.935  75.820  0.00  0.00      PROB C  
ATOM   2708  CE2 TYR B  51     -26.634 153.033  74.450  0.00  0.00      PROB C  
ATOM   2709  CZ  TYR B  51     -26.297 152.082  75.420  0.00  0.00      PROB C  
ATOM   2710  OH  TYR B  51     -27.306 151.273  75.984  0.00  0.00      PROB O  
ATOM   2711  N   ARG B  52     -22.759 151.532  71.893  0.00  0.00      PROB N  
ATOM   2712  CA  ARG B  52     -23.291 150.519  70.992  0.00  0.00      PROB C  
ATOM   2713  C   ARG B  52     -22.623 150.530  69.613  0.00  0.00      PROB C  
ATOM   2714  O   ARG B  52     -23.121 149.951  68.645  0.00  0.00      PROB O  
ATOM   2715  CB  ARG B  52     -24.846 150.536  70.887  0.00  0.00      PROB C  
ATOM   2716  CG  ARG B  52     -25.581 150.236  72.214  0.00  0.00      PROB C  
ATOM   2717  CD  ARG B  52     -25.484 148.788  72.719  0.00  0.00      PROB C  
ATOM   2718  NE  ARG B  52     -26.197 147.895  71.747  0.00  0.00      PROB N  
ATOM   2719  CZ  ARG B  52     -27.511 147.709  71.698  0.00  0.00      PROB C  
ATOM   2720  NH1 ARG B  52     -28.349 148.284  72.531  0.00  0.00      PROB N1+
ATOM   2721  NH2 ARG B  52     -28.010 146.911  70.776  0.00  0.00      PROB N  
ATOM   2722  N   CYS B  53     -21.463 151.213  69.506  0.00  0.00      PROB N  
ATOM   2723  CA  CYS B  53     -20.752 151.507  68.275  0.00  0.00      PROB C  
ATOM   2724  C   CYS B  53     -21.591 152.311  67.281  0.00  0.00      PROB C  
ATOM   2725  O   CYS B  53     -21.554 152.092  66.071  0.00  0.00      PROB O  
ATOM   2726  CB  CYS B  53     -20.132 150.245  67.617  0.00  0.00      PROB C  
ATOM   2727  SG  CYS B  53     -19.001 149.339  68.716  0.00  0.00      PROB S  
ATOM   2728  N   GLU B  54     -22.388 153.275  67.788  0.00  0.00      PROB N  
ATOM   2729  CA  GLU B  54     -23.262 154.124  67.000  0.00  0.00      PROB C  
ATOM   2730  C   GLU B  54     -22.564 155.021  65.976  0.00  0.00      PROB C  
ATOM   2731  O   GLU B  54     -23.033 155.186  64.846  0.00  0.00      PROB O  
ATOM   2732  CB  GLU B  54     -24.174 154.970  67.932  0.00  0.00      PROB C  
ATOM   2733  CG  GLU B  54     -25.148 155.934  67.201  0.00  0.00      PROB C  
ATOM   2734  CD  GLU B  54     -26.139 156.659  68.113  0.00  0.00      PROB C  
ATOM   2735  OE1 GLU B  54     -26.119 156.482  69.359  0.00  0.00      PROB O  
ATOM   2736  OE2 GLU B  54     -26.973 157.435  67.568  0.00  0.00      PROB O1-
ATOM   2737  N   TYR B  55     -21.416 155.626  66.345  0.00  0.00      PROB N  
ATOM   2738  CA  TYR B  55     -20.793 156.665  65.542  0.00  0.00      PROB C  
ATOM   2739  C   TYR B  55     -19.874 156.073  64.473  0.00  0.00      PROB C  
ATOM   2740  O   TYR B  55     -20.113 156.233  63.273  0.00  0.00      PROB O  
ATOM   2741  CB  TYR B  55     -19.989 157.668  66.425  0.00  0.00      PROB C  
ATOM   2742  CG  TYR B  55     -20.814 158.396  67.469  0.00  0.00      PROB C  
ATOM   2743  CD1 TYR B  55     -22.217 158.520  67.406  0.00  0.00      PROB C  
ATOM   2744  CD2 TYR B  55     -20.142 159.005  68.547  0.00  0.00      PROB C  
ATOM   2745  CE1 TYR B  55     -22.929 159.188  68.413  0.00  0.00      PROB C  
ATOM   2746  CE2 TYR B  55     -20.849 159.675  69.554  0.00  0.00      PROB C  
ATOM   2747  CZ  TYR B  55     -22.243 159.762  69.490  0.00  0.00      PROB C  
ATOM   2748  OH  TYR B  55     -22.950 160.436  70.508  0.00  0.00      PROB O  
ATOM   2749  N   ASP B  56     -18.834 155.326  64.894  0.00  0.00      PROB N  
ATOM   2750  CA  ASP B  56     -17.885 154.687  64.004  0.00  0.00      PROB C  
ATOM   2751  C   ASP B  56     -17.951 153.182  64.237  0.00  0.00      PROB C  
ATOM   2752  O   ASP B  56     -17.996 152.725  65.382  0.00  0.00      PROB O  
ATOM   2753  CB  ASP B  56     -16.427 155.164  64.250  0.00  0.00      PROB C  
ATOM   2754  CG  ASP B  56     -16.216 156.643  63.932  0.00  0.00      PROB C  
ATOM   2755  OD1 ASP B  56     -16.993 157.264  63.161  0.00  0.00      PROB O  
ATOM   2756  OD2 ASP B  56     -15.161 157.169  64.384  0.00  0.00      PROB O1-
ATOM   2757  N   PHE B  57     -17.963 152.366  63.164  0.00  0.00      PROB N  
ATOM   2758  CA  PHE B  57     -17.989 150.926  63.330  0.00  0.00      PROB C  
ATOM   2759  C   PHE B  57     -17.380 150.149  62.170  0.00  0.00      PROB C  
ATOM   2760  O   PHE B  57     -17.367 150.580  61.014  0.00  0.00      PROB O  
ATOM   2761  CB  PHE B  57     -19.414 150.361  63.645  0.00  0.00      PROB C  
ATOM   2762  CG  PHE B  57     -20.459 150.578  62.568  0.00  0.00      PROB C  
ATOM   2763  CD1 PHE B  57     -20.539 149.710  61.464  0.00  0.00      PROB C  
ATOM   2764  CD2 PHE B  57     -21.453 151.562  62.716  0.00  0.00      PROB C  
ATOM   2765  CE1 PHE B  57     -21.575 149.823  60.528  0.00  0.00      PROB C  
ATOM   2766  CE2 PHE B  57     -22.502 151.671  61.794  0.00  0.00      PROB C  
ATOM   2767  CZ  PHE B  57     -22.563 150.800  60.699  0.00  0.00      PROB C  
ATOM   2768  N   VAL B  58     -16.907 148.931  62.494  0.00  0.00      PROB N  
ATOM   2769  CA  VAL B  58     -16.700 147.838  61.562  0.00  0.00      PROB C  
ATOM   2770  C   VAL B  58     -17.724 146.779  61.936  0.00  0.00      PROB C  
ATOM   2771  O   VAL B  58     -17.759 146.299  63.067  0.00  0.00      PROB O  
ATOM   2772  CB  VAL B  58     -15.299 147.228  61.619  0.00  0.00      PROB C  
ATOM   2773  CG1 VAL B  58     -15.202 145.959  60.744  0.00  0.00      PROB C  
ATOM   2774  CG2 VAL B  58     -14.276 148.264  61.130  0.00  0.00      PROB C  
ATOM   2775  N   LYS B  59     -18.625 146.403  61.017  0.00  0.00      PROB N  
ATOM   2776  CA  LYS B  59     -19.667 145.438  61.301  0.00  0.00      PROB C  
ATOM   2777  C   LYS B  59     -19.479 144.213  60.429  0.00  0.00      PROB C  
ATOM   2778  O   LYS B  59     -19.268 144.304  59.218  0.00  0.00      PROB O  
ATOM   2779  CB  LYS B  59     -21.079 146.046  61.111  0.00  0.00      PROB C  
ATOM   2780  CG  LYS B  59     -22.223 145.119  61.556  0.00  0.00      PROB C  
ATOM   2781  CD  LYS B  59     -23.630 145.708  61.325  0.00  0.00      PROB C  
ATOM   2782  CE  LYS B  59     -23.926 146.984  62.132  0.00  0.00      PROB C  
ATOM   2783  NZ  LYS B  59     -25.317 147.449  61.895  0.00  0.00      PROB N1+
ATOM   2784  N   LEU B  60     -19.536 143.028  61.057  0.00  0.00      PROB N  
ATOM   2785  CA  LEU B  60     -19.322 141.749  60.422  0.00  0.00      PROB C  
ATOM   2786  C   LEU B  60     -20.654 141.023  60.367  0.00  0.00      PROB C  
ATOM   2787  O   LEU B  60     -21.223 140.642  61.389  0.00  0.00      PROB O  
ATOM   2788  CB  LEU B  60     -18.290 140.904  61.218  0.00  0.00      PROB C  
ATOM   2789  CG  LEU B  60     -16.913 141.580  61.416  0.00  0.00      PROB C  
ATOM   2790  CD1 LEU B  60     -15.994 140.695  62.266  0.00  0.00      PROB C  
ATOM   2791  CD2 LEU B  60     -16.227 141.904  60.083  0.00  0.00      PROB C  
ATOM   2792  N   THR B  61     -21.213 140.835  59.160  0.00  0.00      PROB N  
ATOM   2793  CA  THR B  61     -22.532 140.239  58.970  0.00  0.00      PROB C  
ATOM   2794  C   THR B  61     -22.417 139.038  58.065  0.00  0.00      PROB C  
ATOM   2795  O   THR B  61     -21.860 139.126  56.973  0.00  0.00      PROB O  
ATOM   2796  CB  THR B  61     -23.580 141.179  58.359  0.00  0.00      PROB C  
ATOM   2797  CG2 THR B  61     -23.779 142.388  59.282  0.00  0.00      PROB C  
ATOM   2798  OG1 THR B  61     -23.195 141.688  57.085  0.00  0.00      PROB O  
ATOM   2799  N   SER B  62     -22.952 137.880  58.475  0.00  0.00      PROB N  
ATOM   2800  CA  SER B  62     -22.915 136.677  57.658  0.00  0.00      PROB C  
ATOM   2801  C   SER B  62     -24.324 136.124  57.574  0.00  0.00      PROB C  
ATOM   2802  O   SER B  62     -24.946 135.779  58.580  0.00  0.00      PROB O  
ATOM   2803  CB  SER B  62     -21.920 135.638  58.232  0.00  0.00      PROB C  
ATOM   2804  OG  SER B  62     -21.795 134.474  57.414  0.00  0.00      PROB O  
ATOM   2805  N   GLY B  63     -24.902 136.076  56.350  0.00  0.00      PROB N  
ATOM   2806  CA  GLY B  63     -26.338 135.863  56.150  0.00  0.00      PROB C  
ATOM   2807  C   GLY B  63     -27.203 136.912  56.820  0.00  0.00      PROB C  
ATOM   2808  O   GLY B  63     -27.003 138.116  56.654  0.00  0.00      PROB O  
ATOM   2809  N   THR B  64     -28.200 136.475  57.611  0.00  0.00      PROB N  
ATOM   2810  CA  THR B  64     -29.115 137.364  58.326  0.00  0.00      PROB C  
ATOM   2811  C   THR B  64     -28.640 137.641  59.745  0.00  0.00      PROB C  
ATOM   2812  O   THR B  64     -29.331 138.282  60.539  0.00  0.00      PROB O  
ATOM   2813  CB  THR B  64     -30.548 136.823  58.378  0.00  0.00      PROB C  
ATOM   2814  CG2 THR B  64     -31.107 136.786  56.946  0.00  0.00      PROB C  
ATOM   2815  OG1 THR B  64     -30.607 135.489  58.882  0.00  0.00      PROB O  
ATOM   2816  N   LYS B  65     -27.419 137.191  60.097  0.00  0.00      PROB N  
ATOM   2817  CA  LYS B  65     -26.867 137.298  61.433  0.00  0.00      PROB C  
ATOM   2818  C   LYS B  65     -25.749 138.332  61.494  0.00  0.00      PROB C  
ATOM   2819  O   LYS B  65     -24.852 138.380  60.649  0.00  0.00      PROB O  
ATOM   2820  CB  LYS B  65     -26.300 135.935  61.915  0.00  0.00      PROB C  
ATOM   2821  CG  LYS B  65     -27.307 134.770  61.866  0.00  0.00      PROB C  
ATOM   2822  CD  LYS B  65     -28.581 135.028  62.694  0.00  0.00      PROB C  
ATOM   2823  CE  LYS B  65     -29.540 133.829  62.807  0.00  0.00      PROB C  
ATOM   2824  NZ  LYS B  65     -30.057 133.427  61.475  0.00  0.00      PROB N1+
ATOM   2825  N   VAL B  66     -25.767 139.193  62.532  0.00  0.00      PROB N  
ATOM   2826  CA  VAL B  66     -24.676 140.115  62.809  0.00  0.00      PROB C  
ATOM   2827  C   VAL B  66     -23.707 139.421  63.758  0.00  0.00      PROB C  
ATOM   2828  O   VAL B  66     -23.980 139.241  64.947  0.00  0.00      PROB O  
ATOM   2829  CB  VAL B  66     -25.144 141.442  63.405  0.00  0.00      PROB C  
ATOM   2830  CG1 VAL B  66     -23.938 142.390  63.580  0.00  0.00      PROB C  
ATOM   2831  CG2 VAL B  66     -26.200 142.083  62.481  0.00  0.00      PROB C  
ATOM   2832  N   LEU B  67     -22.550 138.969  63.235  0.00  0.00      PROB N  
ATOM   2833  CA  LEU B  67     -21.506 138.313  64.001  0.00  0.00      PROB C  
ATOM   2834  C   LEU B  67     -20.872 139.225  65.043  0.00  0.00      PROB C  
ATOM   2835  O   LEU B  67     -20.680 138.844  66.200  0.00  0.00      PROB O  
ATOM   2836  CB  LEU B  67     -20.386 137.758  63.081  0.00  0.00      PROB C  
ATOM   2837  CG  LEU B  67     -20.857 136.834  61.937  0.00  0.00      PROB C  
ATOM   2838  CD1 LEU B  67     -19.633 136.263  61.206  0.00  0.00      PROB C  
ATOM   2839  CD2 LEU B  67     -21.758 135.691  62.429  0.00  0.00      PROB C  
ATOM   2840  N   ALA B  68     -20.563 140.475  64.646  0.00  0.00      PROB N  
ATOM   2841  CA  ALA B  68     -20.006 141.455  65.547  0.00  0.00      PROB C  
ATOM   2842  C   ALA B  68     -20.218 142.865  65.022  0.00  0.00      PROB C  
ATOM   2843  O   ALA B  68     -20.292 143.105  63.817  0.00  0.00      PROB O  
ATOM   2844  CB  ALA B  68     -18.493 141.222  65.754  0.00  0.00      PROB C  
ATOM   2845  N   THR B  69     -20.292 143.846  65.944  0.00  0.00      PROB N  
ATOM   2846  CA  THR B  69     -20.186 145.264  65.612  0.00  0.00      PROB C  
ATOM   2847  C   THR B  69     -19.044 145.796  66.449  0.00  0.00      PROB C  
ATOM   2848  O   THR B  69     -19.081 145.758  67.680  0.00  0.00      PROB O  
ATOM   2849  CB  THR B  69     -21.430 146.098  65.897  0.00  0.00      PROB C  
ATOM   2850  CG2 THR B  69     -21.281 147.492  65.267  0.00  0.00      PROB C  
ATOM   2851  OG1 THR B  69     -22.581 145.499  65.313  0.00  0.00      PROB O  
ATOM   2852  N   LEU B  70     -17.976 146.259  65.789  0.00  0.00      PROB N  
ATOM   2853  CA  LEU B  70     -16.691 146.509  66.396  0.00  0.00      PROB C  
ATOM   2854  C   LEU B  70     -16.346 147.989  66.361  0.00  0.00      PROB C  
ATOM   2855  O   LEU B  70     -16.530 148.671  65.349  0.00  0.00      PROB O  
ATOM   2856  CB  LEU B  70     -15.578 145.718  65.664  0.00  0.00      PROB C  
ATOM   2857  CG  LEU B  70     -15.780 144.187  65.616  0.00  0.00      PROB C  
ATOM   2858  CD1 LEU B  70     -14.786 143.548  64.638  0.00  0.00      PROB C  
ATOM   2859  CD2 LEU B  70     -15.654 143.551  67.007  0.00  0.00      PROB C  
ATOM   2860  N   CYS B  71     -15.833 148.523  67.482  0.00  0.00      PROB N  
ATOM   2861  CA  CYS B  71     -15.433 149.912  67.603  0.00  0.00      PROB C  
ATOM   2862  C   CYS B  71     -14.493 150.080  68.787  0.00  0.00      PROB C  
ATOM   2863  O   CYS B  71     -14.213 149.134  69.524  0.00  0.00      PROB O  
ATOM   2864  CB  CYS B  71     -16.620 150.911  67.713  0.00  0.00      PROB C  
ATOM   2865  SG  CYS B  71     -17.643 150.759  69.213  0.00  0.00      PROB S  
ATOM   2866  N   GLY B  72     -13.959 151.304  68.996  0.00  0.00      PROB N  
ATOM   2867  CA  GLY B  72     -12.997 151.580  70.060  0.00  0.00      PROB C  
ATOM   2868  C   GLY B  72     -11.647 150.907  69.920  0.00  0.00      PROB C  
ATOM   2869  O   GLY B  72     -11.187 150.576  68.827  0.00  0.00      PROB O  
ATOM   2870  N   GLN B  73     -10.951 150.746  71.063  0.00  0.00      PROB N  
ATOM   2871  CA  GLN B  73      -9.633 150.132  71.117  0.00  0.00      PROB C  
ATOM   2872  C   GLN B  73      -9.667 148.890  72.010  0.00  0.00      PROB C  
ATOM   2873  O   GLN B  73      -9.112 147.844  71.669  0.00  0.00      PROB O  
ATOM   2874  CB  GLN B  73      -8.573 151.131  71.664  0.00  0.00      PROB C  
ATOM   2875  CG  GLN B  73      -8.596 152.540  71.003  0.00  0.00      PROB C  
ATOM   2876  CD  GLN B  73      -9.523 153.527  71.727  0.00  0.00      PROB C  
ATOM   2877  NE2 GLN B  73     -10.503 154.118  71.007  0.00  0.00      PROB N  
ATOM   2878  OE1 GLN B  73      -9.369 153.787  72.924  0.00  0.00      PROB O  
ATOM   2879  N   GLU B  74     -10.348 148.979  73.174  0.00  0.00      PROB N  
ATOM   2880  CA  GLU B  74     -10.565 147.880  74.100  0.00  0.00      PROB C  
ATOM   2881  C   GLU B  74     -12.061 147.705  74.357  0.00  0.00      PROB C  
ATOM   2882  O   GLU B  74     -12.824 148.672  74.391  0.00  0.00      PROB O  
ATOM   2883  CB  GLU B  74      -9.826 148.101  75.448  0.00  0.00      PROB C  
ATOM   2884  CG  GLU B  74      -8.280 148.097  75.306  0.00  0.00      PROB C  
ATOM   2885  CD  GLU B  74      -7.524 148.252  76.624  0.00  0.00      PROB C  
ATOM   2886  OE1 GLU B  74      -8.150 148.378  77.710  0.00  0.00      PROB O  
ATOM   2887  OE2 GLU B  74      -6.263 148.248  76.582  0.00  0.00      PROB O1-
ATOM   2888  N   SER B  75     -12.524 146.446  74.516  0.00  0.00      PROB N  
ATOM   2889  CA  SER B  75     -13.930 146.114  74.768  0.00  0.00      PROB C  
ATOM   2890  C   SER B  75     -14.512 146.681  76.062  0.00  0.00      PROB C  
ATOM   2891  O   SER B  75     -13.821 146.852  77.069  0.00  0.00      PROB O  
ATOM   2892  CB  SER B  75     -14.240 144.590  74.737  0.00  0.00      PROB C  
ATOM   2893  OG  SER B  75     -13.928 144.021  73.462  0.00  0.00      PROB O  
ATOM   2894  N   THR B  76     -15.824 146.980  76.056  0.00  0.00      PROB N  
ATOM   2895  CA  THR B  76     -16.580 147.501  77.193  0.00  0.00      PROB C  
ATOM   2896  C   THR B  76     -17.671 146.480  77.526  0.00  0.00      PROB C  
ATOM   2897  O   THR B  76     -17.642 145.330  77.078  0.00  0.00      PROB O  
ATOM   2898  CB  THR B  76     -17.198 148.898  76.940  0.00  0.00      PROB C  
ATOM   2899  CG2 THR B  76     -16.182 149.827  76.262  0.00  0.00      PROB C  
ATOM   2900  OG1 THR B  76     -18.357 148.862  76.117  0.00  0.00      PROB O  
ATOM   2901  N   ASP B  77     -18.683 146.866  78.333  0.00  0.00      PROB N  
ATOM   2902  CA  ASP B  77     -19.858 146.048  78.578  0.00  0.00      PROB C  
ATOM   2903  C   ASP B  77     -20.844 146.058  77.397  0.00  0.00      PROB C  
ATOM   2904  O   ASP B  77     -21.681 145.161  77.267  0.00  0.00      PROB O  
ATOM   2905  CB  ASP B  77     -20.591 146.548  79.856  0.00  0.00      PROB C  
ATOM   2906  CG  ASP B  77     -19.774 146.341  81.123  0.00  0.00      PROB C  
ATOM   2907  OD1 ASP B  77     -18.853 145.485  81.160  0.00  0.00      PROB O  
ATOM   2908  OD2 ASP B  77     -20.127 146.978  82.153  0.00  0.00      PROB O1-
ATOM   2909  N   THR B  78     -20.767 147.066  76.501  0.00  0.00      PROB N  
ATOM   2910  CA  THR B  78     -21.730 147.258  75.412  0.00  0.00      PROB C  
ATOM   2911  C   THR B  78     -21.076 147.420  74.047  0.00  0.00      PROB C  
ATOM   2912  O   THR B  78     -21.743 147.321  73.015  0.00  0.00      PROB O  
ATOM   2913  CB  THR B  78     -22.684 148.442  75.642  0.00  0.00      PROB C  
ATOM   2914  CG2 THR B  78     -23.756 148.014  76.660  0.00  0.00      PROB C  
ATOM   2915  OG1 THR B  78     -22.023 149.583  76.176  0.00  0.00      PROB O  
ATOM   2916  N   GLU B  79     -19.749 147.619  74.001  0.00  0.00      PROB N  
ATOM   2917  CA  GLU B  79     -18.956 147.777  72.799  0.00  0.00      PROB C  
ATOM   2918  C   GLU B  79     -17.889 146.692  72.736  0.00  0.00      PROB C  
ATOM   2919  O   GLU B  79     -17.305 146.309  73.750  0.00  0.00      PROB O  
ATOM   2920  CB  GLU B  79     -18.237 149.154  72.745  0.00  0.00      PROB C  
ATOM   2921  CG  GLU B  79     -19.177 150.381  72.649  0.00  0.00      PROB C  
ATOM   2922  CD  GLU B  79     -19.875 150.752  73.957  0.00  0.00      PROB C  
ATOM   2923  OE1 GLU B  79     -19.187 151.101  74.956  0.00  0.00      PROB O  
ATOM   2924  OE2 GLU B  79     -21.136 150.706  73.994  0.00  0.00      PROB O1-
ATOM   2925  N   ARG B  80     -17.600 146.165  71.532  0.00  0.00      PROB N  
ATOM   2926  CA  ARG B  80     -16.595 145.135  71.344  0.00  0.00      PROB C  
ATOM   2927  C   ARG B  80     -15.462 145.655  70.474  0.00  0.00      PROB C  
ATOM   2928  O   ARG B  80     -15.674 146.349  69.480  0.00  0.00      PROB O  
ATOM   2929  CB  ARG B  80     -17.215 143.861  70.713  0.00  0.00      PROB C  
ATOM   2930  CG  ARG B  80     -16.241 142.669  70.563  0.00  0.00      PROB C  
ATOM   2931  CD  ARG B  80     -16.931 141.398  70.045  0.00  0.00      PROB C  
ATOM   2932  NE  ARG B  80     -15.906 140.306  69.985  0.00  0.00      PROB N  
ATOM   2933  CZ  ARG B  80     -16.178 139.052  69.652  0.00  0.00      PROB C  
ATOM   2934  NH1 ARG B  80     -17.385 138.659  69.304  0.00  0.00      PROB N1+
ATOM   2935  NH2 ARG B  80     -15.220 138.153  69.670  0.00  0.00      PROB N  
ATOM   2936  N   ALA B  81     -14.214 145.324  70.844  0.00  0.00      PROB N  
ATOM   2937  CA  ALA B  81     -13.037 145.547  70.037  0.00  0.00      PROB C  
ATOM   2938  C   ALA B  81     -12.396 144.183  69.766  0.00  0.00      PROB C  
ATOM   2939  O   ALA B  81     -12.380 143.341  70.670  0.00  0.00      PROB O  
ATOM   2940  CB  ALA B  81     -12.043 146.476  70.758  0.00  0.00      PROB C  
ATOM   2941  N   PRO B  82     -11.896 143.875  68.571  0.00  0.00      PROB N  
ATOM   2942  CA  PRO B  82     -11.572 142.507  68.190  0.00  0.00      PROB C  
ATOM   2943  C   PRO B  82     -10.314 141.985  68.860  0.00  0.00      PROB C  
ATOM   2944  O   PRO B  82     -10.281 140.817  69.244  0.00  0.00      PROB O  
ATOM   2945  CB  PRO B  82     -11.420 142.576  66.663  0.00  0.00      PROB C  
ATOM   2946  CG  PRO B  82     -11.010 144.023  66.376  0.00  0.00      PROB C  
ATOM   2947  CD  PRO B  82     -11.754 144.810  67.454  0.00  0.00      PROB C  
ATOM   2948  N   GLY B  83      -9.240 142.797  68.984  0.00  0.00      PROB N  
ATOM   2949  CA  GLY B  83      -7.936 142.329  69.458  0.00  0.00      PROB C  
ATOM   2950  C   GLY B  83      -7.377 141.170  68.655  0.00  0.00      PROB C  
ATOM   2951  O   GLY B  83      -7.169 141.269  67.446  0.00  0.00      PROB O  
ATOM   2952  N   ASN B  84      -7.648 137.712  68.838  1.00 26.97      PROB N  
ATOM   2953  CA  ASN B  84      -6.684 138.828  68.893  1.00 26.97      PROB C  
ATOM   2954  C   ASN B  84      -6.302 139.403  67.526  1.00 26.97      PROB C  
ATOM   2955  O   ASN B  84      -6.983 140.300  66.951  1.00 26.97      PROB O  
ATOM   2956  CB  ASN B  84      -5.443 138.105  69.448  1.00 26.97      PROB C  
ATOM   2957  CG  ASN B  84      -4.335 139.038  69.904  1.00 26.97      PROB C  
ATOM   2958  ND2 ASN B  84      -3.794 138.745  71.066  1.00 26.97      PROB N  
ATOM   2959  OD1 ASN B  84      -3.910 139.939  69.144  1.00 26.97      PROB O  
ATOM   2960  N   ASP B  85      -8.974 138.187  68.473  0.00  0.00      PROB N  
ATOM   2961  CA  ASP B  85     -10.101 137.345  68.094  0.00  0.00      PROB C  
ATOM   2962  C   ASP B  85     -10.151 137.007  66.597  0.00  0.00      PROB C  
ATOM   2963  O   ASP B  85      -9.765 137.793  65.727  0.00  0.00      PROB O  
ATOM   2964  CB  ASP B  85     -11.480 137.935  68.520  0.00  0.00      PROB C  
ATOM   2965  CG  ASP B  85     -11.677 138.008  70.028  0.00  0.00      PROB C  
ATOM   2966  OD1 ASP B  85     -10.902 137.396  70.809  0.00  0.00      PROB O  
ATOM   2967  OD2 ASP B  85     -12.705 138.612  70.447  0.00  0.00      PROB O1-
ATOM   2968  N   THR B  86     -10.644 135.794  66.276  0.00  0.00      PROB N  
ATOM   2969  CA  THR B  86     -10.830 135.340  64.901  0.00  0.00      PROB C  
ATOM   2970  C   THR B  86     -12.308 135.117  64.675  0.00  0.00      PROB C  
ATOM   2971  O   THR B  86     -13.000 134.503  65.490  0.00  0.00      PROB O  
ATOM   2972  CB  THR B  86     -10.075 134.057  64.565  0.00  0.00      PROB C  
ATOM   2973  CG2 THR B  86     -10.247 133.678  63.085  0.00  0.00      PROB C  
ATOM   2974  OG1 THR B  86      -8.678 134.240  64.779  0.00  0.00      PROB O  
ATOM   2975  N   PHE B  87     -12.835 135.641  63.559  0.00  0.00      PROB N  
ATOM   2976  CA  PHE B  87     -14.241 135.625  63.219  0.00  0.00      PROB C  
ATOM   2977  C   PHE B  87     -14.461 134.656  62.070  0.00  0.00      PROB C  
ATOM   2978  O   PHE B  87     -13.729 134.659  61.079  0.00  0.00      PROB O  
ATOM   2979  CB  PHE B  87     -14.751 137.034  62.814  0.00  0.00      PROB C  
ATOM   2980  CG  PHE B  87     -14.561 137.991  63.963  0.00  0.00      PROB C  
ATOM   2981  CD1 PHE B  87     -13.376 138.738  64.090  0.00  0.00      PROB C  
ATOM   2982  CD2 PHE B  87     -15.580 138.172  64.915  0.00  0.00      PROB C  
ATOM   2983  CE1 PHE B  87     -13.195 139.614  65.166  0.00  0.00      PROB C  
ATOM   2984  CE2 PHE B  87     -15.410 139.064  65.982  0.00  0.00      PROB C  
ATOM   2985  CZ  PHE B  87     -14.214 139.780  66.112  0.00  0.00      PROB C  
ATOM   2986  N   TYR B  88     -15.471 133.776  62.197  0.00  0.00      PROB N  
ATOM   2987  CA  TYR B  88     -15.733 132.722  61.233  0.00  0.00      PROB C  
ATOM   2988  C   TYR B  88     -17.113 132.905  60.623  0.00  0.00      PROB C  
ATOM   2989  O   TYR B  88     -18.114 133.068  61.324  0.00  0.00      PROB O  
ATOM   2990  CB  TYR B  88     -15.651 131.311  61.873  0.00  0.00      PROB C  
ATOM   2991  CG  TYR B  88     -14.282 131.066  62.454  0.00  0.00      PROB C  
ATOM   2992  CD1 TYR B  88     -13.231 130.621  61.633  0.00  0.00      PROB C  
ATOM   2993  CD2 TYR B  88     -14.050 131.213  63.833  0.00  0.00      PROB C  
ATOM   2994  CE1 TYR B  88     -11.976 130.318  62.182  0.00  0.00      PROB C  
ATOM   2995  CE2 TYR B  88     -12.793 130.925  64.381  0.00  0.00      PROB C  
ATOM   2996  CZ  TYR B  88     -11.759 130.469  63.557  0.00  0.00      PROB C  
ATOM   2997  OH  TYR B  88     -10.506 130.153  64.124  0.00  0.00      PROB O  
ATOM   2998  N   SER B  89     -17.198 132.896  59.279  0.00  0.00      PROB N  
ATOM   2999  CA  SER B  89     -18.453 132.995  58.541  0.00  0.00      PROB C  
ATOM   3000  C   SER B  89     -19.435 131.850  58.788  0.00  0.00      PROB C  
ATOM   3001  O   SER B  89     -19.058 130.711  59.078  0.00  0.00      PROB O  
ATOM   3002  CB  SER B  89     -18.250 133.174  57.009  0.00  0.00      PROB C  
ATOM   3003  OG  SER B  89     -17.783 131.999  56.346  0.00  0.00      PROB O  
ATOM   3004  N   LEU B  90     -20.744 132.139  58.669  0.00  0.00      PROB N  
ATOM   3005  CA  LEU B  90     -21.798 131.148  58.699  0.00  0.00      PROB C  
ATOM   3006  C   LEU B  90     -22.157 130.812  57.255  0.00  0.00      PROB C  
ATOM   3007  O   LEU B  90     -22.785 131.591  56.533  0.00  0.00      PROB O  
ATOM   3008  CB  LEU B  90     -23.050 131.667  59.455  0.00  0.00      PROB C  
ATOM   3009  CG  LEU B  90     -22.795 132.076  60.922  0.00  0.00      PROB C  
ATOM   3010  CD1 LEU B  90     -24.055 132.714  61.527  0.00  0.00      PROB C  
ATOM   3011  CD2 LEU B  90     -22.325 130.895  61.785  0.00  0.00      PROB C  
ATOM   3012  N   GLY B  91     -21.735 129.622  56.774  0.00  0.00      PROB N  
ATOM   3013  CA  GLY B  91     -21.720 129.313  55.344  0.00  0.00      PROB C  
ATOM   3014  C   GLY B  91     -20.681 130.103  54.559  0.00  0.00      PROB C  
ATOM   3015  O   GLY B  91     -19.862 130.813  55.147  0.00  0.00      PROB O  
ATOM   3016  N   PRO B  92     -20.640 129.974  53.240  0.00  0.00      PROB N  
ATOM   3017  CA  PRO B  92     -19.524 130.440  52.414  0.00  0.00      PROB C  
ATOM   3018  C   PRO B  92     -19.472 131.946  52.152  0.00  0.00      PROB C  
ATOM   3019  O   PRO B  92     -18.817 132.349  51.190  0.00  0.00      PROB O  
ATOM   3020  CB  PRO B  92     -19.726 129.637  51.113  0.00  0.00      PROB C  
ATOM   3021  CG  PRO B  92     -21.237 129.436  51.017  0.00  0.00      PROB C  
ATOM   3022  CD  PRO B  92     -21.616 129.191  52.473  0.00  0.00      PROB C  
ATOM   3023  N   SER B  93     -20.095 132.827  52.961  0.00  0.00      PROB N  
ATOM   3024  CA  SER B  93     -19.995 134.259  52.704  0.00  0.00      PROB C  
ATOM   3025  C   SER B  93     -20.025 135.106  53.967  0.00  0.00      PROB C  
ATOM   3026  O   SER B  93     -20.752 134.844  54.926  0.00  0.00      PROB O  
ATOM   3027  CB  SER B  93     -21.054 134.769  51.679  0.00  0.00      PROB C  
ATOM   3028  OG  SER B  93     -20.887 136.152  51.340  0.00  0.00      PROB O  
ATOM   3029  N   LEU B  94     -19.198 136.166  53.983  0.00  0.00      PROB N  
ATOM   3030  CA  LEU B  94     -19.090 137.132  55.055  0.00  0.00      PROB C  
ATOM   3031  C   LEU B  94     -19.107 138.520  54.447  0.00  0.00      PROB C  
ATOM   3032  O   LEU B  94     -18.412 138.792  53.472  0.00  0.00      PROB O  
ATOM   3033  CB  LEU B  94     -17.772 136.925  55.848  0.00  0.00      PROB C  
ATOM   3034  CG  LEU B  94     -17.449 137.946  56.962  0.00  0.00      PROB C  
ATOM   3035  CD1 LEU B  94     -18.556 138.018  58.023  0.00  0.00      PROB C  
ATOM   3036  CD2 LEU B  94     -16.114 137.593  57.637  0.00  0.00      PROB C  
ATOM   3037  N   LYS B  95     -19.909 139.448  54.988  0.00  0.00      PROB N  
ATOM   3038  CA  LYS B  95     -19.909 140.822  54.543  0.00  0.00      PROB C  
ATOM   3039  C   LYS B  95     -19.380 141.721  55.646  0.00  0.00      PROB C  
ATOM   3040  O   LYS B  95     -19.797 141.656  56.805  0.00  0.00      PROB O  
ATOM   3041  CB  LYS B  95     -21.303 141.266  54.041  0.00  0.00      PROB C  
ATOM   3042  CG  LYS B  95     -21.395 142.738  53.604  0.00  0.00      PROB C  
ATOM   3043  CD  LYS B  95     -22.786 143.084  53.041  0.00  0.00      PROB C  
ATOM   3044  CE  LYS B  95     -22.904 144.538  52.557  0.00  0.00      PROB C  
ATOM   3045  NZ  LYS B  95     -24.267 144.817  52.041  0.00  0.00      PROB N1+
ATOM   3046  N   VAL B  96     -18.407 142.572  55.289  0.00  0.00      PROB N  
ATOM   3047  CA  VAL B  96     -17.704 143.457  56.193  0.00  0.00      PROB C  
ATOM   3048  C   VAL B  96     -18.102 144.872  55.825  0.00  0.00      PROB C  
ATOM   3049  O   VAL B  96     -17.968 145.282  54.675  0.00  0.00      PROB O  
ATOM   3050  CB  VAL B  96     -16.189 143.298  56.064  0.00  0.00      PROB C  
ATOM   3051  CG1 VAL B  96     -15.455 144.235  57.047  0.00  0.00      PROB C  
ATOM   3052  CG2 VAL B  96     -15.815 141.826  56.325  0.00  0.00      PROB C  
ATOM   3053  N   THR B  97     -18.641 145.652  56.777  0.00  0.00      PROB N  
ATOM   3054  CA  THR B  97     -19.116 147.012  56.518  0.00  0.00      PROB C  
ATOM   3055  C   THR B  97     -18.391 147.995  57.406  0.00  0.00      PROB C  
ATOM   3056  O   THR B  97     -18.328 147.814  58.620  0.00  0.00      PROB O  
ATOM   3057  CB  THR B  97     -20.620 147.179  56.741  0.00  0.00      PROB C  
ATOM   3058  CG2 THR B  97     -21.094 148.613  56.439  0.00  0.00      PROB C  
ATOM   3059  OG1 THR B  97     -21.343 146.318  55.868  0.00  0.00      PROB O  
ATOM   3060  N   PHE B  98     -17.837 149.074  56.824  0.00  0.00      PROB N  
ATOM   3061  CA  PHE B  98     -17.198 150.156  57.546  0.00  0.00      PROB C  
ATOM   3062  C   PHE B  98     -18.068 151.410  57.466  0.00  0.00      PROB C  
ATOM   3063  O   PHE B  98     -18.564 151.789  56.401  0.00  0.00      PROB O  
ATOM   3064  CB  PHE B  98     -15.761 150.433  57.011  0.00  0.00      PROB C  
ATOM   3065  CG  PHE B  98     -15.104 151.603  57.711  0.00  0.00      PROB C  
ATOM   3066  CD1 PHE B  98     -14.653 151.463  59.033  0.00  0.00      PROB C  
ATOM   3067  CD2 PHE B  98     -14.963 152.851  57.077  0.00  0.00      PROB C  
ATOM   3068  CE1 PHE B  98     -14.069 152.537  59.713  0.00  0.00      PROB C  
ATOM   3069  CE2 PHE B  98     -14.395 153.935  57.761  0.00  0.00      PROB C  
ATOM   3070  CZ  PHE B  98     -13.942 153.774  59.075  0.00  0.00      PROB C  
ATOM   3071  N   HIS B  99     -18.270 152.075  58.616  0.00  0.00      PROB N  
ATOM   3072  CA  HIS B  99     -19.012 153.314  58.707  0.00  0.00      PROB C  
ATOM   3073  C   HIS B  99     -18.308 154.296  59.630  0.00  0.00      PROB C  
ATOM   3074  O   HIS B  99     -17.937 153.948  60.752  0.00  0.00      PROB O  
ATOM   3075  CB  HIS B  99     -20.445 153.080  59.242  0.00  0.00      PROB C  
ATOM   3076  CG  HIS B  99     -21.250 154.331  59.497  0.00  0.00      PROB C  
ATOM   3077  CD2 HIS B  99     -21.716 154.856  60.666  0.00  0.00      PROB C  
ATOM   3078  ND1 HIS B  99     -21.781 155.118  58.500  0.00  0.00      PROB N  
ATOM   3079  CE1 HIS B  99     -22.523 156.081  59.094  0.00  0.00      PROB C  
ATOM   3080  NE2 HIS B  99     -22.521 155.962  60.411  0.00  0.00      PROB N  
ATOM   3081  N   SER B 100     -18.120 155.551  59.182  0.00  0.00      PROB N  
ATOM   3082  CA  SER B 100     -17.709 156.662  60.032  0.00  0.00      PROB C  
ATOM   3083  C   SER B 100     -18.710 157.803  59.921  0.00  0.00      PROB C  
ATOM   3084  O   SER B 100     -19.280 158.049  58.853  0.00  0.00      PROB O  
ATOM   3085  CB  SER B 100     -16.278 157.221  59.753  0.00  0.00      PROB C  
ATOM   3086  OG  SER B 100     -16.134 157.819  58.459  0.00  0.00      PROB O  
ATOM   3087  N   ASP B 101     -18.978 158.530  61.030  0.00  0.00      PROB N  
ATOM   3088  CA  ASP B 101     -19.859 159.690  61.012  0.00  0.00      PROB C  
ATOM   3089  C   ASP B 101     -19.093 161.012  60.796  0.00  0.00      PROB C  
ATOM   3090  O   ASP B 101     -18.066 161.064  60.115  0.00  0.00      PROB O  
ATOM   3091  CB  ASP B 101     -20.900 159.677  62.179  0.00  0.00      PROB C  
ATOM   3092  CG  ASP B 101     -20.435 160.136  63.558  0.00  0.00      PROB C  
ATOM   3093  OD1 ASP B 101     -19.224 160.371  63.794  0.00  0.00      PROB O  
ATOM   3094  OD2 ASP B 101     -21.331 160.267  64.437  0.00  0.00      PROB O1-
ATOM   3095  N   TYR B 102     -19.624 162.143  61.304  0.00  0.00      PROB N  
ATOM   3096  CA  TYR B 102     -19.218 163.478  60.907  0.00  0.00      PROB C  
ATOM   3097  C   TYR B 102     -17.880 163.994  61.451  0.00  0.00      PROB C  
ATOM   3098  O   TYR B 102     -17.287 164.894  60.854  0.00  0.00      PROB O  
ATOM   3099  CB  TYR B 102     -20.352 164.514  61.179  0.00  0.00      PROB C  
ATOM   3100  CG  TYR B 102     -20.794 164.568  62.622  0.00  0.00      PROB C  
ATOM   3101  CD1 TYR B 102     -21.882 163.800  63.076  0.00  0.00      PROB C  
ATOM   3102  CD2 TYR B 102     -20.176 165.460  63.515  0.00  0.00      PROB C  
ATOM   3103  CE1 TYR B 102     -22.320 163.897  64.405  0.00  0.00      PROB C  
ATOM   3104  CE2 TYR B 102     -20.612 165.559  64.843  0.00  0.00      PROB C  
ATOM   3105  CZ  TYR B 102     -21.681 164.776  65.290  0.00  0.00      PROB C  
ATOM   3106  OH  TYR B 102     -22.116 164.887  66.627  0.00  0.00      PROB O  
ATOM   3107  N   SER B 103     -17.347 163.455  62.566  0.00  0.00      PROB N  
ATOM   3108  CA  SER B 103     -16.072 163.937  63.096  0.00  0.00      PROB C  
ATOM   3109  C   SER B 103     -15.372 162.938  64.004  0.00  0.00      PROB C  
ATOM   3110  O   SER B 103     -16.000 162.103  64.656  0.00  0.00      PROB O  
ATOM   3111  CB  SER B 103     -16.161 165.301  63.861  0.00  0.00      PROB C  
ATOM   3112  OG  SER B 103     -17.062 165.271  64.978  0.00  0.00      PROB O  
ATOM   3113  N   ASN B 104     -14.026 163.046  64.093  0.00  0.00      PROB N  
ATOM   3114  CA  ASN B 104     -13.201 162.235  64.976  0.00  0.00      PROB C  
ATOM   3115  C   ASN B 104     -12.542 163.156  66.000  0.00  0.00      PROB C  
ATOM   3116  O   ASN B 104     -11.959 164.185  65.647  0.00  0.00      PROB O  
ATOM   3117  CB  ASN B 104     -12.058 161.483  64.229  0.00  0.00      PROB C  
ATOM   3118  CG  ASN B 104     -12.548 160.521  63.144  0.00  0.00      PROB C  
ATOM   3119  ND2 ASN B 104     -11.561 159.928  62.427  0.00  0.00      PROB N  
ATOM   3120  OD1 ASN B 104     -13.732 160.277  62.905  0.00  0.00      PROB O  
ATOM   3121  N   GLU B 105     -12.621 162.826  67.304  0.00  0.00      PROB N  
ATOM   3122  CA  GLU B 105     -11.949 163.560  68.369  0.00  0.00      PROB C  
ATOM   3123  C   GLU B 105     -10.421 163.550  68.267  0.00  0.00      PROB C  
ATOM   3124  O   GLU B 105      -9.743 164.563  68.463  0.00  0.00      PROB O  
ATOM   3125  CB  GLU B 105     -12.404 163.040  69.761  0.00  0.00      PROB C  
ATOM   3126  CG  GLU B 105     -11.713 163.725  70.974  0.00  0.00      PROB C  
ATOM   3127  CD  GLU B 105     -12.246 163.294  72.341  0.00  0.00      PROB C  
ATOM   3128  OE1 GLU B 105     -13.181 162.456  72.432  0.00  0.00      PROB O  
ATOM   3129  OE2 GLU B 105     -11.717 163.810  73.363  0.00  0.00      PROB O1-
ATOM   3130  N   LYS B 106      -9.856 162.380  67.921  0.00  0.00      PROB N  
ATOM   3131  CA  LYS B 106      -8.433 162.120  67.852  0.00  0.00      PROB C  
ATOM   3132  C   LYS B 106      -8.157 161.506  66.481  0.00  0.00      PROB C  
ATOM   3133  O   LYS B 106      -9.103 161.070  65.816  0.00  0.00      PROB O  
ATOM   3134  CB  LYS B 106      -8.002 161.124  68.969  0.00  0.00      PROB C  
ATOM   3135  CG  LYS B 106      -8.471 161.524  70.379  0.00  0.00      PROB C  
ATOM   3136  CD  LYS B 106      -7.895 160.607  71.473  0.00  0.00      PROB C  
ATOM   3137  CE  LYS B 106      -8.372 160.983  72.885  0.00  0.00      PROB C  
ATOM   3138  NZ  LYS B 106      -7.773 160.086  73.904  0.00  0.00      PROB N1+
ATOM   3139  N   PRO B 107      -6.925 161.430  65.982  0.00  0.00      PROB N  
ATOM   3140  CA  PRO B 107      -6.680 160.928  64.631  0.00  0.00      PROB C  
ATOM   3141  C   PRO B 107      -6.560 159.405  64.655  0.00  0.00      PROB C  
ATOM   3142  O   PRO B 107      -5.482 158.841  64.458  0.00  0.00      PROB O  
ATOM   3143  CB  PRO B 107      -5.363 161.628  64.239  0.00  0.00      PROB C  
ATOM   3144  CG  PRO B 107      -4.630 161.840  65.565  0.00  0.00      PROB C  
ATOM   3145  CD  PRO B 107      -5.776 162.168  66.520  0.00  0.00      PROB C  
ATOM   3146  N   PHE B 108      -7.692 158.718  64.893  0.00  0.00      PROB N  
ATOM   3147  CA  PHE B 108      -7.825 157.274  64.892  0.00  0.00      PROB C  
ATOM   3148  C   PHE B 108      -7.449 156.623  63.556  0.00  0.00      PROB C  
ATOM   3149  O   PHE B 108      -7.852 157.070  62.480  0.00  0.00      PROB O  
ATOM   3150  CB  PHE B 108      -9.261 156.862  65.307  0.00  0.00      PROB C  
ATOM   3151  CG  PHE B 108      -9.553 157.272  66.727  0.00  0.00      PROB C  
ATOM   3152  CD1 PHE B 108      -8.999 156.547  67.796  0.00  0.00      PROB C  
ATOM   3153  CD2 PHE B 108     -10.427 158.335  67.014  0.00  0.00      PROB C  
ATOM   3154  CE1 PHE B 108      -9.292 156.886  69.123  0.00  0.00      PROB C  
ATOM   3155  CE2 PHE B 108     -10.726 158.676  68.340  0.00  0.00      PROB C  
ATOM   3156  CZ  PHE B 108     -10.159 157.951  69.395  0.00  0.00      PROB C  
ATOM   3157  N   THR B 109      -6.639 155.547  63.591  0.00  0.00      PROB N  
ATOM   3158  CA  THR B 109      -5.961 155.018  62.404  0.00  0.00      PROB C  
ATOM   3159  C   THR B 109      -6.686 153.870  61.728  0.00  0.00      PROB C  
ATOM   3160  O   THR B 109      -6.232 153.350  60.709  0.00  0.00      PROB O  
ATOM   3161  CB  THR B 109      -4.492 154.647  62.631  0.00  0.00      PROB C  
ATOM   3162  CG2 THR B 109      -3.688 155.959  62.691  0.00  0.00      PROB C  
ATOM   3163  OG1 THR B 109      -4.281 153.974  63.867  0.00  0.00      PROB O  
ATOM   3164  N   GLY B 110      -7.880 153.494  62.225  0.00  0.00      PROB N  
ATOM   3165  CA  GLY B 110      -8.797 152.600  61.530  0.00  0.00      PROB C  
ATOM   3166  C   GLY B 110      -8.504 151.137  61.715  0.00  0.00      PROB C  
ATOM   3167  O   GLY B 110      -8.392 150.659  62.840  0.00  0.00      PROB O  
ATOM   3168  N   PHE B 111      -8.420 150.354  60.629  0.00  0.00      PROB N  
ATOM   3169  CA  PHE B 111      -8.253 148.923  60.776  0.00  0.00      PROB C  
ATOM   3170  C   PHE B 111      -7.499 148.319  59.598  0.00  0.00      PROB C  
ATOM   3171  O   PHE B 111      -7.515 148.816  58.469  0.00  0.00      PROB O  
ATOM   3172  CB  PHE B 111      -9.608 148.173  61.019  0.00  0.00      PROB C  
ATOM   3173  CG  PHE B 111     -10.446 147.968  59.776  0.00  0.00      PROB C  
ATOM   3174  CD1 PHE B 111     -11.368 148.938  59.353  0.00  0.00      PROB C  
ATOM   3175  CD2 PHE B 111     -10.328 146.776  59.035  0.00  0.00      PROB C  
ATOM   3176  CE1 PHE B 111     -12.129 148.741  58.193  0.00  0.00      PROB C  
ATOM   3177  CE2 PHE B 111     -11.088 146.573  57.878  0.00  0.00      PROB C  
ATOM   3178  CZ  PHE B 111     -11.986 147.559  57.456  0.00  0.00      PROB C  
ATOM   3179  N   GLU B 112      -6.836 147.185  59.878  0.00  0.00      PROB N  
ATOM   3180  CA  GLU B 112      -6.317 146.275  58.887  0.00  0.00      PROB C  
ATOM   3181  C   GLU B 112      -6.759 144.877  59.282  0.00  0.00      PROB C  
ATOM   3182  O   GLU B 112      -6.558 144.431  60.416  0.00  0.00      PROB O  
ATOM   3183  CB  GLU B 112      -4.777 146.344  58.757  0.00  0.00      PROB C  
ATOM   3184  CG  GLU B 112      -4.164 145.368  57.721  0.00  0.00      PROB C  
ATOM   3185  CD  GLU B 112      -2.637 145.409  57.740  0.00  0.00      PROB C  
ATOM   3186  OE1 GLU B 112      -2.037 145.726  56.675  0.00  0.00      PROB O  
ATOM   3187  OE2 GLU B 112      -2.024 145.109  58.802  0.00  0.00      PROB O1-
ATOM   3188  N   ALA B 113      -7.423 144.172  58.355  0.00  0.00      PROB N  
ATOM   3189  CA  ALA B 113      -7.909 142.832  58.544  0.00  0.00      PROB C  
ATOM   3190  C   ALA B 113      -7.455 141.946  57.397  0.00  0.00      PROB C  
ATOM   3191  O   ALA B 113      -7.318 142.374  56.250  0.00  0.00      PROB O  
ATOM   3192  CB  ALA B 113      -9.447 142.799  58.644  0.00  0.00      PROB C  
ATOM   3193  N   PHE B 114      -7.211 140.667  57.696  0.00  0.00      PROB N  
ATOM   3194  CA  PHE B 114      -6.860 139.661  56.721  0.00  0.00      PROB C  
ATOM   3195  C   PHE B 114      -7.875 138.543  56.779  0.00  0.00      PROB C  
ATOM   3196  O   PHE B 114      -8.375 138.183  57.849  0.00  0.00      PROB O  
ATOM   3197  CB  PHE B 114      -5.438 139.089  56.924  0.00  0.00      PROB C  
ATOM   3198  CG  PHE B 114      -4.410 140.121  56.551  0.00  0.00      PROB C  
ATOM   3199  CD1 PHE B 114      -3.842 140.968  57.518  0.00  0.00      PROB C  
ATOM   3200  CD2 PHE B 114      -3.948 140.200  55.226  0.00  0.00      PROB C  
ATOM   3201  CE1 PHE B 114      -2.829 141.868  57.167  0.00  0.00      PROB C  
ATOM   3202  CE2 PHE B 114      -2.928 141.093  54.876  0.00  0.00      PROB C  
ATOM   3203  CZ  PHE B 114      -2.372 141.932  55.847  0.00  0.00      PROB C  
ATOM   3204  N   TYR B 115      -8.227 137.981  55.610  0.00  0.00      PROB N  
ATOM   3205  CA  TYR B 115      -9.166 136.885  55.536  0.00  0.00      PROB C  
ATOM   3206  C   TYR B 115      -8.622 135.770  54.658  0.00  0.00      PROB C  
ATOM   3207  O   TYR B 115      -7.817 135.979  53.747  0.00  0.00      PROB O  
ATOM   3208  CB  TYR B 115     -10.589 137.327  55.070  0.00  0.00      PROB C  
ATOM   3209  CG  TYR B 115     -10.628 137.820  53.641  0.00  0.00      PROB C  
ATOM   3210  CD1 TYR B 115     -10.387 139.171  53.345  0.00  0.00      PROB C  
ATOM   3211  CD2 TYR B 115     -10.956 136.942  52.590  0.00  0.00      PROB C  
ATOM   3212  CE1 TYR B 115     -10.434 139.632  52.023  0.00  0.00      PROB C  
ATOM   3213  CE2 TYR B 115     -11.001 137.399  51.265  0.00  0.00      PROB C  
ATOM   3214  CZ  TYR B 115     -10.730 138.744  50.982  0.00  0.00      PROB C  
ATOM   3215  OH  TYR B 115     -10.762 139.217  49.652  0.00  0.00      PROB O  
ATOM   3216  N   ALA B 116      -9.072 134.536  54.933  0.00  0.00      PROB N  
ATOM   3217  CA  ALA B 116      -8.808 133.392  54.100  0.00  0.00      PROB C  
ATOM   3218  C   ALA B 116      -9.967 132.415  54.197  0.00  0.00      PROB C  
ATOM   3219  O   ALA B 116     -10.532 132.182  55.268  0.00  0.00      PROB O  
ATOM   3220  CB  ALA B 116      -7.496 132.689  54.507  0.00  0.00      PROB C  
ATOM   3221  N   ALA B 117     -10.367 131.812  53.063  0.00  0.00      PROB N  
ATOM   3222  CA  ALA B 117     -11.237 130.660  53.058  0.00  0.00      PROB C  
ATOM   3223  C   ALA B 117     -10.563 129.418  53.644  0.00  0.00      PROB C  
ATOM   3224  O   ALA B 117      -9.364 129.185  53.473  0.00  0.00      PROB O  
ATOM   3225  CB  ALA B 117     -11.772 130.366  51.645  0.00  0.00      PROB C  
ATOM   3226  N   GLU B 118     -11.337 128.591  54.356  0.00  0.00      PROB N  
ATOM   3227  CA  GLU B 118     -10.864 127.362  54.938  0.00  0.00      PROB C  
ATOM   3228  C   GLU B 118     -11.972 126.329  54.966  0.00  0.00      PROB C  
ATOM   3229  O   GLU B 118     -13.165 126.637  54.972  0.00  0.00      PROB O  
ATOM   3230  CB  GLU B 118     -10.270 127.561  56.354  0.00  0.00      PROB C  
ATOM   3231  CG  GLU B 118     -11.238 128.207  57.376  0.00  0.00      PROB C  
ATOM   3232  CD  GLU B 118     -10.696 128.109  58.794  0.00  0.00      PROB C  
ATOM   3233  OE1 GLU B 118      -9.520 128.502  59.022  0.00  0.00      PROB O  
ATOM   3234  OE2 GLU B 118     -11.444 127.638  59.693  0.00  0.00      PROB O1-
ATOM   3235  N   ASP B 119     -11.578 125.045  54.909  0.00  0.00      PROB N  
ATOM   3236  CA  ASP B 119     -12.467 123.910  54.835  0.00  0.00      PROB C  
ATOM   3237  C   ASP B 119     -13.411 123.773  56.043  0.00  0.00      PROB C  
ATOM   3238  O   ASP B 119     -13.003 123.922  57.199  0.00  0.00      PROB O  
ATOM   3239  CB  ASP B 119     -11.571 122.658  54.641  0.00  0.00      PROB C  
ATOM   3240  CG  ASP B 119     -12.366 121.378  54.442  0.00  0.00      PROB C  
ATOM   3241  OD1 ASP B 119     -13.391 121.416  53.713  0.00  0.00      PROB O  
ATOM   3242  OD2 ASP B 119     -11.899 120.312  54.933  0.00  0.00      PROB O1-
ATOM   3243  N   VAL B 120     -14.701 123.465  55.807  0.00  0.00      PROB N  
ATOM   3244  CA  VAL B 120     -15.641 123.172  56.874  0.00  0.00      PROB C  
ATOM   3245  C   VAL B 120     -15.589 121.687  57.218  0.00  0.00      PROB C  
ATOM   3246  O   VAL B 120     -15.824 120.811  56.382  0.00  0.00      PROB O  
ATOM   3247  CB  VAL B 120     -17.080 123.584  56.558  0.00  0.00      PROB C  
ATOM   3248  CG1 VAL B 120     -18.020 123.265  57.740  0.00  0.00      PROB C  
ATOM   3249  CG2 VAL B 120     -17.118 125.096  56.278  0.00  0.00      PROB C  
ATOM   3250  N   ASP B 121     -15.286 121.363  58.494  0.00  0.00      PROB N  
ATOM   3251  CA  ASP B 121     -15.398 120.011  58.996  0.00  0.00      PROB C  
ATOM   3252  C   ASP B 121     -16.857 119.732  59.366  0.00  0.00      PROB C  
ATOM   3253  O   ASP B 121     -17.362 120.205  60.385  0.00  0.00      PROB O  
ATOM   3254  CB  ASP B 121     -14.420 119.813  60.188  0.00  0.00      PROB C  
ATOM   3255  CG  ASP B 121     -14.372 118.384  60.712  0.00  0.00      PROB C  
ATOM   3256  OD1 ASP B 121     -14.933 117.463  60.066  0.00  0.00      PROB O  
ATOM   3257  OD2 ASP B 121     -13.711 118.166  61.765  0.00  0.00      PROB O1-
ATOM   3258  N   GLU B 122     -17.578 118.967  58.531  0.00  0.00      PROB N  
ATOM   3259  CA  GLU B 122     -18.987 118.670  58.716  0.00  0.00      PROB C  
ATOM   3260  C   GLU B 122     -19.165 117.314  59.389  0.00  0.00      PROB C  
ATOM   3261  O   GLU B 122     -20.272 116.892  59.723  0.00  0.00      PROB O  
ATOM   3262  CB  GLU B 122     -19.752 118.726  57.366  0.00  0.00      PROB C  
ATOM   3263  CG  GLU B 122     -19.787 120.154  56.762  0.00  0.00      PROB C  
ATOM   3264  CD  GLU B 122     -20.819 120.325  55.649  0.00  0.00      PROB C  
ATOM   3265  OE1 GLU B 122     -22.045 120.305  55.948  0.00  0.00      PROB O  
ATOM   3266  OE2 GLU B 122     -20.424 120.523  54.468  0.00  0.00      PROB O1-
ATOM   3267  N   CYS B 123     -18.041 116.639  59.688  0.00  0.00      PROB N  
ATOM   3268  CA  CYS B 123     -17.988 115.408  60.452  0.00  0.00      PROB C  
ATOM   3269  C   CYS B 123     -17.646 115.694  61.909  0.00  0.00      PROB C  
ATOM   3270  O   CYS B 123     -17.451 114.778  62.710  0.00  0.00      PROB O  
ATOM   3271  CB  CYS B 123     -16.925 114.452  59.860  0.00  0.00      PROB C  
ATOM   3272  SG  CYS B 123     -17.360 113.905  58.184  0.00  0.00      PROB S  
ATOM   3273  N   ARG B 124     -17.576 116.991  62.276  0.00  0.00      PROB N  
ATOM   3274  CA  ARG B 124     -17.417 117.524  63.617  0.00  0.00      PROB C  
ATOM   3275  C   ARG B 124     -18.109 116.780  64.763  0.00  0.00      PROB C  
ATOM   3276  O   ARG B 124     -19.312 116.510  64.740  0.00  0.00      PROB O  
ATOM   3277  CB  ARG B 124     -17.788 119.031  63.669  0.00  0.00      PROB C  
ATOM   3278  CG  ARG B 124     -19.209 119.363  63.150  0.00  0.00      PROB C  
ATOM   3279  CD  ARG B 124     -19.601 120.842  63.284  0.00  0.00      PROB C  
ATOM   3280  NE  ARG B 124     -18.707 121.601  62.358  0.00  0.00      PROB N  
ATOM   3281  CZ  ARG B 124     -18.525 122.912  62.384  0.00  0.00      PROB C  
ATOM   3282  NH1 ARG B 124     -19.196 123.706  63.187  0.00  0.00      PROB N1+
ATOM   3283  NH2 ARG B 124     -17.631 123.441  61.575  0.00  0.00      PROB N  
ATOM   3284  N   THR B 125     -17.354 116.455  65.833  0.00  0.00      PROB N  
ATOM   3285  CA  THR B 125     -17.925 115.848  67.034  0.00  0.00      PROB C  
ATOM   3286  C   THR B 125     -18.299 116.961  67.990  0.00  0.00      PROB C  
ATOM   3287  O   THR B 125     -17.454 117.533  68.678  0.00  0.00      PROB O  
ATOM   3288  CB  THR B 125     -17.000 114.847  67.727  0.00  0.00      PROB C  
ATOM   3289  CG2 THR B 125     -17.664 114.241  68.977  0.00  0.00      PROB C  
ATOM   3290  OG1 THR B 125     -16.714 113.758  66.854  0.00  0.00      PROB O  
ATOM   3291  N   SER B 126     -19.598 117.325  68.031  0.00  0.00      PROB N  
ATOM   3292  CA  SER B 126     -20.059 118.506  68.762  0.00  0.00      PROB C  
ATOM   3293  C   SER B 126     -20.702 118.160  70.093  0.00  0.00      PROB C  
ATOM   3294  O   SER B 126     -21.171 119.039  70.816  0.00  0.00      PROB O  
ATOM   3295  CB  SER B 126     -21.048 119.356  67.922  0.00  0.00      PROB C  
ATOM   3296  OG  SER B 126     -20.404 119.868  66.750  0.00  0.00      PROB O  
ATOM   3297  N   LEU B 127     -20.696 116.861  70.468  0.00  0.00      PROB N  
ATOM   3298  CA  LEU B 127     -21.007 116.377  71.807  0.00  0.00      PROB C  
ATOM   3299  C   LEU B 127     -22.432 116.659  72.294  0.00  0.00      PROB C  
ATOM   3300  O   LEU B 127     -22.661 117.041  73.444  0.00  0.00      PROB O  
ATOM   3301  CB  LEU B 127     -19.952 116.839  72.855  0.00  0.00      PROB C  
ATOM   3302  CG  LEU B 127     -18.487 116.465  72.533  0.00  0.00      PROB C  
ATOM   3303  CD1 LEU B 127     -17.528 117.199  73.483  0.00  0.00      PROB C  
ATOM   3304  CD2 LEU B 127     -18.250 114.949  72.611  0.00  0.00      PROB C  
ATOM   3305  N   GLY B 128     -23.451 116.434  71.439  0.00  0.00      PROB N  
ATOM   3306  CA  GLY B 128     -24.837 116.626  71.867  0.00  0.00      PROB C  
ATOM   3307  C   GLY B 128     -25.859 116.571  70.763  0.00  0.00      PROB C  
ATOM   3308  O   GLY B 128     -26.972 116.091  70.977  0.00  0.00      PROB O  
ATOM   3309  N   ASP B 129     -25.524 117.044  69.549  0.00  0.00      PROB N  
ATOM   3310  CA  ASP B 129     -26.394 116.973  68.385  0.00  0.00      PROB C  
ATOM   3311  C   ASP B 129     -25.885 115.949  67.357  0.00  0.00      PROB C  
ATOM   3312  O   ASP B 129     -24.782 115.406  67.452  0.00  0.00      PROB O  
ATOM   3313  CB  ASP B 129     -26.705 118.389  67.805  0.00  0.00      PROB C  
ATOM   3314  CG  ASP B 129     -25.539 119.134  67.173  0.00  0.00      PROB C  
ATOM   3315  OD1 ASP B 129     -24.377 118.659  67.207  0.00  0.00      PROB O  
ATOM   3316  OD2 ASP B 129     -25.786 120.253  66.644  0.00  0.00      PROB O1-
ATOM   3317  N   SER B 130     -26.750 115.585  66.388  0.00  0.00      PROB N  
ATOM   3318  CA  SER B 130     -26.487 114.567  65.373  0.00  0.00      PROB C  
ATOM   3319  C   SER B 130     -25.340 114.835  64.398  0.00  0.00      PROB C  
ATOM   3320  O   SER B 130     -25.141 115.947  63.903  0.00  0.00      PROB O  
ATOM   3321  CB  SER B 130     -27.758 114.196  64.550  0.00  0.00      PROB C  
ATOM   3322  OG  SER B 130     -28.393 115.348  63.978  0.00  0.00      PROB O  
ATOM   3323  N   VAL B 131     -24.577 113.774  64.060  0.00  0.00      PROB N  
ATOM   3324  CA  VAL B 131     -23.562 113.784  63.012  0.00  0.00      PROB C  
ATOM   3325  C   VAL B 131     -24.234 113.348  61.699  0.00  0.00      PROB C  
ATOM   3326  O   VAL B 131     -25.058 112.429  61.750  0.00  0.00      PROB O  
ATOM   3327  CB  VAL B 131     -22.388 112.860  63.360  0.00  0.00      PROB C  
ATOM   3328  CG1 VAL B 131     -21.315 112.840  62.250  0.00  0.00      PROB C  
ATOM   3329  CG2 VAL B 131     -21.745 113.345  64.676  0.00  0.00      PROB C  
ATOM   3330  N   PRO B 132     -23.993 113.952  60.524  0.00  0.00      PROB N  
ATOM   3331  CA  PRO B 132     -24.585 113.549  59.245  0.00  0.00      PROB C  
ATOM   3332  C   PRO B 132     -24.608 112.068  58.883  0.00  0.00      PROB C  
ATOM   3333  O   PRO B 132     -25.633 111.580  58.405  0.00  0.00      PROB O  
ATOM   3334  CB  PRO B 132     -23.834 114.398  58.211  0.00  0.00      PROB C  
ATOM   3335  CG  PRO B 132     -23.565 115.700  58.967  0.00  0.00      PROB C  
ATOM   3336  CD  PRO B 132     -23.259 115.216  60.387  0.00  0.00      PROB C  
ATOM   3337  N   CYS B 133     -23.488 111.340  59.053  0.00  0.00      PROB N  
ATOM   3338  CA  CYS B 133     -23.378 109.947  58.643  0.00  0.00      PROB C  
ATOM   3339  C   CYS B 133     -23.849 108.961  59.705  0.00  0.00      PROB C  
ATOM   3340  O   CYS B 133     -23.708 109.180  60.909  0.00  0.00      PROB O  
ATOM   3341  CB  CYS B 133     -21.931 109.580  58.245  0.00  0.00      PROB C  
ATOM   3342  SG  CYS B 133     -21.289 110.649  56.921  0.00  0.00      PROB S  
ATOM   3343  N   ASP B 134     -24.434 107.825  59.262  0.00  0.00      PROB N  
ATOM   3344  CA  ASP B 134     -24.933 106.765  60.123  0.00  0.00      PROB C  
ATOM   3345  C   ASP B 134     -23.848 106.100  60.989  0.00  0.00      PROB C  
ATOM   3346  O   ASP B 134     -24.019 105.904  62.194  0.00  0.00      PROB O  
ATOM   3347  CB  ASP B 134     -25.659 105.739  59.210  0.00  0.00      PROB C  
ATOM   3348  CG  ASP B 134     -26.771 104.958  59.893  0.00  0.00      PROB C  
ATOM   3349  OD1 ASP B 134     -27.140 105.261  61.059  0.00  0.00      PROB O  
ATOM   3350  OD2 ASP B 134     -27.350 104.070  59.211  0.00  0.00      PROB O1-
ATOM   3351  N   HIS B 135     -22.671 105.799  60.390  0.00  0.00      PROB N  
ATOM   3352  CA  HIS B 135     -21.511 105.296  61.117  0.00  0.00      PROB C  
ATOM   3353  C   HIS B 135     -20.269 106.130  60.831  0.00  0.00      PROB C  
ATOM   3354  O   HIS B 135     -19.895 106.979  61.640  0.00  0.00      PROB O  
ATOM   3355  CB  HIS B 135     -21.231 103.789  60.872  0.00  0.00      PROB C  
ATOM   3356  CG  HIS B 135     -22.270 102.884  61.494  0.00  0.00      PROB C  
ATOM   3357  CD2 HIS B 135     -22.913 102.989  62.691  0.00  0.00      PROB C  
ATOM   3358  ND1 HIS B 135     -22.723 101.706  60.932  0.00  0.00      PROB N  
ATOM   3359  CE1 HIS B 135     -23.604 101.154  61.806  0.00  0.00      PROB C  
ATOM   3360  NE2 HIS B 135     -23.744 101.893  62.893  0.00  0.00      PROB N  
ATOM   3361  N   TYR B 136     -19.578 105.918  59.691  0.00  0.00      PROB N  
ATOM   3362  CA  TYR B 136     -18.324 106.598  59.402  0.00  0.00      PROB C  
ATOM   3363  C   TYR B 136     -18.541 107.850  58.560  0.00  0.00      PROB C  
ATOM   3364  O   TYR B 136     -19.247 107.844  57.550  0.00  0.00      PROB O  
ATOM   3365  CB  TYR B 136     -17.291 105.683  58.691  0.00  0.00      PROB C  
ATOM   3366  CG  TYR B 136     -16.988 104.447  59.497  0.00  0.00      PROB C  
ATOM   3367  CD1 TYR B 136     -16.529 104.553  60.823  0.00  0.00      PROB C  
ATOM   3368  CD2 TYR B 136     -17.092 103.171  58.917  0.00  0.00      PROB C  
ATOM   3369  CE1 TYR B 136     -16.201 103.406  61.560  0.00  0.00      PROB C  
ATOM   3370  CE2 TYR B 136     -16.763 102.023  59.651  0.00  0.00      PROB C  
ATOM   3371  CZ  TYR B 136     -16.318 102.141  60.972  0.00  0.00      PROB C  
ATOM   3372  OH  TYR B 136     -15.969 100.986  61.701  0.00  0.00      PROB O  
ATOM   3373  N   CYS B 137     -17.924 108.971  58.985  0.00  0.00      PROB N  
ATOM   3374  CA  CYS B 137     -18.009 110.255  58.315  0.00  0.00      PROB C  
ATOM   3375  C   CYS B 137     -16.618 110.660  57.865  0.00  0.00      PROB C  
ATOM   3376  O   CYS B 137     -15.660 110.640  58.642  0.00  0.00      PROB O  
ATOM   3377  CB  CYS B 137     -18.605 111.333  59.265  0.00  0.00      PROB C  
ATOM   3378  SG  CYS B 137     -19.097 112.904  58.472  0.00  0.00      PROB S  
ATOM   3379  N   HIS B 138     -16.479 111.023  56.580  0.00  0.00      PROB N  
ATOM   3380  CA  HIS B 138     -15.206 111.314  55.955  0.00  0.00      PROB C  
ATOM   3381  C   HIS B 138     -15.226 112.719  55.395  0.00  0.00      PROB C  
ATOM   3382  O   HIS B 138     -16.056 113.043  54.548  0.00  0.00      PROB O  
ATOM   3383  CB  HIS B 138     -14.972 110.332  54.791  0.00  0.00      PROB C  
ATOM   3384  CG  HIS B 138     -15.188 108.921  55.238  0.00  0.00      PROB C  
ATOM   3385  CD2 HIS B 138     -16.276 108.119  55.087  0.00  0.00      PROB C  
ATOM   3386  ND1 HIS B 138     -14.239 108.158  55.876  0.00  0.00      PROB N  
ATOM   3387  CE1 HIS B 138     -14.792 106.942  56.098  0.00  0.00      PROB C  
ATOM   3388  NE2 HIS B 138     -16.032 106.875  55.644  0.00  0.00      PROB N  
ATOM   3389  N   ASN B 139     -14.314 113.601  55.849  0.00  0.00      PROB N  
ATOM   3390  CA  ASN B 139     -14.325 114.999  55.452  0.00  0.00      PROB C  
ATOM   3391  C   ASN B 139     -13.115 115.298  54.577  0.00  0.00      PROB C  
ATOM   3392  O   ASN B 139     -11.984 114.906  54.877  0.00  0.00      PROB O  
ATOM   3393  CB  ASN B 139     -14.351 115.915  56.703  0.00  0.00      PROB C  
ATOM   3394  CG  ASN B 139     -15.047 117.241  56.404  0.00  0.00      PROB C  
ATOM   3395  ND2 ASN B 139     -14.298 118.257  55.929  0.00  0.00      PROB N  
ATOM   3396  OD1 ASN B 139     -16.249 117.387  56.642  0.00  0.00      PROB O  
ATOM   3397  N   TYR B 140     -13.347 116.007  53.464  0.00  0.00      PROB N  
ATOM   3398  CA  TYR B 140     -12.353 116.364  52.476  0.00  0.00      PROB C  
ATOM   3399  C   TYR B 140     -12.579 117.835  52.140  0.00  0.00      PROB C  
ATOM   3400  O   TYR B 140     -13.587 118.421  52.530  0.00  0.00      PROB O  
ATOM   3401  CB  TYR B 140     -12.441 115.465  51.200  0.00  0.00      PROB C  
ATOM   3402  CG  TYR B 140     -13.715 115.655  50.402  0.00  0.00      PROB C  
ATOM   3403  CD1 TYR B 140     -13.763 116.573  49.337  0.00  0.00      PROB C  
ATOM   3404  CD2 TYR B 140     -14.858 114.889  50.681  0.00  0.00      PROB C  
ATOM   3405  CE1 TYR B 140     -14.932 116.741  48.583  0.00  0.00      PROB C  
ATOM   3406  CE2 TYR B 140     -16.024 115.041  49.915  0.00  0.00      PROB C  
ATOM   3407  CZ  TYR B 140     -16.063 115.969  48.870  0.00  0.00      PROB C  
ATOM   3408  OH  TYR B 140     -17.247 116.127  48.119  0.00  0.00      PROB O  
ATOM   3409  N   LEU B 141     -11.632 118.475  51.419  0.00  0.00      PROB N  
ATOM   3410  CA  LEU B 141     -11.720 119.881  51.050  0.00  0.00      PROB C  
ATOM   3411  C   LEU B 141     -13.001 120.263  50.293  0.00  0.00      PROB C  
ATOM   3412  O   LEU B 141     -13.188 119.951  49.114  0.00  0.00      PROB O  
ATOM   3413  CB  LEU B 141     -10.492 120.315  50.207  0.00  0.00      PROB C  
ATOM   3414  CG  LEU B 141      -9.122 120.154  50.899  0.00  0.00      PROB C  
ATOM   3415  CD1 LEU B 141      -7.991 120.199  49.860  0.00  0.00      PROB C  
ATOM   3416  CD2 LEU B 141      -8.906 121.217  51.986  0.00  0.00      PROB C  
ATOM   3417  N   GLY B 142     -13.919 120.968  50.979  0.00  0.00      PROB N  
ATOM   3418  CA  GLY B 142     -15.181 121.432  50.429  0.00  0.00      PROB C  
ATOM   3419  C   GLY B 142     -16.312 120.430  50.437  0.00  0.00      PROB C  
ATOM   3420  O   GLY B 142     -17.283 120.584  49.693  0.00  0.00      PROB O  
ATOM   3421  N   GLY B 143     -16.255 119.380  51.278  0.00  0.00      PROB N  
ATOM   3422  CA  GLY B 143     -17.370 118.449  51.392  0.00  0.00      PROB C  
ATOM   3423  C   GLY B 143     -17.127 117.288  52.324  0.00  0.00      PROB C  
ATOM   3424  O   GLY B 143     -16.123 117.193  53.029  0.00  0.00      PROB O  
ATOM   3425  N   TYR B 144     -18.078 116.339  52.344  0.00  0.00      PROB N  
ATOM   3426  CA  TYR B 144     -17.962 115.136  53.144  0.00  0.00      PROB C  
ATOM   3427  C   TYR B 144     -18.648 113.983  52.419  0.00  0.00      PROB C  
ATOM   3428  O   TYR B 144     -19.452 114.172  51.502  0.00  0.00      PROB O  
ATOM   3429  CB  TYR B 144     -18.526 115.305  54.593  0.00  0.00      PROB C  
ATOM   3430  CG  TYR B 144     -20.026 115.489  54.640  0.00  0.00      PROB C  
ATOM   3431  CD1 TYR B 144     -20.593 116.759  54.449  0.00  0.00      PROB C  
ATOM   3432  CD2 TYR B 144     -20.877 114.395  54.885  0.00  0.00      PROB C  
ATOM   3433  CE1 TYR B 144     -21.983 116.930  54.469  0.00  0.00      PROB C  
ATOM   3434  CE2 TYR B 144     -22.269 114.560  54.888  0.00  0.00      PROB C  
ATOM   3435  CZ  TYR B 144     -22.821 115.830  54.676  0.00  0.00      PROB C  
ATOM   3436  OH  TYR B 144     -24.218 116.015  54.653  0.00  0.00      PROB O  
ATOM   3437  N   TYR B 145     -18.327 112.746  52.824  0.00  0.00      PROB N  
ATOM   3438  CA  TYR B 145     -19.007 111.550  52.373  0.00  0.00      PROB C  
ATOM   3439  C   TYR B 145     -19.133 110.578  53.537  0.00  0.00      PROB C  
ATOM   3440  O   TYR B 145     -18.483 110.719  54.575  0.00  0.00      PROB O  
ATOM   3441  CB  TYR B 145     -18.363 110.882  51.115  0.00  0.00      PROB C  
ATOM   3442  CG  TYR B 145     -16.918 110.483  51.303  0.00  0.00      PROB C  
ATOM   3443  CD1 TYR B 145     -15.904 111.439  51.145  0.00  0.00      PROB C  
ATOM   3444  CD2 TYR B 145     -16.554 109.148  51.555  0.00  0.00      PROB C  
ATOM   3445  CE1 TYR B 145     -14.554 111.091  51.272  0.00  0.00      PROB C  
ATOM   3446  CE2 TYR B 145     -15.202 108.789  51.666  0.00  0.00      PROB C  
ATOM   3447  CZ  TYR B 145     -14.202 109.761  51.526  0.00  0.00      PROB C  
ATOM   3448  OH  TYR B 145     -12.843 109.405  51.652  0.00  0.00      PROB O  
ATOM   3449  N   CYS B 146     -20.018 109.578  53.392  0.00  0.00      PROB N  
ATOM   3450  CA  CYS B 146     -20.326 108.616  54.434  0.00  0.00      PROB C  
ATOM   3451  C   CYS B 146     -19.939 107.212  54.002  0.00  0.00      PROB C  
ATOM   3452  O   CYS B 146     -19.910 106.883  52.815  0.00  0.00      PROB O  
ATOM   3453  CB  CYS B 146     -21.841 108.609  54.772  0.00  0.00      PROB C  
ATOM   3454  SG  CYS B 146     -22.465 110.221  55.339  0.00  0.00      PROB S  
ATOM   3455  N   SER B 147     -19.643 106.332  54.972  0.00  0.00      PROB N  
ATOM   3456  CA  SER B 147     -19.510 104.905  54.720  0.00  0.00      PROB C  
ATOM   3457  C   SER B 147     -19.863 104.189  56.010  0.00  0.00      PROB C  
ATOM   3458  O   SER B 147     -20.112 104.818  57.040  0.00  0.00      PROB O  
ATOM   3459  CB  SER B 147     -18.114 104.433  54.187  0.00  0.00      PROB C  
ATOM   3460  OG  SER B 147     -17.092 104.343  55.184  0.00  0.00      PROB O  
ATOM   3461  N   CYS B 148     -19.945 102.845  55.985  0.00  0.00      PROB N  
ATOM   3462  CA  CYS B 148     -20.329 102.073  57.153  0.00  0.00      PROB C  
ATOM   3463  C   CYS B 148     -19.546 100.780  57.286  0.00  0.00      PROB C  
ATOM   3464  O   CYS B 148     -18.862 100.330  56.366  0.00  0.00      PROB O  
ATOM   3465  CB  CYS B 148     -21.844 101.752  57.150  0.00  0.00      PROB C  
ATOM   3466  SG  CYS B 148     -22.811 103.223  57.593  0.00  0.00      PROB S  
ATOM   3467  N   ARG B 149     -19.626 100.188  58.500  0.00  0.00      PROB N  
ATOM   3468  CA  ARG B 149     -19.127  98.879  58.894  0.00  0.00      PROB C  
ATOM   3469  C   ARG B 149     -19.313  97.698  57.934  0.00  0.00      PROB C  
ATOM   3470  O   ARG B 149     -20.125  97.707  57.008  0.00  0.00      PROB O  
ATOM   3471  CB  ARG B 149     -19.679  98.503  60.298  0.00  0.00      PROB C  
ATOM   3472  CG  ARG B 149     -19.086  99.351  61.443  0.00  0.00      PROB C  
ATOM   3473  CD  ARG B 149     -19.597  98.931  62.829  0.00  0.00      PROB C  
ATOM   3474  NE  ARG B 149     -18.813  99.699  63.853  0.00  0.00      PROB N  
ATOM   3475  CZ  ARG B 149     -19.120 100.901  64.323  0.00  0.00      PROB C  
ATOM   3476  NH1 ARG B 149     -20.209 101.552  63.984  0.00  0.00      PROB N1+
ATOM   3477  NH2 ARG B 149     -18.306 101.471  65.190  0.00  0.00      PROB N  
ATOM   3478  N   VAL B 150     -18.555  96.603  58.159  0.00  0.00      PROB N  
ATOM   3479  CA  VAL B 150     -18.736  95.341  57.450  0.00  0.00      PROB C  
ATOM   3480  C   VAL B 150     -20.133  94.749  57.679  0.00  0.00      PROB C  
ATOM   3481  O   VAL B 150     -20.637  94.693  58.803  0.00  0.00      PROB O  
ATOM   3482  CB  VAL B 150     -17.634  94.333  57.790  0.00  0.00      PROB C  
ATOM   3483  CG1 VAL B 150     -17.866  92.972  57.098  0.00  0.00      PROB C  
ATOM   3484  CG2 VAL B 150     -16.272  94.910  57.349  0.00  0.00      PROB C  
ATOM   3485  N   GLY B 151     -20.809  94.320  56.587  0.00  0.00      PROB N  
ATOM   3486  CA  GLY B 151     -22.187  93.826  56.622  0.00  0.00      PROB C  
ATOM   3487  C   GLY B 151     -23.203  94.903  56.334  0.00  0.00      PROB C  
ATOM   3488  O   GLY B 151     -24.408  94.678  56.432  0.00  0.00      PROB O  
ATOM   3489  N   TYR B 152     -22.735  96.103  55.953  0.00  0.00      PROB N  
ATOM   3490  CA  TYR B 152     -23.553  97.244  55.594  0.00  0.00      PROB C  
ATOM   3491  C   TYR B 152     -23.192  97.786  54.222  0.00  0.00      PROB C  
ATOM   3492  O   TYR B 152     -22.036  97.759  53.795  0.00  0.00      PROB O  
ATOM   3493  CB  TYR B 152     -23.418  98.414  56.605  0.00  0.00      PROB C  
ATOM   3494  CG  TYR B 152     -24.062  98.051  57.907  0.00  0.00      PROB C  
ATOM   3495  CD1 TYR B 152     -23.343  97.441  58.950  0.00  0.00      PROB C  
ATOM   3496  CD2 TYR B 152     -25.418  98.350  58.097  0.00  0.00      PROB C  
ATOM   3497  CE1 TYR B 152     -23.985  97.100  60.151  0.00  0.00      PROB C  
ATOM   3498  CE2 TYR B 152     -26.058  98.007  59.289  0.00  0.00      PROB C  
ATOM   3499  CZ  TYR B 152     -25.347  97.379  60.316  0.00  0.00      PROB C  
ATOM   3500  OH  TYR B 152     -26.018  97.034  61.504  0.00  0.00      PROB O  
ATOM   3501  N   ILE B 153     -24.196  98.321  53.506  0.00  0.00      PROB N  
ATOM   3502  CA  ILE B 153     -24.013  99.097  52.290  0.00  0.00      PROB C  
ATOM   3503  C   ILE B 153     -24.652 100.465  52.480  0.00  0.00      PROB C  
ATOM   3504  O   ILE B 153     -25.679 100.617  53.141  0.00  0.00      PROB O  
ATOM   3505  CB  ILE B 153     -24.547  98.422  51.022  0.00  0.00      PROB C  
ATOM   3506  CG1 ILE B 153     -26.010  97.936  51.181  0.00  0.00      PROB C  
ATOM   3507  CG2 ILE B 153     -23.581  97.272  50.663  0.00  0.00      PROB C  
ATOM   3508  CD  ILE B 153     -26.643  97.449  49.872  0.00  0.00      PROB C  
ATOM   3509  N   LEU B 154     -24.033 101.530  51.934  0.00  0.00      PROB N  
ATOM   3510  CA  LEU B 154     -24.597 102.870  51.975  0.00  0.00      PROB C  
ATOM   3511  C   LEU B 154     -25.924 102.973  51.209  0.00  0.00      PROB C  
ATOM   3512  O   LEU B 154     -26.066 102.468  50.092  0.00  0.00      PROB O  
ATOM   3513  CB  LEU B 154     -23.566 103.894  51.438  0.00  0.00      PROB C  
ATOM   3514  CG  LEU B 154     -23.899 105.380  51.689  0.00  0.00      PROB C  
ATOM   3515  CD1 LEU B 154     -23.862 105.719  53.186  0.00  0.00      PROB C  
ATOM   3516  CD2 LEU B 154     -22.917 106.279  50.923  0.00  0.00      PROB C  
ATOM   3517  N   HIS B 155     -26.943 103.621  51.804  0.00  0.00      PROB N  
ATOM   3518  CA  HIS B 155     -28.259 103.776  51.208  0.00  0.00      PROB C  
ATOM   3519  C   HIS B 155     -28.280 104.868  50.140  0.00  0.00      PROB C  
ATOM   3520  O   HIS B 155     -27.342 105.652  49.984  0.00  0.00      PROB O  
ATOM   3521  CB  HIS B 155     -29.329 104.051  52.304  0.00  0.00      PROB C  
ATOM   3522  CG  HIS B 155     -30.761 104.072  51.831  0.00  0.00      PROB C  
ATOM   3523  CD2 HIS B 155     -31.493 103.109  51.201  0.00  0.00      PROB C  
ATOM   3524  ND1 HIS B 155     -31.628 105.126  52.038  0.00  0.00      PROB N  
ATOM   3525  CE1 HIS B 155     -32.827 104.768  51.513  0.00  0.00      PROB C  
ATOM   3526  NE2 HIS B 155     -32.792 103.553  50.990  0.00  0.00      PROB N  
ATOM   3527  N   GLN B 156     -29.378 104.952  49.364  0.00  0.00      PROB N  
ATOM   3528  CA  GLN B 156     -29.585 105.887  48.268  0.00  0.00      PROB C  
ATOM   3529  C   GLN B 156     -29.495 107.363  48.657  0.00  0.00      PROB C  
ATOM   3530  O   GLN B 156     -29.111 108.216  47.856  0.00  0.00      PROB O  
ATOM   3531  CB  GLN B 156     -30.924 105.593  47.532  0.00  0.00      PROB C  
ATOM   3532  CG  GLN B 156     -30.908 104.391  46.542  0.00  0.00      PROB C  
ATOM   3533  CD  GLN B 156     -30.248 103.117  47.085  0.00  0.00      PROB C  
ATOM   3534  NE2 GLN B 156     -29.097 102.720  46.496  0.00  0.00      PROB N  
ATOM   3535  OE1 GLN B 156     -30.739 102.479  48.022  0.00  0.00      PROB O  
ATOM   3536  N   ASN B 157     -29.821 107.692  49.926  0.00  0.00      PROB N  
ATOM   3537  CA  ASN B 157     -29.719 109.038  50.470  0.00  0.00      PROB C  
ATOM   3538  C   ASN B 157     -28.272 109.462  50.760  0.00  0.00      PROB C  
ATOM   3539  O   ASN B 157     -28.009 110.631  51.045  0.00  0.00      PROB O  
ATOM   3540  CB  ASN B 157     -30.647 109.208  51.717  0.00  0.00      PROB C  
ATOM   3541  CG  ASN B 157     -30.217 108.456  52.979  0.00  0.00      PROB C  
ATOM   3542  ND2 ASN B 157     -31.089 108.502  54.010  0.00  0.00      PROB N  
ATOM   3543  OD1 ASN B 157     -29.161 107.828  53.079  0.00  0.00      PROB O  
ATOM   3544  N   LYS B 158     -27.315 108.509  50.716  0.00  0.00      PROB N  
ATOM   3545  CA  LYS B 158     -25.882 108.731  50.826  0.00  0.00      PROB C  
ATOM   3546  C   LYS B 158     -25.414 109.020  52.249  0.00  0.00      PROB C  
ATOM   3547  O   LYS B 158     -24.316 109.529  52.476  0.00  0.00      PROB O  
ATOM   3548  CB  LYS B 158     -25.309 109.736  49.788  0.00  0.00      PROB C  
ATOM   3549  CG  LYS B 158     -25.530 109.302  48.328  0.00  0.00      PROB C  
ATOM   3550  CD  LYS B 158     -24.945 110.322  47.332  0.00  0.00      PROB C  
ATOM   3551  CE  LYS B 158     -25.275 110.060  45.851  0.00  0.00      PROB C  
ATOM   3552  NZ  LYS B 158     -24.647 108.806  45.368  0.00  0.00      PROB N1+
ATOM   3553  N   HIS B 159     -26.248 108.674  53.248  0.00  0.00      PROB N  
ATOM   3554  CA  HIS B 159     -25.993 108.980  54.644  0.00  0.00      PROB C  
ATOM   3555  C   HIS B 159     -26.284 107.776  55.514  0.00  0.00      PROB C  
ATOM   3556  O   HIS B 159     -25.418 107.286  56.238  0.00  0.00      PROB O  
ATOM   3557  CB  HIS B 159     -26.840 110.185  55.132  0.00  0.00      PROB C  
ATOM   3558  CG  HIS B 159     -26.411 111.495  54.524  0.00  0.00      PROB C  
ATOM   3559  CD2 HIS B 159     -25.691 112.509  55.079  0.00  0.00      PROB C  
ATOM   3560  ND1 HIS B 159     -26.839 111.971  53.302  0.00  0.00      PROB N  
ATOM   3561  CE1 HIS B 159     -26.351 113.227  53.164  0.00  0.00      PROB C  
ATOM   3562  NE2 HIS B 159     -25.649 113.600  54.222  0.00  0.00      PROB N  
ATOM   3563  N   THR B 160     -27.538 107.290  55.465  0.00  0.00      PROB N  
ATOM   3564  CA  THR B 160     -28.030 106.079  56.112  0.00  0.00      PROB C  
ATOM   3565  C   THR B 160     -27.401 104.818  55.542  0.00  0.00      PROB C  
ATOM   3566  O   THR B 160     -27.091 104.755  54.354  0.00  0.00      PROB O  
ATOM   3567  CB  THR B 160     -29.547 105.968  56.009  0.00  0.00      PROB C  
ATOM   3568  CG2 THR B 160     -30.089 104.847  56.895  0.00  0.00      PROB C  
ATOM   3569  OG1 THR B 160     -30.170 107.173  56.436  0.00  0.00      PROB O  
ATOM   3570  N   CYS B 161     -27.193 103.765  56.351  0.00  0.00      PROB N  
ATOM   3571  CA  CYS B 161     -26.670 102.502  55.863  0.00  0.00      PROB C  
ATOM   3572  C   CYS B 161     -27.631 101.344  56.069  0.00  0.00      PROB C  
ATOM   3573  O   CYS B 161     -28.260 101.173  57.114  0.00  0.00      PROB O  
ATOM   3574  CB  CYS B 161     -25.330 102.168  56.524  0.00  0.00      PROB C  
ATOM   3575  SG  CYS B 161     -24.088 103.400  56.062  0.00  0.00      PROB S  
ATOM   3576  N   SER B 162     -27.757 100.509  55.025  0.00  0.00      PROB N  
ATOM   3577  CA  SER B 162     -28.638  99.356  54.961  0.00  0.00      PROB C  
ATOM   3578  C   SER B 162     -27.852  98.102  55.279  0.00  0.00      PROB C  
ATOM   3579  O   SER B 162     -26.782  97.865  54.717  0.00  0.00      PROB O  
ATOM   3580  CB  SER B 162     -29.231  99.141  53.537  0.00  0.00      PROB C  
ATOM   3581  OG  SER B 162     -29.941 100.294  53.080  0.00  0.00      PROB O  
ATOM   3582  N   ALA B 163     -28.344  97.254  56.199  0.00  0.00      PROB N  
ATOM   3583  CA  ALA B 163     -27.743  95.963  56.463  0.00  0.00      PROB C  
ATOM   3584  C   ALA B 163     -28.301  95.250  57.695  0.00  0.00      PROB C  
ATOM   3585  O   ALA B 163     -27.585  94.607  58.466  0.00  0.00      PROB O  
ATOM   3586  CB  ALA B 163     -26.214  96.081  56.580  0.00  0.00      PROB C  
ATOM   3587  N   LEU B 164     -29.629  95.337  57.881  0.00  0.00      PROB N  
ATOM   3588  CA  LEU B 164     -30.374  94.560  58.845  0.00  0.00      PROB C  
ATOM   3589  C   LEU B 164     -31.238  93.548  58.100  0.00  0.00      PROB C  
ATOM   3590  O   LEU B 164     -31.048  92.333  58.181  0.00  0.00      PROB O  
ATOM   3591  CB  LEU B 164     -31.258  95.466  59.744  0.00  0.00      PROB C  
ATOM   3592  CG  LEU B 164     -30.471  96.477  60.608  0.00  0.00      PROB C  
ATOM   3593  CD1 LEU B 164     -31.435  97.436  61.324  0.00  0.00      PROB C  
ATOM   3594  CD2 LEU B 164     -29.569  95.768  61.631  0.00  0.00      PROB C  
ATOM   3595  N   CYS B 165     -32.250  94.049  57.369  0.00  0.00      PROB N  
ATOM   3596  CA  CYS B 165     -33.304  93.217  56.809  0.00  0.00      PROB C  
ATOM   3597  C   CYS B 165     -33.816  93.833  55.515  0.00  0.00      PROB C  
ATOM   3598  O   CYS B 165     -34.978  93.697  55.137  0.00  0.00      PROB O  
ATOM   3599  CB  CYS B 165     -34.459  93.034  57.840  0.00  0.00      PROB C  
ATOM   3600  SG  CYS B 165     -35.040  94.605  58.565  0.00  0.00      PROB S  
ATOM   3601  N   SER B 166     -32.936  94.558  54.793  0.00  0.00      PROB N  
ATOM   3602  CA  SER B 166     -33.307  95.353  53.624  0.00  0.00      PROB C  
ATOM   3603  C   SER B 166     -32.647  94.832  52.355  0.00  0.00      PROB C  
ATOM   3604  O   SER B 166     -32.638  95.506  51.325  0.00  0.00      PROB O  
ATOM   3605  CB  SER B 166     -32.889  96.846  53.798  0.00  0.00      PROB C  
ATOM   3606  OG  SER B 166     -33.377  97.400  55.028  0.00  0.00      PROB O  
ATOM   3607  N   GLY B 167     -32.069  93.610  52.395  0.00  0.00      PROB N  
ATOM   3608  CA  GLY B 167     -31.202  93.084  51.333  0.00  0.00      PROB C  
ATOM   3609  C   GLY B 167     -31.608  91.733  50.810  0.00  0.00      PROB C  
ATOM   3610  O   GLY B 167     -30.925  91.155  49.965  0.00  0.00      PROB O  
ATOM   3611  N   GLN B 168     -32.719  91.166  51.312  0.00  0.00      PROB N  
ATOM   3612  CA  GLN B 168     -33.181  89.845  50.929  0.00  0.00      PROB C  
ATOM   3613  C   GLN B 168     -33.849  89.816  49.550  0.00  0.00      PROB C  
ATOM   3614  O   GLN B 168     -34.879  90.452  49.317  0.00  0.00      PROB O  
ATOM   3615  CB  GLN B 168     -34.116  89.256  52.019  0.00  0.00      PROB C  
ATOM   3616  CG  GLN B 168     -33.391  89.077  53.378  0.00  0.00      PROB C  
ATOM   3617  CD  GLN B 168     -34.304  88.534  54.482  0.00  0.00      PROB C  
ATOM   3618  NE2 GLN B 168     -34.759  87.270  54.325  0.00  0.00      PROB N  
ATOM   3619  OE1 GLN B 168     -34.586  89.205  55.479  0.00  0.00      PROB O  
ATOM   3620  N   VAL B 169     -33.252  89.066  48.597  0.00  0.00      PROB N  
ATOM   3621  CA  VAL B 169     -33.734  88.960  47.226  0.00  0.00      PROB C  
ATOM   3622  C   VAL B 169     -34.032  87.500  46.910  0.00  0.00      PROB C  
ATOM   3623  O   VAL B 169     -33.180  86.619  47.046  0.00  0.00      PROB O  
ATOM   3624  CB  VAL B 169     -32.762  89.533  46.192  0.00  0.00      PROB C  
ATOM   3625  CG1 VAL B 169     -33.345  89.401  44.767  0.00  0.00      PROB C  
ATOM   3626  CG2 VAL B 169     -32.496  91.019  46.505  0.00  0.00      PROB C  
ATOM   3627  N   PHE B 170     -35.275  87.214  46.490  0.00  0.00      PROB N  
ATOM   3628  CA  PHE B 170     -35.792  85.877  46.276  0.00  0.00      PROB C  
ATOM   3629  C   PHE B 170     -36.048  85.634  44.792  0.00  0.00      PROB C  
ATOM   3630  O   PHE B 170     -36.863  86.308  44.160  0.00  0.00      PROB O  
ATOM   3631  CB  PHE B 170     -37.118  85.667  47.055  0.00  0.00      PROB C  
ATOM   3632  CG  PHE B 170     -36.917  85.834  48.538  0.00  0.00      PROB C  
ATOM   3633  CD1 PHE B 170     -37.117  87.081  49.159  0.00  0.00      PROB C  
ATOM   3634  CD2 PHE B 170     -36.588  84.724  49.336  0.00  0.00      PROB C  
ATOM   3635  CE1 PHE B 170     -36.961  87.223  50.543  0.00  0.00      PROB C  
ATOM   3636  CE2 PHE B 170     -36.449  84.859  50.724  0.00  0.00      PROB C  
ATOM   3637  CZ  PHE B 170     -36.634  86.109  51.326  0.00  0.00      PROB C  
ATOM   3638  N   THR B 171     -35.329  84.665  44.185  0.00  0.00      PROB N  
ATOM   3639  CA  THR B 171     -35.459  84.352  42.758  0.00  0.00      PROB C  
ATOM   3640  C   THR B 171     -35.984  82.946  42.497  0.00  0.00      PROB C  
ATOM   3641  O   THR B 171     -36.239  82.569  41.351  0.00  0.00      PROB O  
ATOM   3642  CB  THR B 171     -34.139  84.511  41.995  0.00  0.00      PROB C  
ATOM   3643  CG2 THR B 171     -33.716  85.989  42.036  0.00  0.00      PROB C  
ATOM   3644  OG1 THR B 171     -33.084  83.754  42.587  0.00  0.00      PROB O  
ATOM   3645  N   GLY B 172     -36.183  82.121  43.553  0.00  0.00      PROB N  
ATOM   3646  CA  GLY B 172     -36.750  80.773  43.437  0.00  0.00      PROB C  
ATOM   3647  C   GLY B 172     -38.234  80.750  43.159  0.00  0.00      PROB C  
ATOM   3648  O   GLY B 172     -38.932  81.744  43.330  0.00  0.00      PROB O  
ATOM   3649  N   ARG B 173     -38.780  79.584  42.769  0.00  0.00      PROB N  
ATOM   3650  CA  ARG B 173     -40.211  79.389  42.567  0.00  0.00      PROB C  
ATOM   3651  C   ARG B 173     -41.085  79.571  43.809  0.00  0.00      PROB C  
ATOM   3652  O   ARG B 173     -42.200  80.091  43.736  0.00  0.00      PROB O  
ATOM   3653  CB  ARG B 173     -40.489  78.015  41.908  0.00  0.00      PROB C  
ATOM   3654  CG  ARG B 173     -40.017  77.916  40.436  0.00  0.00      PROB C  
ATOM   3655  CD  ARG B 173     -40.712  78.863  39.439  0.00  0.00      PROB C  
ATOM   3656  NE  ARG B 173     -42.185  78.587  39.475  0.00  0.00      PROB N  
ATOM   3657  CZ  ARG B 173     -42.786  77.569  38.877  0.00  0.00      PROB C  
ATOM   3658  NH1 ARG B 173     -42.149  76.724  38.095  0.00  0.00      PROB N1+
ATOM   3659  NH2 ARG B 173     -44.074  77.370  39.062  0.00  0.00      PROB N  
ATOM   3660  N   SER B 174     -40.591  79.135  44.978  0.00  0.00      PROB N  
ATOM   3661  CA  SER B 174     -41.312  79.235  46.237  0.00  0.00      PROB C  
ATOM   3662  C   SER B 174     -40.354  79.418  47.399  0.00  0.00      PROB C  
ATOM   3663  O   SER B 174     -39.178  79.057  47.326  0.00  0.00      PROB O  
ATOM   3664  CB  SER B 174     -42.236  78.009  46.522  0.00  0.00      PROB C  
ATOM   3665  OG  SER B 174     -41.538  76.755  46.489  0.00  0.00      PROB O  
ATOM   3666  N   GLY B 175     -40.828  80.001  48.517  0.00  0.00      PROB N  
ATOM   3667  CA  GLY B 175     -39.979  80.228  49.681  0.00  0.00      PROB C  
ATOM   3668  C   GLY B 175     -40.711  80.901  50.809  0.00  0.00      PROB C  
ATOM   3669  O   GLY B 175     -41.922  81.109  50.751  0.00  0.00      PROB O  
ATOM   3670  N   PHE B 176     -39.979  81.248  51.882  0.00  0.00      PROB N  
ATOM   3671  CA  PHE B 176     -40.538  81.840  53.088  0.00  0.00      PROB C  
ATOM   3672  C   PHE B 176     -39.911  83.189  53.417  0.00  0.00      PROB C  
ATOM   3673  O   PHE B 176     -38.691  83.367  53.400  0.00  0.00      PROB O  
ATOM   3674  CB  PHE B 176     -40.374  80.922  54.329  0.00  0.00      PROB C  
ATOM   3675  CG  PHE B 176     -41.155  79.648  54.157  0.00  0.00      PROB C  
ATOM   3676  CD1 PHE B 176     -42.524  79.610  54.475  0.00  0.00      PROB C  
ATOM   3677  CD2 PHE B 176     -40.520  78.463  53.747  0.00  0.00      PROB C  
ATOM   3678  CE1 PHE B 176     -43.242  78.409  54.394  0.00  0.00      PROB C  
ATOM   3679  CE2 PHE B 176     -41.239  77.265  53.643  0.00  0.00      PROB C  
ATOM   3680  CZ  PHE B 176     -42.601  77.238  53.970  0.00  0.00      PROB C  
ATOM   3681  N   LEU B 177     -40.768  84.169  53.748  0.00  0.00      PROB N  
ATOM   3682  CA  LEU B 177     -40.417  85.499  54.204  0.00  0.00      PROB C  
ATOM   3683  C   LEU B 177     -40.970  85.652  55.617  0.00  0.00      PROB C  
ATOM   3684  O   LEU B 177     -42.025  85.111  55.949  0.00  0.00      PROB O  
ATOM   3685  CB  LEU B 177     -41.033  86.625  53.320  0.00  0.00      PROB C  
ATOM   3686  CG  LEU B 177     -40.348  86.920  51.963  0.00  0.00      PROB C  
ATOM   3687  CD1 LEU B 177     -40.389  85.758  50.963  0.00  0.00      PROB C  
ATOM   3688  CD2 LEU B 177     -41.001  88.146  51.310  0.00  0.00      PROB C  
ATOM   3689  N   SER B 178     -40.282  86.386  56.509  0.00  0.00      PROB N  
ATOM   3690  CA  SER B 178     -40.808  86.604  57.850  0.00  0.00      PROB C  
ATOM   3691  C   SER B 178     -40.225  87.854  58.466  0.00  0.00      PROB C  
ATOM   3692  O   SER B 178     -39.162  88.341  58.070  0.00  0.00      PROB O  
ATOM   3693  CB  SER B 178     -40.576  85.415  58.837  0.00  0.00      PROB C  
ATOM   3694  OG  SER B 178     -39.192  85.145  59.097  0.00  0.00      PROB O  
ATOM   3695  N   SER B 179     -40.907  88.403  59.489  0.00  0.00      PROB N  
ATOM   3696  CA  SER B 179     -40.380  89.458  60.345  0.00  0.00      PROB C  
ATOM   3697  C   SER B 179     -39.099  89.035  61.079  0.00  0.00      PROB C  
ATOM   3698  O   SER B 179     -38.990  87.852  61.411  0.00  0.00      PROB O  
ATOM   3699  CB  SER B 179     -41.438  89.958  61.365  0.00  0.00      PROB C  
ATOM   3700  OG  SER B 179     -42.022  88.874  62.091  0.00  0.00      PROB O  
ATOM   3701  N   PRO B 180     -38.105  89.903  61.329  0.00  0.00      PROB N  
ATOM   3702  CA  PRO B 180     -36.721  89.522  61.636  0.00  0.00      PROB C  
ATOM   3703  C   PRO B 180     -36.445  88.377  62.598  0.00  0.00      PROB C  
ATOM   3704  O   PRO B 180     -35.564  87.562  62.314  0.00  0.00      PROB O  
ATOM   3705  CB  PRO B 180     -36.064  90.829  62.085  0.00  0.00      PROB C  
ATOM   3706  CG  PRO B 180     -36.770  91.874  61.226  0.00  0.00      PROB C  
ATOM   3707  CD  PRO B 180     -38.212  91.357  61.141  0.00  0.00      PROB C  
ATOM   3708  N   GLU B 181     -37.145  88.311  63.748  0.00  0.00      PROB N  
ATOM   3709  CA  GLU B 181     -36.854  87.337  64.787  0.00  0.00      PROB C  
ATOM   3710  C   GLU B 181     -37.946  86.277  64.944  0.00  0.00      PROB C  
ATOM   3711  O   GLU B 181     -37.896  85.461  65.864  0.00  0.00      PROB O  
ATOM   3712  CB  GLU B 181     -36.625  88.064  66.142  0.00  0.00      PROB C  
ATOM   3713  CG  GLU B 181     -35.369  88.976  66.172  0.00  0.00      PROB C  
ATOM   3714  CD  GLU B 181     -34.026  88.239  66.169  0.00  0.00      PROB C  
ATOM   3715  OE1 GLU B 181     -33.976  86.982  66.234  0.00  0.00      PROB O  
ATOM   3716  OE2 GLU B 181     -32.980  88.943  66.122  0.00  0.00      PROB O1-
ATOM   3717  N   TYR B 182     -38.954  86.249  64.039  0.00  0.00      PROB N  
ATOM   3718  CA  TYR B 182     -40.094  85.329  64.021  0.00  0.00      PROB C  
ATOM   3719  C   TYR B 182     -39.807  83.868  64.463  0.00  0.00      PROB C  
ATOM   3720  O   TYR B 182     -38.824  83.296  63.976  0.00  0.00      PROB O  
ATOM   3721  CB  TYR B 182     -40.755  85.356  62.608  0.00  0.00      PROB C  
ATOM   3722  CG  TYR B 182     -42.069  84.619  62.565  0.00  0.00      PROB C  
ATOM   3723  CD1 TYR B 182     -42.134  83.260  62.211  0.00  0.00      PROB C  
ATOM   3724  CD2 TYR B 182     -43.252  85.289  62.914  0.00  0.00      PROB C  
ATOM   3725  CE1 TYR B 182     -43.351  82.567  62.281  0.00  0.00      PROB C  
ATOM   3726  CE2 TYR B 182     -44.470  84.601  62.984  0.00  0.00      PROB C  
ATOM   3727  CZ  TYR B 182     -44.511  83.234  62.688  0.00  0.00      PROB C  
ATOM   3728  OH  TYR B 182     -45.710  82.513  62.827  0.00  0.00      PROB O  
ATOM   3729  N   PRO B 183     -40.587  83.186  65.320  0.00  0.00      PROB N  
ATOM   3730  CA  PRO B 183     -41.789  83.681  66.002  0.00  0.00      PROB C  
ATOM   3731  C   PRO B 183     -41.543  84.610  67.184  0.00  0.00      PROB C  
ATOM   3732  O   PRO B 183     -42.498  84.921  67.894  0.00  0.00      PROB O  
ATOM   3733  CB  PRO B 183     -42.476  82.391  66.513  0.00  0.00      PROB C  
ATOM   3734  CG  PRO B 183     -41.925  81.274  65.624  0.00  0.00      PROB C  
ATOM   3735  CD  PRO B 183     -40.488  81.725  65.392  0.00  0.00      PROB C  
ATOM   3736  N   GLN B 184     -40.308  85.072  67.448  0.00  0.00      PROB N  
ATOM   3737  CA  GLN B 184     -40.028  85.949  68.573  0.00  0.00      PROB C  
ATOM   3738  C   GLN B 184     -40.390  87.408  68.240  0.00  0.00      PROB C  
ATOM   3739  O   GLN B 184     -40.420  87.761  67.056  0.00  0.00      PROB O  
ATOM   3740  CB  GLN B 184     -38.547  85.825  69.025  0.00  0.00      PROB C  
ATOM   3741  CG  GLN B 184     -38.096  84.383  69.380  0.00  0.00      PROB C  
ATOM   3742  CD  GLN B 184     -39.089  83.665  70.303  0.00  0.00      PROB C  
ATOM   3743  NE2 GLN B 184     -39.657  82.528  69.836  0.00  0.00      PROB N  
ATOM   3744  OE1 GLN B 184     -39.357  84.102  71.427  0.00  0.00      PROB O  
ATOM   3745  N   PRO B 185     -40.713  88.272  69.215  0.00  0.00      PROB N  
ATOM   3746  CA  PRO B 185     -40.949  89.708  69.024  0.00  0.00      PROB C  
ATOM   3747  C   PRO B 185     -40.079  90.454  68.018  0.00  0.00      PROB C  
ATOM   3748  O   PRO B 185     -38.851  90.357  68.089  0.00  0.00      PROB O  
ATOM   3749  CB  PRO B 185     -40.840  90.288  70.440  0.00  0.00      PROB C  
ATOM   3750  CG  PRO B 185     -41.361  89.154  71.326  0.00  0.00      PROB C  
ATOM   3751  CD  PRO B 185     -40.813  87.905  70.634  0.00  0.00      PROB C  
ATOM   3752  N   TYR B 186     -40.680  91.223  67.082  0.00  0.00      PROB N  
ATOM   3753  CA  TYR B 186     -39.922  92.034  66.141  0.00  0.00      PROB C  
ATOM   3754  C   TYR B 186     -39.126  93.191  66.782  0.00  0.00      PROB C  
ATOM   3755  O   TYR B 186     -39.568  93.756  67.791  0.00  0.00      PROB O  
ATOM   3756  CB  TYR B 186     -40.732  92.493  64.890  0.00  0.00      PROB C  
ATOM   3757  CG  TYR B 186     -42.069  93.110  65.205  0.00  0.00      PROB C  
ATOM   3758  CD1 TYR B 186     -42.169  94.442  65.638  0.00  0.00      PROB C  
ATOM   3759  CD2 TYR B 186     -43.248  92.402  64.930  0.00  0.00      PROB C  
ATOM   3760  CE1 TYR B 186     -43.422  95.052  65.792  0.00  0.00      PROB C  
ATOM   3761  CE2 TYR B 186     -44.504  93.005  65.086  0.00  0.00      PROB C  
ATOM   3762  CZ  TYR B 186     -44.589  94.335  65.507  0.00  0.00      PROB C  
ATOM   3763  OH  TYR B 186     -45.845  94.957  65.617  0.00  0.00      PROB O  
ATOM   3764  N   PRO B 187     -37.939  93.554  66.278  0.00  0.00      PROB N  
ATOM   3765  CA  PRO B 187     -37.189  94.737  66.708  0.00  0.00      PROB C  
ATOM   3766  C   PRO B 187     -37.905  96.080  66.570  0.00  0.00      PROB C  
ATOM   3767  O   PRO B 187     -38.987  96.175  65.991  0.00  0.00      PROB O  
ATOM   3768  CB  PRO B 187     -35.905  94.671  65.870  0.00  0.00      PROB C  
ATOM   3769  CG  PRO B 187     -36.331  93.953  64.594  0.00  0.00      PROB C  
ATOM   3770  CD  PRO B 187     -37.304  92.910  65.124  0.00  0.00      PROB C  
ATOM   3771  N   LYS B 188     -37.290  97.143  67.128  0.00  0.00      PROB N  
ATOM   3772  CA  LYS B 188     -37.895  98.450  67.304  0.00  0.00      PROB C  
ATOM   3773  C   LYS B 188     -37.849  99.342  66.057  0.00  0.00      PROB C  
ATOM   3774  O   LYS B 188     -38.656  99.171  65.149  0.00  0.00      PROB O  
ATOM   3775  CB  LYS B 188     -37.271  99.123  68.547  0.00  0.00      PROB C  
ATOM   3776  CG  LYS B 188     -37.657  98.430  69.869  0.00  0.00      PROB C  
ATOM   3777  CD  LYS B 188     -36.974  99.089  71.082  0.00  0.00      PROB C  
ATOM   3778  CE  LYS B 188     -37.259  98.424  72.441  0.00  0.00      PROB C  
ATOM   3779  NZ  LYS B 188     -36.639  97.081  72.522  0.00  0.00      PROB N1+
ATOM   3780  N   LEU B 189     -36.914 100.317  65.933  0.00  0.00      PROB N  
ATOM   3781  CA  LEU B 189     -36.838 101.162  64.739  0.00  0.00      PROB C  
ATOM   3782  C   LEU B 189     -36.180 100.456  63.552  0.00  0.00      PROB C  
ATOM   3783  O   LEU B 189     -35.021 100.702  63.224  0.00  0.00      PROB O  
ATOM   3784  CB  LEU B 189     -36.119 102.530  64.962  0.00  0.00      PROB C  
ATOM   3785  CG  LEU B 189     -36.848 103.597  65.818  0.00  0.00      PROB C  
ATOM   3786  CD1 LEU B 189     -38.355 103.676  65.537  0.00  0.00      PROB C  
ATOM   3787  CD2 LEU B 189     -36.570 103.445  67.318  0.00  0.00      PROB C  
ATOM   3788  N   SER B 190     -36.909  99.561  62.866  0.00  0.00      PROB N  
ATOM   3789  CA  SER B 190     -36.404  98.800  61.729  0.00  0.00      PROB C  
ATOM   3790  C   SER B 190     -37.213  99.081  60.478  0.00  0.00      PROB C  
ATOM   3791  O   SER B 190     -38.390  99.441  60.531  0.00  0.00      PROB O  
ATOM   3792  CB  SER B 190     -36.349  97.271  61.981  0.00  0.00      PROB C  
ATOM   3793  OG  SER B 190     -35.465  96.991  63.070  0.00  0.00      PROB O  
ATOM   3794  N   SER B 191     -36.566  98.961  59.300  0.00  0.00      PROB N  
ATOM   3795  CA  SER B 191     -37.147  99.319  58.010  0.00  0.00      PROB C  
ATOM   3796  C   SER B 191     -36.825  98.234  56.996  0.00  0.00      PROB C  
ATOM   3797  O   SER B 191     -36.092  98.427  56.024  0.00  0.00      PROB O  
ATOM   3798  CB  SER B 191     -36.643 100.708  57.513  0.00  0.00      PROB C  
ATOM   3799  OG  SER B 191     -37.235 101.109  56.270  0.00  0.00      PROB O  
ATOM   3800  N   CYS B 192     -37.349  97.022  57.238  0.00  0.00      PROB N  
ATOM   3801  CA  CYS B 192     -37.138  95.851  56.407  0.00  0.00      PROB C  
ATOM   3802  C   CYS B 192     -37.719  95.948  55.001  0.00  0.00      PROB C  
ATOM   3803  O   CYS B 192     -38.790  96.512  54.776  0.00  0.00      PROB O  
ATOM   3804  CB  CYS B 192     -37.664  94.564  57.085  0.00  0.00      PROB C  
ATOM   3805  SG  CYS B 192     -37.038  94.351  58.777  0.00  0.00      PROB S  
ATOM   3806  N   ALA B 193     -37.007  95.374  54.019  0.00  0.00      PROB N  
ATOM   3807  CA  ALA B 193     -37.421  95.350  52.636  0.00  0.00      PROB C  
ATOM   3808  C   ALA B 193     -37.061  94.003  52.019  0.00  0.00      PROB C  
ATOM   3809  O   ALA B 193     -35.911  93.561  52.051  0.00  0.00      PROB O  
ATOM   3810  CB  ALA B 193     -36.774  96.499  51.835  0.00  0.00      PROB C  
ATOM   3811  N   TYR B 194     -38.064  93.318  51.447  0.00  0.00      PROB N  
ATOM   3812  CA  TYR B 194     -37.939  91.980  50.902  0.00  0.00      PROB C  
ATOM   3813  C   TYR B 194     -38.352  92.050  49.441  0.00  0.00      PROB C  
ATOM   3814  O   TYR B 194     -39.397  92.610  49.107  0.00  0.00      PROB O  
ATOM   3815  CB  TYR B 194     -38.862  90.945  51.613  0.00  0.00      PROB C  
ATOM   3816  CG  TYR B 194     -38.737  90.970  53.120  0.00  0.00      PROB C  
ATOM   3817  CD1 TYR B 194     -39.417  91.944  53.876  0.00  0.00      PROB C  
ATOM   3818  CD2 TYR B 194     -38.034  89.961  53.803  0.00  0.00      PROB C  
ATOM   3819  CE1 TYR B 194     -39.347  91.950  55.273  0.00  0.00      PROB C  
ATOM   3820  CE2 TYR B 194     -37.996  89.940  55.206  0.00  0.00      PROB C  
ATOM   3821  CZ  TYR B 194     -38.646  90.941  55.938  0.00  0.00      PROB C  
ATOM   3822  OH  TYR B 194     -38.643  90.905  57.346  0.00  0.00      PROB O  
ATOM   3823  N   ASN B 195     -37.536  91.503  48.521  0.00  0.00      PROB N  
ATOM   3824  CA  ASN B 195     -37.797  91.600  47.096  0.00  0.00      PROB C  
ATOM   3825  C   ASN B 195     -37.878  90.226  46.455  0.00  0.00      PROB C  
ATOM   3826  O   ASN B 195     -36.937  89.441  46.496  0.00  0.00      PROB O  
ATOM   3827  CB  ASN B 195     -36.690  92.421  46.384  0.00  0.00      PROB C  
ATOM   3828  CG  ASN B 195     -36.698  93.842  46.935  0.00  0.00      PROB C  
ATOM   3829  ND2 ASN B 195     -35.579  94.280  47.555  0.00  0.00      PROB N  
ATOM   3830  OD1 ASN B 195     -37.692  94.563  46.809  0.00  0.00      PROB O  
ATOM   3831  N   ILE B 196     -39.010  89.907  45.810  0.00  0.00      PROB N  
ATOM   3832  CA  ILE B 196     -39.186  88.673  45.066  0.00  0.00      PROB C  
ATOM   3833  C   ILE B 196     -39.158  89.054  43.596  0.00  0.00      PROB C  
ATOM   3834  O   ILE B 196     -39.881  89.953  43.153  0.00  0.00      PROB O  
ATOM   3835  CB  ILE B 196     -40.482  87.934  45.410  0.00  0.00      PROB C  
ATOM   3836  CG1 ILE B 196     -40.685  87.792  46.944  0.00  0.00      PROB C  
ATOM   3837  CG2 ILE B 196     -40.479  86.555  44.707  0.00  0.00      PROB C  
ATOM   3838  CD  ILE B 196     -42.072  87.263  47.334  0.00  0.00      PROB C  
ATOM   3839  N   ARG B 197     -38.265  88.430  42.811  0.00  0.00      PROB N  
ATOM   3840  CA  ARG B 197     -38.091  88.730  41.404  0.00  0.00      PROB C  
ATOM   3841  C   ARG B 197     -38.008  87.461  40.571  0.00  0.00      PROB C  
ATOM   3842  O   ARG B 197     -37.027  86.717  40.621  0.00  0.00      PROB O  
ATOM   3843  CB  ARG B 197     -36.825  89.603  41.167  0.00  0.00      PROB C  
ATOM   3844  CG  ARG B 197     -36.922  91.037  41.734  0.00  0.00      PROB C  
ATOM   3845  CD  ARG B 197     -37.997  91.890  41.048  0.00  0.00      PROB C  
ATOM   3846  NE  ARG B 197     -37.981  93.252  41.670  0.00  0.00      PROB N  
ATOM   3847  CZ  ARG B 197     -38.670  93.610  42.744  0.00  0.00      PROB C  
ATOM   3848  NH1 ARG B 197     -39.383  92.765  43.451  0.00  0.00      PROB N1+
ATOM   3849  NH2 ARG B 197     -38.654  94.866  43.132  0.00  0.00      PROB N  
ATOM   3850  N   LEU B 198     -39.047  87.200  39.757  0.00  0.00      PROB N  
ATOM   3851  CA  LEU B 198     -39.146  86.019  38.919  0.00  0.00      PROB C  
ATOM   3852  C   LEU B 198     -39.084  86.389  37.443  0.00  0.00      PROB C  
ATOM   3853  O   LEU B 198     -39.179  87.555  37.053  0.00  0.00      PROB O  
ATOM   3854  CB  LEU B 198     -40.455  85.223  39.181  0.00  0.00      PROB C  
ATOM   3855  CG  LEU B 198     -40.732  84.869  40.657  0.00  0.00      PROB C  
ATOM   3856  CD1 LEU B 198     -42.000  84.011  40.758  0.00  0.00      PROB C  
ATOM   3857  CD2 LEU B 198     -39.564  84.138  41.331  0.00  0.00      PROB C  
ATOM   3858  N   GLU B 199     -38.911  85.379  36.566  0.00  0.00      PROB N  
ATOM   3859  CA  GLU B 199     -39.067  85.501  35.123  0.00  0.00      PROB C  
ATOM   3860  C   GLU B 199     -40.450  85.992  34.673  0.00  0.00      PROB C  
ATOM   3861  O   GLU B 199     -41.451  85.855  35.377  0.00  0.00      PROB O  
ATOM   3862  CB  GLU B 199     -38.681  84.191  34.384  0.00  0.00      PROB C  
ATOM   3863  CG  GLU B 199     -37.179  83.826  34.537  0.00  0.00      PROB C  
ATOM   3864  CD  GLU B 199     -36.743  82.592  33.747  0.00  0.00      PROB C  
ATOM   3865  OE1 GLU B 199     -37.572  81.959  33.041  0.00  0.00      PROB O  
ATOM   3866  OE2 GLU B 199     -35.534  82.242  33.827  0.00  0.00      PROB O1-
ATOM   3867  N   GLU B 200     -40.518  86.600  33.470  0.00  0.00      PROB N  
ATOM   3868  CA  GLU B 200     -41.651  87.346  32.935  0.00  0.00      PROB C  
ATOM   3869  C   GLU B 200     -42.991  86.603  32.926  0.00  0.00      PROB C  
ATOM   3870  O   GLU B 200     -44.047  87.177  33.197  0.00  0.00      PROB O  
ATOM   3871  CB  GLU B 200     -41.283  87.803  31.497  0.00  0.00      PROB C  
ATOM   3872  CG  GLU B 200     -42.329  88.668  30.746  0.00  0.00      PROB C  
ATOM   3873  CD  GLU B 200     -42.509  90.054  31.361  0.00  0.00      PROB C  
ATOM   3874  OE1 GLU B 200     -41.502  90.802  31.484  0.00  0.00      PROB O  
ATOM   3875  OE2 GLU B 200     -43.663  90.429  31.699  0.00  0.00      PROB O1-
ATOM   3876  N   GLY B 201     -42.976  85.285  32.626  0.00  0.00      PROB N  
ATOM   3877  CA  GLY B 201     -44.176  84.450  32.563  0.00  0.00      PROB C  
ATOM   3878  C   GLY B 201     -44.851  84.138  33.884  0.00  0.00      PROB C  
ATOM   3879  O   GLY B 201     -46.037  83.811  33.912  0.00  0.00      PROB O  
ATOM   3880  N   PHE B 202     -44.119  84.190  35.010  0.00  0.00      PROB N  
ATOM   3881  CA  PHE B 202     -44.626  83.814  36.323  0.00  0.00      PROB C  
ATOM   3882  C   PHE B 202     -45.451  84.881  37.042  0.00  0.00      PROB C  
ATOM   3883  O   PHE B 202     -45.253  86.086  36.888  0.00  0.00      PROB O  
ATOM   3884  CB  PHE B 202     -43.485  83.361  37.275  0.00  0.00      PROB C  
ATOM   3885  CG  PHE B 202     -42.801  82.134  36.738  0.00  0.00      PROB C  
ATOM   3886  CD1 PHE B 202     -41.437  82.158  36.399  0.00  0.00      PROB C  
ATOM   3887  CD2 PHE B 202     -43.511  80.928  36.602  0.00  0.00      PROB C  
ATOM   3888  CE1 PHE B 202     -40.800  81.010  35.911  0.00  0.00      PROB C  
ATOM   3889  CE2 PHE B 202     -42.881  79.779  36.106  0.00  0.00      PROB C  
ATOM   3890  CZ  PHE B 202     -41.525  79.821  35.759  0.00  0.00      PROB C  
ATOM   3891  N   SER B 203     -46.398  84.439  37.889  0.00  0.00      PROB N  
ATOM   3892  CA  SER B 203     -47.109  85.276  38.841  0.00  0.00      PROB C  
ATOM   3893  C   SER B 203     -46.913  84.777  40.255  0.00  0.00      PROB C  
ATOM   3894  O   SER B 203     -46.994  83.580  40.532  0.00  0.00      PROB O  
ATOM   3895  CB  SER B 203     -48.635  85.379  38.612  0.00  0.00      PROB C  
ATOM   3896  OG  SER B 203     -48.918  86.033  37.379  0.00  0.00      PROB O  
ATOM   3897  N   ILE B 204     -46.641  85.700  41.192  0.00  0.00      PROB N  
ATOM   3898  CA  ILE B 204     -46.385  85.395  42.589  0.00  0.00      PROB C  
ATOM   3899  C   ILE B 204     -47.684  85.351  43.397  0.00  0.00      PROB C  
ATOM   3900  O   ILE B 204     -48.540  86.233  43.310  0.00  0.00      PROB O  
ATOM   3901  CB  ILE B 204     -45.391  86.391  43.194  0.00  0.00      PROB C  
ATOM   3902  CG1 ILE B 204     -44.030  86.337  42.453  0.00  0.00      PROB C  
ATOM   3903  CG2 ILE B 204     -45.187  86.133  44.705  0.00  0.00      PROB C  
ATOM   3904  CD  ILE B 204     -43.190  87.605  42.634  0.00  0.00      PROB C  
ATOM   3905  N   THR B 205     -47.869  84.298  44.213  0.00  0.00      PROB N  
ATOM   3906  CA  THR B 205     -49.000  84.154  45.124  0.00  0.00      PROB C  
ATOM   3907  C   THR B 205     -48.473  84.105  46.542  0.00  0.00      PROB C  
ATOM   3908  O   THR B 205     -47.550  83.350  46.848  0.00  0.00      PROB O  
ATOM   3909  CB  THR B 205     -49.839  82.908  44.852  0.00  0.00      PROB C  
ATOM   3910  CG2 THR B 205     -50.954  82.719  45.895  0.00  0.00      PROB C  
ATOM   3911  OG1 THR B 205     -50.481  83.025  43.587  0.00  0.00      PROB O  
ATOM   3912  N   LEU B 206     -49.035  84.934  47.440  0.00  0.00      PROB N  
ATOM   3913  CA  LEU B 206     -48.548  85.127  48.792  0.00  0.00      PROB C  
ATOM   3914  C   LEU B 206     -49.563  84.620  49.812  0.00  0.00      PROB C  
ATOM   3915  O   LEU B 206     -50.720  85.052  49.837  0.00  0.00      PROB O  
ATOM   3916  CB  LEU B 206     -48.290  86.628  49.094  0.00  0.00      PROB C  
ATOM   3917  CG  LEU B 206     -47.364  87.356  48.097  0.00  0.00      PROB C  
ATOM   3918  CD1 LEU B 206     -47.399  88.870  48.345  0.00  0.00      PROB C  
ATOM   3919  CD2 LEU B 206     -45.924  86.835  48.178  0.00  0.00      PROB C  
ATOM   3920  N   ASP B 207     -49.129  83.702  50.694  0.00  0.00      PROB N  
ATOM   3921  CA  ASP B 207     -49.938  83.145  51.758  0.00  0.00      PROB C  
ATOM   3922  C   ASP B 207     -49.360  83.543  53.112  0.00  0.00      PROB C  
ATOM   3923  O   ASP B 207     -48.217  83.226  53.438  0.00  0.00      PROB O  
ATOM   3924  CB  ASP B 207     -49.948  81.589  51.693  0.00  0.00      PROB C  
ATOM   3925  CG  ASP B 207     -50.746  81.063  50.516  0.00  0.00      PROB C  
ATOM   3926  OD1 ASP B 207     -51.695  81.732  50.044  0.00  0.00      PROB O  
ATOM   3927  OD2 ASP B 207     -50.521  79.884  50.123  0.00  0.00      PROB O1-
ATOM   3928  N   PHE B 208     -50.153  84.219  53.968  0.00  0.00      PROB N  
ATOM   3929  CA  PHE B 208     -49.821  84.366  55.378  0.00  0.00      PROB C  
ATOM   3930  C   PHE B 208     -50.071  83.050  56.111  0.00  0.00      PROB C  
ATOM   3931  O   PHE B 208     -51.196  82.545  56.147  0.00  0.00      PROB O  
ATOM   3932  CB  PHE B 208     -50.605  85.511  56.065  0.00  0.00      PROB C  
ATOM   3933  CG  PHE B 208     -50.102  86.851  55.592  0.00  0.00      PROB C  
ATOM   3934  CD1 PHE B 208     -50.556  87.422  54.390  0.00  0.00      PROB C  
ATOM   3935  CD2 PHE B 208     -49.218  87.588  56.400  0.00  0.00      PROB C  
ATOM   3936  CE1 PHE B 208     -50.138  88.702  54.002  0.00  0.00      PROB C  
ATOM   3937  CE2 PHE B 208     -48.804  88.870  56.020  0.00  0.00      PROB C  
ATOM   3938  CZ  PHE B 208     -49.267  89.429  54.822  0.00  0.00      PROB C  
ATOM   3939  N   VAL B 209     -49.006  82.434  56.662  0.00  0.00      PROB N  
ATOM   3940  CA  VAL B 209     -49.048  81.041  57.091  0.00  0.00      PROB C  
ATOM   3941  C   VAL B 209     -49.288  80.829  58.586  0.00  0.00      PROB C  
ATOM   3942  O   VAL B 209     -50.430  80.740  59.036  0.00  0.00      PROB O  
ATOM   3943  CB  VAL B 209     -47.877  80.212  56.544  0.00  0.00      PROB C  
ATOM   3944  CG1 VAL B 209     -48.203  79.830  55.085  0.00  0.00      PROB C  
ATOM   3945  CG2 VAL B 209     -46.544  80.984  56.589  0.00  0.00      PROB C  
ATOM   3946  N   GLU B 210     -48.222  80.660  59.394  0.00  0.00      PROB N  
ATOM   3947  CA  GLU B 210     -48.319  80.232  60.781  0.00  0.00      PROB C  
ATOM   3948  C   GLU B 210     -49.036  81.169  61.760  0.00  0.00      PROB C  
ATOM   3949  O   GLU B 210     -49.893  80.736  62.534  0.00  0.00      PROB O  
ATOM   3950  CB  GLU B 210     -46.918  79.823  61.301  0.00  0.00      PROB C  
ATOM   3951  CG  GLU B 210     -46.379  78.536  60.621  0.00  0.00      PROB C  
ATOM   3952  CD  GLU B 210     -45.027  78.097  61.175  0.00  0.00      PROB C  
ATOM   3953  OE1 GLU B 210     -44.951  77.696  62.367  0.00  0.00      PROB O  
ATOM   3954  OE2 GLU B 210     -44.023  78.124  60.413  0.00  0.00      PROB O1-
ATOM   3955  N   SER B 211     -48.738  82.483  61.737  0.00  0.00      PROB N  
ATOM   3956  CA  SER B 211     -49.404  83.444  62.610  0.00  0.00      PROB C  
ATOM   3957  C   SER B 211     -49.236  84.849  62.065  0.00  0.00      PROB C  
ATOM   3958  O   SER B 211     -48.333  85.134  61.277  0.00  0.00      PROB O  
ATOM   3959  CB  SER B 211     -48.920  83.414  64.102  0.00  0.00      PROB C  
ATOM   3960  OG  SER B 211     -47.579  83.891  64.293  0.00  0.00      PROB O  
ATOM   3961  N   PHE B 212     -50.120  85.774  62.484  0.00  0.00      PROB N  
ATOM   3962  CA  PHE B 212     -49.989  87.181  62.167  0.00  0.00      PROB C  
ATOM   3963  C   PHE B 212     -50.278  87.976  63.434  0.00  0.00      PROB C  
ATOM   3964  O   PHE B 212     -51.293  87.771  64.101  0.00  0.00      PROB O  
ATOM   3965  CB  PHE B 212     -50.934  87.581  61.006  0.00  0.00      PROB C  
ATOM   3966  CG  PHE B 212     -50.693  88.996  60.559  0.00  0.00      PROB C  
ATOM   3967  CD1 PHE B 212     -49.602  89.280  59.723  0.00  0.00      PROB C  
ATOM   3968  CD2 PHE B 212     -51.563  90.036  60.918  0.00  0.00      PROB C  
ATOM   3969  CE1 PHE B 212     -49.359  90.587  59.284  0.00  0.00      PROB C  
ATOM   3970  CE2 PHE B 212     -51.335  91.340  60.464  0.00  0.00      PROB C  
ATOM   3971  CZ  PHE B 212     -50.226  91.620  59.658  0.00  0.00      PROB C  
ATOM   3972  N   ASP B 213     -49.353  88.866  63.815  0.00  0.00      PROB N  
ATOM   3973  CA  ASP B 213     -49.391  89.555  65.079  0.00  0.00      PROB C  
ATOM   3974  C   ASP B 213     -48.613  90.864  64.945  0.00  0.00      PROB C  
ATOM   3975  O   ASP B 213     -47.466  90.978  65.374  0.00  0.00      PROB O  
ATOM   3976  CB  ASP B 213     -48.787  88.622  66.167  0.00  0.00      PROB C  
ATOM   3977  CG  ASP B 213     -48.881  89.204  67.562  0.00  0.00      PROB C  
ATOM   3978  OD1 ASP B 213     -49.908  89.860  67.875  0.00  0.00      PROB O  
ATOM   3979  OD2 ASP B 213     -47.983  88.909  68.396  0.00  0.00      PROB O1-
ATOM   3980  N   VAL B 214     -49.210  91.881  64.303  0.00  0.00      PROB N  
ATOM   3981  CA  VAL B 214     -48.574  93.169  64.055  0.00  0.00      PROB C  
ATOM   3982  C   VAL B 214     -49.413  94.236  64.734  0.00  0.00      PROB C  
ATOM   3983  O   VAL B 214     -50.629  94.295  64.545  0.00  0.00      PROB O  
ATOM   3984  CB  VAL B 214     -48.422  93.455  62.561  0.00  0.00      PROB C  
ATOM   3985  CG1 VAL B 214     -47.907  94.885  62.303  0.00  0.00      PROB C  
ATOM   3986  CG2 VAL B 214     -47.441  92.434  61.953  0.00  0.00      PROB C  
ATOM   3987  N   GLU B 215     -48.807  95.081  65.598  0.00  0.00      PROB N  
ATOM   3988  CA  GLU B 215     -49.557  95.974  66.469  0.00  0.00      PROB C  
ATOM   3989  C   GLU B 215     -50.442  97.010  65.760  0.00  0.00      PROB C  
ATOM   3990  O   GLU B 215     -50.039  97.700  64.821  0.00  0.00      PROB O  
ATOM   3991  CB  GLU B 215     -48.680  96.613  67.577  0.00  0.00      PROB C  
ATOM   3992  CG  GLU B 215     -49.477  97.444  68.619  0.00  0.00      PROB C  
ATOM   3993  CD  GLU B 215     -48.720  97.786  69.907  0.00  0.00      PROB C  
ATOM   3994  OE1 GLU B 215     -47.528  97.419  70.077  0.00  0.00      PROB O  
ATOM   3995  OE2 GLU B 215     -49.346  98.436  70.792  0.00  0.00      PROB O1-
ATOM   3996  N   MET B 216     -51.710  97.102  66.209  0.00  0.00      PROB N  
ATOM   3997  CA  MET B 216     -52.772  97.852  65.574  0.00  0.00      PROB C  
ATOM   3998  C   MET B 216     -53.377  98.862  66.537  0.00  0.00      PROB C  
ATOM   3999  O   MET B 216     -53.524  98.606  67.734  0.00  0.00      PROB O  
ATOM   4000  CB  MET B 216     -53.854  96.869  65.052  0.00  0.00      PROB C  
ATOM   4001  CG  MET B 216     -55.108  97.513  64.426  0.00  0.00      PROB C  
ATOM   4002  SD  MET B 216     -56.201  96.338  63.567  0.00  0.00      PROB S  
ATOM   4003  CE  MET B 216     -56.824  95.487  65.046  0.00  0.00      PROB C  
ATOM   4004  N   HIS B 217     -53.745 100.056  66.035  0.00  0.00      PROB N  
ATOM   4005  CA  HIS B 217     -54.429 101.073  66.817  0.00  0.00      PROB C  
ATOM   4006  C   HIS B 217     -55.933 100.873  66.617  0.00  0.00      PROB C  
ATOM   4007  O   HIS B 217     -56.347 100.705  65.467  0.00  0.00      PROB O  
ATOM   4008  CB  HIS B 217     -54.002 102.483  66.328  0.00  0.00      PROB C  
ATOM   4009  CG  HIS B 217     -54.261 103.653  67.252  0.00  0.00      PROB C  
ATOM   4010  CD2 HIS B 217     -53.376 104.584  67.709  0.00  0.00      PROB C  
ATOM   4011  ND1 HIS B 217     -55.499 104.075  67.696  0.00  0.00      PROB N  
ATOM   4012  CE1 HIS B 217     -55.309 105.218  68.401  0.00  0.00      PROB C  
ATOM   4013  NE2 HIS B 217     -54.035 105.569  68.436  0.00  0.00      PROB N  
ATOM   4014  N   PRO B 218     -56.810 100.866  67.623  0.00  0.00      PROB N  
ATOM   4015  CA  PRO B 218     -58.148 100.291  67.465  0.00  0.00      PROB C  
ATOM   4016  C   PRO B 218     -59.065 101.127  66.581  0.00  0.00      PROB C  
ATOM   4017  O   PRO B 218     -59.885 100.544  65.868  0.00  0.00      PROB O  
ATOM   4018  CB  PRO B 218     -58.673 100.129  68.907  0.00  0.00      PROB C  
ATOM   4019  CG  PRO B 218     -57.774 101.034  69.758  0.00  0.00      PROB C  
ATOM   4020  CD  PRO B 218     -56.433 100.950  69.036  0.00  0.00      PROB C  
ATOM   4021  N   GLU B 219     -58.967 102.471  66.605  0.00  0.00      PROB N  
ATOM   4022  CA  GLU B 219     -59.724 103.333  65.706  0.00  0.00      PROB C  
ATOM   4023  C   GLU B 219     -58.906 103.918  64.544  0.00  0.00      PROB C  
ATOM   4024  O   GLU B 219     -59.475 104.500  63.618  0.00  0.00      PROB O  
ATOM   4025  CB  GLU B 219     -60.369 104.513  66.494  0.00  0.00      PROB C  
ATOM   4026  CG  GLU B 219     -61.566 104.120  67.406  0.00  0.00      PROB C  
ATOM   4027  CD  GLU B 219     -61.173 103.537  68.761  0.00  0.00      PROB C  
ATOM   4028  OE1 GLU B 219     -60.417 104.202  69.520  0.00  0.00      PROB O  
ATOM   4029  OE2 GLU B 219     -61.658 102.426  69.106  0.00  0.00      PROB O1-
ATOM   4030  N   ALA B 220     -57.561 103.775  64.531  0.00  0.00      PROB N  
ATOM   4031  CA  ALA B 220     -56.708 104.507  63.599  0.00  0.00      PROB C  
ATOM   4032  C   ALA B 220     -55.921 103.615  62.640  0.00  0.00      PROB C  
ATOM   4033  O   ALA B 220     -55.034 104.084  61.925  0.00  0.00      PROB O  
ATOM   4034  CB  ALA B 220     -55.746 105.418  64.392  0.00  0.00      PROB C  
ATOM   4035  N   GLN B 221     -56.254 102.310  62.573  0.00  0.00      PROB N  
ATOM   4036  CA  GLN B 221     -55.600 101.317  61.725  0.00  0.00      PROB C  
ATOM   4037  C   GLN B 221     -54.126 101.073  62.081  0.00  0.00      PROB C  
ATOM   4038  O   GLN B 221     -53.832 100.578  63.170  0.00  0.00      PROB O  
ATOM   4039  CB  GLN B 221     -55.940 101.526  60.216  0.00  0.00      PROB C  
ATOM   4040  CG  GLN B 221     -55.462 100.412  59.244  0.00  0.00      PROB C  
ATOM   4041  CD  GLN B 221     -56.084 100.534  57.846  0.00  0.00      PROB C  
ATOM   4042  NE2 GLN B 221     -55.665  99.628  56.932  0.00  0.00      PROB N  
ATOM   4043  OE1 GLN B 221     -56.914 101.401  57.552  0.00  0.00      PROB O  
ATOM   4044  N   CYS B 222     -53.149 101.393  61.200  0.00  0.00      PROB N  
ATOM   4045  CA  CYS B 222     -51.750 101.016  61.401  0.00  0.00      PROB C  
ATOM   4046  C   CYS B 222     -50.784 102.214  61.500  0.00  0.00      PROB C  
ATOM   4047  O   CYS B 222     -49.878 102.319  60.667  0.00  0.00      PROB O  
ATOM   4048  CB  CYS B 222     -51.263 100.076  60.251  0.00  0.00      PROB C  
ATOM   4049  SG  CYS B 222     -52.368  98.672  59.879  0.00  0.00      PROB S  
ATOM   4050  N   PRO B 223     -50.869 103.146  62.465  0.00  0.00      PROB N  
ATOM   4051  CA  PRO B 223     -49.904 104.235  62.613  0.00  0.00      PROB C  
ATOM   4052  C   PRO B 223     -48.608 103.749  63.247  0.00  0.00      PROB C  
ATOM   4053  O   PRO B 223     -47.591 104.437  63.151  0.00  0.00      PROB O  
ATOM   4054  CB  PRO B 223     -50.638 105.229  63.527  0.00  0.00      PROB C  
ATOM   4055  CG  PRO B 223     -51.487 104.340  64.438  0.00  0.00      PROB C  
ATOM   4056  CD  PRO B 223     -51.904 103.202  63.502  0.00  0.00      PROB C  
ATOM   4057  N   TYR B 224     -48.642 102.596  63.941  0.00  0.00      PROB N  
ATOM   4058  CA  TYR B 224     -47.532 102.016  64.668  0.00  0.00      PROB C  
ATOM   4059  C   TYR B 224     -46.581 101.293  63.714  0.00  0.00      PROB C  
ATOM   4060  O   TYR B 224     -45.602 101.854  63.211  0.00  0.00      PROB O  
ATOM   4061  CB  TYR B 224     -48.046 101.032  65.764  0.00  0.00      PROB C  
ATOM   4062  CG  TYR B 224     -48.972 101.679  66.766  0.00  0.00      PROB C  
ATOM   4063  CD1 TYR B 224     -48.630 102.882  67.409  0.00  0.00      PROB C  
ATOM   4064  CD2 TYR B 224     -50.158 101.025  67.149  0.00  0.00      PROB C  
ATOM   4065  CE1 TYR B 224     -49.444 103.411  68.422  0.00  0.00      PROB C  
ATOM   4066  CE2 TYR B 224     -50.965 101.543  68.169  0.00  0.00      PROB C  
ATOM   4067  CZ  TYR B 224     -50.605 102.731  68.811  0.00  0.00      PROB C  
ATOM   4068  OH  TYR B 224     -51.409 103.228  69.858  0.00  0.00      PROB O  
ATOM   4069  N   ASP B 225     -46.870 100.010  63.440  0.00  0.00      PROB N  
ATOM   4070  CA  ASP B 225     -46.061  99.124  62.641  0.00  0.00      PROB C  
ATOM   4071  C   ASP B 225     -46.804  98.861  61.334  0.00  0.00      PROB C  
ATOM   4072  O   ASP B 225     -48.009  98.599  61.318  0.00  0.00      PROB O  
ATOM   4073  CB  ASP B 225     -45.819  97.809  63.420  0.00  0.00      PROB C  
ATOM   4074  CG  ASP B 225     -45.160  98.115  64.762  0.00  0.00      PROB C  
ATOM   4075  OD1 ASP B 225     -44.160  98.879  64.810  0.00  0.00      PROB O  
ATOM   4076  OD2 ASP B 225     -45.601  97.516  65.783  0.00  0.00      PROB O1-
ATOM   4077  N   SER B 226     -46.108  98.981  60.191  0.00  0.00      PROB N  
ATOM   4078  CA  SER B 226     -46.744  98.973  58.881  0.00  0.00      PROB C  
ATOM   4079  C   SER B 226     -46.116  97.945  57.962  0.00  0.00      PROB C  
ATOM   4080  O   SER B 226     -44.939  98.032  57.615  0.00  0.00      PROB O  
ATOM   4081  CB  SER B 226     -46.703 100.384  58.217  0.00  0.00      PROB C  
ATOM   4082  OG  SER B 226     -47.249 100.417  56.893  0.00  0.00      PROB O  
ATOM   4083  N   LEU B 227     -46.918  96.956  57.520  0.00  0.00      PROB N  
ATOM   4084  CA  LEU B 227     -46.536  95.981  56.520  0.00  0.00      PROB C  
ATOM   4085  C   LEU B 227     -47.260  96.290  55.218  0.00  0.00      PROB C  
ATOM   4086  O   LEU B 227     -48.489  96.248  55.145  0.00  0.00      PROB O  
ATOM   4087  CB  LEU B 227     -46.898  94.551  56.995  0.00  0.00      PROB C  
ATOM   4088  CG  LEU B 227     -46.578  93.417  56.000  0.00  0.00      PROB C  
ATOM   4089  CD1 LEU B 227     -45.074  93.324  55.721  0.00  0.00      PROB C  
ATOM   4090  CD2 LEU B 227     -47.083  92.074  56.536  0.00  0.00      PROB C  
ATOM   4091  N   LYS B 228     -46.511  96.638  54.156  0.00  0.00      PROB N  
ATOM   4092  CA  LYS B 228     -47.055  96.961  52.849  0.00  0.00      PROB C  
ATOM   4093  C   LYS B 228     -46.456  96.093  51.756  0.00  0.00      PROB C  
ATOM   4094  O   LYS B 228     -45.265  95.781  51.760  0.00  0.00      PROB O  
ATOM   4095  CB  LYS B 228     -46.884  98.457  52.481  0.00  0.00      PROB C  
ATOM   4096  CG  LYS B 228     -47.799  99.399  53.280  0.00  0.00      PROB C  
ATOM   4097  CD  LYS B 228     -47.563 100.874  52.902  0.00  0.00      PROB C  
ATOM   4098  CE  LYS B 228     -48.497 101.856  53.627  0.00  0.00      PROB C  
ATOM   4099  NZ  LYS B 228     -48.220 103.254  53.210  0.00  0.00      PROB N1+
ATOM   4100  N   ILE B 229     -47.292  95.679  50.788  0.00  0.00      PROB N  
ATOM   4101  CA  ILE B 229     -46.899  94.808  49.695  0.00  0.00      PROB C  
ATOM   4102  C   ILE B 229     -47.132  95.550  48.388  0.00  0.00      PROB C  
ATOM   4103  O   ILE B 229     -48.242  95.974  48.069  0.00  0.00      PROB O  
ATOM   4104  CB  ILE B 229     -47.644  93.471  49.731  0.00  0.00      PROB C  
ATOM   4105  CG1 ILE B 229     -47.319  92.708  51.046  0.00  0.00      PROB C  
ATOM   4106  CG2 ILE B 229     -47.311  92.627  48.479  0.00  0.00      PROB C  
ATOM   4107  CD  ILE B 229     -48.176  91.461  51.288  0.00  0.00      PROB C  
ATOM   4108  N   GLN B 230     -46.066  95.753  47.600  0.00  0.00      PROB N  
ATOM   4109  CA  GLN B 230     -46.070  96.520  46.373  0.00  0.00      PROB C  
ATOM   4110  C   GLN B 230     -45.741  95.630  45.187  0.00  0.00      PROB C  
ATOM   4111  O   GLN B 230     -44.783  94.857  45.204  0.00  0.00      PROB O  
ATOM   4112  CB  GLN B 230     -45.054  97.691  46.469  0.00  0.00      PROB C  
ATOM   4113  CG  GLN B 230     -44.806  98.482  45.160  0.00  0.00      PROB C  
ATOM   4114  CD  GLN B 230     -43.759  99.579  45.375  0.00  0.00      PROB C  
ATOM   4115  NE2 GLN B 230     -44.212 100.828  45.623  0.00  0.00      PROB N  
ATOM   4116  OE1 GLN B 230     -42.550  99.331  45.326  0.00  0.00      PROB O  
ATOM   4117  N   THR B 231     -46.548  95.714  44.115  0.00  0.00      PROB N  
ATOM   4118  CA  THR B 231     -46.358  94.928  42.900  0.00  0.00      PROB C  
ATOM   4119  C   THR B 231     -46.236  95.873  41.716  0.00  0.00      PROB C  
ATOM   4120  O   THR B 231     -46.277  97.096  41.861  0.00  0.00      PROB O  
ATOM   4121  CB  THR B 231     -47.481  93.909  42.650  0.00  0.00      PROB C  
ATOM   4122  CG2 THR B 231     -47.738  93.099  43.926  0.00  0.00      PROB C  
ATOM   4123  OG1 THR B 231     -48.722  94.501  42.280  0.00  0.00      PROB O  
ATOM   4124  N   ASP B 232     -46.088  95.327  40.489  0.00  0.00      PROB N  
ATOM   4125  CA  ASP B 232     -46.111  96.084  39.248  0.00  0.00      PROB C  
ATOM   4126  C   ASP B 232     -47.409  96.887  39.050  0.00  0.00      PROB C  
ATOM   4127  O   ASP B 232     -47.396  98.045  38.627  0.00  0.00      PROB O  
ATOM   4128  CB  ASP B 232     -45.906  95.059  38.087  0.00  0.00      PROB C  
ATOM   4129  CG  ASP B 232     -46.004  95.637  36.680  0.00  0.00      PROB C  
ATOM   4130  OD1 ASP B 232     -45.417  96.716  36.412  0.00  0.00      PROB O  
ATOM   4131  OD2 ASP B 232     -46.601  94.954  35.800  0.00  0.00      PROB O1-
ATOM   4132  N   LYS B 233     -48.567  96.268  39.363  0.00  0.00      PROB N  
ATOM   4133  CA  LYS B 233     -49.860  96.809  38.986  0.00  0.00      PROB C  
ATOM   4134  C   LYS B 233     -50.706  97.302  40.158  0.00  0.00      PROB C  
ATOM   4135  O   LYS B 233     -51.646  98.076  39.968  0.00  0.00      PROB O  
ATOM   4136  CB  LYS B 233     -50.631  95.726  38.186  0.00  0.00      PROB C  
ATOM   4137  CG  LYS B 233     -49.897  95.325  36.891  0.00  0.00      PROB C  
ATOM   4138  CD  LYS B 233     -50.615  94.221  36.097  0.00  0.00      PROB C  
ATOM   4139  CE  LYS B 233     -49.972  93.887  34.737  0.00  0.00      PROB C  
ATOM   4140  NZ  LYS B 233     -48.601  93.339  34.891  0.00  0.00      PROB N1+
ATOM   4141  N   ARG B 234     -50.381  96.906  41.404  0.00  0.00      PROB N  
ATOM   4142  CA  ARG B 234     -51.191  97.245  42.563  0.00  0.00      PROB C  
ATOM   4143  C   ARG B 234     -50.390  97.225  43.861  0.00  0.00      PROB C  
ATOM   4144  O   ARG B 234     -49.395  96.509  43.992  0.00  0.00      PROB O  
ATOM   4145  CB  ARG B 234     -52.432  96.301  42.652  0.00  0.00      PROB C  
ATOM   4146  CG  ARG B 234     -53.318  96.443  43.909  0.00  0.00      PROB C  
ATOM   4147  CD  ARG B 234     -54.651  95.690  43.817  0.00  0.00      PROB C  
ATOM   4148  NE  ARG B 234     -55.350  95.897  45.128  0.00  0.00      PROB N  
ATOM   4149  CZ  ARG B 234     -56.505  95.338  45.459  0.00  0.00      PROB C  
ATOM   4150  NH1 ARG B 234     -57.178  94.566  44.636  0.00  0.00      PROB N1+
ATOM   4151  NH2 ARG B 234     -57.009  95.559  46.655  0.00  0.00      PROB N  
ATOM   4152  N   GLU B 235     -50.820  98.020  44.861  0.00  0.00      PROB N  
ATOM   4153  CA  GLU B 235     -50.281  98.007  46.208  0.00  0.00      PROB C  
ATOM   4154  C   GLU B 235     -51.337  97.516  47.195  0.00  0.00      PROB C  
ATOM   4155  O   GLU B 235     -52.522  97.845  47.100  0.00  0.00      PROB O  
ATOM   4156  CB  GLU B 235     -49.762  99.402  46.640  0.00  0.00      PROB C  
ATOM   4157  CG  GLU B 235     -48.513  99.851  45.840  0.00  0.00      PROB C  
ATOM   4158  CD  GLU B 235     -47.965 101.221  46.237  0.00  0.00      PROB C  
ATOM   4159  OE1 GLU B 235     -48.550 101.920  47.106  0.00  0.00      PROB O  
ATOM   4160  OE2 GLU B 235     -46.915 101.617  45.660  0.00  0.00      PROB O1-
ATOM   4161  N   TYR B 236     -50.915  96.679  48.158  0.00  0.00      PROB N  
ATOM   4162  CA  TYR B 236     -51.758  96.059  49.161  0.00  0.00      PROB C  
ATOM   4163  C   TYR B 236     -51.264  96.467  50.549  0.00  0.00      PROB C  
ATOM   4164  O   TYR B 236     -50.062  96.620  50.788  0.00  0.00      PROB O  
ATOM   4165  CB  TYR B 236     -51.750  94.504  49.079  0.00  0.00      PROB C  
ATOM   4166  CG  TYR B 236     -52.056  93.983  47.696  0.00  0.00      PROB C  
ATOM   4167  CD1 TYR B 236     -51.023  93.780  46.759  0.00  0.00      PROB C  
ATOM   4168  CD2 TYR B 236     -53.360  93.584  47.357  0.00  0.00      PROB C  
ATOM   4169  CE1 TYR B 236     -51.294  93.212  45.507  0.00  0.00      PROB C  
ATOM   4170  CE2 TYR B 236     -53.631  93.001  46.110  0.00  0.00      PROB C  
ATOM   4171  CZ  TYR B 236     -52.595  92.815  45.185  0.00  0.00      PROB C  
ATOM   4172  OH  TYR B 236     -52.848  92.211  43.934  0.00  0.00      PROB O  
ATOM   4173  N   GLY B 237     -52.196  96.657  51.510  0.00  0.00      PROB N  
ATOM   4174  CA  GLY B 237     -51.887  97.060  52.883  0.00  0.00      PROB C  
ATOM   4175  C   GLY B 237     -52.276  98.498  53.168  0.00  0.00      PROB C  
ATOM   4176  O   GLY B 237     -53.025  99.094  52.388  0.00  0.00      PROB O  
ATOM   4177  N   PRO B 238     -51.804  99.114  54.254  0.00  0.00      PROB N  
ATOM   4178  CA  PRO B 238     -51.038  98.502  55.339  0.00  0.00      PROB C  
ATOM   4179  C   PRO B 238     -51.756  97.374  56.075  0.00  0.00      PROB C  
ATOM   4180  O   PRO B 238     -52.954  97.469  56.353  0.00  0.00      PROB O  
ATOM   4181  CB  PRO B 238     -50.717  99.686  56.263  0.00  0.00      PROB C  
ATOM   4182  CG  PRO B 238     -51.913 100.625  56.095  0.00  0.00      PROB C  
ATOM   4183  CD  PRO B 238     -52.288 100.451  54.620  0.00  0.00      PROB C  
ATOM   4184  N   PHE B 239     -51.029  96.293  56.401  0.00  0.00      PROB N  
ATOM   4185  CA  PHE B 239     -51.527  95.187  57.196  0.00  0.00      PROB C  
ATOM   4186  C   PHE B 239     -51.087  95.314  58.652  0.00  0.00      PROB C  
ATOM   4187  O   PHE B 239     -49.907  95.500  58.960  0.00  0.00      PROB O  
ATOM   4188  CB  PHE B 239     -51.055  93.810  56.653  0.00  0.00      PROB C  
ATOM   4189  CG  PHE B 239     -51.562  93.586  55.255  0.00  0.00      PROB C  
ATOM   4190  CD1 PHE B 239     -52.896  93.197  55.048  0.00  0.00      PROB C  
ATOM   4191  CD2 PHE B 239     -50.707  93.701  54.143  0.00  0.00      PROB C  
ATOM   4192  CE1 PHE B 239     -53.374  92.944  53.756  0.00  0.00      PROB C  
ATOM   4193  CE2 PHE B 239     -51.183  93.455  52.849  0.00  0.00      PROB C  
ATOM   4194  CZ  PHE B 239     -52.517  93.075  52.656  0.00  0.00      PROB C  
ATOM   4195  N   CYS B 240     -52.047  95.199  59.588  0.00  0.00      PROB N  
ATOM   4196  CA  CYS B 240     -51.788  95.102  61.013  0.00  0.00      PROB C  
ATOM   4197  C   CYS B 240     -53.009  94.460  61.658  0.00  0.00      PROB C  
ATOM   4198  O   CYS B 240     -54.082  94.402  61.056  0.00  0.00      PROB O  
ATOM   4199  CB  CYS B 240     -51.403  96.441  61.712  0.00  0.00      PROB C  
ATOM   4200  SG  CYS B 240     -52.675  97.740  61.650  0.00  0.00      PROB S  
ATOM   4201  N   GLY B 241     -52.859  93.903  62.877  0.00  0.00      PROB N  
ATOM   4202  CA  GLY B 241     -53.871  93.080  63.530  0.00  0.00      PROB C  
ATOM   4203  C   GLY B 241     -53.305  91.758  63.981  0.00  0.00      PROB C  
ATOM   4204  O   GLY B 241     -52.111  91.486  63.853  0.00  0.00      PROB O  
ATOM   4205  N   LYS B 242     -54.169  90.905  64.567  0.00  0.00      PROB N  
ATOM   4206  CA  LYS B 242     -53.754  89.673  65.224  0.00  0.00      PROB C  
ATOM   4207  C   LYS B 242     -54.389  88.435  64.581  0.00  0.00      PROB C  
ATOM   4208  O   LYS B 242     -54.391  87.338  65.144  0.00  0.00      PROB O  
ATOM   4209  CB  LYS B 242     -54.078  89.752  66.740  0.00  0.00      PROB C  
ATOM   4210  CG  LYS B 242     -53.480  91.004  67.418  0.00  0.00      PROB C  
ATOM   4211  CD  LYS B 242     -53.746  91.084  68.935  0.00  0.00      PROB C  
ATOM   4212  CE  LYS B 242     -52.909  90.146  69.823  0.00  0.00      PROB C  
ATOM   4213  NZ  LYS B 242     -51.493  90.575  69.872  0.00  0.00      PROB N1+
ATOM   4214  N   THR B 243     -54.949  88.588  63.364  0.00  0.00      PROB N  
ATOM   4215  CA  THR B 243     -55.562  87.515  62.575  0.00  0.00      PROB C  
ATOM   4216  C   THR B 243     -54.903  87.445  61.210  0.00  0.00      PROB C  
ATOM   4217  O   THR B 243     -54.558  88.476  60.637  0.00  0.00      PROB O  
ATOM   4218  CB  THR B 243     -57.076  87.660  62.363  0.00  0.00      PROB C  
ATOM   4219  CG2 THR B 243     -57.789  87.421  63.705  0.00  0.00      PROB C  
ATOM   4220  OG1 THR B 243     -57.451  88.965  61.916  0.00  0.00      PROB O  
ATOM   4221  N   LEU B 244     -54.708  86.231  60.647  0.00  0.00      PROB N  
ATOM   4222  CA  LEU B 244     -54.102  86.022  59.333  0.00  0.00      PROB C  
ATOM   4223  C   LEU B 244     -54.811  86.761  58.180  0.00  0.00      PROB C  
ATOM   4224  O   LEU B 244     -56.003  86.515  57.965  0.00  0.00      PROB O  
ATOM   4225  CB  LEU B 244     -54.083  84.511  58.971  0.00  0.00      PROB C  
ATOM   4226  CG  LEU B 244     -53.231  83.615  59.893  0.00  0.00      PROB C  
ATOM   4227  CD1 LEU B 244     -53.554  82.133  59.643  0.00  0.00      PROB C  
ATOM   4228  CD2 LEU B 244     -51.733  83.858  59.679  0.00  0.00      PROB C  
ATOM   4229  N   PRO B 245     -54.174  87.654  57.410  0.00  0.00      PROB N  
ATOM   4230  CA  PRO B 245     -54.713  88.168  56.152  0.00  0.00      PROB C  
ATOM   4231  C   PRO B 245     -55.085  87.077  55.138  0.00  0.00      PROB C  
ATOM   4232  O   PRO B 245     -54.406  86.042  55.137  0.00  0.00      PROB O  
ATOM   4233  CB  PRO B 245     -53.619  89.117  55.625  0.00  0.00      PROB C  
ATOM   4234  CG  PRO B 245     -52.862  89.552  56.881  0.00  0.00      PROB C  
ATOM   4235  CD  PRO B 245     -52.901  88.293  57.746  0.00  0.00      PROB C  
ATOM   4236  N   PRO B 246     -56.119  87.211  54.302  0.00  0.00      PROB N  
ATOM   4237  CA  PRO B 246     -56.370  86.291  53.193  0.00  0.00      PROB C  
ATOM   4238  C   PRO B 246     -55.217  86.173  52.194  0.00  0.00      PROB C  
ATOM   4239  O   PRO B 246     -54.333  87.032  52.142  0.00  0.00      PROB O  
ATOM   4240  CB  PRO B 246     -57.644  86.857  52.542  0.00  0.00      PROB C  
ATOM   4241  CG  PRO B 246     -57.535  88.365  52.772  0.00  0.00      PROB C  
ATOM   4242  CD  PRO B 246     -56.900  88.449  54.163  0.00  0.00      PROB C  
ATOM   4243  N   ARG B 247     -55.222  85.103  51.371  0.00  0.00      PROB N  
ATOM   4244  CA  ARG B 247     -54.293  84.922  50.267  0.00  0.00      PROB C  
ATOM   4245  C   ARG B 247     -54.268  86.075  49.263  0.00  0.00      PROB C  
ATOM   4246  O   ARG B 247     -55.311  86.606  48.868  0.00  0.00      PROB O  
ATOM   4247  CB  ARG B 247     -54.564  83.570  49.540  0.00  0.00      PROB C  
ATOM   4248  CG  ARG B 247     -53.960  83.419  48.123  0.00  0.00      PROB C  
ATOM   4249  CD  ARG B 247     -54.235  82.067  47.444  0.00  0.00      PROB C  
ATOM   4250  NE  ARG B 247     -53.366  81.053  48.105  0.00  0.00      PROB N  
ATOM   4251  CZ  ARG B 247     -53.207  79.808  47.695  0.00  0.00      PROB C  
ATOM   4252  NH1 ARG B 247     -53.909  79.282  46.714  0.00  0.00      PROB N1+
ATOM   4253  NH2 ARG B 247     -52.303  79.070  48.294  0.00  0.00      PROB N  
ATOM   4254  N   ILE B 248     -53.065  86.480  48.814  0.00  0.00      PROB N  
ATOM   4255  CA  ILE B 248     -52.908  87.513  47.805  0.00  0.00      PROB C  
ATOM   4256  C   ILE B 248     -52.387  86.855  46.541  0.00  0.00      PROB C  
ATOM   4257  O   ILE B 248     -51.237  86.420  46.456  0.00  0.00      PROB O  
ATOM   4258  CB  ILE B 248     -51.991  88.665  48.231  0.00  0.00      PROB C  
ATOM   4259  CG1 ILE B 248     -52.466  89.289  49.568  0.00  0.00      PROB C  
ATOM   4260  CG2 ILE B 248     -51.925  89.721  47.101  0.00  0.00      PROB C  
ATOM   4261  CD  ILE B 248     -51.508  90.348  50.127  0.00  0.00      PROB C  
ATOM   4262  N   GLU B 249     -53.239  86.767  45.502  0.00  0.00      PROB N  
ATOM   4263  CA  GLU B 249     -52.831  86.307  44.191  0.00  0.00      PROB C  
ATOM   4264  C   GLU B 249     -52.473  87.520  43.349  0.00  0.00      PROB C  
ATOM   4265  O   GLU B 249     -53.339  88.278  42.904  0.00  0.00      PROB O  
ATOM   4266  CB  GLU B 249     -53.943  85.480  43.488  0.00  0.00      PROB C  
ATOM   4267  CG  GLU B 249     -54.267  84.150  44.215  0.00  0.00      PROB C  
ATOM   4268  CD  GLU B 249     -55.332  83.290  43.535  0.00  0.00      PROB C  
ATOM   4269  OE1 GLU B 249     -55.876  83.673  42.465  0.00  0.00      PROB O  
ATOM   4270  OE2 GLU B 249     -55.643  82.198  44.084  0.00  0.00      PROB O1-
ATOM   4271  N   THR B 250     -51.166  87.757  43.121  0.00  0.00      PROB N  
ATOM   4272  CA  THR B 250     -50.709  88.873  42.299  0.00  0.00      PROB C  
ATOM   4273  C   THR B 250     -50.773  88.487  40.826  0.00  0.00      PROB C  
ATOM   4274  O   THR B 250     -50.918  87.317  40.467  0.00  0.00      PROB O  
ATOM   4275  CB  THR B 250     -49.310  89.413  42.651  0.00  0.00      PROB C  
ATOM   4276  CG2 THR B 250     -49.135  89.518  44.174  0.00  0.00      PROB C  
ATOM   4277  OG1 THR B 250     -48.238  88.631  42.144  0.00  0.00      PROB O  
ATOM   4278  N   ASP B 251     -50.667  89.484  39.927  0.00  0.00      PROB N  
ATOM   4279  CA  ASP B 251     -50.643  89.275  38.491  0.00  0.00      PROB C  
ATOM   4280  C   ASP B 251     -49.235  89.593  37.970  0.00  0.00      PROB C  
ATOM   4281  O   ASP B 251     -49.030  89.958  36.811  0.00  0.00      PROB O  
ATOM   4282  CB  ASP B 251     -51.739  90.178  37.858  0.00  0.00      PROB C  
ATOM   4283  CG  ASP B 251     -52.110  89.780  36.435  0.00  0.00      PROB C  
ATOM   4284  OD1 ASP B 251     -52.046  88.572  36.086  0.00  0.00      PROB O  
ATOM   4285  OD2 ASP B 251     -52.601  90.668  35.686  0.00  0.00      PROB O1-
ATOM   4286  N   SER B 252     -48.212  89.504  38.849  0.00  0.00      PROB N  
ATOM   4287  CA  SER B 252     -46.881  90.024  38.566  0.00  0.00      PROB C  
ATOM   4288  C   SER B 252     -45.783  89.064  38.990  0.00  0.00      PROB C  
ATOM   4289  O   SER B 252     -45.944  88.222  39.872  0.00  0.00      PROB O  
ATOM   4290  CB  SER B 252     -46.650  91.378  39.303  0.00  0.00      PROB C  
ATOM   4291  OG  SER B 252     -45.400  91.997  38.970  0.00  0.00      PROB O  
ATOM   4292  N   ASN B 253     -44.605  89.209  38.354  0.00  0.00      PROB N  
ATOM   4293  CA  ASN B 253     -43.384  88.493  38.643  0.00  0.00      PROB C  
ATOM   4294  C   ASN B 253     -42.477  89.312  39.563  0.00  0.00      PROB C  
ATOM   4295  O   ASN B 253     -41.372  88.888  39.902  0.00  0.00      PROB O  
ATOM   4296  CB  ASN B 253     -42.632  88.180  37.312  0.00  0.00      PROB C  
ATOM   4297  CG  ASN B 253     -42.279  89.419  36.481  0.00  0.00      PROB C  
ATOM   4298  ND2 ASN B 253     -41.018  89.480  35.996  0.00  0.00      PROB N  
ATOM   4299  OD1 ASN B 253     -43.082  90.334  36.271  0.00  0.00      PROB O  
ATOM   4300  N   LYS B 254     -42.929  90.509  39.989  0.00  0.00      PROB N  
ATOM   4301  CA  LYS B 254     -42.187  91.389  40.866  0.00  0.00      PROB C  
ATOM   4302  C   LYS B 254     -43.031  91.730  42.092  0.00  0.00      PROB C  
ATOM   4303  O   LYS B 254     -44.060  92.401  42.003  0.00  0.00      PROB O  
ATOM   4304  CB  LYS B 254     -41.802  92.710  40.147  0.00  0.00      PROB C  
ATOM   4305  CG  LYS B 254     -41.041  92.526  38.820  0.00  0.00      PROB C  
ATOM   4306  CD  LYS B 254     -40.671  93.888  38.200  0.00  0.00      PROB C  
ATOM   4307  CE  LYS B 254     -40.121  93.840  36.762  0.00  0.00      PROB C  
ATOM   4308  NZ  LYS B 254     -38.765  93.237  36.709  0.00  0.00      PROB N1+
ATOM   4309  N   VAL B 255     -42.593  91.286  43.285  0.00  0.00      PROB N  
ATOM   4310  CA  VAL B 255     -43.224  91.629  44.553  0.00  0.00      PROB C  
ATOM   4311  C   VAL B 255     -42.186  92.275  45.448  0.00  0.00      PROB C  
ATOM   4312  O   VAL B 255     -41.087  91.756  45.643  0.00  0.00      PROB O  
ATOM   4313  CB  VAL B 255     -43.869  90.423  45.246  0.00  0.00      PROB C  
ATOM   4314  CG1 VAL B 255     -44.220  90.707  46.722  0.00  0.00      PROB C  
ATOM   4315  CG2 VAL B 255     -45.144  90.015  44.486  0.00  0.00      PROB C  
ATOM   4316  N   THR B 256     -42.487  93.455  46.008  0.00  0.00      PROB N  
ATOM   4317  CA  THR B 256     -41.641  94.119  46.990  0.00  0.00      PROB C  
ATOM   4318  C   THR B 256     -42.443  94.313  48.252  0.00  0.00      PROB C  
ATOM   4319  O   THR B 256     -43.522  94.903  48.243  0.00  0.00      PROB O  
ATOM   4320  CB  THR B 256     -41.070  95.450  46.509  0.00  0.00      PROB C  
ATOM   4321  CG2 THR B 256     -40.480  96.307  47.643  0.00  0.00      PROB C  
ATOM   4322  OG1 THR B 256     -39.995  95.216  45.609  0.00  0.00      PROB O  
ATOM   4323  N   ILE B 257     -41.943  93.801  49.386  0.00  0.00      PROB N  
ATOM   4324  CA  ILE B 257     -42.628  93.867  50.663  0.00  0.00      PROB C  
ATOM   4325  C   ILE B 257     -41.803  94.740  51.584  0.00  0.00      PROB C  
ATOM   4326  O   ILE B 257     -40.599  94.541  51.746  0.00  0.00      PROB O  
ATOM   4327  CB  ILE B 257     -42.865  92.487  51.281  0.00  0.00      PROB C  
ATOM   4328  CG1 ILE B 257     -43.565  91.565  50.246  0.00  0.00      PROB C  
ATOM   4329  CG2 ILE B 257     -43.666  92.645  52.593  0.00  0.00      PROB C  
ATOM   4330  CD  ILE B 257     -44.131  90.257  50.812  0.00  0.00      PROB C  
ATOM   4331  N   THR B 258     -42.427  95.759  52.196  0.00  0.00      PROB N  
ATOM   4332  CA  THR B 258     -41.757  96.682  53.104  0.00  0.00      PROB C  
ATOM   4333  C   THR B 258     -42.418  96.627  54.462  0.00  0.00      PROB C  
ATOM   4334  O   THR B 258     -43.636  96.772  54.579  0.00  0.00      PROB O  
ATOM   4335  CB  THR B 258     -41.721  98.143  52.648  0.00  0.00      PROB C  
ATOM   4336  CG2 THR B 258     -40.811  98.256  51.413  0.00  0.00      PROB C  
ATOM   4337  OG1 THR B 258     -43.009  98.634  52.282  0.00  0.00      PROB O  
ATOM   4338  N   PHE B 259     -41.620  96.417  55.522  0.00  0.00      PROB N  
ATOM   4339  CA  PHE B 259     -42.107  96.315  56.883  0.00  0.00      PROB C  
ATOM   4340  C   PHE B 259     -41.378  97.328  57.758  0.00  0.00      PROB C  
ATOM   4341  O   PHE B 259     -40.174  97.223  57.999  0.00  0.00      PROB O  
ATOM   4342  CB  PHE B 259     -41.938  94.857  57.398  0.00  0.00      PROB C  
ATOM   4343  CG  PHE B 259     -42.428  94.633  58.808  0.00  0.00      PROB C  
ATOM   4344  CD1 PHE B 259     -43.735  94.995  59.170  0.00  0.00      PROB C  
ATOM   4345  CD2 PHE B 259     -41.616  93.989  59.760  0.00  0.00      PROB C  
ATOM   4346  CE1 PHE B 259     -44.225  94.727  60.454  0.00  0.00      PROB C  
ATOM   4347  CE2 PHE B 259     -42.101  93.719  61.046  0.00  0.00      PROB C  
ATOM   4348  CZ  PHE B 259     -43.408  94.086  61.391  0.00  0.00      PROB C  
ATOM   4349  N   THR B 260     -42.096  98.356  58.247  0.00  0.00      PROB N  
ATOM   4350  CA  THR B 260     -41.507  99.443  59.029  0.00  0.00      PROB C  
ATOM   4351  C   THR B 260     -42.105  99.459  60.419  0.00  0.00      PROB C  
ATOM   4352  O   THR B 260     -43.325  99.457  60.588  0.00  0.00      PROB O  
ATOM   4353  CB  THR B 260     -41.655 100.842  58.417  0.00  0.00      PROB C  
ATOM   4354  CG2 THR B 260     -40.927 100.884  57.065  0.00  0.00      PROB C  
ATOM   4355  OG1 THR B 260     -43.012 101.209  58.178  0.00  0.00      PROB O  
ATOM   4356  N   THR B 261     -41.251  99.467  61.454  0.00  0.00      PROB N  
ATOM   4357  CA  THR B 261     -41.661  99.286  62.843  0.00  0.00      PROB C  
ATOM   4358  C   THR B 261     -41.269 100.467  63.722  0.00  0.00      PROB C  
ATOM   4359  O   THR B 261     -40.262 101.140  63.480  0.00  0.00      PROB O  
ATOM   4360  CB  THR B 261     -41.147  97.986  63.463  0.00  0.00      PROB C  
ATOM   4361  CG2 THR B 261     -41.884  96.805  62.819  0.00  0.00      PROB C  
ATOM   4362  OG1 THR B 261     -39.760  97.792  63.219  0.00  0.00      PROB O  
ATOM   4363  N   ASP B 262     -42.097 100.791  64.736  0.00  0.00      PROB N  
ATOM   4364  CA  ASP B 262     -41.863 101.867  65.691  0.00  0.00      PROB C  
ATOM   4365  C   ASP B 262     -41.146 101.397  66.976  0.00  0.00      PROB C  
ATOM   4366  O   ASP B 262     -40.778 100.230  67.140  0.00  0.00      PROB O  
ATOM   4367  CB  ASP B 262     -43.130 102.765  65.885  0.00  0.00      PROB C  
ATOM   4368  CG  ASP B 262     -44.102 102.456  67.023  0.00  0.00      PROB C  
ATOM   4369  OD1 ASP B 262     -43.947 101.464  67.778  0.00  0.00      PROB O  
ATOM   4370  OD2 ASP B 262     -45.066 103.259  67.171  0.00  0.00      PROB O1-
ATOM   4371  N   GLU B 263     -40.870 102.327  67.912  0.00  0.00      PROB N  
ATOM   4372  CA  GLU B 263     -39.937 102.149  69.002  0.00  0.00      PROB C  
ATOM   4373  C   GLU B 263     -40.454 101.373  70.225  0.00  0.00      PROB C  
ATOM   4374  O   GLU B 263     -39.856 101.414  71.303  0.00  0.00      PROB O  
ATOM   4375  CB  GLU B 263     -39.448 103.556  69.458  0.00  0.00      PROB C  
ATOM   4376  CG  GLU B 263     -40.496 104.472  70.159  0.00  0.00      PROB C  
ATOM   4377  CD  GLU B 263     -41.475 105.205  69.237  0.00  0.00      PROB C  
ATOM   4378  OE1 GLU B 263     -41.409 105.066  67.988  0.00  0.00      PROB O  
ATOM   4379  OE2 GLU B 263     -42.330 105.957  69.781  0.00  0.00      PROB O1-
ATOM   4380  N   SER B 264     -41.555 100.609  70.102  0.00  0.00      PROB N  
ATOM   4381  CA  SER B 264     -42.139  99.903  71.237  0.00  0.00      PROB C  
ATOM   4382  C   SER B 264     -42.952  98.688  70.803  0.00  0.00      PROB C  
ATOM   4383  O   SER B 264     -43.269  98.502  69.627  0.00  0.00      PROB O  
ATOM   4384  CB  SER B 264     -43.026 100.828  72.133  0.00  0.00      PROB C  
ATOM   4385  OG  SER B 264     -44.164 101.356  71.442  0.00  0.00      PROB O  
ATOM   4386  N   GLY B 265     -43.291  97.805  71.772  0.00  0.00      PROB N  
ATOM   4387  CA  GLY B 265     -44.153  96.641  71.566  0.00  0.00      PROB C  
ATOM   4388  C   GLY B 265     -43.426  95.321  71.460  0.00  0.00      PROB C  
ATOM   4389  O   GLY B 265     -42.310  95.218  70.949  0.00  0.00      PROB O  
ATOM   4390  N   ASN B 266     -44.692  91.971  71.471  1.00 26.97      PROB N  
ATOM   4391  CA  ASN B 266     -43.750  92.939  72.065  1.00 26.97      PROB C  
ATOM   4392  C   ASN B 266     -42.424  93.078  71.311  1.00 26.97      PROB C  
ATOM   4393  O   ASN B 266     -42.279  93.861  70.329  1.00 26.97      PROB O  
ATOM   4394  CB  ASN B 266     -43.442  92.250  73.408  1.00 26.97      PROB C  
ATOM   4395  CG  ASN B 266     -42.713  93.133  74.404  1.00 26.97      PROB C  
ATOM   4396  ND2 ASN B 266     -43.179  93.101  75.633  1.00 26.97      PROB N  
ATOM   4397  OD1 ASN B 266     -41.669  93.742  74.070  1.00 26.97      PROB O  
ATOM   4398  N   HIS B 267     -45.044  92.548  70.062  0.00  0.00      PROB N  
ATOM   4399  CA  HIS B 267     -45.785  91.805  69.050  0.00  0.00      PROB C  
ATOM   4400  C   HIS B 267     -44.910  90.882  68.189  0.00  0.00      PROB C  
ATOM   4401  O   HIS B 267     -43.759  91.183  67.868  0.00  0.00      PROB O  
ATOM   4402  CB  HIS B 267     -46.661  92.755  68.195  0.00  0.00      PROB C  
ATOM   4403  CG  HIS B 267     -47.989  93.086  68.832  0.00  0.00      PROB C  
ATOM   4404  CD2 HIS B 267     -49.253  92.862  68.369  0.00  0.00      PROB C  
ATOM   4405  ND1 HIS B 267     -48.146  93.751  70.029  0.00  0.00      PROB N  
ATOM   4406  CE1 HIS B 267     -49.478  93.890  70.244  0.00  0.00      PROB C  
ATOM   4407  NE2 HIS B 267     -50.193  93.358  69.266  0.00  0.00      PROB N  
ATOM   4408  N   THR B 268     -45.429  89.691  67.831  0.00  0.00      PROB N  
ATOM   4409  CA  THR B 268     -44.609  88.579  67.352  0.00  0.00      PROB C  
ATOM   4410  C   THR B 268     -44.465  88.504  65.841  0.00  0.00      PROB C  
ATOM   4411  O   THR B 268     -43.694  87.698  65.321  0.00  0.00      PROB O  
ATOM   4412  CB  THR B 268     -45.075  87.216  67.866  0.00  0.00      PROB C  
ATOM   4413  CG2 THR B 268     -44.918  87.178  69.394  0.00  0.00      PROB C  
ATOM   4414  OG1 THR B 268     -46.436  86.937  67.573  0.00  0.00      PROB O  
ATOM   4415  N   GLY B 269     -45.138  89.400  65.097  0.00  0.00      PROB N  
ATOM   4416  CA  GLY B 269     -44.935  89.590  63.669  0.00  0.00      PROB C  
ATOM   4417  C   GLY B 269     -45.607  88.605  62.756  0.00  0.00      PROB C  
ATOM   4418  O   GLY B 269     -46.746  88.194  62.968  0.00  0.00      PROB O  
ATOM   4419  N   TRP B 270     -44.935  88.270  61.646  0.00  0.00      PROB N  
ATOM   4420  CA  TRP B 270     -45.592  87.680  60.502  0.00  0.00      PROB C  
ATOM   4421  C   TRP B 270     -44.682  86.729  59.746  0.00  0.00      PROB C  
ATOM   4422  O   TRP B 270     -43.453  86.844  59.761  0.00  0.00      PROB O  
ATOM   4423  CB  TRP B 270     -46.109  88.796  59.543  0.00  0.00      PROB C  
ATOM   4424  CG  TRP B 270     -45.079  89.767  59.042  0.00  0.00      PROB C  
ATOM   4425  CD1 TRP B 270     -44.785  90.987  59.594  0.00  0.00      PROB C  
ATOM   4426  CD2 TRP B 270     -44.199  89.608  57.912  0.00  0.00      PROB C  
ATOM   4427  CE2 TRP B 270     -43.394  90.772  57.856  0.00  0.00      PROB C  
ATOM   4428  CE3 TRP B 270     -44.024  88.607  56.956  0.00  0.00      PROB C  
ATOM   4429  NE1 TRP B 270     -43.773  91.583  58.882  0.00  0.00      PROB N  
ATOM   4430  CZ2 TRP B 270     -42.418  90.939  56.885  0.00  0.00      PROB C  
ATOM   4431  CZ3 TRP B 270     -43.051  88.783  55.970  0.00  0.00      PROB C  
ATOM   4432  CH2 TRP B 270     -42.260  89.927  55.934  0.00  0.00      PROB C  
ATOM   4433  N   LYS B 271     -45.294  85.757  59.042  0.00  0.00      PROB N  
ATOM   4434  CA  LYS B 271     -44.592  84.865  58.148  0.00  0.00      PROB C  
ATOM   4435  C   LYS B 271     -45.419  84.644  56.889  0.00  0.00      PROB C  
ATOM   4436  O   LYS B 271     -46.614  84.337  56.940  0.00  0.00      PROB O  
ATOM   4437  CB  LYS B 271     -44.248  83.530  58.850  0.00  0.00      PROB C  
ATOM   4438  CG  LYS B 271     -43.486  82.503  57.994  0.00  0.00      PROB C  
ATOM   4439  CD  LYS B 271     -43.076  81.276  58.830  0.00  0.00      PROB C  
ATOM   4440  CE  LYS B 271     -42.446  80.142  58.007  0.00  0.00      PROB C  
ATOM   4441  NZ  LYS B 271     -42.016  79.029  58.885  0.00  0.00      PROB N1+
ATOM   4442  N   ILE B 272     -44.788  84.824  55.717  0.00  0.00      PROB N  
ATOM   4443  CA  ILE B 272     -45.403  84.720  54.407  0.00  0.00      PROB C  
ATOM   4444  C   ILE B 272     -44.720  83.600  53.644  0.00  0.00      PROB C  
ATOM   4445  O   ILE B 272     -43.494  83.539  53.536  0.00  0.00      PROB O  
ATOM   4446  CB  ILE B 272     -45.344  86.021  53.592  0.00  0.00      PROB C  
ATOM   4447  CG1 ILE B 272     -46.210  87.123  54.249  0.00  0.00      PROB C  
ATOM   4448  CG2 ILE B 272     -45.780  85.795  52.121  0.00  0.00      PROB C  
ATOM   4449  CD  ILE B 272     -45.946  88.525  53.682  0.00  0.00      PROB C  
ATOM   4450  N   HIS B 273     -45.511  82.676  53.081  0.00  0.00      PROB N  
ATOM   4451  CA  HIS B 273     -45.041  81.678  52.146  0.00  0.00      PROB C  
ATOM   4452  C   HIS B 273     -45.413  82.128  50.746  0.00  0.00      PROB C  
ATOM   4453  O   HIS B 273     -46.585  82.373  50.450  0.00  0.00      PROB O  
ATOM   4454  CB  HIS B 273     -45.674  80.295  52.435  0.00  0.00      PROB C  
ATOM   4455  CG  HIS B 273     -45.206  79.164  51.551  0.00  0.00      PROB C  
ATOM   4456  CD2 HIS B 273     -45.890  78.076  51.099  0.00  0.00      PROB C  
ATOM   4457  ND1 HIS B 273     -43.933  79.046  51.032  0.00  0.00      PROB N  
ATOM   4458  CE1 HIS B 273     -43.899  77.902  50.306  0.00  0.00      PROB C  
ATOM   4459  NE2 HIS B 273     -45.064  77.275  50.319  0.00  0.00      PROB N  
ATOM   4460  N   TYR B 274     -44.423  82.277  49.846  0.00  0.00      PROB N  
ATOM   4461  CA  TYR B 274     -44.680  82.682  48.478  0.00  0.00      PROB C  
ATOM   4462  C   TYR B 274     -44.583  81.453  47.581  0.00  0.00      PROB C  
ATOM   4463  O   TYR B 274     -43.753  80.562  47.772  0.00  0.00      PROB O  
ATOM   4464  CB  TYR B 274     -43.779  83.873  48.018  0.00  0.00      PROB C  
ATOM   4465  CG  TYR B 274     -42.427  83.508  47.463  0.00  0.00      PROB C  
ATOM   4466  CD1 TYR B 274     -41.291  83.484  48.287  0.00  0.00      PROB C  
ATOM   4467  CD2 TYR B 274     -42.275  83.269  46.085  0.00  0.00      PROB C  
ATOM   4468  CE1 TYR B 274     -40.026  83.211  47.749  0.00  0.00      PROB C  
ATOM   4469  CE2 TYR B 274     -41.017  82.977  45.547  0.00  0.00      PROB C  
ATOM   4470  CZ  TYR B 274     -39.896  82.943  46.381  0.00  0.00      PROB C  
ATOM   4471  OH  TYR B 274     -38.639  82.624  45.839  0.00  0.00      PROB O  
ATOM   4472  N   THR B 275     -45.472  81.388  46.578  0.00  0.00      PROB N  
ATOM   4473  CA  THR B 275     -45.550  80.328  45.580  0.00  0.00      PROB C  
ATOM   4474  C   THR B 275     -45.746  80.987  44.229  0.00  0.00      PROB C  
ATOM   4475  O   THR B 275     -46.043  82.179  44.148  0.00  0.00      PROB O  
ATOM   4476  CB  THR B 275     -46.671  79.304  45.810  0.00  0.00      PROB C  
ATOM   4477  CG2 THR B 275     -46.334  78.436  47.032  0.00  0.00      PROB C  
ATOM   4478  OG1 THR B 275     -47.926  79.923  46.073  0.00  0.00      PROB O  
ATOM   4479  N   SER B 276     -45.550  80.256  43.113  0.00  0.00      PROB N  
ATOM   4480  CA  SER B 276     -45.676  80.869  41.796  0.00  0.00      PROB C  
ATOM   4481  C   SER B 276     -46.165  79.915  40.725  0.00  0.00      PROB C  
ATOM   4482  O   SER B 276     -45.842  78.726  40.716  0.00  0.00      PROB O  
ATOM   4483  CB  SER B 276     -44.353  81.512  41.296  0.00  0.00      PROB C  
ATOM   4484  OG  SER B 276     -43.276  80.570  41.265  0.00  0.00      PROB O  
ATOM   4485  N   THR B 277     -46.957  80.441  39.772  0.00  0.00      PROB N  
ATOM   4486  CA  THR B 277     -47.466  79.728  38.600  0.00  0.00      PROB C  
ATOM   4487  C   THR B 277     -47.432  80.693  37.430  0.00  0.00      PROB C  
ATOM   4488  O   THR B 277     -47.414  81.904  37.625  0.00  0.00      PROB O  
ATOM   4489  CB  THR B 277     -48.902  79.181  38.726  0.00  0.00      PROB C  
ATOM   4490  CG2 THR B 277     -48.919  78.012  39.724  0.00  0.00      PROB C  
ATOM   4491  OG1 THR B 277     -49.829  80.156  39.209  0.00  0.00      PROB O  
ATOM   4492  N   ALA B 278     -47.400  80.206  36.174  0.00  0.00      PROB N  
ATOM   4493  CA  ALA B 278     -47.481  81.044  34.985  0.00  0.00      PROB C  
ATOM   4494  C   ALA B 278     -48.819  81.782  34.798  0.00  0.00      PROB C  
ATOM   4495  O   ALA B 278     -49.866  81.315  35.254  0.00  0.00      PROB O  
ATOM   4496  CB  ALA B 278     -47.149  80.216  33.728  0.00  0.00      PROB C  
ATOM   4497  N   HIS B 279     -48.823  82.959  34.124  0.00  0.00      PROB N  
ATOM   4498  CA  HIS B 279     -50.058  83.655  33.758  0.00  0.00      PROB C  
ATOM   4499  C   HIS B 279     -49.942  85.179  33.803  0.00  0.00      PROB C  
ATOM   4500  O   HIS B 279     -48.931  85.756  34.197  0.00  0.00      PROB O  
ATOM   4501  CB  HIS B 279     -51.313  83.205  34.565  0.00  0.00      PROB C  
ATOM   4502  CG  HIS B 279     -51.438  83.652  36.012  0.00  0.00      PROB C  
ATOM   4503  CD2 HIS B 279     -50.511  84.079  36.920  0.00  0.00      PROB C  
ATOM   4504  ND1 HIS B 279     -52.649  83.711  36.673  0.00  0.00      PROB N  
ATOM   4505  CE1 HIS B 279     -52.409  84.159  37.927  0.00  0.00      PROB C  
ATOM   4506  NE2 HIS B 279     -51.125  84.404  38.126  0.00  0.00      PROB N  
ATOM   4507  N   HIS B 280     -51.032  85.862  33.401  0.00  0.00      PROB N  
ATOM   4508  CA  HIS B 280     -51.221  87.303  33.472  0.00  0.00      PROB C  
ATOM   4509  C   HIS B 280     -51.283  87.742  32.008  0.00  0.00      PROB C  
ATOM   4510  O   HIS B 280     -50.276  88.209  31.476  0.00  0.00      PROB O  
ATOM   4511  CB  HIS B 280     -50.041  88.026  34.180  0.00  0.00      PROB C  
ATOM   4512  CG  HIS B 280     -49.770  87.580  35.594  0.00  0.00      PROB C  
ATOM   4513  CD2 HIS B 280     -48.781  86.779  36.079  0.00  0.00      PROB C  
ATOM   4514  ND1 HIS B 280     -50.409  88.098  36.703  0.00  0.00      PROB N  
ATOM   4515  CE1 HIS B 280     -49.801  87.576  37.798  0.00  0.00      PROB C  
ATOM   4516  NE2 HIS B 280     -48.803  86.770  37.470  0.00  0.00      PROB N  
ATOM   4517  N   HIS B 281     -52.389  87.613  31.246  0.00  0.00      PROB N  
ATOM   4518  CA  HIS B 281     -53.751  87.251  31.608  0.00  0.00      PROB C  
ATOM   4519  C   HIS B 281     -54.004  87.684  33.054  0.00  0.00      PROB C  
ATOM   4520  O   HIS B 281     -54.838  87.122  33.765  0.00  0.00      PROB O  
ATOM   4521  CB  HIS B 281     -53.933  85.703  31.541  0.00  0.00      PROB C  
ATOM   4522  CG  HIS B 281     -53.670  85.076  30.196  0.00  0.00      PROB C  
ATOM   4523  CD2 HIS B 281     -52.493  84.685  29.632  0.00  0.00      PROB C  
ATOM   4524  ND1 HIS B 281     -54.662  84.583  29.370  0.00  0.00      PROB N  
ATOM   4525  CE1 HIS B 281     -54.050  83.949  28.339  0.00  0.00      PROB C  
ATOM   4526  NE2 HIS B 281     -52.731  83.984  28.455  0.00  0.00      PROB N  
ATOM   4527  N   HIS B 282     -53.261  88.699  33.541  0.00  0.00      PROB N  
ATOM   4528  CA  HIS B 282     -53.213  89.098  34.945  0.00  0.00      PROB C  
ATOM   4529  C   HIS B 282     -54.542  89.511  35.578  0.00  0.00      PROB C  
ATOM   4530  O   HIS B 282     -54.797  89.229  36.751  0.00  0.00      PROB O  
ATOM   4531  CB  HIS B 282     -52.186  90.238  35.152  0.00  0.00      PROB C  
ATOM   4532  CG  HIS B 282     -50.804  89.840  34.701  0.00  0.00      PROB C  
ATOM   4533  CD2 HIS B 282     -49.871  89.073  35.333  0.00  0.00      PROB C  
ATOM   4534  ND1 HIS B 282     -50.178  90.334  33.573  0.00  0.00      PROB N  
ATOM   4535  CE1 HIS B 282     -48.917  89.836  33.562  0.00  0.00      PROB C  
ATOM   4536  NE2 HIS B 282     -48.684  89.062  34.611  0.00  0.00      PROB N  
ATOM   4537  N   HIS B 283     -55.415  90.205  34.819  0.00  0.00      PROB N  
ATOM   4538  CA  HIS B 283     -56.672  90.745  35.325  0.00  0.00      PROB C  
ATOM   4539  C   HIS B 283     -57.842  89.739  35.358  0.00  0.00      PROB C  
ATOM   4540  O   HIS B 283     -58.026  89.061  36.369  0.00  0.00      PROB O  
ATOM   4541  CB  HIS B 283     -56.989  92.129  34.709  0.00  0.00      PROB C  
ATOM   4542  CG  HIS B 283     -56.050  93.200  35.203  0.00  0.00      PROB C  
ATOM   4543  CD2 HIS B 283     -55.042  93.849  34.554  0.00  0.00      PROB C  
ATOM   4544  ND1 HIS B 283     -56.159  93.814  36.434  0.00  0.00      PROB N  
ATOM   4545  CE1 HIS B 283     -55.213  94.784  36.486  0.00  0.00      PROB C  
ATOM   4546  NE2 HIS B 283     -54.510  94.844  35.365  0.00  0.00      PROB N  
ATOM   4547  N   HIS B 284     -58.715  89.549  34.346  0.00  0.00      PROB N  
ATOM   4548  CA  HIS B 284     -58.777  90.059  32.992  0.00  0.00      PROB C  
ATOM   4549  C   HIS B 284     -60.248  90.029  32.482  0.00  0.00      PROB C  
ATOM   4550  CB  HIS B 284     -57.894  89.222  32.026  0.00  0.00      PROB C  
ATOM   4551  CG  HIS B 284     -58.298  87.769  31.929  0.00  0.00      PROB C  
ATOM   4552  CD2 HIS B 284     -58.971  87.117  30.941  0.00  0.00      PROB C  
ATOM   4553  ND1 HIS B 284     -57.903  86.791  32.821  0.00  0.00      PROB N  
ATOM   4554  CE1 HIS B 284     -58.362  85.606  32.349  0.00  0.00      PROB C  
ATOM   4555  NE2 HIS B 284     -59.017  85.752  31.207  0.00  0.00      PROB N  
ATOM   4556  OT1 HIS B 284     -61.137  89.431  33.149  0.00  0.00      PROB O  
ATOM   4557  OT2 HIS B 284     -60.522  90.621  31.402  0.00  0.00      PROB O  
TER    4558      HIS B 284 
HETATM 4559  C1  NAG U 285     -10.147 105.755  69.603  1.00 31.30      SUAU C  
HETATM 4560  C2  NAG U 285     -10.945 105.391  70.844  1.00 31.30      SUAU C  
HETATM 4561  N2  NAG U 285     -12.362 105.401  70.516  1.00 31.30      SUAU N  
HETATM 4562  C3  NAG U 285     -10.622 106.298  72.034  1.00 31.30      SUAU C  
HETATM 4563  O3  NAG U 285     -11.432 105.848  73.137  1.00 31.30      SUAU O  
HETATM 4564  C4  NAG U 285      -9.102 106.183  72.324  1.00 31.30      SUAU C  
HETATM 4565  O4  NAG U 285      -8.645 107.104  73.315  1.00 31.30      SUAU O  
HETATM 4566  C5  NAG U 285      -8.278 106.470  71.067  1.00 31.30      SUAU C  
HETATM 4567  O5  NAG U 285      -8.762 105.668  69.975  1.00 31.30      SUAU O  
HETATM 4568  C6  NAG U 285      -6.794 106.173  71.326  1.00 31.30      SUAU C  
HETATM 4569  O6  NAG U 285      -6.582 104.762  71.279  1.00 31.30      SUAU O  
HETATM 4570  C7  NAG U 285     -13.104 104.315  70.487  1.00 31.30      SUAU C  
HETATM 4571  O7  NAG U 285     -14.340 104.336  70.255  1.00 31.30      SUAU O  
HETATM 4572  C8  NAG U 285     -12.421 103.009  70.898  1.00 31.30      SUAU C  
HETATM 4573  C1  NAG U 286      -8.701 106.786  74.709  1.00 23.78      SUAU C  
HETATM 4574  C2  NAG U 286      -7.806 107.756  75.510  1.00 23.78      SUAU C  
HETATM 4575  N2  NAG U 286      -6.394 107.530  75.130  1.00 23.78      SUAU N  
HETATM 4576  C3  NAG U 286      -8.018 107.565  77.039  1.00 23.78      SUAU C  
HETATM 4577  O3  NAG U 286      -7.293 108.552  77.798  1.00 23.78      SUAU O  
HETATM 4578  C4  NAG U 286      -9.516 107.573  77.419  1.00 23.78      SUAU C  
HETATM 4579  O4  NAG U 286      -9.674 107.119  78.767  1.00 23.78      SUAU O  
HETATM 4580  C5  NAG U 286     -10.338 106.624  76.520  1.00 23.78      SUAU C  
HETATM 4581  O5  NAG U 286     -10.044 106.933  75.165  1.00 23.78      SUAU O  
HETATM 4582  C6  NAG U 286     -11.857 106.759  76.723  1.00 23.78      SUAU C  
HETATM 4583  O6  NAG U 286     -12.551 105.935  75.768  1.00 23.78      SUAU O  
HETATM 4584  C7  NAG U 286      -5.563 108.433  74.641  1.00 23.78      SUAU C  
HETATM 4585  O7  NAG U 286      -5.845 109.645  74.438  1.00 23.78      SUAU O  
HETATM 4586  C8  NAG U 286      -4.166 107.907  74.344  1.00 23.78      SUAU C  
HETATM 4587  C1  MAN U 287      -9.613 108.032  79.859  1.00 15.47      SUAU C  
HETATM 4588  C2  MAN U 287     -10.552 107.519  80.960  1.00 15.47      SUAU C  
HETATM 4589  O2  MAN U 287     -10.247 106.148  81.173  1.00 15.47      SUAU O  
HETATM 4590  C3  MAN U 287     -10.361 108.315  82.267  1.00 15.47      SUAU C  
HETATM 4591  O3  MAN U 287     -11.033 107.699  83.365  1.00 15.47      SUAU O  
HETATM 4592  C4  MAN U 287      -8.897 108.313  82.651  1.00 15.47      SUAU C  
HETATM 4593  O4  MAN U 287      -8.733 109.070  83.852  1.00 15.47      SUAU O  
HETATM 4594  C5  MAN U 287      -8.020 108.844  81.520  1.00 15.47      SUAU C  
HETATM 4595  O5  MAN U 287      -8.277 108.050  80.362  1.00 15.47      SUAU O  
HETATM 4596  C6  MAN U 287      -6.557 108.680  81.895  1.00 15.47      SUAU C  
HETATM 4597  O6  MAN U 287      -5.759 109.335  80.918  1.00 15.47      SUAU O  
HETATM 4598  C1  MAN U 288      -4.383 109.462  81.259  1.00 35.15      SUAU C  
HETATM 4599  C2  MAN U 288      -3.640 110.335  80.247  1.00 35.15      SUAU C  
HETATM 4600  O2  MAN U 288      -2.305 110.487  80.726  1.00 35.15      SUAU O  
HETATM 4601  C3  MAN U 288      -3.653 109.721  78.842  1.00 35.15      SUAU C  
HETATM 4602  O3  MAN U 288      -2.852 110.504  77.947  1.00 35.15      SUAU O  
HETATM 4603  C4  MAN U 288      -3.181 108.262  78.877  1.00 35.15      SUAU C  
HETATM 4604  O4  MAN U 288      -3.374 107.670  77.581  1.00 35.15      SUAU O  
HETATM 4605  C5  MAN U 288      -3.949 107.458  79.949  1.00 35.15      SUAU C  
HETATM 4606  O5  MAN U 288      -3.838 108.153  81.192  1.00 35.15      SUAU O  
HETATM 4607  C6  MAN U 288      -3.381 106.056  80.188  1.00 35.15      SUAU C  
HETATM 4608  O6  MAN U 288      -2.106 106.180  80.843  1.00 35.15      SUAU O  
HETATM 4609  C1  NAG U 289      -2.057 111.705  81.428  1.00 37.16      SUAU C  
HETATM 4610  C2  NAG U 289      -0.648 111.718  82.042  1.00 37.16      SUAU C  
HETATM 4611  N2  NAG U 289      -0.597 110.830  83.218  1.00 37.16      SUAU N  
HETATM 4612  C3  NAG U 289      -0.180 113.131  82.454  1.00 37.16      SUAU C  
HETATM 4613  O3  NAG U 289       1.229 113.012  82.688  1.00 37.16      SUAU O  
HETATM 4614  C4  NAG U 289      -0.502 114.221  81.382  1.00 37.16      SUAU C  
HETATM 4615  O4  NAG U 289      -0.340 115.582  81.841  1.00 37.16      SUAU O  
HETATM 4616  C5  NAG U 289      -1.949 114.101  80.857  1.00 37.16      SUAU C  
HETATM 4617  O5  NAG U 289      -2.178 112.748  80.464  1.00 37.16      SUAU O  
HETATM 4618  C6  NAG U 289      -2.176 114.990  79.621  1.00 37.16      SUAU C  
HETATM 4619  O6  NAG U 289      -1.310 114.556  78.564  1.00 37.16      SUAU O  
HETATM 4620  C7  NAG U 289       0.460 110.115  83.555  0.00  0.00      SUAU C  
HETATM 4621  O7  NAG U 289       1.549 110.120  82.927  0.00  0.00      SUAU O  
HETATM 4622  C8  NAG U 289       0.320 109.291  84.830  0.00  0.00      SUAU C  
HETATM 4623  C1  GAL U 290       0.878 116.141  82.365  1.00 40.97      SUAU C  
HETATM 4624  C2  GAL U 290       2.038 116.208  81.341  1.00 40.97      SUAU C  
HETATM 4625  O2  GAL U 290       2.427 114.930  80.827  1.00 40.97      SUAU O  
HETATM 4626  C3  GAL U 290       3.266 116.783  82.033  1.00 40.97      SUAU C  
HETATM 4627  O3  GAL U 290       4.361 116.781  81.104  1.00 40.97      SUAU O  
HETATM 4628  C4  GAL U 290       2.957 118.183  82.568  1.00 40.97      SUAU C  
HETATM 4629  O4  GAL U 290       2.685 119.058  81.475  1.00 40.97      SUAU O  
HETATM 4630  C5  GAL U 290       1.724 118.158  83.479  1.00 40.97      SUAU C  
HETATM 4631  O5  GAL U 290       0.647 117.483  82.804  1.00 40.97      SUAU O  
HETATM 4632  C6  GAL U 290       1.304 119.584  83.881  1.00 40.97      SUAU C  
HETATM 4633  O6  GAL U 290       1.560 120.579  83.129  1.00 70.51      SUAU O  
HETATM 4634  C1  SIA U 291       3.837 114.470  80.526  1.00 74.10      SUAU C  
HETATM 4635  O1A SIA U 291       3.178 114.756  79.503  1.00 75.99      SUAU O  
HETATM 4636  O1B SIA U 291       3.678 113.386  81.137  1.00 70.47      SUAU O  
HETATM 4637  C2  SIA U 291       4.907 115.463  81.016  1.00 75.57      SUAU C  
HETATM 4638  C3  SIA U 291       5.402 115.067  82.430  1.00 77.02      SUAU C  
HETATM 4639  C4  SIA U 291       6.302 113.822  82.449  1.00 78.27      SUAU C  
HETATM 4640  O4  SIA U 291       6.994 113.764  83.693  1.00 81.28      SUAU O  
HETATM 4641  C5  SIA U 291       7.328 113.848  81.307  1.00 76.83      SUAU C  
HETATM 4642  N5  SIA U 291       7.975 112.547  81.204  1.00 81.65      SUAU N  
HETATM 4643  C6  SIA U 291       6.637 114.163  79.987  1.00 74.54      SUAU C  
HETATM 4644  O6  SIA U 291       5.992 115.449  80.070  1.00 74.47      SUAU O  
HETATM 4645  C7  SIA U 291       7.630 114.147  78.829  1.00 70.99      SUAU C  
HETATM 4646  O7  SIA U 291       8.182 115.448  78.665  1.00 70.14      SUAU O  
HETATM 4647  C8  SIA U 291       6.947 113.688  77.531  1.00 71.80      SUAU C  
HETATM 4648  O8  SIA U 291       7.917 113.218  76.615  1.00 74.45      SUAU O  
HETATM 4649  C9  SIA U 291       6.135 114.803  76.870  1.00 71.56      SUAU C  
HETATM 4650  O9  SIA U 291       5.804 114.423  75.536  1.00 67.19      SUAU O  
HETATM 4651  C10 SIA U 291       9.146 112.318  81.792  1.00 84.70      SUAU C  
HETATM 4652  O10 SIA U 291       9.727 113.174  82.463  1.00 84.43      SUAU O  
HETATM 4653  C11 SIA U 291       9.734 110.922  81.609  1.00 81.67      SUAU C  
HETATM 4654  C1  MAN U 292     -12.100 108.378  84.028  1.00 45.88      SUAU C  
HETATM 4655  C2  MAN U 292     -12.606 107.482  85.179  1.00 45.88      SUAU C  
HETATM 4656  O2  MAN U 292     -13.658 108.178  85.868  1.00 45.88      SUAU O  
HETATM 4657  C3  MAN U 292     -13.147 106.155  84.611  1.00 45.88      SUAU C  
HETATM 4658  O3  MAN U 292     -13.669 105.321  85.654  0.00  0.00      SUAU O  
HETATM 4659  C4  MAN U 292     -14.228 106.406  83.543  1.00 45.88      SUAU C  
HETATM 4660  O4  MAN U 292     -14.646 105.166  82.958  0.00  0.00      SUAU O  
HETATM 4661  C5  MAN U 292     -13.717 107.365  82.446  1.00 45.88      SUAU C  
HETATM 4662  O5  MAN U 292     -13.171 108.531  83.086  1.00 45.88      SUAU O  
HETATM 4663  C6  MAN U 292     -14.825 107.791  81.468  1.00 45.88      SUAU C  
HETATM 4664  O6  MAN U 292     -15.864 108.467  82.191  0.00  0.00      SUAU O  
HETATM 4665  C1  MAN U 293     -13.389 108.962  87.085  1.00 37.16      SUAU C  
HETATM 4666  C2  MAN U 293     -13.135 107.916  88.183  1.00 37.16      SUAU C  
HETATM 4667  N2  MAN U 293     -14.410 107.323  88.628  1.00 37.16      SUAU N  
HETATM 4668  C3  MAN U 293     -12.388 108.494  89.407  1.00 37.16      SUAU C  
HETATM 4669  O3  MAN U 293     -11.951 107.352  90.157  1.00 37.16      SUAU O  
HETATM 4670  C4  MAN U 293     -11.198 109.425  89.017  1.00 37.16      SUAU C  
HETATM 4671  O4  MAN U 293     -10.657 110.201  90.113  1.00 37.16      SUAU O  
HETATM 4672  C5  MAN U 293     -11.591 110.431  87.915  1.00 37.16      SUAU C  
HETATM 4673  O5  MAN U 293     -12.202 109.714  86.843  1.00 37.16      SUAU O  
HETATM 4674  C6  MAN U 293     -10.358 111.157  87.347  1.00 37.16      SUAU C  
HETATM 4675  O6  MAN U 293      -9.483 110.196  86.743  1.00 37.16      SUAU O  
HETATM 4676  C7  MAN U 293     -14.545 106.064  88.996  0.00  0.00      SUAU C  
HETATM 4677  O7  MAN U 293     -13.606 105.229  89.029  0.00  0.00      SUAU O  
HETATM 4678  C8  MAN U 293     -15.940 105.660  89.458  0.00  0.00      SUAU C  
HETATM 4679  C1  GAL U 294     -10.119 109.653  91.329  1.00 40.97      SUAU C  
HETATM 4680  C2  GAL U 294      -8.848 108.798  91.133  1.00 40.97      SUAU C  
HETATM 4681  O2  GAL U 294      -9.041 107.657  90.291  1.00 40.97      SUAU O  
HETATM 4682  C3  GAL U 294      -8.408 108.256  92.489  1.00 40.97      SUAU C  
HETATM 4683  O3  GAL U 294      -7.267 107.405  92.300  1.00 40.97      SUAU O  
HETATM 4684  C4  GAL U 294      -8.120 109.414  93.447  1.00 40.97      SUAU C  
HETATM 4685  O4  GAL U 294      -7.013 110.167  92.955  1.00 40.97      SUAU O  
HETATM 4686  C5  GAL U 294      -9.328 110.352  93.545  1.00 40.97      SUAU C  
HETATM 4687  O5  GAL U 294      -9.764 110.715  92.223  1.00 40.97      SUAU O  
HETATM 4688  C6  GAL U 294      -8.986 111.609  94.368  1.00 40.97      SUAU C  
HETATM 4689  O6  GAL U 294      -7.794 112.048  94.429  1.00 70.51      SUAU O  
HETATM 4690  C1  SIA U 295      -8.459 105.390  92.992  1.00191.87      SUAU C  
HETATM 4691  O1A SIA U 295      -9.065 106.075  93.848  1.00189.73      SUAU O  
HETATM 4692  O1B SIA U 295      -8.465 104.138  93.018  1.00182.94      SUAU O  
HETATM 4693  C2  SIA U 295      -7.702 106.114  91.866  1.00195.19      SUAU C  
HETATM 4694  C3  SIA U 295      -6.456 105.304  91.465  1.00200.89      SUAU C  
HETATM 4695  C4  SIA U 295      -6.840 103.946  90.871  1.00200.89      SUAU C  
HETATM 4696  O4  SIA U 295      -5.685 103.326  90.322  1.00200.89      SUAU O  
HETATM 4697  C5  SIA U 295      -7.911 104.093  89.777  1.00200.89      SUAU C  
HETATM 4698  N5  SIA U 295      -8.409 102.786  89.386  1.00200.89      SUAU N  
HETATM 4699  C6  SIA U 295      -9.083 104.960  90.268  1.00200.89      SUAU C  
HETATM 4700  O6  SIA U 295      -8.599 106.242  90.746  1.00200.89      SUAU O  
HETATM 4701  C7  SIA U 295     -10.089 105.182  89.135  1.00198.40      SUAU C  
HETATM 4702  O7  SIA U 295     -10.769 106.413  89.325  1.00195.87      SUAU O  
HETATM 4703  C8  SIA U 295     -11.104 104.036  89.061  1.00191.91      SUAU C  
HETATM 4704  O8  SIA U 295     -12.008 104.270  87.994  1.00177.91      SUAU O  
HETATM 4705  C9  SIA U 295     -11.884 103.892  90.371  1.00190.21      SUAU C  
HETATM 4706  O9  SIA U 295     -12.573 105.100  90.663  1.00193.37      SUAU O  
HETATM 4707  C10 SIA U 295      -7.726 101.684  89.683  1.00200.89      SUAU C  
HETATM 4708  O10 SIA U 295      -6.834 101.241  88.963  1.00200.89      SUAU O  
HETATM 4709  C11 SIA U 295      -8.081 100.967  90.979  1.00200.89      SUAU C  
HETATM 4710  C1  NAG V 285      17.687 174.414  63.172  1.00 31.30      SUAV C  
HETATM 4711  C2  NAG V 285      16.957 175.724  63.414  1.00 31.30      SUAV C  
HETATM 4712  N2  NAG V 285      15.887 175.859  62.439  1.00 31.30      SUAV N  
HETATM 4713  C3  NAG V 285      17.902 176.929  63.404  1.00 31.30      SUAV C  
HETATM 4714  O3  NAG V 285      17.095 178.097  63.650  1.00 31.30      SUAV O  
HETATM 4715  C4  NAG V 285      18.976 176.705  64.501  1.00 31.30      SUAV C  
HETATM 4716  O4  NAG V 285      20.012 177.687  64.487  1.00 31.30      SUAV O  
HETATM 4717  C5  NAG V 285      19.671 175.354  64.323  1.00 31.30      SUAV C  
HETATM 4718  O5  NAG V 285      18.687 174.312  64.198  1.00 31.30      SUAV O  
HETATM 4719  C6  NAG V 285      20.595 175.071  65.516  1.00 31.30      SUAV C  
HETATM 4720  O6  NAG V 285      19.808 174.646  66.629  1.00 31.30      SUAV O  
HETATM 4721  C7  NAG V 285      14.612 175.816  62.758  1.00 31.30      SUAV C  
HETATM 4722  O7  NAG V 285      13.690 175.986  61.918  1.00 31.30      SUAV O  
HETATM 4723  C8  NAG V 285      14.282 175.693  64.246  1.00 31.30      SUAV C  
HETATM 4724  C1  NAG V 286      19.876 178.923  65.197  1.00 23.78      SUAV C  
HETATM 4725  C2  NAG V 286      21.253 179.606  65.338  1.00 23.78      SUAV C  
HETATM 4726  N2  NAG V 286      22.117 178.770  66.202  1.00 23.78      SUAV N  
HETATM 4727  C3  NAG V 286      21.098 181.042  65.915  1.00 23.78      SUAV C  
HETATM 4728  O3  NAG V 286      22.356 181.743  65.927  1.00 23.78      SUAV O  
HETATM 4729  C4  NAG V 286      20.024 181.856  65.155  1.00 23.78      SUAV C  
HETATM 4730  O4  NAG V 286      19.719 183.049  65.884  1.00 23.78      SUAV O  
HETATM 4731  C5  NAG V 286      18.708 181.064  65.006  1.00 23.78      SUAV C  
HETATM 4732  O5  NAG V 286      19.017 179.790  64.459  1.00 23.78      SUAV O  
HETATM 4733  C6  NAG V 286      17.690 181.748  64.078  1.00 23.78      SUAV C  
HETATM 4734  O6  NAG V 286      16.546 180.894  63.895  1.00 23.78      SUAV O  
HETATM 4735  C7  NAG V 286      23.293 178.265  65.875  1.00 23.78      SUAV C  
HETATM 4736  O7  NAG V 286      23.874 178.436  64.769  1.00 23.78      SUAV O  
HETATM 4737  C8  NAG V 286      23.952 177.444  66.974  1.00 23.78      SUAV C  
HETATM 4738  C1  MAN V 287      20.465 184.245  65.677  1.00 15.47      SUAV C  
HETATM 4739  C2  MAN V 287      19.520 185.436  65.889  1.00 15.47      SUAV C  
HETATM 4740  O2  MAN V 287      18.850 185.232  67.125  1.00 15.47      SUAV O  
HETATM 4741  C3  MAN V 287      20.303 186.766  65.922  1.00 15.47      SUAV C  
HETATM 4742  O3  MAN V 287      19.487 187.849  66.366  1.00 15.47      SUAV O  
HETATM 4743  C4  MAN V 287      21.418 186.671  66.941  1.00 15.47      SUAV C  
HETATM 4744  O4  MAN V 287      22.145 187.900  66.946  1.00 15.47      SUAV O  
HETATM 4745  C5  MAN V 287      22.327 185.474  66.667  1.00 15.47      SUAV C  
HETATM 4746  O5  MAN V 287      21.509 184.304  66.648  1.00 15.47      SUAV O  
HETATM 4747  C6  MAN V 287      23.332 185.335  67.797  1.00 15.47      SUAV C  
HETATM 4748  O6  MAN V 287      24.278 184.333  67.445  1.00 15.47      SUAV O  
HETATM 4749  C1  MAN V 288      25.410 184.255  68.303  1.00 35.15      SUAV C  
HETATM 4750  C2  MAN V 288      26.457 183.286  67.751  1.00 35.15      SUAV C  
HETATM 4751  O2  MAN V 288      27.588 183.353  68.617  1.00 35.15      SUAV O  
HETATM 4752  C3  MAN V 288      25.920 181.853  67.659  1.00 35.15      SUAV C  
HETATM 4753  O3  MAN V 288      26.959 180.955  67.248  1.00 35.15      SUAV O  
HETATM 4754  C4  MAN V 288      25.301 181.413  68.990  1.00 35.15      SUAV C  
HETATM 4755  O4  MAN V 288      24.654 180.141  68.816  1.00 35.15      SUAV O  
HETATM 4756  C5  MAN V 288      24.286 182.459  69.501  1.00 35.15      SUAV C  
HETATM 4757  O5  MAN V 288      24.936 183.731  69.534  1.00 35.15      SUAV O  
HETATM 4758  C6  MAN V 288      23.792 182.192  70.926  1.00 35.15      SUAV C  
HETATM 4759  O6  MAN V 288      24.876 182.433  71.843  1.00 35.15      SUAV O  
HETATM 4760  C1  NAG V 289      28.643 184.200  68.160  1.00 37.16      SUAV C  
HETATM 4761  C2  NAG V 289      29.747 184.337  69.221  1.00 37.16      SUAV C  
HETATM 4762  N2  NAG V 289      29.292 185.210  70.319  1.00 37.16      SUAV N  
HETATM 4763  C3  NAG V 289      31.069 184.892  68.648  1.00 37.16      SUAV C  
HETATM 4764  O3  NAG V 289      32.054 184.649  69.661  1.00 37.16      SUAV O  
HETATM 4765  C4  NAG V 289      31.467 184.245  67.283  1.00 37.16      SUAV C  
HETATM 4766  O4  NAG V 289      32.534 184.925  66.582  1.00 37.16      SUAV O  
HETATM 4767  C5  NAG V 289      30.271 184.177  66.309  1.00 37.16      SUAV C  
HETATM 4768  O5  NAG V 289      29.166 183.579  66.989  1.00 37.16      SUAV O  
HETATM 4769  C6  NAG V 289      30.591 183.302  65.082  1.00 37.16      SUAV C  
HETATM 4770  O6  NAG V 289      30.854 181.961  65.516  1.00 37.16      SUAV O  
HETATM 4771  C7  NAG V 289      29.627 185.037  71.583  0.00  0.00      SUAV C  
HETATM 4772  O7  NAG V 289      30.384 184.122  71.997  0.00  0.00      SUAV O  
HETATM 4773  C8  NAG V 289      29.082 186.074  72.559  0.00  0.00      SUAV C  
HETATM 4774  C1  GAL V 290      33.852 185.160  67.106  1.00 40.97      SUAV C  
HETATM 4775  C2  GAL V 290      34.670 183.872  67.371  1.00 40.97      SUAV C  
HETATM 4776  O2  GAL V 290      34.063 182.990  68.322  1.00 40.97      SUAV O  
HETATM 4777  C3  GAL V 290      36.021 184.264  67.953  1.00 40.97      SUAV C  
HETATM 4778  O3  GAL V 290      36.752 183.069  68.264  1.00 40.97      SUAV O  
HETATM 4779  C4  GAL V 290      36.770 185.168  66.972  1.00 40.97      SUAV C  
HETATM 4780  O4  GAL V 290      37.059 184.437  65.782  1.00 40.97      SUAV O  
HETATM 4781  C5  GAL V 290      35.916 186.383  66.591  1.00 40.97      SUAV C  
HETATM 4782  O5  GAL V 290      34.612 185.939  66.177  1.00 40.97      SUAV O  
HETATM 4783  C6  GAL V 290      36.590 187.205  65.475  1.00 40.97      SUAV C  
HETATM 4784  O6  GAL V 290      37.378 186.654  64.642  1.00 70.51      SUAV O  
HETATM 4785  C1  SIA V 291      34.775 182.176  69.380  1.00 74.10      SUAV C  
HETATM 4786  O1A SIA V 291      34.392 181.496  68.403  1.00 75.99      SUAV O  
HETATM 4787  O1B SIA V 291      33.986 182.546  70.282  1.00 70.47      SUAV O  
HETATM 4788  C2  SIA V 291      36.271 182.523  69.495  1.00 75.57      SUAV C  
HETATM 4789  C3  SIA V 291      36.493 183.590  70.596  1.00 77.02      SUAV C  
HETATM 4790  C4  SIA V 291      36.332 183.051  72.027  1.00 78.27      SUAV C  
HETATM 4791  O4  SIA V 291      36.911 183.977  72.942  1.00 81.28      SUAV O  
HETATM 4792  C5  SIA V 291      37.014 181.686  72.197  1.00 76.83      SUAV C  
HETATM 4793  N5  SIA V 291      36.617 181.100  73.470  1.00 81.65      SUAV N  
HETATM 4794  C6  SIA V 291      36.600 180.749  71.070  1.00 74.54      SUAV C  
HETATM 4795  O6  SIA V 291      36.986 181.311  69.802  1.00 74.47      SUAV O  
HETATM 4796  C7  SIA V 291      37.227 179.368  71.246  1.00 70.99      SUAV C  
HETATM 4797  O7  SIA V 291      38.489 179.339  70.589  1.00 70.14      SUAV O  
HETATM 4798  C8  SIA V 291      36.306 178.275  70.683  1.00 71.80      SUAV C  
HETATM 4799  O8  SIA V 291      36.635 177.024  71.256  1.00 74.45      SUAV O  
HETATM 4800  C9  SIA V 291      36.392 178.164  69.159  1.00 71.56      SUAV C  
HETATM 4801  O9  SIA V 291      35.781 176.946  68.737  1.00 67.19      SUAV O  
HETATM 4802  C10 SIA V 291      37.382 181.232  74.551  1.00 84.70      SUAV C  
HETATM 4803  O10 SIA V 291      38.439 181.867  74.538  1.00 84.43      SUAV O  
HETATM 4804  C11 SIA V 291      36.872 180.570  75.827  1.00 81.67      SUAV C  
HETATM 4805  C1  MAN V 292      19.205 188.942  65.492  1.00 45.88      SUAV C  
HETATM 4806  C2  MAN V 292      18.330 189.961  66.254  1.00 45.88      SUAV C  
HETATM 4807  O2  MAN V 292      18.072 191.078  65.386  1.00 45.88      SUAV O  
HETATM 4808  C3  MAN V 292      16.996 189.304  66.663  1.00 45.88      SUAV C  
HETATM 4809  O3  MAN V 292      16.142 190.241  67.331  0.00  0.00      SUAV O  
HETATM 4810  C4  MAN V 292      16.272 188.705  65.443  1.00 45.88      SUAV C  
HETATM 4811  O4  MAN V 292      15.087 188.014  65.858  0.00  0.00      SUAV O  
HETATM 4812  C5  MAN V 292      17.198 187.748  64.659  1.00 45.88      SUAV C  
HETATM 4813  O5  MAN V 292      18.433 188.434  64.394  1.00 45.88      SUAV O  
HETATM 4814  C6  MAN V 292      16.578 187.280  63.332  1.00 45.88      SUAV C  
HETATM 4815  O6  MAN V 292      16.320 188.419  62.499  0.00  0.00      SUAV O  
HETATM 4816  C1  MAN V 293      18.896 192.296  65.441  1.00 37.16      SUAV C  
HETATM 4817  C2  MAN V 293      18.481 192.999  66.744  1.00 37.16      SUAV C  
HETATM 4818  N2  MAN V 293      17.178 193.669  66.569  1.00 37.16      SUAV N  
HETATM 4819  C3  MAN V 293      19.522 194.031  67.233  1.00 37.16      SUAV C  
HETATM 4820  O3  MAN V 293      19.148 194.335  68.584  1.00 37.16      SUAV O  
HETATM 4821  C4  MAN V 293      20.991 193.514  67.137  1.00 37.16      SUAV C  
HETATM 4822  O4  MAN V 293      22.001 194.536  67.315  1.00 37.16      SUAV O  
HETATM 4823  C5  MAN V 293      21.278 192.842  65.779  1.00 37.16      SUAV C  
HETATM 4824  O5  MAN V 293      20.257 191.877  65.525  1.00 37.16      SUAV O  
HETATM 4825  C6  MAN V 293      22.626 192.101  65.788  1.00 37.16      SUAV C  
HETATM 4826  O6  MAN V 293      22.584 191.057  66.770  1.00 37.16      SUAV O  
HETATM 4827  C7  MAN V 293      16.270 193.768  67.520  0.00  0.00      SUAV C  
HETATM 4828  O7  MAN V 293      16.413 193.323  68.687  0.00  0.00      SUAV O  
HETATM 4829  C8  MAN V 293      15.006 194.534  67.145  0.00  0.00      SUAV C  
HETATM 4830  C1  GAL V 294      22.137 195.372  68.477  1.00 40.97      SUAV C  
HETATM 4831  C2  GAL V 294      22.493 194.608  69.772  1.00 40.97      SUAV C  
HETATM 4832  O2  GAL V 294      21.518 193.632  70.155  1.00 40.97      SUAV O  
HETATM 4833  C3  GAL V 294      22.572 195.605  70.923  1.00 40.97      SUAV C  
HETATM 4834  O3  GAL V 294      22.834 194.889  72.139  1.00 40.97      SUAV O  
HETATM 4835  C4  GAL V 294      23.638 196.663  70.627  1.00 40.97      SUAV C  
HETATM 4836  O4  GAL V 294      24.918 196.037  70.570  1.00 40.97      SUAV O  
HETATM 4837  C5  GAL V 294      23.376 197.335  69.275  1.00 40.97      SUAV C  
HETATM 4838  O5  GAL V 294      23.183 196.328  68.266  1.00 40.97      SUAV O  
HETATM 4839  C6  GAL V 294      24.536 198.274  68.891  1.00 40.97      SUAV C  
HETATM 4840  O6  GAL V 294      25.717 198.062  69.313  1.00 70.51      SUAV O  
HETATM 4841  C1  SIA V 295      20.667 195.443  73.117  1.00191.87      SUAV C  
HETATM 4842  O1A SIA V 295      20.747 196.574  72.586  1.00189.73      SUAV O  
HETATM 4843  O1B SIA V 295      19.830 195.187  74.013  1.00182.94      SUAV O  
HETATM 4844  C2  SIA V 295      21.615 194.331  72.637  1.00195.19      SUAV C  
HETATM 4845  C3  SIA V 295      21.965 193.396  73.808  1.00200.89      SUAV C  
HETATM 4846  C4  SIA V 295      20.725 192.660  74.324  1.00200.89      SUAV C  
HETATM 4847  O4  SIA V 295      21.122 191.658  75.251  1.00200.89      SUAV O  
HETATM 4848  C5  SIA V 295      19.938 192.011  73.174  1.00200.89      SUAV C  
HETATM 4849  N5  SIA V 295      18.664 191.508  73.661  1.00200.89      SUAV N  
HETATM 4850  C6  SIA V 295      19.689 193.019  72.039  1.00200.89      SUAV C  
HETATM 4851  O6  SIA V 295      20.941 193.600  71.594  1.00200.89      SUAV O  
HETATM 4852  C7  SIA V 295      18.995 192.330  70.861  1.00198.40      SUAV C  
HETATM 4853  O7  SIA V 295      19.328 192.990  69.650  1.00195.87      SUAV O  
HETATM 4854  C8  SIA V 295      17.474 192.316  71.041  1.00191.91      SUAV C  
HETATM 4855  O8  SIA V 295      16.870 191.659  69.939  1.00177.91      SUAV O  
HETATM 4856  C9  SIA V 295      16.910 193.734  71.164  1.00190.21      SUAV C  
HETATM 4857  O9  SIA V 295      17.229 194.488  70.002  1.00193.37      SUAV O  
HETATM 4858  C10 SIA V 295      18.461 191.325  74.962  1.00200.89      SUAV C  
HETATM 4859  O10 SIA V 295      18.766 190.286  75.543  1.00200.89      SUAV O  
HETATM 4860  C11 SIA V 295      17.830 192.472  75.741  1.00200.89      SUAV C  
HETATM 4861  C1  NAG W 285     -44.283  92.288  76.182  1.00 31.30      SUBW C  
HETATM 4862  C2  NAG W 285     -44.322  92.630  77.662  1.00 31.30      SUBW C  
HETATM 4863  N2  NAG W 285     -43.009  92.392  78.240  1.00 31.30      SUBW N  
HETATM 4864  C3  NAG W 285     -45.426  91.874  78.407  1.00 31.30      SUBW C  
HETATM 4865  O3  NAG W 285     -45.362  92.289  79.786  1.00 31.30      SUBW O  
HETATM 4866  C4  NAG W 285     -46.782  92.228  77.741  1.00 31.30      SUBW C  
HETATM 4867  O4  NAG W 285     -47.876  91.462  78.246  1.00 31.30      SUBW O  
HETATM 4868  C5  NAG W 285     -46.740  91.965  76.235  1.00 31.30      SUBW C  
HETATM 4869  O5  NAG W 285     -45.584  92.601  75.661  1.00 31.30      SUBW O  
HETATM 4870  C6  NAG W 285     -48.021  92.490  75.568  1.00 31.30      SUBW C  
HETATM 4871  O6  NAG W 285     -47.933  93.910  75.437  1.00 31.30      SUBW O  
HETATM 4872  C7  NAG W 285     -42.230  93.355  78.681  1.00 31.30      SUBW C  
HETATM 4873  O7  NAG W 285     -41.117  93.139  79.227  1.00 31.30      SUBW O  
HETATM 4874  C8  NAG W 285     -42.801  94.773  78.635  1.00 31.30      SUBW C  
HETATM 4875  C1  NAG W 286     -48.601  91.877  79.408  1.00 23.78      SUBW C  
HETATM 4876  C2  NAG W 286     -49.938  91.110  79.500  1.00 23.78      SUBW C  
HETATM 4877  N2  NAG W 286     -50.797  91.506  78.360  1.00 23.78      SUBW N  
HETATM 4878  C3  NAG W 286     -50.640  91.388  80.859  1.00 23.78      SUBW C  
HETATM 4879  O3  NAG W 286     -51.820  90.577  81.017  1.00 23.78      SUBW O  
HETATM 4880  C4  NAG W 286     -49.678  91.196  82.054  1.00 23.78      SUBW C  
HETATM 4881  O4  NAG W 286     -50.274  91.725  83.243  1.00 23.78      SUBW O  
HETATM 4882  C5  NAG W 286     -48.345  91.944  81.840  1.00 23.78      SUBW C  
HETATM 4883  O5  NAG W 286     -47.830  91.575  80.569  1.00 23.78      SUBW O  
HETATM 4884  C6  NAG W 286     -47.283  91.609  82.902  1.00 23.78      SUBW C  
HETATM 4885  O6  NAG W 286     -46.038  92.248  82.565  1.00 23.78      SUBW O  
HETATM 4886  C7  NAG W 286     -51.312  90.696  77.453  1.00 23.78      SUBW C  
HETATM 4887  O7  NAG W 286     -51.165  89.443  77.430  1.00 23.78      SUBW O  
HETATM 4888  C8  NAG W 286     -52.159  91.392  76.397  1.00 23.78      SUBW C  
HETATM 4889  C1  MAN W 287     -51.113  90.919  84.064  1.00 15.47      SUBW C  
HETATM 4890  C2  MAN W 287     -50.934  91.377  85.519  1.00 15.47      SUBW C  
HETATM 4891  O2  MAN W 287     -51.080  92.790  85.540  1.00 15.47      SUBW O  
HETATM 4892  C3  MAN W 287     -51.984  90.720  86.439  1.00 15.47      SUBW C  
HETATM 4893  O3  MAN W 287     -51.999  91.318  87.735  1.00 15.47      SUBW O  
HETATM 4894  C4  MAN W 287     -53.370  90.962  85.879  1.00 15.47      SUBW C  
HETATM 4895  O4  MAN W 287     -54.329  90.333  86.730  1.00 15.47      SUBW O  
HETATM 4896  C5  MAN W 287     -53.484  90.475  84.437  1.00 15.47      SUBW C  
HETATM 4897  O5  MAN W 287     -52.470  91.132  83.676  1.00 15.47      SUBW O  
HETATM 4898  C6  MAN W 287     -54.836  90.876  83.874  1.00 15.47      SUBW C  
HETATM 4899  O6  MAN W 287     -54.999  90.268  82.599  1.00 15.47      SUBW O  
HETATM 4900  C1  MAN W 288     -56.310  90.367  82.054  1.00 35.15      SUBW C  
HETATM 4901  C2  MAN W 288     -56.444  89.533  80.779  1.00 35.15      SUBW C  
HETATM 4902  O2  MAN W 288     -57.807  89.610  80.368  1.00 35.15      SUBW O  
HETATM 4903  C3  MAN W 288     -55.507  90.027  79.671  1.00 35.15      SUBW C  
HETATM 4904  O3  MAN W 288     -55.740  89.299  78.457  1.00 35.15      SUBW O  
HETATM 4905  C4  MAN W 288     -55.665  91.536  79.451  1.00 35.15      SUBW C  
HETATM 4906  O4  MAN W 288     -54.654  91.992  78.537  1.00 35.15      SUBW O  
HETATM 4907  C5  MAN W 288     -55.559  92.303  80.787  1.00 35.15      SUBW C  
HETATM 4908  O5  MAN W 288     -56.491  91.730  81.706  1.00 35.15      SUBW O  
HETATM 4909  C6  MAN W 288     -55.922  93.787  80.675  1.00 35.15      SUBW C  
HETATM 4910  O6  MAN W 288     -57.339  93.898  80.441  1.00 35.15      SUBW O  
HETATM 4911  C1  NAG W 289     -58.614  88.499  80.759  1.00 37.16      SUBW C  
HETATM 4912  C2  NAG W 289     -60.094  88.737  80.416  1.00 37.16      SUBW C  
HETATM 4913  N2  NAG W 289     -60.683  89.712  81.352  1.00 37.16      SUBW N  
HETATM 4914  C3  NAG W 289     -60.934  87.442  80.438  1.00 37.16      SUBW C  
HETATM 4915  O3  NAG W 289     -62.169  87.779  79.793  1.00 37.16      SUBW O  
HETATM 4916  C4  NAG W 289     -60.224  86.237  79.743  1.00 37.16      SUBW C  
HETATM 4917  O4  NAG W 289     -60.843  84.952  79.985  1.00 37.16      SUBW O  
HETATM 4918  C5  NAG W 289     -58.750  86.106  80.182  1.00 37.16      SUBW C  
HETATM 4919  O5  NAG W 289     -58.118  87.378  80.032  1.00 37.16      SUBW O  
HETATM 4920  C6  NAG W 289     -57.986  85.100  79.302  1.00 37.16      SUBW C  
HETATM 4921  O6  NAG W 289     -57.979  85.570  77.947  1.00 37.16      SUBW O  
HETATM 4922  C7  NAG W 289     -61.603  90.595  81.012  0.00  0.00      SUBW C  
HETATM 4923  O7  NAG W 289     -62.096  90.697  79.859  0.00  0.00      SUBW O  
HETATM 4924  C8  NAG W 289     -62.110  91.487  82.139  0.00  0.00      SUBW C  
HETATM 4925  C1  GAL W 290     -62.207  84.616  79.670  1.00 40.97      SUBW C  
HETATM 4926  C2  GAL W 290     -62.533  84.636  78.157  1.00 40.97      SUBW C  
HETATM 4927  O2  GAL W 290     -62.332  85.913  77.541  1.00 40.97      SUBW O  
HETATM 4928  C3  GAL W 290     -64.006  84.298  77.972  1.00 40.97      SUBW C  
HETATM 4929  O3  GAL W 290     -64.325  84.385  76.575  1.00 40.97      SUBW O  
HETATM 4930  C4  GAL W 290     -64.303  82.915  78.554  1.00 40.97      SUBW C  
HETATM 4931  O4  GAL W 290     -63.584  81.928  77.816  1.00 40.97      SUBW O  
HETATM 4932  C5  GAL W 290     -63.858  82.834  80.019  1.00 40.97      SUBW C  
HETATM 4933  O5  GAL W 290     -62.499  83.293  80.131  1.00 40.97      SUBW O  
HETATM 4934  C6  GAL W 290     -63.993  81.399  80.560  1.00 40.97      SUBW C  
HETATM 4935  O6  GAL W 290     -63.913  80.395  79.781  1.00 70.51      SUBW O  
HETATM 4936  C1  SIA W 291     -63.197  86.545  76.473  1.00 74.10      SUBW C  
HETATM 4937  O1A SIA W 291     -62.119  86.088  76.034  1.00 75.99      SUBW O  
HETATM 4938  O1B SIA W 291     -63.255  87.639  77.083  1.00 70.47      SUBW O  
HETATM 4939  C2  SIA W 291     -64.493  85.757  76.209  1.00 75.57      SUBW C
[truncated: 34,972 more chars]
