# Supplementary material for: Flexibility in Mannan-Binding Lectin-Associated Serine Proteases-1 and -2 Provides Insight on Lectin Pathway Activation
Source: Structure. 2017 Feb 7;25(2):364–75. doi: 10.1016/j.str.2016.12.014 (PMC5300068; doi:10.1016/j.str.2016.12.014)
Supplement: Data S4. The Ten Best-Fit Structures for MASP-2 3D from SASSIE Modeling, Figures 5D, 6D, and 7D [file mmc5.zip › fit06.pdb]

ATOM      1  N   SER A   1      -6.868 125.096  36.308  0.00  0.00      PROA N  
ATOM      2  CA  SER A   1      -5.865 124.508  37.283  0.00  0.00      PROA C  
ATOM      3  C   SER A   1      -5.435 123.089  36.921  0.00  0.00      PROA C  
ATOM      4  O   SER A   1      -6.120 122.385  36.178  0.00  0.00      PROA O  
ATOM      5  CB  SER A   1      -6.426 124.553  38.754  0.00  0.00      PROA C  
ATOM      6  OG  SER A   1      -5.500 124.063  39.738  0.00  0.00      PROA O  
ATOM      7  N   LYS A   2      -4.279 122.621  37.448  0.00  0.00      PROA N  
ATOM      8  CA  LYS A   2      -3.812 121.252  37.289  0.00  0.00      PROA C  
ATOM      9  C   LYS A   2      -4.162 120.391  38.501  0.00  0.00      PROA C  
ATOM     10  O   LYS A   2      -3.952 119.177  38.512  0.00  0.00      PROA O  
ATOM     11  CB  LYS A   2      -2.294 121.201  36.968  0.00  0.00      PROA C  
ATOM     12  CG  LYS A   2      -1.371 122.015  37.895  0.00  0.00      PROA C  
ATOM     13  CD  LYS A   2       0.101 121.909  37.442  0.00  0.00      PROA C  
ATOM     14  CE  LYS A   2       1.074 122.913  38.088  0.00  0.00      PROA C  
ATOM     15  NZ  LYS A   2       1.231 122.667  39.543  0.00  0.00      PROA N1+
ATOM     16  N   TRP A   3      -4.804 121.007  39.516  0.00  0.00      PROA N  
ATOM     17  CA  TRP A   3      -5.434 120.317  40.630  0.00  0.00      PROA C  
ATOM     18  C   TRP A   3      -6.846 120.876  40.875  0.00  0.00      PROA C  
ATOM     19  O   TRP A   3      -7.099 121.455  41.937  0.00  0.00      PROA O  
ATOM     20  CB  TRP A   3      -4.575 120.448  41.920  0.00  0.00      PROA C  
ATOM     21  CG  TRP A   3      -3.220 119.815  41.836  0.00  0.00      PROA C  
ATOM     22  CD1 TRP A   3      -2.023 120.458  41.637  0.00  0.00      PROA C  
ATOM     23  CD2 TRP A   3      -2.913 118.420  42.011  0.00  0.00      PROA C  
ATOM     24  CE2 TRP A   3      -1.507 118.295  41.907  0.00  0.00      PROA C  
ATOM     25  CE3 TRP A   3      -3.689 117.284  42.259  0.00  0.00      PROA C  
ATOM     26  NE1 TRP A   3      -0.996 119.540  41.676  0.00  0.00      PROA N  
ATOM     27  CZ2 TRP A   3      -0.869 117.072  42.046  0.00  0.00      PROA C  
ATOM     28  CZ3 TRP A   3      -3.043 116.053  42.405  0.00  0.00      PROA C  
ATOM     29  CH2 TRP A   3      -1.659 115.949  42.299  0.00  0.00      PROA C  
ATOM     30  N   PRO A   4      -7.803 120.772  39.939  0.00  0.00      PROA N  
ATOM     31  CA  PRO A   4      -9.112 121.406  40.073  0.00  0.00      PROA C  
ATOM     32  C   PRO A   4      -9.996 120.691  41.084  0.00  0.00      PROA C  
ATOM     33  O   PRO A   4     -10.798 121.345  41.753  0.00  0.00      PROA O  
ATOM     34  CB  PRO A   4      -9.693 121.330  38.648  0.00  0.00      PROA C  
ATOM     35  CG  PRO A   4      -9.071 120.066  38.044  0.00  0.00      PROA C  
ATOM     36  CD  PRO A   4      -7.674 120.044  38.668  0.00  0.00      PROA C  
ATOM     37  N   GLU A   5      -9.906 119.352  41.172  0.00  0.00      PROA N  
ATOM     38  CA  GLU A   5     -10.698 118.534  42.068  0.00  0.00      PROA C  
ATOM     39  C   GLU A   5      -9.935 118.265  43.372  0.00  0.00      PROA C  
ATOM     40  O   GLU A   5      -8.720 118.039  43.321  0.00  0.00      PROA O  
ATOM     41  CB  GLU A   5     -11.092 117.189  41.402  0.00  0.00      PROA C  
ATOM     42  CG  GLU A   5     -12.054 117.368  40.197  0.00  0.00      PROA C  
ATOM     43  CD  GLU A   5     -12.482 116.062  39.529  0.00  0.00      PROA C  
ATOM     44  OE1 GLU A   5     -13.279 116.135  38.553  0.00  0.00      PROA O  
ATOM     45  OE2 GLU A   5     -12.048 114.956  39.947  0.00  0.00      PROA O1-
ATOM     46  N   PRO A   6     -10.555 118.303  44.557  0.00  0.00      PROA N  
ATOM     47  CA  PRO A   6      -9.926 117.855  45.800  0.00  0.00      PROA C  
ATOM     48  C   PRO A   6      -9.447 116.403  45.780  0.00  0.00      PROA C  
ATOM     49  O   PRO A   6      -9.999 115.565  45.062  0.00  0.00      PROA O  
ATOM     50  CB  PRO A   6     -11.006 118.107  46.860  0.00  0.00      PROA C  
ATOM     51  CG  PRO A   6     -12.320 117.914  46.104  0.00  0.00      PROA C  
ATOM     52  CD  PRO A   6     -12.003 118.482  44.720  0.00  0.00      PROA C  
ATOM     53  N   VAL A   7      -8.400 116.087  46.568  0.00  0.00      PROA N  
ATOM     54  CA  VAL A   7      -7.808 114.758  46.617  0.00  0.00      PROA C  
ATOM     55  C   VAL A   7      -8.305 113.999  47.841  0.00  0.00      PROA C  
ATOM     56  O   VAL A   7      -8.108 114.411  48.985  0.00  0.00      PROA O  
ATOM     57  CB  VAL A   7      -6.279 114.808  46.584  0.00  0.00      PROA C  
ATOM     58  CG1 VAL A   7      -5.652 113.413  46.803  0.00  0.00      PROA C  
ATOM     59  CG2 VAL A   7      -5.827 115.382  45.225  0.00  0.00      PROA C  
ATOM     60  N   PHE A   8      -8.979 112.855  47.622  0.00  0.00      PROA N  
ATOM     61  CA  PHE A   8      -9.465 111.998  48.684  0.00  0.00      PROA C  
ATOM     62  C   PHE A   8      -9.716 110.612  48.100  0.00  0.00      PROA C  
ATOM     63  O   PHE A   8      -9.793 110.440  46.880  0.00  0.00      PROA O  
ATOM     64  CB  PHE A   8     -10.746 112.561  49.380  0.00  0.00      PROA C  
ATOM     65  CG  PHE A   8     -11.943 112.662  48.458  0.00  0.00      PROA C  
ATOM     66  CD1 PHE A   8     -12.185 113.827  47.709  0.00  0.00      PROA C  
ATOM     67  CD2 PHE A   8     -12.867 111.604  48.376  0.00  0.00      PROA C  
ATOM     68  CE1 PHE A   8     -13.316 113.926  46.887  0.00  0.00      PROA C  
ATOM     69  CE2 PHE A   8     -14.001 111.701  47.561  0.00  0.00      PROA C  
ATOM     70  CZ  PHE A   8     -14.226 112.865  46.816  0.00  0.00      PROA C  
ATOM     71  N   GLY A   9      -9.843 109.576  48.953  0.00  0.00      PROA N  
ATOM     72  CA  GLY A   9     -10.177 108.246  48.466  0.00  0.00      PROA C  
ATOM     73  C   GLY A   9     -10.146 107.163  49.511  0.00  0.00      PROA C  
ATOM     74  O   GLY A   9      -9.943 107.398  50.702  0.00  0.00      PROA O  
ATOM     75  N   ARG A  10     -10.366 105.921  49.044  0.00  0.00      PROA N  
ATOM     76  CA  ARG A  10     -10.479 104.720  49.847  0.00  0.00      PROA C  
ATOM     77  C   ARG A  10      -9.445 103.689  49.414  0.00  0.00      PROA C  
ATOM     78  O   ARG A  10      -9.280 103.411  48.223  0.00  0.00      PROA O  
ATOM     79  CB  ARG A  10     -11.901 104.128  49.672  0.00  0.00      PROA C  
ATOM     80  CG  ARG A  10     -12.201 102.818  50.433  0.00  0.00      PROA C  
ATOM     81  CD  ARG A  10     -13.658 102.369  50.235  0.00  0.00      PROA C  
ATOM     82  NE  ARG A  10     -13.867 101.082  50.972  0.00  0.00      PROA N  
ATOM     83  CZ  ARG A  10     -14.303  99.951  50.444  0.00  0.00      PROA C  
ATOM     84  NH1 ARG A  10     -14.351  99.687  49.162  0.00  0.00      PROA N1+
ATOM     85  NH2 ARG A  10     -14.723  99.057  51.309  0.00  0.00      PROA N  
ATOM     86  N   LEU A  11      -8.727 103.091  50.379  0.00  0.00      PROA N  
ATOM     87  CA  LEU A  11      -7.758 102.035  50.158  0.00  0.00      PROA C  
ATOM     88  C   LEU A  11      -8.200 100.793  50.917  0.00  0.00      PROA C  
ATOM     89  O   LEU A  11      -8.628 100.867  52.069  0.00  0.00      PROA O  
ATOM     90  CB  LEU A  11      -6.333 102.405  50.649  0.00  0.00      PROA C  
ATOM     91  CG  LEU A  11      -5.734 103.690  50.045  0.00  0.00      PROA C  
ATOM     92  CD1 LEU A  11      -4.331 103.934  50.618  0.00  0.00      PROA C  
ATOM     93  CD2 LEU A  11      -5.678 103.640  48.513  0.00  0.00      PROA C  
ATOM     94  N   VAL A  12      -8.110  99.609  50.285  0.00  0.00      PROA N  
ATOM     95  CA  VAL A  12      -8.481  98.359  50.928  0.00  0.00      PROA C  
ATOM     96  C   VAL A  12      -7.474  97.270  50.612  0.00  0.00      PROA C  
ATOM     97  O   VAL A  12      -6.796  97.272  49.581  0.00  0.00      PROA O  
ATOM     98  CB  VAL A  12      -9.879  97.843  50.565  0.00  0.00      PROA C  
ATOM     99  CG1 VAL A  12     -10.957  98.751  51.179  0.00  0.00      PROA C  
ATOM    100  CG2 VAL A  12     -10.065  97.708  49.040  0.00  0.00      PROA C  
ATOM    101  N   SER A  13      -7.371  96.278  51.514  0.00  0.00      PROA N  
ATOM    102  CA  SER A  13      -6.687  95.015  51.282  0.00  0.00      PROA C  
ATOM    103  C   SER A  13      -7.280  94.213  50.121  0.00  0.00      PROA C  
ATOM    104  O   SER A  13      -8.487  94.320  49.874  0.00  0.00      PROA O  
ATOM    105  CB  SER A  13      -6.693  94.117  52.548  0.00  0.00      PROA C  
ATOM    106  OG  SER A  13      -8.011  93.989  53.085  0.00  0.00      PROA O  
ATOM    107  N   PRO A  14      -6.522  93.413  49.364  0.00  0.00      PROA N  
ATOM    108  CA  PRO A  14      -7.080  92.519  48.350  0.00  0.00      PROA C  
ATOM    109  C   PRO A  14      -8.196  91.612  48.866  0.00  0.00      PROA C  
ATOM    110  O   PRO A  14      -8.006  90.876  49.835  0.00  0.00      PROA O  
ATOM    111  CB  PRO A  14      -5.866  91.732  47.823  0.00  0.00      PROA C  
ATOM    112  CG  PRO A  14      -4.853  91.781  48.969  0.00  0.00      PROA C  
ATOM    113  CD  PRO A  14      -5.095  93.158  49.585  0.00  0.00      PROA C  
ATOM    114  N   GLY A  15      -9.379  91.657  48.219  0.00  0.00      PROA N  
ATOM    115  CA  GLY A  15     -10.523  90.813  48.548  0.00  0.00      PROA C  
ATOM    116  C   GLY A  15     -11.384  91.292  49.693  0.00  0.00      PROA C  
ATOM    117  O   GLY A  15     -12.275  90.568  50.126  0.00  0.00      PROA O  
ATOM    118  N   PHE A  16     -11.188  92.529  50.197  0.00  0.00      PROA N  
ATOM    119  CA  PHE A  16     -11.975  93.113  51.282  0.00  0.00      PROA C  
ATOM    120  C   PHE A  16     -13.491  93.157  50.970  0.00  0.00      PROA C  
ATOM    121  O   PHE A  16     -13.844  93.435  49.817  0.00  0.00      PROA O  
ATOM    122  CB  PHE A  16     -11.426  94.543  51.583  0.00  0.00      PROA C  
ATOM    123  CG  PHE A  16     -12.058  95.193  52.787  0.00  0.00      PROA C  
ATOM    124  CD1 PHE A  16     -11.540  94.949  54.070  0.00  0.00      PROA C  
ATOM    125  CD2 PHE A  16     -13.182  96.030  52.658  0.00  0.00      PROA C  
ATOM    126  CE1 PHE A  16     -12.172  95.470  55.205  0.00  0.00      PROA C  
ATOM    127  CE2 PHE A  16     -13.814  96.557  53.792  0.00  0.00      PROA C  
ATOM    128  CZ  PHE A  16     -13.315  96.265  55.068  0.00  0.00      PROA C  
ATOM    129  N   PRO A  17     -14.442  92.922  51.887  0.00  0.00      PROA N  
ATOM    130  CA  PRO A  17     -14.265  92.621  53.310  0.00  0.00      PROA C  
ATOM    131  C   PRO A  17     -13.897  91.179  53.634  0.00  0.00      PROA C  
ATOM    132  O   PRO A  17     -13.809  90.847  54.818  0.00  0.00      PROA O  
ATOM    133  CB  PRO A  17     -15.645  92.974  53.890  0.00  0.00      PROA C  
ATOM    134  CG  PRO A  17     -16.620  92.595  52.775  0.00  0.00      PROA C  
ATOM    135  CD  PRO A  17     -15.859  93.021  51.520  0.00  0.00      PROA C  
ATOM    136  N   GLU A  18     -13.662  90.298  52.646  0.00  0.00      PROA N  
ATOM    137  CA  GLU A  18     -13.252  88.925  52.889  0.00  0.00      PROA C  
ATOM    138  C   GLU A  18     -11.757  88.823  53.209  0.00  0.00      PROA C  
ATOM    139  O   GLU A  18     -11.011  89.805  53.175  0.00  0.00      PROA O  
ATOM    140  CB  GLU A  18     -13.645  87.979  51.718  0.00  0.00      PROA C  
ATOM    141  CG  GLU A  18     -15.176  87.830  51.511  0.00  0.00      PROA C  
ATOM    142  CD  GLU A  18     -15.880  87.203  52.711  0.00  0.00      PROA C  
ATOM    143  OE1 GLU A  18     -15.540  86.047  53.082  0.00  0.00      PROA O  
ATOM    144  OE2 GLU A  18     -16.800  87.843  53.286  0.00  0.00      PROA O1-
ATOM    145  N   LYS A  19     -11.279  87.618  53.589  0.00  0.00      PROA N  
ATOM    146  CA  LYS A  19      -9.885  87.387  53.930  0.00  0.00      PROA C  
ATOM    147  C   LYS A  19      -8.887  87.704  52.809  0.00  0.00      PROA C  
ATOM    148  O   LYS A  19      -9.122  87.422  51.630  0.00  0.00      PROA O  
ATOM    149  CB  LYS A  19      -9.653  85.942  54.446  0.00  0.00      PROA C  
ATOM    150  CG  LYS A  19      -9.939  84.837  53.412  0.00  0.00      PROA C  
ATOM    151  CD  LYS A  19      -9.830  83.419  54.004  0.00  0.00      PROA C  
ATOM    152  CE  LYS A  19     -10.025  82.312  52.953  0.00  0.00      PROA C  
ATOM    153  NZ  LYS A  19      -9.932  80.965  53.570  0.00  0.00      PROA N1+
ATOM    154  N   TYR A  20      -7.736  88.326  53.152  0.00  0.00      PROA N  
ATOM    155  CA  TYR A  20      -6.683  88.599  52.185  0.00  0.00      PROA C  
ATOM    156  C   TYR A  20      -5.944  87.349  51.705  0.00  0.00      PROA C  
ATOM    157  O   TYR A  20      -5.760  86.375  52.439  0.00  0.00      PROA O  
ATOM    158  CB  TYR A  20      -5.690  89.719  52.609  0.00  0.00      PROA C  
ATOM    159  CG  TYR A  20      -4.988  89.447  53.915  0.00  0.00      PROA C  
ATOM    160  CD1 TYR A  20      -3.739  88.802  53.942  0.00  0.00      PROA C  
ATOM    161  CD2 TYR A  20      -5.514  89.946  55.115  0.00  0.00      PROA C  
ATOM    162  CE1 TYR A  20      -3.031  88.664  55.144  0.00  0.00      PROA C  
ATOM    163  CE2 TYR A  20      -4.809  89.815  56.318  0.00  0.00      PROA C  
ATOM    164  CZ  TYR A  20      -3.566  89.173  56.332  0.00  0.00      PROA C  
ATOM    165  OH  TYR A  20      -2.849  89.047  57.536  0.00  0.00      PROA O  
ATOM    166  N   GLY A  21      -5.524  87.348  50.421  0.00  0.00      PROA N  
ATOM    167  CA  GLY A  21      -4.746  86.267  49.819  0.00  0.00      PROA C  
ATOM    168  C   GLY A  21      -3.337  86.085  50.342  0.00  0.00      PROA C  
ATOM    169  O   GLY A  21      -2.767  86.929  51.035  0.00  0.00      PROA O  
ATOM    170  N   ASN A  22      -2.708  84.967  49.940  0.00  0.00      PROA N  
ATOM    171  CA  ASN A  22      -1.308  84.678  50.202  0.00  0.00      PROA C  
ATOM    172  C   ASN A  22      -0.436  85.276  49.099  0.00  0.00      PROA C  
ATOM    173  O   ASN A  22      -0.866  85.412  47.953  0.00  0.00      PROA O  
ATOM    174  CB  ASN A  22      -1.051  83.148  50.273  0.00  0.00      PROA C  
ATOM    175  CG  ASN A  22      -1.879  82.500  51.383  0.00  0.00      PROA C  
ATOM    176  ND2 ASN A  22      -2.218  81.202  51.190  0.00  0.00      PROA N  
ATOM    177  OD1 ASN A  22      -2.257  83.106  52.388  0.00  0.00      PROA O  
ATOM    178  N   HIS A  23       0.814  85.654  49.426  0.00  0.00      PROA N  
ATOM    179  CA  HIS A  23       1.810  86.188  48.503  0.00  0.00      PROA C  
ATOM    180  C   HIS A  23       1.387  87.455  47.754  0.00  0.00      PROA C  
ATOM    181  O   HIS A  23       1.690  87.632  46.571  0.00  0.00      PROA O  
ATOM    182  CB  HIS A  23       2.320  85.129  47.483  0.00  0.00      PROA C  
ATOM    183  CG  HIS A  23       2.914  83.891  48.102  0.00  0.00      PROA C  
ATOM    184  CD2 HIS A  23       4.220  83.597  48.358  0.00  0.00      PROA C  
ATOM    185  ND1 HIS A  23       2.228  82.702  48.254  0.00  0.00      PROA N  
ATOM    186  CE1 HIS A  23       3.133  81.758  48.612  0.00  0.00      PROA C  
ATOM    187  NE2 HIS A  23       4.358  82.254  48.685  0.00  0.00      PROA N  
ATOM    188  N   GLN A  24       0.679  88.384  48.420  0.00  0.00      PROA N  
ATOM    189  CA  GLN A  24       0.188  89.594  47.792  0.00  0.00      PROA C  
ATOM    190  C   GLN A  24       1.135  90.764  48.018  0.00  0.00      PROA C  
ATOM    191  O   GLN A  24       1.517  91.069  49.147  0.00  0.00      PROA O  
ATOM    192  CB  GLN A  24      -1.232  89.964  48.295  0.00  0.00      PROA C  
ATOM    193  CG  GLN A  24      -2.312  88.896  47.986  0.00  0.00      PROA C  
ATOM    194  CD  GLN A  24      -2.392  88.568  46.492  0.00  0.00      PROA C  
ATOM    195  NE2 GLN A  24      -2.002  87.331  46.109  0.00  0.00      PROA N  
ATOM    196  OE1 GLN A  24      -2.798  89.398  45.671  0.00  0.00      PROA O  
ATOM    197  N   ASP A  25       1.526  91.444  46.922  0.00  0.00      PROA N  
ATOM    198  CA  ASP A  25       2.340  92.643  46.941  0.00  0.00      PROA C  
ATOM    199  C   ASP A  25       1.604  93.730  46.169  0.00  0.00      PROA C  
ATOM    200  O   ASP A  25       1.341  93.588  44.972  0.00  0.00      PROA O  
ATOM    201  CB  ASP A  25       3.709  92.400  46.242  0.00  0.00      PROA C  
ATOM    202  CG  ASP A  25       4.621  91.512  47.067  0.00  0.00      PROA C  
ATOM    203  OD1 ASP A  25       4.776  91.757  48.291  0.00  0.00      PROA O  
ATOM    204  OD2 ASP A  25       5.300  90.632  46.468  0.00  0.00      PROA O1-
ATOM    205  N   ARG A  26       1.262  94.855  46.820  0.00  0.00      PROA N  
ATOM    206  CA  ARG A  26       0.684  95.982  46.113  0.00  0.00      PROA C  
ATOM    207  C   ARG A  26       0.901  97.275  46.872  0.00  0.00      PROA C  
ATOM    208  O   ARG A  26       1.150  97.291  48.078  0.00  0.00      PROA O  
ATOM    209  CB  ARG A  26      -0.822  95.804  45.773  0.00  0.00      PROA C  
ATOM    210  CG  ARG A  26      -1.748  95.549  46.981  0.00  0.00      PROA C  
ATOM    211  CD  ARG A  26      -3.231  95.457  46.594  0.00  0.00      PROA C  
ATOM    212  NE  ARG A  26      -3.399  94.207  45.785  0.00  0.00      PROA N  
ATOM    213  CZ  ARG A  26      -4.428  93.956  44.988  0.00  0.00      PROA C  
ATOM    214  NH1 ARG A  26      -5.470  94.752  44.901  0.00  0.00      PROA N1+
ATOM    215  NH2 ARG A  26      -4.426  92.857  44.263  0.00  0.00      PROA N  
ATOM    216  N   SER A  27       0.841  98.414  46.164  0.00  0.00      PROA N  
ATOM    217  CA  SER A  27       1.092  99.706  46.775  0.00  0.00      PROA C  
ATOM    218  C   SER A  27       0.320 100.808  46.086  0.00  0.00      PROA C  
ATOM    219  O   SER A  27       0.002 100.738  44.897  0.00  0.00      PROA O  
ATOM    220  CB  SER A  27       2.600 100.103  46.827  0.00  0.00      PROA C  
ATOM    221  OG  SER A  27       3.234 100.078  45.540  0.00  0.00      PROA O  
ATOM    222  N   TRP A  28      -0.000 101.866  46.845  0.00  0.00      PROA N  
ATOM    223  CA  TRP A  28      -0.733 103.021  46.379  0.00  0.00      PROA C  
ATOM    224  C   TRP A  28       0.070 104.266  46.713  0.00  0.00      PROA C  
ATOM    225  O   TRP A  28       0.451 104.490  47.862  0.00  0.00      PROA O  
ATOM    226  CB  TRP A  28      -2.142 103.116  47.028  0.00  0.00      PROA C  
ATOM    227  CG  TRP A  28      -2.979 101.884  46.866  0.00  0.00      PROA C  
ATOM    228  CD1 TRP A  28      -3.931 101.665  45.902  0.00  0.00      PROA C  
ATOM    229  CD2 TRP A  28      -2.975 100.716  47.711  0.00  0.00      PROA C  
ATOM    230  CE2 TRP A  28      -3.963  99.840  47.203  0.00  0.00      PROA C  
ATOM    231  CE3 TRP A  28      -2.244 100.341  48.840  0.00  0.00      PROA C  
ATOM    232  NE1 TRP A  28      -4.524 100.437  46.110  0.00  0.00      PROA N  
ATOM    233  CZ2 TRP A  28      -4.235  98.619  47.801  0.00  0.00      PROA C  
ATOM    234  CZ3 TRP A  28      -2.497  99.099  49.425  0.00  0.00      PROA C  
ATOM    235  CH2 TRP A  28      -3.484  98.257  48.922  0.00  0.00      PROA C  
ATOM    236  N   THR A  29       0.359 105.108  45.702  0.00  0.00      PROA N  
ATOM    237  CA  THR A  29       1.094 106.355  45.898  0.00  0.00      PROA C  
ATOM    238  C   THR A  29       0.109 107.498  45.844  0.00  0.00      PROA C  
ATOM    239  O   THR A  29      -0.508 107.782  44.816  0.00  0.00      PROA O  
ATOM    240  CB  THR A  29       2.206 106.612  44.883  0.00  0.00      PROA C  
ATOM    241  CG2 THR A  29       2.986 107.889  45.240  0.00  0.00      PROA C  
ATOM    242  OG1 THR A  29       3.144 105.541  44.903  0.00  0.00      PROA O  
ATOM    243  N   LEU A  30      -0.077 108.175  46.983  0.00  0.00      PROA N  
ATOM    244  CA  LEU A  30      -1.030 109.239  47.172  0.00  0.00      PROA C  
ATOM    245  C   LEU A  30      -0.319 110.569  46.967  0.00  0.00      PROA C  
ATOM    246  O   LEU A  30       0.761 110.806  47.511  0.00  0.00      PROA O  
ATOM    247  CB  LEU A  30      -1.636 109.169  48.598  0.00  0.00      PROA C  
ATOM    248  CG  LEU A  30      -2.108 107.765  49.046  0.00  0.00      PROA C  
ATOM    249  CD1 LEU A  30      -2.676 107.834  50.471  0.00  0.00      PROA C  
ATOM    250  CD2 LEU A  30      -3.127 107.152  48.075  0.00  0.00      PROA C  
ATOM    251  N   THR A  31      -0.887 111.463  46.139  0.00  0.00      PROA N  
ATOM    252  CA  THR A  31      -0.268 112.745  45.804  0.00  0.00      PROA C  
ATOM    253  C   THR A  31      -1.267 113.872  45.956  0.00  0.00      PROA C  
ATOM    254  O   THR A  31      -2.320 113.874  45.318  0.00  0.00      PROA O  
ATOM    255  CB  THR A  31       0.298 112.833  44.380  0.00  0.00      PROA C  
ATOM    256  CG2 THR A  31       1.531 111.921  44.265  0.00  0.00      PROA C  
ATOM    257  OG1 THR A  31      -0.642 112.405  43.395  0.00  0.00      PROA O  
ATOM    258  N   ALA A  32      -0.943 114.872  46.790  0.00  0.00      PROA N  
ATOM    259  CA  ALA A  32      -1.731 116.070  46.972  0.00  0.00      PROA C  
ATOM    260  C   ALA A  32      -1.125 117.245  46.189  0.00  0.00      PROA C  
ATOM    261  O   ALA A  32       0.047 117.183  45.797  0.00  0.00      PROA O  
ATOM    262  CB  ALA A  32      -1.791 116.412  48.476  0.00  0.00      PROA C  
ATOM    263  N   PRO A  33      -1.855 118.327  45.908  0.00  0.00      PROA N  
ATOM    264  CA  PRO A  33      -1.278 119.615  45.518  0.00  0.00      PROA C  
ATOM    265  C   PRO A  33      -0.167 120.143  46.449  0.00  0.00      PROA C  
ATOM    266  O   PRO A  33      -0.248 119.875  47.653  0.00  0.00      PROA O  
ATOM    267  CB  PRO A  33      -2.486 120.575  45.426  0.00  0.00      PROA C  
ATOM    268  CG  PRO A  33      -3.650 119.852  46.118  0.00  0.00      PROA C  
ATOM    269  CD  PRO A  33      -3.318 118.373  45.957  0.00  0.00      PROA C  
ATOM    270  N   PRO A  34       0.867 120.861  45.992  0.00  0.00      PROA N  
ATOM    271  CA  PRO A  34       1.748 121.682  46.830  0.00  0.00      PROA C  
ATOM    272  C   PRO A  34       1.082 122.496  47.941  0.00  0.00      PROA C  
ATOM    273  O   PRO A  34       0.103 123.198  47.684  0.00  0.00      PROA O  
ATOM    274  CB  PRO A  34       2.506 122.562  45.824  0.00  0.00      PROA C  
ATOM    275  CG  PRO A  34       2.554 121.701  44.560  0.00  0.00      PROA C  
ATOM    276  CD  PRO A  34       1.187 121.015  44.570  0.00  0.00      PROA C  
ATOM    277  N   GLY A  35       1.614 122.430  49.183  0.00  0.00      PROA N  
ATOM    278  CA  GLY A  35       1.090 123.167  50.337  0.00  0.00      PROA C  
ATOM    279  C   GLY A  35      -0.016 122.443  51.069  0.00  0.00      PROA C  
ATOM    280  O   GLY A  35      -0.605 122.963  52.016  0.00  0.00      PROA O  
ATOM    281  N   PHE A  36      -0.303 121.201  50.655  0.00  0.00      PROA N  
ATOM    282  CA  PHE A  36      -1.271 120.322  51.274  0.00  0.00      PROA C  
ATOM    283  C   PHE A  36      -0.553 119.055  51.723  0.00  0.00      PROA C  
ATOM    284  O   PHE A  36       0.503 118.686  51.207  0.00  0.00      PROA O  
ATOM    285  CB  PHE A  36      -2.457 119.945  50.338  0.00  0.00      PROA C  
ATOM    286  CG  PHE A  36      -3.274 121.151  49.933  0.00  0.00      PROA C  
ATOM    287  CD1 PHE A  36      -2.865 121.971  48.868  0.00  0.00      PROA C  
ATOM    288  CD2 PHE A  36      -4.519 121.414  50.532  0.00  0.00      PROA C  
ATOM    289  CE1 PHE A  36      -3.674 123.015  48.405  0.00  0.00      PROA C  
ATOM    290  CE2 PHE A  36      -5.319 122.481  50.101  0.00  0.00      PROA C  
ATOM    291  CZ  PHE A  36      -4.899 123.276  49.028  0.00  0.00      PROA C  
ATOM    292  N   ARG A  37      -1.114 118.367  52.726  0.00  0.00      PROA N  
ATOM    293  CA  ARG A  37      -0.611 117.113  53.238  0.00  0.00      PROA C  
ATOM    294  C   ARG A  37      -1.769 116.141  53.215  0.00  0.00      PROA C  
ATOM    295  O   ARG A  37      -2.931 116.528  53.113  0.00  0.00      PROA O  
ATOM    296  CB  ARG A  37      -0.065 117.238  54.688  0.00  0.00      PROA C  
ATOM    297  CG  ARG A  37      -1.116 117.548  55.779  0.00  0.00      PROA C  
ATOM    298  CD  ARG A  37      -0.497 117.683  57.177  0.00  0.00      PROA C  
ATOM    299  NE  ARG A  37      -1.621 117.848  58.150  0.00  0.00      PROA N  
ATOM    300  CZ  ARG A  37      -1.483 117.962  59.461  0.00  0.00      PROA C  
ATOM    301  NH1 ARG A  37      -0.329 117.930  60.082  0.00  0.00      PROA N1+
ATOM    302  NH2 ARG A  37      -2.592 118.099  60.148  0.00  0.00      PROA N  
ATOM    303  N   LEU A  38      -1.483 114.839  53.287  0.00  0.00      PROA N  
ATOM    304  CA  LEU A  38      -2.480 113.797  53.249  0.00  0.00      PROA C  
ATOM    305  C   LEU A  38      -2.706 113.244  54.643  0.00  0.00      PROA C  
ATOM    306  O   LEU A  38      -1.779 112.816  55.333  0.00  0.00      PROA O  
ATOM    307  CB  LEU A  38      -2.059 112.670  52.278  0.00  0.00      PROA C  
ATOM    308  CG  LEU A  38      -1.983 113.133  50.806  0.00  0.00      PROA C  
ATOM    309  CD1 LEU A  38      -0.752 112.540  50.110  0.00  0.00      PROA C  
ATOM    310  CD2 LEU A  38      -3.272 112.794  50.042  0.00  0.00      PROA C  
ATOM    311  N   ARG A  39      -3.974 113.256  55.083  0.00  0.00      PROA N  
ATOM    312  CA  ARG A  39      -4.444 112.596  56.278  0.00  0.00      PROA C  
ATOM    313  C   ARG A  39      -4.958 111.213  55.917  0.00  0.00      PROA C  
ATOM    314  O   ARG A  39      -5.797 111.073  55.028  0.00  0.00      PROA O  
ATOM    315  CB  ARG A  39      -5.525 113.453  57.004  0.00  0.00      PROA C  
ATOM    316  CG  ARG A  39      -6.739 112.697  57.602  0.00  0.00      PROA C  
ATOM    317  CD  ARG A  39      -7.627 113.508  58.562  0.00  0.00      PROA C  
ATOM    318  NE  ARG A  39      -7.964 114.803  57.904  0.00  0.00      PROA N  
ATOM    319  CZ  ARG A  39      -8.923 115.039  57.025  0.00  0.00      PROA C  
ATOM    320  NH1 ARG A  39      -9.884 114.206  56.713  0.00  0.00      PROA N1+
ATOM    321  NH2 ARG A  39      -8.863 116.225  56.462  0.00  0.00      PROA N  
ATOM    322  N   LEU A  40      -4.448 110.159  56.577  0.00  0.00      PROA N  
ATOM    323  CA  LEU A  40      -4.855 108.785  56.360  0.00  0.00      PROA C  
ATOM    324  C   LEU A  40      -5.264 108.139  57.676  0.00  0.00      PROA C  
ATOM    325  O   LEU A  40      -4.614 108.303  58.711  0.00  0.00      PROA O  
ATOM    326  CB  LEU A  40      -3.741 107.981  55.643  0.00  0.00      PROA C  
ATOM    327  CG  LEU A  40      -4.075 106.505  55.323  0.00  0.00      PROA C  
ATOM    328  CD1 LEU A  40      -3.488 106.097  53.963  0.00  0.00      PROA C  
ATOM    329  CD2 LEU A  40      -3.566 105.536  56.402  0.00  0.00      PROA C  
ATOM    330  N   TYR A  41      -6.389 107.406  57.678  0.00  0.00      PROA N  
ATOM    331  CA  TYR A  41      -6.946 106.802  58.871  0.00  0.00      PROA C  
ATOM    332  C   TYR A  41      -7.665 105.505  58.515  0.00  0.00      PROA C  
ATOM    333  O   TYR A  41      -8.136 105.312  57.392  0.00  0.00      PROA O  
ATOM    334  CB  TYR A  41      -7.873 107.776  59.667  0.00  0.00      PROA C  
ATOM    335  CG  TYR A  41      -8.953 108.388  58.801  0.00  0.00      PROA C  
ATOM    336  CD1 TYR A  41      -8.670 109.501  57.990  0.00  0.00      PROA C  
ATOM    337  CD2 TYR A  41     -10.261 107.873  58.810  0.00  0.00      PROA C  
ATOM    338  CE1 TYR A  41      -9.650 110.047  57.151  0.00  0.00      PROA C  
ATOM    339  CE2 TYR A  41     -11.253 108.435  57.994  0.00  0.00      PROA C  
ATOM    340  CZ  TYR A  41     -10.941 109.509  57.152  0.00  0.00      PROA C  
ATOM    341  OH  TYR A  41     -11.920 110.039  56.289  0.00  0.00      PROA O  
ATOM    342  N   PHE A  42      -7.741 104.562  59.475  0.00  0.00      PROA N  
ATOM    343  CA  PHE A  42      -8.255 103.222  59.248  0.00  0.00      PROA C  
ATOM    344  C   PHE A  42      -9.639 103.037  59.855  0.00  0.00      PROA C  
ATOM    345  O   PHE A  42      -9.893 103.357  61.019  0.00  0.00      PROA O  
ATOM    346  CB  PHE A  42      -7.311 102.125  59.813  0.00  0.00      PROA C  
ATOM    347  CG  PHE A  42      -6.011 102.084  59.048  0.00  0.00      PROA C  
ATOM    348  CD1 PHE A  42      -4.949 102.948  59.370  0.00  0.00      PROA C  
ATOM    349  CD2 PHE A  42      -5.814 101.120  58.044  0.00  0.00      PROA C  
ATOM    350  CE1 PHE A  42      -3.725 102.860  58.696  0.00  0.00      PROA C  
ATOM    351  CE2 PHE A  42      -4.587 101.022  57.373  0.00  0.00      PROA C  
ATOM    352  CZ  PHE A  42      -3.544 101.897  57.698  0.00  0.00      PROA C  
ATOM    353  N   THR A  43     -10.580 102.497  59.064  0.00  0.00      PROA N  
ATOM    354  CA  THR A  43     -11.926 102.133  59.501  0.00  0.00      PROA C  
ATOM    355  C   THR A  43     -11.998 100.655  59.827  0.00  0.00      PROA C  
ATOM    356  O   THR A  43     -12.843 100.214  60.606  0.00  0.00      PROA O  
ATOM    357  CB  THR A  43     -12.998 102.422  58.446  0.00  0.00      PROA C  
ATOM    358  CG2 THR A  43     -13.364 103.914  58.521  0.00  0.00      PROA C  
ATOM    359  OG1 THR A  43     -12.497 102.173  57.141  0.00  0.00      PROA O  
ATOM    360  N   HIS A  44     -11.066  99.851  59.285  0.00  0.00      PROA N  
ATOM    361  CA  HIS A  44     -10.934  98.452  59.636  0.00  0.00      PROA C  
ATOM    362  C   HIS A  44      -9.475  98.055  59.566  0.00  0.00      PROA C  
ATOM    363  O   HIS A  44      -8.768  98.427  58.630  0.00  0.00      PROA O  
ATOM    364  CB  HIS A  44     -11.747  97.522  58.696  0.00  0.00      PROA C  
ATOM    365  CG  HIS A  44     -11.622  96.058  59.037  0.00  0.00      PROA C  
ATOM    366  CD2 HIS A  44     -10.802  95.100  58.520  0.00  0.00      PROA C  
ATOM    367  ND1 HIS A  44     -12.486  95.395  59.881  0.00  0.00      PROA N  
ATOM    368  CE1 HIS A  44     -12.147  94.083  59.852  0.00  0.00      PROA C  
ATOM    369  NE2 HIS A  44     -11.130  93.857  59.037  0.00  0.00      PROA N  
ATOM    370  N   PHE A  45      -8.987  97.284  60.556  0.00  0.00      PROA N  
ATOM    371  CA  PHE A  45      -7.655  96.722  60.490  0.00  0.00      PROA C  
ATOM    372  C   PHE A  45      -7.647  95.380  61.221  0.00  0.00      PROA C  
ATOM    373  O   PHE A  45      -8.096  95.261  62.363  0.00  0.00      PROA O  
ATOM    374  CB  PHE A  45      -6.623  97.696  61.113  0.00  0.00      PROA C  
ATOM    375  CG  PHE A  45      -5.228  97.327  60.689  0.00  0.00      PROA C  
ATOM    376  CD1 PHE A  45      -4.441  96.444  61.444  0.00  0.00      PROA C  
ATOM    377  CD2 PHE A  45      -4.677  97.915  59.540  0.00  0.00      PROA C  
ATOM    378  CE1 PHE A  45      -3.129  96.153  61.054  0.00  0.00      PROA C  
ATOM    379  CE2 PHE A  45      -3.363  97.637  59.153  0.00  0.00      PROA C  
ATOM    380  CZ  PHE A  45      -2.589  96.751  59.909  0.00  0.00      PROA C  
ATOM    381  N   ASN A  46      -7.123  94.332  60.566  0.00  0.00      PROA N  
ATOM    382  CA  ASN A  46      -7.134  92.978  61.065  0.00  0.00      PROA C  
ATOM    383  C   ASN A  46      -6.135  92.154  60.249  0.00  0.00      PROA C  
ATOM    384  O   ASN A  46      -6.489  91.479  59.283  0.00  0.00      PROA O  
ATOM    385  CB  ASN A  46      -8.573  92.379  60.971  0.00  0.00      PROA C  
ATOM    386  CG  ASN A  46      -8.689  90.974  61.553  0.00  0.00      PROA C  
ATOM    387  ND2 ASN A  46      -8.452  90.854  62.880  0.00  0.00      PROA N  
ATOM    388  OD1 ASN A  46      -8.987  89.998  60.861  0.00  0.00      PROA O  
ATOM    389  N   LEU A  47      -4.844  92.214  60.623  0.00  0.00      PROA N  
ATOM    390  CA  LEU A  47      -3.771  91.457  59.998  0.00  0.00      PROA C  
ATOM    391  C   LEU A  47      -3.270  90.392  60.964  0.00  0.00      PROA C  
ATOM    392  O   LEU A  47      -3.506  90.459  62.172  0.00  0.00      PROA O  
ATOM    393  CB  LEU A  47      -2.581  92.366  59.565  0.00  0.00      PROA C  
ATOM    394  CG  LEU A  47      -2.660  92.918  58.122  0.00  0.00      PROA C  
ATOM    395  CD1 LEU A  47      -3.856  93.850  57.884  0.00  0.00      PROA C  
ATOM    396  CD2 LEU A  47      -1.352  93.637  57.759  0.00  0.00      PROA C  
ATOM    397  N   GLU A  48      -2.556  89.363  60.466  0.00  0.00      PROA N  
ATOM    398  CA  GLU A  48      -1.792  88.461  61.314  0.00  0.00      PROA C  
ATOM    399  C   GLU A  48      -0.659  89.180  62.061  0.00  0.00      PROA C  
ATOM    400  O   GLU A  48      -0.003  90.087  61.539  0.00  0.00      PROA O  
ATOM    401  CB  GLU A  48      -1.247  87.227  60.545  0.00  0.00      PROA C  
ATOM    402  CG  GLU A  48      -0.615  86.135  61.450  0.00  0.00      PROA C  
ATOM    403  CD  GLU A  48      -0.320  84.822  60.717  0.00  0.00      PROA C  
ATOM    404  OE1 GLU A  48       0.881  84.445  60.618  0.00  0.00      PROA O  
ATOM    405  OE2 GLU A  48      -1.278  84.132  60.274  0.00  0.00      PROA O1-
ATOM    406  N   LEU A  49      -0.413  88.805  63.332  0.00  0.00      PROA N  
ATOM    407  CA  LEU A  49       0.642  89.386  64.140  0.00  0.00      PROA C  
ATOM    408  C   LEU A  49       1.956  88.631  63.936  0.00  0.00      PROA C  
ATOM    409  O   LEU A  49       2.006  87.400  63.952  0.00  0.00      PROA O  
ATOM    410  CB  LEU A  49       0.229  89.389  65.635  0.00  0.00      PROA C  
ATOM    411  CG  LEU A  49       1.215  90.068  66.611  0.00  0.00      PROA C  
ATOM    412  CD1 LEU A  49       1.365  91.572  66.335  0.00  0.00      PROA C  
ATOM    413  CD2 LEU A  49       0.760  89.849  68.062  0.00  0.00      PROA C  
ATOM    414  N   SER A  50       3.067  89.361  63.713  0.00  0.00      PROA N  
ATOM    415  CA  SER A  50       4.370  88.757  63.471  0.00  0.00      PROA C  
ATOM    416  C   SER A  50       5.457  89.690  63.956  0.00  0.00      PROA C  
ATOM    417  O   SER A  50       5.289  90.907  63.935  0.00  0.00      PROA O  
ATOM    418  CB  SER A  50       4.616  88.411  61.972  0.00  0.00      PROA C  
ATOM    419  OG  SER A  50       4.461  89.542  61.105  0.00  0.00      PROA O  
ATOM    420  N   TYR A  51       6.603  89.150  64.431  0.00  0.00      PROA N  
ATOM    421  CA  TYR A  51       7.689  89.941  64.996  0.00  0.00      PROA C  
ATOM    422  C   TYR A  51       8.242  91.003  64.037  0.00  0.00      PROA C  
ATOM    423  O   TYR A  51       8.688  90.692  62.930  0.00  0.00      PROA O  
ATOM    424  CB  TYR A  51       8.805  89.015  65.568  0.00  0.00      PROA C  
ATOM    425  CG  TYR A  51       9.976  89.774  66.148  0.00  0.00      PROA C  
ATOM    426  CD1 TYR A  51       9.807  90.538  67.315  0.00  0.00      PROA C  
ATOM    427  CD2 TYR A  51      11.248  89.715  65.553  0.00  0.00      PROA C  
ATOM    428  CE1 TYR A  51      10.885  91.241  67.872  0.00  0.00      PROA C  
ATOM    429  CE2 TYR A  51      12.327  90.420  66.105  0.00  0.00      PROA C  
ATOM    430  CZ  TYR A  51      12.146  91.183  67.264  0.00  0.00      PROA C  
ATOM    431  OH  TYR A  51      13.236  91.895  67.808  0.00  0.00      PROA O  
ATOM    432  N   ARG A  52       8.145  92.292  64.433  0.00  0.00      PROA N  
ATOM    433  CA  ARG A  52       8.554  93.453  63.654  0.00  0.00      PROA C  
ATOM    434  C   ARG A  52       7.694  93.673  62.405  0.00  0.00      PROA C  
ATOM    435  O   ARG A  52       8.055  94.417  61.491  0.00  0.00      PROA O  
ATOM    436  CB  ARG A  52      10.078  93.474  63.325  0.00  0.00      PROA C  
ATOM    437  CG  ARG A  52      10.999  93.548  64.564  0.00  0.00      PROA C  
ATOM    438  CD  ARG A  52      10.995  94.886  65.322  0.00  0.00      PROA C  
ATOM    439  NE  ARG A  52      11.572  95.943  64.426  0.00  0.00      PROA N  
ATOM    440  CZ  ARG A  52      12.867  96.151  64.223  0.00  0.00      PROA C  
ATOM    441  NH1 ARG A  52      13.809  95.451  64.814  0.00  0.00      PROA N1+
ATOM    442  NH2 ARG A  52      13.238  97.103  63.391  0.00  0.00      PROA N  
ATOM    443  N   CYS A  53       6.522  93.004  62.349  0.00  0.00      PROA N  
ATOM    444  CA  CYS A  53       5.638  92.919  61.201  0.00  0.00      PROA C  
ATOM    445  C   CYS A  53       6.315  92.311  59.972  0.00  0.00      PROA C  
ATOM    446  O   CYS A  53       6.107  92.735  58.836  0.00  0.00      PROA O  
ATOM    447  CB  CYS A  53       4.946  94.268  60.868  0.00  0.00      PROA C  
ATOM    448  SG  CYS A  53       3.996  94.955  62.260  0.00  0.00      PROA S  
ATOM    449  N   GLU A  54       7.164  91.283  60.184  0.00  0.00      PROA N  
ATOM    450  CA  GLU A  54       7.905  90.595  59.144  0.00  0.00      PROA C  
ATOM    451  C   GLU A  54       7.056  89.881  58.091  0.00  0.00      PROA C  
ATOM    452  O   GLU A  54       7.355  89.920  56.894  0.00  0.00      PROA O  
ATOM    453  CB  GLU A  54       8.931  89.611  59.773  0.00  0.00      PROA C  
ATOM    454  CG  GLU A  54       9.778  88.802  58.753  0.00  0.00      PROA C  
ATOM    455  CD  GLU A  54      10.881  87.942  59.374  0.00  0.00      PROA C  
ATOM    456  OE1 GLU A  54      11.042  87.900  60.621  0.00  0.00      PROA O  
ATOM    457  OE2 GLU A  54      11.617  87.284  58.588  0.00  0.00      PROA O1-
ATOM    458  N   TYR A  55       5.966  89.207  58.511  0.00  0.00      PROA N  
ATOM    459  CA  TYR A  55       5.220  88.315  57.637  0.00  0.00      PROA C  
ATOM    460  C   TYR A  55       4.165  89.071  56.831  0.00  0.00      PROA C  
ATOM    461  O   TYR A  55       4.226  89.125  55.600  0.00  0.00      PROA O  
ATOM    462  CB  TYR A  55       4.539  87.163  58.439  0.00  0.00      PROA C  
ATOM    463  CG  TYR A  55       5.496  86.275  59.212  0.00  0.00      PROA C  
ATOM    464  CD1 TYR A  55       6.874  86.182  58.927  0.00  0.00      PROA C  
ATOM    465  CD2 TYR A  55       4.979  85.480  60.252  0.00  0.00      PROA C  
ATOM    466  CE1 TYR A  55       7.714  85.359  59.689  0.00  0.00      PROA C  
ATOM    467  CE2 TYR A  55       5.815  84.655  61.016  0.00  0.00      PROA C  
ATOM    468  CZ  TYR A  55       7.184  84.598  60.737  0.00  0.00      PROA C  
ATOM    469  OH  TYR A  55       8.022  83.767  61.511  0.00  0.00      PROA O  
ATOM    470  N   ASP A  56       3.206  89.720  57.520  0.00  0.00      PROA N  
ATOM    471  CA  ASP A  56       2.147  90.493  56.900  0.00  0.00      PROA C  
ATOM    472  C   ASP A  56       2.264  91.935  57.379  0.00  0.00      PROA C  
ATOM    473  O   ASP A  56       2.480  92.187  58.568  0.00  0.00      PROA O  
ATOM    474  CB  ASP A  56       0.733  89.961  57.268  0.00  0.00      PROA C  
ATOM    475  CG  ASP A  56       0.459  88.558  56.732  0.00  0.00      PROA C  
ATOM    476  OD1 ASP A  56       1.110  88.090  55.760  0.00  0.00      PROA O  
ATOM    477  OD2 ASP A  56      -0.526  87.948  57.232  0.00  0.00      PROA O1-
ATOM    478  N   PHE A  57       2.132  92.925  56.474  0.00  0.00      PROA N  
ATOM    479  CA  PHE A  57       2.200  94.314  56.882  0.00  0.00      PROA C  
ATOM    480  C   PHE A  57       1.440  95.273  55.974  0.00  0.00      PROA C  
ATOM    481  O   PHE A  57       1.256  95.049  54.775  0.00  0.00      PROA O  
ATOM    482  CB  PHE A  57       3.662  94.834  57.082  0.00  0.00      PROA C  
ATOM    483  CG  PHE A  57       4.538  94.820  55.845  0.00  0.00      PROA C  
ATOM    484  CD1 PHE A  57       4.470  95.868  54.908  0.00  0.00      PROA C  
ATOM    485  CD2 PHE A  57       5.531  93.838  55.675  0.00  0.00      PROA C  
ATOM    486  CE1 PHE A  57       5.359  95.932  53.828  0.00  0.00      PROA C  
ATOM    487  CE2 PHE A  57       6.435  93.905  54.607  0.00  0.00      PROA C  
ATOM    488  CZ  PHE A  57       6.349  94.953  53.682  0.00  0.00      PROA C  
ATOM    489  N   VAL A  58       1.034  96.411  56.570  0.00  0.00      PROA N  
ATOM    490  CA  VAL A  58       0.709  97.646  55.881  0.00  0.00      PROA C  
ATOM    491  C   VAL A  58       1.790  98.636  56.282  0.00  0.00      PROA C  
ATOM    492  O   VAL A  58       1.993  98.914  57.462  0.00  0.00      PROA O  
ATOM    493  CB  VAL A  58      -0.662  98.219  56.244  0.00  0.00      PROA C  
ATOM    494  CG1 VAL A  58      -0.867  99.619  55.626  0.00  0.00      PROA C  
ATOM    495  CG2 VAL A  58      -1.758  97.271  55.735  0.00  0.00      PROA C  
ATOM    496  N   LYS A  59       2.553  99.178  55.322  0.00  0.00      PROA N  
ATOM    497  CA  LYS A  59       3.638 100.092  55.616  0.00  0.00      PROA C  
ATOM    498  C   LYS A  59       3.341 101.447  55.006  0.00  0.00      PROA C  
ATOM    499  O   LYS A  59       2.958 101.565  53.840  0.00  0.00      PROA O  
ATOM    500  CB  LYS A  59       4.999  99.544  55.122  0.00  0.00      PROA C  
ATOM    501  CG  LYS A  59       6.207 100.395  55.552  0.00  0.00      PROA C  
ATOM    502  CD  LYS A  59       7.559  99.872  55.022  0.00  0.00      PROA C  
ATOM    503  CE  LYS A  59       7.952  98.479  55.545  0.00  0.00      PROA C  
ATOM    504  NZ  LYS A  59       9.289  98.081  55.033  0.00  0.00      PROA N1+
ATOM    505  N   LEU A  60       3.504 102.506  55.815  0.00  0.00      PROA N  
ATOM    506  CA  LEU A  60       3.217 103.873  55.449  0.00  0.00      PROA C  
ATOM    507  C   LEU A  60       4.536 104.615  55.330  0.00  0.00      PROA C  
ATOM    508  O   LEU A  60       5.251 104.819  56.310  0.00  0.00      PROA O  
ATOM    509  CB  LEU A  60       2.320 104.554  56.520  0.00  0.00      PROA C  
ATOM    510  CG  LEU A  60       0.978 103.837  56.794  0.00  0.00      PROA C  
ATOM    511  CD1 LEU A  60       0.202 104.549  57.908  0.00  0.00      PROA C  
ATOM    512  CD2 LEU A  60       0.103 103.740  55.538  0.00  0.00      PROA C  
ATOM    513  N   THR A  61       4.917 105.016  54.106  0.00  0.00      PROA N  
ATOM    514  CA  THR A  61       6.203 105.653  53.835  0.00  0.00      PROA C  
ATOM    515  C   THR A  61       5.974 106.991  53.178  0.00  0.00      PROA C  
ATOM    516  O   THR A  61       5.265 107.087  52.179  0.00  0.00      PROA O  
ATOM    517  CB  THR A  61       7.140 104.846  52.926  0.00  0.00      PROA C  
ATOM    518  CG2 THR A  61       7.455 103.498  53.587  0.00  0.00      PROA C  
ATOM    519  OG1 THR A  61       6.570 104.561  51.651  0.00  0.00      PROA O  
ATOM    520  N   SER A  62       6.577 108.067  53.702  0.00  0.00      PROA N  
ATOM    521  CA  SER A  62       6.438 109.393  53.120  0.00  0.00      PROA C  
ATOM    522  C   SER A  62       7.828 109.970  52.931  0.00  0.00      PROA C  
ATOM    523  O   SER A  62       8.592 110.142  53.881  0.00  0.00      PROA O  
ATOM    524  CB  SER A  62       5.549 110.304  54.003  0.00  0.00      PROA C  
ATOM    525  OG  SER A  62       5.323 111.590  53.426  0.00  0.00      PROA O  
ATOM    526  N   GLY A  63       8.224 110.237  51.664  0.00  0.00      PROA N  
ATOM    527  CA  GLY A  63       9.619 110.499  51.300  0.00  0.00      PROA C  
ATOM    528  C   GLY A  63      10.558 109.361  51.645  0.00  0.00      PROA C  
ATOM    529  O   GLY A  63      10.321 108.202  51.303  0.00  0.00      PROA O  
ATOM    530  N   THR A  64      11.663 109.667  52.348  0.00  0.00      PROA N  
ATOM    531  CA  THR A  64      12.661 108.679  52.759  0.00  0.00      PROA C  
ATOM    532  C   THR A  64      12.391 108.153  54.162  0.00  0.00      PROA C  
ATOM    533  O   THR A  64      13.181 107.393  54.725  0.00  0.00      PROA O  
ATOM    534  CB  THR A  64      14.092 109.221  52.697  0.00  0.00      PROA C  
ATOM    535  CG2 THR A  64      14.440 109.513  51.229  0.00  0.00      PROA C  
ATOM    536  OG1 THR A  64      14.240 110.447  53.412  0.00  0.00      PROA O  
ATOM    537  N   LYS A  65      11.239 108.520  54.759  0.00  0.00      PROA N  
ATOM    538  CA  LYS A  65      10.884 108.176  56.122  0.00  0.00      PROA C  
ATOM    539  C   LYS A  65       9.774 107.134  56.162  0.00  0.00      PROA C  
ATOM    540  O   LYS A  65       8.764 107.221  55.460  0.00  0.00      PROA O  
ATOM    541  CB  LYS A  65      10.409 109.428  56.909  0.00  0.00      PROA C  
ATOM    542  CG  LYS A  65      11.414 110.596  56.918  0.00  0.00      PROA C  
ATOM    543  CD  LYS A  65      12.790 110.214  57.497  0.00  0.00      PROA C  
ATOM    544  CE  LYS A  65      13.770 111.388  57.677  0.00  0.00      PROA C  
ATOM    545  NZ  LYS A  65      14.096 112.022  56.375  0.00  0.00      PROA N1+
ATOM    546  N   VAL A  66       9.930 106.106  57.021  0.00  0.00      PROA N  
ATOM    547  CA  VAL A  66       8.879 105.136  57.288  0.00  0.00      PROA C  
ATOM    548  C   VAL A  66       8.065 105.642  58.472  0.00  0.00      PROA C  
ATOM    549  O   VAL A  66       8.508 105.616  59.623  0.00  0.00      PROA O  
ATOM    550  CB  VAL A  66       9.411 103.732  57.571  0.00  0.00      PROA C  
ATOM    551  CG1 VAL A  66       8.231 102.752  57.751  0.00  0.00      PROA C  
ATOM    552  CG2 VAL A  66      10.314 103.274  56.407  0.00  0.00      PROA C  
ATOM    553  N   LEU A  67       6.850 106.163  58.208  0.00  0.00      PROA N  
ATOM    554  CA  LEU A  67       5.936 106.663  59.219  0.00  0.00      PROA C  
ATOM    555  C   LEU A  67       5.447 105.576  60.167  0.00  0.00      PROA C  
ATOM    556  O   LEU A  67       5.428 105.748  61.388  0.00  0.00      PROA O  
ATOM    557  CB  LEU A  67       4.703 107.355  58.580  0.00  0.00      PROA C  
ATOM    558  CG  LEU A  67       5.015 108.470  57.557  0.00  0.00      PROA C  
ATOM    559  CD1 LEU A  67       3.706 109.143  57.121  0.00  0.00      PROA C  
ATOM    560  CD2 LEU A  67       5.992 109.521  58.105  0.00  0.00      PROA C  
ATOM    561  N   ALA A  68       5.068 104.411  59.608  0.00  0.00      PROA N  
ATOM    562  CA  ALA A  68       4.635 103.282  60.395  0.00  0.00      PROA C  
ATOM    563  C   ALA A  68       4.751 101.987  59.608  0.00  0.00      PROA C  
ATOM    564  O   ALA A  68       4.647 101.961  58.382  0.00  0.00      PROA O  
ATOM    565  CB  ALA A  68       3.170 103.456  60.855  0.00  0.00      PROA C  
ATOM    566  N   THR A  69       4.945 100.862  60.326  0.00  0.00      PROA N  
ATOM    567  CA  THR A  69       4.773  99.522  59.772  0.00  0.00      PROA C  
ATOM    568  C   THR A  69       3.758  98.839  60.659  0.00  0.00      PROA C  
ATOM    569  O   THR A  69       3.971  98.662  61.859  0.00  0.00      PROA O  
ATOM    570  CB  THR A  69       6.035  98.667  59.725  0.00  0.00      PROA C  
ATOM    571  CG2 THR A  69       5.779  97.401  58.891  0.00  0.00      PROA C  
ATOM    572  OG1 THR A  69       7.097  99.373  59.095  0.00  0.00      PROA O  
ATOM    573  N   LEU A  70       2.600  98.483  60.089  0.00  0.00      PROA N  
ATOM    574  CA  LEU A  70       1.413  98.115  60.822  0.00  0.00      PROA C  
ATOM    575  C   LEU A  70       1.047  96.659  60.581  0.00  0.00      PROA C  
ATOM    576  O   LEU A  70       1.076  96.166  59.451  0.00  0.00      PROA O  
ATOM    577  CB  LEU A  70       0.216  99.008  60.406  0.00  0.00      PROA C  
ATOM    578  CG  LEU A  70       0.429 100.526  60.596  0.00  0.00      PROA C  
ATOM    579  CD1 LEU A  70      -0.688 101.313  59.897  0.00  0.00      PROA C  
ATOM    580  CD2 LEU A  70       0.512 100.909  62.080  0.00  0.00      PROA C  
ATOM    581  N   CYS A  71       0.694  95.933  61.654  0.00  0.00      PROA N  
ATOM    582  CA  CYS A  71       0.299  94.539  61.589  0.00  0.00      PROA C  
ATOM    583  C   CYS A  71      -0.463  94.156  62.849  0.00  0.00      PROA C  
ATOM    584  O   CYS A  71      -0.622  94.957  63.771  0.00  0.00      PROA O  
ATOM    585  CB  CYS A  71       1.476  93.551  61.351  0.00  0.00      PROA C  
ATOM    586  SG  CYS A  71       2.706  93.453  62.692  0.00  0.00      PROA S  
ATOM    587  N   GLY A  72      -0.978  92.908  62.917  0.00  0.00      PROA N  
ATOM    588  CA  GLY A  72      -1.780  92.440  64.043  0.00  0.00      PROA C  
ATOM    589  C   GLY A  72      -3.127  93.109  64.219  0.00  0.00      PROA C  
ATOM    590  O   GLY A  72      -3.735  93.619  63.277  0.00  0.00      PROA O  
ATOM    591  N   GLN A  73      -3.650  93.060  65.460  0.00  0.00      PROA N  
ATOM    592  CA  GLN A  73      -4.938  93.639  65.809  0.00  0.00      PROA C  
ATOM    593  C   GLN A  73      -4.760  94.707  66.889  0.00  0.00      PROA C  
ATOM    594  O   GLN A  73      -5.345  95.790  66.819  0.00  0.00      PROA O  
ATOM    595  CB  GLN A  73      -5.921  92.547  66.321  0.00  0.00      PROA C  
ATOM    596  CG  GLN A  73      -6.011  91.275  65.429  0.00  0.00      PROA C  
ATOM    597  CD  GLN A  73      -5.002  90.189  65.830  0.00  0.00      PROA C  
ATOM    598  NE2 GLN A  73      -4.143  89.744  64.885  0.00  0.00      PROA N  
ATOM    599  OE1 GLN A  73      -4.985  89.723  66.973  0.00  0.00      PROA O  
ATOM    600  N   GLU A  74      -3.920  94.426  67.910  0.00  0.00      PROA N  
ATOM    601  CA  GLU A  74      -3.557  95.351  68.972  0.00  0.00      PROA C  
ATOM    602  C   GLU A  74      -2.039  95.497  69.037  0.00  0.00      PROA C  
ATOM    603  O   GLU A  74      -1.290  94.549  68.792  0.00  0.00      PROA O  
ATOM    604  CB  GLU A  74      -4.098  94.890  70.353  0.00  0.00      PROA C  
ATOM    605  CG  GLU A  74      -5.648  94.899  70.437  0.00  0.00      PROA C  
ATOM    606  CD  GLU A  74      -6.209  94.508  71.804  0.00  0.00      PROA C  
ATOM    607  OE1 GLU A  74      -5.435  94.203  72.749  0.00  0.00      PROA O  
ATOM    608  OE2 GLU A  74      -7.462  94.504  71.946  0.00  0.00      PROA O1-
ATOM    609  N   SER A  75      -1.541  96.716  69.344  0.00  0.00      PROA N  
ATOM    610  CA  SER A  75      -0.110  97.016  69.444  0.00  0.00      PROA C  
ATOM    611  C   SER A  75       0.645  96.241  70.523  0.00  0.00      PROA C  
ATOM    612  O   SER A  75       0.104  95.889  71.574  0.00  0.00      PROA O  
ATOM    613  CB  SER A  75       0.212  98.526  69.634  0.00  0.00      PROA C  
ATOM    614  OG  SER A  75      -0.273  99.304  68.535  0.00  0.00      PROA O  
ATOM    615  N   THR A  76       1.939  95.965  70.276  0.00  0.00      PROA N  
ATOM    616  CA  THR A  76       2.844  95.263  71.185  0.00  0.00      PROA C  
ATOM    617  C   THR A  76       3.985  96.225  71.530  0.00  0.00      PROA C  
ATOM    618  O   THR A  76       3.906  97.434  71.297  0.00  0.00      PROA O  
ATOM    619  CB  THR A  76       3.402  93.939  70.608  0.00  0.00      PROA C  
ATOM    620  CG2 THR A  76       2.287  93.130  69.932  0.00  0.00      PROA C  
ATOM    621  OG1 THR A  76       4.430  94.132  69.645  0.00  0.00      PROA O  
ATOM    622  N   ASP A  77       5.097  95.717  72.103  0.00  0.00      PROA N  
ATOM    623  CA  ASP A  77       6.305  96.495  72.315  0.00  0.00      PROA C  
ATOM    624  C   ASP A  77       7.111  96.703  71.021  0.00  0.00      PROA C  
ATOM    625  O   ASP A  77       7.932  97.619  70.930  0.00  0.00      PROA O  
ATOM    626  CB  ASP A  77       7.208  95.791  73.368  0.00  0.00      PROA C  
ATOM    627  CG  ASP A  77       6.585  95.764  74.756  0.00  0.00      PROA C  
ATOM    628  OD1 ASP A  77       5.689  96.589  75.073  0.00  0.00      PROA O  
ATOM    629  OD2 ASP A  77       7.074  94.962  75.598  0.00  0.00      PROA O1-
ATOM    630  N   THR A  78       6.893  95.865  69.984  0.00  0.00      PROA N  
ATOM    631  CA  THR A  78       7.687  95.877  68.751  0.00  0.00      PROA C  
ATOM    632  C   THR A  78       6.841  95.946  67.487  0.00  0.00      PROA C  
ATOM    633  O   THR A  78       7.354  96.231  66.403  0.00  0.00      PROA O  
ATOM    634  CB  THR A  78       8.649  94.684  68.632  0.00  0.00      PROA C  
ATOM    635  CG2 THR A  78       9.862  94.942  69.544  0.00  0.00      PROA C  
ATOM    636  OG1 THR A  78       8.057  93.458  69.049  0.00  0.00      PROA O  
ATOM    637  N   GLU A  79       5.519  95.741  67.599  0.00  0.00      PROA N  
ATOM    638  CA  GLU A  79       4.559  95.784  66.514  0.00  0.00      PROA C  
ATOM    639  C   GLU A  79       3.508  96.850  66.795  0.00  0.00      PROA C  
ATOM    640  O   GLU A  79       3.080  97.044  67.934  0.00  0.00      PROA O  
ATOM    641  CB  GLU A  79       3.823  94.428  66.326  0.00  0.00      PROA C  
ATOM    642  CG  GLU A  79       4.723  93.249  65.884  0.00  0.00      PROA C  
ATOM    643  CD  GLU A  79       5.598  92.665  66.994  0.00  0.00      PROA C  
ATOM    644  OE1 GLU A  79       5.056  92.140  68.006  0.00  0.00      PROA O  
ATOM    645  OE2 GLU A  79       6.851  92.720  66.857  0.00  0.00      PROA O1-
ATOM    646  N   ARG A  80       3.055  97.574  65.755  0.00  0.00      PROA N  
ATOM    647  CA  ARG A  80       2.047  98.608  65.895  0.00  0.00      PROA C  
ATOM    648  C   ARG A  80       0.794  98.234  65.120  0.00  0.00      PROA C  
ATOM    649  O   ARG A  80       0.852  97.725  64.001  0.00  0.00      PROA O  
ATOM    650  CB  ARG A  80       2.586  99.980  65.412  0.00  0.00      PROA C  
ATOM    651  CG  ARG A  80       1.616 101.168  65.613  0.00  0.00      PROA C  
ATOM    652  CD  ARG A  80       2.240 102.518  65.230  0.00  0.00      PROA C  
ATOM    653  NE  ARG A  80       1.231 103.591  65.508  0.00  0.00      PROA N  
ATOM    654  CZ  ARG A  80       1.468 104.887  65.362  0.00  0.00      PROA C  
ATOM    655  NH1 ARG A  80       2.617 105.350  64.918  0.00  0.00      PROA N1+
ATOM    656  NH2 ARG A  80       0.534 105.757  65.674  0.00  0.00      PROA N  
ATOM    657  N   ALA A  81      -0.383  98.479  65.718  0.00  0.00      PROA N  
ATOM    658  CA  ALA A  81      -1.667  98.384  65.062  0.00  0.00      PROA C  
ATOM    659  C   ALA A  81      -2.323  99.767  65.127  0.00  0.00      PROA C  
ATOM    660  O   ALA A  81      -2.198 100.439  66.157  0.00  0.00      PROA O  
ATOM    661  CB  ALA A  81      -2.559  97.332  65.746  0.00  0.00      PROA C  
ATOM    662  N   PRO A  82      -2.986 100.271  64.088  0.00  0.00      PROA N  
ATOM    663  CA  PRO A  82      -3.344 101.681  64.001  0.00  0.00      PROA C  
ATOM    664  C   PRO A  82      -4.486 102.062  64.925  0.00  0.00      PROA C  
ATOM    665  O   PRO A  82      -4.448 103.146  65.507  0.00  0.00      PROA O  
ATOM    666  CB  PRO A  82      -3.715 101.875  62.523  0.00  0.00      PROA C  
ATOM    667  CG  PRO A  82      -4.181 100.496  62.052  0.00  0.00      PROA C  
ATOM    668  CD  PRO A  82      -3.299  99.543  62.858  0.00  0.00      PROA C  
ATOM    669  N   GLY A  83      -5.541 101.228  65.060  0.00  0.00      PROA N  
ATOM    670  CA  GLY A  83      -6.756 101.590  65.791  0.00  0.00      PROA C  
ATOM    671  C   GLY A  83      -7.411 102.863  65.290  0.00  0.00      PROA C  
ATOM    672  O   GLY A  83      -7.792 102.973  64.125  0.00  0.00      PROA O  
ATOM    673  N   ASN A  84      -7.073 106.240  66.029  1.00 26.97      PROA N  
ATOM    674  CA  ASN A  84      -8.032 105.119  66.028  1.00 26.97      PROA C  
ATOM    675  C   ASN A  84      -8.615 104.785  64.652  1.00 26.97      PROA C  
ATOM    676  O   ASN A  84      -8.035 104.011  63.837  1.00 26.97      PROA O  
ATOM    677  CB  ASN A  84      -9.172 105.720  66.873  1.00 26.97      PROA C  
ATOM    678  CG  ASN A  84     -10.214 104.708  67.314  1.00 26.97      PROA C  
ATOM    679  ND2 ASN A  84     -10.579 104.787  68.575  1.00 26.97      PROA N  
ATOM    680  OD1 ASN A  84     -10.755 103.946  66.479  1.00 26.97      PROA O  
ATOM    681  N   ASP A  85      -5.820 105.852  65.401  0.00  0.00      PROA N  
ATOM    682  CA  ASP A  85      -4.748 106.762  65.016  0.00  0.00      PROA C  
ATOM    683  C   ASP A  85      -4.910 107.355  63.608  0.00  0.00      PROA C  
ATOM    684  O   ASP A  85      -5.426 106.727  62.680  0.00  0.00      PROA O  
ATOM    685  CB  ASP A  85      -3.330 106.125  65.129  0.00  0.00      PROA C  
ATOM    686  CG  ASP A  85      -2.919 105.793  66.557  0.00  0.00      PROA C  
ATOM    687  OD1 ASP A  85      -3.565 106.251  67.537  0.00  0.00      PROA O  
ATOM    688  OD2 ASP A  85      -1.849 105.139  66.713  0.00  0.00      PROA O1-
ATOM    689  N   THR A  86      -4.453 108.612  63.435  0.00  0.00      PROA N  
ATOM    690  CA  THR A  86      -4.461 109.300  62.148  0.00  0.00      PROA C  
ATOM    691  C   THR A  86      -3.028 109.577  61.753  0.00  0.00      PROA C  
ATOM    692  O   THR A  86      -2.218 110.049  62.554  0.00  0.00      PROA O  
ATOM    693  CB  THR A  86      -5.240 110.611  62.152  0.00  0.00      PROA C  
ATOM    694  CG2 THR A  86      -5.278 111.244  60.751  0.00  0.00      PROA C  
ATOM    695  OG1 THR A  86      -6.593 110.377  62.530  0.00  0.00      PROA O  
ATOM    696  N   PHE A  87      -2.674 109.261  60.499  0.00  0.00      PROA N  
ATOM    697  CA  PHE A  87      -1.331 109.354  59.969  0.00  0.00      PROA C  
ATOM    698  C   PHE A  87      -1.267 110.510  58.986  0.00  0.00      PROA C  
ATOM    699  O   PHE A  87      -2.133 110.670  58.125  0.00  0.00      PROA O  
ATOM    700  CB  PHE A  87      -0.903 108.043  59.256  0.00  0.00      PROA C  
ATOM    701  CG  PHE A  87      -0.937 106.899  60.237  0.00  0.00      PROA C  
ATOM    702  CD1 PHE A  87      -2.101 106.126  60.401  0.00  0.00      PROA C  
ATOM    703  CD2 PHE A  87       0.206 106.569  60.986  0.00  0.00      PROA C  
ATOM    704  CE1 PHE A  87      -2.136 105.075  61.323  0.00  0.00      PROA C  
ATOM    705  CE2 PHE A  87       0.179 105.503  61.895  0.00  0.00      PROA C  
ATOM    706  CZ  PHE A  87      -0.994 104.760  62.070  0.00  0.00      PROA C  
ATOM    707  N   TYR A  88      -0.238 111.368  59.117  0.00  0.00      PROA N  
ATOM    708  CA  TYR A  88      -0.104 112.576  58.323  0.00  0.00      PROA C  
ATOM    709  C   TYR A  88       1.172 112.520  57.498  0.00  0.00      PROA C  
ATOM    710  O   TYR A  88       2.261 112.250  58.009  0.00  0.00      PROA O  
ATOM    711  CB  TYR A  88      -0.076 113.854  59.203  0.00  0.00      PROA C  
ATOM    712  CG  TYR A  88      -1.343 113.976  60.008  0.00  0.00      PROA C  
ATOM    713  CD1 TYR A  88      -2.495 114.544  59.438  0.00  0.00      PROA C  
ATOM    714  CD2 TYR A  88      -1.376 113.590  61.360  0.00  0.00      PROA C  
ATOM    715  CE1 TYR A  88      -3.655 114.731  60.205  0.00  0.00      PROA C  
ATOM    716  CE2 TYR A  88      -2.538 113.762  62.125  0.00  0.00      PROA C  
ATOM    717  CZ  TYR A  88      -3.674 114.341  61.550  0.00  0.00      PROA C  
ATOM    718  OH  TYR A  88      -4.828 114.538  62.338  0.00  0.00      PROA O  
ATOM    719  N   SER A  89       1.063 112.762  56.178  0.00  0.00      PROA N  
ATOM    720  CA  SER A  89       2.197 112.809  55.261  0.00  0.00      PROA C  
ATOM    721  C   SER A  89       3.218 113.906  55.559  0.00  0.00      PROA C  
ATOM    722  O   SER A  89       2.902 114.972  56.094  0.00  0.00      PROA O  
ATOM    723  CB  SER A  89       1.773 112.896  53.767  0.00  0.00      PROA C  
ATOM    724  OG  SER A  89       1.230 114.162  53.392  0.00  0.00      PROA O  
ATOM    725  N   LEU A  90       4.493 113.659  55.205  0.00  0.00      PROA N  
ATOM    726  CA  LEU A  90       5.552 114.643  55.254  0.00  0.00      PROA C  
ATOM    727  C   LEU A  90       5.704 115.229  53.854  0.00  0.00      PROA C  
ATOM    728  O   LEU A  90       6.212 114.595  52.925  0.00  0.00      PROA O  
ATOM    729  CB  LEU A  90       6.894 114.016  55.720  0.00  0.00      PROA C  
ATOM    730  CG  LEU A  90       6.847 113.355  57.116  0.00  0.00      PROA C  
ATOM    731  CD1 LEU A  90       8.173 112.639  57.413  0.00  0.00      PROA C  
ATOM    732  CD2 LEU A  90       6.522 114.363  58.229  0.00  0.00      PROA C  
ATOM    733  N   GLY A  91       5.233 116.479  53.652  0.00  0.00      PROA N  
ATOM    734  CA  GLY A  91       5.016 117.031  52.315  0.00  0.00      PROA C  
ATOM    735  C   GLY A  91       3.865 116.376  51.563  0.00  0.00      PROA C  
ATOM    736  O   GLY A  91       3.130 115.564  52.131  0.00  0.00      PROA O  
ATOM    737  N   PRO A  92       3.636 116.731  50.306  0.00  0.00      PROA N  
ATOM    738  CA  PRO A  92       2.407 116.402  49.581  0.00  0.00      PROA C  
ATOM    739  C   PRO A  92       2.298 114.964  49.072  0.00  0.00      PROA C  
ATOM    740  O   PRO A  92       1.507 114.725  48.159  0.00  0.00      PROA O  
ATOM    741  CB  PRO A  92       2.430 117.421  48.424  0.00  0.00      PROA C  
ATOM    742  CG  PRO A  92       3.913 117.655  48.147  0.00  0.00      PROA C  
ATOM    743  CD  PRO A  92       4.501 117.648  49.555  0.00  0.00      PROA C  
ATOM    744  N   SER A  93       3.020 113.964  49.618  0.00  0.00      PROA N  
ATOM    745  CA  SER A  93       2.866 112.596  49.134  0.00  0.00      PROA C  
ATOM    746  C   SER A  93       3.067 111.544  50.212  0.00  0.00      PROA C  
ATOM    747  O   SER A  93       3.928 111.645  51.087  0.00  0.00      PROA O  
ATOM    748  CB  SER A  93       3.760 112.286  47.894  0.00  0.00      PROA C  
ATOM    749  OG  SER A  93       3.529 110.981  47.348  0.00  0.00      PROA O  
ATOM    750  N   LEU A  94       2.238 110.487  50.163  0.00  0.00      PROA N  
ATOM    751  CA  LEU A  94       2.273 109.348  51.056  0.00  0.00      PROA C  
ATOM    752  C   LEU A  94       2.185 108.087  50.220  0.00  0.00      PROA C  
ATOM    753  O   LEU A  94       1.353 107.979  49.323  0.00  0.00      PROA O  
ATOM    754  CB  LEU A  94       1.085 109.398  52.054  0.00  0.00      PROA C  
ATOM    755  CG  LEU A  94       0.914 108.194  53.008  0.00  0.00      PROA C  
ATOM    756  CD1 LEU A  94       2.160 107.954  53.870  0.00  0.00      PROA C  
ATOM    757  CD2 LEU A  94      -0.306 108.409  53.919  0.00  0.00      PROA C  
ATOM    758  N   LYS A  95       3.044 107.089  50.471  0.00  0.00      PROA N  
ATOM    759  CA  LYS A  95       2.962 105.813  49.798  0.00  0.00      PROA C  
ATOM    760  C   LYS A  95       2.587 104.730  50.793  0.00  0.00      PROA C  
ATOM    761  O   LYS A  95       3.167 104.598  51.873  0.00  0.00      PROA O  
ATOM    762  CB  LYS A  95       4.264 105.481  49.032  0.00  0.00      PROA C  
ATOM    763  CG  LYS A  95       4.274 104.109  48.337  0.00  0.00      PROA C  
ATOM    764  CD  LYS A  95       5.565 103.883  47.528  0.00  0.00      PROA C  
ATOM    765  CE  LYS A  95       5.593 102.536  46.787  0.00  0.00      PROA C  
ATOM    766  NZ  LYS A  95       6.865 102.369  46.040  0.00  0.00      PROA N1+
ATOM    767  N   VAL A  96       1.562 103.941  50.437  0.00  0.00      PROA N  
ATOM    768  CA  VAL A  96       0.985 102.904  51.266  0.00  0.00      PROA C  
ATOM    769  C   VAL A  96       1.308 101.580  50.605  0.00  0.00      PROA C  
ATOM    770  O   VAL A  96       1.005 101.374  49.432  0.00  0.00      PROA O  
ATOM    771  CB  VAL A  96      -0.530 103.064  51.386  0.00  0.00      PROA C  
ATOM    772  CG1 VAL A  96      -1.127 101.962  52.287  0.00  0.00      PROA C  
ATOM    773  CG2 VAL A  96      -0.845 104.464  51.950  0.00  0.00      PROA C  
ATOM    774  N   THR A  97       1.969 100.653  51.319  0.00  0.00      PROA N  
ATOM    775  CA  THR A  97       2.384  99.365  50.762  0.00  0.00      PROA C  
ATOM    776  C   THR A  97       1.782  98.234  51.561  0.00  0.00      PROA C  
ATOM    777  O   THR A  97       1.897  98.200  52.784  0.00  0.00      PROA O  
ATOM    778  CB  THR A  97       3.902  99.181  50.734  0.00  0.00      PROA C  
ATOM    779  CG2 THR A  97       4.309  97.828  50.123  0.00  0.00      PROA C  
ATOM    780  OG1 THR A  97       4.503 100.190  49.930  0.00  0.00      PROA O  
ATOM    781  N   PHE A  98       1.136  97.265  50.887  0.00  0.00      PROA N  
ATOM    782  CA  PHE A  98       0.595  96.067  51.494  0.00  0.00      PROA C  
ATOM    783  C   PHE A  98       1.428  94.856  51.073  0.00  0.00      PROA C  
ATOM    784  O   PHE A  98       1.761  94.675  49.899  0.00  0.00      PROA O  
ATOM    785  CB  PHE A  98      -0.908  95.869  51.132  0.00  0.00      PROA C  
ATOM    786  CG  PHE A  98      -1.472  94.586  51.705  0.00  0.00      PROA C  
ATOM    787  CD1 PHE A  98      -1.726  94.489  53.083  0.00  0.00      PROA C  
ATOM    788  CD2 PHE A  98      -1.719  93.466  50.892  0.00  0.00      PROA C  
ATOM    789  CE1 PHE A  98      -2.220  93.306  53.643  0.00  0.00      PROA C  
ATOM    790  CE2 PHE A  98      -2.196  92.272  51.451  0.00  0.00      PROA C  
ATOM    791  CZ  PHE A  98      -2.453  92.197  52.824  0.00  0.00      PROA C  
ATOM    792  N   HIS A  99       1.785  94.005  52.049  0.00  0.00      PROA N  
ATOM    793  CA  HIS A  99       2.517  92.778  51.817  0.00  0.00      PROA C  
ATOM    794  C   HIS A  99       1.941  91.642  52.646  0.00  0.00      PROA C  
ATOM    795  O   HIS A  99       1.739  91.785  53.853  0.00  0.00      PROA O  
ATOM    796  CB  HIS A  99       4.014  92.934  52.172  0.00  0.00      PROA C  
ATOM    797  CG  HIS A  99       4.832  91.668  52.087  0.00  0.00      PROA C  
ATOM    798  CD2 HIS A  99       5.454  90.953  53.068  0.00  0.00      PROA C  
ATOM    799  ND1 HIS A  99       5.203  91.073  50.903  0.00  0.00      PROA N  
ATOM    800  CE1 HIS A  99       6.012  90.031  51.208  0.00  0.00      PROA C  
ATOM    801  NE2 HIS A  99       6.200  89.919  52.512  0.00  0.00      PROA N  
ATOM    802  N   SER A 100       1.674  90.481  52.019  0.00  0.00      PROA N  
ATOM    803  CA  SER A 100       1.376  89.235  52.713  0.00  0.00      PROA C  
ATOM    804  C   SER A 100       2.336  88.143  52.264  0.00  0.00      PROA C  
ATOM    805  O   SER A 100       2.743  88.093  51.098  0.00  0.00      PROA O  
ATOM    806  CB  SER A 100      -0.088  88.714  52.551  0.00  0.00      PROA C  
ATOM    807  OG  SER A 100      -0.424  88.349  51.207  0.00  0.00      PROA O  
ATOM    808  N   ASP A 101       2.751  87.238  53.179  0.00  0.00      PROA N  
ATOM    809  CA  ASP A 101       3.605  86.110  52.833  0.00  0.00      PROA C  
ATOM    810  C   ASP A 101       2.800  84.836  52.504  0.00  0.00      PROA C  
ATOM    811  O   ASP A 101       1.685  84.890  51.980  0.00  0.00      PROA O  
ATOM    812  CB  ASP A 101       4.804  85.933  53.823  0.00  0.00      PROA C  
ATOM    813  CG  ASP A 101       4.537  85.236  55.153  0.00  0.00      PROA C  
ATOM    814  OD1 ASP A 101       3.369  84.949  55.517  0.00  0.00      PROA O  
ATOM    815  OD2 ASP A 101       5.548  84.967  55.859  0.00  0.00      PROA O1-
ATOM    816  N   TYR A 102       3.384  83.641  52.726  0.00  0.00      PROA N  
ATOM    817  CA  TYR A 102       2.909  82.390  52.166  0.00  0.00      PROA C  
ATOM    818  C   TYR A 102       1.656  81.771  52.799  0.00  0.00      PROA C  
ATOM    819  O   TYR A 102       0.972  80.980  52.146  0.00  0.00      PROA O  
ATOM    820  CB  TYR A 102       4.056  81.337  52.088  0.00  0.00      PROA C  
ATOM    821  CG  TYR A 102       4.701  81.039  53.420  0.00  0.00      PROA C  
ATOM    822  CD1 TYR A 102       5.852  81.730  53.840  0.00  0.00      PROA C  
ATOM    823  CD2 TYR A 102       4.207  79.998  54.225  0.00  0.00      PROA C  
ATOM    824  CE1 TYR A 102       6.476  81.409  55.055  0.00  0.00      PROA C  
ATOM    825  CE2 TYR A 102       4.827  79.675  55.439  0.00  0.00      PROA C  
ATOM    826  CZ  TYR A 102       5.960  80.383  55.856  0.00  0.00      PROA C  
ATOM    827  OH  TYR A 102       6.582  80.047  57.078  0.00  0.00      PROA O  
ATOM    828  N   SER A 103       1.296  82.101  54.055  0.00  0.00      PROA N  
ATOM    829  CA  SER A 103       0.105  81.518  54.671  0.00  0.00      PROA C  
ATOM    830  C   SER A 103      -0.445  82.336  55.830  0.00  0.00      PROA C  
ATOM    831  O   SER A 103       0.281  83.053  56.520  0.00  0.00      PROA O  
ATOM    832  CB  SER A 103       0.286  80.044  55.168  0.00  0.00      PROA C  
ATOM    833  OG  SER A 103       1.338  79.891  56.131  0.00  0.00      PROA O  
ATOM    834  N   ASN A 104      -1.765  82.197  56.093  0.00  0.00      PROA N  
ATOM    835  CA  ASN A 104      -2.444  82.832  57.212  0.00  0.00      PROA C  
ATOM    836  C   ASN A 104      -2.961  81.738  58.145  0.00  0.00      PROA C  
ATOM    837  O   ASN A 104      -3.601  80.780  57.706  0.00  0.00      PROA O  
ATOM    838  CB  ASN A 104      -3.673  83.687  56.779  0.00  0.00      PROA C  
ATOM    839  CG  ASN A 104      -3.332  84.829  55.819  0.00  0.00      PROA C  
ATOM    840  ND2 ASN A 104      -4.405  85.525  55.365  0.00  0.00      PROA N  
ATOM    841  OD1 ASN A 104      -2.192  85.126  55.458  0.00  0.00      PROA O  
ATOM    842  N   GLU A 105      -2.690  81.838  59.461  0.00  0.00      PROA N  
ATOM    843  CA  GLU A 105      -3.211  80.922  60.468  0.00  0.00      PROA C  
ATOM    844  C   GLU A 105      -4.738  80.930  60.590  0.00  0.00      PROA C  
ATOM    845  O   GLU A 105      -5.393  79.890  60.703  0.00  0.00      PROA O  
ATOM    846  CB  GLU A 105      -2.554  81.198  61.849  0.00  0.00      PROA C  
ATOM    847  CG  GLU A 105      -3.072  80.305  63.011  0.00  0.00      PROA C  
ATOM    848  CD  GLU A 105      -2.342  80.499  64.341  0.00  0.00      PROA C  
ATOM    849  OE1 GLU A 105      -1.393  81.320  64.440  0.00  0.00      PROA O  
ATOM    850  OE2 GLU A 105      -2.726  79.806  65.323  0.00  0.00      PROA O1-
ATOM    851  N   LYS A 106      -5.332  82.136  60.538  0.00  0.00      PROA N  
ATOM    852  CA  LYS A 106      -6.747  82.385  60.720  0.00  0.00      PROA C  
ATOM    853  C   LYS A 106      -7.209  83.225  59.531  0.00  0.00      PROA C  
ATOM    854  O   LYS A 106      -6.364  83.782  58.822  0.00  0.00      PROA O  
ATOM    855  CB  LYS A 106      -7.000  83.167  62.043  0.00  0.00      PROA C  
ATOM    856  CG  LYS A 106      -6.338  82.534  63.280  0.00  0.00      PROA C  
ATOM    857  CD  LYS A 106      -6.739  83.240  64.588  0.00  0.00      PROA C  
ATOM    858  CE  LYS A 106      -6.068  82.631  65.830  0.00  0.00      PROA C  
ATOM    859  NZ  LYS A 106      -6.503  83.329  67.065  0.00  0.00      PROA N1+
ATOM    860  N   PRO A 107      -8.499  83.370  59.235  0.00  0.00      PROA N  
ATOM    861  CA  PRO A 107      -8.930  84.096  58.041  0.00  0.00      PROA C  
ATOM    862  C   PRO A 107      -9.026  85.590  58.346  0.00  0.00      PROA C  
ATOM    863  O   PRO A 107     -10.114  86.166  58.408  0.00  0.00      PROA O  
ATOM    864  CB  PRO A 107     -10.298  83.458  57.727  0.00  0.00      PROA C  
ATOM    865  CG  PRO A 107     -10.835  83.010  59.088  0.00  0.00      PROA C  
ATOM    866  CD  PRO A 107      -9.569  82.536  59.796  0.00  0.00      PROA C  
ATOM    867  N   PHE A 108      -7.863  86.240  58.534  0.00  0.00      PROA N  
ATOM    868  CA  PHE A 108      -7.713  87.664  58.765  0.00  0.00      PROA C  
ATOM    869  C   PHE A 108      -8.270  88.532  57.630  0.00  0.00      PROA C  
ATOM    870  O   PHE A 108      -8.031  88.283  56.447  0.00  0.00      PROA O  
ATOM    871  CB  PHE A 108      -6.227  88.016  59.034  0.00  0.00      PROA C  
ATOM    872  CG  PHE A 108      -5.739  87.369  60.304  0.00  0.00      PROA C  
ATOM    873  CD1 PHE A 108      -6.124  87.891  61.551  0.00  0.00      PROA C  
ATOM    874  CD2 PHE A 108      -4.847  86.284  60.274  0.00  0.00      PROA C  
ATOM    875  CE1 PHE A 108      -5.648  87.330  62.743  0.00  0.00      PROA C  
ATOM    876  CE2 PHE A 108      -4.364  85.721  61.463  0.00  0.00      PROA C  
ATOM    877  CZ  PHE A 108      -4.764  86.245  62.698  0.00  0.00      PROA C  
ATOM    878  N   THR A 109      -9.052  89.575  57.968  0.00  0.00      PROA N  
ATOM    879  CA  THR A 109      -9.887  90.293  57.001  0.00  0.00      PROA C  
ATOM    880  C   THR A 109      -9.253  91.551  56.437  0.00  0.00      PROA C  
ATOM    881  O   THR A 109      -9.842  92.234  55.600  0.00  0.00      PROA O  
ATOM    882  CB  THR A 109     -11.303  90.601  57.498  0.00  0.00      PROA C  
ATOM    883  CG2 THR A 109     -12.106  89.289  57.444  0.00  0.00      PROA C  
ATOM    884  OG1 THR A 109     -11.326  91.047  58.850  0.00  0.00      PROA O  
ATOM    885  N   GLY A 110      -7.994  91.850  56.815  0.00  0.00      PROA N  
ATOM    886  CA  GLY A 110      -7.176  92.862  56.160  0.00  0.00      PROA C  
ATOM    887  C   GLY A 110      -7.420  94.267  56.637  0.00  0.00      PROA C  
ATOM    888  O   GLY A 110      -7.364  94.541  57.832  0.00  0.00      PROA O  
ATOM    889  N   PHE A 111      -7.650  95.225  55.727  0.00  0.00      PROA N  
ATOM    890  CA  PHE A 111      -7.776  96.607  56.142  0.00  0.00      PROA C  
ATOM    891  C   PHE A 111      -8.685  97.396  55.208  0.00  0.00      PROA C  
ATOM    892  O   PHE A 111      -8.837  97.103  54.020  0.00  0.00      PROA O  
ATOM    893  CB  PHE A 111      -6.391  97.320  56.314  0.00  0.00      PROA C  
ATOM    894  CG  PHE A 111      -5.738  97.749  55.018  0.00  0.00      PROA C  
ATOM    895  CD1 PHE A 111      -4.899  96.878  54.305  0.00  0.00      PROA C  
ATOM    896  CD2 PHE A 111      -5.946  99.049  54.520  0.00  0.00      PROA C  
ATOM    897  CE1 PHE A 111      -4.310  97.283  53.099  0.00  0.00      PROA C  
ATOM    898  CE2 PHE A 111      -5.358  99.460  53.319  0.00  0.00      PROA C  
ATOM    899  CZ  PHE A 111      -4.543  98.573  52.607  0.00  0.00      PROA C  
ATOM    900  N   GLU A 112      -9.285  98.456  55.773  0.00  0.00      PROA N  
ATOM    901  CA  GLU A 112      -9.930  99.518  55.040  0.00  0.00      PROA C  
ATOM    902  C   GLU A 112      -9.418 100.832  55.604  0.00  0.00      PROA C  
ATOM    903  O   GLU A 112      -9.449 101.072  56.815  0.00  0.00      PROA O  
ATOM    904  CB  GLU A 112     -11.474  99.454  55.123  0.00  0.00      PROA C  
ATOM    905  CG  GLU A 112     -12.217 100.586  54.372  0.00  0.00      PROA C  
ATOM    906  CD  GLU A 112     -13.726 100.524  54.603  0.00  0.00      PROA C  
ATOM    907  OE1 GLU A 112     -14.476 100.388  53.597  0.00  0.00      PROA O  
ATOM    908  OE2 GLU A 112     -14.176 100.626  55.778  0.00  0.00      PROA O1-
ATOM    909  N   ALA A 113      -8.886 101.695  54.728  0.00  0.00      PROA N  
ATOM    910  CA  ALA A 113      -8.361 102.988  55.075  0.00  0.00      PROA C  
ATOM    911  C   ALA A 113      -8.964 104.054  54.176  0.00  0.00      PROA C  
ATOM    912  O   ALA A 113      -9.269 103.829  53.004  0.00  0.00      PROA O  
ATOM    913  CB  ALA A 113      -6.824 103.022  54.956  0.00  0.00      PROA C  
ATOM    914  N   PHE A 114      -9.146 105.259  54.724  0.00  0.00      PROA N  
ATOM    915  CA  PHE A 114      -9.621 106.414  54.000  0.00  0.00      PROA C  
ATOM    916  C   PHE A 114      -8.594 107.518  54.104  0.00  0.00      PROA C  
ATOM    917  O   PHE A 114      -7.941 107.693  55.137  0.00  0.00      PROA O  
ATOM    918  CB  PHE A 114     -10.992 106.924  54.502  0.00  0.00      PROA C  
ATOM    919  CG  PHE A 114     -12.076 105.960  54.107  0.00  0.00      PROA C  
ATOM    920  CD1 PHE A 114     -12.509 104.951  54.984  0.00  0.00      PROA C  
ATOM    921  CD2 PHE A 114     -12.725 106.105  52.869  0.00  0.00      PROA C  
ATOM    922  CE1 PHE A 114     -13.573 104.112  54.631  0.00  0.00      PROA C  
ATOM    923  CE2 PHE A 114     -13.796 105.274  52.520  0.00  0.00      PROA C  
ATOM    924  CZ  PHE A 114     -14.216 104.272  53.400  0.00  0.00      PROA C  
ATOM    925  N   TYR A 115      -8.407 108.278  53.013  0.00  0.00      PROA N  
ATOM    926  CA  TYR A 115      -7.475 109.382  52.995  0.00  0.00      PROA C  
ATOM    927  C   TYR A 115      -8.125 110.626  52.411  0.00  0.00      PROA C  
ATOM    928  O   TYR A 115      -9.055 110.567  51.604  0.00  0.00      PROA O  
ATOM    929  CB  TYR A 115      -6.140 109.045  52.259  0.00  0.00      PROA C  
ATOM    930  CG  TYR A 115      -6.312 108.809  50.776  0.00  0.00      PROA C  
ATOM    931  CD1 TYR A 115      -6.611 107.527  50.288  0.00  0.00      PROA C  
ATOM    932  CD2 TYR A 115      -6.128 109.859  49.857  0.00  0.00      PROA C  
ATOM    933  CE1 TYR A 115      -6.761 107.303  48.913  0.00  0.00      PROA C  
ATOM    934  CE2 TYR A 115      -6.280 109.640  48.481  0.00  0.00      PROA C  
ATOM    935  CZ  TYR A 115      -6.606 108.361  48.010  0.00  0.00      PROA C  
ATOM    936  OH  TYR A 115      -6.771 108.127  46.628  0.00  0.00      PROA O  
ATOM    937  N   ALA A 116      -7.625 111.798  52.829  0.00  0.00      PROA N  
ATOM    938  CA  ALA A 116      -7.992 113.067  52.254  0.00  0.00      PROA C  
ATOM    939  C   ALA A 116      -6.818 114.027  52.351  0.00  0.00      PROA C  
ATOM    940  O   ALA A 116      -6.102 114.077  53.353  0.00  0.00      PROA O  
ATOM    941  CB  ALA A 116      -9.222 113.672  52.961  0.00  0.00      PROA C  
ATOM    942  N   ALA A 117      -6.578 114.822  51.293  0.00  0.00      PROA N  
ATOM    943  CA  ALA A 117      -5.703 115.969  51.363  0.00  0.00      PROA C  
ATOM    944  C   ALA A 117      -6.271 117.081  52.246  0.00  0.00      PROA C  
ATOM    945  O   ALA A 117      -7.479 117.325  52.292  0.00  0.00      PROA O  
ATOM    946  CB  ALA A 117      -5.374 116.510  49.960  0.00  0.00      PROA C  
ATOM    947  N   GLU A 118      -5.391 117.782  52.972  0.00  0.00      PROA N  
ATOM    948  CA  GLU A 118      -5.760 118.885  53.821  0.00  0.00      PROA C  
ATOM    949  C   GLU A 118      -4.647 119.912  53.868  0.00  0.00      PROA C  
ATOM    950  O   GLU A 118      -3.469 119.623  53.649  0.00  0.00      PROA O  
ATOM    951  CB  GLU A 118      -6.147 118.436  55.251  0.00  0.00      PROA C  
ATOM    952  CG  GLU A 118      -5.050 117.635  55.995  0.00  0.00      PROA C  
ATOM    953  CD  GLU A 118      -5.381 117.478  57.472  0.00  0.00      PROA C  
ATOM    954  OE1 GLU A 118      -6.517 117.037  57.795  0.00  0.00      PROA O  
ATOM    955  OE2 GLU A 118      -4.506 117.795  58.322  0.00  0.00      PROA O1-
ATOM    956  N   ASP A 119      -5.029 121.181  54.092  0.00  0.00      PROA N  
ATOM    957  CA  ASP A 119      -4.145 122.323  54.089  0.00  0.00      PROA C  
ATOM    958  C   ASP A 119      -3.035 122.260  55.153  0.00  0.00      PROA C  
ATOM    959  O   ASP A 119      -3.275 121.908  56.313  0.00  0.00      PROA O  
ATOM    960  CB  ASP A 119      -5.044 123.578  54.246  0.00  0.00      PROA C  
ATOM    961  CG  ASP A 119      -4.270 124.883  54.160  0.00  0.00      PROA C  
ATOM    962  OD1 ASP A 119      -3.360 124.985  53.295  0.00  0.00      PROA O  
ATOM    963  OD2 ASP A 119      -4.648 125.841  54.890  0.00  0.00      PROA O1-
ATOM    964  N   VAL A 120      -1.789 122.620  54.792  0.00  0.00      PROA N  
ATOM    965  CA  VAL A 120      -0.702 122.735  55.747  0.00  0.00      PROA C  
ATOM    966  C   VAL A 120      -0.684 124.137  56.347  0.00  0.00      PROA C  
ATOM    967  O   VAL A 120      -0.562 125.148  55.651  0.00  0.00      PROA O  
ATOM    968  CB  VAL A 120       0.672 122.404  55.160  0.00  0.00      PROA C  
ATOM    969  CG1 VAL A 120       1.776 122.524  56.232  0.00  0.00      PROA C  
ATOM    970  CG2 VAL A 120       0.650 120.964  54.619  0.00  0.00      PROA C  
ATOM    971  N   ASP A 121      -0.797 124.232  57.690  0.00  0.00      PROA N  
ATOM    972  CA  ASP A 121      -0.597 125.477  58.397  0.00  0.00      PROA C  
ATOM    973  C   ASP A 121       0.903 125.706  58.596  0.00  0.00      PROA C  
ATOM    974  O   ASP A 121       1.545 125.069  59.435  0.00  0.00      PROA O  
ATOM    975  CB  ASP A 121      -1.391 125.452  59.734  0.00  0.00      PROA C  
ATOM    976  CG  ASP A 121      -1.344 126.768  60.500  0.00  0.00      PROA C  
ATOM    977  OD1 ASP A 121      -0.870 127.795  59.949  0.00  0.00      PROA O  
ATOM    978  OD2 ASP A 121      -1.844 126.792  61.658  0.00  0.00      PROA O1-
ATOM    979  N   GLU A 122       1.507 126.614  57.812  0.00  0.00      PROA N  
ATOM    980  CA  GLU A 122       2.931 126.892  57.841  0.00  0.00      PROA C  
ATOM    981  C   GLU A 122       3.222 128.112  58.707  0.00  0.00      PROA C  
ATOM    982  O   GLU A 122       4.370 128.484  58.946  0.00  0.00      PROA O  
ATOM    983  CB  GLU A 122       3.493 127.081  56.406  0.00  0.00      PROA C  
ATOM    984  CG  GLU A 122       3.423 125.779  55.565  0.00  0.00      PROA C  
ATOM    985  CD  GLU A 122       4.282 125.817  54.302  0.00  0.00      PROA C  
ATOM    986  OE1 GLU A 122       5.538 125.801  54.420  0.00  0.00      PROA O  
ATOM    987  OE2 GLU A 122       3.718 125.822  53.174  0.00  0.00      PROA O1-
ATOM    988  N   CYS A 123       2.161 128.711  59.276  0.00  0.00      PROA N  
ATOM    989  CA  CYS A 123       2.234 129.790  60.242  0.00  0.00      PROA C  
ATOM    990  C   CYS A 123       2.101 129.252  61.661  0.00  0.00      PROA C  
ATOM    991  O   CYS A 123       2.036 130.012  62.629  0.00  0.00      PROA O  
ATOM    992  CB  CYS A 123       1.109 130.821  59.984  0.00  0.00      PROA C  
ATOM    993  SG  CYS A 123       1.305 131.656  58.384  0.00  0.00      PROA S  
ATOM    994  N   ARG A 124       2.068 127.910  61.804  0.00  0.00      PROA N  
ATOM    995  CA  ARG A 124       2.097 127.150  63.041  0.00  0.00      PROA C  
ATOM    996  C   ARG A 124       2.957 127.693  64.187  0.00  0.00      PROA C  
ATOM    997  O   ARG A 124       4.147 127.978  64.038  0.00  0.00      PROA O  
ATOM    998  CB  ARG A 124       2.453 125.661  62.777  0.00  0.00      PROA C  
ATOM    999  CG  ARG A 124       3.780 125.443  62.009  0.00  0.00      PROA C  
ATOM   1000  CD  ARG A 124       4.169 123.969  61.826  0.00  0.00      PROA C  
ATOM   1001  NE  ARG A 124       3.141 123.370  60.921  0.00  0.00      PROA N  
ATOM   1002  CZ  ARG A 124       2.949 122.072  60.745  0.00  0.00      PROA C  
ATOM   1003  NH1 ARG A 124       3.718 121.160  61.293  0.00  0.00      PROA N1+
ATOM   1004  NH2 ARG A 124       1.941 121.680  59.994  0.00  0.00      PROA N  
ATOM   1005  N   THR A 125       2.367 127.817  65.394  0.00  0.00      PROA N  
ATOM   1006  CA  THR A 125       3.113 128.214  66.588  0.00  0.00      PROA C  
ATOM   1007  C   THR A 125       3.607 126.957  67.272  0.00  0.00      PROA C  
ATOM   1008  O   THR A 125       2.862 126.263  67.964  0.00  0.00      PROA O  
ATOM   1009  CB  THR A 125       2.310 129.067  67.569  0.00  0.00      PROA C  
ATOM   1010  CG2 THR A 125       3.154 129.456  68.797  0.00  0.00      PROA C  
ATOM   1011  OG1 THR A 125       1.915 130.288  66.950  0.00  0.00      PROA O  
ATOM   1012  N   SER A 126       4.894 126.609  67.062  0.00  0.00      PROA N  
ATOM   1013  CA  SER A 126       5.440 125.324  67.502  0.00  0.00      PROA C  
ATOM   1014  C   SER A 126       6.272 125.441  68.766  0.00  0.00      PROA C  
ATOM   1015  O   SER A 126       6.830 124.455  69.250  0.00  0.00      PROA O  
ATOM   1016  CB  SER A 126       6.287 124.645  66.394  0.00  0.00      PROA C  
ATOM   1017  OG  SER A 126       5.475 124.336  65.256  0.00  0.00      PROA O  
ATOM   1018  N   LEU A 127       6.336 126.654  69.359  0.00  0.00      PROA N  
ATOM   1019  CA  LEU A 127       6.844 126.903  70.703  0.00  0.00      PROA C  
ATOM   1020  C   LEU A 127       8.320 126.559  70.923  0.00  0.00      PROA C  
ATOM   1021  O   LEU A 127       8.707 125.988  71.945  0.00  0.00      PROA O  
ATOM   1022  CB  LEU A 127       5.944 126.254  71.796  0.00  0.00      PROA C  
ATOM   1023  CG  LEU A 127       4.453 126.660  71.757  0.00  0.00      PROA C  
ATOM   1024  CD1 LEU A 127       3.631 125.761  72.694  0.00  0.00      PROA C  
ATOM   1025  CD2 LEU A 127       4.249 128.136  72.130  0.00  0.00      PROA C  
ATOM   1026  N   GLY A 128       9.208 126.940  69.982  0.00  0.00      PROA N  
ATOM   1027  CA  GLY A 128      10.639 126.697  70.166  0.00  0.00      PROA C  
ATOM   1028  C   GLY A 128      11.492 126.954  68.954  0.00  0.00      PROA C  
ATOM   1029  O   GLY A 128      12.632 127.401  69.086  0.00  0.00      PROA O  
ATOM   1030  N   ASP A 129      10.980 126.695  67.737  0.00  0.00      PROA N  
ATOM   1031  CA  ASP A 129      11.674 126.978  66.490  0.00  0.00      PROA C  
ATOM   1032  C   ASP A 129      11.036 128.159  65.740  0.00  0.00      PROA C  
ATOM   1033  O   ASP A 129       9.965 128.664  66.086  0.00  0.00      PROA O  
ATOM   1034  CB  ASP A 129      11.881 125.689  65.633  0.00  0.00      PROA C  
ATOM   1035  CG  ASP A 129      10.626 125.050  65.058  0.00  0.00      PROA C  
ATOM   1036  OD1 ASP A 129       9.488 125.497  65.341  0.00  0.00      PROA O  
ATOM   1037  OD2 ASP A 129      10.780 124.042  64.313  0.00  0.00      PROA O1-
ATOM   1038  N   SER A 130      11.757 128.697  64.734  0.00  0.00      PROA N  
ATOM   1039  CA  SER A 130      11.363 129.872  63.959  0.00  0.00      PROA C  
ATOM   1040  C   SER A 130      10.084 129.762  63.128  0.00  0.00      PROA C  
ATOM   1041  O   SER A 130       9.802 128.751  62.482  0.00  0.00      PROA O  
ATOM   1042  CB  SER A 130      12.506 130.396  63.038  0.00  0.00      PROA C  
ATOM   1043  OG  SER A 130      13.037 129.368  62.190  0.00  0.00      PROA O  
ATOM   1044  N   VAL A 131       9.294 130.857  63.092  0.00  0.00      PROA N  
ATOM   1045  CA  VAL A 131       8.139 131.016  62.216  0.00  0.00      PROA C  
ATOM   1046  C   VAL A 131       8.619 131.681  60.915  0.00  0.00      PROA C  
ATOM   1047  O   VAL A 131       9.454 132.588  61.006  0.00  0.00      PROA O  
ATOM   1048  CB  VAL A 131       7.038 131.849  62.884  0.00  0.00      PROA C  
ATOM   1049  CG1 VAL A 131       5.817 132.049  61.960  0.00  0.00      PROA C  
ATOM   1050  CG2 VAL A 131       6.585 131.136  64.175  0.00  0.00      PROA C  
ATOM   1051  N   PRO A 132       8.204 131.288  59.700  0.00  0.00      PROA N  
ATOM   1052  CA  PRO A 132       8.611 131.914  58.439  0.00  0.00      PROA C  
ATOM   1053  C   PRO A 132       8.600 133.435  58.341  0.00  0.00      PROA C  
ATOM   1054  O   PRO A 132       9.552 134.011  57.812  0.00  0.00      PROA O  
ATOM   1055  CB  PRO A 132       7.709 131.248  57.393  0.00  0.00      PROA C  
ATOM   1056  CG  PRO A 132       7.535 129.831  57.941  0.00  0.00      PROA C  
ATOM   1057  CD  PRO A 132       7.443 130.057  59.453  0.00  0.00      PROA C  
ATOM   1058  N   CYS A 133       7.526 134.108  58.794  0.00  0.00      PROA N  
ATOM   1059  CA  CYS A 133       7.377 135.549  58.652  0.00  0.00      PROA C  
ATOM   1060  C   CYS A 133       8.008 136.343  59.790  0.00  0.00      PROA C  
ATOM   1061  O   CYS A 133       8.039 135.916  60.945  0.00  0.00      PROA O  
ATOM   1062  CB  CYS A 133       5.891 135.962  58.535  0.00  0.00      PROA C  
ATOM   1063  SG  CYS A 133       5.052 135.131  57.152  0.00  0.00      PROA S  
ATOM   1064  N   ASP A 134       8.537 137.546  59.471  0.00  0.00      PROA N  
ATOM   1065  CA  ASP A 134       9.168 138.446  60.422  0.00  0.00      PROA C  
ATOM   1066  C   ASP A 134       8.228 138.937  61.537  0.00  0.00      PROA C  
ATOM   1067  O   ASP A 134       8.573 138.923  62.721  0.00  0.00      PROA O  
ATOM   1068  CB  ASP A 134       9.768 139.624  59.606  0.00  0.00      PROA C  
ATOM   1069  CG  ASP A 134      10.977 140.289  60.247  0.00  0.00      PROA C  
ATOM   1070  OD1 ASP A 134      11.506 139.792  61.277  0.00  0.00      PROA O  
ATOM   1071  OD2 ASP A 134      11.463 141.289  59.654  0.00  0.00      PROA O1-
ATOM   1072  N   HIS A 135       6.981 139.323  61.176  0.00  0.00      PROA N  
ATOM   1073  CA  HIS A 135       5.943 139.677  62.138  0.00  0.00      PROA C  
ATOM   1074  C   HIS A 135       4.663 138.890  61.893  0.00  0.00      PROA C  
ATOM   1075  O   HIS A 135       4.398 137.909  62.588  0.00  0.00      PROA O  
ATOM   1076  CB  HIS A 135       5.651 141.200  62.200  0.00  0.00      PROA C  
ATOM   1077  CG  HIS A 135       6.780 141.996  62.814  0.00  0.00      PROA C  
ATOM   1078  CD2 HIS A 135       7.587 141.693  63.870  0.00  0.00      PROA C  
ATOM   1079  ND1 HIS A 135       7.162 143.260  62.406  0.00  0.00      PROA N  
ATOM   1080  CE1 HIS A 135       8.166 143.662  63.227  0.00  0.00      PROA C  
ATOM   1081  NE2 HIS A 135       8.451 142.748  64.138  0.00  0.00      PROA N  
ATOM   1082  N   TYR A 136       3.817 139.288  60.919  0.00  0.00      PROA N  
ATOM   1083  CA  TYR A 136       2.526 138.652  60.699  0.00  0.00      PROA C  
ATOM   1084  C   TYR A 136       2.604 137.568  59.631  0.00  0.00      PROA C  
ATOM   1085  O   TYR A 136       3.158 137.758  58.547  0.00  0.00      PROA O  
ATOM   1086  CB  TYR A 136       1.413 139.664  60.314  0.00  0.00      PROA C  
ATOM   1087  CG  TYR A 136       1.246 140.737  61.357  0.00  0.00      PROA C  
ATOM   1088  CD1 TYR A 136       0.982 140.398  62.697  0.00  0.00      PROA C  
ATOM   1089  CD2 TYR A 136       1.281 142.096  60.997  0.00  0.00      PROA C  
ATOM   1090  CE1 TYR A 136       0.778 141.396  63.661  0.00  0.00      PROA C  
ATOM   1091  CE2 TYR A 136       1.076 143.095  61.959  0.00  0.00      PROA C  
ATOM   1092  CZ  TYR A 136       0.825 142.744  63.289  0.00  0.00      PROA C  
ATOM   1093  OH  TYR A 136       0.599 143.751  64.250  0.00  0.00      PROA O  
ATOM   1094  N   CYS A 137       2.041 136.383  59.939  0.00  0.00      PROA N  
ATOM   1095  CA  CYS A 137       2.012 135.236  59.051  0.00  0.00      PROA C  
ATOM   1096  C   CYS A 137       0.566 134.898  58.743  0.00  0.00      PROA C  
ATOM   1097  O   CYS A 137      -0.270 134.770  59.641  0.00  0.00      PROA O  
ATOM   1098  CB  CYS A 137       2.725 134.017  59.704  0.00  0.00      PROA C  
ATOM   1099  SG  CYS A 137       3.078 132.614  58.588  0.00  0.00      PROA S  
ATOM   1100  N   HIS A 138       0.239 134.761  57.448  0.00  0.00      PROA N  
ATOM   1101  CA  HIS A 138      -1.114 134.567  56.972  0.00  0.00      PROA C  
ATOM   1102  C   HIS A 138      -1.193 133.281  56.179  0.00  0.00      PROA C  
ATOM   1103  O   HIS A 138      -0.498 133.119  55.178  0.00  0.00      PROA O  
ATOM   1104  CB  HIS A 138      -1.501 135.733  56.042  0.00  0.00      PROA C  
ATOM   1105  CG  HIS A 138      -1.205 137.048  56.691  0.00  0.00      PROA C  
ATOM   1106  CD2 HIS A 138      -0.140 137.877  56.527  0.00  0.00      PROA C  
ATOM   1107  ND1 HIS A 138      -2.042 137.677  57.581  0.00  0.00      PROA N  
ATOM   1108  CE1 HIS A 138      -1.448 138.842  57.929  0.00  0.00      PROA C  
ATOM   1109  NE2 HIS A 138      -0.285 139.002  57.319  0.00  0.00      PROA N  
ATOM   1110  N   ASN A 139      -2.042 132.322  56.600  0.00  0.00      PROA N  
ATOM   1111  CA  ASN A 139      -2.106 131.014  55.969  0.00  0.00      PROA C  
ATOM   1112  C   ASN A 139      -3.432 130.857  55.239  0.00  0.00      PROA C  
ATOM   1113  O   ASN A 139      -4.503 131.176  55.762  0.00  0.00      PROA O  
ATOM   1114  CB  ASN A 139      -1.911 129.896  57.026  0.00  0.00      PROA C  
ATOM   1115  CG  ASN A 139      -1.282 128.650  56.403  0.00  0.00      PROA C  
ATOM   1116  ND2 ASN A 139      -2.105 127.723  55.872  0.00  0.00      PROA N  
ATOM   1117  OD1 ASN A 139      -0.060 128.481  56.437  0.00  0.00      PROA O  
ATOM   1118  N   TYR A 140      -3.372 130.354  53.998  0.00  0.00      PROA N  
ATOM   1119  CA  TYR A 140      -4.502 130.162  53.116  0.00  0.00      PROA C  
ATOM   1120  C   TYR A 140      -4.345 128.774  52.501  0.00  0.00      PROA C  
ATOM   1121  O   TYR A 140      -3.299 128.142  52.635  0.00  0.00      PROA O  
ATOM   1122  CB  TYR A 140      -4.588 131.269  52.017  0.00  0.00      PROA C  
ATOM   1123  CG  TYR A 140      -3.443 131.237  51.023  0.00  0.00      PROA C  
ATOM   1124  CD1 TYR A 140      -3.561 130.518  49.819  0.00  0.00      PROA C  
ATOM   1125  CD2 TYR A 140      -2.263 131.957  51.263  0.00  0.00      PROA C  
ATOM   1126  CE1 TYR A 140      -2.515 130.498  48.887  0.00  0.00      PROA C  
ATOM   1127  CE2 TYR A 140      -1.221 131.956  50.322  0.00  0.00      PROA C  
ATOM   1128  CZ  TYR A 140      -1.345 131.224  49.138  0.00  0.00      PROA C  
ATOM   1129  OH  TYR A 140      -0.284 131.213  48.208  0.00  0.00      PROA O  
ATOM   1130  N   LEU A 141      -5.395 128.258  51.824  0.00  0.00      PROA N  
ATOM   1131  CA  LEU A 141      -5.378 126.938  51.208  0.00  0.00      PROA C  
ATOM   1132  C   LEU A 141      -4.224 126.709  50.220  0.00  0.00      PROA C  
ATOM   1133  O   LEU A 141      -4.205 127.223  49.098  0.00  0.00      PROA O  
ATOM   1134  CB  LEU A 141      -6.720 126.642  50.489  0.00  0.00      PROA C  
ATOM   1135  CG  LEU A 141      -7.974 126.662  51.387  0.00  0.00      PROA C  
ATOM   1136  CD1 LEU A 141      -9.243 126.784  50.530  0.00  0.00      PROA C  
ATOM   1137  CD2 LEU A 141      -8.045 125.424  52.293  0.00  0.00      PROA C  
ATOM   1138  N   GLY A 142      -3.226 125.908  50.634  0.00  0.00      PROA N  
ATOM   1139  CA  GLY A 142      -2.062 125.562  49.835  0.00  0.00      PROA C  
ATOM   1140  C   GLY A 142      -0.929 126.562  49.854  0.00  0.00      PROA C  
ATOM   1141  O   GLY A 142      -0.077 126.551  48.963  0.00  0.00      PROA O  
ATOM   1142  N   GLY A 143      -0.852 127.449  50.864  0.00  0.00      PROA N  
ATOM   1143  CA  GLY A 143       0.280 128.360  50.976  0.00  0.00      PROA C  
ATOM   1144  C   GLY A 143       0.189 129.338  52.121  0.00  0.00      PROA C  
ATOM   1145  O   GLY A 143      -0.702 129.297  52.968  0.00  0.00      PROA O  
ATOM   1146  N   TYR A 144       1.144 130.281  52.168  0.00  0.00      PROA N  
ATOM   1147  CA  TYR A 144       1.159 131.326  53.173  0.00  0.00      PROA C  
ATOM   1148  C   TYR A 144       1.749 132.596  52.568  0.00  0.00      PROA C  
ATOM   1149  O   TYR A 144       2.410 132.579  51.527  0.00  0.00      PROA O  
ATOM   1150  CB  TYR A 144       1.924 130.915  54.474  0.00  0.00      PROA C  
ATOM   1151  CG  TYR A 144       3.413 130.745  54.272  0.00  0.00      PROA C  
ATOM   1152  CD1 TYR A 144       3.931 129.534  53.784  0.00  0.00      PROA C  
ATOM   1153  CD2 TYR A 144       4.304 131.791  54.579  0.00  0.00      PROA C  
ATOM   1154  CE1 TYR A 144       5.306 129.380  53.574  0.00  0.00      PROA C  
ATOM   1155  CE2 TYR A 144       5.680 131.645  54.352  0.00  0.00      PROA C  
ATOM   1156  CZ  TYR A 144       6.180 130.438  53.846  0.00  0.00      PROA C  
ATOM   1157  OH  TYR A 144       7.557 130.277  53.591  0.00  0.00      PROA O  
ATOM   1158  N   TYR A 145       1.506 133.740  53.224  0.00  0.00      PROA N  
ATOM   1159  CA  TYR A 145       2.128 135.004  52.893  0.00  0.00      PROA C  
ATOM   1160  C   TYR A 145       2.432 135.761  54.179  0.00  0.00      PROA C  
ATOM   1161  O   TYR A 145       1.937 135.434  55.259  0.00  0.00      PROA O  
ATOM   1162  CB  TYR A 145       1.318 135.872  51.877  0.00  0.00      PROA C  
ATOM   1163  CG  TYR A 145      -0.079 136.214  52.337  0.00  0.00      PROA C  
ATOM   1164  CD1 TYR A 145      -1.118 135.288  52.163  0.00  0.00      PROA C  
ATOM   1165  CD2 TYR A 145      -0.386 137.480  52.866  0.00  0.00      PROA C  
ATOM   1166  CE1 TYR A 145      -2.431 135.592  52.542  0.00  0.00      PROA C  
ATOM   1167  CE2 TYR A 145      -1.704 137.797  53.232  0.00  0.00      PROA C  
ATOM   1168  CZ  TYR A 145      -2.726 136.852  53.071  0.00  0.00      PROA C  
ATOM   1169  OH  TYR A 145      -4.047 137.163  53.451  0.00  0.00      PROA O  
ATOM   1170  N   CYS A 146       3.301 136.782  54.084  0.00  0.00      PROA N  
ATOM   1171  CA  CYS A 146       3.767 137.552  55.221  0.00  0.00      PROA C  
ATOM   1172  C   CYS A 146       3.340 139.005  55.100  0.00  0.00      PROA C  
ATOM   1173  O   CYS A 146       3.145 139.535  54.004  0.00  0.00      PROA O  
ATOM   1174  CB  CYS A 146       5.315 137.520  55.334  0.00  0.00      PROA C  
ATOM   1175  SG  CYS A 146       5.994 135.842  55.516  0.00  0.00      PROA S  
ATOM   1176  N   SER A 147       3.198 139.700  56.240  0.00  0.00      PROA N  
ATOM   1177  CA  SER A 147       3.048 141.147  56.261  0.00  0.00      PROA C  
ATOM   1178  C   SER A 147       3.592 141.633  57.592  0.00  0.00      PROA C  
ATOM   1179  O   SER A 147       3.978 140.837  58.450  0.00  0.00      PROA O  
ATOM   1180  CB  SER A 147       1.596 141.687  56.025  0.00  0.00      PROA C  
ATOM   1181  OG  SER A 147       0.729 141.589  57.159  0.00  0.00      PROA O  
ATOM   1182  N   CYS A 148       3.686 142.962  57.789  0.00  0.00      PROA N  
ATOM   1183  CA  CYS A 148       4.245 143.524  59.005  0.00  0.00      PROA C  
ATOM   1184  C   CYS A 148       3.505 144.764  59.472  0.00  0.00      PROA C  
ATOM   1185  O   CYS A 148       2.702 145.358  58.753  0.00  0.00      PROA O  
ATOM   1186  CB  CYS A 148       5.747 143.859  58.840  0.00  0.00      PROA C  
ATOM   1187  SG  CYS A 148       6.750 142.346  58.877  0.00  0.00      PROA S  
ATOM   1188  N   ARG A 149       3.767 145.138  60.746  0.00  0.00      PROA N  
ATOM   1189  CA  ARG A 149       3.346 146.352  61.429  0.00  0.00      PROA C  
ATOM   1190  C   ARG A 149       3.407 147.684  60.671  0.00  0.00      PROA C  
ATOM   1191  O   ARG A 149       4.077 147.846  59.651  0.00  0.00      PROA O  
ATOM   1192  CB  ARG A 149       4.100 146.486  62.782  0.00  0.00      PROA C  
ATOM   1193  CG  ARG A 149       3.667 145.445  63.837  0.00  0.00      PROA C  
ATOM   1194  CD  ARG A 149       4.378 145.624  65.186  0.00  0.00      PROA C  
ATOM   1195  NE  ARG A 149       3.740 144.680  66.163  0.00  0.00      PROA N  
ATOM   1196  CZ  ARG A 149       4.095 143.419  66.369  0.00  0.00      PROA C  
ATOM   1197  NH1 ARG A 149       5.115 142.850  65.768  0.00  0.00      PROA N1+
ATOM   1198  NH2 ARG A 149       3.408 142.697  67.231  0.00  0.00      PROA N  
ATOM   1199  N   VAL A 150       2.703 148.713  61.190  0.00  0.00      PROA N  
ATOM   1200  CA  VAL A 150       2.796 150.081  60.692  0.00  0.00      PROA C  
ATOM   1201  C   VAL A 150       4.219 150.642  60.817  0.00  0.00      PROA C  
ATOM   1202  O   VAL A 150       4.880 150.509  61.849  0.00  0.00      PROA O  
ATOM   1203  CB  VAL A 150       1.767 151.001  61.357  0.00  0.00      PROA C  
ATOM   1204  CG1 VAL A 150       1.915 152.464  60.885  0.00  0.00      PROA C  
ATOM   1205  CG2 VAL A 150       0.349 150.492  61.023  0.00  0.00      PROA C  
ATOM   1206  N   GLY A 151       4.736 151.263  59.730  0.00  0.00      PROA N  
ATOM   1207  CA  GLY A 151       6.111 151.761  59.651  0.00  0.00      PROA C  
ATOM   1208  C   GLY A 151       7.061 150.763  59.037  0.00  0.00      PROA C  
ATOM   1209  O   GLY A 151       8.270 150.983  58.999  0.00  0.00      PROA O  
ATOM   1210  N   TYR A 152       6.528 149.641  58.526  0.00  0.00      PROA N  
ATOM   1211  CA  TYR A 152       7.272 148.591  57.861  0.00  0.00      PROA C  
ATOM   1212  C   TYR A 152       6.710 148.290  56.482  0.00  0.00      PROA C  
ATOM   1213  O   TYR A 152       5.504 148.376  56.237  0.00  0.00      PROA O  
ATOM   1214  CB  TYR A 152       7.269 147.261  58.662  0.00  0.00      PROA C  
ATOM   1215  CG  TYR A 152       8.098 147.401  59.901  0.00  0.00      PROA C  
ATOM   1216  CD1 TYR A 152       7.544 147.812  61.126  0.00  0.00      PROA C  
ATOM   1217  CD2 TYR A 152       9.463 147.092  59.839  0.00  0.00      PROA C  
ATOM   1218  CE1 TYR A 152       8.356 147.947  62.263  0.00  0.00      PROA C  
ATOM   1219  CE2 TYR A 152      10.273 147.231  60.968  0.00  0.00      PROA C  
ATOM   1220  CZ  TYR A 152       9.725 147.661  62.180  0.00  0.00      PROA C  
ATOM   1221  OH  TYR A 152      10.564 147.804  63.300  0.00  0.00      PROA O  
ATOM   1222  N   ILE A 153       7.594 147.901  55.546  0.00  0.00      PROA N  
ATOM   1223  CA  ILE A 153       7.228 147.344  54.254  0.00  0.00      PROA C  
ATOM   1224  C   ILE A 153       7.869 145.973  54.109  0.00  0.00      PROA C  
ATOM   1225  O   ILE A 153       8.979 145.721  54.580  0.00  0.00      PROA O  
ATOM   1226  CB  ILE A 153       7.582 148.236  53.059  0.00  0.00      PROA C  
ATOM   1227  CG1 ILE A 153       9.059 148.705  53.087  0.00  0.00      PROA C  
ATOM   1228  CG2 ILE A 153       6.590 149.420  53.047  0.00  0.00      PROA C  
ATOM   1229  CD  ILE A 153       9.503 149.421  51.805  0.00  0.00      PROA C  
ATOM   1230  N   LEU A 154       7.166 145.011  53.481  0.00  0.00      PROA N  
ATOM   1231  CA  LEU A 154       7.713 143.692  53.208  0.00  0.00      PROA C  
ATOM   1232  C   LEU A 154       8.913 143.740  52.253  0.00  0.00      PROA C  
ATOM   1233  O   LEU A 154       8.900 144.433  51.232  0.00  0.00      PROA O  
ATOM   1234  CB  LEU A 154       6.602 142.763  52.656  0.00  0.00      PROA C  
ATOM   1235  CG  LEU A 154       6.948 141.260  52.594  0.00  0.00      PROA C  
ATOM   1236  CD1 LEU A 154       7.123 140.666  54.000  0.00  0.00      PROA C  
ATOM   1237  CD2 LEU A 154       5.855 140.495  51.833  0.00  0.00      PROA C  
ATOM   1238  N   HIS A 155      10.000 143.011  52.574  0.00  0.00      PROA N  
ATOM   1239  CA  HIS A 155      11.214 142.979  51.776  0.00  0.00      PROA C  
ATOM   1240  C   HIS A 155      11.067 142.089  50.543  0.00  0.00      PROA C  
ATOM   1241  O   HIS A 155      10.107 141.332  50.391  0.00  0.00      PROA O  
ATOM   1242  CB  HIS A 155      12.427 142.531  52.642  0.00  0.00      PROA C  
ATOM   1243  CG  HIS A 155      13.776 142.611  51.972  0.00  0.00      PROA C  
ATOM   1244  CD2 HIS A 155      14.421 143.677  51.420  0.00  0.00      PROA C  
ATOM   1245  ND1 HIS A 155      14.650 141.548  51.866  0.00  0.00      PROA N  
ATOM   1246  CE1 HIS A 155      15.765 142.007  51.244  0.00  0.00      PROA C  
ATOM   1247  NE2 HIS A 155      15.671 143.293  50.950  0.00  0.00      PROA N  
ATOM   1248  N   GLN A 156      12.041 142.155  49.615  0.00  0.00      PROA N  
ATOM   1249  CA  GLN A 156      12.076 141.427  48.355  0.00  0.00      PROA C  
ATOM   1250  C   GLN A 156      12.024 139.905  48.491  0.00  0.00      PROA C  
ATOM   1251  O   GLN A 156      11.519 139.199  47.618  0.00  0.00      PROA O  
ATOM   1252  CB  GLN A 156      13.298 141.861  47.496  0.00  0.00      PROA C  
ATOM   1253  CG  GLN A 156      13.156 143.217  46.743  0.00  0.00      PROA C  
ATOM   1254  CD  GLN A 156      12.597 144.368  47.588  0.00  0.00      PROA C  
ATOM   1255  NE2 GLN A 156      11.378 144.847  47.249  0.00  0.00      PROA N  
ATOM   1256  OE1 GLN A 156      13.226 144.840  48.540  0.00  0.00      PROA O  
ATOM   1257  N   ASN A 157      12.525 139.365  49.623  0.00  0.00      PROA N  
ATOM   1258  CA  ASN A 157      12.486 137.943  49.934  0.00  0.00      PROA C  
ATOM   1259  C   ASN A 157      11.090 137.457  50.351  0.00  0.00      PROA C  
ATOM   1260  O   ASN A 157      10.857 136.254  50.464  0.00  0.00      PROA O  
ATOM   1261  CB  ASN A 157      13.582 137.572  50.986  0.00  0.00      PROA C  
ATOM   1262  CG  ASN A 157      13.347 138.088  52.408  0.00  0.00      PROA C  
ATOM   1263  ND2 ASN A 157      14.357 137.874  53.279  0.00  0.00      PROA N  
ATOM   1264  OD1 ASN A 157      12.325 138.675  52.767  0.00  0.00      PROA O  
ATOM   1265  N   LYS A 158      10.149 138.392  50.612  0.00  0.00      PROA N  
ATOM   1266  CA  LYS A 158       8.745 138.135  50.887  0.00  0.00      PROA C  
ATOM   1267  C   LYS A 158       8.482 137.598  52.290  0.00  0.00      PROA C  
ATOM   1268  O   LYS A 158       7.422 137.044  52.581  0.00  0.00      PROA O  
ATOM   1269  CB  LYS A 158       8.015 137.319  49.783  0.00  0.00      PROA C  
ATOM   1270  CG  LYS A 158       8.030 138.002  48.404  0.00  0.00      PROA C  
ATOM   1271  CD  LYS A 158       7.294 137.163  47.341  0.00  0.00      PROA C  
ATOM   1272  CE  LYS A 158       7.411 137.682  45.897  0.00  0.00      PROA C  
ATOM   1273  NZ  LYS A 158       6.736 138.994  45.734  0.00  0.00      PROA N1+
ATOM   1274  N   HIS A 159       9.456 137.776  53.203  0.00  0.00      PROA N  
ATOM   1275  CA  HIS A 159       9.401 137.229  54.547  0.00  0.00      PROA C  
ATOM   1276  C   HIS A 159       9.829 138.268  55.562  0.00  0.00      PROA C  
ATOM   1277  O   HIS A 159       9.082 138.614  56.476  0.00  0.00      PROA O  
ATOM   1278  CB  HIS A 159      10.294 135.969  54.692  0.00  0.00      PROA C  
ATOM   1279  CG  HIS A 159       9.765 134.778  53.934  0.00  0.00      PROA C  
ATOM   1280  CD2 HIS A 159       9.120 133.675  54.402  0.00  0.00      PROA C  
ATOM   1281  ND1 HIS A 159      10.007 134.527  52.599  0.00  0.00      PROA N  
ATOM   1282  CE1 HIS A 159       9.488 133.308  52.317  0.00  0.00      PROA C  
ATOM   1283  NE2 HIS A 159       8.941 132.749  53.383  0.00  0.00      PROA N  
ATOM   1284  N   THR A 160      11.069 138.770  55.418  0.00  0.00      PROA N  
ATOM   1285  CA  THR A 160      11.664 139.857  56.188  0.00  0.00      PROA C  
ATOM   1286  C   THR A 160      10.975 141.189  55.942  0.00  0.00      PROA C  
ATOM   1287  O   THR A 160      10.499 141.454  54.840  0.00  0.00      PROA O  
ATOM   1288  CB  THR A 160      13.151 140.003  55.888  0.00  0.00      PROA C  
ATOM   1289  CG2 THR A 160      13.830 140.961  56.868  0.00  0.00      PROA C  
ATOM   1290  OG1 THR A 160      13.814 138.750  56.006  0.00  0.00      PROA O  
ATOM   1291  N   CYS A 161      10.900 142.083  56.943  0.00  0.00      PROA N  
ATOM   1292  CA  CYS A 161      10.328 143.405  56.762  0.00  0.00      PROA C  
ATOM   1293  C   CYS A 161      11.323 144.523  57.025  0.00  0.00      PROA C  
ATOM   1294  O   CYS A 161      12.098 144.517  57.982  0.00  0.00      PROA O  
ATOM   1295  CB  CYS A 161       9.101 143.602  57.656  0.00  0.00      PROA C  
ATOM   1296  SG  CYS A 161       7.790 142.454  57.171  0.00  0.00      PROA S  
ATOM   1297  N   SER A 162      11.308 145.528  56.135  0.00  0.00      PROA N  
ATOM   1298  CA  SER A 162      12.185 146.685  56.146  0.00  0.00      PROA C  
ATOM   1299  C   SER A 162      11.469 147.855  56.786  0.00  0.00      PROA C  
ATOM   1300  O   SER A 162      10.332 148.172  56.434  0.00  0.00      PROA O  
ATOM   1301  CB  SER A 162      12.570 147.151  54.710  0.00  0.00      PROA C  
ATOM   1302  OG  SER A 162      13.192 146.104  53.963  0.00  0.00      PROA O  
ATOM   1303  N   ALA A 163      12.099 148.537  57.759  0.00  0.00      PROA N  
ATOM   1304  CA  ALA A 163      11.559 149.754  58.326  0.00  0.00      PROA C  
ATOM   1305  C   ALA A 163      12.207 150.175  59.645  0.00  0.00      PROA C  
ATOM   1306  O   ALA A 163      11.860 149.704  60.731  0.00  0.00      PROA O  
ATOM   1307  CB  ALA A 163      10.035 149.649  58.507  0.00  0.00      PROA C  
ATOM   1308  N   LEU A 164      13.164 151.115  59.564  0.00  0.00      PROA N  
ATOM   1309  CA  LEU A 164      13.738 151.802  60.700  0.00  0.00      PROA C  
ATOM   1310  C   LEU A 164      15.241 151.946  60.479  0.00  0.00      PROA C  
ATOM   1311  O   LEU A 164      15.727 152.894  59.861  0.00  0.00      PROA O  
ATOM   1312  CB  LEU A 164      13.456 151.043  62.024  0.00  0.00      PROA C  
ATOM   1313  CG  LEU A 164      11.960 150.914  62.385  0.00  0.00      PROA C  
ATOM   1314  CD1 LEU A 164      11.780 150.004  63.610  0.00  0.00      PROA C  
ATOM   1315  CD2 LEU A 164      11.318 152.286  62.642  0.00  0.00      PROA C  
ATOM   1316  N   CYS A 165      16.020 150.996  61.027  0.00  0.00      PROA N  
ATOM   1317  CA  CYS A 165      17.466 151.122  61.120  0.00  0.00      PROA C  
ATOM   1318  C   CYS A 165      18.109 149.743  61.052  0.00  0.00      PROA C  
ATOM   1319  O   CYS A 165      19.166 149.484  61.623  0.00  0.00      PROA O  
ATOM   1320  CB  CYS A 165      17.864 151.864  62.431  0.00  0.00      PROA C  
ATOM   1321  SG  CYS A 165      17.065 151.180  63.924  0.00  0.00      PROA S  
ATOM   1322  N   SER A 166      17.459 148.801  60.341  0.00  0.00      PROA N  
ATOM   1323  CA  SER A 166      17.849 147.391  60.317  0.00  0.00      PROA C  
ATOM   1324  C   SER A 166      18.288 146.950  58.928  0.00  0.00      PROA C  
ATOM   1325  O   SER A 166      18.413 145.757  58.653  0.00  0.00      PROA O  
ATOM   1326  CB  SER A 166      16.669 146.470  60.756  0.00  0.00      PROA C  
ATOM   1327  OG  SER A 166      16.112 146.875  62.014  0.00  0.00      PROA O  
ATOM   1328  N   GLY A 167      18.532 147.909  58.005  0.00  0.00      PROA N  
ATOM   1329  CA  GLY A 167      18.732 147.632  56.577  0.00  0.00      PROA C  
ATOM   1330  C   GLY A 167      19.995 148.211  56.000  0.00  0.00      PROA C  
ATOM   1331  O   GLY A 167      20.244 148.105  54.799  0.00  0.00      PROA O  
ATOM   1332  N   GLN A 168      20.826 148.869  56.827  0.00  0.00      PROA N  
ATOM   1333  CA  GLN A 168      22.044 149.521  56.379  0.00  0.00      PROA C  
ATOM   1334  C   GLN A 168      23.185 148.537  56.098  0.00  0.00      PROA C  
ATOM   1335  O   GLN A 168      23.662 147.828  56.990  0.00  0.00      PROA O  
ATOM   1336  CB  GLN A 168      22.482 150.615  57.389  0.00  0.00      PROA C  
ATOM   1337  CG  GLN A 168      21.424 151.741  57.528  0.00  0.00      PROA C  
ATOM   1338  CD  GLN A 168      21.814 152.813  58.548  0.00  0.00      PROA C  
ATOM   1339  NE2 GLN A 168      22.890 153.576  58.246  0.00  0.00      PROA N  
ATOM   1340  OE1 GLN A 168      21.163 152.992  59.582  0.00  0.00      PROA O  
ATOM   1341  N   VAL A 169      23.640 148.473  54.828  0.00  0.00      PROA N  
ATOM   1342  CA  VAL A 169      24.690 147.567  54.385  0.00  0.00      PROA C  
ATOM   1343  C   VAL A 169      25.838 148.377  53.796  0.00  0.00      PROA C  
ATOM   1344  O   VAL A 169      25.662 149.180  52.876  0.00  0.00      PROA O  
ATOM   1345  CB  VAL A 169      24.211 146.525  53.371  0.00  0.00      PROA C  
ATOM   1346  CG1 VAL A 169      25.371 145.589  52.963  0.00  0.00      PROA C  
ATOM   1347  CG2 VAL A 169      23.072 145.692  53.993  0.00  0.00      PROA C  
ATOM   1348  N   PHE A 170      27.053 148.188  54.337  0.00  0.00      PROA N  
ATOM   1349  CA  PHE A 170      28.235 148.961  54.014  0.00  0.00      PROA C  
ATOM   1350  C   PHE A 170      29.260 148.095  53.286  0.00  0.00      PROA C  
ATOM   1351  O   PHE A 170      29.756 147.101  53.818  0.00  0.00      PROA O  
ATOM   1352  CB  PHE A 170      28.889 149.533  55.301  0.00  0.00      PROA C  
ATOM   1353  CG  PHE A 170      27.945 150.451  56.033  0.00  0.00      PROA C  
ATOM   1354  CD1 PHE A 170      27.109 149.964  57.055  0.00  0.00      PROA C  
ATOM   1355  CD2 PHE A 170      27.934 151.828  55.748  0.00  0.00      PROA C  
ATOM   1356  CE1 PHE A 170      26.258 150.827  57.754  0.00  0.00      PROA C  
ATOM   1357  CE2 PHE A 170      27.096 152.698  56.459  0.00  0.00      PROA C  
ATOM   1358  CZ  PHE A 170      26.257 152.196  57.461  0.00  0.00      PROA C  
ATOM   1359  N   THR A 171      29.585 148.443  52.021  0.00  0.00      PROA N  
ATOM   1360  CA  THR A 171      30.528 147.677  51.202  0.00  0.00      PROA C  
ATOM   1361  C   THR A 171      31.775 148.466  50.823  0.00  0.00      PROA C  
ATOM   1362  O   THR A 171      32.699 147.930  50.208  0.00  0.00      PROA O  
ATOM   1363  CB  THR A 171      29.894 147.150  49.909  0.00  0.00      PROA C  
ATOM   1364  CG2 THR A 171      28.782 146.152  50.271  0.00  0.00      PROA C  
ATOM   1365  OG1 THR A 171      29.293 148.193  49.142  0.00  0.00      PROA O  
ATOM   1366  N   GLY A 172      31.858 149.766  51.193  0.00  0.00      PROA N  
ATOM   1367  CA  GLY A 172      33.031 150.610  50.943  0.00  0.00      PROA C  
ATOM   1368  C   GLY A 172      34.203 150.322  51.850  0.00  0.00      PROA C  
ATOM   1369  O   GLY A 172      34.073 149.661  52.874  0.00  0.00      PROA O  
ATOM   1370  N   ARG A 173      35.391 150.866  51.529  0.00  0.00      PROA N  
ATOM   1371  CA  ARG A 173      36.583 150.761  52.363  0.00  0.00      PROA C  
ATOM   1372  C   ARG A 173      36.476 151.390  53.752  0.00  0.00      PROA C  
ATOM   1373  O   ARG A 173      36.996 150.862  54.738  0.00  0.00      PROA O  
ATOM   1374  CB  ARG A 173      37.822 151.323  51.622  0.00  0.00      PROA C  
ATOM   1375  CG  ARG A 173      38.293 150.455  50.430  0.00  0.00      PROA C  
ATOM   1376  CD  ARG A 173      38.776 149.034  50.782  0.00  0.00      PROA C  
ATOM   1377  NE  ARG A 173      39.894 149.146  51.773  0.00  0.00      PROA N  
ATOM   1378  CZ  ARG A 173      41.149 149.452  51.479  0.00  0.00      PROA C  
ATOM   1379  NH1 ARG A 173      41.571 149.627  50.245  0.00  0.00      PROA N1+
ATOM   1380  NH2 ARG A 173      42.031 149.591  52.446  0.00  0.00      PROA N  
ATOM   1381  N   SER A 174      35.798 152.545  53.853  0.00  0.00      PROA N  
ATOM   1382  CA  SER A 174      35.633 153.266  55.104  0.00  0.00      PROA C  
ATOM   1383  C   SER A 174      34.315 154.017  55.123  0.00  0.00      PROA C  
ATOM   1384  O   SER A 174      33.740 154.332  54.079  0.00  0.00      PROA O  
ATOM   1385  CB  SER A 174      36.796 154.264  55.402  0.00  0.00      PROA C  
ATOM   1386  OG  SER A 174      37.013 155.212  54.345  0.00  0.00      PROA O  
ATOM   1387  N   GLY A 175      33.784 154.320  56.323  0.00  0.00      PROA N  
ATOM   1388  CA  GLY A 175      32.516 155.031  56.441  0.00  0.00      PROA C  
ATOM   1389  C   GLY A 175      32.112 155.254  57.870  0.00  0.00      PROA C  
ATOM   1390  O   GLY A 175      32.860 154.956  58.800  0.00  0.00      PROA O  
ATOM   1391  N   PHE A 176      30.904 155.807  58.077  0.00  0.00      PROA N  
ATOM   1392  CA  PHE A 176      30.390 156.159  59.391  0.00  0.00      PROA C  
ATOM   1393  C   PHE A 176      29.070 155.462  59.701  0.00  0.00      PROA C  
ATOM   1394  O   PHE A 176      28.141 155.427  58.892  0.00  0.00      PROA O  
ATOM   1395  CB  PHE A 176      30.174 157.686  59.554  0.00  0.00      PROA C  
ATOM   1396  CG  PHE A 176      31.483 158.422  59.469  0.00  0.00      PROA C  
ATOM   1397  CD1 PHE A 176      32.299 158.544  60.606  0.00  0.00      PROA C  
ATOM   1398  CD2 PHE A 176      31.878 159.057  58.278  0.00  0.00      PROA C  
ATOM   1399  CE1 PHE A 176      33.483 159.292  60.557  0.00  0.00      PROA C  
ATOM   1400  CE2 PHE A 176      33.070 159.789  58.219  0.00  0.00      PROA C  
ATOM   1401  CZ  PHE A 176      33.872 159.908  59.361  0.00  0.00      PROA C  
ATOM   1402  N   LEU A 177      28.974 154.905  60.919  0.00  0.00      PROA N  
ATOM   1403  CA  LEU A 177      27.794 154.286  61.490  0.00  0.00      PROA C  
ATOM   1404  C   LEU A 177      27.413 155.101  62.722  0.00  0.00      PROA C  
ATOM   1405  O   LEU A 177      28.273 155.627  63.427  0.00  0.00      PROA O  
ATOM   1406  CB  LEU A 177      28.038 152.814  61.939  0.00  0.00      PROA C  
ATOM   1407  CG  LEU A 177      28.063 151.728  60.836  0.00  0.00      PROA C  
ATOM   1408  CD1 LEU A 177      29.200 151.879  59.818  0.00  0.00      PROA C  
ATOM   1409  CD2 LEU A 177      28.169 150.338  61.480  0.00  0.00      PROA C  
ATOM   1410  N   SER A 178      26.112 155.245  63.027  0.00  0.00      PROA N  
ATOM   1411  CA  SER A 178      25.710 155.963  64.229  0.00  0.00      PROA C  
ATOM   1412  C   SER A 178      24.334 155.537  64.684  0.00  0.00      PROA C  
ATOM   1413  O   SER A 178      23.530 155.005  63.915  0.00  0.00      PROA O  
ATOM   1414  CB  SER A 178      25.719 157.519  64.082  0.00  0.00      PROA C  
ATOM   1415  OG  SER A 178      24.787 158.012  63.110  0.00  0.00      PROA O  
ATOM   1416  N   SER A 179      24.014 155.786  65.968  0.00  0.00      PROA N  
ATOM   1417  CA  SER A 179      22.668 155.660  66.510  0.00  0.00      PROA C  
ATOM   1418  C   SER A 179      21.660 156.579  65.802  0.00  0.00      PROA C  
ATOM   1419  O   SER A 179      22.066 157.671  65.393  0.00  0.00      PROA O  
ATOM   1420  CB  SER A 179      22.635 155.910  68.041  0.00  0.00      PROA C  
ATOM   1421  OG  SER A 179      23.274 157.141  68.386  0.00  0.00      PROA O  
ATOM   1422  N   PRO A 180      20.386 156.210  65.598  0.00  0.00      PROA N  
ATOM   1423  CA  PRO A 180      19.491 156.813  64.603  0.00  0.00      PROA C  
ATOM   1424  C   PRO A 180      19.457 158.325  64.431  0.00  0.00      PROA C  
ATOM   1425  O   PRO A 180      19.427 158.792  63.291  0.00  0.00      PROA O  
ATOM   1426  CB  PRO A 180      18.114 156.236  64.939  0.00  0.00      PROA C  
ATOM   1427  CG  PRO A 180      18.449 154.831  65.432  0.00  0.00      PROA C  
ATOM   1428  CD  PRO A 180      19.763 155.022  66.200  0.00  0.00      PROA C  
ATOM   1429  N   GLU A 181      19.421 159.103  65.532  0.00  0.00      PROA N  
ATOM   1430  CA  GLU A 181      19.247 160.545  65.464  0.00  0.00      PROA C  
ATOM   1431  C   GLU A 181      20.498 161.324  65.876  0.00  0.00      PROA C  
ATOM   1432  O   GLU A 181      20.461 162.550  65.987  0.00  0.00      PROA O  
ATOM   1433  CB  GLU A 181      18.043 160.972  66.350  0.00  0.00      PROA C  
ATOM   1434  CG  GLU A 181      16.669 160.442  65.856  0.00  0.00      PROA C  
ATOM   1435  CD  GLU A 181      16.144 161.086  64.570  0.00  0.00      PROA C  
ATOM   1436  OE1 GLU A 181      16.758 162.041  64.025  0.00  0.00      PROA O  
ATOM   1437  OE2 GLU A 181      15.064 160.635  64.095  0.00  0.00      PROA O1-
ATOM   1438  N   TYR A 182      21.643 160.637  66.098  0.00  0.00      PROA N  
ATOM   1439  CA  TYR A 182      22.935 161.190  66.511  0.00  0.00      PROA C  
ATOM   1440  C   TYR A 182      23.316 162.571  65.912  0.00  0.00      PROA C  
ATOM   1441  O   TYR A 182      23.183 162.732  64.692  0.00  0.00      PROA O  
ATOM   1442  CB  TYR A 182      24.058 160.141  66.232  0.00  0.00      PROA C  
ATOM   1443  CG  TYR A 182      25.382 160.532  66.835  0.00  0.00      PROA C  
ATOM   1444  CD1 TYR A 182      26.334 161.261  66.100  0.00  0.00      PROA C  
ATOM   1445  CD2 TYR A 182      25.667 160.187  68.165  0.00  0.00      PROA C  
ATOM   1446  CE1 TYR A 182      27.512 161.705  66.714  0.00  0.00      PROA C  
ATOM   1447  CE2 TYR A 182      26.845 160.627  68.781  0.00  0.00      PROA C  
ATOM   1448  CZ  TYR A 182      27.756 161.406  68.059  0.00  0.00      PROA C  
ATOM   1449  OH  TYR A 182      28.905 161.919  68.685  0.00  0.00      PROA O  
ATOM   1450  N   PRO A 183      23.808 163.585  66.644  0.00  0.00      PROA N  
ATOM   1451  CA  PRO A 183      24.042 163.596  68.092  0.00  0.00      PROA C  
ATOM   1452  C   PRO A 183      22.799 163.758  68.959  0.00  0.00      PROA C  
ATOM   1453  O   PRO A 183      22.947 163.942  70.167  0.00  0.00      PROA O  
ATOM   1454  CB  PRO A 183      24.967 164.818  68.305  0.00  0.00      PROA C  
ATOM   1455  CG  PRO A 183      25.619 165.059  66.945  0.00  0.00      PROA C  
ATOM   1456  CD  PRO A 183      24.497 164.697  65.979  0.00  0.00      PROA C  
ATOM   1457  N   GLN A 184      21.570 163.713  68.415  0.00  0.00      PROA N  
ATOM   1458  CA  GLN A 184      20.362 163.877  69.205  0.00  0.00      PROA C  
ATOM   1459  C   GLN A 184      19.981 162.566  69.914  0.00  0.00      PROA C  
ATOM   1460  O   GLN A 184      20.382 161.495  69.445  0.00  0.00      PROA O  
ATOM   1461  CB  GLN A 184      19.190 164.405  68.330  0.00  0.00      PROA C  
ATOM   1462  CG  GLN A 184      19.489 165.728  67.574  0.00  0.00      PROA C  
ATOM   1463  CD  GLN A 184      20.117 166.794  68.478  0.00  0.00      PROA C  
ATOM   1464  NE2 GLN A 184      21.348 167.244  68.141  0.00  0.00      PROA N  
ATOM   1465  OE1 GLN A 184      19.524 167.229  69.471  0.00  0.00      PROA O  
ATOM   1466  N   PRO A 185      19.266 162.586  71.050  0.00  0.00      PROA N  
ATOM   1467  CA  PRO A 185      18.745 161.399  71.738  0.00  0.00      PROA C  
ATOM   1468  C   PRO A 185      18.226 160.243  70.889  0.00  0.00      PROA C  
ATOM   1469  O   PRO A 185      17.398 160.466  70.001  0.00  0.00      PROA O  
ATOM   1470  CB  PRO A 185      17.674 161.963  72.679  0.00  0.00      PROA C  
ATOM   1471  CG  PRO A 185      18.219 163.346  73.044  0.00  0.00      PROA C  
ATOM   1472  CD  PRO A 185      18.851 163.818  71.734  0.00  0.00      PROA C  
ATOM   1473  N   TYR A 186      18.676 158.994  71.146  0.00  0.00      PROA N  
ATOM   1474  CA  TYR A 186      18.168 157.827  70.441  0.00  0.00      PROA C  
ATOM   1475  C   TYR A 186      16.683 157.500  70.716  0.00  0.00      PROA C  
ATOM   1476  O   TYR A 186      16.197 157.749  71.827  0.00  0.00      PROA O  
ATOM   1477  CB  TYR A 186      19.080 156.566  70.542  0.00  0.00      PROA C  
ATOM   1478  CG  TYR A 186      19.516 156.225  71.942  0.00  0.00      PROA C  
ATOM   1479  CD1 TYR A 186      18.656 155.553  72.826  0.00  0.00      PROA C  
ATOM   1480  CD2 TYR A 186      20.845 156.446  72.336  0.00  0.00      PROA C  
ATOM   1481  CE1 TYR A 186      19.116 155.112  74.075  0.00  0.00      PROA C  
ATOM   1482  CE2 TYR A 186      21.308 156.010  73.584  0.00  0.00      PROA C  
ATOM   1483  CZ  TYR A 186      20.444 155.334  74.450  0.00  0.00      PROA C  
ATOM   1484  OH  TYR A 186      20.921 154.854  75.682  0.00  0.00      PROA O  
ATOM   1485  N   PRO A 187      15.913 156.995  69.745  0.00  0.00      PROA N  
ATOM   1486  CA  PRO A 187      14.548 156.501  69.951  0.00  0.00      PROA C  
ATOM   1487  C   PRO A 187      14.383 155.376  70.973  0.00  0.00      PROA C  
ATOM   1488  O   PRO A 187      15.357 154.817  71.477  0.00  0.00      PROA O  
ATOM   1489  CB  PRO A 187      14.104 156.082  68.544  0.00  0.00      PROA C  
ATOM   1490  CG  PRO A 187      15.401 155.687  67.845  0.00  0.00      PROA C  
ATOM   1491  CD  PRO A 187      16.381 156.721  68.383  0.00  0.00      PROA C  
ATOM   1492  N   LYS A 188      13.115 155.046  71.292  0.00  0.00      PROA N  
ATOM   1493  CA  LYS A 188      12.740 154.172  72.389  0.00  0.00      PROA C  
ATOM   1494  C   LYS A 188      12.827 152.676  72.065  0.00  0.00      PROA C  
ATOM   1495  O   LYS A 188      13.913 152.106  72.078  0.00  0.00      PROA O  
ATOM   1496  CB  LYS A 188      11.346 154.595  72.906  0.00  0.00      PROA C  
ATOM   1497  CG  LYS A 188      11.350 155.969  73.603  0.00  0.00      PROA C  
ATOM   1498  CD  LYS A 188       9.937 156.387  74.055  0.00  0.00      PROA C  
ATOM   1499  CE  LYS A 188       9.839 157.776  74.711  0.00  0.00      PROA C  
ATOM   1500  NZ  LYS A 188      10.100 158.854  73.728  0.00  0.00      PROA N1+
ATOM   1501  N   LEU A 189      11.715 151.966  71.747  0.00  0.00      PROA N  
ATOM   1502  CA  LEU A 189      11.780 150.542  71.408  0.00  0.00      PROA C  
ATOM   1503  C   LEU A 189      12.281 150.292  69.986  0.00  0.00      PROA C  
ATOM   1504  O   LEU A 189      11.508 149.988  69.080  0.00  0.00      PROA O  
ATOM   1505  CB  LEU A 189      10.437 149.771  71.605  0.00  0.00      PROA C  
ATOM   1506  CG  LEU A 189       9.950 149.528  73.056  0.00  0.00      PROA C  
ATOM   1507  CD1 LEU A 189      11.082 149.150  74.023  0.00  0.00      PROA C  
ATOM   1508  CD2 LEU A 189       9.118 150.692  73.605  0.00  0.00      PROA C  
ATOM   1509  N   SER A 190      13.600 150.404  69.750  0.00  0.00      PROA N  
ATOM   1510  CA  SER A 190      14.210 150.214  68.440  0.00  0.00      PROA C  
ATOM   1511  C   SER A 190      15.219 149.081  68.464  0.00  0.00      PROA C  
ATOM   1512  O   SER A 190      15.809 148.757  69.495  0.00  0.00      PROA O  
ATOM   1513  CB  SER A 190      14.878 151.495  67.876  0.00  0.00      PROA C  
ATOM   1514  OG  SER A 190      13.896 152.520  67.710  0.00  0.00      PROA O  
ATOM   1515  N   SER A 191      15.406 148.414  67.306  0.00  0.00      PROA N  
ATOM   1516  CA  SER A 191      16.235 147.219  67.178  0.00  0.00      PROA C  
ATOM   1517  C   SER A 191      17.089 147.332  65.926  0.00  0.00      PROA C  
ATOM   1518  O   SER A 191      16.948 146.587  64.954  0.00  0.00      PROA O  
ATOM   1519  CB  SER A 191      15.376 145.919  67.147  0.00  0.00      PROA C  
ATOM   1520  OG  SER A 191      16.166 144.725  67.071  0.00  0.00      PROA O  
ATOM   1521  N   CYS A 192      17.989 148.328  65.910  0.00  0.00      PROA N  
ATOM   1522  CA  CYS A 192      18.878 148.619  64.799  0.00  0.00      PROA C  
ATOM   1523  C   CYS A 192      19.903 147.533  64.495  0.00  0.00      PROA C  
ATOM   1524  O   CYS A 192      20.444 146.880  65.389  0.00  0.00      PROA O  
ATOM   1525  CB  CYS A 192      19.609 149.968  64.989  0.00  0.00      PROA C  
ATOM   1526  SG  CYS A 192      18.479 151.338  65.366  0.00  0.00      PROA S  
ATOM   1527  N   ALA A 193      20.198 147.333  63.201  0.00  0.00      PROA N  
ATOM   1528  CA  ALA A 193      21.164 146.366  62.738  0.00  0.00      PROA C  
ATOM   1529  C   ALA A 193      21.942 146.943  61.561  0.00  0.00      PROA C  
ATOM   1530  O   ALA A 193      21.372 147.383  60.560  0.00  0.00      PROA O  
ATOM   1531  CB  ALA A 193      20.483 145.041  62.335  0.00  0.00      PROA C  
ATOM   1532  N   TYR A 194      23.279 146.957  61.674  0.00  0.00      PROA N  
ATOM   1533  CA  TYR A 194      24.180 147.557  60.709  0.00  0.00      PROA C  
ATOM   1534  C   TYR A 194      25.132 146.469  60.244  0.00  0.00      PROA C  
ATOM   1535  O   TYR A 194      25.707 145.745  61.058  0.00  0.00      PROA O  
ATOM   1536  CB  TYR A 194      25.032 148.715  61.313  0.00  0.00      PROA C  
ATOM   1537  CG  TYR A 194      24.206 149.744  62.052  0.00  0.00      PROA C  
ATOM   1538  CD1 TYR A 194      23.784 149.502  63.374  0.00  0.00      PROA C  
ATOM   1539  CD2 TYR A 194      23.936 151.001  61.480  0.00  0.00      PROA C  
ATOM   1540  CE1 TYR A 194      23.058 150.463  64.085  0.00  0.00      PROA C  
ATOM   1541  CE2 TYR A 194      23.244 151.983  62.207  0.00  0.00      PROA C  
ATOM   1542  CZ  TYR A 194      22.798 151.707  63.506  0.00  0.00      PROA C  
ATOM   1543  OH  TYR A 194      22.137 152.700  64.253  0.00  0.00      PROA O  
ATOM   1544  N   ASN A 195      25.313 146.302  58.921  0.00  0.00      PROA N  
ATOM   1545  CA  ASN A 195      26.129 145.229  58.377  0.00  0.00      PROA C  
ATOM   1546  C   ASN A 195      27.238 145.772  57.492  0.00  0.00      PROA C  
ATOM   1547  O   ASN A 195      26.995 146.447  56.498  0.00  0.00      PROA O  
ATOM   1548  CB  ASN A 195      25.266 144.241  57.551  0.00  0.00      PROA C  
ATOM   1549  CG  ASN A 195      24.235 143.598  58.470  0.00  0.00      PROA C  
ATOM   1550  ND2 ASN A 195      22.928 143.816  58.197  0.00  0.00      PROA N  
ATOM   1551  OD1 ASN A 195      24.588 142.898  59.424  0.00  0.00      PROA O  
ATOM   1552  N   ILE A 196      28.502 145.459  57.817  0.00  0.00      PROA N  
ATOM   1553  CA  ILE A 196      29.650 145.817  57.004  0.00  0.00      PROA C  
ATOM   1554  C   ILE A 196      30.125 144.532  56.347  0.00  0.00      PROA C  
ATOM   1555  O   ILE A 196      30.344 143.516  57.014  0.00  0.00      PROA O  
ATOM   1556  CB  ILE A 196      30.784 146.468  57.801  0.00  0.00      PROA C  
ATOM   1557  CG1 ILE A 196      30.270 147.607  58.724  0.00  0.00      PROA C  
ATOM   1558  CG2 ILE A 196      31.864 146.977  56.817  0.00  0.00      PROA C  
ATOM   1559  CD  ILE A 196      31.328 148.130  59.703  0.00  0.00      PROA C  
ATOM   1560  N   ARG A 197      30.225 144.519  55.008  0.00  0.00      PROA N  
ATOM   1561  CA  ARG A 197      30.616 143.349  54.247  0.00  0.00      PROA C  
ATOM   1562  C   ARG A 197      31.643 143.695  53.180  0.00  0.00      PROA C  
ATOM   1563  O   ARG A 197      31.344 144.357  52.186  0.00  0.00      PROA O  
ATOM   1564  CB  ARG A 197      29.382 142.669  53.590  0.00  0.00      PROA C  
ATOM   1565  CG  ARG A 197      28.400 142.019  54.591  0.00  0.00      PROA C  
ATOM   1566  CD  ARG A 197      29.007 140.841  55.361  0.00  0.00      PROA C  
ATOM   1567  NE  ARG A 197      27.959 140.289  56.277  0.00  0.00      PROA N  
ATOM   1568  CZ  ARG A 197      27.726 140.709  57.512  0.00  0.00      PROA C  
ATOM   1569  NH1 ARG A 197      28.334 141.742  58.045  0.00  0.00      PROA N1+
ATOM   1570  NH2 ARG A 197      26.847 140.071  58.253  0.00  0.00      PROA N  
ATOM   1571  N   LEU A 198      32.891 143.223  53.360  0.00  0.00      PROA N  
ATOM   1572  CA  LEU A 198      34.000 143.492  52.463  0.00  0.00      PROA C  
ATOM   1573  C   LEU A 198      34.493 142.208  51.804  0.00  0.00      PROA C  
ATOM   1574  O   LEU A 198      34.129 141.094  52.185  0.00  0.00      PROA O  
ATOM   1575  CB  LEU A 198      35.193 144.166  53.197  0.00  0.00      PROA C  
ATOM   1576  CG  LEU A 198      34.840 145.422  54.022  0.00  0.00      PROA C  
ATOM   1577  CD1 LEU A 198      36.114 146.025  54.631  0.00  0.00      PROA C  
ATOM   1578  CD2 LEU A 198      34.111 146.494  53.204  0.00  0.00      PROA C  
ATOM   1579  N   GLU A 199      35.342 142.339  50.764  0.00  0.00      PROA N  
ATOM   1580  CA  GLU A 199      36.089 141.243  50.160  0.00  0.00      PROA C  
ATOM   1581  C   GLU A 199      37.004 140.476  51.128  0.00  0.00      PROA C  
ATOM   1582  O   GLU A 199      37.406 140.973  52.179  0.00  0.00      PROA O  
ATOM   1583  CB  GLU A 199      36.872 141.697  48.899  0.00  0.00      PROA C  
ATOM   1584  CG  GLU A 199      35.946 142.163  47.743  0.00  0.00      PROA C  
ATOM   1585  CD  GLU A 199      36.680 142.537  46.455  0.00  0.00      PROA C  
ATOM   1586  OE1 GLU A 199      37.934 142.456  46.387  0.00  0.00      PROA O  
ATOM   1587  OE2 GLU A 199      35.985 142.922  45.474  0.00  0.00      PROA O1-
ATOM   1588  N   GLU A 200      37.337 139.216  50.778  0.00  0.00      PROA N  
ATOM   1589  CA  GLU A 200      37.969 138.212  51.628  0.00  0.00      PROA C  
ATOM   1590  C   GLU A 200      39.275 138.640  52.308  0.00  0.00      PROA C  
ATOM   1591  O   GLU A 200      39.536 138.309  53.465  0.00  0.00      PROA O  
ATOM   1592  CB  GLU A 200      38.219 136.948  50.760  0.00  0.00      PROA C  
ATOM   1593  CG  GLU A 200      38.757 135.696  51.500  0.00  0.00      PROA C  
ATOM   1594  CD  GLU A 200      37.708 135.051  52.404  0.00  0.00      PROA C  
ATOM   1595  OE1 GLU A 200      36.626 134.654  51.893  0.00  0.00      PROA O  
ATOM   1596  OE2 GLU A 200      37.960 134.903  53.629  0.00  0.00      PROA O1-
ATOM   1597  N   GLY A 201      40.133 139.409  51.599  0.00  0.00      PROA N  
ATOM   1598  CA  GLY A 201      41.433 139.856  52.103  0.00  0.00      PROA C  
ATOM   1599  C   GLY A 201      41.412 140.983  53.114  0.00  0.00      PROA C  
ATOM   1600  O   GLY A 201      42.417 141.249  53.771  0.00  0.00      PROA O  
ATOM   1601  N   PHE A 202      40.288 141.713  53.241  0.00  0.00      PROA N  
ATOM   1602  CA  PHE A 202      40.180 142.850  54.142  0.00  0.00      PROA C  
ATOM   1603  C   PHE A 202      39.911 142.503  55.609  0.00  0.00      PROA C  
ATOM   1604  O   PHE A 202      39.225 141.538  55.945  0.00  0.00      PROA O  
ATOM   1605  CB  PHE A 202      39.111 143.872  53.672  0.00  0.00      PROA C  
ATOM   1606  CG  PHE A 202      39.521 144.489  52.362  0.00  0.00      PROA C  
ATOM   1607  CD1 PHE A 202      38.779 144.262  51.191  0.00  0.00      PROA C  
ATOM   1608  CD2 PHE A 202      40.638 145.339  52.301  0.00  0.00      PROA C  
ATOM   1609  CE1 PHE A 202      39.160 144.851  49.978  0.00  0.00      PROA C  
ATOM   1610  CE2 PHE A 202      41.030 145.920  51.089  0.00  0.00      PROA C  
ATOM   1611  CZ  PHE A 202      40.290 145.674  49.925  0.00  0.00      PROA C  
ATOM   1612  N   SER A 203      40.438 143.341  56.520  0.00  0.00      PROA N  
ATOM   1613  CA  SER A 203      40.127 143.345  57.942  0.00  0.00      PROA C  
ATOM   1614  C   SER A 203      39.522 144.676  58.331  0.00  0.00      PROA C  
ATOM   1615  O   SER A 203      40.070 145.738  58.034  0.00  0.00      PROA O  
ATOM   1616  CB  SER A 203      41.353 143.116  58.871  0.00  0.00      PROA C  
ATOM   1617  OG  SER A 203      41.771 141.750  58.844  0.00  0.00      PROA O  
ATOM   1618  N   ILE A 204      38.361 144.657  59.011  0.00  0.00      PROA N  
ATOM   1619  CA  ILE A 204      37.648 145.851  59.437  0.00  0.00      PROA C  
ATOM   1620  C   ILE A 204      38.154 146.350  60.792  0.00  0.00      PROA C  
ATOM   1621  O   ILE A 204      38.311 145.593  61.752  0.00  0.00      PROA O  
ATOM   1622  CB  ILE A 204      36.132 145.622  59.464  0.00  0.00      PROA C  
ATOM   1623  CG1 ILE A 204      35.602 145.276  58.049  0.00  0.00      PROA C  
ATOM   1624  CG2 ILE A 204      35.387 146.855  60.030  0.00  0.00      PROA C  
ATOM   1625  CD  ILE A 204      34.234 144.586  58.063  0.00  0.00      PROA C  
ATOM   1626  N   THR A 205      38.435 147.660  60.904  0.00  0.00      PROA N  
ATOM   1627  CA  THR A 205      38.844 148.307  62.148  0.00  0.00      PROA C  
ATOM   1628  C   THR A 205      37.812 149.350  62.516  0.00  0.00      PROA C  
ATOM   1629  O   THR A 205      37.426 150.179  61.689  0.00  0.00      PROA O  
ATOM   1630  CB  THR A 205      40.221 148.959  62.066  0.00  0.00      PROA C  
ATOM   1631  CG2 THR A 205      40.581 149.720  63.353  0.00  0.00      PROA C  
ATOM   1632  OG1 THR A 205      41.221 147.960  61.889  0.00  0.00      PROA O  
ATOM   1633  N   LEU A 206      37.318 149.319  63.766  0.00  0.00      PROA N  
ATOM   1634  CA  LEU A 206      36.221 150.144  64.234  0.00  0.00      PROA C  
ATOM   1635  C   LEU A 206      36.698 151.124  65.300  0.00  0.00      PROA C  
ATOM   1636  O   LEU A 206      37.246 150.733  66.335  0.00  0.00      PROA O  
ATOM   1637  CB  LEU A 206      35.090 149.283  64.861  0.00  0.00      PROA C  
ATOM   1638  CG  LEU A 206      34.555 148.140  63.972  0.00  0.00      PROA C  
ATOM   1639  CD1 LEU A 206      33.640 147.217  64.786  0.00  0.00      PROA C  
ATOM   1640  CD2 LEU A 206      33.815 148.680  62.743  0.00  0.00      PROA C  
ATOM   1641  N   ASP A 207      36.471 152.432  65.066  0.00  0.00      PROA N  
ATOM   1642  CA  ASP A 207      36.815 153.495  65.986  0.00  0.00      PROA C  
ATOM   1643  C   ASP A 207      35.548 154.188  66.478  0.00  0.00      PROA C  
ATOM   1644  O   ASP A 207      34.774 154.737  65.695  0.00  0.00      PROA O  
ATOM   1645  CB  ASP A 207      37.696 154.573  65.288  0.00  0.00      PROA C  
ATOM   1646  CG  ASP A 207      39.098 154.077  64.995  0.00  0.00      PROA C  
ATOM   1647  OD1 ASP A 207      39.615 153.178  65.703  0.00  0.00      PROA O  
ATOM   1648  OD2 ASP A 207      39.776 154.686  64.122  0.00  0.00      PROA O1-
ATOM   1649  N   PHE A 208      35.316 154.220  67.806  0.00  0.00      PROA N  
ATOM   1650  CA  PHE A 208      34.329 155.112  68.396  0.00  0.00      PROA C  
ATOM   1651  C   PHE A 208      34.859 156.543  68.406  0.00  0.00      PROA C  
ATOM   1652  O   PHE A 208      35.890 156.837  69.017  0.00  0.00      PROA O  
ATOM   1653  CB  PHE A 208      33.918 154.691  69.830  0.00  0.00      PROA C  
ATOM   1654  CG  PHE A 208      33.075 153.442  69.791  0.00  0.00      PROA C  
ATOM   1655  CD1 PHE A 208      33.658 152.164  69.710  0.00  0.00      PROA C  
ATOM   1656  CD2 PHE A 208      31.678 153.541  69.914  0.00  0.00      PROA C  
ATOM   1657  CE1 PHE A 208      32.864 151.011  69.752  0.00  0.00      PROA C  
ATOM   1658  CE2 PHE A 208      30.882 152.392  69.964  0.00  0.00      PROA C  
ATOM   1659  CZ  PHE A 208      31.474 151.126  69.888  0.00  0.00      PROA C  
ATOM   1660  N   VAL A 209      34.193 157.457  67.673  0.00  0.00      PROA N  
ATOM   1661  CA  VAL A 209      34.767 158.753  67.334  0.00  0.00      PROA C  
ATOM   1662  C   VAL A 209      34.327 159.913  68.227  0.00  0.00      PROA C  
ATOM   1663  O   VAL A 209      34.944 160.189  69.254  0.00  0.00      PROA O  
ATOM   1664  CB  VAL A 209      34.673 159.075  65.835  0.00  0.00      PROA C  
ATOM   1665  CG1 VAL A 209      35.808 158.320  65.112  0.00  0.00      PROA C  
ATOM   1666  CG2 VAL A 209      33.315 158.662  65.235  0.00  0.00      PROA C  
ATOM   1667  N   GLU A 210      33.293 160.682  67.825  0.00  0.00      PROA N  
ATOM   1668  CA  GLU A 210      32.925 161.936  68.464  0.00  0.00      PROA C  
ATOM   1669  C   GLU A 210      32.439 161.872  69.917  0.00  0.00      PROA C  
ATOM   1670  O   GLU A 210      32.892 162.643  70.766  0.00  0.00      PROA O  
ATOM   1671  CB  GLU A 210      31.928 162.707  67.560  0.00  0.00      PROA C  
ATOM   1672  CG  GLU A 210      32.581 163.213  66.247  0.00  0.00      PROA C  
ATOM   1673  CD  GLU A 210      31.620 164.027  65.385  0.00  0.00      PROA C  
ATOM   1674  OE1 GLU A 210      31.211 165.143  65.805  0.00  0.00      PROA O  
ATOM   1675  OE2 GLU A 210      31.280 163.569  64.260  0.00  0.00      PROA O1-
ATOM   1676  N   SER A 211      31.534 160.934  70.258  0.00  0.00      PROA N  
ATOM   1677  CA  SER A 211      31.052 160.785  71.628  0.00  0.00      PROA C  
ATOM   1678  C   SER A 211      30.438 159.411  71.819  0.00  0.00      PROA C  
ATOM   1679  O   SER A 211      30.043 158.741  70.864  0.00  0.00      PROA O  
ATOM   1680  CB  SER A 211      30.016 161.873  72.076  0.00  0.00      PROA C  
ATOM   1681  OG  SER A 211      28.742 161.774  71.422  0.00  0.00      PROA O  
ATOM   1682  N   PHE A 212      30.345 158.957  73.083  0.00  0.00      PROA N  
ATOM   1683  CA  PHE A 212      29.647 157.735  73.424  0.00  0.00      PROA C  
ATOM   1684  C   PHE A 212      28.806 158.009  74.664  0.00  0.00      PROA C  
ATOM   1685  O   PHE A 212      29.294 158.529  75.668  0.00  0.00      PROA O  
ATOM   1686  CB  PHE A 212      30.642 156.568  73.647  0.00  0.00      PROA C  
ATOM   1687  CG  PHE A 212      29.926 155.262  73.842  0.00  0.00      PROA C  
ATOM   1688  CD1 PHE A 212      29.423 154.576  72.728  0.00  0.00      PROA C  
ATOM   1689  CD2 PHE A 212      29.790 154.683  75.114  0.00  0.00      PROA C  
ATOM   1690  CE1 PHE A 212      28.760 153.352  72.880  0.00  0.00      PROA C  
ATOM   1691  CE2 PHE A 212      29.146 153.450  75.269  0.00  0.00      PROA C  
ATOM   1692  CZ  PHE A 212      28.619 152.789  74.153  0.00  0.00      PROA C  
ATOM   1693  N   ASP A 213      27.502 157.708  74.591  0.00  0.00      PROA N  
ATOM   1694  CA  ASP A 213      26.548 158.077  75.605  0.00  0.00      PROA C  
ATOM   1695  C   ASP A 213      25.367 157.108  75.537  0.00  0.00      PROA C  
ATOM   1696  O   ASP A 213      24.308 157.419  74.996  0.00  0.00      PROA O  
ATOM   1697  CB  ASP A 213      26.111 159.549  75.357  0.00  0.00      PROA C  
ATOM   1698  CG  ASP A 213      25.189 160.080  76.434  0.00  0.00      PROA C  
ATOM   1699  OD1 ASP A 213      25.391 159.735  77.627  0.00  0.00      PROA O  
ATOM   1700  OD2 ASP A 213      24.328 160.943  76.113  0.00  0.00      PROA O1-
ATOM   1701  N   VAL A 214      25.539 155.881  76.059  0.00  0.00      PROA N  
ATOM   1702  CA  VAL A 214      24.522 154.836  76.023  0.00  0.00      PROA C  
ATOM   1703  C   VAL A 214      24.196 154.462  77.458  0.00  0.00      PROA C  
ATOM   1704  O   VAL A 214      25.094 154.186  78.255  0.00  0.00      PROA O  
ATOM   1705  CB  VAL A 214      24.983 153.617  75.226  0.00  0.00      PROA C  
ATOM   1706  CG1 VAL A 214      23.979 152.451  75.334  0.00  0.00      PROA C  
ATOM   1707  CG2 VAL A 214      25.153 154.018  73.748  0.00  0.00      PROA C  
ATOM   1708  N   GLU A 215      22.906 154.498  77.856  0.00  0.00      PROA N  
ATOM   1709  CA  GLU A 215      22.521 154.389  79.256  0.00  0.00      PROA C  
ATOM   1710  C   GLU A 215      22.911 153.079  79.957  0.00  0.00      PROA C  
ATOM   1711  O   GLU A 215      22.711 151.970  79.454  0.00  0.00      PROA O  
ATOM   1712  CB  GLU A 215      21.035 154.765  79.503  0.00  0.00      PROA C  
ATOM   1713  CG  GLU A 215      20.633 154.814  81.002  0.00  0.00      PROA C  
ATOM   1714  CD  GLU A 215      19.304 155.517  81.305  0.00  0.00      PROA C  
ATOM   1715  OE1 GLU A 215      18.601 156.002  80.381  0.00  0.00      PROA O  
ATOM   1716  OE2 GLU A 215      18.958 155.604  82.517  0.00  0.00      PROA O1-
ATOM   1717  N   MET A 216      23.519 153.215  81.152  0.00  0.00      PROA N  
ATOM   1718  CA  MET A 216      24.151 152.145  81.895  0.00  0.00      PROA C  
ATOM   1719  C   MET A 216      23.557 152.028  83.291  0.00  0.00      PROA C  
ATOM   1720  O   MET A 216      23.219 153.023  83.936  0.00  0.00      PROA O  
ATOM   1721  CB  MET A 216      25.680 152.403  81.965  0.00  0.00      PROA C  
ATOM   1722  CG  MET A 216      26.497 151.402  82.806  0.00  0.00      PROA C  
ATOM   1723  SD  MET A 216      28.300 151.565  82.617  0.00  0.00      PROA S  
ATOM   1724  CE  MET A 216      28.476 153.143  83.501  0.00  0.00      PROA C  
ATOM   1725  N   HIS A 217      23.407 150.790  83.801  0.00  0.00      PROA N  
ATOM   1726  CA  HIS A 217      22.950 150.537  85.157  0.00  0.00      PROA C  
ATOM   1727  C   HIS A 217      24.192 150.415  86.044  0.00  0.00      PROA C  
ATOM   1728  O   HIS A 217      25.122 149.711  85.644  0.00  0.00      PROA O  
ATOM   1729  CB  HIS A 217      22.129 149.219  85.194  0.00  0.00      PROA C  
ATOM   1730  CG  HIS A 217      21.229 148.990  86.389  0.00  0.00      PROA C  
ATOM   1731  CD2 HIS A 217      19.895 148.708  86.403  0.00  0.00      PROA C  
ATOM   1732  ND1 HIS A 217      21.641 148.885  87.703  0.00  0.00      PROA N  
ATOM   1733  CE1 HIS A 217      20.551 148.562  88.444  0.00  0.00      PROA C  
ATOM   1734  NE2 HIS A 217      19.467 148.441  87.698  0.00  0.00      PROA N  
ATOM   1735  N   PRO A 218      24.315 151.037  87.218  0.00  0.00      PROA N  
ATOM   1736  CA  PRO A 218      25.625 151.230  87.846  0.00  0.00      PROA C  
ATOM   1737  C   PRO A 218      26.231 149.940  88.388  0.00  0.00      PROA C  
ATOM   1738  O   PRO A 218      27.455 149.800  88.338  0.00  0.00      PROA O  
ATOM   1739  CB  PRO A 218      25.378 152.291  88.938  0.00  0.00      PROA C  
ATOM   1740  CG  PRO A 218      23.860 152.301  89.145  0.00  0.00      PROA C  
ATOM   1741  CD  PRO A 218      23.329 151.980  87.751  0.00  0.00      PROA C  
ATOM   1742  N   GLU A 219      25.424 148.995  88.912  0.00  0.00      PROA N  
ATOM   1743  CA  GLU A 219      25.913 147.691  89.341  0.00  0.00      PROA C  
ATOM   1744  C   GLU A 219      25.593 146.540  88.376  0.00  0.00      PROA C  
ATOM   1745  O   GLU A 219      26.116 145.435  88.533  0.00  0.00      PROA O  
ATOM   1746  CB  GLU A 219      25.339 147.328  90.744  0.00  0.00      PROA C  
ATOM   1747  CG  GLU A 219      25.938 148.136  91.930  0.00  0.00      PROA C  
ATOM   1748  CD  GLU A 219      25.329 149.522  92.132  0.00  0.00      PROA C  
ATOM   1749  OE1 GLU A 219      24.082 149.628  92.288  0.00  0.00      PROA O  
ATOM   1750  OE2 GLU A 219      26.098 150.519  92.187  0.00  0.00      PROA O1-
ATOM   1751  N   ALA A 220      24.749 146.749  87.338  0.00  0.00      PROA N  
ATOM   1752  CA  ALA A 220      24.214 145.653  86.536  0.00  0.00      PROA C  
ATOM   1753  C   ALA A 220      24.618 145.704  85.061  0.00  0.00      PROA C  
ATOM   1754  O   ALA A 220      24.097 144.950  84.238  0.00  0.00      PROA O  
ATOM   1755  CB  ALA A 220      22.678 145.624  86.668  0.00  0.00      PROA C  
ATOM   1756  N   GLN A 221      25.585 146.571  84.700  0.00  0.00      PROA N  
ATOM   1757  CA  GLN A 221      26.080 146.760  83.341  0.00  0.00      PROA C  
ATOM   1758  C   GLN A 221      25.025 147.306  82.367  0.00  0.00      PROA C  
ATOM   1759  O   GLN A 221      24.565 148.437  82.532  0.00  0.00      PROA O  
ATOM   1760  CB  GLN A 221      26.930 145.543  82.855  0.00  0.00      PROA C  
ATOM   1761  CG  GLN A 221      27.671 145.718  81.501  0.00  0.00      PROA C  
ATOM   1762  CD  GLN A 221      28.708 144.617  81.243  0.00  0.00      PROA C  
ATOM   1763  NE2 GLN A 221      29.350 144.678  80.052  0.00  0.00      PROA N  
ATOM   1764  OE1 GLN A 221      28.953 143.719  82.054  0.00  0.00      PROA O  
ATOM   1765  N   CYS A 222      24.604 146.553  81.324  0.00  0.00      PROA N  
ATOM   1766  CA  CYS A 222      23.746 147.083  80.263  0.00  0.00      PROA C  
ATOM   1767  C   CYS A 222      22.384 146.369  80.140  0.00  0.00      PROA C  
ATOM   1768  O   CYS A 222      22.104 145.798  79.081  0.00  0.00      PROA O  
ATOM   1769  CB  CYS A 222      24.473 147.011  78.881  0.00  0.00      PROA C  
ATOM   1770  SG  CYS A 222      26.174 147.673  78.865  0.00  0.00      PROA S  
ATOM   1771  N   PRO A 223      21.474 146.354  81.128  0.00  0.00      PROA N  
ATOM   1772  CA  PRO A 223      20.148 145.751  80.986  0.00  0.00      PROA C  
ATOM   1773  C   PRO A 223      19.211 146.648  80.187  0.00  0.00      PROA C  
ATOM   1774  O   PRO A 223      18.184 146.172  79.701  0.00  0.00      PROA O  
ATOM   1775  CB  PRO A 223      19.675 145.601  82.442  0.00  0.00      PROA C  
ATOM   1776  CG  PRO A 223      20.302 146.796  83.162  0.00  0.00      PROA C  
ATOM   1777  CD  PRO A 223      21.657 146.937  82.461  0.00  0.00      PROA C  
ATOM   1778  N   TYR A 224      19.526 147.954  80.091  0.00  0.00      PROA N  
ATOM   1779  CA  TYR A 224      18.723 148.966  79.435  0.00  0.00      PROA C  
ATOM   1780  C   TYR A 224      18.918 148.914  77.920  0.00  0.00      PROA C  
ATOM   1781  O   TYR A 224      18.183 148.246  77.186  0.00  0.00      PROA O  
ATOM   1782  CB  TYR A 224      19.081 150.387  79.975  0.00  0.00      PROA C  
ATOM   1783  CG  TYR A 224      18.886 150.529  81.465  0.00  0.00      PROA C  
ATOM   1784  CD1 TYR A 224      17.690 150.133  82.089  0.00  0.00      PROA C  
ATOM   1785  CD2 TYR A 224      19.874 151.163  82.244  0.00  0.00      PROA C  
ATOM   1786  CE1 TYR A 224      17.476 150.380  83.453  0.00  0.00      PROA C  
ATOM   1787  CE2 TYR A 224      19.658 151.422  83.603  0.00  0.00      PROA C  
ATOM   1788  CZ  TYR A 224      18.457 151.037  84.206  0.00  0.00      PROA C  
ATOM   1789  OH  TYR A 224      18.237 151.330  85.568  0.00  0.00      PROA O  
ATOM   1790  N   ASP A 225      19.943 149.627  77.424  0.00  0.00      PROA N  
ATOM   1791  CA  ASP A 225      20.250 149.785  76.024  0.00  0.00      PROA C  
ATOM   1792  C   ASP A 225      21.535 149.013  75.735  0.00  0.00      PROA C  
ATOM   1793  O   ASP A 225      22.514 149.088  76.479  0.00  0.00      PROA O  
ATOM   1794  CB  ASP A 225      20.420 151.289  75.704  0.00  0.00      PROA C  
ATOM   1795  CG  ASP A 225      19.153 152.048  76.092  0.00  0.00      PROA C  
ATOM   1796  OD1 ASP A 225      18.028 151.615  75.728  0.00  0.00      PROA O  
ATOM   1797  OD2 ASP A 225      19.288 153.142  76.704  0.00  0.00      PROA O1-
ATOM   1798  N   SER A 226      21.541 148.199  74.665  0.00  0.00      PROA N  
ATOM   1799  CA  SER A 226      22.616 147.250  74.407  0.00  0.00      PROA C  
ATOM   1800  C   SER A 226      23.181 147.413  73.013  0.00  0.00      PROA C  
ATOM   1801  O   SER A 226      22.491 147.210  72.015  0.00  0.00      PROA O  
ATOM   1802  CB  SER A 226      22.144 145.780  74.629  0.00  0.00      PROA C  
ATOM   1803  OG  SER A 226      23.142 144.800  74.316  0.00  0.00      PROA O  
ATOM   1804  N   LEU A 227      24.481 147.757  72.923  0.00  0.00      PROA N  
ATOM   1805  CA  LEU A 227      25.228 147.805  71.682  0.00  0.00      PROA C  
ATOM   1806  C   LEU A 227      26.186 146.625  71.630  0.00  0.00      PROA C  
ATOM   1807  O   LEU A 227      27.089 146.500  72.457  0.00  0.00      PROA O  
ATOM   1808  CB  LEU A 227      26.021 149.131  71.580  0.00  0.00      PROA C  
ATOM   1809  CG  LEU A 227      26.896 149.290  70.318  0.00  0.00      PROA C  
ATOM   1810  CD1 LEU A 227      26.045 149.292  69.044  0.00  0.00      PROA C  
ATOM   1811  CD2 LEU A 227      27.713 150.583  70.391  0.00  0.00      PROA C  
ATOM   1812  N   LYS A 228      25.993 145.709  70.666  0.00  0.00      PROA N  
ATOM   1813  CA  LYS A 228      26.824 144.531  70.488  0.00  0.00      PROA C  
ATOM   1814  C   LYS A 228      27.409 144.459  69.089  0.00  0.00      PROA C  
ATOM   1815  O   LYS A 228      26.755 144.788  68.097  0.00  0.00      PROA O  
ATOM   1816  CB  LYS A 228      26.075 143.212  70.809  0.00  0.00      PROA C  
ATOM   1817  CG  LYS A 228      25.809 143.004  72.309  0.00  0.00      PROA C  
ATOM   1818  CD  LYS A 228      25.033 141.699  72.572  0.00  0.00      PROA C  
ATOM   1819  CE  LYS A 228      24.795 141.408  74.064  0.00  0.00      PROA C  
ATOM   1820  NZ  LYS A 228      24.048 140.137  74.241  0.00  0.00      PROA N1+
ATOM   1821  N   ILE A 229      28.676 144.023  68.986  0.00  0.00      PROA N  
ATOM   1822  CA  ILE A 229      29.402 143.931  67.733  0.00  0.00      PROA C  
ATOM   1823  C   ILE A 229      29.786 142.475  67.516  0.00  0.00      PROA C  
ATOM   1824  O   ILE A 229      30.482 141.856  68.321  0.00  0.00      PROA O  
ATOM   1825  CB  ILE A 229      30.626 144.852  67.708  0.00  0.00      PROA C  
ATOM   1826  CG1 ILE A 229      30.186 146.335  67.860  0.00  0.00      PROA C  
ATOM   1827  CG2 ILE A 229      31.451 144.623  66.421  0.00  0.00      PROA C  
ATOM   1828  CD  ILE A 229      31.337 147.326  68.057  0.00  0.00      PROA C  
ATOM   1829  N   GLN A 230      29.310 141.875  66.414  0.00  0.00      PROA N  
ATOM   1830  CA  GLN A 230      29.486 140.479  66.085  0.00  0.00      PROA C  
ATOM   1831  C   GLN A 230      30.309 140.333  64.817  0.00  0.00      PROA C  
ATOM   1832  O   GLN A 230      30.055 140.982  63.801  0.00  0.00      PROA O  
ATOM   1833  CB  GLN A 230      28.103 139.791  65.911  0.00  0.00      PROA C  
ATOM   1834  CG  GLN A 230      28.132 138.342  65.365  0.00  0.00      PROA C  
ATOM   1835  CD  GLN A 230      26.713 137.787  65.211  0.00  0.00      PROA C  
ATOM   1836  NE2 GLN A 230      26.238 137.012  66.209  0.00  0.00      PROA N  
ATOM   1837  OE1 GLN A 230      26.031 138.039  64.211  0.00  0.00      PROA O  
ATOM   1838  N   THR A 231      31.341 139.474  64.852  0.00  0.00      PROA N  
ATOM   1839  CA  THR A 231      32.222 139.228  63.715  0.00  0.00      PROA C  
ATOM   1840  C   THR A 231      32.212 137.742  63.398  0.00  0.00      PROA C  
ATOM   1841  O   THR A 231      31.535 136.946  64.051  0.00  0.00      PROA O  
ATOM   1842  CB  THR A 231      33.662 139.715  63.941  0.00  0.00      PROA C  
ATOM   1843  CG2 THR A 231      33.647 141.153  64.475  0.00  0.00      PROA C  
ATOM   1844  OG1 THR A 231      34.393 138.932  64.877  0.00  0.00      PROA O  
ATOM   1845  N   ASP A 232      32.985 137.322  62.375  0.00  0.00      PROA N  
ATOM   1846  CA  ASP A 232      33.217 135.930  62.027  0.00  0.00      PROA C  
ATOM   1847  C   ASP A 232      33.794 135.099  63.187  0.00  0.00      PROA C  
ATOM   1848  O   ASP A 232      33.382 133.964  63.439  0.00  0.00      PROA O  
ATOM   1849  CB  ASP A 232      34.188 135.953  60.806  0.00  0.00      PROA C  
ATOM   1850  CG  ASP A 232      34.750 134.611  60.354  0.00  0.00      PROA C  
ATOM   1851  OD1 ASP A 232      33.988 133.614  60.263  0.00  0.00      PROA O  
ATOM   1852  OD2 ASP A 232      35.959 134.578  59.989  0.00  0.00      PROA O1-
ATOM   1853  N   LYS A 233      34.769 135.671  63.926  0.00  0.00      PROA N  
ATOM   1854  CA  LYS A 233      35.565 134.915  64.876  0.00  0.00      PROA C  
ATOM   1855  C   LYS A 233      35.287 135.263  66.336  0.00  0.00      PROA C  
ATOM   1856  O   LYS A 233      35.587 134.476  67.236  0.00  0.00      PROA O  
ATOM   1857  CB  LYS A 233      37.065 135.155  64.555  0.00  0.00      PROA C  
ATOM   1858  CG  LYS A 233      37.431 134.738  63.116  0.00  0.00      PROA C  
ATOM   1859  CD  LYS A 233      38.906 134.990  62.759  0.00  0.00      PROA C  
ATOM   1860  CE  LYS A 233      39.303 134.577  61.329  0.00  0.00      PROA C  
ATOM   1861  NZ  LYS A 233      38.548 135.350  60.314  0.00  0.00      PROA N1+
ATOM   1862  N   ARG A 234      34.675 136.431  66.618  0.00  0.00      PROA N  
ATOM   1863  CA  ARG A 234      34.487 136.900  67.982  0.00  0.00      PROA C  
ATOM   1864  C   ARG A 234      33.321 137.876  68.110  0.00  0.00      PROA C  
ATOM   1865  O   ARG A 234      32.962 138.579  67.163  0.00  0.00      PROA O  
ATOM   1866  CB  ARG A 234      35.809 137.524  68.523  0.00  0.00      PROA C  
ATOM   1867  CG  ARG A 234      35.734 138.207  69.906  0.00  0.00      PROA C  
ATOM   1868  CD  ARG A 234      37.103 138.574  70.490  0.00  0.00      PROA C  
ATOM   1869  NE  ARG A 234      36.833 139.266  71.792  0.00  0.00      PROA N  
ATOM   1870  CZ  ARG A 234      37.766 139.810  72.562  0.00  0.00      PROA C  
ATOM   1871  NH1 ARG A 234      39.045 139.752  72.269  0.00  0.00      PROA N1+
ATOM   1872  NH2 ARG A 234      37.407 140.433  73.664  0.00  0.00      PROA N  
ATOM   1873  N   GLU A 235      32.702 137.944  69.306  0.00  0.00      PROA N  
ATOM   1874  CA  GLU A 235      31.688 138.923  69.651  0.00  0.00      PROA C  
ATOM   1875  C   GLU A 235      32.208 139.867  70.733  0.00  0.00      PROA C  
ATOM   1876  O   GLU A 235      32.898 139.464  71.673  0.00  0.00      PROA O  
ATOM   1877  CB  GLU A 235      30.371 138.256  70.119  0.00  0.00      PROA C  
ATOM   1878  CG  GLU A 235      29.648 137.489  68.981  0.00  0.00      PROA C  
ATOM   1879  CD  GLU A 235      28.338 136.822  69.397  0.00  0.00      PROA C  
ATOM   1880  OE1 GLU A 235      27.947 136.868  70.593  0.00  0.00      PROA O  
ATOM   1881  OE2 GLU A 235      27.676 136.231  68.501  0.00  0.00      PROA O1-
ATOM   1882  N   TYR A 236      31.902 141.167  70.593  0.00  0.00      PROA N  
ATOM   1883  CA  TYR A 236      32.333 142.233  71.475  0.00  0.00      PROA C  
ATOM   1884  C   TYR A 236      31.103 142.938  72.049  0.00  0.00      PROA C  
ATOM   1885  O   TYR A 236      30.076 143.091  71.381  0.00  0.00      PROA O  
ATOM   1886  CB  TYR A 236      33.210 143.300  70.752  0.00  0.00      PROA C  
ATOM   1887  CG  TYR A 236      34.369 142.698  69.993  0.00  0.00      PROA C  
ATOM   1888  CD1 TYR A 236      34.215 142.287  68.655  0.00  0.00      PROA C  
ATOM   1889  CD2 TYR A 236      35.648 142.643  70.572  0.00  0.00      PROA C  
ATOM   1890  CE1 TYR A 236      35.311 141.811  67.922  0.00  0.00      PROA C  
ATOM   1891  CE2 TYR A 236      36.749 142.183  69.835  0.00  0.00      PROA C  
ATOM   1892  CZ  TYR A 236      36.579 141.766  68.509  0.00  0.00      PROA C  
ATOM   1893  OH  TYR A 236      37.681 141.319  67.748  0.00  0.00      PROA O  
ATOM   1894  N   GLY A 237      31.180 143.384  73.322  0.00  0.00      PROA N  
ATOM   1895  CA  GLY A 237      30.088 144.064  74.021  0.00  0.00      PROA C  
ATOM   1896  C   GLY A 237      29.440 143.192  75.079  0.00  0.00      PROA C  
ATOM   1897  O   GLY A 237      30.010 142.162  75.453  0.00  0.00      PROA O  
ATOM   1898  N   PRO A 238      28.259 143.535  75.596  0.00  0.00      PROA N  
ATOM   1899  CA  PRO A 238      27.539 144.788  75.368  0.00  0.00      PROA C  
ATOM   1900  C   PRO A 238      28.291 146.045  75.797  0.00  0.00      PROA C  
ATOM   1901  O   PRO A 238      28.932 146.066  76.849  0.00  0.00      PROA O  
ATOM   1902  CB  PRO A 238      26.233 144.597  76.152  0.00  0.00      PROA C  
ATOM   1903  CG  PRO A 238      26.628 143.703  77.329  0.00  0.00      PROA C  
ATOM   1904  CD  PRO A 238      27.693 142.782  76.721  0.00  0.00      PROA C  
ATOM   1905  N   PHE A 239      28.215 147.111  74.984  0.00  0.00      PROA N  
ATOM   1906  CA  PHE A 239      28.773 148.413  75.295  0.00  0.00      PROA C  
ATOM   1907  C   PHE A 239      27.698 149.360  75.825  0.00  0.00      PROA C  
ATOM   1908  O   PHE A 239      26.637 149.539  75.224  0.00  0.00      PROA O  
ATOM   1909  CB  PHE A 239      29.453 149.074  74.064  0.00  0.00      PROA C  
ATOM   1910  CG  PHE A 239      30.595 148.230  73.568  0.00  0.00      PROA C  
ATOM   1911  CD1 PHE A 239      31.827 148.251  74.245  0.00  0.00      PROA C  
ATOM   1912  CD2 PHE A 239      30.476 147.458  72.397  0.00  0.00      PROA C  
ATOM   1913  CE1 PHE A 239      32.914 147.505  73.773  0.00  0.00      PROA C  
ATOM   1914  CE2 PHE A 239      31.559 146.706  71.926  0.00  0.00      PROA C  
ATOM   1915  CZ  PHE A 239      32.778 146.731  72.614  0.00  0.00      PROA C  
ATOM   1916  N   CYS A 240      27.972 150.005  76.974  0.00  0.00      PROA N  
ATOM   1917  CA  CYS A 240      27.159 151.076  77.520  0.00  0.00      PROA C  
ATOM   1918  C   CYS A 240      28.037 151.880  78.471  0.00  0.00      PROA C  
ATOM   1919  O   CYS A 240      29.099 151.415  78.892  0.00  0.00      PROA O  
ATOM   1920  CB  CYS A 240      25.833 150.624  78.202  0.00  0.00      PROA C  
ATOM   1921  SG  CYS A 240      26.035 149.536  79.646  0.00  0.00      PROA S  
ATOM   1922  N   GLY A 241      27.647 153.132  78.783  0.00  0.00      PROA N  
ATOM   1923  CA  GLY A 241      28.475 154.088  79.511  0.00  0.00      PROA C  
ATOM   1924  C   GLY A 241      28.582 155.400  78.776  0.00  0.00      PROA C  
ATOM   1925  O   GLY A 241      27.968 155.609  77.731  0.00  0.00      PROA O  
ATOM   1926  N   LYS A 242      29.358 156.344  79.347  0.00  0.00      PROA N  
ATOM   1927  CA  LYS A 242      29.421 157.719  78.871  0.00  0.00      PROA C  
ATOM   1928  C   LYS A 242      30.839 158.115  78.442  0.00  0.00      PROA C  
ATOM   1929  O   LYS A 242      31.163 159.293  78.275  0.00  0.00      PROA O  
ATOM   1930  CB  LYS A 242      28.872 158.677  79.964  0.00  0.00      PROA C  
ATOM   1931  CG  LYS A 242      27.456 158.293  80.443  0.00  0.00      PROA C  
ATOM   1932  CD  LYS A 242      26.865 159.256  81.493  0.00  0.00      PROA C  
ATOM   1933  CE  LYS A 242      26.368 160.613  80.967  0.00  0.00      PROA C  
ATOM   1934  NZ  LYS A 242      25.137 160.459  80.160  0.00  0.00      PROA N1+
ATOM   1935  N   THR A 243      31.729 157.121  78.252  0.00  0.00      PROA N  
ATOM   1936  CA  THR A 243      33.111 157.299  77.800  0.00  0.00      PROA C  
ATOM   1937  C   THR A 243      33.353 156.467  76.555  0.00  0.00      PROA C  
ATOM   1938  O   THR A 243      32.834 155.359  76.441  0.00  0.00      PROA O  
ATOM   1939  CB  THR A 243      34.179 156.919  78.837  0.00  0.00      PROA C  
ATOM   1940  CG2 THR A 243      34.154 157.953  79.975  0.00  0.00      PROA C  
ATOM   1941  OG1 THR A 243      33.947 155.639  79.429  0.00  0.00      PROA O  
ATOM   1942  N   LEU A 244      34.148 156.971  75.582  0.00  0.00      PROA N  
ATOM   1943  CA  LEU A 244      34.476 156.271  74.342  0.00  0.00      PROA C  
ATOM   1944  C   LEU A 244      35.119 154.884  74.544  0.00  0.00      PROA C  
ATOM   1945  O   LEU A 244      36.179 154.811  75.180  0.00  0.00      PROA O  
ATOM   1946  CB  LEU A 244      35.455 157.112  73.478  0.00  0.00      PROA C  
ATOM   1947  CG  LEU A 244      34.910 158.465  72.979  0.00  0.00      PROA C  
ATOM   1948  CD1 LEU A 244      36.054 159.333  72.433  0.00  0.00      PROA C  
ATOM   1949  CD2 LEU A 244      33.846 158.273  71.890  0.00  0.00      PROA C  
ATOM   1950  N   PRO A 245      34.567 153.764  74.056  0.00  0.00      PROA N  
ATOM   1951  CA  PRO A 245      35.266 152.483  73.983  0.00  0.00      PROA C  
ATOM   1952  C   PRO A 245      36.601 152.540  73.228  0.00  0.00      PROA C  
ATOM   1953  O   PRO A 245      36.695 153.343  72.291  0.00  0.00      PROA O  
ATOM   1954  CB  PRO A 245      34.252 151.531  73.320  0.00  0.00      PROA C  
ATOM   1955  CG  PRO A 245      32.889 152.147  73.646  0.00  0.00      PROA C  
ATOM   1956  CD  PRO A 245      33.182 153.645  73.598  0.00  0.00      PROA C  
ATOM   1957  N   PRO A 246      37.642 151.778  73.576  0.00  0.00      PROA N  
ATOM   1958  CA  PRO A 246      38.849 151.656  72.757  0.00  0.00      PROA C  
ATOM   1959  C   PRO A 246      38.601 151.154  71.333  0.00  0.00      PROA C  
ATOM   1960  O   PRO A 246      37.553 150.574  71.037  0.00  0.00      PROA O  
ATOM   1961  CB  PRO A 246      39.733 150.690  73.565  0.00  0.00      PROA C  
ATOM   1962  CG  PRO A 246      38.729 149.771  74.262  0.00  0.00      PROA C  
ATOM   1963  CD  PRO A 246      37.576 150.721  74.597  0.00  0.00      PROA C  
ATOM   1964  N   ARG A 247      39.580 151.362  70.428  0.00  0.00      PROA N  
ATOM   1965  CA  ARG A 247      39.574 150.814  69.080  0.00  0.00      PROA C  
ATOM   1966  C   ARG A 247      39.421 149.294  69.014  0.00  0.00      PROA C  
ATOM   1967  O   ARG A 247      40.042 148.552  69.781  0.00  0.00      PROA O  
ATOM   1968  CB  ARG A 247      40.842 151.271  68.299  0.00  0.00      PROA C  
ATOM   1969  CG  ARG A 247      41.199 150.460  67.030  0.00  0.00      PROA C  
ATOM   1970  CD  ARG A 247      42.446 150.949  66.278  0.00  0.00      PROA C  
ATOM   1971  NE  ARG A 247      42.077 152.212  65.579  0.00  0.00      PROA N  
ATOM   1972  CZ  ARG A 247      42.843 152.853  64.715  0.00  0.00      PROA C  
ATOM   1973  NH1 ARG A 247      44.087 152.507  64.470  0.00  0.00      PROA N1+
ATOM   1974  NH2 ARG A 247      42.330 153.876  64.073  0.00  0.00      PROA N  
ATOM   1975  N   ILE A 248      38.596 148.794  68.075  0.00  0.00      PROA N  
ATOM   1976  CA  ILE A 248      38.421 147.368  67.859  0.00  0.00      PROA C  
ATOM   1977  C   ILE A 248      39.025 147.023  66.509  0.00  0.00      PROA C  
ATOM   1978  O   ILE A 248      38.505 147.380  65.451  0.00  0.00      PROA O  
ATOM   1979  CB  ILE A 248      36.962 146.903  67.929  0.00  0.00      PROA C  
ATOM   1980  CG1 ILE A 248      36.302 147.335  69.265  0.00  0.00      PROA C  
ATOM   1981  CG2 ILE A 248      36.897 145.368  67.734  0.00  0.00      PROA C  
ATOM   1982  CD  ILE A 248      34.803 147.024  69.339  0.00  0.00      PROA C  
ATOM   1983  N   GLU A 249      40.161 146.299  66.513  0.00  0.00      PROA N  
ATOM   1984  CA  GLU A 249      40.761 145.773  65.304  0.00  0.00      PROA C  
ATOM   1985  C   GLU A 249      40.264 144.349  65.105  0.00  0.00      PROA C  
ATOM   1986  O   GLU A 249      40.665 143.419  65.808  0.00  0.00      PROA O  
ATOM   1987  CB  GLU A 249      42.312 145.792  65.366  0.00  0.00      PROA C  
ATOM   1988  CG  GLU A 249      42.902 147.225  65.429  0.00  0.00      PROA C  
ATOM   1989  CD  GLU A 249      44.429 147.288  65.461  0.00  0.00      PROA C  
ATOM   1990  OE1 GLU A 249      45.114 146.231  65.437  0.00  0.00      PROA O  
ATOM   1991  OE2 GLU A 249      44.969 148.427  65.520  0.00  0.00      PROA O1-
ATOM   1992  N   THR A 250      39.343 144.139  64.144  0.00  0.00      PROA N  
ATOM   1993  CA  THR A 250      38.794 142.817  63.867  0.00  0.00      PROA C  
ATOM   1994  C   THR A 250      39.726 142.038  62.948  0.00  0.00      PROA C  
ATOM   1995  O   THR A 250      40.591 142.591  62.269  0.00  0.00      PROA O  
ATOM   1996  CB  THR A 250      37.363 142.803  63.301  0.00  0.00      PROA C  
ATOM   1997  CG2 THR A 250      36.466 143.788  64.067  0.00  0.00      PROA C  
ATOM   1998  OG1 THR A 250      37.281 143.127  61.920  0.00  0.00      PROA O  
ATOM   1999  N   ASP A 251      39.558 140.704  62.914  0.00  0.00      PROA N  
ATOM   2000  CA  ASP A 251      40.283 139.807  62.037  0.00  0.00      PROA C  
ATOM   2001  C   ASP A 251      39.305 139.292  60.974  0.00  0.00      PROA C  
ATOM   2002  O   ASP A 251      39.281 138.114  60.608  0.00  0.00      PROA O  
ATOM   2003  CB  ASP A 251      40.925 138.684  62.901  0.00  0.00      PROA C  
ATOM   2004  CG  ASP A 251      41.935 137.824  62.150  0.00  0.00      PROA C  
ATOM   2005  OD1 ASP A 251      42.468 138.253  61.094  0.00  0.00      PROA O  
ATOM   2006  OD2 ASP A 251      42.290 136.736  62.683  0.00  0.00      PROA O1-
ATOM   2007  N   SER A 252      38.385 140.161  60.508  0.00  0.00      PROA N  
ATOM   2008  CA  SER A 252      37.307 139.746  59.629  0.00  0.00      PROA C  
ATOM   2009  C   SER A 252      36.922 140.828  58.634  0.00  0.00      PROA C  
ATOM   2010  O   SER A 252      37.107 142.026  58.853  0.00  0.00      PROA O  
ATOM   2011  CB  SER A 252      36.035 139.358  60.437  0.00  0.00      PROA C  
ATOM   2012  OG  SER A 252      35.001 138.804  59.614  0.00  0.00      PROA O  
ATOM   2013  N   ASN A 253      36.344 140.390  57.503  0.00  0.00      PROA N  
ATOM   2014  CA  ASN A 253      35.755 141.204  56.465  0.00  0.00      PROA C  
ATOM   2015  C   ASN A 253      34.239 141.317  56.653  0.00  0.00      PROA C  
ATOM   2016  O   ASN A 253      33.548 141.940  55.845  0.00  0.00      PROA O  
ATOM   2017  CB  ASN A 253      36.063 140.572  55.073  0.00  0.00      PROA C  
ATOM   2018  CG  ASN A 253      35.559 139.133  54.910  0.00  0.00      PROA C  
ATOM   2019  ND2 ASN A 253      34.921 138.846  53.752  0.00  0.00      PROA N  
ATOM   2020  OD1 ASN A 253      35.690 138.273  55.786  0.00  0.00      PROA O  
ATOM   2021  N   LYS A 254      33.687 140.713  57.725  0.00  0.00      PROA N  
ATOM   2022  CA  LYS A 254      32.273 140.740  58.034  0.00  0.00      PROA C  
ATOM   2023  C   LYS A 254      32.062 141.247  59.459  0.00  0.00      PROA C  
ATOM   2024  O   LYS A 254      32.431 140.598  60.440  0.00  0.00      PROA O  
ATOM   2025  CB  LYS A 254      31.641 139.327  57.913  0.00  0.00      PROA C  
ATOM   2026  CG  LYS A 254      31.867 138.630  56.558  0.00  0.00      PROA C  
ATOM   2027  CD  LYS A 254      31.167 137.258  56.516  0.00  0.00      PROA C  
ATOM   2028  CE  LYS A 254      31.519 136.363  55.312  0.00  0.00      PROA C  
ATOM   2029  NZ  LYS A 254      30.957 136.896  54.045  0.00  0.00      PROA N1+
ATOM   2030  N   VAL A 255      31.430 142.426  59.608  0.00  0.00      PROA N  
ATOM   2031  CA  VAL A 255      31.073 142.988  60.905  0.00  0.00      PROA C  
ATOM   2032  C   VAL A 255      29.577 143.233  60.930  0.00  0.00      PROA C  
ATOM   2033  O   VAL A 255      29.007 143.840  60.024  0.00  0.00      PROA O  
ATOM   2034  CB  VAL A 255      31.845 144.271  61.230  0.00  0.00      PROA C  
ATOM   2035  CG1 VAL A 255      31.247 145.028  62.433  0.00  0.00      PROA C  
ATOM   2036  CG2 VAL A 255      33.317 143.926  61.521  0.00  0.00      PROA C  
ATOM   2037  N   THR A 256      28.876 142.743  61.963  0.00  0.00      PROA N  
ATOM   2038  CA  THR A 256      27.461 143.012  62.175  0.00  0.00      PROA C  
ATOM   2039  C   THR A 256      27.299 143.670  63.522  0.00  0.00      PROA C  
ATOM   2040  O   THR A 256      27.726 143.146  64.549  0.00  0.00      PROA O  
ATOM   2041  CB  THR A 256      26.579 141.769  62.079  0.00  0.00      PROA C  
ATOM   2042  CG2 THR A 256      25.163 141.981  62.640  0.00  0.00      PROA C  
ATOM   2043  OG1 THR A 256      26.401 141.410  60.716  0.00  0.00      PROA O  
ATOM   2044  N   ILE A 257      26.685 144.861  63.556  0.00  0.00      PROA N  
ATOM   2045  CA  ILE A 257      26.506 145.634  64.771  0.00  0.00      PROA C  
ATOM   2046  C   ILE A 257      25.021 145.709  65.056  0.00  0.00      PROA C  
ATOM   2047  O   ILE A 257      24.222 146.065  64.191  0.00  0.00      PROA O  
ATOM   2048  CB  ILE A 257      27.121 147.033  64.680  0.00  0.00      PROA C  
ATOM   2049  CG1 ILE A 257      28.602 146.923  64.227  0.00  0.00      PROA C  
ATOM   2050  CG2 ILE A 257      26.953 147.753  66.036  0.00  0.00      PROA C  
ATOM   2051  CD  ILE A 257      29.429 148.204  64.375  0.00  0.00      PROA C  
ATOM   2052  N   THR A 258      24.604 145.343  66.278  0.00  0.00      PROA N  
ATOM   2053  CA  THR A 258      23.205 145.358  66.689  0.00  0.00      PROA C  
ATOM   2054  C   THR A 258      23.036 146.273  67.879  0.00  0.00      PROA C  
ATOM   2055  O   THR A 258      23.739 146.146  68.882  0.00  0.00      PROA O  
ATOM   2056  CB  THR A 258      22.610 143.993  67.046  0.00  0.00      PROA C  
ATOM   2057  CG2 THR A 258      22.518 143.142  65.768  0.00  0.00      PROA C  
ATOM   2058  OG1 THR A 258      23.409 143.278  67.985  0.00  0.00      PROA O  
ATOM   2059  N   PHE A 259      22.086 147.221  67.789  0.00  0.00      PROA N  
ATOM   2060  CA  PHE A 259      21.821 148.188  68.835  0.00  0.00      PROA C  
ATOM   2061  C   PHE A 259      20.348 148.122  69.225  0.00  0.00      PROA C  
ATOM   2062  O   PHE A 259      19.460 148.464  68.444  0.00  0.00      PROA O  
ATOM   2063  CB  PHE A 259      22.244 149.609  68.362  0.00  0.00      PROA C  
ATOM   2064  CG  PHE A 259      22.023 150.698  69.384  0.00  0.00      PROA C  
ATOM   2065  CD1 PHE A 259      22.553 150.573  70.678  0.00  0.00      PROA C  
ATOM   2066  CD2 PHE A 259      21.352 151.885  69.038  0.00  0.00      PROA C  
ATOM   2067  CE1 PHE A 259      22.417 151.607  71.613  0.00  0.00      PROA C  
ATOM   2068  CE2 PHE A 259      21.212 152.923  69.970  0.00  0.00      PROA C  
ATOM   2069  CZ  PHE A 259      21.749 152.785  71.256  0.00  0.00      PROA C  
ATOM   2070  N   THR A 260      20.051 147.654  70.451  0.00  0.00      PROA N  
ATOM   2071  CA  THR A 260      18.682 147.459  70.923  0.00  0.00      PROA C  
ATOM   2072  C   THR A 260      18.414 148.352  72.115  0.00  0.00      PROA C  
ATOM   2073  O   THR A 260      19.175 148.366  73.084  0.00  0.00      PROA O  
ATOM   2074  CB  THR A 260      18.321 146.017  71.304  0.00  0.00      PROA C  
ATOM   2075  CG2 THR A 260      18.448 145.119  70.062  0.00  0.00      PROA C  
ATOM   2076  OG1 THR A 260      19.174 145.471  72.308  0.00  0.00      PROA O  
ATOM   2077  N   THR A 261      17.323 149.131  72.067  0.00  0.00      PROA N  
ATOM   2078  CA  THR A 261      17.033 150.182  73.038  0.00  0.00      PROA C  
ATOM   2079  C   THR A 261      15.700 149.966  73.744  0.00  0.00      PROA C  
ATOM   2080  O   THR A 261      14.759 149.401  73.180  0.00  0.00      PROA O  
ATOM   2081  CB  THR A 261      17.082 151.588  72.443  0.00  0.00      PROA C  
ATOM   2082  CG2 THR A 261      18.540 151.934  72.112  0.00  0.00      PROA C  
ATOM   2083  OG1 THR A 261      16.350 151.679  71.228  0.00  0.00      PROA O  
ATOM   2084  N   ASP A 262      15.607 150.360  75.032  0.00  0.00      PROA N  
ATOM   2085  CA  ASP A 262      14.403 150.261  75.847  0.00  0.00      PROA C  
ATOM   2086  C   ASP A 262      13.544 151.544  75.825  0.00  0.00      PROA C  
ATOM   2087  O   ASP A 262      13.842 152.529  75.145  0.00  0.00      PROA O  
ATOM   2088  CB  ASP A 262      14.697 149.638  77.253  0.00  0.00      PROA C  
ATOM   2089  CG  ASP A 262      14.985 150.561  78.437  0.00  0.00      PROA C  
ATOM   2090  OD1 ASP A 262      15.051 151.808  78.305  0.00  0.00      PROA O  
ATOM   2091  OD2 ASP A 262      15.144 150.001  79.558  0.00  0.00      PROA O1-
ATOM   2092  N   GLU A 263      12.399 151.541  76.538  0.00  0.00      PROA N  
ATOM   2093  CA  GLU A 263      11.327 152.498  76.382  0.00  0.00      PROA C  
ATOM   2094  C   GLU A 263      11.515 153.853  77.082  0.00  0.00      PROA C  
ATOM   2095  O   GLU A 263      10.560 154.617  77.255  0.00  0.00      PROA O  
ATOM   2096  CB  GLU A 263      10.010 151.838  76.886  0.00  0.00      PROA C  
ATOM   2097  CG  GLU A 263       9.899 151.571  78.417  0.00  0.00      PROA C  
ATOM   2098  CD  GLU A 263      10.620 150.325  78.938  0.00  0.00      PROA C  
ATOM   2099  OE1 GLU A 263      11.252 149.572  78.152  0.00  0.00      PROA O  
ATOM   2100  OE2 GLU A 263      10.541 150.084  80.174  0.00  0.00      PROA O1-
ATOM   2101  N   SER A 264      12.745 154.227  77.477  0.00  0.00      PROA N  
ATOM   2102  CA  SER A 264      12.983 155.466  78.207  0.00  0.00      PROA C  
ATOM   2103  C   SER A 264      14.409 155.975  78.030  0.00  0.00      PROA C  
ATOM   2104  O   SER A 264      15.295 155.274  77.541  0.00  0.00      PROA O  
ATOM   2105  CB  SER A 264      12.661 155.340  79.733  0.00  0.00      PROA C  
ATOM   2106  OG  SER A 264      13.494 154.386  80.405  0.00  0.00      PROA O  
ATOM   2107  N   GLY A 265      14.652 157.249  78.420  0.00  0.00      PROA N  
ATOM   2108  CA  GLY A 265      15.977 157.874  78.424  0.00  0.00      PROA C  
ATOM   2109  C   GLY A 265      16.242 158.815  77.272  0.00  0.00      PROA C  
ATOM   2110  O   GLY A 265      15.773 158.633  76.148  0.00  0.00      PROA O  
ATOM   2111  N   ASN A 266      18.920 161.131  76.740  1.00 26.97      PROA N  
ATOM   2112  CA  ASN A 266      17.461 160.921  76.803  1.00 26.97      PROA C  
ATOM   2113  C   ASN A 266      16.836 160.416  75.500  1.00 26.97      PROA C  
ATOM   2114  O   ASN A 266      16.786 159.188  75.200  1.00 26.97      PROA O  
ATOM   2115  CB  ASN A 266      16.975 162.368  77.012  1.00 26.97      PROA C  
ATOM   2116  CG  ASN A 266      15.514 162.477  77.412  1.00 26.97      PROA C  
ATOM   2117  ND2 ASN A 266      15.261 163.306  78.400  1.00 26.97      PROA N  
ATOM   2118  OD1 ASN A 266      14.627 161.898  76.742  1.00 26.97      PROA O  
ATOM   2119  N   HIS A 267      19.530 159.716  76.478  0.00  0.00      PROA N  
ATOM   2120  CA  HIS A 267      20.931 159.491  76.139  0.00  0.00      PROA C  
ATOM   2121  C   HIS A 267      21.242 159.642  74.643  0.00  0.00      PROA C  
ATOM   2122  O   HIS A 267      20.441 159.302  73.771  0.00  0.00      PROA O  
ATOM   2123  CB  HIS A 267      21.432 158.145  76.716  0.00  0.00      PROA C  
ATOM   2124  CG  HIS A 267      21.863 158.230  78.161  0.00  0.00      PROA C  
ATOM   2125  CD2 HIS A 267      23.076 157.967  78.722  0.00  0.00      PROA C  
ATOM   2126  ND1 HIS A 267      21.033 158.561  79.212  0.00  0.00      PROA N  
ATOM   2127  CE1 HIS A 267      21.772 158.495  80.347  0.00  0.00      PROA C  
ATOM   2128  NE2 HIS A 267      23.024 158.145  80.101  0.00  0.00      PROA N  
ATOM   2129  N   THR A 268      22.416 160.209  74.306  0.00  0.00      PROA N  
ATOM   2130  CA  THR A 268      22.684 160.751  72.975  0.00  0.00      PROA C  
ATOM   2131  C   THR A 268      23.353 159.779  72.019  0.00  0.00      PROA C  
ATOM   2132  O   THR A 268      23.509 160.067  70.832  0.00  0.00      PROA O  
ATOM   2133  CB  THR A 268      23.495 162.048  72.999  0.00  0.00      PROA C  
ATOM   2134  CG2 THR A 268      22.671 163.139  73.701  0.00  0.00      PROA C  
ATOM   2135  OG1 THR A 268      24.726 161.931  73.699  0.00  0.00      PROA O  
ATOM   2136  N   GLY A 269      23.691 158.563  72.487  0.00  0.00      PROA N  
ATOM   2137  CA  GLY A 269      24.137 157.462  71.648  0.00  0.00      PROA C  
ATOM   2138  C   GLY A 269      25.573 157.487  71.208  0.00  0.00      PROA C  
ATOM   2139  O   GLY A 269      26.477 157.833  71.965  0.00  0.00      PROA O  
ATOM   2140  N   TRP A 270      25.826 157.024  69.978  0.00  0.00      PROA N  
ATOM   2141  CA  TRP A 270      27.149 156.604  69.574  0.00  0.00      PROA C  
ATOM   2142  C   TRP A 270      27.400 156.848  68.096  0.00  0.00      PROA C  
ATOM   2143  O   TRP A 270      26.485 156.880  67.271  0.00  0.00      PROA O  
ATOM   2144  CB  TRP A 270      27.363 155.097  69.909  0.00  0.00      PROA C  
ATOM   2145  CG  TRP A 270      26.370 154.140  69.315  0.00  0.00      PROA C  
ATOM   2146  CD1 TRP A 270      25.240 153.666  69.930  0.00  0.00      PROA C  
ATOM   2147  CD2 TRP A 270      26.394 153.552  68.000  0.00  0.00      PROA C  
ATOM   2148  CE2 TRP A 270      25.237 152.744  67.892  0.00  0.00      PROA C  
ATOM   2149  CE3 TRP A 270      27.277 153.630  66.921  0.00  0.00      PROA C  
ATOM   2150  NE1 TRP A 270      24.563 152.833  69.073  0.00  0.00      PROA N  
ATOM   2151  CZ2 TRP A 270      24.941 152.039  66.736  0.00  0.00      PROA C  
ATOM   2152  CZ3 TRP A 270      26.987 152.909  65.762  0.00  0.00      PROA C  
ATOM   2153  CH2 TRP A 270      25.839 152.128  65.668  0.00  0.00      PROA C  
ATOM   2154  N   LYS A 271      28.688 157.013  67.735  0.00  0.00      PROA N  
ATOM   2155  CA  LYS A 271      29.119 157.100  66.358  0.00  0.00      PROA C  
ATOM   2156  C   LYS A 271      30.415 156.323  66.173  0.00  0.00      PROA C  
ATOM   2157  O   LYS A 271      31.380 156.478  66.927  0.00  0.00      PROA O  
ATOM   2158  CB  LYS A 271      29.265 158.575  65.915  0.00  0.00      PROA C  
ATOM   2159  CG  LYS A 271      29.706 158.792  64.457  0.00  0.00      PROA C  
ATOM   2160  CD  LYS A 271      29.686 160.288  64.085  0.00  0.00      PROA C  
ATOM   2161  CE  LYS A 271      30.260 160.593  62.694  0.00  0.00      PROA C  
ATOM   2162  NZ  LYS A 271      30.141 162.036  62.380  0.00  0.00      PROA N1+
ATOM   2163  N   ILE A 272      30.446 155.440  65.162  0.00  0.00      PROA N  
ATOM   2164  CA  ILE A 272      31.559 154.562  64.848  0.00  0.00      PROA C  
ATOM   2165  C   ILE A 272      32.059 154.905  63.457  0.00  0.00      PROA C  
ATOM   2166  O   ILE A 272      31.301 154.977  62.491  0.00  0.00      PROA O  
ATOM   2167  CB  ILE A 272      31.207 153.068  64.925  0.00  0.00      PROA C  
ATOM   2168  CG1 ILE A 272      30.891 152.650  66.381  0.00  0.00      PROA C  
ATOM   2169  CG2 ILE A 272      32.339 152.184  64.342  0.00  0.00      PROA C  
ATOM   2170  CD  ILE A 272      30.223 151.272  66.490  0.00  0.00      PROA C  
ATOM   2171  N   HIS A 273      33.376 155.118  63.321  0.00  0.00      PROA N  
ATOM   2172  CA  HIS A 273      34.041 155.237  62.043  0.00  0.00      PROA C  
ATOM   2173  C   HIS A 273      34.726 153.918  61.742  0.00  0.00      PROA C  
ATOM   2174  O   HIS A 273      35.563 153.445  62.515  0.00  0.00      PROA O  
ATOM   2175  CB  HIS A 273      35.087 156.378  62.056  0.00  0.00      PROA C  
ATOM   2176  CG  HIS A 273      35.798 156.629  60.748  0.00  0.00      PROA C  
ATOM   2177  CD2 HIS A 273      37.072 157.055  60.520  0.00  0.00      PROA C  
ATOM   2178  ND1 HIS A 273      35.232 156.460  59.502  0.00  0.00      PROA N  
ATOM   2179  CE1 HIS A 273      36.172 156.796  58.585  0.00  0.00      PROA C  
ATOM   2180  NE2 HIS A 273      37.307 157.166  59.155  0.00  0.00      PROA N  
ATOM   2181  N   TYR A 274      34.369 153.265  60.620  0.00  0.00      PROA N  
ATOM   2182  CA  TYR A 274      34.986 152.012  60.230  0.00  0.00      PROA C  
ATOM   2183  C   TYR A 274      36.020 152.298  59.145  0.00  0.00      PROA C  
ATOM   2184  O   TYR A 274      35.840 153.147  58.269  0.00  0.00      PROA O  
ATOM   2185  CB  TYR A 274      33.943 150.917  59.836  0.00  0.00      PROA C  
ATOM   2186  CG  TYR A 274      33.488 150.917  58.400  0.00  0.00      PROA C  
ATOM   2187  CD1 TYR A 274      32.328 151.602  58.011  0.00  0.00      PROA C  
ATOM   2188  CD2 TYR A 274      34.182 150.153  57.445  0.00  0.00      PROA C  
ATOM   2189  CE1 TYR A 274      31.875 151.539  56.686  0.00  0.00      PROA C  
ATOM   2190  CE2 TYR A 274      33.743 150.103  56.117  0.00  0.00      PROA C  
ATOM   2191  CZ  TYR A 274      32.592 150.801  55.738  0.00  0.00      PROA C  
ATOM   2192  OH  TYR A 274      32.170 150.764  54.399  0.00  0.00      PROA O  
ATOM   2193  N   THR A 275      37.150 151.581  59.212  0.00  0.00      PROA N  
ATOM   2194  CA  THR A 275      38.260 151.657  58.271  0.00  0.00      PROA C  
ATOM   2195  C   THR A 275      38.687 150.237  57.962  0.00  0.00      PROA C  
ATOM   2196  O   THR A 275      38.280 149.294  58.641  0.00  0.00      PROA O  
ATOM   2197  CB  THR A 275      39.474 152.457  58.764  0.00  0.00      PROA C  
ATOM   2198  CG2 THR A 275      39.121 153.952  58.810  0.00  0.00      PROA C  
ATOM   2199  OG1 THR A 275      39.873 152.083  60.078  0.00  0.00      PROA O  
ATOM   2200  N   SER A 276      39.491 150.015  56.904  0.00  0.00      PROA N  
ATOM   2201  CA  SER A 276      39.882 148.661  56.537  0.00  0.00      PROA C  
ATOM   2202  C   SER A 276      41.274 148.581  55.948  0.00  0.00      PROA C  
ATOM   2203  O   SER A 276      41.720 149.459  55.209  0.00  0.00      PROA O  
ATOM   2204  CB  SER A 276      38.894 147.983  55.546  0.00  0.00      PROA C  
ATOM   2205  OG  SER A 276      38.707 148.764  54.362  0.00  0.00      PROA O  
ATOM   2206  N   THR A 277      41.994 147.492  56.268  0.00  0.00      PROA N  
ATOM   2207  CA  THR A 277      43.327 147.178  55.759  0.00  0.00      PROA C  
ATOM   2208  C   THR A 277      43.302 145.769  55.198  0.00  0.00      PROA C  
ATOM   2209  O   THR A 277      42.456 144.958  55.565  0.00  0.00      PROA O  
ATOM   2210  CB  THR A 277      44.454 147.279  56.797  0.00  0.00      PROA C  
ATOM   2211  CG2 THR A 277      44.649 148.756  57.177  0.00  0.00      PROA C  
ATOM   2212  OG1 THR A 277      44.146 146.574  58.000  0.00  0.00      PROA O  
ATOM   2213  N   ALA A 278      44.200 145.446  54.244  0.00  0.00      PROA N  
ATOM   2214  CA  ALA A 278      44.221 144.157  53.573  0.00  0.00      PROA C  
ATOM   2215  C   ALA A 278      45.216 143.174  54.205  0.00  0.00      PROA C  
ATOM   2216  O   ALA A 278      45.454 143.181  55.413  0.00  0.00      PROA O  
ATOM   2217  CB  ALA A 278      44.516 144.389  52.075  0.00  0.00      PROA C  
ATOM   2218  N   HIS A 279      45.813 142.285  53.377  0.00  0.00      PROA N  
ATOM   2219  CA  HIS A 279      46.868 141.320  53.697  0.00  0.00      PROA C  
ATOM   2220  C   HIS A 279      48.152 141.390  52.873  0.00  0.00      PROA C  
ATOM   2221  O   HIS A 279      49.089 140.623  53.097  0.00  0.00      PROA O  
ATOM   2222  CB  HIS A 279      46.339 139.862  53.711  0.00  0.00      PROA C  
ATOM   2223  CG  HIS A 279      45.132 139.693  54.595  0.00  0.00      PROA C  
ATOM   2224  CD2 HIS A 279      43.834 139.447  54.263  0.00  0.00      PROA C  
ATOM   2225  ND1 HIS A 279      45.181 139.654  55.974  0.00  0.00      PROA N  
ATOM   2226  CE1 HIS A 279      43.922 139.406  56.414  0.00  0.00      PROA C  
ATOM   2227  NE2 HIS A 279      43.068 139.273  55.411  0.00  0.00      PROA N  
ATOM   2228  N   HIS A 280      48.256 142.326  51.918  0.00  0.00      PROA N  
ATOM   2229  CA  HIS A 280      49.429 142.518  51.087  0.00  0.00      PROA C  
ATOM   2230  C   HIS A 280      50.711 142.135  51.821  0.00  0.00      PROA C  
ATOM   2231  O   HIS A 280      50.878 142.396  53.012  0.00  0.00      PROA O  
ATOM   2232  CB  HIS A 280      49.517 143.985  50.607  0.00  0.00      PROA C  
ATOM   2233  CG  HIS A 280      48.327 144.385  49.773  0.00  0.00      PROA C  
ATOM   2234  CD2 HIS A 280      47.271 145.191  50.077  0.00  0.00      PROA C  
ATOM   2235  ND1 HIS A 280      48.186 144.072  48.437  0.00  0.00      PROA N  
ATOM   2236  CE1 HIS A 280      47.056 144.679  47.998  0.00  0.00      PROA C  
ATOM   2237  NE2 HIS A 280      46.465 145.373  48.959  0.00  0.00      PROA N  
ATOM   2238  N   HIS A 281      51.670 141.512  51.102  0.00  0.00      PROA N  
ATOM   2239  CA  HIS A 281      52.923 141.049  51.692  0.00  0.00      PROA C  
ATOM   2240  C   HIS A 281      53.606 142.123  52.531  0.00  0.00      PROA C  
ATOM   2241  O   HIS A 281      54.082 143.127  52.002  0.00  0.00      PROA O  
ATOM   2242  CB  HIS A 281      53.903 140.609  50.574  0.00  0.00      PROA C  
ATOM   2243  CG  HIS A 281      53.376 139.457  49.758  0.00  0.00      PROA C  
ATOM   2244  CD2 HIS A 281      52.726 139.457  48.560  0.00  0.00      PROA C  
ATOM   2245  ND1 HIS A 281      53.645 138.132  50.036  0.00  0.00      PROA N  
ATOM   2246  CE1 HIS A 281      53.129 137.394  49.022  0.00  0.00      PROA C  
ATOM   2247  NE2 HIS A 281      52.559 138.155  48.100  0.00  0.00      PROA N  
ATOM   2248  N   HIS A 282      53.671 141.922  53.867  0.00  0.00      PROA N  
ATOM   2249  CA  HIS A 282      54.393 142.725  54.856  0.00  0.00      PROA C  
ATOM   2250  C   HIS A 282      53.641 143.956  55.356  0.00  0.00      PROA C  
ATOM   2251  O   HIS A 282      53.985 144.510  56.401  0.00  0.00      PROA O  
ATOM   2252  CB  HIS A 282      55.834 143.120  54.431  0.00  0.00      PROA C  
ATOM   2253  CG  HIS A 282      56.616 141.971  53.858  0.00  0.00      PROA C  
ATOM   2254  CD2 HIS A 282      57.288 141.884  52.676  0.00  0.00      PROA C  
ATOM   2255  ND1 HIS A 282      56.764 140.740  54.466  0.00  0.00      PROA N  
ATOM   2256  CE1 HIS A 282      57.503 139.970  53.632  0.00  0.00      PROA C  
ATOM   2257  NE2 HIS A 282      57.863 140.628  52.542  0.00  0.00      PROA N  
ATOM   2258  N   HIS A 283      52.570 144.368  54.646  0.00  0.00      PROA N  
ATOM   2259  CA  HIS A 283      51.634 145.428  55.010  0.00  0.00      PROA C  
ATOM   2260  C   HIS A 283      52.166 146.861  54.897  0.00  0.00      PROA C  
ATOM   2261  O   HIS A 283      53.064 147.282  55.630  0.00  0.00      PROA O  
ATOM   2262  CB  HIS A 283      50.943 145.217  56.384  0.00  0.00      PROA C  
ATOM   2263  CG  HIS A 283      50.290 143.866  56.504  0.00  0.00      PROA C  
ATOM   2264  CD2 HIS A 283      50.646 142.789  57.258  0.00  0.00      PROA C  
ATOM   2265  ND1 HIS A 283      49.086 143.534  55.918  0.00  0.00      PROA N  
ATOM   2266  CE1 HIS A 283      48.776 142.277  56.324  0.00  0.00      PROA C  
ATOM   2267  NE2 HIS A 283      49.694 141.783  57.140  0.00  0.00      PROA N  
ATOM   2268  N   HIS A 284      51.567 147.655  53.979  0.00  0.00      PROA N  
ATOM   2269  CA  HIS A 284      51.825 149.081  53.799  0.00  0.00      PROA C  
ATOM   2270  C   HIS A 284      53.258 149.464  53.309  0.00  0.00      PROA C  
ATOM   2271  CB  HIS A 284      51.424 149.916  55.046  0.00  0.00      PROA C  
ATOM   2272  CG  HIS A 284      50.015 149.646  55.505  0.00  0.00      PROA C  
ATOM   2273  CD2 HIS A 284      49.563 149.062  56.650  0.00  0.00      PROA C  
ATOM   2274  ND1 HIS A 284      48.888 150.066  54.829  0.00  0.00      PROA N  
ATOM   2275  CE1 HIS A 284      47.813 149.709  55.575  0.00  0.00      PROA C  
ATOM   2276  NE2 HIS A 284      48.174 149.095  56.692  0.00  0.00      PROA N  
ATOM   2277  OT1 HIS A 284      54.097 148.574  53.008  0.00  0.00      PROA O  
ATOM   2278  OT2 HIS A 284      53.536 150.689  53.187  0.00  0.00      PROA O  
TER    2279      HIS A 284 
ATOM   2280  N   SER B   1     -12.367 124.299  36.639  0.00  0.00      PROB N  
ATOM   2281  CA  SER B   1     -13.212 124.697  37.836  0.00  0.00      PROB C  
ATOM   2282  C   SER B   1     -13.671 126.151  37.791  0.00  0.00      PROB C  
ATOM   2283  O   SER B   1     -13.092 126.982  37.090  0.00  0.00      PROB O  
ATOM   2284  CB  SER B   1     -12.445 124.404  39.180  0.00  0.00      PROB C  
ATOM   2285  OG  SER B   1     -13.214 124.704  40.356  0.00  0.00      PROB O  
ATOM   2286  N   LYS B   2     -14.733 126.506  38.551  0.00  0.00      PROB N  
ATOM   2287  CA  LYS B   2     -15.201 127.876  38.702  0.00  0.00      PROB C  
ATOM   2288  C   LYS B   2     -14.669 128.518  39.981  0.00  0.00      PROB C  
ATOM   2289  O   LYS B   2     -14.860 129.709  40.233  0.00  0.00      PROB O  
ATOM   2290  CB  LYS B   2     -16.749 127.963  38.616  0.00  0.00      PROB C  
ATOM   2291  CG  LYS B   2     -17.539 126.989  39.511  0.00  0.00      PROB C  
ATOM   2292  CD  LYS B   2     -19.059 127.153  39.300  0.00  0.00      PROB C  
ATOM   2293  CE  LYS B   2     -19.942 126.040  39.895  0.00  0.00      PROB C  
ATOM   2294  NZ  LYS B   2     -19.885 126.027  41.377  0.00  0.00      PROB N1+
ATOM   2295  N   TRP B   3     -13.896 127.743  40.771  0.00  0.00      PROB N  
ATOM   2296  CA  TRP B   3     -13.103 128.237  41.885  0.00  0.00      PROB C  
ATOM   2297  C   TRP B   3     -11.678 127.662  41.824  0.00  0.00      PROB C  
ATOM   2298  O   TRP B   3     -11.282 126.911  42.721  0.00  0.00      PROB O  
ATOM   2299  CB  TRP B   3     -13.770 127.874  43.243  0.00  0.00      PROB C  
ATOM   2300  CG  TRP B   3     -15.114 128.494  43.466  0.00  0.00      PROB C  
ATOM   2301  CD1 TRP B   3     -16.335 127.880  43.333  0.00  0.00      PROB C  
ATOM   2302  CD2 TRP B   3     -15.375 129.833  43.923  0.00  0.00      PROB C  
ATOM   2303  CE2 TRP B   3     -16.780 129.957  44.045  0.00  0.00      PROB C  
ATOM   2304  CE3 TRP B   3     -14.558 130.919  44.250  0.00  0.00      PROB C  
ATOM   2305  NE1 TRP B   3     -17.335 128.765  43.678  0.00  0.00      PROB N  
ATOM   2306  CZ2 TRP B   3     -17.375 131.129  44.485  0.00  0.00      PROB C  
ATOM   2307  CZ3 TRP B   3     -15.160 132.098  44.699  0.00  0.00      PROB C  
ATOM   2308  CH2 TRP B   3     -16.544 132.202  44.812  0.00  0.00      PROB C  
ATOM   2309  N   PRO B   4     -10.864 127.939  40.792  0.00  0.00      PROB N  
ATOM   2310  CA  PRO B   4      -9.558 127.308  40.624  0.00  0.00      PROB C  
ATOM   2311  C   PRO B   4      -8.528 127.848  41.606  0.00  0.00      PROB C  
ATOM   2312  O   PRO B   4      -7.647 127.098  42.029  0.00  0.00      PROB O  
ATOM   2313  CB  PRO B   4      -9.187 127.637  39.166  0.00  0.00      PROB C  
ATOM   2314  CG  PRO B   4      -9.874 128.979  38.886  0.00  0.00      PROB C  
ATOM   2315  CD  PRO B   4     -11.166 128.875  39.698  0.00  0.00      PROB C  
ATOM   2316  N   GLU B   5      -8.588 129.150  41.938  0.00  0.00      PROB N  
ATOM   2317  CA  GLU B   5      -7.666 129.810  42.838  0.00  0.00      PROB C  
ATOM   2318  C   GLU B   5      -8.229 129.839  44.265  0.00  0.00      PROB C  
ATOM   2319  O   GLU B   5      -9.436 130.055  44.430  0.00  0.00      PROB O  
ATOM   2320  CB  GLU B   5      -7.354 131.255  42.366  0.00  0.00      PROB C  
ATOM   2321  CG  GLU B   5      -6.578 131.300  41.022  0.00  0.00      PROB C  
ATOM   2322  CD  GLU B   5      -6.234 132.708  40.537  0.00  0.00      PROB C  
ATOM   2323  OE1 GLU B   5      -5.587 132.815  39.459  0.00  0.00      PROB O  
ATOM   2324  OE2 GLU B   5      -6.590 133.718  41.198  0.00  0.00      PROB O1-
ATOM   2325  N   PRO B   6      -7.446 129.603  45.324  0.00  0.00      PROB N  
ATOM   2326  CA  PRO B   6      -7.883 129.821  46.703  0.00  0.00      PROB C  
ATOM   2327  C   PRO B   6      -8.342 131.249  47.005  0.00  0.00      PROB C  
ATOM   2328  O   PRO B   6      -7.888 132.205  46.371  0.00  0.00      PROB O  
ATOM   2329  CB  PRO B   6      -6.665 129.403  47.537  0.00  0.00      PROB C  
ATOM   2330  CG  PRO B   6      -5.472 129.741  46.644  0.00  0.00      PROB C  
ATOM   2331  CD  PRO B   6      -5.991 129.418  45.243  0.00  0.00      PROB C  
ATOM   2332  N   VAL B   7      -9.260 131.410  47.977  0.00  0.00      PROB N  
ATOM   2333  CA  VAL B   7      -9.822 132.703  48.341  0.00  0.00      PROB C  
ATOM   2334  C   VAL B   7      -9.144 133.244  49.594  0.00  0.00      PROB C  
ATOM   2335  O   VAL B   7      -9.180 132.637  50.665  0.00  0.00      PROB O  
ATOM   2336  CB  VAL B   7     -11.341 132.639  48.520  0.00  0.00      PROB C  
ATOM   2337  CG1 VAL B   7     -11.912 133.967  49.066  0.00  0.00      PROB C  
ATOM   2338  CG2 VAL B   7     -11.991 132.304  47.162  0.00  0.00      PROB C  
ATOM   2339  N   PHE B   8      -8.495 134.416  49.482  0.00  0.00      PROB N  
ATOM   2340  CA  PHE B   8      -7.850 135.083  50.596  0.00  0.00      PROB C  
ATOM   2341  C   PHE B   8      -7.668 136.552  50.231  0.00  0.00      PROB C  
ATOM   2342  O   PHE B   8      -7.765 136.934  49.061  0.00  0.00      PROB O  
ATOM   2343  CB  PHE B   8      -6.489 134.424  50.992  0.00  0.00      PROB C  
ATOM   2344  CG  PHE B   8      -5.439 134.499  49.904  0.00  0.00      PROB C  
ATOM   2345  CD1 PHE B   8      -5.322 133.485  48.937  0.00  0.00      PROB C  
ATOM   2346  CD2 PHE B   8      -4.523 135.567  49.874  0.00  0.00      PROB C  
ATOM   2347  CE1 PHE B   8      -4.323 133.544  47.956  0.00  0.00      PROB C  
ATOM   2348  CE2 PHE B   8      -3.519 135.627  48.900  0.00  0.00      PROB C  
ATOM   2349  CZ  PHE B   8      -3.420 134.614  47.940  0.00  0.00      PROB C  
ATOM   2350  N   GLY B   9      -7.407 137.425  51.224  0.00  0.00      PROB N  
ATOM   2351  CA  GLY B   9      -7.130 138.824  50.931  0.00  0.00      PROB C  
ATOM   2352  C   GLY B   9      -6.996 139.709  52.142  0.00  0.00      PROB C  
ATOM   2353  O   GLY B   9      -7.029 139.268  53.291  0.00  0.00      PROB O  
ATOM   2354  N   ARG B  10      -6.830 141.015  51.871  0.00  0.00      PROB N  
ATOM   2355  CA  ARG B  10      -6.587 142.060  52.845  0.00  0.00      PROB C  
ATOM   2356  C   ARG B  10      -7.660 143.138  52.751  0.00  0.00      PROB C  
ATOM   2357  O   ARG B  10      -7.991 143.616  51.663  0.00  0.00      PROB O  
ATOM   2358  CB  ARG B  10      -5.198 142.691  52.573  0.00  0.00      PROB C  
ATOM   2359  CG  ARG B  10      -4.775 143.854  53.498  0.00  0.00      PROB C  
ATOM   2360  CD  ARG B  10      -3.356 144.348  53.174  0.00  0.00      PROB C  
ATOM   2361  NE  ARG B  10      -3.027 145.490  54.085  0.00  0.00      PROB N  
ATOM   2362  CZ  ARG B  10      -2.658 146.702  53.704  0.00  0.00      PROB C  
ATOM   2363  NH1 ARG B  10      -2.791 147.185  52.494  0.00  0.00      PROB N1+
ATOM   2364  NH2 ARG B  10      -2.106 147.437  54.642  0.00  0.00      PROB N  
ATOM   2365  N   LEU B  11      -8.224 143.550  53.899  0.00  0.00      PROB N  
ATOM   2366  CA  LEU B  11      -9.201 144.616  54.006  0.00  0.00      PROB C  
ATOM   2367  C   LEU B  11      -8.639 145.713  54.897  0.00  0.00      PROB C  
ATOM   2368  O   LEU B  11      -8.050 145.445  55.946  0.00  0.00      PROB O  
ATOM   2369  CB  LEU B  11     -10.545 144.149  54.626  0.00  0.00      PROB C  
ATOM   2370  CG  LEU B  11     -11.241 142.980  53.900  0.00  0.00      PROB C  
ATOM   2371  CD1 LEU B  11     -12.549 142.623  54.618  0.00  0.00      PROB C  
ATOM   2372  CD2 LEU B  11     -11.517 143.294  52.425  0.00  0.00      PROB C  
ATOM   2373  N   VAL B  12      -8.804 146.987  54.501  0.00  0.00      PROB N  
ATOM   2374  CA  VAL B  12      -8.328 148.111  55.290  0.00  0.00      PROB C  
ATOM   2375  C   VAL B  12      -9.357 149.226  55.316  0.00  0.00      PROB C  
ATOM   2376  O   VAL B  12     -10.176 149.394  54.409  0.00  0.00      PROB O  
ATOM   2377  CB  VAL B  12      -6.990 148.701  54.825  0.00  0.00      PROB C  
ATOM   2378  CG1 VAL B  12      -5.847 147.714  55.111  0.00  0.00      PROB C  
ATOM   2379  CG2 VAL B  12      -7.025 149.101  53.336  0.00  0.00      PROB C  
ATOM   2380  N   SER B  13      -9.316 150.045  56.382  0.00  0.00      PROB N  
ATOM   2381  CA  SER B  13     -10.010 151.320  56.474  0.00  0.00      PROB C  
ATOM   2382  C   SER B  13      -9.580 152.319  55.396  0.00  0.00      PROB C  
ATOM   2383  O   SER B  13      -8.423 152.272  54.964  0.00  0.00      PROB O  
ATOM   2384  CB  SER B  13      -9.811 151.985  57.862  0.00  0.00      PROB C  
ATOM   2385  OG  SER B  13      -8.428 152.035  58.218  0.00  0.00      PROB O  
ATOM   2386  N   PRO B  14     -10.430 153.228  54.907  0.00  0.00      PROB N  
ATOM   2387  CA  PRO B  14     -10.012 154.292  53.993  0.00  0.00      PROB C  
ATOM   2388  C   PRO B  14      -8.822 155.110  54.494  0.00  0.00      PROB C  
ATOM   2389  O   PRO B  14      -8.861 155.664  55.593  0.00  0.00      PROB O  
ATOM   2390  CB  PRO B  14     -11.279 155.143  53.792  0.00  0.00      PROB C  
ATOM   2391  CG  PRO B  14     -12.117 154.883  55.046  0.00  0.00      PROB C  
ATOM   2392  CD  PRO B  14     -11.806 153.424  55.372  0.00  0.00      PROB C  
ATOM   2393  N   GLY B  15      -7.745 155.193  53.685  0.00  0.00      PROB N  
ATOM   2394  CA  GLY B  15      -6.555 155.981  53.988  0.00  0.00      PROB C  
ATOM   2395  C   GLY B  15      -5.544 155.322  54.895  0.00  0.00      PROB C  
ATOM   2396  O   GLY B  15      -4.591 155.971  55.315  0.00  0.00      PROB O  
ATOM   2397  N   PHE B  16      -5.681 154.014  55.200  0.00  0.00      PROB N  
ATOM   2398  CA  PHE B  16      -4.754 153.260  56.042  0.00  0.00      PROB C  
ATOM   2399  C   PHE B  16      -3.299 153.290  55.513  0.00  0.00      PROB C  
ATOM   2400  O   PHE B  16      -3.119 153.221  54.291  0.00  0.00      PROB O  
ATOM   2401  CB  PHE B  16      -5.272 151.793  56.167  0.00  0.00      PROB C  
ATOM   2402  CG  PHE B  16      -4.481 150.951  57.136  0.00  0.00      PROB C  
ATOM   2403  CD1 PHE B  16      -4.806 150.963  58.503  0.00  0.00      PROB C  
ATOM   2404  CD2 PHE B  16      -3.399 150.164  56.703  0.00  0.00      PROB C  
ATOM   2405  CE1 PHE B  16      -4.024 150.261  59.428  0.00  0.00      PROB C  
ATOM   2406  CE2 PHE B  16      -2.616 149.457  57.626  0.00  0.00      PROB C  
ATOM   2407  CZ  PHE B  16      -2.922 149.516  58.992  0.00  0.00      PROB C  
ATOM   2408  N   PRO B  17      -2.223 153.375  56.310  0.00  0.00      PROB N  
ATOM   2409  CA  PRO B  17      -2.190 153.421  57.775  0.00  0.00      PROB C  
ATOM   2410  C   PRO B  17      -2.488 154.781  58.393  0.00  0.00      PROB C  
ATOM   2411  O   PRO B  17      -2.401 154.901  59.617  0.00  0.00      PROB O  
ATOM   2412  CB  PRO B  17      -0.745 152.991  58.079  0.00  0.00      PROB C  
ATOM   2413  CG  PRO B  17       0.064 153.570  56.919  0.00  0.00      PROB C  
ATOM   2414  CD  PRO B  17      -0.875 153.359  55.732  0.00  0.00      PROB C  
ATOM   2415  N   GLU B  18      -2.852 155.817  57.618  0.00  0.00      PROB N  
ATOM   2416  CA  GLU B  18      -3.205 157.122  58.151  0.00  0.00      PROB C  
ATOM   2417  C   GLU B  18      -4.638 157.147  58.696  0.00  0.00      PROB C  
ATOM   2418  O   GLU B  18      -5.393 156.177  58.600  0.00  0.00      PROB O  
ATOM   2419  CB  GLU B  18      -2.974 158.261  57.118  0.00  0.00      PROB C  
ATOM   2420  CG  GLU B  18      -1.487 158.463  56.722  0.00  0.00      PROB C  
ATOM   2421  CD  GLU B  18      -0.609 158.882  57.898  0.00  0.00      PROB C  
ATOM   2422  OE1 GLU B  18      -0.878 159.951  58.510  0.00  0.00      PROB O  
ATOM   2423  OE2 GLU B  18       0.376 158.163  58.215  0.00  0.00      PROB O1-
ATOM   2424  N   LYS B  19      -5.041 158.262  59.344  0.00  0.00      PROB N  
ATOM   2425  CA  LYS B  19      -6.368 158.413  59.917  0.00  0.00      PROB C  
ATOM   2426  C   LYS B  19      -7.521 158.282  58.914  0.00  0.00      PROB C  
ATOM   2427  O   LYS B  19      -7.455 158.768  57.780  0.00  0.00      PROB O  
ATOM   2428  CB  LYS B  19      -6.505 159.744  60.704  0.00  0.00      PROB C  
ATOM   2429  CG  LYS B  19      -6.357 161.015  59.847  0.00  0.00      PROB C  
ATOM   2430  CD  LYS B  19      -6.362 162.307  60.685  0.00  0.00      PROB C  
ATOM   2431  CE  LYS B  19      -6.306 163.582  59.825  0.00  0.00      PROB C  
ATOM   2432  NZ  LYS B  19      -6.292 164.800  60.674  0.00  0.00      PROB N1+
ATOM   2433  N   TYR B  20      -8.618 157.596  59.305  0.00  0.00      PROB N  
ATOM   2434  CA  TYR B  20      -9.803 157.482  58.467  0.00  0.00      PROB C  
ATOM   2435  C   TYR B  20     -10.587 158.787  58.323  0.00  0.00      PROB C  
ATOM   2436  O   TYR B  20     -10.652 159.617  59.234  0.00  0.00      PROB O  
ATOM   2437  CB  TYR B  20     -10.738 156.293  58.829  0.00  0.00      PROB C  
ATOM   2438  CG  TYR B  20     -11.242 156.325  60.250  0.00  0.00      PROB C  
ATOM   2439  CD1 TYR B  20     -12.466 156.940  60.567  0.00  0.00      PROB C  
ATOM   2440  CD2 TYR B  20     -10.555 155.632  61.256  0.00  0.00      PROB C  
ATOM   2441  CE1 TYR B  20     -12.991 156.858  61.864  0.00  0.00      PROB C  
ATOM   2442  CE2 TYR B  20     -11.078 155.543  62.553  0.00  0.00      PROB C  
ATOM   2443  CZ  TYR B  20     -12.298 156.158  62.857  0.00  0.00      PROB C  
ATOM   2444  OH  TYR B  20     -12.833 156.063  64.154  0.00  0.00      PROB O  
ATOM   2445  N   GLY B  21     -11.189 159.005  57.133  0.00  0.00      PROB N  
ATOM   2446  CA  GLY B  21     -12.031 160.164  56.846  0.00  0.00      PROB C  
ATOM   2447  C   GLY B  21     -13.348 160.235  57.590  0.00  0.00      PROB C  
ATOM   2448  O   GLY B  21     -13.822 159.277  58.201  0.00  0.00      PROB O  
ATOM   2449  N   ASN B  22     -14.014 161.398  57.483  0.00  0.00      PROB N  
ATOM   2450  CA  ASN B  22     -15.358 161.619  57.990  0.00  0.00      PROB C  
ATOM   2451  C   ASN B  22     -16.387 161.211  56.937  0.00  0.00      PROB C  
ATOM   2452  O   ASN B  22     -16.128 161.281  55.734  0.00  0.00      PROB O  
ATOM   2453  CB  ASN B  22     -15.582 163.111  58.361  0.00  0.00      PROB C  
ATOM   2454  CG  ASN B  22     -14.595 163.566  59.436  0.00  0.00      PROB C  
ATOM   2455  ND2 ASN B  22     -14.271 164.882  59.424  0.00  0.00      PROB N  
ATOM   2456  OD1 ASN B  22     -14.084 162.800  60.256  0.00  0.00      PROB O  
ATOM   2457  N   HIS B  23     -17.581 160.765  57.370  0.00  0.00      PROB N  
ATOM   2458  CA  HIS B  23     -18.707 160.388  56.522  0.00  0.00      PROB C  
ATOM   2459  C   HIS B  23     -18.412 159.276  55.510  0.00  0.00      PROB C  
ATOM   2460  O   HIS B  23     -18.884 159.303  54.371  0.00  0.00      PROB O  
ATOM   2461  CB  HIS B  23     -19.344 161.601  55.785  0.00  0.00      PROB C  
ATOM   2462  CG  HIS B  23     -19.828 162.705  56.688  0.00  0.00      PROB C  
ATOM   2463  CD2 HIS B  23     -21.079 162.934  57.176  0.00  0.00      PROB C  
ATOM   2464  ND1 HIS B  23     -19.112 163.858  56.943  0.00  0.00      PROB N  
ATOM   2465  CE1 HIS B  23     -19.944 164.715  57.586  0.00  0.00      PROB C  
ATOM   2466  NE2 HIS B  23     -21.152 164.198  57.748  0.00  0.00      PROB N  
ATOM   2467  N   GLN B  24     -17.627 158.254  55.896  0.00  0.00      PROB N  
ATOM   2468  CA  GLN B  24     -17.247 157.177  55.004  0.00  0.00      PROB C  
ATOM   2469  C   GLN B  24     -18.166 155.974  55.158  0.00  0.00      PROB C  
ATOM   2470  O   GLN B  24     -18.385 155.473  56.260  0.00  0.00      PROB O  
ATOM   2471  CB  GLN B  24     -15.774 156.744  55.225  0.00  0.00      PROB C  
ATOM   2472  CG  GLN B  24     -14.736 157.863  54.954  0.00  0.00      PROB C  
ATOM   2473  CD  GLN B  24     -14.868 158.446  53.544  0.00  0.00      PROB C  
ATOM   2474  NE2 GLN B  24     -15.293 159.725  53.442  0.00  0.00      PROB N  
ATOM   2475  OE1 GLN B  24     -14.595 157.777  52.542  0.00  0.00      PROB O  
ATOM   2476  N   ASP B  25     -18.719 155.490  54.028  0.00  0.00      PROB N  
ATOM   2477  CA  ASP B  25     -19.537 154.296  53.956  0.00  0.00      PROB C  
ATOM   2478  C   ASP B  25     -18.934 153.368  52.908  0.00  0.00      PROB C  
ATOM   2479  O   ASP B  25     -18.844 153.719  51.729  0.00  0.00      PROB O  
ATOM   2480  CB  ASP B  25     -20.989 154.638  53.513  0.00  0.00      PROB C  
ATOM   2481  CG  ASP B  25     -21.762 155.358  54.603  0.00  0.00      PROB C  
ATOM   2482  OD1 ASP B  25     -21.742 154.902  55.774  0.00  0.00      PROB O  
ATOM   2483  OD2 ASP B  25     -22.509 156.320  54.270  0.00  0.00      PROB O1-
ATOM   2484  N   ARG B  26     -18.516 152.151  53.298  0.00  0.00      PROB N  
ATOM   2485  CA  ARG B  26     -18.060 151.172  52.331  0.00  0.00      PROB C  
ATOM   2486  C   ARG B  26     -18.182 149.764  52.878  0.00  0.00      PROB C  
ATOM   2487  O   ARG B  26     -18.255 149.536  54.085  0.00  0.00      PROB O  
ATOM   2488  CB  ARG B  26     -16.616 151.425  51.813  0.00  0.00      PROB C  
ATOM   2489  CG  ARG B  26     -15.523 151.478  52.902  0.00  0.00      PROB C  
ATOM   2490  CD  ARG B  26     -14.110 151.655  52.327  0.00  0.00      PROB C  
ATOM   2491  NE  ARG B  26     -14.045 153.028  51.731  0.00  0.00      PROB N  
ATOM   2492  CZ  ARG B  26     -13.137 153.426  50.851  0.00  0.00      PROB C  
ATOM   2493  NH1 ARG B  26     -12.130 152.671  50.478  0.00  0.00      PROB N1+
ATOM   2494  NH2 ARG B  26     -13.231 154.635  50.335  0.00  0.00      PROB N  
ATOM   2495  N   SER B  27     -18.239 148.766  51.981  0.00  0.00      PROB N  
ATOM   2496  CA  SER B  27     -18.415 147.385  52.388  0.00  0.00      PROB C  
ATOM   2497  C   SER B  27     -17.765 146.429  51.414  0.00  0.00      PROB C  
ATOM   2498  O   SER B  27     -17.620 146.708  50.223  0.00  0.00      PROB O  
ATOM   2499  CB  SER B  27     -19.905 146.966  52.588  0.00  0.00      PROB C  
ATOM   2500  OG  SER B  27     -20.718 147.206  51.429  0.00  0.00      PROB O  
ATOM   2501  N   TRP B  28     -17.353 145.260  51.925  0.00  0.00      PROB N  
ATOM   2502  CA  TRP B  28     -16.709 144.212  51.164  0.00  0.00      PROB C  
ATOM   2503  C   TRP B  28     -17.471 142.918  51.389  0.00  0.00      PROB C  
ATOM   2504  O   TRP B  28     -17.686 142.493  52.525  0.00  0.00      PROB O  
ATOM   2505  CB  TRP B  28     -15.223 144.023  51.577  0.00  0.00      PROB C  
ATOM   2506  CG  TRP B  28     -14.402 145.276  51.513  0.00  0.00      PROB C  
ATOM   2507  CD1 TRP B  28     -13.595 145.670  50.475  0.00  0.00      PROB C  
ATOM   2508  CD2 TRP B  28     -14.269 146.279  52.539  0.00  0.00      PROB C  
ATOM   2509  CE2 TRP B  28     -13.354 147.243  52.054  0.00  0.00      PROB C  
ATOM   2510  CE3 TRP B  28     -14.826 146.443  53.810  0.00  0.00      PROB C  
ATOM   2511  NE1 TRP B  28     -12.964 146.851  50.805  0.00  0.00      PROB N  
ATOM   2512  CZ2 TRP B  28     -12.983 148.344  52.810  0.00  0.00      PROB C  
ATOM   2513  CZ3 TRP B  28     -14.475 147.568  54.559  0.00  0.00      PROB C  
ATOM   2514  CH2 TRP B  28     -13.560 148.497  54.073  0.00  0.00      PROB C  
ATOM   2515  N   THR B  29     -17.913 142.261  50.300  0.00  0.00      PROB N  
ATOM   2516  CA  THR B  29     -18.628 140.989  50.380  0.00  0.00      PROB C  
ATOM   2517  C   THR B  29     -17.675 139.885  49.988  0.00  0.00      PROB C  
ATOM   2518  O   THR B  29     -17.216 139.792  48.848  0.00  0.00      PROB O  
ATOM   2519  CB  THR B  29     -19.877 140.899  49.507  0.00  0.00      PROB C  
ATOM   2520  CG2 THR B  29     -20.614 139.569  49.745  0.00  0.00      PROB C  
ATOM   2521  OG1 THR B  29     -20.790 141.937  49.847  0.00  0.00      PROB O  
ATOM   2522  N   LEU B  30     -17.336 139.024  50.953  0.00  0.00      PROB N  
ATOM   2523  CA  LEU B  30     -16.379 137.955  50.815  0.00  0.00      PROB C  
ATOM   2524  C   LEU B  30     -17.129 136.672  50.487  0.00  0.00      PROB C  
ATOM   2525  O   LEU B  30     -18.123 136.331  51.132  0.00  0.00      PROB O  
ATOM   2526  CB  LEU B  30     -15.573 137.785  52.129  0.00  0.00      PROB C  
ATOM   2527  CG  LEU B  30     -15.024 139.095  52.741  0.00  0.00      PROB C  
ATOM   2528  CD1 LEU B  30     -14.258 138.787  54.036  0.00  0.00      PROB C  
ATOM   2529  CD2 LEU B  30     -14.148 139.881  51.755  0.00  0.00      PROB C  
ATOM   2530  N   THR B  31     -16.698 135.942  49.444  0.00  0.00      PROB N  
ATOM   2531  CA  THR B  31     -17.374 134.730  48.983  0.00  0.00      PROB C  
ATOM   2532  C   THR B  31     -16.379 133.607  48.792  0.00  0.00      PROB C  
ATOM   2533  O   THR B  31     -15.429 133.729  48.019  0.00  0.00      PROB O  
ATOM   2534  CB  THR B  31     -18.141 134.884  47.663  0.00  0.00      PROB C  
ATOM   2535  CG2 THR B  31     -19.366 135.786  47.886  0.00  0.00      PROB C  
ATOM   2536  OG1 THR B  31     -17.347 135.488  46.642  0.00  0.00      PROB O  
ATOM   2537  N   ALA B  32     -16.591 132.473  49.477  0.00  0.00      PROB N  
ATOM   2538  CA  ALA B  32     -15.801 131.272  49.334  0.00  0.00      PROB C  
ATOM   2539  C   ALA B  32     -16.528 130.243  48.454  0.00  0.00      PROB C  
ATOM   2540  O   ALA B  32     -17.744 130.358  48.252  0.00  0.00      PROB O  
ATOM   2541  CB  ALA B  32     -15.529 130.675  50.731  0.00  0.00      PROB C  
ATOM   2542  N   PRO B  33     -15.859 129.235  47.888  0.00  0.00      PROB N  
ATOM   2543  CA  PRO B  33     -16.503 128.027  47.368  0.00  0.00      PROB C  
ATOM   2544  C   PRO B  33     -17.476 127.332  48.343  0.00  0.00      PROB C  
ATOM   2545  O   PRO B  33     -17.219 127.388  49.550  0.00  0.00      PROB O  
ATOM   2546  CB  PRO B  33     -15.334 127.114  46.937  0.00  0.00      PROB C  
ATOM   2547  CG  PRO B  33     -14.073 127.720  47.569  0.00  0.00      PROB C  
ATOM   2548  CD  PRO B  33     -14.405 129.200  47.717  0.00  0.00      PROB C  
ATOM   2549  N   PRO B  34     -18.573 126.691  47.921  0.00  0.00      PROB N  
ATOM   2550  CA  PRO B  34     -19.334 125.726  48.723  0.00  0.00      PROB C  
ATOM   2551  C   PRO B  34     -18.526 124.740  49.568  0.00  0.00      PROB C  
ATOM   2552  O   PRO B  34     -17.603 124.105  49.055  0.00  0.00      PROB O  
ATOM   2553  CB  PRO B  34     -20.241 125.024  47.699  0.00  0.00      PROB C  
ATOM   2554  CG  PRO B  34     -20.459 126.091  46.624  0.00  0.00      PROB C  
ATOM   2555  CD  PRO B  34     -19.096 126.782  46.556  0.00  0.00      PROB C  
ATOM   2556  N   GLY B  35     -18.873 124.583  50.866  0.00  0.00      PROB N  
ATOM   2557  CA  GLY B  35     -18.198 123.664  51.787  0.00  0.00      PROB C  
ATOM   2558  C   GLY B  35     -16.989 124.264  52.466  0.00  0.00      PROB C  
ATOM   2559  O   GLY B  35     -16.277 123.595  53.215  0.00  0.00      PROB O  
ATOM   2560  N   PHE B  36     -16.749 125.562  52.238  0.00  0.00      PROB N  
ATOM   2561  CA  PHE B  36     -15.691 126.332  52.854  0.00  0.00      PROB C  
ATOM   2562  C   PHE B  36     -16.321 127.493  53.614  0.00  0.00      PROB C  
ATOM   2563  O   PHE B  36     -17.435 127.933  53.328  0.00  0.00      PROB O  
ATOM   2564  CB  PHE B  36     -14.647 126.882  51.837  0.00  0.00      PROB C  
ATOM   2565  CG  PHE B  36     -13.912 125.774  51.115  0.00  0.00      PROB C  
ATOM   2566  CD1 PHE B  36     -14.480 125.146  49.994  0.00  0.00      PROB C  
ATOM   2567  CD2 PHE B  36     -12.598 125.427  51.473  0.00  0.00      PROB C  
ATOM   2568  CE1 PHE B  36     -13.760 124.209  49.245  0.00  0.00      PROB C  
ATOM   2569  CE2 PHE B  36     -11.882 124.461  50.754  0.00  0.00      PROB C  
ATOM   2570  CZ  PHE B  36     -12.461 123.859  49.631  0.00  0.00      PROB C  
ATOM   2571  N   ARG B  37     -15.612 128.003  54.630  0.00  0.00      PROB N  
ATOM   2572  CA  ARG B  37     -16.021 129.143  55.419  0.00  0.00      PROB C  
ATOM   2573  C   ARG B  37     -14.865 130.119  55.399  0.00  0.00      PROB C  
ATOM   2574  O   ARG B  37     -13.736 129.771  55.065  0.00  0.00      PROB O  
ATOM   2575  CB  ARG B  37     -16.354 128.762  56.889  0.00  0.00      PROB C  
ATOM   2576  CG  ARG B  37     -15.161 128.280  57.747  0.00  0.00      PROB C  
ATOM   2577  CD  ARG B  37     -15.574 127.897  59.174  0.00  0.00      PROB C  
ATOM   2578  NE  ARG B  37     -14.323 127.580  59.931  0.00  0.00      PROB N  
ATOM   2579  CZ  ARG B  37     -14.273 127.239  61.209  0.00  0.00      PROB C  
ATOM   2580  NH1 ARG B  37     -15.325 127.148  61.986  0.00  0.00      PROB N1+
ATOM   2581  NH2 ARG B  37     -13.078 126.998  61.695  0.00  0.00      PROB N  
ATOM   2582  N   LEU B  38     -15.122 131.385  55.736  0.00  0.00      PROB N  
ATOM   2583  CA  LEU B  38     -14.127 132.431  55.736  0.00  0.00      PROB C  
ATOM   2584  C   LEU B  38     -13.696 132.736  57.158  0.00  0.00      PROB C  
ATOM   2585  O   LEU B  38     -14.509 133.026  58.038  0.00  0.00      PROB O  
ATOM   2586  CB  LEU B  38     -14.670 133.704  55.046  0.00  0.00      PROB C  
ATOM   2587  CG  LEU B  38     -14.963 133.501  53.543  0.00  0.00      PROB C  
ATOM   2588  CD1 LEU B  38     -16.273 134.191  53.145  0.00  0.00      PROB C  
ATOM   2589  CD2 LEU B  38     -13.793 133.985  52.671  0.00  0.00      PROB C  
ATOM   2590  N   ARG B  39     -12.378 132.664  57.401  0.00  0.00      PROB N  
ATOM   2591  CA  ARG B  39     -11.733 133.113  58.613  0.00  0.00      PROB C  
ATOM   2592  C   ARG B  39     -11.259 134.544  58.427  0.00  0.00      PROB C  
ATOM   2593  O   ARG B  39     -10.555 134.846  57.465  0.00  0.00      PROB O  
ATOM   2594  CB  ARG B  39     -10.570 132.156  59.016  0.00  0.00      PROB C  
ATOM   2595  CG  ARG B  39      -9.273 132.812  59.555  0.00  0.00      PROB C  
ATOM   2596  CD  ARG B  39      -8.266 131.858  60.222  0.00  0.00      PROB C  
ATOM   2597  NE  ARG B  39      -8.044 130.701  59.307  0.00  0.00      PROB N  
ATOM   2598  CZ  ARG B  39      -7.224 130.633  58.272  0.00  0.00      PROB C  
ATOM   2599  NH1 ARG B  39      -6.308 131.520  57.974  0.00  0.00      PROB N1+
ATOM   2600  NH2 ARG B  39      -7.380 129.562  57.526  0.00  0.00      PROB N  
ATOM   2601  N   LEU B  40     -11.656 135.460  59.327  0.00  0.00      PROB N  
ATOM   2602  CA  LEU B  40     -11.266 136.856  59.295  0.00  0.00      PROB C  
ATOM   2603  C   LEU B  40     -10.664 137.269  60.631  0.00  0.00      PROB C  
ATOM   2604  O   LEU B  40     -11.160 136.920  61.704  0.00  0.00      PROB O  
ATOM   2605  CB  LEU B  40     -12.462 137.758  58.896  0.00  0.00      PROB C  
ATOM   2606  CG  LEU B  40     -12.159 139.271  58.792  0.00  0.00      PROB C  
ATOM   2607  CD1 LEU B  40     -12.929 139.902  57.623  0.00  0.00      PROB C  
ATOM   2608  CD2 LEU B  40     -12.494 140.032  60.085  0.00  0.00      PROB C  
ATOM   2609  N   TYR B  41      -9.541 138.005  60.597  0.00  0.00      PROB N  
ATOM   2610  CA  TYR B  41      -8.811 138.399  61.785  0.00  0.00      PROB C  
ATOM   2611  C   TYR B  41      -8.134 139.748  61.559  0.00  0.00      PROB C  
ATOM   2612  O   TYR B  41      -7.827 140.139  60.431  0.00  0.00      PROB O  
ATOM   2613  CB  TYR B  41      -7.791 137.314  62.257  0.00  0.00      PROB C  
ATOM   2614  CG  TYR B  41      -6.855 136.876  61.153  0.00  0.00      PROB C  
ATOM   2615  CD1 TYR B  41      -7.266 135.916  60.209  0.00  0.00      PROB C  
ATOM   2616  CD2 TYR B  41      -5.553 137.397  61.062  0.00  0.00      PROB C  
ATOM   2617  CE1 TYR B  41      -6.424 135.537  59.157  0.00  0.00      PROB C  
ATOM   2618  CE2 TYR B  41      -4.695 136.998  60.027  0.00  0.00      PROB C  
ATOM   2619  CZ  TYR B  41      -5.140 136.083  59.065  0.00  0.00      PROB C  
ATOM   2620  OH  TYR B  41      -4.302 135.723  57.991  0.00  0.00      PROB O  
ATOM   2621  N   PHE B  42      -7.909 140.510  62.647  0.00  0.00      PROB N  
ATOM   2622  CA  PHE B  42      -7.416 141.876  62.585  0.00  0.00      PROB C  
ATOM   2623  C   PHE B  42      -5.957 141.970  63.009  0.00  0.00      PROB C  
ATOM   2624  O   PHE B  42      -5.542 141.457  64.051  0.00  0.00      PROB O  
ATOM   2625  CB  PHE B  42      -8.255 142.846  63.462  0.00  0.00      PROB C  
ATOM   2626  CG  PHE B  42      -9.651 143.003  62.910  0.00  0.00      PROB C  
ATOM   2627  CD1 PHE B  42     -10.666 142.083  63.227  0.00  0.00      PROB C  
ATOM   2628  CD2 PHE B  42      -9.978 144.124  62.127  0.00  0.00      PROB C  
ATOM   2629  CE1 PHE B  42     -11.974 142.271  62.762  0.00  0.00      PROB C  
ATOM   2630  CE2 PHE B  42     -11.287 144.321  61.668  0.00  0.00      PROB C  
ATOM   2631  CZ  PHE B  42     -12.284 143.390  61.982  0.00  0.00      PROB C  
ATOM   2632  N   THR B  43      -5.133 142.651  62.196  0.00  0.00      PROB N  
ATOM   2633  CA  THR B  43      -3.734 142.951  62.491  0.00  0.00      PROB C  
ATOM   2634  C   THR B  43      -3.597 144.351  63.056  0.00  0.00      PROB C  
ATOM   2635  O   THR B  43      -2.643 144.660  63.770  0.00  0.00      PROB O  
ATOM   2636  CB  THR B  43      -2.828 142.864  61.260  0.00  0.00      PROB C  
ATOM   2637  CG2 THR B  43      -2.474 141.385  61.021  0.00  0.00      PROB C  
ATOM   2638  OG1 THR B  43      -3.509 143.329  60.104  0.00  0.00      PROB O  
ATOM   2639  N   HIS B  44      -4.586 145.225  62.802  0.00  0.00      PROB N  
ATOM   2640  CA  HIS B  44      -4.649 146.540  63.405  0.00  0.00      PROB C  
ATOM   2641  C   HIS B  44      -6.097 146.924  63.616  0.00  0.00      PROB C  
ATOM   2642  O   HIS B  44      -6.936 146.711  62.741  0.00  0.00      PROB O  
ATOM   2643  CB  HIS B  44      -3.968 147.629  62.533  0.00  0.00      PROB C  
ATOM   2644  CG  HIS B  44      -4.024 149.010  63.137  0.00  0.00      PROB C  
ATOM   2645  CD2 HIS B  44      -4.897 150.032  62.919  0.00  0.00      PROB C  
ATOM   2646  ND1 HIS B  44      -3.039 149.528  63.951  0.00  0.00      PROB N  
ATOM   2647  CE1 HIS B  44      -3.363 150.820  64.199  0.00  0.00      PROB C  
ATOM   2648  NE2 HIS B  44      -4.483 151.172  63.591  0.00  0.00      PROB N  
ATOM   2649  N   PHE B  45      -6.428 147.506  64.784  0.00  0.00      PROB N  
ATOM   2650  CA  PHE B  45      -7.749 148.054  65.009  0.00  0.00      PROB C  
ATOM   2651  C   PHE B  45      -7.635 149.249  65.955  0.00  0.00      PROB C  
ATOM   2652  O   PHE B  45      -7.024 149.173  67.024  0.00  0.00      PROB O  
ATOM   2653  CB  PHE B  45      -8.693 146.973  65.595  0.00  0.00      PROB C  
ATOM   2654  CG  PHE B  45     -10.129 147.392  65.447  0.00  0.00      PROB C  
ATOM   2655  CD1 PHE B  45     -10.788 148.121  66.450  0.00  0.00      PROB C  
ATOM   2656  CD2 PHE B  45     -10.848 147.006  64.305  0.00  0.00      PROB C  
ATOM   2657  CE1 PHE B  45     -12.139 148.459  66.309  0.00  0.00      PROB C  
ATOM   2658  CE2 PHE B  45     -12.200 147.330  64.165  0.00  0.00      PROB C  
ATOM   2659  CZ  PHE B  45     -12.846 148.062  65.167  0.00  0.00      PROB C  
ATOM   2660  N   ASN B  46      -8.234 150.387  65.574  0.00  0.00      PROB N  
ATOM   2661  CA  ASN B  46      -8.134 151.634  66.294  0.00  0.00      PROB C  
ATOM   2662  C   ASN B  46      -9.230 152.575  65.786  0.00  0.00      PROB C  
ATOM   2663  O   ASN B  46      -9.010 153.412  64.911  0.00  0.00      PROB O  
ATOM   2664  CB  ASN B  46      -6.716 152.259  66.100  0.00  0.00      PROB C  
ATOM   2665  CG  ASN B  46      -6.500 153.542  66.893  0.00  0.00      PROB C  
ATOM   2666  ND2 ASN B  46      -6.542 153.428  68.241  0.00  0.00      PROB N  
ATOM   2667  OD1 ASN B  46      -6.292 154.628  66.346  0.00  0.00      PROB O  
ATOM   2668  N   LEU B  47     -10.454 152.435  66.326  0.00  0.00      PROB N  
ATOM   2669  CA  LEU B  47     -11.597 153.275  66.002  0.00  0.00      PROB C  
ATOM   2670  C   LEU B  47     -11.940 154.149  67.201  0.00  0.00      PROB C  
ATOM   2671  O   LEU B  47     -11.533 153.876  68.332  0.00  0.00      PROB O  
ATOM   2672  CB  LEU B  47     -12.847 152.439  65.594  0.00  0.00      PROB C  
ATOM   2673  CG  LEU B  47     -12.984 152.147  64.081  0.00  0.00      PROB C  
ATOM   2674  CD1 LEU B  47     -11.846 151.286  63.516  0.00  0.00      PROB C  
ATOM   2675  CD2 LEU B  47     -14.340 151.485  63.791  0.00  0.00      PROB C  
ATOM   2676  N   GLU B  48     -12.705 155.240  66.997  0.00  0.00      PROB N  
ATOM   2677  CA  GLU B  48     -13.327 155.971  68.090  0.00  0.00      PROB C  
ATOM   2678  C   GLU B  48     -14.350 155.120  68.855  0.00  0.00      PROB C  
ATOM   2679  O   GLU B  48     -15.085 154.309  68.284  0.00  0.00      PROB O  
ATOM   2680  CB  GLU B  48     -13.961 157.313  67.632  0.00  0.00      PROB C  
ATOM   2681  CG  GLU B  48     -14.443 158.223  68.794  0.00  0.00      PROB C  
ATOM   2682  CD  GLU B  48     -14.823 159.640  68.351  0.00  0.00      PROB C  
ATOM   2683  OE1 GLU B  48     -16.021 160.013  68.492  0.00  0.00      PROB O  
ATOM   2684  OE2 GLU B  48     -13.930 160.409  67.901  0.00  0.00      PROB O1-
ATOM   2685  N   LEU B  49     -14.405 155.265  70.194  0.00  0.00      PROB N  
ATOM   2686  CA  LEU B  49     -15.341 154.539  71.032  0.00  0.00      PROB C  
ATOM   2687  C   LEU B  49     -16.661 155.301  71.153  0.00  0.00      PROB C  
ATOM   2688  O   LEU B  49     -16.692 156.511  71.390  0.00  0.00      PROB O  
ATOM   2689  CB  LEU B  49     -14.717 154.282  72.428  0.00  0.00      PROB C  
ATOM   2690  CG  LEU B  49     -15.561 153.431  73.404  0.00  0.00      PROB C  
ATOM   2691  CD1 LEU B  49     -15.768 151.997  72.896  0.00  0.00      PROB C  
ATOM   2692  CD2 LEU B  49     -14.899 153.401  74.790  0.00  0.00      PROB C  
ATOM   2693  N   SER B  50     -17.801 154.608  70.970  0.00  0.00      PROB N  
ATOM   2694  CA  SER B  50     -19.118 155.228  71.027  0.00  0.00      PROB C  
ATOM   2695  C   SER B  50     -20.136 154.211  71.494  0.00  0.00      PROB C  
ATOM   2696  O   SER B  50     -19.988 153.019  71.238  0.00  0.00      PROB O  
ATOM   2697  CB  SER B  50     -19.572 155.825  69.662  0.00  0.00      PROB C  
ATOM   2698  OG  SER B  50     -19.559 154.864  68.599  0.00  0.00      PROB O  
ATOM   2699  N   TYR B  51     -21.194 154.646  72.215  0.00  0.00      PROB N  
ATOM   2700  CA  TYR B  51     -22.198 153.756  72.785  0.00  0.00      PROB C  
ATOM   2701  C   TYR B  51     -22.896 152.869  71.745  0.00  0.00      PROB C  
ATOM   2702  O   TYR B  51     -23.493 153.362  70.785  0.00  0.00      PROB O  
ATOM   2703  CB  TYR B  51     -23.208 154.554  73.663  0.00  0.00      PROB C  
ATOM   2704  CG  TYR B  51     -24.292 153.691  74.265  0.00  0.00      PROB C  
ATOM   2705  CD1 TYR B  51     -23.967 152.738  75.244  0.00  0.00      PROB C  
ATOM   2706  CD2 TYR B  51     -25.636 153.837  73.879  0.00  0.00      PROB C  
ATOM   2707  CE1 TYR B  51     -24.962 151.935  75.820  0.00  0.00      PROB C  
ATOM   2708  CE2 TYR B  51     -26.634 153.033  74.450  0.00  0.00      PROB C  
ATOM   2709  CZ  TYR B  51     -26.297 152.082  75.420  0.00  0.00      PROB C  
ATOM   2710  OH  TYR B  51     -27.306 151.273  75.984  0.00  0.00      PROB O  
ATOM   2711  N   ARG B  52     -22.759 151.532  71.893  0.00  0.00      PROB N  
ATOM   2712  CA  ARG B  52     -23.291 150.519  70.992  0.00  0.00      PROB C  
ATOM   2713  C   ARG B  52     -22.623 150.530  69.613  0.00  0.00      PROB C  
ATOM   2714  O   ARG B  52     -23.121 149.951  68.645  0.00  0.00      PROB O  
ATOM   2715  CB  ARG B  52     -24.846 150.536  70.887  0.00  0.00      PROB C  
ATOM   2716  CG  ARG B  52     -25.581 150.236  72.214  0.00  0.00      PROB C  
ATOM   2717  CD  ARG B  52     -25.484 148.788  72.719  0.00  0.00      PROB C  
ATOM   2718  NE  ARG B  52     -26.197 147.895  71.747  0.00  0.00      PROB N  
ATOM   2719  CZ  ARG B  52     -27.511 147.709  71.698  0.00  0.00      PROB C  
ATOM   2720  NH1 ARG B  52     -28.349 148.284  72.531  0.00  0.00      PROB N1+
ATOM   2721  NH2 ARG B  52     -28.010 146.911  70.776  0.00  0.00      PROB N  
ATOM   2722  N   CYS B  53     -21.463 151.213  69.506  0.00  0.00      PROB N  
ATOM   2723  CA  CYS B  53     -20.752 151.507  68.275  0.00  0.00      PROB C  
ATOM   2724  C   CYS B  53     -21.591 152.311  67.281  0.00  0.00      PROB C  
ATOM   2725  O   CYS B  53     -21.554 152.092  66.071  0.00  0.00      PROB O  
ATOM   2726  CB  CYS B  53     -20.132 150.245  67.617  0.00  0.00      PROB C  
ATOM   2727  SG  CYS B  53     -19.001 149.339  68.716  0.00  0.00      PROB S  
ATOM   2728  N   GLU B  54     -22.388 153.275  67.788  0.00  0.00      PROB N  
ATOM   2729  CA  GLU B  54     -23.262 154.124  67.000  0.00  0.00      PROB C  
ATOM   2730  C   GLU B  54     -22.564 155.021  65.976  0.00  0.00      PROB C  
ATOM   2731  O   GLU B  54     -23.033 155.186  64.846  0.00  0.00      PROB O  
ATOM   2732  CB  GLU B  54     -24.174 154.970  67.932  0.00  0.00      PROB C  
ATOM   2733  CG  GLU B  54     -25.148 155.934  67.201  0.00  0.00      PROB C  
ATOM   2734  CD  GLU B  54     -26.139 156.659  68.113  0.00  0.00      PROB C  
ATOM   2735  OE1 GLU B  54     -26.119 156.482  69.359  0.00  0.00      PROB O  
ATOM   2736  OE2 GLU B  54     -26.973 157.435  67.568  0.00  0.00      PROB O1-
ATOM   2737  N   TYR B  55     -21.416 155.626  66.345  0.00  0.00      PROB N  
ATOM   2738  CA  TYR B  55     -20.793 156.665  65.542  0.00  0.00      PROB C  
ATOM   2739  C   TYR B  55     -19.874 156.073  64.473  0.00  0.00      PROB C  
ATOM   2740  O   TYR B  55     -20.113 156.233  63.273  0.00  0.00      PROB O  
ATOM   2741  CB  TYR B  55     -19.989 157.668  66.425  0.00  0.00      PROB C  
ATOM   2742  CG  TYR B  55     -20.814 158.396  67.469  0.00  0.00      PROB C  
ATOM   2743  CD1 TYR B  55     -22.217 158.520  67.406  0.00  0.00      PROB C  
ATOM   2744  CD2 TYR B  55     -20.142 159.005  68.547  0.00  0.00      PROB C  
ATOM   2745  CE1 TYR B  55     -22.929 159.188  68.413  0.00  0.00      PROB C  
ATOM   2746  CE2 TYR B  55     -20.849 159.675  69.554  0.00  0.00      PROB C  
ATOM   2747  CZ  TYR B  55     -22.243 159.762  69.490  0.00  0.00      PROB C  
ATOM   2748  OH  TYR B  55     -22.950 160.436  70.508  0.00  0.00      PROB O  
ATOM   2749  N   ASP B  56     -18.834 155.326  64.894  0.00  0.00      PROB N  
ATOM   2750  CA  ASP B  56     -17.885 154.687  64.004  0.00  0.00      PROB C  
ATOM   2751  C   ASP B  56     -17.951 153.182  64.237  0.00  0.00      PROB C  
ATOM   2752  O   ASP B  56     -17.996 152.725  65.382  0.00  0.00      PROB O  
ATOM   2753  CB  ASP B  56     -16.427 155.164  64.250  0.00  0.00      PROB C  
ATOM   2754  CG  ASP B  56     -16.216 156.643  63.932  0.00  0.00      PROB C  
ATOM   2755  OD1 ASP B  56     -16.993 157.264  63.161  0.00  0.00      PROB O  
ATOM   2756  OD2 ASP B  56     -15.161 157.169  64.384  0.00  0.00      PROB O1-
ATOM   2757  N   PHE B  57     -17.963 152.366  63.164  0.00  0.00      PROB N  
ATOM   2758  CA  PHE B  57     -17.989 150.926  63.330  0.00  0.00      PROB C  
ATOM   2759  C   PHE B  57     -17.380 150.149  62.170  0.00  0.00      PROB C  
ATOM   2760  O   PHE B  57     -17.367 150.580  61.014  0.00  0.00      PROB O  
ATOM   2761  CB  PHE B  57     -19.414 150.361  63.645  0.00  0.00      PROB C  
ATOM   2762  CG  PHE B  57     -20.459 150.578  62.568  0.00  0.00      PROB C  
ATOM   2763  CD1 PHE B  57     -20.539 149.710  61.464  0.00  0.00      PROB C  
ATOM   2764  CD2 PHE B  57     -21.453 151.562  62.716  0.00  0.00      PROB C  
ATOM   2765  CE1 PHE B  57     -21.575 149.823  60.528  0.00  0.00      PROB C  
ATOM   2766  CE2 PHE B  57     -22.502 151.671  61.794  0.00  0.00      PROB C  
ATOM   2767  CZ  PHE B  57     -22.563 150.800  60.699  0.00  0.00      PROB C  
ATOM   2768  N   VAL B  58     -16.907 148.931  62.494  0.00  0.00      PROB N  
ATOM   2769  CA  VAL B  58     -16.700 147.838  61.562  0.00  0.00      PROB C  
ATOM   2770  C   VAL B  58     -17.724 146.779  61.936  0.00  0.00      PROB C  
ATOM   2771  O   VAL B  58     -17.759 146.299  63.067  0.00  0.00      PROB O  
ATOM   2772  CB  VAL B  58     -15.299 147.228  61.619  0.00  0.00      PROB C  
ATOM   2773  CG1 VAL B  58     -15.202 145.959  60.744  0.00  0.00      PROB C  
ATOM   2774  CG2 VAL B  58     -14.276 148.264  61.130  0.00  0.00      PROB C  
ATOM   2775  N   LYS B  59     -18.625 146.403  61.017  0.00  0.00      PROB N  
ATOM   2776  CA  LYS B  59     -19.667 145.438  61.301  0.00  0.00      PROB C  
ATOM   2777  C   LYS B  59     -19.479 144.213  60.429  0.00  0.00      PROB C  
ATOM   2778  O   LYS B  59     -19.268 144.304  59.218  0.00  0.00      PROB O  
ATOM   2779  CB  LYS B  59     -21.079 146.046  61.111  0.00  0.00      PROB C  
ATOM   2780  CG  LYS B  59     -22.223 145.119  61.556  0.00  0.00      PROB C  
ATOM   2781  CD  LYS B  59     -23.630 145.708  61.325  0.00  0.00      PROB C  
ATOM   2782  CE  LYS B  59     -23.926 146.984  62.132  0.00  0.00      PROB C  
ATOM   2783  NZ  LYS B  59     -25.317 147.449  61.895  0.00  0.00      PROB N1+
ATOM   2784  N   LEU B  60     -19.536 143.028  61.057  0.00  0.00      PROB N  
ATOM   2785  CA  LEU B  60     -19.322 141.749  60.422  0.00  0.00      PROB C  
ATOM   2786  C   LEU B  60     -20.654 141.023  60.367  0.00  0.00      PROB C  
ATOM   2787  O   LEU B  60     -21.223 140.642  61.389  0.00  0.00      PROB O  
ATOM   2788  CB  LEU B  60     -18.290 140.904  61.218  0.00  0.00      PROB C  
ATOM   2789  CG  LEU B  60     -16.913 141.580  61.416  0.00  0.00      PROB C  
ATOM   2790  CD1 LEU B  60     -15.994 140.695  62.266  0.00  0.00      PROB C  
ATOM   2791  CD2 LEU B  60     -16.227 141.904  60.083  0.00  0.00      PROB C  
ATOM   2792  N   THR B  61     -21.213 140.835  59.160  0.00  0.00      PROB N  
ATOM   2793  CA  THR B  61     -22.532 140.239  58.970  0.00  0.00      PROB C  
ATOM   2794  C   THR B  61     -22.417 139.038  58.065  0.00  0.00      PROB C  
ATOM   2795  O   THR B  61     -21.860 139.126  56.973  0.00  0.00      PROB O  
ATOM   2796  CB  THR B  61     -23.580 141.179  58.359  0.00  0.00      PROB C  
ATOM   2797  CG2 THR B  61     -23.779 142.388  59.282  0.00  0.00      PROB C  
ATOM   2798  OG1 THR B  61     -23.195 141.688  57.085  0.00  0.00      PROB O  
ATOM   2799  N   SER B  62     -22.952 137.880  58.475  0.00  0.00      PROB N  
ATOM   2800  CA  SER B  62     -22.915 136.677  57.658  0.00  0.00      PROB C  
ATOM   2801  C   SER B  62     -24.324 136.124  57.574  0.00  0.00      PROB C  
ATOM   2802  O   SER B  62     -24.946 135.779  58.580  0.00  0.00      PROB O  
ATOM   2803  CB  SER B  62     -21.920 135.638  58.232  0.00  0.00      PROB C  
ATOM   2804  OG  SER B  62     -21.795 134.474  57.414  0.00  0.00      PROB O  
ATOM   2805  N   GLY B  63     -24.902 136.076  56.350  0.00  0.00      PROB N  
ATOM   2806  CA  GLY B  63     -26.338 135.863  56.150  0.00  0.00      PROB C  
ATOM   2807  C   GLY B  63     -27.203 136.912  56.820  0.00  0.00      PROB C  
ATOM   2808  O   GLY B  63     -27.003 138.116  56.654  0.00  0.00      PROB O  
ATOM   2809  N   THR B  64     -28.200 136.475  57.611  0.00  0.00      PROB N  
ATOM   2810  CA  THR B  64     -29.115 137.364  58.326  0.00  0.00      PROB C  
ATOM   2811  C   THR B  64     -28.640 137.641  59.745  0.00  0.00      PROB C  
ATOM   2812  O   THR B  64     -29.331 138.282  60.539  0.00  0.00      PROB O  
ATOM   2813  CB  THR B  64     -30.548 136.823  58.378  0.00  0.00      PROB C  
ATOM   2814  CG2 THR B  64     -31.107 136.786  56.946  0.00  0.00      PROB C  
ATOM   2815  OG1 THR B  64     -30.607 135.489  58.882  0.00  0.00      PROB O  
ATOM   2816  N   LYS B  65     -27.419 137.191  60.097  0.00  0.00      PROB N  
ATOM   2817  CA  LYS B  65     -26.867 137.298  61.433  0.00  0.00      PROB C  
ATOM   2818  C   LYS B  65     -25.749 138.332  61.494  0.00  0.00      PROB C  
ATOM   2819  O   LYS B  65     -24.852 138.380  60.649  0.00  0.00      PROB O  
ATOM   2820  CB  LYS B  65     -26.300 135.935  61.915  0.00  0.00      PROB C  
ATOM   2821  CG  LYS B  65     -27.307 134.770  61.866  0.00  0.00      PROB C  
ATOM   2822  CD  LYS B  65     -28.581 135.028  62.694  0.00  0.00      PROB C  
ATOM   2823  CE  LYS B  65     -29.540 133.829  62.807  0.00  0.00      PROB C  
ATOM   2824  NZ  LYS B  65     -30.057 133.427  61.475  0.00  0.00      PROB N1+
ATOM   2825  N   VAL B  66     -25.767 139.193  62.532  0.00  0.00      PROB N  
ATOM   2826  CA  VAL B  66     -24.676 140.115  62.809  0.00  0.00      PROB C  
ATOM   2827  C   VAL B  66     -23.707 139.421  63.758  0.00  0.00      PROB C  
ATOM   2828  O   VAL B  66     -23.980 139.241  64.947  0.00  0.00      PROB O  
ATOM   2829  CB  VAL B  66     -25.144 141.442  63.405  0.00  0.00      PROB C  
ATOM   2830  CG1 VAL B  66     -23.938 142.390  63.580  0.00  0.00      PROB C  
ATOM   2831  CG2 VAL B  66     -26.200 142.083  62.481  0.00  0.00      PROB C  
ATOM   2832  N   LEU B  67     -22.550 138.969  63.235  0.00  0.00      PROB N  
ATOM   2833  CA  LEU B  67     -21.506 138.313  64.001  0.00  0.00      PROB C  
ATOM   2834  C   LEU B  67     -20.872 139.225  65.043  0.00  0.00      PROB C  
ATOM   2835  O   LEU B  67     -20.680 138.844  66.200  0.00  0.00      PROB O  
ATOM   2836  CB  LEU B  67     -20.386 137.758  63.081  0.00  0.00      PROB C  
ATOM   2837  CG  LEU B  67     -20.857 136.834  61.937  0.00  0.00      PROB C  
ATOM   2838  CD1 LEU B  67     -19.633 136.263  61.206  0.00  0.00      PROB C  
ATOM   2839  CD2 LEU B  67     -21.758 135.691  62.429  0.00  0.00      PROB C  
ATOM   2840  N   ALA B  68     -20.563 140.475  64.646  0.00  0.00      PROB N  
ATOM   2841  CA  ALA B  68     -20.006 141.455  65.547  0.00  0.00      PROB C  
ATOM   2842  C   ALA B  68     -20.218 142.865  65.022  0.00  0.00      PROB C  
ATOM   2843  O   ALA B  68     -20.292 143.105  63.817  0.00  0.00      PROB O  
ATOM   2844  CB  ALA B  68     -18.493 141.222  65.754  0.00  0.00      PROB C  
ATOM   2845  N   THR B  69     -20.292 143.846  65.944  0.00  0.00      PROB N  
ATOM   2846  CA  THR B  69     -20.186 145.264  65.612  0.00  0.00      PROB C  
ATOM   2847  C   THR B  69     -19.044 145.796  66.449  0.00  0.00      PROB C  
ATOM   2848  O   THR B  69     -19.081 145.758  67.680  0.00  0.00      PROB O  
ATOM   2849  CB  THR B  69     -21.430 146.098  65.897  0.00  0.00      PROB C  
ATOM   2850  CG2 THR B  69     -21.281 147.492  65.267  0.00  0.00      PROB C  
ATOM   2851  OG1 THR B  69     -22.581 145.499  65.313  0.00  0.00      PROB O  
ATOM   2852  N   LEU B  70     -17.976 146.259  65.789  0.00  0.00      PROB N  
ATOM   2853  CA  LEU B  70     -16.691 146.509  66.396  0.00  0.00      PROB C  
ATOM   2854  C   LEU B  70     -16.346 147.989  66.361  0.00  0.00      PROB C  
ATOM   2855  O   LEU B  70     -16.530 148.671  65.349  0.00  0.00      PROB O  
ATOM   2856  CB  LEU B  70     -15.578 145.718  65.664  0.00  0.00      PROB C  
ATOM   2857  CG  LEU B  70     -15.780 144.187  65.616  0.00  0.00      PROB C  
ATOM   2858  CD1 LEU B  70     -14.786 143.548  64.638  0.00  0.00      PROB C  
ATOM   2859  CD2 LEU B  70     -15.654 143.551  67.007  0.00  0.00      PROB C  
ATOM   2860  N   CYS B  71     -15.833 148.523  67.482  0.00  0.00      PROB N  
ATOM   2861  CA  CYS B  71     -15.433 149.912  67.603  0.00  0.00      PROB C  
ATOM   2862  C   CYS B  71     -14.493 150.080  68.787  0.00  0.00      PROB C  
ATOM   2863  O   CYS B  71     -14.213 149.134  69.524  0.00  0.00      PROB O  
ATOM   2864  CB  CYS B  71     -16.620 150.911  67.713  0.00  0.00      PROB C  
ATOM   2865  SG  CYS B  71     -17.643 150.759  69.213  0.00  0.00      PROB S  
ATOM   2866  N   GLY B  72     -13.959 151.304  68.996  0.00  0.00      PROB N  
ATOM   2867  CA  GLY B  72     -12.997 151.580  70.060  0.00  0.00      PROB C  
ATOM   2868  C   GLY B  72     -11.647 150.907  69.920  0.00  0.00      PROB C  
ATOM   2869  O   GLY B  72     -11.187 150.576  68.827  0.00  0.00      PROB O  
ATOM   2870  N   GLN B  73     -10.951 150.746  71.063  0.00  0.00      PROB N  
ATOM   2871  CA  GLN B  73      -9.633 150.132  71.117  0.00  0.00      PROB C  
ATOM   2872  C   GLN B  73      -9.667 148.890  72.010  0.00  0.00      PROB C  
ATOM   2873  O   GLN B  73      -9.112 147.844  71.669  0.00  0.00      PROB O  
ATOM   2874  CB  GLN B  73      -8.573 151.131  71.664  0.00  0.00      PROB C  
ATOM   2875  CG  GLN B  73      -8.596 152.540  71.003  0.00  0.00      PROB C  
ATOM   2876  CD  GLN B  73      -9.523 153.527  71.727  0.00  0.00      PROB C  
ATOM   2877  NE2 GLN B  73     -10.503 154.118  71.007  0.00  0.00      PROB N  
ATOM   2878  OE1 GLN B  73      -9.369 153.787  72.924  0.00  0.00      PROB O  
ATOM   2879  N   GLU B  74     -10.348 148.979  73.174  0.00  0.00      PROB N  
ATOM   2880  CA  GLU B  74     -10.565 147.880  74.100  0.00  0.00      PROB C  
ATOM   2881  C   GLU B  74     -12.061 147.705  74.357  0.00  0.00      PROB C  
ATOM   2882  O   GLU B  74     -12.824 148.672  74.391  0.00  0.00      PROB O  
ATOM   2883  CB  GLU B  74      -9.826 148.101  75.448  0.00  0.00      PROB C  
ATOM   2884  CG  GLU B  74      -8.280 148.097  75.306  0.00  0.00      PROB C  
ATOM   2885  CD  GLU B  74      -7.524 148.252  76.624  0.00  0.00      PROB C  
ATOM   2886  OE1 GLU B  74      -8.150 148.378  77.710  0.00  0.00      PROB O  
ATOM   2887  OE2 GLU B  74      -6.263 148.248  76.582  0.00  0.00      PROB O1-
ATOM   2888  N   SER B  75     -12.524 146.446  74.516  0.00  0.00      PROB N  
ATOM   2889  CA  SER B  75     -13.930 146.114  74.768  0.00  0.00      PROB C  
ATOM   2890  C   SER B  75     -14.512 146.681  76.062  0.00  0.00      PROB C  
ATOM   2891  O   SER B  75     -13.821 146.852  77.069  0.00  0.00      PROB O  
ATOM   2892  CB  SER B  75     -14.240 144.590  74.737  0.00  0.00      PROB C  
ATOM   2893  OG  SER B  75     -13.928 144.021  73.462  0.00  0.00      PROB O  
ATOM   2894  N   THR B  76     -15.824 146.980  76.056  0.00  0.00      PROB N  
ATOM   2895  CA  THR B  76     -16.580 147.501  77.193  0.00  0.00      PROB C  
ATOM   2896  C   THR B  76     -17.671 146.480  77.526  0.00  0.00      PROB C  
ATOM   2897  O   THR B  76     -17.642 145.330  77.078  0.00  0.00      PROB O  
ATOM   2898  CB  THR B  76     -17.198 148.898  76.940  0.00  0.00      PROB C  
ATOM   2899  CG2 THR B  76     -16.182 149.827  76.262  0.00  0.00      PROB C  
ATOM   2900  OG1 THR B  76     -18.357 148.862  76.117  0.00  0.00      PROB O  
ATOM   2901  N   ASP B  77     -18.683 146.866  78.333  0.00  0.00      PROB N  
ATOM   2902  CA  ASP B  77     -19.858 146.048  78.578  0.00  0.00      PROB C  
ATOM   2903  C   ASP B  77     -20.844 146.058  77.397  0.00  0.00      PROB C  
ATOM   2904  O   ASP B  77     -21.681 145.161  77.267  0.00  0.00      PROB O  
ATOM   2905  CB  ASP B  77     -20.591 146.548  79.856  0.00  0.00      PROB C  
ATOM   2906  CG  ASP B  77     -19.774 146.341  81.123  0.00  0.00      PROB C  
ATOM   2907  OD1 ASP B  77     -18.853 145.485  81.160  0.00  0.00      PROB O  
ATOM   2908  OD2 ASP B  77     -20.127 146.978  82.153  0.00  0.00      PROB O1-
ATOM   2909  N   THR B  78     -20.767 147.066  76.501  0.00  0.00      PROB N  
ATOM   2910  CA  THR B  78     -21.730 147.258  75.412  0.00  0.00      PROB C  
ATOM   2911  C   THR B  78     -21.076 147.420  74.047  0.00  0.00      PROB C  
ATOM   2912  O   THR B  78     -21.743 147.321  73.015  0.00  0.00      PROB O  
ATOM   2913  CB  THR B  78     -22.684 148.442  75.642  0.00  0.00      PROB C  
ATOM   2914  CG2 THR B  78     -23.756 148.014  76.660  0.00  0.00      PROB C  
ATOM   2915  OG1 THR B  78     -22.023 149.583  76.176  0.00  0.00      PROB O  
ATOM   2916  N   GLU B  79     -19.749 147.619  74.001  0.00  0.00      PROB N  
ATOM   2917  CA  GLU B  79     -18.956 147.777  72.799  0.00  0.00      PROB C  
ATOM   2918  C   GLU B  79     -17.889 146.692  72.736  0.00  0.00      PROB C  
ATOM   2919  O   GLU B  79     -17.305 146.309  73.750  0.00  0.00      PROB O  
ATOM   2920  CB  GLU B  79     -18.237 149.154  72.745  0.00  0.00      PROB C  
ATOM   2921  CG  GLU B  79     -19.177 150.381  72.649  0.00  0.00      PROB C  
ATOM   2922  CD  GLU B  79     -19.875 150.752  73.957  0.00  0.00      PROB C  
ATOM   2923  OE1 GLU B  79     -19.187 151.101  74.956  0.00  0.00      PROB O  
ATOM   2924  OE2 GLU B  79     -21.136 150.706  73.994  0.00  0.00      PROB O1-
ATOM   2925  N   ARG B  80     -17.600 146.165  71.532  0.00  0.00      PROB N  
ATOM   2926  CA  ARG B  80     -16.595 145.135  71.344  0.00  0.00      PROB C  
ATOM   2927  C   ARG B  80     -15.462 145.655  70.474  0.00  0.00      PROB C  
ATOM   2928  O   ARG B  80     -15.674 146.349  69.480  0.00  0.00      PROB O  
ATOM   2929  CB  ARG B  80     -17.215 143.861  70.713  0.00  0.00      PROB C  
ATOM   2930  CG  ARG B  80     -16.241 142.669  70.563  0.00  0.00      PROB C  
ATOM   2931  CD  ARG B  80     -16.931 141.398  70.045  0.00  0.00      PROB C  
ATOM   2932  NE  ARG B  80     -15.906 140.306  69.985  0.00  0.00      PROB N  
ATOM   2933  CZ  ARG B  80     -16.178 139.052  69.652  0.00  0.00      PROB C  
ATOM   2934  NH1 ARG B  80     -17.385 138.659  69.304  0.00  0.00      PROB N1+
ATOM   2935  NH2 ARG B  80     -15.220 138.153  69.670  0.00  0.00      PROB N  
ATOM   2936  N   ALA B  81     -14.214 145.324  70.844  0.00  0.00      PROB N  
ATOM   2937  CA  ALA B  81     -13.037 145.547  70.037  0.00  0.00      PROB C  
ATOM   2938  C   ALA B  81     -12.396 144.183  69.766  0.00  0.00      PROB C  
ATOM   2939  O   ALA B  81     -12.380 143.341  70.670  0.00  0.00      PROB O  
ATOM   2940  CB  ALA B  81     -12.043 146.476  70.758  0.00  0.00      PROB C  
ATOM   2941  N   PRO B  82     -11.896 143.875  68.571  0.00  0.00      PROB N  
ATOM   2942  CA  PRO B  82     -11.572 142.507  68.190  0.00  0.00      PROB C  
ATOM   2943  C   PRO B  82     -10.314 141.985  68.860  0.00  0.00      PROB C  
ATOM   2944  O   PRO B  82     -10.281 140.817  69.244  0.00  0.00      PROB O  
ATOM   2945  CB  PRO B  82     -11.420 142.576  66.663  0.00  0.00      PROB C  
ATOM   2946  CG  PRO B  82     -11.010 144.023  66.376  0.00  0.00      PROB C  
ATOM   2947  CD  PRO B  82     -11.754 144.810  67.454  0.00  0.00      PROB C  
ATOM   2948  N   GLY B  83      -9.240 142.797  68.984  0.00  0.00      PROB N  
ATOM   2949  CA  GLY B  83      -7.936 142.329  69.458  0.00  0.00      PROB C  
ATOM   2950  C   GLY B  83      -7.377 141.170  68.655  0.00  0.00      PROB C  
ATOM   2951  O   GLY B  83      -7.169 141.269  67.446  0.00  0.00      PROB O  
ATOM   2952  N   ASN B  84      -7.648 137.712  68.838  1.00 26.97      PROB N  
ATOM   2953  CA  ASN B  84      -6.684 138.828  68.893  1.00 26.97      PROB C  
ATOM   2954  C   ASN B  84      -6.302 139.403  67.526  1.00 26.97      PROB C  
ATOM   2955  O   ASN B  84      -6.983 140.300  66.951  1.00 26.97      PROB O  
ATOM   2956  CB  ASN B  84      -5.443 138.105  69.448  1.00 26.97      PROB C  
ATOM   2957  CG  ASN B  84      -4.335 139.038  69.904  1.00 26.97      PROB C  
ATOM   2958  ND2 ASN B  84      -3.794 138.745  71.066  1.00 26.97      PROB N  
ATOM   2959  OD1 ASN B  84      -3.910 139.939  69.144  1.00 26.97      PROB O  
ATOM   2960  N   ASP B  85      -8.974 138.187  68.473  0.00  0.00      PROB N  
ATOM   2961  CA  ASP B  85     -10.101 137.345  68.094  0.00  0.00      PROB C  
ATOM   2962  C   ASP B  85     -10.151 137.007  66.597  0.00  0.00      PROB C  
ATOM   2963  O   ASP B  85      -9.765 137.793  65.727  0.00  0.00      PROB O  
ATOM   2964  CB  ASP B  85     -11.480 137.935  68.520  0.00  0.00      PROB C  
ATOM   2965  CG  ASP B  85     -11.677 138.008  70.028  0.00  0.00      PROB C  
ATOM   2966  OD1 ASP B  85     -10.902 137.396  70.809  0.00  0.00      PROB O  
ATOM   2967  OD2 ASP B  85     -12.705 138.612  70.447  0.00  0.00      PROB O1-
ATOM   2968  N   THR B  86     -10.644 135.794  66.276  0.00  0.00      PROB N  
ATOM   2969  CA  THR B  86     -10.830 135.340  64.901  0.00  0.00      PROB C  
ATOM   2970  C   THR B  86     -12.308 135.117  64.675  0.00  0.00      PROB C  
ATOM   2971  O   THR B  86     -13.000 134.503  65.490  0.00  0.00      PROB O  
ATOM   2972  CB  THR B  86     -10.075 134.057  64.565  0.00  0.00      PROB C  
ATOM   2973  CG2 THR B  86     -10.247 133.678  63.085  0.00  0.00      PROB C  
ATOM   2974  OG1 THR B  86      -8.678 134.240  64.779  0.00  0.00      PROB O  
ATOM   2975  N   PHE B  87     -12.835 135.641  63.559  0.00  0.00      PROB N  
ATOM   2976  CA  PHE B  87     -14.241 135.625  63.219  0.00  0.00      PROB C  
ATOM   2977  C   PHE B  87     -14.461 134.656  62.070  0.00  0.00      PROB C  
ATOM   2978  O   PHE B  87     -13.729 134.659  61.079  0.00  0.00      PROB O  
ATOM   2979  CB  PHE B  87     -14.751 137.034  62.814  0.00  0.00      PROB C  
ATOM   2980  CG  PHE B  87     -14.561 137.991  63.963  0.00  0.00      PROB C  
ATOM   2981  CD1 PHE B  87     -13.376 138.738  64.090  0.00  0.00      PROB C  
ATOM   2982  CD2 PHE B  87     -15.580 138.172  64.915  0.00  0.00      PROB C  
ATOM   2983  CE1 PHE B  87     -13.195 139.614  65.166  0.00  0.00      PROB C  
ATOM   2984  CE2 PHE B  87     -15.410 139.064  65.982  0.00  0.00      PROB C  
ATOM   2985  CZ  PHE B  87     -14.214 139.780  66.112  0.00  0.00      PROB C  
ATOM   2986  N   TYR B  88     -15.471 133.776  62.197  0.00  0.00      PROB N  
ATOM   2987  CA  TYR B  88     -15.733 132.722  61.233  0.00  0.00      PROB C  
ATOM   2988  C   TYR B  88     -17.113 132.905  60.623  0.00  0.00      PROB C  
ATOM   2989  O   TYR B  88     -18.114 133.068  61.324  0.00  0.00      PROB O  
ATOM   2990  CB  TYR B  88     -15.651 131.311  61.873  0.00  0.00      PROB C  
ATOM   2991  CG  TYR B  88     -14.282 131.066  62.454  0.00  0.00      PROB C  
ATOM   2992  CD1 TYR B  88     -13.231 130.621  61.633  0.00  0.00      PROB C  
ATOM   2993  CD2 TYR B  88     -14.050 131.213  63.833  0.00  0.00      PROB C  
ATOM   2994  CE1 TYR B  88     -11.976 130.318  62.182  0.00  0.00      PROB C  
ATOM   2995  CE2 TYR B  88     -12.793 130.925  64.381  0.00  0.00      PROB C  
ATOM   2996  CZ  TYR B  88     -11.759 130.469  63.557  0.00  0.00      PROB C  
ATOM   2997  OH  TYR B  88     -10.506 130.153  64.124  0.00  0.00      PROB O  
ATOM   2998  N   SER B  89     -17.198 132.896  59.279  0.00  0.00      PROB N  
ATOM   2999  CA  SER B  89     -18.453 132.995  58.541  0.00  0.00      PROB C  
ATOM   3000  C   SER B  89     -19.435 131.850  58.788  0.00  0.00      PROB C  
ATOM   3001  O   SER B  89     -19.058 130.711  59.078  0.00  0.00      PROB O  
ATOM   3002  CB  SER B  89     -18.250 133.174  57.009  0.00  0.00      PROB C  
ATOM   3003  OG  SER B  89     -17.783 131.999  56.346  0.00  0.00      PROB O  
ATOM   3004  N   LEU B  90     -20.744 132.139  58.669  0.00  0.00      PROB N  
ATOM   3005  CA  LEU B  90     -21.798 131.148  58.699  0.00  0.00      PROB C  
ATOM   3006  C   LEU B  90     -22.157 130.812  57.255  0.00  0.00      PROB C  
ATOM   3007  O   LEU B  90     -22.785 131.591  56.533  0.00  0.00      PROB O  
ATOM   3008  CB  LEU B  90     -23.050 131.667  59.455  0.00  0.00      PROB C  
ATOM   3009  CG  LEU B  90     -22.795 132.076  60.922  0.00  0.00      PROB C  
ATOM   3010  CD1 LEU B  90     -24.055 132.714  61.527  0.00  0.00      PROB C  
ATOM   3011  CD2 LEU B  90     -22.325 130.895  61.785  0.00  0.00      PROB C  
ATOM   3012  N   GLY B  91     -21.735 129.622  56.774  0.00  0.00      PROB N  
ATOM   3013  CA  GLY B  91     -21.720 129.313  55.344  0.00  0.00      PROB C  
ATOM   3014  C   GLY B  91     -20.681 130.103  54.559  0.00  0.00      PROB C  
ATOM   3015  O   GLY B  91     -19.862 130.813  55.147  0.00  0.00      PROB O  
ATOM   3016  N   PRO B  92     -20.640 129.974  53.240  0.00  0.00      PROB N  
ATOM   3017  CA  PRO B  92     -19.524 130.440  52.414  0.00  0.00      PROB C  
ATOM   3018  C   PRO B  92     -19.472 131.946  52.152  0.00  0.00      PROB C  
ATOM   3019  O   PRO B  92     -18.817 132.349  51.190  0.00  0.00      PROB O  
ATOM   3020  CB  PRO B  92     -19.726 129.637  51.113  0.00  0.00      PROB C  
ATOM   3021  CG  PRO B  92     -21.237 129.436  51.017  0.00  0.00      PROB C  
ATOM   3022  CD  PRO B  92     -21.616 129.191  52.473  0.00  0.00      PROB C  
ATOM   3023  N   SER B  93     -20.095 132.827  52.961  0.00  0.00      PROB N  
ATOM   3024  CA  SER B  93     -19.995 134.259  52.704  0.00  0.00      PROB C  
ATOM   3025  C   SER B  93     -20.025 135.106  53.967  0.00  0.00      PROB C  
ATOM   3026  O   SER B  93     -20.752 134.844  54.926  0.00  0.00      PROB O  
ATOM   3027  CB  SER B  93     -21.054 134.769  51.679  0.00  0.00      PROB C  
ATOM   3028  OG  SER B  93     -20.887 136.152  51.340  0.00  0.00      PROB O  
ATOM   3029  N   LEU B  94     -19.198 136.166  53.983  0.00  0.00      PROB N  
ATOM   3030  CA  LEU B  94     -19.090 137.132  55.055  0.00  0.00      PROB C  
ATOM   3031  C   LEU B  94     -19.107 138.520  54.447  0.00  0.00      PROB C  
ATOM   3032  O   LEU B  94     -18.412 138.792  53.472  0.00  0.00      PROB O  
ATOM   3033  CB  LEU B  94     -17.772 136.925  55.848  0.00  0.00      PROB C  
ATOM   3034  CG  LEU B  94     -17.449 137.946  56.962  0.00  0.00      PROB C  
ATOM   3035  CD1 LEU B  94     -18.556 138.018  58.023  0.00  0.00      PROB C  
ATOM   3036  CD2 LEU B  94     -16.114 137.593  57.637  0.00  0.00      PROB C  
ATOM   3037  N   LYS B  95     -19.909 139.448  54.988  0.00  0.00      PROB N  
ATOM   3038  CA  LYS B  95     -19.909 140.822  54.543  0.00  0.00      PROB C  
ATOM   3039  C   LYS B  95     -19.380 141.721  55.646  0.00  0.00      PROB C  
ATOM   3040  O   LYS B  95     -19.797 141.656  56.805  0.00  0.00      PROB O  
ATOM   3041  CB  LYS B  95     -21.303 141.266  54.041  0.00  0.00      PROB C  
ATOM   3042  CG  LYS B  95     -21.395 142.738  53.604  0.00  0.00      PROB C  
ATOM   3043  CD  LYS B  95     -22.786 143.084  53.041  0.00  0.00      PROB C  
ATOM   3044  CE  LYS B  95     -22.904 144.538  52.557  0.00  0.00      PROB C  
ATOM   3045  NZ  LYS B  95     -24.267 144.817  52.041  0.00  0.00      PROB N1+
ATOM   3046  N   VAL B  96     -18.407 142.572  55.289  0.00  0.00      PROB N  
ATOM   3047  CA  VAL B  96     -17.704 143.457  56.193  0.00  0.00      PROB C  
ATOM   3048  C   VAL B  96     -18.102 144.872  55.825  0.00  0.00      PROB C  
ATOM   3049  O   VAL B  96     -17.968 145.282  54.675  0.00  0.00      PROB O  
ATOM   3050  CB  VAL B  96     -16.189 143.298  56.064  0.00  0.00      PROB C  
ATOM   3051  CG1 VAL B  96     -15.455 144.235  57.047  0.00  0.00      PROB C  
ATOM   3052  CG2 VAL B  96     -15.815 141.826  56.325  0.00  0.00      PROB C  
ATOM   3053  N   THR B  97     -18.641 145.652  56.777  0.00  0.00      PROB N  
ATOM   3054  CA  THR B  97     -19.116 147.012  56.518  0.00  0.00      PROB C  
ATOM   3055  C   THR B  97     -18.391 147.995  57.406  0.00  0.00      PROB C  
ATOM   3056  O   THR B  97     -18.328 147.814  58.620  0.00  0.00      PROB O  
ATOM   3057  CB  THR B  97     -20.620 147.179  56.741  0.00  0.00      PROB C  
ATOM   3058  CG2 THR B  97     -21.094 148.613  56.439  0.00  0.00      PROB C  
ATOM   3059  OG1 THR B  97     -21.343 146.318  55.868  0.00  0.00      PROB O  
ATOM   3060  N   PHE B  98     -17.837 149.074  56.824  0.00  0.00      PROB N  
ATOM   3061  CA  PHE B  98     -17.198 150.156  57.546  0.00  0.00      PROB C  
ATOM   3062  C   PHE B  98     -18.068 151.410  57.466  0.00  0.00      PROB C  
ATOM   3063  O   PHE B  98     -18.564 151.789  56.401  0.00  0.00      PROB O  
ATOM   3064  CB  PHE B  98     -15.761 150.433  57.011  0.00  0.00      PROB C  
ATOM   3065  CG  PHE B  98     -15.104 151.603  57.711  0.00  0.00      PROB C  
ATOM   3066  CD1 PHE B  98     -14.653 151.463  59.033  0.00  0.00      PROB C  
ATOM   3067  CD2 PHE B  98     -14.963 152.851  57.077  0.00  0.00      PROB C  
ATOM   3068  CE1 PHE B  98     -14.069 152.537  59.713  0.00  0.00      PROB C  
ATOM   3069  CE2 PHE B  98     -14.395 153.935  57.761  0.00  0.00      PROB C  
ATOM   3070  CZ  PHE B  98     -13.942 153.774  59.075  0.00  0.00      PROB C  
ATOM   3071  N   HIS B  99     -18.270 152.075  58.616  0.00  0.00      PROB N  
ATOM   3072  CA  HIS B  99     -19.012 153.314  58.707  0.00  0.00      PROB C  
ATOM   3073  C   HIS B  99     -18.308 154.296  59.630  0.00  0.00      PROB C  
ATOM   3074  O   HIS B  99     -17.937 153.948  60.752  0.00  0.00      PROB O  
ATOM   3075  CB  HIS B  99     -20.445 153.080  59.242  0.00  0.00      PROB C  
ATOM   3076  CG  HIS B  99     -21.250 154.331  59.497  0.00  0.00      PROB C  
ATOM   3077  CD2 HIS B  99     -21.716 154.856  60.666  0.00  0.00      PROB C  
ATOM   3078  ND1 HIS B  99     -21.781 155.118  58.500  0.00  0.00      PROB N  
ATOM   3079  CE1 HIS B  99     -22.523 156.081  59.094  0.00  0.00      PROB C  
ATOM   3080  NE2 HIS B  99     -22.521 155.962  60.411  0.00  0.00      PROB N  
ATOM   3081  N   SER B 100     -18.120 155.551  59.182  0.00  0.00      PROB N  
ATOM   3082  CA  SER B 100     -17.709 156.662  60.032  0.00  0.00      PROB C  
ATOM   3083  C   SER B 100     -18.710 157.803  59.921  0.00  0.00      PROB C  
ATOM   3084  O   SER B 100     -19.280 158.049  58.853  0.00  0.00      PROB O  
ATOM   3085  CB  SER B 100     -16.278 157.221  59.753  0.00  0.00      PROB C  
ATOM   3086  OG  SER B 100     -16.134 157.819  58.459  0.00  0.00      PROB O  
ATOM   3087  N   ASP B 101     -18.978 158.530  61.030  0.00  0.00      PROB N  
ATOM   3088  CA  ASP B 101     -19.859 159.690  61.012  0.00  0.00      PROB C  
ATOM   3089  C   ASP B 101     -19.093 161.012  60.796  0.00  0.00      PROB C  
ATOM   3090  O   ASP B 101     -18.066 161.064  60.115  0.00  0.00      PROB O  
ATOM   3091  CB  ASP B 101     -20.900 159.677  62.179  0.00  0.00      PROB C  
ATOM   3092  CG  ASP B 101     -20.435 160.136  63.558  0.00  0.00      PROB C  
ATOM   3093  OD1 ASP B 101     -19.224 160.371  63.794  0.00  0.00      PROB O  
ATOM   3094  OD2 ASP B 101     -21.331 160.267  64.437  0.00  0.00      PROB O1-
ATOM   3095  N   TYR B 102     -19.624 162.143  61.304  0.00  0.00      PROB N  
ATOM   3096  CA  TYR B 102     -19.218 163.478  60.907  0.00  0.00      PROB C  
ATOM   3097  C   TYR B 102     -17.880 163.994  61.451  0.00  0.00      PROB C  
ATOM   3098  O   TYR B 102     -17.287 164.894  60.854  0.00  0.00      PROB O  
ATOM   3099  CB  TYR B 102     -20.352 164.514  61.179  0.00  0.00      PROB C  
ATOM   3100  CG  TYR B 102     -20.794 164.568  62.622  0.00  0.00      PROB C  
ATOM   3101  CD1 TYR B 102     -21.882 163.800  63.076  0.00  0.00      PROB C  
ATOM   3102  CD2 TYR B 102     -20.176 165.460  63.515  0.00  0.00      PROB C  
ATOM   3103  CE1 TYR B 102     -22.320 163.897  64.405  0.00  0.00      PROB C  
ATOM   3104  CE2 TYR B 102     -20.612 165.559  64.843  0.00  0.00      PROB C  
ATOM   3105  CZ  TYR B 102     -21.681 164.776  65.290  0.00  0.00      PROB C  
ATOM   3106  OH  TYR B 102     -22.116 164.887  66.627  0.00  0.00      PROB O  
ATOM   3107  N   SER B 103     -17.347 163.455  62.566  0.00  0.00      PROB N  
ATOM   3108  CA  SER B 103     -16.072 163.937  63.096  0.00  0.00      PROB C  
ATOM   3109  C   SER B 103     -15.372 162.938  64.004  0.00  0.00      PROB C  
ATOM   3110  O   SER B 103     -16.000 162.103  64.656  0.00  0.00      PROB O  
ATOM   3111  CB  SER B 103     -16.161 165.301  63.861  0.00  0.00      PROB C  
ATOM   3112  OG  SER B 103     -17.062 165.271  64.978  0.00  0.00      PROB O  
ATOM   3113  N   ASN B 104     -14.026 163.046  64.093  0.00  0.00      PROB N  
ATOM   3114  CA  ASN B 104     -13.201 162.235  64.976  0.00  0.00      PROB C  
ATOM   3115  C   ASN B 104     -12.542 163.156  66.000  0.00  0.00      PROB C  
ATOM   3116  O   ASN B 104     -11.959 164.185  65.647  0.00  0.00      PROB O  
ATOM   3117  CB  ASN B 104     -12.058 161.483  64.229  0.00  0.00      PROB C  
ATOM   3118  CG  ASN B 104     -12.548 160.521  63.144  0.00  0.00      PROB C  
ATOM   3119  ND2 ASN B 104     -11.561 159.928  62.427  0.00  0.00      PROB N  
ATOM   3120  OD1 ASN B 104     -13.732 160.277  62.905  0.00  0.00      PROB O  
ATOM   3121  N   GLU B 105     -12.621 162.826  67.304  0.00  0.00      PROB N  
ATOM   3122  CA  GLU B 105     -11.949 163.560  68.369  0.00  0.00      PROB C  
ATOM   3123  C   GLU B 105     -10.421 163.550  68.267  0.00  0.00      PROB C  
ATOM   3124  O   GLU B 105      -9.743 164.563  68.463  0.00  0.00      PROB O  
ATOM   3125  CB  GLU B 105     -12.404 163.040  69.761  0.00  0.00      PROB C  
ATOM   3126  CG  GLU B 105     -11.713 163.725  70.974  0.00  0.00      PROB C  
ATOM   3127  CD  GLU B 105     -12.246 163.294  72.341  0.00  0.00      PROB C  
ATOM   3128  OE1 GLU B 105     -13.181 162.456  72.432  0.00  0.00      PROB O  
ATOM   3129  OE2 GLU B 105     -11.717 163.810  73.363  0.00  0.00      PROB O1-
ATOM   3130  N   LYS B 106      -9.856 162.380  67.921  0.00  0.00      PROB N  
ATOM   3131  CA  LYS B 106      -8.433 162.120  67.852  0.00  0.00      PROB C  
ATOM   3132  C   LYS B 106      -8.157 161.506  66.481  0.00  0.00      PROB C  
ATOM   3133  O   LYS B 106      -9.103 161.070  65.816  0.00  0.00      PROB O  
ATOM   3134  CB  LYS B 106      -8.002 161.124  68.969  0.00  0.00      PROB C  
ATOM   3135  CG  LYS B 106      -8.471 161.524  70.379  0.00  0.00      PROB C  
ATOM   3136  CD  LYS B 106      -7.895 160.607  71.473  0.00  0.00      PROB C  
ATOM   3137  CE  LYS B 106      -8.372 160.983  72.885  0.00  0.00      PROB C  
ATOM   3138  NZ  LYS B 106      -7.773 160.086  73.904  0.00  0.00      PROB N1+
ATOM   3139  N   PRO B 107      -6.925 161.430  65.982  0.00  0.00      PROB N  
ATOM   3140  CA  PRO B 107      -6.680 160.928  64.631  0.00  0.00      PROB C  
ATOM   3141  C   PRO B 107      -6.560 159.405  64.655  0.00  0.00      PROB C  
ATOM   3142  O   PRO B 107      -5.482 158.841  64.458  0.00  0.00      PROB O  
ATOM   3143  CB  PRO B 107      -5.363 161.628  64.239  0.00  0.00      PROB C  
ATOM   3144  CG  PRO B 107      -4.630 161.840  65.565  0.00  0.00      PROB C  
ATOM   3145  CD  PRO B 107      -5.776 162.168  66.520  0.00  0.00      PROB C  
ATOM   3146  N   PHE B 108      -7.692 158.718  64.893  0.00  0.00      PROB N  
ATOM   3147  CA  PHE B 108      -7.825 157.274  64.892  0.00  0.00      PROB C  
ATOM   3148  C   PHE B 108      -7.449 156.623  63.556  0.00  0.00      PROB C  
ATOM   3149  O   PHE B 108      -7.852 157.070  62.480  0.00  0.00      PROB O  
ATOM   3150  CB  PHE B 108      -9.261 156.862  65.307  0.00  0.00      PROB C  
ATOM   3151  CG  PHE B 108      -9.553 157.272  66.727  0.00  0.00      PROB C  
ATOM   3152  CD1 PHE B 108      -8.999 156.547  67.796  0.00  0.00      PROB C  
ATOM   3153  CD2 PHE B 108     -10.427 158.335  67.014  0.00  0.00      PROB C  
ATOM   3154  CE1 PHE B 108      -9.292 156.886  69.123  0.00  0.00      PROB C  
ATOM   3155  CE2 PHE B 108     -10.726 158.676  68.340  0.00  0.00      PROB C  
ATOM   3156  CZ  PHE B 108     -10.159 157.951  69.395  0.00  0.00      PROB C  
ATOM   3157  N   THR B 109      -6.639 155.547  63.591  0.00  0.00      PROB N  
ATOM   3158  CA  THR B 109      -5.961 155.018  62.404  0.00  0.00      PROB C  
ATOM   3159  C   THR B 109      -6.686 153.870  61.728  0.00  0.00      PROB C  
ATOM   3160  O   THR B 109      -6.232 153.350  60.709  0.00  0.00      PROB O  
ATOM   3161  CB  THR B 109      -4.492 154.647  62.631  0.00  0.00      PROB C  
ATOM   3162  CG2 THR B 109      -3.688 155.959  62.691  0.00  0.00      PROB C  
ATOM   3163  OG1 THR B 109      -4.281 153.974  63.867  0.00  0.00      PROB O  
ATOM   3164  N   GLY B 110      -7.880 153.494  62.225  0.00  0.00      PROB N  
ATOM   3165  CA  GLY B 110      -8.797 152.600  61.530  0.00  0.00      PROB C  
ATOM   3166  C   GLY B 110      -8.504 151.137  61.715  0.00  0.00      PROB C  
ATOM   3167  O   GLY B 110      -8.392 150.659  62.840  0.00  0.00      PROB O  
ATOM   3168  N   PHE B 111      -8.420 150.354  60.629  0.00  0.00      PROB N  
ATOM   3169  CA  PHE B 111      -8.253 148.923  60.776  0.00  0.00      PROB C  
ATOM   3170  C   PHE B 111      -7.499 148.319  59.598  0.00  0.00      PROB C  
ATOM   3171  O   PHE B 111      -7.515 148.816  58.469  0.00  0.00      PROB O  
ATOM   3172  CB  PHE B 111      -9.608 148.173  61.019  0.00  0.00      PROB C  
ATOM   3173  CG  PHE B 111     -10.446 147.968  59.776  0.00  0.00      PROB C  
ATOM   3174  CD1 PHE B 111     -11.368 148.938  59.353  0.00  0.00      PROB C  
ATOM   3175  CD2 PHE B 111     -10.328 146.776  59.035  0.00  0.00      PROB C  
ATOM   3176  CE1 PHE B 111     -12.129 148.741  58.193  0.00  0.00      PROB C  
ATOM   3177  CE2 PHE B 111     -11.088 146.573  57.878  0.00  0.00      PROB C  
ATOM   3178  CZ  PHE B 111     -11.986 147.559  57.456  0.00  0.00      PROB C  
ATOM   3179  N   GLU B 112      -6.836 147.185  59.878  0.00  0.00      PROB N  
ATOM   3180  CA  GLU B 112      -6.317 146.275  58.887  0.00  0.00      PROB C  
ATOM   3181  C   GLU B 112      -6.759 144.877  59.282  0.00  0.00      PROB C  
ATOM   3182  O   GLU B 112      -6.558 144.431  60.416  0.00  0.00      PROB O  
ATOM   3183  CB  GLU B 112      -4.777 146.344  58.757  0.00  0.00      PROB C  
ATOM   3184  CG  GLU B 112      -4.164 145.368  57.721  0.00  0.00      PROB C  
ATOM   3185  CD  GLU B 112      -2.637 145.409  57.740  0.00  0.00      PROB C  
ATOM   3186  OE1 GLU B 112      -2.037 145.726  56.675  0.00  0.00      PROB O  
ATOM   3187  OE2 GLU B 112      -2.024 145.109  58.802  0.00  0.00      PROB O1-
ATOM   3188  N   ALA B 113      -7.423 144.172  58.355  0.00  0.00      PROB N  
ATOM   3189  CA  ALA B 113      -7.909 142.832  58.544  0.00  0.00      PROB C  
ATOM   3190  C   ALA B 113      -7.455 141.946  57.397  0.00  0.00      PROB C  
ATOM   3191  O   ALA B 113      -7.318 142.374  56.250  0.00  0.00      PROB O  
ATOM   3192  CB  ALA B 113      -9.447 142.799  58.644  0.00  0.00      PROB C  
ATOM   3193  N   PHE B 114      -7.211 140.667  57.696  0.00  0.00      PROB N  
ATOM   3194  CA  PHE B 114      -6.860 139.661  56.721  0.00  0.00      PROB C  
ATOM   3195  C   PHE B 114      -7.875 138.543  56.779  0.00  0.00      PROB C  
ATOM   3196  O   PHE B 114      -8.375 138.183  57.849  0.00  0.00      PROB O  
ATOM   3197  CB  PHE B 114      -5.438 139.089  56.924  0.00  0.00      PROB C  
ATOM   3198  CG  PHE B 114      -4.410 140.121  56.551  0.00  0.00      PROB C  
ATOM   3199  CD1 PHE B 114      -3.842 140.968  57.518  0.00  0.00      PROB C  
ATOM   3200  CD2 PHE B 114      -3.948 140.200  55.226  0.00  0.00      PROB C  
ATOM   3201  CE1 PHE B 114      -2.829 141.868  57.167  0.00  0.00      PROB C  
ATOM   3202  CE2 PHE B 114      -2.928 141.093  54.876  0.00  0.00      PROB C  
ATOM   3203  CZ  PHE B 114      -2.372 141.932  55.847  0.00  0.00      PROB C  
ATOM   3204  N   TYR B 115      -8.227 137.981  55.610  0.00  0.00      PROB N  
ATOM   3205  CA  TYR B 115      -9.166 136.885  55.536  0.00  0.00      PROB C  
ATOM   3206  C   TYR B 115      -8.622 135.770  54.658  0.00  0.00      PROB C  
ATOM   3207  O   TYR B 115      -7.817 135.979  53.747  0.00  0.00      PROB O  
ATOM   3208  CB  TYR B 115     -10.589 137.327  55.070  0.00  0.00      PROB C  
ATOM   3209  CG  TYR B 115     -10.628 137.820  53.641  0.00  0.00      PROB C  
ATOM   3210  CD1 TYR B 115     -10.387 139.171  53.345  0.00  0.00      PROB C  
ATOM   3211  CD2 TYR B 115     -10.956 136.942  52.590  0.00  0.00      PROB C  
ATOM   3212  CE1 TYR B 115     -10.434 139.632  52.023  0.00  0.00      PROB C  
ATOM   3213  CE2 TYR B 115     -11.001 137.399  51.265  0.00  0.00      PROB C  
ATOM   3214  CZ  TYR B 115     -10.730 138.744  50.982  0.00  0.00      PROB C  
ATOM   3215  OH  TYR B 115     -10.762 139.217  49.652  0.00  0.00      PROB O  
ATOM   3216  N   ALA B 116      -9.072 134.536  54.933  0.00  0.00      PROB N  
ATOM   3217  CA  ALA B 116      -8.808 133.392  54.100  0.00  0.00      PROB C  
ATOM   3218  C   ALA B 116      -9.967 132.415  54.197  0.00  0.00      PROB C  
ATOM   3219  O   ALA B 116     -10.532 132.182  55.268  0.00  0.00      PROB O  
ATOM   3220  CB  ALA B 116      -7.496 132.689  54.507  0.00  0.00      PROB C  
ATOM   3221  N   ALA B 117     -10.367 131.812  53.063  0.00  0.00      PROB N  
ATOM   3222  CA  ALA B 117     -11.237 130.660  53.058  0.00  0.00      PROB C  
ATOM   3223  C   ALA B 117     -10.563 129.418  53.644  0.00  0.00      PROB C  
ATOM   3224  O   ALA B 117      -9.364 129.185  53.473  0.00  0.00      PROB O  
ATOM   3225  CB  ALA B 117     -11.772 130.366  51.645  0.00  0.00      PROB C  
ATOM   3226  N   GLU B 118     -11.337 128.591  54.356  0.00  0.00      PROB N  
ATOM   3227  CA  GLU B 118     -10.864 127.362  54.938  0.00  0.00      PROB C  
ATOM   3228  C   GLU B 118     -11.972 126.329  54.966  0.00  0.00      PROB C  
ATOM   3229  O   GLU B 118     -13.165 126.637  54.972  0.00  0.00      PROB O  
ATOM   3230  CB  GLU B 118     -10.270 127.561  56.354  0.00  0.00      PROB C  
ATOM   3231  CG  GLU B 118     -11.238 128.207  57.376  0.00  0.00      PROB C  
ATOM   3232  CD  GLU B 118     -10.696 128.109  58.794  0.00  0.00      PROB C  
ATOM   3233  OE1 GLU B 118      -9.520 128.502  59.022  0.00  0.00      PROB O  
ATOM   3234  OE2 GLU B 118     -11.444 127.638  59.693  0.00  0.00      PROB O1-
ATOM   3235  N   ASP B 119     -11.578 125.045  54.909  0.00  0.00      PROB N  
ATOM   3236  CA  ASP B 119     -12.467 123.910  54.835  0.00  0.00      PROB C  
ATOM   3237  C   ASP B 119     -13.411 123.773  56.043  0.00  0.00      PROB C  
ATOM   3238  O   ASP B 119     -13.003 123.922  57.199  0.00  0.00      PROB O  
ATOM   3239  CB  ASP B 119     -11.571 122.658  54.641  0.00  0.00      PROB C  
ATOM   3240  CG  ASP B 119     -12.366 121.378  54.442  0.00  0.00      PROB C  
ATOM   3241  OD1 ASP B 119     -13.391 121.416  53.713  0.00  0.00      PROB O  
ATOM   3242  OD2 ASP B 119     -11.899 120.312  54.933  0.00  0.00      PROB O1-
ATOM   3243  N   VAL B 120     -14.701 123.465  55.807  0.00  0.00      PROB N  
ATOM   3244  CA  VAL B 120     -15.641 123.172  56.874  0.00  0.00      PROB C  
ATOM   3245  C   VAL B 120     -15.589 121.687  57.218  0.00  0.00      PROB C  
ATOM   3246  O   VAL B 120     -15.824 120.811  56.382  0.00  0.00      PROB O  
ATOM   3247  CB  VAL B 120     -17.080 123.584  56.558  0.00  0.00      PROB C  
ATOM   3248  CG1 VAL B 120     -18.020 123.265  57.740  0.00  0.00      PROB C  
ATOM   3249  CG2 VAL B 120     -17.118 125.096  56.278  0.00  0.00      PROB C  
ATOM   3250  N   ASP B 121     -15.286 121.363  58.494  0.00  0.00      PROB N  
ATOM   3251  CA  ASP B 121     -15.398 120.011  58.996  0.00  0.00      PROB C  
ATOM   3252  C   ASP B 121     -16.857 119.732  59.366  0.00  0.00      PROB C  
ATOM   3253  O   ASP B 121     -17.362 120.205  60.385  0.00  0.00      PROB O  
ATOM   3254  CB  ASP B 121     -14.420 119.813  60.188  0.00  0.00      PROB C  
ATOM   3255  CG  ASP B 121     -14.372 118.384  60.712  0.00  0.00      PROB C  
ATOM   3256  OD1 ASP B 121     -14.933 117.463  60.066  0.00  0.00      PROB O  
ATOM   3257  OD2 ASP B 121     -13.711 118.166  61.765  0.00  0.00      PROB O1-
ATOM   3258  N   GLU B 122     -17.578 118.967  58.531  0.00  0.00      PROB N  
ATOM   3259  CA  GLU B 122     -18.987 118.670  58.716  0.00  0.00      PROB C  
ATOM   3260  C   GLU B 122     -19.165 117.314  59.389  0.00  0.00      PROB C  
ATOM   3261  O   GLU B 122     -20.272 116.892  59.723  0.00  0.00      PROB O  
ATOM   3262  CB  GLU B 122     -19.752 118.726  57.366  0.00  0.00      PROB C  
ATOM   3263  CG  GLU B 122     -19.787 120.154  56.762  0.00  0.00      PROB C  
ATOM   3264  CD  GLU B 122     -20.819 120.325  55.649  0.00  0.00      PROB C  
ATOM   3265  OE1 GLU B 122     -22.045 120.305  55.948  0.00  0.00      PROB O  
ATOM   3266  OE2 GLU B 122     -20.424 120.523  54.468  0.00  0.00      PROB O1-
ATOM   3267  N   CYS B 123     -18.041 116.639  59.688  0.00  0.00      PROB N  
ATOM   3268  CA  CYS B 123     -17.988 115.408  60.452  0.00  0.00      PROB C  
ATOM   3269  C   CYS B 123     -17.646 115.694  61.909  0.00  0.00      PROB C  
ATOM   3270  O   CYS B 123     -17.451 114.778  62.710  0.00  0.00      PROB O  
ATOM   3271  CB  CYS B 123     -16.925 114.452  59.860  0.00  0.00      PROB C  
ATOM   3272  SG  CYS B 123     -17.360 113.905  58.184  0.00  0.00      PROB S  
ATOM   3273  N   ARG B 124     -17.576 116.991  62.276  0.00  0.00      PROB N  
ATOM   3274  CA  ARG B 124     -17.417 117.524  63.617  0.00  0.00      PROB C  
ATOM   3275  C   ARG B 124     -18.109 116.780  64.763  0.00  0.00      PROB C  
ATOM   3276  O   ARG B 124     -19.312 116.510  64.740  0.00  0.00      PROB O  
ATOM   3277  CB  ARG B 124     -17.788 119.031  63.669  0.00  0.00      PROB C  
ATOM   3278  CG  ARG B 124     -19.209 119.363  63.150  0.00  0.00      PROB C  
ATOM   3279  CD  ARG B 124     -19.601 120.842  63.284  0.00  0.00      PROB C  
ATOM   3280  NE  ARG B 124     -18.707 121.601  62.358  0.00  0.00      PROB N  
ATOM   3281  CZ  ARG B 124     -18.525 122.912  62.384  0.00  0.00      PROB C  
ATOM   3282  NH1 ARG B 124     -19.196 123.706  63.187  0.00  0.00      PROB N1+
ATOM   3283  NH2 ARG B 124     -17.631 123.441  61.575  0.00  0.00      PROB N  
ATOM   3284  N   THR B 125     -17.354 116.455  65.833  0.00  0.00      PROB N  
ATOM   3285  CA  THR B 125     -17.925 115.848  67.034  0.00  0.00      PROB C  
ATOM   3286  C   THR B 125     -18.299 116.961  67.990  0.00  0.00      PROB C  
ATOM   3287  O   THR B 125     -17.454 117.533  68.678  0.00  0.00      PROB O  
ATOM   3288  CB  THR B 125     -17.000 114.847  67.727  0.00  0.00      PROB C  
ATOM   3289  CG2 THR B 125     -17.664 114.241  68.977  0.00  0.00      PROB C  
ATOM   3290  OG1 THR B 125     -16.714 113.758  66.854  0.00  0.00      PROB O  
ATOM   3291  N   SER B 126     -19.598 117.325  68.031  0.00  0.00      PROB N  
ATOM   3292  CA  SER B 126     -20.059 118.506  68.762  0.00  0.00      PROB C  
ATOM   3293  C   SER B 126     -20.702 118.160  70.093  0.00  0.00      PROB C  
ATOM   3294  O   SER B 126     -21.171 119.039  70.816  0.00  0.00      PROB O  
ATOM   3295  CB  SER B 126     -21.048 119.356  67.922  0.00  0.00      PROB C  
ATOM   3296  OG  SER B 126     -20.404 119.868  66.750  0.00  0.00      PROB O  
ATOM   3297  N   LEU B 127     -20.696 116.861  70.468  0.00  0.00      PROB N  
ATOM   3298  CA  LEU B 127     -21.007 116.377  71.807  0.00  0.00      PROB C  
ATOM   3299  C   LEU B 127     -22.432 116.659  72.294  0.00  0.00      PROB C  
ATOM   3300  O   LEU B 127     -22.661 117.041  73.444  0.00  0.00      PROB O  
ATOM   3301  CB  LEU B 127     -19.952 116.839  72.855  0.00  0.00      PROB C  
ATOM   3302  CG  LEU B 127     -18.487 116.465  72.533  0.00  0.00      PROB C  
ATOM   3303  CD1 LEU B 127     -17.528 117.199  73.483  0.00  0.00      PROB C  
ATOM   3304  CD2 LEU B 127     -18.250 114.949  72.611  0.00  0.00      PROB C  
ATOM   3305  N   GLY B 128     -23.451 116.434  71.439  0.00  0.00      PROB N  
ATOM   3306  CA  GLY B 128     -24.837 116.626  71.867  0.00  0.00      PROB C  
ATOM   3307  C   GLY B 128     -25.859 116.571  70.763  0.00  0.00      PROB C  
ATOM   3308  O   GLY B 128     -26.972 116.091  70.977  0.00  0.00      PROB O  
ATOM   3309  N   ASP B 129     -25.524 117.044  69.549  0.00  0.00      PROB N  
ATOM   3310  CA  ASP B 129     -26.394 116.973  68.385  0.00  0.00      PROB C  
ATOM   3311  C   ASP B 129     -25.885 115.949  67.357  0.00  0.00      PROB C  
ATOM   3312  O   ASP B 129     -24.782 115.406  67.452  0.00  0.00      PROB O  
ATOM   3313  CB  ASP B 129     -26.705 118.389  67.805  0.00  0.00      PROB C  
ATOM   3314  CG  ASP B 129     -25.539 119.134  67.173  0.00  0.00      PROB C  
ATOM   3315  OD1 ASP B 129     -24.377 118.659  67.207  0.00  0.00      PROB O  
ATOM   3316  OD2 ASP B 129     -25.786 120.253  66.644  0.00  0.00      PROB O1-
ATOM   3317  N   SER B 130     -26.750 115.585  66.388  0.00  0.00      PROB N  
ATOM   3318  CA  SER B 130     -26.487 114.567  65.373  0.00  0.00      PROB C  
ATOM   3319  C   SER B 130     -25.340 114.835  64.398  0.00  0.00      PROB C  
ATOM   3320  O   SER B 130     -25.141 115.947  63.903  0.00  0.00      PROB O  
ATOM   3321  CB  SER B 130     -27.758 114.196  64.550  0.00  0.00      PROB C  
ATOM   3322  OG  SER B 130     -28.393 115.348  63.978  0.00  0.00      PROB O  
ATOM   3323  N   VAL B 131     -24.577 113.774  64.060  0.00  0.00      PROB N  
ATOM   3324  CA  VAL B 131     -23.562 113.784  63.012  0.00  0.00      PROB C  
ATOM   3325  C   VAL B 131     -24.234 113.348  61.699  0.00  0.00      PROB C  
ATOM   3326  O   VAL B 131     -25.058 112.429  61.750  0.00  0.00      PROB O  
ATOM   3327  CB  VAL B 131     -22.388 112.860  63.360  0.00  0.00      PROB C  
ATOM   3328  CG1 VAL B 131     -21.315 112.840  62.250  0.00  0.00      PROB C  
ATOM   3329  CG2 VAL B 131     -21.745 113.345  64.676  0.00  0.00      PROB C  
ATOM   3330  N   PRO B 132     -23.993 113.952  60.524  0.00  0.00      PROB N  
ATOM   3331  CA  PRO B 132     -24.585 113.549  59.245  0.00  0.00      PROB C  
ATOM   3332  C   PRO B 132     -24.608 112.068  58.883  0.00  0.00      PROB C  
ATOM   3333  O   PRO B 132     -25.633 111.580  58.405  0.00  0.00      PROB O  
ATOM   3334  CB  PRO B 132     -23.834 114.398  58.211  0.00  0.00      PROB C  
ATOM   3335  CG  PRO B 132     -23.565 115.700  58.967  0.00  0.00      PROB C  
ATOM   3336  CD  PRO B 132     -23.259 115.216  60.387  0.00  0.00      PROB C  
ATOM   3337  N   CYS B 133     -23.488 111.340  59.053  0.00  0.00      PROB N  
ATOM   3338  CA  CYS B 133     -23.378 109.947  58.643  0.00  0.00      PROB C  
ATOM   3339  C   CYS B 133     -23.849 108.961  59.705  0.00  0.00      PROB C  
ATOM   3340  O   CYS B 133     -23.708 109.180  60.909  0.00  0.00      PROB O  
ATOM   3341  CB  CYS B 133     -21.931 109.580  58.245  0.00  0.00      PROB C  
ATOM   3342  SG  CYS B 133     -21.289 110.649  56.921  0.00  0.00      PROB S  
ATOM   3343  N   ASP B 134     -24.434 107.825  59.262  0.00  0.00      PROB N  
ATOM   3344  CA  ASP B 134     -24.933 106.765  60.123  0.00  0.00      PROB C  
ATOM   3345  C   ASP B 134     -23.848 106.100  60.989  0.00  0.00      PROB C  
ATOM   3346  O   ASP B 134     -24.019 105.904  62.194  0.00  0.00      PROB O  
ATOM   3347  CB  ASP B 134     -25.659 105.739  59.210  0.00  0.00      PROB C  
ATOM   3348  CG  ASP B 134     -26.771 104.958  59.893  0.00  0.00      PROB C  
ATOM   3349  OD1 ASP B 134     -27.140 105.261  61.059  0.00  0.00      PROB O  
ATOM   3350  OD2 ASP B 134     -27.350 104.070  59.211  0.00  0.00      PROB O1-
ATOM   3351  N   HIS B 135     -22.671 105.799  60.390  0.00  0.00      PROB N  
ATOM   3352  CA  HIS B 135     -21.511 105.296  61.117  0.00  0.00      PROB C  
ATOM   3353  C   HIS B 135     -20.269 106.130  60.831  0.00  0.00      PROB C  
ATOM   3354  O   HIS B 135     -19.895 106.979  61.640  0.00  0.00      PROB O  
ATOM   3355  CB  HIS B 135     -21.231 103.789  60.872  0.00  0.00      PROB C  
ATOM   3356  CG  HIS B 135     -22.270 102.884  61.494  0.00  0.00      PROB C  
ATOM   3357  CD2 HIS B 135     -22.913 102.989  62.691  0.00  0.00      PROB C  
ATOM   3358  ND1 HIS B 135     -22.723 101.706  60.932  0.00  0.00      PROB N  
ATOM   3359  CE1 HIS B 135     -23.604 101.154  61.806  0.00  0.00      PROB C  
ATOM   3360  NE2 HIS B 135     -23.744 101.893  62.893  0.00  0.00      PROB N  
ATOM   3361  N   TYR B 136     -19.578 105.918  59.691  0.00  0.00      PROB N  
ATOM   3362  CA  TYR B 136     -18.324 106.598  59.402  0.00  0.00      PROB C  
ATOM   3363  C   TYR B 136     -18.541 107.850  58.560  0.00  0.00      PROB C  
ATOM   3364  O   TYR B 136     -19.247 107.844  57.550  0.00  0.00      PROB O  
ATOM   3365  CB  TYR B 136     -17.291 105.683  58.691  0.00  0.00      PROB C  
ATOM   3366  CG  TYR B 136     -16.988 104.447  59.497  0.00  0.00      PROB C  
ATOM   3367  CD1 TYR B 136     -16.529 104.553  60.823  0.00  0.00      PROB C  
ATOM   3368  CD2 TYR B 136     -17.092 103.171  58.917  0.00  0.00      PROB C  
ATOM   3369  CE1 TYR B 136     -16.201 103.406  61.560  0.00  0.00      PROB C  
ATOM   3370  CE2 TYR B 136     -16.763 102.023  59.651  0.00  0.00      PROB C  
ATOM   3371  CZ  TYR B 136     -16.318 102.141  60.972  0.00  0.00      PROB C  
ATOM   3372  OH  TYR B 136     -15.969 100.986  61.701  0.00  0.00      PROB O  
ATOM   3373  N   CYS B 137     -17.924 108.971  58.985  0.00  0.00      PROB N  
ATOM   3374  CA  CYS B 137     -18.009 110.255  58.315  0.00  0.00      PROB C  
ATOM   3375  C   CYS B 137     -16.618 110.660  57.865  0.00  0.00      PROB C  
ATOM   3376  O   CYS B 137     -15.660 110.640  58.642  0.00  0.00      PROB O  
ATOM   3377  CB  CYS B 137     -18.605 111.333  59.265  0.00  0.00      PROB C  
ATOM   3378  SG  CYS B 137     -19.097 112.904  58.472  0.00  0.00      PROB S  
ATOM   3379  N   HIS B 138     -16.479 111.023  56.580  0.00  0.00      PROB N  
ATOM   3380  CA  HIS B 138     -15.206 111.314  55.955  0.00  0.00      PROB C  
ATOM   3381  C   HIS B 138     -15.226 112.719  55.395  0.00  0.00      PROB C  
ATOM   3382  O   HIS B 138     -16.056 113.043  54.548  0.00  0.00      PROB O  
ATOM   3383  CB  HIS B 138     -14.972 110.332  54.791  0.00  0.00      PROB C  
ATOM   3384  CG  HIS B 138     -15.188 108.921  55.238  0.00  0.00      PROB C  
ATOM   3385  CD2 HIS B 138     -16.276 108.119  55.087  0.00  0.00      PROB C  
ATOM   3386  ND1 HIS B 138     -14.239 108.158  55.876  0.00  0.00      PROB N  
ATOM   3387  CE1 HIS B 138     -14.792 106.942  56.098  0.00  0.00      PROB C  
ATOM   3388  NE2 HIS B 138     -16.032 106.875  55.644  0.00  0.00      PROB N  
ATOM   3389  N   ASN B 139     -14.314 113.601  55.849  0.00  0.00      PROB N  
ATOM   3390  CA  ASN B 139     -14.325 114.999  55.452  0.00  0.00      PROB C  
ATOM   3391  C   ASN B 139     -13.115 115.298  54.577  0.00  0.00      PROB C  
ATOM   3392  O   ASN B 139     -11.984 114.906  54.877  0.00  0.00      PROB O  
ATOM   3393  CB  ASN B 139     -14.351 115.915  56.703  0.00  0.00      PROB C  
ATOM   3394  CG  ASN B 139     -15.047 117.241  56.404  0.00  0.00      PROB C  
ATOM   3395  ND2 ASN B 139     -14.298 118.257  55.929  0.00  0.00      PROB N  
ATOM   3396  OD1 ASN B 139     -16.249 117.387  56.642  0.00  0.00      PROB O  
ATOM   3397  N   TYR B 140     -13.347 116.007  53.464  0.00  0.00      PROB N  
ATOM   3398  CA  TYR B 140     -12.353 116.364  52.476  0.00  0.00      PROB C  
ATOM   3399  C   TYR B 140     -12.579 117.835  52.140  0.00  0.00      PROB C  
ATOM   3400  O   TYR B 140     -13.587 118.421  52.530  0.00  0.00      PROB O  
ATOM   3401  CB  TYR B 140     -12.441 115.465  51.200  0.00  0.00      PROB C  
ATOM   3402  CG  TYR B 140     -13.715 115.655  50.402  0.00  0.00      PROB C  
ATOM   3403  CD1 TYR B 140     -13.763 116.573  49.337  0.00  0.00      PROB C  
ATOM   3404  CD2 TYR B 140     -14.858 114.889  50.681  0.00  0.00      PROB C  
ATOM   3405  CE1 TYR B 140     -14.932 116.741  48.583  0.00  0.00      PROB C  
ATOM   3406  CE2 TYR B 140     -16.024 115.041  49.915  0.00  0.00      PROB C  
ATOM   3407  CZ  TYR B 140     -16.063 115.969  48.870  0.00  0.00      PROB C  
ATOM   3408  OH  TYR B 140     -17.247 116.127  48.119  0.00  0.00      PROB O  
ATOM   3409  N   LEU B 141     -11.632 118.475  51.419  0.00  0.00      PROB N  
ATOM   3410  CA  LEU B 141     -11.720 119.881  51.050  0.00  0.00      PROB C  
ATOM   3411  C   LEU B 141     -13.001 120.263  50.293  0.00  0.00      PROB C  
ATOM   3412  O   LEU B 141     -13.188 119.951  49.114  0.00  0.00      PROB O  
ATOM   3413  CB  LEU B 141     -10.492 120.315  50.207  0.00  0.00      PROB C  
ATOM   3414  CG  LEU B 141      -9.122 120.154  50.899  0.00  0.00      PROB C  
ATOM   3415  CD1 LEU B 141      -7.991 120.199  49.860  0.00  0.00      PROB C  
ATOM   3416  CD2 LEU B 141      -8.906 121.217  51.986  0.00  0.00      PROB C  
ATOM   3417  N   GLY B 142     -13.919 120.968  50.979  0.00  0.00      PROB N  
ATOM   3418  CA  GLY B 142     -15.181 121.432  50.429  0.00  0.00      PROB C  
ATOM   3419  C   GLY B 142     -16.312 120.430  50.437  0.00  0.00      PROB C  
ATOM   3420  O   GLY B 142     -17.283 120.584  49.693  0.00  0.00      PROB O  
ATOM   3421  N   GLY B 143     -16.255 119.380  51.278  0.00  0.00      PROB N  
ATOM   3422  CA  GLY B 143     -17.370 118.449  51.392  0.00  0.00      PROB C  
ATOM   3423  C   GLY B 143     -17.127 117.288  52.324  0.00  0.00      PROB C  
ATOM   3424  O   GLY B 143     -16.123 117.193  53.029  0.00  0.00      PROB O  
ATOM   3425  N   TYR B 144     -18.078 116.339  52.344  0.00  0.00      PROB N  
ATOM   3426  CA  TYR B 144     -17.962 115.136  53.144  0.00  0.00      PROB C  
ATOM   3427  C   TYR B 144     -18.648 113.983  52.419  0.00  0.00      PROB C  
ATOM   3428  O   TYR B 144     -19.452 114.172  51.502  0.00  0.00      PROB O  
ATOM   3429  CB  TYR B 144     -18.526 115.305  54.593  0.00  0.00      PROB C  
ATOM   3430  CG  TYR B 144     -20.026 115.489  54.640  0.00  0.00      PROB C  
ATOM   3431  CD1 TYR B 144     -20.593 116.759  54.449  0.00  0.00      PROB C  
ATOM   3432  CD2 TYR B 144     -20.877 114.395  54.885  0.00  0.00      PROB C  
ATOM   3433  CE1 TYR B 144     -21.983 116.930  54.469  0.00  0.00      PROB C  
ATOM   3434  CE2 TYR B 144     -22.269 114.560  54.888  0.00  0.00      PROB C  
ATOM   3435  CZ  TYR B 144     -22.821 115.830  54.676  0.00  0.00      PROB C  
ATOM   3436  OH  TYR B 144     -24.218 116.015  54.653  0.00  0.00      PROB O  
ATOM   3437  N   TYR B 145     -18.327 112.746  52.824  0.00  0.00      PROB N  
ATOM   3438  CA  TYR B 145     -19.007 111.550  52.373  0.00  0.00      PROB C  
ATOM   3439  C   TYR B 145     -19.133 110.578  53.537  0.00  0.00      PROB C  
ATOM   3440  O   TYR B 145     -18.483 110.719  54.575  0.00  0.00      PROB O  
ATOM   3441  CB  TYR B 145     -18.363 110.882  51.115  0.00  0.00      PROB C  
ATOM   3442  CG  TYR B 145     -16.918 110.483  51.303  0.00  0.00      PROB C  
ATOM   3443  CD1 TYR B 145     -15.904 111.439  51.145  0.00  0.00      PROB C  
ATOM   3444  CD2 TYR B 145     -16.554 109.148  51.555  0.00  0.00      PROB C  
ATOM   3445  CE1 TYR B 145     -14.554 111.091  51.272  0.00  0.00      PROB C  
ATOM   3446  CE2 TYR B 145     -15.202 108.789  51.666  0.00  0.00      PROB C  
ATOM   3447  CZ  TYR B 145     -14.202 109.761  51.526  0.00  0.00      PROB C  
ATOM   3448  OH  TYR B 145     -12.843 109.405  51.652  0.00  0.00      PROB O  
ATOM   3449  N   CYS B 146     -20.018 109.578  53.392  0.00  0.00      PROB N  
ATOM   3450  CA  CYS B 146     -20.326 108.616  54.434  0.00  0.00      PROB C  
ATOM   3451  C   CYS B 146     -19.939 107.212  54.002  0.00  0.00      PROB C  
ATOM   3452  O   CYS B 146     -19.910 106.883  52.815  0.00  0.00      PROB O  
ATOM   3453  CB  CYS B 146     -21.841 108.609  54.772  0.00  0.00      PROB C  
ATOM   3454  SG  CYS B 146     -22.465 110.221  55.339  0.00  0.00      PROB S  
ATOM   3455  N   SER B 147     -19.643 106.332  54.972  0.00  0.00      PROB N  
ATOM   3456  CA  SER B 147     -19.510 104.905  54.720  0.00  0.00      PROB C  
ATOM   3457  C   SER B 147     -19.863 104.189  56.010  0.00  0.00      PROB C  
ATOM   3458  O   SER B 147     -20.112 104.818  57.040  0.00  0.00      PROB O  
ATOM   3459  CB  SER B 147     -18.114 104.433  54.187  0.00  0.00      PROB C  
ATOM   3460  OG  SER B 147     -17.092 104.343  55.184  0.00  0.00      PROB O  
ATOM   3461  N   CYS B 148     -19.945 102.845  55.985  0.00  0.00      PROB N  
ATOM   3462  CA  CYS B 148     -20.329 102.073  57.153  0.00  0.00      PROB C  
ATOM   3463  C   CYS B 148     -19.546 100.780  57.286  0.00  0.00      PROB C  
ATOM   3464  O   CYS B 148     -18.862 100.330  56.366  0.00  0.00      PROB O  
ATOM   3465  CB  CYS B 148     -21.844 101.752  57.150  0.00  0.00      PROB C  
ATOM   3466  SG  CYS B 148     -22.811 103.223  57.593  0.00  0.00      PROB S  
ATOM   3467  N   ARG B 149     -19.626 100.188  58.500  0.00  0.00      PROB N  
ATOM   3468  CA  ARG B 149     -19.127  98.879  58.894  0.00  0.00      PROB C  
ATOM   3469  C   ARG B 149     -19.313  97.698  57.934  0.00  0.00      PROB C  
ATOM   3470  O   ARG B 149     -20.125  97.707  57.008  0.00  0.00      PROB O  
ATOM   3471  CB  ARG B 149     -19.679  98.503  60.298  0.00  0.00      PROB C  
ATOM   3472  CG  ARG B 149     -19.086  99.351  61.443  0.00  0.00      PROB C  
ATOM   3473  CD  ARG B 149     -19.597  98.931  62.829  0.00  0.00      PROB C  
ATOM   3474  NE  ARG B 149     -18.813  99.699  63.853  0.00  0.00      PROB N  
ATOM   3475  CZ  ARG B 149     -19.120 100.901  64.323  0.00  0.00      PROB C  
ATOM   3476  NH1 ARG B 149     -20.209 101.552  63.984  0.00  0.00      PROB N1+
ATOM   3477  NH2 ARG B 149     -18.306 101.471  65.190  0.00  0.00      PROB N  
ATOM   3478  N   VAL B 150     -18.555  96.603  58.159  0.00  0.00      PROB N  
ATOM   3479  CA  VAL B 150     -18.736  95.341  57.450  0.00  0.00      PROB C  
ATOM   3480  C   VAL B 150     -20.133  94.749  57.679  0.00  0.00      PROB C  
ATOM   3481  O   VAL B 150     -20.637  94.693  58.803  0.00  0.00      PROB O  
ATOM   3482  CB  VAL B 150     -17.634  94.333  57.790  0.00  0.00      PROB C  
ATOM   3483  CG1 VAL B 150     -17.866  92.972  57.098  0.00  0.00      PROB C  
ATOM   3484  CG2 VAL B 150     -16.272  94.910  57.349  0.00  0.00      PROB C  
ATOM   3485  N   GLY B 151     -20.809  94.320  56.587  0.00  0.00      PROB N  
ATOM   3486  CA  GLY B 151     -22.187  93.826  56.622  0.00  0.00      PROB C  
ATOM   3487  C   GLY B 151     -23.203  94.903  56.334  0.00  0.00      PROB C  
ATOM   3488  O   GLY B 151     -24.408  94.678  56.432  0.00  0.00      PROB O  
ATOM   3489  N   TYR B 152     -22.735  96.103  55.953  0.00  0.00      PROB N  
ATOM   3490  CA  TYR B 152     -23.553  97.244  55.594  0.00  0.00      PROB C  
ATOM   3491  C   TYR B 152     -23.192  97.786  54.222  0.00  0.00      PROB C  
ATOM   3492  O   TYR B 152     -22.036  97.759  53.795  0.00  0.00      PROB O  
ATOM   3493  CB  TYR B 152     -23.418  98.414  56.605  0.00  0.00      PROB C  
ATOM   3494  CG  TYR B 152     -24.062  98.051  57.907  0.00  0.00      PROB C  
ATOM   3495  CD1 TYR B 152     -23.343  97.441  58.950  0.00  0.00      PROB C  
ATOM   3496  CD2 TYR B 152     -25.418  98.350  58.097  0.00  0.00      PROB C  
ATOM   3497  CE1 TYR B 152     -23.985  97.100  60.151  0.00  0.00      PROB C  
ATOM   3498  CE2 TYR B 152     -26.058  98.007  59.289  0.00  0.00      PROB C  
ATOM   3499  CZ  TYR B 152     -25.347  97.379  60.316  0.00  0.00      PROB C  
ATOM   3500  OH  TYR B 152     -26.018  97.034  61.504  0.00  0.00      PROB O  
ATOM   3501  N   ILE B 153     -24.196  98.321  53.506  0.00  0.00      PROB N  
ATOM   3502  CA  ILE B 153     -24.013  99.097  52.290  0.00  0.00      PROB C  
ATOM   3503  C   ILE B 153     -24.652 100.465  52.480  0.00  0.00      PROB C  
ATOM   3504  O   ILE B 153     -25.679 100.617  53.141  0.00  0.00      PROB O  
ATOM   3505  CB  ILE B 153     -24.547  98.422  51.022  0.00  0.00      PROB C  
ATOM   3506  CG1 ILE B 153     -26.010  97.936  51.181  0.00  0.00      PROB C  
ATOM   3507  CG2 ILE B 153     -23.581  97.272  50.663  0.00  0.00      PROB C  
ATOM   3508  CD  ILE B 153     -26.643  97.449  49.872  0.00  0.00      PROB C  
ATOM   3509  N   LEU B 154     -24.033 101.530  51.934  0.00  0.00      PROB N  
ATOM   3510  CA  LEU B 154     -24.597 102.870  51.975  0.00  0.00      PROB C  
ATOM   3511  C   LEU B 154     -25.924 102.973  51.209  0.00  0.00      PROB C  
ATOM   3512  O   LEU B 154     -26.066 102.468  50.092  0.00  0.00      PROB O  
ATOM   3513  CB  LEU B 154     -23.566 103.894  51.438  0.00  0.00      PROB C  
ATOM   3514  CG  LEU B 154     -23.899 105.380  51.689  0.00  0.00      PROB C  
ATOM   3515  CD1 LEU B 154     -23.862 105.719  53.186  0.00  0.00      PROB C  
ATOM   3516  CD2 LEU B 154     -22.917 106.279  50.923  0.00  0.00      PROB C  
ATOM   3517  N   HIS B 155     -26.943 103.621  51.804  0.00  0.00      PROB N  
ATOM   3518  CA  HIS B 155     -28.259 103.776  51.208  0.00  0.00      PROB C  
ATOM   3519  C   HIS B 155     -28.280 104.868  50.140  0.00  0.00      PROB C  
ATOM   3520  O   HIS B 155     -27.342 105.652  49.984  0.00  0.00      PROB O  
ATOM   3521  CB  HIS B 155     -29.329 104.051  52.304  0.00  0.00      PROB C  
ATOM   3522  CG  HIS B 155     -30.761 104.072  51.831  0.00  0.00      PROB C  
ATOM   3523  CD2 HIS B 155     -31.493 103.109  51.201  0.00  0.00      PROB C  
ATOM   3524  ND1 HIS B 155     -31.628 105.126  52.038  0.00  0.00      PROB N  
ATOM   3525  CE1 HIS B 155     -32.827 104.768  51.513  0.00  0.00      PROB C  
ATOM   3526  NE2 HIS B 155     -32.792 103.553  50.990  0.00  0.00      PROB N  
ATOM   3527  N   GLN B 156     -29.378 104.952  49.364  0.00  0.00      PROB N  
ATOM   3528  CA  GLN B 156     -29.585 105.887  48.268  0.00  0.00      PROB C  
ATOM   3529  C   GLN B 156     -29.495 107.363  48.657  0.00  0.00      PROB C  
ATOM   3530  O   GLN B 156     -29.111 108.216  47.856  0.00  0.00      PROB O  
ATOM   3531  CB  GLN B 156     -30.924 105.593  47.532  0.00  0.00      PROB C  
ATOM   3532  CG  GLN B 156     -30.908 104.391  46.542  0.00  0.00      PROB C  
ATOM   3533  CD  GLN B 156     -30.248 103.117  47.085  0.00  0.00      PROB C  
ATOM   3534  NE2 GLN B 156     -29.097 102.720  46.496  0.00  0.00      PROB N  
ATOM   3535  OE1 GLN B 156     -30.739 102.479  48.022  0.00  0.00      PROB O  
ATOM   3536  N   ASN B 157     -29.821 107.692  49.926  0.00  0.00      PROB N  
ATOM   3537  CA  ASN B 157     -29.719 109.038  50.470  0.00  0.00      PROB C  
ATOM   3538  C   ASN B 157     -28.272 109.462  50.760  0.00  0.00      PROB C  
ATOM   3539  O   ASN B 157     -28.009 110.631  51.045  0.00  0.00      PROB O  
ATOM   3540  CB  ASN B 157     -30.647 109.208  51.717  0.00  0.00      PROB C  
ATOM   3541  CG  ASN B 157     -30.217 108.456  52.979  0.00  0.00      PROB C  
ATOM   3542  ND2 ASN B 157     -31.089 108.502  54.010  0.00  0.00      PROB N  
ATOM   3543  OD1 ASN B 157     -29.161 107.828  53.079  0.00  0.00      PROB O  
ATOM   3544  N   LYS B 158     -27.315 108.509  50.716  0.00  0.00      PROB N  
ATOM   3545  CA  LYS B 158     -25.882 108.731  50.826  0.00  0.00      PROB C  
ATOM   3546  C   LYS B 158     -25.414 109.020  52.249  0.00  0.00      PROB C  
ATOM   3547  O   LYS B 158     -24.316 109.529  52.476  0.00  0.00      PROB O  
ATOM   3548  CB  LYS B 158     -25.309 109.736  49.788  0.00  0.00      PROB C  
ATOM   3549  CG  LYS B 158     -25.530 109.302  48.328  0.00  0.00      PROB C  
ATOM   3550  CD  LYS B 158     -24.945 110.322  47.332  0.00  0.00      PROB C  
ATOM   3551  CE  LYS B 158     -25.275 110.060  45.851  0.00  0.00      PROB C  
ATOM   3552  NZ  LYS B 158     -24.647 108.806  45.368  0.00  0.00      PROB N1+
ATOM   3553  N   HIS B 159     -26.248 108.674  53.248  0.00  0.00      PROB N  
ATOM   3554  CA  HIS B 159     -25.993 108.980  54.644  0.00  0.00      PROB C  
ATOM   3555  C   HIS B 159     -26.284 107.776  55.514  0.00  0.00      PROB C  
ATOM   3556  O   HIS B 159     -25.418 107.286  56.238  0.00  0.00      PROB O  
ATOM   3557  CB  HIS B 159     -26.840 110.185  55.132  0.00  0.00      PROB C  
ATOM   3558  CG  HIS B 159     -26.411 111.495  54.524  0.00  0.00      PROB C  
ATOM   3559  CD2 HIS B 159     -25.691 112.509  55.079  0.00  0.00      PROB C  
ATOM   3560  ND1 HIS B 159     -26.839 111.971  53.302  0.00  0.00      PROB N  
ATOM   3561  CE1 HIS B 159     -26.351 113.227  53.164  0.00  0.00      PROB C  
ATOM   3562  NE2 HIS B 159     -25.649 113.600  54.222  0.00  0.00      PROB N  
ATOM   3563  N   THR B 160     -27.538 107.290  55.465  0.00  0.00      PROB N  
ATOM   3564  CA  THR B 160     -28.030 106.079  56.112  0.00  0.00      PROB C  
ATOM   3565  C   THR B 160     -27.401 104.818  55.542  0.00  0.00      PROB C  
ATOM   3566  O   THR B 160     -27.091 104.755  54.354  0.00  0.00      PROB O  
ATOM   3567  CB  THR B 160     -29.547 105.968  56.009  0.00  0.00      PROB C  
ATOM   3568  CG2 THR B 160     -30.089 104.847  56.895  0.00  0.00      PROB C  
ATOM   3569  OG1 THR B 160     -30.170 107.173  56.436  0.00  0.00      PROB O  
ATOM   3570  N   CYS B 161     -27.193 103.765  56.351  0.00  0.00      PROB N  
ATOM   3571  CA  CYS B 161     -26.670 102.502  55.863  0.00  0.00      PROB C  
ATOM   3572  C   CYS B 161     -27.631 101.344  56.069  0.00  0.00      PROB C  
ATOM   3573  O   CYS B 161     -28.260 101.173  57.114  0.00  0.00      PROB O  
ATOM   3574  CB  CYS B 161     -25.330 102.168  56.524  0.00  0.00      PROB C  
ATOM   3575  SG  CYS B 161     -24.088 103.400  56.062  0.00  0.00      PROB S  
ATOM   3576  N   SER B 162     -27.757 100.509  55.025  0.00  0.00      PROB N  
ATOM   3577  CA  SER B 162     -28.638  99.356  54.961  0.00  0.00      PROB C  
ATOM   3578  C   SER B 162     -27.852  98.102  55.279  0.00  0.00      PROB C  
ATOM   3579  O   SER B 162     -26.782  97.865  54.717  0.00  0.00      PROB O  
ATOM   3580  CB  SER B 162     -29.231  99.141  53.537  0.00  0.00      PROB C  
ATOM   3581  OG  SER B 162     -29.941 100.294  53.080  0.00  0.00      PROB O  
ATOM   3582  N   ALA B 163     -28.344  97.254  56.199  0.00  0.00      PROB N  
ATOM   3583  CA  ALA B 163     -27.743  95.963  56.463  0.00  0.00      PROB C  
ATOM   3584  C   ALA B 163     -26.953  95.893  57.770  0.00  0.00      PROB C  
ATOM   3585  O   ALA B 163     -25.825  96.380  57.886  0.00  0.00      PROB O  
ATOM   3586  CB  ALA B 163     -26.850  95.521  55.292  0.00  0.00      PROB C  
ATOM   3587  N   LEU B 164     -27.543  95.244  58.787  0.00  0.00      PROB N  
ATOM   3588  CA  LEU B 164     -26.882  94.877  60.019  0.00  0.00      PROB C  
ATOM   3589  C   LEU B 164     -27.842  95.111  61.181  0.00  0.00      PROB C  
ATOM   3590  O   LEU B 164     -28.494  96.151  61.297  0.00  0.00      PROB O  
ATOM   3591  CB  LEU B 164     -25.575  95.689  60.226  0.00  0.00      PROB C  
ATOM   3592  CG  LEU B 164     -24.498  95.459  59.143  0.00  0.00      PROB C  
ATOM   3593  CD1 LEU B 164     -23.323  96.430  59.340  0.00  0.00      PROB C  
ATOM   3594  CD2 LEU B 164     -23.994  94.008  59.143  0.00  0.00      PROB C  
ATOM   3595  N   CYS B 165     -27.970  94.105  62.064  0.00  0.00      PROB N  
ATOM   3596  CA  CYS B 165     -29.017  94.071  63.073  0.00  0.00      PROB C  
ATOM   3597  C   CYS B 165     -28.522  93.330  64.307  0.00  0.00      PROB C  
ATOM   3598  O   CYS B 165     -29.277  92.691  65.037  0.00  0.00      PROB O  
ATOM   3599  CB  CYS B 165     -30.306  93.409  62.499  0.00  0.00      PROB C  
ATOM   3600  SG  CYS B 165     -29.995  91.809  61.677  0.00  0.00      PROB S  
ATOM   3601  N   SER B 166     -27.200  93.389  64.566  0.00  0.00      PROB N  
ATOM   3602  CA  SER B 166     -26.540  92.599  65.604  0.00  0.00      PROB C  
ATOM   3603  C   SER B 166     -25.947  93.481  66.693  0.00  0.00      PROB C  
ATOM   3604  O   SER B 166     -25.149  93.024  67.512  0.00  0.00      PROB O  
ATOM   3605  CB  SER B 166     -25.385  91.735  65.011  0.00  0.00      PROB C  
ATOM   3606  OG  SER B 166     -25.824  90.942  63.899  0.00  0.00      PROB O  
ATOM   3607  N   GLY B 167     -26.319  94.780  66.732  0.00  0.00      PROB N  
ATOM   3608  CA  GLY B 167     -25.660  95.792  67.567  0.00  0.00      PROB C  
ATOM   3609  C   GLY B 167     -26.593  96.572  68.453  0.00  0.00      PROB C  
ATOM   3610  O   GLY B 167     -26.173  97.494  69.152  0.00  0.00      PROB O  
ATOM   3611  N   GLN B 168     -27.899  96.253  68.436  0.00  0.00      PROB N  
ATOM   3612  CA  GLN B 168     -28.904  96.967  69.202  0.00  0.00      PROB C  
ATOM   3613  C   GLN B 168     -28.887  96.616  70.694  0.00  0.00      PROB C  
ATOM   3614  O   GLN B 168     -29.123  95.472  71.091  0.00  0.00      PROB O  
ATOM   3615  CB  GLN B 168     -30.313  96.753  68.590  0.00  0.00      PROB C  
ATOM   3616  CG  GLN B 168     -30.412  97.300  67.142  0.00  0.00      PROB C  
ATOM   3617  CD  GLN B 168     -31.783  97.065  66.500  0.00  0.00      PROB C  
ATOM   3618  NE2 GLN B 168     -32.828  97.730  67.041  0.00  0.00      PROB N  
ATOM   3619  OE1 GLN B 168     -31.921  96.328  65.519  0.00  0.00      PROB O  
ATOM   3620  N   VAL B 169     -28.594  97.615  71.555  0.00  0.00      PROB N  
ATOM   3621  CA  VAL B 169     -28.499  97.443  72.998  0.00  0.00      PROB C  
ATOM   3622  C   VAL B 169     -29.500  98.366  73.681  0.00  0.00      PROB C  
ATOM   3623  O   VAL B 169     -29.505  99.582  73.478  0.00  0.00      PROB O  
ATOM   3624  CB  VAL B 169     -27.094  97.691  73.552  0.00  0.00      PROB C  
ATOM   3625  CG1 VAL B 169     -27.066  97.474  75.081  0.00  0.00      PROB C  
ATOM   3626  CG2 VAL B 169     -26.099  96.727  72.876  0.00  0.00      PROB C  
ATOM   3627  N   PHE B 170     -30.390  97.790  74.506  0.00  0.00      PROB N  
ATOM   3628  CA  PHE B 170     -31.503  98.472  75.134  0.00  0.00      PROB C  
ATOM   3629  C   PHE B 170     -31.296  98.556  76.644  0.00  0.00      PROB C  
ATOM   3630  O   PHE B 170     -31.215  97.543  77.339  0.00  0.00      PROB O  
ATOM   3631  CB  PHE B 170     -32.837  97.730  74.851  0.00  0.00      PROB C  
ATOM   3632  CG  PHE B 170     -33.129  97.668  73.376  0.00  0.00      PROB C  
ATOM   3633  CD1 PHE B 170     -32.717  96.567  72.602  0.00  0.00      PROB C  
ATOM   3634  CD2 PHE B 170     -33.879  98.686  72.760  0.00  0.00      PROB C  
ATOM   3635  CE1 PHE B 170     -33.021  96.498  71.238  0.00  0.00      PROB C  
ATOM   3636  CE2 PHE B 170     -34.200  98.612  71.397  0.00  0.00      PROB C  
ATOM   3637  CZ  PHE B 170     -33.769  97.519  70.637  0.00  0.00      PROB C  
ATOM   3638  N   THR B 171     -31.179  99.786  77.189  0.00  0.00      PROB N  
ATOM   3639  CA  THR B 171     -30.949 100.002  78.622  0.00  0.00      PROB C  
ATOM   3640  C   THR B 171     -32.093 100.734  79.311  0.00  0.00      PROB C  
ATOM   3641  O   THR B 171     -32.091 100.904  80.533  0.00  0.00      PROB O  
ATOM   3642  CB  THR B 171     -29.657 100.778  78.902  0.00  0.00      PROB C  
ATOM   3643  CG2 THR B 171     -28.459  99.935  78.435  0.00  0.00      PROB C  
ATOM   3644  OG1 THR B 171     -29.608 102.013  78.188  0.00  0.00      PROB O  
ATOM   3645  N   GLY B 172     -33.126 101.180  78.556  0.00  0.00      PROB N  
ATOM   3646  CA  GLY B 172     -34.316 101.835  79.111  0.00  0.00      PROB C  
ATOM   3647  C   GLY B 172     -35.261 100.895  79.821  0.00  0.00      PROB C  
ATOM   3648  O   GLY B 172     -35.190  99.680  79.669  0.00  0.00      PROB O  
ATOM   3649  N   ARG B 173     -36.225 101.438  80.588  0.00  0.00      PROB N  
ATOM   3650  CA  ARG B 173     -37.267 100.660  81.247  0.00  0.00      PROB C  
ATOM   3651  C   ARG B 173     -38.210  99.896  80.317  0.00  0.00      PROB C  
ATOM   3652  O   ARG B 173     -38.635  98.778  80.614  0.00  0.00      PROB O  
ATOM   3653  CB  ARG B 173     -38.077 101.547  82.226  0.00  0.00      PROB C  
ATOM   3654  CG  ARG B 173     -37.278 101.997  83.474  0.00  0.00      PROB C  
ATOM   3655  CD  ARG B 173     -36.812 100.873  84.419  0.00  0.00      PROB C  
ATOM   3656  NE  ARG B 173     -38.020 100.117  84.885  0.00  0.00      PROB N  
ATOM   3657  CZ  ARG B 173     -38.855 100.522  85.832  0.00  0.00      PROB C  
ATOM   3658  NH1 ARG B 173     -38.655 101.611  86.541  0.00  0.00      PROB N1+
ATOM   3659  NH2 ARG B 173     -39.941  99.823  86.088  0.00  0.00      PROB N  
ATOM   3660  N   SER B 174     -38.561 100.495  79.168  0.00  0.00      PROB N  
ATOM   3661  CA  SER B 174     -39.455  99.891  78.192  0.00  0.00      PROB C  
ATOM   3662  C   SER B 174     -39.095 100.326  76.784  0.00  0.00      PROB C  
ATOM   3663  O   SER B 174     -38.476 101.371  76.572  0.00  0.00      PROB O  
ATOM   3664  CB  SER B 174     -40.962 100.203  78.456  0.00  0.00      PROB C  
ATOM   3665  OG  SER B 174     -41.244 101.608  78.533  0.00  0.00      PROB O  
ATOM   3666  N   GLY B 175     -39.466  99.525  75.766  0.00  0.00      PROB N  
ATOM   3667  CA  GLY B 175     -39.155  99.856  74.380  0.00  0.00      PROB C  
ATOM   3668  C   GLY B 175     -39.653  98.818  73.412  0.00  0.00      PROB C  
ATOM   3669  O   GLY B 175     -40.344  97.873  73.789  0.00  0.00      PROB O  
ATOM   3670  N   PHE B 176     -39.316  98.985  72.121  0.00  0.00      PROB N  
ATOM   3671  CA  PHE B 176     -39.772  98.118  71.046  0.00  0.00      PROB C  
ATOM   3672  C   PHE B 176     -38.617  97.492  70.274  0.00  0.00      PROB C  
ATOM   3673  O   PHE B 176     -37.652  98.155  69.886  0.00  0.00      PROB O  
ATOM   3674  CB  PHE B 176     -40.678  98.862  70.028  0.00  0.00      PROB C  
ATOM   3675  CG  PHE B 176     -41.951  99.324  70.685  0.00  0.00      PROB C  
ATOM   3676  CD1 PHE B 176     -43.040  98.445  70.808  0.00  0.00      PROB C  
ATOM   3677  CD2 PHE B 176     -42.098 100.653  71.118  0.00  0.00      PROB C  
ATOM   3678  CE1 PHE B 176     -44.257  98.887  71.346  0.00  0.00      PROB C  
ATOM   3679  CE2 PHE B 176     -43.305 101.094  71.676  0.00  0.00      PROB C  
ATOM   3680  CZ  PHE B 176     -44.386 100.210  71.787  0.00  0.00      PROB C  
ATOM   3681  N   LEU B 177     -38.723  96.177  70.024  0.00  0.00      PROB N  
ATOM   3682  CA  LEU B 177     -37.816  95.380  69.221  0.00  0.00      PROB C  
ATOM   3683  C   LEU B 177     -38.617  94.839  68.041  0.00  0.00      PROB C  
ATOM   3684  O   LEU B 177     -39.806  94.544  68.160  0.00  0.00      PROB O  
ATOM   3685  CB  LEU B 177     -37.225  94.166  70.001  0.00  0.00      PROB C  
ATOM   3686  CG  LEU B 177     -36.076  94.452  70.997  0.00  0.00      PROB C  
ATOM   3687  CD1 LEU B 177     -36.465  95.349  72.179  0.00  0.00      PROB C  
ATOM   3688  CD2 LEU B 177     -35.531  93.128  71.552  0.00  0.00      PROB C  
ATOM   3689  N   SER B 178     -38.005  94.693  66.853  0.00  0.00      PROB N  
ATOM   3690  CA  SER B 178     -38.719  94.124  65.718  0.00  0.00      PROB C  
ATOM   3691  C   SER B 178     -37.760  93.532  64.712  0.00  0.00      PROB C  
ATOM   3692  O   SER B 178     -36.575  93.876  64.662  0.00  0.00      PROB O  
ATOM   3693  CB  SER B 178     -39.654  95.130  64.972  0.00  0.00      PROB C  
ATOM   3694  OG  SER B 178     -38.954  96.226  64.368  0.00  0.00      PROB O  
ATOM   3695  N   SER B 179     -38.261  92.625  63.853  0.00  0.00      PROB N  
ATOM   3696  CA  SER B 179     -37.548  92.133  62.681  0.00  0.00      PROB C  
ATOM   3697  C   SER B 179     -37.187  93.257  61.698  0.00  0.00      PROB C  
ATOM   3698  O   SER B 179     -37.967  94.207  61.598  0.00  0.00      PROB O  
ATOM   3699  CB  SER B 179     -38.342  91.018  61.948  0.00  0.00      PROB C  
ATOM   3700  OG  SER B 179     -39.684  91.424  61.669  0.00  0.00      PROB O  
ATOM   3701  N   PRO B 180     -36.047  93.238  60.988  0.00  0.00      PROB N  
ATOM   3702  CA  PRO B 180     -35.433  94.415  60.363  0.00  0.00      PROB C  
ATOM   3703  C   PRO B 180     -36.301  95.418  59.618  0.00  0.00      PROB C  
ATOM   3704  O   PRO B 180     -36.092  96.622  59.784  0.00  0.00      PROB O  
ATOM   3705  CB  PRO B 180     -34.326  93.836  59.480  0.00  0.00      PROB C  
ATOM   3706  CG  PRO B 180     -33.857  92.624  60.279  0.00  0.00      PROB C  
ATOM   3707  CD  PRO B 180     -35.149  92.077  60.898  0.00  0.00      PROB C  
ATOM   3708  N   GLU B 181     -37.244  94.959  58.772  0.00  0.00      PROB N  
ATOM   3709  CA  GLU B 181     -38.023  95.838  57.916  0.00  0.00      PROB C  
ATOM   3710  C   GLU B 181     -39.497  95.919  58.316  0.00  0.00      PROB C  
ATOM   3711  O   GLU B 181     -40.302  96.527  57.610  0.00  0.00      PROB O  
ATOM   3712  CB  GLU B 181     -37.901  95.376  56.436  0.00  0.00      PROB C  
ATOM   3713  CG  GLU B 181     -36.472  95.506  55.843  0.00  0.00      PROB C  
ATOM   3714  CD  GLU B 181     -35.996  96.940  55.592  0.00  0.00      PROB C  
ATOM   3715  OE1 GLU B 181     -36.766  97.921  55.773  0.00  0.00      PROB O  
ATOM   3716  OE2 GLU B 181     -34.814  97.093  55.177  0.00  0.00      PROB O1-
ATOM   3717  N   TYR B 182     -39.889  95.323  59.468  0.00  0.00      PROB N  
ATOM   3718  CA  TYR B 182     -41.246  95.275  60.016  0.00  0.00      PROB C  
ATOM   3719  C   TYR B 182     -42.115  96.548  59.817  0.00  0.00      PROB C  
ATOM   3720  O   TYR B 182     -41.611  97.644  60.091  0.00  0.00      PROB O  
ATOM   3721  CB  TYR B 182     -41.178  94.887  61.526  0.00  0.00      PROB C  
ATOM   3722  CG  TYR B 182     -42.534  94.589  62.112  0.00  0.00      PROB C  
ATOM   3723  CD1 TYR B 182     -43.295  95.589  62.740  0.00  0.00      PROB C  
ATOM   3724  CD2 TYR B 182     -43.065  93.294  62.007  0.00  0.00      PROB C  
ATOM   3725  CE1 TYR B 182     -44.597  95.315  63.183  0.00  0.00      PROB C  
ATOM   3726  CE2 TYR B 182     -44.364  93.016  62.450  0.00  0.00      PROB C  
ATOM   3727  CZ  TYR B 182     -45.136  94.036  63.017  0.00  0.00      PROB C  
ATOM   3728  OH  TYR B 182     -46.468  93.791  63.396  0.00  0.00      PROB O  
ATOM   3729  N   PRO B 183     -43.390  96.515  59.393  0.00  0.00      PROB N  
ATOM   3730  CA  PRO B 183     -44.164  95.325  59.019  0.00  0.00      PROB C  
ATOM   3731  C   PRO B 183     -43.843  94.729  57.654  0.00  0.00      PROB C  
ATOM   3732  O   PRO B 183     -44.570  93.839  57.217  0.00  0.00      PROB O  
ATOM   3733  CB  PRO B 183     -45.628  95.829  59.015  0.00  0.00      PROB C  
ATOM   3734  CG  PRO B 183     -45.619  97.073  59.904  0.00  0.00      PROB C  
ATOM   3735  CD  PRO B 183     -44.256  97.681  59.595  0.00  0.00      PROB C  
ATOM   3736  N   GLN B 184     -42.793  95.175  56.941  0.00  0.00      PROB N  
ATOM   3737  CA  GLN B 184     -42.459  94.643  55.630  0.00  0.00      PROB C  
ATOM   3738  C   GLN B 184     -41.683  93.320  55.751  0.00  0.00      PROB C  
ATOM   3739  O   GLN B 184     -41.057  93.087  56.790  0.00  0.00      PROB O  
ATOM   3740  CB  GLN B 184     -41.671  95.684  54.788  0.00  0.00      PROB C  
ATOM   3741  CG  GLN B 184     -42.383  97.053  54.617  0.00  0.00      PROB C  
ATOM   3742  CD  GLN B 184     -43.852  96.905  54.203  0.00  0.00      PROB C  
ATOM   3743  NE2 GLN B 184     -44.785  97.415  55.042  0.00  0.00      PROB N  
ATOM   3744  OE1 GLN B 184     -44.173  96.349  53.148  0.00  0.00      PROB O  
ATOM   3745  N   PRO B 185     -41.722  92.411  54.763  0.00  0.00      PROB N  
ATOM   3746  CA  PRO B 185     -40.926  91.180  54.719  0.00  0.00      PROB C  
ATOM   3747  C   PRO B 185     -39.493  91.230  55.241  0.00  0.00      PROB C  
ATOM   3748  O   PRO B 185     -38.726  92.102  54.824  0.00  0.00      PROB O  
ATOM   3749  CB  PRO B 185     -41.001  90.749  53.249  0.00  0.00      PROB C  
ATOM   3750  CG  PRO B 185     -42.387  91.226  52.813  0.00  0.00      PROB C  
ATOM   3751  CD  PRO B 185     -42.533  92.559  53.547  0.00  0.00      PROB C  
ATOM   3752  N   TYR B 186     -39.095  90.298  56.137  0.00  0.00      PROB N  
ATOM   3753  CA  TYR B 186     -37.724  90.222  56.618  0.00  0.00      PROB C  
ATOM   3754  C   TYR B 186     -36.682  89.839  55.545  0.00  0.00      PROB C  
ATOM   3755  O   TYR B 186     -37.003  89.077  54.623  0.00  0.00      PROB O  
ATOM   3756  CB  TYR B 186     -37.549  89.403  57.933  0.00  0.00      PROB C  
ATOM   3757  CG  TYR B 186     -38.208  88.049  57.917  0.00  0.00      PROB C  
ATOM   3758  CD1 TYR B 186     -37.606  86.957  57.272  0.00  0.00      PROB C  
ATOM   3759  CD2 TYR B 186     -39.368  87.827  58.674  0.00  0.00      PROB C  
ATOM   3760  CE1 TYR B 186     -38.153  85.671  57.380  0.00  0.00      PROB C  
ATOM   3761  CE2 TYR B 186     -39.922  86.544  58.783  0.00  0.00      PROB C  
ATOM   3762  CZ  TYR B 186     -39.307  85.464  58.144  0.00  0.00      PROB C  
ATOM   3763  OH  TYR B 186     -39.833  84.168  58.293  0.00  0.00      PROB O  
ATOM   3764  N   PRO B 187     -35.450  90.362  55.582  0.00  0.00      PROB N  
ATOM   3765  CA  PRO B 187     -34.349  89.938  54.714  0.00  0.00      PROB C  
ATOM   3766  C   PRO B 187     -33.962  88.461  54.783  0.00  0.00      PROB C  
ATOM   3767  O   PRO B 187     -34.446  87.709  55.629  0.00  0.00      PROB O  
ATOM   3768  CB  PRO B 187     -33.195  90.864  55.121  0.00  0.00      PROB C  
ATOM   3769  CG  PRO B 187     -33.476  91.187  56.585  0.00  0.00      PROB C  
ATOM   3770  CD  PRO B 187     -34.993  91.316  56.598  0.00  0.00      PROB C  
ATOM   3771  N   LYS B 188     -33.075  88.034  53.862  0.00  0.00      PROB N  
ATOM   3772  CA  LYS B 188     -32.746  86.643  53.612  0.00  0.00      PROB C  
ATOM   3773  C   LYS B 188     -31.709  86.055  54.577  0.00  0.00      PROB C  
ATOM   3774  O   LYS B 188     -32.048  85.698  55.701  0.00  0.00      PROB O  
ATOM   3775  CB  LYS B 188     -32.343  86.485  52.129  0.00  0.00      PROB C  
ATOM   3776  CG  LYS B 188     -33.520  86.697  51.156  0.00  0.00      PROB C  
ATOM   3777  CD  LYS B 188     -33.075  86.590  49.685  0.00  0.00      PROB C  
ATOM   3778  CE  LYS B 188     -34.177  86.845  48.642  0.00  0.00      PROB C  
ATOM   3779  NZ  LYS B 188     -34.611  88.262  48.654  0.00  0.00      PROB N1+
ATOM   3780  N   LEU B 189     -30.409  85.934  54.212  0.00  0.00      PROB N  
ATOM   3781  CA  LEU B 189     -29.398  85.399  55.128  0.00  0.00      PROB C  
ATOM   3782  C   LEU B 189     -28.951  86.416  56.179  0.00  0.00      PROB C  
ATOM   3783  O   LEU B 189     -27.874  87.001  56.085  0.00  0.00      PROB O  
ATOM   3784  CB  LEU B 189     -28.129  84.824  54.424  0.00  0.00      PROB C  
ATOM   3785  CG  LEU B 189     -28.282  83.502  53.628  0.00  0.00      PROB C  
ATOM   3786  CD1 LEU B 189     -29.178  82.471  54.328  0.00  0.00      PROB C  
ATOM   3787  CD2 LEU B 189     -28.725  83.731  52.179  0.00  0.00      PROB C  
ATOM   3788  N   SER B 190     -29.767  86.647  57.221  0.00  0.00      PROB N  
ATOM   3789  CA  SER B 190     -29.478  87.604  58.284  0.00  0.00      PROB C  
ATOM   3790  C   SER B 190     -29.413  86.919  59.635  0.00  0.00      PROB C  
ATOM   3791  O   SER B 190     -30.026  85.876  59.867  0.00  0.00      PROB O  
ATOM   3792  CB  SER B 190     -30.482  88.784  58.345  0.00  0.00      PROB C  
ATOM   3793  OG  SER B 190     -30.435  89.524  57.122  0.00  0.00      PROB O  
ATOM   3794  N   SER B 191     -28.612  87.486  60.561  0.00  0.00      PROB N  
ATOM   3795  CA  SER B 191     -28.328  86.894  61.865  0.00  0.00      PROB C  
ATOM   3796  C   SER B 191     -28.412  87.971  62.934  0.00  0.00      PROB C  
ATOM   3797  O   SER B 191     -27.431  88.347  63.579  0.00  0.00      PROB O  
ATOM   3798  CB  SER B 191     -26.934  86.196  61.892  0.00  0.00      PROB C  
ATOM   3799  OG  SER B 191     -26.646  85.562  63.146  0.00  0.00      PROB O  
ATOM   3800  N   CYS B 192     -29.617  88.534  63.114  0.00  0.00      PROB N  
ATOM   3801  CA  CYS B 192     -29.898  89.595  64.065  0.00  0.00      PROB C  
ATOM   3802  C   CYS B 192     -29.733  89.206  65.528  0.00  0.00      PROB C  
ATOM   3803  O   CYS B 192     -30.046  88.090  65.946  0.00  0.00      PROB O  
ATOM   3804  CB  CYS B 192     -31.310  90.194  63.855  0.00  0.00      PROB C  
ATOM   3805  SG  CYS B 192     -31.618  90.687  62.134  0.00  0.00      PROB S  
ATOM   3806  N   ALA B 193     -29.240  90.149  66.347  0.00  0.00      PROB N  
ATOM   3807  CA  ALA B 193     -29.043  89.960  67.764  0.00  0.00      PROB C  
ATOM   3808  C   ALA B 193     -29.408  91.240  68.505  0.00  0.00      PROB C  
ATOM   3809  O   ALA B 193     -28.896  92.324  68.220  0.00  0.00      PROB O  
ATOM   3810  CB  ALA B 193     -27.590  89.549  68.080  0.00  0.00      PROB C  
ATOM   3811  N   TYR B 194     -30.324  91.130  69.481  0.00  0.00      PROB N  
ATOM   3812  CA  TYR B 194     -30.872  92.247  70.225  0.00  0.00      PROB C  
ATOM   3813  C   TYR B 194     -30.587  91.991  71.695  0.00  0.00      PROB C  
ATOM   3814  O   TYR B 194     -30.845  90.900  72.207  0.00  0.00      PROB O  
ATOM   3815  CB  TYR B 194     -32.414  92.395  70.052  0.00  0.00      PROB C  
ATOM   3816  CG  TYR B 194     -32.857  92.390  68.606  0.00  0.00      PROB C  
ATOM   3817  CD1 TYR B 194     -32.996  91.175  67.908  0.00  0.00      PROB C  
ATOM   3818  CD2 TYR B 194     -33.242  93.581  67.964  0.00  0.00      PROB C  
ATOM   3819  CE1 TYR B 194     -33.448  91.153  66.584  0.00  0.00      PROB C  
ATOM   3820  CE2 TYR B 194     -33.735  93.558  66.650  0.00  0.00      PROB C  
ATOM   3821  CZ  TYR B 194     -33.829  92.344  65.960  0.00  0.00      PROB C  
ATOM   3822  OH  TYR B 194     -34.358  92.309  64.655  0.00  0.00      PROB O  
ATOM   3823  N   ASN B 195     -30.028  92.979  72.418  0.00  0.00      PROB N  
ATOM   3824  CA  ASN B 195     -29.634  92.799  73.804  0.00  0.00      PROB C  
ATOM   3825  C   ASN B 195     -30.314  93.814  74.707  0.00  0.00      PROB C  
ATOM   3826  O   ASN B 195     -30.162  95.021  74.545  0.00  0.00      PROB O  
ATOM   3827  CB  ASN B 195     -28.098  92.934  73.966  0.00  0.00      PROB C  
ATOM   3828  CG  ASN B 195     -27.418  91.830  73.164  0.00  0.00      PROB C  
ATOM   3829  ND2 ASN B 195     -26.592  92.201  72.160  0.00  0.00      PROB N  
ATOM   3830  OD1 ASN B 195     -27.616  90.641  73.433  0.00  0.00      PROB O  
ATOM   3831  N   ILE B 196     -31.065  93.346  75.714  0.00  0.00      PROB N  
ATOM   3832  CA  ILE B 196     -31.686  94.197  76.712  0.00  0.00      PROB C  
ATOM   3833  C   ILE B 196     -30.898  93.994  77.995  0.00  0.00      PROB C  
ATOM   3834  O   ILE B 196     -30.681  92.862  78.441  0.00  0.00      PROB O  
ATOM   3835  CB  ILE B 196     -33.170  93.894  76.933  0.00  0.00      PROB C  
ATOM   3836  CG1 ILE B 196     -33.954  93.799  75.595  0.00  0.00      PROB C  
ATOM   3837  CG2 ILE B 196     -33.772  94.970  77.869  0.00  0.00      PROB C  
ATOM   3838  CD  ILE B 196     -35.387  93.277  75.758  0.00  0.00      PROB C  
ATOM   3839  N   ARG B 197     -30.381  95.084  78.584  0.00  0.00      PROB N  
ATOM   3840  CA  ARG B 197     -29.565  95.035  79.780  0.00  0.00      PROB C  
ATOM   3841  C   ARG B 197     -29.996  96.086  80.791  0.00  0.00      PROB C  
ATOM   3842  O   ARG B 197     -29.796  97.287  80.601  0.00  0.00      PROB O  
ATOM   3843  CB  ARG B 197     -28.058  95.212  79.442  0.00  0.00      PROB C  
ATOM   3844  CG  ARG B 197     -27.439  94.039  78.649  0.00  0.00      PROB C  
ATOM   3845  CD  ARG B 197     -27.407  92.724  79.437  0.00  0.00      PROB C  
ATOM   3846  NE  ARG B 197     -26.774  91.675  78.575  0.00  0.00      PROB N  
ATOM   3847  CZ  ARG B 197     -27.419  90.907  77.710  0.00  0.00      PROB C  
ATOM   3848  NH1 ARG B 197     -28.695  91.048  77.438  0.00  0.00      PROB N1+
ATOM   3849  NH2 ARG B 197     -26.767  89.951  77.086  0.00  0.00      PROB N  
ATOM   3850  N   LEU B 198     -30.587  95.642  81.916  0.00  0.00      PROB N  
ATOM   3851  CA  LEU B 198     -31.087  96.508  82.968  0.00  0.00      PROB C  
ATOM   3852  C   LEU B 198     -30.280  96.335  84.248  0.00  0.00      PROB C  
ATOM   3853  O   LEU B 198     -29.480  95.410  84.401  0.00  0.00      PROB O  
ATOM   3854  CB  LEU B 198     -32.586  96.243  83.281  0.00  0.00      PROB C  
ATOM   3855  CG  LEU B 198     -33.532  96.263  82.062  0.00  0.00      PROB C  
ATOM   3856  CD1 LEU B 198     -34.983  96.079  82.525  0.00  0.00      PROB C  
ATOM   3857  CD2 LEU B 198     -33.419  97.548  81.232  0.00  0.00      PROB C  
ATOM   3858  N   GLU B 199     -30.471  97.252  85.219  0.00  0.00      PROB N  
ATOM   3859  CA  GLU B 199     -29.982  97.123  86.585  0.00  0.00      PROB C  
ATOM   3860  C   GLU B 199     -30.475  95.869  87.320  0.00  0.00      PROB C  
ATOM   3861  O   GLU B 199     -31.511  95.287  86.994  0.00  0.00      PROB O  
ATOM   3862  CB  GLU B 199     -30.262  98.399  87.424  0.00  0.00      PROB C  
ATOM   3863  CG  GLU B 199     -29.500  99.648  86.904  0.00  0.00      PROB C  
ATOM   3864  CD  GLU B 199     -29.679 100.902  87.761  0.00  0.00      PROB C  
ATOM   3865  OE1 GLU B 199     -30.393 100.871  88.798  0.00  0.00      PROB O  
ATOM   3866  OE2 GLU B 199     -29.085 101.952  87.394  0.00  0.00      PROB O1-
ATOM   3867  N   GLU B 200     -29.709  95.419  88.337  0.00  0.00      PROB N  
ATOM   3868  CA  GLU B 200     -29.840  94.140  89.024  0.00  0.00      PROB C  
ATOM   3869  C   GLU B 200     -31.230  93.827  89.589  0.00  0.00      PROB C  
ATOM   3870  O   GLU B 200     -31.705  92.692  89.536  0.00  0.00      PROB O  
ATOM   3871  CB  GLU B 200     -28.780  94.100  90.159  0.00  0.00      PROB C  
ATOM   3872  CG  GLU B 200     -28.698  92.797  90.996  0.00  0.00      PROB C  
ATOM   3873  CD  GLU B 200     -28.184  91.604  90.195  0.00  0.00      PROB C  
ATOM   3874  OE1 GLU B 200     -27.063  91.689  89.623  0.00  0.00      PROB O  
ATOM   3875  OE2 GLU B 200     -28.874  90.551  90.151  0.00  0.00      PROB O1-
ATOM   3876  N   GLY B 201     -31.930  94.847  90.133  0.00  0.00      PROB N  
ATOM   3877  CA  GLY B 201     -33.261  94.698  90.723  0.00  0.00      PROB C  
ATOM   3878  C   GLY B 201     -34.401  94.432  89.761  0.00  0.00      PROB C  
ATOM   3879  O   GLY B 201     -35.438  93.905  90.159  0.00  0.00      PROB O  
ATOM   3880  N   PHE B 202     -34.267  94.820  88.480  0.00  0.00      PROB N  
ATOM   3881  CA  PHE B 202     -35.328  94.715  87.488  0.00  0.00      PROB C  
ATOM   3882  C   PHE B 202     -35.497  93.336  86.848  0.00  0.00      PROB C  
ATOM   3883  O   PHE B 202     -34.555  92.562  86.686  0.00  0.00      PROB O  
ATOM   3884  CB  PHE B 202     -35.160  95.758  86.349  0.00  0.00      PROB C  
ATOM   3885  CG  PHE B 202     -35.254  97.158  86.895  0.00  0.00      PROB C  
ATOM   3886  CD1 PHE B 202     -34.169  98.045  86.794  0.00  0.00      PROB C  
ATOM   3887  CD2 PHE B 202     -36.448  97.612  87.482  0.00  0.00      PROB C  
ATOM   3888  CE1 PHE B 202     -34.263  99.351  87.292  0.00  0.00      PROB C  
ATOM   3889  CE2 PHE B 202     -36.545  98.914  87.989  0.00  0.00      PROB C  
ATOM   3890  CZ  PHE B 202     -35.452  99.784  87.895  0.00  0.00      PROB C  
ATOM   3891  N   SER B 203     -36.736  93.014  86.435  0.00  0.00      PROB N  
ATOM   3892  CA  SER B 203     -37.054  91.873  85.591  0.00  0.00      PROB C  
ATOM   3893  C   SER B 203     -37.739  92.315  84.318  0.00  0.00      PROB C  
ATOM   3894  O   SER B 203     -38.639  93.155  84.329  0.00  0.00      PROB O  
ATOM   3895  CB  SER B 203     -37.967  90.810  86.244  0.00  0.00      PROB C  
ATOM   3896  OG  SER B 203     -37.312  90.186  87.344  0.00  0.00      PROB O  
ATOM   3897  N   ILE B 204     -37.315  91.752  83.174  0.00  0.00      PROB N  
ATOM   3898  CA  ILE B 204     -37.831  92.087  81.858  0.00  0.00      PROB C  
ATOM   3899  C   ILE B 204     -39.053  91.236  81.507  0.00  0.00      PROB C  
ATOM   3900  O   ILE B 204     -39.068  90.014  81.665  0.00  0.00      PROB O  
ATOM   3901  CB  ILE B 204     -36.740  91.956  80.792  0.00  0.00      PROB C  
ATOM   3902  CG1 ILE B 204     -35.560  92.918  81.083  0.00  0.00      PROB C  
ATOM   3903  CG2 ILE B 204     -37.305  92.216  79.376  0.00  0.00      PROB C  
ATOM   3904  CD  ILE B 204     -34.253  92.500  80.402  0.00  0.00      PROB C  
ATOM   3905  N   THR B 205     -40.131  91.874  81.018  0.00  0.00      PROB N  
ATOM   3906  CA  THR B 205     -41.336  91.203  80.539  0.00  0.00      PROB C  
ATOM   3907  C   THR B 205     -41.512  91.520  79.070  0.00  0.00      PROB C  
ATOM   3908  O   THR B 205     -41.451  92.680  78.661  0.00  0.00      PROB O  
ATOM   3909  CB  THR B 205     -42.595  91.609  81.301  0.00  0.00      PROB C  
ATOM   3910  CG2 THR B 205     -43.864  90.977  80.704  0.00  0.00      PROB C  
ATOM   3911  OG1 THR B 205     -42.511  91.160  82.649  0.00  0.00      PROB O  
ATOM   3912  N   LEU B 206     -41.712  90.486  78.233  0.00  0.00      PROB N  
ATOM   3913  CA  LEU B 206     -41.743  90.597  76.788  0.00  0.00      PROB C  
ATOM   3914  C   LEU B 206     -43.131  90.271  76.248  0.00  0.00      PROB C  
ATOM   3915  O   LEU B 206     -43.676  89.188  76.485  0.00  0.00      PROB O  
ATOM   3916  CB  LEU B 206     -40.739  89.617  76.122  0.00  0.00      PROB C  
ATOM   3917  CG  LEU B 206     -39.283  89.716  76.623  0.00  0.00      PROB C  
ATOM   3918  CD1 LEU B 206     -38.455  88.537  76.093  0.00  0.00      PROB C  
ATOM   3919  CD2 LEU B 206     -38.635  91.046  76.219  0.00  0.00      PROB C  
ATOM   3920  N   ASP B 207     -43.719  91.208  75.483  0.00  0.00      PROB N  
ATOM   3921  CA  ASP B 207     -45.012  91.054  74.850  0.00  0.00      PROB C  
ATOM   3922  C   ASP B 207     -44.853  91.069  73.334  0.00  0.00      PROB C  
ATOM   3923  O   ASP B 207     -44.373  92.040  72.750  0.00  0.00      PROB O  
ATOM   3924  CB  ASP B 207     -45.963  92.226  75.232  0.00  0.00      PROB C  
ATOM   3925  CG  ASP B 207     -46.419  92.157  76.676  0.00  0.00      PROB C  
ATOM   3926  OD1 ASP B 207     -46.492  91.052  77.265  0.00  0.00      PROB O  
ATOM   3927  OD2 ASP B 207     -46.854  93.212  77.215  0.00  0.00      PROB O1-
ATOM   3928  N   PHE B 208     -45.293  90.001  72.637  0.00  0.00      PROB N  
ATOM   3929  CA  PHE B 208     -45.480  90.043  71.194  0.00  0.00      PROB C  
ATOM   3930  C   PHE B 208     -46.737  90.842  70.856  0.00  0.00      PROB C  
ATOM   3931  O   PHE B 208     -47.846  90.487  71.264  0.00  0.00      PROB O  
ATOM   3932  CB  PHE B 208     -45.561  88.634  70.556  0.00  0.00      PROB C  
ATOM   3933  CG  PHE B 208     -44.208  87.971  70.571  0.00  0.00      PROB C  
ATOM   3934  CD1 PHE B 208     -43.734  87.297  71.711  0.00  0.00      PROB C  
ATOM   3935  CD2 PHE B 208     -43.427  87.955  69.401  0.00  0.00      PROB C  
ATOM   3936  CE1 PHE B 208     -42.507  86.621  71.684  0.00  0.00      PROB C  
ATOM   3937  CE2 PHE B 208     -42.206  87.273  69.368  0.00  0.00      PROB C  
ATOM   3938  CZ  PHE B 208     -41.746  86.602  70.509  0.00  0.00      PROB C  
ATOM   3939  N   VAL B 209     -46.579  91.977  70.147  0.00  0.00      PROB N  
ATOM   3940  CA  VAL B 209     -47.629  92.984  70.045  0.00  0.00      PROB C  
ATOM   3941  C   VAL B 209     -48.468  92.920  68.769  0.00  0.00      PROB C  
ATOM   3942  O   VAL B 209     -49.479  92.221  68.712  0.00  0.00      PROB O  
ATOM   3943  CB  VAL B 209     -47.133  94.400  70.372  0.00  0.00      PROB C  
ATOM   3944  CG1 VAL B 209     -47.070  94.542  71.907  0.00  0.00      PROB C  
ATOM   3945  CG2 VAL B 209     -45.743  94.685  69.770  0.00  0.00      PROB C  
ATOM   3946  N   GLU B 210     -48.125  93.707  67.729  0.00  0.00      PROB N  
ATOM   3947  CA  GLU B 210     -48.959  93.905  66.555  0.00  0.00      PROB C  
ATOM   3948  C   GLU B 210     -49.229  92.684  65.667  0.00  0.00      PROB C  
ATOM   3949  O   GLU B 210     -50.373  92.417  65.294  0.00  0.00      PROB O  
ATOM   3950  CB  GLU B 210     -48.428  95.105  65.732  0.00  0.00      PROB C  
ATOM   3951  CG  GLU B 210     -48.608  96.461  66.466  0.00  0.00      PROB C  
ATOM   3952  CD  GLU B 210     -48.141  97.650  65.633  0.00  0.00      PROB C  
ATOM   3953  OE1 GLU B 210     -48.769  97.950  64.581  0.00  0.00      PROB O  
ATOM   3954  OE2 GLU B 210     -47.152  98.320  66.034  0.00  0.00      PROB O1-
ATOM   3955  N   SER B 211     -48.196  91.886  65.330  0.00  0.00      PROB N  
ATOM   3956  CA  SER B 211     -48.378  90.685  64.521  0.00  0.00      PROB C  
ATOM   3957  C   SER B 211     -47.190  89.757  64.690  0.00  0.00      PROB C  
ATOM   3958  O   SER B 211     -46.100  90.167  65.094  0.00  0.00      PROB O  
ATOM   3959  CB  SER B 211     -48.598  90.957  62.992  0.00  0.00      PROB C  
ATOM   3960  OG  SER B 211     -47.439  91.463  62.312  0.00  0.00      PROB O  
ATOM   3961  N   PHE B 212     -47.380  88.461  64.378  0.00  0.00      PROB N  
ATOM   3962  CA  PHE B 212     -46.300  87.498  64.346  0.00  0.00      PROB C  
ATOM   3963  C   PHE B 212     -46.464  86.651  63.090  0.00  0.00      PROB C  
ATOM   3964  O   PHE B 212     -47.538  86.113  62.817  0.00  0.00      PROB O  
ATOM   3965  CB  PHE B 212     -46.288  86.631  65.630  0.00  0.00      PROB C  
ATOM   3966  CG  PHE B 212     -45.079  85.739  65.685  0.00  0.00      PROB C  
ATOM   3967  CD1 PHE B 212     -43.843  86.274  66.076  0.00  0.00      PROB C  
ATOM   3968  CD2 PHE B 212     -45.167  84.368  65.400  0.00  0.00      PROB C  
ATOM   3969  CE1 PHE B 212     -42.703  85.465  66.144  0.00  0.00      PROB C  
ATOM   3970  CE2 PHE B 212     -44.034  83.552  65.486  0.00  0.00      PROB C  
ATOM   3971  CZ  PHE B 212     -42.798  84.101  65.846  0.00  0.00      PROB C  
ATOM   3972  N   ASP B 213     -45.406  86.565  62.274  0.00  0.00      PROB N  
ATOM   3973  CA  ASP B 213     -45.461  85.962  60.969  0.00  0.00      PROB C  
ATOM   3974  C   ASP B 213     -44.058  85.486  60.591  0.00  0.00      PROB C  
ATOM   3975  O   ASP B 213     -43.345  86.129  59.822  0.00  0.00      PROB O  
ATOM   3976  CB  ASP B 213     -46.014  87.012  59.964  0.00  0.00      PROB C  
ATOM   3977  CG  ASP B 213     -46.222  86.448  58.574  0.00  0.00      PROB C  
ATOM   3978  OD1 ASP B 213     -46.641  85.267  58.458  0.00  0.00      PROB O  
ATOM   3979  OD2 ASP B 213     -46.082  87.219  57.587  0.00  0.00      PROB O1-
ATOM   3980  N   VAL B 214     -43.608  84.357  61.160  0.00  0.00      PROB N  
ATOM   3981  CA  VAL B 214     -42.276  83.810  60.936  0.00  0.00      PROB C  
ATOM   3982  C   VAL B 214     -42.441  82.424  60.338  0.00  0.00      PROB C  
ATOM   3983  O   VAL B 214     -43.181  81.594  60.869  0.00  0.00      PROB O  
ATOM   3984  CB  VAL B 214     -41.453  83.760  62.223  0.00  0.00      PROB C  
ATOM   3985  CG1 VAL B 214     -40.112  83.026  62.016  0.00  0.00      PROB C  
ATOM   3986  CG2 VAL B 214     -41.186  85.200  62.703  0.00  0.00      PROB C  
ATOM   3987  N   GLU B 215     -41.807  82.142  59.179  0.00  0.00      PROB N  
ATOM   3988  CA  GLU B 215     -42.088  80.938  58.411  0.00  0.00      PROB C  
ATOM   3989  C   GLU B 215     -41.802  79.609  59.126  0.00  0.00      PROB C  
ATOM   3990  O   GLU B 215     -40.753  79.392  59.738  0.00  0.00      PROB O  
ATOM   3991  CB  GLU B 215     -41.481  80.977  56.984  0.00  0.00      PROB C  
ATOM   3992  CG  GLU B 215     -41.895  79.781  56.083  0.00  0.00      PROB C  
ATOM   3993  CD  GLU B 215     -41.621  79.959  54.586  0.00  0.00      PROB C  
ATOM   3994  OE1 GLU B 215     -41.084  81.007  54.143  0.00  0.00      PROB O  
ATOM   3995  OE2 GLU B 215     -41.973  79.018  53.818  0.00  0.00      PROB O1-
ATOM   3996  N   MET B 216     -42.789  78.691  59.071  0.00  0.00      PROB N  
ATOM   3997  CA  MET B 216     -42.830  77.459  59.829  0.00  0.00      PROB C  
ATOM   3998  C   MET B 216     -42.971  76.257  58.908  0.00  0.00      PROB C  
ATOM   3999  O   MET B 216     -43.664  76.301  57.890  0.00  0.00      PROB O  
ATOM   4000  CB  MET B 216     -44.005  77.519  60.842  0.00  0.00      PROB C  
ATOM   4001  CG  MET B 216     -44.249  76.242  61.672  0.00  0.00      PROB C  
ATOM   4002  SD  MET B 216     -45.429  76.455  63.041  0.00  0.00      PROB S  
ATOM   4003  CE  MET B 216     -46.925  76.625  62.025  0.00  0.00      PROB C  
ATOM   4004  N   HIS B 217     -42.303  75.136  59.242  0.00  0.00      PROB N  
ATOM   4005  CA  HIS B 217     -42.428  73.886  58.511  0.00  0.00      PROB C  
ATOM   4006  C   HIS B 217     -43.525  73.064  59.192  0.00  0.00      PROB C  
ATOM   4007  O   HIS B 217     -43.502  72.973  60.422  0.00  0.00      PROB O  
ATOM   4008  CB  HIS B 217     -41.078  73.120  58.550  0.00  0.00      PROB C  
ATOM   4009  CG  HIS B 217     -40.865  72.025  57.528  0.00  0.00      PROB C  
ATOM   4010  CD2 HIS B 217     -39.836  71.878  56.646  0.00  0.00      PROB C  
ATOM   4011  ND1 HIS B 217     -41.623  70.878  57.402  0.00  0.00      PROB N  
ATOM   4012  CE1 HIS B 217     -41.035  70.105  56.454  0.00  0.00      PROB C  
ATOM   4013  NE2 HIS B 217     -39.944  70.671  55.966  0.00  0.00      PROB N  
ATOM   4014  N   PRO B 218     -44.503  72.452  58.521  0.00  0.00      PROB N  
ATOM   4015  CA  PRO B 218     -45.733  72.020  59.189  0.00  0.00      PROB C  
ATOM   4016  C   PRO B 218     -45.531  70.828  60.118  0.00  0.00      PROB C  
ATOM   4017  O   PRO B 218     -46.205  70.766  61.148  0.00  0.00      PROB O  
ATOM   4018  CB  PRO B 218     -46.719  71.734  58.037  0.00  0.00      PROB C  
ATOM   4019  CG  PRO B 218     -45.840  71.597  56.789  0.00  0.00      PROB C  
ATOM   4020  CD  PRO B 218     -44.699  72.569  57.074  0.00  0.00      PROB C  
ATOM   4021  N   GLU B 219     -44.636  69.875  59.790  0.00  0.00      PROB N  
ATOM   4022  CA  GLU B 219     -44.301  68.770  60.680  0.00  0.00      PROB C  
ATOM   4023  C   GLU B 219     -42.949  68.914  61.396  0.00  0.00      PROB C  
ATOM   4024  O   GLU B 219     -42.648  68.145  62.311  0.00  0.00      PROB O  
ATOM   4025  CB  GLU B 219     -44.300  67.421  59.899  0.00  0.00      PROB C  
ATOM   4026  CG  GLU B 219     -45.706  66.895  59.490  0.00  0.00      PROB C  
ATOM   4027  CD  GLU B 219     -46.285  67.531  58.230  0.00  0.00      PROB C  
ATOM   4028  OE1 GLU B 219     -45.621  67.488  57.159  0.00  0.00      PROB O  
ATOM   4029  OE2 GLU B 219     -47.437  68.039  58.281  0.00  0.00      PROB O1-
ATOM   4030  N   ALA B 220     -42.099  69.901  61.031  0.00  0.00      PROB N  
ATOM   4031  CA  ALA B 220     -40.714  69.947  61.493  0.00  0.00      PROB C  
ATOM   4032  C   ALA B 220     -40.375  71.178  62.332  0.00  0.00      PROB C  
ATOM   4033  O   ALA B 220     -39.209  71.435  62.634  0.00  0.00      PROB O  
ATOM   4034  CB  ALA B 220     -39.766  69.850  60.279  0.00  0.00      PROB C  
ATOM   4035  N   GLN B 221     -41.394  71.951  62.761  0.00  0.00      PROB N  
ATOM   4036  CA  GLN B 221     -41.250  73.166  63.557  0.00  0.00      PROB C  
ATOM   4037  C   GLN B 221     -40.506  74.297  62.832  0.00  0.00      PROB C  
ATOM   4038  O   GLN B 221     -41.003  74.815  61.830  0.00  0.00      PROB O  
ATOM   4039  CB  GLN B 221     -40.812  72.855  65.023  0.00  0.00      PROB C  
ATOM   4040  CG  GLN B 221     -40.820  74.053  66.011  0.00  0.00      PROB C  
ATOM   4041  CD  GLN B 221     -40.672  73.618  67.476  0.00  0.00      PROB C  
ATOM   4042  NE2 GLN B 221     -40.614  74.618  68.386  0.00  0.00      PROB N  
ATOM   4043  OE1 GLN B 221     -40.603  72.434  67.822  0.00  0.00      PROB O  
ATOM   4044  N   CYS B 222     -39.310  74.733  63.291  0.00  0.00      PROB N  
ATOM   4045  CA  CYS B 222     -38.645  75.923  62.760  0.00  0.00      PROB C  
ATOM   4046  C   CYS B 222     -37.264  75.643  62.131  0.00  0.00      PROB C  
ATOM   4047  O   CYS B 222     -36.269  76.193  62.613  0.00  0.00      PROB O  
ATOM   4048  CB  CYS B 222     -38.476  77.003  63.876  0.00  0.00      PROB C  
ATOM   4049  SG  CYS B 222     -39.982  77.361  64.843  0.00  0.00      PROB S  
ATOM   4050  N   PRO B 223     -37.093  74.840  61.068  0.00  0.00      PROB N  
ATOM   4051  CA  PRO B 223     -35.799  74.640  60.417  0.00  0.00      PROB C  
ATOM   4052  C   PRO B 223     -35.430  75.825  59.535  0.00  0.00      PROB C  
ATOM   4053  O   PRO B 223     -34.260  75.973  59.177  0.00  0.00      PROB O  
ATOM   4054  CB  PRO B 223     -36.021  73.367  59.583  0.00  0.00      PROB C  
ATOM   4055  CG  PRO B 223     -37.493  73.445  59.172  0.00  0.00      PROB C  
ATOM   4056  CD  PRO B 223     -38.152  74.075  60.403  0.00  0.00      PROB C  
ATOM   4057  N   TYR B 224     -36.421  76.643  59.135  0.00  0.00      PROB N  
ATOM   4058  CA  TYR B 224     -36.273  77.773  58.242  0.00  0.00      PROB C  
ATOM   4059  C   TYR B 224     -35.717  78.984  58.992  0.00  0.00      PROB C  
ATOM   4060  O   TYR B 224     -34.507  79.222  59.050  0.00  0.00      PROB O  
ATOM   4061  CB  TYR B 224     -37.638  78.132  57.577  0.00  0.00      PROB C  
ATOM   4062  CG  TYR B 224     -38.241  76.993  56.791  0.00  0.00      PROB C  
ATOM   4063  CD1 TYR B 224     -37.488  76.277  55.843  0.00  0.00      PROB C  
ATOM   4064  CD2 TYR B 224     -39.610  76.695  56.926  0.00  0.00      PROB C  
ATOM   4065  CE1 TYR B 224     -38.091  75.301  55.036  0.00  0.00      PROB C  
ATOM   4066  CE2 TYR B 224     -40.218  75.731  56.113  0.00  0.00      PROB C  
ATOM   4067  CZ  TYR B 224     -39.461  75.038  55.163  0.00  0.00      PROB C  
ATOM   4068  OH  TYR B 224     -40.089  74.090  54.329  0.00  0.00      PROB O  
ATOM   4069  N   ASP B 225     -36.616  79.778  59.596  0.00  0.00      PROB N  
ATOM   4070  CA  ASP B 225     -36.316  81.012  60.278  0.00  0.00      PROB C  
ATOM   4071  C   ASP B 225     -36.524  80.785  61.773  0.00  0.00      PROB C  
ATOM   4072  O   ASP B 225     -37.518  80.197  62.204  0.00  0.00      PROB O  
ATOM   4073  CB  ASP B 225     -37.248  82.129  59.748  0.00  0.00      PROB C  
ATOM   4074  CG  ASP B 225     -37.085  82.267  58.238  0.00  0.00      PROB C  
ATOM   4075  OD1 ASP B 225     -35.932  82.340  57.735  0.00  0.00      PROB O  
ATOM   4076  OD2 ASP B 225     -38.131  82.386  57.542  0.00  0.00      PROB O1-
ATOM   4077  N   SER B 226     -35.552  81.200  62.603  0.00  0.00      PROB N  
ATOM   4078  CA  SER B 226     -35.526  80.850  64.017  0.00  0.00      PROB C  
ATOM   4079  C   SER B 226     -35.397  82.079  64.894  0.00  0.00      PROB C  
ATOM   4080  O   SER B 226     -34.399  82.797  64.844  0.00  0.00      PROB O  
ATOM   4081  CB  SER B 226     -34.381  79.840  64.333  0.00  0.00      PROB C  
ATOM   4082  OG  SER B 226     -34.261  79.518  65.724  0.00  0.00      PROB O  
ATOM   4083  N   LEU B 227     -36.409  82.323  65.749  0.00  0.00      PROB N  
ATOM   4084  CA  LEU B 227     -36.389  83.355  66.765  0.00  0.00      PROB C  
ATOM   4085  C   LEU B 227     -36.229  82.707  68.132  0.00  0.00      PROB C  
ATOM   4086  O   LEU B 227     -37.082  81.940  68.579  0.00  0.00      PROB O  
ATOM   4087  CB  LEU B 227     -37.701  84.178  66.724  0.00  0.00      PROB C  
ATOM   4088  CG  LEU B 227     -37.823  85.289  67.786  0.00  0.00      PROB C  
ATOM   4089  CD1 LEU B 227     -36.736  86.354  67.612  0.00  0.00      PROB C  
ATOM   4090  CD2 LEU B 227     -39.204  85.951  67.714  0.00  0.00      PROB C  
ATOM   4091  N   LYS B 228     -35.109  82.982  68.824  0.00  0.00      PROB N  
ATOM   4092  CA  LYS B 228     -34.813  82.441  70.140  0.00  0.00      PROB C  
ATOM   4093  C   LYS B 228     -34.542  83.538  71.154  0.00  0.00      PROB C  
ATOM   4094  O   LYS B 228     -33.909  84.551  70.855  0.00  0.00      PROB O  
ATOM   4095  CB  LYS B 228     -33.632  81.438  70.125  0.00  0.00      PROB C  
ATOM   4096  CG  LYS B 228     -33.970  80.093  69.463  0.00  0.00      PROB C  
ATOM   4097  CD  LYS B 228     -32.753  79.149  69.443  0.00  0.00      PROB C  
ATOM   4098  CE  LYS B 228     -33.053  77.763  68.848  0.00  0.00      PROB C  
ATOM   4099  NZ  LYS B 228     -31.841  76.907  68.868  0.00  0.00      PROB N1+
ATOM   4100  N   ILE B 229     -35.030  83.349  72.392  0.00  0.00      PROB N  
ATOM   4101  CA  ILE B 229     -34.904  84.314  73.470  0.00  0.00      PROB C  
ATOM   4102  C   ILE B 229     -34.132  83.659  74.606  0.00  0.00      PROB C  
ATOM   4103  O   ILE B 229     -34.525  82.629  75.151  0.00  0.00      PROB O  
ATOM   4104  CB  ILE B 229     -36.266  84.836  73.934  0.00  0.00      PROB C  
ATOM   4105  CG1 ILE B 229     -36.989  85.565  72.768  0.00  0.00      PROB C  
ATOM   4106  CG2 ILE B 229     -36.107  85.748  75.173  0.00  0.00      PROB C  
ATOM   4107  CD  ILE B 229     -38.447  85.938  73.055  0.00  0.00      PROB C  
ATOM   4108  N   GLN B 230     -32.980  84.238  74.977  0.00  0.00      PROB N  
ATOM   4109  CA  GLN B 230     -32.063  83.711  75.964  0.00  0.00      PROB C  
ATOM   4110  C   GLN B 230     -31.959  84.652  77.152  0.00  0.00      PROB C  
ATOM   4111  O   GLN B 230     -31.780  85.861  77.005  0.00  0.00      PROB O  
ATOM   4112  CB  GLN B 230     -30.664  83.485  75.329  0.00  0.00      PROB C  
ATOM   4113  CG  GLN B 230     -29.526  83.108  76.311  0.00  0.00      PROB C  
ATOM   4114  CD  GLN B 230     -28.194  82.952  75.571  0.00  0.00      PROB C  
ATOM   4115  NE2 GLN B 230     -27.822  81.701  75.221  0.00  0.00      PROB N  
ATOM   4116  OE1 GLN B 230     -27.491  83.932  75.303  0.00  0.00      PROB O  
ATOM   4117  N   THR B 231     -32.080  84.110  78.376  0.00  0.00      PROB N  
ATOM   4118  CA  THR B 231     -31.997  84.884  79.611  0.00  0.00      PROB C  
ATOM   4119  C   THR B 231     -30.897  84.302  80.484  0.00  0.00      PROB C  
ATOM   4120  O   THR B 231     -30.218  83.344  80.110  0.00  0.00      PROB O  
ATOM   4121  CB  THR B 231     -33.321  84.932  80.391  0.00  0.00      PROB C  
ATOM   4122  CG2 THR B 231     -34.464  85.319  79.445  0.00  0.00      PROB C  
ATOM   4123  OG1 THR B 231     -33.681  83.691  80.988  0.00  0.00      PROB O  
ATOM   4124  N   ASP B 232     -30.691  84.867  81.693  0.00  0.00      PROB N  
ATOM   4125  CA  ASP B 232     -29.788  84.336  82.701  0.00  0.00      PROB C  
ATOM   4126  C   ASP B 232     -30.119  82.890  83.112  0.00  0.00      PROB C  
ATOM   4127  O   ASP B 232     -29.237  82.042  83.266  0.00  0.00      PROB O  
ATOM   4128  CB  ASP B 232     -29.863  85.297  83.930  0.00  0.00      PROB C  
ATOM   4129  CG  ASP B 232     -29.063  84.860  85.152  0.00  0.00      PROB C  
ATOM   4130  OD1 ASP B 232     -27.887  84.439  85.004  0.00  0.00      PROB O  
ATOM   4131  OD2 ASP B 232     -29.584  85.026  86.291  0.00  0.00      PROB O1-
ATOM   4132  N   LYS B 233     -31.421  82.588  83.296  0.00  0.00      PROB N  
ATOM   4133  CA  LYS B 233     -31.847  81.351  83.926  0.00  0.00      PROB C  
ATOM   4134  C   LYS B 233     -32.552  80.374  82.989  0.00  0.00      PROB C  
ATOM   4135  O   LYS B 233     -32.656  79.183  83.291  0.00  0.00      PROB O  
ATOM   4136  CB  LYS B 233     -32.767  81.704  85.125  0.00  0.00      PROB C  
ATOM   4137  CG  LYS B 233     -32.038  82.544  86.193  0.00  0.00      PROB C  
ATOM   4138  CD  LYS B 233     -32.937  82.946  87.374  0.00  0.00      PROB C  
ATOM   4139  CE  LYS B 233     -32.206  83.680  88.515  0.00  0.00      PROB C  
ATOM   4140  NZ  LYS B 233     -31.650  84.982  88.071  0.00  0.00      PROB N1+
ATOM   4141  N   ARG B 234     -33.022  80.829  81.812  0.00  0.00      PROB N  
ATOM   4142  CA  ARG B 234     -33.794  79.991  80.908  0.00  0.00      PROB C  
ATOM   4143  C   ARG B 234     -33.718  80.470  79.461  0.00  0.00      PROB C  
ATOM   4144  O   ARG B 234     -33.520  81.656  79.185  0.00  0.00      PROB O  
ATOM   4145  CB  ARG B 234     -35.275  79.891  81.392  0.00  0.00      PROB C  
ATOM   4146  CG  ARG B 234     -36.257  79.147  80.458  0.00  0.00      PROB C  
ATOM   4147  CD  ARG B 234     -37.618  78.851  81.100  0.00  0.00      PROB C  
ATOM   4148  NE  ARG B 234     -38.449  78.178  80.048  0.00  0.00      PROB N  
ATOM   4149  CZ  ARG B 234     -39.718  77.832  80.201  0.00  0.00      PROB C  
ATOM   4150  NH1 ARG B 234     -40.369  78.014  81.329  0.00  0.00      PROB N1+
ATOM   4151  NH2 ARG B 234     -40.363  77.282  79.194  0.00  0.00      PROB N  
ATOM   4152  N   GLU B 235     -33.885  79.544  78.496  0.00  0.00      PROB N  
ATOM   4153  CA  GLU B 235     -34.005  79.845  77.082  0.00  0.00      PROB C  
ATOM   4154  C   GLU B 235     -35.400  79.482  76.582  0.00  0.00      PROB C  
ATOM   4155  O   GLU B 235     -35.985  78.463  76.960  0.00  0.00      PROB O  
ATOM   4156  CB  GLU B 235     -32.933  79.109  76.238  0.00  0.00      PROB C  
ATOM   4157  CG  GLU B 235     -31.496  79.621  76.515  0.00  0.00      PROB C  
ATOM   4158  CD  GLU B 235     -30.407  78.925  75.701  0.00  0.00      PROB C  
ATOM   4159  OE1 GLU B 235     -30.694  77.976  74.925  0.00  0.00      PROB O  
ATOM   4160  OE2 GLU B 235     -29.223  79.337  75.840  0.00  0.00      PROB O1-
ATOM   4161  N   TYR B 236     -35.976  80.346  75.729  0.00  0.00      PROB N  
ATOM   4162  CA  TYR B 236     -37.310  80.219  75.176  0.00  0.00      PROB C  
ATOM   4163  C   TYR B 236     -37.214  80.170  73.651  0.00  0.00      PROB C  
ATOM   4164  O   TYR B 236     -36.370  80.829  73.035  0.00  0.00      PROB O  
ATOM   4165  CB  TYR B 236     -38.241  81.404  75.568  0.00  0.00      PROB C  
ATOM   4166  CG  TYR B 236     -38.278  81.661  77.055  0.00  0.00      PROB C  
ATOM   4167  CD1 TYR B 236     -37.348  82.531  77.657  0.00  0.00      PROB C  
ATOM   4168  CD2 TYR B 236     -39.309  81.125  77.845  0.00  0.00      PROB C  
ATOM   4169  CE1 TYR B 236     -37.436  82.839  79.021  0.00  0.00      PROB C  
ATOM   4170  CE2 TYR B 236     -39.409  81.446  79.207  0.00  0.00      PROB C  
ATOM   4171  CZ  TYR B 236     -38.471  82.305  79.794  0.00  0.00      PROB C  
ATOM   4172  OH  TYR B 236     -38.570  82.653  81.159  0.00  0.00      PROB O  
ATOM   4173  N   GLY B 237     -38.090  79.374  72.998  0.00  0.00      PROB N  
ATOM   4174  CA  GLY B 237     -38.122  79.209  71.543  0.00  0.00      PROB C  
ATOM   4175  C   GLY B 237     -37.601  77.856  71.101  0.00  0.00      PROB C  
ATOM   4176  O   GLY B 237     -37.469  76.951  71.931  0.00  0.00      PROB O  
ATOM   4177  N   PRO B 238     -37.283  77.649  69.822  0.00  0.00      PROB N  
ATOM   4178  CA  PRO B 238     -37.523  78.562  68.705  0.00  0.00      PROB C  
ATOM   4179  C   PRO B 238     -38.989  78.914  68.467  0.00  0.00      PROB C  
ATOM   4180  O   PRO B 238     -39.863  78.047  68.550  0.00  0.00      PROB O  
ATOM   4181  CB  PRO B 238     -36.898  77.835  67.506  0.00  0.00      PROB C  
ATOM   4182  CG  PRO B 238     -37.084  76.351  67.831  0.00  0.00      PROB C  
ATOM   4183  CD  PRO B 238     -36.920  76.305  69.353  0.00  0.00      PROB C  
ATOM   4184  N   PHE B 239     -39.274  80.191  68.166  0.00  0.00      PROB N  
ATOM   4185  CA  PHE B 239     -40.594  80.666  67.802  0.00  0.00      PROB C  
ATOM   4186  C   PHE B 239     -40.736  80.791  66.286  0.00  0.00      PROB C  
ATOM   4187  O   PHE B 239     -39.912  81.407  65.606  0.00  0.00      PROB O  
ATOM   4188  CB  PHE B 239     -40.926  82.039  68.447  0.00  0.00      PROB C  
ATOM   4189  CG  PHE B 239     -40.913  81.941  69.947  0.00  0.00      PROB C  
ATOM   4190  CD1 PHE B 239     -42.006  81.374  70.622  0.00  0.00      PROB C  
ATOM   4191  CD2 PHE B 239     -39.845  82.462  70.702  0.00  0.00      PROB C  
ATOM   4192  CE1 PHE B 239     -42.030  81.311  72.020  0.00  0.00      PROB C  
ATOM   4193  CE2 PHE B 239     -39.861  82.397  72.100  0.00  0.00      PROB C  
ATOM   4194  CZ  PHE B 239     -40.955  81.821  72.760  0.00  0.00      PROB C  
ATOM   4195  N   CYS B 240     -41.813  80.209  65.728  0.00  0.00      PROB N  
ATOM   4196  CA  CYS B 240     -42.208  80.387  64.343  0.00  0.00      PROB C  
ATOM   4197  C   CYS B 240     -43.689  80.046  64.241  0.00  0.00      PROB C  
ATOM   4198  O   CYS B 240     -44.253  79.416  65.137  0.00  0.00      PROB O  
ATOM   4199  CB  CYS B 240     -41.360  79.595  63.302  0.00  0.00      PROB C  
ATOM   4200  SG  CYS B 240     -41.414  77.785  63.477  0.00  0.00      PROB S  
ATOM   4201  N   GLY B 241     -44.371  80.510  63.174  0.00  0.00      PROB N  
ATOM   4202  CA  GLY B 241     -45.822  80.442  63.040  0.00  0.00      PROB C  
ATOM   4203  C   GLY B 241     -46.414  81.790  62.720  0.00  0.00      PROB C  
ATOM   4204  O   GLY B 241     -45.707  82.781  62.534  0.00  0.00      PROB O  
ATOM   4205  N   LYS B 242     -47.757  81.844  62.608  0.00  0.00      PROB N  
ATOM   4206  CA  LYS B 242     -48.471  83.018  62.124  0.00  0.00      PROB C  
ATOM   4207  C   LYS B 242     -49.450  83.568  63.167  0.00  0.00      PROB C  
ATOM   4208  O   LYS B 242     -50.337  84.370  62.868  0.00  0.00      PROB O  
ATOM   4209  CB  LYS B 242     -49.195  82.677  60.793  0.00  0.00      PROB C  
ATOM   4210  CG  LYS B 242     -48.246  82.091  59.725  0.00  0.00      PROB C  
ATOM   4211  CD  LYS B 242     -48.930  81.788  58.376  0.00  0.00      PROB C  
ATOM   4212  CE  LYS B 242     -49.252  83.003  57.489  0.00  0.00      PROB C  
ATOM   4213  NZ  LYS B 242     -48.019  83.602  56.930  0.00  0.00      PROB N1+
ATOM   4214  N   THR B 243     -49.305  83.142  64.437  0.00  0.00      PROB N  
ATOM   4215  CA  THR B 243     -50.112  83.588  65.577  0.00  0.00      PROB C  
ATOM   4216  C   THR B 243     -49.204  84.133  66.664  0.00  0.00      PROB C  
ATOM   4217  O   THR B 243     -48.117  83.605  66.883  0.00  0.00      PROB O  
ATOM   4218  CB  THR B 243     -50.997  82.499  66.200  0.00  0.00      PROB C  
ATOM   4219  CG2 THR B 243     -52.126  82.154  65.215  0.00  0.00      PROB C  
ATOM   4220  OG1 THR B 243     -50.285  81.288  66.463  0.00  0.00      PROB O  
ATOM   4221  N   LEU B 244     -49.620  85.204  67.378  0.00  0.00      PROB N  
ATOM   4222  CA  LEU B 244     -48.854  85.817  68.462  0.00  0.00      PROB C  
ATOM   4223  C   LEU B 244     -48.471  84.848  69.598  0.00  0.00      PROB C  
ATOM   4224  O   LEU B 244     -49.375  84.265  70.208  0.00  0.00      PROB O  
ATOM   4225  CB  LEU B 244     -49.650  86.987  69.103  0.00  0.00      PROB C  
ATOM   4226  CG  LEU B 244     -49.948  88.180  68.171  0.00  0.00      PROB C  
ATOM   4227  CD1 LEU B 244     -51.003  89.101  68.803  0.00  0.00      PROB C  
ATOM   4228  CD2 LEU B 244     -48.678  88.984  67.868  0.00  0.00      PROB C  
ATOM   4229  N   PRO B 245     -47.194  84.623  69.941  0.00  0.00      PROB N  
ATOM   4230  CA  PRO B 245     -46.795  83.939  71.169  0.00  0.00      PROB C  
ATOM   4231  C   PRO B 245     -47.366  84.567  72.449  0.00  0.00      PROB C  
ATOM   4232  O   PRO B 245     -47.538  85.793  72.457  0.00  0.00      PROB O  
ATOM   4233  CB  PRO B 245     -45.255  83.960  71.136  0.00  0.00      PROB C  
ATOM   4234  CG  PRO B 245     -44.912  84.069  69.650  0.00  0.00      PROB C  
ATOM   4235  CD  PRO B 245     -46.034  84.956  69.113  0.00  0.00      PROB C  
ATOM   4236  N   PRO B 246     -47.698  83.828  73.511  0.00  0.00      PROB N  
ATOM   4237  CA  PRO B 246     -48.044  84.410  74.808  0.00  0.00      PROB C  
ATOM   4238  C   PRO B 246     -46.955  85.297  75.416  0.00  0.00      PROB C  
ATOM   4239  O   PRO B 246     -45.788  85.228  75.022  0.00  0.00      PROB O  
ATOM   4240  CB  PRO B 246     -48.343  83.180  75.683  0.00  0.00      PROB C  
ATOM   4241  CG  PRO B 246     -47.412  82.101  75.127  0.00  0.00      PROB C  
ATOM   4242  CD  PRO B 246     -47.421  82.389  73.623  0.00  0.00      PROB C  
ATOM   4243  N   ARG B 247     -47.327  86.140  76.402  0.00  0.00      PROB N  
ATOM   4244  CA  ARG B 247     -46.395  86.934  77.187  0.00  0.00      PROB C  
ATOM   4245  C   ARG B 247     -45.298  86.123  77.879  0.00  0.00      PROB C  
ATOM   4246  O   ARG B 247     -45.550  85.059  78.453  0.00  0.00      PROB O  
ATOM   4247  CB  ARG B 247     -47.161  87.812  78.222  0.00  0.00      PROB C  
ATOM   4248  CG  ARG B 247     -46.324  88.385  79.391  0.00  0.00      PROB C  
ATOM   4249  CD  ARG B 247     -47.109  89.258  80.383  0.00  0.00      PROB C  
ATOM   4250  NE  ARG B 247     -47.375  90.562  79.713  0.00  0.00      PROB N  
ATOM   4251  CZ  ARG B 247     -47.891  91.625  80.302  0.00  0.00      PROB C  
ATOM   4252  NH1 ARG B 247     -48.350  91.609  81.534  0.00  0.00      PROB N1+
ATOM   4253  NH2 ARG B 247     -47.938  92.747  79.622  0.00  0.00      PROB N  
ATOM   4254  N   ILE B 248     -44.048  86.623  77.852  0.00  0.00      PROB N  
ATOM   4255  CA  ILE B 248     -42.932  85.991  78.533  0.00  0.00      PROB C  
ATOM   4256  C   ILE B 248     -42.522  86.886  79.688  0.00  0.00      PROB C  
ATOM   4257  O   ILE B 248     -41.963  87.969  79.509  0.00  0.00      PROB O  
ATOM   4258  CB  ILE B 248     -41.732  85.699  77.624  0.00  0.00      PROB C  
ATOM   4259  CG1 ILE B 248     -42.158  84.856  76.395  0.00  0.00      PROB C  
ATOM   4260  CG2 ILE B 248     -40.621  84.995  78.441  0.00  0.00      PROB C  
ATOM   4261  CD  ILE B 248     -41.035  84.656  75.369  0.00  0.00      PROB C  
ATOM   4262  N   GLU B 249     -42.794  86.443  80.930  0.00  0.00      PROB N  
ATOM   4263  CA  GLU B 249     -42.322  87.116  82.123  0.00  0.00      PROB C  
ATOM   4264  C   GLU B 249     -41.015  86.471  82.551  0.00  0.00      PROB C  
ATOM   4265  O   GLU B 249     -40.985  85.352  83.071  0.00  0.00      PROB O  
ATOM   4266  CB  GLU B 249     -43.354  87.047  83.281  0.00  0.00      PROB C  
ATOM   4267  CG  GLU B 249     -44.670  87.808  82.974  0.00  0.00      PROB C  
ATOM   4268  CD  GLU B 249     -45.698  87.794  84.104  0.00  0.00      PROB C  
ATOM   4269  OE1 GLU B 249     -45.452  87.197  85.186  0.00  0.00      PROB O  
ATOM   4270  OE2 GLU B 249     -46.792  88.391  83.910  0.00  0.00      PROB O1-
ATOM   4271  N   THR B 250     -39.877  87.155  82.321  0.00  0.00      PROB N  
ATOM   4272  CA  THR B 250     -38.569  86.647  82.720  0.00  0.00      PROB C  
ATOM   4273  C   THR B 250     -38.321  86.964  84.190  0.00  0.00      PROB C  
ATOM   4274  O   THR B 250     -39.019  87.770  84.808  0.00  0.00      PROB O  
ATOM   4275  CB  THR B 250     -37.388  87.136  81.860  0.00  0.00      PROB C  
ATOM   4276  CG2 THR B 250     -37.752  87.103  80.368  0.00  0.00      PROB C  
ATOM   4277  OG1 THR B 250     -36.946  88.451  82.170  0.00  0.00      PROB O  
ATOM   4278  N   ASP B 251     -37.303  86.320  84.792  0.00  0.00      PROB N  
ATOM   4279  CA  ASP B 251     -36.897  86.559  86.164  0.00  0.00      PROB C  
ATOM   4280  C   ASP B 251     -35.532  87.261  86.160  0.00  0.00      PROB C  
ATOM   4281  O   ASP B 251     -34.744  87.171  87.103  0.00  0.00      PROB O  
ATOM   4282  CB  ASP B 251     -36.868  85.189  86.900  0.00  0.00      PROB C  
ATOM   4283  CG  ASP B 251     -36.859  85.312  88.418  0.00  0.00      PROB C  
ATOM   4284  OD1 ASP B 251     -37.440  86.283  88.971  0.00  0.00      PROB O  
ATOM   4285  OD2 ASP B 251     -36.377  84.354  89.082  0.00  0.00      PROB O1-
ATOM   4286  N   SER B 252     -35.194  87.957  85.052  0.00  0.00      PROB N  
ATOM   4287  CA  SER B 252     -33.844  88.445  84.808  0.00  0.00      PROB C  
ATOM   4288  C   SER B 252     -33.830  89.869  84.279  0.00  0.00      PROB C  
ATOM   4289  O   SER B 252     -34.785  90.360  83.678  0.00  0.00      PROB O  
ATOM   4290  CB  SER B 252     -33.108  87.539  83.775  0.00  0.00      PROB C  
ATOM   4291  OG  SER B 252     -31.734  87.903  83.582  0.00  0.00      PROB O  
ATOM   4292  N   ASN B 253     -32.693  90.557  84.486  0.00  0.00      PROB N  
ATOM   4293  CA  ASN B 253     -32.393  91.883  83.996  0.00  0.00      PROB C  
ATOM   4294  C   ASN B 253     -31.587  91.814  82.698  0.00  0.00      PROB C  
ATOM   4295  O   ASN B 253     -31.204  92.841  82.136  0.00  0.00      PROB O  
ATOM   4296  CB  ASN B 253     -31.584  92.671  85.072  0.00  0.00      PROB C  
ATOM   4297  CG  ASN B 253     -30.268  92.002  85.487  0.00  0.00      PROB C  
ATOM   4298  ND2 ASN B 253     -29.179  92.802  85.546  0.00  0.00      PROB N  
ATOM   4299  OD1 ASN B 253     -30.182  90.796  85.737  0.00  0.00      PROB O  
ATOM   4300  N   LYS B 254     -31.310  90.594  82.192  0.00  0.00      PROB N  
ATOM   4301  CA  LYS B 254     -30.565  90.375  80.972  0.00  0.00      PROB C  
ATOM   4302  C   LYS B 254     -31.382  89.510  80.015  0.00  0.00      PROB C  
ATOM   4303  O   LYS B 254     -31.648  88.335  80.271  0.00  0.00      PROB O  
ATOM   4304  CB  LYS B 254     -29.216  89.659  81.256  0.00  0.00      PROB C  
ATOM   4305  CG  LYS B 254     -28.322  90.356  82.300  0.00  0.00      PROB C  
ATOM   4306  CD  LYS B 254     -26.994  89.596  82.487  0.00  0.00      PROB C  
ATOM   4307  CE  LYS B 254     -26.122  90.056  83.670  0.00  0.00      PROB C  
ATOM   4308  NZ  LYS B 254     -25.536  91.400  83.434  0.00  0.00      PROB N1+
ATOM   4309  N   VAL B 255     -31.785  90.078  78.862  0.00  0.00      PROB N  
ATOM   4310  CA  VAL B 255     -32.469  89.349  77.802  0.00  0.00      PROB C  
ATOM   4311  C   VAL B 255     -31.669  89.498  76.523  0.00  0.00      PROB C  
ATOM   4312  O   VAL B 255     -31.298  90.599  76.116  0.00  0.00      PROB O  
ATOM   4313  CB  VAL B 255     -33.917  89.808  77.597  0.00  0.00      PROB C  
ATOM   4314  CG1 VAL B 255     -34.518  89.297  76.271  0.00  0.00      PROB C  
ATOM   4315  CG2 VAL B 255     -34.781  89.319  78.773  0.00  0.00      PROB C  
ATOM   4316  N   THR B 256     -31.346  88.384  75.851  0.00  0.00      PROB N  
ATOM   4317  CA  THR B 256     -30.701  88.390  74.546  0.00  0.00      PROB C  
ATOM   4318  C   THR B 256     -31.594  87.662  73.572  0.00  0.00      PROB C  
ATOM   4319  O   THR B 256     -31.973  86.513  73.786  0.00  0.00      PROB O  
ATOM   4320  CB  THR B 256     -29.303  87.778  74.549  0.00  0.00      PROB C  
ATOM   4321  CG2 THR B 256     -28.770  87.464  73.140  0.00  0.00      PROB C  
ATOM   4322  OG1 THR B 256     -28.376  88.698  75.112  0.00  0.00      PROB O  
ATOM   4323  N   ILE B 257     -31.974  88.325  72.471  0.00  0.00      PROB N  
ATOM   4324  CA  ILE B 257     -32.871  87.770  71.475  0.00  0.00      PROB C  
ATOM   4325  C   ILE B 257     -32.088  87.607  70.189  0.00  0.00      PROB C  
ATOM   4326  O   ILE B 257     -31.433  88.536  69.716  0.00  0.00      PROB O  
ATOM   4327  CB  ILE B 257     -34.117  88.630  71.252  0.00  0.00      PROB C  
ATOM   4328  CG1 ILE B 257     -34.802  88.917  72.615  0.00  0.00      PROB C  
ATOM   4329  CG2 ILE B 257     -35.049  87.928  70.239  0.00  0.00      PROB C  
ATOM   4330  CD  ILE B 257     -36.213  89.511  72.526  0.00  0.00      PROB C  
ATOM   4331  N   THR B 258     -32.109  86.402  69.599  0.00  0.00      PROB N  
ATOM   4332  CA  THR B 258     -31.398  86.100  68.362  0.00  0.00      PROB C  
ATOM   4333  C   THR B 258     -32.382  85.648  67.309  0.00  0.00      PROB C  
ATOM   4334  O   THR B 258     -33.181  84.738  67.536  0.00  0.00      PROB O  
ATOM   4335  CB  THR B 258     -30.299  85.039  68.477  0.00  0.00      PROB C  
ATOM   4336  CG2 THR B 258     -29.151  85.604  69.330  0.00  0.00      PROB C  
ATOM   4337  OG1 THR B 258     -30.757  83.844  69.106  0.00  0.00      PROB O  
ATOM   4338  N   PHE B 259     -32.341  86.281  66.123  0.00  0.00      PROB N  
ATOM   4339  CA  PHE B 259     -33.235  85.978  65.024  0.00  0.00      PROB C  
ATOM   4340  C   PHE B 259     -32.415  85.648  63.782  0.00  0.00      PROB C  
ATOM   4341  O   PHE B 259     -31.730  86.503  63.216  0.00  0.00      PROB O  
ATOM   4342  CB  PHE B 259     -34.210  87.168  64.791  0.00  0.00      PROB C  
ATOM   4343  CG  PHE B 259     -35.199  86.953  63.672  0.00  0.00      PROB C  
ATOM   4344  CD1 PHE B 259     -36.013  85.810  63.654  0.00  0.00      PROB C  
ATOM   4345  CD2 PHE B 259     -35.379  87.927  62.672  0.00  0.00      PROB C  
ATOM   4346  CE1 PHE B 259     -36.984  85.634  62.661  0.00  0.00      PROB C  
ATOM   4347  CE2 PHE B 259     -36.349  87.756  61.675  0.00  0.00      PROB C  
ATOM   4348  CZ  PHE B 259     -37.153  86.610  61.673  0.00  0.00      PROB C  
ATOM   4349  N   THR B 260     -32.451  84.381  63.333  0.00  0.00      PROB N  
ATOM   4350  CA  THR B 260     -31.648  83.908  62.204  0.00  0.00      PROB C  
ATOM   4351  C   THR B 260     -32.556  83.442  61.087  0.00  0.00      PROB C  
ATOM   4352  O   THR B 260     -33.466  82.640  61.297  0.00  0.00      PROB O  
ATOM   4353  CB  THR B 260     -30.660  82.781  62.533  0.00  0.00      PROB C  
ATOM   4354  CG2 THR B 260     -29.640  83.286  63.564  0.00  0.00      PROB C  
ATOM   4355  OG1 THR B 260     -31.288  81.628  63.090  0.00  0.00      PROB O  
ATOM   4356  N   THR B 261     -32.332  83.947  59.864  0.00  0.00      PROB N  
ATOM   4357  CA  THR B 261     -33.231  83.754  58.730  0.00  0.00      PROB C  
ATOM   4358  C   THR B 261     -32.542  83.077  57.552  0.00  0.00      PROB C  
ATOM   4359  O   THR B 261     -31.337  83.236  57.337  0.00  0.00      PROB O  
ATOM   4360  CB  THR B 261     -33.906  85.044  58.264  0.00  0.00      PROB C  
ATOM   4361  CG2 THR B 261     -34.920  85.485  59.328  0.00  0.00      PROB C  
ATOM   4362  OG1 THR B 261     -32.976  86.107  58.113  0.00  0.00      PROB O  
ATOM   4363  N   ASP B 262     -33.283  82.245  56.791  0.00  0.00      PROB N  
ATOM   4364  CA  ASP B 262     -32.796  81.541  55.612  0.00  0.00      PROB C  
ATOM   4365  C   ASP B 262     -33.054  82.307  54.295  0.00  0.00      PROB C  
ATOM   4366  O   ASP B 262     -33.583  83.422  54.269  0.00  0.00      PROB O  
ATOM   4367  CB  ASP B 262     -33.189  80.026  55.629  0.00  0.00      PROB C  
ATOM   4368  CG  ASP B 262     -34.467  79.574  54.925  0.00  0.00      PROB C  
ATOM   4369  OD1 ASP B 262     -35.249  80.391  54.378  0.00  0.00      PROB O  
ATOM   4370  OD2 ASP B 262     -34.691  78.331  54.913  0.00  0.00      PROB O1-
ATOM   4371  N   GLU B 263     -32.623  81.742  53.149  0.00  0.00      PROB N  
ATOM   4372  CA  GLU B 263     -32.479  82.436  51.890  0.00  0.00      PROB C  
ATOM   4373  C   GLU B 263     -33.763  82.629  51.065  0.00  0.00      PROB C  
ATOM   4374  O   GLU B 263     -33.711  82.940  49.873  0.00  0.00      PROB O  
ATOM   4375  CB  GLU B 263     -31.429  81.671  51.030  0.00  0.00      PROB C  
ATOM   4376  CG  GLU B 263     -31.842  80.262  50.506  0.00  0.00      PROB C  
ATOM   4377  CD  GLU B 263     -31.732  79.111  51.509  0.00  0.00      PROB C  
ATOM   4378  OE1 GLU B 263     -31.322  79.315  52.681  0.00  0.00      PROB O  
ATOM   4379  OE2 GLU B 263     -32.056  77.959  51.106  0.00  0.00      PROB O1-
ATOM   4380  N   SER B 264     -34.958  82.494  51.668  0.00  0.00      PROB N  
ATOM   4381  CA  SER B 264     -36.213  82.595  50.931  0.00  0.00      PROB C  
ATOM   4382  C   SER B 264     -37.376  83.003  51.829  0.00  0.00      PROB C  
ATOM   4383  O   SER B 264     -37.288  82.989  53.058  0.00  0.00      PROB O  
ATOM   4384  CB  SER B 264     -36.578  81.276  50.174  0.00  0.00      PROB C  
ATOM   4385  OG  SER B 264     -36.790  80.165  51.053  0.00  0.00      PROB O  
ATOM   4386  N   GLY B 265     -38.511  83.405  51.208  0.00  0.00      PROB N  
ATOM   4387  CA  GLY B 265     -39.760  83.732  51.899  0.00  0.00      PROB C  
ATOM   4388  C   GLY B 265     -40.037  85.209  52.049  0.00  0.00      PROB C  
ATOM   4389  O   GLY B 265     -39.141  86.038  52.209  0.00  0.00      PROB O  
ATOM   4390  N   ASN B 266     -43.004  86.915  53.104  1.00 26.97      PROB N  
ATOM   4391  CA  ASN B 266     -41.962  86.771  52.069  1.00 26.97      PROB C  
ATOM   4392  C   ASN B 266     -40.682  87.566  52.344  1.00 26.97      PROB C  
ATOM   4393  O   ASN B 266     -39.739  87.114  53.055  1.00 26.97      PROB O  
ATOM   4394  CB  ASN B 266     -42.661  87.433  50.867  1.00 26.97      PROB C  
ATOM   4395  CG  ASN B 266     -41.965  87.195  49.539  1.00 26.97      PROB C  
ATOM   4396  ND2 ASN B 266     -42.753  86.859  48.542  1.00 26.97      PROB N  
ATOM   4397  OD1 ASN B 266     -40.741  87.432  49.411  1.00 26.97      PROB O  
ATOM   4398  N   HIS B 267     -42.380  86.312  54.405  0.00  0.00      PROB N  
ATOM   4399  CA  HIS B 267     -42.990  86.436  55.723  0.00  0.00      PROB C  
ATOM   4400  C   HIS B 267     -42.647  87.744  56.450  0.00  0.00      PROB C  
ATOM   4401  O   HIS B 267     -41.543  88.282  56.340  0.00  0.00      PROB O  
ATOM   4402  CB  HIS B 267     -42.700  85.184  56.589  0.00  0.00      PROB C  
ATOM   4403  CG  HIS B 267     -43.648  84.038  56.329  0.00  0.00      PROB C  
ATOM   4404  CD2 HIS B 267     -44.498  83.403  57.186  0.00  0.00      PROB C  
ATOM   4405  ND1 HIS B 267     -43.776  83.379  55.124  0.00  0.00      PROB N  
ATOM   4406  CE1 HIS B 267     -44.692  82.395  55.297  0.00  0.00      PROB C  
ATOM   4407  NE2 HIS B 267     -45.167  82.373  56.533  0.00  0.00      PROB N  
ATOM   4408  N   THR B 268     -43.617  88.322  57.183  0.00  0.00      PROB N  
ATOM   4409  CA  THR B 268     -43.566  89.720  57.610  0.00  0.00      PROB C  
ATOM   4410  C   THR B 268     -42.967  89.939  58.989  0.00  0.00      PROB C  
ATOM   4411  O   THR B 268     -42.744  91.075  59.406  0.00  0.00      PROB O  
ATOM   4412  CB  THR B 268     -44.923  90.423  57.550  0.00  0.00      PROB C  
ATOM   4413  CG2 THR B 268     -45.390  90.484  56.088  0.00  0.00      PROB C  
ATOM   4414  OG1 THR B 268     -45.937  89.758  58.291  0.00  0.00      PROB O  
ATOM   4415  N   GLY B 269     -42.608  88.855  59.702  0.00  0.00      PROB N  
ATOM   4416  CA  GLY B 269     -41.833  88.908  60.931  0.00  0.00      PROB C  
ATOM   4417  C   GLY B 269     -42.582  89.256  62.186  0.00  0.00      PROB C  
ATOM   4418  O   GLY B 269     -43.706  88.813  62.415  0.00  0.00      PROB O  
ATOM   4419  N   TRP B 270     -41.923  89.998  63.085  0.00  0.00      PROB N  
ATOM   4420  CA  TRP B 270     -42.333  90.067  64.469  0.00  0.00      PROB C  
ATOM   4421  C   TRP B 270     -42.018  91.415  65.094  0.00  0.00      PROB C  
ATOM   4422  O   TRP B 270     -41.099  92.129  64.686  0.00  0.00      PROB O  
ATOM   4423  CB  TRP B 270     -41.652  88.929  65.290  0.00  0.00      PROB C  
ATOM   4424  CG  TRP B 270     -40.151  88.891  65.248  0.00  0.00      PROB C  
ATOM   4425  CD1 TRP B 270     -39.388  88.135  64.395  0.00  0.00      PROB C  
ATOM   4426  CD2 TRP B 270     -39.230  89.636  66.067  0.00  0.00      PROB C  
ATOM   4427  CE2 TRP B 270     -37.927  89.285  65.639  0.00  0.00      PROB C  
ATOM   4428  CE3 TRP B 270     -39.385  90.551  67.110  0.00  0.00      PROB C  
ATOM   4429  NE1 TRP B 270     -38.056  88.377  64.632  0.00  0.00      PROB N  
ATOM   4430  CZ2 TRP B 270     -36.794  89.839  66.215  0.00  0.00      PROB C  
ATOM   4431  CZ3 TRP B 270     -38.244  91.098  67.699  0.00  0.00      PROB C  
ATOM   4432  CH2 TRP B 270     -36.970  90.751  67.260  0.00  0.00      PROB C  
ATOM   4433  N   LYS B 271     -42.793  91.782  66.133  0.00  0.00      PROB N  
ATOM   4434  CA  LYS B 271     -42.537  92.955  66.937  0.00  0.00      PROB C  
ATOM   4435  C   LYS B 271     -42.794  92.639  68.404  0.00  0.00      PROB C  
ATOM   4436  O   LYS B 271     -43.834  92.088  68.779  0.00  0.00      PROB O  
ATOM   4437  CB  LYS B 271     -43.382  94.157  66.451  0.00  0.00      PROB C  
ATOM   4438  CG  LYS B 271     -43.181  95.469  67.229  0.00  0.00      PROB C  
ATOM   4439  CD  LYS B 271     -43.962  96.627  66.579  0.00  0.00      PROB C  
ATOM   4440  CE  LYS B 271     -43.932  97.933  67.387  0.00  0.00      PROB C  
ATOM   4441  NZ  LYS B 271     -44.642  99.015  66.667  0.00  0.00      PROB N1+
ATOM   4442  N   ILE B 272     -41.820  92.968  69.268  0.00  0.00      PROB N  
ATOM   4443  CA  ILE B 272     -41.840  92.704  70.695  0.00  0.00      PROB C  
ATOM   4444  C   ILE B 272     -41.785  94.031  71.428  0.00  0.00      PROB C  
ATOM   4445  O   ILE B 272     -40.933  94.883  71.172  0.00  0.00      PROB O  
ATOM   4446  CB  ILE B 272     -40.695  91.795  71.170  0.00  0.00      PROB C  
ATOM   4447  CG1 ILE B 272     -40.849  90.367  70.593  0.00  0.00      PROB C  
ATOM   4448  CG2 ILE B 272     -40.606  91.749  72.717  0.00  0.00      PROB C  
ATOM   4449  CD  ILE B 272     -39.589  89.506  70.755  0.00  0.00      PROB C  
ATOM   4450  N   HIS B 273     -42.705  94.239  72.380  0.00  0.00      PROB N  
ATOM   4451  CA  HIS B 273     -42.661  95.343  73.313  0.00  0.00      PROB C  
ATOM   4452  C   HIS B 273     -42.135  94.823  74.637  0.00  0.00      PROB C  
ATOM   4453  O   HIS B 273     -42.690  93.885  75.215  0.00  0.00      PROB O  
ATOM   4454  CB  HIS B 273     -44.066  95.962  73.517  0.00  0.00      PROB C  
ATOM   4455  CG  HIS B 273     -44.124  97.162  74.431  0.00  0.00      PROB C  
ATOM   4456  CD2 HIS B 273     -45.113  97.559  75.281  0.00  0.00      PROB C  
ATOM   4457  ND1 HIS B 273     -43.126  98.107  74.555  0.00  0.00      PROB N  
ATOM   4458  CE1 HIS B 273     -43.551  99.026  75.455  0.00  0.00      PROB C  
ATOM   4459  NE2 HIS B 273     -44.756  98.739  75.922  0.00  0.00      PROB N  
ATOM   4460  N   TYR B 274     -41.029  95.397  75.146  0.00  0.00      PROB N  
ATOM   4461  CA  TYR B 274     -40.461  94.985  76.415  0.00  0.00      PROB C  
ATOM   4462  C   TYR B 274     -40.834  96.018  77.473  0.00  0.00      PROB C  
ATOM   4463  O   TYR B 274     -40.880  97.225  77.227  0.00  0.00      PROB O  
ATOM   4464  CB  TYR B 274     -38.929  94.694  76.329  0.00  0.00      PROB C  
ATOM   4465  CG  TYR B 274     -38.015  95.878  76.512  0.00  0.00      PROB C  
ATOM   4466  CD1 TYR B 274     -37.538  96.600  75.407  0.00  0.00      PROB C  
ATOM   4467  CD2 TYR B 274     -37.560  96.220  77.799  0.00  0.00      PROB C  
ATOM   4468  CE1 TYR B 274     -36.635  97.657  75.584  0.00  0.00      PROB C  
ATOM   4469  CE2 TYR B 274     -36.673  97.286  77.980  0.00  0.00      PROB C  
ATOM   4470  CZ  TYR B 274     -36.217  98.007  76.872  0.00  0.00      PROB C  
ATOM   4471  OH  TYR B 274     -35.346  99.093  77.065  0.00  0.00      PROB O  
ATOM   4472  N   THR B 275     -41.129  95.532  78.688  0.00  0.00      PROB N  
ATOM   4473  CA  THR B 275     -41.482  96.328  79.857  0.00  0.00      PROB C  
ATOM   4474  C   THR B 275     -40.721  95.763  81.040  0.00  0.00      PROB C  
ATOM   4475  O   THR B 275     -40.156  94.671  80.961  0.00  0.00      PROB O  
ATOM   4476  CB  THR B 275     -42.981  96.360  80.191  0.00  0.00      PROB C  
ATOM   4477  CG2 THR B 275     -43.727  97.181  79.129  0.00  0.00      PROB C  
ATOM   4478  OG1 THR B 275     -43.563  95.061  80.198  0.00  0.00      PROB O  
ATOM   4479  N   SER B 276     -40.635  96.494  82.170  0.00  0.00      PROB N  
ATOM   4480  CA  SER B 276     -39.866  96.008  83.309  0.00  0.00      PROB C  
ATOM   4481  C   SER B 276     -40.411  96.458  84.649  0.00  0.00      PROB C  
ATOM   4482  O   SER B 276     -40.923  97.568  84.803  0.00  0.00      PROB O  
ATOM   4483  CB  SER B 276     -38.366  96.408  83.244  0.00  0.00      PROB C  
ATOM   4484  OG  SER B 276     -38.193  97.825  83.141  0.00  0.00      PROB O  
ATOM   4485  N   THR B 277     -40.290  95.586  85.667  0.00  0.00      PROB N  
ATOM   4486  CA  THR B 277     -40.664  95.846  87.059  0.00  0.00      PROB C  
ATOM   4487  C   THR B 277     -39.618  95.192  87.940  0.00  0.00      PROB C  
ATOM   4488  O   THR B 277     -38.923  94.279  87.506  0.00  0.00      PROB O  
ATOM   4489  CB  THR B 277     -42.047  95.316  87.486  0.00  0.00      PROB C  
ATOM   4490  CG2 THR B 277     -43.147  96.144  86.800  0.00  0.00      PROB C  
ATOM   4491  OG1 THR B 277     -42.260  93.952  87.116  0.00  0.00      PROB O  
ATOM   4492  N   ALA B 278     -39.444  95.638  89.200  0.00  0.00      PROB N  
ATOM   4493  CA  ALA B 278     -38.550  95.005  90.161  0.00  0.00      PROB C  
ATOM   4494  C   ALA B 278     -38.954  93.582  90.587  0.00  0.00      PROB C  
ATOM   4495  O   ALA B 278     -40.136  93.231  90.573  0.00  0.00      PROB O  
ATOM   4496  CB  ALA B 278     -38.379  95.904  91.400  0.00  0.00      PROB C  
ATOM   4497  N   HIS B 279     -37.981  92.720  90.975  0.00  0.00      PROB N  
ATOM   4498  CA  HIS B 279     -38.274  91.404  91.546  0.00  0.00      PROB C  
ATOM   4499  C   HIS B 279     -37.054  90.486  91.634  0.00  0.00      PROB C  
ATOM   4500  O   HIS B 279     -37.117  89.339  92.073  0.00  0.00      PROB O  
ATOM   4501  CB  HIS B 279     -39.445  90.647  90.849  0.00  0.00      PROB C  
ATOM   4502  CG  HIS B 279     -39.198  90.045  89.476  0.00  0.00      PROB C  
ATOM   4503  CD2 HIS B 279     -38.269  90.317  88.512  0.00  0.00      PROB C  
ATOM   4504  ND1 HIS B 279     -39.957  89.010  88.967  0.00  0.00      PROB N  
ATOM   4505  CE1 HIS B 279     -39.468  88.707  87.743  0.00  0.00      PROB C  
ATOM   4506  NE2 HIS B 279     -38.436  89.469  87.422  0.00  0.00      PROB N  
ATOM   4507  N   HIS B 280     -35.889  91.017  91.217  0.00  0.00      PROB N  
ATOM   4508  CA  HIS B 280     -34.574  90.402  91.318  0.00  0.00      PROB C  
ATOM   4509  C   HIS B 280     -33.621  91.587  91.476  0.00  0.00      PROB C  
ATOM   4510  O   HIS B 280     -33.933  92.678  91.000  0.00  0.00      PROB O  
ATOM   4511  CB  HIS B 280     -34.193  89.596  90.044  0.00  0.00      PROB C  
ATOM   4512  CG  HIS B 280     -35.139  88.480  89.683  0.00  0.00      PROB C  
ATOM   4513  CD2 HIS B 280     -36.085  88.424  88.703  0.00  0.00      PROB C  
ATOM   4514  ND1 HIS B 280     -35.058  87.201  90.197  0.00  0.00      PROB N  
ATOM   4515  CE1 HIS B 280     -35.964  86.441  89.531  0.00  0.00      PROB C  
ATOM   4516  NE2 HIS B 280     -36.611  87.139  88.611  0.00  0.00      PROB N  
ATOM   4517  N   HIS B 281     -32.452  91.508  92.145  0.00  0.00      PROB N  
ATOM   4518  CA  HIS B 281     -31.741  90.356  92.677  0.00  0.00      PROB C  
ATOM   4519  C   HIS B 281     -31.630  90.509  94.197  0.00  0.00      PROB C  
ATOM   4520  O   HIS B 281     -31.034  89.685  94.892  0.00  0.00      PROB O  
ATOM   4521  CB  HIS B 281     -30.292  90.304  92.102  0.00  0.00      PROB C  
ATOM   4522  CG  HIS B 281     -30.192  90.209  90.602  0.00  0.00      PROB C  
ATOM   4523  CD2 HIS B 281     -30.235  91.194  89.661  0.00  0.00      PROB C  
ATOM   4524  ND1 HIS B 281     -29.811  89.065  89.928  0.00  0.00      PROB N  
ATOM   4525  CE1 HIS B 281     -29.670  89.396  88.620  0.00  0.00      PROB C  
ATOM   4526  NE2 HIS B 281     -29.917  90.679  88.409  0.00  0.00      PROB N  
ATOM   4527  N   HIS B 282     -32.193  91.599  94.756  0.00  0.00      PROB N  
ATOM   4528  CA  HIS B 282     -32.003  92.016  96.143  0.00  0.00      PROB C  
ATOM   4529  C   HIS B 282     -32.419  91.010  97.217  0.00  0.00      PROB C  
ATOM   4530  O   HIS B 282     -31.772  90.895  98.260  0.00  0.00      PROB O  
ATOM   4531  CB  HIS B 282     -32.724  93.359  96.412  0.00  0.00      PROB C  
ATOM   4532  CG  HIS B 282     -32.240  94.452  95.494  0.00  0.00      PROB C  
ATOM   4533  CD2 HIS B 282     -31.107  95.207  95.563  0.00  0.00      PROB C  
ATOM   4534  ND1 HIS B 282     -32.981  94.986  94.456  0.00  0.00      PROB N  
ATOM   4535  CE1 HIS B 282     -32.263  96.013  93.937  0.00  0.00      PROB C  
ATOM   4536  NE2 HIS B 282     -31.116  96.185  94.576  0.00  0.00      PROB N  
ATOM   4537  N   HIS B 283     -33.524  90.267  96.993  0.00  0.00      PROB N  
ATOM   4538  CA  HIS B 283     -34.087  89.344  97.972  0.00  0.00      PROB C  
ATOM   4539  C   HIS B 283     -33.426  87.950  98.003  0.00  0.00      PROB C  
ATOM   4540  O   HIS B 283     -32.469  87.754  98.754  0.00  0.00      PROB O  
ATOM   4541  CB  HIS B 283     -35.635  89.357  97.944  0.00  0.00      PROB C  
ATOM   4542  CG  HIS B 283     -36.203  90.648  98.475  0.00  0.00      PROB C  
ATOM   4543  CD2 HIS B 283     -36.815  91.672  97.816  0.00  0.00      PROB C  
ATOM   4544  ND1 HIS B 283     -36.305  90.952  99.817  0.00  0.00      PROB N  
ATOM   4545  CE1 HIS B 283     -36.951  92.141  99.913  0.00  0.00      PROB C  
ATOM   4546  NE2 HIS B 283     -37.282  92.617  98.722  0.00  0.00      PROB N  
ATOM   4547  N   HIS B 284     -33.832  86.894  97.268  0.00  0.00      PROB N  
ATOM   4548  CA  HIS B 284     -34.822  86.749  96.221  0.00  0.00      PROB C  
ATOM   4549  C   HIS B 284     -35.311  85.271  96.156  0.00  0.00      PROB C  
ATOM   4550  CB  HIS B 284     -34.250  87.150  94.834  0.00  0.00      PROB C  
ATOM   4551  CG  HIS B 284     -33.070  86.313  94.393  0.00  0.00      PROB C  
ATOM   4552  CD2 HIS B 284     -33.010  85.310  93.474  0.00  0.00      PROB C  
ATOM   4553  ND1 HIS B 284     -31.765  86.547  94.778  0.00  0.00      PROB N  
ATOM   4554  CE1 HIS B 284     -30.982  85.674  94.098  0.00  0.00      PROB C  
ATOM   4555  NE2 HIS B 284     -31.693  84.901  93.291  0.00  0.00      PROB N  
ATOM   4556  OT1 HIS B 284     -34.711  84.378  96.815  0.00  0.00      PROB O  
ATOM   4557  OT2 HIS B 284     -36.315  85.001  95.443  0.00  0.00      PROB O  
TER    4558      HIS B 284 
HETATM 4559  C1  NAG U 285     -10.147 105.755  69.603  1.00 31.30      SUAU C  
HETATM 4560  C2  NAG U 285     -10.945 105.391  70.844  1.00 31.30      SUAU C  
HETATM 4561  N2  NAG U 285     -12.362 105.401  70.516  1.00 31.30      SUAU N  
HETATM 4562  C3  NAG U 285     -10.622 106.298  72.034  1.00 31.30      SUAU C  
HETATM 4563  O3  NAG U 285     -11.432 105.848  73.137  1.00 31.30      SUAU O  
HETATM 4564  C4  NAG U 285      -9.102 106.183  72.324  1.00 31.30      SUAU C  
HETATM 4565  O4  NAG U 285      -8.645 107.104  73.315  1.00 31.30      SUAU O  
HETATM 4566  C5  NAG U 285      -8.278 106.470  71.067  1.00 31.30      SUAU C  
HETATM 4567  O5  NAG U 285      -8.762 105.668  69.975  1.00 31.30      SUAU O  
HETATM 4568  C6  NAG U 285      -6.794 106.173  71.326  1.00 31.30      SUAU C  
HETATM 4569  O6  NAG U 285      -6.582 104.762  71.279  1.00 31.30      SUAU O  
HETATM 4570  C7  NAG U 285     -13.104 104.315  70.487  1.00 31.30      SUAU C  
HETATM 4571  O7  NAG U 285     -14.340 104.336  70.255  1.00 31.30      SUAU O  
HETATM 4572  C8  NAG U 285     -12.421 103.009  70.898  1.00 31.30      SUAU C  
HETATM 4573  C1  NAG U 286      -8.701 106.786  74.709  1.00 23.78      SUAU C  
HETATM 4574  C2  NAG U 286      -7.806 107.756  75.510  1.00 23.78      SUAU C  
HETATM 4575  N2  NAG U 286      -6.394 107.530  75.130  1.00 23.78      SUAU N  
HETATM 4576  C3  NAG U 286      -8.018 107.565  77.039  1.00 23.78      SUAU C  
HETATM 4577  O3  NAG U 286      -7.293 108.552  77.798  1.00 23.78      SUAU O  
HETATM 4578  C4  NAG U 286      -9.516 107.573  77.419  1.00 23.78      SUAU C  
HETATM 4579  O4  NAG U 286      -9.674 107.119  78.767  1.00 23.78      SUAU O  
HETATM 4580  C5  NAG U 286     -10.338 106.624  76.520  1.00 23.78      SUAU C  
HETATM 4581  O5  NAG U 286     -10.044 106.933  75.165  1.00 23.78      SUAU O  
HETATM 4582  C6  NAG U 286     -11.857 106.759  76.723  1.00 23.78      SUAU C  
HETATM 4583  O6  NAG U 286     -12.551 105.935  75.768  1.00 23.78      SUAU O  
HETATM 4584  C7  NAG U 286      -5.563 108.433  74.641  1.00 23.78      SUAU C  
HETATM 4585  O7  NAG U 286      -5.845 109.645  74.438  1.00 23.78      SUAU O  
HETATM 4586  C8  NAG U 286      -4.166 107.907  74.344  1.00 23.78      SUAU C  
HETATM 4587  C1  MAN U 287      -9.613 108.032  79.859  1.00 15.47      SUAU C  
HETATM 4588  C2  MAN U 287     -10.552 107.519  80.960  1.00 15.47      SUAU C  
HETATM 4589  O2  MAN U 287     -10.247 106.148  81.173  1.00 15.47      SUAU O  
HETATM 4590  C3  MAN U 287     -10.361 108.315  82.267  1.00 15.47      SUAU C  
HETATM 4591  O3  MAN U 287     -11.033 107.699  83.365  1.00 15.47      SUAU O  
HETATM 4592  C4  MAN U 287      -8.897 108.313  82.651  1.00 15.47      SUAU C  
HETATM 4593  O4  MAN U 287      -8.733 109.070  83.852  1.00 15.47      SUAU O  
HETATM 4594  C5  MAN U 287      -8.020 108.844  81.520  1.00 15.47      SUAU C  
HETATM 4595  O5  MAN U 287      -8.277 108.050  80.362  1.00 15.47      SUAU O  
HETATM 4596  C6  MAN U 287      -6.557 108.680  81.895  1.00 15.47      SUAU C  
HETATM 4597  O6  MAN U 287      -5.759 109.335  80.918  1.00 15.47      SUAU O  
HETATM 4598  C1  MAN U 288      -4.383 109.462  81.259  1.00 35.15      SUAU C  
HETATM 4599  C2  MAN U 288      -3.640 110.335  80.247  1.00 35.15      SUAU C  
HETATM 4600  O2  MAN U 288      -2.305 110.487  80.726  1.00 35.15      SUAU O  
HETATM 4601  C3  MAN U 288      -3.653 109.721  78.842  1.00 35.15      SUAU C  
HETATM 4602  O3  MAN U 288      -2.852 110.504  77.947  1.00 35.15      SUAU O  
HETATM 4603  C4  MAN U 288      -3.181 108.262  78.877  1.00 35.15      SUAU C  
HETATM 4604  O4  MAN U 288      -3.374 107.670  77.581  1.00 35.15      SUAU O  
HETATM 4605  C5  MAN U 288      -3.949 107.458  79.949  1.00 35.15      SUAU C  
HETATM 4606  O5  MAN U 288      -3.838 108.153  81.192  1.00 35.15      SUAU O  
HETATM 4607  C6  MAN U 288      -3.381 106.056  80.188  1.00 35.15      SUAU C  
HETATM 4608  O6  MAN U 288      -2.106 106.180  80.843  1.00 35.15      SUAU O  
HETATM 4609  C1  NAG U 289      -2.057 111.705  81.428  1.00 37.16      SUAU C  
HETATM 4610  C2  NAG U 289      -0.648 111.718  82.042  1.00 37.16      SUAU C  
HETATM 4611  N2  NAG U 289      -0.597 110.830  83.218  1.00 37.16      SUAU N  
HETATM 4612  C3  NAG U 289      -0.180 113.131  82.454  1.00 37.16      SUAU C  
HETATM 4613  O3  NAG U 289       1.229 113.012  82.688  1.00 37.16      SUAU O  
HETATM 4614  C4  NAG U 289      -0.502 114.221  81.382  1.00 37.16      SUAU C  
HETATM 4615  O4  NAG U 289      -0.340 115.582  81.841  1.00 37.16      SUAU O  
HETATM 4616  C5  NAG U 289      -1.949 114.101  80.857  1.00 37.16      SUAU C  
HETATM 4617  O5  NAG U 289      -2.178 112.748  80.464  1.00 37.16      SUAU O  
HETATM 4618  C6  NAG U 289      -2.176 114.990  79.621  1.00 37.16      SUAU C  
HETATM 4619  O6  NAG U 289      -1.310 114.556  78.564  1.00 37.16      SUAU O  
HETATM 4620  C7  NAG U 289       0.460 110.115  83.555  0.00  0.00      SUAU C  
HETATM 4621  O7  NAG U 289       1.549 110.120  82.927  0.00  0.00      SUAU O  
HETATM 4622  C8  NAG U 289       0.320 109.291  84.830  0.00  0.00      SUAU C  
HETATM 4623  C1  GAL U 290       0.878 116.141  82.365  1.00 40.97      SUAU C  
HETATM 4624  C2  GAL U 290       2.038 116.208  81.341  1.00 40.97      SUAU C  
HETATM 4625  O2  GAL U 290       2.427 114.930  80.827  1.00 40.97      SUAU O  
HETATM 4626  C3  GAL U 290       3.266 116.783  82.033  1.00 40.97      SUAU C  
HETATM 4627  O3  GAL U 290       4.361 116.781  81.104  1.00 40.97      SUAU O  
HETATM 4628  C4  GAL U 290       2.957 118.183  82.568  1.00 40.97      SUAU C  
HETATM 4629  O4  GAL U 290       2.685 119.058  81.475  1.00 40.97      SUAU O  
HETATM 4630  C5  GAL U 290       1.724 118.158  83.479  1.00 40.97      SUAU C  
HETATM 4631  O5  GAL U 290       0.647 117.483  82.804  1.00 40.97      SUAU O  
HETATM 4632  C6  GAL U 290       1.304 119.584  83.881  1.00 40.97      SUAU C  
HETATM 4633  O6  GAL U 290       1.560 120.579  83.129  1.00 70.51      SUAU O  
HETATM 4634  C1  SIA U 291       3.837 114.470  80.526  1.00 74.10      SUAU C  
HETATM 4635  O1A SIA U 291       3.178 114.756  79.503  1.00 75.99      SUAU O  
HETATM 4636  O1B SIA U 291       3.678 113.386  81.137  1.00 70.47      SUAU O  
HETATM 4637  C2  SIA U 291       4.907 115.463  81.016  1.00 75.57      SUAU C  
HETATM 4638  C3  SIA U 291       5.402 115.067  82.430  1.00 77.02      SUAU C  
HETATM 4639  C4  SIA U 291       6.302 113.822  82.449  1.00 78.27      SUAU C  
HETATM 4640  O4  SIA U 291       6.994 113.764  83.693  1.00 81.28      SUAU O  
HETATM 4641  C5  SIA U 291       7.328 113.848  81.307  1.00 76.83      SUAU C  
HETATM 4642  N5  SIA U 291       7.975 112.547  81.204  1.00 81.65      SUAU N  
HETATM 4643  C6  SIA U 291       6.637 114.163  79.987  1.00 74.54      SUAU C  
HETATM 4644  O6  SIA U 291       5.992 115.449  80.070  1.00 74.47      SUAU O  
HETATM 4645  C7  SIA U 291       7.630 114.147  78.829  1.00 70.99      SUAU C  
HETATM 4646  O7  SIA U 291       8.182 115.448  78.665  1.00 70.14      SUAU O  
HETATM 4647  C8  SIA U 291       6.947 113.688  77.531  1.00 71.80      SUAU C  
HETATM 4648  O8  SIA U 291       7.917 113.218  76.615  1.00 74.45      SUAU O  
HETATM 4649  C9  SIA U 291       6.135 114.803  76.870  1.00 71.56      SUAU C  
HETATM 4650  O9  SIA U 291       5.804 114.423  75.536  1.00 67.19      SUAU O  
HETATM 4651  C10 SIA U 291       9.146 112.318  81.792  1.00 84.70      SUAU C  
HETATM 4652  O10 SIA U 291       9.727 113.174  82.463  1.00 84.43      SUAU O  
HETATM 4653  C11 SIA U 291       9.734 110.922  81.609  1.00 81.67      SUAU C  
HETATM 4654  C1  MAN U 292     -12.100 108.378  84.028  1.00 45.88      SUAU C  
HETATM 4655  C2  MAN U 292     -12.606 107.482  85.179  1.00 45.88      SUAU C  
HETATM 4656  O2  MAN U 292     -13.658 108.178  85.868  1.00 45.88      SUAU O  
HETATM 4657  C3  MAN U 292     -13.147 106.155  84.611  1.00 45.88      SUAU C  
HETATM 4658  O3  MAN U 292     -13.669 105.321  85.654  0.00  0.00      SUAU O  
HETATM 4659  C4  MAN U 292     -14.228 106.406  83.543  1.00 45.88      SUAU C  
HETATM 4660  O4  MAN U 292     -14.646 105.166  82.958  0.00  0.00      SUAU O  
HETATM 4661  C5  MAN U 292     -13.717 107.365  82.446  1.00 45.88      SUAU C  
HETATM 4662  O5  MAN U 292     -13.171 108.531  83.086  1.00 45.88      SUAU O  
HETATM 4663  C6  MAN U 292     -14.825 107.791  81.468  1.00 45.88      SUAU C  
HETATM 4664  O6  MAN U 292     -15.864 108.467  82.191  0.00  0.00      SUAU O  
HETATM 4665  C1  MAN U 293     -13.389 108.962  87.085  1.00 37.16      SUAU C  
HETATM 4666  C2  MAN U 293     -13.135 107.916  88.183  1.00 37.16      SUAU C  
HETATM 4667  N2  MAN U 293     -14.410 107.323  88.628  1.00 37.16      SUAU N  
HETATM 4668  C3  MAN U 293     -12.388 108.494  89.407  1.00 37.16      SUAU C  
HETATM 4669  O3  MAN U 293     -11.951 107.352  90.157  1.00 37.16      SUAU O  
HETATM 4670  C4  MAN U 293     -11.198 109.425  89.017  1.00 37.16      SUAU C  
HETATM 4671  O4  MAN U 293     -10.657 110.201  90.113  1.00 37.16      SUAU O  
HETATM 4672  C5  MAN U 293     -11.591 110.431  87.915  1.00 37.16      SUAU C  
HETATM 4673  O5  MAN U 293     -12.202 109.714  86.843  1.00 37.16      SUAU O  
HETATM 4674  C6  MAN U 293     -10.358 111.157  87.347  1.00 37.16      SUAU C  
HETATM 4675  O6  MAN U 293      -9.483 110.196  86.743  1.00 37.16      SUAU O  
HETATM 4676  C7  MAN U 293     -14.545 106.064  88.996  0.00  0.00      SUAU C  
HETATM 4677  O7  MAN U 293     -13.606 105.229  89.029  0.00  0.00      SUAU O  
HETATM 4678  C8  MAN U 293     -15.940 105.660  89.458  0.00  0.00      SUAU C  
HETATM 4679  C1  GAL U 294     -10.119 109.653  91.329  1.00 40.97      SUAU C  
HETATM 4680  C2  GAL U 294      -8.848 108.798  91.133  1.00 40.97      SUAU C  
HETATM 4681  O2  GAL U 294      -9.041 107.657  90.291  1.00 40.97      SUAU O  
HETATM 4682  C3  GAL U 294      -8.408 108.256  92.489  1.00 40.97      SUAU C  
HETATM 4683  O3  GAL U 294      -7.267 107.405  92.300  1.00 40.97      SUAU O  
HETATM 4684  C4  GAL U 294      -8.120 109.414  93.447  1.00 40.97      SUAU C  
HETATM 4685  O4  GAL U 294      -7.013 110.167  92.955  1.00 40.97      SUAU O  
HETATM 4686  C5  GAL U 294      -9.328 110.352  93.545  1.00 40.97      SUAU C  
HETATM 4687  O5  GAL U 294      -9.764 110.715  92.223  1.00 40.97      SUAU O  
HETATM 4688  C6  GAL U 294      -8.986 111.609  94.368  1.00 40.97      SUAU C  
HETATM 4689  O6  GAL U 294      -7.794 112.048  94.429  1.00 70.51      SUAU O  
HETATM 4690  C1  SIA U 295      -8.459 105.390  92.992  1.00191.87      SUAU C  
HETATM 4691  O1A SIA U 295      -9.065 106.075  93.848  1.00189.73      SUAU O  
HETATM 4692  O1B SIA U 295      -8.465 104.138  93.018  1.00182.94      SUAU O  
HETATM 4693  C2  SIA U 295      -7.702 106.114  91.866  1.00195.19      SUAU C  
HETATM 4694  C3  SIA U 295      -6.456 105.304  91.465  1.00200.89      SUAU C  
HETATM 4695  C4  SIA U 295      -6.840 103.946  90.871  1.00200.89      SUAU C  
HETATM 4696  O4  SIA U 295      -5.685 103.326  90.322  1.00200.89      SUAU O  
HETATM 4697  C5  SIA U 295      -7.911 104.093  89.777  1.00200.89      SUAU C  
HETATM 4698  N5  SIA U 295      -8.409 102.786  89.386  1.00200.89      SUAU N  
HETATM 4699  C6  SIA U 295      -9.083 104.960  90.268  1.00200.89      SUAU C  
HETATM 4700  O6  SIA U 295      -8.599 106.242  90.746  1.00200.89      SUAU O  
HETATM 4701  C7  SIA U 295     -10.089 105.182  89.135  1.00198.40      SUAU C  
HETATM 4702  O7  SIA U 295     -10.769 106.413  89.325  1.00195.87      SUAU O  
HETATM 4703  C8  SIA U 295     -11.104 104.036  89.061  1.00191.91      SUAU C  
HETATM 4704  O8  SIA U 295     -12.008 104.270  87.994  1.00177.91      SUAU O  
HETATM 4705  C9  SIA U 295     -11.884 103.892  90.371  1.00190.21      SUAU C  
HETATM 4706  O9  SIA U 295     -12.573 105.100  90.663  1.00193.37      SUAU O  
HETATM 4707  C10 SIA U 295      -7.726 101.684  89.683  1.00200.89      SUAU C  
HETATM 4708  O10 SIA U 295      -6.834 101.241  88.963  1.00200.89      SUAU O  
HETATM 4709  C11 SIA U 295      -8.081 100.967  90.979  1.00200.89      SUAU C  
HETATM 4710  C1  NAG V 285      16.196 164.175  79.141  1.00 31.30      SUAV C  
HETATM 4711  C2  NAG V 285      15.325 164.943  80.121  1.00 31.30      SUAV C  
HETATM 4712  N2  NAG V 285      14.271 165.624  79.387  1.00 31.30      SUAV N  
HETATM 4713  C3  NAG V 285      16.135 165.906  80.993  1.00 31.30      SUAV C  
HETATM 4714  O3  NAG V 285      15.201 166.560  81.875  1.00 31.30      SUAV O  
HETATM 4715  C4  NAG V 285      17.198 165.078  81.761  1.00 31.30      SUAV C  
HETATM 4716  O4  NAG V 285      18.124 165.883  82.491  1.00 31.30      SUAV O  
HETATM 4717  C5  NAG V 285      18.039 164.235  80.799  1.00 31.30      SUAV C  
HETATM 4718  O5  NAG V 285      17.175 163.480  79.930  1.00 31.30      SUAV O  
HETATM 4719  C6  NAG V 285      18.958 163.289  81.585  1.00 31.30      SUAV C  
HETATM 4720  O6  NAG V 285      18.193 162.182  82.065  1.00 31.30      SUAV O  
HETATM 4721  C7  NAG V 285      12.999 165.299  79.482  1.00 31.30      SUAV C  
HETATM 4722  O7  NAG V 285      12.086 165.925  78.885  1.00 31.30      SUAV O  
HETATM 4723  C8  NAG V 285      12.648 164.196  80.482  1.00 31.30      SUAV C  
HETATM 4724  C1  NAG V 286      17.839 166.321  83.823  1.00 23.78      SUAV C  
HETATM 4725  C2  NAG V 286      19.131 166.823  84.503  1.00 23.78      SUAV C  
HETATM 4726  N2  NAG V 286      20.057 165.681  84.674  1.00 23.78      SUAV N  
HETATM 4727  C3  NAG V 286      18.809 167.498  85.867  1.00 23.78      SUAV C  
HETATM 4728  O3  NAG V 286      19.984 168.091  86.452  1.00 23.78      SUAV O  
HETATM 4729  C4  NAG V 286      17.674 168.540  85.740  1.00 23.78      SUAV C  
HETATM 4730  O4  NAG V 286      17.225 168.924  87.044  1.00 23.78      SUAV O  
HETATM 4731  C5  NAG V 286      16.454 167.967  84.989  1.00 23.78      SUAV C  
HETATM 4732  O5  NAG V 286      16.911 167.403  83.768  1.00 23.78      SUAV O  
HETATM 4733  C6  NAG V 286      15.391 169.029  84.656  1.00 23.78      SUAV C  
HETATM 4734  O6  NAG V 286      14.350 168.443  83.853  1.00 23.78      SUAV O  
HETATM 4735  C7  NAG V 286      21.288 165.598  84.202  1.00 23.78      SUAV C  
HETATM 4736  O7  NAG V 286      21.876 166.498  83.541  1.00 23.78      SUAV O  
HETATM 4737  C8  NAG V 286      22.004 164.298  84.539  1.00 23.78      SUAV C  
HETATM 4738  C1  MAN V 287      17.843 169.998  87.745  1.00 15.47      SUAV C  
HETATM 4739  C2  MAN V 287      16.771 170.684  88.605  1.00 15.47      SUAV C  
HETATM 4740  O2  MAN V 287      16.096 169.667  89.332  1.00 15.47      SUAV O  
HETATM 4741  C3  MAN V 287      17.406 171.701  89.576  1.00 15.47      SUAV C  
HETATM 4742  O3  MAN V 287      16.468 172.159  90.549  1.00 15.47      SUAV O  
HETATM 4743  C4  MAN V 287      18.500 171.023  90.374  1.00 15.47      SUAV C  
HETATM 4744  O4  MAN V 287      19.091 171.980  91.254  1.00 15.47      SUAV O  
HETATM 4745  C5  MAN V 287      19.537 170.373  89.462  1.00 15.47      SUAV C  
HETATM 4746  O5  MAN V 287      18.850 169.463  88.603  1.00 15.47      SUAV O  
HETATM 4747  C6  MAN V 287      20.523 169.581  90.303  1.00 15.47      SUAV C  
HETATM 4748  O6  MAN V 287      21.579 169.130  89.464  1.00 15.47      SUAV O  
HETATM 4749  C1  MAN V 288      22.692 168.572  90.155  1.00 35.15      SUAV C  
HETATM 4750  C2  MAN V 288      23.850 168.285  89.198  1.00 35.15      SUAV C  
HETATM 4751  O2  MAN V 288      24.945 167.831  89.990  1.00 35.15      SUAV O  
HETATM 4752  C3  MAN V 288      23.472 167.247  88.136  1.00 35.15      SUAV C  
HETATM 4753  O3  MAN V 288      24.611 166.918  87.329  1.00 35.15      SUAV O  
HETATM 4754  C4  MAN V 288      22.870 165.994  88.783  1.00 35.15      SUAV C  
HETATM 4755  O4  MAN V 288      22.368 165.123  87.756  1.00 35.15      SUAV O  
HETATM 4756  C5  MAN V 288      21.737 166.368  89.764  1.00 35.15      SUAV C  
HETATM 4757  O5  MAN V 288      22.246 167.333  90.685  1.00 35.15      SUAV O  
HETATM 4758  C6  MAN V 288      21.239 165.190  90.606  1.00 35.15      SUAV C  
HETATM 4759  O6  MAN V 288      22.267 164.829  91.547  1.00 35.15      SUAV O  
HETATM 4760  C1  NAG V 289      25.914 168.832  90.302  1.00 37.16      SUAV C  
HETATM 4761  C2  NAG V 289      26.971 168.298  91.283  1.00 37.16      SUAV C  
HETATM 4762  N2  NAG V 289      26.398 168.188  92.637  1.00 37.16      SUAV N  
HETATM 4763  C3  NAG V 289      28.240 169.176  91.340  1.00 37.16      SUAV C  
HETATM 4764  O3  NAG V 289      29.220 168.383  92.024  1.00 37.16      SUAV O  
HETATM 4765  C4  NAG V 289      28.738 169.627  89.930  1.00 37.16      SUAV C  
HETATM 4766  O4  NAG V 289      29.743 170.667  89.951  1.00 37.16      SUAV O  
HETATM 4767  C5  NAG V 289      27.581 170.149  89.051  1.00 37.16      SUAV C  
HETATM 4768  O5  NAG V 289      26.530 169.182  89.065  1.00 37.16      SUAV O  
HETATM 4769  C6  NAG V 289      28.023 170.335  87.588  1.00 37.16      SUAV C  
HETATM 4770  O6  NAG V 289      28.417 169.066  87.051  1.00 37.16      SUAV O  
HETATM 4771  C7  NAG V 289      26.718 167.239  93.497  0.00  0.00      SUAV C  
HETATM 4772  O7  NAG V 289      27.558 166.331  93.270  0.00  0.00      SUAV O  
HETATM 4773  C8  NAG V 289      26.041 167.328  94.860  0.00  0.00      SUAV C  
HETATM 4774  C1  GAL V 290      31.016 170.577  90.616  1.00 40.97      SUAV C  
HETATM 4775  C2  GAL V 290      31.959 169.495  90.038  1.00 40.97      SUAV C  
HETATM 4776  O2  GAL V 290      31.427 168.168  90.111  1.00 40.97      SUAV O  
HETATM 4777  C3  GAL V 290      33.246 169.485  90.851  1.00 40.97      SUAV C  
HETATM 4778  O3  GAL V 290      34.093 168.435  90.360  1.00 40.97      SUAV O  
HETATM 4779  C4  GAL V 290      33.919 170.858  90.783  1.00 40.97      SUAV C  
HETATM 4780  O4  GAL V 290      34.314 171.124  89.438  1.00 40.97      SUAV O  
HETATM 4781  C5  GAL V 290      32.949 171.962  91.223  1.00 40.97      SUAV C  
HETATM 4782  O5  GAL V 290      31.711 171.823  90.505  1.00 40.97      SUAV O  
HETATM 4783  C6  GAL V 290      33.558 173.357  90.993  1.00 40.97      SUAV C  
HETATM 4784  O6  GAL V 290      34.422 173.552  90.079  1.00 70.51      SUAV O  
HETATM 4785  C1  SIA V 291      32.196 166.903  90.427  1.00 74.10      SUAV C  
HETATM 4786  O1A SIA V 291      31.912 167.023  89.215  1.00 75.99      SUAV O  
HETATM 4787  O1B SIA V 291      31.350 166.529  91.274  1.00 70.47      SUAV O  
HETATM 4788  C2  SIA V 291      33.643 167.180  90.875  1.00 75.57      SUAV C  
HETATM 4789  C3  SIA V 291      33.722 167.255  92.422  1.00 77.02      SUAV C  
HETATM 4790  C4  SIA V 291      33.584 165.893  93.119  1.00 78.27      SUAV C  
HETATM 4791  O4  SIA V 291      34.038 166.009  94.464  1.00 81.28      SUAV O  
HETATM 4792  C5  SIA V 291      34.403 164.807  92.407  1.00 76.83      SUAV C  
HETATM 4793  N5  SIA V 291      34.040 163.499  92.934  1.00 81.65      SUAV N  
HETATM 4794  C6  SIA V 291      34.120 164.833  90.910  1.00 74.54      SUAV C  
HETATM 4795  O6  SIA V 291      34.475 166.120  90.370  1.00 74.47      SUAV O  
HETATM 4796  C7  SIA V 291      34.887 163.729  90.187  1.00 70.99      SUAV C  
HETATM 4797  O7  SIA V 291      36.161 164.224  89.791  1.00 70.14      SUAV O  
HETATM 4798  C8  SIA V 291      34.102 163.232  88.963  1.00 71.80      SUAV C  
HETATM 4799  O8  SIA V 291      34.549 161.941  88.595  1.00 74.45      SUAV O  
HETATM 4800  C9  SIA V 291      34.237 164.168  87.761  1.00 71.56      SUAV C  
HETATM 4801  O9  SIA V 291      33.771 163.505  86.587  1.00 67.19      SUAV O  
HETATM 4802  C10 SIA V 291      34.759 162.926  93.897  1.00 84.70      SUAV C  
HETATM 4803  O10 SIA V 291      35.742 163.475  94.401  1.00 84.43      SUAV O  
HETATM 4804  C11 SIA V 291      34.291 161.553  94.366  1.00 81.67      SUAV C  
HETATM 4805  C1  MAN V 292      16.092 173.536  90.592  1.00 45.88      SUAV C  
HETATM 4806  C2  MAN V 292      15.095 173.732  91.755  1.00 45.88      SUAV C  
HETATM 4807  O2  MAN V 292      14.741 175.123  91.821  1.00 45.88      SUAV O  
HETATM 4808  C3  MAN V 292      13.829 172.886  91.508  1.00 45.88      SUAV C  
HETATM 4809  O3  MAN V 292      12.863 173.085  92.547  0.00  0.00      SUAV O  
HETATM 4810  C4  MAN V 292      13.204 173.206  90.137  1.00 45.88      SUAV C  
HETATM 4811  O4  MAN V 292      12.090 172.341  89.884  0.00  0.00      SUAV O  
HETATM 4812  C5  MAN V 292      14.246 173.075  89.004  1.00 45.88      SUAV C  
HETATM 4813  O5  MAN V 292      15.407 173.840  89.369  1.00 45.88      SUAV O  
HETATM 4814  C6  MAN V 292      13.713 173.570  87.649  1.00 45.88      SUAV C  
HETATM 4815  O6  MAN V 292      13.355 174.955  87.756  0.00  0.00      SUAV O  
HETATM 4816  C1  MAN V 293      15.428 176.045  92.739  1.00 37.16      SUAV C  
HETATM 4817  C2  MAN V 293      14.908 175.675  94.138  1.00 37.16      SUAV C  
HETATM 4818  N2  MAN V 293      13.546 176.208  94.332  1.00 37.16      SUAV N  
HETATM 4819  C3  MAN V 293      15.820 176.184  95.277  1.00 37.16      SUAV C  
HETATM 4820  O3  MAN V 293      15.382 175.487  96.452  1.00 37.16      SUAV O  
HETATM 4821  C4  MAN V 293      17.338 175.956  94.996  1.00 37.16      SUAV C  
HETATM 4822  O4  MAN V 293      18.228 176.662  95.894  1.00 37.16      SUAV O  
HETATM 4823  C5  MAN V 293      17.729 176.378  93.565  1.00 37.16      SUAV C  
HETATM 4824  O5  MAN V 293      16.823 175.764  92.648  1.00 37.16      SUAV O  
HETATM 4825  C6  MAN V 293      19.148 175.906  93.204  1.00 37.16      SUAV C  
HETATM 4826  O6  MAN V 293      19.193 174.474  93.245  1.00 37.16      SUAV O  
HETATM 4827  C7  MAN V 293      12.609 175.591  95.026  0.00  0.00      SUAV C  
HETATM 4828  O7  MAN V 293      12.769 174.492  95.616  0.00  0.00      SUAV O  
HETATM 4829  C8  MAN V 293      11.280 176.330  95.138  0.00  0.00      SUAV C  
HETATM 4830  C1  GAL V 294      18.245 176.520  97.325  1.00 40.97      SUAV C  
HETATM 4831  C2  GAL V 294      18.648 175.112  97.819  1.00 40.97      SUAV C  
HETATM 4832  O2  GAL V 294      17.774 174.070  97.374  1.00 40.97      SUAV O  
HETATM 4833  C3  GAL V 294      18.591 175.094  99.342  1.00 40.97      SUAV C  
HETATM 4834  O3  GAL V 294      18.898 173.768  99.801  1.00 40.97      SUAV O  
HETATM 4835  C4  GAL V 294      19.545 176.145  99.915  1.00 40.97      SUAV C  
HETATM 4836  O4  GAL V 294      20.886 175.798  99.574  1.00 40.97      SUAV O  
HETATM 4837  C5  GAL V 294      19.246 177.528  99.326  1.00 40.97      SUAV C  
HETATM 4838  O5  GAL V 294      19.187 177.438  97.891  1.00 40.97      SUAV O  
HETATM 4839  C6  GAL V 294      20.309 178.555  99.763  1.00 40.97      SUAV C  
HETATM 4840  O6  GAL V 294      21.495 178.192 100.044  1.00 70.51      SUAV O  
HETATM 4841  C1  SIA V 295      16.661 173.392 100.702  1.00191.87      SUAV C  
HETATM 4842  O1A SIA V 295      16.632 174.592 101.059  1.00189.73      SUAV O  
HETATM 4843  O1B SIA V 295      15.834 172.553 101.127  1.00182.94      SUAV O  
HETATM 4844  C2  SIA V 295      17.734 172.945  99.695  1.00195.19      SUAV C  
HETATM 4845  C3  SIA V 295      18.153 171.492  99.983  1.00200.89      SUAV C  
HETATM 4846  C4  SIA V 295      16.986 170.523  99.772  1.00200.89      SUAV C  
HETATM 4847  O4  SIA V 295      17.465 169.186  99.838  1.00200.89      SUAV O  
HETATM 4848  C5  SIA V 295      16.302 170.755  98.415  1.00200.89      SUAV C  
HETATM 4849  N5  SIA V 295      15.078 169.976  98.332  1.00200.89      SUAV N  
HETATM 4850  C6  SIA V 295      15.974 172.244  98.211  1.00200.89      SUAV C  
HETATM 4851  O6  SIA V 295      17.168 173.052  98.375  1.00200.89      SUAV O  
HETATM 4852  C7  SIA V 295      15.388 172.472  96.815  1.00198.40      SUAV C  
HETATM 4853  O7  SIA V 295      15.678 173.790  96.377  1.00195.87      SUAV O  
HETATM 4854  C8  SIA V 295      13.873 172.245  96.804  1.00191.91      SUAV C  
HETATM 4855  O8  SIA V 295      13.370 172.451  95.494  1.00177.91      SUAV O  
HETATM 4856  C9  SIA V 295      13.158 173.182  97.781  1.00190.21      SUAV C  
HETATM 4857  O9  SIA V 295      13.423 174.536  97.439  1.00193.37      SUAV O  
HETATM 4858  C10 SIA V 295      14.863 168.962  99.165  1.00200.89      SUAV C  
HETATM 4859  O10 SIA V 295      15.263 167.821  98.940  1.00200.89      SUAV O  
HETATM 4860  C11 SIA V 295      14.094 169.257 100.446  1.00200.89      SUAV C  
HETATM 4861  C1  NAG W 285     -44.224  86.728  48.528  1.00 31.30      SUBW C  
HETATM 4862  C2  NAG W 285     -44.573  86.376  47.092  1.00 31.30      SUBW C  
HETATM 4863  N2  NAG W 285     -44.018  87.388  46.207  1.00 31.30      SUBW N  
HETATM 4864  C3  NAG W 285     -46.079  86.193  46.885  1.00 31.30      SUBW C  
HETATM 4865  O3  NAG W 285     -46.274  85.859  45.497  1.00 31.30      SUBW O  
HETATM 4866  C4  NAG W 285     -46.561  85.071  47.841  1.00 31.30      SUBW C  
HETATM 4867  O4  NAG W 285     -47.980  84.912  47.857  1.00 31.30      SUBW O  
HETATM 4868  C5  NAG W 285     -46.152  85.365  49.286  1.00 31.30      SUBW C  
HETATM 4869  O5  NAG W 285     -44.745  85.665  49.342  1.00 31.30      SUBW O  
HETATM 4870  C6  NAG W 285     -46.474  84.162  50.185  1.00 31.30      SUBW C  
HETATM 4871  O6  NAG W 285     -45.482  83.152  49.991  1.00 31.30      SUBW O  
HETATM 4872  C7  NAG W 285     -43.036  87.149  45.365  1.00 31.30      SUBW C  
HETATM 4873  O7  NAG W 285     -42.595  88.014  44.565  1.00 31.30      SUBW O  
HETATM 4874  C8  NAG W 285     -42.535  85.706  45.290  1.00 31.30      SUBW C  
HETATM 4875  C1  NAG W 286     -48.645  84.072  46.909  1.00 23.78      SUBW C  
HETATM 4876  C2  NAG W 286     -50.084  83.774  47.383  1.00 23.78      SUBW C  
HETATM 4877  N2  NAG W 286     -50.023  82.967  48.622  1.00 23.78      SUBW N  
HETATM 4878  C3  NAG W 286     -50.890  83.044  46.272  1.00 23.78      SUBW C  
HETATM 4879  O3  NAG W 286     -52.272  82.880  46.645  1.00 23.78      SUBW O  
HETATM 4880  C4  NAG W 286     -50.773  83.764  44.908  1.00 23.78      SUBW C  
HETATM 4881  O4  NAG W 286     -51.287  82.920  43.872  1.00 23.78      SUBW O  
HETATM 4882  C5  NAG W 286     -49.304  84.078  44.553  1.00 23.78      SUBW C  
HETATM 4883  O5  NAG W 286     -48.716  84.752  45.657  1.00 23.78      SUBW O  
HETATM 4884  C6  NAG W 286     -49.158  84.977  43.312  1.00 23.78      SUBW C  
HETATM 4885  O6  NAG W 286     -47.774  85.322  43.121  1.00 23.78      SUBW O  
HETATM 4886  C7  NAG W 286     -50.557  83.283  49.788  1.00 23.78      SUBW C  
HETATM 4887  O7  NAG W 286     -51.226  84.327  50.021  1.00 23.78      SUBW O  
HETATM 4888  C8  NAG W 286     -50.332  82.252  50.884  1.00 23.78      SUBW C  
HETATM 4889  C1  MAN W 287     -52.667  82.944  43.525  1.00 15.47      SUBW C  
HETATM 4890  C2  MAN W 287     -52.784  82.649  42.022  1.00 15.47      SUBW C  
HETATM 4891  O2  MAN W 287     -52.015  81.484  41.758  1.00 15.47      SUBW O  
HETATM 4892  C3  MAN W 287     -54.255  82.417  41.616  1.00 15.47      SUBW C  
HETATM 4893  O3  MAN W 287     -54.361  81.897  40.291  1.00 15.47      SUBW O  
HETATM 4894  C4  MAN W 287     -54.864  81.355  42.505  1.00 15.47      SUBW C  
HETATM 4895  O4  MAN W 287     -56.230  81.166  42.130  1.00 15.47      SUBW O  
HETATM 4896  C5  MAN W 287     -54.726  81.714  43.983  1.00 15.47      SUBW C  
HETATM 4897  O5  MAN W 287     -53.338  81.915  44.252  1.00 15.47      SUBW O  
HETATM 4898  C6  MAN W 287     -55.212  80.554  44.832  1.00 15.47      SUBW C  
HETATM 4899  O6  MAN W 287     -55.244  80.966  46.193  1.00 15.47      SUBW O  
HETATM 4900  C1  MAN W 288     -55.896  80.059  47.076  1.00 35.15      SUBW C  
HETATM 4901  C2  MAN W 288     -56.047  80.660  48.474  1.00 35.15      SUBW C  
HETATM 4902  O2  MAN W 288     -56.798  79.730  49.251  1.00 35.15      SUBW O  
HETATM 4903  C3  MAN W 288     -54.689  80.949  49.123  1.00 35.15      SUBW C  
HETATM 4904  O3  MAN W 288     -54.865  81.402  50.472  1.00 35.15      SUBW O  
HETATM 4905  C4  MAN W 288     -53.781  79.714  49.067  1.00 35.15      SUBW C  
HETATM 4906  O4  MAN W 288     -52.465  80.072  49.521  1.00 35.15      SUBW O  
HETATM 4907  C5  MAN W 288     -53.712  79.143  47.634  1.00 35.15      SUBW C  
HETATM 4908  O5  MAN W 288     -55.047  78.926  47.176  1.00 35.15      SUBW O  
HETATM 4909  C6  MAN W 288     -53.001  77.790  47.545  1.00 35.15      SUBW C  
HETATM 4910  O6  MAN W 288     -53.832  76.791  48.166  1.00 35.15      SUBW O  
HETATM 4911  C1  NAG W 289     -58.191  80.025  49.357  1.00 37.16      SUBW C  
HETATM 4912  C2  NAG W 289     -58.947  78.895  50.074  1.00 37.16      SUBW C  
HETATM 4913  N2  NAG W 289     -59.088  77.730  49.181  1.00 37.16      SUBW N  
HETATM 4914  C3  NAG W 289     -60.345  79.324  50.571  1.00 37.16      SUBW C  
HETATM 4915  O3  NAG W 289     -60.760  78.292  51.476  1.00 37.16      SUBW O  
HETATM 4916  C4  NAG W 289     -60.350  80.730  51.251  1.00 37.16      SUBW C  
HETATM 4917  O4  NAG W 289     -61.666  81.286  51.475  1.00 37.16      SUBW O  
HETATM 4918  C5  NAG W 289     -59.565  81.771  50.425  1.00 37.16      SUBW C  
HETATM 4919  O5  NAG W 289     -58.281  81.229  50.115  1.00 37.16      SUBW O  
HETATM 4920  C6  NAG W 289     -59.342  83.071  51.220  1.00 37.16      SUBW C  
HETATM 4921  O6  NAG W 289     -58.556  82.782  52.383  1.00 37.16      SUBW O  
HETATM 4922  C7  NAG W 289     -59.055  76.478  49.594  0.00  0.00      SUBW C  
HETATM 4923  O7  NAG W 289     -58.918  76.130  50.795  0.00  0.00      SUBW O  
HETATM 4924  C8  NAG W 289     -59.260  75.421  48.515  0.00  0.00      SUBW C  
HETATM 4925  C1  GAL W 290     -62.709  80.664  52.247  1.00 40.97      SUBW C  
HETATM 4926  C2  GAL W 290     -62.376  80.505  53.751  1.00 40.97      SUBW C  
HETATM 4927  O2  GAL W 290     -61.220  79.699  54.003  1.00 40.97      SUBW O  
HETATM 4928  C3  GAL W 290     -63.543  79.806  54.436  1.00 40.97      SUBW C  
HETATM 4929  O3  GAL W 290     -63.207  79.595  55.815  1.00 40.97      SUBW O  
HETATM 4930  C4  GAL W 290     -64.820  80.631  54.266  1.00 40.97      SUBW C  
HETATM 4931  O4  GAL W 290     -64.668  81.881  54.938  1.00 40.97      SUBW O  
HETATM 4932  C5  GAL W 290     -65.090  80.917  52.783  1.00 40.97      SUBW C  
HETATM 4933  O5  GAL W 290     -63.901  81.452  52.176  1.00 40.97      SUBW O  
HETATM 4934  C6  GAL W 290     -66.272  81.889  52.613  1.00 40.97      SUBW C  
HETATM 4935  O6  GAL W 290     -66.559  82.735  53.520  1.00 70.51      SUBW O  
HETATM 4936  C1  SIA W 291     -61.042  78.704  55.129  1.00 74.10      SUBW C  
HETATM 4937  O1A SIA W 291     -60.419  79.774  55.307  1.00 75.99      SUBW O  
HETATM 4938  O1B SIA W 291     -60.622  77.811  54.355  1.00 70.47      SUBW O  
HETATM 4939  C2  SIA W 291     -62.338  78.466  55.927  1.00 75.57      SUBW C
[truncated: 34,972 more chars]
