# Supplementary material for: Flexibility in Mannan-Binding Lectin-Associated Serine Proteases-1 and -2 Provides Insight on Lectin Pathway Activation
Source: Structure. 2017 Feb 7;25(2):364–75. doi: 10.1016/j.str.2016.12.014 (PMC5300068; doi:10.1016/j.str.2016.12.014)
Supplement: Data S5. The Ten Best-Fit Structures for the Full-Length Zymogen of MASP-2 from SASSIE Modeling, Figures 5E, 6E, and 7E [file mmc6.zip]

Archive with 10 entries (10 files):
- fit06.pdb
- fit07.pdb
- fit08.pdb
- fit09.pdb
- fit10.pdb
- fit01.pdb
- fit02.pdb
- fit03.pdb
- fit04.pdb
- fit05.pdb
