# Supplementary material for: Flexibility in Mannan-Binding Lectin-Associated Serine Proteases-1 and -2 Provides Insight on Lectin Pathway Activation
Source: Structure. 2017 Feb 7;25(2):364–75. doi: 10.1016/j.str.2016.12.014 (PMC5300068; doi:10.1016/j.str.2016.12.014)
Supplement: Data S5. The Ten Best-Fit Structures for the Full-Length Zymogen of MASP-2 from SASSIE Modeling, Figures 5E, 6E, and 7E [file mmc6.zip › fit08.pdb]

ATOM      1  N   HIS A   1     -19.734 106.887  26.939  0.00  0.00      PROA N  
ATOM      2  CA  HIS A   1     -20.646 106.745  25.738  0.00  0.00      PROA C  
ATOM      3  C   HIS A   1     -19.950 106.937  24.392  0.00  0.00      PROA C  
ATOM      4  O   HIS A   1     -19.638 105.968  23.701  0.00  0.00      PROA O  
ATOM      5  CB  HIS A   1     -21.894 107.676  25.894  0.00  0.00      PROA C  
ATOM      6  CG  HIS A   1     -22.922 107.551  24.788  0.00  0.00      PROA C  
ATOM      7  CD2 HIS A   1     -24.037 106.767  24.730  0.00  0.00      PROA C  
ATOM      8  ND1 HIS A   1     -23.000 108.385  23.690  0.00  0.00      PROA N  
ATOM      9  CE1 HIS A   1     -24.126 108.056  23.010  0.00  0.00      PROA C  
ATOM     10  NE2 HIS A   1     -24.790 107.078  23.604  0.00  0.00      PROA N  
ATOM     11  N   HIS A   2     -19.673 108.200  23.973  0.00  0.00      PROA N  
ATOM     12  CA  HIS A   2     -19.015 108.512  22.703  0.00  0.00      PROA C  
ATOM     13  C   HIS A   2     -17.604 107.950  22.572  0.00  0.00      PROA C  
ATOM     14  O   HIS A   2     -17.207 107.434  21.526  0.00  0.00      PROA O  
ATOM     15  CB  HIS A   2     -18.979 110.041  22.455  0.00  0.00      PROA C  
ATOM     16  CG  HIS A   2     -20.357 110.647  22.385  0.00  0.00      PROA C  
ATOM     17  CD2 HIS A   2     -20.955 111.572  23.187  0.00  0.00      PROA C  
ATOM     18  ND1 HIS A   2     -21.250 110.403  21.361  0.00  0.00      PROA N  
ATOM     19  CE1 HIS A   2     -22.343 111.173  21.589  0.00  0.00      PROA C  
ATOM     20  NE2 HIS A   2     -22.212 111.896  22.690  0.00  0.00      PROA N  
ATOM     21  N   HIS A   3     -16.817 108.023  23.661  0.00  0.00      PROA N  
ATOM     22  CA  HIS A   3     -15.484 107.450  23.733  0.00  0.00      PROA C  
ATOM     23  C   HIS A   3     -15.304 106.790  25.089  0.00  0.00      PROA C  
ATOM     24  O   HIS A   3     -15.387 107.438  26.135  0.00  0.00      PROA O  
ATOM     25  CB  HIS A   3     -14.379 108.508  23.468  0.00  0.00      PROA C  
ATOM     26  CG  HIS A   3     -14.324 109.631  24.474  0.00  0.00      PROA C  
ATOM     27  CD2 HIS A   3     -14.923 110.855  24.446  0.00  0.00      PROA C  
ATOM     28  ND1 HIS A   3     -13.448 109.669  25.541  0.00  0.00      PROA N  
ATOM     29  CE1 HIS A   3     -13.571 110.888  26.122  0.00  0.00      PROA C  
ATOM     30  NE2 HIS A   3     -14.456 111.646  25.491  0.00  0.00      PROA N  
ATOM     31  N   HIS A   4     -15.095 105.458  25.114  0.00  0.00      PROA N  
ATOM     32  CA  HIS A   4     -14.966 104.711  26.356  0.00  0.00      PROA C  
ATOM     33  C   HIS A   4     -13.728 105.141  27.137  0.00  0.00      PROA C  
ATOM     34  O   HIS A   4     -12.625 104.621  26.968  0.00  0.00      PROA O  
ATOM     35  CB  HIS A   4     -14.955 103.181  26.101  0.00  0.00      PROA C  
ATOM     36  CG  HIS A   4     -15.011 102.336  27.354  0.00  0.00      PROA C  
ATOM     37  CD2 HIS A   4     -16.063 101.672  27.909  0.00  0.00      PROA C  
ATOM     38  ND1 HIS A   4     -13.901 101.949  28.078  0.00  0.00      PROA N  
ATOM     39  CE1 HIS A   4     -14.325 101.096  29.042  0.00  0.00      PROA C  
ATOM     40  NE2 HIS A   4     -15.633 100.896  28.980  0.00  0.00      PROA N  
ATOM     41  N   HIS A   5     -13.902 106.127  28.028  0.00  0.00      PROA N  
ATOM     42  CA  HIS A   5     -12.900 106.539  28.985  0.00  0.00      PROA C  
ATOM     43  C   HIS A   5     -13.659 107.138  30.153  0.00  0.00      PROA C  
ATOM     44  O   HIS A   5     -14.745 107.693  29.979  0.00  0.00      PROA O  
ATOM     45  CB  HIS A   5     -11.901 107.563  28.385  0.00  0.00      PROA C  
ATOM     46  CG  HIS A   5     -10.719 107.867  29.269  0.00  0.00      PROA C  
ATOM     47  CD2 HIS A   5      -9.472 107.314  29.275  0.00  0.00      PROA C  
ATOM     48  ND1 HIS A   5     -10.656 108.937  30.137  0.00  0.00      PROA N  
ATOM     49  CE1 HIS A   5      -9.399 108.970  30.647  0.00  0.00      PROA C  
ATOM     50  NE2 HIS A   5      -8.642 108.003  30.152  0.00  0.00      PROA N  
ATOM     51  N   HIS A   6     -13.129 107.016  31.381  0.00  0.00      PROA N  
ATOM     52  CA  HIS A   6     -13.865 107.402  32.571  0.00  0.00      PROA C  
ATOM     53  C   HIS A   6     -12.918 108.021  33.573  0.00  0.00      PROA C  
ATOM     54  O   HIS A   6     -12.125 107.335  34.219  0.00  0.00      PROA O  
ATOM     55  CB  HIS A   6     -14.573 106.191  33.238  0.00  0.00      PROA C  
ATOM     56  CG  HIS A   6     -15.484 105.442  32.293  0.00  0.00      PROA C  
ATOM     57  CD2 HIS A   6     -16.801 105.643  32.005  0.00  0.00      PROA C  
ATOM     58  ND1 HIS A   6     -15.137 104.267  31.654  0.00  0.00      PROA N  
ATOM     59  CE1 HIS A   6     -16.239 103.824  30.999  0.00  0.00      PROA C  
ATOM     60  NE2 HIS A   6     -17.276 104.626  31.182  0.00  0.00      PROA N  
ATOM     61  N   ILE A   7     -12.971 109.354  33.714  0.00  0.00      PROA N  
ATOM     62  CA  ILE A   7     -12.134 110.085  34.644  0.00  0.00      PROA C  
ATOM     63  C   ILE A   7     -13.021 111.184  35.268  0.00  0.00      PROA C  
ATOM     64  O   ILE A   7     -13.894 111.741  34.603  0.00  0.00      PROA O  
ATOM     65  CB  ILE A   7     -10.825 110.610  34.030  0.00  0.00      PROA C  
ATOM     66  CG1 ILE A   7     -10.309 109.892  32.751  0.00  0.00      PROA C  
ATOM     67  CG2 ILE A   7      -9.733 110.495  35.118  0.00  0.00      PROA C  
ATOM     68  CD  ILE A   7     -10.921 110.412  31.442  0.00  0.00      PROA C  
ATOM     69  N   ASP A   8     -12.921 111.440  36.596  0.00  0.00      PROA N  
ATOM     70  CA  ASP A   8     -13.862 112.292  37.323  0.00  0.00      PROA C  
ATOM     71  C   ASP A   8     -13.932 113.809  36.980  0.00  0.00      PROA C  
ATOM     72  O   ASP A   8     -15.020 114.376  36.852  0.00  0.00      PROA O  
ATOM     73  CB  ASP A   8     -13.641 112.072  38.852  0.00  0.00      PROA C  
ATOM     74  CG  ASP A   8     -14.826 112.496  39.714  0.00  0.00      PROA C  
ATOM     75  OD1 ASP A   8     -15.998 112.323  39.290  0.00  0.00      PROA O  
ATOM     76  OD2 ASP A   8     -14.594 112.883  40.891  0.00  0.00      PROA O1-
ATOM     77  N   GLY A   9     -12.777 114.511  36.850  0.00  0.00      PROA N  
ATOM     78  CA  GLY A   9     -12.700 115.975  36.648  0.00  0.00      PROA C  
ATOM     79  C   GLY A   9     -11.402 116.475  36.026  0.00  0.00      PROA C  
ATOM     80  O   GLY A   9     -10.802 115.812  35.197  0.00  0.00      PROA O  
ATOM     81  N   ARG A  10     -10.918 117.675  36.430  0.00  0.00      PROA N  
ATOM     82  CA  ARG A  10      -9.564 118.167  36.147  0.00  0.00      PROA C  
ATOM     83  C   ARG A  10      -9.337 119.589  36.614  0.00  0.00      PROA C  
ATOM     84  O   ARG A  10      -9.847 120.554  36.047  0.00  0.00      PROA O  
ATOM     85  CB  ARG A  10      -9.043 118.188  34.664  0.00  0.00      PROA C  
ATOM     86  CG  ARG A  10      -7.615 118.781  34.471  0.00  0.00      PROA C  
ATOM     87  CD  ARG A  10      -6.975 118.612  33.085  0.00  0.00      PROA C  
ATOM     88  NE  ARG A  10      -5.682 119.378  33.090  0.00  0.00      PROA N  
ATOM     89  CZ  ARG A  10      -4.524 118.964  33.591  0.00  0.00      PROA C  
ATOM     90  NH1 ARG A  10      -4.360 117.803  34.185  0.00  0.00      PROA N1+
ATOM     91  NH2 ARG A  10      -3.474 119.753  33.487  0.00  0.00      PROA N  
ATOM     92  N   SER A  11      -8.453 119.737  37.615  0.00  0.00      PROA N  
ATOM     93  CA  SER A  11      -7.494 120.831  37.626  0.00  0.00      PROA C  
ATOM     94  C   SER A  11      -6.242 120.192  38.189  0.00  0.00      PROA C  
ATOM     95  O   SER A  11      -6.262 119.029  38.598  0.00  0.00      PROA O  
ATOM     96  CB  SER A  11      -7.886 122.139  38.388  0.00  0.00      PROA C  
ATOM     97  OG  SER A  11      -7.813 122.019  39.809  0.00  0.00      PROA O  
ATOM     98  N   LYS A  12      -5.100 120.906  38.167  0.00  0.00      PROA N  
ATOM     99  CA  LYS A  12      -3.851 120.435  38.742  0.00  0.00      PROA C  
ATOM    100  C   LYS A  12      -3.944 120.181  40.251  0.00  0.00      PROA C  
ATOM    101  O   LYS A  12      -3.412 119.201  40.778  0.00  0.00      PROA O  
ATOM    102  CB  LYS A  12      -2.720 121.442  38.423  0.00  0.00      PROA C  
ATOM    103  CG  LYS A  12      -1.312 120.973  38.825  0.00  0.00      PROA C  
ATOM    104  CD  LYS A  12      -0.222 121.970  38.390  0.00  0.00      PROA C  
ATOM    105  CE  LYS A  12       1.205 121.493  38.709  0.00  0.00      PROA C  
ATOM    106  NZ  LYS A  12       2.212 122.472  38.227  0.00  0.00      PROA N1+
ATOM    107  N   TRP A  13      -4.670 121.064  40.968  0.00  0.00      PROA N  
ATOM    108  CA  TRP A  13      -4.889 120.992  42.404  0.00  0.00      PROA C  
ATOM    109  C   TRP A  13      -6.304 121.476  42.747  0.00  0.00      PROA C  
ATOM    110  O   TRP A  13      -6.559 121.914  43.875  0.00  0.00      PROA O  
ATOM    111  CB  TRP A  13      -3.815 121.826  43.154  0.00  0.00      PROA C  
ATOM    112  CG  TRP A  13      -2.427 121.289  42.990  0.00  0.00      PROA C  
ATOM    113  CD1 TRP A  13      -1.475 121.707  42.091  0.00  0.00      PROA C  
ATOM    114  CD2 TRP A  13      -1.847 120.197  43.724  0.00  0.00      PROA C  
ATOM    115  CE2 TRP A  13      -0.538 120.011  43.215  0.00  0.00      PROA C  
ATOM    116  CE3 TRP A  13      -2.308 119.370  44.752  0.00  0.00      PROA C  
ATOM    117  NE1 TRP A  13      -0.341 120.937  42.234  0.00  0.00      PROA N  
ATOM    118  CZ2 TRP A  13       0.300 119.018  43.695  0.00  0.00      PROA C  
ATOM    119  CZ3 TRP A  13      -1.461 118.367  45.234  0.00  0.00      PROA C  
ATOM    120  CH2 TRP A  13      -0.184 118.189  44.710  0.00  0.00      PROA C  
ATOM    121  N   PRO A  14      -7.243 121.467  41.799  0.00  0.00      PROA N  
ATOM    122  CA  PRO A  14      -8.481 122.222  41.913  0.00  0.00      PROA C  
ATOM    123  C   PRO A  14      -9.470 121.590  42.879  0.00  0.00      PROA C  
ATOM    124  O   PRO A  14     -10.149 122.317  43.608  0.00  0.00      PROA O  
ATOM    125  CB  PRO A  14      -8.959 122.296  40.458  0.00  0.00      PROA C  
ATOM    126  CG  PRO A  14      -8.480 120.988  39.824  0.00  0.00      PROA C  
ATOM    127  CD  PRO A  14      -7.134 120.766  40.513  0.00  0.00      PROA C  
ATOM    128  N   GLU A  15      -9.584 120.249  42.898  0.00  0.00      PROA N  
ATOM    129  CA  GLU A  15     -10.412 119.530  43.845  0.00  0.00      PROA C  
ATOM    130  C   GLU A  15      -9.642 119.246  45.142  0.00  0.00      PROA C  
ATOM    131  O   GLU A  15      -8.431 118.996  45.085  0.00  0.00      PROA O  
ATOM    132  CB  GLU A  15     -10.918 118.180  43.264  0.00  0.00      PROA C  
ATOM    133  CG  GLU A  15     -11.879 118.348  42.060  0.00  0.00      PROA C  
ATOM    134  CD  GLU A  15     -12.436 117.016  41.568  0.00  0.00      PROA C  
ATOM    135  OE1 GLU A  15     -11.652 116.174  41.054  0.00  0.00      PROA O  
ATOM    136  OE2 GLU A  15     -13.674 116.796  41.672  0.00  0.00      PROA O1-
ATOM    137  N   PRO A  16     -10.260 119.259  46.326  0.00  0.00      PROA N  
ATOM    138  CA  PRO A  16      -9.786 118.541  47.510  0.00  0.00      PROA C  
ATOM    139  C   PRO A  16      -9.225 117.140  47.282  0.00  0.00      PROA C  
ATOM    140  O   PRO A  16      -9.785 116.373  46.495  0.00  0.00      PROA O  
ATOM    141  CB  PRO A  16     -11.004 118.525  48.444  0.00  0.00      PROA C  
ATOM    142  CG  PRO A  16     -11.745 119.814  48.081  0.00  0.00      PROA C  
ATOM    143  CD  PRO A  16     -11.571 119.870  46.563  0.00  0.00      PROA C  
ATOM    144  N   VAL A  17      -8.136 116.772  47.984  0.00  0.00      PROA N  
ATOM    145  CA  VAL A  17      -7.558 115.440  47.896  0.00  0.00      PROA C  
ATOM    146  C   VAL A  17      -8.005 114.623  49.098  0.00  0.00      PROA C  
ATOM    147  O   VAL A  17      -7.641 114.896  50.243  0.00  0.00      PROA O  
ATOM    148  CB  VAL A  17      -6.033 115.475  47.770  0.00  0.00      PROA C  
ATOM    149  CG1 VAL A  17      -5.420 114.061  47.866  0.00  0.00      PROA C  
ATOM    150  CG2 VAL A  17      -5.664 116.118  46.417  0.00  0.00      PROA C  
ATOM    151  N   PHE A  18      -8.837 113.596  48.865  0.00  0.00      PROA N  
ATOM    152  CA  PHE A  18      -9.302 112.698  49.900  0.00  0.00      PROA C  
ATOM    153  C   PHE A  18      -9.806 111.441  49.203  0.00  0.00      PROA C  
ATOM    154  O   PHE A  18     -10.048 111.436  47.993  0.00  0.00      PROA O  
ATOM    155  CB  PHE A  18     -10.396 113.331  50.828  0.00  0.00      PROA C  
ATOM    156  CG  PHE A  18     -11.727 113.570  50.148  0.00  0.00      PROA C  
ATOM    157  CD1 PHE A  18     -11.903 114.655  49.272  0.00  0.00      PROA C  
ATOM    158  CD2 PHE A  18     -12.822 112.726  50.410  0.00  0.00      PROA C  
ATOM    159  CE1 PHE A  18     -13.133 114.868  48.636  0.00  0.00      PROA C  
ATOM    160  CE2 PHE A  18     -14.056 112.941  49.784  0.00  0.00      PROA C  
ATOM    161  CZ  PHE A  18     -14.209 114.008  48.890  0.00  0.00      PROA C  
ATOM    162  N   GLY A  19      -9.961 110.329  49.943  0.00  0.00      PROA N  
ATOM    163  CA  GLY A  19     -10.484 109.108  49.354  0.00  0.00      PROA C  
ATOM    164  C   GLY A  19     -10.437 107.925  50.275  0.00  0.00      PROA C  
ATOM    165  O   GLY A  19     -10.096 108.019  51.455  0.00  0.00      PROA O  
ATOM    166  N   ARG A  20     -10.801 106.759  49.719  0.00  0.00      PROA N  
ATOM    167  CA  ARG A  20     -10.925 105.500  50.421  0.00  0.00      PROA C  
ATOM    168  C   ARG A  20      -9.958 104.473  49.854  0.00  0.00      PROA C  
ATOM    169  O   ARG A  20      -9.825 104.307  48.639  0.00  0.00      PROA O  
ATOM    170  CB  ARG A  20     -12.379 104.981  50.297  0.00  0.00      PROA C  
ATOM    171  CG  ARG A  20     -12.664 103.612  50.948  0.00  0.00      PROA C  
ATOM    172  CD  ARG A  20     -14.156 103.256  50.900  0.00  0.00      PROA C  
ATOM    173  NE  ARG A  20     -14.326 101.883  51.471  0.00  0.00      PROA N  
ATOM    174  CZ  ARG A  20     -14.595 100.785  50.788  0.00  0.00      PROA C  
ATOM    175  NH1 ARG A  20     -14.528 100.677  49.485  0.00  0.00      PROA N1+
ATOM    176  NH2 ARG A  20     -14.984  99.762  51.515  0.00  0.00      PROA N  
ATOM    177  N   LEU A  21      -9.255 103.758  50.743  0.00  0.00      PROA N  
ATOM    178  CA  LEU A  21      -8.306 102.715  50.420  0.00  0.00      PROA C  
ATOM    179  C   LEU A  21      -8.806 101.433  51.045  0.00  0.00      PROA C  
ATOM    180  O   LEU A  21      -9.278 101.414  52.183  0.00  0.00      PROA O  
ATOM    181  CB  LEU A  21      -6.894 103.020  50.975  0.00  0.00      PROA C  
ATOM    182  CG  LEU A  21      -6.276 104.317  50.423  0.00  0.00      PROA C  
ATOM    183  CD1 LEU A  21      -5.022 104.698  51.217  0.00  0.00      PROA C  
ATOM    184  CD2 LEU A  21      -5.955 104.200  48.930  0.00  0.00      PROA C  
ATOM    185  N   VAL A  22      -8.761 100.318  50.302  0.00  0.00      PROA N  
ATOM    186  CA  VAL A  22      -9.391  99.110  50.782  0.00  0.00      PROA C  
ATOM    187  C   VAL A  22      -8.652  97.893  50.249  0.00  0.00      PROA C  
ATOM    188  O   VAL A  22      -8.115  97.883  49.137  0.00  0.00      PROA O  
ATOM    189  CB  VAL A  22     -10.881  99.110  50.423  0.00  0.00      PROA C  
ATOM    190  CG1 VAL A  22     -11.145  98.724  48.953  0.00  0.00      PROA C  
ATOM    191  CG2 VAL A  22     -11.635  98.204  51.400  0.00  0.00      PROA C  
ATOM    192  N   SER A  23      -8.575  96.815  51.051  0.00  0.00      PROA N  
ATOM    193  CA  SER A  23      -8.127  95.505  50.600  0.00  0.00      PROA C  
ATOM    194  C   SER A  23      -9.022  94.903  49.522  0.00  0.00      PROA C  
ATOM    195  O   SER A  23     -10.233  95.129  49.501  0.00  0.00      PROA O  
ATOM    196  CB  SER A  23      -7.978  94.480  51.751  0.00  0.00      PROA C  
ATOM    197  OG  SER A  23      -9.176  94.400  52.522  0.00  0.00      PROA O  
ATOM    198  N   LEU A  24      -8.463  94.114  48.573  0.00  0.00      PROA N  
ATOM    199  CA  LEU A  24      -9.283  93.482  47.547  0.00  0.00      PROA C  
ATOM    200  C   LEU A  24     -10.331  92.529  48.123  0.00  0.00      PROA C  
ATOM    201  O   LEU A  24     -10.088  91.761  49.057  0.00  0.00      PROA O  
ATOM    202  CB  LEU A  24      -8.467  92.803  46.408  0.00  0.00      PROA C  
ATOM    203  CG  LEU A  24      -8.056  91.319  46.573  0.00  0.00      PROA C  
ATOM    204  CD1 LEU A  24      -7.466  90.798  45.252  0.00  0.00      PROA C  
ATOM    205  CD2 LEU A  24      -7.071  91.086  47.728  0.00  0.00      PROA C  
ATOM    206  N   GLY A  25     -11.561  92.595  47.577  0.00  0.00      PROA N  
ATOM    207  CA  GLY A  25     -12.674  91.742  47.978  0.00  0.00      PROA C  
ATOM    208  C   GLY A  25     -13.373  92.133  49.259  0.00  0.00      PROA C  
ATOM    209  O   GLY A  25     -14.309  91.452  49.667  0.00  0.00      PROA O  
ATOM    210  N   PHE A  26     -12.980  93.247  49.912  0.00  0.00      PROA N  
ATOM    211  CA  PHE A  26     -13.571  93.734  51.156  0.00  0.00      PROA C  
ATOM    212  C   PHE A  26     -15.084  94.012  51.029  0.00  0.00      PROA C  
ATOM    213  O   PHE A  26     -15.488  94.530  49.980  0.00  0.00      PROA O  
ATOM    214  CB  PHE A  26     -12.796  95.010  51.595  0.00  0.00      PROA C  
ATOM    215  CG  PHE A  26     -13.200  95.599  52.929  0.00  0.00      PROA C  
ATOM    216  CD1 PHE A  26     -14.304  96.466  53.037  0.00  0.00      PROA C  
ATOM    217  CD2 PHE A  26     -12.431  95.344  54.078  0.00  0.00      PROA C  
ATOM    218  CE1 PHE A  26     -14.672  97.008  54.275  0.00  0.00      PROA C  
ATOM    219  CE2 PHE A  26     -12.782  95.903  55.314  0.00  0.00      PROA C  
ATOM    220  CZ  PHE A  26     -13.914  96.719  55.416  0.00  0.00      PROA C  
ATOM    221  N   PRO A  27     -15.978  93.720  51.991  0.00  0.00      PROA N  
ATOM    222  CA  PRO A  27     -15.687  93.260  53.354  0.00  0.00      PROA C  
ATOM    223  C   PRO A  27     -15.167  91.843  53.469  0.00  0.00      PROA C  
ATOM    224  O   PRO A  27     -14.513  91.521  54.465  0.00  0.00      PROA O  
ATOM    225  CB  PRO A  27     -17.029  93.388  54.088  0.00  0.00      PROA C  
ATOM    226  CG  PRO A  27     -17.743  94.520  53.352  0.00  0.00      PROA C  
ATOM    227  CD  PRO A  27     -17.341  94.262  51.901  0.00  0.00      PROA C  
ATOM    228  N   GLU A  28     -15.493  90.962  52.506  0.00  0.00      PROA N  
ATOM    229  CA  GLU A  28     -14.950  89.616  52.415  0.00  0.00      PROA C  
ATOM    230  C   GLU A  28     -13.422  89.511  52.443  0.00  0.00      PROA C  
ATOM    231  O   GLU A  28     -12.678  90.451  52.157  0.00  0.00      PROA O  
ATOM    232  CB  GLU A  28     -15.553  88.794  51.240  0.00  0.00      PROA C  
ATOM    233  CG  GLU A  28     -16.968  88.232  51.531  0.00  0.00      PROA C  
ATOM    234  CD  GLU A  28     -16.940  87.063  52.512  0.00  0.00      PROA C  
ATOM    235  OE1 GLU A  28     -17.459  87.205  53.650  0.00  0.00      PROA O  
ATOM    236  OE2 GLU A  28     -16.407  85.979  52.148  0.00  0.00      PROA O1-
ATOM    237  N   LYS A  29     -12.924  88.329  52.844  0.00  0.00      PROA N  
ATOM    238  CA  LYS A  29     -11.516  88.044  53.020  0.00  0.00      PROA C  
ATOM    239  C   LYS A  29     -10.636  88.282  51.794  0.00  0.00      PROA C  
ATOM    240  O   LYS A  29     -11.007  88.000  50.649  0.00  0.00      PROA O  
ATOM    241  CB  LYS A  29     -11.288  86.603  53.560  0.00  0.00      PROA C  
ATOM    242  CG  LYS A  29     -11.629  85.417  52.626  0.00  0.00      PROA C  
ATOM    243  CD  LYS A  29     -13.082  85.369  52.111  0.00  0.00      PROA C  
ATOM    244  CE  LYS A  29     -13.508  84.002  51.548  0.00  0.00      PROA C  
ATOM    245  NZ  LYS A  29     -14.863  84.087  50.952  0.00  0.00      PROA N1+
ATOM    246  N   TYR A  30      -9.425  88.835  52.017  0.00  0.00      PROA N  
ATOM    247  CA  TYR A  30      -8.427  88.998  50.976  0.00  0.00      PROA C  
ATOM    248  C   TYR A  30      -7.914  87.668  50.425  0.00  0.00      PROA C  
ATOM    249  O   TYR A  30      -7.802  86.665  51.135  0.00  0.00      PROA O  
ATOM    250  CB  TYR A  30      -7.251  89.951  51.350  0.00  0.00      PROA C  
ATOM    251  CG  TYR A  30      -6.534  89.568  52.623  0.00  0.00      PROA C  
ATOM    252  CD1 TYR A  30      -7.042  89.979  53.863  0.00  0.00      PROA C  
ATOM    253  CD2 TYR A  30      -5.299  88.894  52.591  0.00  0.00      PROA C  
ATOM    254  CE1 TYR A  30      -6.357  89.697  55.050  0.00  0.00      PROA C  
ATOM    255  CE2 TYR A  30      -4.597  88.630  53.777  0.00  0.00      PROA C  
ATOM    256  CZ  TYR A  30      -5.136  89.015  55.008  0.00  0.00      PROA C  
ATOM    257  OH  TYR A  30      -4.458  88.721  56.205  0.00  0.00      PROA O  
ATOM    258  N   GLY A  31      -7.624  87.631  49.106  0.00  0.00      PROA N  
ATOM    259  CA  GLY A  31      -7.030  86.479  48.435  0.00  0.00      PROA C  
ATOM    260  C   GLY A  31      -5.590  86.177  48.806  0.00  0.00      PROA C  
ATOM    261  O   GLY A  31      -5.027  86.686  49.774  0.00  0.00      PROA O  
ATOM    262  N   ASN A  32      -4.951  85.324  47.985  0.00  0.00      PROA N  
ATOM    263  CA  ASN A  32      -3.565  84.916  48.146  0.00  0.00      PROA C  
ATOM    264  C   ASN A  32      -2.747  85.427  46.965  0.00  0.00      PROA C  
ATOM    265  O   ASN A  32      -3.265  85.565  45.857  0.00  0.00      PROA O  
ATOM    266  CB  ASN A  32      -3.449  83.369  48.183  0.00  0.00      PROA C  
ATOM    267  CG  ASN A  32      -4.245  82.791  49.354  0.00  0.00      PROA C  
ATOM    268  ND2 ASN A  32      -4.850  81.599  49.134  0.00  0.00      PROA N  
ATOM    269  OD1 ASN A  32      -4.365  83.369  50.437  0.00  0.00      PROA O  
ATOM    270  N   HIS A  33      -1.446  85.711  47.172  0.00  0.00      PROA N  
ATOM    271  CA  HIS A  33      -0.513  86.147  46.139  0.00  0.00      PROA C  
ATOM    272  C   HIS A  33      -0.890  87.415  45.368  0.00  0.00      PROA C  
ATOM    273  O   HIS A  33      -1.027  87.396  44.143  0.00  0.00      PROA O  
ATOM    274  CB  HIS A  33      -0.153  85.032  45.112  0.00  0.00      PROA C  
ATOM    275  CG  HIS A  33       0.525  83.817  45.683  0.00  0.00      PROA C  
ATOM    276  CD2 HIS A  33       1.857  83.567  45.821  0.00  0.00      PROA C  
ATOM    277  ND1 HIS A  33      -0.102  82.598  45.853  0.00  0.00      PROA N  
ATOM    278  CE1 HIS A  33       0.864  81.680  46.103  0.00  0.00      PROA C  
ATOM    279  NE2 HIS A  33       2.072  82.222  46.092  0.00  0.00      PROA N  
ATOM    280  N   GLN A  34      -1.042  88.570  46.041  0.00  0.00      PROA N  
ATOM    281  CA  GLN A  34      -1.225  89.816  45.315  0.00  0.00      PROA C  
ATOM    282  C   GLN A  34      -0.549  90.995  45.982  0.00  0.00      PROA C  
ATOM    283  O   GLN A  34      -0.509  91.139  47.207  0.00  0.00      PROA O  
ATOM    284  CB  GLN A  34      -2.693  90.197  44.957  0.00  0.00      PROA C  
ATOM    285  CG  GLN A  34      -3.670  90.363  46.146  0.00  0.00      PROA C  
ATOM    286  CD  GLN A  34      -4.003  89.036  46.821  0.00  0.00      PROA C  
ATOM    287  NE2 GLN A  34      -4.758  88.177  46.099  0.00  0.00      PROA N  
ATOM    288  OE1 GLN A  34      -3.597  88.762  47.951  0.00  0.00      PROA O  
ATOM    289  N   ASP A  35      -0.004  91.874  45.121  0.00  0.00      PROA N  
ATOM    290  CA  ASP A  35       0.630  93.117  45.478  0.00  0.00      PROA C  
ATOM    291  C   ASP A  35      -0.216  94.225  44.868  0.00  0.00      PROA C  
ATOM    292  O   ASP A  35      -0.566  94.183  43.686  0.00  0.00      PROA O  
ATOM    293  CB  ASP A  35       2.065  93.239  44.881  0.00  0.00      PROA C  
ATOM    294  CG  ASP A  35       3.049  92.206  45.407  0.00  0.00      PROA C  
ATOM    295  OD1 ASP A  35       2.805  91.556  46.453  0.00  0.00      PROA O  
ATOM    296  OD2 ASP A  35       4.151  92.098  44.799  0.00  0.00      PROA O1-
ATOM    297  N   ARG A  36      -0.558  95.252  45.656  0.00  0.00      PROA N  
ATOM    298  CA  ARG A  36      -1.208  96.439  45.139  0.00  0.00      PROA C  
ATOM    299  C   ARG A  36      -0.639  97.619  45.878  0.00  0.00      PROA C  
ATOM    300  O   ARG A  36      -0.205  97.516  47.025  0.00  0.00      PROA O  
ATOM    301  CB  ARG A  36      -2.752  96.447  45.299  0.00  0.00      PROA C  
ATOM    302  CG  ARG A  36      -3.463  95.316  44.524  0.00  0.00      PROA C  
ATOM    303  CD  ARG A  36      -5.003  95.326  44.582  0.00  0.00      PROA C  
ATOM    304  NE  ARG A  36      -5.465  95.561  45.991  0.00  0.00      PROA N  
ATOM    305  CZ  ARG A  36      -5.177  94.803  47.037  0.00  0.00      PROA C  
ATOM    306  NH1 ARG A  36      -4.605  93.631  46.924  0.00  0.00      PROA N1+
ATOM    307  NH2 ARG A  36      -5.461  95.240  48.245  0.00  0.00      PROA N  
ATOM    308  N   SER A  37      -0.602  98.786  45.227  0.00  0.00      PROA N  
ATOM    309  CA  SER A  37      -0.087  99.973  45.870  0.00  0.00      PROA C  
ATOM    310  C   SER A  37      -0.811 101.185  45.346  0.00  0.00      PROA C  
ATOM    311  O   SER A  37      -1.198 101.264  44.179  0.00  0.00      PROA O  
ATOM    312  CB  SER A  37       1.454 100.129  45.710  0.00  0.00      PROA C  
ATOM    313  OG  SER A  37       1.971 101.294  46.367  0.00  0.00      PROA O  
ATOM    314  N   TRP A  38      -1.028 102.158  46.239  0.00  0.00      PROA N  
ATOM    315  CA  TRP A  38      -1.700 103.397  45.953  0.00  0.00      PROA C  
ATOM    316  C   TRP A  38      -0.730 104.499  46.317  0.00  0.00      PROA C  
ATOM    317  O   TRP A  38      -0.169 104.522  47.413  0.00  0.00      PROA O  
ATOM    318  CB  TRP A  38      -3.016 103.557  46.764  0.00  0.00      PROA C  
ATOM    319  CG  TRP A  38      -3.951 102.390  46.663  0.00  0.00      PROA C  
ATOM    320  CD1 TRP A  38      -5.061 102.288  45.863  0.00  0.00      PROA C  
ATOM    321  CD2 TRP A  38      -3.890 101.176  47.436  0.00  0.00      PROA C  
ATOM    322  CE2 TRP A  38      -5.000 100.388  47.052  0.00  0.00      PROA C  
ATOM    323  CE3 TRP A  38      -3.016 100.696  48.412  0.00  0.00      PROA C  
ATOM    324  NE1 TRP A  38      -5.690 101.083  46.100  0.00  0.00      PROA N  
ATOM    325  CZ2 TRP A  38      -5.252  99.151  47.627  0.00  0.00      PROA C  
ATOM    326  CZ3 TRP A  38      -3.255  99.444  48.977  0.00  0.00      PROA C  
ATOM    327  CH2 TRP A  38      -4.358  98.687  48.597  0.00  0.00      PROA C  
ATOM    328  N   THR A  39      -0.489 105.436  45.386  0.00  0.00      PROA N  
ATOM    329  CA  THR A  39       0.353 106.596  45.638  0.00  0.00      PROA C  
ATOM    330  C   THR A  39      -0.541 107.811  45.715  0.00  0.00      PROA C  
ATOM    331  O   THR A  39      -1.168 108.237  44.743  0.00  0.00      PROA O  
ATOM    332  CB  THR A  39       1.537 106.761  44.671  0.00  0.00      PROA C  
ATOM    333  CG2 THR A  39       1.120 106.643  43.195  0.00  0.00      PROA C  
ATOM    334  OG1 THR A  39       2.229 107.999  44.822  0.00  0.00      PROA O  
ATOM    335  N   LEU A  40      -0.650 108.382  46.919  0.00  0.00      PROA N  
ATOM    336  CA  LEU A  40      -1.515 109.494  47.217  0.00  0.00      PROA C  
ATOM    337  C   LEU A  40      -0.665 110.746  47.189  0.00  0.00      PROA C  
ATOM    338  O   LEU A  40       0.396 110.819  47.811  0.00  0.00      PROA O  
ATOM    339  CB  LEU A  40      -2.232 109.348  48.588  0.00  0.00      PROA C  
ATOM    340  CG  LEU A  40      -3.100 108.075  48.773  0.00  0.00      PROA C  
ATOM    341  CD1 LEU A  40      -3.895 107.701  47.512  0.00  0.00      PROA C  
ATOM    342  CD2 LEU A  40      -2.295 106.873  49.294  0.00  0.00      PROA C  
ATOM    343  N   THR A  41      -1.095 111.755  46.416  0.00  0.00      PROA N  
ATOM    344  CA  THR A  41      -0.345 112.988  46.218  0.00  0.00      PROA C  
ATOM    345  C   THR A  41      -1.230 114.167  46.534  0.00  0.00      PROA C  
ATOM    346  O   THR A  41      -2.304 114.331  45.954  0.00  0.00      PROA O  
ATOM    347  CB  THR A  41       0.206 113.185  44.802  0.00  0.00      PROA C  
ATOM    348  CG2 THR A  41       1.346 112.180  44.567  0.00  0.00      PROA C  
ATOM    349  OG1 THR A  41      -0.783 112.949  43.800  0.00  0.00      PROA O  
ATOM    350  N   ALA A  42      -0.790 115.025  47.463  0.00  0.00      PROA N  
ATOM    351  CA  ALA A  42      -1.475 116.237  47.834  0.00  0.00      PROA C  
ATOM    352  C   ALA A  42      -0.834 117.450  47.143  0.00  0.00      PROA C  
ATOM    353  O   ALA A  42       0.298 117.351  46.653  0.00  0.00      PROA O  
ATOM    354  CB  ALA A  42      -1.422 116.402  49.367  0.00  0.00      PROA C  
ATOM    355  N   PRO A  43      -1.500 118.604  47.051  0.00  0.00      PROA N  
ATOM    356  CA  PRO A  43      -0.862 119.892  46.780  0.00  0.00      PROA C  
ATOM    357  C   PRO A  43       0.385 120.215  47.623  0.00  0.00      PROA C  
ATOM    358  O   PRO A  43       0.434 119.772  48.775  0.00  0.00      PROA O  
ATOM    359  CB  PRO A  43      -1.985 120.939  46.966  0.00  0.00      PROA C  
ATOM    360  CG  PRO A  43      -3.161 120.187  47.606  0.00  0.00      PROA C  
ATOM    361  CD  PRO A  43      -2.952 118.737  47.186  0.00  0.00      PROA C  
ATOM    362  N   PRO A  44       1.393 120.954  47.143  0.00  0.00      PROA N  
ATOM    363  CA  PRO A  44       2.373 121.656  47.977  0.00  0.00      PROA C  
ATOM    364  C   PRO A  44       1.833 122.314  49.247  0.00  0.00      PROA C  
ATOM    365  O   PRO A  44       0.819 123.013  49.193  0.00  0.00      PROA O  
ATOM    366  CB  PRO A  44       3.030 122.664  47.019  0.00  0.00      PROA C  
ATOM    367  CG  PRO A  44       2.917 121.983  45.653  0.00  0.00      PROA C  
ATOM    368  CD  PRO A  44       1.548 121.306  45.730  0.00  0.00      PROA C  
ATOM    369  N   GLY A  45       2.501 122.107  50.404  0.00  0.00      PROA N  
ATOM    370  CA  GLY A  45       2.089 122.670  51.691  0.00  0.00      PROA C  
ATOM    371  C   GLY A  45       0.956 121.925  52.362  0.00  0.00      PROA C  
ATOM    372  O   GLY A  45       0.393 122.375  53.358  0.00  0.00      PROA O  
ATOM    373  N   PHE A  46       0.618 120.736  51.851  0.00  0.00      PROA N  
ATOM    374  CA  PHE A  46      -0.307 119.814  52.470  0.00  0.00      PROA C  
ATOM    375  C   PHE A  46       0.433 118.531  52.807  0.00  0.00      PROA C  
ATOM    376  O   PHE A  46       1.451 118.184  52.208  0.00  0.00      PROA O  
ATOM    377  CB  PHE A  46      -1.547 119.466  51.593  0.00  0.00      PROA C  
ATOM    378  CG  PHE A  46      -2.559 120.585  51.517  0.00  0.00      PROA C  
ATOM    379  CD1 PHE A  46      -2.308 121.753  50.775  0.00  0.00      PROA C  
ATOM    380  CD2 PHE A  46      -3.835 120.418  52.086  0.00  0.00      PROA C  
ATOM    381  CE1 PHE A  46      -3.301 122.727  50.610  0.00  0.00      PROA C  
ATOM    382  CE2 PHE A  46      -4.828 121.394  51.938  0.00  0.00      PROA C  
ATOM    383  CZ  PHE A  46      -4.559 122.549  51.197  0.00  0.00      PROA C  
ATOM    384  N   ARG A  47      -0.077 117.793  53.799  0.00  0.00      PROA N  
ATOM    385  CA  ARG A  47       0.376 116.465  54.131  0.00  0.00      PROA C  
ATOM    386  C   ARG A  47      -0.854 115.584  54.175  0.00  0.00      PROA C  
ATOM    387  O   ARG A  47      -1.978 116.056  54.323  0.00  0.00      PROA O  
ATOM    388  CB  ARG A  47       1.144 116.419  55.478  0.00  0.00      PROA C  
ATOM    389  CG  ARG A  47       0.353 116.902  56.713  0.00  0.00      PROA C  
ATOM    390  CD  ARG A  47       1.178 116.809  58.003  0.00  0.00      PROA C  
ATOM    391  NE  ARG A  47       0.298 117.257  59.128  0.00  0.00      PROA N  
ATOM    392  CZ  ARG A  47       0.563 117.070  60.412  0.00  0.00      PROA C  
ATOM    393  NH1 ARG A  47       1.697 116.575  60.849  0.00  0.00      PROA N1+
ATOM    394  NH2 ARG A  47      -0.365 117.400  61.279  0.00  0.00      PROA N  
ATOM    395  N   LEU A  48      -0.696 114.271  54.004  0.00  0.00      PROA N  
ATOM    396  CA  LEU A  48      -1.803 113.346  53.936  0.00  0.00      PROA C  
ATOM    397  C   LEU A  48      -2.027 112.692  55.284  0.00  0.00      PROA C  
ATOM    398  O   LEU A  48      -1.111 112.144  55.900  0.00  0.00      PROA O  
ATOM    399  CB  LEU A  48      -1.565 112.298  52.828  0.00  0.00      PROA C  
ATOM    400  CG  LEU A  48      -1.584 112.921  51.414  0.00  0.00      PROA C  
ATOM    401  CD1 LEU A  48      -0.521 112.282  50.516  0.00  0.00      PROA C  
ATOM    402  CD2 LEU A  48      -2.977 112.824  50.775  0.00  0.00      PROA C  
ATOM    403  N   ARG A  49      -3.276 112.766  55.772  0.00  0.00      PROA N  
ATOM    404  CA  ARG A  49      -3.727 112.182  57.012  0.00  0.00      PROA C  
ATOM    405  C   ARG A  49      -4.466 110.898  56.693  0.00  0.00      PROA C  
ATOM    406  O   ARG A  49      -5.500 110.918  56.027  0.00  0.00      PROA O  
ATOM    407  CB  ARG A  49      -4.697 113.161  57.719  0.00  0.00      PROA C  
ATOM    408  CG  ARG A  49      -5.251 112.684  59.078  0.00  0.00      PROA C  
ATOM    409  CD  ARG A  49      -6.146 113.745  59.732  0.00  0.00      PROA C  
ATOM    410  NE  ARG A  49      -6.604 113.228  61.063  0.00  0.00      PROA N  
ATOM    411  CZ  ARG A  49      -7.761 112.621  61.290  0.00  0.00      PROA C  
ATOM    412  NH1 ARG A  49      -8.575 112.256  60.326  0.00  0.00      PROA N1+
ATOM    413  NH2 ARG A  49      -8.129 112.378  62.531  0.00  0.00      PROA N  
ATOM    414  N   LEU A  50      -3.943 109.748  57.144  0.00  0.00      PROA N  
ATOM    415  CA  LEU A  50      -4.502 108.441  56.867  0.00  0.00      PROA C  
ATOM    416  C   LEU A  50      -4.910 107.758  58.162  0.00  0.00      PROA C  
ATOM    417  O   LEU A  50      -4.200 107.800  59.170  0.00  0.00      PROA O  
ATOM    418  CB  LEU A  50      -3.497 107.584  56.051  0.00  0.00      PROA C  
ATOM    419  CG  LEU A  50      -3.960 106.158  55.671  0.00  0.00      PROA C  
ATOM    420  CD1 LEU A  50      -3.392 105.755  54.303  0.00  0.00      PROA C  
ATOM    421  CD2 LEU A  50      -3.546 105.096  56.702  0.00  0.00      PROA C  
ATOM    422  N   TYR A  51      -6.095 107.123  58.173  0.00  0.00      PROA N  
ATOM    423  CA  TYR A  51      -6.600 106.420  59.332  0.00  0.00      PROA C  
ATOM    424  C   TYR A  51      -7.369 105.179  58.893  0.00  0.00      PROA C  
ATOM    425  O   TYR A  51      -8.025 105.152  57.850  0.00  0.00      PROA O  
ATOM    426  CB  TYR A  51      -7.467 107.330  60.258  0.00  0.00      PROA C  
ATOM    427  CG  TYR A  51      -8.675 107.926  59.568  0.00  0.00      PROA C  
ATOM    428  CD1 TYR A  51      -8.567 109.120  58.832  0.00  0.00      PROA C  
ATOM    429  CD2 TYR A  51      -9.941 107.326  59.700  0.00  0.00      PROA C  
ATOM    430  CE1 TYR A  51      -9.693 109.688  58.221  0.00  0.00      PROA C  
ATOM    431  CE2 TYR A  51     -11.071 107.894  59.092  0.00  0.00      PROA C  
ATOM    432  CZ  TYR A  51     -10.945 109.078  58.355  0.00  0.00      PROA C  
ATOM    433  OH  TYR A  51     -12.068 109.646  57.716  0.00  0.00      PROA O  
ATOM    434  N   PHE A  52      -7.281 104.097  59.692  0.00  0.00      PROA N  
ATOM    435  CA  PHE A  52      -7.906 102.823  59.390  0.00  0.00      PROA C  
ATOM    436  C   PHE A  52      -9.234 102.682  60.125  0.00  0.00      PROA C  
ATOM    437  O   PHE A  52      -9.290 102.557  61.350  0.00  0.00      PROA O  
ATOM    438  CB  PHE A  52      -7.000 101.617  59.763  0.00  0.00      PROA C  
ATOM    439  CG  PHE A  52      -5.756 101.569  58.911  0.00  0.00      PROA C  
ATOM    440  CD1 PHE A  52      -4.607 102.304  59.257  0.00  0.00      PROA C  
ATOM    441  CD2 PHE A  52      -5.689 100.699  57.810  0.00  0.00      PROA C  
ATOM    442  CE1 PHE A  52      -3.419 102.161  58.530  0.00  0.00      PROA C  
ATOM    443  CE2 PHE A  52      -4.505 100.559  57.073  0.00  0.00      PROA C  
ATOM    444  CZ  PHE A  52      -3.367 101.289  57.437  0.00  0.00      PROA C  
ATOM    445  N   THR A  53     -10.360 102.692  59.385  0.00  0.00      PROA N  
ATOM    446  CA  THR A  53     -11.683 102.344  59.907  0.00  0.00      PROA C  
ATOM    447  C   THR A  53     -11.763 100.893  60.351  0.00  0.00      PROA C  
ATOM    448  O   THR A  53     -12.327 100.568  61.398  0.00  0.00      PROA O  
ATOM    449  CB  THR A  53     -12.826 102.673  58.945  0.00  0.00      PROA C  
ATOM    450  CG2 THR A  53     -14.196 102.224  59.481  0.00  0.00      PROA C  
ATOM    451  OG1 THR A  53     -12.914 104.084  58.788  0.00  0.00      PROA O  
ATOM    452  N   HIS A  54     -11.150  99.976  59.577  0.00  0.00      PROA N  
ATOM    453  CA  HIS A  54     -11.118  98.569  59.925  0.00  0.00      PROA C  
ATOM    454  C   HIS A  54      -9.782  97.973  59.525  0.00  0.00      PROA C  
ATOM    455  O   HIS A  54      -9.242  98.283  58.463  0.00  0.00      PROA O  
ATOM    456  CB  HIS A  54     -12.255  97.778  59.229  0.00  0.00      PROA C  
ATOM    457  CG  HIS A  54     -12.405  96.377  59.760  0.00  0.00      PROA C  
ATOM    458  CD2 HIS A  54     -11.919  95.195  59.290  0.00  0.00      PROA C  
ATOM    459  ND1 HIS A  54     -13.235  96.048  60.812  0.00  0.00      PROA N  
ATOM    460  CE1 HIS A  54     -13.204  94.699  60.942  0.00  0.00      PROA C  
ATOM    461  NE2 HIS A  54     -12.417  94.137  60.040  0.00  0.00      PROA N  
ATOM    462  N   PHE A  55      -9.205  97.106  60.379  0.00  0.00      PROA N  
ATOM    463  CA  PHE A  55      -7.964  96.425  60.072  0.00  0.00      PROA C  
ATOM    464  C   PHE A  55      -8.018  95.026  60.682  0.00  0.00      PROA C  
ATOM    465  O   PHE A  55      -8.353  94.844  61.855  0.00  0.00      PROA O  
ATOM    466  CB  PHE A  55      -6.756  97.228  60.621  0.00  0.00      PROA C  
ATOM    467  CG  PHE A  55      -5.459  96.712  60.060  0.00  0.00      PROA C  
ATOM    468  CD1 PHE A  55      -4.727  95.705  60.711  0.00  0.00      PROA C  
ATOM    469  CD2 PHE A  55      -4.933  97.281  58.890  0.00  0.00      PROA C  
ATOM    470  CE1 PHE A  55      -3.499  95.273  60.195  0.00  0.00      PROA C  
ATOM    471  CE2 PHE A  55      -3.704  96.861  58.376  0.00  0.00      PROA C  
ATOM    472  CZ  PHE A  55      -2.988  95.850  59.026  0.00  0.00      PROA C  
ATOM    473  N   ASN A  56      -7.699  93.999  59.881  0.00  0.00      PROA N  
ATOM    474  CA  ASN A  56      -7.905  92.616  60.240  0.00  0.00      PROA C  
ATOM    475  C   ASN A  56      -7.065  91.757  59.292  0.00  0.00      PROA C  
ATOM    476  O   ASN A  56      -7.549  91.283  58.265  0.00  0.00      PROA O  
ATOM    477  CB  ASN A  56      -9.429  92.286  60.135  0.00  0.00      PROA C  
ATOM    478  CG  ASN A  56      -9.819  90.889  60.610  0.00  0.00      PROA C  
ATOM    479  ND2 ASN A  56      -9.862  90.696  61.948  0.00  0.00      PROA N  
ATOM    480  OD1 ASN A  56     -10.150  89.996  59.826  0.00  0.00      PROA O  
ATOM    481  N   LEU A  57      -5.766  91.580  59.604  0.00  0.00      PROA N  
ATOM    482  CA  LEU A  57      -4.805  90.839  58.798  0.00  0.00      PROA C  
ATOM    483  C   LEU A  57      -4.196  89.723  59.643  0.00  0.00      PROA C  
ATOM    484  O   LEU A  57      -4.217  89.760  60.874  0.00  0.00      PROA O  
ATOM    485  CB  LEU A  57      -3.646  91.730  58.245  0.00  0.00      PROA C  
ATOM    486  CG  LEU A  57      -3.905  92.413  56.880  0.00  0.00      PROA C  
ATOM    487  CD1 LEU A  57      -4.956  93.526  56.937  0.00  0.00      PROA C  
ATOM    488  CD2 LEU A  57      -2.591  92.965  56.297  0.00  0.00      PROA C  
ATOM    489  N   GLU A  58      -3.626  88.679  59.011  0.00  0.00      PROA N  
ATOM    490  CA  GLU A  58      -2.872  87.653  59.711  0.00  0.00      PROA C  
ATOM    491  C   GLU A  58      -1.620  88.201  60.424  0.00  0.00      PROA C  
ATOM    492  O   GLU A  58      -0.966  89.149  59.982  0.00  0.00      PROA O  
ATOM    493  CB  GLU A  58      -2.545  86.430  58.808  0.00  0.00      PROA C  
ATOM    494  CG  GLU A  58      -1.907  85.225  59.549  0.00  0.00      PROA C  
ATOM    495  CD  GLU A  58      -1.855  83.949  58.704  0.00  0.00      PROA C  
ATOM    496  OE1 GLU A  58      -0.727  83.456  58.424  0.00  0.00      PROA O  
ATOM    497  OE2 GLU A  58      -2.933  83.400  58.348  0.00  0.00      PROA O1-
ATOM    498  N   LEU A  59      -1.285  87.639  61.605  0.00  0.00      PROA N  
ATOM    499  CA  LEU A  59      -0.132  88.041  62.389  0.00  0.00      PROA C  
ATOM    500  C   LEU A  59       1.039  87.112  62.085  0.00  0.00      PROA C  
ATOM    501  O   LEU A  59       0.903  85.887  62.073  0.00  0.00      PROA O  
ATOM    502  CB  LEU A  59      -0.510  88.025  63.899  0.00  0.00      PROA C  
ATOM    503  CG  LEU A  59       0.517  88.567  64.928  0.00  0.00      PROA C  
ATOM    504  CD1 LEU A  59       1.600  87.548  65.324  0.00  0.00      PROA C  
ATOM    505  CD2 LEU A  59       1.146  89.905  64.514  0.00  0.00      PROA C  
ATOM    506  N   SER A  60       2.235  87.667  61.806  0.00  0.00      PROA N  
ATOM    507  CA  SER A  60       3.457  86.884  61.666  0.00  0.00      PROA C  
ATOM    508  C   SER A  60       4.664  87.764  61.892  0.00  0.00      PROA C  
ATOM    509  O   SER A  60       4.581  88.984  61.763  0.00  0.00      PROA O  
ATOM    510  CB  SER A  60       3.603  86.161  60.299  0.00  0.00      PROA C  
ATOM    511  OG  SER A  60       2.732  85.032  60.236  0.00  0.00      PROA O  
ATOM    512  N   TYR A  61       5.815  87.158  62.262  0.00  0.00      PROA N  
ATOM    513  CA  TYR A  61       7.036  87.850  62.652  0.00  0.00      PROA C  
ATOM    514  C   TYR A  61       7.503  88.957  61.699  0.00  0.00      PROA C  
ATOM    515  O   TYR A  61       7.776  88.724  60.518  0.00  0.00      PROA O  
ATOM    516  CB  TYR A  61       8.170  86.832  62.990  0.00  0.00      PROA C  
ATOM    517  CG  TYR A  61       9.496  87.491  63.303  0.00  0.00      PROA C  
ATOM    518  CD1 TYR A  61       9.650  88.230  64.488  0.00  0.00      PROA C  
ATOM    519  CD2 TYR A  61      10.580  87.398  62.413  0.00  0.00      PROA C  
ATOM    520  CE1 TYR A  61      10.859  88.881  64.770  0.00  0.00      PROA C  
ATOM    521  CE2 TYR A  61      11.789  88.051  62.691  0.00  0.00      PROA C  
ATOM    522  CZ  TYR A  61      11.927  88.794  63.869  0.00  0.00      PROA C  
ATOM    523  OH  TYR A  61      13.144  89.456  64.137  0.00  0.00      PROA O  
ATOM    524  N   ARG A  62       7.550  90.202  62.218  0.00  0.00      PROA N  
ATOM    525  CA  ARG A  62       8.045  91.398  61.560  0.00  0.00      PROA C  
ATOM    526  C   ARG A  62       7.137  91.824  60.394  0.00  0.00      PROA C  
ATOM    527  O   ARG A  62       7.476  92.663  59.558  0.00  0.00      PROA O  
ATOM    528  CB  ARG A  62       9.552  91.230  61.205  0.00  0.00      PROA C  
ATOM    529  CG  ARG A  62      10.309  92.508  60.788  0.00  0.00      PROA C  
ATOM    530  CD  ARG A  62      11.813  92.261  60.605  0.00  0.00      PROA C  
ATOM    531  NE  ARG A  62      12.437  93.567  60.215  0.00  0.00      PROA N  
ATOM    532  CZ  ARG A  62      13.724  93.722  59.934  0.00  0.00      PROA C  
ATOM    533  NH1 ARG A  62      14.582  92.727  59.976  0.00  0.00      PROA N1+
ATOM    534  NH2 ARG A  62      14.173  94.915  59.599  0.00  0.00      PROA N  
ATOM    535  N   CYS A  63       5.920  91.235  60.331  0.00  0.00      PROA N  
ATOM    536  CA  CYS A  63       4.926  91.410  59.287  0.00  0.00      PROA C  
ATOM    537  C   CYS A  63       5.403  90.983  57.899  0.00  0.00      PROA C  
ATOM    538  O   CYS A  63       4.924  91.480  56.885  0.00  0.00      PROA O  
ATOM    539  CB  CYS A  63       4.339  92.851  59.249  0.00  0.00      PROA C  
ATOM    540  SG  CYS A  63       3.557  93.361  60.808  0.00  0.00      PROA S  
ATOM    541  N   GLU A  64       6.370  90.044  57.803  0.00  0.00      PROA N  
ATOM    542  CA  GLU A  64       6.953  89.652  56.528  0.00  0.00      PROA C  
ATOM    543  C   GLU A  64       6.001  89.005  55.521  0.00  0.00      PROA C  
ATOM    544  O   GLU A  64       5.989  89.351  54.339  0.00  0.00      PROA O  
ATOM    545  CB  GLU A  64       8.190  88.738  56.742  0.00  0.00      PROA C  
ATOM    546  CG  GLU A  64       9.395  89.489  57.367  0.00  0.00      PROA C  
ATOM    547  CD  GLU A  64      10.660  88.643  57.525  0.00  0.00      PROA C  
ATOM    548  OE1 GLU A  64      10.670  87.434  57.169  0.00  0.00      PROA O  
ATOM    549  OE2 GLU A  64      11.684  89.201  58.007  0.00  0.00      PROA O1-
ATOM    550  N   TYR A  65       5.178  88.037  55.971  0.00  0.00      PROA N  
ATOM    551  CA  TYR A  65       4.264  87.305  55.110  0.00  0.00      PROA C  
ATOM    552  C   TYR A  65       3.131  88.124  54.480  0.00  0.00      PROA C  
ATOM    553  O   TYR A  65       2.883  88.047  53.276  0.00  0.00      PROA O  
ATOM    554  CB  TYR A  65       3.737  86.041  55.831  0.00  0.00      PROA C  
ATOM    555  CG  TYR A  65       4.880  85.070  56.018  0.00  0.00      PROA C  
ATOM    556  CD1 TYR A  65       5.288  84.246  54.954  0.00  0.00      PROA C  
ATOM    557  CD2 TYR A  65       5.553  84.965  57.247  0.00  0.00      PROA C  
ATOM    558  CE1 TYR A  65       6.347  83.341  55.111  0.00  0.00      PROA C  
ATOM    559  CE2 TYR A  65       6.614  84.063  57.409  0.00  0.00      PROA C  
ATOM    560  CZ  TYR A  65       7.010  83.250  56.342  0.00  0.00      PROA C  
ATOM    561  OH  TYR A  65       8.078  82.344  56.513  0.00  0.00      PROA O  
ATOM    562  N   ASP A  66       2.450  88.978  55.260  0.00  0.00      PROA N  
ATOM    563  CA  ASP A  66       1.396  89.823  54.743  0.00  0.00      PROA C  
ATOM    564  C   ASP A  66       1.347  91.130  55.529  0.00  0.00      PROA C  
ATOM    565  O   ASP A  66       1.573  91.180  56.742  0.00  0.00      PROA O  
ATOM    566  CB  ASP A  66       0.009  89.119  54.643  0.00  0.00      PROA C  
ATOM    567  CG  ASP A  66      -0.614  88.677  55.964  0.00  0.00      PROA C  
ATOM    568  OD1 ASP A  66       0.104  88.218  56.894  0.00  0.00      PROA O  
ATOM    569  OD2 ASP A  66      -1.877  88.664  56.017  0.00  0.00      PROA O1-
ATOM    570  N   PHE A  67       1.096  92.245  54.819  0.00  0.00      PROA N  
ATOM    571  CA  PHE A  67       1.236  93.554  55.406  0.00  0.00      PROA C  
ATOM    572  C   PHE A  67       0.479  94.638  54.658  0.00  0.00      PROA C  
ATOM    573  O   PHE A  67       0.163  94.526  53.470  0.00  0.00      PROA O  
ATOM    574  CB  PHE A  67       2.731  93.995  55.553  0.00  0.00      PROA C  
ATOM    575  CG  PHE A  67       3.525  94.039  54.258  0.00  0.00      PROA C  
ATOM    576  CD1 PHE A  67       3.449  95.158  53.408  0.00  0.00      PROA C  
ATOM    577  CD2 PHE A  67       4.446  93.026  53.937  0.00  0.00      PROA C  
ATOM    578  CE1 PHE A  67       4.263  95.265  52.273  0.00  0.00      PROA C  
ATOM    579  CE2 PHE A  67       5.277  93.132  52.814  0.00  0.00      PROA C  
ATOM    580  CZ  PHE A  67       5.187  94.255  51.982  0.00  0.00      PROA C  
ATOM    581  N   VAL A  68       0.243  95.754  55.370  0.00  0.00      PROA N  
ATOM    582  CA  VAL A  68      -0.004  97.056  54.782  0.00  0.00      PROA C  
ATOM    583  C   VAL A  68       1.172  97.923  55.198  0.00  0.00      PROA C  
ATOM    584  O   VAL A  68       1.466  98.077  56.381  0.00  0.00      PROA O  
ATOM    585  CB  VAL A  68      -1.313  97.705  55.223  0.00  0.00      PROA C  
ATOM    586  CG1 VAL A  68      -1.457  99.114  54.611  0.00  0.00      PROA C  
ATOM    587  CG2 VAL A  68      -2.484  96.816  54.768  0.00  0.00      PROA C  
ATOM    588  N   LYS A  69       1.921  98.482  54.238  0.00  0.00      PROA N  
ATOM    589  CA  LYS A  69       3.106  99.263  54.523  0.00  0.00      PROA C  
ATOM    590  C   LYS A  69       2.896 100.691  54.071  0.00  0.00      PROA C  
ATOM    591  O   LYS A  69       2.434 100.955  52.960  0.00  0.00      PROA O  
ATOM    592  CB  LYS A  69       4.364  98.646  53.861  0.00  0.00      PROA C  
ATOM    593  CG  LYS A  69       5.675  99.402  54.137  0.00  0.00      PROA C  
ATOM    594  CD  LYS A  69       6.904  98.788  53.434  0.00  0.00      PROA C  
ATOM    595  CE  LYS A  69       7.260  97.363  53.892  0.00  0.00      PROA C  
ATOM    596  NZ  LYS A  69       8.481  96.877  53.197  0.00  0.00      PROA N1+
ATOM    597  N   LEU A  70       3.227 101.649  54.951  0.00  0.00      PROA N  
ATOM    598  CA  LEU A  70       3.037 103.064  54.721  0.00  0.00      PROA C  
ATOM    599  C   LEU A  70       4.401 103.703  54.537  0.00  0.00      PROA C  
ATOM    600  O   LEU A  70       5.227 103.737  55.446  0.00  0.00      PROA O  
ATOM    601  CB  LEU A  70       2.297 103.723  55.913  0.00  0.00      PROA C  
ATOM    602  CG  LEU A  70       0.920 103.105  56.242  0.00  0.00      PROA C  
ATOM    603  CD1 LEU A  70       0.329 103.763  57.493  0.00  0.00      PROA C  
ATOM    604  CD2 LEU A  70      -0.071 103.220  55.078  0.00  0.00      PROA C  
ATOM    605  N   THR A  71       4.695 104.199  53.326  0.00  0.00      PROA N  
ATOM    606  CA  THR A  71       6.001 104.742  52.962  0.00  0.00      PROA C  
ATOM    607  C   THR A  71       5.826 106.162  52.484  0.00  0.00      PROA C  
ATOM    608  O   THR A  71       4.945 106.459  51.684  0.00  0.00      PROA O  
ATOM    609  CB  THR A  71       6.693 103.930  51.866  0.00  0.00      PROA C  
ATOM    610  CG2 THR A  71       8.054 104.521  51.463  0.00  0.00      PROA C  
ATOM    611  OG1 THR A  71       6.948 102.608  52.327  0.00  0.00      PROA O  
ATOM    612  N   SER A  72       6.647 107.108  52.962  0.00  0.00      PROA N  
ATOM    613  CA  SER A  72       6.616 108.476  52.467  0.00  0.00      PROA C  
ATOM    614  C   SER A  72       8.043 108.906  52.204  0.00  0.00      PROA C  
ATOM    615  O   SER A  72       8.892 108.908  53.098  0.00  0.00      PROA O  
ATOM    616  CB  SER A  72       5.931 109.439  53.467  0.00  0.00      PROA C  
ATOM    617  OG  SER A  72       5.799 110.765  52.961  0.00  0.00      PROA O  
ATOM    618  N   GLY A  73       8.373 109.246  50.936  0.00  0.00      PROA N  
ATOM    619  CA  GLY A  73       9.761 109.368  50.485  0.00  0.00      PROA C  
ATOM    620  C   GLY A  73      10.559 108.094  50.674  0.00  0.00      PROA C  
ATOM    621  O   GLY A  73      10.132 107.008  50.284  0.00  0.00      PROA O  
ATOM    622  N   THR A  74      11.750 108.189  51.295  0.00  0.00      PROA N  
ATOM    623  CA  THR A  74      12.586 107.020  51.573  0.00  0.00      PROA C  
ATOM    624  C   THR A  74      12.308 106.450  52.957  0.00  0.00      PROA C  
ATOM    625  O   THR A  74      12.875 105.431  53.352  0.00  0.00      PROA O  
ATOM    626  CB  THR A  74      14.087 107.318  51.460  0.00  0.00      PROA C  
ATOM    627  CG2 THR A  74      14.401 107.727  50.011  0.00  0.00      PROA C  
ATOM    628  OG1 THR A  74      14.504 108.395  52.301  0.00  0.00      PROA O  
ATOM    629  N   LYS A  75      11.398 107.080  53.727  0.00  0.00      PROA N  
ATOM    630  CA  LYS A  75      11.057 106.683  55.078  0.00  0.00      PROA C  
ATOM    631  C   LYS A  75       9.840 105.765  55.104  0.00  0.00      PROA C  
ATOM    632  O   LYS A  75       8.778 106.084  54.567  0.00  0.00      PROA O  
ATOM    633  CB  LYS A  75      10.773 107.898  56.009  0.00  0.00      PROA C  
ATOM    634  CG  LYS A  75      11.983 108.794  56.350  0.00  0.00      PROA C  
ATOM    635  CD  LYS A  75      12.429 109.745  55.221  0.00  0.00      PROA C  
ATOM    636  CE  LYS A  75      13.488 110.765  55.678  0.00  0.00      PROA C  
ATOM    637  NZ  LYS A  75      13.907 111.640  54.554  0.00  0.00      PROA N1+
ATOM    638  N   VAL A  76       9.947 104.597  55.766  0.00  0.00      PROA N  
ATOM    639  CA  VAL A  76       8.790 103.766  56.067  0.00  0.00      PROA C  
ATOM    640  C   VAL A  76       8.197 104.190  57.409  0.00  0.00      PROA C  
ATOM    641  O   VAL A  76       8.826 104.103  58.467  0.00  0.00      PROA O  
ATOM    642  CB  VAL A  76       9.075 102.264  55.966  0.00  0.00      PROA C  
ATOM    643  CG1 VAL A  76      10.271 101.821  56.834  0.00  0.00      PROA C  
ATOM    644  CG2 VAL A  76       7.810 101.451  56.308  0.00  0.00      PROA C  
ATOM    645  N   LEU A  77       6.960 104.733  57.391  0.00  0.00      PROA N  
ATOM    646  CA  LEU A  77       6.220 105.145  58.574  0.00  0.00      PROA C  
ATOM    647  C   LEU A  77       5.891 103.965  59.472  0.00  0.00      PROA C  
ATOM    648  O   LEU A  77       6.110 103.987  60.686  0.00  0.00      PROA O  
ATOM    649  CB  LEU A  77       4.856 105.807  58.213  0.00  0.00      PROA C  
ATOM    650  CG  LEU A  77       4.885 107.238  57.637  0.00  0.00      PROA C  
ATOM    651  CD1 LEU A  77       5.592 107.351  56.284  0.00  0.00      PROA C  
ATOM    652  CD2 LEU A  77       3.442 107.749  57.488  0.00  0.00      PROA C  
ATOM    653  N   ALA A  78       5.363 102.892  58.858  0.00  0.00      PROA N  
ATOM    654  CA  ALA A  78       4.943 101.718  59.571  0.00  0.00      PROA C  
ATOM    655  C   ALA A  78       4.777 100.551  58.615  0.00  0.00      PROA C  
ATOM    656  O   ALA A  78       4.509 100.716  57.423  0.00  0.00      PROA O  
ATOM    657  CB  ALA A  78       3.603 101.968  60.301  0.00  0.00      PROA C  
ATOM    658  N   THR A  79       4.909  99.325  59.153  0.00  0.00      PROA N  
ATOM    659  CA  THR A  79       4.506  98.103  58.468  0.00  0.00      PROA C  
ATOM    660  C   THR A  79       3.483  97.452  59.370  0.00  0.00      PROA C  
ATOM    661  O   THR A  79       3.785  97.052  60.496  0.00  0.00      PROA O  
ATOM    662  CB  THR A  79       5.641  97.119  58.208  0.00  0.00      PROA C  
ATOM    663  CG2 THR A  79       5.155  95.973  57.308  0.00  0.00      PROA C  
ATOM    664  OG1 THR A  79       6.709  97.761  57.524  0.00  0.00      PROA O  
ATOM    665  N   LEU A  80       2.227  97.377  58.911  0.00  0.00      PROA N  
ATOM    666  CA  LEU A  80       1.091  96.984  59.709  0.00  0.00      PROA C  
ATOM    667  C   LEU A  80       0.671  95.554  59.405  0.00  0.00      PROA C  
ATOM    668  O   LEU A  80       0.575  95.143  58.246  0.00  0.00      PROA O  
ATOM    669  CB  LEU A  80      -0.146  97.902  59.490  0.00  0.00      PROA C  
ATOM    670  CG  LEU A  80      -0.019  99.390  59.903  0.00  0.00      PROA C  
ATOM    671  CD1 LEU A  80       0.624  99.575  61.285  0.00  0.00      PROA C  
ATOM    672  CD2 LEU A  80       0.677 100.259  58.845  0.00  0.00      PROA C  
ATOM    673  N   CYS A  81       0.389  94.768  60.459  0.00  0.00      PROA N  
ATOM    674  CA  CYS A  81      -0.163  93.433  60.346  0.00  0.00      PROA C  
ATOM    675  C   CYS A  81      -0.792  93.025  61.671  0.00  0.00      PROA C  
ATOM    676  O   CYS A  81      -0.594  93.671  62.701  0.00  0.00      PROA O  
ATOM    677  CB  CYS A  81       0.851  92.343  59.888  0.00  0.00      PROA C  
ATOM    678  SG  CYS A  81       2.164  91.917  61.082  0.00  0.00      PROA S  
ATOM    679  N   GLY A  82      -1.576  91.924  61.676  0.00  0.00      PROA N  
ATOM    680  CA  GLY A  82      -2.258  91.425  62.868  0.00  0.00      PROA C  
ATOM    681  C   GLY A  82      -3.418  92.246  63.395  0.00  0.00      PROA C  
ATOM    682  O   GLY A  82      -3.656  93.396  63.029  0.00  0.00      PROA O  
ATOM    683  N   GLN A  83      -4.206  91.627  64.294  0.00  0.00      PROA N  
ATOM    684  CA  GLN A  83      -5.288  92.268  65.026  0.00  0.00      PROA C  
ATOM    685  C   GLN A  83      -4.833  93.356  65.998  0.00  0.00      PROA C  
ATOM    686  O   GLN A  83      -5.418  94.438  66.081  0.00  0.00      PROA O  
ATOM    687  CB  GLN A  83      -6.160  91.221  65.783  0.00  0.00      PROA C  
ATOM    688  CG  GLN A  83      -7.156  90.402  64.912  0.00  0.00      PROA C  
ATOM    689  CD  GLN A  83      -6.590  89.910  63.578  0.00  0.00      PROA C  
ATOM    690  NE2 GLN A  83      -5.746  88.854  63.620  0.00  0.00      PROA N  
ATOM    691  OE1 GLN A  83      -6.889  90.458  62.516  0.00  0.00      PROA O  
ATOM    692  N   GLU A  84      -3.756  93.068  66.755  0.00  0.00      PROA N  
ATOM    693  CA  GLU A  84      -3.255  93.918  67.818  0.00  0.00      PROA C  
ATOM    694  C   GLU A  84      -1.733  93.957  67.781  0.00  0.00      PROA C  
ATOM    695  O   GLU A  84      -1.071  93.051  67.271  0.00  0.00      PROA O  
ATOM    696  CB  GLU A  84      -3.716  93.430  69.222  0.00  0.00      PROA C  
ATOM    697  CG  GLU A  84      -5.249  93.534  69.450  0.00  0.00      PROA C  
ATOM    698  CD  GLU A  84      -5.709  93.133  70.851  0.00  0.00      PROA C  
ATOM    699  OE1 GLU A  84      -4.876  92.746  71.712  0.00  0.00      PROA O  
ATOM    700  OE2 GLU A  84      -6.942  93.205  71.107  0.00  0.00      PROA O1-
ATOM    701  N   SER A  85      -1.138  95.049  68.309  0.00  0.00      PROA N  
ATOM    702  CA  SER A  85       0.307  95.249  68.358  0.00  0.00      PROA C  
ATOM    703  C   SER A  85       1.034  94.221  69.222  0.00  0.00      PROA C  
ATOM    704  O   SER A  85       0.535  93.762  70.252  0.00  0.00      PROA O  
ATOM    705  CB  SER A  85       0.686  96.674  68.869  0.00  0.00      PROA C  
ATOM    706  OG  SER A  85       2.051  97.028  68.606  0.00  0.00      PROA O  
ATOM    707  N   THR A  86       2.265  93.868  68.823  0.00  0.00      PROA N  
ATOM    708  CA  THR A  86       3.208  93.064  69.590  0.00  0.00      PROA C  
ATOM    709  C   THR A  86       4.405  93.979  69.827  0.00  0.00      PROA C  
ATOM    710  O   THR A  86       4.361  95.180  69.543  0.00  0.00      PROA O  
ATOM    711  CB  THR A  86       3.634  91.743  68.896  0.00  0.00      PROA C  
ATOM    712  CG2 THR A  86       2.423  91.052  68.255  0.00  0.00      PROA C  
ATOM    713  OG1 THR A  86       4.612  91.914  67.878  0.00  0.00      PROA O  
ATOM    714  N   ASP A  87       5.518  93.452  70.379  0.00  0.00      PROA N  
ATOM    715  CA  ASP A  87       6.790  94.151  70.427  0.00  0.00      PROA C  
ATOM    716  C   ASP A  87       7.358  94.464  69.024  0.00  0.00      PROA C  
ATOM    717  O   ASP A  87       7.852  95.558  68.745  0.00  0.00      PROA O  
ATOM    718  CB  ASP A  87       7.768  93.284  71.276  0.00  0.00      PROA C  
ATOM    719  CG  ASP A  87       9.086  93.968  71.607  0.00  0.00      PROA C  
ATOM    720  OD1 ASP A  87       9.151  95.224  71.646  0.00  0.00      PROA O  
ATOM    721  OD2 ASP A  87      10.058  93.241  71.951  0.00  0.00      PROA O1-
ATOM    722  N   THR A  88       7.272  93.488  68.094  0.00  0.00      PROA N  
ATOM    723  CA  THR A  88       7.926  93.540  66.785  0.00  0.00      PROA C  
ATOM    724  C   THR A  88       6.951  93.820  65.639  0.00  0.00      PROA C  
ATOM    725  O   THR A  88       7.344  94.302  64.574  0.00  0.00      PROA O  
ATOM    726  CB  THR A  88       8.856  92.316  66.546  0.00  0.00      PROA C  
ATOM    727  CG2 THR A  88       8.459  91.118  67.427  0.00  0.00      PROA C  
ATOM    728  OG1 THR A  88       8.913  91.821  65.214  0.00  0.00      PROA O  
ATOM    729  N   GLU A  89       5.640  93.614  65.849  0.00  0.00      PROA N  
ATOM    730  CA  GLU A  89       4.602  93.818  64.857  0.00  0.00      PROA C  
ATOM    731  C   GLU A  89       3.656  94.919  65.313  0.00  0.00      PROA C  
ATOM    732  O   GLU A  89       3.254  94.973  66.474  0.00  0.00      PROA O  
ATOM    733  CB  GLU A  89       3.764  92.532  64.617  0.00  0.00      PROA C  
ATOM    734  CG  GLU A  89       4.553  91.347  64.007  0.00  0.00      PROA C  
ATOM    735  CD  GLU A  89       5.423  90.591  65.011  0.00  0.00      PROA C  
ATOM    736  OE1 GLU A  89       4.886  90.036  66.010  0.00  0.00      PROA O  
ATOM    737  OE2 GLU A  89       6.664  90.533  64.790  0.00  0.00      PROA O1-
ATOM    738  N   ARG A  90       3.265  95.836  64.407  0.00  0.00      PROA N  
ATOM    739  CA  ARG A  90       2.375  96.934  64.738  0.00  0.00      PROA C  
ATOM    740  C   ARG A  90       1.020  96.729  64.077  0.00  0.00      PROA C  
ATOM    741  O   ARG A  90       0.922  96.325  62.919  0.00  0.00      PROA O  
ATOM    742  CB  ARG A  90       2.974  98.297  64.299  0.00  0.00      PROA C  
ATOM    743  CG  ARG A  90       2.140  99.534  64.711  0.00  0.00      PROA C  
ATOM    744  CD  ARG A  90       2.829 100.864  64.372  0.00  0.00      PROA C  
ATOM    745  NE  ARG A  90       1.945 101.978  64.848  0.00  0.00      PROA N  
ATOM    746  CZ  ARG A  90       2.263 103.262  64.765  0.00  0.00      PROA C  
ATOM    747  NH1 ARG A  90       3.391 103.677  64.229  0.00  0.00      PROA N1+
ATOM    748  NH2 ARG A  90       1.438 104.170  65.238  0.00  0.00      PROA N  
ATOM    749  N   ALA A  91      -0.068  97.018  64.815  0.00  0.00      PROA N  
ATOM    750  CA  ALA A  91      -1.410  97.077  64.277  0.00  0.00      PROA C  
ATOM    751  C   ALA A  91      -1.903  98.510  64.465  0.00  0.00      PROA C  
ATOM    752  O   ALA A  91      -1.604  99.112  65.503  0.00  0.00      PROA O  
ATOM    753  CB  ALA A  91      -2.345  96.091  65.000  0.00  0.00      PROA C  
ATOM    754  N   PRO A  92      -2.604  99.127  63.520  0.00  0.00      PROA N  
ATOM    755  CA  PRO A  92      -2.823 100.565  63.527  0.00  0.00      PROA C  
ATOM    756  C   PRO A  92      -3.828 100.989  64.581  0.00  0.00      PROA C  
ATOM    757  O   PRO A  92      -3.642 102.038  65.198  0.00  0.00      PROA O  
ATOM    758  CB  PRO A  92      -3.314 100.869  62.105  0.00  0.00      PROA C  
ATOM    759  CG  PRO A  92      -3.961  99.568  61.625  0.00  0.00      PROA C  
ATOM    760  CD  PRO A  92      -3.116  98.492  62.305  0.00  0.00      PROA C  
ATOM    761  N   GLY A  93      -4.922 100.224  64.797  0.00  0.00      PROA N  
ATOM    762  CA  GLY A  93      -6.017 100.618  65.683  0.00  0.00      PROA C  
ATOM    763  C   GLY A  93      -6.604 101.977  65.361  0.00  0.00      PROA C  
ATOM    764  O   GLY A  93      -7.042 102.239  64.241  0.00  0.00      PROA O  
ATOM    765  N   ASN A  94      -5.984 105.226  66.340  1.00 26.97      PROA N  
ATOM    766  CA  ASN A  94      -7.019 104.174  66.351  1.00 26.97      PROA C  
ATOM    767  C   ASN A  94      -7.757 103.997  65.021  1.00 26.97      PROA C  
ATOM    768  O   ASN A  94      -7.318 103.259  64.093  1.00 26.97      PROA O  
ATOM    769  CB  ASN A  94      -8.023 104.774  67.354  1.00 26.97      PROA C  
ATOM    770  CG  ASN A  94      -9.088 103.798  67.821  1.00 26.97      PROA C  
ATOM    771  ND2 ASN A  94      -9.320 103.795  69.115  1.00 26.97      PROA N  
ATOM    772  OD1 ASN A  94      -9.763 103.148  66.990  1.00 26.97      PROA O  
ATOM    773  N   ASP A  95      -4.820 104.820  65.612  0.00  0.00      PROA N  
ATOM    774  CA  ASP A  95      -3.720 105.698  65.240  0.00  0.00      PROA C  
ATOM    775  C   ASP A  95      -3.924 106.422  63.901  0.00  0.00      PROA C  
ATOM    776  O   ASP A  95      -4.463 105.883  62.930  0.00  0.00      PROA O  
ATOM    777  CB  ASP A  95      -2.341 104.972  65.197  0.00  0.00      PROA C  
ATOM    778  CG  ASP A  95      -1.878 104.441  66.547  0.00  0.00      PROA C  
ATOM    779  OD1 ASP A  95      -2.435 104.814  67.612  0.00  0.00      PROA O  
ATOM    780  OD2 ASP A  95      -0.850 103.704  66.555  0.00  0.00      PROA O1-
ATOM    781  N   THR A  96      -3.469 107.687  63.839  0.00  0.00      PROA N  
ATOM    782  CA  THR A  96      -3.475 108.503  62.632  0.00  0.00      PROA C  
ATOM    783  C   THR A  96      -2.072 108.575  62.070  0.00  0.00      PROA C  
ATOM    784  O   THR A  96      -1.103 108.817  62.793  0.00  0.00      PROA O  
ATOM    785  CB  THR A  96      -3.973 109.938  62.832  0.00  0.00      PROA C  
ATOM    786  CG2 THR A  96      -5.479 109.894  63.129  0.00  0.00      PROA C  
ATOM    787  OG1 THR A  96      -3.346 110.589  63.938  0.00  0.00      PROA O  
ATOM    788  N   PHE A  97      -1.930 108.375  60.754  0.00  0.00      PROA N  
ATOM    789  CA  PHE A  97      -0.651 108.368  60.077  0.00  0.00      PROA C  
ATOM    790  C   PHE A  97      -0.535 109.612  59.217  0.00  0.00      PROA C  
ATOM    791  O   PHE A  97      -1.438 109.951  58.452  0.00  0.00      PROA O  
ATOM    792  CB  PHE A  97      -0.464 107.097  59.210  0.00  0.00      PROA C  
ATOM    793  CG  PHE A  97      -0.452 105.885  60.106  0.00  0.00      PROA C  
ATOM    794  CD1 PHE A  97      -1.644 105.206  60.415  0.00  0.00      PROA C  
ATOM    795  CD2 PHE A  97       0.759 105.404  60.635  0.00  0.00      PROA C  
ATOM    796  CE1 PHE A  97      -1.633 104.096  61.266  0.00  0.00      PROA C  
ATOM    797  CE2 PHE A  97       0.775 104.279  61.469  0.00  0.00      PROA C  
ATOM    798  CZ  PHE A  97      -0.422 103.628  61.791  0.00  0.00      PROA C  
ATOM    799  N   TYR A  98       0.590 110.339  59.352  0.00  0.00      PROA N  
ATOM    800  CA  TYR A  98       0.843 111.574  58.638  0.00  0.00      PROA C  
ATOM    801  C   TYR A  98       2.044 111.444  57.722  0.00  0.00      PROA C  
ATOM    802  O   TYR A  98       3.143 111.083  58.145  0.00  0.00      PROA O  
ATOM    803  CB  TYR A  98       1.086 112.763  59.601  0.00  0.00      PROA C  
ATOM    804  CG  TYR A  98      -0.215 113.276  60.149  0.00  0.00      PROA C  
ATOM    805  CD1 TYR A  98      -1.048 114.046  59.320  0.00  0.00      PROA C  
ATOM    806  CD2 TYR A  98      -0.569 113.101  61.498  0.00  0.00      PROA C  
ATOM    807  CE1 TYR A  98      -2.192 114.663  59.837  0.00  0.00      PROA C  
ATOM    808  CE2 TYR A  98      -1.726 113.707  62.013  0.00  0.00      PROA C  
ATOM    809  CZ  TYR A  98      -2.525 114.506  61.185  0.00  0.00      PROA C  
ATOM    810  OH  TYR A  98      -3.638 115.189  61.711  0.00  0.00      PROA O  
ATOM    811  N   SER A  99       1.856 111.744  56.423  0.00  0.00      PROA N  
ATOM    812  CA  SER A  99       2.925 111.760  55.432  0.00  0.00      PROA C  
ATOM    813  C   SER A  99       4.028 112.779  55.701  0.00  0.00      PROA C  
ATOM    814  O   SER A  99       3.818 113.834  56.307  0.00  0.00      PROA O  
ATOM    815  CB  SER A  99       2.412 111.931  53.975  0.00  0.00      PROA C  
ATOM    816  OG  SER A  99       1.881 113.228  53.702  0.00  0.00      PROA O  
ATOM    817  N   LEU A 100       5.256 112.474  55.245  0.00  0.00      PROA N  
ATOM    818  CA  LEU A 100       6.382 113.380  55.286  0.00  0.00      PROA C  
ATOM    819  C   LEU A 100       6.397 114.170  53.978  0.00  0.00      PROA C  
ATOM    820  O   LEU A 100       6.869 113.712  52.935  0.00  0.00      PROA O  
ATOM    821  CB  LEU A 100       7.741 112.647  55.492  0.00  0.00      PROA C  
ATOM    822  CG  LEU A 100       7.964 112.020  56.891  0.00  0.00      PROA C  
ATOM    823  CD1 LEU A 100       7.266 110.663  57.085  0.00  0.00      PROA C  
ATOM    824  CD2 LEU A 100       9.468 111.846  57.159  0.00  0.00      PROA C  
ATOM    825  N   GLY A 101       5.857 115.406  54.003  0.00  0.00      PROA N  
ATOM    826  CA  GLY A 101       5.577 116.179  52.793  0.00  0.00      PROA C  
ATOM    827  C   GLY A 101       4.416 115.649  51.965  0.00  0.00      PROA C  
ATOM    828  O   GLY A 101       3.679 114.776  52.432  0.00  0.00      PROA O  
ATOM    829  N   PRO A 102       4.181 116.162  50.755  0.00  0.00      PROA N  
ATOM    830  CA  PRO A 102       2.900 115.971  50.064  0.00  0.00      PROA C  
ATOM    831  C   PRO A 102       2.619 114.604  49.445  0.00  0.00      PROA C  
ATOM    832  O   PRO A 102       1.720 114.525  48.609  0.00  0.00      PROA O  
ATOM    833  CB  PRO A 102       2.940 117.030  48.942  0.00  0.00      PROA C  
ATOM    834  CG  PRO A 102       3.834 118.135  49.493  0.00  0.00      PROA C  
ATOM    835  CD  PRO A 102       4.900 117.338  50.236  0.00  0.00      PROA C  
ATOM    836  N   SER A 103       3.316 113.510  49.802  0.00  0.00      PROA N  
ATOM    837  CA  SER A 103       3.076 112.226  49.149  0.00  0.00      PROA C  
ATOM    838  C   SER A 103       3.157 111.048  50.097  0.00  0.00      PROA C  
ATOM    839  O   SER A 103       4.038 110.945  50.951  0.00  0.00      PROA O  
ATOM    840  CB  SER A 103       3.980 111.964  47.907  0.00  0.00      PROA C  
ATOM    841  OG  SER A 103       5.379 112.017  48.212  0.00  0.00      PROA O  
ATOM    842  N   LEU A 104       2.196 110.118  49.969  0.00  0.00      PROA N  
ATOM    843  CA  LEU A 104       2.105 108.921  50.776  0.00  0.00      PROA C  
ATOM    844  C   LEU A 104       1.930 107.725  49.863  0.00  0.00      PROA C  
ATOM    845  O   LEU A 104       1.060 107.703  48.994  0.00  0.00      PROA O  
ATOM    846  CB  LEU A 104       0.903 108.996  51.750  0.00  0.00      PROA C  
ATOM    847  CG  LEU A 104       0.794 107.854  52.785  0.00  0.00      PROA C  
ATOM    848  CD1 LEU A 104       2.040 107.737  53.678  0.00  0.00      PROA C  
ATOM    849  CD2 LEU A 104      -0.453 108.055  53.659  0.00  0.00      PROA C  
ATOM    850  N   LYS A 105       2.762 106.690  50.028  0.00  0.00      PROA N  
ATOM    851  CA  LYS A 105       2.657 105.459  49.286  0.00  0.00      PROA C  
ATOM    852  C   LYS A 105       2.190 104.361  50.219  0.00  0.00      PROA C  
ATOM    853  O   LYS A 105       2.805 104.066  51.245  0.00  0.00      PROA O  
ATOM    854  CB  LYS A 105       4.005 105.093  48.619  0.00  0.00      PROA C  
ATOM    855  CG  LYS A 105       4.019 103.751  47.866  0.00  0.00      PROA C  
ATOM    856  CD  LYS A 105       5.378 103.510  47.180  0.00  0.00      PROA C  
ATOM    857  CE  LYS A 105       5.556 102.132  46.516  0.00  0.00      PROA C  
ATOM    858  NZ  LYS A 105       4.606 101.942  45.392  0.00  0.00      PROA N1+
ATOM    859  N   VAL A 106       1.061 103.730  49.874  0.00  0.00      PROA N  
ATOM    860  CA  VAL A 106       0.458 102.670  50.651  0.00  0.00      PROA C  
ATOM    861  C   VAL A 106       0.647 101.404  49.847  0.00  0.00      PROA C  
ATOM    862  O   VAL A 106       0.372 101.370  48.648  0.00  0.00      PROA O  
ATOM    863  CB  VAL A 106      -1.020 102.941  50.924  0.00  0.00      PROA C  
ATOM    864  CG1 VAL A 106      -1.644 101.800  51.754  0.00  0.00      PROA C  
ATOM    865  CG2 VAL A 106      -1.140 104.283  51.673  0.00  0.00      PROA C  
ATOM    866  N   THR A 107       1.191 100.338  50.455  0.00  0.00      PROA N  
ATOM    867  CA  THR A 107       1.467  99.084  49.757  0.00  0.00      PROA C  
ATOM    868  C   THR A 107       0.817  97.941  50.494  0.00  0.00      PROA C  
ATOM    869  O   THR A 107       1.050  97.747  51.684  0.00  0.00      PROA O  
ATOM    870  CB  THR A 107       2.957  98.773  49.619  0.00  0.00      PROA C  
ATOM    871  CG2 THR A 107       3.194  97.508  48.775  0.00  0.00      PROA C  
ATOM    872  OG1 THR A 107       3.624  99.842  48.959  0.00  0.00      PROA O  
ATOM    873  N   PHE A 108      -0.007  97.144  49.796  0.00  0.00      PROA N  
ATOM    874  CA  PHE A 108      -0.587  95.919  50.303  0.00  0.00      PROA C  
ATOM    875  C   PHE A 108       0.187  94.731  49.739  0.00  0.00      PROA C  
ATOM    876  O   PHE A 108       0.510  94.685  48.550  0.00  0.00      PROA O  
ATOM    877  CB  PHE A 108      -2.102  95.838  49.944  0.00  0.00      PROA C  
ATOM    878  CG  PHE A 108      -2.755  94.550  50.396  0.00  0.00      PROA C  
ATOM    879  CD1 PHE A 108      -2.699  93.394  49.594  0.00  0.00      PROA C  
ATOM    880  CD2 PHE A 108      -3.451  94.490  51.615  0.00  0.00      PROA C  
ATOM    881  CE1 PHE A 108      -3.303  92.202  50.011  0.00  0.00      PROA C  
ATOM    882  CE2 PHE A 108      -4.068  93.305  52.032  0.00  0.00      PROA C  
ATOM    883  CZ  PHE A 108      -3.991  92.162  51.229  0.00  0.00      PROA C  
ATOM    884  N   HIS A 109       0.486  93.734  50.587  0.00  0.00      PROA N  
ATOM    885  CA  HIS A 109       1.125  92.503  50.170  0.00  0.00      PROA C  
ATOM    886  C   HIS A 109       0.552  91.338  50.952  0.00  0.00      PROA C  
ATOM    887  O   HIS A 109       0.291  91.444  52.150  0.00  0.00      PROA O  
ATOM    888  CB  HIS A 109       2.656  92.544  50.405  0.00  0.00      PROA C  
ATOM    889  CG  HIS A 109       3.388  91.245  50.161  0.00  0.00      PROA C  
ATOM    890  CD2 HIS A 109       4.050  90.426  51.028  0.00  0.00      PROA C  
ATOM    891  ND1 HIS A 109       3.606  90.714  48.910  0.00  0.00      PROA N  
ATOM    892  CE1 HIS A 109       4.370  89.607  49.065  0.00  0.00      PROA C  
ATOM    893  NE2 HIS A 109       4.670  89.391  50.335  0.00  0.00      PROA N  
ATOM    894  N   SER A 110       0.350  90.186  50.288  0.00  0.00      PROA N  
ATOM    895  CA  SER A 110      -0.075  88.964  50.950  0.00  0.00      PROA C  
ATOM    896  C   SER A 110       0.549  87.766  50.262  0.00  0.00      PROA C  
ATOM    897  O   SER A 110       0.684  87.731  49.036  0.00  0.00      PROA O  
ATOM    898  CB  SER A 110      -1.620  88.800  50.989  0.00  0.00      PROA C  
ATOM    899  OG  SER A 110      -2.041  87.612  51.668  0.00  0.00      PROA O  
ATOM    900  N   ASP A 111       0.966  86.753  51.045  0.00  0.00      PROA N  
ATOM    901  CA  ASP A 111       1.633  85.560  50.583  0.00  0.00      PROA C  
ATOM    902  C   ASP A 111       0.661  84.469  50.098  0.00  0.00      PROA C  
ATOM    903  O   ASP A 111      -0.434  84.733  49.597  0.00  0.00      PROA O  
ATOM    904  CB  ASP A 111       2.593  85.036  51.697  0.00  0.00      PROA C  
ATOM    905  CG  ASP A 111       1.856  84.506  52.928  0.00  0.00      PROA C  
ATOM    906  OD1 ASP A 111       0.915  85.172  53.432  0.00  0.00      PROA O  
ATOM    907  OD2 ASP A 111       2.264  83.425  53.432  0.00  0.00      PROA O1-
ATOM    908  N   TYR A 112       1.083  83.193  50.208  0.00  0.00      PROA N  
ATOM    909  CA  TYR A 112       0.452  82.062  49.564  0.00  0.00      PROA C  
ATOM    910  C   TYR A 112      -0.808  81.525  50.235  0.00  0.00      PROA C  
ATOM    911  O   TYR A 112      -1.626  80.881  49.578  0.00  0.00      PROA O  
ATOM    912  CB  TYR A 112       1.477  80.905  49.345  0.00  0.00      PROA C  
ATOM    913  CG  TYR A 112       2.138  80.422  50.615  0.00  0.00      PROA C  
ATOM    914  CD1 TYR A 112       1.559  79.383  51.365  0.00  0.00      PROA C  
ATOM    915  CD2 TYR A 112       3.382  80.938  51.023  0.00  0.00      PROA C  
ATOM    916  CE1 TYR A 112       2.187  78.897  52.520  0.00  0.00      PROA C  
ATOM    917  CE2 TYR A 112       4.015  80.453  52.177  0.00  0.00      PROA C  
ATOM    918  CZ  TYR A 112       3.413  79.434  52.927  0.00  0.00      PROA C  
ATOM    919  OH  TYR A 112       4.043  78.933  54.086  0.00  0.00      PROA O  
ATOM    920  N   SER A 113      -1.019  81.751  51.545  0.00  0.00      PROA N  
ATOM    921  CA  SER A 113      -2.207  81.252  52.232  0.00  0.00      PROA C  
ATOM    922  C   SER A 113      -2.477  81.963  53.543  0.00  0.00      PROA C  
ATOM    923  O   SER A 113      -1.568  82.457  54.209  0.00  0.00      PROA O  
ATOM    924  CB  SER A 113      -2.174  79.719  52.519  0.00  0.00      PROA C  
ATOM    925  OG  SER A 113      -2.454  78.974  51.331  0.00  0.00      PROA O  
ATOM    926  N   ASN A 114      -3.761  81.979  53.959  0.00  0.00      PROA N  
ATOM    927  CA  ASN A 114      -4.202  82.504  55.239  0.00  0.00      PROA C  
ATOM    928  C   ASN A 114      -4.791  81.352  56.045  0.00  0.00      PROA C  
ATOM    929  O   ASN A 114      -5.554  80.536  55.523  0.00  0.00      PROA O  
ATOM    930  CB  ASN A 114      -5.304  83.589  55.089  0.00  0.00      PROA C  
ATOM    931  CG  ASN A 114      -4.800  84.814  54.327  0.00  0.00      PROA C  
ATOM    932  ND2 ASN A 114      -5.751  85.549  53.700  0.00  0.00      PROA N  
ATOM    933  OD1 ASN A 114      -3.609  85.126  54.261  0.00  0.00      PROA O  
ATOM    934  N   GLU A 115      -4.441  81.240  57.340  0.00  0.00      PROA N  
ATOM    935  CA  GLU A 115      -4.996  80.245  58.248  0.00  0.00      PROA C  
ATOM    936  C   GLU A 115      -6.503  80.377  58.466  0.00  0.00      PROA C  
ATOM    937  O   GLU A 115      -7.247  79.393  58.482  0.00  0.00      PROA O  
ATOM    938  CB  GLU A 115      -4.270  80.276  59.621  0.00  0.00      PROA C  
ATOM    939  CG  GLU A 115      -2.804  79.772  59.572  0.00  0.00      PROA C  
ATOM    940  CD  GLU A 115      -2.693  78.304  59.171  0.00  0.00      PROA C  
ATOM    941  OE1 GLU A 115      -3.199  77.426  59.921  0.00  0.00      PROA O  
ATOM    942  OE2 GLU A 115      -2.082  78.001  58.111  0.00  0.00      PROA O1-
ATOM    943  N   LYS A 116      -6.978  81.626  58.611  0.00  0.00      PROA N  
ATOM    944  CA  LYS A 116      -8.362  81.974  58.853  0.00  0.00      PROA C  
ATOM    945  C   LYS A 116      -8.769  83.014  57.814  0.00  0.00      PROA C  
ATOM    946  O   LYS A 116      -7.893  83.628  57.196  0.00  0.00      PROA O  
ATOM    947  CB  LYS A 116      -8.542  82.558  60.284  0.00  0.00      PROA C  
ATOM    948  CG  LYS A 116      -8.177  81.592  61.429  0.00  0.00      PROA C  
ATOM    949  CD  LYS A 116      -9.085  80.347  61.481  0.00  0.00      PROA C  
ATOM    950  CE  LYS A 116      -8.738  79.328  62.582  0.00  0.00      PROA C  
ATOM    951  NZ  LYS A 116      -8.958  79.894  63.936  0.00  0.00      PROA N1+
ATOM    952  N   PRO A 117     -10.050  83.272  57.561  0.00  0.00      PROA N  
ATOM    953  CA  PRO A 117     -10.439  84.181  56.488  0.00  0.00      PROA C  
ATOM    954  C   PRO A 117     -10.455  85.611  57.016  0.00  0.00      PROA C  
ATOM    955  O   PRO A 117     -11.508  86.190  57.290  0.00  0.00      PROA O  
ATOM    956  CB  PRO A 117     -11.840  83.673  56.086  0.00  0.00      PROA C  
ATOM    957  CG  PRO A 117     -12.401  83.039  57.362  0.00  0.00      PROA C  
ATOM    958  CD  PRO A 117     -11.159  82.411  57.990  0.00  0.00      PROA C  
ATOM    959  N   PHE A 118      -9.261  86.204  57.172  0.00  0.00      PROA N  
ATOM    960  CA  PHE A 118      -9.060  87.582  57.568  0.00  0.00      PROA C  
ATOM    961  C   PHE A 118      -9.629  88.597  56.571  0.00  0.00      PROA C  
ATOM    962  O   PHE A 118      -9.417  88.515  55.361  0.00  0.00      PROA O  
ATOM    963  CB  PHE A 118      -7.563  87.849  57.855  0.00  0.00      PROA C  
ATOM    964  CG  PHE A 118      -7.104  87.035  59.035  0.00  0.00      PROA C  
ATOM    965  CD1 PHE A 118      -7.533  87.369  60.331  0.00  0.00      PROA C  
ATOM    966  CD2 PHE A 118      -6.215  85.959  58.873  0.00  0.00      PROA C  
ATOM    967  CE1 PHE A 118      -7.103  86.628  61.440  0.00  0.00      PROA C  
ATOM    968  CE2 PHE A 118      -5.772  85.224  59.980  0.00  0.00      PROA C  
ATOM    969  CZ  PHE A 118      -6.216  85.559  61.265  0.00  0.00      PROA C  
ATOM    970  N   THR A 119     -10.410  89.573  57.071  0.00  0.00      PROA N  
ATOM    971  CA  THR A 119     -11.142  90.560  56.276  0.00  0.00      PROA C  
ATOM    972  C   THR A 119     -10.271  91.487  55.450  0.00  0.00      PROA C  
ATOM    973  O   THR A 119     -10.598  91.807  54.307  0.00  0.00      PROA O  
ATOM    974  CB  THR A 119     -12.191  91.331  57.096  0.00  0.00      PROA C  
ATOM    975  CG2 THR A 119     -12.377  92.803  56.697  0.00  0.00      PROA C  
ATOM    976  OG1 THR A 119     -13.476  90.739  56.947  0.00  0.00      PROA O  
ATOM    977  N   GLY A 120      -9.121  91.932  55.996  0.00  0.00      PROA N  
ATOM    978  CA  GLY A 120      -8.241  92.892  55.349  0.00  0.00      PROA C  
ATOM    979  C   GLY A 120      -8.357  94.249  55.982  0.00  0.00      PROA C  
ATOM    980  O   GLY A 120      -8.349  94.374  57.204  0.00  0.00      PROA O  
ATOM    981  N   PHE A 121      -8.441  95.325  55.187  0.00  0.00      PROA N  
ATOM    982  CA  PHE A 121      -8.405  96.660  55.745  0.00  0.00      PROA C  
ATOM    983  C   PHE A 121      -9.321  97.590  54.964  0.00  0.00      PROA C  
ATOM    984  O   PHE A 121      -9.542  97.442  53.761  0.00  0.00      PROA O  
ATOM    985  CB  PHE A 121      -6.946  97.231  55.824  0.00  0.00      PROA C  
ATOM    986  CG  PHE A 121      -6.426  97.860  54.546  0.00  0.00      PROA C  
ATOM    987  CD1 PHE A 121      -5.811  97.086  53.548  0.00  0.00      PROA C  
ATOM    988  CD2 PHE A 121      -6.544  99.249  54.346  0.00  0.00      PROA C  
ATOM    989  CE1 PHE A 121      -5.350  97.683  52.364  0.00  0.00      PROA C  
ATOM    990  CE2 PHE A 121      -6.081  99.848  53.171  0.00  0.00      PROA C  
ATOM    991  CZ  PHE A 121      -5.486  99.064  52.177  0.00  0.00      PROA C  
ATOM    992  N   GLU A 122      -9.845  98.602  55.674  0.00  0.00      PROA N  
ATOM    993  CA  GLU A 122     -10.486  99.759  55.097  0.00  0.00      PROA C  
ATOM    994  C   GLU A 122      -9.889 100.989  55.747  0.00  0.00      PROA C  
ATOM    995  O   GLU A 122      -9.871 101.120  56.974  0.00  0.00      PROA O  
ATOM    996  CB  GLU A 122     -12.025  99.742  55.274  0.00  0.00      PROA C  
ATOM    997  CG  GLU A 122     -12.751 101.032  54.817  0.00  0.00      PROA C  
ATOM    998  CD  GLU A 122     -14.267 100.916  54.976  0.00  0.00      PROA C  
ATOM    999  OE1 GLU A 122     -14.761 100.825  56.131  0.00  0.00      PROA O  
ATOM   1000  OE2 GLU A 122     -14.982 100.936  53.936  0.00  0.00      PROA O1-
ATOM   1001  N   ALA A 123      -9.361 101.916  54.939  0.00  0.00      PROA N  
ATOM   1002  CA  ALA A 123      -8.746 103.127  55.414  0.00  0.00      PROA C  
ATOM   1003  C   ALA A 123      -9.244 104.309  54.607  0.00  0.00      PROA C  
ATOM   1004  O   ALA A 123      -9.672 104.193  53.459  0.00  0.00      PROA O  
ATOM   1005  CB  ALA A 123      -7.209 103.043  55.317  0.00  0.00      PROA C  
ATOM   1006  N   PHE A 124      -9.202 105.497  55.217  0.00  0.00      PROA N  
ATOM   1007  CA  PHE A 124      -9.565 106.737  54.576  0.00  0.00      PROA C  
ATOM   1008  C   PHE A 124      -8.402 107.695  54.695  0.00  0.00      PROA C  
ATOM   1009  O   PHE A 124      -7.715 107.749  55.719  0.00  0.00      PROA O  
ATOM   1010  CB  PHE A 124     -10.841 107.379  55.171  0.00  0.00      PROA C  
ATOM   1011  CG  PHE A 124     -12.060 106.562  54.833  0.00  0.00      PROA C  
ATOM   1012  CD1 PHE A 124     -12.519 105.557  55.701  0.00  0.00      PROA C  
ATOM   1013  CD2 PHE A 124     -12.797 106.841  53.670  0.00  0.00      PROA C  
ATOM   1014  CE1 PHE A 124     -13.687 104.839  55.409  0.00  0.00      PROA C  
ATOM   1015  CE2 PHE A 124     -13.980 106.145  53.389  0.00  0.00      PROA C  
ATOM   1016  CZ  PHE A 124     -14.421 105.139  54.257  0.00  0.00      PROA C  
ATOM   1017  N   TYR A 125      -8.141 108.460  53.623  0.00  0.00      PROA N  
ATOM   1018  CA  TYR A 125      -7.112 109.475  53.614  0.00  0.00      PROA C  
ATOM   1019  C   TYR A 125      -7.739 110.813  53.261  0.00  0.00      PROA C  
ATOM   1020  O   TYR A 125      -8.718 110.900  52.518  0.00  0.00      PROA O  
ATOM   1021  CB  TYR A 125      -5.906 109.151  52.676  0.00  0.00      PROA C  
ATOM   1022  CG  TYR A 125      -6.261 109.156  51.208  0.00  0.00      PROA C  
ATOM   1023  CD1 TYR A 125      -6.803 108.007  50.616  0.00  0.00      PROA C  
ATOM   1024  CD2 TYR A 125      -6.031 110.289  50.405  0.00  0.00      PROA C  
ATOM   1025  CE1 TYR A 125      -7.129 107.987  49.255  0.00  0.00      PROA C  
ATOM   1026  CE2 TYR A 125      -6.367 110.279  49.043  0.00  0.00      PROA C  
ATOM   1027  CZ  TYR A 125      -6.923 109.127  48.470  0.00  0.00      PROA C  
ATOM   1028  OH  TYR A 125      -7.283 109.106  47.106  0.00  0.00      PROA O  
ATOM   1029  N   ALA A 126      -7.168 111.896  53.800  0.00  0.00      PROA N  
ATOM   1030  CA  ALA A 126      -7.509 113.239  53.408  0.00  0.00      PROA C  
ATOM   1031  C   ALA A 126      -6.264 114.099  53.497  0.00  0.00      PROA C  
ATOM   1032  O   ALA A 126      -5.453 113.968  54.415  0.00  0.00      PROA O  
ATOM   1033  CB  ALA A 126      -8.625 113.821  54.300  0.00  0.00      PROA C  
ATOM   1034  N   ALA A 127      -6.053 115.000  52.525  0.00  0.00      PROA N  
ATOM   1035  CA  ALA A 127      -5.043 116.025  52.630  0.00  0.00      PROA C  
ATOM   1036  C   ALA A 127      -5.359 117.036  53.735  0.00  0.00      PROA C  
ATOM   1037  O   ALA A 127      -6.467 117.565  53.847  0.00  0.00      PROA O  
ATOM   1038  CB  ALA A 127      -4.831 116.730  51.278  0.00  0.00      PROA C  
ATOM   1039  N   GLU A 128      -4.362 117.313  54.583  0.00  0.00      PROA N  
ATOM   1040  CA  GLU A 128      -4.425 118.246  55.678  0.00  0.00      PROA C  
ATOM   1041  C   GLU A 128      -3.411 119.342  55.415  0.00  0.00      PROA C  
ATOM   1042  O   GLU A 128      -2.252 119.093  55.079  0.00  0.00      PROA O  
ATOM   1043  CB  GLU A 128      -4.121 117.559  57.040  0.00  0.00      PROA C  
ATOM   1044  CG  GLU A 128      -4.091 118.528  58.252  0.00  0.00      PROA C  
ATOM   1045  CD  GLU A 128      -3.757 117.830  59.567  0.00  0.00      PROA C  
ATOM   1046  OE1 GLU A 128      -4.591 117.036  60.079  0.00  0.00      PROA O  
ATOM   1047  OE2 GLU A 128      -2.647 118.073  60.114  0.00  0.00      PROA O1-
ATOM   1048  N   ASP A 129      -3.841 120.608  55.540  0.00  0.00      PROA N  
ATOM   1049  CA  ASP A 129      -2.982 121.763  55.427  0.00  0.00      PROA C  
ATOM   1050  C   ASP A 129      -1.881 121.761  56.506  0.00  0.00      PROA C  
ATOM   1051  O   ASP A 129      -2.171 121.680  57.704  0.00  0.00      PROA O  
ATOM   1052  CB  ASP A 129      -3.910 123.001  55.515  0.00  0.00      PROA C  
ATOM   1053  CG  ASP A 129      -3.160 124.318  55.425  0.00  0.00      PROA C  
ATOM   1054  OD1 ASP A 129      -2.204 124.419  54.614  0.00  0.00      PROA O  
ATOM   1055  OD2 ASP A 129      -3.618 125.293  56.085  0.00  0.00      PROA O1-
ATOM   1056  N   VAL A 130      -0.589 121.822  56.124  0.00  0.00      PROA N  
ATOM   1057  CA  VAL A 130       0.487 121.817  57.103  0.00  0.00      PROA C  
ATOM   1058  C   VAL A 130       0.698 123.232  57.643  0.00  0.00      PROA C  
ATOM   1059  O   VAL A 130       0.482 124.235  56.958  0.00  0.00      PROA O  
ATOM   1060  CB  VAL A 130       1.775 121.159  56.596  0.00  0.00      PROA C  
ATOM   1061  CG1 VAL A 130       2.701 122.136  55.850  0.00  0.00      PROA C  
ATOM   1062  CG2 VAL A 130       2.523 120.508  57.778  0.00  0.00      PROA C  
ATOM   1063  N   ASP A 131       1.081 123.348  58.931  0.00  0.00      PROA N  
ATOM   1064  CA  ASP A 131       1.252 124.634  59.569  0.00  0.00      PROA C  
ATOM   1065  C   ASP A 131       2.725 124.841  59.903  0.00  0.00      PROA C  
ATOM   1066  O   ASP A 131       3.249 124.275  60.865  0.00  0.00      PROA O  
ATOM   1067  CB  ASP A 131       0.327 124.700  60.820  0.00  0.00      PROA C  
ATOM   1068  CG  ASP A 131       0.358 126.037  61.547  0.00  0.00      PROA C  
ATOM   1069  OD1 ASP A 131       0.999 127.000  61.055  0.00  0.00      PROA O  
ATOM   1070  OD2 ASP A 131      -0.300 126.138  62.620  0.00  0.00      PROA O1-
ATOM   1071  N   GLU A 132       3.427 125.680  59.120  0.00  0.00      PROA N  
ATOM   1072  CA  GLU A 132       4.805 126.059  59.350  0.00  0.00      PROA C  
ATOM   1073  C   GLU A 132       4.963 127.093  60.462  0.00  0.00      PROA C  
ATOM   1074  O   GLU A 132       6.055 127.298  60.992  0.00  0.00      PROA O  
ATOM   1075  CB  GLU A 132       5.449 126.632  58.060  0.00  0.00      PROA C  
ATOM   1076  CG  GLU A 132       5.536 125.624  56.883  0.00  0.00      PROA C  
ATOM   1077  CD  GLU A 132       4.310 125.598  55.961  0.00  0.00      PROA C  
ATOM   1078  OE1 GLU A 132       3.235 126.151  56.312  0.00  0.00      PROA O  
ATOM   1079  OE2 GLU A 132       4.442 125.014  54.848  0.00  0.00      PROA O1-
ATOM   1080  N   CYS A 133       3.863 127.747  60.877  0.00  0.00      PROA N  
ATOM   1081  CA  CYS A 133       3.870 128.796  61.879  0.00  0.00      PROA C  
ATOM   1082  C   CYS A 133       3.622 128.223  63.268  0.00  0.00      PROA C  
ATOM   1083  O   CYS A 133       3.479 128.957  64.248  0.00  0.00      PROA O  
ATOM   1084  CB  CYS A 133       2.780 129.857  61.576  0.00  0.00      PROA C  
ATOM   1085  SG  CYS A 133       3.035 130.700  59.987  0.00  0.00      PROA S  
ATOM   1086  N   ARG A 134       3.607 126.879  63.388  0.00  0.00      PROA N  
ATOM   1087  CA  ARG A 134       3.475 126.148  64.631  0.00  0.00      PROA C  
ATOM   1088  C   ARG A 134       4.531 126.504  65.675  0.00  0.00      PROA C  
ATOM   1089  O   ARG A 134       5.697 126.771  65.370  0.00  0.00      PROA O  
ATOM   1090  CB  ARG A 134       3.503 124.613  64.391  0.00  0.00      PROA C  
ATOM   1091  CG  ARG A 134       4.811 124.076  63.756  0.00  0.00      PROA C  
ATOM   1092  CD  ARG A 134       4.870 122.548  63.606  0.00  0.00      PROA C  
ATOM   1093  NE  ARG A 134       3.770 122.168  62.668  0.00  0.00      PROA N  
ATOM   1094  CZ  ARG A 134       3.287 120.942  62.533  0.00  0.00      PROA C  
ATOM   1095  NH1 ARG A 134       3.865 119.896  63.079  0.00  0.00      PROA N1+
ATOM   1096  NH2 ARG A 134       2.180 120.761  61.845  0.00  0.00      PROA N  
ATOM   1097  N   THR A 135       4.139 126.514  66.965  0.00  0.00      PROA N  
ATOM   1098  CA  THR A 135       5.071 126.821  68.047  0.00  0.00      PROA C  
ATOM   1099  C   THR A 135       5.771 125.551  68.482  0.00  0.00      PROA C  
ATOM   1100  O   THR A 135       5.264 124.766  69.285  0.00  0.00      PROA O  
ATOM   1101  CB  THR A 135       4.435 127.503  69.259  0.00  0.00      PROA C  
ATOM   1102  CG2 THR A 135       5.486 127.830  70.338  0.00  0.00      PROA C  
ATOM   1103  OG1 THR A 135       3.858 128.749  68.876  0.00  0.00      PROA O  
ATOM   1104  N   SER A 136       6.980 125.316  67.941  0.00  0.00      PROA N  
ATOM   1105  CA  SER A 136       7.862 124.244  68.383  0.00  0.00      PROA C  
ATOM   1106  C   SER A 136       8.803 124.803  69.427  0.00  0.00      PROA C  
ATOM   1107  O   SER A 136       9.380 125.875  69.251  0.00  0.00      PROA O  
ATOM   1108  CB  SER A 136       8.706 123.621  67.239  0.00  0.00      PROA C  
ATOM   1109  OG  SER A 136       7.862 122.989  66.271  0.00  0.00      PROA O  
ATOM   1110  N   LEU A 137       8.958 124.113  70.574  0.00  0.00      PROA N  
ATOM   1111  CA  LEU A 137       9.795 124.577  71.672  0.00  0.00      PROA C  
ATOM   1112  C   LEU A 137      11.278 124.715  71.325  0.00  0.00      PROA C  
ATOM   1113  O   LEU A 137      11.929 125.699  71.680  0.00  0.00      PROA O  
ATOM   1114  CB  LEU A 137       9.636 123.660  72.915  0.00  0.00      PROA C  
ATOM   1115  CG  LEU A 137       8.194 123.535  73.460  0.00  0.00      PROA C  
ATOM   1116  CD1 LEU A 137       8.163 122.588  74.670  0.00  0.00      PROA C  
ATOM   1117  CD2 LEU A 137       7.592 124.897  73.843  0.00  0.00      PROA C  
ATOM   1118  N   GLY A 138      11.847 123.723  70.603  0.00  0.00      PROA N  
ATOM   1119  CA  GLY A 138      13.272 123.698  70.271  0.00  0.00      PROA C  
ATOM   1120  C   GLY A 138      13.671 124.540  69.081  0.00  0.00      PROA C  
ATOM   1121  O   GLY A 138      14.736 125.159  69.073  0.00  0.00      PROA O  
ATOM   1122  N   ASP A 139      12.831 124.577  68.032  0.00  0.00      PROA N  
ATOM   1123  CA  ASP A 139      13.148 125.234  66.772  0.00  0.00      PROA C  
ATOM   1124  C   ASP A 139      12.694 126.696  66.734  0.00  0.00      PROA C  
ATOM   1125  O   ASP A 139      11.717 127.103  67.364  0.00  0.00      PROA O  
ATOM   1126  CB  ASP A 139      12.531 124.461  65.571  0.00  0.00      PROA C  
ATOM   1127  CG  ASP A 139      13.142 123.079  65.386  0.00  0.00      PROA C  
ATOM   1128  OD1 ASP A 139      14.280 122.814  65.854  0.00  0.00      PROA O  
ATOM   1129  OD2 ASP A 139      12.519 122.258  64.659  0.00  0.00      PROA O1-
ATOM   1130  N   SER A 140      13.420 127.543  65.976  0.00  0.00      PROA N  
ATOM   1131  CA  SER A 140      13.019 128.913  65.664  0.00  0.00      PROA C  
ATOM   1132  C   SER A 140      11.751 129.030  64.817  0.00  0.00      PROA C  
ATOM   1133  O   SER A 140      11.496 128.231  63.913  0.00  0.00      PROA O  
ATOM   1134  CB  SER A 140      14.154 129.737  64.986  0.00  0.00      PROA C  
ATOM   1135  OG  SER A 140      14.690 129.080  63.828  0.00  0.00      PROA O  
ATOM   1136  N   VAL A 141      10.917 130.058  65.084  0.00  0.00      PROA N  
ATOM   1137  CA  VAL A 141       9.788 130.445  64.240  0.00  0.00      PROA C  
ATOM   1138  C   VAL A 141      10.267 130.959  62.866  0.00  0.00      PROA C  
ATOM   1139  O   VAL A 141      11.308 131.626  62.833  0.00  0.00      PROA O  
ATOM   1140  CB  VAL A 141       8.901 131.472  64.956  0.00  0.00      PROA C  
ATOM   1141  CG1 VAL A 141       7.723 131.955  64.083  0.00  0.00      PROA C  
ATOM   1142  CG2 VAL A 141       8.343 130.834  66.247  0.00  0.00      PROA C  
ATOM   1143  N   PRO A 142       9.617 130.726  61.712  0.00  0.00      PROA N  
ATOM   1144  CA  PRO A 142      10.174 131.164  60.430  0.00  0.00      PROA C  
ATOM   1145  C   PRO A 142      10.136 132.672  60.243  0.00  0.00      PROA C  
ATOM   1146  O   PRO A 142      11.089 133.243  59.714  0.00  0.00      PROA O  
ATOM   1147  CB  PRO A 142       9.298 130.458  59.379  0.00  0.00      PROA C  
ATOM   1148  CG  PRO A 142       8.868 129.171  60.080  0.00  0.00      PROA C  
ATOM   1149  CD  PRO A 142       8.658 129.627  61.525  0.00  0.00      PROA C  
ATOM   1150  N   CYS A 143       9.038 133.336  60.639  0.00  0.00      PROA N  
ATOM   1151  CA  CYS A 143       8.881 134.770  60.470  0.00  0.00      PROA C  
ATOM   1152  C   CYS A 143       9.412 135.557  61.657  0.00  0.00      PROA C  
ATOM   1153  O   CYS A 143       9.222 135.194  62.819  0.00  0.00      PROA O  
ATOM   1154  CB  CYS A 143       7.404 135.159  60.250  0.00  0.00      PROA C  
ATOM   1155  SG  CYS A 143       6.701 134.305  58.810  0.00  0.00      PROA S  
ATOM   1156  N   ASP A 144      10.110 136.674  61.377  0.00  0.00      PROA N  
ATOM   1157  CA  ASP A 144      10.673 137.563  62.375  0.00  0.00      PROA C  
ATOM   1158  C   ASP A 144       9.630 138.215  63.304  0.00  0.00      PROA C  
ATOM   1159  O   ASP A 144       9.769 138.214  64.529  0.00  0.00      PROA O  
ATOM   1160  CB  ASP A 144      11.531 138.587  61.586  0.00  0.00      PROA C  
ATOM   1161  CG  ASP A 144      12.400 139.519  62.417  0.00  0.00      PROA C  
ATOM   1162  OD1 ASP A 144      12.623 139.267  63.630  0.00  0.00      PROA O  
ATOM   1163  OD2 ASP A 144      12.953 140.477  61.811  0.00  0.00      PROA O1-
ATOM   1164  N   HIS A 145       8.514 138.725  62.734  0.00  0.00      PROA N  
ATOM   1165  CA  HIS A 145       7.432 139.314  63.514  0.00  0.00      PROA C  
ATOM   1166  C   HIS A 145       6.224 138.394  63.553  0.00  0.00      PROA C  
ATOM   1167  O   HIS A 145       6.006 137.683  64.536  0.00  0.00      PROA O  
ATOM   1168  CB  HIS A 145       7.009 140.704  62.985  0.00  0.00      PROA C  
ATOM   1169  CG  HIS A 145       8.078 141.749  63.163  0.00  0.00      PROA C  
ATOM   1170  CD2 HIS A 145       9.325 141.833  62.620  0.00  0.00      PROA C  
ATOM   1171  ND1 HIS A 145       7.906 142.913  63.882  0.00  0.00      PROA N  
ATOM   1172  CE1 HIS A 145       9.046 143.637  63.752  0.00  0.00      PROA C  
ATOM   1173  NE2 HIS A 145       9.937 143.019  62.997  0.00  0.00      PROA N  
ATOM   1174  N   TYR A 146       5.398 138.386  62.487  0.00  0.00      PROA N  
ATOM   1175  CA  TYR A 146       4.144 137.657  62.460  0.00  0.00      PROA C  
ATOM   1176  C   TYR A 146       4.181 136.600  61.371  0.00  0.00      PROA C  
ATOM   1177  O   TYR A 146       4.591 136.847  60.236  0.00  0.00      PROA O  
ATOM   1178  CB  TYR A 146       2.932 138.598  62.213  0.00  0.00      PROA C  
ATOM   1179  CG  TYR A 146       2.914 139.722  63.217  0.00  0.00      PROA C  
ATOM   1180  CD1 TYR A 146       2.772 139.443  64.587  0.00  0.00      PROA C  
ATOM   1181  CD2 TYR A 146       3.019 141.062  62.805  0.00  0.00      PROA C  
ATOM   1182  CE1 TYR A 146       2.764 140.480  65.531  0.00  0.00      PROA C  
ATOM   1183  CE2 TYR A 146       3.010 142.101  63.747  0.00  0.00      PROA C  
ATOM   1184  CZ  TYR A 146       2.887 141.809  65.110  0.00  0.00      PROA C  
ATOM   1185  OH  TYR A 146       2.881 142.854  66.058  0.00  0.00      PROA O  
ATOM   1186  N   CYS A 147       3.753 135.370  61.711  0.00  0.00      PROA N  
ATOM   1187  CA  CYS A 147       3.703 134.246  60.795  0.00  0.00      PROA C  
ATOM   1188  C   CYS A 147       2.246 133.917  60.542  0.00  0.00      PROA C  
ATOM   1189  O   CYS A 147       1.471 133.701  61.476  0.00  0.00      PROA O  
ATOM   1190  CB  CYS A 147       4.439 133.016  61.403  0.00  0.00      PROA C  
ATOM   1191  SG  CYS A 147       4.806 131.647  60.249  0.00  0.00      PROA S  
ATOM   1192  N   HIS A 148       1.831 133.888  59.263  0.00  0.00      PROA N  
ATOM   1193  CA  HIS A 148       0.456 133.627  58.890  0.00  0.00      PROA C  
ATOM   1194  C   HIS A 148       0.377 132.398  58.015  0.00  0.00      PROA C  
ATOM   1195  O   HIS A 148       0.946 132.338  56.926  0.00  0.00      PROA O  
ATOM   1196  CB  HIS A 148      -0.157 134.823  58.136  0.00  0.00      PROA C  
ATOM   1197  CG  HIS A 148      -0.073 136.078  58.951  0.00  0.00      PROA C  
ATOM   1198  CD2 HIS A 148       0.613 137.224  58.705  0.00  0.00      PROA C  
ATOM   1199  ND1 HIS A 148      -0.717 136.273  60.156  0.00  0.00      PROA N  
ATOM   1200  CE1 HIS A 148      -0.391 137.518  60.582  0.00  0.00      PROA C  
ATOM   1201  NE2 HIS A 148       0.415 138.131  59.733  0.00  0.00      PROA N  
ATOM   1202  N   ASN A 149      -0.343 131.368  58.490  0.00  0.00      PROA N  
ATOM   1203  CA  ASN A 149      -0.559 130.131  57.771  0.00  0.00      PROA C  
ATOM   1204  C   ASN A 149      -1.864 130.213  56.981  0.00  0.00      PROA C  
ATOM   1205  O   ASN A 149      -2.891 130.682  57.476  0.00  0.00      PROA O  
ATOM   1206  CB  ASN A 149      -0.524 128.955  58.784  0.00  0.00      PROA C  
ATOM   1207  CG  ASN A 149      -0.855 127.570  58.223  0.00  0.00      PROA C  
ATOM   1208  ND2 ASN A 149      -0.178 127.156  57.133  0.00  0.00      PROA N  
ATOM   1209  OD1 ASN A 149      -1.721 126.868  58.757  0.00  0.00      PROA O  
ATOM   1210  N   TYR A 150      -1.841 129.764  55.719  0.00  0.00      PROA N  
ATOM   1211  CA  TYR A 150      -2.988 129.734  54.837  0.00  0.00      PROA C  
ATOM   1212  C   TYR A 150      -2.930 128.377  54.144  0.00  0.00      PROA C  
ATOM   1213  O   TYR A 150      -1.918 127.680  54.215  0.00  0.00      PROA O  
ATOM   1214  CB  TYR A 150      -2.991 130.916  53.812  0.00  0.00      PROA C  
ATOM   1215  CG  TYR A 150      -1.931 130.809  52.735  0.00  0.00      PROA C  
ATOM   1216  CD1 TYR A 150      -0.627 131.278  52.960  0.00  0.00      PROA C  
ATOM   1217  CD2 TYR A 150      -2.246 130.268  51.476  0.00  0.00      PROA C  
ATOM   1218  CE1 TYR A 150       0.342 131.213  51.948  0.00  0.00      PROA C  
ATOM   1219  CE2 TYR A 150      -1.275 130.182  50.469  0.00  0.00      PROA C  
ATOM   1220  CZ  TYR A 150       0.018 130.659  50.703  0.00  0.00      PROA C  
ATOM   1221  OH  TYR A 150       0.988 130.584  49.681  0.00  0.00      PROA O  
ATOM   1222  N   LEU A 151      -4.021 127.959  53.465  0.00  0.00      PROA N  
ATOM   1223  CA  LEU A 151      -4.072 126.674  52.783  0.00  0.00      PROA C  
ATOM   1224  C   LEU A 151      -2.963 126.471  51.743  0.00  0.00      PROA C  
ATOM   1225  O   LEU A 151      -2.939 127.089  50.676  0.00  0.00      PROA O  
ATOM   1226  CB  LEU A 151      -5.456 126.371  52.146  0.00  0.00      PROA C  
ATOM   1227  CG  LEU A 151      -6.579 125.965  53.130  0.00  0.00      PROA C  
ATOM   1228  CD1 LEU A 151      -7.123 127.134  53.967  0.00  0.00      PROA C  
ATOM   1229  CD2 LEU A 151      -7.739 125.301  52.369  0.00  0.00      PROA C  
ATOM   1230  N   GLY A 152      -2.011 125.576  52.057  0.00  0.00      PROA N  
ATOM   1231  CA  GLY A 152      -0.883 125.234  51.208  0.00  0.00      PROA C  
ATOM   1232  C   GLY A 152       0.331 126.124  51.352  0.00  0.00      PROA C  
ATOM   1233  O   GLY A 152       1.194 126.143  50.472  0.00  0.00      PROA O  
ATOM   1234  N   GLY A 153       0.471 126.874  52.463  0.00  0.00      PROA N  
ATOM   1235  CA  GLY A 153       1.697 127.621  52.709  0.00  0.00      PROA C  
ATOM   1236  C   GLY A 153       1.639 128.595  53.858  0.00  0.00      PROA C  
ATOM   1237  O   GLY A 153       0.732 128.614  54.689  0.00  0.00      PROA O  
ATOM   1238  N   TYR A 154       2.650 129.474  53.925  0.00  0.00      PROA N  
ATOM   1239  CA  TYR A 154       2.715 130.512  54.929  0.00  0.00      PROA C  
ATOM   1240  C   TYR A 154       3.259 131.773  54.284  0.00  0.00      PROA C  
ATOM   1241  O   TYR A 154       3.930 131.745  53.249  0.00  0.00      PROA O  
ATOM   1242  CB  TYR A 154       3.572 130.117  56.178  0.00  0.00      PROA C  
ATOM   1243  CG  TYR A 154       5.053 129.955  55.895  0.00  0.00      PROA C  
ATOM   1244  CD1 TYR A 154       5.520 128.820  55.214  0.00  0.00      PROA C  
ATOM   1245  CD2 TYR A 154       5.991 130.908  56.338  0.00  0.00      PROA C  
ATOM   1246  CE1 TYR A 154       6.885 128.638  54.968  0.00  0.00      PROA C  
ATOM   1247  CE2 TYR A 154       7.362 130.736  56.082  0.00  0.00      PROA C  
ATOM   1248  CZ  TYR A 154       7.806 129.596  55.398  0.00  0.00      PROA C  
ATOM   1249  OH  TYR A 154       9.173 129.384  55.129  0.00  0.00      PROA O  
ATOM   1250  N   TYR A 155       2.977 132.923  54.905  0.00  0.00      PROA N  
ATOM   1251  CA  TYR A 155       3.621 134.170  54.572  0.00  0.00      PROA C  
ATOM   1252  C   TYR A 155       3.948 134.878  55.869  0.00  0.00      PROA C  
ATOM   1253  O   TYR A 155       3.353 134.631  56.922  0.00  0.00      PROA O  
ATOM   1254  CB  TYR A 155       2.799 135.084  53.606  0.00  0.00      PROA C  
ATOM   1255  CG  TYR A 155       1.423 135.448  54.119  0.00  0.00      PROA C  
ATOM   1256  CD1 TYR A 155       0.328 134.622  53.825  0.00  0.00      PROA C  
ATOM   1257  CD2 TYR A 155       1.194 136.648  54.817  0.00  0.00      PROA C  
ATOM   1258  CE1 TYR A 155      -0.962 134.952  54.258  0.00  0.00      PROA C  
ATOM   1259  CE2 TYR A 155      -0.099 136.993  55.243  0.00  0.00      PROA C  
ATOM   1260  CZ  TYR A 155      -1.174 136.135  54.973  0.00  0.00      PROA C  
ATOM   1261  OH  TYR A 155      -2.473 136.450  55.418  0.00  0.00      PROA O  
ATOM   1262  N   CYS A 156       4.939 135.778  55.817  0.00  0.00      PROA N  
ATOM   1263  CA  CYS A 156       5.298 136.607  56.944  0.00  0.00      PROA C  
ATOM   1264  C   CYS A 156       4.657 137.970  56.794  0.00  0.00      PROA C  
ATOM   1265  O   CYS A 156       4.428 138.460  55.688  0.00  0.00      PROA O  
ATOM   1266  CB  CYS A 156       6.832 136.766  57.077  0.00  0.00      PROA C  
ATOM   1267  SG  CYS A 156       7.669 135.161  57.262  0.00  0.00      PROA S  
ATOM   1268  N   SER A 157       4.347 138.632  57.918  0.00  0.00      PROA N  
ATOM   1269  CA  SER A 157       4.022 140.047  57.902  0.00  0.00      PROA C  
ATOM   1270  C   SER A 157       4.713 140.657  59.097  0.00  0.00      PROA C  
ATOM   1271  O   SER A 157       5.185 139.960  59.998  0.00  0.00      PROA O  
ATOM   1272  CB  SER A 157       2.496 140.415  57.867  0.00  0.00      PROA C  
ATOM   1273  OG  SER A 157       1.839 140.461  59.140  0.00  0.00      PROA O  
ATOM   1274  N   CYS A 158       4.832 141.992  59.106  0.00  0.00      PROA N  
ATOM   1275  CA  CYS A 158       5.494 142.716  60.168  0.00  0.00      PROA C  
ATOM   1276  C   CYS A 158       4.698 143.962  60.495  0.00  0.00      PROA C  
ATOM   1277  O   CYS A 158       3.796 144.359  59.755  0.00  0.00      PROA O  
ATOM   1278  CB  CYS A 158       6.950 143.079  59.785  0.00  0.00      PROA C  
ATOM   1279  SG  CYS A 158       7.969 141.583  59.589  0.00  0.00      PROA S  
ATOM   1280  N   ARG A 159       4.989 144.573  61.663  0.00  0.00      PROA N  
ATOM   1281  CA  ARG A 159       4.418 145.828  62.127  0.00  0.00      PROA C  
ATOM   1282  C   ARG A 159       4.346 147.005  61.145  0.00  0.00      PROA C  
ATOM   1283  O   ARG A 159       5.011 147.058  60.110  0.00  0.00      PROA O  
ATOM   1284  CB  ARG A 159       5.072 146.282  63.462  0.00  0.00      PROA C  
ATOM   1285  CG  ARG A 159       4.663 145.411  64.669  0.00  0.00      PROA C  
ATOM   1286  CD  ARG A 159       5.062 145.995  66.033  0.00  0.00      PROA C  
ATOM   1287  NE  ARG A 159       6.561 146.034  66.108  0.00  0.00      PROA N  
ATOM   1288  CZ  ARG A 159       7.329 145.068  66.590  0.00  0.00      PROA C  
ATOM   1289  NH1 ARG A 159       6.852 143.908  66.984  0.00  0.00      PROA N1+
ATOM   1290  NH2 ARG A 159       8.629 145.262  66.671  0.00  0.00      PROA N  
ATOM   1291  N   VAL A 160       3.529 148.027  61.479  0.00  0.00      PROA N  
ATOM   1292  CA  VAL A 160       3.516 149.309  60.784  0.00  0.00      PROA C  
ATOM   1293  C   VAL A 160       4.892 149.981  60.774  0.00  0.00      PROA C  
ATOM   1294  O   VAL A 160       5.564 150.094  61.801  0.00  0.00      PROA O  
ATOM   1295  CB  VAL A 160       2.448 150.240  61.370  0.00  0.00      PROA C  
ATOM   1296  CG1 VAL A 160       2.638 151.711  60.940  0.00  0.00      PROA C  
ATOM   1297  CG2 VAL A 160       1.059 149.727  60.938  0.00  0.00      PROA C  
ATOM   1298  N   GLY A 161       5.358 150.418  59.581  0.00  0.00      PROA N  
ATOM   1299  CA  GLY A 161       6.680 151.018  59.399  0.00  0.00      PROA C  
ATOM   1300  C   GLY A 161       7.755 150.006  59.095  0.00  0.00      PROA C  
ATOM   1301  O   GLY A 161       8.935 150.343  59.035  0.00  0.00      PROA O  
ATOM   1302  N   TYR A 162       7.366 148.741  58.865  0.00  0.00      PROA N  
ATOM   1303  CA  TYR A 162       8.236 147.644  58.489  0.00  0.00      PROA C  
ATOM   1304  C   TYR A 162       7.792 147.065  57.147  0.00  0.00      PROA C  
ATOM   1305  O   TYR A 162       6.600 146.941  56.856  0.00  0.00      PROA O  
ATOM   1306  CB  TYR A 162       8.248 146.480  59.527  0.00  0.00      PROA C  
ATOM   1307  CG  TYR A 162       8.879 146.828  60.856  0.00  0.00      PROA C  
ATOM   1308  CD1 TYR A 162       8.271 147.712  61.770  0.00  0.00      PROA C  
ATOM   1309  CD2 TYR A 162      10.033 146.139  61.267  0.00  0.00      PROA C  
ATOM   1310  CE1 TYR A 162       8.824 147.933  63.042  0.00  0.00      PROA C  
ATOM   1311  CE2 TYR A 162      10.561 146.326  62.549  0.00  0.00      PROA C  
ATOM   1312  CZ  TYR A 162       9.970 147.232  63.435  0.00  0.00      PROA C  
ATOM   1313  OH  TYR A 162      10.523 147.386  64.724  0.00  0.00      PROA O  
ATOM   1314  N   ILE A 163       8.757 146.691  56.288  0.00  0.00      PROA N  
ATOM   1315  CA  ILE A 163       8.518 145.997  55.033  0.00  0.00      PROA C  
ATOM   1316  C   ILE A 163       9.334 144.713  55.028  0.00  0.00      PROA C  
ATOM   1317  O   ILE A 163      10.412 144.638  55.620  0.00  0.00      PROA O  
ATOM   1318  CB  ILE A 163       8.812 146.867  53.803  0.00  0.00      PROA C  
ATOM   1319  CG1 ILE A 163       8.434 146.165  52.474  0.00  0.00      PROA C  
ATOM   1320  CG2 ILE A 163      10.277 147.365  53.807  0.00  0.00      PROA C  
ATOM   1321  CD  ILE A 163       8.319 147.132  51.289  0.00  0.00      PROA C  
ATOM   1322  N   LEU A 164       8.831 143.632  54.393  0.00  0.00      PROA N  
ATOM   1323  CA  LEU A 164       9.574 142.389  54.246  0.00  0.00      PROA C  
ATOM   1324  C   LEU A 164      10.899 142.560  53.505  0.00  0.00      PROA C  
ATOM   1325  O   LEU A 164      11.005 143.264  52.497  0.00  0.00      PROA O  
ATOM   1326  CB  LEU A 164       8.763 141.271  53.536  0.00  0.00      PROA C  
ATOM   1327  CG  LEU A 164       7.736 140.521  54.412  0.00  0.00      PROA C  
ATOM   1328  CD1 LEU A 164       6.567 141.398  54.881  0.00  0.00      PROA C  
ATOM   1329  CD2 LEU A 164       7.200 139.304  53.642  0.00  0.00      PROA C  
ATOM   1330  N   HIS A 165      11.950 141.884  54.000  0.00  0.00      PROA N  
ATOM   1331  CA  HIS A 165      13.245 141.823  53.356  0.00  0.00      PROA C  
ATOM   1332  C   HIS A 165      13.216 140.851  52.175  0.00  0.00      PROA C  
ATOM   1333  O   HIS A 165      12.232 140.150  51.937  0.00  0.00      PROA O  
ATOM   1334  CB  HIS A 165      14.351 141.449  54.384  0.00  0.00      PROA C  
ATOM   1335  CG  HIS A 165      15.759 141.553  53.858  0.00  0.00      PROA C  
ATOM   1336  CD2 HIS A 165      16.430 142.633  53.367  0.00  0.00      PROA C  
ATOM   1337  ND1 HIS A 165      16.657 140.506  53.828  0.00  0.00      PROA N  
ATOM   1338  CE1 HIS A 165      17.813 140.986  53.306  0.00  0.00      PROA C  
ATOM   1339  NE2 HIS A 165      17.722 142.272  53.005  0.00  0.00      PROA N  
ATOM   1340  N   GLN A 166      14.310 140.785  51.388  0.00  0.00      PROA N  
ATOM   1341  CA  GLN A 166      14.458 139.954  50.201  0.00  0.00      PROA C  
ATOM   1342  C   GLN A 166      14.227 138.466  50.452  0.00  0.00      PROA C  
ATOM   1343  O   GLN A 166      13.652 137.752  49.630  0.00  0.00      PROA O  
ATOM   1344  CB  GLN A 166      15.846 140.240  49.559  0.00  0.00      PROA C  
ATOM   1345  CG  GLN A 166      16.266 139.375  48.336  0.00  0.00      PROA C  
ATOM   1346  CD  GLN A 166      16.837 137.997  48.703  0.00  0.00      PROA C  
ATOM   1347  NE2 GLN A 166      16.385 136.938  47.993  0.00  0.00      PROA N  
ATOM   1348  OE1 GLN A 166      17.687 137.858  49.588  0.00  0.00      PROA O  
ATOM   1349  N   ASN A 167      14.640 137.976  51.640  0.00  0.00      PROA N  
ATOM   1350  CA  ASN A 167      14.444 136.597  52.058  0.00  0.00      PROA C  
ATOM   1351  C   ASN A 167      12.978 136.266  52.372  0.00  0.00      PROA C  
ATOM   1352  O   ASN A 167      12.605 135.096  52.443  0.00  0.00      PROA O  
ATOM   1353  CB  ASN A 167      15.394 136.256  53.255  0.00  0.00      PROA C  
ATOM   1354  CG  ASN A 167      15.107 137.018  54.553  0.00  0.00      PROA C  
ATOM   1355  ND2 ASN A 167      16.107 137.063  55.458  0.00  0.00      PROA N  
ATOM   1356  OD1 ASN A 167      14.043 137.596  54.781  0.00  0.00      PROA O  
ATOM   1357  N   LYS A 168      12.131 137.298  52.585  0.00  0.00      PROA N  
ATOM   1358  CA  LYS A 168      10.706 137.216  52.858  0.00  0.00      PROA C  
ATOM   1359  C   LYS A 168      10.369 136.709  54.258  0.00  0.00      PROA C  
ATOM   1360  O   LYS A 168       9.225 136.377  54.563  0.00  0.00      PROA O  
ATOM   1361  CB  LYS A 168       9.894 136.502  51.739  0.00  0.00      PROA C  
ATOM   1362  CG  LYS A 168       9.942 137.243  50.390  0.00  0.00      PROA C  
ATOM   1363  CD  LYS A 168       9.352 136.433  49.217  0.00  0.00      PROA C  
ATOM   1364  CE  LYS A 168       7.871 136.051  49.381  0.00  0.00      PROA C  
ATOM   1365  NZ  LYS A 168       7.384 135.321  48.183  0.00  0.00      PROA N1+
ATOM   1366  N   HIS A 169      11.372 136.667  55.155  0.00  0.00      PROA N  
ATOM   1367  CA  HIS A 169      11.246 136.115  56.491  0.00  0.00      PROA C  
ATOM   1368  C   HIS A 169      11.550 137.159  57.545  0.00  0.00      PROA C  
ATOM   1369  O   HIS A 169      10.845 137.270  58.551  0.00  0.00      PROA O  
ATOM   1370  CB  HIS A 169      12.172 134.887  56.684  0.00  0.00      PROA C  
ATOM   1371  CG  HIS A 169      11.678 133.665  55.949  0.00  0.00      PROA C  
ATOM   1372  CD2 HIS A 169      11.138 132.516  56.442  0.00  0.00      PROA C  
ATOM   1373  ND1 HIS A 169      11.803 133.459  54.591  0.00  0.00      PROA N  
ATOM   1374  CE1 HIS A 169      11.323 132.222  54.322  0.00  0.00      PROA C  
ATOM   1375  NE2 HIS A 169      10.907 131.609  55.417  0.00  0.00      PROA N  
ATOM   1376  N   THR A 170      12.595 137.977  57.324  0.00  0.00      PROA N  
ATOM   1377  CA  THR A 170      12.929 139.110  58.176  0.00  0.00      PROA C  
ATOM   1378  C   THR A 170      12.366 140.384  57.588  0.00  0.00      PROA C  
ATOM   1379  O   THR A 170      11.990 140.449  56.416  0.00  0.00      PROA O  
ATOM   1380  CB  THR A 170      14.419 139.286  58.468  0.00  0.00      PROA C  
ATOM   1381  CG2 THR A 170      14.916 138.083  59.280  0.00  0.00      PROA C  
ATOM   1382  OG1 THR A 170      15.202 139.330  57.282  0.00  0.00      PROA O  
ATOM   1383  N   CYS A 171      12.250 141.443  58.407  0.00  0.00      PROA N  
ATOM   1384  CA  CYS A 171      11.723 142.715  57.955  0.00  0.00      PROA C  
ATOM   1385  C   CYS A 171      12.680 143.851  58.231  0.00  0.00      PROA C  
ATOM   1386  O   CYS A 171      13.455 143.859  59.187  0.00  0.00      PROA O  
ATOM   1387  CB  CYS A 171      10.359 143.045  58.587  0.00  0.00      PROA C  
ATOM   1388  SG  CYS A 171       9.067 141.948  57.947  0.00  0.00      PROA S  
ATOM   1389  N   SER A 172      12.619 144.859  57.352  0.00  0.00      PROA N  
ATOM   1390  CA  SER A 172      13.420 146.064  57.389  0.00  0.00      PROA C  
ATOM   1391  C   SER A 172      12.482 147.209  57.702  0.00  0.00      PROA C  
ATOM   1392  O   SER A 172      11.426 147.349  57.087  0.00  0.00      PROA O  
ATOM   1393  CB  SER A 172      14.073 146.385  56.006  0.00  0.00      PROA C  
ATOM   1394  OG  SER A 172      14.931 145.331  55.555  0.00  0.00      PROA O  
ATOM   1395  N   ALA A 173      12.814 148.071  58.681  0.00  0.00      PROA N  
ATOM   1396  CA  ALA A 173      12.081 149.309  58.877  0.00  0.00      PROA C  
ATOM   1397  C   ALA A 173      12.448 150.408  57.875  0.00  0.00      PROA C  
ATOM   1398  O   ALA A 173      13.008 150.151  56.807  0.00  0.00      PROA O  
ATOM   1399  CB  ALA A 173      12.238 149.830  60.316  0.00  0.00      PROA C  
ATOM   1400  N   LEU A 174      12.144 151.679  58.212  0.00  0.00      PROA N  
ATOM   1401  CA  LEU A 174      12.595 152.852  57.480  0.00  0.00      PROA C  
ATOM   1402  C   LEU A 174      13.850 152.526  56.670  0.00  0.00      PROA C  
ATOM   1403  O   LEU A 174      13.949 151.506  55.988  0.00  0.00      PROA O  
ATOM   1404  CB  LEU A 174      12.854 154.092  58.382  0.00  0.00      PROA C  
ATOM   1405  CG  LEU A 174      11.601 154.713  59.042  0.00  0.00      PROA C  
ATOM   1406  CD1 LEU A 174      11.243 154.037  60.370  0.00  0.00      PROA C  
ATOM   1407  CD2 LEU A 174      11.808 156.217  59.283  0.00  0.00      PROA C  
ATOM   1408  N   CYS A 175      14.848 153.424  56.729  0.00  0.00      PROA N  
ATOM   1409  CA  CYS A 175      16.058 153.372  55.925  0.00  0.00      PROA C  
ATOM   1410  C   CYS A 175      17.296 153.145  56.788  0.00  0.00      PROA C  
ATOM   1411  O   CYS A 175      18.425 153.416  56.383  0.00  0.00      PROA O  
ATOM   1412  CB  CYS A 175      16.182 154.680  55.097  0.00  0.00      PROA C  
ATOM   1413  SG  CYS A 175      15.979 156.189  56.101  0.00  0.00      PROA S  
ATOM   1414  N   SER A 176      17.115 152.641  58.025  0.00  0.00      PROA N  
ATOM   1415  CA  SER A 176      18.200 152.426  58.981  0.00  0.00      PROA C  
ATOM   1416  C   SER A 176      18.597 150.968  59.164  0.00  0.00      PROA C  
ATOM   1417  O   SER A 176      19.518 150.656  59.919  0.00  0.00      PROA O  
ATOM   1418  CB  SER A 176      17.832 153.021  60.374  0.00  0.00      PROA C  
ATOM   1419  OG  SER A 176      16.606 152.488  60.897  0.00  0.00      PROA O  
ATOM   1420  N   GLY A 177      17.924 150.022  58.474  0.00  0.00      PROA N  
ATOM   1421  CA  GLY A 177      18.109 148.588  58.711  0.00  0.00      PROA C  
ATOM   1422  C   GLY A 177      19.072 147.901  57.779  0.00  0.00      PROA C  
ATOM   1423  O   GLY A 177      19.491 146.771  58.029  0.00  0.00      PROA O  
ATOM   1424  N   GLN A 178      19.426 148.539  56.651  0.00  0.00      PROA N  
ATOM   1425  CA  GLN A 178      20.113 147.867  55.563  0.00  0.00      PROA C  
ATOM   1426  C   GLN A 178      21.620 147.712  55.792  0.00  0.00      PROA C  
ATOM   1427  O   GLN A 178      22.354 148.675  56.034  0.00  0.00      PROA O  
ATOM   1428  CB  GLN A 178      19.812 148.570  54.218  0.00  0.00      PROA C  
ATOM   1429  CG  GLN A 178      20.178 147.716  52.979  0.00  0.00      PROA C  
ATOM   1430  CD  GLN A 178      19.613 148.311  51.683  0.00  0.00      PROA C  
ATOM   1431  NE2 GLN A 178      19.707 147.526  50.583  0.00  0.00      PROA N  
ATOM   1432  OE1 GLN A 178      19.095 149.430  51.625  0.00  0.00      PROA O  
ATOM   1433  N   VAL A 179      22.106 146.455  55.723  0.00  0.00      PROA N  
ATOM   1434  CA  VAL A 179      23.504 146.102  55.908  0.00  0.00      PROA C  
ATOM   1435  C   VAL A 179      24.013 145.472  54.620  0.00  0.00      PROA C  
ATOM   1436  O   VAL A 179      23.390 144.577  54.044  0.00  0.00      PROA O  
ATOM   1437  CB  VAL A 179      23.737 145.151  57.086  0.00  0.00      PROA C  
ATOM   1438  CG1 VAL A 179      25.246 144.865  57.266  0.00  0.00      PROA C  
ATOM   1439  CG2 VAL A 179      23.174 145.780  58.376  0.00  0.00      PROA C  
ATOM   1440  N   PHE A 180      25.165 145.949  54.127  0.00  0.00      PROA N  
ATOM   1441  CA  PHE A 180      25.761 145.543  52.872  0.00  0.00      PROA C  
ATOM   1442  C   PHE A 180      27.008 144.710  53.139  0.00  0.00      PROA C  
ATOM   1443  O   PHE A 180      28.024 145.211  53.626  0.00  0.00      PROA O  
ATOM   1444  CB  PHE A 180      26.151 146.778  52.017  0.00  0.00      PROA C  
ATOM   1445  CG  PHE A 180      24.942 147.599  51.656  0.00  0.00      PROA C  
ATOM   1446  CD1 PHE A 180      24.495 148.633  52.498  0.00  0.00      PROA C  
ATOM   1447  CD2 PHE A 180      24.283 147.387  50.432  0.00  0.00      PROA C  
ATOM   1448  CE1 PHE A 180      23.394 149.418  52.140  0.00  0.00      PROA C  
ATOM   1449  CE2 PHE A 180      23.196 148.187  50.059  0.00  0.00      PROA C  
ATOM   1450  CZ  PHE A 180      22.753 149.204  50.914  0.00  0.00      PROA C  
ATOM   1451  N   THR A 181      26.950 143.395  52.844  0.00  0.00      PROA N  
ATOM   1452  CA  THR A 181      28.069 142.480  53.081  0.00  0.00      PROA C  
ATOM   1453  C   THR A 181      28.745 142.019  51.800  0.00  0.00      PROA C  
ATOM   1454  O   THR A 181      29.816 141.410  51.837  0.00  0.00      PROA O  
ATOM   1455  CB  THR A 181      27.659 141.236  53.874  0.00  0.00      PROA C  
ATOM   1456  CG2 THR A 181      27.220 141.669  55.283  0.00  0.00      PROA C  
ATOM   1457  OG1 THR A 181      26.552 140.562  53.276  0.00  0.00      PROA O  
ATOM   1458  N   GLY A 182      28.153 142.309  50.618  0.00  0.00      PROA N  
ATOM   1459  CA  GLY A 182      28.727 141.973  49.312  0.00  0.00      PROA C  
ATOM   1460  C   GLY A 182      29.962 142.760  48.936  0.00  0.00      PROA C  
ATOM   1461  O   GLY A 182      30.270 143.797  49.522  0.00  0.00      PROA O  
ATOM   1462  N   ARG A 183      30.685 142.311  47.891  0.00  0.00      PROA N  
ATOM   1463  CA  ARG A 183      31.799 143.042  47.302  0.00  0.00      PROA C  
ATOM   1464  C   ARG A 183      31.437 144.407  46.715  0.00  0.00      PROA C  
ATOM   1465  O   ARG A 183      32.160 145.387  46.883  0.00  0.00      PROA O  
ATOM   1466  CB  ARG A 183      32.515 142.194  46.215  0.00  0.00      PROA C  
ATOM   1467  CG  ARG A 183      33.354 141.009  46.756  0.00  0.00      PROA C  
ATOM   1468  CD  ARG A 183      34.626 141.380  47.541  0.00  0.00      PROA C  
ATOM   1469  NE  ARG A 183      35.543 142.144  46.628  0.00  0.00      PROA N  
ATOM   1470  CZ  ARG A 183      36.414 141.617  45.779  0.00  0.00      PROA C  
ATOM   1471  NH1 ARG A 183      36.561 140.324  45.608  0.00  0.00      PROA N1+
ATOM   1472  NH2 ARG A 183      37.165 142.439  45.073  0.00  0.00      PROA N  
ATOM   1473  N   SER A 184      30.300 144.504  46.010  0.00  0.00      PROA N  
ATOM   1474  CA  SER A 184      29.912 145.737  45.337  0.00  0.00      PROA C  
ATOM   1475  C   SER A 184      28.411 145.907  45.441  0.00  0.00      PROA C  
ATOM   1476  O   SER A 184      27.665 144.943  45.621  0.00  0.00      PROA O  
ATOM   1477  CB  SER A 184      30.269 145.761  43.815  0.00  0.00      PROA C  
ATOM   1478  OG  SER A 184      31.635 145.417  43.556  0.00  0.00      PROA O  
ATOM   1479  N   GLY A 185      27.916 147.152  45.318  0.00  0.00      PROA N  
ATOM   1480  CA  GLY A 185      26.483 147.409  45.348  0.00  0.00      PROA C  
ATOM   1481  C   GLY A 185      26.182 148.878  45.288  0.00  0.00      PROA C  
ATOM   1482  O   GLY A 185      27.077 149.715  45.183  0.00  0.00      PROA O  
ATOM   1483  N   PHE A 186      24.887 149.230  45.350  0.00  0.00      PROA N  
ATOM   1484  CA  PHE A 186      24.424 150.603  45.264  0.00  0.00      PROA C  
ATOM   1485  C   PHE A 186      23.676 151.024  46.519  0.00  0.00      PROA C  
ATOM   1486  O   PHE A 186      22.826 150.303  47.044  0.00  0.00      PROA O  
ATOM   1487  CB  PHE A 186      23.500 150.851  44.044  0.00  0.00      PROA C  
ATOM   1488  CG  PHE A 186      24.262 150.705  42.756  0.00  0.00      PROA C  
ATOM   1489  CD1 PHE A 186      24.929 151.811  42.201  0.00  0.00      PROA C  
ATOM   1490  CD2 PHE A 186      24.254 149.492  42.046  0.00  0.00      PROA C  
ATOM   1491  CE1 PHE A 186      25.560 151.712  40.954  0.00  0.00      PROA C  
ATOM   1492  CE2 PHE A 186      24.905 149.382  40.811  0.00  0.00      PROA C  
ATOM   1493  CZ  PHE A 186      25.554 150.495  40.262  0.00  0.00      PROA C  
ATOM   1494  N   LEU A 187      23.982 152.236  47.008  0.00  0.00      PROA N  
ATOM   1495  CA  LEU A 187      23.306 152.892  48.110  0.00  0.00      PROA C  
ATOM   1496  C   LEU A 187      22.649 154.140  47.532  0.00  0.00      PROA C  
ATOM   1497  O   LEU A 187      23.127 154.736  46.564  0.00  0.00      PROA O  
ATOM   1498  CB  LEU A 187      24.258 153.316  49.265  0.00  0.00      PROA C  
ATOM   1499  CG  LEU A 187      24.733 152.219  50.245  0.00  0.00      PROA C  
ATOM   1500  CD1 LEU A 187      25.548 151.097  49.592  0.00  0.00      PROA C  
ATOM   1501  CD2 LEU A 187      25.586 152.848  51.355  0.00  0.00      PROA C  
ATOM   1502  N   SER A 188      21.495 154.567  48.070  0.00  0.00      PROA N  
ATOM   1503  CA  SER A 188      20.828 155.751  47.545  0.00  0.00      PROA C  
ATOM   1504  C   SER A 188      19.919 156.330  48.597  0.00  0.00      PROA C  
ATOM   1505  O   SER A 188      19.527 155.647  49.546  0.00  0.00      PROA O  
ATOM   1506  CB  SER A 188      19.924 155.488  46.302  0.00  0.00      PROA C  
ATOM   1507  OG  SER A 188      20.602 154.704  45.326  0.00  0.00      PROA O  
ATOM   1508  N   SER A 189      19.521 157.610  48.442  0.00  0.00      PROA N  
ATOM   1509  CA  SER A 189      18.449 158.215  49.228  0.00  0.00      PROA C  
ATOM   1510  C   SER A 189      17.136 157.449  49.034  0.00  0.00      PROA C  
ATOM   1511  O   SER A 189      16.910 156.978  47.917  0.00  0.00      PROA O  
ATOM   1512  CB  SER A 189      18.166 159.697  48.856  0.00  0.00      PROA C  
ATOM   1513  OG  SER A 189      19.374 160.428  48.681  0.00  0.00      PROA O  
ATOM   1514  N   PRO A 190      16.263 157.259  50.027  0.00  0.00      PROA N  
ATOM   1515  CA  PRO A 190      15.190 156.260  49.998  0.00  0.00      PROA C  
ATOM   1516  C   PRO A 190      14.328 156.144  48.748  0.00  0.00      PROA C  
ATOM   1517  O   PRO A 190      14.038 155.023  48.324  0.00  0.00      PROA O  
ATOM   1518  CB  PRO A 190      14.367 156.547  51.256  0.00  0.00      PROA C  
ATOM   1519  CG  PRO A 190      15.410 157.086  52.234  0.00  0.00      PROA C  
ATOM   1520  CD  PRO A 190      16.351 157.903  51.345  0.00  0.00      PROA C  
ATOM   1521  N   GLU A 191      13.883 157.275  48.163  0.00  0.00      PROA N  
ATOM   1522  CA  GLU A 191      12.940 157.252  47.057  0.00  0.00      PROA C  
ATOM   1523  C   GLU A 191      13.625 157.622  45.731  0.00  0.00      PROA C  
ATOM   1524  O   GLU A 191      12.975 157.689  44.689  0.00  0.00      PROA O  
ATOM   1525  CB  GLU A 191      11.778 158.233  47.385  0.00  0.00      PROA C  
ATOM   1526  CG  GLU A 191      10.419 157.885  46.718  0.00  0.00      PROA C  
ATOM   1527  CD  GLU A 191       9.825 156.564  47.211  0.00  0.00      PROA C  
ATOM   1528  OE1 GLU A 191       9.381 156.490  48.389  0.00  0.00      PROA O  
ATOM   1529  OE2 GLU A 191       9.765 155.591  46.410  0.00  0.00      PROA O1-
ATOM   1530  N   TYR A 192      14.965 157.841  45.735  0.00  0.00      PROA N  
ATOM   1531  CA  TYR A 192      15.806 158.200  44.590  0.00  0.00      PROA C  
ATOM   1532  C   TYR A 192      15.455 157.500  43.251  0.00  0.00      PROA C  
ATOM   1533  O   TYR A 192      15.298 156.272  43.266  0.00  0.00      PROA O  
ATOM   1534  CB  TYR A 192      17.311 158.006  44.967  0.00  0.00      PROA C  
ATOM   1535  CG  TYR A 192      18.270 158.444  43.889  0.00  0.00      PROA C  
ATOM   1536  CD1 TYR A 192      18.627 157.577  42.841  0.00  0.00      PROA C  
ATOM   1537  CD2 TYR A 192      18.807 159.743  43.907  0.00  0.00      PROA C  
ATOM   1538  CE1 TYR A 192      19.422 158.031  41.780  0.00  0.00      PROA C  
ATOM   1539  CE2 TYR A 192      19.622 160.193  42.860  0.00  0.00      PROA C  
ATOM   1540  CZ  TYR A 192      19.907 159.344  41.786  0.00  0.00      PROA C  
ATOM   1541  OH  TYR A 192      20.651 159.818  40.690  0.00  0.00      PROA O  
ATOM   1542  N   PRO A 193      15.329 158.150  42.080  0.00  0.00      PROA N  
ATOM   1543  CA  PRO A 193      15.608 159.566  41.828  0.00  0.00      PROA C  
ATOM   1544  C   PRO A 193      14.592 160.529  42.414  0.00  0.00      PROA C  
ATOM   1545  O   PRO A 193      14.876 161.724  42.479  0.00  0.00      PROA O  
ATOM   1546  CB  PRO A 193      15.616 159.684  40.291  0.00  0.00      PROA C  
ATOM   1547  CG  PRO A 193      15.986 158.281  39.813  0.00  0.00      PROA C  
ATOM   1548  CD  PRO A 193      15.267 157.392  40.824  0.00  0.00      PROA C  
ATOM   1549  N   GLN A 194      13.390 160.070  42.791  0.00  0.00      PROA N  
ATOM   1550  CA  GLN A 194      12.354 160.914  43.363  0.00  0.00      PROA C  
ATOM   1551  C   GLN A 194      12.750 161.606  44.687  0.00  0.00      PROA C  
ATOM   1552  O   GLN A 194      13.566 161.053  45.431  0.00  0.00      PROA O  
ATOM   1553  CB  GLN A 194      10.979 160.192  43.477  0.00  0.00      PROA C  
ATOM   1554  CG  GLN A 194      10.194 160.029  42.144  0.00  0.00      PROA C  
ATOM   1555  CD  GLN A 194      10.976 159.301  41.045  0.00  0.00      PROA C  
ATOM   1556  NE2 GLN A 194      11.344 160.028  39.963  0.00  0.00      PROA N  
ATOM   1557  OE1 GLN A 194      11.257 158.101  41.134  0.00  0.00      PROA O  
ATOM   1558  N   PRO A 195      12.251 162.814  44.999  0.00  0.00      PROA N  
ATOM   1559  CA  PRO A 195      12.487 163.524  46.261  0.00  0.00      PROA C  
ATOM   1560  C   PRO A 195      12.545 162.717  47.554  0.00  0.00      PROA C  
ATOM   1561  O   PRO A 195      11.650 161.909  47.812  0.00  0.00      PROA O  
ATOM   1562  CB  PRO A 195      11.385 164.590  46.292  0.00  0.00      PROA C  
ATOM   1563  CG  PRO A 195      11.190 164.932  44.814  0.00  0.00      PROA C  
ATOM   1564  CD  PRO A 195      11.346 163.575  44.128  0.00  0.00      PROA C  
ATOM   1565  N   TYR A 196      13.580 162.930  48.393  0.00  0.00      PROA N  
ATOM   1566  CA  TYR A 196      13.739 162.229  49.658  0.00  0.00      PROA C  
ATOM   1567  C   TYR A 196      12.659 162.484  50.737  0.00  0.00      PROA C  
ATOM   1568  O   TYR A 196      12.135 163.601  50.835  0.00  0.00      PROA O  
ATOM   1569  CB  TYR A 196      15.181 162.325  50.241  0.00  0.00      PROA C  
ATOM   1570  CG  TYR A 196      15.771 163.711  50.158  0.00  0.00      PROA C  
ATOM   1571  CD1 TYR A 196      15.359 164.722  51.039  0.00  0.00      PROA C  
ATOM   1572  CD2 TYR A 196      16.819 163.982  49.262  0.00  0.00      PROA C  
ATOM   1573  CE1 TYR A 196      15.977 165.980  51.019  0.00  0.00      PROA C  
ATOM   1574  CE2 TYR A 196      17.443 165.239  49.243  0.00  0.00      PROA C  
ATOM   1575  CZ  TYR A 196      17.028 166.234  50.132  0.00  0.00      PROA C  
ATOM   1576  OH  TYR A 196      17.696 167.472  50.177  0.00  0.00      PROA O  
ATOM   1577  N   PRO A 197      12.275 161.486  51.551  0.00  0.00      PROA N  
ATOM   1578  CA  PRO A 197      11.372 161.647  52.696  0.00  0.00      PROA C  
ATOM   1579  C   PRO A 197      11.858 162.620  53.765  0.00  0.00      PROA C  
ATOM   1580  O   PRO A 197      13.013 162.558  54.186  0.00  0.00      PROA O  
ATOM   1581  CB  PRO A 197      11.198 160.220  53.240  0.00  0.00      PROA C  
ATOM   1582  CG  PRO A 197      12.461 159.487  52.797  0.00  0.00      PROA C  
ATOM   1583  CD  PRO A 197      12.748 160.104  51.435  0.00  0.00      PROA C  
ATOM   1584  N   LYS A 198      10.967 163.528  54.215  0.00  0.00      PROA N  
ATOM   1585  CA  LYS A 198      11.317 164.717  54.974  0.00  0.00      PROA C  
ATOM   1586  C   LYS A 198      11.957 164.473  56.340  0.00  0.00      PROA C  
ATOM   1587  O   LYS A 198      13.002 165.025  56.665  0.00  0.00      PROA O  
ATOM   1588  CB  LYS A 198      10.052 165.592  55.186  0.00  0.00      PROA C  
ATOM   1589  CG  LYS A 198       9.151 165.784  53.950  0.00  0.00      PROA C  
ATOM   1590  CD  LYS A 198       9.882 166.204  52.661  0.00  0.00      PROA C  
ATOM   1591  CE  LYS A 198       8.926 166.284  51.459  0.00  0.00      PROA C  
ATOM   1592  NZ  LYS A 198       9.683 166.403  50.191  0.00  0.00      PROA N1+
ATOM   1593  N   LEU A 199      11.371 163.594  57.181  0.00  0.00      PROA N  
ATOM   1594  CA  LEU A 199      11.821 163.432  58.562  0.00  0.00      PROA C  
ATOM   1595  C   LEU A 199      12.642 162.162  58.706  0.00  0.00      PROA C  
ATOM   1596  O   LEU A 199      12.819 161.608  59.792  0.00  0.00      PROA O  
ATOM   1597  CB  LEU A 199      10.635 163.472  59.571  0.00  0.00      PROA C  
ATOM   1598  CG  LEU A 199      10.214 164.889  60.042  0.00  0.00      PROA C  
ATOM   1599  CD1 LEU A 199      11.320 165.584  60.852  0.00  0.00      PROA C  
ATOM   1600  CD2 LEU A 199       9.741 165.805  58.905  0.00  0.00      PROA C  
ATOM   1601  N   SER A 200      13.166 161.640  57.583  0.00  0.00      PROA N  
ATOM   1602  CA  SER A 200      14.034 160.473  57.578  0.00  0.00      PROA C  
ATOM   1603  C   SER A 200      15.369 160.641  58.305  0.00  0.00      PROA C  
ATOM   1604  O   SER A 200      16.049 161.669  58.235  0.00  0.00      PROA O  
ATOM   1605  CB  SER A 200      14.280 159.877  56.161  0.00  0.00      PROA C  
ATOM   1606  OG  SER A 200      14.913 160.789  55.260  0.00  0.00      PROA O  
ATOM   1607  N   SER A 201      15.774 159.584  59.035  0.00  0.00      PROA N  
ATOM   1608  CA  SER A 201      17.125 159.431  59.545  0.00  0.00      PROA C  
ATOM   1609  C   SER A 201      17.594 158.078  59.061  0.00  0.00      PROA C  
ATOM   1610  O   SER A 201      17.137 157.035  59.528  0.00  0.00      PROA O  
ATOM   1611  CB  SER A 201      17.191 159.505  61.099  0.00  0.00      PROA C  
ATOM   1612  OG  SER A 201      18.523 159.362  61.609  0.00  0.00      PROA O  
ATOM   1613  N   CYS A 202      18.511 158.062  58.084  0.00  0.00      PROA N  
ATOM   1614  CA  CYS A 202      18.896 156.857  57.383  0.00  0.00      PROA C  
ATOM   1615  C   CYS A 202      20.296 156.465  57.770  0.00  0.00      PROA C  
ATOM   1616  O   CYS A 202      21.191 157.303  57.878  0.00  0.00      PROA O  
ATOM   1617  CB  CYS A 202      18.845 157.023  55.846  0.00  0.00      PROA C  
ATOM   1618  SG  CYS A 202      17.219 157.532  55.234  0.00  0.00      PROA S  
ATOM   1619  N   ALA A 203      20.505 155.163  58.002  0.00  0.00      PROA N  
ATOM   1620  CA  ALA A 203      21.784 154.617  58.375  0.00  0.00      PROA C  
ATOM   1621  C   ALA A 203      22.067 153.424  57.479  0.00  0.00      PROA C  
ATOM   1622  O   ALA A 203      21.325 152.441  57.457  0.00  0.00      PROA O  
ATOM   1623  CB  ALA A 203      21.799 154.200  59.859  0.00  0.00      PROA C  
ATOM   1624  N   TYR A 204      23.159 153.498  56.708  0.00  0.00      PROA N  
ATOM   1625  CA  TYR A 204      23.548 152.472  55.767  0.00  0.00      PROA C  
ATOM   1626  C   TYR A 204      24.866 151.928  56.268  0.00  0.00      PROA C  
ATOM   1627  O   TYR A 204      25.795 152.678  56.570  0.00  0.00      PROA O  
ATOM   1628  CB  TYR A 204      23.750 152.997  54.317  0.00  0.00      PROA C  
ATOM   1629  CG  TYR A 204      22.567 153.786  53.813  0.00  0.00      PROA C  
ATOM   1630  CD1 TYR A 204      22.401 155.133  54.183  0.00  0.00      PROA C  
ATOM   1631  CD2 TYR A 204      21.667 153.225  52.887  0.00  0.00      PROA C  
ATOM   1632  CE1 TYR A 204      21.332 155.886  53.689  0.00  0.00      PROA C  
ATOM   1633  CE2 TYR A 204      20.615 153.990  52.360  0.00  0.00      PROA C  
ATOM   1634  CZ  TYR A 204      20.446 155.318  52.770  0.00  0.00      PROA C  
ATOM   1635  OH  TYR A 204      19.421 156.103  52.212  0.00  0.00      PROA O  
ATOM   1636  N   ASN A 205      24.974 150.599  56.408  0.00  0.00      PROA N  
ATOM   1637  CA  ASN A 205      26.145 149.979  56.989  0.00  0.00      PROA C  
ATOM   1638  C   ASN A 205      26.785 149.027  56.006  0.00  0.00      PROA C  
ATOM   1639  O   ASN A 205      26.217 148.005  55.638  0.00  0.00      PROA O  
ATOM   1640  CB  ASN A 205      25.757 149.217  58.280  0.00  0.00      PROA C  
ATOM   1641  CG  ASN A 205      25.485 150.248  59.366  0.00  0.00      PROA C  
ATOM   1642  ND2 ASN A 205      24.248 150.302  59.900  0.00  0.00      PROA N  
ATOM   1643  OD1 ASN A 205      26.393 151.000  59.740  0.00  0.00      PROA O  
ATOM   1644  N   ILE A 206      28.017 149.331  55.570  0.00  0.00      PROA N  
ATOM   1645  CA  ILE A 206      28.805 148.436  54.748  0.00  0.00      PROA C  
ATOM   1646  C   ILE A 206      29.734 147.702  55.697  0.00  0.00      PROA C  
ATOM   1647  O   ILE A 206      30.482 148.316  56.465  0.00  0.00      PROA O  
ATOM   1648  CB  ILE A 206      29.581 149.150  53.641  0.00  0.00      PROA C  
ATOM   1649  CG1 ILE A 206      28.664 150.096  52.819  0.00  0.00      PROA C  
ATOM   1650  CG2 ILE A 206      30.245 148.085  52.737  0.00  0.00      PROA C  
ATOM   1651  CD  ILE A 206      29.427 151.003  51.846  0.00  0.00      PROA C  
ATOM   1652  N   ARG A 207      29.653 146.364  55.729  0.00  0.00      PROA N  
ATOM   1653  CA  ARG A 207      30.446 145.543  56.618  0.00  0.00      PROA C  
ATOM   1654  C   ARG A 207      31.106 144.407  55.867  0.00  0.00      PROA C  
ATOM   1655  O   ARG A 207      30.459 143.454  55.433  0.00  0.00      PROA O  
ATOM   1656  CB  ARG A 207      29.601 144.966  57.787  0.00  0.00      PROA C  
ATOM   1657  CG  ARG A 207      29.124 146.023  58.803  0.00  0.00      PROA C  
ATOM   1658  CD  ARG A 207      30.273 146.718  59.549  0.00  0.00      PROA C  
ATOM   1659  NE  ARG A 207      29.672 147.723  60.483  0.00  0.00      PROA N  
ATOM   1660  CZ  ARG A 207      29.190 148.902  60.118  0.00  0.00      PROA C  
ATOM   1661  NH1 ARG A 207      29.294 149.365  58.892  0.00  0.00      PROA N1+
ATOM   1662  NH2 ARG A 207      28.552 149.634  61.005  0.00  0.00      PROA N  
ATOM   1663  N   LEU A 208      32.437 144.475  55.733  0.00  0.00      PROA N  
ATOM   1664  CA  LEU A 208      33.233 143.444  55.108  0.00  0.00      PROA C  
ATOM   1665  C   LEU A 208      34.131 142.829  56.161  0.00  0.00      PROA C  
ATOM   1666  O   LEU A 208      34.445 143.444  57.182  0.00  0.00      PROA O  
ATOM   1667  CB  LEU A 208      34.133 144.011  53.987  0.00  0.00      PROA C  
ATOM   1668  CG  LEU A 208      33.419 144.938  52.989  0.00  0.00      PROA C  
ATOM   1669  CD1 LEU A 208      34.461 145.537  52.046  0.00  0.00      PROA C  
ATOM   1670  CD2 LEU A 208      32.313 144.227  52.198  0.00  0.00      PROA C  
ATOM   1671  N   GLU A 209      34.588 141.584  55.945  0.00  0.00      PROA N  
ATOM   1672  CA  GLU A 209      35.645 141.001  56.751  0.00  0.00      PROA C  
ATOM   1673  C   GLU A 209      36.976 141.740  56.583  0.00  0.00      PROA C  
ATOM   1674  O   GLU A 209      37.229 142.414  55.580  0.00  0.00      PROA O  
ATOM   1675  CB  GLU A 209      35.796 139.476  56.519  0.00  0.00      PROA C  
ATOM   1676  CG  GLU A 209      36.429 139.058  55.171  0.00  0.00      PROA C  
ATOM   1677  CD  GLU A 209      36.385 137.544  55.008  0.00  0.00      PROA C  
ATOM   1678  OE1 GLU A 209      35.271 136.994  54.785  0.00  0.00      PROA O  
ATOM   1679  OE2 GLU A 209      37.452 136.882  55.090  0.00  0.00      PROA O1-
ATOM   1680  N   GLU A 210      37.842 141.681  57.616  0.00  0.00      PROA N  
ATOM   1681  CA  GLU A 210      39.107 142.398  57.658  0.00  0.00      PROA C  
ATOM   1682  C   GLU A 210      40.038 142.114  56.474  0.00  0.00      PROA C  
ATOM   1683  O   GLU A 210      40.191 140.977  56.022  0.00  0.00      PROA O  
ATOM   1684  CB  GLU A 210      39.827 142.120  59.007  0.00  0.00      PROA C  
ATOM   1685  CG  GLU A 210      41.196 142.820  59.216  0.00  0.00      PROA C  
ATOM   1686  CD  GLU A 210      41.059 144.334  59.343  0.00  0.00      PROA C  
ATOM   1687  OE1 GLU A 210      40.590 144.812  60.409  0.00  0.00      PROA O  
ATOM   1688  OE2 GLU A 210      41.439 145.061  58.387  0.00  0.00      PROA O1-
ATOM   1689  N   GLY A 211      40.672 143.176  55.934  0.00  0.00      PROA N  
ATOM   1690  CA  GLY A 211      41.581 143.123  54.794  0.00  0.00      PROA C  
ATOM   1691  C   GLY A 211      41.051 143.869  53.595  0.00  0.00      PROA C  
ATOM   1692  O   GLY A 211      41.806 144.534  52.886  0.00  0.00      PROA O  
ATOM   1693  N   PHE A 212      39.735 143.791  53.326  0.00  0.00      PROA N  
ATOM   1694  CA  PHE A 212      39.092 144.581  52.286  0.00  0.00      PROA C  
ATOM   1695  C   PHE A 212      39.048 146.087  52.538  0.00  0.00      PROA C  
ATOM   1696  O   PHE A 212      38.941 146.555  53.670  0.00  0.00      PROA O  
ATOM   1697  CB  PHE A 212      37.671 144.075  51.932  0.00  0.00      PROA C  
ATOM   1698  CG  PHE A 212      37.753 142.806  51.134  0.00  0.00      PROA C  
ATOM   1699  CD1 PHE A 212      38.176 142.861  49.794  0.00  0.00      PROA C  
ATOM   1700  CD2 PHE A 212      37.358 141.572  51.676  0.00  0.00      PROA C  
ATOM   1701  CE1 PHE A 212      38.219 141.701  49.012  0.00  0.00      PROA C  
ATOM   1702  CE2 PHE A 212      37.394 140.409  50.894  0.00  0.00      PROA C  
ATOM   1703  CZ  PHE A 212      37.821 140.477  49.562  0.00  0.00      PROA C  
ATOM   1704  N   SER A 213      39.121 146.879  51.454  0.00  0.00      PROA N  
ATOM   1705  CA  SER A 213      39.075 148.330  51.491  0.00  0.00      PROA C  
ATOM   1706  C   SER A 213      37.906 148.839  50.670  0.00  0.00      PROA C  
ATOM   1707  O   SER A 213      37.761 148.522  49.486  0.00  0.00      PROA O  
ATOM   1708  CB  SER A 213      40.379 148.969  50.940  0.00  0.00      PROA C  
ATOM   1709  OG  SER A 213      41.489 148.673  51.789  0.00  0.00      PROA O  
ATOM   1710  N   ILE A 214      37.015 149.634  51.287  0.00  0.00      PROA N  
ATOM   1711  CA  ILE A 214      35.805 150.141  50.654  0.00  0.00      PROA C  
ATOM   1712  C   ILE A 214      36.066 151.426  49.874  0.00  0.00      PROA C  
ATOM   1713  O   ILE A 214      36.633 152.398  50.378  0.00  0.00      PROA O  
ATOM   1714  CB  ILE A 214      34.670 150.332  51.666  0.00  0.00      PROA C  
ATOM   1715  CG1 ILE A 214      34.242 148.968  52.253  0.00  0.00      PROA C  
ATOM   1716  CG2 ILE A 214      33.453 151.051  51.035  0.00  0.00      PROA C  
ATOM   1717  CD  ILE A 214      33.494 149.074  53.583  0.00  0.00      PROA C  
ATOM   1718  N   THR A 215      35.647 151.465  48.596  0.00  0.00      PROA N  
ATOM   1719  CA  THR A 215      35.739 152.650  47.752  0.00  0.00      PROA C  
ATOM   1720  C   THR A 215      34.343 153.080  47.359  0.00  0.00      PROA C  
ATOM   1721  O   THR A 215      33.539 152.272  46.892  0.00  0.00      PROA O  
ATOM   1722  CB  THR A 215      36.573 152.428  46.495  0.00  0.00      PROA C  
ATOM   1723  CG2 THR A 215      36.620 153.681  45.605  0.00  0.00      PROA C  
ATOM   1724  OG1 THR A 215      37.918 152.135  46.854  0.00  0.00      PROA O  
ATOM   1725  N   LEU A 216      34.019 154.371  47.556  0.00  0.00      PROA N  
ATOM   1726  CA  LEU A 216      32.712 154.940  47.299  0.00  0.00      PROA C  
ATOM   1727  C   LEU A 216      32.773 155.901  46.118  0.00  0.00      PROA C  
ATOM   1728  O   LEU A 216      33.560 156.851  46.100  0.00  0.00      PROA O  
ATOM   1729  CB  LEU A 216      32.170 155.744  48.512  0.00  0.00      PROA C  
ATOM   1730  CG  LEU A 216      32.172 155.003  49.865  0.00  0.00      PROA C  
ATOM   1731  CD1 LEU A 216      31.669 155.940  50.970  0.00  0.00      PROA C  
ATOM   1732  CD2 LEU A 216      31.336 153.716  49.829  0.00  0.00      PROA C  
ATOM   1733  N   ASP A 217      31.909 155.675  45.114  0.00  0.00      PROA N  
ATOM   1734  CA  ASP A 217      31.784 156.506  43.936  0.00  0.00      PROA C  
ATOM   1735  C   ASP A 217      30.391 157.118  43.891  0.00  0.00      PROA C  
ATOM   1736  O   ASP A 217      29.383 156.415  43.822  0.00  0.00      PROA O  
ATOM   1737  CB  ASP A 217      31.986 155.665  42.643  0.00  0.00      PROA C  
ATOM   1738  CG  ASP A 217      33.436 155.269  42.445  0.00  0.00      PROA C  
ATOM   1739  OD1 ASP A 217      34.354 156.026  42.842  0.00  0.00      PROA O  
ATOM   1740  OD2 ASP A 217      33.689 154.250  41.746  0.00  0.00      PROA O1-
ATOM   1741  N   PHE A 218      30.293 158.462  43.899  0.00  0.00      PROA N  
ATOM   1742  CA  PHE A 218      29.048 159.164  43.640  0.00  0.00      PROA C  
ATOM   1743  C   PHE A 218      28.750 159.145  42.146  0.00  0.00      PROA C  
ATOM   1744  O   PHE A 218      29.500 159.696  41.338  0.00  0.00      PROA O  
ATOM   1745  CB  PHE A 218      29.064 160.622  44.179  0.00  0.00      PROA C  
ATOM   1746  CG  PHE A 218      29.002 160.646  45.688  0.00  0.00      PROA C  
ATOM   1747  CD1 PHE A 218      30.112 160.297  46.484  0.00  0.00      PROA C  
ATOM   1748  CD2 PHE A 218      27.827 161.081  46.330  0.00  0.00      PROA C  
ATOM   1749  CE1 PHE A 218      30.041 160.358  47.883  0.00  0.00      PROA C  
ATOM   1750  CE2 PHE A 218      27.754 161.147  47.726  0.00  0.00      PROA C  
ATOM   1751  CZ  PHE A 218      28.861 160.784  48.504  0.00  0.00      PROA C  
ATOM   1752  N   VAL A 219      27.666 158.453  41.740  0.00  0.00      PROA N  
ATOM   1753  CA  VAL A 219      27.450 158.089  40.348  0.00  0.00      PROA C  
ATOM   1754  C   VAL A 219      26.521 159.033  39.585  0.00  0.00      PROA C  
ATOM   1755  O   VAL A 219      26.961 160.036  39.025  0.00  0.00      PROA O  
ATOM   1756  CB  VAL A 219      27.096 156.604  40.173  0.00  0.00      PROA C  
ATOM   1757  CG1 VAL A 219      28.398 155.783  40.269  0.00  0.00      PROA C  
ATOM   1758  CG2 VAL A 219      26.103 156.114  41.244  0.00  0.00      PROA C  
ATOM   1759  N   GLU A 220      25.217 158.707  39.477  0.00  0.00      PROA N  
ATOM   1760  CA  GLU A 220      24.283 159.390  38.598  0.00  0.00      PROA C  
ATOM   1761  C   GLU A 220      23.990 160.869  38.875  0.00  0.00      PROA C  
ATOM   1762  O   GLU A 220      24.035 161.699  37.966  0.00  0.00      PROA O  
ATOM   1763  CB  GLU A 220      22.960 158.585  38.525  0.00  0.00      PROA C  
ATOM   1764  CG  GLU A 220      23.117 157.226  37.793  0.00  0.00      PROA C  
ATOM   1765  CD  GLU A 220      21.789 156.489  37.641  0.00  0.00      PROA C  
ATOM   1766  OE1 GLU A 220      20.879 157.003  36.938  0.00  0.00      PROA O  
ATOM   1767  OE2 GLU A 220      21.644 155.376  38.213  0.00  0.00      PROA O1-
ATOM   1768  N   SER A 221      23.701 161.248  40.135  0.00  0.00      PROA N  
ATOM   1769  CA  SER A 221      23.360 162.629  40.458  0.00  0.00      PROA C  
ATOM   1770  C   SER A 221      23.539 162.872  41.945  0.00  0.00      PROA C  
ATOM   1771  O   SER A 221      23.452 161.957  42.764  0.00  0.00      PROA O  
ATOM   1772  CB  SER A 221      21.894 162.996  40.058  0.00  0.00      PROA C  
ATOM   1773  OG  SER A 221      21.592 164.392  40.200  0.00  0.00      PROA O  
ATOM   1774  N   PHE A 222      23.805 164.135  42.330  0.00  0.00      PROA N  
ATOM   1775  CA  PHE A 222      23.867 164.536  43.718  0.00  0.00      PROA C  
ATOM   1776  C   PHE A 222      23.148 165.874  43.866  0.00  0.00      PROA C  
ATOM   1777  O   PHE A 222      23.541 166.876  43.267  0.00  0.00      PROA O  
ATOM   1778  CB  PHE A 222      25.349 164.626  44.175  0.00  0.00      PROA C  
ATOM   1779  CG  PHE A 222      25.485 164.932  45.640  0.00  0.00      PROA C  
ATOM   1780  CD1 PHE A 222      25.351 163.902  46.580  0.00  0.00      PROA C  
ATOM   1781  CD2 PHE A 222      25.803 166.223  46.088  0.00  0.00      PROA C  
ATOM   1782  CE1 PHE A 222      25.482 164.160  47.950  0.00  0.00      PROA C  
ATOM   1783  CE2 PHE A 222      25.961 166.481  47.454  0.00  0.00      PROA C  
ATOM   1784  CZ  PHE A 222      25.785 165.453  48.389  0.00  0.00      PROA C  
ATOM   1785  N   ASP A 223      22.064 165.919  44.658  0.00  0.00      PROA N  
ATOM   1786  CA  ASP A 223      21.409 167.163  44.990  0.00  0.00      PROA C  
ATOM   1787  C   ASP A 223      20.773 167.032  46.370  0.00  0.00      PROA C  
ATOM   1788  O   ASP A 223      19.690 166.471  46.546  0.00  0.00      PROA O  
ATOM   1789  CB  ASP A 223      20.402 167.590  43.888  0.00  0.00      PROA C  
ATOM   1790  CG  ASP A 223      20.000 169.050  43.987  0.00  0.00      PROA C  
ATOM   1791  OD1 ASP A 223      20.077 169.669  45.077  0.00  0.00      PROA O  
ATOM   1792  OD2 ASP A 223      19.528 169.597  42.950  0.00  0.00      PROA O1-
ATOM   1793  N   VAL A 224      21.483 167.546  47.384  0.00  0.00      PROA N  
ATOM   1794  CA  VAL A 224      21.079 167.551  48.777  0.00  0.00      PROA C  
ATOM   1795  C   VAL A 224      21.097 169.002  49.210  0.00  0.00      PROA C  
ATOM   1796  O   VAL A 224      22.056 169.718  48.911  0.00  0.00      PROA O  
ATOM   1797  CB  VAL A 224      22.023 166.719  49.647  0.00  0.00      PROA C  
ATOM   1798  CG1 VAL A 224      21.718 166.891  51.149  0.00  0.00      PROA C  
ATOM   1799  CG2 VAL A 224      21.894 165.235  49.254  0.00  0.00      PROA C  
ATOM   1800  N   GLU A 225      20.036 169.503  49.888  0.00  0.00      PROA N  
ATOM   1801  CA  GLU A 225      19.919 170.923  50.189  0.00  0.00      PROA C  
ATOM   1802  C   GLU A 225      21.082 171.546  50.966  0.00  0.00      PROA C  
ATOM   1803  O   GLU A 225      21.533 171.062  52.006  0.00  0.00      PROA O  
ATOM   1804  CB  GLU A 225      18.578 171.333  50.856  0.00  0.00      PROA C  
ATOM   1805  CG  GLU A 225      17.347 171.122  49.939  0.00  0.00      PROA C  
ATOM   1806  CD  GLU A 225      16.235 172.149  50.161  0.00  0.00      PROA C  
ATOM   1807  OE1 GLU A 225      15.795 172.778  49.159  0.00  0.00      PROA O  
ATOM   1808  OE2 GLU A 225      15.782 172.343  51.319  0.00  0.00      PROA O1-
ATOM   1809  N   MET A 226      21.579 172.669  50.424  0.00  0.00      PROA N  
ATOM   1810  CA  MET A 226      22.725 173.407  50.898  0.00  0.00      PROA C  
ATOM   1811  C   MET A 226      22.277 174.831  51.157  0.00  0.00      PROA C  
ATOM   1812  O   MET A 226      21.400 175.355  50.467  0.00  0.00      PROA O  
ATOM   1813  CB  MET A 226      23.840 173.364  49.820  0.00  0.00      PROA C  
ATOM   1814  CG  MET A 226      25.135 174.133  50.148  0.00  0.00      PROA C  
ATOM   1815  SD  MET A 226      26.488 173.865  48.959  0.00  0.00      PROA S  
ATOM   1816  CE  MET A 226      25.756 174.771  47.565  0.00  0.00      PROA C  
ATOM   1817  N   HIS A 227      22.848 175.497  52.173  0.00  0.00      PROA N  
ATOM   1818  CA  HIS A 227      22.506 176.872  52.492  0.00  0.00      PROA C  
ATOM   1819  C   HIS A 227      23.735 177.753  52.241  0.00  0.00      PROA C  
ATOM   1820  O   HIS A 227      24.854 177.280  52.454  0.00  0.00      PROA O  
ATOM   1821  CB  HIS A 227      21.987 176.996  53.946  0.00  0.00      PROA C  
ATOM   1822  CG  HIS A 227      21.440 178.353  54.304  0.00  0.00      PROA C  
ATOM   1823  CD2 HIS A 227      20.427 179.067  53.736  0.00  0.00      PROA C  
ATOM   1824  ND1 HIS A 227      21.848 179.089  55.397  0.00  0.00      PROA N  
ATOM   1825  CE1 HIS A 227      21.089 180.213  55.430  0.00  0.00      PROA C  
ATOM   1826  NE2 HIS A 227      20.213 180.246  54.439  0.00  0.00      PROA N  
ATOM   1827  N   PRO A 228      23.647 179.004  51.768  0.00  0.00      PROA N  
ATOM   1828  CA  PRO A 228      24.852 179.777  51.469  0.00  0.00      PROA C  
ATOM   1829  C   PRO A 228      25.602 180.230  52.712  0.00  0.00      PROA C  
ATOM   1830  O   PRO A 228      26.834 180.237  52.701  0.00  0.00      PROA O  
ATOM   1831  CB  PRO A 228      24.339 180.984  50.664  0.00  0.00      PROA C  
ATOM   1832  CG  PRO A 228      23.098 180.438  49.959  0.00  0.00      PROA C  
ATOM   1833  CD  PRO A 228      22.490 179.520  51.021  0.00  0.00      PROA C  
ATOM   1834  N   GLU A 229      24.887 180.662  53.772  0.00  0.00      PROA N  
ATOM   1835  CA  GLU A 229      25.479 181.163  55.007  0.00  0.00      PROA C  
ATOM   1836  C   GLU A 229      26.320 180.141  55.776  0.00  0.00      PROA C  
ATOM   1837  O   GLU A 229      27.404 180.447  56.279  0.00  0.00      PROA O  
ATOM   1838  CB  GLU A 229      24.399 181.760  55.950  0.00  0.00      PROA C  
ATOM   1839  CG  GLU A 229      23.654 182.993  55.371  0.00  0.00      PROA C  
ATOM   1840  CD  GLU A 229      24.586 184.154  55.042  0.00  0.00      PROA C  
ATOM   1841  OE1 GLU A 229      25.246 184.691  55.973  0.00  0.00      PROA O  
ATOM   1842  OE2 GLU A 229      24.661 184.564  53.853  0.00  0.00      PROA O1-
ATOM   1843  N   ALA A 230      25.842 178.888  55.866  0.00  0.00      PROA N  
ATOM   1844  CA  ALA A 230      26.535 177.800  56.524  0.00  0.00      PROA C  
ATOM   1845  C   ALA A 230      26.235 176.546  55.727  0.00  0.00      PROA C  
ATOM   1846  O   ALA A 230      25.113 176.379  55.259  0.00  0.00      PROA O  
ATOM   1847  CB  ALA A 230      26.063 177.635  57.983  0.00  0.00      PROA C  
ATOM   1848  N   GLN A 231      27.242 175.671  55.500  0.00  0.00      PROA N  
ATOM   1849  CA  GLN A 231      27.174 174.576  54.538  0.00  0.00      PROA C  
ATOM   1850  C   GLN A 231      25.920 173.699  54.505  0.00  0.00      PROA C  
ATOM   1851  O   GLN A 231      25.111 173.793  53.579  0.00  0.00      PROA O  
ATOM   1852  CB  GLN A 231      28.473 173.712  54.531  0.00  0.00      PROA C  
ATOM   1853  CG  GLN A 231      28.927 173.134  55.902  0.00  0.00      PROA C  
ATOM   1854  CD  GLN A 231      30.335 172.520  55.879  0.00  0.00      PROA C  
ATOM   1855  NE2 GLN A 231      30.695 171.836  54.769  0.00  0.00      PROA N  
ATOM   1856  OE1 GLN A 231      31.099 172.637  56.841  0.00  0.00      PROA O  
ATOM   1857  N   CYS A 232      25.699 172.846  55.528  0.00  0.00      PROA N  
ATOM   1858  CA  CYS A 232      24.674 171.810  55.475  0.00  0.00      PROA C  
ATOM   1859  C   CYS A 232      23.797 171.784  56.735  0.00  0.00      PROA C  
ATOM   1860  O   CYS A 232      23.795 170.775  57.447  0.00  0.00      PROA O  
ATOM   1861  CB  CYS A 232      25.327 170.402  55.281  0.00  0.00      PROA C  
ATOM   1862  SG  CYS A 232      26.498 170.276  53.885  0.00  0.00      PROA S  
ATOM   1863  N   PRO A 233      23.041 172.830  57.095  0.00  0.00      PROA N  
ATOM   1864  CA  PRO A 233      22.273 172.863  58.336  0.00  0.00      PROA C  
ATOM   1865  C   PRO A 233      21.032 171.988  58.267  0.00  0.00      PROA C  
ATOM   1866  O   PRO A 233      20.635 171.425  59.290  0.00  0.00      PROA O  
ATOM   1867  CB  PRO A 233      21.915 174.352  58.505  0.00  0.00      PROA C  
ATOM   1868  CG  PRO A 233      21.856 174.897  57.076  0.00  0.00      PROA C  
ATOM   1869  CD  PRO A 233      22.955 174.102  56.372  0.00  0.00      PROA C  
ATOM   1870  N   TYR A 234      20.367 171.898  57.099  0.00  0.00      PROA N  
ATOM   1871  CA  TYR A 234      19.068 171.261  56.984  0.00  0.00      PROA C  
ATOM   1872  C   TYR A 234      19.223 169.766  56.735  0.00  0.00      PROA C  
ATOM   1873  O   TYR A 234      18.802 168.931  57.540  0.00  0.00      PROA O  
ATOM   1874  CB  TYR A 234      18.237 171.895  55.828  0.00  0.00      PROA C  
ATOM   1875  CG  TYR A 234      18.155 173.396  55.958  0.00  0.00      PROA C  
ATOM   1876  CD1 TYR A 234      17.713 173.990  57.154  0.00  0.00      PROA C  
ATOM   1877  CD2 TYR A 234      18.496 174.229  54.876  0.00  0.00      PROA C  
ATOM   1878  CE1 TYR A 234      17.633 175.385  57.275  0.00  0.00      PROA C  
ATOM   1879  CE2 TYR A 234      18.412 175.623  54.991  0.00  0.00      PROA C  
ATOM   1880  CZ  TYR A 234      17.984 176.200  56.192  0.00  0.00      PROA C  
ATOM   1881  OH  TYR A 234      17.897 177.603  56.302  0.00  0.00      PROA O  
ATOM   1882  N   ASP A 235      19.882 169.403  55.619  0.00  0.00      PROA N  
ATOM   1883  CA  ASP A 235      20.017 168.037  55.171  0.00  0.00      PROA C  
ATOM   1884  C   ASP A 235      21.506 167.724  55.123  0.00  0.00      PROA C  
ATOM   1885  O   ASP A 235      22.307 168.520  54.631  0.00  0.00      PROA O  
ATOM   1886  CB  ASP A 235      19.382 167.847  53.765  0.00  0.00      PROA C  
ATOM   1887  CG  ASP A 235      17.910 168.251  53.702  0.00  0.00      PROA C  
ATOM   1888  OD1 ASP A 235      17.191 168.271  54.736  0.00  0.00      PROA O  
ATOM   1889  OD2 ASP A 235      17.421 168.436  52.555  0.00  0.00      PROA O1-
ATOM   1890  N   SER A 236      21.939 166.572  55.666  0.00  0.00      PROA N  
ATOM   1891  CA  SER A 236      23.363 166.273  55.709  0.00  0.00      PROA C  
ATOM   1892  C   SER A 236      23.675 164.802  55.550  0.00  0.00      PROA C  
ATOM   1893  O   SER A 236      23.114 163.928  56.217  0.00  0.00      PROA O  
ATOM   1894  CB  SER A 236      24.084 166.838  56.970  0.00  0.00      PROA C  
ATOM   1895  OG  SER A 236      23.469 166.419  58.193  0.00  0.00      PROA O  
ATOM   1896  N   LEU A 237      24.636 164.504  54.658  0.00  0.00      PROA N  
ATOM   1897  CA  LEU A 237      25.150 163.177  54.402  0.00  0.00      PROA C  
ATOM   1898  C   LEU A 237      26.550 163.072  54.985  0.00  0.00      PROA C  
ATOM   1899  O   LEU A 237      27.446 163.836  54.627  0.00  0.00      PROA O  
ATOM   1900  CB  LEU A 237      25.192 162.933  52.873  0.00  0.00      PROA C  
ATOM   1901  CG  LEU A 237      25.767 161.576  52.421  0.00  0.00      PROA C  
ATOM   1902  CD1 LEU A 237      24.893 160.415  52.900  0.00  0.00      PROA C  
ATOM   1903  CD2 LEU A 237      25.896 161.534  50.894  0.00  0.00      PROA C  
ATOM   1904  N   LYS A 238      26.766 162.150  55.940  0.00  0.00      PROA N  
ATOM   1905  CA  LYS A 238      28.051 161.955  56.584  0.00  0.00      PROA C  
ATOM   1906  C   LYS A 238      28.512 160.527  56.360  0.00  0.00      PROA C  
ATOM   1907  O   LYS A 238      27.738 159.576  56.487  0.00  0.00      PROA O  
ATOM   1908  CB  LYS A 238      28.056 162.232  58.117  0.00  0.00      PROA C  
ATOM   1909  CG  LYS A 238      27.756 163.682  58.557  0.00  0.00      PROA C  
ATOM   1910  CD  LYS A 238      26.285 164.142  58.452  0.00  0.00      PROA C  
ATOM   1911  CE  LYS A 238      25.279 163.250  59.199  0.00  0.00      PROA C  
ATOM   1912  NZ  LYS A 238      23.895 163.722  58.964  0.00  0.00      PROA N1+
ATOM   1913  N   ILE A 239      29.802 160.346  56.033  0.00  0.00      PROA N  
ATOM   1914  CA  ILE A 239      30.405 159.041  55.839  0.00  0.00      PROA C  
ATOM   1915  C   ILE A 239      31.414 158.846  56.956  0.00  0.00      PROA C  
ATOM   1916  O   ILE A 239      32.375 159.599  57.098  0.00  0.00      PROA O  
ATOM   1917  CB  ILE A 239      31.039 158.863  54.452  0.00  0.00      PROA C  
ATOM   1918  CG1 ILE A 239      29.960 158.771  53.342  0.00  0.00      PROA C  
ATOM   1919  CG2 ILE A 239      31.917 157.590  54.415  0.00  0.00      PROA C  
ATOM   1920  CD  ILE A 239      29.537 160.107  52.725  0.00  0.00      PROA C  
ATOM   1921  N   GLN A 240      31.210 157.829  57.807  0.00  0.00      PROA N  
ATOM   1922  CA  GLN A 240      32.070 157.535  58.930  0.00  0.00      PROA C  
ATOM   1923  C   GLN A 240      32.759 156.200  58.724  0.00  0.00      PROA C  
ATOM   1924  O   GLN A 240      32.145 155.182  58.399  0.00  0.00      PROA O  
ATOM   1925  CB  GLN A 240      31.292 157.596  60.274  0.00  0.00      PROA C  
ATOM   1926  CG  GLN A 240      32.019 156.996  61.507  0.00  0.00      PROA C  
ATOM   1927  CD  GLN A 240      31.138 156.989  62.761  0.00  0.00      PROA C  
ATOM   1928  NE2 GLN A 240      30.783 158.183  63.284  0.00  0.00      PROA N  
ATOM   1929  OE1 GLN A 240      30.777 155.928  63.283  0.00  0.00      PROA O  
ATOM   1930  N   THR A 241      34.088 156.187  58.897  0.00  0.00      PROA N  
ATOM   1931  CA  THR A 241      34.935 155.020  58.708  0.00  0.00      PROA C  
ATOM   1932  C   THR A 241      35.696 154.838  60.004  0.00  0.00      PROA C  
ATOM   1933  O   THR A 241      35.681 155.712  60.873  0.00  0.00      PROA O  
ATOM   1934  CB  THR A 241      35.910 155.153  57.525  0.00  0.00      PROA C  
ATOM   1935  CG2 THR A 241      35.173 155.709  56.302  0.00  0.00      PROA C  
ATOM   1936  OG1 THR A 241      37.008 156.028  57.765  0.00  0.00      PROA O  
ATOM   1937  N   ASP A 242      36.371 153.684  60.199  0.00  0.00      PROA N  
ATOM   1938  CA  ASP A 242      37.168 153.458  61.393  0.00  0.00      PROA C  
ATOM   1939  C   ASP A 242      38.300 154.492  61.563  0.00  0.00      PROA C  
ATOM   1940  O   ASP A 242      38.490 155.081  62.630  0.00  0.00      PROA O  
ATOM   1941  CB  ASP A 242      37.724 152.006  61.328  0.00  0.00      PROA C  
ATOM   1942  CG  ASP A 242      38.326 151.517  62.638  0.00  0.00      PROA C  
ATOM   1943  OD1 ASP A 242      37.986 152.052  63.724  0.00  0.00      PROA O  
ATOM   1944  OD2 ASP A 242      39.075 150.503  62.601  0.00  0.00      PROA O1-
ATOM   1945  N   LYS A 243      39.054 154.773  60.477  0.00  0.00      PROA N  
ATOM   1946  CA  LYS A 243      40.061 155.820  60.454  0.00  0.00      PROA C  
ATOM   1947  C   LYS A 243      39.577 157.266  60.558  0.00  0.00      PROA C  
ATOM   1948  O   LYS A 243      40.140 158.063  61.310  0.00  0.00      PROA O  
ATOM   1949  CB  LYS A 243      40.994 155.677  59.226  0.00  0.00      PROA C  
ATOM   1950  CG  LYS A 243      41.941 154.469  59.334  0.00  0.00      PROA C  
ATOM   1951  CD  LYS A 243      43.021 154.494  58.237  0.00  0.00      PROA C  
ATOM   1952  CE  LYS A 243      44.023 153.327  58.274  0.00  0.00      PROA C  
ATOM   1953  NZ  LYS A 243      44.854 153.355  59.504  0.00  0.00      PROA N1+
ATOM   1954  N   ARG A 244      38.533 157.649  59.795  0.00  0.00      PROA N  
ATOM   1955  CA  ARG A 244      38.207 159.057  59.623  0.00  0.00      PROA C  
ATOM   1956  C   ARG A 244      36.727 159.243  59.291  0.00  0.00      PROA C  
ATOM   1957  O   ARG A 244      36.075 158.377  58.705  0.00  0.00      PROA O  
ATOM   1958  CB  ARG A 244      39.050 159.656  58.457  0.00  0.00      PROA C  
ATOM   1959  CG  ARG A 244      39.216 161.193  58.497  0.00  0.00      PROA C  
ATOM   1960  CD  ARG A 244      39.648 161.838  57.171  0.00  0.00      PROA C  
ATOM   1961  NE  ARG A 244      40.990 161.286  56.801  0.00  0.00      PROA N  
ATOM   1962  CZ  ARG A 244      41.643 161.601  55.692  0.00  0.00      PROA C  
ATOM   1963  NH1 ARG A 244      41.180 162.472  54.823  0.00  0.00      PROA N1+
ATOM   1964  NH2 ARG A 244      42.804 161.033  55.441  0.00  0.00      PROA N  
ATOM   1965  N   GLU A 245      36.166 160.415  59.650  0.00  0.00      PROA N  
ATOM   1966  CA  GLU A 245      34.868 160.875  59.191  0.00  0.00      PROA C  
ATOM   1967  C   GLU A 245      35.005 161.844  58.019  0.00  0.00      PROA C  
ATOM   1968  O   GLU A 245      35.899 162.693  57.973  0.00  0.00      PROA O  
ATOM   1969  CB  GLU A 245      34.063 161.552  60.328  0.00  0.00      PROA C  
ATOM   1970  CG  GLU A 245      33.684 160.567  61.459  0.00  0.00      PROA C  
ATOM   1971  CD  GLU A 245      32.792 161.213  62.513  0.00  0.00      PROA C  
ATOM   1972  OE1 GLU A 245      33.263 162.129  63.240  0.00  0.00      PROA O  
ATOM   1973  OE2 GLU A 245      31.608 160.800  62.639  0.00  0.00      PROA O1-
ATOM   1974  N   TYR A 246      34.103 161.723  57.033  0.00  0.00      PROA N  
ATOM   1975  CA  TYR A 246      34.044 162.529  55.831  0.00  0.00      PROA C  
ATOM   1976  C   TYR A 246      32.692 163.238  55.768  0.00  0.00      PROA C  
ATOM   1977  O   TYR A 246      31.670 162.738  56.246  0.00  0.00      PROA O  
ATOM   1978  CB  TYR A 246      34.227 161.681  54.539  0.00  0.00      PROA C  
ATOM   1979  CG  TYR A 246      35.534 160.925  54.538  0.00  0.00      PROA C  
ATOM   1980  CD1 TYR A 246      35.617 159.629  55.079  0.00  0.00      PROA C  
ATOM   1981  CD2 TYR A 246      36.671 161.472  53.917  0.00  0.00      PROA C  
ATOM   1982  CE1 TYR A 246      36.818 158.908  55.029  0.00  0.00      PROA C  
ATOM   1983  CE2 TYR A 246      37.871 160.747  53.854  0.00  0.00      PROA C  
ATOM   1984  CZ  TYR A 246      37.944 159.466  54.415  0.00  0.00      PROA C  
ATOM   1985  OH  TYR A 246      39.146 158.729  54.365  0.00  0.00      PROA O  
ATOM   1986  N   GLY A 247      32.661 164.450  55.170  0.00  0.00      PROA N  
ATOM   1987  CA  GLY A 247      31.470 165.295  55.112  0.00  0.00      PROA C  
ATOM   1988  C   GLY A 247      31.326 166.189  56.328  0.00  0.00      PROA C  
ATOM   1989  O   GLY A 247      32.321 166.432  57.019  0.00  0.00      PROA O  
ATOM   1990  N   PRO A 248      30.144 166.709  56.662  0.00  0.00      PROA N  
ATOM   1991  CA  PRO A 248      28.918 166.775  55.864  0.00  0.00      PROA C  
ATOM   1992  C   PRO A 248      29.035 167.061  54.372  0.00  0.00      PROA C  
ATOM   1993  O   PRO A 248      29.739 167.991  53.977  0.00  0.00      PROA O  
ATOM   1994  CB  PRO A 248      28.079 167.846  56.578  0.00  0.00      PROA C  
ATOM   1995  CG  PRO A 248      28.494 167.704  58.043  0.00  0.00      PROA C  
ATOM   1996  CD  PRO A 248      29.995 167.429  57.930  0.00  0.00      PROA C  
ATOM   1997  N   PHE A 249      28.318 166.291  53.537  0.00  0.00      PROA N  
ATOM   1998  CA  PHE A 249      28.177 166.543  52.116  0.00  0.00      PROA C  
ATOM   1999  C   PHE A 249      26.783 167.075  51.811  0.00  0.00      PROA C  
ATOM   2000  O   PHE A 249      25.768 166.536  52.256  0.00  0.00      PROA O  
ATOM   2001  CB  PHE A 249      28.420 165.271  51.257  0.00  0.00      PROA C  
ATOM   2002  CG  PHE A 249      29.846 164.808  51.380  0.00  0.00      PROA C  
ATOM   2003  CD1 PHE A 249      30.861 165.461  50.658  0.00  0.00      PROA C  
ATOM   2004  CD2 PHE A 249      30.178 163.683  52.152  0.00  0.00      PROA C  
ATOM   2005  CE1 PHE A 249      32.186 165.007  50.719  0.00  0.00      PROA C  
ATOM   2006  CE2 PHE A 249      31.501 163.225  52.214  0.00  0.00      PROA C  
ATOM   2007  CZ  PHE A 249      32.505 163.888  51.498  0.00  0.00      PROA C  
ATOM   2008  N   CYS A 250      26.720 168.168  51.030  0.00  0.00      PROA N  
ATOM   2009  CA  CYS A 250      25.491 168.732  50.512  0.00  0.00      PROA C  
ATOM   2010  C   CYS A 250      25.862 169.624  49.332  0.00  0.00      PROA C  
ATOM   2011  O   CYS A 250      27.037 169.948  49.140  0.00  0.00      PROA O  
ATOM   2012  CB  CYS A 250      24.644 169.503  51.563  0.00  0.00      PROA C  
ATOM   2013  SG  CYS A 250      25.470 170.958  52.273  0.00  0.00      PROA S  
ATOM   2014  N   GLY A 251      24.885 170.006  48.485  0.00  0.00      PROA N  
ATOM   2015  CA  GLY A 251      25.123 170.760  47.254  0.00  0.00      PROA C  
ATOM   2016  C   GLY A 251      24.620 170.034  46.035  0.00  0.00      PROA C  
ATOM   2017  O   GLY A 251      24.006 168.973  46.127  0.00  0.00      PROA O  
ATOM   2018  N   LYS A 252      24.857 170.628  44.847  0.00  0.00      PROA N  
ATOM   2019  CA  LYS A 252      24.304 170.174  43.577  0.00  0.00      PROA C  
ATOM   2020  C   LYS A 252      25.325 169.509  42.656  0.00  0.00      PROA C  
ATOM   2021  O   LYS A 252      25.028 169.148  41.515  0.00  0.00      PROA O  
ATOM   2022  CB  LYS A 252      23.638 171.371  42.848  0.00  0.00      PROA C  
ATOM   2023  CG  LYS A 252      22.390 171.874  43.590  0.00  0.00      PROA C  
ATOM   2024  CD  LYS A 252      21.634 172.996  42.857  0.00  0.00      PROA C  
ATOM   2025  CE  LYS A 252      20.251 173.304  43.463  0.00  0.00      PROA C  
ATOM   2026  NZ  LYS A 252      19.248 172.294  43.059  0.00  0.00      PROA N1+
ATOM   2027  N   THR A 253      26.565 169.315  43.139  0.00  0.00      PROA N  
ATOM   2028  CA  THR A 253      27.668 168.770  42.350  0.00  0.00      PROA C  
ATOM   2029  C   THR A 253      28.122 167.476  42.987  0.00  0.00      PROA C  
ATOM   2030  O   THR A 253      28.285 167.403  44.203  0.00  0.00      PROA O  
ATOM   2031  CB  THR A 253      28.869 169.720  42.252  0.00  0.00      PROA C  
ATOM   2032  CG2 THR A 253      30.009 169.127  41.404  0.00  0.00      PROA C  
ATOM   2033  OG1 THR A 253      28.483 170.932  41.611  0.00  0.00      PROA O  
ATOM   2034  N   LEU A 254      28.332 166.410  42.182  0.00  0.00      PROA N  
ATOM   2035  CA  LEU A 254      28.859 165.124  42.620  0.00  0.00      PROA C  
ATOM   2036  C   LEU A 254      30.215 165.246  43.340  0.00  0.00      PROA C  
ATOM   2037  O   LEU A 254      31.187 165.651  42.688  0.00  0.00      PROA O  
ATOM   2038  CB  LEU A 254      29.042 164.181  41.400  0.00  0.00      PROA C  
ATOM   2039  CG  LEU A 254      27.732 163.761  40.698  0.00  0.00      PROA C  
ATOM   2040  CD1 LEU A 254      27.981 163.444  39.216  0.00  0.00      PROA C  
ATOM   2041  CD2 LEU A 254      27.115 162.538  41.385  0.00  0.00      PROA C  
ATOM   2042  N   PRO A 255      30.378 164.974  44.642  0.00  0.00      PROA N  
ATOM   2043  CA  PRO A 255      31.687 164.981  45.286  0.00  0.00      PROA C  
ATOM   2044  C   PRO A 255      32.659 163.945  44.692  0.00  0.00      PROA C  
ATOM   2045  O   PRO A 255      32.185 162.928  44.169  0.00  0.00      PROA O  
ATOM   2046  CB  PRO A 255      31.383 164.775  46.780  0.00  0.00      PROA C  
ATOM   2047  CG  PRO A 255      30.052 164.026  46.799  0.00  0.00      PROA C  
ATOM   2048  CD  PRO A 255      29.319 164.543  45.560  0.00  0.00      PROA C  
ATOM   2049  N   PRO A 256      33.981 164.156  44.708  0.00  0.00      PROA N  
ATOM   2050  CA  PRO A 256      34.988 163.159  44.347  0.00  0.00      PROA C  
ATOM   2051  C   PRO A 256      34.851 161.770  44.963  0.00  0.00      PROA C  
ATOM   2052  O   PRO A 256      34.235 161.606  46.019  0.00  0.00      PROA O  
ATOM   2053  CB  PRO A 256      36.318 163.813  44.758  0.00  0.00      PROA C  
ATOM   2054  CG  PRO A 256      36.052 165.309  44.594  0.00  0.00      PROA C  
ATOM   2055  CD  PRO A 256      34.602 165.441  45.059  0.00  0.00      PROA C  
ATOM   2056  N   ARG A 257      35.465 160.752  44.320  0.00  0.00      PROA N  
ATOM   2057  CA  ARG A 257      35.645 159.419  44.876  0.00  0.00      PROA C  
ATOM   2058  C   ARG A 257      36.244 159.391  46.281  0.00  0.00      PROA C  
ATOM   2059  O   ARG A 257      37.226 160.080  46.573  0.00  0.00      PROA O  
ATOM   2060  CB  ARG A 257      36.494 158.533  43.913  0.00  0.00      PROA C  
ATOM   2061  CG  ARG A 257      37.129 157.259  44.523  0.00  0.00      PROA C  
ATOM   2062  CD  ARG A 257      37.944 156.410  43.534  0.00  0.00      PROA C  
ATOM   2063  NE  ARG A 257      36.974 155.715  42.640  0.00  0.00      PROA N  
ATOM   2064  CZ  ARG A 257      37.286 154.808  41.734  0.00  0.00      PROA C  
ATOM   2065  NH1 ARG A 257      38.524 154.496  41.424  0.00  0.00      PROA N1+
ATOM   2066  NH2 ARG A 257      36.304 154.186  41.122  0.00  0.00      PROA N  
ATOM   2067  N   ILE A 258      35.669 158.574  47.184  0.00  0.00      PROA N  
ATOM   2068  CA  ILE A 258      36.196 158.398  48.524  0.00  0.00      PROA C  
ATOM   2069  C   ILE A 258      36.761 156.988  48.586  0.00  0.00      PROA C  
ATOM   2070  O   ILE A 258      36.032 155.997  48.619  0.00  0.00      PROA O  
ATOM   2071  CB  ILE A 258      35.167 158.614  49.644  0.00  0.00      PROA C  
ATOM   2072  CG1 ILE A 258      34.348 159.915  49.434  0.00  0.00      PROA C  
ATOM   2073  CG2 ILE A 258      35.918 158.632  50.996  0.00  0.00      PROA C  
ATOM   2074  CD  ILE A 258      33.281 160.160  50.510  0.00  0.00      PROA C  
ATOM   2075  N   GLU A 259      38.101 156.857  48.598  0.00  0.00      PROA N  
ATOM   2076  CA  GLU A 259      38.763 155.576  48.749  0.00  0.00      PROA C  
ATOM   2077  C   GLU A 259      39.207 155.431  50.198  0.00  0.00      PROA C  
ATOM   2078  O   GLU A 259      39.994 156.216  50.730  0.00  0.00      PROA O  
ATOM   2079  CB  GLU A 259      39.917 155.380  47.725  0.00  0.00      PROA C  
ATOM   2080  CG  GLU A 259      41.079 156.409  47.791  0.00  0.00      PROA C  
ATOM   2081  CD  GLU A 259      42.130 156.242  46.692  0.00  0.00      PROA C  
ATOM   2082  OE1 GLU A 259      42.016 155.336  45.826  0.00  0.00      PROA O  
ATOM   2083  OE2 GLU A 259      43.105 157.043  46.689  0.00  0.00      PROA O1-
ATOM   2084  N   THR A 260      38.651 154.429  50.904  0.00  0.00      PROA N  
ATOM   2085  CA  THR A 260      38.827 154.269  52.342  0.00  0.00      PROA C  
ATOM   2086  C   THR A 260      39.614 152.995  52.570  0.00  0.00      PROA C  
ATOM   2087  O   THR A 260      39.368 151.968  51.943  0.00  0.00      PROA O  
ATOM   2088  CB  THR A 260      37.509 154.243  53.143  0.00  0.00      PROA C  
ATOM   2089  CG2 THR A 260      36.592 155.390  52.693  0.00  0.00      PROA C  
ATOM   2090  OG1 THR A 260      36.764 153.037  53.026  0.00  0.00      PROA O  
ATOM   2091  N   ASP A 261      40.627 153.026  53.462  0.00  0.00      PROA N  
ATOM   2092  CA  ASP A 261      41.400 151.848  53.822  0.00  0.00      PROA C  
ATOM   2093  C   ASP A 261      40.546 150.769  54.513  0.00  0.00      PROA C  
ATOM   2094  O   ASP A 261      40.712 149.568  54.302  0.00  0.00      PROA O  
ATOM   2095  CB  ASP A 261      42.605 152.283  54.702  0.00  0.00      PROA C  
ATOM   2096  CG  ASP A 261      43.663 151.195  54.844  0.00  0.00      PROA C  
ATOM   2097  OD1 ASP A 261      43.858 150.390  53.896  0.00  0.00      PROA O  
ATOM   2098  OD2 ASP A 261      44.402 151.211  55.864  0.00  0.00      PROA O1-
ATOM   2099  N   SER A 262      39.605 151.222  55.370  0.00  0.00      PROA N  
ATOM   2100  CA  SER A 262      38.732 150.407  56.208  0.00  0.00      PROA C  
ATOM   2101  C   SER A 262      37.792 149.432  55.485  0.00  0.00      PROA C  
ATOM   2102  O   SER A 262      37.343 149.644  54.356  0.00  0.00      PROA O  
ATOM   2103  CB  SER A 262      37.892 151.283  57.186  0.00  0.00      PROA C  
ATOM   2104  OG  SER A 262      37.229 150.515  58.200  0.00  0.00      PROA O  
ATOM   2105  N   ASN A 263      37.467 148.327  56.187  0.00  0.00      PROA N  
ATOM   2106  CA  ASN A 263      36.535 147.292  55.792  0.00  0.00      PROA C  
ATOM   2107  C   ASN A 263      35.127 147.571  56.333  0.00  0.00      PROA C  
ATOM   2108  O   ASN A 263      34.183 146.832  56.052  0.00  0.00      PROA O  
ATOM   2109  CB  ASN A 263      37.037 145.922  56.354  0.00  0.00      PROA C  
ATOM   2110  CG  ASN A 263      37.152 145.911  57.884  0.00  0.00      PROA C  
ATOM   2111  ND2 ASN A 263      36.429 144.980  58.545  0.00  0.00      PROA N  
ATOM   2112  OD1 ASN A 263      37.856 146.722  58.492  0.00  0.00      PROA O  
ATOM   2113  N   LYS A 264      34.949 148.649  57.122  0.00  0.00      PROA N  
ATOM   2114  CA  LYS A 264      33.660 149.029  57.657  0.00  0.00      PROA C  
ATOM   2115  C   LYS A 264      33.373 150.507  57.439  0.00  0.00      PROA C  
ATOM   2116  O   LYS A 264      34.127 151.397  57.832  0.00  0.00      PROA O  
ATOM   2117  CB  LYS A 264      33.480 148.629  59.147  0.00  0.00      PROA C  
ATOM   2118  CG  LYS A 264      34.586 149.104  60.106  0.00  0.00      PROA C  
ATOM   2119  CD  LYS A 264      34.323 148.642  61.553  0.00  0.00      PROA C  
ATOM   2120  CE  LYS A 264      35.382 149.136  62.552  0.00  0.00      PROA C  
ATOM   2121  NZ  LYS A 264      35.093 148.641  63.922  0.00  0.00      PROA N1+
ATOM   2122  N   VAL A 265      32.241 150.799  56.775  0.00  0.00      PROA N  
ATOM   2123  CA  VAL A 265      31.800 152.154  56.506  0.00  0.00      PROA C  
ATOM   2124  C   VAL A 265      30.376 152.281  57.005  0.00  0.00      PROA C  
ATOM   2125  O   VAL A 265      29.527 151.426  56.752  0.00  0.00      PROA O  
ATOM   2126  CB  VAL A 265      31.901 152.528  55.026  0.00  0.00      PROA C  
ATOM   2127  CG1 VAL A 265      31.288 153.913  54.760  0.00  0.00      PROA C  
ATOM   2128  CG2 VAL A 265      33.381 152.543  54.600  0.00  0.00      PROA C  
ATOM   2129  N   THR A 266      30.062 153.342  57.765  0.00  0.00      PROA N  
ATOM   2130  CA  THR A 266      28.690 153.657  58.135  0.00  0.00      PROA C  
ATOM   2131  C   THR A 266      28.363 155.015  57.561  0.00  0.00      PROA C  
ATOM   2132  O   THR A 266      29.119 155.982  57.671  0.00  0.00      PROA O  
ATOM   2133  CB  THR A 266      28.387 153.565  59.636  0.00  0.00      PROA C  
ATOM   2134  CG2 THR A 266      29.083 154.652  60.462  0.00  0.00      PROA C  
ATOM   2135  OG1 THR A 266      26.989 153.646  59.907  0.00  0.00      PROA O  
ATOM   2136  N   ILE A 267      27.232 155.105  56.854  0.00  0.00      PROA N  
ATOM   2137  CA  ILE A 267      26.823 156.302  56.155  0.00  0.00      PROA C  
ATOM   2138  C   ILE A 267      25.521 156.743  56.772  0.00  0.00      PROA C  
ATOM   2139  O   ILE A 267      24.579 155.962  56.905  0.00  0.00      PROA O  
ATOM   2140  CB  ILE A 267      26.691 156.088  54.651  0.00  0.00      PROA C  
ATOM   2141  CG1 ILE A 267      28.030 155.529  54.104  0.00  0.00      PROA C  
ATOM   2142  CG2 ILE A 267      26.249 157.406  53.978  0.00  0.00      PROA C  
ATOM   2143  CD  ILE A 267      28.141 155.497  52.580  0.00  0.00      PROA C  
ATOM   2144  N   THR A 268      25.449 158.012  57.205  0.00  0.00      PROA N  
ATOM   2145  CA  THR A 268      24.265 158.551  57.858  0.00  0.00      PROA C  
ATOM   2146  C   THR A 268      23.738 159.731  57.084  0.00  0.00      PROA C  
ATOM   2147  O   THR A 268      24.447 160.693  56.788  0.00  0.00      PROA O  
ATOM   2148  CB  THR A 268      24.412 158.911  59.338  0.00  0.00      PROA C  
ATOM   2149  CG2 THR A 268      24.457 157.613  60.161  0.00  0.00      PROA C  
ATOM   2150  OG1 THR A 268      25.612 159.623  59.616  0.00  0.00      PROA O  
ATOM   2151  N   PHE A 269      22.447 159.673  56.721  0.00  0.00      PROA N  
ATOM   2152  CA  PHE A 269      21.773 160.715  55.980  0.00  0.00      PROA C  
ATOM   2153  C   PHE A 269      20.584 161.189  56.801  0.00  0.00      PROA C  
ATOM   2154  O   PHE A 269      19.689 160.417  57.144  0.00  0.00      PROA O  
ATOM   2155  CB  PHE A 269      21.361 160.218  54.564  0.00  0.00      PROA C  
ATOM   2156  CG  PHE A 269      20.597 161.249  53.769  0.00  0.00      PROA C  
ATOM   2157  CD1 PHE A 269      21.183 162.492  53.478  0.00  0.00      PROA C  
ATOM   2158  CD2 PHE A 269      19.306 160.976  53.281  0.00  0.00      PROA C  
ATOM   2159  CE1 PHE A 269      20.490 163.453  52.733  0.00  0.00      PROA C  
ATOM   2160  CE2 PHE A 269      18.608 161.936  52.534  0.00  0.00      PROA C  
ATOM   2161  CZ  PHE A 269      19.201 163.176  52.263  0.00  0.00      PROA C  
ATOM   2162  N   THR A 270      20.572 162.479  57.166  0.00  0.00      PROA N  
ATOM   2163  CA  THR A 270      19.483 163.091  57.917  0.00  0.00      PROA C  
ATOM   2164  C   THR A 270      18.961 164.262  57.123  0.00  0.00      PROA C  
ATOM   2165  O   THR A 270      19.696 164.929  56.395  0.00  0.00      PROA O  
ATOM   2166  CB  THR A 270      19.818 163.554  59.337  0.00  0.00      PROA C  
ATOM   2167  CG2 THR A 270      20.088 162.322  60.211  0.00  0.00      PROA C  
ATOM   2168  OG1 THR A 270      20.990 164.362  59.386  0.00  0.00      PROA O  
ATOM   2169  N   THR A 271      17.651 164.531  57.214  0.00  0.00      PROA N  
ATOM   2170  CA  THR A 271      17.026 165.584  56.430  0.00  0.00      PROA C  
ATOM   2171  C   THR A 271      15.916 166.251  57.226  0.00  0.00      PROA C  
ATOM   2172  O   THR A 271      15.410 165.709  58.213  0.00  0.00      PROA O  
ATOM   2173  CB  THR A 271      16.642 165.160  55.003  0.00  0.00      PROA C  
ATOM   2174  CG2 THR A 271      15.929 163.802  55.006  0.00  0.00      PROA C  
ATOM   2175  OG1 THR A 271      15.819 166.093  54.321  0.00  0.00      PROA O  
ATOM   2176  N   ASP A 272      15.608 167.508  56.869  0.00  0.00      PROA N  
ATOM   2177  CA  ASP A 272      14.660 168.383  57.520  0.00  0.00      PROA C  
ATOM   2178  C   ASP A 272      13.250 168.358  56.882  0.00  0.00      PROA C  
ATOM   2179  O   ASP A 272      12.993 167.779  55.825  0.00  0.00      PROA O  
ATOM   2180  CB  ASP A 272      15.254 169.826  57.586  0.00  0.00      PROA C  
ATOM   2181  CG  ASP A 272      14.640 170.728  58.649  0.00  0.00      PROA C  
ATOM   2182  OD1 ASP A 272      13.827 170.252  59.486  0.00  0.00      PROA O  
ATOM   2183  OD2 ASP A 272      14.995 171.936  58.681  0.00  0.00      PROA O1-
ATOM   2184  N   GLU A 273      12.299 169.034  57.549  0.00  0.00      PROA N  
ATOM   2185  CA  GLU A 273      10.881 169.140  57.263  0.00  0.00      PROA C  
ATOM   2186  C   GLU A 273      10.509 169.591  55.847  0.00  0.00      PROA C  
ATOM   2187  O   GLU A 273       9.600 169.048  55.217  0.00  0.00      PROA O  
ATOM   2188  CB  GLU A 273      10.280 170.107  58.325  0.00  0.00      PROA C  
ATOM   2189  CG  GLU A 273       8.855 170.681  58.092  0.00  0.00      PROA C  
ATOM   2190  CD  GLU A 273       7.734 169.674  58.339  0.00  0.00      PROA C  
ATOM   2191  OE1 GLU A 273       6.908 169.444  57.416  0.00  0.00      PROA O  
ATOM   2192  OE2 GLU A 273       7.635 169.142  59.478  0.00  0.00      PROA O1-
ATOM   2193  N   SER A 274      11.221 170.597  55.303  0.00  0.00      PROA N  
ATOM   2194  CA  SER A 274      10.984 171.132  53.964  0.00  0.00      PROA C  
ATOM   2195  C   SER A 274      12.050 170.695  52.964  0.00  0.00      PROA C  
ATOM   2196  O   SER A 274      13.127 170.216  53.326  0.00  0.00      PROA O  
ATOM   2197  CB  SER A 274      10.841 172.688  53.937  0.00  0.00      PROA C  
ATOM   2198  OG  SER A 274      11.985 173.372  54.465  0.00  0.00      PROA O  
ATOM   2199  N   GLY A 275      11.750 170.841  51.652  0.00  0.00      PROA N  
ATOM   2200  CA  GLY A 275      12.668 170.530  50.554  0.00  0.00      PROA C  
ATOM   2201  C   GLY A 275      12.192 169.380  49.711  0.00  0.00      PROA C  
ATOM   2202  O   GLY A 275      11.489 168.480  50.168  0.00  0.00      PROA O  
ATOM   2203  N   ASN A 276      12.946 168.757  46.297  1.00 26.97      PROA N  
ATOM   2204  CA  ASN A 276      12.044 168.615  47.456  1.00 26.97      PROA C  
ATOM   2205  C   ASN A 276      12.089 167.241  48.129  1.00 26.97      PROA C  
ATOM   2206  O   ASN A 276      12.936 166.947  49.021  1.00 26.97      PROA O  
ATOM   2207  CB  ASN A 276      10.673 168.742  46.767  1.00 26.97      PROA C  
ATOM   2208  CG  ASN A 276       9.512 168.929  47.728  1.00 26.97      PROA C  
ATOM   2209  ND2 ASN A 276       8.651 169.865  47.396  1.00 26.97      PROA N  
ATOM   2210  OD1 ASN A 276       9.353 168.145  48.693  1.00 26.97      PROA O  
ATOM   2211  N   HIS A 277      14.407 168.044  46.830  0.00  0.00      PROA N  
ATOM   2212  CA  HIS A 277      15.502 167.698  45.939  0.00  0.00      PROA C  
ATOM   2213  C   HIS A 277      15.734 166.193  45.810  0.00  0.00      PROA C  
ATOM   2214  O   HIS A 277      15.344 165.395  46.661  0.00  0.00      PROA O  
ATOM   2215  CB  HIS A 277      16.788 168.494  46.249  0.00  0.00      PROA C  
ATOM   2216  CG  HIS A 277      16.633 169.926  45.790  0.00  0.00      PROA C  
ATOM   2217  CD2 HIS A 277      16.861 170.458  44.556  0.00  0.00      PROA C  
ATOM   2218  ND1 HIS A 277      16.328 170.998  46.601  0.00  0.00      PROA N  
ATOM   2219  CE1 HIS A 277      16.375 172.115  45.835  0.00  0.00      PROA C  
ATOM   2220  NE2 HIS A 277      16.698 171.839  44.581  0.00  0.00      PROA N  
ATOM   2221  N   THR A 278      16.332 165.774  44.670  0.00  0.00      PROA N  
ATOM   2222  CA  THR A 278      16.473 164.374  44.249  0.00  0.00      PROA C  
ATOM   2223  C   THR A 278      17.234 163.471  45.216  0.00  0.00      PROA C  
ATOM   2224  O   THR A 278      16.853 162.319  45.434  0.00  0.00      PROA O  
ATOM   2225  CB  THR A 278      16.974 164.214  42.794  0.00  0.00      PROA C  
ATOM   2226  CG2 THR A 278      18.255 165.019  42.535  0.00  0.00      PROA C  
ATOM   2227  OG1 THR A 278      17.262 162.874  42.410  0.00  0.00      PROA O  
ATOM   2228  N   GLY A 279      18.316 163.973  45.847  0.00  0.00      PROA N  
ATOM   2229  CA  GLY A 279      19.155 163.186  46.737  0.00  0.00      PROA C  
ATOM   2230  C   GLY A 279      20.405 162.701  46.072  0.00  0.00      PROA C  
ATOM   2231  O   GLY A 279      20.988 163.366  45.216  0.00  0.00      PROA O  
ATOM   2232  N   TRP A 280      20.878 161.532  46.508  0.00  0.00      PROA N  
ATOM   2233  CA  TRP A 280      22.177 161.013  46.165  0.00  0.00      PROA C  
ATOM   2234  C   TRP A 280      22.103 159.526  45.850  0.00  0.00      PROA C  
ATOM   2235  O   TRP A 280      21.227 158.792  46.317  0.00  0.00      PROA O  
ATOM   2236  CB  TRP A 280      23.168 161.276  47.339  0.00  0.00      PROA C  
ATOM   2237  CG  TRP A 280      22.752 160.751  48.682  0.00  0.00      PROA C  
ATOM   2238  CD1 TRP A 280      22.052 161.443  49.640  0.00  0.00      PROA C  
ATOM   2239  CD2 TRP A 280      22.956 159.426  49.204  0.00  0.00      PROA C  
ATOM   2240  CE2 TRP A 280      22.320 159.384  50.468  0.00  0.00      PROA C  
ATOM   2241  CE3 TRP A 280      23.611 158.290  48.725  0.00  0.00      PROA C  
ATOM   2242  NE1 TRP A 280      21.771 160.613  50.698  0.00  0.00      PROA N  
ATOM   2243  CZ2 TRP A 280      22.315 158.240  51.244  0.00  0.00      PROA C  
ATOM   2244  CZ3 TRP A 280      23.620 157.141  49.519  0.00  0.00      PROA C  
ATOM   2245  CH2 TRP A 280      22.982 157.114  50.755  0.00  0.00      PROA C  
ATOM   2246  N   LYS A 281      23.062 159.051  45.037  0.00  0.00      PROA N  
ATOM   2247  CA  LYS A 281      23.259 157.644  44.776  0.00  0.00      PROA C  
ATOM   2248  C   LYS A 281      24.743 157.359  44.677  0.00  0.00      PROA C  
ATOM   2249  O   LYS A 281      25.481 158.045  43.965  0.00  0.00      PROA O  
ATOM   2250  CB  LYS A 281      22.511 157.178  43.503  0.00  0.00      PROA C  
ATOM   2251  CG  LYS A 281      22.816 155.743  43.037  0.00  0.00      PROA C  
ATOM   2252  CD  LYS A 281      21.918 155.324  41.857  0.00  0.00      PROA C  
ATOM   2253  CE  LYS A 281      22.228 153.922  41.312  0.00  0.00      PROA C  
ATOM   2254  NZ  LYS A 281      21.334 153.586  40.180  0.00  0.00      PROA N1+
ATOM   2255  N   ILE A 282      25.224 156.340  45.409  0.00  0.00      PROA N  
ATOM   2256  CA  ILE A 282      26.619 155.949  45.381  0.00  0.00      PROA C  
ATOM   2257  C   ILE A 282      26.736 154.487  45.020  0.00  0.00      PROA C  
ATOM   2258  O   ILE A 282      25.930 153.638  45.405  0.00  0.00      PROA O  
ATOM   2259  CB  ILE A 282      27.425 156.243  46.650  0.00  0.00      PROA C  
ATOM   2260  CG1 ILE A 282      27.012 155.394  47.868  0.00  0.00      PROA C  
ATOM   2261  CG2 ILE A 282      27.318 157.748  46.953  0.00  0.00      PROA C  
ATOM   2262  CD  ILE A 282      27.866 155.657  49.109  0.00  0.00      PROA C  
ATOM   2263  N   HIS A 283      27.780 154.166  44.249  0.00  0.00      PROA N  
ATOM   2264  CA  HIS A 283      28.226 152.815  44.016  0.00  0.00      PROA C  
ATOM   2265  C   HIS A 283      29.365 152.544  44.978  0.00  0.00      PROA C  
ATOM   2266  O   HIS A 283      30.321 153.317  45.058  0.00  0.00      PROA O  
ATOM   2267  CB  HIS A 283      28.730 152.632  42.564  0.00  0.00      PROA C  
ATOM   2268  CG  HIS A 283      29.215 151.240  42.248  0.00  0.00      PROA C  
ATOM   2269  CD2 HIS A 283      30.439 150.804  41.841  0.00  0.00      PROA C  
ATOM   2270  ND1 HIS A 283      28.397 150.132  42.231  0.00  0.00      PROA N  
ATOM   2271  CE1 HIS A 283      29.153 149.080  41.828  0.00  0.00      PROA C  
ATOM   2272  NE2 HIS A 283      30.402 149.441  41.576  0.00  0.00      PROA N  
ATOM   2273  N   TYR A 284      29.297 151.443  45.743  0.00  0.00      PROA N  
ATOM   2274  CA  TYR A 284      30.387 151.042  46.603  0.00  0.00      PROA C  
ATOM   2275  C   TYR A 284      31.011 149.824  45.943  0.00  0.00      PROA C  
ATOM   2276  O   TYR A 284      30.334 148.966  45.371  0.00  0.00      PROA O  
ATOM   2277  CB  TYR A 284      29.952 150.797  48.088  0.00  0.00      PROA C  
ATOM   2278  CG  TYR A 284      29.488 149.399  48.422  0.00  0.00      PROA C  
ATOM   2279  CD1 TYR A 284      30.410 148.428  48.858  0.00  0.00      PROA C  
ATOM   2280  CD2 TYR A 284      28.132 149.056  48.332  0.00  0.00      PROA C  
ATOM   2281  CE1 TYR A 284      29.986 147.127  49.158  0.00  0.00      PROA C  
ATOM   2282  CE2 TYR A 284      27.701 147.763  48.655  0.00  0.00      PROA C  
ATOM   2283  CZ  TYR A 284      28.631 146.798  49.051  0.00  0.00      PROA C  
ATOM   2284  OH  TYR A 284      28.205 145.486  49.327  0.00  0.00      PROA O  
ATOM   2285  N   THR A 285      32.344 149.730  45.996  0.00  0.00      PROA N  
ATOM   2286  CA  THR A 285      33.039 148.549  45.528  0.00  0.00      PROA C  
ATOM   2287  C   THR A 285      34.189 148.291  46.465  0.00  0.00      PROA C  
ATOM   2288  O   THR A 285      34.644 149.177  47.191  0.00  0.00      PROA O  
ATOM   2289  CB  THR A 285      33.486 148.628  44.070  0.00  0.00      PROA C  
ATOM   2290  CG2 THR A 285      34.703 149.547  43.873  0.00  0.00      PROA C  
ATOM   2291  OG1 THR A 285      33.804 147.335  43.567  0.00  0.00      PROA O  
ATOM   2292  N   SER A 286      34.658 147.035  46.510  0.00  0.00      PROA N  
ATOM   2293  CA  SER A 286      35.586 146.574  47.527  0.00  0.00      PROA C  
ATOM   2294  C   SER A 286      36.837 146.072  46.860  0.00  0.00      PROA C  
ATOM   2295  O   SER A 286      36.814 145.157  46.033  0.00  0.00      PROA O  
ATOM   2296  CB  SER A 286      35.007 145.445  48.411  0.00  0.00      PROA C  
ATOM   2297  OG  SER A 286      33.761 145.853  48.969  0.00  0.00      PROA O  
ATOM   2298  N   THR A 287      37.970 146.691  47.210  0.00  0.00      PROA N  
ATOM   2299  CA  THR A 287      39.258 146.486  46.562  0.00  0.00      PROA C  
ATOM   2300  C   THR A 287      40.215 146.062  47.649  0.00  0.00      PROA C  
ATOM   2301  O   THR A 287      41.322 146.585  47.759  0.00  0.00      PROA O  
ATOM   2302  CB  THR A 287      39.760 147.766  45.872  0.00  0.00      PROA C  
ATOM   2303  CG2 THR A 287      41.029 147.547  45.029  0.00  0.00      PROA C  
ATOM   2304  OG1 THR A 287      38.770 148.254  44.972  0.00  0.00      PROA O  
ATOM   2305  N   ALA A 288      39.812 145.124  48.513  0.00  0.00      PROA N  
ATOM   2306  CA  ALA A 288      40.692 144.541  49.490  0.00  0.00      PROA C  
ATOM   2307  C   ALA A 288      40.103 143.196  49.877  0.00  0.00      PROA C  
ATOM   2308  O   ALA A 288      39.013 142.842  49.427  0.00  0.00      PROA O  
ATOM   2309  CB  ALA A 288      40.862 145.463  50.700  0.00  0.00      PROA C  
ATOM   2310  N   GLN A 289      40.831 142.369  50.655  0.00  0.00      PROA N  
ATOM   2311  CA  GLN A 289      40.377 141.023  50.973  0.00  0.00      PROA C  
ATOM   2312  C   GLN A 289      39.823 140.823  52.401  0.00  0.00      PROA C  
ATOM   2313  O   GLN A 289      40.380 141.369  53.361  0.00  0.00      PROA O  
ATOM   2314  CB  GLN A 289      41.413 139.930  50.592  0.00  0.00      PROA C  
ATOM   2315  CG  GLN A 289      42.828 140.102  51.194  0.00  0.00      PROA C  
ATOM   2316  CD  GLN A 289      43.801 139.077  50.604  0.00  0.00      PROA C  
ATOM   2317  NE2 GLN A 289      43.549 137.775  50.878  0.00  0.00      PROA N  
ATOM   2318  OE1 GLN A 289      44.760 139.408  49.901  0.00  0.00      PROA O  
ATOM   2319  N   PRO A 290      38.709 140.096  52.591  0.00  0.00      PROA N  
ATOM   2320  CA  PRO A 290      38.146 139.812  53.908  0.00  0.00      PROA C  
ATOM   2321  C   PRO A 290      37.785 138.351  54.138  0.00  0.00      PROA C  
ATOM   2322  O   PRO A 290      37.468 137.615  53.200  0.00  0.00      PROA O  
ATOM   2323  CB  PRO A 290      36.920 140.736  54.000  0.00  0.00      PROA C  
ATOM   2324  CG  PRO A 290      36.460 140.879  52.549  0.00  0.00      PROA C  
ATOM   2325  CD  PRO A 290      38.012 139.337  51.542  0.00  0.00      PROA C  
ATOM   2326  N   CYS A 291      37.822 137.926  55.407  0.00  0.00      PROA N  
ATOM   2327  CA  CYS A 291      37.544 136.573  55.836  0.00  0.00      PROA C  
ATOM   2328  C   CYS A 291      36.245 136.584  56.648  0.00  0.00      PROA C  
ATOM   2329  O   CYS A 291      36.020 137.559  57.373  0.00  0.00      PROA O  
ATOM   2330  CB  CYS A 291      38.720 136.013  56.678  0.00  0.00      PROA C  
ATOM   2331  SG  CYS A 291      40.305 136.360  55.846  0.00  0.00      PROA S  
ATOM   2332  N   PRO A 292      35.339 135.601  56.533  0.00  0.00      PROA N  
ATOM   2333  CA  PRO A 292      34.112 135.487  57.329  0.00  0.00      PROA C  
ATOM   2334  C   PRO A 292      34.212 135.838  58.807  0.00  0.00      PROA C  
ATOM   2335  O   PRO A 292      35.126 135.353  59.471  0.00  0.00      PROA O  
ATOM   2336  CB  PRO A 292      33.662 134.034  57.110  0.00  0.00      PROA C  
ATOM   2337  CG  PRO A 292      34.150 133.720  55.696  0.00  0.00      PROA C  
ATOM   2338  CD  PRO A 292      35.489 134.458  55.629  0.00  0.00      PROA C  
ATOM   2339  N   ASP A 293      33.271 136.644  59.342  0.00  0.00      PROA N  
ATOM   2340  CA  ASP A 293      33.186 137.002  60.747  0.00  0.00      PROA C  
ATOM   2341  C   ASP A 293      32.980 135.755  61.642  0.00  0.00      PROA C  
ATOM   2342  O   ASP A 293      31.915 135.132  61.544  0.00  0.00      PROA O  
ATOM   2343  CB  ASP A 293      32.040 138.049  60.894  0.00  0.00      PROA C  
ATOM   2344  CG  ASP A 293      31.822 138.589  62.301  0.00  0.00      PROA C  
ATOM   2345  OD1 ASP A 293      32.707 138.445  63.181  0.00  0.00      PROA O  
ATOM   2346  OD2 ASP A 293      30.769 139.250  62.516  0.00  0.00      PROA O1-
ATOM   2347  N   PRO A 294      33.913 135.307  62.484  0.00  0.00      PROA N  
ATOM   2348  CA  PRO A 294      33.798 134.013  63.128  0.00  0.00      PROA C  
ATOM   2349  C   PRO A 294      33.044 134.143  64.446  0.00  0.00      PROA C  
ATOM   2350  O   PRO A 294      33.433 134.895  65.343  0.00  0.00      PROA O  
ATOM   2351  CB  PRO A 294      35.265 133.582  63.312  0.00  0.00      PROA C  
ATOM   2352  CG  PRO A 294      36.032 134.892  63.523  0.00  0.00      PROA C  
ATOM   2353  CD  PRO A 294      35.231 135.910  62.700  0.00  0.00      PROA C  
ATOM   2354  N   THR A 295      31.928 133.407  64.601  0.00  0.00      PROA N  
ATOM   2355  CA  THR A 295      31.266 133.239  65.893  0.00  0.00      PROA C  
ATOM   2356  C   THR A 295      32.133 132.479  66.884  0.00  0.00      PROA C  
ATOM   2357  O   THR A 295      32.735 131.460  66.548  0.00  0.00      PROA O  
ATOM   2358  CB  THR A 295      29.902 132.546  65.823  0.00  0.00      PROA C  
ATOM   2359  CG2 THR A 295      28.895 133.509  65.171  0.00  0.00      PROA C  
ATOM   2360  OG1 THR A 295      29.938 131.367  65.019  0.00  0.00      PROA O  
ATOM   2361  N   ALA A 296      32.211 132.938  68.151  0.00  0.00      PROA N  
ATOM   2362  CA  ALA A 296      32.863 132.183  69.204  0.00  0.00      PROA C  
ATOM   2363  C   ALA A 296      32.174 130.834  69.474  0.00  0.00      PROA C  
ATOM   2364  O   ALA A 296      30.940 130.772  69.386  0.00  0.00      PROA O  
ATOM   2365  CB  ALA A 296      32.913 133.018  70.499  0.00  0.00      PROA C  
ATOM   2366  N   PRO A 297      32.870 129.733  69.776  0.00  0.00      PROA N  
ATOM   2367  CA  PRO A 297      32.233 128.520  70.285  0.00  0.00      PROA C  
ATOM   2368  C   PRO A 297      31.418 128.768  71.563  0.00  0.00      PROA C  
ATOM   2369  O   PRO A 297      31.835 129.627  72.350  0.00  0.00      PROA O  
ATOM   2370  CB  PRO A 297      33.408 127.547  70.492  0.00  0.00      PROA C  
ATOM   2371  CG  PRO A 297      34.614 128.451  70.758  0.00  0.00      PROA C  
ATOM   2372  CD  PRO A 297      34.333 129.675  69.886  0.00  0.00      PROA C  
ATOM   2373  N   PRO A 298      30.282 128.115  71.829  0.00  0.00      PROA N  
ATOM   2374  CA  PRO A 298      29.592 128.226  73.115  0.00  0.00      PROA C  
ATOM   2375  C   PRO A 298      30.491 127.815  74.278  0.00  0.00      PROA C  
ATOM   2376  O   PRO A 298      31.096 126.747  74.222  0.00  0.00      PROA O  
ATOM   2377  CB  PRO A 298      28.355 127.324  72.950  0.00  0.00      PROA C  
ATOM   2378  CG  PRO A 298      28.796 126.258  71.942  0.00  0.00      PROA C  
ATOM   2379  CD  PRO A 298      29.742 127.022  71.010  0.00  0.00      PROA C  
ATOM   2380  N   ASN A 299      30.623 128.671  75.315  0.00  0.00      PROA N  
ATOM   2381  CA  ASN A 299      31.491 128.442  76.466  0.00  0.00      PROA C  
ATOM   2382  C   ASN A 299      32.975 128.639  76.140  0.00  0.00      PROA C  
ATOM   2383  O   ASN A 299      33.869 128.187  76.858  0.00  0.00      PROA O  
ATOM   2384  CB  ASN A 299      31.218 127.108  77.221  0.00  0.00      PROA C  
ATOM   2385  CG  ASN A 299      29.730 126.939  77.512  0.00  0.00      PROA C  
ATOM   2386  ND2 ASN A 299      29.169 127.837  78.357  0.00  0.00      PROA N  
ATOM   2387  OD1 ASN A 299      29.059 126.030  77.013  0.00  0.00      PROA O  
ATOM   2388  N   GLY A 300      33.277 129.361  75.046  0.00  0.00      PROA N  
ATOM   2389  CA  GLY A 300      34.630 129.761  74.699  0.00  0.00      PROA C  
ATOM   2390  C   GLY A 300      34.686 131.124  74.079  0.00  0.00      PROA C  
ATOM   2391  O   GLY A 300      33.727 131.896  74.103  0.00  0.00      PROA O  
ATOM   2392  N   HIS A 301      35.851 131.463  73.511  0.00  0.00      PROA N  
ATOM   2393  CA  HIS A 301      36.097 132.768  72.940  0.00  0.00      PROA C  
ATOM   2394  C   HIS A 301      37.215 132.701  71.919  0.00  0.00      PROA C  
ATOM   2395  O   HIS A 301      37.990 131.746  71.865  0.00  0.00      PROA O  
ATOM   2396  CB  HIS A 301      36.415 133.844  74.019  0.00  0.00      PROA C  
ATOM   2397  CG  HIS A 301      37.601 133.534  74.900  0.00  0.00      PROA C  
ATOM   2398  CD2 HIS A 301      37.628 133.014  76.160  0.00  0.00      PROA C  
ATOM   2399  ND1 HIS A 301      38.889 133.959  74.644  0.00  0.00      PROA N  
ATOM   2400  CE1 HIS A 301      39.635 133.662  75.736  0.00  0.00      PROA C  
ATOM   2401  NE2 HIS A 301      38.913 133.089  76.686  0.00  0.00      PROA N  
ATOM   2402  N   ILE A 302      37.291 133.732  71.057  0.00  0.00      PROA N  
ATOM   2403  CA  ILE A 302      38.283 133.862  70.003  0.00  0.00      PROA C  
ATOM   2404  C   ILE A 302      39.132 135.080  70.327  0.00  0.00      PROA C  
ATOM   2405  O   ILE A 302      38.614 136.143  70.669  0.00  0.00      PROA O  
ATOM   2406  CB  ILE A 302      37.642 134.017  68.618  0.00  0.00      PROA C  
ATOM   2407  CG1 ILE A 302      36.815 132.758  68.263  0.00  0.00      PROA C  
ATOM   2408  CG2 ILE A 302      38.724 134.282  67.546  0.00  0.00      PROA C  
ATOM   2409  CD  ILE A 302      35.917 132.931  67.036  0.00  0.00      PROA C  
ATOM   2410  N   SER A 303      40.469 134.947  70.263  0.00  0.00      PROA N  
ATOM   2411  CA  SER A 303      41.387 136.054  70.492  0.00  0.00      PROA C  
ATOM   2412  C   SER A 303      42.388 136.129  69.345  0.00  0.00      PROA C  
ATOM   2413  O   SER A 303      42.811 135.072  68.864  0.00  0.00      PROA O  
ATOM   2414  CB  SER A 303      42.164 135.888  71.829  0.00  0.00      PROA C  
ATOM   2415  OG  SER A 303      42.946 137.044  72.153  0.00  0.00      PROA O  
ATOM   2416  N   PRO A 304      42.844 137.288  68.870  0.00  0.00      PROA N  
ATOM   2417  CA  PRO A 304      42.262 138.623  69.039  0.00  0.00      PROA C  
ATOM   2418  C   PRO A 304      40.795 138.771  68.647  0.00  0.00      PROA C  
ATOM   2419  O   PRO A 304      40.306 138.037  67.790  0.00  0.00      PROA O  
ATOM   2420  CB  PRO A 304      43.164 139.528  68.175  0.00  0.00      PROA C  
ATOM   2421  CG  PRO A 304      44.504 138.790  68.135  0.00  0.00      PROA C  
ATOM   2422  CD  PRO A 304      44.073 137.327  68.075  0.00  0.00      PROA C  
ATOM   2423  N   VAL A 305      40.075 139.737  69.245  0.00  0.00      PROA N  
ATOM   2424  CA  VAL A 305      38.752 140.131  68.777  0.00  0.00      PROA C  
ATOM   2425  C   VAL A 305      38.924 141.309  67.827  0.00  0.00      PROA C  
ATOM   2426  O   VAL A 305      39.440 142.363  68.207  0.00  0.00      PROA O  
ATOM   2427  CB  VAL A 305      37.800 140.509  69.914  0.00  0.00      PROA C  
ATOM   2428  CG1 VAL A 305      36.430 140.952  69.355  0.00  0.00      PROA C  
ATOM   2429  CG2 VAL A 305      37.614 139.292  70.839  0.00  0.00      PROA C  
ATOM   2430  N   GLN A 306      38.515 141.156  66.553  0.00  0.00      PROA N  
ATOM   2431  CA  GLN A 306      38.642 142.198  65.549  0.00  0.00      PROA C  
ATOM   2432  C   GLN A 306      37.306 142.499  64.886  0.00  0.00      PROA C  
ATOM   2433  O   GLN A 306      36.403 141.664  64.816  0.00  0.00      PROA O  
ATOM   2434  CB  GLN A 306      39.699 141.842  64.468  0.00  0.00      PROA C  
ATOM   2435  CG  GLN A 306      41.122 141.670  65.060  0.00  0.00      PROA C  
ATOM   2436  CD  GLN A 306      42.250 141.468  64.038  0.00  0.00      PROA C  
ATOM   2437  NE2 GLN A 306      41.938 141.439  62.724  0.00  0.00      PROA N  
ATOM   2438  OE1 GLN A 306      43.418 141.342  64.424  0.00  0.00      PROA O  
ATOM   2439  N   ALA A 307      37.136 143.743  64.392  0.00  0.00      PROA N  
ATOM   2440  CA  ALA A 307      36.014 144.131  63.555  0.00  0.00      PROA C  
ATOM   2441  C   ALA A 307      35.980 143.393  62.215  0.00  0.00      PROA C  
ATOM   2442  O   ALA A 307      34.932 142.952  61.740  0.00  0.00      PROA O  
ATOM   2443  CB  ALA A 307      36.063 145.654  63.316  0.00  0.00      PROA C  
ATOM   2444  N   THR A 308      37.159 143.234  61.584  0.00  0.00      PROA N  
ATOM   2445  CA  THR A 308      37.304 142.570  60.297  0.00  0.00      PROA C  
ATOM   2446  C   THR A 308      38.528 141.676  60.344  0.00  0.00      PROA C  
ATOM   2447  O   THR A 308      39.412 141.820  61.190  0.00  0.00      PROA O  
ATOM   2448  CB  THR A 308      37.378 143.552  59.119  0.00  0.00      PROA C  
ATOM   2449  CG2 THR A 308      38.742 144.260  59.018  0.00  0.00      PROA C  
ATOM   2450  OG1 THR A 308      37.113 142.917  57.869  0.00  0.00      PROA O  
ATOM   2451  N   TYR A 309      38.567 140.680  59.448  0.00  0.00      PROA N  
ATOM   2452  CA  TYR A 309      39.502 139.578  59.474  0.00  0.00      PROA C  
ATOM   2453  C   TYR A 309      40.103 139.473  58.084  0.00  0.00      PROA C  
ATOM   2454  O   TYR A 309      39.391 139.570  57.085  0.00  0.00      PROA O  
ATOM   2455  CB  TYR A 309      38.795 138.251  59.879  0.00  0.00      PROA C  
ATOM   2456  CG  TYR A 309      38.217 138.362  61.271  0.00  0.00      PROA C  
ATOM   2457  CD1 TYR A 309      36.967 138.971  61.499  0.00  0.00      PROA C  
ATOM   2458  CD2 TYR A 309      38.922 137.856  62.375  0.00  0.00      PROA C  
ATOM   2459  CE1 TYR A 309      36.495 139.168  62.803  0.00  0.00      PROA C  
ATOM   2460  CE2 TYR A 309      38.436 138.011  63.679  0.00  0.00      PROA C  
ATOM   2461  CZ  TYR A 309      37.234 138.689  63.893  0.00  0.00      PROA C  
ATOM   2462  OH  TYR A 309      36.771 138.918  65.204  0.00  0.00      PROA O  
ATOM   2463  N   VAL A 310      41.434 139.321  57.974  0.00  0.00      PROA N  
ATOM   2464  CA  VAL A 310      42.132 139.383  56.699  0.00  0.00      PROA C  
ATOM   2465  C   VAL A 310      43.265 138.363  56.711  0.00  0.00      PROA C  
ATOM   2466  O   VAL A 310      43.619 137.820  57.760  0.00  0.00      PROA O  
ATOM   2467  CB  VAL A 310      42.611 140.811  56.410  0.00  0.00      PROA C  
ATOM   2468  CG1 VAL A 310      43.772 141.226  57.333  0.00  0.00      PROA C  
ATOM   2469  CG2 VAL A 310      42.979 141.006  54.926  0.00  0.00      PROA C  
ATOM   2470  N   LEU A 311      43.821 138.027  55.525  0.00  0.00      PROA N  
ATOM   2471  CA  LEU A 311      45.000 137.199  55.298  0.00  0.00      PROA C  
ATOM   2472  C   LEU A 311      46.098 137.211  56.357  0.00  0.00      PROA C  
ATOM   2473  O   LEU A 311      46.474 138.254  56.894  0.00  0.00      PROA O  
ATOM   2474  CB  LEU A 311      45.677 137.505  53.939  0.00  0.00      PROA C  
ATOM   2475  CG  LEU A 311      45.071 136.767  52.734  0.00  0.00      PROA C  
ATOM   2476  CD1 LEU A 311      43.589 137.091  52.482  0.00  0.00      PROA C  
ATOM   2477  CD2 LEU A 311      45.954 137.012  51.504  0.00  0.00      PROA C  
ATOM   2478  N   LYS A 312      46.652 136.013  56.639  0.00  0.00      PROA N  
ATOM   2479  CA  LYS A 312      47.786 135.775  57.517  0.00  0.00      PROA C  
ATOM   2480  C   LYS A 312      47.565 136.033  59.007  0.00  0.00      PROA C  
ATOM   2481  O   LYS A 312      48.226 135.430  59.856  0.00  0.00      PROA O  
ATOM   2482  CB  LYS A 312      49.095 136.427  56.979  0.00  0.00      PROA C  
ATOM   2483  CG  LYS A 312      50.323 136.326  57.903  0.00  0.00      PROA C  
ATOM   2484  CD  LYS A 312      51.610 136.845  57.238  0.00  0.00      PROA C  
ATOM   2485  CE  LYS A 312      52.863 136.624  58.101  0.00  0.00      PROA C  
ATOM   2486  NZ  LYS A 312      54.084 137.022  57.367  0.00  0.00      PROA N1+
ATOM   2487  N   ASP A 313      46.587 136.877  59.390  0.00  0.00      PROA N  
ATOM   2488  CA  ASP A 313      46.192 137.048  60.772  0.00  0.00      PROA C  
ATOM   2489  C   ASP A 313      45.697 135.731  61.379  0.00  0.00      PROA C  
ATOM   2490  O   ASP A 313      44.970 134.947  60.757  0.00  0.00      PROA O  
ATOM   2491  CB  ASP A 313      45.164 138.196  60.968  0.00  0.00      PROA C  
ATOM   2492  CG  ASP A 313      45.754 139.579  60.722  0.00  0.00      PROA C  
ATOM   2493  OD1 ASP A 313      47.001 139.745  60.655  0.00  0.00      PROA O  
ATOM   2494  OD2 ASP A 313      44.953 140.555  60.692  0.00  0.00      PROA O1-
ATOM   2495  N   SER A 314      46.154 135.442  62.612  0.00  0.00      PROA N  
ATOM   2496  CA  SER A 314      45.953 134.150  63.240  0.00  0.00      PROA C  
ATOM   2497  C   SER A 314      45.183 134.321  64.524  0.00  0.00      PROA C  
ATOM   2498  O   SER A 314      45.423 135.237  65.315  0.00  0.00      PROA O  
ATOM   2499  CB  SER A 314      47.276 133.375  63.501  0.00  0.00      PROA C  
ATOM   2500  OG  SER A 314      47.044 132.064  64.032  0.00  0.00      PROA O  
ATOM   2501  N   PHE A 315      44.195 133.438  64.727  0.00  0.00      PROA N  
ATOM   2502  CA  PHE A 315      43.206 133.569  65.768  0.00  0.00      PROA C  
ATOM   2503  C   PHE A 315      43.177 132.305  66.589  0.00  0.00      PROA C  
ATOM   2504  O   PHE A 315      43.129 131.190  66.069  0.00  0.00      PROA O  
ATOM   2505  CB  PHE A 315      41.806 133.899  65.190  0.00  0.00      PROA C  
ATOM   2506  CG  PHE A 315      41.897 135.240  64.513  0.00  0.00      PROA C  
ATOM   2507  CD1 PHE A 315      41.719 136.417  65.256  0.00  0.00      PROA C  
ATOM   2508  CD2 PHE A 315      42.233 135.342  63.153  0.00  0.00      PROA C  
ATOM   2509  CE1 PHE A 315      41.919 137.672  64.667  0.00  0.00      PROA C  
ATOM   2510  CE2 PHE A 315      42.438 136.592  62.559  0.00  0.00      PROA C  
ATOM   2511  CZ  PHE A 315      42.287 137.758  63.319  0.00  0.00      PROA C  
ATOM   2512  N   SER A 316      43.238 132.455  67.918  0.00  0.00      PROA N  
ATOM   2513  CA  SER A 316      43.271 131.343  68.847  0.00  0.00      PROA C  
ATOM   2514  C   SER A 316      41.915 131.194  69.483  0.00  0.00      PROA C  
ATOM   2515  O   SER A 316      41.371 132.141  70.051  0.00  0.00      PROA O  
ATOM   2516  CB  SER A 316      44.307 131.532  69.988  0.00  0.00      PROA C  
ATOM   2517  OG  SER A 316      45.640 131.589  69.475  0.00  0.00      PROA O  
ATOM   2518  N   VAL A 317      41.330 129.987  69.411  0.00  0.00      PROA N  
ATOM   2519  CA  VAL A 317      40.175 129.645  70.221  0.00  0.00      PROA C  
ATOM   2520  C   VAL A 317      40.623 129.177  71.592  0.00  0.00      PROA C  
ATOM   2521  O   VAL A 317      41.652 128.515  71.760  0.00  0.00      PROA O  
ATOM   2522  CB  VAL A 317      39.212 128.635  69.598  0.00  0.00      PROA C  
ATOM   2523  CG1 VAL A 317      38.222 129.376  68.686  0.00  0.00      PROA C  
ATOM   2524  CG2 VAL A 317      39.981 127.557  68.823  0.00  0.00      PROA C  
ATOM   2525  N   PHE A 318      39.837 129.543  72.609  0.00  0.00      PROA N  
ATOM   2526  CA  PHE A 318      40.010 129.122  73.976  0.00  0.00      PROA C  
ATOM   2527  C   PHE A 318      38.637 128.769  74.502  0.00  0.00      PROA C  
ATOM   2528  O   PHE A 318      37.619 129.231  73.986  0.00  0.00      PROA O  
ATOM   2529  CB  PHE A 318      40.582 130.243  74.887  0.00  0.00      PROA C  
ATOM   2530  CG  PHE A 318      41.962 130.665  74.466  0.00  0.00      PROA C  
ATOM   2531  CD1 PHE A 318      43.087 129.977  74.952  0.00  0.00      PROA C  
ATOM   2532  CD2 PHE A 318      42.156 131.805  73.665  0.00  0.00      PROA C  
ATOM   2533  CE1 PHE A 318      44.381 130.411  74.634  0.00  0.00      PROA C  
ATOM   2534  CE2 PHE A 318      43.448 132.241  73.348  0.00  0.00      PROA C  
ATOM   2535  CZ  PHE A 318      44.562 131.541  73.829  0.00  0.00      PROA C  
ATOM   2536  N   CYS A 319      38.581 127.957  75.568  0.00  0.00      PROA N  
ATOM   2537  CA  CYS A 319      37.354 127.686  76.290  0.00  0.00      PROA C  
ATOM   2538  C   CYS A 319      37.490 128.242  77.692  0.00  0.00      PROA C  
ATOM   2539  O   CYS A 319      38.600 128.418  78.201  0.00  0.00      PROA O  
ATOM   2540  CB  CYS A 319      37.025 126.180  76.381  0.00  0.00      PROA C  
ATOM   2541  SG  CYS A 319      36.920 125.400  74.754  0.00  0.00      PROA S  
ATOM   2542  N   LYS A 320      36.364 128.549  78.371  0.00  0.00      PROA N  
ATOM   2543  CA  LYS A 320      36.393 128.875  79.790  0.00  0.00      PROA C  
ATOM   2544  C   LYS A 320      36.870 127.692  80.640  0.00  0.00      PROA C  
ATOM   2545  O   LYS A 320      36.839 126.537  80.214  0.00  0.00      PROA O  
ATOM   2546  CB  LYS A 320      35.055 129.447  80.334  0.00  0.00      PROA C  
ATOM   2547  CG  LYS A 320      33.866 128.472  80.362  0.00  0.00      PROA C  
ATOM   2548  CD  LYS A 320      32.662 129.002  81.173  0.00  0.00      PROA C  
ATOM   2549  CE  LYS A 320      32.091 130.344  80.684  0.00  0.00      PROA C  
ATOM   2550  NZ  LYS A 320      30.957 130.777  81.540  0.00  0.00      PROA N1+
ATOM   2551  N   THR A 321      37.378 127.955  81.863  0.00  0.00      PROA N  
ATOM   2552  CA  THR A 321      37.876 126.918  82.775  0.00  0.00      PROA C  
ATOM   2553  C   THR A 321      36.856 125.807  83.020  0.00  0.00      PROA C  
ATOM   2554  O   THR A 321      35.685 126.067  83.300  0.00  0.00      PROA O  
ATOM   2555  CB  THR A 321      38.309 127.479  84.132  0.00  0.00      PROA C  
ATOM   2556  CG2 THR A 321      39.051 126.432  84.981  0.00  0.00      PROA C  
ATOM   2557  OG1 THR A 321      39.188 128.587  83.971  0.00  0.00      PROA O  
ATOM   2558  N   GLY A 322      37.284 124.529  82.871  0.00  0.00      PROA N  
ATOM   2559  CA  GLY A 322      36.416 123.359  83.014  0.00  0.00      PROA C  
ATOM   2560  C   GLY A 322      35.862 122.852  81.711  0.00  0.00      PROA C  
ATOM   2561  O   GLY A 322      35.102 121.887  81.663  0.00  0.00      PROA O  
ATOM   2562  N   PHE A 323      36.248 123.491  80.606  0.00  0.00      PROA N  
ATOM   2563  CA  PHE A 323      35.889 123.104  79.263  0.00  0.00      PROA C  
ATOM   2564  C   PHE A 323      37.179 122.989  78.459  0.00  0.00      PROA C  
ATOM   2565  O   PHE A 323      38.167 123.674  78.733  0.00  0.00      PROA O  
ATOM   2566  CB  PHE A 323      34.958 124.141  78.568  0.00  0.00      PROA C  
ATOM   2567  CG  PHE A 323      33.588 124.276  79.189  0.00  0.00      PROA C  
ATOM   2568  CD1 PHE A 323      33.409 124.895  80.441  0.00  0.00      PROA C  
ATOM   2569  CD2 PHE A 323      32.443 123.918  78.455  0.00  0.00      PROA C  
ATOM   2570  CE1 PHE A 323      32.130 125.116  80.964  0.00  0.00      PROA C  
ATOM   2571  CE2 PHE A 323      31.161 124.154  78.966  0.00  0.00      PROA C  
ATOM   2572  CZ  PHE A 323      31.003 124.746  80.224  0.00  0.00      PROA C  
ATOM   2573  N   GLU A 324      37.201 122.113  77.442  0.00  0.00      PROA N  
ATOM   2574  CA  GLU A 324      38.322 121.993  76.524  0.00  0.00      PROA C  
ATOM   2575  C   GLU A 324      37.797 121.981  75.101  0.00  0.00      PROA C  
ATOM   2576  O   GLU A 324      36.651 121.609  74.843  0.00  0.00      PROA O  
ATOM   2577  CB  GLU A 324      39.203 120.739  76.786  0.00  0.00      PROA C  
ATOM   2578  CG  GLU A 324      39.982 120.816  78.124  0.00  0.00      PROA C  
ATOM   2579  CD  GLU A 324      41.023 119.709  78.278  0.00  0.00      PROA C  
ATOM   2580  OE1 GLU A 324      40.641 118.515  78.398  0.00  0.00      PROA O  
ATOM   2581  OE2 GLU A 324      42.244 120.024  78.304  0.00  0.00      PROA O1-
ATOM   2582  N   LEU A 325      38.609 122.429  74.123  0.00  0.00      PROA N  
ATOM   2583  CA  LEU A 325      38.234 122.385  72.720  0.00  0.00      PROA C  
ATOM   2584  C   LEU A 325      38.196 120.958  72.212  0.00  0.00      PROA C  
ATOM   2585  O   LEU A 325      39.077 120.159  72.519  0.00  0.00      PROA O  
ATOM   2586  CB  LEU A 325      39.197 123.181  71.811  0.00  0.00      PROA C  
ATOM   2587  CG  LEU A 325      39.291 124.678  72.147  0.00  0.00      PROA C  
ATOM   2588  CD1 LEU A 325      40.601 125.231  71.595  0.00  0.00      PROA C  
ATOM   2589  CD2 LEU A 325      38.099 125.474  71.599  0.00  0.00      PROA C  
ATOM   2590  N   LEU A 326      37.185 120.604  71.413  0.00  0.00      PROA N  
ATOM   2591  CA  LEU A 326      37.022 119.258  70.921  0.00  0.00      PROA C  
ATOM   2592  C   LEU A 326      37.190 119.220  69.412  0.00  0.00      PROA C  
ATOM   2593  O   LEU A 326      36.399 119.787  68.654  0.00  0.00      PROA O  
ATOM   2594  CB  LEU A 326      35.637 118.710  71.340  0.00  0.00      PROA C  
ATOM   2595  CG  LEU A 326      35.369 117.232  70.989  0.00  0.00      PROA C  
ATOM   2596  CD1 LEU A 326      36.381 116.288  71.659  0.00  0.00      PROA C  
ATOM   2597  CD2 LEU A 326      33.938 116.838  71.389  0.00  0.00      PROA C  
ATOM   2598  N   GLN A 327      38.240 118.525  68.936  0.00  0.00      PROA N  
ATOM   2599  CA  GLN A 327      38.433 118.231  67.530  0.00  0.00      PROA C  
ATOM   2600  C   GLN A 327      38.248 116.736  67.360  0.00  0.00      PROA C  
ATOM   2601  O   GLN A 327      39.036 115.935  67.859  0.00  0.00      PROA O  
ATOM   2602  CB  GLN A 327      39.844 118.640  67.028  0.00  0.00      PROA C  
ATOM   2603  CG  GLN A 327      40.118 118.253  65.550  0.00  0.00      PROA C  
ATOM   2604  CD  GLN A 327      41.521 118.637  65.072  0.00  0.00      PROA C  
ATOM   2605  NE2 GLN A 327      42.562 118.081  65.735  0.00  0.00      PROA N  
ATOM   2606  OE1 GLN A 327      41.694 119.387  64.106  0.00  0.00      PROA O  
ATOM   2607  N   GLY A 328      37.175 116.295  66.667  0.00  0.00      PROA N  
ATOM   2608  CA  GLY A 328      36.809 114.876  66.633  0.00  0.00      PROA C  
ATOM   2609  C   GLY A 328      36.549 114.305  68.011  0.00  0.00      PROA C  
ATOM   2610  O   GLY A 328      35.648 114.745  68.722  0.00  0.00      PROA O  
ATOM   2611  N   SER A 329      37.344 113.301  68.426  0.00  0.00      PROA N  
ATOM   2612  CA  SER A 329      37.280 112.727  69.765  0.00  0.00      PROA C  
ATOM   2613  C   SER A 329      38.419 113.183  70.672  0.00  0.00      PROA C  
ATOM   2614  O   SER A 329      38.480 112.785  71.836  0.00  0.00      PROA O  
ATOM   2615  CB  SER A 329      37.283 111.168  69.710  0.00  0.00      PROA C  
ATOM   2616  OG  SER A 329      38.425 110.632  69.022  0.00  0.00      PROA O  
ATOM   2617  N   VAL A 330      39.350 114.038  70.191  0.00  0.00      PROA N  
ATOM   2618  CA  VAL A 330      40.532 114.430  70.954  0.00  0.00      PROA C  
ATOM   2619  C   VAL A 330      40.379 115.846  71.537  0.00  0.00      PROA C  
ATOM   2620  O   VAL A 330      40.032 116.785  70.808  0.00  0.00      PROA O  
ATOM   2621  CB  VAL A 330      41.849 114.246  70.182  0.00  0.00      PROA C  
ATOM   2622  CG1 VAL A 330      41.887 115.028  68.856  0.00  0.00      PROA C  
ATOM   2623  CG2 VAL A 330      43.062 114.610  71.063  0.00  0.00      PROA C  
ATOM   2624  N   PRO A 331      40.589 116.073  72.841  0.00  0.00      PROA N  
ATOM   2625  CA  PRO A 331      40.482 117.409  73.410  0.00  0.00      PROA C  
ATOM   2626  C   PRO A 331      41.805 118.166  73.312  0.00  0.00      PROA C  
ATOM   2627  O   PRO A 331      42.881 117.575  73.435  0.00  0.00      PROA O  
ATOM   2628  CB  PRO A 331      40.078 117.154  74.871  0.00  0.00      PROA C  
ATOM   2629  CG  PRO A 331      40.713 115.802  75.206  0.00  0.00      PROA C  
ATOM   2630  CD  PRO A 331      40.597 115.039  73.885  0.00  0.00      PROA C  
ATOM   2631  N   LEU A 332      41.742 119.488  73.073  0.00  0.00      PROA N  
ATOM   2632  CA  LEU A 332      42.892 120.370  73.001  0.00  0.00      PROA C  
ATOM   2633  C   LEU A 332      42.693 121.597  73.888  0.00  0.00      PROA C  
ATOM   2634  O   LEU A 332      41.595 122.136  74.023  0.00  0.00      PROA O  
ATOM   2635  CB  LEU A 332      43.224 120.837  71.556  0.00  0.00      PROA C  
ATOM   2636  CG  LEU A 332      43.543 119.688  70.569  0.00  0.00      PROA C  
ATOM   2637  CD1 LEU A 332      42.326 119.324  69.704  0.00  0.00      PROA C  
ATOM   2638  CD2 LEU A 332      44.744 120.035  69.674  0.00  0.00      PROA C  
ATOM   2639  N   LYS A 333      43.776 122.072  74.545  0.00  0.00      PROA N  
ATOM   2640  CA  LYS A 333      43.764 123.310  75.317  0.00  0.00      PROA C  
ATOM   2641  C   LYS A 333      43.499 124.562  74.469  0.00  0.00      PROA C  
ATOM   2642  O   LYS A 333      42.763 125.467  74.870  0.00  0.00      PROA O  
ATOM   2643  CB  LYS A 333      45.052 123.489  76.180  0.00  0.00      PROA C  
ATOM   2644  CG  LYS A 333      46.387 123.827  75.475  0.00  0.00      PROA C  
ATOM   2645  CD  LYS A 333      47.052 122.713  74.634  0.00  0.00      PROA C  
ATOM   2646  CE  LYS A 333      47.462 121.470  75.446  0.00  0.00      PROA C  
ATOM   2647  NZ  LYS A 333      48.254 120.526  74.617  0.00  0.00      PROA N1+
ATOM   2648  N   SER A 334      44.093 124.621  73.261  0.00  0.00      PROA N  
ATOM   2649  CA  SER A 334      44.024 125.765  72.364  0.00  0.00      PROA C  
ATOM   2650  C   SER A 334      44.088 125.259  70.939  0.00  0.00      PROA C  
ATOM   2651  O   SER A 334      44.635 124.188  70.671  0.00  0.00      PROA O  
ATOM   2652  CB  SER A 334      45.198 126.779  72.531  0.00  0.00      PROA C  
ATOM   2653  OG  SER A 334      45.264 127.308  73.858  0.00  0.00      PROA O  
ATOM   2654  N   PHE A 335      43.534 126.018  69.978  0.00  0.00      PROA N  
ATOM   2655  CA  PHE A 335      43.610 125.653  68.577  0.00  0.00      PROA C  
ATOM   2656  C   PHE A 335      43.724 126.956  67.800  0.00  0.00      PROA C  
ATOM   2657  O   PHE A 335      43.133 127.972  68.170  0.00  0.00      PROA O  
ATOM   2658  CB  PHE A 335      42.361 124.833  68.140  0.00  0.00      PROA C  
ATOM   2659  CG  PHE A 335      42.659 123.995  66.924  0.00  0.00      PROA C  
ATOM   2660  CD1 PHE A 335      42.568 124.523  65.625  0.00  0.00      PROA C  
ATOM   2661  CD2 PHE A 335      43.011 122.644  67.083  0.00  0.00      PROA C  
ATOM   2662  CE1 PHE A 335      42.857 123.725  64.510  0.00  0.00      PROA C  
ATOM   2663  CE2 PHE A 335      43.298 121.843  65.973  0.00  0.00      PROA C  
ATOM   2664  CZ  PHE A 335      43.223 122.385  64.684  0.00  0.00      PROA C  
ATOM   2665  N   THR A 336      44.527 126.969  66.721  0.00  0.00      PROA N  
ATOM   2666  CA  THR A 336      44.862 128.184  65.983  0.00  0.00      PROA C  
ATOM   2667  C   THR A 336      44.343 128.136  64.560  0.00  0.00      PROA C  
ATOM   2668  O   THR A 336      44.622 127.204  63.806  0.00  0.00      PROA O  
ATOM   2669  CB  THR A 336      46.365 128.481  65.911  0.00  0.00      PROA C  
ATOM   2670  CG2 THR A 336      46.858 128.856  67.318  0.00  0.00      PROA C  
ATOM   2671  OG1 THR A 336      47.128 127.353  65.483  0.00  0.00      PROA O  
ATOM   2672  N   ALA A 337      43.596 129.177  64.155  0.00  0.00      PROA N  
ATOM   2673  CA  ALA A 337      43.196 129.401  62.786  0.00  0.00      PROA C  
ATOM   2674  C   ALA A 337      44.102 130.405  62.109  0.00  0.00      PROA C  
ATOM   2675  O   ALA A 337      44.702 131.268  62.753  0.00  0.00      PROA O  
ATOM   2676  CB  ALA A 337      41.770 129.969  62.715  0.00  0.00      PROA C  
ATOM   2677  N   VAL A 338      44.202 130.321  60.780  0.00  0.00      PROA N  
ATOM   2678  CA  VAL A 338      44.862 131.295  59.938  0.00  0.00      PROA C  
ATOM   2679  C   VAL A 338      43.947 131.537  58.749  0.00  0.00      PROA C  
ATOM   2680  O   VAL A 338      43.476 130.601  58.099  0.00  0.00      PROA O  
ATOM   2681  CB  VAL A 338      46.241 130.845  59.437  0.00  0.00      PROA C  
ATOM   2682  CG1 VAL A 338      46.874 131.925  58.533  0.00  0.00      PROA C  
ATOM   2683  CG2 VAL A 338      47.177 130.569  60.629  0.00  0.00      PROA C  
ATOM   2684  N   CYS A 339      43.646 132.809  58.403  0.00  0.00      PROA N  
ATOM   2685  CA  CYS A 339      42.962 133.070  57.144  0.00  0.00      PROA C  
ATOM   2686  C   CYS A 339      43.928 132.940  55.968  0.00  0.00      PROA C  
ATOM   2687  O   CYS A 339      44.966 133.608  55.906  0.00  0.00      PROA O  
ATOM   2688  CB  CYS A 339      42.240 134.433  57.088  0.00  0.00      PROA C  
ATOM   2689  SG  CYS A 339      41.174 134.565  55.617  0.00  0.00      PROA S  
ATOM   2690  N   GLN A 340      43.605 132.043  55.015  0.00  0.00      PROA N  
ATOM   2691  CA  GLN A 340      44.424 131.763  53.850  0.00  0.00      PROA C  
ATOM   2692  C   GLN A 340      44.235 132.822  52.760  0.00  0.00      PROA C  
ATOM   2693  O   GLN A 340      43.502 133.796  52.927  0.00  0.00      PROA O  
ATOM   2694  CB  GLN A 340      44.165 130.327  53.307  0.00  0.00      PROA C  
ATOM   2695  CG  GLN A 340      42.771 130.104  52.673  0.00  0.00      PROA C  
ATOM   2696  CD  GLN A 340      42.489 128.631  52.365  0.00  0.00      PROA C  
ATOM   2697  NE2 GLN A 340      43.262 128.051  51.418  0.00  0.00      PROA N  
ATOM   2698  OE1 GLN A 340      41.594 128.003  52.939  0.00  0.00      PROA O  
ATOM   2699  N   LYS A 341      44.962 132.689  51.624  0.00  0.00      PROA N  
ATOM   2700  CA  LYS A 341      44.909 133.637  50.518  0.00  0.00      PROA C  
ATOM   2701  C   LYS A 341      43.534 133.826  49.868  0.00  0.00      PROA C  
ATOM   2702  O   LYS A 341      43.098 134.950  49.613  0.00  0.00      PROA O  
ATOM   2703  CB  LYS A 341      46.007 133.349  49.456  0.00  0.00      PROA C  
ATOM   2704  CG  LYS A 341      45.994 131.935  48.843  0.00  0.00      PROA C  
ATOM   2705  CD  LYS A 341      47.069 131.730  47.752  0.00  0.00      PROA C  
ATOM   2706  CE  LYS A 341      48.541 131.829  48.197  0.00  0.00      PROA C  
ATOM   2707  NZ  LYS A 341      48.906 130.730  49.128  0.00  0.00      PROA N1+
ATOM   2708  N   ASP A 342      42.787 132.727  49.624  0.00  0.00      PROA N  
ATOM   2709  CA  ASP A 342      41.346 132.775  49.421  0.00  0.00      PROA C  
ATOM   2710  C   ASP A 342      40.648 133.182  50.724  0.00  0.00      PROA C  
ATOM   2711  O   ASP A 342      41.078 132.797  51.809  0.00  0.00      PROA O  
ATOM   2712  CB  ASP A 342      40.790 131.408  48.934  0.00  0.00      PROA C  
ATOM   2713  CG  ASP A 342      41.286 131.033  47.546  0.00  0.00      PROA C  
ATOM   2714  OD1 ASP A 342      41.666 131.922  46.739  0.00  0.00      PROA O  
ATOM   2715  OD2 ASP A 342      41.191 129.823  47.201  0.00  0.00      PROA O1-
ATOM   2716  N   GLY A 343      39.545 133.962  50.670  0.00  0.00      PROA N  
ATOM   2717  CA  GLY A 343      38.903 134.507  51.872  0.00  0.00      PROA C  
ATOM   2718  C   GLY A 343      38.093 133.493  52.644  0.00  0.00      PROA C  
ATOM   2719  O   GLY A 343      36.864 133.525  52.668  0.00  0.00      PROA O  
ATOM   2720  N   SER A 344      38.786 132.557  53.303  0.00  0.00      PROA N  
ATOM   2721  CA  SER A 344      38.215 131.470  54.067  0.00  0.00      PROA C  
ATOM   2722  C   SER A 344      39.168 131.109  55.188  0.00  0.00      PROA C  
ATOM   2723  O   SER A 344      40.390 131.191  55.062  0.00  0.00      PROA O  
ATOM   2724  CB  SER A 344      37.971 130.197  53.196  0.00  0.00      PROA C  
ATOM   2725  OG  SER A 344      37.344 129.124  53.915  0.00  0.00      PROA O  
ATOM   2726  N   TRP A 345      38.621 130.687  56.341  0.00  0.00      PROA N  
ATOM   2727  CA  TRP A 345      39.383 130.044  57.395  0.00  0.00      PROA C  
ATOM   2728  C   TRP A 345      39.952 128.693  56.972  0.00  0.00      PROA C  
ATOM   2729  O   TRP A 345      39.312 127.928  56.244  0.00  0.00      PROA O  
ATOM   2730  CB  TRP A 345      38.525 129.887  58.678  0.00  0.00      PROA C  
ATOM   2731  CG  TRP A 345      38.033 131.205  59.185  0.00  0.00      PROA C  
ATOM   2732  CD1 TRP A 345      36.761 131.724  59.145  0.00  0.00      PROA C  
ATOM   2733  CD2 TRP A 345      38.889 132.246  59.678  0.00  0.00      PROA C  
ATOM   2734  CE2 TRP A 345      38.066 133.374  59.910  0.00  0.00      PROA C  
ATOM   2735  CE3 TRP A 345      40.261 132.329  59.920  0.00  0.00      PROA C  
ATOM   2736  NE1 TRP A 345      36.792 133.031  59.581  0.00  0.00      PROA N  
ATOM   2737  CZ2 TRP A 345      38.584 134.572  60.367  0.00  0.00      PROA C  
ATOM   2738  CZ3 TRP A 345      40.780 133.537  60.385  0.00  0.00      PROA C  
ATOM   2739  CH2 TRP A 345      39.958 134.639  60.598  0.00  0.00      PROA C  
ATOM   2740  N   ASP A 346      41.178 128.365  57.420  0.00  0.00      PROA N  
ATOM   2741  CA  ASP A 346      41.759 127.045  57.297  0.00  0.00      PROA C  
ATOM   2742  C   ASP A 346      40.974 125.960  58.056  0.00  0.00      PROA C  
ATOM   2743  O   ASP A 346      40.726 124.870  57.535  0.00  0.00      PROA O  
ATOM   2744  CB  ASP A 346      43.265 127.082  57.701  0.00  0.00      PROA C  
ATOM   2745  CG  ASP A 346      43.558 127.492  59.145  0.00  0.00      PROA C  
ATOM   2746  OD1 ASP A 346      42.703 128.116  59.825  0.00  0.00      PROA O  
ATOM   2747  OD2 ASP A 346      44.718 127.249  59.581  0.00  0.00      PROA O1-
ATOM   2748  N   ARG A 347      40.543 126.262  59.295  0.00  0.00      PROA N  
ATOM   2749  CA  ARG A 347      39.826 125.351  60.165  0.00  0.00      PROA C  
ATOM   2750  C   ARG A 347      38.432 125.913  60.496  0.00  0.00      PROA C  
ATOM   2751  O   ARG A 347      38.324 127.034  61.005  0.00  0.00      PROA O  
ATOM   2752  CB  ARG A 347      40.666 125.087  61.458  0.00  0.00      PROA C  
ATOM   2753  CG  ARG A 347      40.788 126.237  62.492  0.00  0.00      PROA C  
ATOM   2754  CD  ARG A 347      39.794 126.105  63.655  0.00  0.00      PROA C  
ATOM   2755  NE  ARG A 347      39.837 127.335  64.511  0.00  0.00      PROA N  
ATOM   2756  CZ  ARG A 347      39.039 128.386  64.357  0.00  0.00      PROA C  
ATOM   2757  NH1 ARG A 347      38.238 128.524  63.327  0.00  0.00      PROA N1+
ATOM   2758  NH2 ARG A 347      39.098 129.373  65.226  0.00  0.00      PROA N  
ATOM   2759  N   PRO A 348      37.319 125.221  60.242  0.00  0.00      PROA N  
ATOM   2760  CA  PRO A 348      36.034 125.454  60.914  0.00  0.00      PROA C  
ATOM   2761  C   PRO A 348      36.117 125.414  62.438  0.00  0.00      PROA C  
ATOM   2762  O   PRO A 348      36.875 124.601  62.969  0.00  0.00      PROA O  
ATOM   2763  CB  PRO A 348      35.119 124.350  60.351  0.00  0.00      PROA C  
ATOM   2764  CG  PRO A 348      35.720 124.042  58.976  0.00  0.00      PROA C  
ATOM   2765  CD  PRO A 348      37.221 124.160  59.237  0.00  0.00      PROA C  
ATOM   2766  N   ILE A 349      35.368 126.271  63.168  0.00  0.00      PROA N  
ATOM   2767  CA  ILE A 349      35.460 126.377  64.624  0.00  0.00      PROA C  
ATOM   2768  C   ILE A 349      35.232 125.054  65.389  0.00  0.00      PROA C  
ATOM   2769  O   ILE A 349      34.244 124.356  65.130  0.00  0.00      PROA O  
ATOM   2770  CB  ILE A 349      34.542 127.454  65.220  0.00  0.00      PROA C  
ATOM   2771  CG1 ILE A 349      33.080 127.348  64.716  0.00  0.00      PROA C  
ATOM   2772  CG2 ILE A 349      35.146 128.845  64.924  0.00  0.00      PROA C  
ATOM   2773  CD  ILE A 349      32.081 128.080  65.620  0.00  0.00      PROA C  
ATOM   2774  N   PRO A 350      36.082 124.657  66.341  0.00  0.00      PROA N  
ATOM   2775  CA  PRO A 350      35.829 123.471  67.147  0.00  0.00      PROA C  
ATOM   2776  C   PRO A 350      34.984 123.848  68.356  0.00  0.00      PROA C  
ATOM   2777  O   PRO A 350      35.144 124.927  68.929  0.00  0.00      PROA O  
ATOM   2778  CB  PRO A 350      37.239 122.994  67.546  0.00  0.00      PROA C  
ATOM   2779  CG  PRO A 350      38.080 124.271  67.583  0.00  0.00      PROA C  
ATOM   2780  CD  PRO A 350      37.463 125.131  66.479  0.00  0.00      PROA C  
ATOM   2781  N   GLU A 351      34.030 122.982  68.744  0.00  0.00      PROA N  
ATOM   2782  CA  GLU A 351      33.217 123.161  69.934  0.00  0.00      PROA C  
ATOM   2783  C   GLU A 351      34.003 123.081  71.244  0.00  0.00      PROA C  
ATOM   2784  O   GLU A 351      34.986 122.350  71.365  0.00  0.00      PROA O  
ATOM   2785  CB  GLU A 351      32.027 122.166  69.969  0.00  0.00      PROA C  
ATOM   2786  CG  GLU A 351      30.988 122.419  68.845  0.00  0.00      PROA C  
ATOM   2787  CD  GLU A 351      29.825 121.434  68.891  0.00  0.00      PROA C  
ATOM   2788  OE1 GLU A 351      29.047 121.447  69.882  0.00  0.00      PROA O  
ATOM   2789  OE2 GLU A 351      29.660 120.639  67.926  0.00  0.00      PROA O1-
ATOM   2790  N   CYS A 352      33.565 123.821  72.282  0.00  0.00      PROA N  
ATOM   2791  CA  CYS A 352      34.049 123.617  73.638  0.00  0.00      PROA C  
ATOM   2792  C   CYS A 352      33.203 122.553  74.318  0.00  0.00      PROA C  
ATOM   2793  O   CYS A 352      31.981 122.673  74.433  0.00  0.00      PROA O  
ATOM   2794  CB  CYS A 352      33.993 124.907  74.492  0.00  0.00      PROA C  
ATOM   2795  SG  CYS A 352      35.213 126.134  73.956  0.00  0.00      PROA S  
ATOM   2796  N   SER A 353      33.839 121.473  74.793  0.00  0.00      PROA N  
ATOM   2797  CA  SER A 353      33.176 120.391  75.500  0.00  0.00      PROA C  
ATOM   2798  C   SER A 353      34.028 119.961  76.673  0.00  0.00      PROA C  
ATOM   2799  O   SER A 353      35.253 119.888  76.575  0.00  0.00      PROA O  
ATOM   2800  CB  SER A 353      32.892 119.138  74.612  0.00  0.00      PROA C  
ATOM   2801  OG  SER A 353      34.071 118.602  74.000  0.00  0.00      PROA O  
ATOM   2802  N   ILE A 354      33.400 119.657  77.830  0.00  0.00      PROA N  
ATOM   2803  CA  ILE A 354      34.093 119.109  78.992  0.00  0.00      PROA C  
ATOM   2804  C   ILE A 354      34.740 117.771  78.647  0.00  0.00      PROA C  
ATOM   2805  O   ILE A 354      34.121 116.934  77.984  0.00  0.00      PROA O  
ATOM   2806  CB  ILE A 354      33.194 118.901  80.225  0.00  0.00      PROA C  
ATOM   2807  CG1 ILE A 354      31.894 119.748  80.189  0.00  0.00      PROA C  
ATOM   2808  CG2 ILE A 354      34.071 119.198  81.460  0.00  0.00      PROA C  
ATOM   2809  CD  ILE A 354      31.047 119.639  81.464  0.00  0.00      PROA C  
ATOM   2810  N   ILE A 355      35.995 117.508  79.073  0.00  0.00      PROA N  
ATOM   2811  CA  ILE A 355      36.556 116.172  78.930  0.00  0.00      PROA C  
ATOM   2812  C   ILE A 355      35.799 115.165  79.799  0.00  0.00      PROA C  
ATOM   2813  O   ILE A 355      34.896 115.511  80.566  0.00  0.00      PROA O  
ATOM   2814  CB  ILE A 355      38.075 116.090  79.104  0.00  0.00      PROA C  
ATOM   2815  CG1 ILE A 355      38.693 114.802  78.501  0.00  0.00      PROA C  
ATOM   2816  CG2 ILE A 355      38.492 116.219  80.582  0.00  0.00      PROA C  
ATOM   2817  CD  ILE A 355      38.498 114.640  76.988  0.00  0.00      PROA C  
ATOM   2818  N   ASP A 356      36.131 113.874  79.651  0.00  0.00      PROA N  
ATOM   2819  CA  ASP A 356      35.473 112.789  80.330  0.00  0.00      PROA C  
ATOM   2820  C   ASP A 356      36.529 111.738  80.645  0.00  0.00      PROA C  
ATOM   2821  O   ASP A 356      37.650 111.778  80.128  0.00  0.00      PROA O  
ATOM   2822  CB  ASP A 356      34.321 112.252  79.433  0.00  0.00      PROA C  
ATOM   2823  CG  ASP A 356      33.509 111.125  80.054  0.00  0.00      PROA C  
ATOM   2824  OD1 ASP A 356      33.697 110.809  81.256  0.00  0.00      PROA O  
ATOM   2825  OD2 ASP A 356      32.637 110.563  79.336  0.00  0.00      PROA O1-
ATOM   2826  N   CYS A 357      36.199 110.765  81.511  0.00  0.00      PROA N  
ATOM   2827  CA  CYS A 357      37.113 109.704  81.884  0.00  0.00      PROA C  
ATOM   2828  C   CYS A 357      36.952 108.509  80.951  0.00  0.00      PROA C  
ATOM   2829  O   CYS A 357      37.717 107.544  81.008  0.00  0.00      PROA O  
ATOM   2830  CB  CYS A 357      36.878 109.255  83.351  0.00  0.00      PROA C  
ATOM   2831  SG  CYS A 357      37.341 110.543  84.552  0.00  0.00      PROA S  
ATOM   2832  N   GLY A 358      35.982 108.587  80.013  0.00  0.00      PROA N  
ATOM   2833  CA  GLY A 358      35.616 107.544  79.065  0.00  0.00      PROA C  
ATOM   2834  C   GLY A 358      34.999 106.309  79.694  0.00  0.00      PROA C  
ATOM   2835  O   GLY A 358      34.943 106.195  80.923  0.00  0.00      PROA O  
ATOM   2836  N   PRO A 359      34.484 105.370  78.898  0.00  0.00      PROA N  
ATOM   2837  CA  PRO A 359      34.023 104.062  79.359  0.00  0.00      PROA C  
ATOM   2838  C   PRO A 359      34.927 103.370  80.388  0.00  0.00      PROA C  
ATOM   2839  O   PRO A 359      36.123 103.260  80.086  0.00  0.00      PROA O  
ATOM   2840  CB  PRO A 359      33.856 103.248  78.066  0.00  0.00      PROA C  
ATOM   2841  CG  PRO A 359      33.497 104.311  77.025  0.00  0.00      PROA C  
ATOM   2842  CD  PRO A 359      34.364 105.503  77.444  0.00  0.00      PROA C  
ATOM   2843  N   PRO A 360      34.486 102.901  81.555  0.00  0.00      PROA N  
ATOM   2844  CA  PRO A 360      35.323 102.116  82.453  0.00  0.00      PROA C  
ATOM   2845  C   PRO A 360      35.814 100.816  81.827  0.00  0.00      PROA C  
ATOM   2846  O   PRO A 360      35.031 100.088  81.209  0.00  0.00      PROA O  
ATOM   2847  CB  PRO A 360      34.429 101.888  83.679  0.00  0.00      PROA C  
ATOM   2848  CG  PRO A 360      33.002 101.915  83.131  0.00  0.00      PROA C  
ATOM   2849  CD  PRO A 360      33.092 102.951  82.010  0.00  0.00      PROA C  
ATOM   2850  N   ASP A 361      37.117 100.498  81.966  0.00  0.00      PROA N  
ATOM   2851  CA  ASP A 361      37.656  99.219  81.538  0.00  0.00      PROA C  
ATOM   2852  C   ASP A 361      37.063  98.040  82.319  0.00  0.00      PROA C  
ATOM   2853  O   ASP A 361      36.750  98.136  83.512  0.00  0.00      PROA O  
ATOM   2854  CB  ASP A 361      39.209  99.194  81.583  0.00  0.00      PROA C  
ATOM   2855  CG  ASP A 361      39.838 100.088  80.524  0.00  0.00      PROA C  
ATOM   2856  OD1 ASP A 361      39.222 100.338  79.455  0.00  0.00      PROA O  
ATOM   2857  OD2 ASP A 361      41.031 100.455  80.701  0.00  0.00      PROA O1-
ATOM   2858  N   ASP A 362      36.877  96.897  81.625  0.00  0.00      PROA N  
ATOM   2859  CA  ASP A 362      36.354  95.662  82.178  0.00  0.00      PROA C  
ATOM   2860  C   ASP A 362      37.213  95.092  83.311  0.00  0.00      PROA C  
ATOM   2861  O   ASP A 362      38.441  95.202  83.318  0.00  0.00      PROA O  
ATOM   2862  CB  ASP A 362      36.182  94.579  81.074  0.00  0.00      PROA C  
ATOM   2863  CG  ASP A 362      35.144  94.955  80.027  0.00  0.00      PROA C  
ATOM   2864  OD1 ASP A 362      34.226  95.771  80.299  0.00  0.00      PROA O  
ATOM   2865  OD2 ASP A 362      35.176  94.336  78.927  0.00  0.00      PROA O1-
ATOM   2866  N   LEU A 363      36.563  94.451  84.300  0.00  0.00      PROA N  
ATOM   2867  CA  LEU A 363      37.224  93.839  85.435  0.00  0.00      PROA C  
ATOM   2868  C   LEU A 363      37.162  92.318  85.309  0.00  0.00      PROA C  
ATOM   2869  O   LEU A 363      36.063  91.756  85.372  0.00  0.00      PROA O  
ATOM   2870  CB  LEU A 363      36.535  94.306  86.741  0.00  0.00      PROA C  
ATOM   2871  CG  LEU A 363      37.024  93.675  88.063  0.00  0.00      PROA C  
ATOM   2872  CD1 LEU A 363      38.540  93.811  88.252  0.00  0.00      PROA C  
ATOM   2873  CD2 LEU A 363      36.299  94.336  89.242  0.00  0.00      PROA C  
ATOM   2874  N   PRO A 364      38.265  91.585  85.108  0.00  0.00      PROA N  
ATOM   2875  CA  PRO A 364      38.299  90.127  85.205  0.00  0.00      PROA C  
ATOM   2876  C   PRO A 364      37.693  89.563  86.485  0.00  0.00      PROA C  
ATOM   2877  O   PRO A 364      38.089  89.980  87.574  0.00  0.00      PROA O  
ATOM   2878  CB  PRO A 364      39.789  89.781  85.049  0.00  0.00      PROA C  
ATOM   2879  CG  PRO A 364      40.315  90.895  84.140  0.00  0.00      PROA C  
ATOM   2880  CD  PRO A 364      39.543  92.121  84.631  0.00  0.00      PROA C  
ATOM   2881  N   ASN A 365      36.724  88.630  86.366  0.00  0.00      PROA N  
ATOM   2882  CA  ASN A 365      36.031  87.996  87.484  0.00  0.00      PROA C  
ATOM   2883  C   ASN A 365      35.042  88.944  88.172  0.00  0.00      PROA C  
ATOM   2884  O   ASN A 365      34.587  88.701  89.293  0.00  0.00      PROA O  
ATOM   2885  CB  ASN A 365      36.971  87.314  88.522  0.00  0.00      PROA C  
ATOM   2886  CG  ASN A 365      37.979  86.391  87.839  0.00  0.00      PROA C  
ATOM   2887  ND2 ASN A 365      39.211  86.332  88.398  0.00  0.00      PROA N  
ATOM   2888  OD1 ASN A 365      37.714  85.755  86.813  0.00  0.00      PROA O  
ATOM   2889  N   GLY A 366      34.679  90.057  87.502  0.00  0.00      PROA N  
ATOM   2890  CA  GLY A 366      33.767  91.057  88.029  0.00  0.00      PROA C  
ATOM   2891  C   GLY A 366      32.990  91.792  86.964  0.00  0.00      PROA C  
ATOM   2892  O   GLY A 366      32.943  91.408  85.795  0.00  0.00      PROA O  
ATOM   2893  N   HIS A 367      32.342  92.892  87.380  0.00  0.00      PROA N  
ATOM   2894  CA  HIS A 367      31.438  93.689  86.572  0.00  0.00      PROA C  
ATOM   2895  C   HIS A 367      31.449  95.137  87.052  0.00  0.00      PROA C  
ATOM   2896  O   HIS A 367      31.949  95.450  88.133  0.00  0.00      PROA O  
ATOM   2897  CB  HIS A 367      29.971  93.169  86.650  0.00  0.00      PROA C  
ATOM   2898  CG  HIS A 367      29.792  91.754  86.156  0.00  0.00      PROA C  
ATOM   2899  CD2 HIS A 367      29.480  91.303  84.908  0.00  0.00      PROA C  
ATOM   2900  ND1 HIS A 367      29.734  90.644  86.978  0.00  0.00      PROA N  
ATOM   2901  CE1 HIS A 367      29.421  89.580  86.197  0.00  0.00      PROA C  
ATOM   2902  NE2 HIS A 367      29.252  89.932  84.932  0.00  0.00      PROA N  
ATOM   2903  N   VAL A 368      30.886  96.059  86.242  0.00  0.00      PROA N  
ATOM   2904  CA  VAL A 368      30.742  97.476  86.559  0.00  0.00      PROA C  
ATOM   2905  C   VAL A 368      29.278  97.858  86.714  0.00  0.00      PROA C  
ATOM   2906  O   VAL A 368      28.399  97.392  85.984  0.00  0.00      PROA O  
ATOM   2907  CB  VAL A 368      31.368  98.421  85.523  0.00  0.00      PROA C  
ATOM   2908  CG1 VAL A 368      32.894  98.333  85.635  0.00  0.00      PROA C  
ATOM   2909  CG2 VAL A 368      30.908  98.109  84.083  0.00  0.00      PROA C  
ATOM   2910  N   ASP A 369      28.977  98.731  87.693  0.00  0.00      PROA N  
ATOM   2911  CA  ASP A 369      27.685  99.363  87.846  0.00  0.00      PROA C  
ATOM   2912  C   ASP A 369      27.885 100.882  87.862  0.00  0.00      PROA C  
ATOM   2913  O   ASP A 369      28.765 101.403  88.553  0.00  0.00      PROA O  
ATOM   2914  CB  ASP A 369      27.002  98.839  89.142  0.00  0.00      PROA C  
ATOM   2915  CG  ASP A 369      25.539  99.232  89.266  0.00  0.00      PROA C  
ATOM   2916  OD1 ASP A 369      24.907  99.637  88.255  0.00  0.00      PROA O  
ATOM   2917  OD2 ASP A 369      24.971  99.050  90.378  0.00  0.00      PROA O1-
ATOM   2918  N   TYR A 370      27.084 101.643  87.089  0.00  0.00      PROA N  
ATOM   2919  CA  TYR A 370      27.140 103.096  87.087  0.00  0.00      PROA C  
ATOM   2920  C   TYR A 370      26.208 103.653  88.161  0.00  0.00      PROA C  
ATOM   2921  O   TYR A 370      24.981 103.631  88.029  0.00  0.00      PROA O  
ATOM   2922  CB  TYR A 370      26.723 103.726  85.729  0.00  0.00      PROA C  
ATOM   2923  CG  TYR A 370      27.574 103.266  84.577  0.00  0.00      PROA C  
ATOM   2924  CD1 TYR A 370      27.188 102.157  83.803  0.00  0.00      PROA C  
ATOM   2925  CD2 TYR A 370      28.694 104.015  84.175  0.00  0.00      PROA C  
ATOM   2926  CE1 TYR A 370      27.917 101.791  82.663  0.00  0.00      PROA C  
ATOM   2927  CE2 TYR A 370      29.424 103.653  83.034  0.00  0.00      PROA C  
ATOM   2928  CZ  TYR A 370      29.033 102.543  82.277  0.00  0.00      PROA C  
ATOM   2929  OH  TYR A 370      29.739 102.207  81.103  0.00  0.00      PROA O  
ATOM   2930  N   ILE A 371      26.771 104.162  89.274  0.00  0.00      PROA N  
ATOM   2931  CA  ILE A 371      26.017 104.756  90.370  0.00  0.00      PROA C  
ATOM   2932  C   ILE A 371      25.296 106.045  89.978  0.00  0.00      PROA C  
ATOM   2933  O   ILE A 371      24.118 106.246  90.282  0.00  0.00      PROA O  
ATOM   2934  CB  ILE A 371      26.913 104.977  91.594  0.00  0.00      PROA C  
ATOM   2935  CG1 ILE A 371      27.605 103.664  92.051  0.00  0.00      PROA C  
ATOM   2936  CG2 ILE A 371      26.121 105.619  92.758  0.00  0.00      PROA C  
ATOM   2937  CD  ILE A 371      26.643 102.507  92.360  0.00  0.00      PROA C  
ATOM   2938  N   THR A 372      25.989 106.950  89.255  0.00  0.00      PROA N  
ATOM   2939  CA  THR A 372      25.461 108.265  88.891  0.00  0.00      PROA C  
ATOM   2940  C   THR A 372      24.450 108.254  87.756  0.00  0.00      PROA C  
ATOM   2941  O   THR A 372      23.597 109.139  87.663  0.00  0.00      PROA O  
ATOM   2942  CB  THR A 372      26.562 109.276  88.573  0.00  0.00      PROA C  
ATOM   2943  CG2 THR A 372      27.130 109.786  89.906  0.00  0.00      PROA C  
ATOM   2944  OG1 THR A 372      27.646 108.661  87.881  0.00  0.00      PROA O  
ATOM   2945  N   GLY A 373      24.482 107.227  86.888  0.00  0.00      PROA N  
ATOM   2946  CA  GLY A 373      23.503 107.060  85.816  0.00  0.00      PROA C  
ATOM   2947  C   GLY A 373      24.074 106.266  84.661  0.00  0.00      PROA C  
ATOM   2948  O   GLY A 373      25.294 106.285  84.479  0.00  0.00      PROA O  
ATOM   2949  N   PRO A 374      23.279 105.555  83.851  0.00  0.00      PROA N  
ATOM   2950  CA  PRO A 374      23.770 104.722  82.752  0.00  0.00      PROA C  
ATOM   2951  C   PRO A 374      24.706 105.399  81.758  0.00  0.00      PROA C  
ATOM   2952  O   PRO A 374      24.310 106.358  81.093  0.00  0.00      PROA O  
ATOM   2953  CB  PRO A 374      22.489 104.205  82.075  0.00  0.00      PROA C  
ATOM   2954  CG  PRO A 374      21.482 104.134  83.223  0.00  0.00      PROA C  
ATOM   2955  CD  PRO A 374      21.836 105.365  84.061  0.00  0.00      PROA C  
ATOM   2956  N   GLU A 375      25.949 104.884  81.635  0.00  0.00      PROA N  
ATOM   2957  CA  GLU A 375      26.968 105.327  80.694  0.00  0.00      PROA C  
ATOM   2958  C   GLU A 375      27.372 106.798  80.888  0.00  0.00      PROA C  
ATOM   2959  O   GLU A 375      27.780 107.504  79.962  0.00  0.00      PROA O  
ATOM   2960  CB  GLU A 375      26.554 104.973  79.235  0.00  0.00      PROA C  
ATOM   2961  CG  GLU A 375      27.725 104.912  78.218  0.00  0.00      PROA C  
ATOM   2962  CD  GLU A 375      27.271 104.430  76.844  0.00  0.00      PROA C  
ATOM   2963  OE1 GLU A 375      26.842 103.252  76.717  0.00  0.00      PROA O  
ATOM   2964  OE2 GLU A 375      27.348 105.218  75.863  0.00  0.00      PROA O1-
ATOM   2965  N   VAL A 376      27.308 107.298  82.140  0.00  0.00      PROA N  
ATOM   2966  CA  VAL A 376      27.755 108.637  82.489  0.00  0.00      PROA C  
ATOM   2967  C   VAL A 376      29.218 108.561  82.913  0.00  0.00      PROA C  
ATOM   2968  O   VAL A 376      29.567 107.940  83.917  0.00  0.00      PROA O  
ATOM   2969  CB  VAL A 376      26.893 109.291  83.569  0.00  0.00      PROA C  
ATOM   2970  CG1 VAL A 376      27.430 110.690  83.931  0.00  0.00      PROA C  
ATOM   2971  CG2 VAL A 376      25.446 109.419  83.049  0.00  0.00      PROA C  
ATOM   2972  N   THR A 377      30.122 109.155  82.106  0.00  0.00      PROA N  
ATOM   2973  CA  THR A 377      31.568 108.983  82.257  0.00  0.00      PROA C  
ATOM   2974  C   THR A 377      32.302 110.289  82.524  0.00  0.00      PROA C  
ATOM   2975  O   THR A 377      33.528 110.323  82.639  0.00  0.00      PROA O  
ATOM   2976  CB  THR A 377      32.193 108.315  81.027  0.00  0.00      PROA C  
ATOM   2977  CG2 THR A 377      31.590 106.905  80.870  0.00  0.00      PROA C  
ATOM   2978  OG1 THR A 377      31.928 109.022  79.818  0.00  0.00      PROA O  
ATOM   2979  N   THR A 378      31.566 111.410  82.654  0.00  0.00      PROA N  
ATOM   2980  CA  THR A 378      32.119 112.747  82.871  0.00  0.00      PROA C  
ATOM   2981  C   THR A 378      32.415 113.047  84.333  0.00  0.00      PROA C  
ATOM   2982  O   THR A 378      32.027 112.298  85.226  0.00  0.00      PROA O  
ATOM   2983  CB  THR A 378      31.250 113.866  82.289  0.00  0.00      PROA C  
ATOM   2984  CG2 THR A 378      31.355 113.805  80.755  0.00  0.00      PROA C  
ATOM   2985  OG1 THR A 378      29.873 113.704  82.627  0.00  0.00      PROA O  
ATOM   2986  N   TYR A 379      33.146 114.151  84.617  0.00  0.00      PROA N  
ATOM   2987  CA  TYR A 379      33.482 114.663  85.946  0.00  0.00      PROA C  
ATOM   2988  C   TYR A 379      32.488 114.387  87.087  0.00  0.00      PROA C  
ATOM   2989  O   TYR A 379      31.301 114.714  87.008  0.00  0.00      PROA O  
ATOM   2990  CB  TYR A 379      33.780 116.188  85.883  0.00  0.00      PROA C  
ATOM   2991  CG  TYR A 379      34.271 116.761  87.191  0.00  0.00      PROA C  
ATOM   2992  CD1 TYR A 379      35.496 116.329  87.730  0.00  0.00      PROA C  
ATOM   2993  CD2 TYR A 379      33.547 117.762  87.863  0.00  0.00      PROA C  
ATOM   2994  CE1 TYR A 379      35.993 116.892  88.915  0.00  0.00      PROA C  
ATOM   2995  CE2 TYR A 379      34.044 118.329  89.044  0.00  0.00      PROA C  
ATOM   2996  CZ  TYR A 379      35.272 117.904  89.565  0.00  0.00      PROA C  
ATOM   2997  OH  TYR A 379      35.772 118.495  90.746  0.00  0.00      PROA O  
ATOM   2998  N   LYS A 380      32.982 113.759  88.171  0.00  0.00      PROA N  
ATOM   2999  CA  LYS A 380      32.224 113.396  89.351  0.00  0.00      PROA C  
ATOM   3000  C   LYS A 380      31.163 112.316  89.152  0.00  0.00      PROA C  
ATOM   3001  O   LYS A 380      30.382 112.014  90.056  0.00  0.00      PROA O  
ATOM   3002  CB  LYS A 380      31.726 114.599  90.194  0.00  0.00      PROA C  
ATOM   3003  CG  LYS A 380      32.852 115.414  90.857  0.00  0.00      PROA C  
ATOM   3004  CD  LYS A 380      33.718 114.617  91.853  0.00  0.00      PROA C  
ATOM   3005  CE  LYS A 380      34.650 115.514  92.688  0.00  0.00      PROA C  
ATOM   3006  NZ  LYS A 380      35.515 114.708  93.579  0.00  0.00      PROA N1+
ATOM   3007  N   ALA A 381      31.148 111.643  87.981  0.00  0.00      PROA N  
ATOM   3008  CA  ALA A 381      30.488 110.369  87.813  0.00  0.00      PROA C  
ATOM   3009  C   ALA A 381      31.093 109.305  88.714  0.00  0.00      PROA C  
ATOM   3010  O   ALA A 381      32.304 109.284  88.940  0.00  0.00      PROA O  
ATOM   3011  CB  ALA A 381      30.561 109.885  86.357  0.00  0.00      PROA C  
ATOM   3012  N   VAL A 382      30.254 108.412  89.259  0.00  0.00      PROA N  
ATOM   3013  CA  VAL A 382      30.686 107.391  90.193  0.00  0.00      PROA C  
ATOM   3014  C   VAL A 382      30.339 106.034  89.620  0.00  0.00      PROA C  
ATOM   3015  O   VAL A 382      29.212 105.772  89.196  0.00  0.00      PROA O  
ATOM   3016  CB  VAL A 382      30.096 107.557  91.596  0.00  0.00      PROA C  
ATOM   3017  CG1 VAL A 382      30.538 106.408  92.529  0.00  0.00      PROA C  
ATOM   3018  CG2 VAL A 382      30.566 108.903  92.181  0.00  0.00      PROA C  
ATOM   3019  N   ILE A 383      31.325 105.128  89.594  0.00  0.00      PROA N  
ATOM   3020  CA  ILE A 383      31.155 103.750  89.188  0.00  0.00      PROA C  
ATOM   3021  C   ILE A 383      31.504 102.860  90.363  0.00  0.00      PROA C  
ATOM   3022  O   ILE A 383      32.388 103.151  91.173  0.00  0.00      PROA O  
ATOM   3023  CB  ILE A 383      31.981 103.347  87.964  0.00  0.00      PROA C  
ATOM   3024  CG1 ILE A 383      33.492 103.599  88.187  0.00  0.00      PROA C  
ATOM   3025  CG2 ILE A 383      31.410 104.102  86.744  0.00  0.00      PROA C  
ATOM   3026  CD  ILE A 383      34.377 103.219  87.001  0.00  0.00      PROA C  
ATOM   3027  N   GLN A 384      30.782 101.740  90.492  0.00  0.00      PROA N  
ATOM   3028  CA  GLN A 384      31.050 100.732  91.486  0.00  0.00      PROA C  
ATOM   3029  C   GLN A 384      31.427  99.451  90.769  0.00  0.00      PROA C  
ATOM   3030  O   GLN A 384      30.607  98.791  90.127  0.00  0.00      PROA O  
ATOM   3031  CB  GLN A 384      29.804 100.501  92.377  0.00  0.00      PROA C  
ATOM   3032  CG  GLN A 384      29.952  99.443  93.499  0.00  0.00      PROA C  
ATOM   3033  CD  GLN A 384      31.038  99.811  94.517  0.00  0.00      PROA C  
ATOM   3034  NE2 GLN A 384      32.130  99.017  94.575  0.00  0.00      PROA N  
ATOM   3035  OE1 GLN A 384      30.905 100.779  95.271  0.00  0.00      PROA O  
ATOM   3036  N   TYR A 385      32.707  99.061  90.858  0.00  0.00      PROA N  
ATOM   3037  CA  TYR A 385      33.162  97.730  90.523  0.00  0.00      PROA C  
ATOM   3038  C   TYR A 385      32.625  96.682  91.493  0.00  0.00      PROA C  
ATOM   3039  O   TYR A 385      32.465  96.935  92.688  0.00  0.00      PROA O  
ATOM   3040  CB  TYR A 385      34.710  97.652  90.450  0.00  0.00      PROA C  
ATOM   3041  CG  TYR A 385      35.229  98.316  89.201  0.00  0.00      PROA C  
ATOM   3042  CD1 TYR A 385      35.323  97.568  88.017  0.00  0.00      PROA C  
ATOM   3043  CD2 TYR A 385      35.695  99.644  89.198  0.00  0.00      PROA C  
ATOM   3044  CE1 TYR A 385      35.872  98.122  86.854  0.00  0.00      PROA C  
ATOM   3045  CE2 TYR A 385      36.219 100.214  88.025  0.00  0.00      PROA C  
ATOM   3046  CZ  TYR A 385      36.295  99.453  86.850  0.00  0.00      PROA C  
ATOM   3047  OH  TYR A 385      36.774 100.008  85.647  0.00  0.00      PROA O  
ATOM   3048  N   SER A 386      32.323  95.473  90.998  0.00  0.00      PROA N  
ATOM   3049  CA  SER A 386      31.859  94.369  91.828  0.00  0.00      PROA C  
ATOM   3050  C   SER A 386      32.513  93.095  91.355  0.00  0.00      PROA C  
ATOM   3051  O   SER A 386      32.577  92.835  90.159  0.00  0.00      PROA O  
ATOM   3052  CB  SER A 386      30.320  94.148  91.759  0.00  0.00      PROA C  
ATOM   3053  OG  SER A 386      29.608  95.273  92.281  0.00  0.00      PROA O  
ATOM   3054  N   CYS A 387      33.023  92.257  92.275  0.00  0.00      PROA N  
ATOM   3055  CA  CYS A 387      33.536  90.935  91.942  0.00  0.00      PROA C  
ATOM   3056  C   CYS A 387      32.421  89.908  92.049  0.00  0.00      PROA C  
ATOM   3057  O   CYS A 387      31.430  90.126  92.749  0.00  0.00      PROA O  
ATOM   3058  CB  CYS A 387      34.698  90.518  92.878  0.00  0.00      PROA C  
ATOM   3059  SG  CYS A 387      36.095  91.669  92.752  0.00  0.00      PROA S  
ATOM   3060  N   GLU A 388      32.528  88.753  91.355  0.00  0.00      PROA N  
ATOM   3061  CA  GLU A 388      31.564  87.670  91.513  0.00  0.00      PROA C  
ATOM   3062  C   GLU A 388      31.478  87.128  92.951  0.00  0.00      PROA C  
ATOM   3063  O   GLU A 388      32.484  86.928  93.633  0.00  0.00      PROA O  
ATOM   3064  CB  GLU A 388      31.754  86.544  90.465  0.00  0.00      PROA C  
ATOM   3065  CG  GLU A 388      31.375  86.994  89.027  0.00  0.00      PROA C  
ATOM   3066  CD  GLU A 388      31.477  85.893  87.970  0.00  0.00      PROA C  
ATOM   3067  OE1 GLU A 388      31.834  84.728  88.289  0.00  0.00      PROA O  
ATOM   3068  OE2 GLU A 388      31.181  86.194  86.781  0.00  0.00      PROA O1-
ATOM   3069  N   GLU A 389      30.236  86.955  93.453  0.00  0.00      PROA N  
ATOM   3070  CA  GLU A 389      29.919  87.002  94.874  0.00  0.00      PROA C  
ATOM   3071  C   GLU A 389      30.597  86.002  95.806  0.00  0.00      PROA C  
ATOM   3072  O   GLU A 389      31.100  86.369  96.870  0.00  0.00      PROA O  
ATOM   3073  CB  GLU A 389      28.380  86.870  95.065  0.00  0.00      PROA C  
ATOM   3074  CG  GLU A 389      27.568  88.109  94.603  0.00  0.00      PROA C  
ATOM   3075  CD  GLU A 389      27.740  89.311  95.527  0.00  0.00      PROA C  
ATOM   3076  OE1 GLU A 389      28.196  90.387  95.057  0.00  0.00      PROA O  
ATOM   3077  OE2 GLU A 389      27.395  89.207  96.735  0.00  0.00      PROA O1-
ATOM   3078  N   THR A 390      30.624  84.704  95.445  0.00  0.00      PROA N  
ATOM   3079  CA  THR A 390      30.992  83.660  96.401  0.00  0.00      PROA C  
ATOM   3080  C   THR A 390      32.441  83.237  96.322  0.00  0.00      PROA C  
ATOM   3081  O   THR A 390      33.009  82.767  97.308  0.00  0.00      PROA O  
ATOM   3082  CB  THR A 390      30.129  82.399  96.268  0.00  0.00      PROA C  
ATOM   3083  CG2 THR A 390      28.716  82.731  96.778  0.00  0.00      PROA C  
ATOM   3084  OG1 THR A 390      29.988  81.973  94.912  0.00  0.00      PROA O  
ATOM   3085  N   PHE A 391      33.086  83.401  95.153  0.00  0.00      PROA N  
ATOM   3086  CA  PHE A 391      34.404  82.830  94.921  0.00  0.00      PROA C  
ATOM   3087  C   PHE A 391      35.501  83.875  94.802  0.00  0.00      PROA C  
ATOM   3088  O   PHE A 391      36.684  83.538  94.769  0.00  0.00      PROA O  
ATOM   3089  CB  PHE A 391      34.374  81.943  93.648  0.00  0.00      PROA C  
ATOM   3090  CG  PHE A 391      33.404  80.802  93.809  0.00  0.00      PROA C  
ATOM   3091  CD1 PHE A 391      33.581  79.858  94.837  0.00  0.00      PROA C  
ATOM   3092  CD2 PHE A 391      32.336  80.632  92.911  0.00  0.00      PROA C  
ATOM   3093  CE1 PHE A 391      32.690  78.789  94.988  0.00  0.00      PROA C  
ATOM   3094  CE2 PHE A 391      31.446  79.560  93.054  0.00  0.00      PROA C  
ATOM   3095  CZ  PHE A 391      31.619  78.643  94.097  0.00  0.00      PROA C  
ATOM   3096  N   TYR A 392      35.152  85.178  94.800  0.00  0.00      PROA N  
ATOM   3097  CA  TYR A 392      36.120  86.248  94.630  0.00  0.00      PROA C  
ATOM   3098  C   TYR A 392      35.883  87.367  95.636  0.00  0.00      PROA C  
ATOM   3099  O   TYR A 392      34.774  87.606  96.115  0.00  0.00      PROA O  
ATOM   3100  CB  TYR A 392      36.116  86.838  93.192  0.00  0.00      PROA C  
ATOM   3101  CG  TYR A 392      36.358  85.760  92.165  0.00  0.00      PROA C  
ATOM   3102  CD1 TYR A 392      37.658  85.400  91.770  0.00  0.00      PROA C  
ATOM   3103  CD2 TYR A 392      35.266  85.110  91.565  0.00  0.00      PROA C  
ATOM   3104  CE1 TYR A 392      37.861  84.387  90.820  0.00  0.00      PROA C  
ATOM   3105  CE2 TYR A 392      35.463  84.108  90.606  0.00  0.00      PROA C  
ATOM   3106  CZ  TYR A 392      36.762  83.746  90.233  0.00  0.00      PROA C  
ATOM   3107  OH  TYR A 392      36.949  82.749  89.251  0.00  0.00      PROA O  
ATOM   3108  N   THR A 393      36.968  88.075  95.992  0.00  0.00      PROA N  
ATOM   3109  CA  THR A 393      37.007  89.139  96.985  0.00  0.00      PROA C  
ATOM   3110  C   THR A 393      37.421  90.429  96.313  0.00  0.00      PROA C  
ATOM   3111  O   THR A 393      38.306  90.459  95.458  0.00  0.00      PROA O  
ATOM   3112  CB  THR A 393      37.974  88.887  98.158  0.00  0.00      PROA C  
ATOM   3113  CG2 THR A 393      37.577  87.599  98.886  0.00  0.00      PROA C  
ATOM   3114  OG1 THR A 393      39.335  88.734  97.763  0.00  0.00      PROA O  
ATOM   3115  N   MET A 394      36.779  91.552  96.678  0.00  0.00      PROA N  
ATOM   3116  CA  MET A 394      37.170  92.855  96.184  0.00  0.00      PROA C  
ATOM   3117  C   MET A 394      38.355  93.424  96.957  0.00  0.00      PROA C  
ATOM   3118  O   MET A 394      38.276  93.674  98.162  0.00  0.00      PROA O  
ATOM   3119  CB  MET A 394      35.965  93.830  96.225  0.00  0.00      PROA C  
ATOM   3120  CG  MET A 394      36.274  95.284  95.807  0.00  0.00      PROA C  
ATOM   3121  SD  MET A 394      36.942  95.453  94.127  0.00  0.00      PROA S  
ATOM   3122  CE  MET A 394      35.380  95.192  93.251  0.00  0.00      PROA C  
ATOM   3123  N   SER A 395      39.496  93.656  96.278  0.00  0.00      PROA N  
ATOM   3124  CA  SER A 395      40.617  94.390  96.856  0.00  0.00      PROA C  
ATOM   3125  C   SER A 395      40.487  95.872  96.553  0.00  0.00      PROA C  
ATOM   3126  O   SER A 395      40.100  96.260  95.453  0.00  0.00      PROA O  
ATOM   3127  CB  SER A 395      42.003  93.920  96.349  0.00  0.00      PROA C  
ATOM   3128  OG  SER A 395      42.260  92.574  96.753  0.00  0.00      PROA O  
ATOM   3129  N   SER A 396      40.803  96.733  97.545  0.00  0.00      PROA N  
ATOM   3130  CA  SER A 396      40.785  98.196  97.445  0.00  0.00      PROA C  
ATOM   3131  C   SER A 396      39.475  98.848  97.000  0.00  0.00      PROA C  
ATOM   3132  O   SER A 396      39.449  99.695  96.106  0.00  0.00      PROA O  
ATOM   3133  CB  SER A 396      42.013  98.829  96.710  0.00  0.00      PROA C  
ATOM   3134  OG  SER A 396      42.162  98.384  95.359  0.00  0.00      PROA O  
ATOM   3135  N   ASN A 397      38.355  98.481  97.663  0.00  0.00      PROA N  
ATOM   3136  CA  ASN A 397      37.079  99.198  97.668  0.00  0.00      PROA C  
ATOM   3137  C   ASN A 397      36.196  98.979  96.439  0.00  0.00      PROA C  
ATOM   3138  O   ASN A 397      35.083  98.462  96.536  0.00  0.00      PROA O  
ATOM   3139  CB  ASN A 397      37.217 100.720  97.988  0.00  0.00      PROA C  
ATOM   3140  CG  ASN A 397      37.920 100.936  99.328  0.00  0.00      PROA C  
ATOM   3141  ND2 ASN A 397      38.558 102.119  99.488  0.00  0.00      PROA N  
ATOM   3142  OD1 ASN A 397      37.935 100.083 100.221  0.00  0.00      PROA O  
ATOM   3143  N   GLY A 398      36.669  99.391  95.246  0.00  0.00      PROA N  
ATOM   3144  CA  GLY A 398      35.958  99.238  93.978  0.00  0.00      PROA C  
ATOM   3145  C   GLY A 398      35.098 100.416  93.595  0.00  0.00      PROA C  
ATOM   3146  O   GLY A 398      34.469 100.413  92.540  0.00  0.00      PROA O  
ATOM   3147  N   LYS A 399      35.055 101.480  94.416  0.00  0.00      PROA N  
ATOM   3148  CA  LYS A 399      34.305 102.681  94.095  0.00  0.00      PROA C  
ATOM   3149  C   LYS A 399      35.232 103.725  93.494  0.00  0.00      PROA C  
ATOM   3150  O   LYS A 399      36.187 104.188  94.124  0.00  0.00      PROA O  
ATOM   3151  CB  LYS A 399      33.564 103.249  95.329  0.00  0.00      PROA C  
ATOM   3152  CG  LYS A 399      32.667 104.457  95.002  0.00  0.00      PROA C  
ATOM   3153  CD  LYS A 399      31.828 104.958  96.196  0.00  0.00      PROA C  
ATOM   3154  CE  LYS A 399      30.797 103.942  96.719  0.00  0.00      PROA C  
ATOM   3155  NZ  LYS A 399      29.985 104.532  97.814  0.00  0.00      PROA N1+
ATOM   3156  N   TYR A 400      34.978 104.094  92.227  0.00  0.00      PROA N  
ATOM   3157  CA  TYR A 400      35.822 104.987  91.460  0.00  0.00      PROA C  
ATOM   3158  C   TYR A 400      35.019 106.195  91.011  0.00  0.00      PROA C  
ATOM   3159  O   TYR A 400      33.873 106.088  90.576  0.00  0.00      PROA O  
ATOM   3160  CB  TYR A 400      36.500 104.300  90.234  0.00  0.00      PROA C  
ATOM   3161  CG  TYR A 400      37.656 103.410  90.632  0.00  0.00      PROA C  
ATOM   3162  CD1 TYR A 400      37.462 102.231  91.372  0.00  0.00      PROA C  
ATOM   3163  CD2 TYR A 400      38.960 103.716  90.204  0.00  0.00      PROA C  
ATOM   3164  CE1 TYR A 400      38.547 101.429  91.750  0.00  0.00      PROA C  
ATOM   3165  CE2 TYR A 400      40.046 102.905  90.551  0.00  0.00      PROA C  
ATOM   3166  CZ  TYR A 400      39.839 101.769  91.339  0.00  0.00      PROA C  
ATOM   3167  OH  TYR A 400      40.935 100.967  91.706  0.00  0.00      PROA O  
ATOM   3168  N   VAL A 401      35.614 107.392  91.129  0.00  0.00      PROA N  
ATOM   3169  CA  VAL A 401      34.995 108.645  90.747  0.00  0.00      PROA C  
ATOM   3170  C   VAL A 401      35.807 109.277  89.626  0.00  0.00      PROA C  
ATOM   3171  O   VAL A 401      37.038 109.229  89.611  0.00  0.00      PROA O  
ATOM   3172  CB  VAL A 401      34.800 109.579  91.945  0.00  0.00      PROA C  
ATOM   3173  CG1 VAL A 401      36.135 109.935  92.628  0.00  0.00      PROA C  
ATOM   3174  CG2 VAL A 401      34.036 110.853  91.535  0.00  0.00      PROA C  
ATOM   3175  N   CYS A 402      35.141 109.836  88.596  0.00  0.00      PROA N  
ATOM   3176  CA  CYS A 402      35.815 110.552  87.524  0.00  0.00      PROA C  
ATOM   3177  C   CYS A 402      36.374 111.894  88.005  0.00  0.00      PROA C  
ATOM   3178  O   CYS A 402      35.629 112.833  88.294  0.00  0.00      PROA O  
ATOM   3179  CB  CYS A 402      34.881 110.759  86.298  0.00  0.00      PROA C  
ATOM   3180  SG  CYS A 402      35.656 111.613  84.882  0.00  0.00      PROA S  
ATOM   3181  N   GLU A 403      37.711 112.006  88.106  0.00  0.00      PROA N  
ATOM   3182  CA  GLU A 403      38.382 113.199  88.592  0.00  0.00      PROA C  
ATOM   3183  C   GLU A 403      38.730 114.214  87.509  0.00  0.00      PROA C  
ATOM   3184  O   GLU A 403      38.566 113.990  86.309  0.00  0.00      PROA O  
ATOM   3185  CB  GLU A 403      39.604 112.845  89.481  0.00  0.00      PROA C  
ATOM   3186  CG  GLU A 403      39.196 112.438  90.921  0.00  0.00      PROA C  
ATOM   3187  CD  GLU A 403      38.588 113.593  91.711  0.00  0.00      PROA C  
ATOM   3188  OE1 GLU A 403      39.269 114.638  91.892  0.00  0.00      PROA O  
ATOM   3189  OE2 GLU A 403      37.423 113.470  92.176  0.00  0.00      PROA O1-
ATOM   3190  N   ALA A 404      39.210 115.404  87.934  0.00  0.00      PROA N  
ATOM   3191  CA  ALA A 404      39.405 116.569  87.092  0.00  0.00      PROA C  
ATOM   3192  C   ALA A 404      40.547 116.440  86.085  0.00  0.00      PROA C  
ATOM   3193  O   ALA A 404      40.612 117.172  85.096  0.00  0.00      PROA O  
ATOM   3194  CB  ALA A 404      39.658 117.794  87.993  0.00  0.00      PROA C  
ATOM   3195  N   ASP A 405      41.454 115.469  86.288  0.00  0.00      PROA N  
ATOM   3196  CA  ASP A 405      42.550 115.173  85.391  0.00  0.00      PROA C  
ATOM   3197  C   ASP A 405      42.158 114.096  84.367  0.00  0.00      PROA C  
ATOM   3198  O   ASP A 405      42.954 113.713  83.505  0.00  0.00      PROA O  
ATOM   3199  CB  ASP A 405      43.820 114.795  86.214  0.00  0.00      PROA C  
ATOM   3200  CG  ASP A 405      43.683 113.597  87.149  0.00  0.00      PROA C  
ATOM   3201  OD1 ASP A 405      42.581 113.008  87.290  0.00  0.00      PROA O  
ATOM   3202  OD2 ASP A 405      44.715 113.252  87.789  0.00  0.00      PROA O1-
ATOM   3203  N   GLY A 406      40.884 113.641  84.391  0.00  0.00      PROA N  
ATOM   3204  CA  GLY A 406      40.300 112.778  83.371  0.00  0.00      PROA C  
ATOM   3205  C   GLY A 406      40.571 111.310  83.555  0.00  0.00      PROA C  
ATOM   3206  O   GLY A 406      40.507 110.532  82.603  0.00  0.00      PROA O  
ATOM   3207  N   PHE A 407      40.856 110.890  84.797  0.00  0.00      PROA N  
ATOM   3208  CA  PHE A 407      41.060 109.498  85.141  0.00  0.00      PROA C  
ATOM   3209  C   PHE A 407      40.083 109.040  86.212  0.00  0.00      PROA C  
ATOM   3210  O   PHE A 407      39.832 109.721  87.210  0.00  0.00      PROA O  
ATOM   3211  CB  PHE A 407      42.499 109.226  85.642  0.00  0.00      PROA C  
ATOM   3212  CG  PHE A 407      43.501 109.477  84.547  0.00  0.00      PROA C  
ATOM   3213  CD1 PHE A 407      43.672 108.534  83.519  0.00  0.00      PROA C  
ATOM   3214  CD2 PHE A 407      44.312 110.625  84.556  0.00  0.00      PROA C  
ATOM   3215  CE1 PHE A 407      44.620 108.744  82.507  0.00  0.00      PROA C  
ATOM   3216  CE2 PHE A 407      45.259 110.841  83.546  0.00  0.00      PROA C  
ATOM   3217  CZ  PHE A 407      45.411 109.899  82.521  0.00  0.00      PROA C  
ATOM   3218  N   TRP A 408      39.518 107.825  86.034  0.00  0.00      PROA N  
ATOM   3219  CA  TRP A 408      38.783 107.125  87.074  0.00  0.00      PROA C  
ATOM   3220  C   TRP A 408      39.653 106.898  88.308  0.00  0.00      PROA C  
ATOM   3221  O   TRP A 408      40.716 106.280  88.245  0.00  0.00      PROA O  
ATOM   3222  CB  TRP A 408      38.221 105.765  86.570  0.00  0.00      PROA C  
ATOM   3223  CG  TRP A 408      37.175 105.883  85.504  0.00  0.00      PROA C  
ATOM   3224  CD1 TRP A 408      37.293 105.574  84.170  0.00  0.00      PROA C  
ATOM   3225  CD2 TRP A 408      35.823 106.335  85.701  0.00  0.00      PROA C  
ATOM   3226  CE2 TRP A 408      35.185 106.274  84.440  0.00  0.00      PROA C  
ATOM   3227  CE3 TRP A 408      35.102 106.764  86.817  0.00  0.00      PROA C  
ATOM   3228  NE1 TRP A 408      36.095 105.818  83.538  0.00  0.00      PROA N  
ATOM   3229  CZ2 TRP A 408      33.860 106.643  84.271  0.00  0.00      PROA C  
ATOM   3230  CZ3 TRP A 408      33.760 107.113  86.647  0.00  0.00      PROA C  
ATOM   3231  CH2 TRP A 408      33.150 107.061  85.397  0.00  0.00      PROA C  
ATOM   3232  N   THR A 409      39.229 107.447  89.457  0.00  0.00      PROA N  
ATOM   3233  CA  THR A 409      40.077 107.561  90.633  0.00  0.00      PROA C  
ATOM   3234  C   THR A 409      39.417 106.933  91.840  0.00  0.00      PROA C  
ATOM   3235  O   THR A 409      38.288 107.260  92.202  0.00  0.00      PROA O  
ATOM   3236  CB  THR A 409      40.427 109.018  90.913  0.00  0.00      PROA C  
ATOM   3237  CG2 THR A 409      41.167 109.215  92.241  0.00  0.00      PROA C  
ATOM   3238  OG1 THR A 409      41.291 109.510  89.893  0.00  0.00      PROA O  
ATOM   3239  N   SER A 410      40.113 105.981  92.492  0.00  0.00      PROA N  
ATOM   3240  CA  SER A 410      39.739 105.394  93.777  0.00  0.00      PROA C  
ATOM   3241  C   SER A 410      39.747 106.410  94.914  0.00  0.00      PROA C  
ATOM   3242  O   SER A 410      40.457 107.414  94.870  0.00  0.00      PROA O  
ATOM   3243  CB  SER A 410      40.654 104.183  94.146  0.00  0.00      PROA C  
ATOM   3244  OG  SER A 410      40.336 103.576  95.405  0.00  0.00      PROA O  
ATOM   3245  N   SER A 411      38.989 106.174  96.003  0.00  0.00      PROA N  
ATOM   3246  CA  SER A 411      39.057 106.974  97.228  0.00  0.00      PROA C  
ATOM   3247  C   SER A 411      40.443 106.982  97.876  0.00  0.00      PROA C  
ATOM   3248  O   SER A 411      40.841 107.940  98.541  0.00  0.00      PROA O  
ATOM   3249  CB  SER A 411      37.995 106.545  98.280  0.00  0.00      PROA C  
ATOM   3250  OG  SER A 411      38.074 105.150  98.597  0.00  0.00      PROA O  
ATOM   3251  N   LYS A 412      41.241 105.920  97.634  0.00  0.00      PROA N  
ATOM   3252  CA  LYS A 412      42.638 105.822  98.020  0.00  0.00      PROA C  
ATOM   3253  C   LYS A 412      43.563 106.689  97.155  0.00  0.00      PROA C  
ATOM   3254  O   LYS A 412      44.700 106.982  97.527  0.00  0.00      PROA O  
ATOM   3255  CB  LYS A 412      43.099 104.342  97.916  0.00  0.00      PROA C  
ATOM   3256  CG  LYS A 412      42.278 103.351  98.765  0.00  0.00      PROA C  
ATOM   3257  CD  LYS A 412      42.243 103.663 100.277  0.00  0.00      PROA C  
ATOM   3258  CE  LYS A 412      43.628 103.694 100.948  0.00  0.00      PROA C  
ATOM   3259  NZ  LYS A 412      43.501 103.905 102.411  0.00  0.00      PROA N1+
ATOM   3260  N   GLY A 413      43.083 107.124  95.969  0.00  0.00      PROA N  
ATOM   3261  CA  GLY A 413      43.793 107.985  95.023  0.00  0.00      PROA C  
ATOM   3262  C   GLY A 413      44.273 107.237  93.808  0.00  0.00      PROA C  
ATOM   3263  O   GLY A 413      44.714 107.833  92.825  0.00  0.00      PROA O  
ATOM   3264  N   GLU A 414      44.198 105.895  93.849  0.00  0.00      PROA N  
ATOM   3265  CA  GLU A 414      44.650 105.010  92.791  0.00  0.00      PROA C  
ATOM   3266  C   GLU A 414      43.924 105.149  91.453  0.00  0.00      PROA C  
ATOM   3267  O   GLU A 414      42.703 105.301  91.378  0.00  0.00      PROA O  
ATOM   3268  CB  GLU A 414      44.698 103.535  93.271  0.00  0.00      PROA C  
ATOM   3269  CG  GLU A 414      45.775 103.316  94.367  0.00  0.00      PROA C  
ATOM   3270  CD  GLU A 414      45.912 101.855  94.785  0.00  0.00      PROA C  
ATOM   3271  OE1 GLU A 414      44.979 101.316  95.437  0.00  0.00      PROA O  
ATOM   3272  OE2 GLU A 414      46.968 101.233  94.488  0.00  0.00      PROA O1-
ATOM   3273  N   LYS A 415      44.709 105.103  90.358  0.00  0.00      PROA N  
ATOM   3274  CA  LYS A 415      44.252 105.326  88.997  0.00  0.00      PROA C  
ATOM   3275  C   LYS A 415      44.090 104.016  88.232  0.00  0.00      PROA C  
ATOM   3276  O   LYS A 415      43.551 103.970  87.125  0.00  0.00      PROA O  
ATOM   3277  CB  LYS A 415      45.330 106.177  88.272  0.00  0.00      PROA C  
ATOM   3278  CG  LYS A 415      45.538 107.582  88.870  0.00  0.00      PROA C  
ATOM   3279  CD  LYS A 415      44.468 108.573  88.385  0.00  0.00      PROA C  
ATOM   3280  CE  LYS A 415      44.587 109.995  88.953  0.00  0.00      PROA C  
ATOM   3281  NZ  LYS A 415      44.083 110.055  90.346  0.00  0.00      PROA N1+
ATOM   3282  N   SER A 416      44.552 102.901  88.828  0.00  0.00      PROA N  
ATOM   3283  CA  SER A 416      44.530 101.573  88.230  0.00  0.00      PROA C  
ATOM   3284  C   SER A 416      43.272 100.824  88.617  0.00  0.00      PROA C  
ATOM   3285  O   SER A 416      42.614 101.140  89.609  0.00  0.00      PROA O  
ATOM   3286  CB  SER A 416      45.747 100.699  88.657  0.00  0.00      PROA C  
ATOM   3287  OG  SER A 416      46.988 101.321  88.302  0.00  0.00      PROA O  
ATOM   3288  N   LEU A 417      42.901  99.788  87.836  0.00  0.00      PROA N  
ATOM   3289  CA  LEU A 417      41.779  98.912  88.132  0.00  0.00      PROA C  
ATOM   3290  C   LEU A 417      41.898  98.189  89.482  0.00  0.00      PROA C  
ATOM   3291  O   LEU A 417      43.015  97.828  89.878  0.00  0.00      PROA O  
ATOM   3292  CB  LEU A 417      41.601  97.843  87.020  0.00  0.00      PROA C  
ATOM   3293  CG  LEU A 417      41.204  98.402  85.639  0.00  0.00      PROA C  
ATOM   3294  CD1 LEU A 417      41.184  97.278  84.592  0.00  0.00      PROA C  
ATOM   3295  CD2 LEU A 417      39.836  99.091  85.697  0.00  0.00      PROA C  
ATOM   3296  N   PRO A 418      40.820  97.966  90.239  0.00  0.00      PROA N  
ATOM   3297  CA  PRO A 418      40.829  97.004  91.337  0.00  0.00      PROA C  
ATOM   3298  C   PRO A 418      41.150  95.583  90.877  0.00  0.00      PROA C  
ATOM   3299  O   PRO A 418      41.107  95.283  89.682  0.00  0.00      PROA O  
ATOM   3300  CB  PRO A 418      39.418  97.129  91.920  0.00  0.00      PROA C  
ATOM   3301  CG  PRO A 418      38.541  97.403  90.699  0.00  0.00      PROA C  
ATOM   3302  CD  PRO A 418      39.443  98.263  89.809  0.00  0.00      PROA C  
ATOM   3303  N   VAL A 419      41.481  94.681  91.816  0.00  0.00      PROA N  
ATOM   3304  CA  VAL A 419      41.719  93.283  91.499  0.00  0.00      PROA C  
ATOM   3305  C   VAL A 419      40.743  92.405  92.263  0.00  0.00      PROA C  
ATOM   3306  O   VAL A 419      40.578  92.498  93.483  0.00  0.00      PROA O  
ATOM   3307  CB  VAL A 419      43.183  92.859  91.672  0.00  0.00      PROA C  
ATOM   3308  CG1 VAL A 419      43.719  93.158  93.086  0.00  0.00      PROA C  
ATOM   3309  CG2 VAL A 419      43.376  91.371  91.310  0.00  0.00      PROA C  
ATOM   3310  N   CYS A 420      40.033  91.516  91.534  0.00  0.00      PROA N  
ATOM   3311  CA  CYS A 420      39.188  90.498  92.131  0.00  0.00      PROA C  
ATOM   3312  C   CYS A 420      40.025  89.301  92.525  0.00  0.00      PROA C  
ATOM   3313  O   CYS A 420      40.136  88.316  91.793  0.00  0.00      PROA O  
ATOM   3314  CB  CYS A 420      38.064  90.029  91.173  0.00  0.00      PROA C  
ATOM   3315  SG  CYS A 420      36.821  91.313  90.896  0.00  0.00      PROA S  
ATOM   3316  N   LYS A 421      40.654  89.364  93.712  0.00  0.00      PROA N  
ATOM   3317  CA  LYS A 421      41.393  88.251  94.261  0.00  0.00      PROA C  
ATOM   3318  C   LYS A 421      40.838  86.904  93.799  0.00  0.00      PROA C  
ATOM   3319  O   LYS A 421      39.627  86.697  93.911  0.00  0.00      PROA O  
ATOM   3320  CB  LYS A 421      41.476  88.287  95.803  0.00  0.00      PROA C  
ATOM   3321  CG  LYS A 421      42.336  89.445  96.328  0.00  0.00      PROA C  
ATOM   3322  CD  LYS A 421      42.611  89.310  97.836  0.00  0.00      PROA C  
ATOM   3323  CE  LYS A 421      43.593  90.360  98.374  0.00  0.00      PROA C  
ATOM   3324  NZ  LYS A 421      44.025  90.007  99.748  0.00  0.00      PROA N1+
ATOM   3325  N   PRO A 422      41.604  85.970  93.261  0.00  0.00      PROA N  
ATOM   3326  CA  PRO A 422      41.112  84.640  92.921  0.00  0.00      PROA C  
ATOM   3327  C   PRO A 422      39.753  84.268  93.505  0.00  0.00      PROA C  
ATOM   3328  O   PRO A 422      39.321  84.831  94.515  0.00  0.00      PROA O  
ATOM   3329  CB  PRO A 422      42.228  83.706  93.378  0.00  0.00      PROA C  
ATOM   3330  CG  PRO A 422      42.946  84.485  94.476  0.00  0.00      PROA C  
ATOM   3331  CD  PRO A 422      43.045  86.098  93.037  0.00  0.00      PROA C  
ATOM   3332  N   VAL A 423      39.062  83.309  92.862  0.00  0.00      PROA N  
ATOM   3333  CA  VAL A 423      37.818  82.721  93.330  0.00  0.00      PROA C  
ATOM   3334  C   VAL A 423      37.990  82.023  94.678  0.00  0.00      PROA C  
ATOM   3335  O   VAL A 423      38.858  81.167  94.854  0.00  0.00      PROA O  
ATOM   3336  CB  VAL A 423      37.245  81.754  92.291  0.00  0.00      PROA C  
ATOM   3337  CG1 VAL A 423      36.054  80.953  92.844  0.00  0.00      PROA C  
ATOM   3338  CG2 VAL A 423      36.763  82.545  91.062  0.00  0.00      PROA C  
ATOM   3339  N   CYS A 424      37.163  82.390  95.682  0.00  0.00      PROA N  
ATOM   3340  CA  CYS A 424      37.302  81.874  97.031  0.00  0.00      PROA C  
ATOM   3341  C   CYS A 424      36.385  80.692  97.316  0.00  0.00      PROA C  
ATOM   3342  O   CYS A 424      35.228  80.641  96.889  0.00  0.00      PROA O  
ATOM   3343  CB  CYS A 424      37.100  82.986  98.107  0.00  0.00      PROA C  
ATOM   3344  SG  CYS A 424      35.380  83.582  98.289  0.00  0.00      PROA S  
ATOM   3345  N   GLY A 425      36.889  79.709  98.088  0.00  0.00      PROA N  
ATOM   3346  CA  GLY A 425      36.065  78.718  98.772  0.00  0.00      PROA C  
ATOM   3347  C   GLY A 425      35.388  77.665  97.935  0.00  0.00      PROA C  
ATOM   3348  O   GLY A 425      34.393  77.083  98.363  0.00  0.00      PROA O  
ATOM   3349  N   LEU A 426      35.899  77.355  96.734  0.00  0.00      PROA N  
ATOM   3350  CA  LEU A 426      35.404  76.219  95.973  0.00  0.00      PROA C  
ATOM   3351  C   LEU A 426      36.172  74.951  96.323  0.00  0.00      PROA C  
ATOM   3352  O   LEU A 426      37.374  74.974  96.588  0.00  0.00      PROA O  
ATOM   3353  CB  LEU A 426      35.420  76.442  94.442  0.00  0.00      PROA C  
ATOM   3354  CG  LEU A 426      34.519  77.592  93.944  0.00  0.00      PROA C  
ATOM   3355  CD1 LEU A 426      34.619  77.704  92.414  0.00  0.00      PROA C  
ATOM   3356  CD2 LEU A 426      33.050  77.415  94.362  0.00  0.00      PROA C  
ATOM   3357  N   SER A 427      35.465  73.806  96.332  0.00  0.00      PROA N  
ATOM   3358  CA  SER A 427      36.031  72.514  96.696  0.00  0.00      PROA C  
ATOM   3359  C   SER A 427      35.408  71.419  95.859  0.00  0.00      PROA C  
ATOM   3360  O   SER A 427      34.352  71.590  95.247  0.00  0.00      PROA O  
ATOM   3361  CB  SER A 427      35.795  72.109  98.183  0.00  0.00      PROA C  
ATOM   3362  OG  SER A 427      36.522  72.936  99.084  0.00  0.00      PROA O  
ATOM   3363  N   THR A 428      36.039  70.229  95.844  0.00  0.00      PROA N  
ATOM   3364  CA  THR A 428      35.533  69.038  95.158  0.00  0.00      PROA C  
ATOM   3365  C   THR A 428      34.639  68.227  96.103  0.00  0.00      PROA C  
ATOM   3366  O   THR A 428      34.128  67.160  95.760  0.00  0.00      PROA O  
ATOM   3367  CB  THR A 428      36.661  68.124  94.632  0.00  0.00      PROA C  
ATOM   3368  CG2 THR A 428      36.182  67.230  93.477  0.00  0.00      PROA C  
ATOM   3369  OG1 THR A 428      37.738  68.884  94.099  0.00  0.00      PROA O  
ATOM   3370  N   HIS A 429      34.372  68.722  97.336  0.00  0.00      PROA N  
ATOM   3371  CA  HIS A 429      33.374  68.162  98.246  0.00  0.00      PROA C  
ATOM   3372  C   HIS A 429      31.960  68.150  97.674  0.00  0.00      PROA C  
ATOM   3373  O   HIS A 429      31.495  69.126  97.085  0.00  0.00      PROA O  
ATOM   3374  CB  HIS A 429      33.271  68.929  99.594  0.00  0.00      PROA C  
ATOM   3375  CG  HIS A 429      34.478  68.845 100.482  0.00  0.00      PROA C  
ATOM   3376  CD2 HIS A 429      35.162  69.845 101.104  0.00  0.00      PROA C  
ATOM   3377  ND1 HIS A 429      35.003  67.666 100.973  0.00  0.00      PROA N  
ATOM   3378  CE1 HIS A 429      35.978  68.004 101.854  0.00  0.00      PROA C  
ATOM   3379  NE2 HIS A 429      36.104  69.313 101.970  0.00  0.00      PROA N  
ATOM   3380  N   THR A 430      31.224  67.033  97.852  0.00  0.00      PROA N  
ATOM   3381  CA  THR A 430      29.802  66.959  97.521  0.00  0.00      PROA C  
ATOM   3382  C   THR A 430      28.921  67.857  98.376  0.00  0.00      PROA C  
ATOM   3383  O   THR A 430      28.050  68.566  97.871  0.00  0.00      PROA O  
ATOM   3384  CB  THR A 430      29.246  65.533  97.578  0.00  0.00      PROA C  
ATOM   3385  CG2 THR A 430      29.813  64.741  96.390  0.00  0.00      PROA C  
ATOM   3386  OG1 THR A 430      29.660  64.857  98.763  0.00  0.00      PROA O  
ATOM   3387  N   SER A 431      29.130  67.847  99.706  0.00  0.00      PROA N  
ATOM   3388  CA  SER A 431      28.324  68.576 100.680  0.00  0.00      PROA C  
ATOM   3389  C   SER A 431      28.990  68.548 102.045  0.00  0.00      PROA C  
ATOM   3390  O   SER A 431      30.023  67.909 102.245  0.00  0.00      PROA O  
ATOM   3391  CB  SER A 431      26.860  68.036 100.799  0.00  0.00      PROA C  
ATOM   3392  OG  SER A 431      26.056  68.486  99.706  0.00  0.00      PROA O  
ATOM   3393  N   GLY A 432      28.397  69.250 103.038  0.00  0.00      PROA N  
ATOM   3394  CA  GLY A 432      28.826  69.220 104.437  0.00  0.00      PROA C  
ATOM   3395  C   GLY A 432      28.410  67.980 105.196  0.00  0.00      PROA C  
ATOM   3396  O   GLY A 432      28.870  67.750 106.313  0.00  0.00      PROA O  
ATOM   3397  N   GLY A 433      27.497  67.156 104.622  0.00  0.00      PROA N  
ATOM   3398  CA  GLY A 433      27.014  65.893 105.195  0.00  0.00      PROA C  
ATOM   3399  C   GLY A 433      28.104  64.950 105.661  0.00  0.00      PROA C  
ATOM   3400  O   GLY A 433      28.942  64.491 104.883  0.00  0.00      PROA O  
ATOM   3401  N   ARG A 434      28.107  64.636 106.968  0.00  0.00      PROA N  
ATOM   3402  CA  ARG A 434      29.240  64.006 107.609  0.00  0.00      PROA C  
ATOM   3403  C   ARG A 434      29.179  62.489 107.635  0.00  0.00      PROA C  
ATOM   3404  O   ARG A 434      28.161  61.873 107.958  0.00  0.00      PROA O  
ATOM   3405  CB  ARG A 434      29.494  64.564 109.037  0.00  0.00      PROA C  
ATOM   3406  CG  ARG A 434      28.322  64.467 110.039  0.00  0.00      PROA C  
ATOM   3407  CD  ARG A 434      28.675  65.058 111.414  0.00  0.00      PROA C  
ATOM   3408  NE  ARG A 434      27.483  64.910 112.312  0.00  0.00      PROA N  
ATOM   3409  CZ  ARG A 434      26.468  65.762 112.389  0.00  0.00      PROA C  
ATOM   3410  NH1 ARG A 434      26.353  66.815 111.612  0.00  0.00      PROA N1+
ATOM   3411  NH2 ARG A 434      25.521  65.548 113.279  0.00  0.00      PROA N  
ATOM   3412  N   ILE A 435      30.317  61.847 107.311  0.00  0.00      PROA N  
ATOM   3413  CA  ILE A 435      30.560  60.442 107.585  0.00  0.00      PROA C  
ATOM   3414  C   ILE A 435      31.529  60.444 108.755  0.00  0.00      PROA C  
ATOM   3415  O   ILE A 435      32.661  60.915 108.644  0.00  0.00      PROA O  
ATOM   3416  CB  ILE A 435      31.124  59.666 106.393  0.00  0.00      PROA C  
ATOM   3417  CG1 ILE A 435      30.157  59.749 105.183  0.00  0.00      PROA C  
ATOM   3418  CG2 ILE A 435      31.394  58.201 106.812  0.00  0.00      PROA C  
ATOM   3419  CD  ILE A 435      30.716  59.128 103.896  0.00  0.00      PROA C  
ATOM   3420  N   ILE A 436      31.072  59.979 109.938  0.00  0.00      PROA N  
ATOM   3421  CA  ILE A 436      31.767  60.150 111.210  0.00  0.00      PROA C  
ATOM   3422  C   ILE A 436      33.192  59.582 111.261  0.00  0.00      PROA C  
ATOM   3423  O   ILE A 436      33.516  58.558 110.651  0.00  0.00      PROA O  
ATOM   3424  CB  ILE A 436      30.913  59.661 112.387  0.00  0.00      PROA C  
ATOM   3425  CG1 ILE A 436      31.452  60.146 113.756  0.00  0.00      PROA C  
ATOM   3426  CG2 ILE A 436      30.739  58.125 112.336  0.00  0.00      PROA C  
ATOM   3427  CD  ILE A 436      30.436  60.009 114.898  0.00  0.00      PROA C  
ATOM   3428  N   GLY A 437      34.100  60.271 111.994  0.00  0.00      PROA N  
ATOM   3429  CA  GLY A 437      35.519  59.932 112.070  0.00  0.00      PROA C  
ATOM   3430  C   GLY A 437      36.349  60.519 110.951  0.00  0.00      PROA C  
ATOM   3431  O   GLY A 437      35.867  61.263 110.096  0.00  0.00      PROA O  
ATOM   3432  N   GLY A 438      37.667  60.222 110.965  0.00  0.00      PROA N  
ATOM   3433  CA  GLY A 438      38.616  60.640 109.929  0.00  0.00      PROA C  
ATOM   3434  C   GLY A 438      38.293  60.169 108.524  0.00  0.00      PROA C  
ATOM   3435  O   GLY A 438      37.912  59.020 108.294  0.00  0.00      PROA O  
ATOM   3436  N   GLN A 439      38.468  61.062 107.539  0.00  0.00      PROA N  
ATOM   3437  CA  GLN A 439      38.216  60.811 106.134  0.00  0.00      PROA C  
ATOM   3438  C   GLN A 439      39.451  61.188 105.308  0.00  0.00      PROA C  
ATOM   3439  O   GLN A 439      39.973  62.290 105.498  0.00  0.00      PROA O  
ATOM   3440  CB  GLN A 439      36.993  61.638 105.657  0.00  0.00      PROA C  
ATOM   3441  CG  GLN A 439      35.655  61.187 106.296  0.00  0.00      PROA C  
ATOM   3442  CD  GLN A 439      34.565  62.255 106.151  0.00  0.00      PROA C  
ATOM   3443  NE2 GLN A 439      34.584  63.255 107.060  0.00  0.00      PROA N  
ATOM   3444  OE1 GLN A 439      33.713  62.201 105.257  0.00  0.00      PROA O  
ATOM   3445  N   PRO A 440      39.999  60.364 104.416  0.00  0.00      PROA N  
ATOM   3446  CA  PRO A 440      40.994  60.794 103.432  0.00  0.00      PROA C  
ATOM   3447  C   PRO A 440      40.526  61.908 102.499  0.00  0.00      PROA C  
ATOM   3448  O   PRO A 440      39.490  61.759 101.848  0.00  0.00      PROA O  
ATOM   3449  CB  PRO A 440      41.341  59.508 102.659  0.00  0.00      PROA C  
ATOM   3450  CG  PRO A 440      41.030  58.384 103.653  0.00  0.00      PROA C  
ATOM   3451  CD  PRO A 440      39.796  58.914 104.386  0.00  0.00      PROA C  
ATOM   3452  N   ALA A 441      41.282  63.017 102.382  0.00  0.00      PROA N  
ATOM   3453  CA  ALA A 441      41.057  64.026 101.366  0.00  0.00      PROA C  
ATOM   3454  C   ALA A 441      41.383  63.533  99.950  0.00  0.00      PROA C  
ATOM   3455  O   ALA A 441      42.274  62.704  99.748  0.00  0.00      PROA O  
ATOM   3456  CB  ALA A 441      41.858  65.302 101.686  0.00  0.00      PROA C  
ATOM   3457  N   LYS A 442      40.662  64.034  98.931  0.00  0.00      PROA N  
ATOM   3458  CA  LYS A 442      40.915  63.725  97.534  0.00  0.00      PROA C  
ATOM   3459  C   LYS A 442      41.199  65.059  96.828  0.00  0.00      PROA C  
ATOM   3460  O   LYS A 442      41.023  66.119  97.442  0.00  0.00      PROA O  
ATOM   3461  CB  LYS A 442      39.700  62.974  96.913  0.00  0.00      PROA C  
ATOM   3462  CG  LYS A 442      38.543  63.878  96.469  0.00  0.00      PROA C  
ATOM   3463  CD  LYS A 442      37.234  63.111  96.226  0.00  0.00      PROA C  
ATOM   3464  CE  LYS A 442      36.017  64.022  96.005  0.00  0.00      PROA C  
ATOM   3465  NZ  LYS A 442      35.694  64.791  97.232  0.00  0.00      PROA N1+
ATOM   3466  N   PRO A 443      41.702  65.085  95.583  0.00  0.00      PROA N  
ATOM   3467  CA  PRO A 443      42.122  66.309  94.901  0.00  0.00      PROA C  
ATOM   3468  C   PRO A 443      41.122  67.459  94.899  0.00  0.00      PROA C  
ATOM   3469  O   PRO A 443      39.994  67.311  94.425  0.00  0.00      PROA O  
ATOM   3470  CB  PRO A 443      42.488  65.840  93.484  0.00  0.00      PROA C  
ATOM   3471  CG  PRO A 443      42.986  64.411  93.707  0.00  0.00      PROA C  
ATOM   3472  CD  PRO A 443      42.034  63.896  94.789  0.00  0.00      PROA C  
ATOM   3473  N   GLY A 444      41.533  68.632  95.422  0.00  0.00      PROA N  
ATOM   3474  CA  GLY A 444      40.717  69.840  95.458  0.00  0.00      PROA C  
ATOM   3475  C   GLY A 444      39.652  69.866  96.530  0.00  0.00      PROA C  
ATOM   3476  O   GLY A 444      38.798  70.749  96.531  0.00  0.00      PROA O  
ATOM   3477  N   ASP A 445      39.656  68.930  97.501  0.00  0.00      PROA N  
ATOM   3478  CA  ASP A 445      38.842  69.063  98.704  0.00  0.00      PROA C  
ATOM   3479  C   ASP A 445      39.239  70.288  99.545  0.00  0.00      PROA C  
ATOM   3480  O   ASP A 445      38.398  71.103  99.929  0.00  0.00      PROA O  
ATOM   3481  CB  ASP A 445      38.919  67.786  99.581  0.00  0.00      PROA C  
ATOM   3482  CG  ASP A 445      38.135  66.614  99.012  0.00  0.00      PROA C  
ATOM   3483  OD1 ASP A 445      37.328  66.770  98.053  0.00  0.00      PROA O  
ATOM   3484  OD2 ASP A 445      38.271  65.499  99.588  0.00  0.00      PROA O1-
ATOM   3485  N   PHE A 446      40.562  70.478  99.762  0.00  0.00      PROA N  
ATOM   3486  CA  PHE A 446      41.103  71.570 100.561  0.00  0.00      PROA C  
ATOM   3487  C   PHE A 446      42.171  72.321  99.776  0.00  0.00      PROA C  
ATOM   3488  O   PHE A 446      43.352  72.258 100.128  0.00  0.00      PROA O  
ATOM   3489  CB  PHE A 446      41.743  71.078 101.892  0.00  0.00      PROA C  
ATOM   3490  CG  PHE A 446      40.717  70.339 102.692  0.00  0.00      PROA C  
ATOM   3491  CD1 PHE A 446      39.835  71.037 103.533  0.00  0.00      PROA C  
ATOM   3492  CD2 PHE A 446      40.604  68.945 102.584  0.00  0.00      PROA C  
ATOM   3493  CE1 PHE A 446      38.814  70.360 104.210  0.00  0.00      PROA C  
ATOM   3494  CE2 PHE A 446      39.577  68.267 103.244  0.00  0.00      PROA C  
ATOM   3495  CZ  PHE A 446      38.682  68.975 104.054  0.00  0.00      PROA C  
ATOM   3496  N   PRO A 447      41.854  73.040  98.704  0.00  0.00      PROA N  
ATOM   3497  CA  PRO A 447      42.860  73.645  97.839  0.00  0.00      PROA C  
ATOM   3498  C   PRO A 447      43.480  74.894  98.464  0.00  0.00      PROA C  
ATOM   3499  O   PRO A 447      44.362  75.504  97.860  0.00  0.00      PROA O  
ATOM   3500  CB  PRO A 447      42.034  73.969  96.588  0.00  0.00      PROA C  
ATOM   3501  CG  PRO A 447      40.670  74.364  97.145  0.00  0.00      PROA C  
ATOM   3502  CD  PRO A 447      40.489  73.369  98.285  0.00  0.00      PROA C  
ATOM   3503  N   TRP A 448      43.070  75.265  99.690  0.00  0.00      PROA N  
ATOM   3504  CA  TRP A 448      43.674  76.322 100.467  0.00  0.00      PROA C  
ATOM   3505  C   TRP A 448      44.672  75.774 101.474  0.00  0.00      PROA C  
ATOM   3506  O   TRP A 448      45.312  76.548 102.180  0.00  0.00      PROA O  
ATOM   3507  CB  TRP A 448      42.593  77.103 101.269  0.00  0.00      PROA C  
ATOM   3508  CG  TRP A 448      41.658  76.238 102.058  0.00  0.00      PROA C  
ATOM   3509  CD1 TRP A 448      41.902  75.632 103.264  0.00  0.00      PROA C  
ATOM   3510  CD2 TRP A 448      40.336  75.848 101.657  0.00  0.00      PROA C  
ATOM   3511  CE2 TRP A 448      39.852  74.970 102.655  0.00  0.00      PROA C  
ATOM   3512  CE3 TRP A 448      39.531  76.163 100.559  0.00  0.00      PROA C  
ATOM   3513  NE1 TRP A 448      40.821  74.857 103.613  0.00  0.00      PROA N  
ATOM   3514  CZ2 TRP A 448      38.598  74.393 102.569  0.00  0.00      PROA C  
ATOM   3515  CZ3 TRP A 448      38.261  75.587 100.482  0.00  0.00      PROA C  
ATOM   3516  CH2 TRP A 448      37.809  74.714 101.467  0.00  0.00      PROA C  
ATOM   3517  N   GLN A 449      44.822  74.437 101.585  0.00  0.00      PROA N  
ATOM   3518  CA  GLN A 449      45.681  73.805 102.568  0.00  0.00      PROA C  
ATOM   3519  C   GLN A 449      47.159  74.147 102.380  0.00  0.00      PROA C  
ATOM   3520  O   GLN A 449      47.755  73.883 101.331  0.00  0.00      PROA O  
ATOM   3521  CB  GLN A 449      45.496  72.264 102.547  0.00  0.00      PROA C  
ATOM   3522  CG  GLN A 449      46.306  71.473 103.602  0.00  0.00      PROA C  
ATOM   3523  CD  GLN A 449      45.939  71.865 105.036  0.00  0.00      PROA C  
ATOM   3524  NE2 GLN A 449      44.749  71.409 105.493  0.00  0.00      PROA N  
ATOM   3525  OE1 GLN A 449      46.678  72.553 105.743  0.00  0.00      PROA O  
ATOM   3526  N   VAL A 450      47.778  74.747 103.410  0.00  0.00      PROA N  
ATOM   3527  CA  VAL A 450      49.165  75.161 103.383  0.00  0.00      PROA C  
ATOM   3528  C   VAL A 450      49.928  74.398 104.449  0.00  0.00      PROA C  
ATOM   3529  O   VAL A 450      49.513  74.302 105.604  0.00  0.00      PROA O  
ATOM   3530  CB  VAL A 450      49.344  76.662 103.604  0.00  0.00      PROA C  
ATOM   3531  CG1 VAL A 450      50.833  77.039 103.596  0.00  0.00      PROA C  
ATOM   3532  CG2 VAL A 450      48.608  77.431 102.494  0.00  0.00      PROA C  
ATOM   3533  N   LEU A 451      51.085  73.835 104.074  0.00  0.00      PROA N  
ATOM   3534  CA  LEU A 451      52.009  73.188 104.968  0.00  0.00      PROA C  
ATOM   3535  C   LEU A 451      53.180  74.132 105.226  0.00  0.00      PROA C  
ATOM   3536  O   LEU A 451      53.807  74.657 104.300  0.00  0.00      PROA O  
ATOM   3537  CB  LEU A 451      52.491  71.854 104.350  0.00  0.00      PROA C  
ATOM   3538  CG  LEU A 451      53.506  71.046 105.183  0.00  0.00      PROA C  
ATOM   3539  CD1 LEU A 451      52.916  70.575 106.519  0.00  0.00      PROA C  
ATOM   3540  CD2 LEU A 451      54.015  69.847 104.371  0.00  0.00      PROA C  
ATOM   3541  N   LEU A 452      53.484  74.390 106.508  0.00  0.00      PROA N  
ATOM   3542  CA  LEU A 452      54.532  75.291 106.931  0.00  0.00      PROA C  
ATOM   3543  C   LEU A 452      55.662  74.472 107.538  0.00  0.00      PROA C  
ATOM   3544  O   LEU A 452      55.502  73.839 108.586  0.00  0.00      PROA O  
ATOM   3545  CB  LEU A 452      54.023  76.318 107.983  0.00  0.00      PROA C  
ATOM   3546  CG  LEU A 452      52.809  77.169 107.544  0.00  0.00      PROA C  
ATOM   3547  CD1 LEU A 452      52.288  78.020 108.713  0.00  0.00      PROA C  
ATOM   3548  CD2 LEU A 452      53.144  78.066 106.345  0.00  0.00      PROA C  
ATOM   3549  N   LEU A 453      56.831  74.464 106.872  0.00  0.00      PROA N  
ATOM   3550  CA  LEU A 453      58.010  73.721 107.276  0.00  0.00      PROA C  
ATOM   3551  C   LEU A 453      59.170  74.678 107.542  0.00  0.00      PROA C  
ATOM   3552  O   LEU A 453      59.015  75.901 107.581  0.00  0.00      PROA O  
ATOM   3553  CB  LEU A 453      58.430  72.658 106.219  0.00  0.00      PROA C  
ATOM   3554  CG  LEU A 453      57.355  71.604 105.876  0.00  0.00      PROA C  
ATOM   3555  CD1 LEU A 453      57.896  70.617 104.832  0.00  0.00      PROA C  
ATOM   3556  CD2 LEU A 453      56.864  70.833 107.113  0.00  0.00      PROA C  
ATOM   3557  N   GLY A 454      60.386  74.130 107.755  0.00  0.00      PROA N  
ATOM   3558  CA  GLY A 454      61.569  74.888 108.151  0.00  0.00      PROA C  
ATOM   3559  C   GLY A 454      61.735  74.848 109.645  0.00  0.00      PROA C  
ATOM   3560  O   GLY A 454      61.776  73.776 110.251  0.00  0.00      PROA O  
ATOM   3561  N   GLU A 455      61.852  76.022 110.294  0.00  0.00      PROA N  
ATOM   3562  CA  GLU A 455      61.901  76.126 111.746  0.00  0.00      PROA C  
ATOM   3563  C   GLU A 455      60.654  75.605 112.459  0.00  0.00      PROA C  
ATOM   3564  O   GLU A 455      60.741  74.963 113.508  0.00  0.00      PROA O  
ATOM   3565  CB  GLU A 455      62.235  77.571 112.199  0.00  0.00      PROA C  
ATOM   3566  CG  GLU A 455      63.713  77.981 111.956  0.00  0.00      PROA C  
ATOM   3567  CD  GLU A 455      64.687  77.382 112.967  0.00  0.00      PROA C  
ATOM   3568  OE1 GLU A 455      64.993  76.162 112.886  0.00  0.00      PROA O  
ATOM   3569  OE2 GLU A 455      65.184  78.132 113.851  0.00  0.00      PROA O1-
ATOM   3570  N   THR A 456      59.452  75.865 111.899  0.00  0.00      PROA N  
ATOM   3571  CA  THR A 456      58.190  75.359 112.443  0.00  0.00      PROA C  
ATOM   3572  C   THR A 456      57.731  74.118 111.699  0.00  0.00      PROA C  
ATOM   3573  O   THR A 456      58.170  73.824 110.589  0.00  0.00      PROA O  
ATOM   3574  CB  THR A 456      57.061  76.399 112.443  0.00  0.00      PROA C  
ATOM   3575  CG2 THR A 456      56.305  76.518 111.107  0.00  0.00      PROA C  
ATOM   3576  OG1 THR A 456      56.115  76.101 113.465  0.00  0.00      PROA O  
ATOM   3577  N   THR A 457      56.820  73.342 112.318  0.00  0.00      PROA N  
ATOM   3578  CA  THR A 457      56.029  72.333 111.620  0.00  0.00      PROA C  
ATOM   3579  C   THR A 457      54.579  72.639 111.930  0.00  0.00      PROA C  
ATOM   3580  O   THR A 457      54.115  72.451 113.056  0.00  0.00      PROA O  
ATOM   3581  CB  THR A 457      56.354  70.899 112.028  0.00  0.00      PROA C  
ATOM   3582  CG2 THR A 457      55.468  69.892 111.278  0.00  0.00      PROA C  
ATOM   3583  OG1 THR A 457      57.703  70.586 111.695  0.00  0.00      PROA O  
ATOM   3584  N   ALA A 458      53.829  73.157 110.943  0.00  0.00      PROA N  
ATOM   3585  CA  ALA A 458      52.517  73.713 111.183  0.00  0.00      PROA C  
ATOM   3586  C   ALA A 458      51.697  73.763 109.900  0.00  0.00      PROA C  
ATOM   3587  O   ALA A 458      52.169  73.420 108.815  0.00  0.00      PROA O  
ATOM   3588  CB  ALA A 458      52.627  75.129 111.787  0.00  0.00      PROA C  
ATOM   3589  N   ALA A 459      50.425  74.178 110.009  0.00  0.00      PROA N  
ATOM   3590  CA  ALA A 459      49.520  74.297 108.893  0.00  0.00      PROA C  
ATOM   3591  C   ALA A 459      48.992  75.723 108.766  0.00  0.00      PROA C  
ATOM   3592  O   ALA A 459      49.082  76.548 109.679  0.00  0.00      PROA O  
ATOM   3593  CB  ALA A 459      48.345  73.312 109.050  0.00  0.00      PROA C  
ATOM   3594  N   GLY A 460      48.452  76.065 107.588  0.00  0.00      PROA N  
ATOM   3595  CA  GLY A 460      47.784  77.331 107.357  0.00  0.00      PROA C  
ATOM   3596  C   GLY A 460      46.727  77.210 106.296  0.00  0.00      PROA C  
ATOM   3597  O   GLY A 460      46.511  76.145 105.713  0.00  0.00      PROA O  
ATOM   3598  N   ALA A 461      46.057  78.332 106.003  0.00  0.00      PROA N  
ATOM   3599  CA  ALA A 461      45.096  78.437 104.933  0.00  0.00      PROA C  
ATOM   3600  C   ALA A 461      45.415  79.618 104.028  0.00  0.00      PROA C  
ATOM   3601  O   ALA A 461      45.615  80.748 104.478  0.00  0.00      PROA O  
ATOM   3602  CB  ALA A 461      43.664  78.563 105.482  0.00  0.00      PROA C  
ATOM   3603  N   LEU A 462      45.488  79.370 102.710  0.00  0.00      PROA N  
ATOM   3604  CA  LEU A 462      45.648  80.389 101.691  0.00  0.00      PROA C  
ATOM   3605  C   LEU A 462      44.493  81.400 101.651  0.00  0.00      PROA C  
ATOM   3606  O   LEU A 462      43.315  81.034 101.645  0.00  0.00      PROA O  
ATOM   3607  CB  LEU A 462      45.823  79.703 100.312  0.00  0.00      PROA C  
ATOM   3608  CG  LEU A 462      46.040  80.626  99.094  0.00  0.00      PROA C  
ATOM   3609  CD1 LEU A 462      47.367  81.395  99.169  0.00  0.00      PROA C  
ATOM   3610  CD2 LEU A 462      45.990  79.807  97.799  0.00  0.00      PROA C  
ATOM   3611  N   ILE A 463      44.823  82.701 101.618  0.00  0.00      PROA N  
ATOM   3612  CA  ILE A 463      43.910  83.818 101.477  0.00  0.00      PROA C  
ATOM   3613  C   ILE A 463      44.426  84.686 100.334  0.00  0.00      PROA C  
ATOM   3614  O   ILE A 463      45.620  84.971 100.226  0.00  0.00      PROA O  
ATOM   3615  CB  ILE A 463      43.703  84.594 102.786  0.00  0.00      PROA C  
ATOM   3616  CG1 ILE A 463      42.807  83.748 103.730  0.00  0.00      PROA C  
ATOM   3617  CG2 ILE A 463      43.113  86.000 102.527  0.00  0.00      PROA C  
ATOM   3618  CD  ILE A 463      42.405  84.441 105.037  0.00  0.00      PROA C  
ATOM   3619  N   HIS A 464      43.536  85.100  99.400  0.00  0.00      PROA N  
ATOM   3620  CA  HIS A 464      43.925  85.655  98.105  0.00  0.00      PROA C  
ATOM   3621  C   HIS A 464      44.989  84.814  97.374  0.00  0.00      PROA C  
ATOM   3622  O   HIS A 464      44.970  83.585  97.426  0.00  0.00      PROA O  
ATOM   3623  CB  HIS A 464      44.293  87.167  98.172  0.00  0.00      PROA C  
ATOM   3624  CG  HIS A 464      43.186  88.034  98.723  0.00  0.00      PROA C  
ATOM   3625  CD2 HIS A 464      42.181  88.683  98.070  0.00  0.00      PROA C  
ATOM   3626  ND1 HIS A 464      43.140  88.494 100.022  0.00  0.00      PROA N  
ATOM   3627  CE1 HIS A 464      42.106  89.366 100.107  0.00  0.00      PROA C  
ATOM   3628  NE2 HIS A 464      41.492  89.518  98.945  0.00  0.00      PROA N  
ATOM   3629  N   ASP A 465      45.925  85.442  96.644  0.00  0.00      PROA N  
ATOM   3630  CA  ASP A 465      46.982  84.752  95.939  0.00  0.00      PROA C  
ATOM   3631  C   ASP A 465      48.353  84.903  96.616  0.00  0.00      PROA C  
ATOM   3632  O   ASP A 465      49.349  84.376  96.119  0.00  0.00      PROA O  
ATOM   3633  CB  ASP A 465      46.985  85.176  94.438  0.00  0.00      PROA C  
ATOM   3634  CG  ASP A 465      46.962  86.669  94.148  0.00  0.00      PROA C  
ATOM   3635  OD1 ASP A 465      46.942  87.528  95.071  0.00  0.00      PROA O  
ATOM   3636  OD2 ASP A 465      46.967  87.021  92.937  0.00  0.00      PROA O1-
ATOM   3637  N   ASP A 466      48.450  85.559  97.792  0.00  0.00      PROA N  
ATOM   3638  CA  ASP A 466      49.736  85.771  98.441  0.00  0.00      PROA C  
ATOM   3639  C   ASP A 466      49.663  85.987  99.965  0.00  0.00      PROA C  
ATOM   3640  O   ASP A 466      50.622  86.462 100.580  0.00  0.00      PROA O  
ATOM   3641  CB  ASP A 466      50.574  86.891  97.744  0.00  0.00      PROA C  
ATOM   3642  CG  ASP A 466      50.034  88.312  97.875  0.00  0.00      PROA C  
ATOM   3643  OD1 ASP A 466      48.861  88.536  98.269  0.00  0.00      PROA O  
ATOM   3644  OD2 ASP A 466      50.799  89.247  97.500  0.00  0.00      PROA O1-
ATOM   3645  N   TRP A 467      48.559  85.590 100.632  0.00  0.00      PROA N  
ATOM   3646  CA  TRP A 467      48.467  85.602 102.083  0.00  0.00      PROA C  
ATOM   3647  C   TRP A 467      48.226  84.203 102.628  0.00  0.00      PROA C  
ATOM   3648  O   TRP A 467      47.448  83.420 102.085  0.00  0.00      PROA O  
ATOM   3649  CB  TRP A 467      47.354  86.544 102.619  0.00  0.00      PROA C  
ATOM   3650  CG  TRP A 467      47.632  87.993 102.388  0.00  0.00      PROA C  
ATOM   3651  CD1 TRP A 467      47.173  88.792 101.372  0.00  0.00      PROA C  
ATOM   3652  CD2 TRP A 467      48.466  88.816 103.218  0.00  0.00      PROA C  
ATOM   3653  CE2 TRP A 467      48.457  90.110 102.646  0.00  0.00      PROA C  
ATOM   3654  CE3 TRP A 467      49.202  88.579 104.379  0.00  0.00      PROA C  
ATOM   3655  NE1 TRP A 467      47.675  90.066 101.527  0.00  0.00      PROA N  
ATOM   3656  CZ2 TRP A 467      49.153  91.163 103.217  0.00  0.00      PROA C  
ATOM   3657  CZ3 TRP A 467      49.910  89.638 104.946  0.00  0.00      PROA C  
ATOM   3658  CH2 TRP A 467      49.890  90.907 104.375  0.00  0.00      PROA C  
ATOM   3659  N   VAL A 468      48.894  83.845 103.735  0.00  0.00      PROA N  
ATOM   3660  CA  VAL A 468      48.620  82.611 104.453  0.00  0.00      PROA C  
ATOM   3661  C   VAL A 468      48.176  82.947 105.865  0.00  0.00      PROA C  
ATOM   3662  O   VAL A 468      48.848  83.664 106.609  0.00  0.00      PROA O  
ATOM   3663  CB  VAL A 468      49.786  81.624 104.441  0.00  0.00      PROA C  
ATOM   3664  CG1 VAL A 468      49.518  80.418 105.369  0.00  0.00      PROA C  
ATOM   3665  CG2 VAL A 468      49.981  81.134 102.993  0.00  0.00      PROA C  
ATOM   3666  N   LEU A 469      46.991  82.443 106.252  0.00  0.00      PROA N  
ATOM   3667  CA  LEU A 469      46.412  82.584 107.567  0.00  0.00      PROA C  
ATOM   3668  C   LEU A 469      46.814  81.400 108.437  0.00  0.00      PROA C  
ATOM   3669  O   LEU A 469      46.759  80.247 108.007  0.00  0.00      PROA O  
ATOM   3670  CB  LEU A 469      44.869  82.653 107.447  0.00  0.00      PROA C  
ATOM   3671  CG  LEU A 469      44.097  82.854 108.768  0.00  0.00      PROA C  
ATOM   3672  CD1 LEU A 469      44.428  84.208 109.407  0.00  0.00      PROA C  
ATOM   3673  CD2 LEU A 469      42.583  82.734 108.538  0.00  0.00      PROA C  
ATOM   3674  N   THR A 470      47.254  81.646 109.682  0.00  0.00      PROA N  
ATOM   3675  CA  THR A 470      47.702  80.588 110.576  0.00  0.00      PROA C  
ATOM   3676  C   THR A 470      47.577  81.070 112.016  0.00  0.00      PROA C  
ATOM   3677  O   THR A 470      47.160  82.195 112.293  0.00  0.00      PROA O  
ATOM   3678  CB  THR A 470      49.121  80.081 110.278  0.00  0.00      PROA C  
ATOM   3679  CG2 THR A 470      50.169  81.144 110.625  0.00  0.00      PROA C  
ATOM   3680  OG1 THR A 470      49.462  78.895 110.988  0.00  0.00      PROA O  
ATOM   3681  N   ALA A 471      47.880  80.194 112.989  0.00  0.00      PROA N  
ATOM   3682  CA  ALA A 471      47.961  80.516 114.395  0.00  0.00      PROA C  
ATOM   3683  C   ALA A 471      49.203  81.347 114.727  0.00  0.00      PROA C  
ATOM   3684  O   ALA A 471      50.279  81.151 114.162  0.00  0.00      PROA O  
ATOM   3685  CB  ALA A 471      47.965  79.222 115.229  0.00  0.00      PROA C  
ATOM   3686  N   ALA A 472      49.102  82.292 115.680  0.00  0.00      PROA N  
ATOM   3687  CA  ALA A 472      50.239  83.042 116.171  0.00  0.00      PROA C  
ATOM   3688  C   ALA A 472      51.298  82.170 116.832  0.00  0.00      PROA C  
ATOM   3689  O   ALA A 472      52.488  82.316 116.565  0.00  0.00      PROA O  
ATOM   3690  CB  ALA A 472      49.790  84.138 117.158  0.00  0.00      PROA C  
ATOM   3691  N   HIS A 473      50.883  81.200 117.670  0.00  0.00      PROA N  
ATOM   3692  CA  HIS A 473      51.762  80.299 118.400  0.00  0.00      PROA C  
ATOM   3693  C   HIS A 473      52.658  79.455 117.497  0.00  0.00      PROA C  
ATOM   3694  O   HIS A 473      53.820  79.194 117.815  0.00  0.00      PROA O  
ATOM   3695  CB  HIS A 473      50.972  79.383 119.379  0.00  0.00      PROA C  
ATOM   3696  CG  HIS A 473      50.357  78.137 118.795  0.00  0.00      PROA C  
ATOM   3697  CD2 HIS A 473      50.866  76.874 118.727  0.00  0.00      PROA C  
ATOM   3698  ND1 HIS A 473      49.034  78.022 118.436  0.00  0.00      PROA N  
ATOM   3699  CE1 HIS A 473      48.805  76.722 118.147  0.00  0.00      PROA C  
ATOM   3700  NE2 HIS A 473      49.890  75.981 118.309  0.00  0.00      PROA N  
ATOM   3701  N   ALA A 474      52.134  79.023 116.332  0.00  0.00      PROA N  
ATOM   3702  CA  ALA A 474      52.846  78.271 115.322  0.00  0.00      PROA C  
ATOM   3703  C   ALA A 474      54.073  78.979 114.740  0.00  0.00      PROA C  
ATOM   3704  O   ALA A 474      55.124  78.368 114.539  0.00  0.00      PROA O  
ATOM   3705  CB  ALA A 474      51.861  77.928 114.184  0.00  0.00      PROA C  
ATOM   3706  N   VAL A 475      53.972  80.292 114.464  0.00  0.00      PROA N  
ATOM   3707  CA  VAL A 475      55.015  81.058 113.795  0.00  0.00      PROA C  
ATOM   3708  C   VAL A 475      55.658  82.128 114.681  0.00  0.00      PROA C  
ATOM   3709  O   VAL A 475      56.494  82.902 114.217  0.00  0.00      PROA O  
ATOM   3710  CB  VAL A 475      54.505  81.674 112.487  0.00  0.00      PROA C  
ATOM   3711  CG1 VAL A 475      54.316  80.554 111.443  0.00  0.00      PROA C  
ATOM   3712  CG2 VAL A 475      53.184  82.432 112.715  0.00  0.00      PROA C  
ATOM   3713  N   TYR A 476      55.341  82.191 115.997  0.00  0.00      PROA N  
ATOM   3714  CA  TYR A 476      55.785  83.262 116.892  0.00  0.00      PROA C  
ATOM   3715  C   TYR A 476      57.305  83.416 117.006  0.00  0.00      PROA C  
ATOM   3716  O   TYR A 476      57.854  84.511 116.884  0.00  0.00      PROA O  
ATOM   3717  CB  TYR A 476      55.162  83.093 118.314  0.00  0.00      PROA C  
ATOM   3718  CG  TYR A 476      55.512  84.242 119.234  0.00  0.00      PROA C  
ATOM   3719  CD1 TYR A 476      54.735  85.412 119.215  0.00  0.00      PROA C  
ATOM   3720  CD2 TYR A 476      56.606  84.166 120.115  0.00  0.00      PROA C  
ATOM   3721  CE1 TYR A 476      55.048  86.492 120.051  0.00  0.00      PROA C  
ATOM   3722  CE2 TYR A 476      56.931  85.251 120.943  0.00  0.00      PROA C  
ATOM   3723  CZ  TYR A 476      56.149  86.412 120.912  0.00  0.00      PROA C  
ATOM   3724  OH  TYR A 476      56.456  87.503 121.754  0.00  0.00      PROA O  
ATOM   3725  N   GLY A 477      58.041  82.295 117.175  0.00  0.00      PROA N  
ATOM   3726  CA  GLY A 477      59.504  82.306 117.302  0.00  0.00      PROA C  
ATOM   3727  C   GLY A 477      60.213  82.600 116.004  0.00  0.00      PROA C  
ATOM   3728  O   GLY A 477      61.408  82.881 115.959  0.00  0.00      PROA O  
ATOM   3729  N   LYS A 478      59.454  82.530 114.900  0.00  0.00      PROA N  
ATOM   3730  CA  LYS A 478      59.916  82.622 113.540  0.00  0.00      PROA C  
ATOM   3731  C   LYS A 478      59.553  83.994 112.972  0.00  0.00      PROA C  
ATOM   3732  O   LYS A 478      59.754  84.285 111.793  0.00  0.00      PROA O  
ATOM   3733  CB  LYS A 478      59.301  81.459 112.709  0.00  0.00      PROA C  
ATOM   3734  CG  LYS A 478      59.649  80.046 113.241  0.00  0.00      PROA C  
ATOM   3735  CD  LYS A 478      58.721  79.481 114.348  0.00  0.00      PROA C  
ATOM   3736  CE  LYS A 478      59.270  78.200 115.008  0.00  0.00      PROA C  
ATOM   3737  NZ  LYS A 478      58.359  77.693 116.073  0.00  0.00      PROA N1+
ATOM   3738  N   THR A 479      59.042  84.908 113.832  0.00  0.00      PROA N  
ATOM   3739  CA  THR A 479      58.748  86.304 113.494  0.00  0.00      PROA C  
ATOM   3740  C   THR A 479      59.949  87.112 113.042  0.00  0.00      PROA C  
ATOM   3741  O   THR A 479      59.885  87.852 112.059  0.00  0.00      PROA O  
ATOM   3742  CB  THR A 479      58.075  87.104 114.614  0.00  0.00      PROA C  
ATOM   3743  CG2 THR A 479      56.619  86.653 114.716  0.00  0.00      PROA C  
ATOM   3744  OG1 THR A 479      58.671  86.892 115.888  0.00  0.00      PROA O  
ATOM   3745  N   GLU A 480      61.091  86.982 113.748  0.00  0.00      PROA N  
ATOM   3746  CA  GLU A 480      62.353  87.603 113.384  0.00  0.00      PROA C  
ATOM   3747  C   GLU A 480      62.931  87.107 112.058  0.00  0.00      PROA C  
ATOM   3748  O   GLU A 480      63.491  87.876 111.275  0.00  0.00      PROA O  
ATOM   3749  CB  GLU A 480      63.395  87.487 114.532  0.00  0.00      PROA C  
ATOM   3750  CG  GLU A 480      63.819  86.048 114.927  0.00  0.00      PROA C  
ATOM   3751  CD  GLU A 480      64.833  86.052 116.069  0.00  0.00      PROA C  
ATOM   3752  OE1 GLU A 480      65.981  86.529 115.863  0.00  0.00      PROA O  
ATOM   3753  OE2 GLU A 480      64.503  85.568 117.185  0.00  0.00      PROA O1-
ATOM   3754  N   ALA A 481      62.790  85.798 111.778  0.00  0.00      PROA N  
ATOM   3755  CA  ALA A 481      63.370  85.130 110.634  0.00  0.00      PROA C  
ATOM   3756  C   ALA A 481      62.297  84.627 109.676  0.00  0.00      PROA C  
ATOM   3757  O   ALA A 481      62.075  83.423 109.530  0.00  0.00      PROA O  
ATOM   3758  CB  ALA A 481      64.257  83.963 111.122  0.00  0.00      PROA C  
ATOM   3759  N   MET A 482      61.618  85.546 108.961  0.00  0.00      PROA N  
ATOM   3760  CA  MET A 482      60.537  85.238 108.033  0.00  0.00      PROA C  
ATOM   3761  C   MET A 482      60.904  84.253 106.921  0.00  0.00      PROA C  
ATOM   3762  O   MET A 482      60.132  83.370 106.553  0.00  0.00      PROA O  
ATOM   3763  CB  MET A 482      59.878  86.537 107.485  0.00  0.00      PROA C  
ATOM   3764  CG  MET A 482      60.818  87.594 106.856  0.00  0.00      PROA C  
ATOM   3765  SD  MET A 482      61.379  87.237 105.161  0.00  0.00      PROA S  
ATOM   3766  CE  MET A 482      62.463  88.688 105.045  0.00  0.00      PROA C  
ATOM   3767  N   SER A 483      62.146  84.336 106.404  0.00  0.00      PROA N  
ATOM   3768  CA  SER A 483      62.656  83.498 105.329  0.00  0.00      PROA C  
ATOM   3769  C   SER A 483      62.900  82.053 105.740  0.00  0.00      PROA C  
ATOM   3770  O   SER A 483      63.076  81.173 104.897  0.00  0.00      PROA O  
ATOM   3771  CB  SER A 483      63.971  84.081 104.728  0.00  0.00      PROA C  
ATOM   3772  OG  SER A 483      64.982  84.304 105.720  0.00  0.00      PROA O  
ATOM   3773  N   SER A 484      62.900  81.764 107.060  0.00  0.00      PROA N  
ATOM   3774  CA  SER A 484      63.092  80.416 107.583  0.00  0.00      PROA C  
ATOM   3775  C   SER A 484      61.864  79.530 107.407  0.00  0.00      PROA C  
ATOM   3776  O   SER A 484      61.967  78.303 107.441  0.00  0.00      PROA O  
ATOM   3777  CB  SER A 484      63.510  80.397 109.088  0.00  0.00      PROA C  
ATOM   3778  OG  SER A 484      62.477  80.819 109.987  0.00  0.00      PROA O  
ATOM   3779  N   LEU A 485      60.670  80.117 107.187  0.00  0.00      PROA N  
ATOM   3780  CA  LEU A 485      59.462  79.361 106.918  0.00  0.00      PROA C  
ATOM   3781  C   LEU A 485      59.407  78.891 105.465  0.00  0.00      PROA C  
ATOM   3782  O   LEU A 485      59.433  79.674 104.515  0.00  0.00      PROA O  
ATOM   3783  CB  LEU A 485      58.173  80.153 107.249  0.00  0.00      PROA C  
ATOM   3784  CG  LEU A 485      58.054  80.650 108.706  0.00  0.00      PROA C  
ATOM   3785  CD1 LEU A 485      56.830  81.567 108.858  0.00  0.00      PROA C  
ATOM   3786  CD2 LEU A 485      57.968  79.484 109.701  0.00  0.00      PROA C  
ATOM   3787  N   ASP A 486      59.327  77.566 105.271  0.00  0.00      PROA N  
ATOM   3788  CA  ASP A 486      59.239  76.931 103.979  0.00  0.00      PROA C  
ATOM   3789  C   ASP A 486      57.762  76.620 103.725  0.00  0.00      PROA C  
ATOM   3790  O   ASP A 486      57.142  75.812 104.421  0.00  0.00      PROA O  
ATOM   3791  CB  ASP A 486      60.204  75.711 103.982  0.00  0.00      PROA C  
ATOM   3792  CG  ASP A 486      60.265  74.883 102.708  0.00  0.00      PROA C  
ATOM   3793  OD1 ASP A 486      59.302  74.832 101.906  0.00  0.00      PROA O  
ATOM   3794  OD2 ASP A 486      61.282  74.150 102.558  0.00  0.00      PROA O1-
ATOM   3795  N   ILE A 487      57.148  77.331 102.758  0.00  0.00      PROA N  
ATOM   3796  CA  ILE A 487      55.712  77.309 102.551  0.00  0.00      PROA C  
ATOM   3797  C   ILE A 487      55.370  76.447 101.349  0.00  0.00      PROA C  
ATOM   3798  O   ILE A 487      55.811  76.686 100.222  0.00  0.00      PROA O  
ATOM   3799  CB  ILE A 487      55.125  78.716 102.444  0.00  0.00      PROA C  
ATOM   3800  CG1 ILE A 487      55.445  79.488 103.752  0.00  0.00      PROA C  
ATOM   3801  CG2 ILE A 487      53.608  78.636 102.173  0.00  0.00      PROA C  
ATOM   3802  CD  ILE A 487      54.640  80.774 103.964  0.00  0.00      PROA C  
ATOM   3803  N   ARG A 488      54.588  75.379 101.583  0.00  0.00      PROA N  
ATOM   3804  CA  ARG A 488      54.274  74.378 100.590  0.00  0.00      PROA C  
ATOM   3805  C   ARG A 488      52.771  74.183 100.491  0.00  0.00      PROA C  
ATOM   3806  O   ARG A 488      52.051  74.175 101.489  0.00  0.00      PROA O  
ATOM   3807  CB  ARG A 488      54.957  73.032 100.940  0.00  0.00      PROA C  
ATOM   3808  CG  ARG A 488      56.473  73.190 101.169  0.00  0.00      PROA C  
ATOM   3809  CD  ARG A 488      57.229  71.862 101.210  0.00  0.00      PROA C  
ATOM   3810  NE  ARG A 488      58.670  72.208 101.392  0.00  0.00      PROA N  
ATOM   3811  CZ  ARG A 488      59.673  71.364 101.230  0.00  0.00      PROA C  
ATOM   3812  NH1 ARG A 488      59.510  70.092 100.937  0.00  0.00      PROA N1+
ATOM   3813  NH2 ARG A 488      60.892  71.822 101.390  0.00  0.00      PROA N  
ATOM   3814  N   MET A 489      52.247  74.023  99.265  0.00  0.00      PROA N  
ATOM   3815  CA  MET A 489      50.825  73.859  99.057  0.00  0.00      PROA C  
ATOM   3816  C   MET A 489      50.567  73.163  97.728  0.00  0.00      PROA C  
ATOM   3817  O   MET A 489      51.472  72.987  96.911  0.00  0.00      PROA O  
ATOM   3818  CB  MET A 489      50.058  75.210  99.168  0.00  0.00      PROA C  
ATOM   3819  CG  MET A 489      50.568  76.330  98.239  0.00  0.00      PROA C  
ATOM   3820  SD  MET A 489      49.680  77.908  98.429  0.00  0.00      PROA S  
ATOM   3821  CE  MET A 489      50.755  78.576  99.730  0.00  0.00      PROA C  
ATOM   3822  N   GLY A 490      49.315  72.703  97.497  0.00  0.00      PROA N  
ATOM   3823  CA  GLY A 490      48.885  72.156  96.208  0.00  0.00      PROA C  
ATOM   3824  C   GLY A 490      48.998  70.672  96.064  0.00  0.00      PROA C  
ATOM   3825  O   GLY A 490      48.907  70.144  94.957  0.00  0.00      PROA O  
ATOM   3826  N   ILE A 491      49.182  69.947  97.176  0.00  0.00      PROA N  
ATOM   3827  CA  ILE A 491      49.296  68.503  97.129  0.00  0.00      PROA C  
ATOM   3828  C   ILE A 491      48.763  67.899  98.419  0.00  0.00      PROA C  
ATOM   3829  O   ILE A 491      48.804  68.501  99.494  0.00  0.00      PROA O  
ATOM   3830  CB  ILE A 491      50.726  68.051  96.819  0.00  0.00      PROA C  
ATOM   3831  CG1 ILE A 491      50.840  66.565  96.399  0.00  0.00      PROA C  
ATOM   3832  CG2 ILE A 491      51.681  68.390  97.986  0.00  0.00      PROA C  
ATOM   3833  CD  ILE A 491      50.022  66.190  95.156  0.00  0.00      PROA C  
ATOM   3834  N   LEU A 492      48.200  66.676  98.328  0.00  0.00      PROA N  
ATOM   3835  CA  LEU A 492      47.607  65.972  99.451  0.00  0.00      PROA C  
ATOM   3836  C   LEU A 492      48.641  65.318 100.351  0.00  0.00      PROA C  
ATOM   3837  O   LEU A 492      48.356  64.954 101.488  0.00  0.00      PROA O  
ATOM   3838  CB  LEU A 492      46.668  64.848  98.947  0.00  0.00      PROA C  
ATOM   3839  CG  LEU A 492      45.513  65.317  98.039  0.00  0.00      PROA C  
ATOM   3840  CD1 LEU A 492      44.807  64.093  97.446  0.00  0.00      PROA C  
ATOM   3841  CD2 LEU A 492      44.512  66.205  98.794  0.00  0.00      PROA C  
ATOM   3842  N   LYS A 493      49.875  65.134  99.865  0.00  0.00      PROA N  
ATOM   3843  CA  LYS A 493      50.894  64.394 100.576  0.00  0.00      PROA C  
ATOM   3844  C   LYS A 493      52.048  65.296 100.960  0.00  0.00      PROA C  
ATOM   3845  O   LYS A 493      52.736  65.860 100.110  0.00  0.00      PROA O  
ATOM   3846  CB  LYS A 493      51.397  63.190  99.741  0.00  0.00      PROA C  
ATOM   3847  CG  LYS A 493      50.289  62.160  99.463  0.00  0.00      PROA C  
ATOM   3848  CD  LYS A 493      50.739  60.969  98.592  0.00  0.00      PROA C  
ATOM   3849  CE  LYS A 493      51.828  60.089  99.228  0.00  0.00      PROA C  
ATOM   3850  NZ  LYS A 493      52.124  58.917  98.364  0.00  0.00      PROA N1+
ATOM   3851  N   ARG A 494      52.308  65.429 102.276  0.00  0.00      PROA N  
ATOM   3852  CA  ARG A 494      53.366  66.255 102.839  0.00  0.00      PROA C  
ATOM   3853  C   ARG A 494      54.771  65.882 102.363  0.00  0.00      PROA C  
ATOM   3854  O   ARG A 494      55.642  66.733 102.177  0.00  0.00      PROA O  
ATOM   3855  CB  ARG A 494      53.300  66.251 104.391  0.00  0.00      PROA C  
ATOM   3856  CG  ARG A 494      53.359  64.851 105.034  0.00  0.00      PROA C  
ATOM   3857  CD  ARG A 494      53.302  64.870 106.567  0.00  0.00      PROA C  
ATOM   3858  NE  ARG A 494      53.297  63.434 106.993  0.00  0.00      PROA N  
ATOM   3859  CZ  ARG A 494      54.371  62.666 107.111  0.00  0.00      PROA C  
ATOM   3860  NH1 ARG A 494      55.593  63.146 107.112  0.00  0.00      PROA N1+
ATOM   3861  NH2 ARG A 494      54.218  61.366 107.254  0.00  0.00      PROA N  
ATOM   3862  N   LEU A 495      55.007  64.573 102.131  0.00  0.00      PROA N  
ATOM   3863  CA  LEU A 495      56.265  64.027 101.655  0.00  0.00      PROA C  
ATOM   3864  C   LEU A 495      56.517  64.249 100.162  0.00  0.00      PROA C  
ATOM   3865  O   LEU A 495      57.637  64.066  99.683  0.00  0.00      PROA O  
ATOM   3866  CB  LEU A 495      56.317  62.497 101.925  0.00  0.00      PROA C  
ATOM   3867  CG  LEU A 495      56.294  62.089 103.415  0.00  0.00      PROA C  
ATOM   3868  CD1 LEU A 495      56.210  60.560 103.544  0.00  0.00      PROA C  
ATOM   3869  CD2 LEU A 495      57.529  62.615 104.162  0.00  0.00      PROA C  
ATOM   3870  N   SER A 496      55.482  64.631  99.382  0.00  0.00      PROA N  
ATOM   3871  CA  SER A 496      55.543  64.719  97.922  0.00  0.00      PROA C  
ATOM   3872  C   SER A 496      56.624  65.640  97.362  0.00  0.00      PROA C  
ATOM   3873  O   SER A 496      56.819  66.770  97.812  0.00  0.00      PROA O  
ATOM   3874  CB  SER A 496      54.171  65.133  97.307  0.00  0.00      PROA C  
ATOM   3875  OG  SER A 496      54.180  65.240  95.878  0.00  0.00      PROA O  
ATOM   3876  N   LEU A 497      57.347  65.156  96.326  0.00  0.00      PROA N  
ATOM   3877  CA  LEU A 497      58.282  65.934  95.531  0.00  0.00      PROA C  
ATOM   3878  C   LEU A 497      57.611  67.072  94.766  0.00  0.00      PROA C  
ATOM   3879  O   LEU A 497      58.133  68.183  94.677  0.00  0.00      PROA O  
ATOM   3880  CB  LEU A 497      59.060  65.031  94.536  0.00  0.00      PROA C  
ATOM   3881  CG  LEU A 497      59.874  63.888  95.187  0.00  0.00      PROA C  
ATOM   3882  CD1 LEU A 497      60.555  63.035  94.105  0.00  0.00      PROA C  
ATOM   3883  CD2 LEU A 497      60.921  64.411  96.182  0.00  0.00      PROA C  
ATOM   3884  N   ILE A 498      56.411  66.814  94.201  0.00  0.00      PROA N  
ATOM   3885  CA  ILE A 498      55.610  67.826  93.533  0.00  0.00      PROA C  
ATOM   3886  C   ILE A 498      54.705  68.556  94.521  0.00  0.00      PROA C  
ATOM   3887  O   ILE A 498      53.890  67.962  95.231  0.00  0.00      PROA O  
ATOM   3888  CB  ILE A 498      54.850  67.309  92.306  0.00  0.00      PROA C  
ATOM   3889  CG1 ILE A 498      54.080  68.452  91.596  0.00  0.00      PROA C  
ATOM   3890  CG2 ILE A 498      53.929  66.118  92.657  0.00  0.00      PROA C  
ATOM   3891  CD  ILE A 498      53.634  68.095  90.172  0.00  0.00      PROA C  
ATOM   3892  N   TYR A 499      54.885  69.885  94.602  0.00  0.00      PROA N  
ATOM   3893  CA  TYR A 499      54.123  70.813  95.409  0.00  0.00      PROA C  
ATOM   3894  C   TYR A 499      54.448  72.175  94.798  0.00  0.00      PROA C  
ATOM   3895  O   TYR A 499      55.400  72.291  94.022  0.00  0.00      PROA O  
ATOM   3896  CB  TYR A 499      54.495  70.748  96.930  0.00  0.00      PROA C  
ATOM   3897  CG  TYR A 499      55.925  71.152  97.215  0.00  0.00      PROA C  
ATOM   3898  CD1 TYR A 499      56.970  70.219  97.115  0.00  0.00      PROA C  
ATOM   3899  CD2 TYR A 499      56.231  72.472  97.585  0.00  0.00      PROA C  
ATOM   3900  CE1 TYR A 499      58.299  70.608  97.329  0.00  0.00      PROA C  
ATOM   3901  CE2 TYR A 499      57.557  72.864  97.796  0.00  0.00      PROA C  
ATOM   3902  CZ  TYR A 499      58.595  71.935  97.661  0.00  0.00      PROA C  
ATOM   3903  OH  TYR A 499      59.931  72.334  97.864  0.00  0.00      PROA O  
ATOM   3904  N   THR A 500      53.691  73.243  95.117  0.00  0.00      PROA N  
ATOM   3905  CA  THR A 500      54.062  74.598  94.702  0.00  0.00      PROA C  
ATOM   3906  C   THR A 500      54.741  75.320  95.853  0.00  0.00      PROA C  
ATOM   3907  O   THR A 500      54.123  75.609  96.880  0.00  0.00      PROA O  
ATOM   3908  CB  THR A 500      52.918  75.475  94.182  0.00  0.00      PROA C  
ATOM   3909  CG2 THR A 500      52.313  74.837  92.922  0.00  0.00      PROA C  
ATOM   3910  OG1 THR A 500      51.873  75.628  95.132  0.00  0.00      PROA O  
ATOM   3911  N   GLN A 501      56.052  75.606  95.713  0.00  0.00      PROA N  
ATOM   3912  CA  GLN A 501      56.838  76.366  96.670  0.00  0.00      PROA C  
ATOM   3913  C   GLN A 501      56.409  77.829  96.790  0.00  0.00      PROA C  
ATOM   3914  O   GLN A 501      56.122  78.504  95.797  0.00  0.00      PROA O  
ATOM   3915  CB  GLN A 501      58.341  76.317  96.277  0.00  0.00      PROA C  
ATOM   3916  CG  GLN A 501      59.345  76.925  97.293  0.00  0.00      PROA C  
ATOM   3917  CD  GLN A 501      59.477  76.065  98.555  0.00  0.00      PROA C  
ATOM   3918  NE2 GLN A 501      58.972  76.542  99.709  0.00  0.00      PROA N  
ATOM   3919  OE1 GLN A 501      60.037  74.964  98.497  0.00  0.00      PROA O  
ATOM   3920  N   ALA A 502      56.399  78.359  98.020  0.00  0.00      PROA N  
ATOM   3921  CA  ALA A 502      56.268  79.766  98.299  0.00  0.00      PROA C  
ATOM   3922  C   ALA A 502      57.225  80.131  99.430  0.00  0.00      PROA C  
ATOM   3923  O   ALA A 502      57.766  79.260 100.117  0.00  0.00      PROA O  
ATOM   3924  CB  ALA A 502      54.812  80.119  98.661  0.00  0.00      PROA C  
ATOM   3925  N   TRP A 503      57.478  81.439  99.625  0.00  0.00      PROA N  
ATOM   3926  CA  TRP A 503      58.402  81.936 100.627  0.00  0.00      PROA C  
ATOM   3927  C   TRP A 503      57.850  83.236 101.212  0.00  0.00      PROA C  
ATOM   3928  O   TRP A 503      57.180  83.964 100.476  0.00  0.00      PROA O  
ATOM   3929  CB  TRP A 503      59.804  82.243 100.024  0.00  0.00      PROA C  
ATOM   3930  CG  TRP A 503      60.504  81.066  99.417  0.00  0.00      PROA C  
ATOM   3931  CD1 TRP A 503      60.729  80.843  98.081  0.00  0.00      PROA C  
ATOM   3932  CD2 TRP A 503      61.091  79.959 100.124  0.00  0.00      PROA C  
ATOM   3933  CE2 TRP A 503      61.660  79.106  99.147  0.00  0.00      PROA C  
ATOM   3934  CE3 TRP A 503      61.200  79.624 101.475  0.00  0.00      PROA C  
ATOM   3935  NE1 TRP A 503      61.429  79.666  97.923  0.00  0.00      PROA N  
ATOM   3936  CZ2 TRP A 503      62.324  77.938  99.493  0.00  0.00      PROA C  
ATOM   3937  CZ3 TRP A 503      61.868  78.447 101.821  0.00  0.00      PROA C  
ATOM   3938  CH2 TRP A 503      62.417  77.616 100.849  0.00  0.00      PROA C  
ATOM   3939  N   PRO A 504      58.081  83.611 102.470  0.00  0.00      PROA N  
ATOM   3940  CA  PRO A 504      57.529  84.859 102.994  0.00  0.00      PROA C  
ATOM   3941  C   PRO A 504      58.326  86.107 102.669  0.00  0.00      PROA C  
ATOM   3942  O   PRO A 504      59.542  86.038 102.490  0.00  0.00      PROA O  
ATOM   3943  CB  PRO A 504      57.573  84.680 104.517  0.00  0.00      PROA C  
ATOM   3944  CG  PRO A 504      57.448  83.177 104.684  0.00  0.00      PROA C  
ATOM   3945  CD  PRO A 504      58.328  82.655 103.557  0.00  0.00      PROA C  
ATOM   3946  N   GLU A 505      57.653  87.270 102.627  0.00  0.00      PROA N  
ATOM   3947  CA  GLU A 505      58.270  88.575 102.787  0.00  0.00      PROA C  
ATOM   3948  C   GLU A 505      58.208  89.028 104.240  0.00  0.00      PROA C  
ATOM   3949  O   GLU A 505      59.109  89.706 104.733  0.00  0.00      PROA O  
ATOM   3950  CB  GLU A 505      57.528  89.687 101.991  0.00  0.00      PROA C  
ATOM   3951  CG  GLU A 505      57.533  89.483 100.464  0.00  0.00      PROA C  
ATOM   3952  CD  GLU A 505      57.071  90.722  99.704  0.00  0.00      PROA C  
ATOM   3953  OE1 GLU A 505      55.907  91.162  99.897  0.00  0.00      PROA O  
ATOM   3954  OE2 GLU A 505      57.867  91.272  98.896  0.00  0.00      PROA O1-
ATOM   3955  N   ALA A 506      57.120  88.676 104.955  0.00  0.00      PROA N  
ATOM   3956  CA  ALA A 506      56.890  89.166 106.293  0.00  0.00      PROA C  
ATOM   3957  C   ALA A 506      55.888  88.292 107.031  0.00  0.00      PROA C  
ATOM   3958  O   ALA A 506      55.033  87.638 106.433  0.00  0.00      PROA O  
ATOM   3959  CB  ALA A 506      56.370  90.621 106.263  0.00  0.00      PROA C  
ATOM   3960  N   VAL A 507      55.987  88.281 108.373  0.00  0.00      PROA N  
ATOM   3961  CA  VAL A 507      55.133  87.509 109.258  0.00  0.00      PROA C  
ATOM   3962  C   VAL A 507      54.529  88.472 110.275  0.00  0.00      PROA C  
ATOM   3963  O   VAL A 507      55.243  89.205 110.965  0.00  0.00      PROA O  
ATOM   3964  CB  VAL A 507      55.910  86.394 109.964  0.00  0.00      PROA C  
ATOM   3965  CG1 VAL A 507      55.015  85.640 110.966  0.00  0.00      PROA C  
ATOM   3966  CG2 VAL A 507      56.469  85.407 108.921  0.00  0.00      PROA C  
ATOM   3967  N   PHE A 508      53.188  88.515 110.378  0.00  0.00      PROA N  
ATOM   3968  CA  PHE A 508      52.464  89.437 111.233  0.00  0.00      PROA C  
ATOM   3969  C   PHE A 508      51.682  88.673 112.293  0.00  0.00      PROA C  
ATOM   3970  O   PHE A 508      50.701  87.990 112.004  0.00  0.00      PROA O  
ATOM   3971  CB  PHE A 508      51.462  90.310 110.427  0.00  0.00      PROA C  
ATOM   3972  CG  PHE A 508      52.181  91.081 109.352  0.00  0.00      PROA C  
ATOM   3973  CD1 PHE A 508      52.851  92.276 109.663  0.00  0.00      PROA C  
ATOM   3974  CD2 PHE A 508      52.165  90.637 108.019  0.00  0.00      PROA C  
ATOM   3975  CE1 PHE A 508      53.511  93.004 108.664  0.00  0.00      PROA C  
ATOM   3976  CE2 PHE A 508      52.821  91.361 107.017  0.00  0.00      PROA C  
ATOM   3977  CZ  PHE A 508      53.497  92.544 107.341  0.00  0.00      PROA C  
ATOM   3978  N   ILE A 509      52.103  88.792 113.568  0.00  0.00      PROA N  
ATOM   3979  CA  ILE A 509      51.402  88.235 114.721  0.00  0.00      PROA C  
ATOM   3980  C   ILE A 509      50.523  89.335 115.294  0.00  0.00      PROA C  
ATOM   3981  O   ILE A 509      50.931  90.498 115.367  0.00  0.00      PROA O  
ATOM   3982  CB  ILE A 509      52.360  87.659 115.785  0.00  0.00      PROA C  
ATOM   3983  CG1 ILE A 509      52.767  86.197 115.481  0.00  0.00      PROA C  
ATOM   3984  CG2 ILE A 509      51.794  87.710 117.223  0.00  0.00      PROA C  
ATOM   3985  CD  ILE A 509      53.354  85.981 114.092  0.00  0.00      PROA C  
ATOM   3986  N   HIS A 510      49.272  89.016 115.701  0.00  0.00      PROA N  
ATOM   3987  CA  HIS A 510      48.417  89.977 116.384  0.00  0.00      PROA C  
ATOM   3988  C   HIS A 510      49.023  90.481 117.692  0.00  0.00      PROA C  
ATOM   3989  O   HIS A 510      49.440  89.709 118.552  0.00  0.00      PROA O  
ATOM   3990  CB  HIS A 510      46.993  89.404 116.619  0.00  0.00      PROA C  
ATOM   3991  CG  HIS A 510      46.005  90.367 117.232  0.00  0.00      PROA C  
ATOM   3992  CD2 HIS A 510      44.983  91.054 116.652  0.00  0.00      PROA C  
ATOM   3993  ND1 HIS A 510      45.857  90.564 118.589  0.00  0.00      PROA N  
ATOM   3994  CE1 HIS A 510      44.784  91.378 118.765  0.00  0.00      PROA C  
ATOM   3995  NE2 HIS A 510      44.223  91.706 117.616  0.00  0.00      PROA N  
ATOM   3996  N   GLU A 511      49.083  91.811 117.876  0.00  0.00      PROA N  
ATOM   3997  CA  GLU A 511      49.750  92.493 118.966  0.00  0.00      PROA C  
ATOM   3998  C   GLU A 511      49.295  92.111 120.373  0.00  0.00      PROA C  
ATOM   3999  O   GLU A 511      50.090  92.040 121.312  0.00  0.00      PROA O  
ATOM   4000  CB  GLU A 511      49.718  94.031 118.738  0.00  0.00      PROA C  
ATOM   4001  CG  GLU A 511      48.346  94.600 118.277  0.00  0.00      PROA C  
ATOM   4002  CD  GLU A 511      48.224  94.726 116.754  0.00  0.00      PROA C  
ATOM   4003  OE1 GLU A 511      48.070  95.875 116.257  0.00  0.00      PROA O  
ATOM   4004  OE2 GLU A 511      48.275  93.687 116.045  0.00  0.00      PROA O1-
ATOM   4005  N   GLY A 512      47.989  91.818 120.539  0.00  0.00      PROA N  
ATOM   4006  CA  GLY A 512      47.407  91.293 121.775  0.00  0.00      PROA C  
ATOM   4007  C   GLY A 512      47.814  89.880 122.147  0.00  0.00      PROA C  
ATOM   4008  O   GLY A 512      47.620  89.459 123.286  0.00  0.00      PROA O  
ATOM   4009  N   TYR A 513      48.374  89.084 121.208  0.00  0.00      PROA N  
ATOM   4010  CA  TYR A 513      48.899  87.761 121.512  0.00  0.00      PROA C  
ATOM   4011  C   TYR A 513      50.102  87.811 122.466  0.00  0.00      PROA C  
ATOM   4012  O   TYR A 513      51.057  88.565 122.265  0.00  0.00      PROA O  
ATOM   4013  CB  TYR A 513      49.254  86.972 120.214  0.00  0.00      PROA C  
ATOM   4014  CG  TYR A 513      49.767  85.579 120.496  0.00  0.00      PROA C  
ATOM   4015  CD1 TYR A 513      48.895  84.590 120.982  0.00  0.00      PROA C  
ATOM   4016  CD2 TYR A 513      51.119  85.255 120.293  0.00  0.00      PROA C  
ATOM   4017  CE1 TYR A 513      49.375  83.312 121.303  0.00  0.00      PROA C  
ATOM   4018  CE2 TYR A 513      51.597  83.973 120.596  0.00  0.00      PROA C  
ATOM   4019  CZ  TYR A 513      50.730  83.010 121.121  0.00  0.00      PROA C  
ATOM   4020  OH  TYR A 513      51.240  81.754 121.506  0.00  0.00      PROA O  
ATOM   4021  N   THR A 514      50.080  86.984 123.529  0.00  0.00      PROA N  
ATOM   4022  CA  THR A 514      51.201  86.847 124.455  0.00  0.00      PROA C  
ATOM   4023  C   THR A 514      51.616  85.395 124.440  0.00  0.00      PROA C  
ATOM   4024  O   THR A 514      50.869  84.516 124.859  0.00  0.00      PROA O  
ATOM   4025  CB  THR A 514      50.870  87.255 125.891  0.00  0.00      PROA C  
ATOM   4026  CG2 THR A 514      52.107  87.150 126.803  0.00  0.00      PROA C  
ATOM   4027  OG1 THR A 514      50.443  88.613 125.933  0.00  0.00      PROA O  
ATOM   4028  N   HIS A 515      52.826  85.087 123.925  0.00  0.00      PROA N  
ATOM   4029  CA  HIS A 515      53.281  83.713 123.755  0.00  0.00      PROA C  
ATOM   4030  C   HIS A 515      53.423  82.914 125.043  0.00  0.00      PROA C  
ATOM   4031  O   HIS A 515      53.067  81.736 125.118  0.00  0.00      PROA O  
ATOM   4032  CB  HIS A 515      54.594  83.667 122.942  0.00  0.00      PROA C  
ATOM   4033  CG  HIS A 515      55.022  82.288 122.509  0.00  0.00      PROA C  
ATOM   4034  CD2 HIS A 515      56.215  81.646 122.651  0.00  0.00      PROA C  
ATOM   4035  ND1 HIS A 515      54.215  81.426 121.796  0.00  0.00      PROA N  
ATOM   4036  CE1 HIS A 515      54.943  80.312 121.541  0.00  0.00      PROA C  
ATOM   4037  NE2 HIS A 515      56.166  80.397 122.041  0.00  0.00      PROA N  
ATOM   4038  N   GLY A 516      53.939  83.560 126.112  0.00  0.00      PROA N  
ATOM   4039  CA  GLY A 516      54.140  82.929 127.416  0.00  0.00      PROA C  
ATOM   4040  C   GLY A 516      52.881  82.571 128.174  0.00  0.00      PROA C  
ATOM   4041  O   GLY A 516      52.857  81.587 128.914  0.00  0.00      PROA O  
ATOM   4042  N   ALA A 517      51.806  83.370 128.031  0.00  0.00      PROA N  
ATOM   4043  CA  ALA A 517      50.594  83.207 128.811  0.00  0.00      PROA C  
ATOM   4044  C   ALA A 517      49.329  83.208 127.951  0.00  0.00      PROA C  
ATOM   4045  O   ALA A 517      48.939  84.222 127.368  0.00  0.00      PROA O  
ATOM   4046  CB  ALA A 517      50.506  84.328 129.869  0.00  0.00      PROA C  
ATOM   4047  N   GLY A 518      48.620  82.057 127.919  0.00  0.00      PROA N  
ATOM   4048  CA  GLY A 518      47.354  81.866 127.210  0.00  0.00      PROA C  
ATOM   4049  C   GLY A 518      47.379  81.933 125.696  0.00  0.00      PROA C  
ATOM   4050  O   GLY A 518      48.382  82.228 125.048  0.00  0.00      PROA O  
ATOM   4051  N   PHE A 519      46.220  81.616 125.095  0.00  0.00      PROA N  
ATOM   4052  CA  PHE A 519      46.051  81.526 123.655  0.00  0.00      PROA C  
ATOM   4053  C   PHE A 519      45.081  82.571 123.124  0.00  0.00      PROA C  
ATOM   4054  O   PHE A 519      44.622  82.507 121.984  0.00  0.00      PROA O  
ATOM   4055  CB  PHE A 519      45.560  80.114 123.260  0.00  0.00      PROA C  
ATOM   4056  CG  PHE A 519      46.651  79.098 123.463  0.00  0.00      PROA C  
ATOM   4057  CD1 PHE A 519      47.600  78.877 122.449  0.00  0.00      PROA C  
ATOM   4058  CD2 PHE A 519      46.708  78.312 124.628  0.00  0.00      PROA C  
ATOM   4059  CE1 PHE A 519      48.596  77.905 122.600  0.00  0.00      PROA C  
ATOM   4060  CE2 PHE A 519      47.706  77.340 124.786  0.00  0.00      PROA C  
ATOM   4061  CZ  PHE A 519      48.651  77.139 123.771  0.00  0.00      PROA C  
ATOM   4062  N   ASP A 520      44.732  83.596 123.933  0.00  0.00      PROA N  
ATOM   4063  CA  ASP A 520      43.895  84.686 123.468  0.00  0.00      PROA C  
ATOM   4064  C   ASP A 520      44.566  85.465 122.324  0.00  0.00      PROA C  
ATOM   4065  O   ASP A 520      45.747  85.813 122.388  0.00  0.00      PROA O  
ATOM   4066  CB  ASP A 520      43.495  85.615 124.646  0.00  0.00      PROA C  
ATOM   4067  CG  ASP A 520      42.305  86.508 124.314  0.00  0.00      PROA C  
ATOM   4068  OD1 ASP A 520      41.440  86.105 123.492  0.00  0.00      PROA O  
ATOM   4069  OD2 ASP A 520      42.162  87.572 124.974  0.00  0.00      PROA O1-
ATOM   4070  N   ASN A 521      43.815  85.724 121.236  0.00  0.00      PROA N  
ATOM   4071  CA  ASN A 521      44.319  86.327 120.012  0.00  0.00      PROA C  
ATOM   4072  C   ASN A 521      45.364  85.492 119.262  0.00  0.00      PROA C  
ATOM   4073  O   ASN A 521      46.269  86.033 118.625  0.00  0.00      PROA O  
ATOM   4074  CB  ASN A 521      44.849  87.781 120.191  0.00  0.00      PROA C  
ATOM   4075  CG  ASN A 521      43.945  88.644 121.069  0.00  0.00      PROA C  
ATOM   4076  ND2 ASN A 521      44.315  88.808 122.359  0.00  0.00      PROA N  
ATOM   4077  OD1 ASN A 521      42.964  89.229 120.603  0.00  0.00      PROA O  
ATOM   4078  N   ASP A 522      45.252  84.149 119.281  0.00  0.00      PROA N  
ATOM   4079  CA  ASP A 522      46.155  83.259 118.577  0.00  0.00      PROA C  
ATOM   4080  C   ASP A 522      45.888  83.240 117.058  0.00  0.00      PROA C  
ATOM   4081  O   ASP A 522      45.250  82.337 116.507  0.00  0.00      PROA O  
ATOM   4082  CB  ASP A 522      46.126  81.859 119.251  0.00  0.00      PROA C  
ATOM   4083  CG  ASP A 522      47.090  80.862 118.637  0.00  0.00      PROA C  
ATOM   4084  OD1 ASP A 522      48.175  81.284 118.169  0.00  0.00      PROA O  
ATOM   4085  OD2 ASP A 522      46.827  79.634 118.728  0.00  0.00      PROA O1-
ATOM   4086  N   ILE A 523      46.346  84.293 116.358  0.00  0.00      PROA N  
ATOM   4087  CA  ILE A 523      46.137  84.498 114.939  0.00  0.00      PROA C  
ATOM   4088  C   ILE A 523      47.318  85.243 114.318  0.00  0.00      PROA C  
ATOM   4089  O   ILE A 523      47.891  86.173 114.897  0.00  0.00      PROA O  
ATOM   4090  CB  ILE A 523      44.811  85.209 114.653  0.00  0.00      PROA C  
ATOM   4091  CG1 ILE A 523      44.508  85.297 113.141  0.00  0.00      PROA C  
ATOM   4092  CG2 ILE A 523      44.752  86.600 115.326  0.00  0.00      PROA C  
ATOM   4093  CD  ILE A 523      43.027  85.571 112.858  0.00  0.00      PROA C  
ATOM   4094  N   ALA A 524      47.735  84.819 113.112  0.00  0.00      PROA N  
ATOM   4095  CA  ALA A 524      48.844  85.393 112.398  0.00  0.00      PROA C  
ATOM   4096  C   ALA A 524      48.643  85.323 110.890  0.00  0.00      PROA C  
ATOM   4097  O   ALA A 524      47.983  84.433 110.349  0.00  0.00      PROA O  
ATOM   4098  CB  ALA A 524      50.156  84.668 112.750  0.00  0.00      PROA C  
ATOM   4099  N   LEU A 525      49.238  86.297 110.183  0.00  0.00      PROA N  
ATOM   4100  CA  LEU A 525      49.224  86.401 108.740  0.00  0.00      PROA C  
ATOM   4101  C   LEU A 525      50.644  86.374 108.203  0.00  0.00      PROA C  
ATOM   4102  O   LEU A 525      51.540  87.048 108.711  0.00  0.00      PROA O  
ATOM   4103  CB  LEU A 525      48.547  87.710 108.253  0.00  0.00      PROA C  
ATOM   4104  CG  LEU A 525      47.020  87.759 108.455  0.00  0.00      PROA C  
ATOM   4105  CD1 LEU A 525      46.501  89.187 108.235  0.00  0.00      PROA C  
ATOM   4106  CD2 LEU A 525      46.290  86.783 107.518  0.00  0.00      PROA C  
ATOM   4107  N   ILE A 526      50.884  85.591 107.143  0.00  0.00      PROA N  
ATOM   4108  CA  ILE A 526      52.159  85.554 106.454  0.00  0.00      PROA C  
ATOM   4109  C   ILE A 526      51.970  86.080 105.044  0.00  0.00      PROA C  
ATOM   4110  O   ILE A 526      51.095  85.637 104.296  0.00  0.00      PROA O  
ATOM   4111  CB  ILE A 526      52.819  84.177 106.440  0.00  0.00      PROA C  
ATOM   4112  CG1 ILE A 526      53.143  83.700 107.873  0.00  0.00      PROA C  
ATOM   4113  CG2 ILE A 526      54.128  84.234 105.631  0.00  0.00      PROA C  
ATOM   4114  CD  ILE A 526      52.071  82.803 108.484  0.00  0.00      PROA C  
ATOM   4115  N   LYS A 527      52.796  87.072 104.668  0.00  0.00      PROA N  
ATOM   4116  CA  LYS A 527      52.832  87.672 103.354  0.00  0.00      PROA C  
ATOM   4117  C   LYS A 527      53.800  86.913 102.463  0.00  0.00      PROA C  
ATOM   4118  O   LYS A 527      54.982  86.814 102.779  0.00  0.00      PROA O  
ATOM   4119  CB  LYS A 527      53.309  89.146 103.468  0.00  0.00      PROA C  
ATOM   4120  CG  LYS A 527      53.536  89.887 102.139  0.00  0.00      PROA C  
ATOM   4121  CD  LYS A 527      52.231  90.154 101.372  0.00  0.00      PROA C  
ATOM   4122  CE  LYS A 527      52.413  90.610  99.916  0.00  0.00      PROA C  
ATOM   4123  NZ  LYS A 527      53.320  91.774  99.817  0.00  0.00      PROA N1+
ATOM   4124  N   LEU A 528      53.346  86.353 101.331  0.00  0.00      PROA N  
ATOM   4125  CA  LEU A 528      54.185  85.598 100.415  0.00  0.00      PROA C  
ATOM   4126  C   LEU A 528      54.921  86.499  99.417  0.00  0.00      PROA C  
ATOM   4127  O   LEU A 528      54.436  87.558  99.014  0.00  0.00      PROA O  
ATOM   4128  CB  LEU A 528      53.379  84.502  99.664  0.00  0.00      PROA C  
ATOM   4129  CG  LEU A 528      53.132  83.187 100.447  0.00  0.00      PROA C  
ATOM   4130  CD1 LEU A 528      52.653  83.374 101.895  0.00  0.00      PROA C  
ATOM   4131  CD2 LEU A 528      52.132  82.301  99.689  0.00  0.00      PROA C  
ATOM   4132  N   LYS A 529      56.139  86.087  98.990  0.00  0.00      PROA N  
ATOM   4133  CA  LYS A 529      56.961  86.794  98.017  0.00  0.00      PROA C  
ATOM   4134  C   LYS A 529      56.333  87.027  96.649  0.00  0.00      PROA C  
ATOM   4135  O   LYS A 529      56.429  88.116  96.080  0.00  0.00      PROA O  
ATOM   4136  CB  LYS A 529      58.347  86.115  97.826  0.00  0.00      PROA C  
ATOM   4137  CG  LYS A 529      59.323  86.349  98.993  0.00  0.00      PROA C  
ATOM   4138  CD  LYS A 529      60.774  85.971  98.628  0.00  0.00      PROA C  
ATOM   4139  CE  LYS A 529      61.855  86.512  99.584  0.00  0.00      PROA C  
ATOM   4140  NZ  LYS A 529      61.830  85.830 100.903  0.00  0.00      PROA N1+
ATOM   4141  N   ASN A 530      55.662  86.002  96.095  0.00  0.00      PROA N  
ATOM   4142  CA  ASN A 530      55.062  86.063  94.777  0.00  0.00      PROA C  
ATOM   4143  C   ASN A 530      53.646  85.519  94.843  0.00  0.00      PROA C  
ATOM   4144  O   ASN A 530      53.279  84.773  95.753  0.00  0.00      PROA O  
ATOM   4145  CB  ASN A 530      55.865  85.223  93.742  0.00  0.00      PROA C  
ATOM   4146  CG  ASN A 530      57.309  85.705  93.630  0.00  0.00      PROA C  
ATOM   4147  ND2 ASN A 530      57.504  86.941  93.117  0.00  0.00      PROA N  
ATOM   4148  OD1 ASN A 530      58.259  84.994  93.972  0.00  0.00      PROA O  
ATOM   4149  N   LYS A 531      52.803  85.892  93.857  0.00  0.00      PROA N  
ATOM   4150  CA  LYS A 531      51.464  85.352  93.717  0.00  0.00      PROA C  
ATOM   4151  C   LYS A 531      51.495  83.868  93.339  0.00  0.00      PROA C  
ATOM   4152  O   LYS A 531      52.146  83.476  92.367  0.00  0.00      PROA O  
ATOM   4153  CB  LYS A 531      50.645  86.108  92.638  0.00  0.00      PROA C  
ATOM   4154  CG  LYS A 531      50.591  87.642  92.780  0.00  0.00      PROA C  
ATOM   4155  CD  LYS A 531      50.265  88.127  94.204  0.00  0.00      PROA C  
ATOM   4156  CE  LYS A 531      49.669  89.543  94.287  0.00  0.00      PROA C  
ATOM   4157  NZ  LYS A 531      48.265  89.547  93.825  0.00  0.00      PROA N1+
ATOM   4158  N   VAL A 532      50.799  82.994  94.089  0.00  0.00      PROA N  
ATOM   4159  CA  VAL A 532      50.633  81.598  93.710  0.00  0.00      PROA C  
ATOM   4160  C   VAL A 532      49.699  81.434  92.507  0.00  0.00      PROA C  
ATOM   4161  O   VAL A 532      48.738  82.182  92.316  0.00  0.00      PROA O  
ATOM   4162  CB  VAL A 532      50.240  80.662  94.858  0.00  0.00      PROA C  
ATOM   4163  CG1 VAL A 532      51.320  80.734  95.956  0.00  0.00      PROA C  
ATOM   4164  CG2 VAL A 532      48.847  80.993  95.428  0.00  0.00      PROA C  
ATOM   4165  N   THR A 533      49.977  80.444  91.631  0.00  0.00      PROA N  
ATOM   4166  CA  THR A 533      49.109  80.125  90.495  0.00  0.00      PROA C  
ATOM   4167  C   THR A 533      47.859  79.409  90.975  0.00  0.00      PROA C  
ATOM   4168  O   THR A 533      47.935  78.342  91.580  0.00  0.00      PROA O  
ATOM   4169  CB  THR A 533      49.776  79.249  89.433  0.00  0.00      PROA C  
ATOM   4170  CG2 THR A 533      48.876  79.070  88.197  0.00  0.00      PROA C  
ATOM   4171  OG1 THR A 533      50.998  79.828  88.982  0.00  0.00      PROA O  
ATOM   4172  N   ILE A 534      46.670  79.986  90.724  0.00  0.00      PROA N  
ATOM   4173  CA  ILE A 534      45.412  79.489  91.256  0.00  0.00      PROA C  
ATOM   4174  C   ILE A 534      44.612  78.728  90.205  0.00  0.00      PROA C  
ATOM   4175  O   ILE A 534      44.499  79.121  89.042  0.00  0.00      PROA O  
ATOM   4176  CB  ILE A 534      44.695  80.595  92.028  0.00  0.00      PROA C  
ATOM   4177  CG1 ILE A 534      45.271  80.600  93.464  0.00  0.00      PROA C  
ATOM   4178  CG2 ILE A 534      43.161  80.465  92.019  0.00  0.00      PROA C  
ATOM   4179  CD  ILE A 534      45.332  81.969  94.124  0.00  0.00      PROA C  
ATOM   4180  N   ASN A 535      44.126  77.538  90.600  0.00  0.00      PROA N  
ATOM   4181  CA  ASN A 535      43.684  76.468  89.731  0.00  0.00      PROA C  
ATOM   4182  C   ASN A 535      42.916  75.465  90.597  0.00  0.00      PROA C  
ATOM   4183  O   ASN A 535      42.594  75.747  91.743  0.00  0.00      PROA O  
ATOM   4184  CB  ASN A 535      44.878  75.835  88.938  0.00  0.00      PROA C  
ATOM   4185  CG  ASN A 535      45.961  75.203  89.818  0.00  0.00      PROA C  
ATOM   4186  ND2 ASN A 535      47.184  75.077  89.251  0.00  0.00      PROA N  
ATOM   4187  OD1 ASN A 535      45.763  74.833  90.977  0.00  0.00      PROA O  
ATOM   4188  N   ARG A 536      42.575  74.258  90.099  0.00  0.00      PROA N  
ATOM   4189  CA  ARG A 536      41.843  73.275  90.894  0.00  0.00      PROA C  
ATOM   4190  C   ARG A 536      42.516  72.839  92.206  0.00  0.00      PROA C  
ATOM   4191  O   ARG A 536      41.857  72.644  93.230  0.00  0.00      PROA O  
ATOM   4192  CB  ARG A 536      41.483  72.026  90.052  0.00  0.00      PROA C  
ATOM   4193  CG  ARG A 536      40.520  72.341  88.887  0.00  0.00      PROA C  
ATOM   4194  CD  ARG A 536      39.872  71.109  88.235  0.00  0.00      PROA C  
ATOM   4195  NE  ARG A 536      40.963  70.310  87.589  0.00  0.00      PROA N  
ATOM   4196  CZ  ARG A 536      40.778  69.138  86.994  0.00  0.00      PROA C  
ATOM   4197  NH1 ARG A 536      39.597  68.566  86.914  0.00  0.00      PROA N1+
ATOM   4198  NH2 ARG A 536      41.807  68.516  86.459  0.00  0.00      PROA N  
ATOM   4199  N   ASN A 537      43.857  72.678  92.199  0.00  0.00      PROA N  
ATOM   4200  CA  ASN A 537      44.622  72.290  93.375  0.00  0.00      PROA C  
ATOM   4201  C   ASN A 537      44.939  73.451  94.324  0.00  0.00      PROA C  
ATOM   4202  O   ASN A 537      45.191  73.222  95.509  0.00  0.00      PROA O  
ATOM   4203  CB  ASN A 537      45.966  71.629  92.959  0.00  0.00      PROA C  
ATOM   4204  CG  ASN A 537      45.728  70.303  92.237  0.00  0.00      PROA C  
ATOM   4205  ND2 ASN A 537      46.775  69.827  91.522  0.00  0.00      PROA N  
ATOM   4206  OD1 ASN A 537      44.657  69.690  92.279  0.00  0.00      PROA O  
ATOM   4207  N   ILE A 538      44.931  74.708  93.837  0.00  0.00      PROA N  
ATOM   4208  CA  ILE A 538      45.240  75.894  94.629  0.00  0.00      PROA C  
ATOM   4209  C   ILE A 538      44.099  76.907  94.528  0.00  0.00      PROA C  
ATOM   4210  O   ILE A 538      43.916  77.536  93.487  0.00  0.00      PROA O  
ATOM   4211  CB  ILE A 538      46.516  76.610  94.165  0.00  0.00      PROA C  
ATOM   4212  CG1 ILE A 538      47.759  75.693  94.078  0.00  0.00      PROA C  
ATOM   4213  CG2 ILE A 538      46.809  77.820  95.081  0.00  0.00      PROA C  
ATOM   4214  CD  ILE A 538      48.311  75.276  95.438  0.00  0.00      PROA C  
ATOM   4215  N   MET A 539      43.334  77.139  95.613  0.00  0.00      PROA N  
ATOM   4216  CA  MET A 539      42.347  78.206  95.698  0.00  0.00      PROA C  
ATOM   4217  C   MET A 539      42.280  78.726  97.126  0.00  0.00      PROA C  
ATOM   4218  O   MET A 539      42.304  77.911  98.050  0.00  0.00      PROA O  
ATOM   4219  CB  MET A 539      40.899  77.837  95.249  0.00  0.00      PROA C  
ATOM   4220  CG  MET A 539      40.726  77.760  93.722  0.00  0.00      PROA C  
ATOM   4221  SD  MET A 539      39.049  77.393  93.128  0.00  0.00      PROA S  
ATOM   4222  CE  MET A 539      39.106  75.616  93.499  0.00  0.00      PROA C  
ATOM   4223  N   PRO A 540      42.224  80.028  97.395  0.00  0.00      PROA N  
ATOM   4224  CA  PRO A 540      42.001  80.544  98.738  0.00  0.00      PROA C  
ATOM   4225  C   PRO A 540      40.706  80.107  99.400  0.00  0.00      PROA C  
ATOM   4226  O   PRO A 540      39.697  79.849  98.738  0.00  0.00      PROA O  
ATOM   4227  CB  PRO A 540      42.026  82.064  98.557  0.00  0.00      PROA C  
ATOM   4228  CG  PRO A 540      41.485  82.266  97.146  0.00  0.00      PROA C  
ATOM   4229  CD  PRO A 540      42.088  81.083  96.388  0.00  0.00      PROA C  
ATOM   4230  N   ILE A 541      40.706  80.073 100.740  0.00  0.00      PROA N  
ATOM   4231  CA  ILE A 541      39.488  79.997 101.511  0.00  0.00      PROA C  
ATOM   4232  C   ILE A 541      38.874  81.385 101.633  0.00  0.00      PROA C  
ATOM   4233  O   ILE A 541      39.577  82.400 101.665  0.00  0.00      PROA O  
ATOM   4234  CB  ILE A 541      39.698  79.366 102.878  0.00  0.00      PROA C  
ATOM   4235  CG1 ILE A 541      38.344  79.034 103.526  0.00  0.00      PROA C  
ATOM   4236  CG2 ILE A 541      40.587  80.231 103.802  0.00  0.00      PROA C  
ATOM   4237  CD  ILE A 541      38.449  77.884 104.515  0.00  0.00      PROA C  
ATOM   4238  N   CYS A 542      37.529  81.499 101.656  0.00  0.00      PROA N  
ATOM   4239  CA  CYS A 542      36.911  82.801 101.830  0.00  0.00      PROA C  
ATOM   4240  C   CYS A 542      36.936  83.266 103.283  0.00  0.00      PROA C  
ATOM   4241  O   CYS A 542      36.809  82.476 104.221  0.00  0.00      PROA O  
ATOM   4242  CB  CYS A 542      35.474  82.881 101.240  0.00  0.00      PROA C  
ATOM   4243  SG  CYS A 542      35.296  84.348 100.169  0.00  0.00      PROA S  
ATOM   4244  N   LEU A 543      37.103  84.583 103.510  0.00  0.00      PROA N  
ATOM   4245  CA  LEU A 543      36.860  85.196 104.802  0.00  0.00      PROA C  
ATOM   4246  C   LEU A 543      35.364  85.138 105.154  0.00  0.00      PROA C  
ATOM   4247  O   LEU A 543      34.533  85.295 104.250  0.00  0.00      PROA O  
ATOM   4248  CB  LEU A 543      37.358  86.668 104.875  0.00  0.00      PROA C  
ATOM   4249  CG  LEU A 543      38.892  86.862 104.786  0.00  0.00      PROA C  
ATOM   4250  CD1 LEU A 543      39.439  86.815 103.350  0.00  0.00      PROA C  
ATOM   4251  CD2 LEU A 543      39.296  88.197 105.433  0.00  0.00      PROA C  
ATOM   4252  N   PRO A 544      34.939  84.904 106.393  0.00  0.00      PROA N  
ATOM   4253  CA  PRO A 544      33.540  85.020 106.781  0.00  0.00      PROA C  
ATOM   4254  C   PRO A 544      32.958  86.413 106.566  0.00  0.00      PROA C  
ATOM   4255  O   PRO A 544      33.567  87.421 106.932  0.00  0.00      PROA O  
ATOM   4256  CB  PRO A 544      33.527  84.612 108.261  0.00  0.00      PROA C  
ATOM   4257  CG  PRO A 544      34.909  85.023 108.767  0.00  0.00      PROA C  
ATOM   4258  CD  PRO A 544      35.815  84.781 107.556  0.00  0.00      PROA C  
ATOM   4259  N   ARG A 545      31.743  86.484 105.989  0.00  0.00      PROA N  
ATOM   4260  CA  ARG A 545      30.927  87.682 105.985  0.00  0.00      PROA C  
ATOM   4261  C   ARG A 545      30.328  87.964 107.364  0.00  0.00      PROA C  
ATOM   4262  O   ARG A 545      30.368  87.134 108.270  0.00  0.00      PROA O  
ATOM   4263  CB  ARG A 545      29.829  87.635 104.877  0.00  0.00      PROA C  
ATOM   4264  CG  ARG A 545      28.956  86.354 104.827  0.00  0.00      PROA C  
ATOM   4265  CD  ARG A 545      27.846  86.424 103.759  0.00  0.00      PROA C  
ATOM   4266  NE  ARG A 545      27.161  85.092 103.705  0.00  0.00      PROA N  
ATOM   4267  CZ  ARG A 545      25.882  84.900 103.451  0.00  0.00      PROA C  
ATOM   4268  NH1 ARG A 545      24.924  85.786 103.420  0.00  0.00      PROA N1+
ATOM   4269  NH2 ARG A 545      25.499  83.681 103.155  0.00  0.00      PROA N  
ATOM   4270  N   LYS A 546      29.732  89.157 107.574  0.00  0.00      PROA N  
ATOM   4271  CA  LYS A 546      29.066  89.509 108.825  0.00  0.00      PROA C  
ATOM   4272  C   LYS A 546      27.909  88.573 109.184  0.00  0.00      PROA C  
ATOM   4273  O   LYS A 546      27.645  88.272 110.349  0.00  0.00      PROA O  
ATOM   4274  CB  LYS A 546      28.613  90.993 108.832  0.00  0.00      PROA C  
ATOM   4275  CG  LYS A 546      27.648  91.417 107.707  0.00  0.00      PROA C  
ATOM   4276  CD  LYS A 546      27.399  92.940 107.730  0.00  0.00      PROA C  
ATOM   4277  CE  LYS A 546      26.566  93.496 106.560  0.00  0.00      PROA C  
ATOM   4278  NZ  LYS A 546      25.161  93.022 106.612  0.00  0.00      PROA N1+
ATOM   4279  N   GLU A 547      27.218  88.053 108.150  0.00  0.00      PROA N  
ATOM   4280  CA  GLU A 547      26.111  87.120 108.248  0.00  0.00      PROA C  
ATOM   4281  C   GLU A 547      26.538  85.684 108.563  0.00  0.00      PROA C  
ATOM   4282  O   GLU A 547      25.711  84.839 108.918  0.00  0.00      PROA O  
ATOM   4283  CB  GLU A 547      25.323  87.122 106.912  0.00  0.00      PROA C  
ATOM   4284  CG  GLU A 547      24.692  88.497 106.574  0.00  0.00      PROA C  
ATOM   4285  CD  GLU A 547      24.065  88.519 105.185  0.00  0.00      PROA C  
ATOM   4286  OE1 GLU A 547      22.823  88.702 105.073  0.00  0.00      PROA O  
ATOM   4287  OE2 GLU A 547      24.812  88.362 104.183  0.00  0.00      PROA O1-
ATOM   4288  N   ALA A 548      27.846  85.362 108.456  0.00  0.00      PROA N  
ATOM   4289  CA  ALA A 548      28.364  84.005 108.485  0.00  0.00      PROA C  
ATOM   4290  C   ALA A 548      28.302  83.336 109.853  0.00  0.00      PROA C  
ATOM   4291  O   ALA A 548      28.323  82.110 109.964  0.00  0.00      PROA O  
ATOM   4292  CB  ALA A 548      29.815  84.009 107.979  0.00  0.00      PROA C  
ATOM   4293  N   ALA A 549      28.133  84.131 110.932  0.00  0.00      PROA N  
ATOM   4294  CA  ALA A 549      27.894  83.673 112.290  0.00  0.00      PROA C  
ATOM   4295  C   ALA A 549      26.645  82.793 112.424  0.00  0.00      PROA C  
ATOM   4296  O   ALA A 549      26.556  81.922 113.288  0.00  0.00      PROA O  
ATOM   4297  CB  ALA A 549      27.785  84.896 113.221  0.00  0.00      PROA C  
ATOM   4298  N   SER A 550      25.673  82.966 111.501  0.00  0.00      PROA N  
ATOM   4299  CA  SER A 550      24.467  82.148 111.351  0.00  0.00      PROA C  
ATOM   4300  C   SER A 550      24.782  80.669 111.160  0.00  0.00      PROA C  
ATOM   4301  O   SER A 550      24.057  79.784 111.615  0.00  0.00      PROA O  
ATOM   4302  CB  SER A 550      23.604  82.574 110.124  0.00  0.00      PROA C  
ATOM   4303  OG  SER A 550      23.319  83.975 110.133  0.00  0.00      PROA O  
ATOM   4304  N   LEU A 551      25.899  80.379 110.473  0.00  0.00      PROA N  
ATOM   4305  CA  LEU A 551      26.335  79.047 110.117  0.00  0.00      PROA C  
ATOM   4306  C   LEU A 551      27.444  78.555 111.049  0.00  0.00      PROA C  
ATOM   4307  O   LEU A 551      27.989  77.466 110.882  0.00  0.00      PROA O  
ATOM   4308  CB  LEU A 551      26.830  79.070 108.654  0.00  0.00      PROA C  
ATOM   4309  CG  LEU A 551      25.806  79.647 107.648  0.00  0.00      PROA C  
ATOM   4310  CD1 LEU A 551      26.428  79.732 106.254  0.00  0.00      PROA C  
ATOM   4311  CD2 LEU A 551      24.515  78.818 107.605  0.00  0.00      PROA C  
ATOM   4312  N   MET A 552      27.779  79.338 112.097  0.00  0.00      PROA N  
ATOM   4313  CA  MET A 552      28.716  78.949 113.141  0.00  0.00      PROA C  
ATOM   4314  C   MET A 552      27.995  78.540 114.422  0.00  0.00      PROA C  
ATOM   4315  O   MET A 552      28.618  78.267 115.449  0.00  0.00      PROA O  
ATOM   4316  CB  MET A 552      29.694  80.102 113.491  0.00  0.00      PROA C  
ATOM   4317  CG  MET A 552      30.607  80.527 112.332  0.00  0.00      PROA C  
ATOM   4318  SD  MET A 552      31.830  81.778 112.829  0.00  0.00      PROA S  
ATOM   4319  CE  MET A 552      32.434  82.007 111.140  0.00  0.00      PROA C  
ATOM   4320  N   LYS A 553      26.647  78.495 114.398  0.00  0.00      PROA N  
ATOM   4321  CA  LYS A 553      25.814  78.114 115.525  0.00  0.00      PROA C  
ATOM   4322  C   LYS A 553      26.071  76.725 116.113  0.00  0.00      PROA C  
ATOM   4323  O   LYS A 553      26.510  75.796 115.431  0.00  0.00      PROA O  
ATOM   4324  CB  LYS A 553      24.307  78.299 115.216  0.00  0.00      PROA C  
ATOM   4325  CG  LYS A 553      23.879  79.774 115.122  0.00  0.00      PROA C  
ATOM   4326  CD  LYS A 553      22.369  79.919 114.855  0.00  0.00      PROA C  
ATOM   4327  CE  LYS A 553      21.884  81.378 114.837  0.00  0.00      PROA C  
ATOM   4328  NZ  LYS A 553      20.421  81.446 114.598  0.00  0.00      PROA N1+
ATOM   4329  N   THR A 554      25.806  76.552 117.427  0.00  0.00      PROA N  
ATOM   4330  CA  THR A 554      25.920  75.278 118.143  0.00  0.00      PROA C  
ATOM   4331  C   THR A 554      25.233  74.119 117.431  0.00  0.00      PROA C  
ATOM   4332  O   THR A 554      24.069  74.216 117.043  0.00  0.00      PROA O  
ATOM   4333  CB  THR A 554      25.389  75.349 119.575  0.00  0.00      PROA C  
ATOM   4334  CG2 THR A 554      25.661  74.048 120.349  0.00  0.00      PROA C  
ATOM   4335  OG1 THR A 554      26.045  76.395 120.284  0.00  0.00      PROA O  
ATOM   4336  N   ASP A 555      25.985  73.021 117.223  0.00  0.00      PROA N  
ATOM   4337  CA  ASP A 555      25.625  71.798 116.531  0.00  0.00      PROA C  
ATOM   4338  C   ASP A 555      25.754  71.877 115.000  0.00  0.00      PROA C  
ATOM   4339  O   ASP A 555      25.647  70.860 114.309  0.00  0.00      PROA O  
ATOM   4340  CB  ASP A 555      24.345  71.100 117.115  0.00  0.00      PROA C  
ATOM   4341  CG  ASP A 555      22.975  71.430 116.522  0.00  0.00      PROA C  
ATOM   4342  OD1 ASP A 555      22.842  71.869 115.352  0.00  0.00      PROA O  
ATOM   4343  OD2 ASP A 555      21.969  71.114 117.221  0.00  0.00      PROA O1-
ATOM   4344  N   PHE A 556      26.079  73.057 114.421  0.00  0.00      PROA N  
ATOM   4345  CA  PHE A 556      26.403  73.172 113.008  0.00  0.00      PROA C  
ATOM   4346  C   PHE A 556      27.789  72.567 112.744  0.00  0.00      PROA C  
ATOM   4347  O   PHE A 556      28.738  72.756 113.510  0.00  0.00      PROA O  
ATOM   4348  CB  PHE A 556      26.312  74.644 112.514  0.00  0.00      PROA C  
ATOM   4349  CG  PHE A 556      26.140  74.731 111.013  0.00  0.00      PROA C  
ATOM   4350  CD1 PHE A 556      27.240  74.611 110.145  0.00  0.00      PROA C  
ATOM   4351  CD2 PHE A 556      24.875  75.000 110.458  0.00  0.00      PROA C  
ATOM   4352  CE1 PHE A 556      27.084  74.741 108.761  0.00  0.00      PROA C  
ATOM   4353  CE2 PHE A 556      24.712  75.136 109.072  0.00  0.00      PROA C  
ATOM   4354  CZ  PHE A 556      25.818  75.004 108.223  0.00  0.00      PROA C  
ATOM   4355  N   VAL A 557      27.925  71.785 111.658  0.00  0.00      PROA N  
ATOM   4356  CA  VAL A 557      29.136  71.041 111.359  0.00  0.00      PROA C  
ATOM   4357  C   VAL A 557      30.192  71.872 110.630  0.00  0.00      PROA C  
ATOM   4358  O   VAL A 557      29.951  72.488 109.589  0.00  0.00      PROA O  
ATOM   4359  CB  VAL A 557      28.826  69.717 110.657  0.00  0.00      PROA C  
ATOM   4360  CG1 VAL A 557      28.133  69.921 109.294  0.00  0.00      PROA C  
ATOM   4361  CG2 VAL A 557      30.102  68.869 110.505  0.00  0.00      PROA C  
ATOM   4362  N   GLY A 558      31.415  71.913 111.200  0.00  0.00      PROA N  
ATOM   4363  CA  GLY A 558      32.596  72.463 110.556  0.00  0.00      PROA C  
ATOM   4364  C   GLY A 558      33.526  71.348 110.153  0.00  0.00      PROA C  
ATOM   4365  O   GLY A 558      33.389  70.205 110.586  0.00  0.00      PROA O  
ATOM   4366  N   THR A 559      34.517  71.652 109.312  0.00  0.00      PROA N  
ATOM   4367  CA  THR A 559      35.460  70.660 108.812  0.00  0.00      PROA C  
ATOM   4368  C   THR A 559      36.876  71.131 109.082  0.00  0.00      PROA C  
ATOM   4369  O   THR A 559      37.212  72.289 108.845  0.00  0.00      PROA O  
ATOM   4370  CB  THR A 559      35.288  70.362 107.322  0.00  0.00      PROA C  
ATOM   4371  CG2 THR A 559      36.296  69.327 106.817  0.00  0.00      PROA C  
ATOM   4372  OG1 THR A 559      34.004  69.825 107.040  0.00  0.00      PROA O  
ATOM   4373  N   VAL A 560      37.755  70.258 109.612  0.00  0.00      PROA N  
ATOM   4374  CA  VAL A 560      39.172  70.567 109.793  0.00  0.00      PROA C  
ATOM   4375  C   VAL A 560      39.995  69.522 109.062  0.00  0.00      PROA C  
ATOM   4376  O   VAL A 560      39.699  68.330 109.125  0.00  0.00      PROA O  
ATOM   4377  CB  VAL A 560      39.622  70.645 111.253  0.00  0.00      PROA C  
ATOM   4378  CG1 VAL A 560      41.136  70.923 111.350  0.00  0.00      PROA C  
ATOM   4379  CG2 VAL A 560      38.878  71.788 111.957  0.00  0.00      PROA C  
ATOM   4380  N   ALA A 561      41.046  69.945 108.330  0.00  0.00      PROA N  
ATOM   4381  CA  ALA A 561      41.936  69.053 107.617  0.00  0.00      PROA C  
ATOM   4382  C   ALA A 561      43.376  69.170 108.106  0.00  0.00      PROA C  
ATOM   4383  O   ALA A 561      43.849  70.241 108.493  0.00  0.00      PROA O  
ATOM   4384  CB  ALA A 561      41.868  69.318 106.104  0.00  0.00      PROA C  
ATOM   4385  N   GLY A 562      44.108  68.040 108.117  0.00  0.00      PROA N  
ATOM   4386  CA  GLY A 562      45.499  68.005 108.533  0.00  0.00      PROA C  
ATOM   4387  C   GLY A 562      46.153  66.664 108.309  0.00  0.00      PROA C  
ATOM   4388  O   GLY A 562      45.527  65.693 107.884  0.00  0.00      PROA O  
ATOM   4389  N   TRP A 563      47.457  66.586 108.607  0.00  0.00      PROA N  
ATOM   4390  CA  TRP A 563      48.255  65.378 108.514  0.00  0.00      PROA C  
ATOM   4391  C   TRP A 563      48.522  64.773 109.892  0.00  0.00      PROA C  
ATOM   4392  O   TRP A 563      49.086  63.685 110.021  0.00  0.00      PROA O  
ATOM   4393  CB  TRP A 563      49.604  65.637 107.781  0.00  0.00      PROA C  
ATOM   4394  CG  TRP A 563      49.478  65.958 106.320  0.00  0.00      PROA C  
ATOM   4395  CD1 TRP A 563      49.465  65.031 105.306  0.00  0.00      PROA C  
ATOM   4396  CD2 TRP A 563      49.396  67.250 105.686  0.00  0.00      PROA C  
ATOM   4397  CE2 TRP A 563      49.330  67.017 104.289  0.00  0.00      PROA C  
ATOM   4398  CE3 TRP A 563      49.377  68.564 106.160  0.00  0.00      PROA C  
ATOM   4399  NE1 TRP A 563      49.366  65.671 104.092  0.00  0.00      PROA N  
ATOM   4400  CZ2 TRP A 563      49.260  68.055 103.373  0.00  0.00      PROA C  
ATOM   4401  CZ3 TRP A 563      49.303  69.610 105.236  0.00  0.00      PROA C  
ATOM   4402  CH2 TRP A 563      49.254  69.360 103.867  0.00  0.00      PROA C  
ATOM   4403  N   GLY A 564      48.082  65.442 110.973  0.00  0.00      PROA N  
ATOM   4404  CA  GLY A 564      48.213  64.961 112.340  0.00  0.00      PROA C  
ATOM   4405  C   GLY A 564      49.471  65.463 112.995  0.00  0.00      PROA C  
ATOM   4406  O   GLY A 564      50.054  64.798 113.850  0.00  0.00      PROA O  
ATOM   4407  N   LEU A 565      49.916  66.670 112.608  0.00  0.00      PROA N  
ATOM   4408  CA  LEU A 565      51.139  67.309 113.063  0.00  0.00      PROA C  
ATOM   4409  C   LEU A 565      51.186  67.552 114.569  0.00  0.00      PROA C  
ATOM   4410  O   LEU A 565      52.220  67.392 115.220  0.00  0.00      PROA O  
ATOM   4411  CB  LEU A 565      51.386  68.644 112.309  0.00  0.00      PROA C  
ATOM   4412  CG  LEU A 565      51.464  68.518 110.769  0.00  0.00      PROA C  
ATOM   4413  CD1 LEU A 565      51.631  69.899 110.116  0.00  0.00      PROA C  
ATOM   4414  CD2 LEU A 565      52.569  67.560 110.294  0.00  0.00      PROA C  
ATOM   4415  N   THR A 566      50.042  67.956 115.155  0.00  0.00      PROA N  
ATOM   4416  CA  THR A 566      49.964  68.424 116.538  0.00  0.00      PROA C  
ATOM   4417  C   THR A 566      49.397  67.363 117.474  0.00  0.00      PROA C  
ATOM   4418  O   THR A 566      49.364  67.540 118.694  0.00  0.00      PROA O  
ATOM   4419  CB  THR A 566      49.138  69.709 116.608  0.00  0.00      PROA C  
ATOM   4420  CG2 THR A 566      49.327  70.485 117.920  0.00  0.00      PROA C  
ATOM   4421  OG1 THR A 566      49.554  70.589 115.571  0.00  0.00      PROA O  
ATOM   4422  N   GLN A 567      48.985  66.181 116.954  0.00  0.00      PROA N  
ATOM   4423  CA  GLN A 567      48.632  65.044 117.799  0.00  0.00      PROA C  
ATOM   4424  C   GLN A 567      49.870  64.240 118.235  0.00  0.00      PROA C  
ATOM   4425  O   GLN A 567      50.939  64.794 118.494  0.00  0.00      PROA O  
ATOM   4426  CB  GLN A 567      47.479  64.169 117.217  0.00  0.00      PROA C  
ATOM   4427  CG  GLN A 567      47.734  63.552 115.818  0.00  0.00      PROA C  
ATOM   4428  CD  GLN A 567      46.783  62.385 115.514  0.00  0.00      PROA C  
ATOM   4429  NE2 GLN A 567      45.460  62.663 115.529  0.00  0.00      PROA N  
ATOM   4430  OE1 GLN A 567      47.199  61.248 115.278  0.00  0.00      PROA O  
ATOM   4431  N   LYS A 568      49.755  62.904 118.364  0.00  0.00      PROA N  
ATOM   4432  CA  LYS A 568      50.802  62.057 118.906  0.00  0.00      PROA C  
ATOM   4433  C   LYS A 568      50.912  60.796 118.055  0.00  0.00      PROA C  
ATOM   4434  O   LYS A 568      50.009  60.461 117.285  0.00  0.00      PROA O  
ATOM   4435  CB  LYS A 568      50.482  61.723 120.392  0.00  0.00      PROA C  
ATOM   4436  CG  LYS A 568      51.578  60.966 121.166  0.00  0.00      PROA C  
ATOM   4437  CD  LYS A 568      51.280  60.883 122.676  0.00  0.00      PROA C  
ATOM   4438  CE  LYS A 568      52.368  60.131 123.464  0.00  0.00      PROA C  
ATOM   4439  NZ  LYS A 568      52.042  60.083 124.911  0.00  0.00      PROA N1+
ATOM   4440  N   GLY A 569      52.042  60.065 118.155  0.00  0.00      PROA N  
ATOM   4441  CA  GLY A 569      52.296  58.846 117.391  0.00  0.00      PROA C  
ATOM   4442  C   GLY A 569      52.943  59.127 116.060  0.00  0.00      PROA C  
ATOM   4443  O   GLY A 569      54.079  59.598 115.997  0.00  0.00      PROA O  
ATOM   4444  N   PHE A 570      52.245  58.817 114.955  0.00  0.00      PROA N  
ATOM   4445  CA  PHE A 570      52.787  58.902 113.610  0.00  0.00      PROA C  
ATOM   4446  C   PHE A 570      52.005  59.890 112.757  0.00  0.00      PROA C  
ATOM   4447  O   PHE A 570      50.772  59.923 112.756  0.00  0.00      PROA O  
ATOM   4448  CB  PHE A 570      52.788  57.521 112.897  0.00  0.00      PROA C  
ATOM   4449  CG  PHE A 570      53.622  56.535 113.674  0.00  0.00      PROA C  
ATOM   4450  CD1 PHE A 570      55.023  56.643 113.676  0.00  0.00      PROA C  
ATOM   4451  CD2 PHE A 570      53.023  55.477 114.382  0.00  0.00      PROA C  
ATOM   4452  CE1 PHE A 570      55.810  55.728 114.387  0.00  0.00      PROA C  
ATOM   4453  CE2 PHE A 570      53.805  54.561 115.096  0.00  0.00      PROA C  
ATOM   4454  CZ  PHE A 570      55.200  54.687 115.098  0.00  0.00      PROA C  
ATOM   4455  N   LEU A 571      52.722  60.743 111.999  0.00  0.00      PROA N  
ATOM   4456  CA  LEU A 571      52.139  61.626 111.004  0.00  0.00      PROA C  
ATOM   4457  C   LEU A 571      51.545  60.860 109.819  0.00  0.00      PROA C  
ATOM   4458  O   LEU A 571      52.158  59.936 109.280  0.00  0.00      PROA O  
ATOM   4459  CB  LEU A 571      53.189  62.638 110.476  0.00  0.00      PROA C  
ATOM   4460  CG  LEU A 571      53.954  63.435 111.555  0.00  0.00      PROA C  
ATOM   4461  CD1 LEU A 571      54.885  64.460 110.890  0.00  0.00      PROA C  
ATOM   4462  CD2 LEU A 571      52.999  64.128 112.533  0.00  0.00      PROA C  
ATOM   4463  N   ALA A 572      50.332  61.227 109.359  0.00  0.00      PROA N  
ATOM   4464  CA  ALA A 572      49.733  60.662 108.167  0.00  0.00      PROA C  
ATOM   4465  C   ALA A 572      50.470  61.089 106.899  0.00  0.00      PROA C  
ATOM   4466  O   ALA A 572      50.848  62.248 106.742  0.00  0.00      PROA O  
ATOM   4467  CB  ALA A 572      48.242  61.047 108.077  0.00  0.00      PROA C  
ATOM   4468  N   ARG A 573      50.746  60.160 105.961  0.00  0.00      PROA N  
ATOM   4469  CA  ARG A 573      51.284  60.511 104.654  0.00  0.00      PROA C  
ATOM   4470  C   ARG A 573      50.330  61.338 103.798  0.00  0.00      PROA C  
ATOM   4471  O   ARG A 573      50.721  62.319 103.166  0.00  0.00      PROA O  
ATOM   4472  CB  ARG A 573      51.760  59.253 103.887  0.00  0.00      PROA C  
ATOM   4473  CG  ARG A 573      52.961  58.562 104.567  0.00  0.00      PROA C  
ATOM   4474  CD  ARG A 573      53.539  57.402 103.744  0.00  0.00      PROA C  
ATOM   4475  NE  ARG A 573      54.745  56.880 104.471  0.00  0.00      PROA N  
ATOM   4476  CZ  ARG A 573      54.721  55.990 105.456  0.00  0.00      PROA C  
ATOM   4477  NH1 ARG A 573      53.611  55.457 105.915  0.00  0.00      PROA N1+
ATOM   4478  NH2 ARG A 573      55.858  55.614 106.004  0.00  0.00      PROA N  
ATOM   4479  N   ASN A 574      49.038  60.954 103.798  0.00  0.00      PROA N  
ATOM   4480  CA  ASN A 574      47.981  61.608 103.047  0.00  0.00      PROA C  
ATOM   4481  C   ASN A 574      47.216  62.579 103.942  0.00  0.00      PROA C  
ATOM   4482  O   ASN A 574      47.047  62.353 105.141  0.00  0.00      PROA O  
ATOM   4483  CB  ASN A 574      46.949  60.592 102.472  0.00  0.00      PROA C  
ATOM   4484  CG  ASN A 574      47.575  59.569 101.523  0.00  0.00      PROA C  
ATOM   4485  ND2 ASN A 574      46.733  58.601 101.085  0.00  0.00      PROA N  
ATOM   4486  OD1 ASN A 574      48.753  59.584 101.161  0.00  0.00      PROA O  
ATOM   4487  N   LEU A 575      46.726  63.693 103.371  0.00  0.00      PROA N  
ATOM   4488  CA  LEU A 575      45.847  64.639 104.030  0.00  0.00      PROA C  
ATOM   4489  C   LEU A 575      44.526  64.007 104.483  0.00  0.00      PROA C  
ATOM   4490  O   LEU A 575      43.847  63.303 103.730  0.00  0.00      PROA O  
ATOM   4491  CB  LEU A 575      45.590  65.848 103.089  0.00  0.00      PROA C  
ATOM   4492  CG  LEU A 575      44.741  67.002 103.661  0.00  0.00      PROA C  
ATOM   4493  CD1 LEU A 575      45.467  67.690 104.823  0.00  0.00      PROA C  
ATOM   4494  CD2 LEU A 575      44.422  68.030 102.564  0.00  0.00      PROA C  
ATOM   4495  N   MET A 576      44.137  64.248 105.745  0.00  0.00      PROA N  
ATOM   4496  CA  MET A 576      42.955  63.685 106.359  0.00  0.00      PROA C  
ATOM   4497  C   MET A 576      42.065  64.826 106.809  0.00  0.00      PROA C  
ATOM   4498  O   MET A 576      42.541  65.925 107.093  0.00  0.00      PROA O  
ATOM   4499  CB  MET A 576      43.303  62.825 107.607  0.00  0.00      PROA C  
ATOM   4500  CG  MET A 576      44.273  61.656 107.331  0.00  0.00      PROA C  
ATOM   4501  SD  MET A 576      43.677  60.412 106.144  0.00  0.00      PROA S  
ATOM   4502  CE  MET A 576      42.361  59.727 107.191  0.00  0.00      PROA C  
ATOM   4503  N   PHE A 577      40.744  64.606 106.891  0.00  0.00      PROA N  
ATOM   4504  CA  PHE A 577      39.843  65.610 107.412  0.00  0.00      PROA C  
ATOM   4505  C   PHE A 577      38.803  65.012 108.343  0.00  0.00      PROA C  
ATOM   4506  O   PHE A 577      38.465  63.827 108.289  0.00  0.00      PROA O  
ATOM   4507  CB  PHE A 577      39.180  66.457 106.291  0.00  0.00      PROA C  
ATOM   4508  CG  PHE A 577      38.205  65.706 105.407  0.00  0.00      PROA C  
ATOM   4509  CD1 PHE A 577      38.652  64.968 104.296  0.00  0.00      PROA C  
ATOM   4510  CD2 PHE A 577      36.821  65.845 105.608  0.00  0.00      PROA C  
ATOM   4511  CE1 PHE A 577      37.737  64.394 103.403  0.00  0.00      PROA C  
ATOM   4512  CE2 PHE A 577      35.904  65.276 104.716  0.00  0.00      PROA C  
ATOM   4513  CZ  PHE A 577      36.361  64.549 103.612  0.00  0.00      PROA C  
ATOM   4514  N   VAL A 578      38.304  65.857 109.259  0.00  0.00      PROA N  
ATOM   4515  CA  VAL A 578      37.298  65.535 110.247  0.00  0.00      PROA C  
ATOM   4516  C   VAL A 578      36.130  66.494 110.119  0.00  0.00      PROA C  
ATOM   4517  O   VAL A 578      36.306  67.699 109.927  0.00  0.00      PROA O  
ATOM   4518  CB  VAL A 578      37.814  65.574 111.686  0.00  0.00      PROA C  
ATOM   4519  CG1 VAL A 578      38.863  64.467 111.866  0.00  0.00      PROA C  
ATOM   4520  CG2 VAL A 578      38.435  66.937 112.057  0.00  0.00      PROA C  
ATOM   4521  N   ASP A 579      34.896  65.969 110.234  0.00  0.00      PROA N  
ATOM   4522  CA  ASP A 579      33.691  66.773 110.238  0.00  0.00      PROA C  
ATOM   4523  C   ASP A 579      33.168  66.826 111.672  0.00  0.00      PROA C  
ATOM   4524  O   ASP A 579      32.739  65.819 112.239  0.00  0.00      PROA O  
ATOM   4525  CB  ASP A 579      32.631  66.167 109.289  0.00  0.00      PROA C  
ATOM   4526  CG  ASP A 579      33.092  66.213 107.837  0.00  0.00      PROA C  
ATOM   4527  OD1 ASP A 579      33.760  67.196 107.421  0.00  0.00      PROA O  
ATOM   4528  OD2 ASP A 579      32.674  65.304 107.065  0.00  0.00      PROA O1-
ATOM   4529  N   ILE A 580      33.236  68.011 112.301  0.00  0.00      PROA N  
ATOM   4530  CA  ILE A 580      33.025  68.198 113.725  0.00  0.00      PROA C  
ATOM   4531  C   ILE A 580      31.986  69.296 114.007  0.00  0.00      PROA C  
ATOM   4532  O   ILE A 580      32.166  70.455 113.620  0.00  0.00      PROA O  
ATOM   4533  CB  ILE A 580      34.327  68.395 114.524  0.00  0.00      PROA C  
ATOM   4534  CG1 ILE A 580      35.516  69.000 113.736  0.00  0.00      PROA C  
ATOM   4535  CG2 ILE A 580      34.751  66.998 115.019  0.00  0.00      PROA C  
ATOM   4536  CD  ILE A 580      35.376  70.480 113.392  0.00  0.00      PROA C  
ATOM   4537  N   PRO A 581      30.855  69.004 114.652  0.00  0.00      PROA N  
ATOM   4538  CA  PRO A 581      29.961  70.016 115.205  0.00  0.00      PROA C  
ATOM   4539  C   PRO A 581      30.583  71.037 116.153  0.00  0.00      PROA C  
ATOM   4540  O   PRO A 581      31.395  70.672 117.008  0.00  0.00      PROA O  
ATOM   4541  CB  PRO A 581      28.853  69.193 115.880  0.00  0.00      PROA C  
ATOM   4542  CG  PRO A 581      28.780  67.930 115.021  0.00  0.00      PROA C  
ATOM   4543  CD  PRO A 581      30.251  67.668 114.708  0.00  0.00      PROA C  
ATOM   4544  N   ILE A 582      30.181  72.320 116.046  0.00  0.00      PROA N  
ATOM   4545  CA  ILE A 582      30.402  73.324 117.080  0.00  0.00      PROA C  
ATOM   4546  C   ILE A 582      29.688  72.962 118.375  0.00  0.00      PROA C  
ATOM   4547  O   ILE A 582      28.496  72.645 118.378  0.00  0.00      PROA O  
ATOM   4548  CB  ILE A 582      29.990  74.731 116.623  0.00  0.00      PROA C  
ATOM   4549  CG1 ILE A 582      30.911  75.250 115.494  0.00  0.00      PROA C  
ATOM   4550  CG2 ILE A 582      29.963  75.747 117.793  0.00  0.00      PROA C  
ATOM   4551  CD  ILE A 582      32.401  75.198 115.845  0.00  0.00      PROA C  
ATOM   4552  N   VAL A 583      30.395  73.008 119.516  0.00  0.00      PROA N  
ATOM   4553  CA  VAL A 583      29.803  72.767 120.820  0.00  0.00      PROA C  
ATOM   4554  C   VAL A 583      29.557  74.095 121.519  0.00  0.00      PROA C  
ATOM   4555  O   VAL A 583      30.147  75.125 121.186  0.00  0.00      PROA O  
ATOM   4556  CB  VAL A 583      30.601  71.811 121.704  0.00  0.00      PROA C  
ATOM   4557  CG1 VAL A 583      30.710  70.451 120.986  0.00  0.00      PROA C  
ATOM   4558  CG2 VAL A 583      31.994  72.372 122.043  0.00  0.00      PROA C  
ATOM   4559  N   ASP A 584      28.629  74.112 122.502  0.00  0.00      PROA N  
ATOM   4560  CA  ASP A 584      28.243  75.317 123.212  0.00  0.00      PROA C  
ATOM   4561  C   ASP A 584      29.428  76.004 123.912  0.00  0.00      PROA C  
ATOM   4562  O   ASP A 584      30.240  75.367 124.588  0.00  0.00      PROA O  
ATOM   4563  CB  ASP A 584      27.080  74.970 124.190  0.00  0.00      PROA C  
ATOM   4564  CG  ASP A 584      26.452  76.167 124.893  0.00  0.00      PROA C  
ATOM   4565  OD1 ASP A 584      26.604  77.325 124.425  0.00  0.00      PROA O  
ATOM   4566  OD2 ASP A 584      25.712  75.940 125.888  0.00  0.00      PROA O1-
ATOM   4567  N   HIS A 585      29.551  77.340 123.751  0.00  0.00      PROA N  
ATOM   4568  CA  HIS A 585      30.613  78.150 124.328  0.00  0.00      PROA C  
ATOM   4569  C   HIS A 585      30.656  78.079 125.846  0.00  0.00      PROA C  
ATOM   4570  O   HIS A 585      31.715  77.897 126.446  0.00  0.00      PROA O  
ATOM   4571  CB  HIS A 585      30.480  79.627 123.852  0.00  0.00      PROA C  
ATOM   4572  CG  HIS A 585      31.296  80.657 124.605  0.00  0.00      PROA C  
ATOM   4573  CD2 HIS A 585      32.508  81.206 124.313  0.00  0.00      PROA C  
ATOM   4574  ND1 HIS A 585      30.803  81.389 125.668  0.00  0.00      PROA N  
ATOM   4575  CE1 HIS A 585      31.736  82.320 125.984  0.00  0.00      PROA C  
ATOM   4576  NE2 HIS A 585      32.788  82.250 125.187  0.00  0.00      PROA N  
ATOM   4577  N   GLN A 586      29.479  78.160 126.502  0.00  0.00      PROA N  
ATOM   4578  CA  GLN A 586      29.348  78.002 127.939  0.00  0.00      PROA C  
ATOM   4579  C   GLN A 586      29.789  76.627 128.435  0.00  0.00      PROA C  
ATOM   4580  O   GLN A 586      30.513  76.512 129.425  0.00  0.00      PROA O  
ATOM   4581  CB  GLN A 586      27.889  78.292 128.379  0.00  0.00      PROA C  
ATOM   4582  CG  GLN A 586      27.580  78.164 129.896  0.00  0.00      PROA C  
ATOM   4583  CD  GLN A 586      28.403  79.117 130.771  0.00  0.00      PROA C  
ATOM   4584  NE2 GLN A 586      29.628  78.697 131.163  0.00  0.00      PROA N  
ATOM   4585  OE1 GLN A 586      27.959  80.217 131.116  0.00  0.00      PROA O  
ATOM   4586  N   LYS A 587      29.390  75.545 127.729  0.00  0.00      PROA N  
ATOM   4587  CA  LYS A 587      29.831  74.194 128.035  0.00  0.00      PROA C  
ATOM   4588  C   LYS A 587      31.338  74.011 127.895  0.00  0.00      PROA C  
ATOM   4589  O   LYS A 587      31.998  73.469 128.779  0.00  0.00      PROA O  
ATOM   4590  CB  LYS A 587      29.092  73.135 127.177  0.00  0.00      PROA C  
ATOM   4591  CG  LYS A 587      29.435  71.689 127.584  0.00  0.00      PROA C  
ATOM   4592  CD  LYS A 587      28.555  70.615 126.915  0.00  0.00      PROA C  
ATOM   4593  CE  LYS A 587      28.780  70.458 125.403  0.00  0.00      PROA C  
ATOM   4594  NZ  LYS A 587      28.007  69.303 124.880  0.00  0.00      PROA N1+
ATOM   4595  N   CYS A 588      31.937  74.518 126.797  0.00  0.00      PROA N  
ATOM   4596  CA  CYS A 588      33.378  74.500 126.587  0.00  0.00      PROA C  
ATOM   4597  C   CYS A 588      34.161  75.271 127.647  0.00  0.00      PROA C  
ATOM   4598  O   CYS A 588      35.155  74.789 128.192  0.00  0.00      PROA O  
ATOM   4599  CB  CYS A 588      33.726  75.065 125.185  0.00  0.00      PROA C  
ATOM   4600  SG  CYS A 588      35.461  74.795 124.694  0.00  0.00      PROA S  
ATOM   4601  N   ALA A 589      33.700  76.490 127.998  0.00  0.00      PROA N  
ATOM   4602  CA  ALA A 589      34.300  77.297 129.036  0.00  0.00      PROA C  
ATOM   4603  C   ALA A 589      34.269  76.654 130.421  0.00  0.00      PROA C  
ATOM   4604  O   ALA A 589      35.284  76.605 131.119  0.00  0.00      PROA O  
ATOM   4605  CB  ALA A 589      33.607  78.673 129.074  0.00  0.00      PROA C  
ATOM   4606  N   THR A 590      33.115  76.093 130.849  0.00  0.00      PROA N  
ATOM   4607  CA  THR A 590      33.023  75.376 132.125  0.00  0.00      PROA C  
ATOM   4608  C   THR A 590      33.829  74.084 132.136  0.00  0.00      PROA C  
ATOM   4609  O   THR A 590      34.448  73.740 133.143  0.00  0.00      PROA O  
ATOM   4610  CB  THR A 590      31.597  75.158 132.653  0.00  0.00      PROA C  
ATOM   4611  CG2 THR A 590      30.814  74.079 131.895  0.00  0.00      PROA C  
ATOM   4612  OG1 THR A 590      31.578  74.816 134.038  0.00  0.00      PROA O  
ATOM   4613  N   ALA A 591      33.889  73.350 131.002  0.00  0.00      PROA N  
ATOM   4614  CA  ALA A 591      34.655  72.127 130.847  0.00  0.00      PROA C  
ATOM   4615  C   ALA A 591      36.149  72.291 131.098  0.00  0.00      PROA C  
ATOM   4616  O   ALA A 591      36.768  71.492 131.797  0.00  0.00      PROA O  
ATOM   4617  CB  ALA A 591      34.446  71.566 129.431  0.00  0.00      PROA C  
ATOM   4618  N   TYR A 592      36.756  73.380 130.590  0.00  0.00      PROA N  
ATOM   4619  CA  TYR A 592      38.163  73.673 130.805  0.00  0.00      PROA C  
ATOM   4620  C   TYR A 592      38.408  74.528 132.051  0.00  0.00      PROA C  
ATOM   4621  O   TYR A 592      39.520  74.992 132.298  0.00  0.00      PROA O  
ATOM   4622  CB  TYR A 592      38.795  74.323 129.542  0.00  0.00      PROA C  
ATOM   4623  CG  TYR A 592      39.042  73.294 128.462  0.00  0.00      PROA C  
ATOM   4624  CD1 TYR A 592      39.992  72.278 128.677  0.00  0.00      PROA C  
ATOM   4625  CD2 TYR A 592      38.429  73.385 127.198  0.00  0.00      PROA C  
ATOM   4626  CE1 TYR A 592      40.323  71.375 127.658  0.00  0.00      PROA C  
ATOM   4627  CE2 TYR A 592      38.765  72.487 126.172  0.00  0.00      PROA C  
ATOM   4628  CZ  TYR A 592      39.719  71.486 126.400  0.00  0.00      PROA C  
ATOM   4629  OH  TYR A 592      40.103  70.605 125.367  0.00  0.00      PROA O  
ATOM   4630  N   THR A 593      37.379  74.712 132.907  0.00  0.00      PROA N  
ATOM   4631  CA  THR A 593      37.520  75.379 134.206  0.00  0.00      PROA C  
ATOM   4632  C   THR A 593      37.567  74.344 135.336  0.00  0.00      PROA C  
ATOM   4633  O   THR A 593      37.849  74.661 136.493  0.00  0.00      PROA O  
ATOM   4634  CB  THR A 593      36.410  76.420 134.435  0.00  0.00      PROA C  
ATOM   4635  CG2 THR A 593      36.540  77.185 135.764  0.00  0.00      PROA C  
ATOM   4636  OG1 THR A 593      36.464  77.424 133.426  0.00  0.00      PROA O  
ATOM   4637  N   LYS A 594      37.361  73.037 135.034  0.00  0.00      PROA N  
ATOM   4638  CA  LYS A 594      37.445  71.955 136.014  0.00  0.00      PROA C  
ATOM   4639  C   LYS A 594      38.823  71.841 136.674  0.00  0.00      PROA C  
ATOM   4640  O   LYS A 594      39.853  72.147 136.081  0.00  0.00      PROA O  
ATOM   4641  CB  LYS A 594      37.050  70.568 135.419  0.00  0.00      PROA C  
ATOM   4642  CG  LYS A 594      38.076  69.923 134.463  0.00  0.00      PROA C  
ATOM   4643  CD  LYS A 594      37.705  68.491 134.014  0.00  0.00      PROA C  
ATOM   4644  CE  LYS A 594      36.382  68.362 133.240  0.00  0.00      PROA C  
ATOM   4645  NZ  LYS A 594      36.136  66.947 132.853  0.00  0.00      PROA N1+
ATOM   4646  N   GLN A 595      38.890  71.415 137.950  0.00  0.00      PROA N  
ATOM   4647  CA  GLN A 595      40.151  71.168 138.635  0.00  0.00      PROA C  
ATOM   4648  C   GLN A 595      40.939  70.000 137.997  0.00  0.00      PROA C  
ATOM   4649  O   GLN A 595      40.311  68.988 137.662  0.00  0.00      PROA O  
ATOM   4650  CB  GLN A 595      39.847  70.831 140.122  0.00  0.00      PROA C  
ATOM   4651  CG  GLN A 595      41.047  70.885 141.106  0.00  0.00      PROA C  
ATOM   4652  CD  GLN A 595      41.716  72.260 141.204  0.00  0.00      PROA C  
ATOM   4653  NE2 GLN A 595      40.914  73.307 141.507  0.00  0.00      PROA N  
ATOM   4654  OE1 GLN A 595      42.929  72.411 141.036  0.00  0.00      PROA O  
ATOM   4655  N   PRO A 596      42.263  70.016 137.823  0.00  0.00      PROA N  
ATOM   4656  CA  PRO A 596      43.148  71.173 137.869  0.00  0.00      PROA C  
ATOM   4657  C   PRO A 596      43.323  71.814 136.487  0.00  0.00      PROA C  
ATOM   4658  O   PRO A 596      44.024  71.262 135.636  0.00  0.00      PROA O  
ATOM   4659  CB  PRO A 596      44.488  70.589 138.394  0.00  0.00      PROA C  
ATOM   4660  CG  PRO A 596      44.269  69.070 138.549  0.00  0.00      PROA C  
ATOM   4661  CD  PRO A 596      43.029  68.778 137.707  0.00  0.00      PROA C  
ATOM   4662  N   TYR A 597      42.747  73.009 136.257  0.00  0.00      PROA N  
ATOM   4663  CA  TYR A 597      42.991  73.832 135.079  0.00  0.00      PROA C  
ATOM   4664  C   TYR A 597      42.954  75.308 135.490  0.00  0.00      PROA C  
ATOM   4665  O   TYR A 597      42.194  75.656 136.402  0.00  0.00      PROA O  
ATOM   4666  CB  TYR A 597      41.967  73.627 133.918  0.00  0.00      PROA C  
ATOM   4667  CG  TYR A 597      42.239  72.403 133.077  0.00  0.00      PROA C  
ATOM   4668  CD1 TYR A 597      43.082  72.497 131.955  0.00  0.00      PROA C  
ATOM   4669  CD2 TYR A 597      41.571  71.188 133.312  0.00  0.00      PROA C  
ATOM   4670  CE1 TYR A 597      43.269  71.400 131.102  0.00  0.00      PROA C  
ATOM   4671  CE2 TYR A 597      41.756  70.086 132.466  0.00  0.00      PROA C  
ATOM   4672  CZ  TYR A 597      42.607  70.195 131.358  0.00  0.00      PROA C  
ATOM   4673  OH  TYR A 597      42.793  69.098 130.490  0.00  0.00      PROA O  
ATOM   4674  N   PRO A 598      43.748  76.214 134.910  0.00  0.00      PROA N  
ATOM   4675  CA  PRO A 598      43.562  77.655 135.077  0.00  0.00      PROA C  
ATOM   4676  C   PRO A 598      42.207  78.169 134.586  0.00  0.00      PROA C  
ATOM   4677  O   PRO A 598      41.696  77.715 133.560  0.00  0.00      PROA O  
ATOM   4678  CB  PRO A 598      44.737  78.266 134.292  0.00  0.00      PROA C  
ATOM   4679  CG  PRO A 598      44.989  77.261 133.166  0.00  0.00      PROA C  
ATOM   4680  CD  PRO A 598      44.711  75.916 133.841  0.00  0.00      PROA C  
ATOM   4681  N   GLY A 599      41.600  79.131 135.315  0.00  0.00      PROA N  
ATOM   4682  CA  GLY A 599      40.404  79.851 134.874  0.00  0.00      PROA C  
ATOM   4683  C   GLY A 599      40.621  80.767 133.689  0.00  0.00      PROA C  
ATOM   4684  O   GLY A 599      41.734  81.229 133.426  0.00  0.00      PROA O  
ATOM   4685  N   ALA A 600      39.529  81.066 132.952  0.00  0.00      PROA N  
ATOM   4686  CA  ALA A 600      39.464  82.062 131.892  0.00  0.00      PROA C  
ATOM   4687  C   ALA A 600      40.246  81.704 130.625  0.00  0.00      PROA C  
ATOM   4688  O   ALA A 600      40.504  82.550 129.766  0.00  0.00      PROA O  
ATOM   4689  CB  ALA A 600      39.797  83.480 132.416  0.00  0.00      PROA C  
ATOM   4690  N   LYS A 601      40.639  80.420 130.472  0.00  0.00      PROA N  
ATOM   4691  CA  LYS A 601      41.391  79.935 129.328  0.00  0.00      PROA C  
ATOM   4692  C   LYS A 601      40.602  80.010 128.017  0.00  0.00      PROA C  
ATOM   4693  O   LYS A 601      41.134  80.397 126.976  0.00  0.00      PROA O  
ATOM   4694  CB  LYS A 601      41.920  78.504 129.593  0.00  0.00      PROA C  
ATOM   4695  CG  LYS A 601      43.121  78.145 128.703  0.00  0.00      PROA C  
ATOM   4696  CD  LYS A 601      43.724  76.768 129.036  0.00  0.00      PROA C  
ATOM   4697  CE  LYS A 601      44.927  76.416 128.147  0.00  0.00      PROA C  
ATOM   4698  NZ  LYS A 601      45.461  75.071 128.482  0.00  0.00      PROA N1+
ATOM   4699  N   VAL A 602      39.288  79.685 128.049  0.00  0.00      PROA N  
ATOM   4700  CA  VAL A 602      38.399  79.846 126.905  0.00  0.00      PROA C  
ATOM   4701  C   VAL A 602      37.855  81.274 126.882  0.00  0.00      PROA C  
ATOM   4702  O   VAL A 602      37.048  81.674 127.726  0.00  0.00      PROA O  
ATOM   4703  CB  VAL A 602      37.242  78.843 126.893  0.00  0.00      PROA C  
ATOM   4704  CG1 VAL A 602      36.348  79.053 125.651  0.00  0.00      PROA C  
ATOM   4705  CG2 VAL A 602      37.794  77.404 126.884  0.00  0.00      PROA C  
ATOM   4706  N   THR A 603      38.321  82.097 125.924  0.00  0.00      PROA N  
ATOM   4707  CA  THR A 603      37.941  83.502 125.794  0.00  0.00      PROA C  
ATOM   4708  C   THR A 603      36.773  83.688 124.830  0.00  0.00      PROA C  
ATOM   4709  O   THR A 603      36.310  82.762 124.160  0.00  0.00      PROA O  
ATOM   4710  CB  THR A 603      39.107  84.436 125.419  0.00  0.00      PROA C  
ATOM   4711  CG2 THR A 603      40.314  84.114 126.313  0.00  0.00      PROA C  
ATOM   4712  OG1 THR A 603      39.521  84.323 124.061  0.00  0.00      PROA O  
ATOM   4713  N   VAL A 604      36.266  84.938 124.720  0.00  0.00      PROA N  
ATOM   4714  CA  VAL A 604      35.182  85.317 123.815  0.00  0.00      PROA C  
ATOM   4715  C   VAL A 604      35.649  85.288 122.353  0.00  0.00      PROA C  
ATOM   4716  O   VAL A 604      34.862  85.201 121.409  0.00  0.00      PROA O  
ATOM   4717  CB  VAL A 604      34.632  86.695 124.207  0.00  0.00      PROA C  
ATOM   4718  CG1 VAL A 604      33.508  87.169 123.262  0.00  0.00      PROA C  
ATOM   4719  CG2 VAL A 604      34.077  86.617 125.646  0.00  0.00      PROA C  
ATOM   4720  N   ASN A 605      36.980  85.275 122.136  0.00  0.00      PROA N  
ATOM   4721  CA  ASN A 605      37.609  85.227 120.830  0.00  0.00      PROA C  
ATOM   4722  C   ASN A 605      37.869  83.792 120.377  0.00  0.00      PROA C  
ATOM   4723  O   ASN A 605      38.590  83.542 119.410  0.00  0.00      PROA O  
ATOM   4724  CB  ASN A 605      38.969  85.964 120.866  0.00  0.00      PROA C  
ATOM   4725  CG  ASN A 605      38.771  87.410 121.305  0.00  0.00      PROA C  
ATOM   4726  ND2 ASN A 605      39.564  87.857 122.305  0.00  0.00      PROA N  
ATOM   4727  OD1 ASN A 605      37.913  88.132 120.785  0.00  0.00      PROA O  
ATOM   4728  N   MET A 606      37.266  82.809 121.060  0.00  0.00      PROA N  
ATOM   4729  CA  MET A 606      37.410  81.405 120.758  0.00  0.00      PROA C  
ATOM   4730  C   MET A 606      36.060  80.754 120.498  0.00  0.00      PROA C  
ATOM   4731  O   MET A 606      35.021  81.179 121.007  0.00  0.00      PROA O  
ATOM   4732  CB  MET A 606      38.116  80.654 121.913  0.00  0.00      PROA C  
ATOM   4733  CG  MET A 606      39.545  81.156 122.187  0.00  0.00      PROA C  
ATOM   4734  SD  MET A 606      40.299  80.378 123.639  0.00  0.00      PROA S  
ATOM   4735  CE  MET A 606      41.826  81.344 123.566  0.00  0.00      PROA C  
ATOM   4736  N   LEU A 607      36.056  79.679 119.693  0.00  0.00      PROA N  
ATOM   4737  CA  LEU A 607      34.919  78.792 119.552  0.00  0.00      PROA C  
ATOM   4738  C   LEU A 607      35.446  77.370 119.658  0.00  0.00      PROA C  
ATOM   4739  O   LEU A 607      36.644  77.119 119.507  0.00  0.00      PROA O  
ATOM   4740  CB  LEU A 607      34.072  79.036 118.263  0.00  0.00      PROA C  
ATOM   4741  CG  LEU A 607      34.564  78.461 116.911  0.00  0.00      PROA C  
ATOM   4742  CD1 LEU A 607      33.460  78.602 115.850  0.00  0.00      PROA C  
ATOM   4743  CD2 LEU A 607      35.832  79.142 116.381  0.00  0.00      PROA C  
ATOM   4744  N   CYS A 608      34.570  76.403 119.993  0.00  0.00      PROA N  
ATOM   4745  CA  CYS A 608      34.988  75.048 120.311  0.00  0.00      PROA C  
ATOM   4746  C   CYS A 608      34.257  74.022 119.465  0.00  0.00      PROA C  
ATOM   4747  O   CYS A 608      33.077  74.172 119.145  0.00  0.00      PROA O  
ATOM   4748  CB  CYS A 608      34.751  74.689 121.797  0.00  0.00      PROA C  
ATOM   4749  SG  CYS A 608      35.601  75.807 122.947  0.00  0.00      PROA S  
ATOM   4750  N   ALA A 609      34.945  72.926 119.101  0.00  0.00      PROA N  
ATOM   4751  CA  ALA A 609      34.366  71.877 118.291  0.00  0.00      PROA C  
ATOM   4752  C   ALA A 609      34.960  70.522 118.643  0.00  0.00      PROA C  
ATOM   4753  O   ALA A 609      36.076  70.418 119.153  0.00  0.00      PROA O  
ATOM   4754  CB  ALA A 609      34.601  72.147 116.793  0.00  0.00      PROA C  
ATOM   4755  N   GLY A 610      34.220  69.430 118.373  0.00  0.00      PROA N  
ATOM   4756  CA  GLY A 610      34.739  68.083 118.578  0.00  0.00      PROA C  
ATOM   4757  C   GLY A 610      33.659  67.046 118.735  0.00  0.00      PROA C  
ATOM   4758  O   GLY A 610      32.563  67.317 119.226  0.00  0.00      PROA O  
ATOM   4759  N   LEU A 611      33.957  65.799 118.314  0.00  0.00      PROA N  
ATOM   4760  CA  LEU A 611      33.108  64.635 118.523  0.00  0.00      PROA C  
ATOM   4761  C   LEU A 611      33.021  64.204 119.989  0.00  0.00      PROA C  
ATOM   4762  O   LEU A 611      33.967  64.354 120.766  0.00  0.00      PROA O  
ATOM   4763  CB  LEU A 611      33.558  63.409 117.677  0.00  0.00      PROA C  
ATOM   4764  CG  LEU A 611      33.585  63.619 116.146  0.00  0.00      PROA C  
ATOM   4765  CD1 LEU A 611      34.061  62.346 115.429  0.00  0.00      PROA C  
ATOM   4766  CD2 LEU A 611      32.220  64.052 115.588  0.00  0.00      PROA C  
ATOM   4767  N   ASP A 612      31.868  63.628 120.398  0.00  0.00      PROA N  
ATOM   4768  CA  ASP A 612      31.690  63.010 121.705  0.00  0.00      PROA C  
ATOM   4769  C   ASP A 612      32.630  61.820 121.943  0.00  0.00      PROA C  
ATOM   4770  O   ASP A 612      33.248  61.687 123.002  0.00  0.00      PROA O  
ATOM   4771  CB  ASP A 612      30.223  62.514 121.872  0.00  0.00      PROA C  
ATOM   4772  CG  ASP A 612      29.197  63.639 121.885  0.00  0.00      PROA C  
ATOM   4773  OD1 ASP A 612      29.544  64.825 122.115  0.00  0.00      PROA O  
ATOM   4774  OD2 ASP A 612      27.984  63.316 121.753  0.00  0.00      PROA O1-
ATOM   4775  N   ARG A 613      32.760  60.935 120.931  0.00  0.00      PROA N  
ATOM   4776  CA  ARG A 613      33.562  59.726 121.005  0.00  0.00      PROA C  
ATOM   4777  C   ARG A 613      34.239  59.430 119.671  0.00  0.00      PROA C  
ATOM   4778  O   ARG A 613      34.116  58.347 119.095  0.00  0.00      PROA O  
ATOM   4779  CB  ARG A 613      32.739  58.495 121.488  0.00  0.00      PROA C  
ATOM   4780  CG  ARG A 613      32.278  58.584 122.958  0.00  0.00      PROA C  
ATOM   4781  CD  ARG A 613      31.605  57.301 123.465  0.00  0.00      PROA C  
ATOM   4782  NE  ARG A 613      31.275  57.497 124.916  0.00  0.00      PROA N  
ATOM   4783  CZ  ARG A 613      32.115  57.295 125.925  0.00  0.00      PROA C  
ATOM   4784  NH1 ARG A 613      33.353  56.887 125.757  0.00  0.00      PROA N1+
ATOM   4785  NH2 ARG A 613      31.698  57.507 127.157  0.00  0.00      PROA N  
ATOM   4786  N   GLY A 614      34.993  60.410 119.134  0.00  0.00      PROA N  
ATOM   4787  CA  GLY A 614      35.863  60.199 117.980  0.00  0.00      PROA C  
ATOM   4788  C   GLY A 614      37.162  59.530 118.365  0.00  0.00      PROA C  
ATOM   4789  O   GLY A 614      37.872  60.007 119.249  0.00  0.00      PROA O  
ATOM   4790  N   GLY A 615      37.525  58.411 117.696  0.00  0.00      PROA N  
ATOM   4791  CA  GLY A 615      38.836  57.757 117.828  0.00  0.00      PROA C  
ATOM   4792  C   GLY A 615      40.009  58.631 117.442  0.00  0.00      PROA C  
ATOM   4793  O   GLY A 615      39.840  59.741 116.948  0.00  0.00      PROA O  
ATOM   4794  N   LYS A 616      41.255  58.136 117.605  0.00  0.00      PROA N  
ATOM   4795  CA  LYS A 616      42.471  58.943 117.502  0.00  0.00      PROA C  
ATOM   4796  C   LYS A 616      42.738  59.473 116.088  0.00  0.00      PROA C  
ATOM   4797  O   LYS A 616      43.419  60.479 115.879  0.00  0.00      PROA O  
ATOM   4798  CB  LYS A 616      43.674  58.090 117.986  0.00  0.00      PROA C  
ATOM   4799  CG  LYS A 616      44.987  58.858 118.236  0.00  0.00      PROA C  
ATOM   4800  CD  LYS A 616      44.887  59.861 119.403  0.00  0.00      PROA C  
ATOM   4801  CE  LYS A 616      46.243  60.479 119.793  0.00  0.00      PROA C  
ATOM   4802  NZ  LYS A 616      46.116  61.327 121.010  0.00  0.00      PROA N1+
ATOM   4803  N   ASP A 617      42.131  58.827 115.071  0.00  0.00      PROA N  
ATOM   4804  CA  ASP A 617      42.071  59.285 113.696  0.00  0.00      PROA C  
ATOM   4805  C   ASP A 617      41.397  60.669 113.574  0.00  0.00      PROA C  
ATOM   4806  O   ASP A 617      41.799  61.533 112.793  0.00  0.00      PROA O  
ATOM   4807  CB  ASP A 617      41.329  58.188 112.882  0.00  0.00      PROA C  
ATOM   4808  CG  ASP A 617      41.519  58.301 111.377  0.00  0.00      PROA C  
ATOM   4809  OD1 ASP A 617      42.472  58.978 110.911  0.00  0.00      PROA O  
ATOM   4810  OD2 ASP A 617      40.762  57.614 110.640  0.00  0.00      PROA O1-
ATOM   4811  N   SER A 618      40.362  60.915 114.400  0.00  0.00      PROA N  
ATOM   4812  CA  SER A 618      39.649  62.178 114.491  0.00  0.00      PROA C  
ATOM   4813  C   SER A 618      40.028  62.998 115.721  0.00  0.00      PROA C  
ATOM   4814  O   SER A 618      39.711  62.648 116.857  0.00  0.00      PROA O  
ATOM   4815  CB  SER A 618      38.107  61.997 114.497  0.00  0.00      PROA C  
ATOM   4816  OG  SER A 618      37.716  60.970 115.409  0.00  0.00      PROA O  
ATOM   4817  N   CYS A 619      40.689  64.151 115.508  0.00  0.00      PROA N  
ATOM   4818  CA  CYS A 619      41.148  65.051 116.557  0.00  0.00      PROA C  
ATOM   4819  C   CYS A 619      40.970  66.481 116.058  0.00  0.00      PROA C  
ATOM   4820  O   CYS A 619      40.495  66.714 114.948  0.00  0.00      PROA O  
ATOM   4821  CB  CYS A 619      42.642  64.809 116.933  0.00  0.00      PROA C  
ATOM   4822  SG  CYS A 619      42.944  63.281 117.887  0.00  0.00      PROA S  
ATOM   4823  N   ARG A 620      41.322  67.488 116.888  0.00  0.00      PROA N  
ATOM   4824  CA  ARG A 620      41.118  68.901 116.602  0.00  0.00      PROA C  
ATOM   4825  C   ARG A 620      41.750  69.449 115.323  0.00  0.00      PROA C  
ATOM   4826  O   ARG A 620      41.151  70.296 114.658  0.00  0.00      PROA O  
ATOM   4827  CB  ARG A 620      41.499  69.787 117.818  0.00  0.00      PROA C  
ATOM   4828  CG  ARG A 620      42.934  69.625 118.368  0.00  0.00      PROA C  
ATOM   4829  CD  ARG A 620      43.145  70.459 119.638  0.00  0.00      PROA C  
ATOM   4830  NE  ARG A 620      44.503  70.156 120.199  0.00  0.00      PROA N  
ATOM   4831  CZ  ARG A 620      45.589  70.895 120.017  0.00  0.00      PROA C  
ATOM   4832  NH1 ARG A 620      45.659  71.838 119.107  0.00  0.00      PROA N1+
ATOM   4833  NH2 ARG A 620      46.637  70.688 120.786  0.00  0.00      PROA N  
ATOM   4834  N   GLY A 621      42.958  68.968 114.950  0.00  0.00      PROA N  
ATOM   4835  CA  GLY A 621      43.630  69.309 113.696  0.00  0.00      PROA C  
ATOM   4836  C   GLY A 621      45.058  69.746 113.884  0.00  0.00      PROA C  
ATOM   4837  O   GLY A 621      45.565  69.857 115.000  0.00  0.00      PROA O  
ATOM   4838  N   ASP A 622      45.758  69.995 112.761  0.00  0.00      PROA N  
ATOM   4839  CA  ASP A 622      47.090  70.576 112.743  0.00  0.00      PROA C  
ATOM   4840  C   ASP A 622      47.079  72.036 113.195  0.00  0.00      PROA C  
ATOM   4841  O   ASP A 622      46.276  72.837 112.715  0.00  0.00      PROA O  
ATOM   4842  CB  ASP A 622      47.713  70.533 111.321  0.00  0.00      PROA C  
ATOM   4843  CG  ASP A 622      47.899  69.129 110.770  0.00  0.00      PROA C  
ATOM   4844  OD1 ASP A 622      47.727  68.121 111.501  0.00  0.00      PROA O  
ATOM   4845  OD2 ASP A 622      48.262  69.024 109.568  0.00  0.00      PROA O1-
ATOM   4846  N   ALA A 623      47.989  72.428 114.110  0.00  0.00      PROA N  
ATOM   4847  CA  ALA A 623      48.175  73.789 114.572  0.00  0.00      PROA C  
ATOM   4848  C   ALA A 623      48.258  74.836 113.462  0.00  0.00      PROA C  
ATOM   4849  O   ALA A 623      49.068  74.747 112.537  0.00  0.00      PROA O  
ATOM   4850  CB  ALA A 623      49.435  73.889 115.450  0.00  0.00      PROA C  
ATOM   4851  N   GLY A 624      47.372  75.850 113.535  0.00  0.00      PROA N  
ATOM   4852  CA  GLY A 624      47.255  76.886 112.524  0.00  0.00      PROA C  
ATOM   4853  C   GLY A 624      46.373  76.549 111.346  0.00  0.00      PROA C  
ATOM   4854  O   GLY A 624      46.058  77.424 110.539  0.00  0.00      PROA O  
ATOM   4855  N   GLY A 625      45.929  75.281 111.219  0.00  0.00      PROA N  
ATOM   4856  CA  GLY A 625      44.943  74.846 110.236  0.00  0.00      PROA C  
ATOM   4857  C   GLY A 625      43.600  75.534 110.352  0.00  0.00      PROA C  
ATOM   4858  O   GLY A 625      43.205  76.004 111.419  0.00  0.00      PROA O  
ATOM   4859  N   ALA A 626      42.834  75.584 109.249  0.00  0.00      PROA N  
ATOM   4860  CA  ALA A 626      41.534  76.219 109.245  0.00  0.00      PROA C  
ATOM   4861  C   ALA A 626      40.398  75.257 109.584  0.00  0.00      PROA C  
ATOM   4862  O   ALA A 626      40.318  74.127 109.096  0.00  0.00      PROA O  
ATOM   4863  CB  ALA A 626      41.253  76.893 107.889  0.00  0.00      PROA C  
ATOM   4864  N   LEU A 627      39.474  75.735 110.434  0.00  0.00      PROA N  
ATOM   4865  CA  LEU A 627      38.166  75.168 110.671  0.00  0.00      PROA C  
ATOM   4866  C   LEU A 627      37.197  75.825 109.706  0.00  0.00      PROA C  
ATOM   4867  O   LEU A 627      36.978  77.040 109.748  0.00  0.00      PROA O  
ATOM   4868  CB  LEU A 627      37.742  75.401 112.147  0.00  0.00      PROA C  
ATOM   4869  CG  LEU A 627      36.255  75.199 112.503  0.00  0.00      PROA C  
ATOM   4870  CD1 LEU A 627      35.813  73.749 112.311  0.00  0.00      PROA C  
ATOM   4871  CD2 LEU A 627      35.993  75.631 113.954  0.00  0.00      PROA C  
ATOM   4872  N   VAL A 628      36.636  75.037 108.776  0.00  0.00      PROA N  
ATOM   4873  CA  VAL A 628      35.960  75.556 107.605  0.00  0.00      PROA C  
ATOM   4874  C   VAL A 628      34.477  75.215 107.628  0.00  0.00      PROA C  
ATOM   4875  O   VAL A 628      34.053  74.150 108.080  0.00  0.00      PROA O  
ATOM   4876  CB  VAL A 628      36.621  75.128 106.288  0.00  0.00      PROA C  
ATOM   4877  CG1 VAL A 628      38.145  75.306 106.417  0.00  0.00      PROA C  
ATOM   4878  CG2 VAL A 628      36.326  73.676 105.879  0.00  0.00      PROA C  
ATOM   4879  N   PHE A 629      33.644  76.160 107.164  0.00  0.00      PROA N  
ATOM   4880  CA  PHE A 629      32.199  76.055 107.113  0.00  0.00      PROA C  
ATOM   4881  C   PHE A 629      31.713  76.316 105.699  0.00  0.00      PROA C  
ATOM   4882  O   PHE A 629      32.337  77.057 104.943  0.00  0.00      PROA O  
ATOM   4883  CB  PHE A 629      31.505  77.083 108.040  0.00  0.00      PROA C  
ATOM   4884  CG  PHE A 629      31.787  76.758 109.475  0.00  0.00      PROA C  
ATOM   4885  CD1 PHE A 629      30.975  75.835 110.153  0.00  0.00      PROA C  
ATOM   4886  CD2 PHE A 629      32.832  77.391 110.169  0.00  0.00      PROA C  
ATOM   4887  CE1 PHE A 629      31.214  75.528 111.496  0.00  0.00      PROA C  
ATOM   4888  CE2 PHE A 629      33.081  77.082 111.511  0.00  0.00      PROA C  
ATOM   4889  CZ  PHE A 629      32.274  76.146 112.166  0.00  0.00      PROA C  
ATOM   4890  N   LEU A 630      30.582  75.700 105.301  0.00  0.00      PROA N  
ATOM   4891  CA  LEU A 630      30.024  75.861 103.970  0.00  0.00      PROA C  
ATOM   4892  C   LEU A 630      28.892  76.878 104.001  0.00  0.00      PROA C  
ATOM   4893  O   LEU A 630      27.868  76.689 104.662  0.00  0.00      PROA O  
ATOM   4894  CB  LEU A 630      29.546  74.484 103.430  0.00  0.00      PROA C  
ATOM   4895  CG  LEU A 630      29.050  74.397 101.962  0.00  0.00      PROA C  
ATOM   4896  CD1 LEU A 630      27.542  74.655 101.818  0.00  0.00      PROA C  
ATOM   4897  CD2 LEU A 630      29.855  75.273 100.993  0.00  0.00      PROA C  
ATOM   4898  N   ASP A 631      29.058  78.012 103.286  0.00  0.00      PROA N  
ATOM   4899  CA  ASP A 631      28.030  79.011 103.083  0.00  0.00      PROA C  
ATOM   4900  C   ASP A 631      26.905  78.447 102.217  0.00  0.00      PROA C  
ATOM   4901  O   ASP A 631      27.088  78.211 101.026  0.00  0.00      PROA O  
ATOM   4902  CB  ASP A 631      28.673  80.311 102.519  0.00  0.00      PROA C  
ATOM   4903  CG  ASP A 631      27.724  81.488 102.419  0.00  0.00      PROA C  
ATOM   4904  OD1 ASP A 631      26.758  81.444 101.614  0.00  0.00      PROA O  
ATOM   4905  OD2 ASP A 631      27.949  82.510 103.119  0.00  0.00      PROA O1-
ATOM   4906  N   ASN A 632      25.230  78.592 103.004  1.00 26.97      PROA N  
ATOM   4907  CA  ASN A 632      24.749  77.280 102.529  1.00 26.97      PROA C  
ATOM   4908  C   ASN A 632      25.217  76.907 101.119  1.00 26.97      PROA C  
ATOM   4909  O   ASN A 632      26.327  76.343 100.898  1.00 26.97      PROA O  
ATOM   4910  CB  ASN A 632      23.233  77.544 102.452  1.00 26.97      PROA C  
ATOM   4911  CG  ASN A 632      22.396  76.291 102.267  1.00 26.97      PROA C  
ATOM   4912  ND2 ASN A 632      21.334  76.204 103.037  1.00 26.97      PROA N  
ATOM   4913  OD1 ASN A 632      22.662  75.478 101.350  1.00 26.97      PROA O  
ATOM   4914  N   GLU A 633      23.941  79.673 101.084  0.00  0.00      PROA N  
ATOM   4915  CA  GLU A 633      23.472  80.585 100.056  0.00  0.00      PROA C  
ATOM   4916  C   GLU A 633      24.388  80.687  98.839  0.00  0.00      PROA C  
ATOM   4917  O   GLU A 633      23.938  80.631  97.692  0.00  0.00      PROA O  
ATOM   4918  CB  GLU A 633      23.265  82.009 100.639  0.00  0.00      PROA C  
ATOM   4919  CG  GLU A 633      22.168  82.076 101.731  0.00  0.00      PROA C  
ATOM   4920  CD  GLU A 633      21.905  83.509 102.182  0.00  0.00      PROA C  
ATOM   4921  OE1 GLU A 633      22.851  84.157 102.705  0.00  0.00      PROA O  
ATOM   4922  OE2 GLU A 633      20.756  84.003 102.028  0.00  0.00      PROA O1-
ATOM   4923  N   THR A 634      25.710  80.821  99.062  0.00  0.00      PROA N  
ATOM   4924  CA  THR A 634      26.658  81.077  97.977  0.00  0.00      PROA C  
ATOM   4925  C   THR A 634      27.394  79.825  97.528  0.00  0.00      PROA C  
ATOM   4926  O   THR A 634      28.039  79.817  96.479  0.00  0.00      PROA O  
ATOM   4927  CB  THR A 634      27.702  82.135  98.342  0.00  0.00      PROA C  
ATOM   4928  CG2 THR A 634      27.002  83.473  98.628  0.00  0.00      PROA C  
ATOM   4929  OG1 THR A 634      28.437  81.800  99.510  0.00  0.00      PROA O  
ATOM   4930  N   GLN A 635      27.286  78.727  98.300  0.00  0.00      PROA N  
ATOM   4931  CA  GLN A 635      27.968  77.461  98.094  0.00  0.00      PROA C  
ATOM   4932  C   GLN A 635      29.494  77.572  98.155  0.00  0.00      PROA C  
ATOM   4933  O   GLN A 635      30.228  76.926  97.405  0.00  0.00      PROA O  
ATOM   4934  CB  GLN A 635      27.449  76.680  96.855  0.00  0.00      PROA C  
ATOM   4935  CG  GLN A 635      25.946  76.320  96.965  0.00  0.00      PROA C  
ATOM   4936  CD  GLN A 635      25.437  75.569  95.733  0.00  0.00      PROA C  
ATOM   4937  NE2 GLN A 635      25.897  74.308  95.558  0.00  0.00      PROA N  
ATOM   4938  OE1 GLN A 635      24.639  76.080  94.941  0.00  0.00      PROA O
[truncated: 552,727 more chars]
