# Supplementary material for: Flexibility in Mannan-Binding Lectin-Associated Serine Proteases-1 and -2 Provides Insight on Lectin Pathway Activation
Source: Structure. 2017 Feb 7;25(2):364–75. doi: 10.1016/j.str.2016.12.014 (PMC5300068; doi:10.1016/j.str.2016.12.014)
Supplement: Data S5. The Ten Best-Fit Structures for the Full-Length Zymogen of MASP-2 from SASSIE Modeling, Figures 5E, 6E, and 7E [file mmc6.zip › fit09.pdb]

ATOM      1  N   HIS A   1      -2.774 123.580  26.334  0.00  0.00      PROA N  
ATOM      2  CA  HIS A   1      -1.327 123.936  26.066  0.00  0.00      PROA C  
ATOM      3  C   HIS A   1      -0.432 122.741  25.742  0.00  0.00      PROA C  
ATOM      4  O   HIS A   1      -0.114 122.489  24.581  0.00  0.00      PROA O  
ATOM      5  CB  HIS A   1      -0.755 124.798  27.240  0.00  0.00      PROA C  
ATOM      6  CG  HIS A   1       0.664 125.289  27.036  0.00  0.00      PROA C  
ATOM      7  CD2 HIS A   1       1.103 126.469  26.511  0.00  0.00      PROA C  
ATOM      8  ND1 HIS A   1       1.789 124.668  27.543  0.00  0.00      PROA N  
ATOM      9  CE1 HIS A   1       2.848 125.474  27.282  0.00  0.00      PROA C  
ATOM     10  NE2 HIS A   1       2.481 126.581  26.656  0.00  0.00      PROA N  
ATOM     11  N   HIS A   2       0.000 121.953  26.762  0.00  0.00      PROA N  
ATOM     12  CA  HIS A   2       0.863 120.785  26.579  0.00  0.00      PROA C  
ATOM     13  C   HIS A   2       0.252 119.679  25.726  0.00  0.00      PROA C  
ATOM     14  O   HIS A   2       0.911 119.077  24.878  0.00  0.00      PROA O  
ATOM     15  CB  HIS A   2       1.296 120.192  27.944  0.00  0.00      PROA C  
ATOM     16  CG  HIS A   2       2.076 121.176  28.779  0.00  0.00      PROA C  
ATOM     17  CD2 HIS A   2       1.784 121.733  29.988  0.00  0.00      PROA C  
ATOM     18  ND1 HIS A   2       3.343 121.617  28.458  0.00  0.00      PROA N  
ATOM     19  CE1 HIS A   2       3.756 122.423  29.467  0.00  0.00      PROA C  
ATOM     20  NE2 HIS A   2       2.840 122.528  30.417  0.00  0.00      PROA N  
ATOM     21  N   HIS A   3      -1.050 119.407  25.925  0.00  0.00      PROA N  
ATOM     22  CA  HIS A   3      -1.806 118.454  25.132  0.00  0.00      PROA C  
ATOM     23  C   HIS A   3      -3.178 119.035  24.838  0.00  0.00      PROA C  
ATOM     24  O   HIS A   3      -3.594 120.032  25.431  0.00  0.00      PROA O  
ATOM     25  CB  HIS A   3      -1.916 117.071  25.830  0.00  0.00      PROA C  
ATOM     26  CG  HIS A   3      -2.654 117.083  27.145  0.00  0.00      PROA C  
ATOM     27  CD2 HIS A   3      -2.173 117.221  28.413  0.00  0.00      PROA C  
ATOM     28  ND1 HIS A   3      -3.983 116.735  27.287  0.00  0.00      PROA N  
ATOM     29  CE1 HIS A   3      -4.252 116.705  28.616  0.00  0.00      PROA C  
ATOM     30  NE2 HIS A   3      -3.182 116.992  29.341  0.00  0.00      PROA N  
ATOM     31  N   HIS A   4      -3.912 118.449  23.869  0.00  0.00      PROA N  
ATOM     32  CA  HIS A   4      -5.215 118.955  23.464  0.00  0.00      PROA C  
ATOM     33  C   HIS A   4      -6.326 118.401  24.349  0.00  0.00      PROA C  
ATOM     34  O   HIS A   4      -6.906 117.343  24.101  0.00  0.00      PROA O  
ATOM     35  CB  HIS A   4      -5.499 118.656  21.968  0.00  0.00      PROA C  
ATOM     36  CG  HIS A   4      -6.749 119.312  21.425  0.00  0.00      PROA C  
ATOM     37  CD2 HIS A   4      -6.881 120.425  20.650  0.00  0.00      PROA C  
ATOM     38  ND1 HIS A   4      -8.010 118.754  21.495  0.00  0.00      PROA N  
ATOM     39  CE1 HIS A   4      -8.846 119.554  20.790  0.00  0.00      PROA C  
ATOM     40  NE2 HIS A   4      -8.206 120.584  20.257  0.00  0.00      PROA N  
ATOM     41  N   HIS A   5      -6.646 119.131  25.426  0.00  0.00      PROA N  
ATOM     42  CA  HIS A   5      -7.787 118.869  26.273  0.00  0.00      PROA C  
ATOM     43  C   HIS A   5      -8.161 120.200  26.896  0.00  0.00      PROA C  
ATOM     44  O   HIS A   5      -7.302 121.058  27.108  0.00  0.00      PROA O  
ATOM     45  CB  HIS A   5      -7.477 117.810  27.363  0.00  0.00      PROA C  
ATOM     46  CG  HIS A   5      -8.685 117.347  28.138  0.00  0.00      PROA C  
ATOM     47  CD2 HIS A   5      -9.487 116.263  27.932  0.00  0.00      PROA C  
ATOM     48  ND1 HIS A   5      -9.077 117.877  29.349  0.00  0.00      PROA N  
ATOM     49  CE1 HIS A   5     -10.106 117.120  29.808  0.00  0.00      PROA C  
ATOM     50  NE2 HIS A   5     -10.391 116.126  28.980  0.00  0.00      PROA N  
ATOM     51  N   HIS A   6      -9.454 120.426  27.178  0.00  0.00      PROA N  
ATOM     52  CA  HIS A   6      -9.924 121.729  27.611  0.00  0.00      PROA C  
ATOM     53  C   HIS A   6     -11.008 121.557  28.649  0.00  0.00      PROA C  
ATOM     54  O   HIS A   6     -11.902 120.720  28.514  0.00  0.00      PROA O  
ATOM     55  CB  HIS A   6     -10.491 122.566  26.432  0.00  0.00      PROA C  
ATOM     56  CG  HIS A   6      -9.512 122.727  25.293  0.00  0.00      PROA C  
ATOM     57  CD2 HIS A   6      -8.558 123.679  25.088  0.00  0.00      PROA C  
ATOM     58  ND1 HIS A   6      -9.542 121.974  24.135  0.00  0.00      PROA N  
ATOM     59  CE1 HIS A   6      -8.603 122.483  23.299  0.00  0.00      PROA C  
ATOM     60  NE2 HIS A   6      -7.979 123.522  23.832  0.00  0.00      PROA N  
ATOM     61  N   ILE A   7     -10.943 122.347  29.732  0.00  0.00      PROA N  
ATOM     62  CA  ILE A   7     -11.918 122.303  30.802  0.00  0.00      PROA C  
ATOM     63  C   ILE A   7     -12.172 123.765  31.229  0.00  0.00      PROA C  
ATOM     64  O   ILE A   7     -11.454 124.675  30.815  0.00  0.00      PROA O  
ATOM     65  CB  ILE A   7     -11.535 121.369  31.963  0.00  0.00      PROA C  
ATOM     66  CG1 ILE A   7     -10.514 120.239  31.649  0.00  0.00      PROA C  
ATOM     67  CG2 ILE A   7     -12.838 120.711  32.468  0.00  0.00      PROA C  
ATOM     68  CD  ILE A   7      -9.043 120.669  31.747  0.00  0.00      PROA C  
ATOM     69  N   ASP A   8     -13.277 124.059  31.959  0.00  0.00      PROA N  
ATOM     70  CA  ASP A   8     -13.726 125.427  32.221  0.00  0.00      PROA C  
ATOM     71  C   ASP A   8     -12.836 126.364  33.088  0.00  0.00      PROA C  
ATOM     72  O   ASP A   8     -12.631 127.532  32.746  0.00  0.00      PROA O  
ATOM     73  CB  ASP A   8     -15.183 125.365  32.775  0.00  0.00      PROA C  
ATOM     74  CG  ASP A   8     -15.951 126.677  32.641  0.00  0.00      PROA C  
ATOM     75  OD1 ASP A   8     -15.769 127.403  31.630  0.00  0.00      PROA O  
ATOM     76  OD2 ASP A   8     -16.851 126.926  33.488  0.00  0.00      PROA O1-
ATOM     77  N   GLY A   9     -12.308 125.890  34.245  0.00  0.00      PROA N  
ATOM     78  CA  GLY A   9     -11.550 126.704  35.221  0.00  0.00      PROA C  
ATOM     79  C   GLY A   9     -10.044 126.473  35.226  0.00  0.00      PROA C  
ATOM     80  O   GLY A   9      -9.441 126.214  34.199  0.00  0.00      PROA O  
ATOM     81  N   ARG A  10      -9.388 126.547  36.410  0.00  0.00      PROA N  
ATOM     82  CA  ARG A  10      -8.013 126.083  36.633  0.00  0.00      PROA C  
ATOM     83  C   ARG A  10      -7.494 126.402  38.019  0.00  0.00      PROA C  
ATOM     84  O   ARG A  10      -7.456 127.550  38.457  0.00  0.00      PROA O  
ATOM     85  CB  ARG A  10      -6.863 126.595  35.692  0.00  0.00      PROA C  
ATOM     86  CG  ARG A  10      -5.435 126.085  36.052  0.00  0.00      PROA C  
ATOM     87  CD  ARG A  10      -4.320 126.367  35.034  0.00  0.00      PROA C  
ATOM     88  NE  ARG A  10      -3.024 125.921  35.650  0.00  0.00      PROA N  
ATOM     89  CZ  ARG A  10      -2.562 124.677  35.697  0.00  0.00      PROA C  
ATOM     90  NH1 ARG A  10      -3.209 123.640  35.213  0.00  0.00      PROA N1+
ATOM     91  NH2 ARG A  10      -1.387 124.461  36.253  0.00  0.00      PROA N  
ATOM     92  N   SER A  11      -6.972 125.365  38.695  0.00  0.00      PROA N  
ATOM     93  CA  SER A  11      -5.763 125.509  39.493  0.00  0.00      PROA C  
ATOM     94  C   SER A  11      -5.032 124.204  39.258  0.00  0.00      PROA C  
ATOM     95  O   SER A  11      -5.557 123.301  38.603  0.00  0.00      PROA O  
ATOM     96  CB  SER A  11      -5.926 125.831  41.014  0.00  0.00      PROA C  
ATOM     97  OG  SER A  11      -6.346 124.713  41.796  0.00  0.00      PROA O  
ATOM     98  N   LYS A  12      -3.774 124.088  39.725  0.00  0.00      PROA N  
ATOM     99  CA  LYS A  12      -2.995 122.865  39.629  0.00  0.00      PROA C  
ATOM    100  C   LYS A  12      -3.634 121.687  40.372  0.00  0.00      PROA C  
ATOM    101  O   LYS A  12      -3.645 120.549  39.896  0.00  0.00      PROA O  
ATOM    102  CB  LYS A  12      -1.558 123.124  40.142  0.00  0.00      PROA C  
ATOM    103  CG  LYS A  12      -0.582 121.955  39.930  0.00  0.00      PROA C  
ATOM    104  CD  LYS A  12       0.852 122.310  40.366  0.00  0.00      PROA C  
ATOM    105  CE  LYS A  12       1.869 121.189  40.095  0.00  0.00      PROA C  
ATOM    106  NZ  LYS A  12       3.237 121.605  40.494  0.00  0.00      PROA N1+
ATOM    107  N   TRP A  13      -4.219 121.965  41.555  0.00  0.00      PROA N  
ATOM    108  CA  TRP A  13      -4.889 120.992  42.404  0.00  0.00      PROA C  
ATOM    109  C   TRP A  13      -6.304 121.476  42.747  0.00  0.00      PROA C  
ATOM    110  O   TRP A  13      -6.559 121.914  43.875  0.00  0.00      PROA O  
ATOM    111  CB  TRP A  13      -4.057 120.738  43.690  0.00  0.00      PROA C  
ATOM    112  CG  TRP A  13      -2.728 120.103  43.421  0.00  0.00      PROA C  
ATOM    113  CD1 TRP A  13      -1.514 120.735  43.302  0.00  0.00      PROA C  
ATOM    114  CD2 TRP A  13      -2.486 118.704  43.192  0.00  0.00      PROA C  
ATOM    115  CE2 TRP A  13      -1.099 118.564  42.943  0.00  0.00      PROA C  
ATOM    116  CE3 TRP A  13      -3.305 117.571  43.176  0.00  0.00      PROA C  
ATOM    117  NE1 TRP A  13      -0.538 119.804  43.018  0.00  0.00      PROA N  
ATOM    118  CZ2 TRP A  13      -0.526 117.333  42.665  0.00  0.00      PROA C  
ATOM    119  CZ3 TRP A  13      -2.725 116.331  42.894  0.00  0.00      PROA C  
ATOM    120  CH2 TRP A  13      -1.362 116.215  42.635  0.00  0.00      PROA C  
ATOM    121  N   PRO A  14      -7.243 121.467  41.799  0.00  0.00      PROA N  
ATOM    122  CA  PRO A  14      -8.481 122.222  41.913  0.00  0.00      PROA C  
ATOM    123  C   PRO A  14      -9.470 121.590  42.879  0.00  0.00      PROA C  
ATOM    124  O   PRO A  14     -10.149 122.317  43.608  0.00  0.00      PROA O  
ATOM    125  CB  PRO A  14      -8.959 122.296  40.458  0.00  0.00      PROA C  
ATOM    126  CG  PRO A  14      -8.480 120.988  39.824  0.00  0.00      PROA C  
ATOM    127  CD  PRO A  14      -7.134 120.766  40.513  0.00  0.00      PROA C  
ATOM    128  N   GLU A  15      -9.584 120.249  42.898  0.00  0.00      PROA N  
ATOM    129  CA  GLU A  15     -10.412 119.530  43.845  0.00  0.00      PROA C  
ATOM    130  C   GLU A  15      -9.642 119.246  45.142  0.00  0.00      PROA C  
ATOM    131  O   GLU A  15      -8.431 118.996  45.085  0.00  0.00      PROA O  
ATOM    132  CB  GLU A  15     -10.918 118.180  43.264  0.00  0.00      PROA C  
ATOM    133  CG  GLU A  15     -11.879 118.348  42.060  0.00  0.00      PROA C  
ATOM    134  CD  GLU A  15     -12.436 117.016  41.568  0.00  0.00      PROA C  
ATOM    135  OE1 GLU A  15     -11.652 116.174  41.054  0.00  0.00      PROA O  
ATOM    136  OE2 GLU A  15     -13.674 116.796  41.672  0.00  0.00      PROA O1-
ATOM    137  N   PRO A  16     -10.260 119.259  46.326  0.00  0.00      PROA N  
ATOM    138  CA  PRO A  16      -9.786 118.541  47.510  0.00  0.00      PROA C  
ATOM    139  C   PRO A  16      -9.225 117.140  47.282  0.00  0.00      PROA C  
ATOM    140  O   PRO A  16      -9.785 116.373  46.495  0.00  0.00      PROA O  
ATOM    141  CB  PRO A  16     -11.004 118.525  48.444  0.00  0.00      PROA C  
ATOM    142  CG  PRO A  16     -11.745 119.814  48.081  0.00  0.00      PROA C  
ATOM    143  CD  PRO A  16     -11.571 119.870  46.563  0.00  0.00      PROA C  
ATOM    144  N   VAL A  17      -8.136 116.772  47.984  0.00  0.00      PROA N  
ATOM    145  CA  VAL A  17      -7.558 115.440  47.896  0.00  0.00      PROA C  
ATOM    146  C   VAL A  17      -8.005 114.623  49.098  0.00  0.00      PROA C  
ATOM    147  O   VAL A  17      -7.641 114.896  50.243  0.00  0.00      PROA O  
ATOM    148  CB  VAL A  17      -6.033 115.475  47.770  0.00  0.00      PROA C  
ATOM    149  CG1 VAL A  17      -5.420 114.061  47.866  0.00  0.00      PROA C  
ATOM    150  CG2 VAL A  17      -5.664 116.118  46.417  0.00  0.00      PROA C  
ATOM    151  N   PHE A  18      -8.837 113.596  48.865  0.00  0.00      PROA N  
ATOM    152  CA  PHE A  18      -9.302 112.698  49.900  0.00  0.00      PROA C  
ATOM    153  C   PHE A  18      -9.806 111.441  49.203  0.00  0.00      PROA C  
ATOM    154  O   PHE A  18     -10.048 111.436  47.993  0.00  0.00      PROA O  
ATOM    155  CB  PHE A  18     -10.396 113.331  50.828  0.00  0.00      PROA C  
ATOM    156  CG  PHE A  18     -11.727 113.570  50.148  0.00  0.00      PROA C  
ATOM    157  CD1 PHE A  18     -11.903 114.655  49.272  0.00  0.00      PROA C  
ATOM    158  CD2 PHE A  18     -12.822 112.726  50.410  0.00  0.00      PROA C  
ATOM    159  CE1 PHE A  18     -13.133 114.868  48.636  0.00  0.00      PROA C  
ATOM    160  CE2 PHE A  18     -14.056 112.941  49.784  0.00  0.00      PROA C  
ATOM    161  CZ  PHE A  18     -14.209 114.008  48.890  0.00  0.00      PROA C  
ATOM    162  N   GLY A  19      -9.961 110.329  49.943  0.00  0.00      PROA N  
ATOM    163  CA  GLY A  19     -10.484 109.108  49.354  0.00  0.00      PROA C  
ATOM    164  C   GLY A  19     -10.437 107.925  50.275  0.00  0.00      PROA C  
ATOM    165  O   GLY A  19     -10.096 108.019  51.455  0.00  0.00      PROA O  
ATOM    166  N   ARG A  20     -10.801 106.759  49.719  0.00  0.00      PROA N  
ATOM    167  CA  ARG A  20     -10.925 105.500  50.421  0.00  0.00      PROA C  
ATOM    168  C   ARG A  20      -9.958 104.473  49.854  0.00  0.00      PROA C  
ATOM    169  O   ARG A  20      -9.825 104.307  48.639  0.00  0.00      PROA O  
ATOM    170  CB  ARG A  20     -12.379 104.981  50.297  0.00  0.00      PROA C  
ATOM    171  CG  ARG A  20     -12.664 103.612  50.948  0.00  0.00      PROA C  
ATOM    172  CD  ARG A  20     -14.156 103.256  50.900  0.00  0.00      PROA C  
ATOM    173  NE  ARG A  20     -14.326 101.883  51.471  0.00  0.00      PROA N  
ATOM    174  CZ  ARG A  20     -14.595 100.785  50.788  0.00  0.00      PROA C  
ATOM    175  NH1 ARG A  20     -14.528 100.677  49.485  0.00  0.00      PROA N1+
ATOM    176  NH2 ARG A  20     -14.984  99.762  51.515  0.00  0.00      PROA N  
ATOM    177  N   LEU A  21      -9.255 103.758  50.743  0.00  0.00      PROA N  
ATOM    178  CA  LEU A  21      -8.306 102.715  50.420  0.00  0.00      PROA C  
ATOM    179  C   LEU A  21      -8.806 101.433  51.045  0.00  0.00      PROA C  
ATOM    180  O   LEU A  21      -9.278 101.414  52.183  0.00  0.00      PROA O  
ATOM    181  CB  LEU A  21      -6.894 103.020  50.975  0.00  0.00      PROA C  
ATOM    182  CG  LEU A  21      -6.276 104.317  50.423  0.00  0.00      PROA C  
ATOM    183  CD1 LEU A  21      -5.022 104.698  51.217  0.00  0.00      PROA C  
ATOM    184  CD2 LEU A  21      -5.955 104.200  48.930  0.00  0.00      PROA C  
ATOM    185  N   VAL A  22      -8.761 100.318  50.302  0.00  0.00      PROA N  
ATOM    186  CA  VAL A  22      -9.391  99.110  50.782  0.00  0.00      PROA C  
ATOM    187  C   VAL A  22      -8.652  97.893  50.249  0.00  0.00      PROA C  
ATOM    188  O   VAL A  22      -8.115  97.883  49.137  0.00  0.00      PROA O  
ATOM    189  CB  VAL A  22     -10.881  99.110  50.423  0.00  0.00      PROA C  
ATOM    190  CG1 VAL A  22     -11.145  98.724  48.953  0.00  0.00      PROA C  
ATOM    191  CG2 VAL A  22     -11.635  98.204  51.400  0.00  0.00      PROA C  
ATOM    192  N   SER A  23      -8.575  96.815  51.051  0.00  0.00      PROA N  
ATOM    193  CA  SER A  23      -8.127  95.505  50.600  0.00  0.00      PROA C  
ATOM    194  C   SER A  23      -9.022  94.903  49.522  0.00  0.00      PROA C  
ATOM    195  O   SER A  23     -10.233  95.129  49.501  0.00  0.00      PROA O  
ATOM    196  CB  SER A  23      -7.978  94.480  51.751  0.00  0.00      PROA C  
ATOM    197  OG  SER A  23      -9.176  94.400  52.522  0.00  0.00      PROA O  
ATOM    198  N   LEU A  24      -8.463  94.114  48.573  0.00  0.00      PROA N  
ATOM    199  CA  LEU A  24      -9.283  93.482  47.547  0.00  0.00      PROA C  
ATOM    200  C   LEU A  24     -10.331  92.529  48.123  0.00  0.00      PROA C  
ATOM    201  O   LEU A  24     -10.088  91.761  49.057  0.00  0.00      PROA O  
ATOM    202  CB  LEU A  24      -8.467  92.803  46.408  0.00  0.00      PROA C  
ATOM    203  CG  LEU A  24      -8.056  91.319  46.573  0.00  0.00      PROA C  
ATOM    204  CD1 LEU A  24      -7.466  90.798  45.252  0.00  0.00      PROA C  
ATOM    205  CD2 LEU A  24      -7.071  91.086  47.728  0.00  0.00      PROA C  
ATOM    206  N   GLY A  25     -11.561  92.595  47.577  0.00  0.00      PROA N  
ATOM    207  CA  GLY A  25     -12.674  91.742  47.978  0.00  0.00      PROA C  
ATOM    208  C   GLY A  25     -13.373  92.133  49.259  0.00  0.00      PROA C  
ATOM    209  O   GLY A  25     -14.309  91.452  49.667  0.00  0.00      PROA O  
ATOM    210  N   PHE A  26     -12.980  93.247  49.912  0.00  0.00      PROA N  
ATOM    211  CA  PHE A  26     -13.571  93.734  51.156  0.00  0.00      PROA C  
ATOM    212  C   PHE A  26     -15.084  94.012  51.029  0.00  0.00      PROA C  
ATOM    213  O   PHE A  26     -15.488  94.530  49.980  0.00  0.00      PROA O  
ATOM    214  CB  PHE A  26     -12.796  95.010  51.595  0.00  0.00      PROA C  
ATOM    215  CG  PHE A  26     -13.200  95.599  52.929  0.00  0.00      PROA C  
ATOM    216  CD1 PHE A  26     -14.304  96.466  53.037  0.00  0.00      PROA C  
ATOM    217  CD2 PHE A  26     -12.431  95.344  54.078  0.00  0.00      PROA C  
ATOM    218  CE1 PHE A  26     -14.672  97.008  54.275  0.00  0.00      PROA C  
ATOM    219  CE2 PHE A  26     -12.782  95.903  55.314  0.00  0.00      PROA C  
ATOM    220  CZ  PHE A  26     -13.914  96.719  55.416  0.00  0.00      PROA C  
ATOM    221  N   PRO A  27     -15.978  93.720  51.991  0.00  0.00      PROA N  
ATOM    222  CA  PRO A  27     -15.687  93.260  53.354  0.00  0.00      PROA C  
ATOM    223  C   PRO A  27     -15.167  91.843  53.469  0.00  0.00      PROA C  
ATOM    224  O   PRO A  27     -14.513  91.521  54.465  0.00  0.00      PROA O  
ATOM    225  CB  PRO A  27     -17.029  93.388  54.088  0.00  0.00      PROA C  
ATOM    226  CG  PRO A  27     -17.743  94.520  53.352  0.00  0.00      PROA C  
ATOM    227  CD  PRO A  27     -17.341  94.262  51.901  0.00  0.00      PROA C  
ATOM    228  N   GLU A  28     -15.493  90.962  52.506  0.00  0.00      PROA N  
ATOM    229  CA  GLU A  28     -14.950  89.616  52.415  0.00  0.00      PROA C  
ATOM    230  C   GLU A  28     -13.422  89.511  52.443  0.00  0.00      PROA C  
ATOM    231  O   GLU A  28     -12.678  90.451  52.157  0.00  0.00      PROA O  
ATOM    232  CB  GLU A  28     -15.553  88.794  51.240  0.00  0.00      PROA C  
ATOM    233  CG  GLU A  28     -16.968  88.232  51.531  0.00  0.00      PROA C  
ATOM    234  CD  GLU A  28     -16.940  87.063  52.512  0.00  0.00      PROA C  
ATOM    235  OE1 GLU A  28     -17.459  87.205  53.650  0.00  0.00      PROA O  
ATOM    236  OE2 GLU A  28     -16.407  85.979  52.148  0.00  0.00      PROA O1-
ATOM    237  N   LYS A  29     -12.924  88.329  52.844  0.00  0.00      PROA N  
ATOM    238  CA  LYS A  29     -11.516  88.044  53.020  0.00  0.00      PROA C  
ATOM    239  C   LYS A  29     -10.636  88.282  51.794  0.00  0.00      PROA C  
ATOM    240  O   LYS A  29     -11.007  88.000  50.649  0.00  0.00      PROA O  
ATOM    241  CB  LYS A  29     -11.288  86.603  53.560  0.00  0.00      PROA C  
ATOM    242  CG  LYS A  29     -11.629  85.417  52.626  0.00  0.00      PROA C  
ATOM    243  CD  LYS A  29     -13.082  85.369  52.111  0.00  0.00      PROA C  
ATOM    244  CE  LYS A  29     -13.508  84.002  51.548  0.00  0.00      PROA C  
ATOM    245  NZ  LYS A  29     -14.863  84.087  50.952  0.00  0.00      PROA N1+
ATOM    246  N   TYR A  30      -9.425  88.835  52.017  0.00  0.00      PROA N  
ATOM    247  CA  TYR A  30      -8.427  88.998  50.976  0.00  0.00      PROA C  
ATOM    248  C   TYR A  30      -7.914  87.668  50.425  0.00  0.00      PROA C  
ATOM    249  O   TYR A  30      -7.802  86.665  51.135  0.00  0.00      PROA O  
ATOM    250  CB  TYR A  30      -7.251  89.951  51.350  0.00  0.00      PROA C  
ATOM    251  CG  TYR A  30      -6.534  89.568  52.623  0.00  0.00      PROA C  
ATOM    252  CD1 TYR A  30      -7.042  89.979  53.863  0.00  0.00      PROA C  
ATOM    253  CD2 TYR A  30      -5.299  88.894  52.591  0.00  0.00      PROA C  
ATOM    254  CE1 TYR A  30      -6.357  89.697  55.050  0.00  0.00      PROA C  
ATOM    255  CE2 TYR A  30      -4.597  88.630  53.777  0.00  0.00      PROA C  
ATOM    256  CZ  TYR A  30      -5.136  89.015  55.008  0.00  0.00      PROA C  
ATOM    257  OH  TYR A  30      -4.458  88.721  56.205  0.00  0.00      PROA O  
ATOM    258  N   GLY A  31      -7.624  87.631  49.106  0.00  0.00      PROA N  
ATOM    259  CA  GLY A  31      -7.030  86.479  48.435  0.00  0.00      PROA C  
ATOM    260  C   GLY A  31      -5.590  86.177  48.806  0.00  0.00      PROA C  
ATOM    261  O   GLY A  31      -5.027  86.686  49.774  0.00  0.00      PROA O  
ATOM    262  N   ASN A  32      -4.951  85.324  47.985  0.00  0.00      PROA N  
ATOM    263  CA  ASN A  32      -3.565  84.916  48.146  0.00  0.00      PROA C  
ATOM    264  C   ASN A  32      -2.747  85.427  46.965  0.00  0.00      PROA C  
ATOM    265  O   ASN A  32      -3.265  85.565  45.857  0.00  0.00      PROA O  
ATOM    266  CB  ASN A  32      -3.449  83.369  48.183  0.00  0.00      PROA C  
ATOM    267  CG  ASN A  32      -4.245  82.791  49.354  0.00  0.00      PROA C  
ATOM    268  ND2 ASN A  32      -4.850  81.599  49.134  0.00  0.00      PROA N  
ATOM    269  OD1 ASN A  32      -4.365  83.369  50.437  0.00  0.00      PROA O  
ATOM    270  N   HIS A  33      -1.446  85.711  47.172  0.00  0.00      PROA N  
ATOM    271  CA  HIS A  33      -0.513  86.147  46.139  0.00  0.00      PROA C  
ATOM    272  C   HIS A  33      -0.890  87.415  45.368  0.00  0.00      PROA C  
ATOM    273  O   HIS A  33      -1.027  87.396  44.143  0.00  0.00      PROA O  
ATOM    274  CB  HIS A  33      -0.153  85.032  45.112  0.00  0.00      PROA C  
ATOM    275  CG  HIS A  33       0.525  83.817  45.683  0.00  0.00      PROA C  
ATOM    276  CD2 HIS A  33       1.857  83.567  45.821  0.00  0.00      PROA C  
ATOM    277  ND1 HIS A  33      -0.102  82.598  45.853  0.00  0.00      PROA N  
ATOM    278  CE1 HIS A  33       0.864  81.680  46.103  0.00  0.00      PROA C  
ATOM    279  NE2 HIS A  33       2.072  82.222  46.092  0.00  0.00      PROA N  
ATOM    280  N   GLN A  34      -1.042  88.570  46.041  0.00  0.00      PROA N  
ATOM    281  CA  GLN A  34      -1.225  89.816  45.315  0.00  0.00      PROA C  
ATOM    282  C   GLN A  34      -0.549  90.995  45.982  0.00  0.00      PROA C  
ATOM    283  O   GLN A  34      -0.509  91.139  47.207  0.00  0.00      PROA O  
ATOM    284  CB  GLN A  34      -2.693  90.197  44.957  0.00  0.00      PROA C  
ATOM    285  CG  GLN A  34      -3.670  90.363  46.146  0.00  0.00      PROA C  
ATOM    286  CD  GLN A  34      -4.003  89.036  46.821  0.00  0.00      PROA C  
ATOM    287  NE2 GLN A  34      -4.758  88.177  46.099  0.00  0.00      PROA N  
ATOM    288  OE1 GLN A  34      -3.597  88.762  47.951  0.00  0.00      PROA O  
ATOM    289  N   ASP A  35      -0.004  91.874  45.121  0.00  0.00      PROA N  
ATOM    290  CA  ASP A  35       0.630  93.117  45.478  0.00  0.00      PROA C  
ATOM    291  C   ASP A  35      -0.216  94.225  44.868  0.00  0.00      PROA C  
ATOM    292  O   ASP A  35      -0.566  94.183  43.686  0.00  0.00      PROA O  
ATOM    293  CB  ASP A  35       2.065  93.239  44.881  0.00  0.00      PROA C  
ATOM    294  CG  ASP A  35       3.049  92.206  45.407  0.00  0.00      PROA C  
ATOM    295  OD1 ASP A  35       2.805  91.556  46.453  0.00  0.00      PROA O  
ATOM    296  OD2 ASP A  35       4.151  92.098  44.799  0.00  0.00      PROA O1-
ATOM    297  N   ARG A  36      -0.558  95.252  45.656  0.00  0.00      PROA N  
ATOM    298  CA  ARG A  36      -1.208  96.439  45.139  0.00  0.00      PROA C  
ATOM    299  C   ARG A  36      -0.639  97.619  45.878  0.00  0.00      PROA C  
ATOM    300  O   ARG A  36      -0.205  97.516  47.025  0.00  0.00      PROA O  
ATOM    301  CB  ARG A  36      -2.752  96.447  45.299  0.00  0.00      PROA C  
ATOM    302  CG  ARG A  36      -3.463  95.316  44.524  0.00  0.00      PROA C  
ATOM    303  CD  ARG A  36      -5.003  95.326  44.582  0.00  0.00      PROA C  
ATOM    304  NE  ARG A  36      -5.465  95.561  45.991  0.00  0.00      PROA N  
ATOM    305  CZ  ARG A  36      -5.177  94.803  47.037  0.00  0.00      PROA C  
ATOM    306  NH1 ARG A  36      -4.605  93.631  46.924  0.00  0.00      PROA N1+
ATOM    307  NH2 ARG A  36      -5.461  95.240  48.245  0.00  0.00      PROA N  
ATOM    308  N   SER A  37      -0.602  98.786  45.227  0.00  0.00      PROA N  
ATOM    309  CA  SER A  37      -0.087  99.973  45.870  0.00  0.00      PROA C  
ATOM    310  C   SER A  37      -0.811 101.185  45.346  0.00  0.00      PROA C  
ATOM    311  O   SER A  37      -1.198 101.264  44.179  0.00  0.00      PROA O  
ATOM    312  CB  SER A  37       1.454 100.129  45.710  0.00  0.00      PROA C  
ATOM    313  OG  SER A  37       1.971 101.294  46.367  0.00  0.00      PROA O  
ATOM    314  N   TRP A  38      -1.028 102.158  46.239  0.00  0.00      PROA N  
ATOM    315  CA  TRP A  38      -1.700 103.397  45.953  0.00  0.00      PROA C  
ATOM    316  C   TRP A  38      -0.730 104.499  46.317  0.00  0.00      PROA C  
ATOM    317  O   TRP A  38      -0.169 104.522  47.413  0.00  0.00      PROA O  
ATOM    318  CB  TRP A  38      -3.016 103.557  46.764  0.00  0.00      PROA C  
ATOM    319  CG  TRP A  38      -3.951 102.390  46.663  0.00  0.00      PROA C  
ATOM    320  CD1 TRP A  38      -5.061 102.288  45.863  0.00  0.00      PROA C  
ATOM    321  CD2 TRP A  38      -3.890 101.176  47.436  0.00  0.00      PROA C  
ATOM    322  CE2 TRP A  38      -5.000 100.388  47.052  0.00  0.00      PROA C  
ATOM    323  CE3 TRP A  38      -3.016 100.696  48.412  0.00  0.00      PROA C  
ATOM    324  NE1 TRP A  38      -5.690 101.083  46.100  0.00  0.00      PROA N  
ATOM    325  CZ2 TRP A  38      -5.252  99.151  47.627  0.00  0.00      PROA C  
ATOM    326  CZ3 TRP A  38      -3.255  99.444  48.977  0.00  0.00      PROA C  
ATOM    327  CH2 TRP A  38      -4.358  98.687  48.597  0.00  0.00      PROA C  
ATOM    328  N   THR A  39      -0.489 105.436  45.386  0.00  0.00      PROA N  
ATOM    329  CA  THR A  39       0.353 106.596  45.638  0.00  0.00      PROA C  
ATOM    330  C   THR A  39      -0.541 107.811  45.715  0.00  0.00      PROA C  
ATOM    331  O   THR A  39      -1.168 108.237  44.743  0.00  0.00      PROA O  
ATOM    332  CB  THR A  39       1.537 106.761  44.671  0.00  0.00      PROA C  
ATOM    333  CG2 THR A  39       1.120 106.643  43.195  0.00  0.00      PROA C  
ATOM    334  OG1 THR A  39       2.229 107.999  44.822  0.00  0.00      PROA O  
ATOM    335  N   LEU A  40      -0.650 108.382  46.919  0.00  0.00      PROA N  
ATOM    336  CA  LEU A  40      -1.515 109.494  47.217  0.00  0.00      PROA C  
ATOM    337  C   LEU A  40      -0.665 110.746  47.189  0.00  0.00      PROA C  
ATOM    338  O   LEU A  40       0.396 110.819  47.811  0.00  0.00      PROA O  
ATOM    339  CB  LEU A  40      -2.232 109.348  48.588  0.00  0.00      PROA C  
ATOM    340  CG  LEU A  40      -3.100 108.075  48.773  0.00  0.00      PROA C  
ATOM    341  CD1 LEU A  40      -3.895 107.701  47.512  0.00  0.00      PROA C  
ATOM    342  CD2 LEU A  40      -2.295 106.873  49.294  0.00  0.00      PROA C  
ATOM    343  N   THR A  41      -1.095 111.755  46.416  0.00  0.00      PROA N  
ATOM    344  CA  THR A  41      -0.345 112.988  46.218  0.00  0.00      PROA C  
ATOM    345  C   THR A  41      -1.230 114.167  46.534  0.00  0.00      PROA C  
ATOM    346  O   THR A  41      -2.304 114.331  45.954  0.00  0.00      PROA O  
ATOM    347  CB  THR A  41       0.206 113.185  44.802  0.00  0.00      PROA C  
ATOM    348  CG2 THR A  41       1.346 112.180  44.567  0.00  0.00      PROA C  
ATOM    349  OG1 THR A  41      -0.783 112.949  43.800  0.00  0.00      PROA O  
ATOM    350  N   ALA A  42      -0.790 115.025  47.463  0.00  0.00      PROA N  
ATOM    351  CA  ALA A  42      -1.475 116.237  47.834  0.00  0.00      PROA C  
ATOM    352  C   ALA A  42      -0.834 117.450  47.143  0.00  0.00      PROA C  
ATOM    353  O   ALA A  42       0.298 117.351  46.653  0.00  0.00      PROA O  
ATOM    354  CB  ALA A  42      -1.422 116.402  49.367  0.00  0.00      PROA C  
ATOM    355  N   PRO A  43      -1.500 118.604  47.051  0.00  0.00      PROA N  
ATOM    356  CA  PRO A  43      -0.862 119.892  46.780  0.00  0.00      PROA C  
ATOM    357  C   PRO A  43       0.385 120.215  47.623  0.00  0.00      PROA C  
ATOM    358  O   PRO A  43       0.434 119.772  48.775  0.00  0.00      PROA O  
ATOM    359  CB  PRO A  43      -1.985 120.939  46.966  0.00  0.00      PROA C  
ATOM    360  CG  PRO A  43      -3.161 120.187  47.606  0.00  0.00      PROA C  
ATOM    361  CD  PRO A  43      -2.952 118.737  47.186  0.00  0.00      PROA C  
ATOM    362  N   PRO A  44       1.393 120.954  47.143  0.00  0.00      PROA N  
ATOM    363  CA  PRO A  44       2.373 121.656  47.977  0.00  0.00      PROA C  
ATOM    364  C   PRO A  44       1.833 122.314  49.247  0.00  0.00      PROA C  
ATOM    365  O   PRO A  44       0.819 123.013  49.193  0.00  0.00      PROA O  
ATOM    366  CB  PRO A  44       3.030 122.664  47.019  0.00  0.00      PROA C  
ATOM    367  CG  PRO A  44       2.917 121.983  45.653  0.00  0.00      PROA C  
ATOM    368  CD  PRO A  44       1.548 121.306  45.730  0.00  0.00      PROA C  
ATOM    369  N   GLY A  45       2.501 122.107  50.404  0.00  0.00      PROA N  
ATOM    370  CA  GLY A  45       2.089 122.670  51.691  0.00  0.00      PROA C  
ATOM    371  C   GLY A  45       0.956 121.925  52.362  0.00  0.00      PROA C  
ATOM    372  O   GLY A  45       0.393 122.375  53.358  0.00  0.00      PROA O  
ATOM    373  N   PHE A  46       0.618 120.736  51.851  0.00  0.00      PROA N  
ATOM    374  CA  PHE A  46      -0.307 119.814  52.470  0.00  0.00      PROA C  
ATOM    375  C   PHE A  46       0.433 118.531  52.807  0.00  0.00      PROA C  
ATOM    376  O   PHE A  46       1.451 118.184  52.208  0.00  0.00      PROA O  
ATOM    377  CB  PHE A  46      -1.547 119.466  51.593  0.00  0.00      PROA C  
ATOM    378  CG  PHE A  46      -2.559 120.585  51.517  0.00  0.00      PROA C  
ATOM    379  CD1 PHE A  46      -2.308 121.753  50.775  0.00  0.00      PROA C  
ATOM    380  CD2 PHE A  46      -3.835 120.418  52.086  0.00  0.00      PROA C  
ATOM    381  CE1 PHE A  46      -3.301 122.727  50.610  0.00  0.00      PROA C  
ATOM    382  CE2 PHE A  46      -4.828 121.394  51.938  0.00  0.00      PROA C  
ATOM    383  CZ  PHE A  46      -4.559 122.549  51.197  0.00  0.00      PROA C  
ATOM    384  N   ARG A  47      -0.077 117.793  53.799  0.00  0.00      PROA N  
ATOM    385  CA  ARG A  47       0.376 116.465  54.131  0.00  0.00      PROA C  
ATOM    386  C   ARG A  47      -0.854 115.584  54.175  0.00  0.00      PROA C  
ATOM    387  O   ARG A  47      -1.978 116.056  54.323  0.00  0.00      PROA O  
ATOM    388  CB  ARG A  47       1.144 116.419  55.478  0.00  0.00      PROA C  
ATOM    389  CG  ARG A  47       0.353 116.902  56.713  0.00  0.00      PROA C  
ATOM    390  CD  ARG A  47       1.178 116.809  58.003  0.00  0.00      PROA C  
ATOM    391  NE  ARG A  47       0.298 117.257  59.128  0.00  0.00      PROA N  
ATOM    392  CZ  ARG A  47       0.563 117.070  60.412  0.00  0.00      PROA C  
ATOM    393  NH1 ARG A  47       1.697 116.575  60.849  0.00  0.00      PROA N1+
ATOM    394  NH2 ARG A  47      -0.365 117.400  61.279  0.00  0.00      PROA N  
ATOM    395  N   LEU A  48      -0.696 114.271  54.004  0.00  0.00      PROA N  
ATOM    396  CA  LEU A  48      -1.803 113.346  53.936  0.00  0.00      PROA C  
ATOM    397  C   LEU A  48      -2.027 112.692  55.284  0.00  0.00      PROA C  
ATOM    398  O   LEU A  48      -1.111 112.144  55.900  0.00  0.00      PROA O  
ATOM    399  CB  LEU A  48      -1.565 112.298  52.828  0.00  0.00      PROA C  
ATOM    400  CG  LEU A  48      -1.584 112.921  51.414  0.00  0.00      PROA C  
ATOM    401  CD1 LEU A  48      -0.521 112.282  50.516  0.00  0.00      PROA C  
ATOM    402  CD2 LEU A  48      -2.977 112.824  50.775  0.00  0.00      PROA C  
ATOM    403  N   ARG A  49      -3.276 112.766  55.772  0.00  0.00      PROA N  
ATOM    404  CA  ARG A  49      -3.727 112.182  57.012  0.00  0.00      PROA C  
ATOM    405  C   ARG A  49      -4.466 110.898  56.693  0.00  0.00      PROA C  
ATOM    406  O   ARG A  49      -5.500 110.918  56.027  0.00  0.00      PROA O  
ATOM    407  CB  ARG A  49      -4.697 113.161  57.719  0.00  0.00      PROA C  
ATOM    408  CG  ARG A  49      -5.251 112.684  59.078  0.00  0.00      PROA C  
ATOM    409  CD  ARG A  49      -6.146 113.745  59.732  0.00  0.00      PROA C  
ATOM    410  NE  ARG A  49      -6.604 113.228  61.063  0.00  0.00      PROA N  
ATOM    411  CZ  ARG A  49      -7.761 112.621  61.290  0.00  0.00      PROA C  
ATOM    412  NH1 ARG A  49      -8.575 112.256  60.326  0.00  0.00      PROA N1+
ATOM    413  NH2 ARG A  49      -8.129 112.378  62.531  0.00  0.00      PROA N  
ATOM    414  N   LEU A  50      -3.943 109.748  57.144  0.00  0.00      PROA N  
ATOM    415  CA  LEU A  50      -4.502 108.441  56.867  0.00  0.00      PROA C  
ATOM    416  C   LEU A  50      -4.910 107.758  58.162  0.00  0.00      PROA C  
ATOM    417  O   LEU A  50      -4.200 107.800  59.170  0.00  0.00      PROA O  
ATOM    418  CB  LEU A  50      -3.497 107.584  56.051  0.00  0.00      PROA C  
ATOM    419  CG  LEU A  50      -3.960 106.158  55.671  0.00  0.00      PROA C  
ATOM    420  CD1 LEU A  50      -3.392 105.755  54.303  0.00  0.00      PROA C  
ATOM    421  CD2 LEU A  50      -3.546 105.096  56.702  0.00  0.00      PROA C  
ATOM    422  N   TYR A  51      -6.095 107.123  58.173  0.00  0.00      PROA N  
ATOM    423  CA  TYR A  51      -6.600 106.420  59.332  0.00  0.00      PROA C  
ATOM    424  C   TYR A  51      -7.369 105.179  58.893  0.00  0.00      PROA C  
ATOM    425  O   TYR A  51      -8.025 105.152  57.850  0.00  0.00      PROA O  
ATOM    426  CB  TYR A  51      -7.467 107.330  60.258  0.00  0.00      PROA C  
ATOM    427  CG  TYR A  51      -8.675 107.926  59.568  0.00  0.00      PROA C  
ATOM    428  CD1 TYR A  51      -8.567 109.120  58.832  0.00  0.00      PROA C  
ATOM    429  CD2 TYR A  51      -9.941 107.326  59.700  0.00  0.00      PROA C  
ATOM    430  CE1 TYR A  51      -9.693 109.688  58.221  0.00  0.00      PROA C  
ATOM    431  CE2 TYR A  51     -11.071 107.894  59.092  0.00  0.00      PROA C  
ATOM    432  CZ  TYR A  51     -10.945 109.078  58.355  0.00  0.00      PROA C  
ATOM    433  OH  TYR A  51     -12.068 109.646  57.716  0.00  0.00      PROA O  
ATOM    434  N   PHE A  52      -7.281 104.097  59.692  0.00  0.00      PROA N  
ATOM    435  CA  PHE A  52      -7.906 102.823  59.390  0.00  0.00      PROA C  
ATOM    436  C   PHE A  52      -9.234 102.682  60.125  0.00  0.00      PROA C  
ATOM    437  O   PHE A  52      -9.290 102.557  61.350  0.00  0.00      PROA O  
ATOM    438  CB  PHE A  52      -7.000 101.617  59.763  0.00  0.00      PROA C  
ATOM    439  CG  PHE A  52      -5.756 101.569  58.911  0.00  0.00      PROA C  
ATOM    440  CD1 PHE A  52      -4.607 102.304  59.257  0.00  0.00      PROA C  
ATOM    441  CD2 PHE A  52      -5.689 100.699  57.810  0.00  0.00      PROA C  
ATOM    442  CE1 PHE A  52      -3.419 102.161  58.530  0.00  0.00      PROA C  
ATOM    443  CE2 PHE A  52      -4.505 100.559  57.073  0.00  0.00      PROA C  
ATOM    444  CZ  PHE A  52      -3.367 101.289  57.437  0.00  0.00      PROA C  
ATOM    445  N   THR A  53     -10.360 102.692  59.385  0.00  0.00      PROA N  
ATOM    446  CA  THR A  53     -11.683 102.344  59.907  0.00  0.00      PROA C  
ATOM    447  C   THR A  53     -11.763 100.893  60.351  0.00  0.00      PROA C  
ATOM    448  O   THR A  53     -12.327 100.568  61.398  0.00  0.00      PROA O  
ATOM    449  CB  THR A  53     -12.826 102.673  58.945  0.00  0.00      PROA C  
ATOM    450  CG2 THR A  53     -14.196 102.224  59.481  0.00  0.00      PROA C  
ATOM    451  OG1 THR A  53     -12.914 104.084  58.788  0.00  0.00      PROA O  
ATOM    452  N   HIS A  54     -11.150  99.976  59.577  0.00  0.00      PROA N  
ATOM    453  CA  HIS A  54     -11.118  98.569  59.925  0.00  0.00      PROA C  
ATOM    454  C   HIS A  54      -9.782  97.973  59.525  0.00  0.00      PROA C  
ATOM    455  O   HIS A  54      -9.242  98.283  58.463  0.00  0.00      PROA O  
ATOM    456  CB  HIS A  54     -12.255  97.778  59.229  0.00  0.00      PROA C  
ATOM    457  CG  HIS A  54     -12.405  96.377  59.760  0.00  0.00      PROA C  
ATOM    458  CD2 HIS A  54     -11.919  95.195  59.290  0.00  0.00      PROA C  
ATOM    459  ND1 HIS A  54     -13.235  96.048  60.812  0.00  0.00      PROA N  
ATOM    460  CE1 HIS A  54     -13.204  94.699  60.942  0.00  0.00      PROA C  
ATOM    461  NE2 HIS A  54     -12.417  94.137  60.040  0.00  0.00      PROA N  
ATOM    462  N   PHE A  55      -9.205  97.106  60.379  0.00  0.00      PROA N  
ATOM    463  CA  PHE A  55      -7.964  96.425  60.072  0.00  0.00      PROA C  
ATOM    464  C   PHE A  55      -8.018  95.026  60.682  0.00  0.00      PROA C  
ATOM    465  O   PHE A  55      -8.353  94.844  61.855  0.00  0.00      PROA O  
ATOM    466  CB  PHE A  55      -6.756  97.228  60.621  0.00  0.00      PROA C  
ATOM    467  CG  PHE A  55      -5.459  96.712  60.060  0.00  0.00      PROA C  
ATOM    468  CD1 PHE A  55      -4.727  95.705  60.711  0.00  0.00      PROA C  
ATOM    469  CD2 PHE A  55      -4.933  97.281  58.890  0.00  0.00      PROA C  
ATOM    470  CE1 PHE A  55      -3.499  95.273  60.195  0.00  0.00      PROA C  
ATOM    471  CE2 PHE A  55      -3.704  96.861  58.376  0.00  0.00      PROA C  
ATOM    472  CZ  PHE A  55      -2.988  95.850  59.026  0.00  0.00      PROA C  
ATOM    473  N   ASN A  56      -7.699  93.999  59.881  0.00  0.00      PROA N  
ATOM    474  CA  ASN A  56      -7.905  92.616  60.240  0.00  0.00      PROA C  
ATOM    475  C   ASN A  56      -7.065  91.757  59.292  0.00  0.00      PROA C  
ATOM    476  O   ASN A  56      -7.549  91.283  58.265  0.00  0.00      PROA O  
ATOM    477  CB  ASN A  56      -9.429  92.286  60.135  0.00  0.00      PROA C  
ATOM    478  CG  ASN A  56      -9.819  90.889  60.610  0.00  0.00      PROA C  
ATOM    479  ND2 ASN A  56      -9.862  90.696  61.948  0.00  0.00      PROA N  
ATOM    480  OD1 ASN A  56     -10.150  89.996  59.826  0.00  0.00      PROA O  
ATOM    481  N   LEU A  57      -5.766  91.580  59.604  0.00  0.00      PROA N  
ATOM    482  CA  LEU A  57      -4.805  90.839  58.798  0.00  0.00      PROA C  
ATOM    483  C   LEU A  57      -4.196  89.723  59.643  0.00  0.00      PROA C  
ATOM    484  O   LEU A  57      -4.217  89.760  60.874  0.00  0.00      PROA O  
ATOM    485  CB  LEU A  57      -3.646  91.730  58.245  0.00  0.00      PROA C  
ATOM    486  CG  LEU A  57      -3.905  92.413  56.880  0.00  0.00      PROA C  
ATOM    487  CD1 LEU A  57      -4.956  93.526  56.937  0.00  0.00      PROA C  
ATOM    488  CD2 LEU A  57      -2.591  92.965  56.297  0.00  0.00      PROA C  
ATOM    489  N   GLU A  58      -3.626  88.679  59.011  0.00  0.00      PROA N  
ATOM    490  CA  GLU A  58      -2.872  87.653  59.711  0.00  0.00      PROA C  
ATOM    491  C   GLU A  58      -1.620  88.201  60.424  0.00  0.00      PROA C  
ATOM    492  O   GLU A  58      -0.966  89.149  59.982  0.00  0.00      PROA O  
ATOM    493  CB  GLU A  58      -2.545  86.430  58.808  0.00  0.00      PROA C  
ATOM    494  CG  GLU A  58      -1.907  85.225  59.549  0.00  0.00      PROA C  
ATOM    495  CD  GLU A  58      -1.855  83.949  58.704  0.00  0.00      PROA C  
ATOM    496  OE1 GLU A  58      -0.727  83.456  58.424  0.00  0.00      PROA O  
ATOM    497  OE2 GLU A  58      -2.933  83.400  58.348  0.00  0.00      PROA O1-
ATOM    498  N   LEU A  59      -1.285  87.639  61.605  0.00  0.00      PROA N  
ATOM    499  CA  LEU A  59      -0.132  88.041  62.389  0.00  0.00      PROA C  
ATOM    500  C   LEU A  59       1.039  87.112  62.085  0.00  0.00      PROA C  
ATOM    501  O   LEU A  59       0.903  85.887  62.073  0.00  0.00      PROA O  
ATOM    502  CB  LEU A  59      -0.510  88.025  63.899  0.00  0.00      PROA C  
ATOM    503  CG  LEU A  59       0.517  88.567  64.928  0.00  0.00      PROA C  
ATOM    504  CD1 LEU A  59       1.600  87.548  65.324  0.00  0.00      PROA C  
ATOM    505  CD2 LEU A  59       1.146  89.905  64.514  0.00  0.00      PROA C  
ATOM    506  N   SER A  60       2.235  87.667  61.806  0.00  0.00      PROA N  
ATOM    507  CA  SER A  60       3.457  86.884  61.666  0.00  0.00      PROA C  
ATOM    508  C   SER A  60       4.664  87.764  61.892  0.00  0.00      PROA C  
ATOM    509  O   SER A  60       4.581  88.984  61.763  0.00  0.00      PROA O  
ATOM    510  CB  SER A  60       3.603  86.161  60.299  0.00  0.00      PROA C  
ATOM    511  OG  SER A  60       2.732  85.032  60.236  0.00  0.00      PROA O  
ATOM    512  N   TYR A  61       5.815  87.158  62.262  0.00  0.00      PROA N  
ATOM    513  CA  TYR A  61       7.036  87.850  62.652  0.00  0.00      PROA C  
ATOM    514  C   TYR A  61       7.503  88.957  61.699  0.00  0.00      PROA C  
ATOM    515  O   TYR A  61       7.776  88.724  60.518  0.00  0.00      PROA O  
ATOM    516  CB  TYR A  61       8.170  86.832  62.990  0.00  0.00      PROA C  
ATOM    517  CG  TYR A  61       9.496  87.491  63.303  0.00  0.00      PROA C  
ATOM    518  CD1 TYR A  61       9.650  88.230  64.488  0.00  0.00      PROA C  
ATOM    519  CD2 TYR A  61      10.580  87.398  62.413  0.00  0.00      PROA C  
ATOM    520  CE1 TYR A  61      10.859  88.881  64.770  0.00  0.00      PROA C  
ATOM    521  CE2 TYR A  61      11.789  88.051  62.691  0.00  0.00      PROA C  
ATOM    522  CZ  TYR A  61      11.927  88.794  63.869  0.00  0.00      PROA C  
ATOM    523  OH  TYR A  61      13.144  89.456  64.137  0.00  0.00      PROA O  
ATOM    524  N   ARG A  62       7.550  90.202  62.218  0.00  0.00      PROA N  
ATOM    525  CA  ARG A  62       8.045  91.398  61.560  0.00  0.00      PROA C  
ATOM    526  C   ARG A  62       7.137  91.824  60.394  0.00  0.00      PROA C  
ATOM    527  O   ARG A  62       7.476  92.663  59.558  0.00  0.00      PROA O  
ATOM    528  CB  ARG A  62       9.552  91.230  61.205  0.00  0.00      PROA C  
ATOM    529  CG  ARG A  62      10.309  92.508  60.788  0.00  0.00      PROA C  
ATOM    530  CD  ARG A  62      11.813  92.261  60.605  0.00  0.00      PROA C  
ATOM    531  NE  ARG A  62      12.437  93.567  60.215  0.00  0.00      PROA N  
ATOM    532  CZ  ARG A  62      13.724  93.722  59.934  0.00  0.00      PROA C  
ATOM    533  NH1 ARG A  62      14.582  92.727  59.976  0.00  0.00      PROA N1+
ATOM    534  NH2 ARG A  62      14.173  94.915  59.599  0.00  0.00      PROA N  
ATOM    535  N   CYS A  63       5.920  91.235  60.331  0.00  0.00      PROA N  
ATOM    536  CA  CYS A  63       4.926  91.410  59.287  0.00  0.00      PROA C  
ATOM    537  C   CYS A  63       5.403  90.983  57.899  0.00  0.00      PROA C  
ATOM    538  O   CYS A  63       4.924  91.480  56.885  0.00  0.00      PROA O  
ATOM    539  CB  CYS A  63       4.339  92.851  59.249  0.00  0.00      PROA C  
ATOM    540  SG  CYS A  63       3.557  93.361  60.808  0.00  0.00      PROA S  
ATOM    541  N   GLU A  64       6.370  90.044  57.803  0.00  0.00      PROA N  
ATOM    542  CA  GLU A  64       6.953  89.652  56.528  0.00  0.00      PROA C  
ATOM    543  C   GLU A  64       6.001  89.005  55.521  0.00  0.00      PROA C  
ATOM    544  O   GLU A  64       5.989  89.351  54.339  0.00  0.00      PROA O  
ATOM    545  CB  GLU A  64       8.190  88.738  56.742  0.00  0.00      PROA C  
ATOM    546  CG  GLU A  64       9.395  89.489  57.367  0.00  0.00      PROA C  
ATOM    547  CD  GLU A  64      10.660  88.643  57.525  0.00  0.00      PROA C  
ATOM    548  OE1 GLU A  64      10.670  87.434  57.169  0.00  0.00      PROA O  
ATOM    549  OE2 GLU A  64      11.684  89.201  58.007  0.00  0.00      PROA O1-
ATOM    550  N   TYR A  65       5.178  88.037  55.971  0.00  0.00      PROA N  
ATOM    551  CA  TYR A  65       4.264  87.305  55.110  0.00  0.00      PROA C  
ATOM    552  C   TYR A  65       3.131  88.124  54.480  0.00  0.00      PROA C  
ATOM    553  O   TYR A  65       2.883  88.047  53.276  0.00  0.00      PROA O  
ATOM    554  CB  TYR A  65       3.737  86.041  55.831  0.00  0.00      PROA C  
ATOM    555  CG  TYR A  65       4.880  85.070  56.018  0.00  0.00      PROA C  
ATOM    556  CD1 TYR A  65       5.288  84.246  54.954  0.00  0.00      PROA C  
ATOM    557  CD2 TYR A  65       5.553  84.965  57.247  0.00  0.00      PROA C  
ATOM    558  CE1 TYR A  65       6.347  83.341  55.111  0.00  0.00      PROA C  
ATOM    559  CE2 TYR A  65       6.614  84.063  57.409  0.00  0.00      PROA C  
ATOM    560  CZ  TYR A  65       7.010  83.250  56.342  0.00  0.00      PROA C  
ATOM    561  OH  TYR A  65       8.078  82.344  56.513  0.00  0.00      PROA O  
ATOM    562  N   ASP A  66       2.450  88.978  55.260  0.00  0.00      PROA N  
ATOM    563  CA  ASP A  66       1.396  89.823  54.743  0.00  0.00      PROA C  
ATOM    564  C   ASP A  66       1.347  91.130  55.529  0.00  0.00      PROA C  
ATOM    565  O   ASP A  66       1.573  91.180  56.742  0.00  0.00      PROA O  
ATOM    566  CB  ASP A  66       0.009  89.119  54.643  0.00  0.00      PROA C  
ATOM    567  CG  ASP A  66      -0.614  88.677  55.964  0.00  0.00      PROA C  
ATOM    568  OD1 ASP A  66       0.104  88.218  56.894  0.00  0.00      PROA O  
ATOM    569  OD2 ASP A  66      -1.877  88.664  56.017  0.00  0.00      PROA O1-
ATOM    570  N   PHE A  67       1.096  92.245  54.819  0.00  0.00      PROA N  
ATOM    571  CA  PHE A  67       1.236  93.554  55.406  0.00  0.00      PROA C  
ATOM    572  C   PHE A  67       0.479  94.638  54.658  0.00  0.00      PROA C  
ATOM    573  O   PHE A  67       0.163  94.526  53.470  0.00  0.00      PROA O  
ATOM    574  CB  PHE A  67       2.731  93.995  55.553  0.00  0.00      PROA C  
ATOM    575  CG  PHE A  67       3.525  94.039  54.258  0.00  0.00      PROA C  
ATOM    576  CD1 PHE A  67       3.449  95.158  53.408  0.00  0.00      PROA C  
ATOM    577  CD2 PHE A  67       4.446  93.026  53.937  0.00  0.00      PROA C  
ATOM    578  CE1 PHE A  67       4.263  95.265  52.273  0.00  0.00      PROA C  
ATOM    579  CE2 PHE A  67       5.277  93.132  52.814  0.00  0.00      PROA C  
ATOM    580  CZ  PHE A  67       5.187  94.255  51.982  0.00  0.00      PROA C  
ATOM    581  N   VAL A  68       0.243  95.754  55.370  0.00  0.00      PROA N  
ATOM    582  CA  VAL A  68      -0.004  97.056  54.782  0.00  0.00      PROA C  
ATOM    583  C   VAL A  68       1.172  97.923  55.198  0.00  0.00      PROA C  
ATOM    584  O   VAL A  68       1.466  98.077  56.381  0.00  0.00      PROA O  
ATOM    585  CB  VAL A  68      -1.313  97.705  55.223  0.00  0.00      PROA C  
ATOM    586  CG1 VAL A  68      -1.457  99.114  54.611  0.00  0.00      PROA C  
ATOM    587  CG2 VAL A  68      -2.484  96.816  54.768  0.00  0.00      PROA C  
ATOM    588  N   LYS A  69       1.921  98.482  54.238  0.00  0.00      PROA N  
ATOM    589  CA  LYS A  69       3.106  99.263  54.523  0.00  0.00      PROA C  
ATOM    590  C   LYS A  69       2.896 100.691  54.071  0.00  0.00      PROA C  
ATOM    591  O   LYS A  69       2.434 100.955  52.960  0.00  0.00      PROA O  
ATOM    592  CB  LYS A  69       4.364  98.646  53.861  0.00  0.00      PROA C  
ATOM    593  CG  LYS A  69       5.675  99.402  54.137  0.00  0.00      PROA C  
ATOM    594  CD  LYS A  69       6.904  98.788  53.434  0.00  0.00      PROA C  
ATOM    595  CE  LYS A  69       7.260  97.363  53.892  0.00  0.00      PROA C  
ATOM    596  NZ  LYS A  69       8.481  96.877  53.197  0.00  0.00      PROA N1+
ATOM    597  N   LEU A  70       3.227 101.649  54.951  0.00  0.00      PROA N  
ATOM    598  CA  LEU A  70       3.037 103.064  54.721  0.00  0.00      PROA C  
ATOM    599  C   LEU A  70       4.401 103.703  54.537  0.00  0.00      PROA C  
ATOM    600  O   LEU A  70       5.227 103.737  55.446  0.00  0.00      PROA O  
ATOM    601  CB  LEU A  70       2.297 103.723  55.913  0.00  0.00      PROA C  
ATOM    602  CG  LEU A  70       0.920 103.105  56.242  0.00  0.00      PROA C  
ATOM    603  CD1 LEU A  70       0.329 103.763  57.493  0.00  0.00      PROA C  
ATOM    604  CD2 LEU A  70      -0.071 103.220  55.078  0.00  0.00      PROA C  
ATOM    605  N   THR A  71       4.695 104.199  53.326  0.00  0.00      PROA N  
ATOM    606  CA  THR A  71       6.001 104.742  52.962  0.00  0.00      PROA C  
ATOM    607  C   THR A  71       5.826 106.162  52.484  0.00  0.00      PROA C  
ATOM    608  O   THR A  71       4.945 106.459  51.684  0.00  0.00      PROA O  
ATOM    609  CB  THR A  71       6.693 103.930  51.866  0.00  0.00      PROA C  
ATOM    610  CG2 THR A  71       8.054 104.521  51.463  0.00  0.00      PROA C  
ATOM    611  OG1 THR A  71       6.948 102.608  52.327  0.00  0.00      PROA O  
ATOM    612  N   SER A  72       6.647 107.108  52.962  0.00  0.00      PROA N  
ATOM    613  CA  SER A  72       6.616 108.476  52.467  0.00  0.00      PROA C  
ATOM    614  C   SER A  72       8.043 108.906  52.204  0.00  0.00      PROA C  
ATOM    615  O   SER A  72       8.892 108.908  53.098  0.00  0.00      PROA O  
ATOM    616  CB  SER A  72       5.931 109.439  53.467  0.00  0.00      PROA C  
ATOM    617  OG  SER A  72       5.799 110.765  52.961  0.00  0.00      PROA O  
ATOM    618  N   GLY A  73       8.373 109.246  50.936  0.00  0.00      PROA N  
ATOM    619  CA  GLY A  73       9.761 109.368  50.485  0.00  0.00      PROA C  
ATOM    620  C   GLY A  73      10.559 108.094  50.674  0.00  0.00      PROA C  
ATOM    621  O   GLY A  73      10.132 107.008  50.284  0.00  0.00      PROA O  
ATOM    622  N   THR A  74      11.750 108.189  51.295  0.00  0.00      PROA N  
ATOM    623  CA  THR A  74      12.586 107.020  51.573  0.00  0.00      PROA C  
ATOM    624  C   THR A  74      12.308 106.450  52.957  0.00  0.00      PROA C  
ATOM    625  O   THR A  74      12.875 105.431  53.352  0.00  0.00      PROA O  
ATOM    626  CB  THR A  74      14.087 107.318  51.460  0.00  0.00      PROA C  
ATOM    627  CG2 THR A  74      14.401 107.727  50.011  0.00  0.00      PROA C  
ATOM    628  OG1 THR A  74      14.504 108.395  52.301  0.00  0.00      PROA O  
ATOM    629  N   LYS A  75      11.398 107.080  53.727  0.00  0.00      PROA N  
ATOM    630  CA  LYS A  75      11.057 106.683  55.078  0.00  0.00      PROA C  
ATOM    631  C   LYS A  75       9.840 105.765  55.104  0.00  0.00      PROA C  
ATOM    632  O   LYS A  75       8.778 106.084  54.567  0.00  0.00      PROA O  
ATOM    633  CB  LYS A  75      10.773 107.898  56.009  0.00  0.00      PROA C  
ATOM    634  CG  LYS A  75      11.983 108.794  56.350  0.00  0.00      PROA C  
ATOM    635  CD  LYS A  75      12.429 109.745  55.221  0.00  0.00      PROA C  
ATOM    636  CE  LYS A  75      13.488 110.765  55.678  0.00  0.00      PROA C  
ATOM    637  NZ  LYS A  75      13.907 111.640  54.554  0.00  0.00      PROA N1+
ATOM    638  N   VAL A  76       9.947 104.597  55.766  0.00  0.00      PROA N  
ATOM    639  CA  VAL A  76       8.790 103.766  56.067  0.00  0.00      PROA C  
ATOM    640  C   VAL A  76       8.197 104.190  57.409  0.00  0.00      PROA C  
ATOM    641  O   VAL A  76       8.826 104.103  58.467  0.00  0.00      PROA O  
ATOM    642  CB  VAL A  76       9.075 102.264  55.966  0.00  0.00      PROA C  
ATOM    643  CG1 VAL A  76      10.271 101.821  56.834  0.00  0.00      PROA C  
ATOM    644  CG2 VAL A  76       7.810 101.451  56.308  0.00  0.00      PROA C  
ATOM    645  N   LEU A  77       6.960 104.733  57.391  0.00  0.00      PROA N  
ATOM    646  CA  LEU A  77       6.220 105.145  58.574  0.00  0.00      PROA C  
ATOM    647  C   LEU A  77       5.891 103.965  59.472  0.00  0.00      PROA C  
ATOM    648  O   LEU A  77       6.110 103.987  60.686  0.00  0.00      PROA O  
ATOM    649  CB  LEU A  77       4.856 105.807  58.213  0.00  0.00      PROA C  
ATOM    650  CG  LEU A  77       4.885 107.238  57.637  0.00  0.00      PROA C  
ATOM    651  CD1 LEU A  77       5.592 107.351  56.284  0.00  0.00      PROA C  
ATOM    652  CD2 LEU A  77       3.442 107.749  57.488  0.00  0.00      PROA C  
ATOM    653  N   ALA A  78       5.363 102.892  58.858  0.00  0.00      PROA N  
ATOM    654  CA  ALA A  78       4.943 101.718  59.571  0.00  0.00      PROA C  
ATOM    655  C   ALA A  78       4.777 100.551  58.615  0.00  0.00      PROA C  
ATOM    656  O   ALA A  78       4.509 100.716  57.423  0.00  0.00      PROA O  
ATOM    657  CB  ALA A  78       3.603 101.968  60.301  0.00  0.00      PROA C  
ATOM    658  N   THR A  79       4.909  99.325  59.153  0.00  0.00      PROA N  
ATOM    659  CA  THR A  79       4.506  98.103  58.468  0.00  0.00      PROA C  
ATOM    660  C   THR A  79       3.483  97.452  59.370  0.00  0.00      PROA C  
ATOM    661  O   THR A  79       3.785  97.052  60.496  0.00  0.00      PROA O  
ATOM    662  CB  THR A  79       5.641  97.119  58.208  0.00  0.00      PROA C  
ATOM    663  CG2 THR A  79       5.155  95.973  57.308  0.00  0.00      PROA C  
ATOM    664  OG1 THR A  79       6.709  97.761  57.524  0.00  0.00      PROA O  
ATOM    665  N   LEU A  80       2.227  97.377  58.911  0.00  0.00      PROA N  
ATOM    666  CA  LEU A  80       1.091  96.984  59.709  0.00  0.00      PROA C  
ATOM    667  C   LEU A  80       0.671  95.554  59.405  0.00  0.00      PROA C  
ATOM    668  O   LEU A  80       0.575  95.143  58.246  0.00  0.00      PROA O  
ATOM    669  CB  LEU A  80      -0.146  97.902  59.490  0.00  0.00      PROA C  
ATOM    670  CG  LEU A  80      -0.019  99.390  59.903  0.00  0.00      PROA C  
ATOM    671  CD1 LEU A  80       0.624  99.575  61.285  0.00  0.00      PROA C  
ATOM    672  CD2 LEU A  80       0.677 100.259  58.845  0.00  0.00      PROA C  
ATOM    673  N   CYS A  81       0.389  94.768  60.459  0.00  0.00      PROA N  
ATOM    674  CA  CYS A  81      -0.163  93.433  60.346  0.00  0.00      PROA C  
ATOM    675  C   CYS A  81      -0.792  93.025  61.671  0.00  0.00      PROA C  
ATOM    676  O   CYS A  81      -0.594  93.671  62.701  0.00  0.00      PROA O  
ATOM    677  CB  CYS A  81       0.851  92.343  59.888  0.00  0.00      PROA C  
ATOM    678  SG  CYS A  81       2.164  91.917  61.082  0.00  0.00      PROA S  
ATOM    679  N   GLY A  82      -1.576  91.924  61.676  0.00  0.00      PROA N  
ATOM    680  CA  GLY A  82      -2.258  91.425  62.868  0.00  0.00      PROA C  
ATOM    681  C   GLY A  82      -3.418  92.246  63.395  0.00  0.00      PROA C  
ATOM    682  O   GLY A  82      -3.656  93.396  63.029  0.00  0.00      PROA O  
ATOM    683  N   GLN A  83      -4.206  91.627  64.294  0.00  0.00      PROA N  
ATOM    684  CA  GLN A  83      -5.288  92.268  65.026  0.00  0.00      PROA C  
ATOM    685  C   GLN A  83      -4.833  93.356  65.998  0.00  0.00      PROA C  
ATOM    686  O   GLN A  83      -5.418  94.438  66.081  0.00  0.00      PROA O  
ATOM    687  CB  GLN A  83      -6.160  91.221  65.783  0.00  0.00      PROA C  
ATOM    688  CG  GLN A  83      -7.156  90.402  64.912  0.00  0.00      PROA C  
ATOM    689  CD  GLN A  83      -6.590  89.910  63.578  0.00  0.00      PROA C  
ATOM    690  NE2 GLN A  83      -5.746  88.854  63.620  0.00  0.00      PROA N  
ATOM    691  OE1 GLN A  83      -6.889  90.458  62.516  0.00  0.00      PROA O  
ATOM    692  N   GLU A  84      -3.756  93.068  66.755  0.00  0.00      PROA N  
ATOM    693  CA  GLU A  84      -3.255  93.918  67.818  0.00  0.00      PROA C  
ATOM    694  C   GLU A  84      -1.733  93.957  67.781  0.00  0.00      PROA C  
ATOM    695  O   GLU A  84      -1.071  93.051  67.271  0.00  0.00      PROA O  
ATOM    696  CB  GLU A  84      -3.716  93.430  69.222  0.00  0.00      PROA C  
ATOM    697  CG  GLU A  84      -5.249  93.534  69.450  0.00  0.00      PROA C  
ATOM    698  CD  GLU A  84      -5.709  93.133  70.851  0.00  0.00      PROA C  
ATOM    699  OE1 GLU A  84      -4.876  92.746  71.712  0.00  0.00      PROA O  
ATOM    700  OE2 GLU A  84      -6.942  93.205  71.107  0.00  0.00      PROA O1-
ATOM    701  N   SER A  85      -1.138  95.049  68.309  0.00  0.00      PROA N  
ATOM    702  CA  SER A  85       0.307  95.249  68.358  0.00  0.00      PROA C  
ATOM    703  C   SER A  85       1.034  94.221  69.222  0.00  0.00      PROA C  
ATOM    704  O   SER A  85       0.535  93.762  70.252  0.00  0.00      PROA O  
ATOM    705  CB  SER A  85       0.686  96.674  68.869  0.00  0.00      PROA C  
ATOM    706  OG  SER A  85       2.051  97.028  68.606  0.00  0.00      PROA O  
ATOM    707  N   THR A  86       2.265  93.868  68.823  0.00  0.00      PROA N  
ATOM    708  CA  THR A  86       3.208  93.064  69.590  0.00  0.00      PROA C  
ATOM    709  C   THR A  86       4.405  93.979  69.827  0.00  0.00      PROA C  
ATOM    710  O   THR A  86       4.361  95.180  69.543  0.00  0.00      PROA O  
ATOM    711  CB  THR A  86       3.634  91.743  68.896  0.00  0.00      PROA C  
ATOM    712  CG2 THR A  86       2.423  91.052  68.255  0.00  0.00      PROA C  
ATOM    713  OG1 THR A  86       4.612  91.914  67.878  0.00  0.00      PROA O  
ATOM    714  N   ASP A  87       5.518  93.452  70.379  0.00  0.00      PROA N  
ATOM    715  CA  ASP A  87       6.790  94.151  70.427  0.00  0.00      PROA C  
ATOM    716  C   ASP A  87       7.358  94.464  69.024  0.00  0.00      PROA C  
ATOM    717  O   ASP A  87       7.852  95.558  68.745  0.00  0.00      PROA O  
ATOM    718  CB  ASP A  87       7.768  93.284  71.276  0.00  0.00      PROA C  
ATOM    719  CG  ASP A  87       9.086  93.968  71.607  0.00  0.00      PROA C  
ATOM    720  OD1 ASP A  87       9.151  95.224  71.646  0.00  0.00      PROA O  
ATOM    721  OD2 ASP A  87      10.058  93.241  71.951  0.00  0.00      PROA O1-
ATOM    722  N   THR A  88       7.272  93.488  68.094  0.00  0.00      PROA N  
ATOM    723  CA  THR A  88       7.926  93.540  66.785  0.00  0.00      PROA C  
ATOM    724  C   THR A  88       6.951  93.820  65.639  0.00  0.00      PROA C  
ATOM    725  O   THR A  88       7.344  94.302  64.574  0.00  0.00      PROA O  
ATOM    726  CB  THR A  88       8.856  92.316  66.546  0.00  0.00      PROA C  
ATOM    727  CG2 THR A  88       8.459  91.118  67.427  0.00  0.00      PROA C  
ATOM    728  OG1 THR A  88       8.913  91.821  65.214  0.00  0.00      PROA O  
ATOM    729  N   GLU A  89       5.640  93.614  65.849  0.00  0.00      PROA N  
ATOM    730  CA  GLU A  89       4.602  93.818  64.857  0.00  0.00      PROA C  
ATOM    731  C   GLU A  89       3.656  94.919  65.313  0.00  0.00      PROA C  
ATOM    732  O   GLU A  89       3.254  94.973  66.474  0.00  0.00      PROA O  
ATOM    733  CB  GLU A  89       3.764  92.532  64.617  0.00  0.00      PROA C  
ATOM    734  CG  GLU A  89       4.553  91.347  64.007  0.00  0.00      PROA C  
ATOM    735  CD  GLU A  89       5.423  90.591  65.011  0.00  0.00      PROA C  
ATOM    736  OE1 GLU A  89       4.886  90.036  66.010  0.00  0.00      PROA O  
ATOM    737  OE2 GLU A  89       6.664  90.533  64.790  0.00  0.00      PROA O1-
ATOM    738  N   ARG A  90       3.265  95.836  64.407  0.00  0.00      PROA N  
ATOM    739  CA  ARG A  90       2.375  96.934  64.738  0.00  0.00      PROA C  
ATOM    740  C   ARG A  90       1.020  96.729  64.077  0.00  0.00      PROA C  
ATOM    741  O   ARG A  90       0.922  96.325  62.919  0.00  0.00      PROA O  
ATOM    742  CB  ARG A  90       2.974  98.297  64.299  0.00  0.00      PROA C  
ATOM    743  CG  ARG A  90       2.140  99.534  64.711  0.00  0.00      PROA C  
ATOM    744  CD  ARG A  90       2.829 100.864  64.372  0.00  0.00      PROA C  
ATOM    745  NE  ARG A  90       1.945 101.978  64.848  0.00  0.00      PROA N  
ATOM    746  CZ  ARG A  90       2.263 103.262  64.765  0.00  0.00      PROA C  
ATOM    747  NH1 ARG A  90       3.391 103.677  64.229  0.00  0.00      PROA N1+
ATOM    748  NH2 ARG A  90       1.438 104.170  65.238  0.00  0.00      PROA N  
ATOM    749  N   ALA A  91      -0.068  97.018  64.815  0.00  0.00      PROA N  
ATOM    750  CA  ALA A  91      -1.410  97.077  64.277  0.00  0.00      PROA C  
ATOM    751  C   ALA A  91      -1.903  98.510  64.465  0.00  0.00      PROA C  
ATOM    752  O   ALA A  91      -1.604  99.112  65.503  0.00  0.00      PROA O  
ATOM    753  CB  ALA A  91      -2.345  96.091  65.000  0.00  0.00      PROA C  
ATOM    754  N   PRO A  92      -2.604  99.127  63.520  0.00  0.00      PROA N  
ATOM    755  CA  PRO A  92      -2.823 100.565  63.527  0.00  0.00      PROA C  
ATOM    756  C   PRO A  92      -3.828 100.989  64.581  0.00  0.00      PROA C  
ATOM    757  O   PRO A  92      -3.642 102.038  65.198  0.00  0.00      PROA O  
ATOM    758  CB  PRO A  92      -3.314 100.869  62.105  0.00  0.00      PROA C  
ATOM    759  CG  PRO A  92      -3.961  99.568  61.625  0.00  0.00      PROA C  
ATOM    760  CD  PRO A  92      -3.116  98.492  62.305  0.00  0.00      PROA C  
ATOM    761  N   GLY A  93      -4.922 100.224  64.797  0.00  0.00      PROA N  
ATOM    762  CA  GLY A  93      -6.017 100.618  65.683  0.00  0.00      PROA C  
ATOM    763  C   GLY A  93      -6.604 101.977  65.361  0.00  0.00      PROA C  
ATOM    764  O   GLY A  93      -7.042 102.239  64.241  0.00  0.00      PROA O  
ATOM    765  N   ASN A  94      -5.984 105.226  66.340  1.00 26.97      PROA N  
ATOM    766  CA  ASN A  94      -7.019 104.174  66.351  1.00 26.97      PROA C  
ATOM    767  C   ASN A  94      -7.757 103.997  65.021  1.00 26.97      PROA C  
ATOM    768  O   ASN A  94      -7.318 103.259  64.093  1.00 26.97      PROA O  
ATOM    769  CB  ASN A  94      -8.023 104.774  67.354  1.00 26.97      PROA C  
ATOM    770  CG  ASN A  94      -9.088 103.798  67.821  1.00 26.97      PROA C  
ATOM    771  ND2 ASN A  94      -9.320 103.795  69.115  1.00 26.97      PROA N  
ATOM    772  OD1 ASN A  94      -9.763 103.148  66.990  1.00 26.97      PROA O  
ATOM    773  N   ASP A  95      -4.820 104.820  65.612  0.00  0.00      PROA N  
ATOM    774  CA  ASP A  95      -3.720 105.698  65.240  0.00  0.00      PROA C  
ATOM    775  C   ASP A  95      -3.924 106.422  63.901  0.00  0.00      PROA C  
ATOM    776  O   ASP A  95      -4.463 105.883  62.930  0.00  0.00      PROA O  
ATOM    777  CB  ASP A  95      -2.341 104.972  65.197  0.00  0.00      PROA C  
ATOM    778  CG  ASP A  95      -1.878 104.441  66.547  0.00  0.00      PROA C  
ATOM    779  OD1 ASP A  95      -2.435 104.814  67.612  0.00  0.00      PROA O  
ATOM    780  OD2 ASP A  95      -0.850 103.704  66.555  0.00  0.00      PROA O1-
ATOM    781  N   THR A  96      -3.469 107.687  63.839  0.00  0.00      PROA N  
ATOM    782  CA  THR A  96      -3.475 108.503  62.632  0.00  0.00      PROA C  
ATOM    783  C   THR A  96      -2.072 108.575  62.070  0.00  0.00      PROA C  
ATOM    784  O   THR A  96      -1.103 108.817  62.793  0.00  0.00      PROA O  
ATOM    785  CB  THR A  96      -3.973 109.938  62.832  0.00  0.00      PROA C  
ATOM    786  CG2 THR A  96      -5.479 109.894  63.129  0.00  0.00      PROA C  
ATOM    787  OG1 THR A  96      -3.346 110.589  63.938  0.00  0.00      PROA O  
ATOM    788  N   PHE A  97      -1.930 108.375  60.754  0.00  0.00      PROA N  
ATOM    789  CA  PHE A  97      -0.651 108.368  60.077  0.00  0.00      PROA C  
ATOM    790  C   PHE A  97      -0.535 109.612  59.217  0.00  0.00      PROA C  
ATOM    791  O   PHE A  97      -1.438 109.951  58.452  0.00  0.00      PROA O  
ATOM    792  CB  PHE A  97      -0.464 107.097  59.210  0.00  0.00      PROA C  
ATOM    793  CG  PHE A  97      -0.452 105.885  60.106  0.00  0.00      PROA C  
ATOM    794  CD1 PHE A  97      -1.644 105.206  60.415  0.00  0.00      PROA C  
ATOM    795  CD2 PHE A  97       0.759 105.404  60.635  0.00  0.00      PROA C  
ATOM    796  CE1 PHE A  97      -1.633 104.096  61.266  0.00  0.00      PROA C  
ATOM    797  CE2 PHE A  97       0.775 104.279  61.469  0.00  0.00      PROA C  
ATOM    798  CZ  PHE A  97      -0.422 103.628  61.791  0.00  0.00      PROA C  
ATOM    799  N   TYR A  98       0.590 110.339  59.352  0.00  0.00      PROA N  
ATOM    800  CA  TYR A  98       0.843 111.574  58.638  0.00  0.00      PROA C  
ATOM    801  C   TYR A  98       2.044 111.444  57.722  0.00  0.00      PROA C  
ATOM    802  O   TYR A  98       3.143 111.083  58.145  0.00  0.00      PROA O  
ATOM    803  CB  TYR A  98       1.086 112.763  59.601  0.00  0.00      PROA C  
ATOM    804  CG  TYR A  98      -0.215 113.276  60.149  0.00  0.00      PROA C  
ATOM    805  CD1 TYR A  98      -1.048 114.046  59.320  0.00  0.00      PROA C  
ATOM    806  CD2 TYR A  98      -0.569 113.101  61.498  0.00  0.00      PROA C  
ATOM    807  CE1 TYR A  98      -2.192 114.663  59.837  0.00  0.00      PROA C  
ATOM    808  CE2 TYR A  98      -1.726 113.707  62.013  0.00  0.00      PROA C  
ATOM    809  CZ  TYR A  98      -2.525 114.506  61.185  0.00  0.00      PROA C  
ATOM    810  OH  TYR A  98      -3.638 115.189  61.711  0.00  0.00      PROA O  
ATOM    811  N   SER A  99       1.856 111.744  56.423  0.00  0.00      PROA N  
ATOM    812  CA  SER A  99       2.925 111.760  55.432  0.00  0.00      PROA C  
ATOM    813  C   SER A  99       4.028 112.779  55.701  0.00  0.00      PROA C  
ATOM    814  O   SER A  99       3.818 113.834  56.307  0.00  0.00      PROA O  
ATOM    815  CB  SER A  99       2.412 111.931  53.975  0.00  0.00      PROA C  
ATOM    816  OG  SER A  99       1.881 113.228  53.702  0.00  0.00      PROA O  
ATOM    817  N   LEU A 100       5.256 112.474  55.245  0.00  0.00      PROA N  
ATOM    818  CA  LEU A 100       6.382 113.380  55.286  0.00  0.00      PROA C  
ATOM    819  C   LEU A 100       6.397 114.170  53.978  0.00  0.00      PROA C  
ATOM    820  O   LEU A 100       6.869 113.712  52.935  0.00  0.00      PROA O  
ATOM    821  CB  LEU A 100       7.741 112.647  55.492  0.00  0.00      PROA C  
ATOM    822  CG  LEU A 100       7.964 112.020  56.891  0.00  0.00      PROA C  
ATOM    823  CD1 LEU A 100       7.266 110.663  57.085  0.00  0.00      PROA C  
ATOM    824  CD2 LEU A 100       9.468 111.846  57.159  0.00  0.00      PROA C  
ATOM    825  N   GLY A 101       5.857 115.406  54.003  0.00  0.00      PROA N  
ATOM    826  CA  GLY A 101       5.577 116.179  52.793  0.00  0.00      PROA C  
ATOM    827  C   GLY A 101       4.416 115.649  51.965  0.00  0.00      PROA C  
ATOM    828  O   GLY A 101       3.679 114.776  52.432  0.00  0.00      PROA O  
ATOM    829  N   PRO A 102       4.181 116.162  50.755  0.00  0.00      PROA N  
ATOM    830  CA  PRO A 102       2.900 115.971  50.064  0.00  0.00      PROA C  
ATOM    831  C   PRO A 102       2.619 114.604  49.445  0.00  0.00      PROA C  
ATOM    832  O   PRO A 102       1.720 114.525  48.609  0.00  0.00      PROA O  
ATOM    833  CB  PRO A 102       2.940 117.030  48.942  0.00  0.00      PROA C  
ATOM    834  CG  PRO A 102       3.834 118.135  49.493  0.00  0.00      PROA C  
ATOM    835  CD  PRO A 102       4.900 117.338  50.236  0.00  0.00      PROA C  
ATOM    836  N   SER A 103       3.316 113.510  49.802  0.00  0.00      PROA N  
ATOM    837  CA  SER A 103       3.076 112.226  49.149  0.00  0.00      PROA C  
ATOM    838  C   SER A 103       3.157 111.048  50.097  0.00  0.00      PROA C  
ATOM    839  O   SER A 103       4.038 110.945  50.951  0.00  0.00      PROA O  
ATOM    840  CB  SER A 103       3.980 111.964  47.907  0.00  0.00      PROA C  
ATOM    841  OG  SER A 103       5.379 112.017  48.212  0.00  0.00      PROA O  
ATOM    842  N   LEU A 104       2.196 110.118  49.969  0.00  0.00      PROA N  
ATOM    843  CA  LEU A 104       2.105 108.921  50.776  0.00  0.00      PROA C  
ATOM    844  C   LEU A 104       1.930 107.725  49.863  0.00  0.00      PROA C  
ATOM    845  O   LEU A 104       1.060 107.703  48.994  0.00  0.00      PROA O  
ATOM    846  CB  LEU A 104       0.903 108.996  51.750  0.00  0.00      PROA C  
ATOM    847  CG  LEU A 104       0.794 107.854  52.785  0.00  0.00      PROA C  
ATOM    848  CD1 LEU A 104       2.040 107.737  53.678  0.00  0.00      PROA C  
ATOM    849  CD2 LEU A 104      -0.453 108.055  53.659  0.00  0.00      PROA C  
ATOM    850  N   LYS A 105       2.762 106.690  50.028  0.00  0.00      PROA N  
ATOM    851  CA  LYS A 105       2.657 105.459  49.286  0.00  0.00      PROA C  
ATOM    852  C   LYS A 105       2.190 104.361  50.219  0.00  0.00      PROA C  
ATOM    853  O   LYS A 105       2.805 104.066  51.245  0.00  0.00      PROA O  
ATOM    854  CB  LYS A 105       4.005 105.093  48.619  0.00  0.00      PROA C  
ATOM    855  CG  LYS A 105       4.019 103.751  47.866  0.00  0.00      PROA C  
ATOM    856  CD  LYS A 105       5.378 103.510  47.180  0.00  0.00      PROA C  
ATOM    857  CE  LYS A 105       5.556 102.132  46.516  0.00  0.00      PROA C  
ATOM    858  NZ  LYS A 105       4.606 101.942  45.392  0.00  0.00      PROA N1+
ATOM    859  N   VAL A 106       1.061 103.730  49.874  0.00  0.00      PROA N  
ATOM    860  CA  VAL A 106       0.458 102.670  50.651  0.00  0.00      PROA C  
ATOM    861  C   VAL A 106       0.647 101.404  49.847  0.00  0.00      PROA C  
ATOM    862  O   VAL A 106       0.372 101.370  48.648  0.00  0.00      PROA O  
ATOM    863  CB  VAL A 106      -1.020 102.941  50.924  0.00  0.00      PROA C  
ATOM    864  CG1 VAL A 106      -1.644 101.800  51.754  0.00  0.00      PROA C  
ATOM    865  CG2 VAL A 106      -1.140 104.283  51.673  0.00  0.00      PROA C  
ATOM    866  N   THR A 107       1.191 100.338  50.455  0.00  0.00      PROA N  
ATOM    867  CA  THR A 107       1.467  99.084  49.757  0.00  0.00      PROA C  
ATOM    868  C   THR A 107       0.817  97.941  50.494  0.00  0.00      PROA C  
ATOM    869  O   THR A 107       1.050  97.747  51.684  0.00  0.00      PROA O  
ATOM    870  CB  THR A 107       2.957  98.773  49.619  0.00  0.00      PROA C  
ATOM    871  CG2 THR A 107       3.194  97.508  48.775  0.00  0.00      PROA C  
ATOM    872  OG1 THR A 107       3.624  99.842  48.959  0.00  0.00      PROA O  
ATOM    873  N   PHE A 108      -0.007  97.144  49.796  0.00  0.00      PROA N  
ATOM    874  CA  PHE A 108      -0.587  95.919  50.303  0.00  0.00      PROA C  
ATOM    875  C   PHE A 108       0.187  94.731  49.739  0.00  0.00      PROA C  
ATOM    876  O   PHE A 108       0.510  94.685  48.550  0.00  0.00      PROA O  
ATOM    877  CB  PHE A 108      -2.102  95.838  49.944  0.00  0.00      PROA C  
ATOM    878  CG  PHE A 108      -2.755  94.550  50.396  0.00  0.00      PROA C  
ATOM    879  CD1 PHE A 108      -2.699  93.394  49.594  0.00  0.00      PROA C  
ATOM    880  CD2 PHE A 108      -3.451  94.490  51.615  0.00  0.00      PROA C  
ATOM    881  CE1 PHE A 108      -3.303  92.202  50.011  0.00  0.00      PROA C  
ATOM    882  CE2 PHE A 108      -4.068  93.305  52.032  0.00  0.00      PROA C  
ATOM    883  CZ  PHE A 108      -3.991  92.162  51.229  0.00  0.00      PROA C  
ATOM    884  N   HIS A 109       0.486  93.734  50.587  0.00  0.00      PROA N  
ATOM    885  CA  HIS A 109       1.125  92.503  50.170  0.00  0.00      PROA C  
ATOM    886  C   HIS A 109       0.552  91.338  50.952  0.00  0.00      PROA C  
ATOM    887  O   HIS A 109       0.291  91.444  52.150  0.00  0.00      PROA O  
ATOM    888  CB  HIS A 109       2.656  92.544  50.405  0.00  0.00      PROA C  
ATOM    889  CG  HIS A 109       3.388  91.245  50.161  0.00  0.00      PROA C  
ATOM    890  CD2 HIS A 109       4.050  90.426  51.028  0.00  0.00      PROA C  
ATOM    891  ND1 HIS A 109       3.606  90.714  48.910  0.00  0.00      PROA N  
ATOM    892  CE1 HIS A 109       4.370  89.607  49.065  0.00  0.00      PROA C  
ATOM    893  NE2 HIS A 109       4.670  89.391  50.335  0.00  0.00      PROA N  
ATOM    894  N   SER A 110       0.350  90.186  50.288  0.00  0.00      PROA N  
ATOM    895  CA  SER A 110      -0.075  88.964  50.950  0.00  0.00      PROA C  
ATOM    896  C   SER A 110       0.549  87.766  50.262  0.00  0.00      PROA C  
ATOM    897  O   SER A 110       0.684  87.731  49.036  0.00  0.00      PROA O  
ATOM    898  CB  SER A 110      -1.620  88.800  50.989  0.00  0.00      PROA C  
ATOM    899  OG  SER A 110      -2.041  87.612  51.668  0.00  0.00      PROA O  
ATOM    900  N   ASP A 111       0.966  86.753  51.045  0.00  0.00      PROA N  
ATOM    901  CA  ASP A 111       1.633  85.560  50.583  0.00  0.00      PROA C  
ATOM    902  C   ASP A 111       0.661  84.469  50.098  0.00  0.00      PROA C  
ATOM    903  O   ASP A 111      -0.434  84.733  49.597  0.00  0.00      PROA O  
ATOM    904  CB  ASP A 111       2.593  85.036  51.697  0.00  0.00      PROA C  
ATOM    905  CG  ASP A 111       1.856  84.506  52.928  0.00  0.00      PROA C  
ATOM    906  OD1 ASP A 111       0.915  85.172  53.432  0.00  0.00      PROA O  
ATOM    907  OD2 ASP A 111       2.264  83.425  53.432  0.00  0.00      PROA O1-
ATOM    908  N   TYR A 112       1.083  83.193  50.208  0.00  0.00      PROA N  
ATOM    909  CA  TYR A 112       0.452  82.062  49.564  0.00  0.00      PROA C  
ATOM    910  C   TYR A 112      -0.808  81.525  50.235  0.00  0.00      PROA C  
ATOM    911  O   TYR A 112      -1.626  80.881  49.578  0.00  0.00      PROA O  
ATOM    912  CB  TYR A 112       1.477  80.905  49.345  0.00  0.00      PROA C  
ATOM    913  CG  TYR A 112       2.138  80.422  50.615  0.00  0.00      PROA C  
ATOM    914  CD1 TYR A 112       1.559  79.383  51.365  0.00  0.00      PROA C  
ATOM    915  CD2 TYR A 112       3.382  80.938  51.023  0.00  0.00      PROA C  
ATOM    916  CE1 TYR A 112       2.187  78.897  52.520  0.00  0.00      PROA C  
ATOM    917  CE2 TYR A 112       4.015  80.453  52.177  0.00  0.00      PROA C  
ATOM    918  CZ  TYR A 112       3.413  79.434  52.927  0.00  0.00      PROA C  
ATOM    919  OH  TYR A 112       4.043  78.933  54.086  0.00  0.00      PROA O  
ATOM    920  N   SER A 113      -1.019  81.751  51.545  0.00  0.00      PROA N  
ATOM    921  CA  SER A 113      -2.207  81.252  52.232  0.00  0.00      PROA C  
ATOM    922  C   SER A 113      -2.477  81.963  53.543  0.00  0.00      PROA C  
ATOM    923  O   SER A 113      -1.568  82.457  54.209  0.00  0.00      PROA O  
ATOM    924  CB  SER A 113      -2.174  79.719  52.519  0.00  0.00      PROA C  
ATOM    925  OG  SER A 113      -2.454  78.974  51.331  0.00  0.00      PROA O  
ATOM    926  N   ASN A 114      -3.761  81.979  53.959  0.00  0.00      PROA N  
ATOM    927  CA  ASN A 114      -4.202  82.504  55.239  0.00  0.00      PROA C  
ATOM    928  C   ASN A 114      -4.791  81.352  56.045  0.00  0.00      PROA C  
ATOM    929  O   ASN A 114      -5.554  80.536  55.523  0.00  0.00      PROA O  
ATOM    930  CB  ASN A 114      -5.304  83.589  55.089  0.00  0.00      PROA C  
ATOM    931  CG  ASN A 114      -4.800  84.814  54.327  0.00  0.00      PROA C  
ATOM    932  ND2 ASN A 114      -5.751  85.549  53.700  0.00  0.00      PROA N  
ATOM    933  OD1 ASN A 114      -3.609  85.126  54.261  0.00  0.00      PROA O  
ATOM    934  N   GLU A 115      -4.441  81.240  57.340  0.00  0.00      PROA N  
ATOM    935  CA  GLU A 115      -4.996  80.245  58.248  0.00  0.00      PROA C  
ATOM    936  C   GLU A 115      -6.503  80.377  58.466  0.00  0.00      PROA C  
ATOM    937  O   GLU A 115      -7.247  79.393  58.482  0.00  0.00      PROA O  
ATOM    938  CB  GLU A 115      -4.270  80.276  59.621  0.00  0.00      PROA C  
ATOM    939  CG  GLU A 115      -2.804  79.772  59.572  0.00  0.00      PROA C  
ATOM    940  CD  GLU A 115      -2.693  78.304  59.171  0.00  0.00      PROA C  
ATOM    941  OE1 GLU A 115      -3.199  77.426  59.921  0.00  0.00      PROA O  
ATOM    942  OE2 GLU A 115      -2.082  78.001  58.111  0.00  0.00      PROA O1-
ATOM    943  N   LYS A 116      -6.978  81.626  58.611  0.00  0.00      PROA N  
ATOM    944  CA  LYS A 116      -8.362  81.974  58.853  0.00  0.00      PROA C  
ATOM    945  C   LYS A 116      -8.769  83.014  57.814  0.00  0.00      PROA C  
ATOM    946  O   LYS A 116      -7.893  83.628  57.196  0.00  0.00      PROA O  
ATOM    947  CB  LYS A 116      -8.542  82.558  60.284  0.00  0.00      PROA C  
ATOM    948  CG  LYS A 116      -8.177  81.592  61.429  0.00  0.00      PROA C  
ATOM    949  CD  LYS A 116      -9.085  80.347  61.481  0.00  0.00      PROA C  
ATOM    950  CE  LYS A 116      -8.738  79.328  62.582  0.00  0.00      PROA C  
ATOM    951  NZ  LYS A 116      -8.958  79.894  63.936  0.00  0.00      PROA N1+
ATOM    952  N   PRO A 117     -10.050  83.272  57.561  0.00  0.00      PROA N  
ATOM    953  CA  PRO A 117     -10.439  84.181  56.488  0.00  0.00      PROA C  
ATOM    954  C   PRO A 117     -10.455  85.611  57.016  0.00  0.00      PROA C  
ATOM    955  O   PRO A 117     -11.508  86.190  57.290  0.00  0.00      PROA O  
ATOM    956  CB  PRO A 117     -11.840  83.673  56.086  0.00  0.00      PROA C  
ATOM    957  CG  PRO A 117     -12.401  83.039  57.362  0.00  0.00      PROA C  
ATOM    958  CD  PRO A 117     -11.159  82.411  57.990  0.00  0.00      PROA C  
ATOM    959  N   PHE A 118      -9.261  86.204  57.172  0.00  0.00      PROA N  
ATOM    960  CA  PHE A 118      -9.060  87.582  57.568  0.00  0.00      PROA C  
ATOM    961  C   PHE A 118      -9.629  88.597  56.571  0.00  0.00      PROA C  
ATOM    962  O   PHE A 118      -9.417  88.515  55.361  0.00  0.00      PROA O  
ATOM    963  CB  PHE A 118      -7.563  87.849  57.855  0.00  0.00      PROA C  
ATOM    964  CG  PHE A 118      -7.104  87.035  59.035  0.00  0.00      PROA C  
ATOM    965  CD1 PHE A 118      -7.533  87.369  60.331  0.00  0.00      PROA C  
ATOM    966  CD2 PHE A 118      -6.215  85.959  58.873  0.00  0.00      PROA C  
ATOM    967  CE1 PHE A 118      -7.103  86.628  61.440  0.00  0.00      PROA C  
ATOM    968  CE2 PHE A 118      -5.772  85.224  59.980  0.00  0.00      PROA C  
ATOM    969  CZ  PHE A 118      -6.216  85.559  61.265  0.00  0.00      PROA C  
ATOM    970  N   THR A 119     -10.410  89.573  57.071  0.00  0.00      PROA N  
ATOM    971  CA  THR A 119     -11.142  90.560  56.276  0.00  0.00      PROA C  
ATOM    972  C   THR A 119     -10.271  91.487  55.450  0.00  0.00      PROA C  
ATOM    973  O   THR A 119     -10.598  91.807  54.307  0.00  0.00      PROA O  
ATOM    974  CB  THR A 119     -12.191  91.331  57.096  0.00  0.00      PROA C  
ATOM    975  CG2 THR A 119     -12.377  92.803  56.697  0.00  0.00      PROA C  
ATOM    976  OG1 THR A 119     -13.476  90.739  56.947  0.00  0.00      PROA O  
ATOM    977  N   GLY A 120      -9.121  91.932  55.996  0.00  0.00      PROA N  
ATOM    978  CA  GLY A 120      -8.241  92.892  55.349  0.00  0.00      PROA C  
ATOM    979  C   GLY A 120      -8.357  94.249  55.982  0.00  0.00      PROA C  
ATOM    980  O   GLY A 120      -8.349  94.374  57.204  0.00  0.00      PROA O  
ATOM    981  N   PHE A 121      -8.441  95.325  55.187  0.00  0.00      PROA N  
ATOM    982  CA  PHE A 121      -8.405  96.660  55.745  0.00  0.00      PROA C  
ATOM    983  C   PHE A 121      -9.321  97.590  54.964  0.00  0.00      PROA C  
ATOM    984  O   PHE A 121      -9.542  97.442  53.761  0.00  0.00      PROA O  
ATOM    985  CB  PHE A 121      -6.946  97.231  55.824  0.00  0.00      PROA C  
ATOM    986  CG  PHE A 121      -6.426  97.860  54.546  0.00  0.00      PROA C  
ATOM    987  CD1 PHE A 121      -5.811  97.086  53.548  0.00  0.00      PROA C  
ATOM    988  CD2 PHE A 121      -6.544  99.249  54.346  0.00  0.00      PROA C  
ATOM    989  CE1 PHE A 121      -5.350  97.683  52.364  0.00  0.00      PROA C  
ATOM    990  CE2 PHE A 121      -6.081  99.848  53.171  0.00  0.00      PROA C  
ATOM    991  CZ  PHE A 121      -5.486  99.064  52.177  0.00  0.00      PROA C  
ATOM    992  N   GLU A 122      -9.845  98.602  55.674  0.00  0.00      PROA N  
ATOM    993  CA  GLU A 122     -10.486  99.759  55.097  0.00  0.00      PROA C  
ATOM    994  C   GLU A 122      -9.889 100.989  55.747  0.00  0.00      PROA C  
ATOM    995  O   GLU A 122      -9.871 101.120  56.974  0.00  0.00      PROA O  
ATOM    996  CB  GLU A 122     -12.025  99.742  55.274  0.00  0.00      PROA C  
ATOM    997  CG  GLU A 122     -12.751 101.032  54.817  0.00  0.00      PROA C  
ATOM    998  CD  GLU A 122     -14.267 100.916  54.976  0.00  0.00      PROA C  
ATOM    999  OE1 GLU A 122     -14.761 100.825  56.131  0.00  0.00      PROA O  
ATOM   1000  OE2 GLU A 122     -14.982 100.936  53.936  0.00  0.00      PROA O1-
ATOM   1001  N   ALA A 123      -9.361 101.916  54.939  0.00  0.00      PROA N  
ATOM   1002  CA  ALA A 123      -8.746 103.127  55.414  0.00  0.00      PROA C  
ATOM   1003  C   ALA A 123      -9.244 104.309  54.607  0.00  0.00      PROA C  
ATOM   1004  O   ALA A 123      -9.672 104.193  53.459  0.00  0.00      PROA O  
ATOM   1005  CB  ALA A 123      -7.209 103.043  55.317  0.00  0.00      PROA C  
ATOM   1006  N   PHE A 124      -9.202 105.497  55.217  0.00  0.00      PROA N  
ATOM   1007  CA  PHE A 124      -9.565 106.737  54.576  0.00  0.00      PROA C  
ATOM   1008  C   PHE A 124      -8.402 107.695  54.695  0.00  0.00      PROA C  
ATOM   1009  O   PHE A 124      -7.715 107.749  55.719  0.00  0.00      PROA O  
ATOM   1010  CB  PHE A 124     -10.841 107.379  55.171  0.00  0.00      PROA C  
ATOM   1011  CG  PHE A 124     -12.060 106.562  54.833  0.00  0.00      PROA C  
ATOM   1012  CD1 PHE A 124     -12.519 105.557  55.701  0.00  0.00      PROA C  
ATOM   1013  CD2 PHE A 124     -12.797 106.841  53.670  0.00  0.00      PROA C  
ATOM   1014  CE1 PHE A 124     -13.687 104.839  55.409  0.00  0.00      PROA C  
ATOM   1015  CE2 PHE A 124     -13.980 106.145  53.389  0.00  0.00      PROA C  
ATOM   1016  CZ  PHE A 124     -14.421 105.139  54.257  0.00  0.00      PROA C  
ATOM   1017  N   TYR A 125      -8.141 108.460  53.623  0.00  0.00      PROA N  
ATOM   1018  CA  TYR A 125      -7.112 109.475  53.614  0.00  0.00      PROA C  
ATOM   1019  C   TYR A 125      -7.739 110.813  53.261  0.00  0.00      PROA C  
ATOM   1020  O   TYR A 125      -8.718 110.900  52.518  0.00  0.00      PROA O  
ATOM   1021  CB  TYR A 125      -5.906 109.151  52.676  0.00  0.00      PROA C  
ATOM   1022  CG  TYR A 125      -6.261 109.156  51.208  0.00  0.00      PROA C  
ATOM   1023  CD1 TYR A 125      -6.803 108.007  50.616  0.00  0.00      PROA C  
ATOM   1024  CD2 TYR A 125      -6.031 110.289  50.405  0.00  0.00      PROA C  
ATOM   1025  CE1 TYR A 125      -7.129 107.987  49.255  0.00  0.00      PROA C  
ATOM   1026  CE2 TYR A 125      -6.367 110.279  49.043  0.00  0.00      PROA C  
ATOM   1027  CZ  TYR A 125      -6.923 109.127  48.470  0.00  0.00      PROA C  
ATOM   1028  OH  TYR A 125      -7.283 109.106  47.106  0.00  0.00      PROA O  
ATOM   1029  N   ALA A 126      -7.168 111.896  53.800  0.00  0.00      PROA N  
ATOM   1030  CA  ALA A 126      -7.509 113.239  53.408  0.00  0.00      PROA C  
ATOM   1031  C   ALA A 126      -6.264 114.099  53.497  0.00  0.00      PROA C  
ATOM   1032  O   ALA A 126      -5.453 113.968  54.415  0.00  0.00      PROA O  
ATOM   1033  CB  ALA A 126      -8.625 113.821  54.300  0.00  0.00      PROA C  
ATOM   1034  N   ALA A 127      -6.053 115.000  52.525  0.00  0.00      PROA N  
ATOM   1035  CA  ALA A 127      -5.043 116.025  52.630  0.00  0.00      PROA C  
ATOM   1036  C   ALA A 127      -5.359 117.036  53.735  0.00  0.00      PROA C  
ATOM   1037  O   ALA A 127      -6.467 117.565  53.847  0.00  0.00      PROA O  
ATOM   1038  CB  ALA A 127      -4.831 116.730  51.278  0.00  0.00      PROA C  
ATOM   1039  N   GLU A 128      -4.362 117.313  54.583  0.00  0.00      PROA N  
ATOM   1040  CA  GLU A 128      -4.425 118.246  55.678  0.00  0.00      PROA C  
ATOM   1041  C   GLU A 128      -3.411 119.342  55.415  0.00  0.00      PROA C  
ATOM   1042  O   GLU A 128      -2.252 119.093  55.079  0.00  0.00      PROA O  
ATOM   1043  CB  GLU A 128      -4.121 117.559  57.040  0.00  0.00      PROA C  
ATOM   1044  CG  GLU A 128      -4.091 118.528  58.252  0.00  0.00      PROA C  
ATOM   1045  CD  GLU A 128      -3.757 117.830  59.567  0.00  0.00      PROA C  
ATOM   1046  OE1 GLU A 128      -4.591 117.036  60.079  0.00  0.00      PROA O  
ATOM   1047  OE2 GLU A 128      -2.647 118.073  60.114  0.00  0.00      PROA O1-
ATOM   1048  N   ASP A 129      -3.841 120.608  55.540  0.00  0.00      PROA N  
ATOM   1049  CA  ASP A 129      -2.982 121.763  55.427  0.00  0.00      PROA C  
ATOM   1050  C   ASP A 129      -1.881 121.761  56.506  0.00  0.00      PROA C  
ATOM   1051  O   ASP A 129      -2.171 121.680  57.704  0.00  0.00      PROA O  
ATOM   1052  CB  ASP A 129      -3.910 123.001  55.515  0.00  0.00      PROA C  
ATOM   1053  CG  ASP A 129      -3.160 124.318  55.425  0.00  0.00      PROA C  
ATOM   1054  OD1 ASP A 129      -2.204 124.419  54.614  0.00  0.00      PROA O  
ATOM   1055  OD2 ASP A 129      -3.618 125.293  56.085  0.00  0.00      PROA O1-
ATOM   1056  N   VAL A 130      -0.589 121.822  56.124  0.00  0.00      PROA N  
ATOM   1057  CA  VAL A 130       0.487 121.817  57.103  0.00  0.00      PROA C  
ATOM   1058  C   VAL A 130       0.698 123.232  57.643  0.00  0.00      PROA C  
ATOM   1059  O   VAL A 130       0.482 124.235  56.958  0.00  0.00      PROA O  
ATOM   1060  CB  VAL A 130       1.775 121.159  56.596  0.00  0.00      PROA C  
ATOM   1061  CG1 VAL A 130       2.701 122.136  55.850  0.00  0.00      PROA C  
ATOM   1062  CG2 VAL A 130       2.523 120.508  57.778  0.00  0.00      PROA C  
ATOM   1063  N   ASP A 131       1.081 123.348  58.931  0.00  0.00      PROA N  
ATOM   1064  CA  ASP A 131       1.252 124.634  59.569  0.00  0.00      PROA C  
ATOM   1065  C   ASP A 131       2.725 124.841  59.903  0.00  0.00      PROA C  
ATOM   1066  O   ASP A 131       3.249 124.275  60.865  0.00  0.00      PROA O  
ATOM   1067  CB  ASP A 131       0.327 124.700  60.820  0.00  0.00      PROA C  
ATOM   1068  CG  ASP A 131       0.358 126.037  61.547  0.00  0.00      PROA C  
ATOM   1069  OD1 ASP A 131       0.999 127.000  61.055  0.00  0.00      PROA O  
ATOM   1070  OD2 ASP A 131      -0.300 126.138  62.620  0.00  0.00      PROA O1-
ATOM   1071  N   GLU A 132       3.427 125.680  59.120  0.00  0.00      PROA N  
ATOM   1072  CA  GLU A 132       4.805 126.059  59.350  0.00  0.00      PROA C  
ATOM   1073  C   GLU A 132       4.963 127.093  60.462  0.00  0.00      PROA C  
ATOM   1074  O   GLU A 132       6.055 127.298  60.992  0.00  0.00      PROA O  
ATOM   1075  CB  GLU A 132       5.449 126.632  58.060  0.00  0.00      PROA C  
ATOM   1076  CG  GLU A 132       5.536 125.624  56.883  0.00  0.00      PROA C  
ATOM   1077  CD  GLU A 132       4.310 125.598  55.961  0.00  0.00      PROA C  
ATOM   1078  OE1 GLU A 132       3.235 126.151  56.312  0.00  0.00      PROA O  
ATOM   1079  OE2 GLU A 132       4.442 125.014  54.848  0.00  0.00      PROA O1-
ATOM   1080  N   CYS A 133       3.863 127.747  60.877  0.00  0.00      PROA N  
ATOM   1081  CA  CYS A 133       3.870 128.796  61.879  0.00  0.00      PROA C  
ATOM   1082  C   CYS A 133       3.622 128.223  63.268  0.00  0.00      PROA C  
ATOM   1083  O   CYS A 133       3.479 128.957  64.248  0.00  0.00      PROA O  
ATOM   1084  CB  CYS A 133       2.780 129.857  61.576  0.00  0.00      PROA C  
ATOM   1085  SG  CYS A 133       3.035 130.700  59.987  0.00  0.00      PROA S  
ATOM   1086  N   ARG A 134       3.607 126.879  63.388  0.00  0.00      PROA N  
ATOM   1087  CA  ARG A 134       3.475 126.148  64.631  0.00  0.00      PROA C  
ATOM   1088  C   ARG A 134       4.531 126.504  65.675  0.00  0.00      PROA C  
ATOM   1089  O   ARG A 134       5.697 126.771  65.370  0.00  0.00      PROA O  
ATOM   1090  CB  ARG A 134       3.503 124.613  64.391  0.00  0.00      PROA C  
ATOM   1091  CG  ARG A 134       4.811 124.076  63.756  0.00  0.00      PROA C  
ATOM   1092  CD  ARG A 134       4.870 122.548  63.606  0.00  0.00      PROA C  
ATOM   1093  NE  ARG A 134       3.770 122.168  62.668  0.00  0.00      PROA N  
ATOM   1094  CZ  ARG A 134       3.287 120.942  62.533  0.00  0.00      PROA C  
ATOM   1095  NH1 ARG A 134       3.865 119.896  63.079  0.00  0.00      PROA N1+
ATOM   1096  NH2 ARG A 134       2.180 120.761  61.845  0.00  0.00      PROA N  
ATOM   1097  N   THR A 135       4.139 126.514  66.965  0.00  0.00      PROA N  
ATOM   1098  CA  THR A 135       5.071 126.821  68.047  0.00  0.00      PROA C  
ATOM   1099  C   THR A 135       5.771 125.551  68.482  0.00  0.00      PROA C  
ATOM   1100  O   THR A 135       5.264 124.766  69.285  0.00  0.00      PROA O  
ATOM   1101  CB  THR A 135       4.435 127.503  69.259  0.00  0.00      PROA C  
ATOM   1102  CG2 THR A 135       5.486 127.830  70.338  0.00  0.00      PROA C  
ATOM   1103  OG1 THR A 135       3.858 128.749  68.876  0.00  0.00      PROA O  
ATOM   1104  N   SER A 136       6.980 125.316  67.941  0.00  0.00      PROA N  
ATOM   1105  CA  SER A 136       7.862 124.244  68.383  0.00  0.00      PROA C  
ATOM   1106  C   SER A 136       8.803 124.803  69.427  0.00  0.00      PROA C  
ATOM   1107  O   SER A 136       9.380 125.875  69.251  0.00  0.00      PROA O  
ATOM   1108  CB  SER A 136       8.706 123.621  67.239  0.00  0.00      PROA C  
ATOM   1109  OG  SER A 136       7.862 122.989  66.271  0.00  0.00      PROA O  
ATOM   1110  N   LEU A 137       8.958 124.113  70.574  0.00  0.00      PROA N  
ATOM   1111  CA  LEU A 137       9.795 124.577  71.672  0.00  0.00      PROA C  
ATOM   1112  C   LEU A 137      11.278 124.715  71.325  0.00  0.00      PROA C  
ATOM   1113  O   LEU A 137      11.929 125.699  71.680  0.00  0.00      PROA O  
ATOM   1114  CB  LEU A 137       9.636 123.660  72.915  0.00  0.00      PROA C  
ATOM   1115  CG  LEU A 137       8.194 123.535  73.460  0.00  0.00      PROA C  
ATOM   1116  CD1 LEU A 137       8.163 122.588  74.670  0.00  0.00      PROA C  
ATOM   1117  CD2 LEU A 137       7.592 124.897  73.843  0.00  0.00      PROA C  
ATOM   1118  N   GLY A 138      11.847 123.723  70.603  0.00  0.00      PROA N  
ATOM   1119  CA  GLY A 138      13.272 123.698  70.271  0.00  0.00      PROA C  
ATOM   1120  C   GLY A 138      13.671 124.540  69.081  0.00  0.00      PROA C  
ATOM   1121  O   GLY A 138      14.736 125.159  69.073  0.00  0.00      PROA O  
ATOM   1122  N   ASP A 139      12.831 124.577  68.032  0.00  0.00      PROA N  
ATOM   1123  CA  ASP A 139      13.148 125.234  66.772  0.00  0.00      PROA C  
ATOM   1124  C   ASP A 139      12.694 126.696  66.734  0.00  0.00      PROA C  
ATOM   1125  O   ASP A 139      11.717 127.103  67.364  0.00  0.00      PROA O  
ATOM   1126  CB  ASP A 139      12.531 124.461  65.571  0.00  0.00      PROA C  
ATOM   1127  CG  ASP A 139      13.142 123.079  65.386  0.00  0.00      PROA C  
ATOM   1128  OD1 ASP A 139      14.280 122.814  65.854  0.00  0.00      PROA O  
ATOM   1129  OD2 ASP A 139      12.519 122.258  64.659  0.00  0.00      PROA O1-
ATOM   1130  N   SER A 140      13.420 127.543  65.976  0.00  0.00      PROA N  
ATOM   1131  CA  SER A 140      13.019 128.913  65.664  0.00  0.00      PROA C  
ATOM   1132  C   SER A 140      11.751 129.030  64.817  0.00  0.00      PROA C  
ATOM   1133  O   SER A 140      11.496 128.231  63.913  0.00  0.00      PROA O  
ATOM   1134  CB  SER A 140      14.154 129.737  64.986  0.00  0.00      PROA C  
ATOM   1135  OG  SER A 140      14.690 129.080  63.828  0.00  0.00      PROA O  
ATOM   1136  N   VAL A 141      10.917 130.058  65.084  0.00  0.00      PROA N  
ATOM   1137  CA  VAL A 141       9.788 130.445  64.240  0.00  0.00      PROA C  
ATOM   1138  C   VAL A 141      10.267 130.959  62.866  0.00  0.00      PROA C  
ATOM   1139  O   VAL A 141      11.308 131.626  62.833  0.00  0.00      PROA O  
ATOM   1140  CB  VAL A 141       8.901 131.472  64.956  0.00  0.00      PROA C  
ATOM   1141  CG1 VAL A 141       7.723 131.955  64.083  0.00  0.00      PROA C  
ATOM   1142  CG2 VAL A 141       8.343 130.834  66.247  0.00  0.00      PROA C  
ATOM   1143  N   PRO A 142       9.617 130.726  61.712  0.00  0.00      PROA N  
ATOM   1144  CA  PRO A 142      10.174 131.164  60.430  0.00  0.00      PROA C  
ATOM   1145  C   PRO A 142      10.136 132.672  60.243  0.00  0.00      PROA C  
ATOM   1146  O   PRO A 142      11.089 133.243  59.714  0.00  0.00      PROA O  
ATOM   1147  CB  PRO A 142       9.298 130.458  59.379  0.00  0.00      PROA C  
ATOM   1148  CG  PRO A 142       8.868 129.171  60.080  0.00  0.00      PROA C  
ATOM   1149  CD  PRO A 142       8.658 129.627  61.525  0.00  0.00      PROA C  
ATOM   1150  N   CYS A 143       9.038 133.336  60.639  0.00  0.00      PROA N  
ATOM   1151  CA  CYS A 143       8.881 134.770  60.470  0.00  0.00      PROA C  
ATOM   1152  C   CYS A 143       9.412 135.557  61.657  0.00  0.00      PROA C  
ATOM   1153  O   CYS A 143       9.222 135.194  62.819  0.00  0.00      PROA O  
ATOM   1154  CB  CYS A 143       7.404 135.159  60.250  0.00  0.00      PROA C  
ATOM   1155  SG  CYS A 143       6.701 134.305  58.810  0.00  0.00      PROA S  
ATOM   1156  N   ASP A 144      10.110 136.674  61.377  0.00  0.00      PROA N  
ATOM   1157  CA  ASP A 144      10.673 137.563  62.375  0.00  0.00      PROA C  
ATOM   1158  C   ASP A 144       9.630 138.215  63.304  0.00  0.00      PROA C  
ATOM   1159  O   ASP A 144       9.769 138.214  64.529  0.00  0.00      PROA O  
ATOM   1160  CB  ASP A 144      11.531 138.587  61.586  0.00  0.00      PROA C  
ATOM   1161  CG  ASP A 144      12.400 139.519  62.417  0.00  0.00      PROA C  
ATOM   1162  OD1 ASP A 144      12.623 139.267  63.630  0.00  0.00      PROA O  
ATOM   1163  OD2 ASP A 144      12.953 140.477  61.811  0.00  0.00      PROA O1-
ATOM   1164  N   HIS A 145       8.514 138.725  62.734  0.00  0.00      PROA N  
ATOM   1165  CA  HIS A 145       7.432 139.314  63.514  0.00  0.00      PROA C  
ATOM   1166  C   HIS A 145       6.224 138.394  63.553  0.00  0.00      PROA C  
ATOM   1167  O   HIS A 145       6.006 137.683  64.536  0.00  0.00      PROA O  
ATOM   1168  CB  HIS A 145       7.009 140.704  62.985  0.00  0.00      PROA C  
ATOM   1169  CG  HIS A 145       8.078 141.749  63.163  0.00  0.00      PROA C  
ATOM   1170  CD2 HIS A 145       9.325 141.833  62.620  0.00  0.00      PROA C  
ATOM   1171  ND1 HIS A 145       7.906 142.913  63.882  0.00  0.00      PROA N  
ATOM   1172  CE1 HIS A 145       9.046 143.637  63.752  0.00  0.00      PROA C  
ATOM   1173  NE2 HIS A 145       9.937 143.019  62.997  0.00  0.00      PROA N  
ATOM   1174  N   TYR A 146       5.398 138.386  62.487  0.00  0.00      PROA N  
ATOM   1175  CA  TYR A 146       4.144 137.657  62.460  0.00  0.00      PROA C  
ATOM   1176  C   TYR A 146       4.181 136.600  61.371  0.00  0.00      PROA C  
ATOM   1177  O   TYR A 146       4.591 136.847  60.236  0.00  0.00      PROA O  
ATOM   1178  CB  TYR A 146       2.932 138.598  62.213  0.00  0.00      PROA C  
ATOM   1179  CG  TYR A 146       2.914 139.722  63.217  0.00  0.00      PROA C  
ATOM   1180  CD1 TYR A 146       2.772 139.443  64.587  0.00  0.00      PROA C  
ATOM   1181  CD2 TYR A 146       3.019 141.062  62.805  0.00  0.00      PROA C  
ATOM   1182  CE1 TYR A 146       2.764 140.480  65.531  0.00  0.00      PROA C  
ATOM   1183  CE2 TYR A 146       3.010 142.101  63.747  0.00  0.00      PROA C  
ATOM   1184  CZ  TYR A 146       2.887 141.809  65.110  0.00  0.00      PROA C  
ATOM   1185  OH  TYR A 146       2.881 142.854  66.058  0.00  0.00      PROA O  
ATOM   1186  N   CYS A 147       3.753 135.370  61.711  0.00  0.00      PROA N  
ATOM   1187  CA  CYS A 147       3.703 134.246  60.795  0.00  0.00      PROA C  
ATOM   1188  C   CYS A 147       2.246 133.917  60.542  0.00  0.00      PROA C  
ATOM   1189  O   CYS A 147       1.471 133.701  61.476  0.00  0.00      PROA O  
ATOM   1190  CB  CYS A 147       4.439 133.016  61.403  0.00  0.00      PROA C  
ATOM   1191  SG  CYS A 147       4.806 131.647  60.249  0.00  0.00      PROA S  
ATOM   1192  N   HIS A 148       1.831 133.888  59.263  0.00  0.00      PROA N  
ATOM   1193  CA  HIS A 148       0.456 133.627  58.890  0.00  0.00      PROA C  
ATOM   1194  C   HIS A 148       0.377 132.398  58.015  0.00  0.00      PROA C  
ATOM   1195  O   HIS A 148       0.946 132.338  56.926  0.00  0.00      PROA O  
ATOM   1196  CB  HIS A 148      -0.157 134.823  58.136  0.00  0.00      PROA C  
ATOM   1197  CG  HIS A 148      -0.073 136.078  58.951  0.00  0.00      PROA C  
ATOM   1198  CD2 HIS A 148       0.613 137.224  58.705  0.00  0.00      PROA C  
ATOM   1199  ND1 HIS A 148      -0.717 136.273  60.156  0.00  0.00      PROA N  
ATOM   1200  CE1 HIS A 148      -0.391 137.518  60.582  0.00  0.00      PROA C  
ATOM   1201  NE2 HIS A 148       0.415 138.131  59.733  0.00  0.00      PROA N  
ATOM   1202  N   ASN A 149      -0.343 131.368  58.490  0.00  0.00      PROA N  
ATOM   1203  CA  ASN A 149      -0.559 130.131  57.771  0.00  0.00      PROA C  
ATOM   1204  C   ASN A 149      -1.864 130.213  56.981  0.00  0.00      PROA C  
ATOM   1205  O   ASN A 149      -2.891 130.682  57.476  0.00  0.00      PROA O  
ATOM   1206  CB  ASN A 149      -0.524 128.955  58.784  0.00  0.00      PROA C  
ATOM   1207  CG  ASN A 149      -0.855 127.570  58.223  0.00  0.00      PROA C  
ATOM   1208  ND2 ASN A 149      -0.178 127.156  57.133  0.00  0.00      PROA N  
ATOM   1209  OD1 ASN A 149      -1.721 126.868  58.757  0.00  0.00      PROA O  
ATOM   1210  N   TYR A 150      -1.841 129.764  55.719  0.00  0.00      PROA N  
ATOM   1211  CA  TYR A 150      -2.988 129.734  54.837  0.00  0.00      PROA C  
ATOM   1212  C   TYR A 150      -2.930 128.377  54.144  0.00  0.00      PROA C  
ATOM   1213  O   TYR A 150      -1.918 127.680  54.215  0.00  0.00      PROA O  
ATOM   1214  CB  TYR A 150      -2.991 130.916  53.812  0.00  0.00      PROA C  
ATOM   1215  CG  TYR A 150      -1.931 130.809  52.735  0.00  0.00      PROA C  
ATOM   1216  CD1 TYR A 150      -0.627 131.278  52.960  0.00  0.00      PROA C  
ATOM   1217  CD2 TYR A 150      -2.246 130.268  51.476  0.00  0.00      PROA C  
ATOM   1218  CE1 TYR A 150       0.342 131.213  51.948  0.00  0.00      PROA C  
ATOM   1219  CE2 TYR A 150      -1.275 130.182  50.469  0.00  0.00      PROA C  
ATOM   1220  CZ  TYR A 150       0.018 130.659  50.703  0.00  0.00      PROA C  
ATOM   1221  OH  TYR A 150       0.988 130.584  49.681  0.00  0.00      PROA O  
ATOM   1222  N   LEU A 151      -4.021 127.959  53.465  0.00  0.00      PROA N  
ATOM   1223  CA  LEU A 151      -4.072 126.674  52.783  0.00  0.00      PROA C  
ATOM   1224  C   LEU A 151      -2.963 126.471  51.743  0.00  0.00      PROA C  
ATOM   1225  O   LEU A 151      -2.939 127.089  50.676  0.00  0.00      PROA O  
ATOM   1226  CB  LEU A 151      -5.456 126.371  52.146  0.00  0.00      PROA C  
ATOM   1227  CG  LEU A 151      -6.579 125.965  53.130  0.00  0.00      PROA C  
ATOM   1228  CD1 LEU A 151      -7.123 127.134  53.967  0.00  0.00      PROA C  
ATOM   1229  CD2 LEU A 151      -7.739 125.301  52.369  0.00  0.00      PROA C  
ATOM   1230  N   GLY A 152      -2.011 125.576  52.057  0.00  0.00      PROA N  
ATOM   1231  CA  GLY A 152      -0.883 125.234  51.208  0.00  0.00      PROA C  
ATOM   1232  C   GLY A 152       0.331 126.124  51.352  0.00  0.00      PROA C  
ATOM   1233  O   GLY A 152       1.194 126.143  50.472  0.00  0.00      PROA O  
ATOM   1234  N   GLY A 153       0.471 126.874  52.463  0.00  0.00      PROA N  
ATOM   1235  CA  GLY A 153       1.697 127.621  52.709  0.00  0.00      PROA C  
ATOM   1236  C   GLY A 153       1.639 128.595  53.858  0.00  0.00      PROA C  
ATOM   1237  O   GLY A 153       0.732 128.614  54.689  0.00  0.00      PROA O  
ATOM   1238  N   TYR A 154       2.650 129.474  53.925  0.00  0.00      PROA N  
ATOM   1239  CA  TYR A 154       2.715 130.512  54.929  0.00  0.00      PROA C  
ATOM   1240  C   TYR A 154       3.259 131.773  54.284  0.00  0.00      PROA C  
ATOM   1241  O   TYR A 154       3.930 131.745  53.249  0.00  0.00      PROA O  
ATOM   1242  CB  TYR A 154       3.572 130.117  56.178  0.00  0.00      PROA C  
ATOM   1243  CG  TYR A 154       5.053 129.955  55.895  0.00  0.00      PROA C  
ATOM   1244  CD1 TYR A 154       5.520 128.820  55.214  0.00  0.00      PROA C  
ATOM   1245  CD2 TYR A 154       5.991 130.908  56.338  0.00  0.00      PROA C  
ATOM   1246  CE1 TYR A 154       6.885 128.638  54.968  0.00  0.00      PROA C  
ATOM   1247  CE2 TYR A 154       7.362 130.736  56.082  0.00  0.00      PROA C  
ATOM   1248  CZ  TYR A 154       7.806 129.596  55.398  0.00  0.00      PROA C  
ATOM   1249  OH  TYR A 154       9.173 129.384  55.129  0.00  0.00      PROA O  
ATOM   1250  N   TYR A 155       2.977 132.923  54.905  0.00  0.00      PROA N  
ATOM   1251  CA  TYR A 155       3.621 134.170  54.572  0.00  0.00      PROA C  
ATOM   1252  C   TYR A 155       3.948 134.878  55.869  0.00  0.00      PROA C  
ATOM   1253  O   TYR A 155       3.353 134.631  56.922  0.00  0.00      PROA O  
ATOM   1254  CB  TYR A 155       2.799 135.084  53.606  0.00  0.00      PROA C  
ATOM   1255  CG  TYR A 155       1.423 135.448  54.119  0.00  0.00      PROA C  
ATOM   1256  CD1 TYR A 155       0.328 134.622  53.825  0.00  0.00      PROA C  
ATOM   1257  CD2 TYR A 155       1.194 136.648  54.817  0.00  0.00      PROA C  
ATOM   1258  CE1 TYR A 155      -0.962 134.952  54.258  0.00  0.00      PROA C  
ATOM   1259  CE2 TYR A 155      -0.099 136.993  55.243  0.00  0.00      PROA C  
ATOM   1260  CZ  TYR A 155      -1.174 136.135  54.973  0.00  0.00      PROA C  
ATOM   1261  OH  TYR A 155      -2.473 136.450  55.418  0.00  0.00      PROA O  
ATOM   1262  N   CYS A 156       4.939 135.778  55.817  0.00  0.00      PROA N  
ATOM   1263  CA  CYS A 156       5.298 136.607  56.944  0.00  0.00      PROA C  
ATOM   1264  C   CYS A 156       4.657 137.970  56.794  0.00  0.00      PROA C  
ATOM   1265  O   CYS A 156       4.428 138.460  55.688  0.00  0.00      PROA O  
ATOM   1266  CB  CYS A 156       6.832 136.766  57.077  0.00  0.00      PROA C  
ATOM   1267  SG  CYS A 156       7.669 135.161  57.262  0.00  0.00      PROA S  
ATOM   1268  N   SER A 157       4.347 138.632  57.918  0.00  0.00      PROA N  
ATOM   1269  CA  SER A 157       4.022 140.047  57.902  0.00  0.00      PROA C  
ATOM   1270  C   SER A 157       4.713 140.657  59.097  0.00  0.00      PROA C  
ATOM   1271  O   SER A 157       5.185 139.960  59.998  0.00  0.00      PROA O  
ATOM   1272  CB  SER A 157       2.496 140.415  57.867  0.00  0.00      PROA C  
ATOM   1273  OG  SER A 157       1.839 140.461  59.140  0.00  0.00      PROA O  
ATOM   1274  N   CYS A 158       4.832 141.992  59.106  0.00  0.00      PROA N  
ATOM   1275  CA  CYS A 158       5.494 142.716  60.168  0.00  0.00      PROA C  
ATOM   1276  C   CYS A 158       4.698 143.962  60.495  0.00  0.00      PROA C  
ATOM   1277  O   CYS A 158       3.796 144.359  59.755  0.00  0.00      PROA O  
ATOM   1278  CB  CYS A 158       6.950 143.079  59.785  0.00  0.00      PROA C  
ATOM   1279  SG  CYS A 158       7.969 141.583  59.589  0.00  0.00      PROA S  
ATOM   1280  N   ARG A 159       4.989 144.573  61.663  0.00  0.00      PROA N  
ATOM   1281  CA  ARG A 159       4.418 145.828  62.127  0.00  0.00      PROA C  
ATOM   1282  C   ARG A 159       4.346 147.005  61.145  0.00  0.00      PROA C  
ATOM   1283  O   ARG A 159       5.011 147.058  60.110  0.00  0.00      PROA O  
ATOM   1284  CB  ARG A 159       5.072 146.282  63.462  0.00  0.00      PROA C  
ATOM   1285  CG  ARG A 159       4.663 145.411  64.669  0.00  0.00      PROA C  
ATOM   1286  CD  ARG A 159       5.062 145.995  66.033  0.00  0.00      PROA C  
ATOM   1287  NE  ARG A 159       6.561 146.034  66.108  0.00  0.00      PROA N  
ATOM   1288  CZ  ARG A 159       7.329 145.068  66.590  0.00  0.00      PROA C  
ATOM   1289  NH1 ARG A 159       6.852 143.908  66.984  0.00  0.00      PROA N1+
ATOM   1290  NH2 ARG A 159       8.629 145.262  66.671  0.00  0.00      PROA N  
ATOM   1291  N   VAL A 160       3.529 148.027  61.479  0.00  0.00      PROA N  
ATOM   1292  CA  VAL A 160       3.516 149.309  60.784  0.00  0.00      PROA C  
ATOM   1293  C   VAL A 160       4.892 149.981  60.774  0.00  0.00      PROA C  
ATOM   1294  O   VAL A 160       5.564 150.094  61.801  0.00  0.00      PROA O  
ATOM   1295  CB  VAL A 160       2.448 150.240  61.370  0.00  0.00      PROA C  
ATOM   1296  CG1 VAL A 160       2.638 151.711  60.940  0.00  0.00      PROA C  
ATOM   1297  CG2 VAL A 160       1.059 149.727  60.938  0.00  0.00      PROA C  
ATOM   1298  N   GLY A 161       5.358 150.418  59.581  0.00  0.00      PROA N  
ATOM   1299  CA  GLY A 161       6.680 151.018  59.399  0.00  0.00      PROA C  
ATOM   1300  C   GLY A 161       7.755 150.006  59.095  0.00  0.00      PROA C  
ATOM   1301  O   GLY A 161       8.935 150.343  59.035  0.00  0.00      PROA O  
ATOM   1302  N   TYR A 162       7.366 148.741  58.865  0.00  0.00      PROA N  
ATOM   1303  CA  TYR A 162       8.236 147.644  58.489  0.00  0.00      PROA C  
ATOM   1304  C   TYR A 162       7.792 147.065  57.147  0.00  0.00      PROA C  
ATOM   1305  O   TYR A 162       6.600 146.941  56.856  0.00  0.00      PROA O  
ATOM   1306  CB  TYR A 162       8.248 146.480  59.527  0.00  0.00      PROA C  
ATOM   1307  CG  TYR A 162       8.879 146.828  60.856  0.00  0.00      PROA C  
ATOM   1308  CD1 TYR A 162       8.271 147.712  61.770  0.00  0.00      PROA C  
ATOM   1309  CD2 TYR A 162      10.033 146.139  61.267  0.00  0.00      PROA C  
ATOM   1310  CE1 TYR A 162       8.824 147.933  63.042  0.00  0.00      PROA C  
ATOM   1311  CE2 TYR A 162      10.561 146.326  62.549  0.00  0.00      PROA C  
ATOM   1312  CZ  TYR A 162       9.970 147.232  63.435  0.00  0.00      PROA C  
ATOM   1313  OH  TYR A 162      10.523 147.386  64.724  0.00  0.00      PROA O  
ATOM   1314  N   ILE A 163       8.757 146.691  56.288  0.00  0.00      PROA N  
ATOM   1315  CA  ILE A 163       8.518 145.997  55.033  0.00  0.00      PROA C  
ATOM   1316  C   ILE A 163       9.334 144.713  55.028  0.00  0.00      PROA C  
ATOM   1317  O   ILE A 163      10.412 144.638  55.620  0.00  0.00      PROA O  
ATOM   1318  CB  ILE A 163       8.812 146.867  53.803  0.00  0.00      PROA C  
ATOM   1319  CG1 ILE A 163       8.434 146.165  52.474  0.00  0.00      PROA C  
ATOM   1320  CG2 ILE A 163      10.277 147.365  53.807  0.00  0.00      PROA C  
ATOM   1321  CD  ILE A 163       8.319 147.132  51.289  0.00  0.00      PROA C  
ATOM   1322  N   LEU A 164       8.831 143.632  54.393  0.00  0.00      PROA N  
ATOM   1323  CA  LEU A 164       9.574 142.389  54.246  0.00  0.00      PROA C  
ATOM   1324  C   LEU A 164      10.899 142.560  53.505  0.00  0.00      PROA C  
ATOM   1325  O   LEU A 164      11.005 143.264  52.497  0.00  0.00      PROA O  
ATOM   1326  CB  LEU A 164       8.763 141.271  53.536  0.00  0.00      PROA C  
ATOM   1327  CG  LEU A 164       7.736 140.521  54.412  0.00  0.00      PROA C  
ATOM   1328  CD1 LEU A 164       6.567 141.398  54.881  0.00  0.00      PROA C  
ATOM   1329  CD2 LEU A 164       7.200 139.304  53.642  0.00  0.00      PROA C  
ATOM   1330  N   HIS A 165      11.950 141.884  54.000  0.00  0.00      PROA N  
ATOM   1331  CA  HIS A 165      13.245 141.823  53.356  0.00  0.00      PROA C  
ATOM   1332  C   HIS A 165      13.216 140.851  52.175  0.00  0.00      PROA C  
ATOM   1333  O   HIS A 165      12.232 140.150  51.937  0.00  0.00      PROA O  
ATOM   1334  CB  HIS A 165      14.351 141.449  54.384  0.00  0.00      PROA C  
ATOM   1335  CG  HIS A 165      15.759 141.553  53.858  0.00  0.00      PROA C  
ATOM   1336  CD2 HIS A 165      16.430 142.633  53.367  0.00  0.00      PROA C  
ATOM   1337  ND1 HIS A 165      16.657 140.506  53.828  0.00  0.00      PROA N  
ATOM   1338  CE1 HIS A 165      17.813 140.986  53.306  0.00  0.00      PROA C  
ATOM   1339  NE2 HIS A 165      17.722 142.272  53.005  0.00  0.00      PROA N  
ATOM   1340  N   GLN A 166      14.310 140.785  51.388  0.00  0.00      PROA N  
ATOM   1341  CA  GLN A 166      14.458 139.954  50.201  0.00  0.00      PROA C  
ATOM   1342  C   GLN A 166      14.227 138.466  50.452  0.00  0.00      PROA C  
ATOM   1343  O   GLN A 166      13.652 137.752  49.630  0.00  0.00      PROA O  
ATOM   1344  CB  GLN A 166      15.846 140.240  49.559  0.00  0.00      PROA C  
ATOM   1345  CG  GLN A 166      16.266 139.375  48.336  0.00  0.00      PROA C  
ATOM   1346  CD  GLN A 166      16.837 137.997  48.703  0.00  0.00      PROA C  
ATOM   1347  NE2 GLN A 166      16.385 136.938  47.993  0.00  0.00      PROA N  
ATOM   1348  OE1 GLN A 166      17.687 137.858  49.588  0.00  0.00      PROA O  
ATOM   1349  N   ASN A 167      14.640 137.976  51.640  0.00  0.00      PROA N  
ATOM   1350  CA  ASN A 167      14.444 136.597  52.058  0.00  0.00      PROA C  
ATOM   1351  C   ASN A 167      12.978 136.266  52.372  0.00  0.00      PROA C  
ATOM   1352  O   ASN A 167      12.605 135.096  52.443  0.00  0.00      PROA O  
ATOM   1353  CB  ASN A 167      15.394 136.256  53.255  0.00  0.00      PROA C  
ATOM   1354  CG  ASN A 167      15.107 137.018  54.553  0.00  0.00      PROA C  
ATOM   1355  ND2 ASN A 167      16.107 137.063  55.458  0.00  0.00      PROA N  
ATOM   1356  OD1 ASN A 167      14.043 137.596  54.781  0.00  0.00      PROA O  
ATOM   1357  N   LYS A 168      12.131 137.298  52.585  0.00  0.00      PROA N  
ATOM   1358  CA  LYS A 168      10.706 137.216  52.858  0.00  0.00      PROA C  
ATOM   1359  C   LYS A 168      10.369 136.709  54.258  0.00  0.00      PROA C  
ATOM   1360  O   LYS A 168       9.225 136.377  54.563  0.00  0.00      PROA O  
ATOM   1361  CB  LYS A 168       9.894 136.502  51.739  0.00  0.00      PROA C  
ATOM   1362  CG  LYS A 168       9.942 137.243  50.390  0.00  0.00      PROA C  
ATOM   1363  CD  LYS A 168       9.352 136.433  49.217  0.00  0.00      PROA C  
ATOM   1364  CE  LYS A 168       7.871 136.051  49.381  0.00  0.00      PROA C  
ATOM   1365  NZ  LYS A 168       7.384 135.321  48.183  0.00  0.00      PROA N1+
ATOM   1366  N   HIS A 169      11.372 136.667  55.155  0.00  0.00      PROA N  
ATOM   1367  CA  HIS A 169      11.246 136.115  56.491  0.00  0.00      PROA C  
ATOM   1368  C   HIS A 169      11.550 137.159  57.545  0.00  0.00      PROA C  
ATOM   1369  O   HIS A 169      10.845 137.270  58.551  0.00  0.00      PROA O  
ATOM   1370  CB  HIS A 169      12.172 134.887  56.684  0.00  0.00      PROA C  
ATOM   1371  CG  HIS A 169      11.678 133.665  55.949  0.00  0.00      PROA C  
ATOM   1372  CD2 HIS A 169      11.138 132.516  56.442  0.00  0.00      PROA C  
ATOM   1373  ND1 HIS A 169      11.803 133.459  54.591  0.00  0.00      PROA N  
ATOM   1374  CE1 HIS A 169      11.323 132.222  54.322  0.00  0.00      PROA C  
ATOM   1375  NE2 HIS A 169      10.907 131.609  55.417  0.00  0.00      PROA N  
ATOM   1376  N   THR A 170      12.595 137.977  57.324  0.00  0.00      PROA N  
ATOM   1377  CA  THR A 170      12.929 139.110  58.176  0.00  0.00      PROA C  
ATOM   1378  C   THR A 170      12.366 140.384  57.588  0.00  0.00      PROA C  
ATOM   1379  O   THR A 170      11.990 140.449  56.416  0.00  0.00      PROA O  
ATOM   1380  CB  THR A 170      14.419 139.286  58.468  0.00  0.00      PROA C  
ATOM   1381  CG2 THR A 170      14.916 138.083  59.280  0.00  0.00      PROA C  
ATOM   1382  OG1 THR A 170      15.202 139.330  57.282  0.00  0.00      PROA O  
ATOM   1383  N   CYS A 171      12.250 141.443  58.407  0.00  0.00      PROA N  
ATOM   1384  CA  CYS A 171      11.723 142.715  57.955  0.00  0.00      PROA C  
ATOM   1385  C   CYS A 171      12.680 143.851  58.231  0.00  0.00      PROA C  
ATOM   1386  O   CYS A 171      13.455 143.859  59.187  0.00  0.00      PROA O  
ATOM   1387  CB  CYS A 171      10.359 143.045  58.587  0.00  0.00      PROA C  
ATOM   1388  SG  CYS A 171       9.067 141.948  57.947  0.00  0.00      PROA S  
ATOM   1389  N   SER A 172      12.619 144.859  57.352  0.00  0.00      PROA N  
ATOM   1390  CA  SER A 172      13.420 146.064  57.389  0.00  0.00      PROA C  
ATOM   1391  C   SER A 172      12.482 147.209  57.702  0.00  0.00      PROA C  
ATOM   1392  O   SER A 172      11.426 147.349  57.087  0.00  0.00      PROA O  
ATOM   1393  CB  SER A 172      14.073 146.385  56.006  0.00  0.00      PROA C  
ATOM   1394  OG  SER A 172      14.931 145.331  55.555  0.00  0.00      PROA O  
ATOM   1395  N   ALA A 173      12.814 148.071  58.681  0.00  0.00      PROA N  
ATOM   1396  CA  ALA A 173      12.081 149.309  58.877  0.00  0.00      PROA C  
ATOM   1397  C   ALA A 173      12.082 150.227  57.651  0.00  0.00      PROA C  
ATOM   1398  O   ALA A 173      13.066 150.322  56.913  0.00  0.00      PROA O  
ATOM   1399  CB  ALA A 173      12.592 150.073  60.111  0.00  0.00      PROA C  
ATOM   1400  N   LEU A 174      10.964 150.943  57.413  0.00  0.00      PROA N  
ATOM   1401  CA  LEU A 174      10.863 152.002  56.421  0.00  0.00      PROA C  
ATOM   1402  C   LEU A 174      10.067 153.181  56.978  0.00  0.00      PROA C  
ATOM   1403  O   LEU A 174       8.899 153.400  56.654  0.00  0.00      PROA O  
ATOM   1404  CB  LEU A 174      10.246 151.537  55.070  0.00  0.00      PROA C  
ATOM   1405  CG  LEU A 174      11.103 150.548  54.248  0.00  0.00      PROA C  
ATOM   1406  CD1 LEU A 174      10.869 149.090  54.659  0.00  0.00      PROA C  
ATOM   1407  CD2 LEU A 174      10.812 150.700  52.746  0.00  0.00      PROA C  
ATOM   1408  N   CYS A 175      10.705 153.971  57.858  0.00  0.00      PROA N  
ATOM   1409  CA  CYS A 175      10.083 155.050  58.606  0.00  0.00      PROA C  
ATOM   1410  C   CYS A 175      10.650 156.409  58.206  0.00  0.00      PROA C  
ATOM   1411  O   CYS A 175      10.538 157.396  58.933  0.00  0.00      PROA O  
ATOM   1412  CB  CYS A 175      10.262 154.793  60.127  0.00  0.00      PROA C  
ATOM   1413  SG  CYS A 175      11.983 154.412  60.595  0.00  0.00      PROA S  
ATOM   1414  N   SER A 176      11.292 156.499  57.025  0.00  0.00      PROA N  
ATOM   1415  CA  SER A 176      11.934 157.720  56.539  0.00  0.00      PROA C  
ATOM   1416  C   SER A 176      11.175 158.430  55.428  0.00  0.00      PROA C  
ATOM   1417  O   SER A 176      11.595 159.486  54.954  0.00  0.00      PROA O  
ATOM   1418  CB  SER A 176      13.381 157.420  56.042  0.00  0.00      PROA C  
ATOM   1419  OG  SER A 176      13.417 156.409  55.023  0.00  0.00      PROA O  
ATOM   1420  N   GLY A 177      10.025 157.885  54.978  0.00  0.00      PROA N  
ATOM   1421  CA  GLY A 177       9.316 158.392  53.799  0.00  0.00      PROA C  
ATOM   1422  C   GLY A 177       8.189 159.348  54.089  0.00  0.00      PROA C  
ATOM   1423  O   GLY A 177       7.688 160.021  53.189  0.00  0.00      PROA O  
ATOM   1424  N   GLN A 178       7.721 159.412  55.347  0.00  0.00      PROA N  
ATOM   1425  CA  GLN A 178       6.473 160.077  55.676  0.00  0.00      PROA C  
ATOM   1426  C   GLN A 178       6.600 161.600  55.786  0.00  0.00      PROA C  
ATOM   1427  O   GLN A 178       7.413 162.144  56.538  0.00  0.00      PROA O  
ATOM   1428  CB  GLN A 178       5.857 159.465  56.958  0.00  0.00      PROA C  
ATOM   1429  CG  GLN A 178       4.368 159.837  57.165  0.00  0.00      PROA C  
ATOM   1430  CD  GLN A 178       3.714 158.998  58.270  0.00  0.00      PROA C  
ATOM   1431  NE2 GLN A 178       2.369 159.110  58.379  0.00  0.00      PROA N  
ATOM   1432  OE1 GLN A 178       4.355 158.257  59.021  0.00  0.00      PROA O  
ATOM   1433  N   VAL A 179       5.773 162.323  55.001  0.00  0.00      PROA N  
ATOM   1434  CA  VAL A 179       5.738 163.776  54.961  0.00  0.00      PROA C  
ATOM   1435  C   VAL A 179       4.355 164.233  55.402  0.00  0.00      PROA C  
ATOM   1436  O   VAL A 179       3.327 163.740  54.932  0.00  0.00      PROA O  
ATOM   1437  CB  VAL A 179       6.066 164.352  53.580  0.00  0.00      PROA C  
ATOM   1438  CG1 VAL A 179       6.073 165.897  53.622  0.00  0.00      PROA C  
ATOM   1439  CG2 VAL A 179       7.448 163.842  53.124  0.00  0.00      PROA C  
ATOM   1440  N   PHE A 180       4.305 165.188  56.343  0.00  0.00      PROA N  
ATOM   1441  CA  PHE A 180       3.091 165.687  56.953  0.00  0.00      PROA C  
ATOM   1442  C   PHE A 180       2.815 167.104  56.466  0.00  0.00      PROA C  
ATOM   1443  O   PHE A 180       3.538 168.048  56.790  0.00  0.00      PROA O  
ATOM   1444  CB  PHE A 180       3.210 165.699  58.500  0.00  0.00      PROA C  
ATOM   1445  CG  PHE A 180       3.407 164.309  59.045  0.00  0.00      PROA C  
ATOM   1446  CD1 PHE A 180       4.698 163.770  59.196  0.00  0.00      PROA C  
ATOM   1447  CD2 PHE A 180       2.302 163.556  59.477  0.00  0.00      PROA C  
ATOM   1448  CE1 PHE A 180       4.878 162.494  59.738  0.00  0.00      PROA C  
ATOM   1449  CE2 PHE A 180       2.480 162.288  60.043  0.00  0.00      PROA C  
ATOM   1450  CZ  PHE A 180       3.770 161.758  60.175  0.00  0.00      PROA C  
ATOM   1451  N   THR A 181       1.759 167.282  55.645  0.00  0.00      PROA N  
ATOM   1452  CA  THR A 181       1.404 168.587  55.083  0.00  0.00      PROA C  
ATOM   1453  C   THR A 181       0.138 169.173  55.687  0.00  0.00      PROA C  
ATOM   1454  O   THR A 181      -0.183 170.342  55.467  0.00  0.00      PROA O  
ATOM   1455  CB  THR A 181       1.229 168.551  53.563  0.00  0.00      PROA C  
ATOM   1456  CG2 THR A 181       2.585 168.218  52.916  0.00  0.00      PROA C  
ATOM   1457  OG1 THR A 181       0.308 167.540  53.154  0.00  0.00      PROA O  
ATOM   1458  N   GLY A 182      -0.619 168.385  56.487  0.00  0.00      PROA N  
ATOM   1459  CA  GLY A 182      -1.829 168.843  57.176  0.00  0.00      PROA C  
ATOM   1460  C   GLY A 182      -1.592 169.829  58.297  0.00  0.00      PROA C  
ATOM   1461  O   GLY A 182      -0.476 169.988  58.791  0.00  0.00      PROA O  
ATOM   1462  N   ARG A 183      -2.665 170.488  58.776  0.00  0.00      PROA N  
ATOM   1463  CA  ARG A 183      -2.633 171.340  59.958  0.00  0.00      PROA C  
ATOM   1464  C   ARG A 183      -2.245 170.630  61.256  0.00  0.00      PROA C  
ATOM   1465  O   ARG A 183      -1.478 171.150  62.065  0.00  0.00      PROA O  
ATOM   1466  CB  ARG A 183      -3.989 172.070  60.162  0.00  0.00      PROA C  
ATOM   1467  CG  ARG A 183      -4.285 173.198  59.143  0.00  0.00      PROA C  
ATOM   1468  CD  ARG A 183      -3.403 174.457  59.248  0.00  0.00      PROA C  
ATOM   1469  NE  ARG A 183      -3.607 175.070  60.605  0.00  0.00      PROA N  
ATOM   1470  CZ  ARG A 183      -4.573 175.913  60.941  0.00  0.00      PROA C  
ATOM   1471  NH1 ARG A 183      -5.512 176.302  60.111  0.00  0.00      PROA N1+
ATOM   1472  NH2 ARG A 183      -4.584 176.379  62.175  0.00  0.00      PROA N  
ATOM   1473  N   SER A 184      -2.768 169.415  61.485  0.00  0.00      PROA N  
ATOM   1474  CA  SER A 184      -2.530 168.697  62.731  0.00  0.00      PROA C  
ATOM   1475  C   SER A 184      -2.388 167.220  62.431  0.00  0.00      PROA C  
ATOM   1476  O   SER A 184      -2.875 166.719  61.415  0.00  0.00      PROA O  
ATOM   1477  CB  SER A 184      -3.690 168.840  63.770  0.00  0.00      PROA C  
ATOM   1478  OG  SER A 184      -4.066 170.204  64.002  0.00  0.00      PROA O  
ATOM   1479  N   GLY A 185      -1.719 166.465  63.321  0.00  0.00      PROA N  
ATOM   1480  CA  GLY A 185      -1.578 165.027  63.149  0.00  0.00      PROA C  
ATOM   1481  C   GLY A 185      -0.713 164.422  64.215  0.00  0.00      PROA C  
ATOM   1482  O   GLY A 185      -0.243 165.103  65.125  0.00  0.00      PROA O  
ATOM   1483  N   PHE A 186      -0.483 163.102  64.128  0.00  0.00      PROA N  
ATOM   1484  CA  PHE A 186       0.297 162.357  65.100  0.00  0.00      PROA C  
ATOM   1485  C   PHE A 186       1.515 161.707  64.464  0.00  0.00      PROA C  
ATOM   1486  O   PHE A 186       1.447 161.100  63.393  0.00  0.00      PROA O  
ATOM   1487  CB  PHE A 186      -0.526 161.251  65.811  0.00  0.00      PROA C  
ATOM   1488  CG  PHE A 186      -1.598 161.854  66.677  0.00  0.00      PROA C  
ATOM   1489  CD1 PHE A 186      -1.317 162.199  68.010  0.00  0.00      PROA C  
ATOM   1490  CD2 PHE A 186      -2.911 162.006  66.199  0.00  0.00      PROA C  
ATOM   1491  CE1 PHE A 186      -2.331 162.671  68.854  0.00  0.00      PROA C  
ATOM   1492  CE2 PHE A 186      -3.922 162.500  67.032  0.00  0.00      PROA C  
ATOM   1493  CZ  PHE A 186      -3.632 162.827  68.363  0.00  0.00      PROA C  
ATOM   1494  N   LEU A 187       2.664 161.815  65.149  0.00  0.00      PROA N  
ATOM   1495  CA  LEU A 187       3.914 161.167  64.801  0.00  0.00      PROA C  
ATOM   1496  C   LEU A 187       4.226 160.196  65.934  0.00  0.00      PROA C  
ATOM   1497  O   LEU A 187       3.860 160.410  67.091  0.00  0.00      PROA O  
ATOM   1498  CB  LEU A 187       5.107 162.151  64.642  0.00  0.00      PROA C  
ATOM   1499  CG  LEU A 187       5.198 162.967  63.331  0.00  0.00      PROA C  
ATOM   1500  CD1 LEU A 187       4.011 163.905  63.087  0.00  0.00      PROA C  
ATOM   1501  CD2 LEU A 187       6.482 163.807  63.330  0.00  0.00      PROA C  
ATOM   1502  N   SER A 188       4.877 159.058  65.645  0.00  0.00      PROA N  
ATOM   1503  CA  SER A 188       5.191 158.098  66.695  0.00  0.00      PROA C  
ATOM   1504  C   SER A 188       6.346 157.233  66.263  0.00  0.00      PROA C  
ATOM   1505  O   SER A 188       6.645 157.117  65.073  0.00  0.00      PROA O  
ATOM   1506  CB  SER A 188       4.031 157.114  67.040  0.00  0.00      PROA C  
ATOM   1507  OG  SER A 188       2.800 157.809  67.216  0.00  0.00      PROA O  
ATOM   1508  N   SER A 189       7.015 156.561  67.224  0.00  0.00      PROA N  
ATOM   1509  CA  SER A 189       7.974 155.498  66.935  0.00  0.00      PROA C  
ATOM   1510  C   SER A 189       7.303 154.358  66.160  0.00  0.00      PROA C  
ATOM   1511  O   SER A 189       6.132 154.093  66.437  0.00  0.00      PROA O  
ATOM   1512  CB  SER A 189       8.604 154.867  68.208  0.00  0.00      PROA C  
ATOM   1513  OG  SER A 189       8.963 155.865  69.158  0.00  0.00      PROA O  
ATOM   1514  N   PRO A 190       7.932 153.679  65.196  0.00  0.00      PROA N  
ATOM   1515  CA  PRO A 190       7.250 152.843  64.203  0.00  0.00      PROA C  
ATOM   1516  C   PRO A 190       6.178 151.869  64.674  0.00  0.00      PROA C  
ATOM   1517  O   PRO A 190       5.138 151.765  64.022  0.00  0.00      PROA O  
ATOM   1518  CB  PRO A 190       8.385 152.148  63.448  0.00  0.00      PROA C  
ATOM   1519  CG  PRO A 190       9.516 153.174  63.505  0.00  0.00      PROA C  
ATOM   1520  CD  PRO A 190       9.364 153.802  64.893  0.00  0.00      PROA C  
ATOM   1521  N   GLU A 191       6.418 151.127  65.775  0.00  0.00      PROA N  
ATOM   1522  CA  GLU A 191       5.514 150.074  66.208  0.00  0.00      PROA C  
ATOM   1523  C   GLU A 191       4.734 150.491  67.465  0.00  0.00      PROA C  
ATOM   1524  O   GLU A 191       3.944 149.711  67.998  0.00  0.00      PROA O  
ATOM   1525  CB  GLU A 191       6.349 148.787  66.462  0.00  0.00      PROA C  
ATOM   1526  CG  GLU A 191       5.571 147.455  66.280  0.00  0.00      PROA C  
ATOM   1527  CD  GLU A 191       5.109 147.217  64.841  0.00  0.00      PROA C  
ATOM   1528  OE1 GLU A 191       5.967 146.954  63.954  0.00  0.00      PROA O  
ATOM   1529  OE2 GLU A 191       3.874 147.256  64.587  0.00  0.00      PROA O1-
ATOM   1530  N   TYR A 192       4.915 151.745  67.953  0.00  0.00      PROA N  
ATOM   1531  CA  TYR A 192       4.273 152.338  69.129  0.00  0.00      PROA C  
ATOM   1532  C   TYR A 192       2.781 151.969  69.341  0.00  0.00      PROA C  
ATOM   1533  O   TYR A 192       2.018 152.073  68.371  0.00  0.00      PROA O  
ATOM   1534  CB  TYR A 192       4.490 153.886  69.117  0.00  0.00      PROA C  
ATOM   1535  CG  TYR A 192       3.954 154.586  70.342  0.00  0.00      PROA C  
ATOM   1536  CD1 TYR A 192       2.605 154.976  70.420  0.00  0.00      PROA C  
ATOM   1537  CD2 TYR A 192       4.799 154.840  71.436  0.00  0.00      PROA C  
ATOM   1538  CE1 TYR A 192       2.088 155.515  71.605  0.00  0.00      PROA C  
ATOM   1539  CE2 TYR A 192       4.290 155.401  72.615  0.00  0.00      PROA C  
ATOM   1540  CZ  TYR A 192       2.930 155.713  72.705  0.00  0.00      PROA C  
ATOM   1541  OH  TYR A 192       2.395 156.196  73.915  0.00  0.00      PROA O  
ATOM   1542  N   PRO A 193       2.273 151.560  70.517  0.00  0.00      PROA N  
ATOM   1543  CA  PRO A 193       2.972 151.504  71.804  0.00  0.00      PROA C  
ATOM   1544  C   PRO A 193       4.001 150.396  71.920  0.00  0.00      PROA C  
ATOM   1545  O   PRO A 193       4.809 150.432  72.847  0.00  0.00      PROA O  
ATOM   1546  CB  PRO A 193       1.850 151.289  72.837  0.00  0.00      PROA C  
ATOM   1547  CG  PRO A 193       0.609 151.877  72.166  0.00  0.00      PROA C  
ATOM   1548  CD  PRO A 193       0.818 151.495  70.703  0.00  0.00      PROA C  
ATOM   1549  N   GLN A 194       3.972 149.374  71.053  0.00  0.00      PROA N  
ATOM   1550  CA  GLN A 194       4.914 148.268  71.084  0.00  0.00      PROA C  
ATOM   1551  C   GLN A 194       6.391 148.681  70.888  0.00  0.00      PROA C  
ATOM   1552  O   GLN A 194       6.649 149.682  70.213  0.00  0.00      PROA O  
ATOM   1553  CB  GLN A 194       4.509 147.100  70.138  0.00  0.00      PROA C  
ATOM   1554  CG  GLN A 194       3.346 146.200  70.643  0.00  0.00      PROA C  
ATOM   1555  CD  GLN A 194       2.057 146.967  70.961  0.00  0.00      PROA C  
ATOM   1556  NE2 GLN A 194       1.682 147.033  72.260  0.00  0.00      PROA N  
ATOM   1557  OE1 GLN A 194       1.383 147.500  70.073  0.00  0.00      PROA O  
ATOM   1558  N   PRO A 195       7.376 147.987  71.482  0.00  0.00      PROA N  
ATOM   1559  CA  PRO A 195       8.810 148.232  71.298  0.00  0.00      PROA C  
ATOM   1560  C   PRO A 195       9.313 148.622  69.912  0.00  0.00      PROA C  
ATOM   1561  O   PRO A 195       8.981 147.956  68.930  0.00  0.00      PROA O  
ATOM   1562  CB  PRO A 195       9.469 146.946  71.813  0.00  0.00      PROA C  
ATOM   1563  CG  PRO A 195       8.527 146.495  72.930  0.00  0.00      PROA C  
ATOM   1564  CD  PRO A 195       7.148 146.838  72.369  0.00  0.00      PROA C  
ATOM   1565  N   TYR A 196      10.132 149.691  69.809  0.00  0.00      PROA N  
ATOM   1566  CA  TYR A 196      10.683 150.153  68.544  0.00  0.00      PROA C  
ATOM   1567  C   TYR A 196      11.650 149.193  67.811  0.00  0.00      PROA C  
ATOM   1568  O   TYR A 196      12.411 148.467  68.463  0.00  0.00      PROA O  
ATOM   1569  CB  TYR A 196      11.240 151.608  68.609  0.00  0.00      PROA C  
ATOM   1570  CG  TYR A 196      12.061 151.882  69.843  0.00  0.00      PROA C  
ATOM   1571  CD1 TYR A 196      13.369 151.386  69.962  0.00  0.00      PROA C  
ATOM   1572  CD2 TYR A 196      11.565 152.726  70.852  0.00  0.00      PROA C  
ATOM   1573  CE1 TYR A 196      14.160 151.722  71.070  0.00  0.00      PROA C  
ATOM   1574  CE2 TYR A 196      12.357 153.067  71.959  0.00  0.00      PROA C  
ATOM   1575  CZ  TYR A 196      13.660 152.574  72.060  0.00  0.00      PROA C  
ATOM   1576  OH  TYR A 196      14.490 152.971  73.125  0.00  0.00      PROA O  
ATOM   1577  N   PRO A 197      11.647 149.133  66.469  0.00  0.00      PROA N  
ATOM   1578  CA  PRO A 197      12.612 148.372  65.668  0.00  0.00      PROA C  
ATOM   1579  C   PRO A 197      14.070 148.780  65.861  0.00  0.00      PROA C  
ATOM   1580  O   PRO A 197      14.393 149.968  65.836  0.00  0.00      PROA O  
ATOM   1581  CB  PRO A 197      12.137 148.570  64.220  0.00  0.00      PROA C  
ATOM   1582  CG  PRO A 197      11.370 149.890  64.248  0.00  0.00      PROA C  
ATOM   1583  CD  PRO A 197      10.705 149.863  65.617  0.00  0.00      PROA C  
ATOM   1584  N   LYS A 198      14.962 147.787  66.050  0.00  0.00      PROA N  
ATOM   1585  CA  LYS A 198      16.308 147.977  66.563  0.00  0.00      PROA C  
ATOM   1586  C   LYS A 198      17.239 148.825  65.696  0.00  0.00      PROA C  
ATOM   1587  O   LYS A 198      17.869 149.766  66.165  0.00  0.00      PROA O  
ATOM   1588  CB  LYS A 198      16.984 146.597  66.782  0.00  0.00      PROA C  
ATOM   1589  CG  LYS A 198      16.115 145.523  67.467  0.00  0.00      PROA C  
ATOM   1590  CD  LYS A 198      15.396 145.978  68.752  0.00  0.00      PROA C  
ATOM   1591  CE  LYS A 198      14.481 144.879  69.317  0.00  0.00      PROA C  
ATOM   1592  NZ  LYS A 198      13.591 145.425  70.369  0.00  0.00      PROA N1+
ATOM   1593  N   LEU A 199      17.326 148.549  64.377  0.00  0.00      PROA N  
ATOM   1594  CA  LEU A 199      18.313 149.197  63.516  0.00  0.00      PROA C  
ATOM   1595  C   LEU A 199      17.653 150.275  62.674  0.00  0.00      PROA C  
ATOM   1596  O   LEU A 199      18.158 150.703  61.634  0.00  0.00      PROA O  
ATOM   1597  CB  LEU A 199      19.087 148.169  62.640  0.00  0.00      PROA C  
ATOM   1598  CG  LEU A 199      20.330 147.529  63.313  0.00  0.00      PROA C  
ATOM   1599  CD1 LEU A 199      21.429 148.562  63.606  0.00  0.00      PROA C  
ATOM   1600  CD2 LEU A 199      20.005 146.733  64.585  0.00  0.00      PROA C  
ATOM   1601  N   SER A 200      16.468 150.747  63.098  0.00  0.00      PROA N  
ATOM   1602  CA  SER A 200      15.759 151.829  62.435  0.00  0.00      PROA C  
ATOM   1603  C   SER A 200      16.471 153.183  62.439  0.00  0.00      PROA C  
ATOM   1604  O   SER A 200      17.080 153.620  63.419  0.00  0.00      PROA O  
ATOM   1605  CB  SER A 200      14.289 152.008  62.917  0.00  0.00      PROA C  
ATOM   1606  OG  SER A 200      14.178 152.316  64.309  0.00  0.00      PROA O  
ATOM   1607  N   SER A 201      16.389 153.890  61.295  0.00  0.00      PROA N  
ATOM   1608  CA  SER A 201      16.731 155.297  61.195  0.00  0.00      PROA C  
ATOM   1609  C   SER A 201      15.520 155.970  60.590  0.00  0.00      PROA C  
ATOM   1610  O   SER A 201      15.216 155.804  59.408  0.00  0.00      PROA O  
ATOM   1611  CB  SER A 201      17.989 155.547  60.313  0.00  0.00      PROA C  
ATOM   1612  OG  SER A 201      18.337 156.935  60.215  0.00  0.00      PROA O  
ATOM   1613  N   CYS A 202      14.777 156.736  61.400  0.00  0.00      PROA N  
ATOM   1614  CA  CYS A 202      13.487 157.268  61.017  0.00  0.00      PROA C  
ATOM   1615  C   CYS A 202      13.585 158.758  60.825  0.00  0.00      PROA C  
ATOM   1616  O   CYS A 202      14.221 159.465  61.606  0.00  0.00      PROA O  
ATOM   1617  CB  CYS A 202      12.393 156.986  62.074  0.00  0.00      PROA C  
ATOM   1618  SG  CYS A 202      12.186 155.224  62.437  0.00  0.00      PROA S  
ATOM   1619  N   ALA A 203      12.956 159.260  59.756  0.00  0.00      PROA N  
ATOM   1620  CA  ALA A 203      12.942 160.662  59.427  0.00  0.00      PROA C  
ATOM   1621  C   ALA A 203      11.506 161.067  59.149  0.00  0.00      PROA C  
ATOM   1622  O   ALA A 203      10.850 160.549  58.244  0.00  0.00      PROA O  
ATOM   1623  CB  ALA A 203      13.838 160.955  58.206  0.00  0.00      PROA C  
ATOM   1624  N   TYR A 204      10.985 162.011  59.943  0.00  0.00      PROA N  
ATOM   1625  CA  TYR A 204       9.621 162.480  59.844  0.00  0.00      PROA C  
ATOM   1626  C   TYR A 204       9.709 163.935  59.448  0.00  0.00      PROA C  
ATOM   1627  O   TYR A 204      10.443 164.719  60.052  0.00  0.00      PROA O  
ATOM   1628  CB  TYR A 204       8.827 162.378  61.178  0.00  0.00      PROA C  
ATOM   1629  CG  TYR A 204       8.893 161.003  61.793  0.00  0.00      PROA C  
ATOM   1630  CD1 TYR A 204      10.020 160.611  62.537  0.00  0.00      PROA C  
ATOM   1631  CD2 TYR A 204       7.793 160.127  61.722  0.00  0.00      PROA C  
ATOM   1632  CE1 TYR A 204      10.075 159.354  63.147  0.00  0.00      PROA C  
ATOM   1633  CE2 TYR A 204       7.831 158.880  62.364  0.00  0.00      PROA C  
ATOM   1634  CZ  TYR A 204       8.977 158.494  63.070  0.00  0.00      PROA C  
ATOM   1635  OH  TYR A 204       9.004 157.265  63.753  0.00  0.00      PROA O  
ATOM   1636  N   ASN A 205       8.989 164.333  58.389  0.00  0.00      PROA N  
ATOM   1637  CA  ASN A 205       9.088 165.673  57.851  0.00  0.00      PROA C  
ATOM   1638  C   ASN A 205       7.746 166.363  57.895  0.00  0.00      PROA C  
ATOM   1639  O   ASN A 205       6.801 165.977  57.215  0.00  0.00      PROA O  
ATOM   1640  CB  ASN A 205       9.605 165.622  56.392  0.00  0.00      PROA C  
ATOM   1641  CG  ASN A 205      11.088 165.285  56.434  0.00  0.00      PROA C  
ATOM   1642  ND2 ASN A 205      11.501 164.144  55.847  0.00  0.00      PROA N  
ATOM   1643  OD1 ASN A 205      11.878 166.057  56.990  0.00  0.00      PROA O  
ATOM   1644  N   ILE A 206       7.634 167.439  58.690  0.00  0.00      PROA N  
ATOM   1645  CA  ILE A 206       6.456 168.282  58.713  0.00  0.00      PROA C  
ATOM   1646  C   ILE A 206       6.763 169.458  57.805  0.00  0.00      PROA C  
ATOM   1647  O   ILE A 206       7.768 170.156  57.976  0.00  0.00      PROA O  
ATOM   1648  CB  ILE A 206       6.065 168.743  60.117  0.00  0.00      PROA C  
ATOM   1649  CG1 ILE A 206       5.990 167.551  61.110  0.00  0.00      PROA C  
ATOM   1650  CG2 ILE A 206       4.714 169.491  60.033  0.00  0.00      PROA C  
ATOM   1651  CD  ILE A 206       5.823 167.977  62.574  0.00  0.00      PROA C  
ATOM   1652  N   ARG A 207       5.947 169.661  56.760  0.00  0.00      PROA N  
ATOM   1653  CA  ARG A 207       6.149 170.716  55.791  0.00  0.00      PROA C  
ATOM   1654  C   ARG A 207       4.872 171.493  55.558  0.00  0.00      PROA C  
ATOM   1655  O   ARG A 207       3.917 171.008  54.951  0.00  0.00      PROA O  
ATOM   1656  CB  ARG A 207       6.672 170.167  54.434  0.00  0.00      PROA C  
ATOM   1657  CG  ARG A 207       8.112 169.616  54.489  0.00  0.00      PROA C  
ATOM   1658  CD  ARG A 207       9.162 170.683  54.832  0.00  0.00      PROA C  
ATOM   1659  NE  ARG A 207      10.502 170.013  54.868  0.00  0.00      PROA N  
ATOM   1660  CZ  ARG A 207      10.941 169.254  55.861  0.00  0.00      PROA C  
ATOM   1661  NH1 ARG A 207      10.280 169.100  56.985  0.00  0.00      PROA N1+
ATOM   1662  NH2 ARG A 207      12.072 168.598  55.711  0.00  0.00      PROA N  
ATOM   1663  N   LEU A 208       4.850 172.753  56.014  0.00  0.00      PROA N  
ATOM   1664  CA  LEU A 208       3.742 173.657  55.816  0.00  0.00      PROA C  
ATOM   1665  C   LEU A 208       4.203 174.792  54.926  0.00  0.00      PROA C  
ATOM   1666  O   LEU A 208       5.393 175.101  54.837  0.00  0.00      PROA O  
ATOM   1667  CB  LEU A 208       3.251 174.267  57.149  0.00  0.00      PROA C  
ATOM   1668  CG  LEU A 208       3.033 173.253  58.285  0.00  0.00      PROA C  
ATOM   1669  CD1 LEU A 208       2.705 174.018  59.566  0.00  0.00      PROA C  
ATOM   1670  CD2 LEU A 208       1.938 172.226  57.968  0.00  0.00      PROA C  
ATOM   1671  N   GLU A 209       3.268 175.465  54.234  0.00  0.00      PROA N  
ATOM   1672  CA  GLU A 209       3.563 176.716  53.557  0.00  0.00      PROA C  
ATOM   1673  C   GLU A 209       3.935 177.831  54.539  0.00  0.00      PROA C  
ATOM   1674  O   GLU A 209       3.583 177.807  55.722  0.00  0.00      PROA O  
ATOM   1675  CB  GLU A 209       2.431 177.148  52.591  0.00  0.00      PROA C  
ATOM   1676  CG  GLU A 209       1.138 177.674  53.258  0.00  0.00      PROA C  
ATOM   1677  CD  GLU A 209       0.062 177.924  52.210  0.00  0.00      PROA C  
ATOM   1678  OE1 GLU A 209      -0.490 176.929  51.664  0.00  0.00      PROA O  
ATOM   1679  OE2 GLU A 209      -0.257 179.107  51.921  0.00  0.00      PROA O1-
ATOM   1680  N   GLU A 210       4.729 178.817  54.071  0.00  0.00      PROA N  
ATOM   1681  CA  GLU A 210       5.249 179.901  54.890  0.00  0.00      PROA C  
ATOM   1682  C   GLU A 210       4.177 180.709  55.630  0.00  0.00      PROA C  
ATOM   1683  O   GLU A 210       3.116 181.035  55.090  0.00  0.00      PROA O  
ATOM   1684  CB  GLU A 210       6.146 180.831  54.028  0.00  0.00      PROA C  
ATOM   1685  CG  GLU A 210       6.789 182.040  54.758  0.00  0.00      PROA C  
ATOM   1686  CD  GLU A 210       7.832 181.610  55.784  0.00  0.00      PROA C  
ATOM   1687  OE1 GLU A 210       8.948 181.193  55.375  0.00  0.00      PROA O  
ATOM   1688  OE2 GLU A 210       7.555 181.704  57.009  0.00  0.00      PROA O1-
ATOM   1689  N   GLY A 211       4.440 181.033  56.913  0.00  0.00      PROA N  
ATOM   1690  CA  GLY A 211       3.546 181.778  57.793  0.00  0.00      PROA C  
ATOM   1691  C   GLY A 211       3.065 180.955  58.961  0.00  0.00      PROA C  
ATOM   1692  O   GLY A 211       2.952 181.457  60.079  0.00  0.00      PROA O  
ATOM   1693  N   PHE A 212       2.767 179.659  58.748  0.00  0.00      PROA N  
ATOM   1694  CA  PHE A 212       2.432 178.737  59.824  0.00  0.00      PROA C  
ATOM   1695  C   PHE A 212       3.571 178.416  60.790  0.00  0.00      PROA C  
ATOM   1696  O   PHE A 212       4.743 178.361  60.421  0.00  0.00      PROA O  
ATOM   1697  CB  PHE A 212       1.797 177.419  59.317  0.00  0.00      PROA C  
ATOM   1698  CG  PHE A 212       0.383 177.658  58.873  0.00  0.00      PROA C  
ATOM   1699  CD1 PHE A 212      -0.614 177.884  59.839  0.00  0.00      PROA C  
ATOM   1700  CD2 PHE A 212       0.019 177.601  57.517  0.00  0.00      PROA C  
ATOM   1701  CE1 PHE A 212      -1.949 178.064  59.458  0.00  0.00      PROA C  
ATOM   1702  CE2 PHE A 212      -1.316 177.776  57.132  0.00  0.00      PROA C  
ATOM   1703  CZ  PHE A 212      -2.299 178.004  58.104  0.00  0.00      PROA C  
ATOM   1704  N   SER A 213       3.225 178.182  62.068  0.00  0.00      PROA N  
ATOM   1705  CA  SER A 213       4.162 177.841  63.124  0.00  0.00      PROA C  
ATOM   1706  C   SER A 213       3.806 176.495  63.726  0.00  0.00      PROA C  
ATOM   1707  O   SER A 213       2.682 176.267  64.181  0.00  0.00      PROA O  
ATOM   1708  CB  SER A 213       4.172 178.901  64.259  0.00  0.00      PROA C  
ATOM   1709  OG  SER A 213       4.682 180.149  63.785  0.00  0.00      PROA O  
ATOM   1710  N   ILE A 214       4.758 175.547  63.729  0.00  0.00      PROA N  
ATOM   1711  CA  ILE A 214       4.546 174.186  64.205  0.00  0.00      PROA C  
ATOM   1712  C   ILE A 214       4.753 174.072  65.713  0.00  0.00      PROA C  
ATOM   1713  O   ILE A 214       5.771 174.485  66.272  0.00  0.00      PROA O  
ATOM   1714  CB  ILE A 214       5.421 173.177  63.452  0.00  0.00      PROA C  
ATOM   1715  CG1 ILE A 214       5.009 173.121  61.963  0.00  0.00      PROA C  
ATOM   1716  CG2 ILE A 214       5.343 171.766  64.084  0.00  0.00      PROA C  
ATOM   1717  CD  ILE A 214       6.089 172.545  61.045  0.00  0.00      PROA C  
ATOM   1718  N   THR A 215       3.768 173.492  66.424  0.00  0.00      PROA N  
ATOM   1719  CA  THR A 215       3.857 173.226  67.855  0.00  0.00      PROA C  
ATOM   1720  C   THR A 215       3.778 171.732  68.081  0.00  0.00      PROA C  
ATOM   1721  O   THR A 215       2.884 171.059  67.565  0.00  0.00      PROA O  
ATOM   1722  CB  THR A 215       2.764 173.918  68.663  0.00  0.00      PROA C  
ATOM   1723  CG2 THR A 215       2.857 173.588  70.162  0.00  0.00      PROA C  
ATOM   1724  OG1 THR A 215       2.900 175.330  68.548  0.00  0.00      PROA O  
ATOM   1725  N   LEU A 216       4.731 171.176  68.851  0.00  0.00      PROA N  
ATOM   1726  CA  LEU A 216       4.848 169.757  69.120  0.00  0.00      PROA C  
ATOM   1727  C   LEU A 216       4.533 169.464  70.581  0.00  0.00      PROA C  
ATOM   1728  O   LEU A 216       5.137 170.028  71.497  0.00  0.00      PROA O  
ATOM   1729  CB  LEU A 216       6.280 169.223  68.847  0.00  0.00      PROA C  
ATOM   1730  CG  LEU A 216       6.869 169.553  67.461  0.00  0.00      PROA C  
ATOM   1731  CD1 LEU A 216       8.302 169.014  67.365  0.00  0.00      PROA C  
ATOM   1732  CD2 LEU A 216       6.010 169.004  66.313  0.00  0.00      PROA C  
ATOM   1733  N   ASP A 217       3.583 168.544  70.818  0.00  0.00      PROA N  
ATOM   1734  CA  ASP A 217       3.183 168.098  72.135  0.00  0.00      PROA C  
ATOM   1735  C   ASP A 217       3.489 166.614  72.284  0.00  0.00      PROA C  
ATOM   1736  O   ASP A 217       2.964 165.773  71.555  0.00  0.00      PROA O  
ATOM   1737  CB  ASP A 217       1.655 168.301  72.345  0.00  0.00      PROA C  
ATOM   1738  CG  ASP A 217       1.295 169.762  72.522  0.00  0.00      PROA C  
ATOM   1739  OD1 ASP A 217       2.106 170.548  73.069  0.00  0.00      PROA O  
ATOM   1740  OD2 ASP A 217       0.120 170.129  72.246  0.00  0.00      PROA O1-
ATOM   1741  N   PHE A 218       4.334 166.241  73.265  0.00  0.00      PROA N  
ATOM   1742  CA  PHE A 218       4.535 164.855  73.650  0.00  0.00      PROA C  
ATOM   1743  C   PHE A 218       3.351 164.376  74.481  0.00  0.00      PROA C  
ATOM   1744  O   PHE A 218       3.089 164.885  75.572  0.00  0.00      PROA O  
ATOM   1745  CB  PHE A 218       5.869 164.638  74.418  0.00  0.00      PROA C  
ATOM   1746  CG  PHE A 218       7.057 164.768  73.495  0.00  0.00      PROA C  
ATOM   1747  CD1 PHE A 218       7.492 166.020  73.014  0.00  0.00      PROA C  
ATOM   1748  CD2 PHE A 218       7.794 163.621  73.142  0.00  0.00      PROA C  
ATOM   1749  CE1 PHE A 218       8.617 166.120  72.183  0.00  0.00      PROA C  
ATOM   1750  CE2 PHE A 218       8.921 163.718  72.317  0.00  0.00      PROA C  
ATOM   1751  CZ  PHE A 218       9.333 164.967  71.836  0.00  0.00      PROA C  
ATOM   1752  N   VAL A 219       2.569 163.416  73.947  0.00  0.00      PROA N  
ATOM   1753  CA  VAL A 219       1.250 163.102  74.475  0.00  0.00      PROA C  
ATOM   1754  C   VAL A 219       1.219 161.907  75.428  0.00  0.00      PROA C  
ATOM   1755  O   VAL A 219       1.425 162.053  76.632  0.00  0.00      PROA O  
ATOM   1756  CB  VAL A 219       0.172 163.044  73.382  0.00  0.00      PROA C  
ATOM   1757  CG1 VAL A 219      -0.228 164.490  73.021  0.00  0.00      PROA C  
ATOM   1758  CG2 VAL A 219       0.670 162.322  72.114  0.00  0.00      PROA C  
ATOM   1759  N   GLU A 220       0.891 160.696  74.932  0.00  0.00      PROA N  
ATOM   1760  CA  GLU A 220       0.607 159.535  75.758  0.00  0.00      PROA C  
ATOM   1761  C   GLU A 220       1.741 158.981  76.628  0.00  0.00      PROA C  
ATOM   1762  O   GLU A 220       1.555 158.734  77.821  0.00  0.00      PROA O  
ATOM   1763  CB  GLU A 220       0.006 158.410  74.877  0.00  0.00      PROA C  
ATOM   1764  CG  GLU A 220      -1.410 158.748  74.344  0.00  0.00      PROA C  
ATOM   1765  CD  GLU A 220      -2.031 157.594  73.561  0.00  0.00      PROA C  
ATOM   1766  OE1 GLU A 220      -2.284 156.514  74.158  0.00  0.00      PROA O  
ATOM   1767  OE2 GLU A 220      -2.287 157.759  72.339  0.00  0.00      PROA O1-
ATOM   1768  N   SER A 221       2.951 158.784  76.069  0.00  0.00      PROA N  
ATOM   1769  CA  SER A 221       4.057 158.209  76.827  0.00  0.00      PROA C  
ATOM   1770  C   SER A 221       5.373 158.525  76.139  0.00  0.00      PROA C  
ATOM   1771  O   SER A 221       5.435 158.736  74.927  0.00  0.00      PROA O  
ATOM   1772  CB  SER A 221       3.932 156.659  76.992  0.00  0.00      PROA C  
ATOM   1773  OG  SER A 221       4.908 156.095  77.880  0.00  0.00      PROA O  
ATOM   1774  N   PHE A 222       6.472 158.570  76.916  0.00  0.00      PROA N  
ATOM   1775  CA  PHE A 222       7.807 158.727  76.381  0.00  0.00      PROA C  
ATOM   1776  C   PHE A 222       8.738 157.772  77.120  0.00  0.00      PROA C  
ATOM   1777  O   PHE A 222       8.911 157.868  78.336  0.00  0.00      PROA O  
ATOM   1778  CB  PHE A 222       8.263 160.205  76.527  0.00  0.00      PROA C  
ATOM   1779  CG  PHE A 222       9.600 160.463  75.891  0.00  0.00      PROA C  
ATOM   1780  CD1 PHE A 222       9.683 160.668  74.507  0.00  0.00      PROA C  
ATOM   1781  CD2 PHE A 222      10.767 160.562  76.663  0.00  0.00      PROA C  
ATOM   1782  CE1 PHE A 222      10.915 160.919  73.892  0.00  0.00      PROA C  
ATOM   1783  CE2 PHE A 222      11.997 160.838  76.056  0.00  0.00      PROA C  
ATOM   1784  CZ  PHE A 222      12.076 161.002  74.668  0.00  0.00      PROA C  
ATOM   1785  N   ASP A 223       9.351 156.814  76.405  0.00  0.00      PROA N  
ATOM   1786  CA  ASP A 223      10.369 155.964  76.977  0.00  0.00      PROA C  
ATOM   1787  C   ASP A 223      11.343 155.553  75.877  0.00  0.00      PROA C  
ATOM   1788  O   ASP A 223      11.096 154.641  75.085  0.00  0.00      PROA O  
ATOM   1789  CB  ASP A 223       9.749 154.756  77.730  0.00  0.00      PROA C  
ATOM   1790  CG  ASP A 223      10.728 154.076  78.669  0.00  0.00      PROA C  
ATOM   1791  OD1 ASP A 223      11.967 154.164  78.483  0.00  0.00      PROA O  
ATOM   1792  OD2 ASP A 223      10.249 153.371  79.601  0.00  0.00      PROA O1-
ATOM   1793  N   VAL A 224      12.476 156.266  75.813  0.00  0.00      PROA N  
ATOM   1794  CA  VAL A 224      13.552 156.053  74.864  0.00  0.00      PROA C  
ATOM   1795  C   VAL A 224      14.799 155.826  75.693  0.00  0.00      PROA C  
ATOM   1796  O   VAL A 224      15.043 156.568  76.647  0.00  0.00      PROA O  
ATOM   1797  CB  VAL A 224      13.736 157.254  73.933  0.00  0.00      PROA C  
ATOM   1798  CG1 VAL A 224      15.004 157.117  73.067  0.00  0.00      PROA C  
ATOM   1799  CG2 VAL A 224      12.497 157.386  73.029  0.00  0.00      PROA C  
ATOM   1800  N   GLU A 225      15.609 154.781  75.396  0.00  0.00      PROA N  
ATOM   1801  CA  GLU A 225      16.729 154.412  76.249  0.00  0.00      PROA C  
ATOM   1802  C   GLU A 225      17.760 155.511  76.521  0.00  0.00      PROA C  
ATOM   1803  O   GLU A 225      18.280 156.184  75.629  0.00  0.00      PROA O  
ATOM   1804  CB  GLU A 225      17.466 153.114  75.822  0.00  0.00      PROA C  
ATOM   1805  CG  GLU A 225      16.581 151.845  75.928  0.00  0.00      PROA C  
ATOM   1806  CD  GLU A 225      17.365 150.582  76.293  0.00  0.00      PROA C  
ATOM   1807  OE1 GLU A 225      16.966 149.895  77.273  0.00  0.00      PROA O  
ATOM   1808  OE2 GLU A 225      18.374 150.252  75.618  0.00  0.00      PROA O1-
ATOM   1809  N   MET A 226      18.057 155.690  77.819  0.00  0.00      PROA N  
ATOM   1810  CA  MET A 226      18.922 156.709  78.360  0.00  0.00      PROA C  
ATOM   1811  C   MET A 226      20.002 156.013  79.163  0.00  0.00      PROA C  
ATOM   1812  O   MET A 226      19.767 154.965  79.768  0.00  0.00      PROA O  
ATOM   1813  CB  MET A 226      18.089 157.661  79.261  0.00  0.00      PROA C  
ATOM   1814  CG  MET A 226      18.866 158.799  79.951  0.00  0.00      PROA C  
ATOM   1815  SD  MET A 226      17.813 160.012  80.808  0.00  0.00      PROA S  
ATOM   1816  CE  MET A 226      17.272 158.934  82.166  0.00  0.00      PROA C  
ATOM   1817  N   HIS A 227      21.229 156.560  79.178  0.00  0.00      PROA N  
ATOM   1818  CA  HIS A 227      22.328 155.985  79.932  0.00  0.00      PROA C  
ATOM   1819  C   HIS A 227      22.722 156.961  81.046  0.00  0.00      PROA C  
ATOM   1820  O   HIS A 227      22.625 158.173  80.831  0.00  0.00      PROA O  
ATOM   1821  CB  HIS A 227      23.523 155.645  79.007  0.00  0.00      PROA C  
ATOM   1822  CG  HIS A 227      24.635 154.879  79.673  0.00  0.00      PROA C  
ATOM   1823  CD2 HIS A 227      24.610 153.675  80.313  0.00  0.00      PROA C  
ATOM   1824  ND1 HIS A 227      25.960 155.264  79.654  0.00  0.00      PROA N  
ATOM   1825  CE1 HIS A 227      26.667 154.299  80.294  0.00  0.00      PROA C  
ATOM   1826  NE2 HIS A 227      25.889 153.314  80.715  0.00  0.00      PROA N  
ATOM   1827  N   PRO A 228      23.134 156.556  82.254  0.00  0.00      PROA N  
ATOM   1828  CA  PRO A 228      23.422 157.525  83.312  0.00  0.00      PROA C  
ATOM   1829  C   PRO A 228      24.696 158.319  83.070  0.00  0.00      PROA C  
ATOM   1830  O   PRO A 228      24.729 159.511  83.381  0.00  0.00      PROA O  
ATOM   1831  CB  PRO A 228      23.536 156.673  84.588  0.00  0.00      PROA C  
ATOM   1832  CG  PRO A 228      22.608 155.491  84.309  0.00  0.00      PROA C  
ATOM   1833  CD  PRO A 228      22.842 155.230  82.820  0.00  0.00      PROA C  
ATOM   1834  N   GLU A 229      25.771 157.673  82.571  0.00  0.00      PROA N  
ATOM   1835  CA  GLU A 229      27.064 158.303  82.333  0.00  0.00      PROA C  
ATOM   1836  C   GLU A 229      27.049 159.430  81.297  0.00  0.00      PROA C  
ATOM   1837  O   GLU A 229      27.664 160.483  81.482  0.00  0.00      PROA O  
ATOM   1838  CB  GLU A 229      28.140 157.255  81.941  0.00  0.00      PROA C  
ATOM   1839  CG  GLU A 229      28.440 156.202  83.042  0.00  0.00      PROA C  
ATOM   1840  CD  GLU A 229      28.940 156.822  84.342  0.00  0.00      PROA C  
ATOM   1841  OE1 GLU A 229      30.021 157.471  84.334  0.00  0.00      PROA O  
ATOM   1842  OE2 GLU A 229      28.273 156.656  85.398  0.00  0.00      PROA O1-
ATOM   1843  N   ALA A 230      26.319 159.238  80.185  0.00  0.00      PROA N  
ATOM   1844  CA  ALA A 230      26.170 160.221  79.132  0.00  0.00      PROA C  
ATOM   1845  C   ALA A 230      24.755 160.088  78.606  0.00  0.00      PROA C  
ATOM   1846  O   ALA A 230      24.252 158.974  78.495  0.00  0.00      PROA O  
ATOM   1847  CB  ALA A 230      27.190 159.987  77.998  0.00  0.00      PROA C  
ATOM   1848  N   GLN A 231      24.061 161.216  78.332  0.00  0.00      PROA N  
ATOM   1849  CA  GLN A 231      22.623 161.253  78.084  0.00  0.00      PROA C  
ATOM   1850  C   GLN A 231      22.010 160.214  77.141  0.00  0.00      PROA C  
ATOM   1851  O   GLN A 231      21.324 159.290  77.584  0.00  0.00      PROA O  
ATOM   1852  CB  GLN A 231      22.115 162.690  77.754  0.00  0.00      PROA C  
ATOM   1853  CG  GLN A 231      22.834 163.427  76.589  0.00  0.00      PROA C  
ATOM   1854  CD  GLN A 231      22.474 164.918  76.484  0.00  0.00      PROA C  
ATOM   1855  NE2 GLN A 231      21.192 165.265  76.737  0.00  0.00      PROA N  
ATOM   1856  OE1 GLN A 231      23.319 165.759  76.165  0.00  0.00      PROA O  
ATOM   1857  N   CYS A 232      22.266 160.309  75.819  0.00  0.00      PROA N  
ATOM   1858  CA  CYS A 232      21.544 159.523  74.824  0.00  0.00      PROA C  
ATOM   1859  C   CYS A 232      22.483 158.841  73.818  0.00  0.00      PROA C  
ATOM   1860  O   CYS A 232      22.405 159.141  72.623  0.00  0.00      PROA O  
ATOM   1861  CB  CYS A 232      20.531 160.423  74.044  0.00  0.00      PROA C  
ATOM   1862  SG  CYS A 232      19.400 161.404  75.090  0.00  0.00      PROA S  
ATOM   1863  N   PRO A 233      23.396 157.938  74.200  0.00  0.00      PROA N  
ATOM   1864  CA  PRO A 233      24.360 157.347  73.277  0.00  0.00      PROA C  
ATOM   1865  C   PRO A 233      23.720 156.316  72.360  0.00  0.00      PROA C  
ATOM   1866  O   PRO A 233      24.153 156.181  71.214  0.00  0.00      PROA O  
ATOM   1867  CB  PRO A 233      25.414 156.713  74.204  0.00  0.00      PROA C  
ATOM   1868  CG  PRO A 233      24.641 156.357  75.477  0.00  0.00      PROA C  
ATOM   1869  CD  PRO A 233      23.627 157.497  75.578  0.00  0.00      PROA C  
ATOM   1870  N   TYR A 234      22.735 155.539  72.848  0.00  0.00      PROA N  
ATOM   1871  CA  TYR A 234      22.207 154.397  72.125  0.00  0.00      PROA C  
ATOM   1872  C   TYR A 234      21.081 154.825  71.192  0.00  0.00      PROA C  
ATOM   1873  O   TYR A 234      21.172 154.694  69.969  0.00  0.00      PROA O  
ATOM   1874  CB  TYR A 234      21.679 153.309  73.110  0.00  0.00      PROA C  
ATOM   1875  CG  TYR A 234      22.719 152.936  74.137  0.00  0.00      PROA C  
ATOM   1876  CD1 TYR A 234      24.008 152.538  73.742  0.00  0.00      PROA C  
ATOM   1877  CD2 TYR A 234      22.408 152.954  75.510  0.00  0.00      PROA C  
ATOM   1878  CE1 TYR A 234      24.974 152.188  74.697  0.00  0.00      PROA C  
ATOM   1879  CE2 TYR A 234      23.369 152.597  76.466  0.00  0.00      PROA C  
ATOM   1880  CZ  TYR A 234      24.653 152.219  76.059  0.00  0.00      PROA C  
ATOM   1881  OH  TYR A 234      25.615 151.858  77.025  0.00  0.00      PROA O  
ATOM   1882  N   ASP A 235      20.005 155.394  71.765  0.00  0.00      PROA N  
ATOM   1883  CA  ASP A 235      18.804 155.751  71.047  0.00  0.00      PROA C  
ATOM   1884  C   ASP A 235      18.615 157.253  71.202  0.00  0.00      PROA C  
ATOM   1885  O   ASP A 235      18.755 157.801  72.296  0.00  0.00      PROA O  
ATOM   1886  CB  ASP A 235      17.571 154.992  71.613  0.00  0.00      PROA C  
ATOM   1887  CG  ASP A 235      17.730 153.473  71.598  0.00  0.00      PROA C  
ATOM   1888  OD1 ASP A 235      18.526 152.906  70.804  0.00  0.00      PROA O  
ATOM   1889  OD2 ASP A 235      16.939 152.812  72.322  0.00  0.00      PROA O1-
ATOM   1890  N   SER A 236      18.329 157.982  70.108  0.00  0.00      PROA N  
ATOM   1891  CA  SER A 236      18.218 159.431  70.203  0.00  0.00      PROA C  
ATOM   1892  C   SER A 236      17.182 160.017  69.271  0.00  0.00      PROA C  
ATOM   1893  O   SER A 236      17.137 159.741  68.069  0.00  0.00      PROA O  
ATOM   1894  CB  SER A 236      19.576 160.176  70.028  0.00  0.00      PROA C  
ATOM   1895  OG  SER A 236      20.247 159.824  68.813  0.00  0.00      PROA O  
ATOM   1896  N   LEU A 237      16.329 160.896  69.827  0.00  0.00      PROA N  
ATOM   1897  CA  LEU A 237      15.313 161.636  69.113  0.00  0.00      PROA C  
ATOM   1898  C   LEU A 237      15.744 163.091  69.015  0.00  0.00      PROA C  
ATOM   1899  O   LEU A 237      15.971 163.754  70.027  0.00  0.00      PROA O  
ATOM   1900  CB  LEU A 237      13.972 161.529  69.878  0.00  0.00      PROA C  
ATOM   1901  CG  LEU A 237      12.787 162.310  69.276  0.00  0.00      PROA C  
ATOM   1902  CD1 LEU A 237      12.406 161.765  67.897  0.00  0.00      PROA C  
ATOM   1903  CD2 LEU A 237      11.575 162.246  70.212  0.00  0.00      PROA C  
ATOM   1904  N   LYS A 238      15.917 163.615  67.789  0.00  0.00      PROA N  
ATOM   1905  CA  LYS A 238      16.335 164.985  67.559  0.00  0.00      PROA C  
ATOM   1906  C   LYS A 238      15.279 165.699  66.736  0.00  0.00      PROA C  
ATOM   1907  O   LYS A 238      14.759 165.162  65.756  0.00  0.00      PROA O  
ATOM   1908  CB  LYS A 238      17.702 165.131  66.828  0.00  0.00      PROA C  
ATOM   1909  CG  LYS A 238      18.943 164.596  67.574  0.00  0.00      PROA C  
ATOM   1910  CD  LYS A 238      19.107 163.061  67.627  0.00  0.00      PROA C  
ATOM   1911  CE  LYS A 238      19.099 162.367  66.254  0.00  0.00      PROA C  
ATOM   1912  NZ  LYS A 238      19.170 160.897  66.417  0.00  0.00      PROA N1+
ATOM   1913  N   ILE A 239      14.950 166.945  67.113  0.00  0.00      PROA N  
ATOM   1914  CA  ILE A 239      13.999 167.775  66.399  0.00  0.00      PROA C  
ATOM   1915  C   ILE A 239      14.777 168.938  65.811  0.00  0.00      PROA C  
ATOM   1916  O   ILE A 239      15.388 169.733  66.523  0.00  0.00      PROA O  
ATOM   1917  CB  ILE A 239      12.826 168.247  67.270  0.00  0.00      PROA C  
ATOM   1918  CG1 ILE A 239      11.872 167.076  67.620  0.00  0.00      PROA C  
ATOM   1919  CG2 ILE A 239      12.026 169.358  66.549  0.00  0.00      PROA C  
ATOM   1920  CD  ILE A 239      12.215 166.309  68.900  0.00  0.00      PROA C  
ATOM   1921  N   GLN A 240      14.796 169.062  64.476  0.00  0.00      PROA N  
ATOM   1922  CA  GLN A 240      15.512 170.103  63.774  0.00  0.00      PROA C  
ATOM   1923  C   GLN A 240      14.536 171.021  63.064  0.00  0.00      PROA C  
ATOM   1924  O   GLN A 240      13.627 170.594  62.350  0.00  0.00      PROA O  
ATOM   1925  CB  GLN A 240      16.574 169.509  62.805  0.00  0.00      PROA C  
ATOM   1926  CG  GLN A 240      17.180 170.499  61.775  0.00  0.00      PROA C  
ATOM   1927  CD  GLN A 240      18.126 169.808  60.786  0.00  0.00      PROA C  
ATOM   1928  NE2 GLN A 240      19.270 169.284  61.276  0.00  0.00      PROA N  
ATOM   1929  OE1 GLN A 240      17.856 169.745  59.581  0.00  0.00      PROA O  
ATOM   1930  N   THR A 241      14.703 172.334  63.271  0.00  0.00      PROA N  
ATOM   1931  CA  THR A 241      13.850 173.373  62.716  0.00  0.00      PROA C  
ATOM   1932  C   THR A 241      14.767 174.316  61.968  0.00  0.00      PROA C  
ATOM   1933  O   THR A 241      15.991 174.233  62.088  0.00  0.00      PROA O  
ATOM   1934  CB  THR A 241      13.041 174.138  63.778  0.00  0.00      PROA C  
ATOM   1935  CG2 THR A 241      12.415 173.149  64.768  0.00  0.00      PROA C  
ATOM   1936  OG1 THR A 241      13.810 175.052  64.555  0.00  0.00      PROA O  
ATOM   1937  N   ASP A 242      14.217 175.236  61.145  0.00  0.00      PROA N  
ATOM   1938  CA  ASP A 242      15.029 176.210  60.436  0.00  0.00      PROA C  
ATOM   1939  C   ASP A 242      15.844 177.115  61.383  0.00  0.00      PROA C  
ATOM   1940  O   ASP A 242      17.049 177.316  61.216  0.00  0.00      PROA O  
ATOM   1941  CB  ASP A 242      14.085 177.041  59.520  0.00  0.00      PROA C  
ATOM   1942  CG  ASP A 242      14.817 177.896  58.494  0.00  0.00      PROA C  
ATOM   1943  OD1 ASP A 242      15.988 177.596  58.147  0.00  0.00      PROA O  
ATOM   1944  OD2 ASP A 242      14.176 178.828  57.938  0.00  0.00      PROA O1-
ATOM   1945  N   LYS A 243      15.196 177.647  62.444  0.00  0.00      PROA N  
ATOM   1946  CA  LYS A 243      15.864 178.404  63.488  0.00  0.00      PROA C  
ATOM   1947  C   LYS A 243      16.837 177.649  64.393  0.00  0.00      PROA C  
ATOM   1948  O   LYS A 243      17.939 178.126  64.667  0.00  0.00      PROA O  
ATOM   1949  CB  LYS A 243      14.847 179.179  64.361  0.00  0.00      PROA C  
ATOM   1950  CG  LYS A 243      14.202 180.362  63.617  0.00  0.00      PROA C  
ATOM   1951  CD  LYS A 243      13.396 181.262  64.572  0.00  0.00      PROA C  
ATOM   1952  CE  LYS A 243      12.724 182.481  63.915  0.00  0.00      PROA C  
ATOM   1953  NZ  LYS A 243      13.725 183.440  63.383  0.00  0.00      PROA N1+
ATOM   1954  N   ARG A 244      16.452 176.458  64.896  0.00  0.00      PROA N  
ATOM   1955  CA  ARG A 244      17.190 175.827  65.980  0.00  0.00      PROA C  
ATOM   1956  C   ARG A 244      17.004 174.311  65.965  0.00  0.00      PROA C  
ATOM   1957  O   ARG A 244      15.985 173.782  65.516  0.00  0.00      PROA O  
ATOM   1958  CB  ARG A 244      16.683 176.369  67.351  0.00  0.00      PROA C  
ATOM   1959  CG  ARG A 244      17.682 176.216  68.522  0.00  0.00      PROA C  
ATOM   1960  CD  ARG A 244      17.066 176.331  69.925  0.00  0.00      PROA C  
ATOM   1961  NE  ARG A 244      16.473 177.698  70.062  0.00  0.00      PROA N  
ATOM   1962  CZ  ARG A 244      15.826 178.122  71.138  0.00  0.00      PROA C  
ATOM   1963  NH1 ARG A 244      15.681 177.380  72.214  0.00  0.00      PROA N1+
ATOM   1964  NH2 ARG A 244      15.309 179.334  71.147  0.00  0.00      PROA N  
ATOM   1965  N   GLU A 245      18.001 173.570  66.489  0.00  0.00      PROA N  
ATOM   1966  CA  GLU A 245      17.893 172.157  66.801  0.00  0.00      PROA C  
ATOM   1967  C   GLU A 245      17.591 171.936  68.282  0.00  0.00      PROA C  
ATOM   1968  O   GLU A 245      18.114 172.621  69.165  0.00  0.00      PROA O  
ATOM   1969  CB  GLU A 245      19.178 171.383  66.417  0.00  0.00      PROA C  
ATOM   1970  CG  GLU A 245      19.430 171.366  64.891  0.00  0.00      PROA C  
ATOM   1971  CD  GLU A 245      20.629 170.503  64.513  0.00  0.00      PROA C  
ATOM   1972  OE1 GLU A 245      21.784 170.864  64.868  0.00  0.00      PROA O  
ATOM   1973  OE2 GLU A 245      20.433 169.457  63.838  0.00  0.00      PROA O1-
ATOM   1974  N   TYR A 246      16.720 170.960  68.577  0.00  0.00      PROA N  
ATOM   1975  CA  TYR A 246      16.288 170.580  69.906  0.00  0.00      PROA C  
ATOM   1976  C   TYR A 246      16.642 169.114  70.150  0.00  0.00      PROA C  
ATOM   1977  O   TYR A 246      16.671 168.288  69.232  0.00  0.00      PROA O  
ATOM   1978  CB  TYR A 246      14.756 170.766  70.107  0.00  0.00      PROA C  
ATOM   1979  CG  TYR A 246      14.320 172.189  69.857  0.00  0.00      PROA C  
ATOM   1980  CD1 TYR A 246      13.932 172.609  68.571  0.00  0.00      PROA C  
ATOM   1981  CD2 TYR A 246      14.214 173.099  70.925  0.00  0.00      PROA C  
ATOM   1982  CE1 TYR A 246      13.478 173.917  68.352  0.00  0.00      PROA C  
ATOM   1983  CE2 TYR A 246      13.746 174.404  70.710  0.00  0.00      PROA C  
ATOM   1984  CZ  TYR A 246      13.383 174.814  69.421  0.00  0.00      PROA C  
ATOM   1985  OH  TYR A 246      12.919 176.125  69.189  0.00  0.00      PROA O  
ATOM   1986  N   GLY A 247      16.935 168.755  71.420  0.00  0.00      PROA N  
ATOM   1987  CA  GLY A 247      17.383 167.417  71.801  0.00  0.00      PROA C  
ATOM   1988  C   GLY A 247      18.886 167.249  71.691  0.00  0.00      PROA C  
ATOM   1989  O   GLY A 247      19.606 168.253  71.691  0.00  0.00      PROA O  
ATOM   1990  N   PRO A 248      19.437 166.039  71.590  0.00  0.00      PROA N  
ATOM   1991  CA  PRO A 248      18.820 164.733  71.833  0.00  0.00      PROA C  
ATOM   1992  C   PRO A 248      17.841 164.594  72.992  0.00  0.00      PROA C  
ATOM   1993  O   PRO A 248      18.138 165.032  74.103  0.00  0.00      PROA O  
ATOM   1994  CB  PRO A 248      20.022 163.789  71.995  0.00  0.00      PROA C  
ATOM   1995  CG  PRO A 248      21.086 164.412  71.090  0.00  0.00      PROA C  
ATOM   1996  CD  PRO A 248      20.871 165.909  71.317  0.00  0.00      PROA C  
ATOM   1997  N   PHE A 249      16.686 163.950  72.752  0.00  0.00      PROA N  
ATOM   1998  CA  PHE A 249      15.734 163.578  73.778  0.00  0.00      PROA C  
ATOM   1999  C   PHE A 249      15.788 162.076  74.028  0.00  0.00      PROA C  
ATOM   2000  O   PHE A 249      15.766 161.261  73.103  0.00  0.00      PROA O  
ATOM   2001  CB  PHE A 249      14.275 163.966  73.410  0.00  0.00      PROA C  
ATOM   2002  CG  PHE A 249      14.123 165.460  73.333  0.00  0.00      PROA C  
ATOM   2003  CD1 PHE A 249      14.001 166.216  74.512  0.00  0.00      PROA C  
ATOM   2004  CD2 PHE A 249      14.030 166.116  72.093  0.00  0.00      PROA C  
ATOM   2005  CE1 PHE A 249      13.803 167.602  74.455  0.00  0.00      PROA C  
ATOM   2006  CE2 PHE A 249      13.831 167.501  72.032  0.00  0.00      PROA C  
ATOM   2007  CZ  PHE A 249      13.719 168.245  73.214  0.00  0.00      PROA C  
ATOM   2008  N   CYS A 250      15.862 161.687  75.313  0.00  0.00      PROA N  
ATOM   2009  CA  CYS A 250      15.775 160.311  75.757  0.00  0.00      PROA C  
ATOM   2010  C   CYS A 250      15.426 160.333  77.241  0.00  0.00      PROA C  
ATOM   2011  O   CYS A 250      15.515 161.381  77.887  0.00  0.00      PROA O  
ATOM   2012  CB  CYS A 250      17.052 159.466  75.485  0.00  0.00      PROA C  
ATOM   2013  SG  CYS A 250      18.541 160.057  76.342  0.00  0.00      PROA S  
ATOM   2014  N   GLY A 251      14.977 159.197  77.811  0.00  0.00      PROA N  
ATOM   2015  CA  GLY A 251      14.497 159.112  79.190  0.00  0.00      PROA C  
ATOM   2016  C   GLY A 251      13.079 158.617  79.271  0.00  0.00      PROA C  
ATOM   2017  O   GLY A 251      12.467 158.254  78.269  0.00  0.00      PROA O  
ATOM   2018  N   LYS A 252      12.532 158.570  80.504  0.00  0.00      PROA N  
ATOM   2019  CA  LYS A 252      11.242 157.963  80.808  0.00  0.00      PROA C  
ATOM   2020  C   LYS A 252      10.140 158.972  81.122  0.00  0.00      PROA C  
ATOM   2021  O   LYS A 252       9.016 158.611  81.479  0.00  0.00      PROA O  
ATOM   2022  CB  LYS A 252      11.405 156.975  81.993  0.00  0.00      PROA C  
ATOM   2023  CG  LYS A 252      12.260 155.757  81.613  0.00  0.00      PROA C  
ATOM   2024  CD  LYS A 252      12.369 154.696  82.723  0.00  0.00      PROA C  
ATOM   2025  CE  LYS A 252      12.993 153.370  82.247  0.00  0.00      PROA C  
ATOM   2026  NZ  LYS A 252      12.016 152.554  81.492  0.00  0.00      PROA N1+
ATOM   2027  N   THR A 253      10.431 160.277  80.981  0.00  0.00      PROA N  
ATOM   2028  CA  THR A 253       9.508 161.358  81.323  0.00  0.00      PROA C  
ATOM   2029  C   THR A 253       9.207 162.148  80.070  0.00  0.00      PROA C  
ATOM   2030  O   THR A 253      10.113 162.479  79.308  0.00  0.00      PROA O  
ATOM   2031  CB  THR A 253      10.063 162.312  82.388  0.00  0.00      PROA C  
ATOM   2032  CG2 THR A 253       9.066 163.431  82.740  0.00  0.00      PROA C  
ATOM   2033  OG1 THR A 253      10.313 161.604  83.599  0.00  0.00      PROA O  
ATOM   2034  N   LEU A 254       7.918 162.469  79.815  0.00  0.00      PROA N  
ATOM   2035  CA  LEU A 254       7.470 163.304  78.707  0.00  0.00      PROA C  
ATOM   2036  C   LEU A 254       8.148 164.687  78.686  0.00  0.00      PROA C  
ATOM   2037  O   LEU A 254       7.923 165.460  79.626  0.00  0.00      PROA O  
ATOM   2038  CB  LEU A 254       5.934 163.519  78.792  0.00  0.00      PROA C  
ATOM   2039  CG  LEU A 254       5.085 162.244  78.590  0.00  0.00      PROA C  
ATOM   2040  CD1 LEU A 254       3.740 162.360  79.321  0.00  0.00      PROA C  
ATOM   2041  CD2 LEU A 254       4.835 161.989  77.099  0.00  0.00      PROA C  
ATOM   2042  N   PRO A 255       8.996 165.070  77.722  0.00  0.00      PROA N  
ATOM   2043  CA  PRO A 255       9.541 166.420  77.649  0.00  0.00      PROA C  
ATOM   2044  C   PRO A 255       8.459 167.501  77.472  0.00  0.00      PROA C  
ATOM   2045  O   PRO A 255       7.400 167.185  76.914  0.00  0.00      PROA O  
ATOM   2046  CB  PRO A 255      10.567 166.362  76.504  0.00  0.00      PROA C  
ATOM   2047  CG  PRO A 255      10.071 165.229  75.607  0.00  0.00      PROA C  
ATOM   2048  CD  PRO A 255       9.409 164.250  76.578  0.00  0.00      PROA C  
ATOM   2049  N   PRO A 256       8.644 168.741  77.941  0.00  0.00      PROA N  
ATOM   2050  CA  PRO A 256       7.767 169.878  77.658  0.00  0.00      PROA C  
ATOM   2051  C   PRO A 256       7.373 170.113  76.203  0.00  0.00      PROA C  
ATOM   2052  O   PRO A 256       8.074 169.686  75.282  0.00  0.00      PROA O  
ATOM   2053  CB  PRO A 256       8.538 171.085  78.220  0.00  0.00      PROA C  
ATOM   2054  CG  PRO A 256       9.339 170.496  79.380  0.00  0.00      PROA C  
ATOM   2055  CD  PRO A 256       9.740 169.122  78.841  0.00  0.00      PROA C  
ATOM   2056  N   ARG A 257       6.253 170.836  75.982  0.00  0.00      PROA N  
ATOM   2057  CA  ARG A 257       5.856 171.359  74.683  0.00  0.00      PROA C  
ATOM   2058  C   ARG A 257       6.950 172.127  73.945  0.00  0.00      PROA C  
ATOM   2059  O   ARG A 257       7.639 172.975  74.521  0.00  0.00      PROA O  
ATOM   2060  CB  ARG A 257       4.576 172.241  74.814  0.00  0.00      PROA C  
ATOM   2061  CG  ARG A 257       4.272 173.200  73.637  0.00  0.00      PROA C  
ATOM   2062  CD  ARG A 257       2.995 174.039  73.804  0.00  0.00      PROA C  
ATOM   2063  NE  ARG A 257       1.833 173.126  73.595  0.00  0.00      PROA N  
ATOM   2064  CZ  ARG A 257       0.569 173.499  73.545  0.00  0.00      PROA C  
ATOM   2065  NH1 ARG A 257       0.169 174.725  73.802  0.00  0.00      PROA N1+
ATOM   2066  NH2 ARG A 257      -0.327 172.597  73.216  0.00  0.00      PROA N  
ATOM   2067  N   ILE A 258       7.124 171.856  72.637  0.00  0.00      PROA N  
ATOM   2068  CA  ILE A 258       8.073 172.577  71.810  0.00  0.00      PROA C  
ATOM   2069  C   ILE A 258       7.255 173.426  70.851  0.00  0.00      PROA C  
ATOM   2070  O   ILE A 258       6.638 172.929  69.909  0.00  0.00      PROA O  
ATOM   2071  CB  ILE A 258       9.050 171.679  71.036  0.00  0.00      PROA C  
ATOM   2072  CG1 ILE A 258       9.677 170.588  71.944  0.00  0.00      PROA C  
ATOM   2073  CG2 ILE A 258      10.136 172.579  70.401  0.00  0.00      PROA C  
ATOM   2074  CD  ILE A 258      10.636 169.643  71.208  0.00  0.00      PROA C  
ATOM   2075  N   GLU A 259       7.223 174.753  71.069  0.00  0.00      PROA N  
ATOM   2076  CA  GLU A 259       6.558 175.681  70.175  0.00  0.00      PROA C  
ATOM   2077  C   GLU A 259       7.608 176.329  69.285  0.00  0.00      PROA C  
ATOM   2078  O   GLU A 259       8.538 176.998  69.739  0.00  0.00      PROA O  
ATOM   2079  CB  GLU A 259       5.672 176.708  70.937  0.00  0.00      PROA C  
ATOM   2080  CG  GLU A 259       6.403 177.630  71.951  0.00  0.00      PROA C  
ATOM   2081  CD  GLU A 259       5.474 178.541  72.755  0.00  0.00      PROA C  
ATOM   2082  OE1 GLU A 259       4.228 178.506  72.578  0.00  0.00      PROA O  
ATOM   2083  OE2 GLU A 259       6.003 179.320  73.595  0.00  0.00      PROA O1-
ATOM   2084  N   THR A 260       7.514 176.089  67.964  0.00  0.00      PROA N  
ATOM   2085  CA  THR A 260       8.538 176.479  67.004  0.00  0.00      PROA C  
ATOM   2086  C   THR A 260       7.941 177.536  66.097  0.00  0.00      PROA C  
ATOM   2087  O   THR A 260       6.802 177.429  65.651  0.00  0.00      PROA O  
ATOM   2088  CB  THR A 260       9.106 175.310  66.172  0.00  0.00      PROA C  
ATOM   2089  CG2 THR A 260       9.447 174.125  67.088  0.00  0.00      PROA C  
ATOM   2090  OG1 THR A 260       8.237 174.823  65.157  0.00  0.00      PROA O  
ATOM   2091  N   ASP A 261       8.686 178.627  65.819  0.00  0.00      PROA N  
ATOM   2092  CA  ASP A 261       8.251 179.668  64.900  0.00  0.00      PROA C  
ATOM   2093  C   ASP A 261       8.088 179.153  63.458  0.00  0.00      PROA C  
ATOM   2094  O   ASP A 261       7.175 179.536  62.726  0.00  0.00      PROA O  
ATOM   2095  CB  ASP A 261       9.245 180.860  64.979  0.00  0.00      PROA C  
ATOM   2096  CG  ASP A 261       8.706 182.130  64.331  0.00  0.00      PROA C  
ATOM   2097  OD1 ASP A 261       7.469 182.363  64.356  0.00  0.00      PROA O  
ATOM   2098  OD2 ASP A 261       9.532 182.975  63.897  0.00  0.00      PROA O1-
ATOM   2099  N   SER A 262       9.011 178.258  63.044  0.00  0.00      PROA N  
ATOM   2100  CA  SER A 262       9.126 177.688  61.705  0.00  0.00      PROA C  
ATOM   2101  C   SER A 262       7.925 176.885  61.189  0.00  0.00      PROA C  
ATOM   2102  O   SER A 262       7.164 176.260  61.933  0.00  0.00      PROA O  
ATOM   2103  CB  SER A 262      10.412 176.818  61.559  0.00  0.00      PROA C  
ATOM   2104  OG  SER A 262      10.700 176.467  60.199  0.00  0.00      PROA O  
ATOM   2105  N   ASN A 263       7.768 176.890  59.849  0.00  0.00      PROA N  
ATOM   2106  CA  ASN A 263       6.785 176.150  59.088  0.00  0.00      PROA C  
ATOM   2107  C   ASN A 263       7.339 174.797  58.624  0.00  0.00      PROA C  
ATOM   2108  O   ASN A 263       6.628 173.998  58.012  0.00  0.00      PROA O  
ATOM   2109  CB  ASN A 263       6.379 176.994  57.836  0.00  0.00      PROA C  
ATOM   2110  CG  ASN A 263       7.567 177.305  56.916  0.00  0.00      PROA C  
ATOM   2111  ND2 ASN A 263       7.477 176.883  55.635  0.00  0.00      PROA N  
ATOM   2112  OD1 ASN A 263       8.570 177.898  57.323  0.00  0.00      PROA O  
ATOM   2113  N   LYS A 264       8.623 174.503  58.907  0.00  0.00      PROA N  
ATOM   2114  CA  LYS A 264       9.239 173.243  58.551  0.00  0.00      PROA C  
ATOM   2115  C   LYS A 264       9.986 172.630  59.725  0.00  0.00      PROA C  
ATOM   2116  O   LYS A 264      10.874 173.228  60.336  0.00  0.00      PROA O  
ATOM   2117  CB  LYS A 264      10.143 173.344  57.292  0.00  0.00      PROA C  
ATOM   2118  CG  LYS A 264      11.221 174.442  57.328  0.00  0.00      PROA C  
ATOM   2119  CD  LYS A 264      12.051 174.471  56.030  0.00  0.00      PROA C  
ATOM   2120  CE  LYS A 264      13.170 175.524  56.044  0.00  0.00      PROA C  
ATOM   2121  NZ  LYS A 264      13.918 175.524  54.762  0.00  0.00      PROA N1+
ATOM   2122  N   VAL A 265       9.618 171.386  60.077  0.00  0.00      PROA N  
ATOM   2123  CA  VAL A 265      10.246 170.642  61.154  0.00  0.00      PROA C  
ATOM   2124  C   VAL A 265      10.670 169.300  60.597  0.00  0.00      PROA C  
ATOM   2125  O   VAL A 265       9.911 168.621  59.904  0.00  0.00      PROA O  
ATOM   2126  CB  VAL A 265       9.329 170.472  62.367  0.00  0.00      PROA C  
ATOM   2127  CG1 VAL A 265       9.972 169.555  63.423  0.00  0.00      PROA C  
ATOM   2128  CG2 VAL A 265       9.052 171.848  63.000  0.00  0.00      PROA C  
ATOM   2129  N   THR A 266      11.917 168.874  60.852  0.00  0.00      PROA N  
ATOM   2130  CA  THR A 266      12.362 167.526  60.528  0.00  0.00      PROA C  
ATOM   2131  C   THR A 266      12.756 166.854  61.822  0.00  0.00      PROA C  
ATOM   2132  O   THR A 266      13.470 167.400  62.664  0.00  0.00      PROA O  
ATOM   2133  CB  THR A 266      13.464 167.445  59.465  0.00  0.00      PROA C  
ATOM   2134  CG2 THR A 266      14.809 168.003  59.944  0.00  0.00      PROA C  
ATOM   2135  OG1 THR A 266      13.684 166.109  59.020  0.00  0.00      PROA O  
ATOM   2136  N   ILE A 267      12.228 165.646  62.049  0.00  0.00      PROA N  
ATOM   2137  CA  ILE A 267      12.421 164.911  63.278  0.00  0.00      PROA C  
ATOM   2138  C   ILE A 267      13.138 163.637  62.914  0.00  0.00      PROA C  
ATOM   2139  O   ILE A 267      12.724 162.902  62.017  0.00  0.00      PROA O  
ATOM   2140  CB  ILE A 267      11.112 164.632  64.008  0.00  0.00      PROA C  
ATOM   2141  CG1 ILE A 267      10.376 165.976  64.249  0.00  0.00      PROA C  
ATOM   2142  CG2 ILE A 267      11.401 163.843  65.304  0.00  0.00      PROA C  
ATOM   2143  CD  ILE A 267       9.172 165.893  65.187  0.00  0.00      PROA C  
ATOM   2144  N   THR A 268      14.269 163.360  63.584  0.00  0.00      PROA N  
ATOM   2145  CA  THR A 268      15.079 162.185  63.301  0.00  0.00      PROA C  
ATOM   2146  C   THR A 268      15.201 161.329  64.535  0.00  0.00      PROA C  
ATOM   2147  O   THR A 268      15.594 161.779  65.612  0.00  0.00      PROA O  
ATOM   2148  CB  THR A 268      16.462 162.444  62.700  0.00  0.00      PROA C  
ATOM   2149  CG2 THR A 268      16.291 162.864  61.230  0.00  0.00      PROA C  
ATOM   2150  OG1 THR A 268      17.161 163.497  63.354  0.00  0.00      PROA O  
ATOM   2151  N   PHE A 269      14.843 160.042  64.401  0.00  0.00      PROA N  
ATOM   2152  CA  PHE A 269      14.899 159.076  65.475  0.00  0.00      PROA C  
ATOM   2153  C   PHE A 269      15.799 157.932  65.039  0.00  0.00      PROA C  
ATOM   2154  O   PHE A 269      15.555 157.268  64.031  0.00  0.00      PROA O  
ATOM   2155  CB  PHE A 269      13.472 158.597  65.871  0.00  0.00      PROA C  
ATOM   2156  CG  PHE A 269      13.476 157.539  66.948  0.00  0.00      PROA C  
ATOM   2157  CD1 PHE A 269      14.046 157.812  68.202  0.00  0.00      PROA C  
ATOM   2158  CD2 PHE A 269      12.886 156.281  66.730  0.00  0.00      PROA C  
ATOM   2159  CE1 PHE A 269      14.047 156.844  69.214  0.00  0.00      PROA C  
ATOM   2160  CE2 PHE A 269      12.885 155.309  67.739  0.00  0.00      PROA C  
ATOM   2161  CZ  PHE A 269      13.468 155.591  68.982  0.00  0.00      PROA C  
ATOM   2162  N   THR A 270      16.891 157.699  65.781  0.00  0.00      PROA N  
ATOM   2163  CA  THR A 270      17.826 156.614  65.516  0.00  0.00      PROA C  
ATOM   2164  C   THR A 270      17.926 155.762  66.756  0.00  0.00      PROA C  
ATOM   2165  O   THR A 270      17.799 156.242  67.883  0.00  0.00      PROA O  
ATOM   2166  CB  THR A 270      19.233 157.027  65.073  0.00  0.00      PROA C  
ATOM   2167  CG2 THR A 270      19.150 157.657  63.677  0.00  0.00      PROA C  
ATOM   2168  OG1 THR A 270      19.813 158.002  65.934  0.00  0.00      PROA O  
ATOM   2169  N   THR A 271      18.127 154.448  66.584  0.00  0.00      PROA N  
ATOM   2170  CA  THR A 271      18.157 153.522  67.706  0.00  0.00      PROA C  
ATOM   2171  C   THR A 271      19.161 152.410  67.449  0.00  0.00      PROA C  
ATOM   2172  O   THR A 271      19.576 152.160  66.313  0.00  0.00      PROA O  
ATOM   2173  CB  THR A 271      16.768 153.053  68.169  0.00  0.00      PROA C  
ATOM   2174  CG2 THR A 271      15.898 152.644  66.975  0.00  0.00      PROA C  
ATOM   2175  OG1 THR A 271      16.797 151.973  69.089  0.00  0.00      PROA O  
ATOM   2176  N   ASP A 272      19.662 151.805  68.537  0.00  0.00      PROA N  
ATOM   2177  CA  ASP A 272      20.689 150.788  68.565  0.00  0.00      PROA C  
ATOM   2178  C   ASP A 272      20.133 149.344  68.596  0.00  0.00      PROA C  
ATOM   2179  O   ASP A 272      18.940 149.078  68.747  0.00  0.00      PROA O  
ATOM   2180  CB  ASP A 272      21.662 151.074  69.753  0.00  0.00      PROA C  
ATOM   2181  CG  ASP A 272      23.037 150.429  69.629  0.00  0.00      PROA C  
ATOM   2182  OD1 ASP A 272      23.366 149.848  68.560  0.00  0.00      PROA O  
ATOM   2183  OD2 ASP A 272      23.829 150.527  70.603  0.00  0.00      PROA O1-
ATOM   2184  N   GLU A 273      21.048 148.368  68.464  0.00  0.00      PROA N  
ATOM   2185  CA  GLU A 273      20.849 146.934  68.375  0.00  0.00      PROA C  
ATOM   2186  C   GLU A 273      20.018 146.296  69.492  0.00  0.00      PROA C  
ATOM   2187  O   GLU A 273      19.160 145.446  69.250  0.00  0.00      PROA O  
ATOM   2188  CB  GLU A 273      22.265 146.288  68.303  0.00  0.00      PROA C  
ATOM   2189  CG  GLU A 273      22.400 144.757  68.532  0.00  0.00      PROA C  
ATOM   2190  CD  GLU A 273      21.927 143.911  67.351  0.00  0.00      PROA C  
ATOM   2191  OE1 GLU A 273      21.039 143.038  67.545  0.00  0.00      PROA O  
ATOM   2192  OE2 GLU A 273      22.478 144.073  66.229  0.00  0.00      PROA O1-
ATOM   2193  N   SER A 274      20.246 146.708  70.755  0.00  0.00      PROA N  
ATOM   2194  CA  SER A 274      19.532 146.194  71.921  0.00  0.00      PROA C  
ATOM   2195  C   SER A 274      18.511 147.189  72.465  0.00  0.00      PROA C  
ATOM   2196  O   SER A 274      18.525 148.379  72.144  0.00  0.00      PROA O  
ATOM   2197  CB  SER A 274      20.481 145.729  73.071  0.00  0.00      PROA C  
ATOM   2198  OG  SER A 274      21.355 146.765  73.539  0.00  0.00      PROA O  
ATOM   2199  N   GLY A 275      17.571 146.698  73.308  0.00  0.00      PROA N  
ATOM   2200  CA  GLY A 275      16.549 147.510  73.971  0.00  0.00      PROA C  
ATOM   2201  C   GLY A 275      15.158 147.178  73.509  0.00  0.00      PROA C  
ATOM   2202  O   GLY A 275      14.929 146.742  72.382  0.00  0.00      PROA O  
ATOM   2203  N   ASN A 276      12.132 147.595  75.321  1.00 26.97      PROA N  
ATOM   2204  CA  ASN A 276      12.919 146.901  74.283  1.00 26.97      PROA C  
ATOM   2205  C   ASN A 276      12.584 147.319  72.849  1.00 26.97      PROA C  
ATOM   2206  O   ASN A 276      13.121 148.317  72.288  1.00 26.97      PROA O  
ATOM   2207  CB  ASN A 276      12.419 145.456  74.466  1.00 26.97      PROA C  
ATOM   2208  CG  ASN A 276      13.250 144.417  73.735  1.00 26.97      PROA C  
ATOM   2209  ND2 ASN A 276      13.551 143.344  74.432  1.00 26.97      PROA N  
ATOM   2210  OD1 ASN A 276      13.507 144.551  72.515  1.00 26.97      PROA O  
ATOM   2211  N   HIS A 277      12.144 149.230  74.810  0.00  0.00      PROA N  
ATOM   2212  CA  HIS A 277      11.265 150.248  75.363  0.00  0.00      PROA C  
ATOM   2213  C   HIS A 277      10.230 150.768  74.368  0.00  0.00      PROA C  
ATOM   2214  O   HIS A 277      10.381 150.666  73.152  0.00  0.00      PROA O  
ATOM   2215  CB  HIS A 277      12.045 151.370  76.083  0.00  0.00      PROA C  
ATOM   2216  CG  HIS A 277      12.580 150.863  77.403  0.00  0.00      PROA C  
ATOM   2217  CD2 HIS A 277      11.959 150.814  78.615  0.00  0.00      PROA C  
ATOM   2218  ND1 HIS A 277      13.874 150.450  77.636  0.00  0.00      PROA N  
ATOM   2219  CE1 HIS A 277      13.979 150.165  78.957  0.00  0.00      PROA C  
ATOM   2220  NE2 HIS A 277      12.839 150.373  79.598  0.00  0.00      PROA N  
ATOM   2221  N   THR A 278       9.097 151.287  74.898  0.00  0.00      PROA N  
ATOM   2222  CA  THR A 278       7.897 151.660  74.139  0.00  0.00      PROA C  
ATOM   2223  C   THR A 278       8.107 152.710  73.052  0.00  0.00      PROA C  
ATOM   2224  O   THR A 278       7.543 152.608  71.960  0.00  0.00      PROA O  
ATOM   2225  CB  THR A 278       6.678 151.990  75.034  0.00  0.00      PROA C  
ATOM   2226  CG2 THR A 278       7.019 153.032  76.107  0.00  0.00      PROA C  
ATOM   2227  OG1 THR A 278       5.548 152.498  74.333  0.00  0.00      PROA O  
ATOM   2228  N   GLY A 279       8.944 153.737  73.304  0.00  0.00      PROA N  
ATOM   2229  CA  GLY A 279       9.170 154.829  72.370  0.00  0.00      PROA C  
ATOM   2230  C   GLY A 279       8.386 156.056  72.717  0.00  0.00      PROA C  
ATOM   2231  O   GLY A 279       8.153 156.372  73.883  0.00  0.00      PROA O  
ATOM   2232  N   TRP A 280       8.007 156.813  71.686  0.00  0.00      PROA N  
ATOM   2233  CA  TRP A 280       7.454 158.136  71.821  0.00  0.00      PROA C  
ATOM   2234  C   TRP A 280       6.275 158.332  70.880  0.00  0.00      PROA C  
ATOM   2235  O   TRP A 280       6.152 157.695  69.830  0.00  0.00      PROA O  
ATOM   2236  CB  TRP A 280       8.562 159.195  71.539  0.00  0.00      PROA C  
ATOM   2237  CG  TRP A 280       9.267 159.074  70.219  0.00  0.00      PROA C  
ATOM   2238  CD1 TRP A 280      10.425 158.376  69.982  0.00  0.00      PROA C  
ATOM   2239  CD2 TRP A 280       8.849 159.614  68.953  0.00  0.00      PROA C  
ATOM   2240  CE2 TRP A 280       9.788 159.169  67.992  0.00  0.00      PROA C  
ATOM   2241  CE3 TRP A 280       7.784 160.423  68.553  0.00  0.00      PROA C  
ATOM   2242  NE1 TRP A 280      10.720 158.412  68.640  0.00  0.00      PROA N  
ATOM   2243  CZ2 TRP A 280       9.675 159.502  66.654  0.00  0.00      PROA C  
ATOM   2244  CZ3 TRP A 280       7.683 160.772  67.204  0.00  0.00      PROA C  
ATOM   2245  CH2 TRP A 280       8.609 160.320  66.270  0.00  0.00      PROA C  
ATOM   2246  N   LYS A 281       5.372 159.254  71.255  0.00  0.00      PROA N  
ATOM   2247  CA  LYS A 281       4.294 159.704  70.406  0.00  0.00      PROA C  
ATOM   2248  C   LYS A 281       4.083 161.189  70.613  0.00  0.00      PROA C  
ATOM   2249  O   LYS A 281       3.980 161.671  71.745  0.00  0.00      PROA O  
ATOM   2250  CB  LYS A 281       2.987 158.910  70.655  0.00  0.00      PROA C  
ATOM   2251  CG  LYS A 281       1.735 159.444  69.938  0.00  0.00      PROA C  
ATOM   2252  CD  LYS A 281       0.526 158.507  70.130  0.00  0.00      PROA C  
ATOM   2253  CE  LYS A 281      -0.767 159.028  69.486  0.00  0.00      PROA C  
ATOM   2254  NZ  LYS A 281      -1.887 158.084  69.711  0.00  0.00      PROA N1+
ATOM   2255  N   ILE A 282       4.028 161.961  69.514  0.00  0.00      PROA N  
ATOM   2256  CA  ILE A 282       3.803 163.392  69.576  0.00  0.00      PROA C  
ATOM   2257  C   ILE A 282       2.610 163.762  68.728  0.00  0.00      PROA C  
ATOM   2258  O   ILE A 282       2.354 163.206  67.658  0.00  0.00      PROA O  
ATOM   2259  CB  ILE A 282       5.000 164.277  69.214  0.00  0.00      PROA C  
ATOM   2260  CG1 ILE A 282       5.405 164.210  67.728  0.00  0.00      PROA C  
ATOM   2261  CG2 ILE A 282       6.175 163.900  70.133  0.00  0.00      PROA C  
ATOM   2262  CD  ILE A 282       6.562 165.144  67.371  0.00  0.00      PROA C  
ATOM   2263  N   HIS A 283       1.840 164.741  69.214  0.00  0.00      PROA N  
ATOM   2264  CA  HIS A 283       0.825 165.424  68.450  0.00  0.00      PROA C  
ATOM   2265  C   HIS A 283       1.438 166.708  67.932  0.00  0.00      PROA C  
ATOM   2266  O   HIS A 283       2.014 167.486  68.696  0.00  0.00      PROA O  
ATOM   2267  CB  HIS A 283      -0.405 165.762  69.326  0.00  0.00      PROA C  
ATOM   2268  CG  HIS A 283      -1.509 166.480  68.592  0.00  0.00      PROA C  
ATOM   2269  CD2 HIS A 283      -2.062 167.705  68.811  0.00  0.00      PROA C  
ATOM   2270  ND1 HIS A 283      -2.241 165.914  67.571  0.00  0.00      PROA N  
ATOM   2271  CE1 HIS A 283      -3.191 166.813  67.212  0.00  0.00      PROA C  
ATOM   2272  NE2 HIS A 283      -3.124 167.917  67.940  0.00  0.00      PROA N  
ATOM   2273  N   TYR A 284       1.343 166.969  66.619  0.00  0.00      PROA N  
ATOM   2274  CA  TYR A 284       1.794 168.222  66.054  0.00  0.00      PROA C  
ATOM   2275  C   TYR A 284       0.535 168.993  65.696  0.00  0.00      PROA C  
ATOM   2276  O   TYR A 284      -0.469 168.441  65.238  0.00  0.00      PROA O  
ATOM   2277  CB  TYR A 284       2.783 168.043  64.854  0.00  0.00      PROA C  
ATOM   2278  CG  TYR A 284       2.153 167.926  63.486  0.00  0.00      PROA C  
ATOM   2279  CD1 TYR A 284       1.912 169.077  62.712  0.00  0.00      PROA C  
ATOM   2280  CD2 TYR A 284       1.828 166.670  62.954  0.00  0.00      PROA C  
ATOM   2281  CE1 TYR A 284       1.318 168.975  61.448  0.00  0.00      PROA C  
ATOM   2282  CE2 TYR A 284       1.256 166.562  61.680  0.00  0.00      PROA C  
ATOM   2283  CZ  TYR A 284       0.988 167.715  60.937  0.00  0.00      PROA C  
ATOM   2284  OH  TYR A 284       0.368 167.611  59.679  0.00  0.00      PROA O  
ATOM   2285  N   THR A 285       0.558 170.312  65.916  0.00  0.00      PROA N  
ATOM   2286  CA  THR A 285      -0.526 171.170  65.485  0.00  0.00      PROA C  
ATOM   2287  C   THR A 285       0.076 172.461  64.995  0.00  0.00      PROA C  
ATOM   2288  O   THR A 285       1.211 172.812  65.325  0.00  0.00      PROA O  
ATOM   2289  CB  THR A 285      -1.598 171.399  66.547  0.00  0.00      PROA C  
ATOM   2290  CG2 THR A 285      -1.140 172.363  67.654  0.00  0.00      PROA C  
ATOM   2291  OG1 THR A 285      -2.791 171.910  65.962  0.00  0.00      PROA O  
ATOM   2292  N   SER A 286      -0.661 173.182  64.137  0.00  0.00      PROA N  
ATOM   2293  CA  SER A 286      -0.130 174.308  63.392  0.00  0.00      PROA C  
ATOM   2294  C   SER A 286      -0.927 175.539  63.728  0.00  0.00      PROA C  
ATOM   2295  O   SER A 286      -2.144 175.600  63.542  0.00  0.00      PROA O  
ATOM   2296  CB  SER A 286      -0.166 174.096  61.860  0.00  0.00      PROA C  
ATOM   2297  OG  SER A 286       0.486 172.875  61.523  0.00  0.00      PROA O  
ATOM   2298  N   THR A 287      -0.232 176.555  64.252  0.00  0.00      PROA N  
ATOM   2299  CA  THR A 287      -0.827 177.763  64.809  0.00  0.00      PROA C  
ATOM   2300  C   THR A 287      -0.217 178.919  64.055  0.00  0.00      PROA C  
ATOM   2301  O   THR A 287       0.793 178.768  63.371  0.00  0.00      PROA O  
ATOM   2302  CB  THR A 287      -0.547 177.895  66.316  0.00  0.00      PROA C  
ATOM   2303  CG2 THR A 287      -1.302 179.062  66.976  0.00  0.00      PROA C  
ATOM   2304  OG1 THR A 287      -0.972 176.717  66.995  0.00  0.00      PROA O  
ATOM   2305  N   ALA A 288      -0.825 180.108  64.124  0.00  0.00      PROA N  
ATOM   2306  CA  ALA A 288      -0.252 181.306  63.571  0.00  0.00      PROA C  
ATOM   2307  C   ALA A 288      -0.886 182.481  64.292  0.00  0.00      PROA C  
ATOM   2308  O   ALA A 288      -1.786 182.295  65.113  0.00  0.00      PROA O  
ATOM   2309  CB  ALA A 288      -0.472 181.375  62.057  0.00  0.00      PROA C  
ATOM   2310  N   GLN A 289      -0.391 183.717  64.078  0.00  0.00      PROA N  
ATOM   2311  CA  GLN A 289      -0.877 184.873  64.817  0.00  0.00      PROA C  
ATOM   2312  C   GLN A 289      -2.371 185.215  64.623  0.00  0.00      PROA C  
ATOM   2313  O   GLN A 289      -2.882 185.128  63.499  0.00  0.00      PROA O  
ATOM   2314  CB  GLN A 289       0.032 186.122  64.651  0.00  0.00      PROA C  
ATOM   2315  CG  GLN A 289       0.298 186.574  63.196  0.00  0.00      PROA C  
ATOM   2316  CD  GLN A 289       1.346 187.691  63.152  0.00  0.00      PROA C  
ATOM   2317  NE2 GLN A 289       1.006 188.862  63.740  0.00  0.00      PROA N  
ATOM   2318  OE1 GLN A 289       2.451 187.536  62.626  0.00  0.00      PROA O  
ATOM   2319  N   PRO A 290      -3.123 185.557  65.682  0.00  0.00      PROA N  
ATOM   2320  CA  PRO A 290      -4.527 185.945  65.583  0.00  0.00      PROA C  
ATOM   2321  C   PRO A 290      -4.782 187.177  64.725  0.00  0.00      PROA C  
ATOM   2322  O   PRO A 290      -3.854 187.782  64.182  0.00  0.00      PROA O  
ATOM   2323  CB  PRO A 290      -4.964 186.151  67.043  0.00  0.00      PROA C  
ATOM   2324  CG  PRO A 290      -3.684 186.601  67.747  0.00  0.00      PROA C  
ATOM   2325  CD  PRO A 290      -2.609 185.771  67.043  0.00  0.00      PROA C  
ATOM   2326  N   CYS A 291      -6.059 187.563  64.611  0.00  0.00      PROA N  
ATOM   2327  CA  CYS A 291      -6.518 188.686  63.822  0.00  0.00      PROA C  
ATOM   2328  C   CYS A 291      -7.044 189.761  64.778  0.00  0.00      PROA C  
ATOM   2329  O   CYS A 291      -7.637 189.393  65.799  0.00  0.00      PROA O  
ATOM   2330  CB  CYS A 291      -7.620 188.241  62.826  0.00  0.00      PROA C  
ATOM   2331  SG  CYS A 291      -7.107 186.717  61.965  0.00  0.00      PROA S  
ATOM   2332  N   PRO A 292      -6.817 191.065  64.559  0.00  0.00      PROA N  
ATOM   2333  CA  PRO A 292      -7.352 192.163  65.372  0.00  0.00      PROA C  
ATOM   2334  C   PRO A 292      -8.790 192.030  65.852  0.00  0.00      PROA C  
ATOM   2335  O   PRO A 292      -9.660 191.717  65.041  0.00  0.00      PROA O  
ATOM   2336  CB  PRO A 292      -7.149 193.407  64.492  0.00  0.00      PROA C  
ATOM   2337  CG  PRO A 292      -5.891 193.075  63.691  0.00  0.00      PROA C  
ATOM   2338  CD  PRO A 292      -6.047 191.577  63.423  0.00  0.00      PROA C  
ATOM   2339  N   ASP A 293      -9.062 192.294  67.148  0.00  0.00      PROA N  
ATOM   2340  CA  ASP A 293     -10.391 192.290  67.734  0.00  0.00      PROA C  
ATOM   2341  C   ASP A 293     -11.312 193.342  67.068  0.00  0.00      PROA C  
ATOM   2342  O   ASP A 293     -11.043 194.541  67.226  0.00  0.00      PROA O  
ATOM   2343  CB  ASP A 293     -10.226 192.514  69.268  0.00  0.00      PROA C  
ATOM   2344  CG  ASP A 293     -11.517 192.495  70.076  0.00  0.00      PROA C  
ATOM   2345  OD1 ASP A 293     -12.567 192.011  69.585  0.00  0.00      PROA O  
ATOM   2346  OD2 ASP A 293     -11.464 192.901  71.269  0.00  0.00      PROA O1-
ATOM   2347  N   PRO A 294     -12.356 193.012  66.307  0.00  0.00      PROA N  
ATOM   2348  CA  PRO A 294     -13.054 193.996  65.503  0.00  0.00      PROA C  
ATOM   2349  C   PRO A 294     -14.178 194.638  66.309  0.00  0.00      PROA C  
ATOM   2350  O   PRO A 294     -15.079 193.964  66.813  0.00  0.00      PROA O  
ATOM   2351  CB  PRO A 294     -13.564 193.174  64.306  0.00  0.00      PROA C  
ATOM   2352  CG  PRO A 294     -13.833 191.778  64.880  0.00  0.00      PROA C  
ATOM   2353  CD  PRO A 294     -12.794 191.647  66.000  0.00  0.00      PROA C  
ATOM   2354  N   THR A 295     -14.153 195.975  66.458  0.00  0.00      PROA N  
ATOM   2355  CA  THR A 295     -15.291 196.732  66.974  0.00  0.00      PROA C  
ATOM   2356  C   THR A 295     -16.490 196.668  66.041  0.00  0.00      PROA C  
ATOM   2357  O   THR A 295     -16.358 196.821  64.828  0.00  0.00      PROA O  
ATOM   2358  CB  THR A 295     -14.994 198.206  67.267  0.00  0.00      PROA C  
ATOM   2359  CG2 THR A 295     -14.083 198.287  68.503  0.00  0.00      PROA C  
ATOM   2360  OG1 THR A 295     -14.301 198.839  66.191  0.00  0.00      PROA O  
ATOM   2361  N   ALA A 296     -17.710 196.460  66.580  0.00  0.00      PROA N  
ATOM   2362  CA  ALA A 296     -18.925 196.562  65.795  0.00  0.00      PROA C  
ATOM   2363  C   ALA A 296     -19.144 197.977  65.232  0.00  0.00      PROA C  
ATOM   2364  O   ALA A 296     -18.811 198.948  65.925  0.00  0.00      PROA O  
ATOM   2365  CB  ALA A 296     -20.141 196.138  66.643  0.00  0.00      PROA C  
ATOM   2366  N   PRO A 297     -19.660 198.183  64.015  0.00  0.00      PROA N  
ATOM   2367  CA  PRO A 297     -20.113 199.499  63.569  0.00  0.00      PROA C  
ATOM   2368  C   PRO A 297     -21.178 200.106  64.495  0.00  0.00      PROA C  
ATOM   2369  O   PRO A 297     -21.969 199.330  65.044  0.00  0.00      PROA O  
ATOM   2370  CB  PRO A 297     -20.625 199.246  62.139  0.00  0.00      PROA C  
ATOM   2371  CG  PRO A 297     -21.067 197.780  62.142  0.00  0.00      PROA C  
ATOM   2372  CD  PRO A 297     -20.071 197.116  63.093  0.00  0.00      PROA C  
ATOM   2373  N   PRO A 298     -21.251 201.418  64.741  0.00  0.00      PROA N  
ATOM   2374  CA  PRO A 298     -22.357 202.019  65.487  0.00  0.00      PROA C  
ATOM   2375  C   PRO A 298     -23.706 201.728  64.834  0.00  0.00      PROA C  
ATOM   2376  O   PRO A 298     -23.851 201.940  63.633  0.00  0.00      PROA O  
ATOM   2377  CB  PRO A 298     -22.009 203.518  65.524  0.00  0.00      PROA C  
ATOM   2378  CG  PRO A 298     -21.191 203.748  64.249  0.00  0.00      PROA C  
ATOM   2379  CD  PRO A 298     -20.419 202.434  64.083  0.00  0.00      PROA C  
ATOM   2380  N   ASN A 299     -24.685 201.199  65.602  0.00  0.00      PROA N  
ATOM   2381  CA  ASN A 299     -26.002 200.813  65.105  0.00  0.00      PROA C  
ATOM   2382  C   ASN A 299     -25.973 199.518  64.285  0.00  0.00      PROA C  
ATOM   2383  O   ASN A 299     -26.889 199.207  63.522  0.00  0.00      PROA O  
ATOM   2384  CB  ASN A 299     -26.778 201.956  64.388  0.00  0.00      PROA C  
ATOM   2385  CG  ASN A 299     -26.771 203.231  65.226  0.00  0.00      PROA C  
ATOM   2386  ND2 ASN A 299     -27.416 203.182  66.416  0.00  0.00      PROA N  
ATOM   2387  OD1 ASN A 299     -26.211 204.265  64.849  0.00  0.00      PROA O  
ATOM   2388  N   GLY A 300     -24.915 198.705  64.453  0.00  0.00      PROA N  
ATOM   2389  CA  GLY A 300     -24.824 197.380  63.864  0.00  0.00      PROA C  
ATOM   2390  C   GLY A 300     -24.133 196.398  64.762  0.00  0.00      PROA C  
ATOM   2391  O   GLY A 300     -23.906 196.640  65.948  0.00  0.00      PROA O  
ATOM   2392  N   HIS A 301     -23.793 195.230  64.202  0.00  0.00      PROA N  
ATOM   2393  CA  HIS A 301     -23.193 194.146  64.947  0.00  0.00      PROA C  
ATOM   2394  C   HIS A 301     -22.428 193.221  64.021  0.00  0.00      PROA C  
ATOM   2395  O   HIS A 301     -22.602 193.232  62.801  0.00  0.00      PROA O  
ATOM   2396  CB  HIS A 301     -24.233 193.340  65.776  0.00  0.00      PROA C  
ATOM   2397  CG  HIS A 301     -25.358 192.733  64.973  0.00  0.00      PROA C  
ATOM   2398  CD2 HIS A 301     -26.631 193.186  64.790  0.00  0.00      PROA C  
ATOM   2399  ND1 HIS A 301     -25.341 191.452  64.461  0.00  0.00      PROA N  
ATOM   2400  CE1 HIS A 301     -26.581 191.195  63.977  0.00  0.00      PROA C  
ATOM   2401  NE2 HIS A 301     -27.402 192.218  64.156  0.00  0.00      PROA N  
ATOM   2402  N   ILE A 302     -21.529 192.409  64.606  0.00  0.00      PROA N  
ATOM   2403  CA  ILE A 302     -20.693 191.451  63.903  0.00  0.00      PROA C  
ATOM   2404  C   ILE A 302     -21.096 190.064  64.375  0.00  0.00      PROA C  
ATOM   2405  O   ILE A 302     -21.248 189.820  65.573  0.00  0.00      PROA O  
ATOM   2406  CB  ILE A 302     -19.200 191.684  64.159  0.00  0.00      PROA C  
ATOM   2407  CG1 ILE A 302     -18.774 193.077  63.635  0.00  0.00      PROA C  
ATOM   2408  CG2 ILE A 302     -18.354 190.569  63.500  0.00  0.00      PROA C  
ATOM   2409  CD  ILE A 302     -17.380 193.512  64.093  0.00  0.00      PROA C  
ATOM   2410  N   SER A 303     -21.316 189.121  63.441  0.00  0.00      PROA N  
ATOM   2411  CA  SER A 303     -21.649 187.743  63.769  0.00  0.00      PROA C  
ATOM   2412  C   SER A 303     -20.728 186.802  63.000  0.00  0.00      PROA C  
ATOM   2413  O   SER A 303     -20.420 187.098  61.841  0.00  0.00      PROA O  
ATOM   2414  CB  SER A 303     -23.125 187.407  63.411  0.00  0.00      PROA C  
ATOM   2415  OG  SER A 303     -23.518 186.110  63.878  0.00  0.00      PROA O  
ATOM   2416  N   PRO A 304     -20.275 185.662  63.523  0.00  0.00      PROA N  
ATOM   2417  CA  PRO A 304     -20.226 185.274  64.935  0.00  0.00      PROA C  
ATOM   2418  C   PRO A 304     -19.532 186.254  65.877  0.00  0.00      PROA C  
ATOM   2419  O   PRO A 304     -18.648 186.998  65.456  0.00  0.00      PROA O  
ATOM   2420  CB  PRO A 304     -19.502 183.913  64.917  0.00  0.00      PROA C  
ATOM   2421  CG  PRO A 304     -19.789 183.356  63.520  0.00  0.00      PROA C  
ATOM   2422  CD  PRO A 304     -19.747 184.610  62.651  0.00  0.00      PROA C  
ATOM   2423  N   VAL A 305     -19.901 186.256  67.171  0.00  0.00      PROA N  
ATOM   2424  CA  VAL A 305     -19.145 186.960  68.200  0.00  0.00      PROA C  
ATOM   2425  C   VAL A 305     -18.169 185.971  68.822  0.00  0.00      PROA C  
ATOM   2426  O   VAL A 305     -18.570 184.950  69.385  0.00  0.00      PROA O  
ATOM   2427  CB  VAL A 305     -20.033 187.574  69.284  0.00  0.00      PROA C  
ATOM   2428  CG1 VAL A 305     -19.176 188.273  70.362  0.00  0.00      PROA C  
ATOM   2429  CG2 VAL A 305     -20.986 188.595  68.635  0.00  0.00      PROA C  
ATOM   2430  N   GLN A 306     -16.852 186.236  68.721  0.00  0.00      PROA N  
ATOM   2431  CA  GLN A 306     -15.824 185.363  69.258  0.00  0.00      PROA C  
ATOM   2432  C   GLN A 306     -14.882 186.114  70.186  0.00  0.00      PROA C  
ATOM   2433  O   GLN A 306     -14.689 187.327  70.087  0.00  0.00      PROA O  
ATOM   2434  CB  GLN A 306     -15.010 184.661  68.136  0.00  0.00      PROA C  
ATOM   2435  CG  GLN A 306     -15.890 183.753  67.239  0.00  0.00      PROA C  
ATOM   2436  CD  GLN A 306     -15.138 182.906  66.203  0.00  0.00      PROA C  
ATOM   2437  NE2 GLN A 306     -13.793 183.014  66.130  0.00  0.00      PROA N  
ATOM   2438  OE1 GLN A 306     -15.762 182.139  65.461  0.00  0.00      PROA O  
ATOM   2439  N   ALA A 307     -14.276 185.396  71.155  0.00  0.00      PROA N  
ATOM   2440  CA  ALA A 307     -13.203 185.910  71.987  0.00  0.00      PROA C  
ATOM   2441  C   ALA A 307     -11.939 186.254  71.194  0.00  0.00      PROA C  
ATOM   2442  O   ALA A 307     -11.293 187.280  71.411  0.00  0.00      PROA O  
ATOM   2443  CB  ALA A 307     -12.871 184.875  73.082  0.00  0.00      PROA C  
ATOM   2444  N   THR A 308     -11.576 185.385  70.232  0.00  0.00      PROA N  
ATOM   2445  CA  THR A 308     -10.396 185.552  69.395  0.00  0.00      PROA C  
ATOM   2446  C   THR A 308     -10.756 185.194  67.967  0.00  0.00      PROA C  
ATOM   2447  O   THR A 308     -11.753 184.523  67.690  0.00  0.00      PROA O  
ATOM   2448  CB  THR A 308      -9.191 184.737  69.886  0.00  0.00      PROA C  
ATOM   2449  CG2 THR A 308      -9.321 183.234  69.573  0.00  0.00      PROA C  
ATOM   2450  OG1 THR A 308      -7.962 185.202  69.331  0.00  0.00      PROA O  
ATOM   2451  N   TYR A 309      -9.960 185.698  67.013  0.00  0.00      PROA N  
ATOM   2452  CA  TYR A 309     -10.255 185.690  65.598  0.00  0.00      PROA C  
ATOM   2453  C   TYR A 309      -9.028 185.141  64.891  0.00  0.00      PROA C  
ATOM   2454  O   TYR A 309      -7.900 185.509  65.219  0.00  0.00      PROA O  
ATOM   2455  CB  TYR A 309     -10.600 187.120  65.088  0.00  0.00      PROA C  
ATOM   2456  CG  TYR A 309     -11.834 187.647  65.786  0.00  0.00      PROA C  
ATOM   2457  CD1 TYR A 309     -11.757 188.238  67.062  0.00  0.00      PROA C  
ATOM   2458  CD2 TYR A 309     -13.091 187.557  65.167  0.00  0.00      PROA C  
ATOM   2459  CE1 TYR A 309     -12.920 188.619  67.744  0.00  0.00      PROA C  
ATOM   2460  CE2 TYR A 309     -14.255 187.976  65.826  0.00  0.00      PROA C  
ATOM   2461  CZ  TYR A 309     -14.169 188.485  67.124  0.00  0.00      PROA C  
ATOM   2462  OH  TYR A 309     -15.339 188.840  67.825  0.00  0.00      PROA O  
ATOM   2463  N   VAL A 310      -9.204 184.211  63.938  0.00  0.00      PROA N  
ATOM   2464  CA  VAL A 310      -8.097 183.495  63.322  0.00  0.00      PROA C  
ATOM   2465  C   VAL A 310      -8.413 183.282  61.845  0.00  0.00      PROA C  
ATOM   2466  O   VAL A 310      -9.549 183.476  61.405  0.00  0.00      PROA O  
ATOM   2467  CB  VAL A 310      -7.811 182.187  64.070  0.00  0.00      PROA C  
ATOM   2468  CG1 VAL A 310      -8.920 181.141  63.846  0.00  0.00      PROA C  
ATOM   2469  CG2 VAL A 310      -6.423 181.615  63.720  0.00  0.00      PROA C  
ATOM   2470  N   LEU A 311      -7.392 182.939  61.027  0.00  0.00      PROA N  
ATOM   2471  CA  LEU A 311      -7.471 182.542  59.626  0.00  0.00      PROA C  
ATOM   2472  C   LEU A 311      -8.728 181.817  59.156  0.00  0.00      PROA C  
ATOM   2473  O   LEU A 311      -9.256 180.926  59.825  0.00  0.00      PROA O  
ATOM   2474  CB  LEU A 311      -6.261 181.676  59.194  0.00  0.00      PROA C  
ATOM   2475  CG  LEU A 311      -5.013 182.472  58.778  0.00  0.00      PROA C  
ATOM   2476  CD1 LEU A 311      -4.441 183.368  59.890  0.00  0.00      PROA C  
ATOM   2477  CD2 LEU A 311      -3.975 181.504  58.197  0.00  0.00      PROA C  
ATOM   2478  N   LYS A 312      -9.202 182.189  57.948  0.00  0.00      PROA N  
ATOM   2479  CA  LYS A 312     -10.308 181.575  57.232  0.00  0.00      PROA C  
ATOM   2480  C   LYS A 312     -11.700 181.748  57.841  0.00  0.00      PROA C  
ATOM   2481  O   LYS A 312     -12.707 181.723  57.129  0.00  0.00      PROA O  
ATOM   2482  CB  LYS A 312     -10.004 180.101  56.829  0.00  0.00      PROA C  
ATOM   2483  CG  LYS A 312     -11.164 179.333  56.168  0.00  0.00      PROA C  
ATOM   2484  CD  LYS A 312     -10.741 177.947  55.653  0.00  0.00      PROA C  
ATOM   2485  CE  LYS A 312     -11.855 177.229  54.875  0.00  0.00      PROA C  
ATOM   2486  NZ  LYS A 312     -11.359 175.962  54.294  0.00  0.00      PROA N1+
ATOM   2487  N   ASP A 313     -11.813 181.999  59.159  0.00  0.00      PROA N  
ATOM   2488  CA  ASP A 313     -13.069 182.347  59.788  0.00  0.00      PROA C  
ATOM   2489  C   ASP A 313     -13.655 183.633  59.193  0.00  0.00      PROA C  
ATOM   2490  O   ASP A 313     -12.955 184.616  58.923  0.00  0.00      PROA O  
ATOM   2491  CB  ASP A 313     -12.969 182.422  61.336  0.00  0.00      PROA C  
ATOM   2492  CG  ASP A 313     -12.751 181.063  61.991  0.00  0.00      PROA C  
ATOM   2493  OD1 ASP A 313     -12.929 179.999  61.340  0.00  0.00      PROA O  
ATOM   2494  OD2 ASP A 313     -12.488 181.048  63.226  0.00  0.00      PROA O1-
ATOM   2495  N   SER A 314     -14.973 183.608  58.919  0.00  0.00      PROA N  
ATOM   2496  CA  SER A 314     -15.637 184.655  58.166  0.00  0.00      PROA C  
ATOM   2497  C   SER A 314     -16.721 185.278  59.008  0.00  0.00      PROA C  
ATOM   2498  O   SER A 314     -17.477 184.601  59.709  0.00  0.00      PROA O  
ATOM   2499  CB  SER A 314     -16.217 184.169  56.808  0.00  0.00      PROA C  
ATOM   2500  OG  SER A 314     -16.782 185.241  56.041  0.00  0.00      PROA O  
ATOM   2501  N   PHE A 315     -16.781 186.617  58.974  0.00  0.00      PROA N  
ATOM   2502  CA  PHE A 315     -17.586 187.405  59.874  0.00  0.00      PROA C  
ATOM   2503  C   PHE A 315     -18.472 188.325  59.072  0.00  0.00      PROA C  
ATOM   2504  O   PHE A 315     -18.033 189.014  58.150  0.00  0.00      PROA O  
ATOM   2505  CB  PHE A 315     -16.712 188.197  60.879  0.00  0.00      PROA C  
ATOM   2506  CG  PHE A 315     -15.974 187.197  61.728  0.00  0.00      PROA C  
ATOM   2507  CD1 PHE A 315     -16.578 186.666  62.878  0.00  0.00      PROA C  
ATOM   2508  CD2 PHE A 315     -14.707 186.722  61.349  0.00  0.00      PROA C  
ATOM   2509  CE1 PHE A 315     -15.955 185.648  63.609  0.00  0.00      PROA C  
ATOM   2510  CE2 PHE A 315     -14.079 185.702  62.073  0.00  0.00      PROA C  
ATOM   2511  CZ  PHE A 315     -14.708 185.160  63.201  0.00  0.00      PROA C  
ATOM   2512  N   SER A 316     -19.770 188.333  59.395  0.00  0.00      PROA N  
ATOM   2513  CA  SER A 316     -20.763 189.122  58.693  0.00  0.00      PROA C  
ATOM   2514  C   SER A 316     -21.118 190.322  59.529  0.00  0.00      PROA C  
ATOM   2515  O   SER A 316     -21.494 190.198  60.695  0.00  0.00      PROA O  
ATOM   2516  CB  SER A 316     -22.076 188.341  58.413  0.00  0.00      PROA C  
ATOM   2517  OG  SER A 316     -21.843 187.230  57.543  0.00  0.00      PROA O  
ATOM   2518  N   VAL A 317     -21.014 191.529  58.948  0.00  0.00      PROA N  
ATOM   2519  CA  VAL A 317     -21.594 192.719  59.545  0.00  0.00      PROA C  
ATOM   2520  C   VAL A 317     -23.057 192.831  59.163  0.00  0.00      PROA C  
ATOM   2521  O   VAL A 317     -23.478 192.487  58.055  0.00  0.00      PROA O  
ATOM   2522  CB  VAL A 317     -20.860 194.027  59.246  0.00  0.00      PROA C  
ATOM   2523  CG1 VAL A 317     -19.715 194.206  60.254  0.00  0.00      PROA C  
ATOM   2524  CG2 VAL A 317     -20.337 194.039  57.803  0.00  0.00      PROA C  
ATOM   2525  N   PHE A 318     -23.863 193.312  60.114  0.00  0.00      PROA N  
ATOM   2526  CA  PHE A 318     -25.263 193.603  59.937  0.00  0.00      PROA C  
ATOM   2527  C   PHE A 318     -25.521 194.934  60.607  0.00  0.00      PROA C  
ATOM   2528  O   PHE A 318     -24.776 195.358  61.490  0.00  0.00      PROA O  
ATOM   2529  CB  PHE A 318     -26.190 192.555  60.615  0.00  0.00      PROA C  
ATOM   2530  CG  PHE A 318     -26.030 191.186  60.014  0.00  0.00      PROA C  
ATOM   2531  CD1 PHE A 318     -26.783 190.822  58.884  0.00  0.00      PROA C  
ATOM   2532  CD2 PHE A 318     -25.206 190.222  60.622  0.00  0.00      PROA C  
ATOM   2533  CE1 PHE A 318     -26.707 189.523  58.365  0.00  0.00      PROA C  
ATOM   2534  CE2 PHE A 318     -25.130 188.923  60.105  0.00  0.00      PROA C  
ATOM   2535  CZ  PHE A 318     -25.877 188.574  58.972  0.00  0.00      PROA C  
ATOM   2536  N   CYS A 319     -26.608 195.614  60.215  0.00  0.00      PROA N  
ATOM   2537  CA  CYS A 319     -27.082 196.805  60.893  0.00  0.00      PROA C  
ATOM   2538  C   CYS A 319     -28.439 196.505  61.495  0.00  0.00      PROA C  
ATOM   2539  O   CYS A 319     -29.150 195.604  61.043  0.00  0.00      PROA O  
ATOM   2540  CB  CYS A 319     -27.211 198.024  59.956  0.00  0.00      PROA C  
ATOM   2541  SG  CYS A 319     -25.657 198.418  59.121  0.00  0.00      PROA S  
ATOM   2542  N   LYS A 320     -28.850 197.245  62.547  0.00  0.00      PROA N  
ATOM   2543  CA  LYS A 320     -30.218 197.175  63.041  0.00  0.00      PROA C  
ATOM   2544  C   LYS A 320     -31.229 197.660  61.998  0.00  0.00      PROA C  
ATOM   2545  O   LYS A 320     -30.889 198.372  61.051  0.00  0.00      PROA O  
ATOM   2546  CB  LYS A 320     -30.435 197.892  64.402  0.00  0.00      PROA C  
ATOM   2547  CG  LYS A 320     -30.289 199.423  64.389  0.00  0.00      PROA C  
ATOM   2548  CD  LYS A 320     -30.797 200.095  65.685  0.00  0.00      PROA C  
ATOM   2549  CE  LYS A 320     -30.107 199.620  66.975  0.00  0.00      PROA C  
ATOM   2550  NZ  LYS A 320     -30.680 200.306  68.162  0.00  0.00      PROA N1+
ATOM   2551  N   THR A 321     -32.508 197.244  62.113  0.00  0.00      PROA N  
ATOM   2552  CA  THR A 321     -33.574 197.629  61.180  0.00  0.00      PROA C  
ATOM   2553  C   THR A 321     -33.685 199.141  60.999  0.00  0.00      PROA C  
ATOM   2554  O   THR A 321     -33.700 199.900  61.969  0.00  0.00      PROA O  
ATOM   2555  CB  THR A 321     -34.948 197.095  61.595  0.00  0.00      PROA C  
ATOM   2556  CG2 THR A 321     -36.003 197.292  60.493  0.00  0.00      PROA C  
ATOM   2557  OG1 THR A 321     -34.892 195.699  61.876  0.00  0.00      PROA O  
ATOM   2558  N   GLY A 322     -33.718 199.613  59.728  0.00  0.00      PROA N  
ATOM   2559  CA  GLY A 322     -33.763 201.036  59.389  0.00  0.00      PROA C  
ATOM   2560  C   GLY A 322     -32.414 201.634  59.100  0.00  0.00      PROA C  
ATOM   2561  O   GLY A 322     -32.281 202.823  58.816  0.00  0.00      PROA O  
ATOM   2562  N   PHE A 323     -31.368 200.808  59.149  0.00  0.00      PROA N  
ATOM   2563  CA  PHE A 323     -30.012 201.176  58.825  0.00  0.00      PROA C  
ATOM   2564  C   PHE A 323     -29.499 200.175  57.796  0.00  0.00      PROA C  
ATOM   2565  O   PHE A 323     -29.919 199.016  57.765  0.00  0.00      PROA O  
ATOM   2566  CB  PHE A 323     -29.070 201.147  60.064  0.00  0.00      PROA C  
ATOM   2567  CG  PHE A 323     -29.386 202.176  61.123  0.00  0.00      PROA C  
ATOM   2568  CD1 PHE A 323     -30.528 202.059  61.939  0.00  0.00      PROA C  
ATOM   2569  CD2 PHE A 323     -28.461 203.194  61.416  0.00  0.00      PROA C  
ATOM   2570  CE1 PHE A 323     -30.761 202.953  62.991  0.00  0.00      PROA C  
ATOM   2571  CE2 PHE A 323     -28.681 204.078  62.479  0.00  0.00      PROA C  
ATOM   2572  CZ  PHE A 323     -29.835 203.964  63.262  0.00  0.00      PROA C  
ATOM   2573  N   GLU A 324     -28.573 200.602  56.922  0.00  0.00      PROA N  
ATOM   2574  CA  GLU A 324     -27.914 199.720  55.973  0.00  0.00      PROA C  
ATOM   2575  C   GLU A 324     -26.419 199.967  56.024  0.00  0.00      PROA C  
ATOM   2576  O   GLU A 324     -25.959 201.048  56.394  0.00  0.00      PROA O  
ATOM   2577  CB  GLU A 324     -28.439 199.876  54.518  0.00  0.00      PROA C  
ATOM   2578  CG  GLU A 324     -29.899 199.385  54.346  0.00  0.00      PROA C  
ATOM   2579  CD  GLU A 324     -30.341 199.314  52.885  0.00  0.00      PROA C  
ATOM   2580  OE1 GLU A 324     -30.465 200.379  52.225  0.00  0.00      PROA O  
ATOM   2581  OE2 GLU A 324     -30.594 198.185  52.382  0.00  0.00      PROA O1-
ATOM   2582  N   LEU A 325     -25.597 198.952  55.689  0.00  0.00      PROA N  
ATOM   2583  CA  LEU A 325     -24.154 199.107  55.625  0.00  0.00      PROA C  
ATOM   2584  C   LEU A 325     -23.753 199.988  54.461  0.00  0.00      PROA C  
ATOM   2585  O   LEU A 325     -24.289 199.860  53.363  0.00  0.00      PROA O  
ATOM   2586  CB  LEU A 325     -23.407 197.763  55.478  0.00  0.00      PROA C  
ATOM   2587  CG  LEU A 325     -23.647 196.776  56.631  0.00  0.00      PROA C  
ATOM   2588  CD1 LEU A 325     -23.337 195.362  56.148  0.00  0.00      PROA C  
ATOM   2589  CD2 LEU A 325     -22.812 197.115  57.872  0.00  0.00      PROA C  
ATOM   2590  N   LEU A 326     -22.791 200.894  54.662  0.00  0.00      PROA N  
ATOM   2591  CA  LEU A 326     -22.373 201.820  53.638  0.00  0.00      PROA C  
ATOM   2592  C   LEU A 326     -20.937 201.546  53.227  0.00  0.00      PROA C  
ATOM   2593  O   LEU A 326     -19.995 201.702  54.008  0.00  0.00      PROA O  
ATOM   2594  CB  LEU A 326     -22.538 203.273  54.145  0.00  0.00      PROA C  
ATOM   2595  CG  LEU A 326     -22.247 204.379  53.111  0.00  0.00      PROA C  
ATOM   2596  CD1 LEU A 326     -23.175 204.285  51.888  0.00  0.00      PROA C  
ATOM   2597  CD2 LEU A 326     -22.372 205.766  53.761  0.00  0.00      PROA C  
ATOM   2598  N   GLN A 327     -20.736 201.134  51.961  0.00  0.00      PROA N  
ATOM   2599  CA  GLN A 327     -19.424 201.016  51.358  0.00  0.00      PROA C  
ATOM   2600  C   GLN A 327     -19.327 202.090  50.293  0.00  0.00      PROA C  
ATOM   2601  O   GLN A 327     -20.032 202.056  49.287  0.00  0.00      PROA O  
ATOM   2602  CB  GLN A 327     -19.193 199.623  50.713  0.00  0.00      PROA C  
ATOM   2603  CG  GLN A 327     -17.834 199.493  49.975  0.00  0.00      PROA C  
ATOM   2604  CD  GLN A 327     -17.626 198.125  49.320  0.00  0.00      PROA C  
ATOM   2605  NE2 GLN A 327     -18.526 197.760  48.377  0.00  0.00      PROA N  
ATOM   2606  OE1 GLN A 327     -16.665 197.406  49.611  0.00  0.00      PROA O  
ATOM   2607  N   GLY A 328     -18.463 203.110  50.484  0.00  0.00      PROA N  
ATOM   2608  CA  GLY A 328     -18.456 204.290  49.614  0.00  0.00      PROA C  
ATOM   2609  C   GLY A 328     -19.789 205.008  49.590  0.00  0.00      PROA C  
ATOM   2610  O   GLY A 328     -20.267 205.495  50.613  0.00  0.00      PROA O  
ATOM   2611  N   SER A 329     -20.428 205.088  48.408  0.00  0.00      PROA N  
ATOM   2612  CA  SER A 329     -21.763 205.653  48.254  0.00  0.00      PROA C  
ATOM   2613  C   SER A 329     -22.849 204.597  48.072  0.00  0.00      PROA C  
ATOM   2614  O   SER A 329     -24.026 204.936  47.944  0.00  0.00      PROA O  
ATOM   2615  CB  SER A 329     -21.821 206.639  47.045  0.00  0.00      PROA C  
ATOM   2616  OG  SER A 329     -21.421 206.032  45.806  0.00  0.00      PROA O  
ATOM   2617  N   VAL A 330     -22.509 203.289  48.068  0.00  0.00      PROA N  
ATOM   2618  CA  VAL A 330     -23.467 202.224  47.783  0.00  0.00      PROA C  
ATOM   2619  C   VAL A 330     -23.904 201.505  49.072  0.00  0.00      PROA C  
ATOM   2620  O   VAL A 330     -23.055 201.088  49.871  0.00  0.00      PROA O  
ATOM   2621  CB  VAL A 330     -22.995 201.250  46.691  0.00  0.00      PROA C  
ATOM   2622  CG1 VAL A 330     -21.653 200.572  47.024  0.00  0.00      PROA C  
ATOM   2623  CG2 VAL A 330     -24.077 200.192  46.389  0.00  0.00      PROA C  
ATOM   2624  N   PRO A 331     -25.204 201.347  49.358  0.00  0.00      PROA N  
ATOM   2625  CA  PRO A 331     -25.642 200.642  50.554  0.00  0.00      PROA C  
ATOM   2626  C   PRO A 331     -25.763 199.139  50.305  0.00  0.00      PROA C  
ATOM   2627  O   PRO A 331     -26.145 198.710  49.213  0.00  0.00      PROA O  
ATOM   2628  CB  PRO A 331     -27.005 201.277  50.876  0.00  0.00      PROA C  
ATOM   2629  CG  PRO A 331     -27.557 201.692  49.510  0.00  0.00      PROA C  
ATOM   2630  CD  PRO A 331     -26.299 202.117  48.752  0.00  0.00      PROA C  
ATOM   2631  N   LEU A 332     -25.422 198.318  51.314  0.00  0.00      PROA N  
ATOM   2632  CA  LEU A 332     -25.524 196.871  51.271  0.00  0.00      PROA C  
ATOM   2633  C   LEU A 332     -26.261 196.341  52.499  0.00  0.00      PROA C  
ATOM   2634  O   LEU A 332     -26.131 196.851  53.612  0.00  0.00      PROA O  
ATOM   2635  CB  LEU A 332     -24.148 196.157  51.159  0.00  0.00      PROA C  
ATOM   2636  CG  LEU A 332     -23.331 196.534  49.900  0.00  0.00      PROA C  
ATOM   2637  CD1 LEU A 332     -22.264 197.596  50.207  0.00  0.00      PROA C  
ATOM   2638  CD2 LEU A 332     -22.678 195.297  49.263  0.00  0.00      PROA C  
ATOM   2639  N   LYS A 333     -27.090 195.287  52.320  0.00  0.00      PROA N  
ATOM   2640  CA  LYS A 333     -27.754 194.595  53.420  0.00  0.00      PROA C  
ATOM   2641  C   LYS A 333     -26.783 193.904  54.386  0.00  0.00      PROA C  
ATOM   2642  O   LYS A 333     -26.958 193.933  55.607  0.00  0.00      PROA O  
ATOM   2643  CB  LYS A 333     -28.846 193.597  52.925  0.00  0.00      PROA C  
ATOM   2644  CG  LYS A 333     -28.407 192.284  52.235  0.00  0.00      PROA C  
ATOM   2645  CD  LYS A 333     -27.801 192.391  50.817  0.00  0.00      PROA C  
ATOM   2646  CE  LYS A 333     -28.766 192.963  49.761  0.00  0.00      PROA C  
ATOM   2647  NZ  LYS A 333     -28.186 192.866  48.397  0.00  0.00      PROA N1+
ATOM   2648  N   SER A 334     -25.720 193.277  53.844  0.00  0.00      PROA N  
ATOM   2649  CA  SER A 334     -24.749 192.499  54.599  0.00  0.00      PROA C  
ATOM   2650  C   SER A 334     -23.407 192.612  53.909  0.00  0.00      PROA C  
ATOM   2651  O   SER A 334     -23.333 192.847  52.701  0.00  0.00      PROA O  
ATOM   2652  CB  SER A 334     -25.079 190.976  54.688  0.00  0.00      PROA C  
ATOM   2653  OG  SER A 334     -26.350 190.739  55.298  0.00  0.00      PROA O  
ATOM   2654  N   PHE A 335     -22.301 192.441  54.654  0.00  0.00      PROA N  
ATOM   2655  CA  PHE A 335     -20.975 192.458  54.069  0.00  0.00      PROA C  
ATOM   2656  C   PHE A 335     -20.146 191.453  54.855  0.00  0.00      PROA C  
ATOM   2657  O   PHE A 335     -20.314 191.298  56.066  0.00  0.00      PROA O  
ATOM   2658  CB  PHE A 335     -20.352 193.883  54.125  0.00  0.00      PROA C  
ATOM   2659  CG  PHE A 335     -19.285 194.053  53.075  0.00  0.00      PROA C  
ATOM   2660  CD1 PHE A 335     -17.960 193.639  53.297  0.00  0.00      PROA C  
ATOM   2661  CD2 PHE A 335     -19.609 194.663  51.852  0.00  0.00      PROA C  
ATOM   2662  CE1 PHE A 335     -16.987 193.801  52.301  0.00  0.00      PROA C  
ATOM   2663  CE2 PHE A 335     -18.640 194.828  50.856  0.00  0.00      PROA C  
ATOM   2664  CZ  PHE A 335     -17.328 194.395  51.080  0.00  0.00      PROA C  
ATOM   2665  N   THR A 336     -19.257 190.711  54.173  0.00  0.00      PROA N  
ATOM   2666  CA  THR A 336     -18.518 189.598  54.764  0.00  0.00      PROA C  
ATOM   2667  C   THR A 336     -17.026 189.862  54.783  0.00  0.00      PROA C  
ATOM   2668  O   THR A 336     -16.413 190.159  53.757  0.00  0.00      PROA O  
ATOM   2669  CB  THR A 336     -18.733 188.255  54.056  0.00  0.00      PROA C  
ATOM   2670  CG2 THR A 336     -20.180 187.798  54.300  0.00  0.00      PROA C  
ATOM   2671  OG1 THR A 336     -18.551 188.343  52.642  0.00  0.00      PROA O  
ATOM   2672  N   ALA A 337     -16.404 189.723  55.966  0.00  0.00      PROA N  
ATOM   2673  CA  ALA A 337     -14.969 189.731  56.131  0.00  0.00      PROA C  
ATOM   2674  C   ALA A 337     -14.422 188.324  56.220  0.00  0.00      PROA C  
ATOM   2675  O   ALA A 337     -15.112 187.390  56.633  0.00  0.00      PROA O  
ATOM   2676  CB  ALA A 337     -14.568 190.449  57.429  0.00  0.00      PROA C  
ATOM   2677  N   VAL A 338     -13.150 188.152  55.849  0.00  0.00      PROA N  
ATOM   2678  CA  VAL A 338     -12.394 186.932  56.036  0.00  0.00      PROA C  
ATOM   2679  C   VAL A 338     -11.029 187.341  56.564  0.00  0.00      PROA C  
ATOM   2680  O   VAL A 338     -10.365 188.223  56.015  0.00  0.00      PROA O  
ATOM   2681  CB  VAL A 338     -12.219 186.111  54.751  0.00  0.00      PROA C  
ATOM   2682  CG1 VAL A 338     -11.388 184.838  55.024  0.00  0.00      PROA C  
ATOM   2683  CG2 VAL A 338     -13.594 185.708  54.184  0.00  0.00      PROA C  
ATOM   2684  N   CYS A 339     -10.539 186.722  57.661  0.00  0.00      PROA N  
ATOM   2685  CA  CYS A 339      -9.151 186.935  58.049  0.00  0.00      PROA C  
ATOM   2686  C   CYS A 339      -8.210 186.147  57.139  0.00  0.00      PROA C  
ATOM   2687  O   CYS A 339      -8.314 184.924  57.003  0.00  0.00      PROA O  
ATOM   2688  CB  CYS A 339      -8.852 186.611  59.528  0.00  0.00      PROA C  
ATOM   2689  SG  CYS A 339      -7.188 187.172  60.012  0.00  0.00      PROA S  
ATOM   2690  N   GLN A 340      -7.277 186.857  56.473  0.00  0.00      PROA N  
ATOM   2691  CA  GLN A 340      -6.327 186.280  55.541  0.00  0.00      PROA C  
ATOM   2692  C   GLN A 340      -5.149 185.626  56.268  0.00  0.00      PROA C  
ATOM   2693  O   GLN A 340      -5.093 185.584  57.496  0.00  0.00      PROA O  
ATOM   2694  CB  GLN A 340      -5.847 187.331  54.497  0.00  0.00      PROA C  
ATOM   2695  CG  GLN A 340      -4.958 188.464  55.065  0.00  0.00      PROA C  
ATOM   2696  CD  GLN A 340      -4.705 189.583  54.050  0.00  0.00      PROA C  
ATOM   2697  NE2 GLN A 340      -3.980 189.256  52.956  0.00  0.00      PROA N  
ATOM   2698  OE1 GLN A 340      -5.128 190.730  54.224  0.00  0.00      PROA O  
ATOM   2699  N   LYS A 341      -4.198 185.028  55.510  0.00  0.00      PROA N  
ATOM   2700  CA  LYS A 341      -3.040 184.340  56.066  0.00  0.00      PROA C  
ATOM   2701  C   LYS A 341      -2.110 185.194  56.936  0.00  0.00      PROA C  
ATOM   2702  O   LYS A 341      -1.692 184.781  58.019  0.00  0.00      PROA O  
ATOM   2703  CB  LYS A 341      -2.248 183.566  54.975  0.00  0.00      PROA C  
ATOM   2704  CG  LYS A 341      -1.747 184.408  53.785  0.00  0.00      PROA C  
ATOM   2705  CD  LYS A 341      -0.916 183.595  52.766  0.00  0.00      PROA C  
ATOM   2706  CE  LYS A 341      -1.645 182.460  52.020  0.00  0.00      PROA C  
ATOM   2707  NZ  LYS A 341      -2.707 182.988  51.124  0.00  0.00      PROA N1+
ATOM   2708  N   ASP A 342      -1.798 186.436  56.506  0.00  0.00      PROA N  
ATOM   2709  CA  ASP A 342      -1.302 187.481  57.390  0.00  0.00      PROA C  
ATOM   2710  C   ASP A 342      -2.403 187.901  58.371  0.00  0.00      PROA C  
ATOM   2711  O   ASP A 342      -3.577 187.942  58.012  0.00  0.00      PROA O  
ATOM   2712  CB  ASP A 342      -0.811 188.722  56.592  0.00  0.00      PROA C  
ATOM   2713  CG  ASP A 342       0.416 188.425  55.743  0.00  0.00      PROA C  
ATOM   2714  OD1 ASP A 342       1.190 187.478  56.043  0.00  0.00      PROA O  
ATOM   2715  OD2 ASP A 342       0.687 189.230  54.809  0.00  0.00      PROA O1-
ATOM   2716  N   GLY A 343      -2.069 188.239  59.637  0.00  0.00      PROA N  
ATOM   2717  CA  GLY A 343      -3.072 188.518  60.671  0.00  0.00      PROA C  
ATOM   2718  C   GLY A 343      -3.733 189.869  60.533  0.00  0.00      PROA C  
ATOM   2719  O   GLY A 343      -3.504 190.788  61.316  0.00  0.00      PROA O  
ATOM   2720  N   SER A 344      -4.585 190.011  59.510  0.00  0.00      PROA N  
ATOM   2721  CA  SER A 344      -5.292 191.226  59.168  0.00  0.00      PROA C  
ATOM   2722  C   SER A 344      -6.607 190.855  58.513  0.00  0.00      PROA C  
ATOM   2723  O   SER A 344      -6.727 189.857  57.802  0.00  0.00      PROA O  
ATOM   2724  CB  SER A 344      -4.482 192.124  58.180  0.00  0.00      PROA C  
ATOM   2725  OG  SER A 344      -5.132 193.367  57.874  0.00  0.00      PROA O  
ATOM   2726  N   TRP A 345      -7.651 191.672  58.737  0.00  0.00      PROA N  
ATOM   2727  CA  TRP A 345      -8.881 191.620  57.970  0.00  0.00      PROA C  
ATOM   2728  C   TRP A 345      -8.680 191.999  56.506  0.00  0.00      PROA C  
ATOM   2729  O   TRP A 345      -7.894 192.892  56.178  0.00  0.00      PROA O  
ATOM   2730  CB  TRP A 345      -9.970 192.519  58.613  0.00  0.00      PROA C  
ATOM   2731  CG  TRP A 345     -10.270 192.112  60.021  0.00  0.00      PROA C  
ATOM   2732  CD1 TRP A 345      -9.934 192.746  61.192  0.00  0.00      PROA C  
ATOM   2733  CD2 TRP A 345     -10.852 190.851  60.385  0.00  0.00      PROA C  
ATOM   2734  CE2 TRP A 345     -10.830 190.787  61.799  0.00  0.00      PROA C  
ATOM   2735  CE3 TRP A 345     -11.362 189.779  59.651  0.00  0.00      PROA C  
ATOM   2736  NE1 TRP A 345     -10.273 191.939  62.257  0.00  0.00      PROA N  
ATOM   2737  CZ2 TRP A 345     -11.297 189.680  62.484  0.00  0.00      PROA C  
ATOM   2738  CZ3 TRP A 345     -11.837 188.667  60.345  0.00  0.00      PROA C  
ATOM   2739  CH2 TRP A 345     -11.798 188.616  61.735  0.00  0.00      PROA C  
ATOM   2740  N   ASP A 346      -9.392 191.323  55.584  0.00  0.00      PROA N  
ATOM   2741  CA  ASP A 346      -9.485 191.707  54.191  0.00  0.00      PROA C  
ATOM   2742  C   ASP A 346     -10.142 193.083  53.980  0.00  0.00      PROA C  
ATOM   2743  O   ASP A 346      -9.661 193.908  53.201  0.00  0.00      PROA O  
ATOM   2744  CB  ASP A 346     -10.184 190.582  53.370  0.00  0.00      PROA C  
ATOM   2745  CG  ASP A 346     -11.625 190.260  53.771  0.00  0.00      PROA C  
ATOM   2746  OD1 ASP A 346     -12.069 190.591  54.901  0.00  0.00      PROA O  
ATOM   2747  OD2 ASP A 346     -12.305 189.579  52.953  0.00  0.00      PROA O1-
ATOM   2748  N   ARG A 347     -11.243 193.360  54.706  0.00  0.00      PROA N  
ATOM   2749  CA  ARG A 347     -12.011 194.585  54.608  0.00  0.00      PROA C  
ATOM   2750  C   ARG A 347     -12.009 195.327  55.956  0.00  0.00      PROA C  
ATOM   2751  O   ARG A 347     -12.404 194.752  56.977  0.00  0.00      PROA O  
ATOM   2752  CB  ARG A 347     -13.464 194.259  54.128  0.00  0.00      PROA C  
ATOM   2753  CG  ARG A 347     -14.416 193.549  55.126  0.00  0.00      PROA C  
ATOM   2754  CD  ARG A 347     -15.357 194.523  55.850  0.00  0.00      PROA C  
ATOM   2755  NE  ARG A 347     -16.115 193.803  56.926  0.00  0.00      PROA N  
ATOM   2756  CZ  ARG A 347     -15.726 193.725  58.194  0.00  0.00      PROA C  
ATOM   2757  NH1 ARG A 347     -14.547 194.131  58.601  0.00  0.00      PROA N1+
ATOM   2758  NH2 ARG A 347     -16.516 193.149  59.075  0.00  0.00      PROA N  
ATOM   2759  N   PRO A 348     -11.583 196.588  56.062  0.00  0.00      PROA N  
ATOM   2760  CA  PRO A 348     -11.959 197.495  57.153  0.00  0.00      PROA C  
ATOM   2761  C   PRO A 348     -13.467 197.629  57.353  0.00  0.00      PROA C  
ATOM   2762  O   PRO A 348     -14.198 197.629  56.362  0.00  0.00      PROA O  
ATOM   2763  CB  PRO A 348     -11.301 198.832  56.764  0.00  0.00      PROA C  
ATOM   2764  CG  PRO A 348     -10.105 198.415  55.904  0.00  0.00      PROA C  
ATOM   2765  CD  PRO A 348     -10.657 197.225  55.122  0.00  0.00      PROA C  
ATOM   2766  N   ILE A 349     -13.966 197.737  58.605  0.00  0.00      PROA N  
ATOM   2767  CA  ILE A 349     -15.399 197.764  58.898  0.00  0.00      PROA C  
ATOM   2768  C   ILE A 349     -16.194 198.866  58.164  0.00  0.00      PROA C  
ATOM   2769  O   ILE A 349     -15.788 200.035  58.187  0.00  0.00      PROA O  
ATOM   2770  CB  ILE A 349     -15.717 197.845  60.399  0.00  0.00      PROA C  
ATOM   2771  CG1 ILE A 349     -14.933 198.970  61.122  0.00  0.00      PROA C  
ATOM   2772  CG2 ILE A 349     -15.451 196.465  61.040  0.00  0.00      PROA C  
ATOM   2773  CD  ILE A 349     -15.560 199.367  62.464  0.00  0.00      PROA C  
ATOM   2774  N   PRO A 350     -17.324 198.580  57.513  0.00  0.00      PROA N  
ATOM   2775  CA  PRO A 350     -18.144 199.618  56.907  0.00  0.00      PROA C  
ATOM   2776  C   PRO A 350     -19.126 200.160  57.938  0.00  0.00      PROA C  
ATOM   2777  O   PRO A 350     -19.640 199.415  58.775  0.00  0.00      PROA O  
ATOM   2778  CB  PRO A 350     -18.856 198.893  55.749  0.00  0.00      PROA C  
ATOM   2779  CG  PRO A 350     -18.973 197.443  56.220  0.00  0.00      PROA C  
ATOM   2780  CD  PRO A 350     -17.707 197.240  57.055  0.00  0.00      PROA C  
ATOM   2781  N   GLU A 351     -19.371 201.483  57.931  0.00  0.00      PROA N  
ATOM   2782  CA  GLU A 351     -20.354 202.122  58.787  0.00  0.00      PROA C  
ATOM   2783  C   GLU A 351     -21.800 201.723  58.485  0.00  0.00      PROA C  
ATOM   2784  O   GLU A 351     -22.170 201.453  57.342  0.00  0.00      PROA O  
ATOM   2785  CB  GLU A 351     -20.216 203.668  58.761  0.00  0.00      PROA C  
ATOM   2786  CG  GLU A 351     -18.889 204.172  59.385  0.00  0.00      PROA C  
ATOM   2787  CD  GLU A 351     -18.766 205.692  59.352  0.00  0.00      PROA C  
ATOM   2788  OE1 GLU A 351     -19.573 206.389  60.022  0.00  0.00      PROA O  
ATOM   2789  OE2 GLU A 351     -17.847 206.215  58.665  0.00  0.00      PROA O1-
ATOM   2790  N   CYS A 352     -22.670 201.702  59.514  0.00  0.00      PROA N  
ATOM   2791  CA  CYS A 352     -24.108 201.617  59.310  0.00  0.00      PROA C  
ATOM   2792  C   CYS A 352     -24.675 203.017  59.139  0.00  0.00      PROA C  
ATOM   2793  O   CYS A 352     -24.529 203.884  60.002  0.00  0.00      PROA O  
ATOM   2794  CB  CYS A 352     -24.838 200.934  60.492  0.00  0.00      PROA C  
ATOM   2795  SG  CYS A 352     -24.476 199.162  60.586  0.00  0.00      PROA S  
ATOM   2796  N   SER A 353     -25.345 203.273  58.006  0.00  0.00      PROA N  
ATOM   2797  CA  SER A 353     -25.977 204.548  57.714  0.00  0.00      PROA C  
ATOM   2798  C   SER A 353     -27.474 204.418  57.887  0.00  0.00      PROA C  
ATOM   2799  O   SER A 353     -28.086 203.458  57.418  0.00  0.00      PROA O  
ATOM   2800  CB  SER A 353     -25.692 205.077  56.273  0.00  0.00      PROA C  
ATOM   2801  OG  SER A 353     -26.076 204.153  55.247  0.00  0.00      PROA O  
ATOM   2802  N   ILE A 354     -28.116 205.391  58.570  0.00  0.00      PROA N  
ATOM   2803  CA  ILE A 354     -29.569 205.448  58.697  0.00  0.00      PROA C  
ATOM   2804  C   ILE A 354     -30.222 205.573  57.323  0.00  0.00      PROA C  
ATOM   2805  O   ILE A 354     -29.754 206.345  56.481  0.00  0.00      PROA O  
ATOM   2806  CB  ILE A 354     -30.082 206.604  59.576  0.00  0.00      PROA C  
ATOM   2807  CG1 ILE A 354     -29.007 207.165  60.545  0.00  0.00      PROA C  
ATOM   2808  CG2 ILE A 354     -31.333 206.074  60.308  0.00  0.00      PROA C  
ATOM   2809  CD  ILE A 354     -29.538 208.237  61.506  0.00  0.00      PROA C  
ATOM   2810  N   ILE A 355     -31.314 204.832  57.034  0.00  0.00      PROA N  
ATOM   2811  CA  ILE A 355     -32.068 205.079  55.813  0.00  0.00      PROA C  
ATOM   2812  C   ILE A 355     -32.724 206.461  55.844  0.00  0.00      PROA C  
ATOM   2813  O   ILE A 355     -33.257 206.909  56.863  0.00  0.00      PROA O  
ATOM   2814  CB  ILE A 355     -33.041 203.962  55.422  0.00  0.00      PROA C  
ATOM   2815  CG1 ILE A 355     -33.466 204.015  53.932  0.00  0.00      PROA C  
ATOM   2816  CG2 ILE A 355     -34.296 203.954  56.317  0.00  0.00      PROA C  
ATOM   2817  CD  ILE A 355     -32.319 203.855  52.927  0.00  0.00      PROA C  
ATOM   2818  N   ASP A 356     -32.649 207.188  54.719  0.00  0.00      PROA N  
ATOM   2819  CA  ASP A 356     -33.143 208.534  54.594  0.00  0.00      PROA C  
ATOM   2820  C   ASP A 356     -34.230 208.524  53.527  0.00  0.00      PROA C  
ATOM   2821  O   ASP A 356     -34.029 208.041  52.409  0.00  0.00      PROA O  
ATOM   2822  CB  ASP A 356     -31.957 209.481  54.254  0.00  0.00      PROA C  
ATOM   2823  CG  ASP A 356     -32.335 210.950  54.137  0.00  0.00      PROA C  
ATOM   2824  OD1 ASP A 356     -33.491 211.324  54.460  0.00  0.00      PROA O  
ATOM   2825  OD2 ASP A 356     -31.448 211.757  53.748  0.00  0.00      PROA O1-
ATOM   2826  N   CYS A 357     -35.421 209.057  53.849  0.00  0.00      PROA N  
ATOM   2827  CA  CYS A 357     -36.530 209.115  52.919  0.00  0.00      PROA C  
ATOM   2828  C   CYS A 357     -36.500 210.422  52.134  0.00  0.00      PROA C  
ATOM   2829  O   CYS A 357     -37.279 210.626  51.201  0.00  0.00      PROA O  
ATOM   2830  CB  CYS A 357     -37.888 208.985  53.661  0.00  0.00      PROA C  
ATOM   2831  SG  CYS A 357     -38.128 207.329  54.378  0.00  0.00      PROA S  
ATOM   2832  N   GLY A 358     -35.537 211.312  52.458  0.00  0.00      PROA N  
ATOM   2833  CA  GLY A 358     -35.363 212.639  51.883  0.00  0.00      PROA C  
ATOM   2834  C   GLY A 358     -36.472 213.620  52.213  0.00  0.00      PROA C  
ATOM   2835  O   GLY A 358     -37.478 213.243  52.824  0.00  0.00      PROA O  
ATOM   2836  N   PRO A 359     -36.322 214.900  51.870  0.00  0.00      PROA N  
ATOM   2837  CA  PRO A 359     -37.377 215.908  51.967  0.00  0.00      PROA C  
ATOM   2838  C   PRO A 359     -38.769 215.451  51.508  0.00  0.00      PROA C  
ATOM   2839  O   PRO A 359     -38.839 214.943  50.381  0.00  0.00      PROA O  
ATOM   2840  CB  PRO A 359     -36.837 217.093  51.151  0.00  0.00      PROA C  
ATOM   2841  CG  PRO A 359     -35.321 216.972  51.317  0.00  0.00      PROA C  
ATOM   2842  CD  PRO A 359     -35.095 215.457  51.293  0.00  0.00      PROA C  
ATOM   2843  N   PRO A 360     -39.865 215.575  52.255  0.00  0.00      PROA N  
ATOM   2844  CA  PRO A 360     -41.198 215.276  51.749  0.00  0.00      PROA C  
ATOM   2845  C   PRO A 360     -41.598 216.149  50.566  0.00  0.00      PROA C  
ATOM   2846  O   PRO A 360     -41.404 217.369  50.600  0.00  0.00      PROA O  
ATOM   2847  CB  PRO A 360     -42.105 215.474  52.971  0.00  0.00      PROA C  
ATOM   2848  CG  PRO A 360     -41.383 216.515  53.827  0.00  0.00      PROA C  
ATOM   2849  CD  PRO A 360     -39.909 216.180  53.591  0.00  0.00      PROA C  
ATOM   2850  N   ASP A 361     -42.155 215.550  49.495  0.00  0.00      PROA N  
ATOM   2851  CA  ASP A 361     -42.704 216.301  48.381  0.00  0.00      PROA C  
ATOM   2852  C   ASP A 361     -43.902 217.168  48.788  0.00  0.00      PROA C  
ATOM   2853  O   ASP A 361     -44.702 216.809  49.660  0.00  0.00      PROA O  
ATOM   2854  CB  ASP A 361     -43.062 215.385  47.177  0.00  0.00      PROA C  
ATOM   2855  CG  ASP A 361     -41.829 214.809  46.496  0.00  0.00      PROA C  
ATOM   2856  OD1 ASP A 361     -40.731 215.422  46.543  0.00  0.00      PROA O  
ATOM   2857  OD2 ASP A 361     -41.981 213.777  45.787  0.00  0.00      PROA O1-
ATOM   2858  N   ASP A 362     -44.019 218.357  48.160  0.00  0.00      PROA N  
ATOM   2859  CA  ASP A 362     -45.088 219.314  48.379  0.00  0.00      PROA C  
ATOM   2860  C   ASP A 362     -46.478 218.756  48.053  0.00  0.00      PROA C  
ATOM   2861  O   ASP A 362     -46.660 217.952  47.137  0.00  0.00      PROA O  
ATOM   2862  CB  ASP A 362     -44.856 220.616  47.560  0.00  0.00      PROA C  
ATOM   2863  CG  ASP A 362     -43.615 221.381  47.996  0.00  0.00      PROA C  
ATOM   2864  OD1 ASP A 362     -43.151 221.239  49.156  0.00  0.00      PROA O  
ATOM   2865  OD2 ASP A 362     -43.147 222.234  47.193  0.00  0.00      PROA O1-
ATOM   2866  N   LEU A 363     -47.499 219.196  48.811  0.00  0.00      PROA N  
ATOM   2867  CA  LEU A 363     -48.877 218.784  48.626  0.00  0.00      PROA C  
ATOM   2868  C   LEU A 363     -49.686 219.939  48.040  0.00  0.00      PROA C  
ATOM   2869  O   LEU A 363     -49.856 220.956  48.720  0.00  0.00      PROA O  
ATOM   2870  CB  LEU A 363     -49.466 218.341  49.988  0.00  0.00      PROA C  
ATOM   2871  CG  LEU A 363     -50.964 217.970  50.022  0.00  0.00      PROA C  
ATOM   2872  CD1 LEU A 363     -51.329 216.905  48.979  0.00  0.00      PROA C  
ATOM   2873  CD2 LEU A 363     -51.332 217.462  51.422  0.00  0.00      PROA C  
ATOM   2874  N   PRO A 364     -50.192 219.884  46.801  0.00  0.00      PROA N  
ATOM   2875  CA  PRO A 364     -51.154 220.850  46.274  0.00  0.00      PROA C  
ATOM   2876  C   PRO A 364     -52.362 221.093  47.170  0.00  0.00      PROA C  
ATOM   2877  O   PRO A 364     -53.029 220.133  47.556  0.00  0.00      PROA O  
ATOM   2878  CB  PRO A 364     -51.538 220.277  44.899  0.00  0.00      PROA C  
ATOM   2879  CG  PRO A 364     -50.267 219.547  44.457  0.00  0.00      PROA C  
ATOM   2880  CD  PRO A 364     -49.752 218.944  45.765  0.00  0.00      PROA C  
ATOM   2881  N   ASN A 365     -52.642 222.368  47.519  0.00  0.00      PROA N  
ATOM   2882  CA  ASN A 365     -53.751 222.777  48.378  0.00  0.00      PROA C  
ATOM   2883  C   ASN A 365     -53.513 222.419  49.849  0.00  0.00      PROA C  
ATOM   2884  O   ASN A 365     -54.435 222.411  50.669  0.00  0.00      PROA O  
ATOM   2885  CB  ASN A 365     -55.150 222.288  47.898  0.00  0.00      PROA C  
ATOM   2886  CG  ASN A 365     -55.380 222.614  46.424  0.00  0.00      PROA C  
ATOM   2887  ND2 ASN A 365     -56.091 221.707  45.714  0.00  0.00      PROA N  
ATOM   2888  OD1 ASN A 365     -54.919 223.627  45.884  0.00  0.00      PROA O  
ATOM   2889  N   GLY A 366     -52.251 222.117  50.220  0.00  0.00      PROA N  
ATOM   2890  CA  GLY A 366     -51.873 221.742  51.572  0.00  0.00      PROA C  
ATOM   2891  C   GLY A 366     -50.454 222.108  51.928  0.00  0.00      PROA C  
ATOM   2892  O   GLY A 366     -49.774 222.872  51.242  0.00  0.00      PROA O  
ATOM   2893  N   HIS A 367     -49.982 221.551  53.056  0.00  0.00      PROA N  
ATOM   2894  CA  HIS A 367     -48.698 221.846  53.664  0.00  0.00      PROA C  
ATOM   2895  C   HIS A 367     -48.196 220.631  54.437  0.00  0.00      PROA C  
ATOM   2896  O   HIS A 367     -48.941 219.685  54.699  0.00  0.00      PROA O  
ATOM   2897  CB  HIS A 367     -48.781 223.046  54.655  0.00  0.00      PROA C  
ATOM   2898  CG  HIS A 367     -49.219 224.342  54.019  0.00  0.00      PROA C  
ATOM   2899  CD2 HIS A 367     -48.467 225.340  53.475  0.00  0.00      PROA C  
ATOM   2900  ND1 HIS A 367     -50.512 224.828  54.054  0.00  0.00      PROA N  
ATOM   2901  CE1 HIS A 367     -50.490 226.072  53.513  0.00  0.00      PROA C  
ATOM   2902  NE2 HIS A 367     -49.268 226.429  53.151  0.00  0.00      PROA N  
ATOM   2903  N   VAL A 368     -46.902 220.638  54.823  0.00  0.00      PROA N  
ATOM   2904  CA  VAL A 368     -46.263 219.600  55.626  0.00  0.00      PROA C  
ATOM   2905  C   VAL A 368     -45.861 220.133  56.993  0.00  0.00      PROA C  
ATOM   2906  O   VAL A 368     -45.405 221.269  57.145  0.00  0.00      PROA O  
ATOM   2907  CB  VAL A 368     -45.016 218.980  54.978  0.00  0.00      PROA C  
ATOM   2908  CG1 VAL A 368     -45.458 218.097  53.805  0.00  0.00      PROA C  
ATOM   2909  CG2 VAL A 368     -44.002 220.044  54.508  0.00  0.00      PROA C  
ATOM   2910  N   ASP A 369     -46.030 219.307  58.041  0.00  0.00      PROA N  
ATOM   2911  CA  ASP A 369     -45.511 219.563  59.367  0.00  0.00      PROA C  
ATOM   2912  C   ASP A 369     -44.645 218.371  59.790  0.00  0.00      PROA C  
ATOM   2913  O   ASP A 369     -45.038 217.212  59.639  0.00  0.00      PROA O  
ATOM   2914  CB  ASP A 369     -46.692 219.818  60.347  0.00  0.00      PROA C  
ATOM   2915  CG  ASP A 369     -46.261 220.354  61.702  0.00  0.00      PROA C  
ATOM   2916  OD1 ASP A 369     -45.111 220.845  61.848  0.00  0.00      PROA O  
ATOM   2917  OD2 ASP A 369     -47.116 220.374  62.629  0.00  0.00      PROA O1-
ATOM   2918  N   TYR A 370     -43.430 218.617  60.320  0.00  0.00      PROA N  
ATOM   2919  CA  TYR A 370     -42.562 217.564  60.821  0.00  0.00      PROA C  
ATOM   2920  C   TYR A 370     -42.869 217.294  62.293  0.00  0.00      PROA C  
ATOM   2921  O   TYR A 370     -42.538 218.085  63.180  0.00  0.00      PROA O  
ATOM   2922  CB  TYR A 370     -41.050 217.908  60.713  0.00  0.00      PROA C  
ATOM   2923  CG  TYR A 370     -40.608 218.189  59.303  0.00  0.00      PROA C  
ATOM   2924  CD1 TYR A 370     -40.604 219.504  58.805  0.00  0.00      PROA C  
ATOM   2925  CD2 TYR A 370     -40.067 217.163  58.508  0.00  0.00      PROA C  
ATOM   2926  CE1 TYR A 370     -40.089 219.786  57.532  0.00  0.00      PROA C  
ATOM   2927  CE2 TYR A 370     -39.549 217.441  57.236  0.00  0.00      PROA C  
ATOM   2928  CZ  TYR A 370     -39.558 218.754  56.749  0.00  0.00      PROA C  
ATOM   2929  OH  TYR A 370     -38.995 219.041  55.489  0.00  0.00      PROA O  
ATOM   2930  N   ILE A 371     -43.533 216.161  62.595  0.00  0.00      PROA N  
ATOM   2931  CA  ILE A 371     -43.871 215.751  63.951  0.00  0.00      PROA C  
ATOM   2932  C   ILE A 371     -42.647 215.426  64.806  0.00  0.00      PROA C  
ATOM   2933  O   ILE A 371     -42.527 215.858  65.956  0.00  0.00      PROA O  
ATOM   2934  CB  ILE A 371     -44.860 214.580  63.939  0.00  0.00      PROA C  
ATOM   2935  CG1 ILE A 371     -46.143 214.913  63.129  0.00  0.00      PROA C  
ATOM   2936  CG2 ILE A 371     -45.214 214.131  65.377  0.00  0.00      PROA C  
ATOM   2937  CD  ILE A 371     -46.890 216.169  63.601  0.00  0.00      PROA C  
ATOM   2938  N   THR A 372     -41.680 214.670  64.246  0.00  0.00      PROA N  
ATOM   2939  CA  THR A 372     -40.499 214.202  64.974  0.00  0.00      PROA C  
ATOM   2940  C   THR A 372     -39.430 215.258  65.200  0.00  0.00      PROA C  
ATOM   2941  O   THR A 372     -38.654 215.176  66.154  0.00  0.00      PROA O  
ATOM   2942  CB  THR A 372     -39.862 212.970  64.334  0.00  0.00      PROA C  
ATOM   2943  CG2 THR A 372     -40.696 211.745  64.742  0.00  0.00      PROA C  
ATOM   2944  OG1 THR A 372     -39.914 213.038  62.911  0.00  0.00      PROA O  
ATOM   2945  N   GLY A 373     -39.386 216.307  64.358  0.00  0.00      PROA N  
ATOM   2946  CA  GLY A 373     -38.466 217.428  64.531  0.00  0.00      PROA C  
ATOM   2947  C   GLY A 373     -38.167 218.110  63.213  0.00  0.00      PROA C  
ATOM   2948  O   GLY A 373     -38.257 217.450  62.175  0.00  0.00      PROA O  
ATOM   2949  N   PRO A 374     -37.813 219.401  63.168  0.00  0.00      PROA N  
ATOM   2950  CA  PRO A 374     -37.566 220.135  61.926  0.00  0.00      PROA C  
ATOM   2951  C   PRO A 374     -36.575 219.503  60.954  0.00  0.00      PROA C  
ATOM   2952  O   PRO A 374     -35.403 219.328  61.296  0.00  0.00      PROA O  
ATOM   2953  CB  PRO A 374     -37.101 221.523  62.399  0.00  0.00      PROA C  
ATOM   2954  CG  PRO A 374     -37.831 221.709  63.729  0.00  0.00      PROA C  
ATOM   2955  CD  PRO A 374     -37.804 220.301  64.330  0.00  0.00      PROA C  
ATOM   2956  N   GLU A 375     -37.037 219.182  59.726  0.00  0.00      PROA N  
ATOM   2957  CA  GLU A 375     -36.245 218.645  58.629  0.00  0.00      PROA C  
ATOM   2958  C   GLU A 375     -35.586 217.296  58.961  0.00  0.00      PROA C  
ATOM   2959  O   GLU A 375     -34.525 216.928  58.449  0.00  0.00      PROA O  
ATOM   2960  CB  GLU A 375     -35.251 219.719  58.097  0.00  0.00      PROA C  
ATOM   2961  CG  GLU A 375     -34.734 219.477  56.654  0.00  0.00      PROA C  
ATOM   2962  CD  GLU A 375     -33.875 220.631  56.148  0.00  0.00      PROA C  
ATOM   2963  OE1 GLU A 375     -34.403 221.762  55.978  0.00  0.00      PROA O  
ATOM   2964  OE2 GLU A 375     -32.657 220.423  55.897  0.00  0.00      PROA O1-
ATOM   2965  N   VAL A 376     -36.238 216.484  59.820  0.00  0.00      PROA N  
ATOM   2966  CA  VAL A 376     -35.787 215.140  60.146  0.00  0.00      PROA C  
ATOM   2967  C   VAL A 376     -36.451 214.162  59.182  0.00  0.00      PROA C  
ATOM   2968  O   VAL A 376     -37.670 213.993  59.173  0.00  0.00      PROA O  
ATOM   2969  CB  VAL A 376     -36.056 214.758  61.602  0.00  0.00      PROA C  
ATOM   2970  CG1 VAL A 376     -35.596 213.313  61.887  0.00  0.00      PROA C  
ATOM   2971  CG2 VAL A 376     -35.290 215.728  62.526  0.00  0.00      PROA C  
ATOM   2972  N   THR A 377     -35.648 213.534  58.298  0.00  0.00      PROA N  
ATOM   2973  CA  THR A 377     -36.156 212.742  57.175  0.00  0.00      PROA C  
ATOM   2974  C   THR A 377     -35.717 211.285  57.224  0.00  0.00      PROA C  
ATOM   2975  O   THR A 377     -36.029 210.493  56.334  0.00  0.00      PROA O  
ATOM   2976  CB  THR A 377     -35.733 213.333  55.826  0.00  0.00      PROA C  
ATOM   2977  CG2 THR A 377     -36.344 214.741  55.690  0.00  0.00      PROA C  
ATOM   2978  OG1 THR A 377     -34.320 213.474  55.700  0.00  0.00      PROA O  
ATOM   2979  N   THR A 378     -34.995 210.879  58.287  0.00  0.00      PROA N  
ATOM   2980  CA  THR A 378     -34.465 209.527  58.464  0.00  0.00      PROA C  
ATOM   2981  C   THR A 378     -35.471 208.559  59.068  0.00  0.00      PROA C  
ATOM   2982  O   THR A 378     -36.536 208.959  59.533  0.00  0.00      PROA O  
ATOM   2983  CB  THR A 378     -33.167 209.485  59.276  0.00  0.00      PROA C  
ATOM   2984  CG2 THR A 378     -32.041 210.077  58.412  0.00  0.00      PROA C  
ATOM   2985  OG1 THR A 378     -33.253 210.276  60.462  0.00  0.00      PROA O  
ATOM   2986  N   TYR A 379     -35.168 207.240  59.052  0.00  0.00      PROA N  
ATOM   2987  CA  TYR A 379     -35.952 206.152  59.639  0.00  0.00      PROA C  
ATOM   2988  C   TYR A 379     -36.801 206.477  60.879  0.00  0.00      PROA C  
ATOM   2989  O   TYR A 379     -36.308 206.979  61.892  0.00  0.00      PROA O  
ATOM   2990  CB  TYR A 379     -35.041 204.930  59.948  0.00  0.00      PROA C  
ATOM   2991  CG  TYR A 379     -35.802 203.716  60.426  0.00  0.00      PROA C  
ATOM   2992  CD1 TYR A 379     -36.721 203.083  59.572  0.00  0.00      PROA C  
ATOM   2993  CD2 TYR A 379     -35.572 203.172  61.703  0.00  0.00      PROA C  
ATOM   2994  CE1 TYR A 379     -37.395 201.923  59.982  0.00  0.00      PROA C  
ATOM   2995  CE2 TYR A 379     -36.240 202.010  62.112  0.00  0.00      PROA C  
ATOM   2996  CZ  TYR A 379     -37.143 201.377  61.248  0.00  0.00      PROA C  
ATOM   2997  OH  TYR A 379     -37.796 200.197  61.663  0.00  0.00      PROA O  
ATOM   2998  N   LYS A 380     -38.116 206.195  60.793  0.00  0.00      PROA N  
ATOM   2999  CA  LYS A 380     -39.096 206.427  61.834  0.00  0.00      PROA C  
ATOM   3000  C   LYS A 380     -39.384 207.891  62.160  0.00  0.00      PROA C  
ATOM   3001  O   LYS A 380     -40.110 208.203  63.107  0.00  0.00      PROA O  
ATOM   3002  CB  LYS A 380     -38.922 205.539  63.095  0.00  0.00      PROA C  
ATOM   3003  CG  LYS A 380     -39.164 204.039  62.848  0.00  0.00      PROA C  
ATOM   3004  CD  LYS A 380     -40.586 203.691  62.363  0.00  0.00      PROA C  
ATOM   3005  CE  LYS A 380     -40.873 202.179  62.383  0.00  0.00      PROA C  
ATOM   3006  NZ  LYS A 380     -42.220 201.880  61.844  0.00  0.00      PROA N1+
ATOM   3007  N   ALA A 381     -38.885 208.839  61.339  0.00  0.00      PROA N  
ATOM   3008  CA  ALA A 381     -39.392 210.190  61.294  0.00  0.00      PROA C  
ATOM   3009  C   ALA A 381     -40.851 210.223  60.867  0.00  0.00      PROA C  
ATOM   3010  O   ALA A 381     -41.278 209.434  60.022  0.00  0.00      PROA O  
ATOM   3011  CB  ALA A 381     -38.576 211.068  60.334  0.00  0.00      PROA C  
ATOM   3012  N   VAL A 382     -41.645 211.127  61.458  0.00  0.00      PROA N  
ATOM   3013  CA  VAL A 382     -43.069 211.218  61.198  0.00  0.00      PROA C  
ATOM   3014  C   VAL A 382     -43.377 212.604  60.675  0.00  0.00      PROA C  
ATOM   3015  O   VAL A 382     -42.984 213.622  61.249  0.00  0.00      PROA O  
ATOM   3016  CB  VAL A 382     -43.934 210.890  62.417  0.00  0.00      PROA C  
ATOM   3017  CG1 VAL A 382     -45.435 211.065  62.101  0.00  0.00      PROA C  
ATOM   3018  CG2 VAL A 382     -43.666 209.434  62.845  0.00  0.00      PROA C  
ATOM   3019  N   ILE A 383     -44.099 212.671  59.550  0.00  0.00      PROA N  
ATOM   3020  CA  ILE A 383     -44.584 213.900  58.963  0.00  0.00      PROA C  
ATOM   3021  C   ILE A 383     -46.098 213.852  58.938  0.00  0.00      PROA C  
ATOM   3022  O   ILE A 383     -46.723 212.803  58.756  0.00  0.00      PROA O  
ATOM   3023  CB  ILE A 383     -44.047 214.184  57.560  0.00  0.00      PROA C  
ATOM   3024  CG1 ILE A 383     -44.366 213.028  56.581  0.00  0.00      PROA C  
ATOM   3025  CG2 ILE A 383     -42.536 214.477  57.686  0.00  0.00      PROA C  
ATOM   3026  CD  ILE A 383     -43.856 213.246  55.157  0.00  0.00      PROA C  
ATOM   3027  N   GLN A 384     -46.731 215.013  59.146  0.00  0.00      PROA N  
ATOM   3028  CA  GLN A 384     -48.160 215.167  59.049  0.00  0.00      PROA C  
ATOM   3029  C   GLN A 384     -48.455 216.131  57.917  0.00  0.00      PROA C  
ATOM   3030  O   GLN A 384     -48.196 217.334  57.994  0.00  0.00      PROA O  
ATOM   3031  CB  GLN A 384     -48.741 215.709  60.380  0.00  0.00      PROA C  
ATOM   3032  CG  GLN A 384     -50.276 215.918  60.421  0.00  0.00      PROA C  
ATOM   3033  CD  GLN A 384     -51.054 214.614  60.213  0.00  0.00      PROA C  
ATOM   3034  NE2 GLN A 384     -51.795 214.506  59.089  0.00  0.00      PROA N  
ATOM   3035  OE1 GLN A 384     -51.025 213.712  61.055  0.00  0.00      PROA O  
ATOM   3036  N   TYR A 385     -49.013 215.616  56.812  0.00  0.00      PROA N  
ATOM   3037  CA  TYR A 385     -49.649 216.415  55.790  0.00  0.00      PROA C  
ATOM   3038  C   TYR A 385     -50.924 217.082  56.297  0.00  0.00      PROA C  
ATOM   3039  O   TYR A 385     -51.662 216.523  57.109  0.00  0.00      PROA O  
ATOM   3040  CB  TYR A 385     -49.947 215.588  54.512  0.00  0.00      PROA C  
ATOM   3041  CG  TYR A 385     -48.683 215.313  53.736  0.00  0.00      PROA C  
ATOM   3042  CD1 TYR A 385     -48.240 216.255  52.795  0.00  0.00      PROA C  
ATOM   3043  CD2 TYR A 385     -47.972 214.106  53.869  0.00  0.00      PROA C  
ATOM   3044  CE1 TYR A 385     -47.116 216.005  51.997  0.00  0.00      PROA C  
ATOM   3045  CE2 TYR A 385     -46.826 213.864  53.093  0.00  0.00      PROA C  
ATOM   3046  CZ  TYR A 385     -46.394 214.822  52.165  0.00  0.00      PROA C  
ATOM   3047  OH  TYR A 385     -45.224 214.629  51.402  0.00  0.00      PROA O  
ATOM   3048  N   SER A 386     -51.212 218.307  55.833  0.00  0.00      PROA N  
ATOM   3049  CA  SER A 386     -52.428 219.026  56.193  0.00  0.00      PROA C  
ATOM   3050  C   SER A 386     -52.962 219.723  54.967  0.00  0.00      PROA C  
ATOM   3051  O   SER A 386     -52.208 220.346  54.227  0.00  0.00      PROA O  
ATOM   3052  CB  SER A 386     -52.204 220.116  57.280  0.00  0.00      PROA C  
ATOM   3053  OG  SER A 386     -51.786 219.537  58.520  0.00  0.00      PROA O  
ATOM   3054  N   CYS A 387     -54.280 219.646  54.708  0.00  0.00      PROA N  
ATOM   3055  CA  CYS A 387     -54.923 220.405  53.644  0.00  0.00      PROA C  
ATOM   3056  C   CYS A 387     -55.405 221.741  54.184  0.00  0.00      PROA C  
ATOM   3057  O   CYS A 387     -55.616 221.893  55.389  0.00  0.00      PROA O  
ATOM   3058  CB  CYS A 387     -56.127 219.640  53.041  0.00  0.00      PROA C  
ATOM   3059  SG  CYS A 387     -55.611 218.058  52.318  0.00  0.00      PROA S  
ATOM   3060  N   GLU A 388     -55.587 222.766  53.322  0.00  0.00      PROA N  
ATOM   3061  CA  GLU A 388     -56.173 224.033  53.748  0.00  0.00      PROA C  
ATOM   3062  C   GLU A 388     -57.592 223.891  54.324  0.00  0.00      PROA C  
ATOM   3063  O   GLU A 388     -58.439 223.167  53.799  0.00  0.00      PROA O  
ATOM   3064  CB  GLU A 388     -56.081 225.129  52.657  0.00  0.00      PROA C  
ATOM   3065  CG  GLU A 388     -54.625 225.610  52.411  0.00  0.00      PROA C  
ATOM   3066  CD  GLU A 388     -54.493 226.744  51.394  0.00  0.00      PROA C  
ATOM   3067  OE1 GLU A 388     -55.514 227.225  50.834  0.00  0.00      PROA O  
ATOM   3068  OE2 GLU A 388     -53.335 227.181  51.150  0.00  0.00      PROA O1-
ATOM   3069  N   GLU A 389     -57.838 224.545  55.481  0.00  0.00      PROA N  
ATOM   3070  CA  GLU A 389     -58.845 224.132  56.450  0.00  0.00      PROA C  
ATOM   3071  C   GLU A 389     -60.303 224.064  56.005  0.00  0.00      PROA C  
ATOM   3072  O   GLU A 389     -61.001 223.085  56.276  0.00  0.00      PROA O  
ATOM   3073  CB  GLU A 389     -58.766 225.056  57.700  0.00  0.00      PROA C  
ATOM   3074  CG  GLU A 389     -57.500 224.848  58.574  0.00  0.00      PROA C  
ATOM   3075  CD  GLU A 389     -57.522 223.534  59.348  0.00  0.00      PROA C  
ATOM   3076  OE1 GLU A 389     -56.600 222.696  59.163  0.00  0.00      PROA O  
ATOM   3077  OE2 GLU A 389     -58.449 223.329  60.178  0.00  0.00      PROA O1-
ATOM   3078  N   THR A 390     -60.813 225.104  55.317  0.00  0.00      PROA N  
ATOM   3079  CA  THR A 390     -62.255 225.239  55.109  0.00  0.00      PROA C  
ATOM   3080  C   THR A 390     -62.736 224.714  53.777  0.00  0.00      PROA C  
ATOM   3081  O   THR A 390     -63.893 224.317  53.644  0.00  0.00      PROA O  
ATOM   3082  CB  THR A 390     -62.742 226.688  55.245  0.00  0.00      PROA C  
ATOM   3083  CG2 THR A 390     -62.655 227.084  56.729  0.00  0.00      PROA C  
ATOM   3084  OG1 THR A 390     -61.925 227.610  54.524  0.00  0.00      PROA O  
ATOM   3085  N   PHE A 391     -61.863 224.685  52.753  0.00  0.00      PROA N  
ATOM   3086  CA  PHE A 391     -62.290 224.402  51.393  0.00  0.00      PROA C  
ATOM   3087  C   PHE A 391     -61.783 223.068  50.868  0.00  0.00      PROA C  
ATOM   3088  O   PHE A 391     -62.196 222.621  49.797  0.00  0.00      PROA O  
ATOM   3089  CB  PHE A 391     -61.836 225.550  50.452  0.00  0.00      PROA C  
ATOM   3090  CG  PHE A 391     -62.458 226.859  50.862  0.00  0.00      PROA C  
ATOM   3091  CD1 PHE A 391     -63.856 227.009  50.878  0.00  0.00      PROA C  
ATOM   3092  CD2 PHE A 391     -61.655 227.966  51.190  0.00  0.00      PROA C  
ATOM   3093  CE1 PHE A 391     -64.442 228.225  51.248  0.00  0.00      PROA C  
ATOM   3094  CE2 PHE A 391     -62.237 229.187  51.555  0.00  0.00      PROA C  
ATOM   3095  CZ  PHE A 391     -63.630 229.314  51.591  0.00  0.00      PROA C  
ATOM   3096  N   TYR A 392     -60.926 222.359  51.630  0.00  0.00      PROA N  
ATOM   3097  CA  TYR A 392     -60.341 221.105  51.190  0.00  0.00      PROA C  
ATOM   3098  C   TYR A 392     -60.394 220.057  52.294  0.00  0.00      PROA C  
ATOM   3099  O   TYR A 392     -60.400 220.352  53.490  0.00  0.00      PROA O  
ATOM   3100  CB  TYR A 392     -58.873 221.265  50.702  0.00  0.00      PROA C  
ATOM   3101  CG  TYR A 392     -58.779 222.290  49.599  0.00  0.00      PROA C  
ATOM   3102  CD1 TYR A 392     -58.950 221.934  48.250  0.00  0.00      PROA C  
ATOM   3103  CD2 TYR A 392     -58.493 223.629  49.912  0.00  0.00      PROA C  
ATOM   3104  CE1 TYR A 392     -58.868 222.904  47.239  0.00  0.00      PROA C  
ATOM   3105  CE2 TYR A 392     -58.396 224.599  48.907  0.00  0.00      PROA C  
ATOM   3106  CZ  TYR A 392     -58.584 224.236  47.568  0.00  0.00      PROA C  
ATOM   3107  OH  TYR A 392     -58.465 225.218  46.561  0.00  0.00      PROA O  
ATOM   3108  N   THR A 393     -60.457 218.778  51.886  0.00  0.00      PROA N  
ATOM   3109  CA  THR A 393     -60.588 217.611  52.748  0.00  0.00      PROA C  
ATOM   3110  C   THR A 393     -59.372 216.729  52.576  0.00  0.00      PROA C  
ATOM   3111  O   THR A 393     -58.869 216.527  51.471  0.00  0.00      PROA O  
ATOM   3112  CB  THR A 393     -61.837 216.751  52.477  0.00  0.00      PROA C  
ATOM   3113  CG2 THR A 393     -63.099 217.600  52.664  0.00  0.00      PROA C  
ATOM   3114  OG1 THR A 393     -61.894 216.214  51.158  0.00  0.00      PROA O  
ATOM   3115  N   MET A 394     -58.849 216.172  53.682  0.00  0.00      PROA N  
ATOM   3116  CA  MET A 394     -57.757 215.223  53.621  0.00  0.00      PROA C  
ATOM   3117  C   MET A 394     -58.245 213.816  53.290  0.00  0.00      PROA C  
ATOM   3118  O   MET A 394     -59.009 213.207  54.043  0.00  0.00      PROA O  
ATOM   3119  CB  MET A 394     -56.961 215.232  54.952  0.00  0.00      PROA C  
ATOM   3120  CG  MET A 394     -55.822 214.195  55.049  0.00  0.00      PROA C  
ATOM   3121  SD  MET A 394     -54.556 214.351  53.758  0.00  0.00      PROA S  
ATOM   3122  CE  MET A 394     -53.727 215.805  54.449  0.00  0.00      PROA C  
ATOM   3123  N   SER A 395     -57.807 213.253  52.147  0.00  0.00      PROA N  
ATOM   3124  CA  SER A 395     -58.032 211.845  51.832  0.00  0.00      PROA C  
ATOM   3125  C   SER A 395     -56.878 211.001  52.341  0.00  0.00      PROA C  
ATOM   3126  O   SER A 395     -55.717 211.395  52.245  0.00  0.00      PROA O  
ATOM   3127  CB  SER A 395     -58.199 211.561  50.318  0.00  0.00      PROA C  
ATOM   3128  OG  SER A 395     -59.376 212.194  49.811  0.00  0.00      PROA O  
ATOM   3129  N   SER A 396     -57.186 209.815  52.908  0.00  0.00      PROA N  
ATOM   3130  CA  SER A 396     -56.222 208.837  53.423  0.00  0.00      PROA C  
ATOM   3131  C   SER A 396     -55.225 209.328  54.473  0.00  0.00      PROA C  
ATOM   3132  O   SER A 396     -54.018 209.105  54.370  0.00  0.00      PROA O  
ATOM   3133  CB  SER A 396     -55.515 207.961  52.335  0.00  0.00      PROA C  
ATOM   3134  OG  SER A 396     -54.771 208.725  51.382  0.00  0.00      PROA O  
ATOM   3135  N   ASN A 397     -55.736 209.982  55.541  0.00  0.00      PROA N  
ATOM   3136  CA  ASN A 397     -55.054 210.228  56.813  0.00  0.00      PROA C  
ATOM   3137  C   ASN A 397     -54.063 211.392  56.813  0.00  0.00      PROA C  
ATOM   3138  O   ASN A 397     -54.230 212.373  57.538  0.00  0.00      PROA O  
ATOM   3139  CB  ASN A 397     -54.409 208.950  57.435  0.00  0.00      PROA C  
ATOM   3140  CG  ASN A 397     -55.453 207.850  57.630  0.00  0.00      PROA C  
ATOM   3141  ND2 ASN A 397     -54.988 206.579  57.654  0.00  0.00      PROA N  
ATOM   3142  OD1 ASN A 397     -56.660 208.085  57.739  0.00  0.00      PROA O  
ATOM   3143  N   GLY A 398     -52.987 211.299  56.007  0.00  0.00      PROA N  
ATOM   3144  CA  GLY A 398     -51.959 212.331  55.878  0.00  0.00      PROA C  
ATOM   3145  C   GLY A 398     -50.782 212.163  56.805  0.00  0.00      PROA C  
ATOM   3146  O   GLY A 398     -49.844 212.956  56.774  0.00  0.00      PROA O  
ATOM   3147  N   LYS A 399     -50.765 211.114  57.645  0.00  0.00      PROA N  
ATOM   3148  CA  LYS A 399     -49.642 210.840  58.525  0.00  0.00      PROA C  
ATOM   3149  C   LYS A 399     -48.731 209.799  57.894  0.00  0.00      PROA C  
ATOM   3150  O   LYS A 399     -49.128 208.660  57.632  0.00  0.00      PROA O  
ATOM   3151  CB  LYS A 399     -50.105 210.385  59.930  0.00  0.00      PROA C  
ATOM   3152  CG  LYS A 399     -48.945 210.196  60.925  0.00  0.00      PROA C  
ATOM   3153  CD  LYS A 399     -49.399 209.862  62.361  0.00  0.00      PROA C  
ATOM   3154  CE  LYS A 399     -50.211 210.975  63.046  0.00  0.00      PROA C  
ATOM   3155  NZ  LYS A 399     -50.539 210.603  64.446  0.00  0.00      PROA N1+
ATOM   3156  N   TYR A 400     -47.480 210.194  57.604  0.00  0.00      PROA N  
ATOM   3157  CA  TYR A 400     -46.516 209.375  56.900  0.00  0.00      PROA C  
ATOM   3158  C   TYR A 400     -45.280 209.178  57.760  0.00  0.00      PROA C  
ATOM   3159  O   TYR A 400     -44.782 210.103  58.402  0.00  0.00      PROA O  
ATOM   3160  CB  TYR A 400     -46.119 209.947  55.502  0.00  0.00      PROA C  
ATOM   3161  CG  TYR A 400     -47.193 209.732  54.460  0.00  0.00      PROA C  
ATOM   3162  CD1 TYR A 400     -48.438 210.380  54.535  0.00  0.00      PROA C  
ATOM   3163  CD2 TYR A 400     -46.936 208.920  53.342  0.00  0.00      PROA C  
ATOM   3164  CE1 TYR A 400     -49.429 210.154  53.570  0.00  0.00      PROA C  
ATOM   3165  CE2 TYR A 400     -47.909 208.711  52.358  0.00  0.00      PROA C  
ATOM   3166  CZ  TYR A 400     -49.162 209.317  52.483  0.00  0.00      PROA C  
ATOM   3167  OH  TYR A 400     -50.147 209.088  51.505  0.00  0.00      PROA O  
ATOM   3168  N   VAL A 401     -44.766 207.940  57.802  0.00  0.00      PROA N  
ATOM   3169  CA  VAL A 401     -43.592 207.576  58.570  0.00  0.00      PROA C  
ATOM   3170  C   VAL A 401     -42.506 207.100  57.616  0.00  0.00      PROA C  
ATOM   3171  O   VAL A 401     -42.768 206.414  56.626  0.00  0.00      PROA O  
ATOM   3172  CB  VAL A 401     -43.914 206.557  59.667  0.00  0.00      PROA C  
ATOM   3173  CG1 VAL A 401     -44.491 205.248  59.093  0.00  0.00      PROA C  
ATOM   3174  CG2 VAL A 401     -42.677 206.276  60.541  0.00  0.00      PROA C  
ATOM   3175  N   CYS A 402     -41.242 207.510  57.837  0.00  0.00      PROA N  
ATOM   3176  CA  CYS A 402     -40.115 207.037  57.048  0.00  0.00      PROA C  
ATOM   3177  C   CYS A 402     -39.786 205.573  57.353  0.00  0.00      PROA C  
ATOM   3178  O   CYS A 402     -39.295 205.237  58.433  0.00  0.00      PROA O  
ATOM   3179  CB  CYS A 402     -38.858 207.931  57.250  0.00  0.00      PROA C  
ATOM   3180  SG  CYS A 402     -37.403 207.438  56.263  0.00  0.00      PROA S  
ATOM   3181  N   GLU A 403     -40.062 204.666  56.398  0.00  0.00      PROA N  
ATOM   3182  CA  GLU A 403     -39.849 203.238  56.562  0.00  0.00      PROA C  
ATOM   3183  C   GLU A 403     -38.470 202.752  56.135  0.00  0.00      PROA C  
ATOM   3184  O   GLU A 403     -37.646 203.484  55.585  0.00  0.00      PROA O  
ATOM   3185  CB  GLU A 403     -40.992 202.413  55.912  0.00  0.00      PROA C  
ATOM   3186  CG  GLU A 403     -42.269 202.366  56.792  0.00  0.00      PROA C  
ATOM   3187  CD  GLU A 403     -42.060 201.597  58.093  0.00  0.00      PROA C  
ATOM   3188  OE1 GLU A 403     -41.704 200.389  58.043  0.00  0.00      PROA O  
ATOM   3189  OE2 GLU A 403     -42.262 202.185  59.190  0.00  0.00      PROA O1-
ATOM   3190  N   ALA A 404     -38.174 201.463  56.417  0.00  0.00      PROA N  
ATOM   3191  CA  ALA A 404     -36.859 200.865  56.285  0.00  0.00      PROA C  
ATOM   3192  C   ALA A 404     -36.386 200.684  54.843  0.00  0.00      PROA C  
ATOM   3193  O   ALA A 404     -35.193 200.525  54.578  0.00  0.00      PROA O  
ATOM   3194  CB  ALA A 404     -36.865 199.496  56.993  0.00  0.00      PROA C  
ATOM   3195  N   ASP A 405     -37.309 200.751  53.868  0.00  0.00      PROA N  
ATOM   3196  CA  ASP A 405     -37.012 200.670  52.454  0.00  0.00      PROA C  
ATOM   3197  C   ASP A 405     -36.794 202.066  51.849  0.00  0.00      PROA C  
ATOM   3198  O   ASP A 405     -36.519 202.209  50.655  0.00  0.00      PROA O  
ATOM   3199  CB  ASP A 405     -38.127 199.859  51.725  0.00  0.00      PROA C  
ATOM   3200  CG  ASP A 405     -39.545 200.410  51.846  0.00  0.00      PROA C  
ATOM   3201  OD1 ASP A 405     -39.792 201.417  52.557  0.00  0.00      PROA O  
ATOM   3202  OD2 ASP A 405     -40.453 199.788  51.224  0.00  0.00      PROA O1-
ATOM   3203  N   GLY A 406     -36.835 203.127  52.688  0.00  0.00      PROA N  
ATOM   3204  CA  GLY A 406     -36.453 204.484  52.315  0.00  0.00      PROA C  
ATOM   3205  C   GLY A 406     -37.536 205.282  51.643  0.00  0.00      PROA C  
ATOM   3206  O   GLY A 406     -37.258 206.246  50.929  0.00  0.00      PROA O  
ATOM   3207  N   PHE A 407     -38.805 204.915  51.876  0.00  0.00      PROA N  
ATOM   3208  CA  PHE A 407     -39.952 205.636  51.364  0.00  0.00      PROA C  
ATOM   3209  C   PHE A 407     -40.861 206.107  52.487  0.00  0.00      PROA C  
ATOM   3210  O   PHE A 407     -41.171 205.378  53.434  0.00  0.00      PROA O  
ATOM   3211  CB  PHE A 407     -40.788 204.780  50.383  0.00  0.00      PROA C  
ATOM   3212  CG  PHE A 407     -39.990 204.449  49.150  0.00  0.00      PROA C  
ATOM   3213  CD1 PHE A 407     -39.799 205.420  48.152  0.00  0.00      PROA C  
ATOM   3214  CD2 PHE A 407     -39.464 203.160  48.952  0.00  0.00      PROA C  
ATOM   3215  CE1 PHE A 407     -39.079 205.117  46.988  0.00  0.00      PROA C  
ATOM   3216  CE2 PHE A 407     -38.742 202.853  47.791  0.00  0.00      PROA C  
ATOM   3217  CZ  PHE A 407     -38.549 203.833  46.810  0.00  0.00      PROA C  
ATOM   3218  N   TRP A 408     -41.345 207.365  52.385  0.00  0.00      PROA N  
ATOM   3219  CA  TRP A 408     -42.425 207.875  53.212  0.00  0.00      PROA C  
ATOM   3220  C   TRP A 408     -43.688 207.031  53.056  0.00  0.00      PROA C  
ATOM   3221  O   TRP A 408     -44.223 206.863  51.961  0.00  0.00      PROA O  
ATOM   3222  CB  TRP A 408     -42.747 209.363  52.892  0.00  0.00      PROA C  
ATOM   3223  CG  TRP A 408     -41.645 210.322  53.226  0.00  0.00      PROA C  
ATOM   3224  CD1 TRP A 408     -40.826 211.000  52.358  0.00  0.00      PROA C  
ATOM   3225  CD2 TRP A 408     -41.257 210.722  54.553  0.00  0.00      PROA C  
ATOM   3226  CE2 TRP A 408     -40.193 211.643  54.405  0.00  0.00      PROA C  
ATOM   3227  CE3 TRP A 408     -41.716 210.401  55.832  0.00  0.00      PROA C  
ATOM   3228  NE1 TRP A 408     -39.953 211.787  53.075  0.00  0.00      PROA N  
ATOM   3229  CZ2 TRP A 408     -39.578 212.233  55.498  0.00  0.00      PROA C  
ATOM   3230  CZ3 TRP A 408     -41.108 211.014  56.930  0.00  0.00      PROA C  
ATOM   3231  CH2 TRP A 408     -40.053 211.908  56.769  0.00  0.00      PROA C  
ATOM   3232  N   THR A 409     -44.160 206.437  54.164  0.00  0.00      PROA N  
ATOM   3233  CA  THR A 409     -45.166 205.388  54.125  0.00  0.00      PROA C  
ATOM   3234  C   THR A 409     -46.347 205.737  55.003  0.00  0.00      PROA C  
ATOM   3235  O   THR A 409     -46.204 206.029  56.190  0.00  0.00      PROA O  
ATOM   3236  CB  THR A 409     -44.571 204.046  54.538  0.00  0.00      PROA C  
ATOM   3237  CG2 THR A 409     -45.625 202.942  54.690  0.00  0.00      PROA C  
ATOM   3238  OG1 THR A 409     -43.658 203.597  53.541  0.00  0.00      PROA O  
ATOM   3239  N   SER A 410     -47.562 205.736  54.424  0.00  0.00      PROA N  
ATOM   3240  CA  SER A 410     -48.835 205.858  55.132  0.00  0.00      PROA C  
ATOM   3241  C   SER A 410     -49.101 204.685  56.071  0.00  0.00      PROA C  
ATOM   3242  O   SER A 410     -48.602 203.579  55.871  0.00  0.00      PROA O  
ATOM   3243  CB  SER A 410     -50.033 206.021  54.143  0.00  0.00      PROA C  
ATOM   3244  OG  SER A 410     -51.308 206.134  54.787  0.00  0.00      PROA O  
ATOM   3245  N   SER A 411     -49.934 204.864  57.115  0.00  0.00      PROA N  
ATOM   3246  CA  SER A 411     -50.410 203.774  57.969  0.00  0.00      PROA C  
ATOM   3247  C   SER A 411     -51.180 202.693  57.208  0.00  0.00      PROA C  
ATOM   3248  O   SER A 411     -51.194 201.520  57.586  0.00  0.00      PROA O  
ATOM   3249  CB  SER A 411     -51.270 204.282  59.161  0.00  0.00      PROA C  
ATOM   3250  OG  SER A 411     -52.373 205.089  58.731  0.00  0.00      PROA O  
ATOM   3251  N   LYS A 412     -51.793 203.065  56.064  0.00  0.00      PROA N  
ATOM   3252  CA  LYS A 412     -52.427 202.157  55.125  0.00  0.00      PROA C  
ATOM   3253  C   LYS A 412     -51.419 201.347  54.298  0.00  0.00      PROA C  
ATOM   3254  O   LYS A 412     -51.754 200.323  53.702  0.00  0.00      PROA O  
ATOM   3255  CB  LYS A 412     -53.331 202.966  54.155  0.00  0.00      PROA C  
ATOM   3256  CG  LYS A 412     -54.423 203.809  54.846  0.00  0.00      PROA C  
ATOM   3257  CD  LYS A 412     -55.394 203.007  55.739  0.00  0.00      PROA C  
ATOM   3258  CE  LYS A 412     -56.168 201.902  54.999  0.00  0.00      PROA C  
ATOM   3259  NZ  LYS A 412     -57.145 201.245  55.903  0.00  0.00      PROA N1+
ATOM   3260  N   GLY A 413     -50.146 201.797  54.249  0.00  0.00      PROA N  
ATOM   3261  CA  GLY A 413     -49.036 201.151  53.548  0.00  0.00      PROA C  
ATOM   3262  C   GLY A 413     -48.645 201.877  52.290  0.00  0.00      PROA C  
ATOM   3263  O   GLY A 413     -47.613 201.590  51.682  0.00  0.00      PROA O  
ATOM   3264  N   GLU A 414     -49.472 202.848  51.864  0.00  0.00      PROA N  
ATOM   3265  CA  GLU A 414     -49.280 203.626  50.654  0.00  0.00      PROA C  
ATOM   3266  C   GLU A 414     -48.019 204.489  50.612  0.00  0.00      PROA C  
ATOM   3267  O   GLU A 414     -47.627 205.132  51.588  0.00  0.00      PROA O  
ATOM   3268  CB  GLU A 414     -50.550 204.442  50.299  0.00  0.00      PROA C  
ATOM   3269  CG  GLU A 414     -51.742 203.525  49.915  0.00  0.00      PROA C  
ATOM   3270  CD  GLU A 414     -52.975 204.304  49.467  0.00  0.00      PROA C  
ATOM   3271  OE1 GLU A 414     -53.619 204.973  50.317  0.00  0.00      PROA O  
ATOM   3272  OE2 GLU A 414     -53.330 204.237  48.258  0.00  0.00      PROA O1-
ATOM   3273  N   LYS A 415     -47.356 204.495  49.437  0.00  0.00      PROA N  
ATOM   3274  CA  LYS A 415     -46.080 205.150  49.205  0.00  0.00      PROA C  
ATOM   3275  C   LYS A 415     -46.250 206.470  48.460  0.00  0.00      PROA C  
ATOM   3276  O   LYS A 415     -45.316 207.261  48.317  0.00  0.00      PROA O  
ATOM   3277  CB  LYS A 415     -45.221 204.206  48.321  0.00  0.00      PROA C  
ATOM   3278  CG  LYS A 415     -44.875 202.857  48.984  0.00  0.00      PROA C  
ATOM   3279  CD  LYS A 415     -43.690 202.984  49.953  0.00  0.00      PROA C  
ATOM   3280  CE  LYS A 415     -43.293 201.688  50.676  0.00  0.00      PROA C  
ATOM   3281  NZ  LYS A 415     -44.232 201.389  51.784  0.00  0.00      PROA N1+
ATOM   3282  N   SER A 416     -47.475 206.744  47.974  0.00  0.00      PROA N  
ATOM   3283  CA  SER A 416     -47.810 207.929  47.196  0.00  0.00      PROA C  
ATOM   3284  C   SER A 416     -48.312 209.042  48.092  0.00  0.00      PROA C  
ATOM   3285  O   SER A 416     -48.758 208.813  49.216  0.00  0.00      PROA O  
ATOM   3286  CB  SER A 416     -48.909 207.655  46.126  0.00  0.00      PROA C  
ATOM   3287  OG  SER A 416     -48.505 206.628  45.212  0.00  0.00      PROA O  
ATOM   3288  N   LEU A 417     -48.262 210.300  47.605  0.00  0.00      PROA N  
ATOM   3289  CA  LEU A 417     -48.797 211.459  48.302  0.00  0.00      PROA C  
ATOM   3290  C   LEU A 417     -50.299 211.359  48.605  0.00  0.00      PROA C  
ATOM   3291  O   LEU A 417     -51.045 210.797  47.790  0.00  0.00      PROA O  
ATOM   3292  CB  LEU A 417     -48.549 212.758  47.488  0.00  0.00      PROA C  
ATOM   3293  CG  LEU A 417     -47.066 213.150  47.325  0.00  0.00      PROA C  
ATOM   3294  CD1 LEU A 417     -46.933 214.369  46.400  0.00  0.00      PROA C  
ATOM   3295  CD2 LEU A 417     -46.424 213.448  48.684  0.00  0.00      PROA C  
ATOM   3296  N   PRO A 418     -50.804 211.850  49.741  0.00  0.00      PROA N  
ATOM   3297  CA  PRO A 418     -52.235 212.082  49.916  0.00  0.00      PROA C  
ATOM   3298  C   PRO A 418     -52.802 213.075  48.902  0.00  0.00      PROA C  
ATOM   3299  O   PRO A 418     -52.052 213.788  48.231  0.00  0.00      PROA O  
ATOM   3300  CB  PRO A 418     -52.330 212.594  51.356  0.00  0.00      PROA C  
ATOM   3301  CG  PRO A 418     -51.049 213.405  51.542  0.00  0.00      PROA C  
ATOM   3302  CD  PRO A 418     -50.020 212.624  50.718  0.00  0.00      PROA C  
ATOM   3303  N   VAL A 419     -54.137 213.140  48.769  0.00  0.00      PROA N  
ATOM   3304  CA  VAL A 419     -54.784 214.108  47.900  0.00  0.00      PROA C  
ATOM   3305  C   VAL A 419     -55.711 214.996  48.712  0.00  0.00      PROA C  
ATOM   3306  O   VAL A 419     -56.564 214.542  49.480  0.00  0.00      PROA O  
ATOM   3307  CB  VAL A 419     -55.464 213.474  46.679  0.00  0.00      PROA C  
ATOM   3308  CG1 VAL A 419     -56.481 212.385  47.072  0.00  0.00      PROA C  
ATOM   3309  CG2 VAL A 419     -56.121 214.551  45.789  0.00  0.00      PROA C  
ATOM   3310  N   CYS A 420     -55.544 216.330  48.573  0.00  0.00      PROA N  
ATOM   3311  CA  CYS A 420     -56.452 217.305  49.147  0.00  0.00      PROA C  
ATOM   3312  C   CYS A 420     -57.646 217.496  48.236  0.00  0.00      PROA C  
ATOM   3313  O   CYS A 420     -57.697 218.415  47.417  0.00  0.00      PROA O  
ATOM   3314  CB  CYS A 420     -55.774 218.679  49.377  0.00  0.00      PROA C  
ATOM   3315  SG  CYS A 420     -54.538 218.620  50.696  0.00  0.00      PROA S  
ATOM   3316  N   LYS A 421     -58.648 216.608  48.356  0.00  0.00      PROA N  
ATOM   3317  CA  LYS A 421     -59.890 216.736  47.630  0.00  0.00      PROA C  
ATOM   3318  C   LYS A 421     -59.844 217.864  46.599  0.00  0.00      PROA C  
ATOM   3319  O   LYS A 421     -59.456 218.977  46.962  0.00  0.00      PROA O  
ATOM   3320  CB  LYS A 421     -61.112 216.919  48.558  0.00  0.00      PROA C  
ATOM   3321  CG  LYS A 421     -61.429 215.663  49.382  0.00  0.00      PROA C  
ATOM   3322  CD  LYS A 421     -62.786 215.781  50.098  0.00  0.00      PROA C  
ATOM   3323  CE  LYS A 421     -63.216 214.489  50.809  0.00  0.00      PROA C  
ATOM   3324  NZ  LYS A 421     -64.634 214.581  51.232  0.00  0.00      PROA N1+
ATOM   3325  N   PRO A 422     -60.179 217.679  45.334  0.00  0.00      PROA N  
ATOM   3326  CA  PRO A 422     -60.250 218.768  44.365  0.00  0.00      PROA C  
ATOM   3327  C   PRO A 422     -61.163 219.929  44.742  0.00  0.00      PROA C  
ATOM   3328  O   PRO A 422     -62.185 219.743  45.408  0.00  0.00      PROA O  
ATOM   3329  CB  PRO A 422     -60.669 218.082  43.069  0.00  0.00      PROA C  
ATOM   3330  CG  PRO A 422     -61.399 216.823  43.528  0.00  0.00      PROA C  
ATOM   3331  CD  PRO A 422     -60.621 216.405  44.763  0.00  0.00      PROA C  
ATOM   3332  N   VAL A 423     -60.792 221.151  44.316  0.00  0.00      PROA N  
ATOM   3333  CA  VAL A 423     -61.587 222.360  44.453  0.00  0.00      PROA C  
ATOM   3334  C   VAL A 423     -62.922 222.250  43.717  0.00  0.00      PROA C  
ATOM   3335  O   VAL A 423     -62.976 221.940  42.526  0.00  0.00      PROA O  
ATOM   3336  CB  VAL A 423     -60.806 223.586  43.975  0.00  0.00      PROA C  
ATOM   3337  CG1 VAL A 423     -61.692 224.841  43.899  0.00  0.00      PROA C  
ATOM   3338  CG2 VAL A 423     -59.649 223.872  44.948  0.00  0.00      PROA C  
ATOM   3339  N   CYS A 424     -64.048 222.490  44.425  0.00  0.00      PROA N  
ATOM   3340  CA  CYS A 424     -65.372 222.313  43.860  0.00  0.00      PROA C  
ATOM   3341  C   CYS A 424     -65.973 223.607  43.327  0.00  0.00      PROA C  
ATOM   3342  O   CYS A 424     -65.830 224.685  43.910  0.00  0.00      PROA O  
ATOM   3343  CB  CYS A 424     -66.352 221.636  44.868  0.00  0.00      PROA C  
ATOM   3344  SG  CYS A 424     -66.865 222.691  46.273  0.00  0.00      PROA S  
ATOM   3345  N   GLY A 425     -66.701 223.514  42.197  0.00  0.00      PROA N  
ATOM   3346  CA  GLY A 425     -67.648 224.535  41.762  0.00  0.00      PROA C  
ATOM   3347  C   GLY A 425     -67.095 225.842  41.257  0.00  0.00      PROA C  
ATOM   3348  O   GLY A 425     -67.795 226.853  41.270  0.00  0.00      PROA O  
ATOM   3349  N   LEU A 426     -65.845 225.879  40.772  0.00  0.00      PROA N  
ATOM   3350  CA  LEU A 426     -65.332 227.061  40.098  0.00  0.00      PROA C  
ATOM   3351  C   LEU A 426     -65.617 227.003  38.603  0.00  0.00      PROA C  
ATOM   3352  O   LEU A 426     -65.597 225.943  37.979  0.00  0.00      PROA O  
ATOM   3353  CB  LEU A 426     -63.823 227.308  40.339  0.00  0.00      PROA C  
ATOM   3354  CG  LEU A 426     -63.436 227.572  41.810  0.00  0.00      PROA C  
ATOM   3355  CD1 LEU A 426     -61.921 227.807  41.912  0.00  0.00      PROA C  
ATOM   3356  CD2 LEU A 426     -64.195 228.763  42.417  0.00  0.00      PROA C  
ATOM   3357  N   SER A 427     -65.901 228.175  38.002  0.00  0.00      PROA N  
ATOM   3358  CA  SER A 427     -66.248 228.292  36.593  0.00  0.00      PROA C  
ATOM   3359  C   SER A 427     -65.687 229.576  36.023  0.00  0.00      PROA C  
ATOM   3360  O   SER A 427     -65.320 230.502  36.749  0.00  0.00      PROA O  
ATOM   3361  CB  SER A 427     -67.781 228.330  36.314  0.00  0.00      PROA C  
ATOM   3362  OG  SER A 427     -68.408 227.084  36.598  0.00  0.00      PROA O  
ATOM   3363  N   THR A 428     -65.643 229.680  34.681  0.00  0.00      PROA N  
ATOM   3364  CA  THR A 428     -65.210 230.881  33.963  0.00  0.00      PROA C  
ATOM   3365  C   THR A 428     -66.409 231.802  33.708  0.00  0.00      PROA C  
ATOM   3366  O   THR A 428     -66.298 232.858  33.084  0.00  0.00      PROA O  
ATOM   3367  CB  THR A 428     -64.532 230.561  32.614  0.00  0.00      PROA C  
ATOM   3368  CG2 THR A 428     -63.609 231.701  32.152  0.00  0.00      PROA C  
ATOM   3369  OG1 THR A 428     -63.695 229.416  32.713  0.00  0.00      PROA O  
ATOM   3370  N   HIS A 429     -67.617 231.461  34.220  0.00  0.00      PROA N  
ATOM   3371  CA  HIS A 429     -68.781 232.345  34.234  0.00  0.00      PROA C  
ATOM   3372  C   HIS A 429     -68.553 233.649  34.991  0.00  0.00      PROA C  
ATOM   3373  O   HIS A 429     -67.994 233.668  36.088  0.00  0.00      PROA O  
ATOM   3374  CB  HIS A 429     -70.036 231.700  34.887  0.00  0.00      PROA C  
ATOM   3375  CG  HIS A 429     -70.627 230.537  34.145  0.00  0.00      PROA C  
ATOM   3376  CD2 HIS A 429     -70.976 229.305  34.610  0.00  0.00      PROA C  
ATOM   3377  ND1 HIS A 429     -71.097 230.598  32.848  0.00  0.00      PROA N  
ATOM   3378  CE1 HIS A 429     -71.694 229.408  32.587  0.00  0.00      PROA C  
ATOM   3379  NE2 HIS A 429     -71.651 228.598  33.628  0.00  0.00      PROA N  
ATOM   3380  N   THR A 430     -69.002 234.787  34.423  0.00  0.00      PROA N  
ATOM   3381  CA  THR A 430     -69.014 236.072  35.121  0.00  0.00      PROA C  
ATOM   3382  C   THR A 430     -69.957 236.117  36.314  0.00  0.00      PROA C  
ATOM   3383  O   THR A 430     -69.599 236.586  37.394  0.00  0.00      PROA O  
ATOM   3384  CB  THR A 430     -69.336 237.252  34.201  0.00  0.00      PROA C  
ATOM   3385  CG2 THR A 430     -68.131 237.492  33.276  0.00  0.00      PROA C  
ATOM   3386  OG1 THR A 430     -70.454 236.973  33.362  0.00  0.00      PROA O  
ATOM   3387  N   SER A 431     -71.198 235.624  36.143  0.00  0.00      PROA N  
ATOM   3388  CA  SER A 431     -72.255 235.667  37.148  0.00  0.00      PROA C  
ATOM   3389  C   SER A 431     -73.427 234.801  36.720  0.00  0.00      PROA C  
ATOM   3390  O   SER A 431     -73.447 234.237  35.626  0.00  0.00      PROA O  
ATOM   3391  CB  SER A 431     -72.759 237.116  37.456  0.00  0.00      PROA C  
ATOM   3392  OG  SER A 431     -71.840 237.809  38.304  0.00  0.00      PROA O  
ATOM   3393  N   GLY A 432     -74.457 234.678  37.589  0.00  0.00      PROA N  
ATOM   3394  CA  GLY A 432     -75.716 233.998  37.283  0.00  0.00      PROA C  
ATOM   3395  C   GLY A 432     -76.668 234.796  36.419  0.00  0.00      PROA C  
ATOM   3396  O   GLY A 432     -77.667 234.263  35.938  0.00  0.00      PROA O  
ATOM   3397  N   GLY A 433     -76.401 236.111  36.223  0.00  0.00      PROA N  
ATOM   3398  CA  GLY A 433     -77.190 237.022  35.382  0.00  0.00      PROA C  
ATOM   3399  C   GLY A 433     -77.483 236.504  33.989  0.00  0.00      PROA C  
ATOM   3400  O   GLY A 433     -76.582 236.247  33.188  0.00  0.00      PROA O  
ATOM   3401  N   ARG A 434     -78.778 236.343  33.669  0.00  0.00      PROA N  
ATOM   3402  CA  ARG A 434     -79.201 235.584  32.512  0.00  0.00      PROA C  
ATOM   3403  C   ARG A 434     -79.387 236.415  31.255  0.00  0.00      PROA C  
ATOM   3404  O   ARG A 434     -79.993 237.490  31.255  0.00  0.00      PROA O  
ATOM   3405  CB  ARG A 434     -80.471 234.736  32.796  0.00  0.00      PROA C  
ATOM   3406  CG  ARG A 434     -81.719 235.500  33.292  0.00  0.00      PROA C  
ATOM   3407  CD  ARG A 434     -82.913 234.566  33.554  0.00  0.00      PROA C  
ATOM   3408  NE  ARG A 434     -84.070 235.399  34.020  0.00  0.00      PROA N  
ATOM   3409  CZ  ARG A 434     -84.295 235.769  35.274  0.00  0.00      PROA C  
ATOM   3410  NH1 ARG A 434     -83.466 235.508  36.260  0.00  0.00      PROA N1+
ATOM   3411  NH2 ARG A 434     -85.395 236.437  35.556  0.00  0.00      PROA N  
ATOM   3412  N   ILE A 435     -78.875 235.897  30.124  0.00  0.00      PROA N  
ATOM   3413  CA  ILE A 435     -79.221 236.359  28.792  0.00  0.00      PROA C  
ATOM   3414  C   ILE A 435     -80.132 235.278  28.237  0.00  0.00      PROA C  
ATOM   3415  O   ILE A 435     -79.720 234.133  28.046  0.00  0.00      PROA O  
ATOM   3416  CB  ILE A 435     -78.012 236.593  27.883  0.00  0.00      PROA C  
ATOM   3417  CG1 ILE A 435     -77.054 237.640  28.509  0.00  0.00      PROA C  
ATOM   3418  CG2 ILE A 435     -78.499 237.030  26.479  0.00  0.00      PROA C  
ATOM   3419  CD  ILE A 435     -75.740 237.820  27.738  0.00  0.00      PROA C  
ATOM   3420  N   ILE A 436     -81.428 235.603  28.036  0.00  0.00      PROA N  
ATOM   3421  CA  ILE A 436     -82.484 234.631  27.765  0.00  0.00      PROA C  
ATOM   3422  C   ILE A 436     -82.262 233.747  26.530  0.00  0.00      PROA C  
ATOM   3423  O   ILE A 436     -81.696 234.163  25.514  0.00  0.00      PROA O  
ATOM   3424  CB  ILE A 436     -83.867 235.296  27.753  0.00  0.00      PROA C  
ATOM   3425  CG1 ILE A 436     -85.022 234.266  27.828  0.00  0.00      PROA C  
ATOM   3426  CG2 ILE A 436     -84.007 236.247  26.542  0.00  0.00      PROA C  
ATOM   3427  CD  ILE A 436     -86.375 234.888  28.201  0.00  0.00      PROA C  
ATOM   3428  N   GLY A 437     -82.697 232.467  26.609  0.00  0.00      PROA N  
ATOM   3429  CA  GLY A 437     -82.479 231.462  25.571  0.00  0.00      PROA C  
ATOM   3430  C   GLY A 437     -81.147 230.752  25.677  0.00  0.00      PROA C  
ATOM   3431  O   GLY A 437     -80.358 230.971  26.597  0.00  0.00      PROA O  
ATOM   3432  N   GLY A 438     -80.887 229.824  24.730  0.00  0.00      PROA N  
ATOM   3433  CA  GLY A 438     -79.627 229.085  24.626  0.00  0.00      PROA C  
ATOM   3434  C   GLY A 438     -78.386 229.938  24.452  0.00  0.00      PROA C  
ATOM   3435  O   GLY A 438     -78.361 230.903  23.685  0.00  0.00      PROA O  
ATOM   3436  N   GLN A 439     -77.304 229.574  25.157  0.00  0.00      PROA N  
ATOM   3437  CA  GLN A 439     -76.026 230.255  25.132  0.00  0.00      PROA C  
ATOM   3438  C   GLN A 439     -74.906 229.252  24.834  0.00  0.00      PROA C  
ATOM   3439  O   GLN A 439     -74.864 228.207  25.488  0.00  0.00      PROA O  
ATOM   3440  CB  GLN A 439     -75.764 230.945  26.497  0.00  0.00      PROA C  
ATOM   3441  CG  GLN A 439     -76.733 232.118  26.793  0.00  0.00      PROA C  
ATOM   3442  CD  GLN A 439     -76.738 232.492  28.279  0.00  0.00      PROA C  
ATOM   3443  NE2 GLN A 439     -77.517 231.734  29.082  0.00  0.00      PROA N  
ATOM   3444  OE1 GLN A 439     -76.073 233.437  28.716  0.00  0.00      PROA O  
ATOM   3445  N   PRO A 440     -73.996 229.450  23.881  0.00  0.00      PROA N  
ATOM   3446  CA  PRO A 440     -72.774 228.654  23.761  0.00  0.00      PROA C  
ATOM   3447  C   PRO A 440     -71.869 228.688  24.990  0.00  0.00      PROA C  
ATOM   3448  O   PRO A 440     -71.490 229.775  25.435  0.00  0.00      PROA O  
ATOM   3449  CB  PRO A 440     -72.071 229.227  22.516  0.00  0.00      PROA C  
ATOM   3450  CG  PRO A 440     -73.214 229.821  21.687  0.00  0.00      PROA C  
ATOM   3451  CD  PRO A 440     -74.155 230.376  22.758  0.00  0.00      PROA C  
ATOM   3452  N   ALA A 441     -71.475 227.523  25.538  0.00  0.00      PROA N  
ATOM   3453  CA  ALA A 441     -70.444 227.433  26.554  0.00  0.00      PROA C  
ATOM   3454  C   ALA A 441     -69.046 227.770  26.020  0.00  0.00      PROA C  
ATOM   3455  O   ALA A 441     -68.727 227.520  24.854  0.00  0.00      PROA O  
ATOM   3456  CB  ALA A 441     -70.447 226.037  27.204  0.00  0.00      PROA C  
ATOM   3457  N   LYS A 442     -68.176 228.351  26.864  0.00  0.00      PROA N  
ATOM   3458  CA  LYS A 442     -66.794 228.648  26.524  0.00  0.00      PROA C  
ATOM   3459  C   LYS A 442     -65.916 227.896  27.535  0.00  0.00      PROA C  
ATOM   3460  O   LYS A 442     -66.449 227.340  28.504  0.00  0.00      PROA O  
ATOM   3461  CB  LYS A 442     -66.545 230.185  26.550  0.00  0.00      PROA C  
ATOM   3462  CG  LYS A 442     -66.292 230.771  27.944  0.00  0.00      PROA C  
ATOM   3463  CD  LYS A 442     -66.431 232.301  27.992  0.00  0.00      PROA C  
ATOM   3464  CE  LYS A 442     -66.407 232.880  29.415  0.00  0.00      PROA C  
ATOM   3465  NZ  LYS A 442     -67.595 232.443  30.190  0.00  0.00      PROA N1+
ATOM   3466  N   PRO A 443     -64.593 227.777  27.342  0.00  0.00      PROA N  
ATOM   3467  CA  PRO A 443     -63.717 226.965  28.187  0.00  0.00      PROA C  
ATOM   3468  C   PRO A 443     -63.833 227.188  29.690  0.00  0.00      PROA C  
ATOM   3469  O   PRO A 443     -63.646 228.306  30.177  0.00  0.00      PROA O  
ATOM   3470  CB  PRO A 443     -62.307 227.258  27.651  0.00  0.00      PROA C  
ATOM   3471  CG  PRO A 443     -62.548 227.536  26.167  0.00  0.00      PROA C  
ATOM   3472  CD  PRO A 443     -63.863 228.317  26.188  0.00  0.00      PROA C  
ATOM   3473  N   GLY A 444     -64.131 226.114  30.450  0.00  0.00      PROA N  
ATOM   3474  CA  GLY A 444     -64.236 226.147  31.904  0.00  0.00      PROA C  
ATOM   3475  C   GLY A 444     -65.516 226.742  32.445  0.00  0.00      PROA C  
ATOM   3476  O   GLY A 444     -65.626 226.983  33.644  0.00  0.00      PROA O  
ATOM   3477  N   ASP A 445     -66.546 226.986  31.609  0.00  0.00      PROA N  
ATOM   3478  CA  ASP A 445     -67.884 227.288  32.103  0.00  0.00      PROA C  
ATOM   3479  C   ASP A 445     -68.489 226.120  32.901  0.00  0.00      PROA C  
ATOM   3480  O   ASP A 445     -68.975 226.291  34.021  0.00  0.00      PROA O  
ATOM   3481  CB  ASP A 445     -68.840 227.671  30.943  0.00  0.00      PROA C  
ATOM   3482  CG  ASP A 445     -68.583 229.061  30.383  0.00  0.00      PROA C  
ATOM   3483  OD1 ASP A 445     -67.823 229.877  30.978  0.00  0.00      PROA O  
ATOM   3484  OD2 ASP A 445     -69.218 229.387  29.342  0.00  0.00      PROA O1-
ATOM   3485  N   PHE A 446     -68.378 224.885  32.358  0.00  0.00      PROA N  
ATOM   3486  CA  PHE A 446     -68.922 223.679  32.969  0.00  0.00      PROA C  
ATOM   3487  C   PHE A 446     -67.843 222.609  33.075  0.00  0.00      PROA C  
ATOM   3488  O   PHE A 446     -67.920 221.587  32.386  0.00  0.00      PROA O  
ATOM   3489  CB  PHE A 446     -70.112 223.083  32.162  0.00  0.00      PROA C  
ATOM   3490  CG  PHE A 446     -71.193 224.110  32.043  0.00  0.00      PROA C  
ATOM   3491  CD1 PHE A 446     -72.142 224.263  33.067  0.00  0.00      PROA C  
ATOM   3492  CD2 PHE A 446     -71.250 224.952  30.922  0.00  0.00      PROA C  
ATOM   3493  CE1 PHE A 446     -73.098 225.284  33.002  0.00  0.00      PROA C  
ATOM   3494  CE2 PHE A 446     -72.190 225.983  30.861  0.00  0.00      PROA C  
ATOM   3495  CZ  PHE A 446     -73.111 226.150  31.903  0.00  0.00      PROA C  
ATOM   3496  N   PRO A 447     -66.808 222.757  33.895  0.00  0.00      PROA N  
ATOM   3497  CA  PRO A 447     -65.681 221.833  33.914  0.00  0.00      PROA C  
ATOM   3498  C   PRO A 447     -66.023 220.524  34.623  0.00  0.00      PROA C  
ATOM   3499  O   PRO A 447     -65.176 219.633  34.700  0.00  0.00      PROA O  
ATOM   3500  CB  PRO A 447     -64.627 222.649  34.673  0.00  0.00      PROA C  
ATOM   3501  CG  PRO A 447     -65.440 223.424  35.704  0.00  0.00      PROA C  
ATOM   3502  CD  PRO A 447     -66.683 223.808  34.909  0.00  0.00      PROA C  
ATOM   3503  N   TRP A 448     -67.268 220.366  35.106  0.00  0.00      PROA N  
ATOM   3504  CA  TRP A 448     -67.780 219.132  35.655  0.00  0.00      PROA C  
ATOM   3505  C   TRP A 448     -68.579 218.352  34.625  0.00  0.00      PROA C  
ATOM   3506  O   TRP A 448     -69.041 217.253  34.918  0.00  0.00      PROA O  
ATOM   3507  CB  TRP A 448     -68.729 219.415  36.856  0.00  0.00      PROA C  
ATOM   3508  CG  TRP A 448     -69.790 220.435  36.583  0.00  0.00      PROA C  
ATOM   3509  CD1 TRP A 448     -70.962 220.254  35.892  0.00  0.00      PROA C  
ATOM   3510  CD2 TRP A 448     -69.743 221.818  36.963  0.00  0.00      PROA C  
ATOM   3511  CE2 TRP A 448     -70.906 222.425  36.433  0.00  0.00      PROA C  
ATOM   3512  CE3 TRP A 448     -68.833 222.584  37.697  0.00  0.00      PROA C  
ATOM   3513  NE1 TRP A 448     -71.622 221.455  35.789  0.00  0.00      PROA N  
ATOM   3514  CZ2 TRP A 448     -71.166 223.772  36.606  0.00  0.00      PROA C  
ATOM   3515  CZ3 TRP A 448     -69.106 223.941  37.880  0.00  0.00      PROA C  
ATOM   3516  CH2 TRP A 448     -70.248 224.523  37.337  0.00  0.00      PROA C  
ATOM   3517  N   GLN A 449     -68.783 218.895  33.406  0.00  0.00      PROA N  
ATOM   3518  CA  GLN A 449     -69.599 218.278  32.379  0.00  0.00      PROA C  
ATOM   3519  C   GLN A 449     -69.046 216.936  31.898  0.00  0.00      PROA C  
ATOM   3520  O   GLN A 449     -67.919 216.843  31.401  0.00  0.00      PROA O  
ATOM   3521  CB  GLN A 449     -69.771 219.234  31.168  0.00  0.00      PROA C  
ATOM   3522  CG  GLN A 449     -70.684 218.723  30.028  0.00  0.00      PROA C  
ATOM   3523  CD  GLN A 449     -72.119 218.467  30.498  0.00  0.00      PROA C  
ATOM   3524  NE2 GLN A 449     -72.878 219.565  30.719  0.00  0.00      PROA N  
ATOM   3525  OE1 GLN A 449     -72.567 217.331  30.666  0.00  0.00      PROA O  
ATOM   3526  N   VAL A 450     -69.843 215.865  32.041  0.00  0.00      PROA N  
ATOM   3527  CA  VAL A 450     -69.458 214.521  31.663  0.00  0.00      PROA C  
ATOM   3528  C   VAL A 450     -70.391 214.031  30.572  0.00  0.00      PROA C  
ATOM   3529  O   VAL A 450     -71.614 214.137  30.664  0.00  0.00      PROA O  
ATOM   3530  CB  VAL A 450     -69.486 213.542  32.836  0.00  0.00      PROA C  
ATOM   3531  CG1 VAL A 450     -69.100 212.129  32.372  0.00  0.00      PROA C  
ATOM   3532  CG2 VAL A 450     -68.504 214.018  33.920  0.00  0.00      PROA C  
ATOM   3533  N   LEU A 451     -69.817 213.468  29.500  0.00  0.00      PROA N  
ATOM   3534  CA  LEU A 451     -70.534 212.827  28.429  0.00  0.00      PROA C  
ATOM   3535  C   LEU A 451     -70.423 211.315  28.604  0.00  0.00      PROA C  
ATOM   3536  O   LEU A 451     -69.332 210.757  28.756  0.00  0.00      PROA O  
ATOM   3537  CB  LEU A 451     -69.955 213.276  27.066  0.00  0.00      PROA C  
ATOM   3538  CG  LEU A 451     -70.607 212.660  25.813  0.00  0.00      PROA C  
ATOM   3539  CD1 LEU A 451     -72.082 213.059  25.671  0.00  0.00      PROA C  
ATOM   3540  CD2 LEU A 451     -69.821 213.064  24.558  0.00  0.00      PROA C  
ATOM   3541  N   LEU A 452     -71.571 210.617  28.612  0.00  0.00      PROA N  
ATOM   3542  CA  LEU A 452     -71.653 209.188  28.810  0.00  0.00      PROA C  
ATOM   3543  C   LEU A 452     -72.061 208.538  27.495  0.00  0.00      PROA C  
ATOM   3544  O   LEU A 452     -73.174 208.740  27.001  0.00  0.00      PROA O  
ATOM   3545  CB  LEU A 452     -72.688 208.813  29.908  0.00  0.00      PROA C  
ATOM   3546  CG  LEU A 452     -72.459 209.474  31.287  0.00  0.00      PROA C  
ATOM   3547  CD1 LEU A 452     -73.627 209.171  32.239  0.00  0.00      PROA C  
ATOM   3548  CD2 LEU A 452     -71.134 209.028  31.920  0.00  0.00      PROA C  
ATOM   3549  N   LEU A 453     -71.149 207.749  26.899  0.00  0.00      PROA N  
ATOM   3550  CA  LEU A 453     -71.343 207.070  25.632  0.00  0.00      PROA C  
ATOM   3551  C   LEU A 453     -71.242 205.558  25.824  0.00  0.00      PROA C  
ATOM   3552  O   LEU A 453     -71.196 205.041  26.942  0.00  0.00      PROA O  
ATOM   3553  CB  LEU A 453     -70.325 207.538  24.549  0.00  0.00      PROA C  
ATOM   3554  CG  LEU A 453     -70.343 209.049  24.234  0.00  0.00      PROA C  
ATOM   3555  CD1 LEU A 453     -69.303 209.374  23.152  0.00  0.00      PROA C  
ATOM   3556  CD2 LEU A 453     -71.727 209.546  23.788  0.00  0.00      PROA C  
ATOM   3557  N   GLY A 454     -71.222 204.794  24.709  0.00  0.00      PROA N  
ATOM   3558  CA  GLY A 454     -71.261 203.336  24.715  0.00  0.00      PROA C  
ATOM   3559  C   GLY A 454     -72.674 202.852  24.535  0.00  0.00      PROA C  
ATOM   3560  O   GLY A 454     -73.355 203.226  23.579  0.00  0.00      PROA O  
ATOM   3561  N   GLU A 455     -73.162 201.989  25.445  0.00  0.00      PROA N  
ATOM   3562  CA  GLU A 455     -74.546 201.537  25.450  0.00  0.00      PROA C  
ATOM   3563  C   GLU A 455     -75.574 202.653  25.636  0.00  0.00      PROA C  
ATOM   3564  O   GLU A 455     -76.632 202.658  25.004  0.00  0.00      PROA O  
ATOM   3565  CB  GLU A 455     -74.768 200.403  26.484  0.00  0.00      PROA C  
ATOM   3566  CG  GLU A 455     -74.154 199.040  26.064  0.00  0.00      PROA C  
ATOM   3567  CD  GLU A 455     -74.969 198.305  25.002  0.00  0.00      PROA C  
ATOM   3568  OE1 GLU A 455     -74.939 198.707  23.808  0.00  0.00      PROA O  
ATOM   3569  OE2 GLU A 455     -75.638 197.292  25.343  0.00  0.00      PROA O1-
ATOM   3570  N   THR A 456     -75.281 203.641  26.511  0.00  0.00      PROA N  
ATOM   3571  CA  THR A 456     -76.147 204.803  26.725  0.00  0.00      PROA C  
ATOM   3572  C   THR A 456     -75.652 206.006  25.942  0.00  0.00      PROA C  
ATOM   3573  O   THR A 456     -74.505 206.071  25.504  0.00  0.00      PROA O  
ATOM   3574  CB  THR A 456     -76.304 205.188  28.202  0.00  0.00      PROA C  
ATOM   3575  CG2 THR A 456     -75.171 206.073  28.754  0.00  0.00      PROA C  
ATOM   3576  OG1 THR A 456     -77.539 205.866  28.407  0.00  0.00      PROA O  
ATOM   3577  N   THR A 457     -76.535 207.002  25.738  0.00  0.00      PROA N  
ATOM   3578  CA  THR A 457     -76.138 208.344  25.325  0.00  0.00      PROA C  
ATOM   3579  C   THR A 457     -76.741 209.297  26.336  0.00  0.00      PROA C  
ATOM   3580  O   THR A 457     -77.956 209.498  26.376  0.00  0.00      PROA O  
ATOM   3581  CB  THR A 457     -76.598 208.722  23.920  0.00  0.00      PROA C  
ATOM   3582  CG2 THR A 457     -76.173 210.154  23.560  0.00  0.00      PROA C  
ATOM   3583  OG1 THR A 457     -75.997 207.862  22.957  0.00  0.00      PROA O  
ATOM   3584  N   ALA A 458     -75.907 209.885  27.209  0.00  0.00      PROA N  
ATOM   3585  CA  ALA A 458     -76.386 210.612  28.363  0.00  0.00      PROA C  
ATOM   3586  C   ALA A 458     -75.326 211.573  28.887  0.00  0.00      PROA C  
ATOM   3587  O   ALA A 458     -74.200 211.631  28.390  0.00  0.00      PROA O  
ATOM   3588  CB  ALA A 458     -76.808 209.638  29.484  0.00  0.00      PROA C  
ATOM   3589  N   ALA A 459     -75.683 212.371  29.906  0.00  0.00      PROA N  
ATOM   3590  CA  ALA A 459     -74.798 213.325  30.527  0.00  0.00      PROA C  
ATOM   3591  C   ALA A 459     -74.657 213.049  32.020  0.00  0.00      PROA C  
ATOM   3592  O   ALA A 459     -75.441 212.323  32.638  0.00  0.00      PROA O  
ATOM   3593  CB  ALA A 459     -75.315 214.759  30.302  0.00  0.00      PROA C  
ATOM   3594  N   GLY A 460     -73.606 213.602  32.642  0.00  0.00      PROA N  
ATOM   3595  CA  GLY A 460     -73.413 213.550  34.078  0.00  0.00      PROA C  
ATOM   3596  C   GLY A 460     -72.639 214.738  34.573  0.00  0.00      PROA C  
ATOM   3597  O   GLY A 460     -72.228 215.611  33.805  0.00  0.00      PROA O  
ATOM   3598  N   ALA A 461     -72.400 214.777  35.890  0.00  0.00      PROA N  
ATOM   3599  CA  ALA A 461     -71.574 215.773  36.527  0.00  0.00      PROA C  
ATOM   3600  C   ALA A 461     -70.510 215.121  37.399  0.00  0.00      PROA C  
ATOM   3601  O   ALA A 461     -70.790 214.260  38.235  0.00  0.00      PROA O  
ATOM   3602  CB  ALA A 461     -72.421 216.745  37.366  0.00  0.00      PROA C  
ATOM   3603  N   LEU A 462     -69.240 215.513  37.201  0.00  0.00      PROA N  
ATOM   3604  CA  LEU A 462     -68.118 215.104  38.022  0.00  0.00      PROA C  
ATOM   3605  C   LEU A 462     -68.245 215.536  39.490  0.00  0.00      PROA C  
ATOM   3606  O   LEU A 462     -68.545 216.691  39.799  0.00  0.00      PROA O  
ATOM   3607  CB  LEU A 462     -66.809 215.656  37.402  0.00  0.00      PROA C  
ATOM   3608  CG  LEU A 462     -65.489 215.298  38.120  0.00  0.00      PROA C  
ATOM   3609  CD1 LEU A 462     -65.184 213.794  38.071  0.00  0.00      PROA C  
ATOM   3610  CD2 LEU A 462     -64.327 216.082  37.501  0.00  0.00      PROA C  
ATOM   3611  N   ILE A 463     -68.012 214.598  40.423  0.00  0.00      PROA N  
ATOM   3612  CA  ILE A 463     -67.975 214.800  41.858  0.00  0.00      PROA C  
ATOM   3613  C   ILE A 463     -66.666 214.208  42.368  0.00  0.00      PROA C  
ATOM   3614  O   ILE A 463     -66.260 213.109  41.986  0.00  0.00      PROA O  
ATOM   3615  CB  ILE A 463     -69.215 214.247  42.574  0.00  0.00      PROA C  
ATOM   3616  CG1 ILE A 463     -70.417 215.187  42.290  0.00  0.00      PROA C  
ATOM   3617  CG2 ILE A 463     -68.963 214.063  44.090  0.00  0.00      PROA C  
ATOM   3618  CD  ILE A 463     -71.707 214.835  43.039  0.00  0.00      PROA C  
ATOM   3619  N   HIS A 464     -65.925 214.952  43.225  0.00  0.00      PROA N  
ATOM   3620  CA  HIS A 464     -64.528 214.663  43.543  0.00  0.00      PROA C  
ATOM   3621  C   HIS A 464     -63.658 214.409  42.297  0.00  0.00      PROA C  
ATOM   3622  O   HIS A 464     -63.832 215.049  41.261  0.00  0.00      PROA O  
ATOM   3623  CB  HIS A 464     -64.362 213.561  44.630  0.00  0.00      PROA C  
ATOM   3624  CG  HIS A 464     -65.064 213.883  45.928  0.00  0.00      PROA C  
ATOM   3625  CD2 HIS A 464     -64.599 214.530  47.034  0.00  0.00      PROA C  
ATOM   3626  ND1 HIS A 464     -66.289 213.363  46.292  0.00  0.00      PROA N  
ATOM   3627  CE1 HIS A 464     -66.523 213.736  47.573  0.00  0.00      PROA C  
ATOM   3628  NE2 HIS A 464     -65.523 214.445  48.071  0.00  0.00      PROA N  
ATOM   3629  N   ASP A 465     -62.675 213.496  42.366  0.00  0.00      PROA N  
ATOM   3630  CA  ASP A 465     -61.817 213.162  41.252  0.00  0.00      PROA C  
ATOM   3631  C   ASP A 465     -62.144 211.794  40.632  0.00  0.00      PROA C  
ATOM   3632  O   ASP A 465     -61.486 211.374  39.680  0.00  0.00      PROA O  
ATOM   3633  CB  ASP A 465     -60.322 213.308  41.669  0.00  0.00      PROA C  
ATOM   3634  CG  ASP A 465     -59.901 212.623  42.961  0.00  0.00      PROA C  
ATOM   3635  OD1 ASP A 465     -60.716 211.967  43.664  0.00  0.00      PROA O  
ATOM   3636  OD2 ASP A 465     -58.692 212.734  43.305  0.00  0.00      PROA O1-
ATOM   3637  N   ASP A 466     -63.197 211.086  41.092  0.00  0.00      PROA N  
ATOM   3638  CA  ASP A 466     -63.510 209.763  40.569  0.00  0.00      PROA C  
ATOM   3639  C   ASP A 466     -64.982 209.337  40.731  0.00  0.00      PROA C  
ATOM   3640  O   ASP A 466     -65.312 208.154  40.605  0.00  0.00      PROA O  
ATOM   3641  CB  ASP A 466     -62.534 208.667  41.107  0.00  0.00      PROA C  
ATOM   3642  CG  ASP A 466     -62.647 208.340  42.593  0.00  0.00      PROA C  
ATOM   3643  OD1 ASP A 466     -63.276 209.087  43.385  0.00  0.00      PROA O  
ATOM   3644  OD2 ASP A 466     -62.018 207.320  42.999  0.00  0.00      PROA O1-
ATOM   3645  N   TRP A 467     -65.920 210.282  40.949  0.00  0.00      PROA N  
ATOM   3646  CA  TRP A 467     -67.345 209.995  40.950  0.00  0.00      PROA C  
ATOM   3647  C   TRP A 467     -68.064 210.784  39.868  0.00  0.00      PROA C  
ATOM   3648  O   TRP A 467     -67.792 211.961  39.634  0.00  0.00      PROA O  
ATOM   3649  CB  TRP A 467     -68.028 210.286  42.315  0.00  0.00      PROA C  
ATOM   3650  CG  TRP A 467     -67.599 209.363  43.409  0.00  0.00      PROA C  
ATOM   3651  CD1 TRP A 467     -66.643 209.574  44.369  0.00  0.00      PROA C  
ATOM   3652  CD2 TRP A 467     -68.132 208.049  43.636  0.00  0.00      PROA C  
ATOM   3653  CE2 TRP A 467     -67.454 207.526  44.763  0.00  0.00      PROA C  
ATOM   3654  CE3 TRP A 467     -69.111 207.285  43.001  0.00  0.00      PROA C  
ATOM   3655  NE1 TRP A 467     -66.555 208.464  45.181  0.00  0.00      PROA N  
ATOM   3656  CZ2 TRP A 467     -67.745 206.269  45.267  0.00  0.00      PROA C  
ATOM   3657  CZ3 TRP A 467     -69.395 206.016  43.505  0.00  0.00      PROA C  
ATOM   3658  CH2 TRP A 467     -68.723 205.514  44.617  0.00  0.00      PROA C  
ATOM   3659  N   VAL A 468     -69.018 210.151  39.169  0.00  0.00      PROA N  
ATOM   3660  CA  VAL A 468     -69.896 210.840  38.236  0.00  0.00      PROA C  
ATOM   3661  C   VAL A 468     -71.333 210.682  38.700  0.00  0.00      PROA C  
ATOM   3662  O   VAL A 468     -71.830 209.577  38.926  0.00  0.00      PROA O  
ATOM   3663  CB  VAL A 468     -69.713 210.400  36.785  0.00  0.00      PROA C  
ATOM   3664  CG1 VAL A 468     -70.791 211.017  35.865  0.00  0.00      PROA C  
ATOM   3665  CG2 VAL A 468     -68.313 210.850  36.323  0.00  0.00      PROA C  
ATOM   3666  N   LEU A 469     -72.027 211.818  38.880  0.00  0.00      PROA N  
ATOM   3667  CA  LEU A 469     -73.420 211.895  39.253  0.00  0.00      PROA C  
ATOM   3668  C   LEU A 469     -74.286 211.967  38.002  0.00  0.00      PROA C  
ATOM   3669  O   LEU A 469     -73.994 212.716  37.069  0.00  0.00      PROA O  
ATOM   3670  CB  LEU A 469     -73.651 213.152  40.129  0.00  0.00      PROA C  
ATOM   3671  CG  LEU A 469     -75.088 213.356  40.654  0.00  0.00      PROA C  
ATOM   3672  CD1 LEU A 469     -75.499 212.226  41.605  0.00  0.00      PROA C  
ATOM   3673  CD2 LEU A 469     -75.223 214.715  41.358  0.00  0.00      PROA C  
ATOM   3674  N   THR A 470     -75.367 211.174  37.930  0.00  0.00      PROA N  
ATOM   3675  CA  THR A 470     -76.233 211.136  36.761  0.00  0.00      PROA C  
ATOM   3676  C   THR A 470     -77.609 210.634  37.179  0.00  0.00      PROA C  
ATOM   3677  O   THR A 470     -77.864 210.324  38.343  0.00  0.00      PROA O  
ATOM   3678  CB  THR A 470     -75.669 210.310  35.594  0.00  0.00      PROA C  
ATOM   3679  CG2 THR A 470     -75.661 208.815  35.932  0.00  0.00      PROA C  
ATOM   3680  OG1 THR A 470     -76.394 210.472  34.380  0.00  0.00      PROA O  
ATOM   3681  N   ALA A 471     -78.568 210.601  36.237  0.00  0.00      PROA N  
ATOM   3682  CA  ALA A 471     -79.880 210.022  36.413  0.00  0.00      PROA C  
ATOM   3683  C   ALA A 471     -79.836 208.493  36.452  0.00  0.00      PROA C  
ATOM   3684  O   ALA A 471     -79.061 207.853  35.741  0.00  0.00      PROA O  
ATOM   3685  CB  ALA A 471     -80.812 210.486  35.279  0.00  0.00      PROA C  
ATOM   3686  N   ALA A 472     -80.690 207.851  37.270  0.00  0.00      PROA N  
ATOM   3687  CA  ALA A 472     -80.832 206.410  37.289  0.00  0.00      PROA C  
ATOM   3688  C   ALA A 472     -81.314 205.834  35.965  0.00  0.00      PROA C  
ATOM   3689  O   ALA A 472     -80.769 204.849  35.473  0.00  0.00      PROA O  
ATOM   3690  CB  ALA A 472     -81.785 205.967  38.417  0.00  0.00      PROA C  
ATOM   3691  N   HIS A 473     -82.316 206.470  35.326  0.00  0.00      PROA N  
ATOM   3692  CA  HIS A 473     -82.909 206.039  34.071  0.00  0.00      PROA C  
ATOM   3693  C   HIS A 473     -81.911 205.965  32.917  0.00  0.00      PROA C  
ATOM   3694  O   HIS A 473     -81.978 205.071  32.071  0.00  0.00      PROA O  
ATOM   3695  CB  HIS A 473     -84.127 206.921  33.669  0.00  0.00      PROA C  
ATOM   3696  CG  HIS A 473     -83.823 208.214  32.958  0.00  0.00      PROA C  
ATOM   3697  CD2 HIS A 473     -83.763 208.469  31.620  0.00  0.00      PROA C  
ATOM   3698  ND1 HIS A 473     -83.790 209.445  33.571  0.00  0.00      PROA N  
ATOM   3699  CE1 HIS A 473     -83.689 210.379  32.598  0.00  0.00      PROA C  
ATOM   3700  NE2 HIS A 473     -83.669 209.835  31.391  0.00  0.00      PROA N  
ATOM   3701  N   ALA A 474     -80.945 206.904  32.872  0.00  0.00      PROA N  
ATOM   3702  CA  ALA A 474     -79.876 206.960  31.898  0.00  0.00      PROA C  
ATOM   3703  C   ALA A 474     -78.963 205.731  31.876  0.00  0.00      PROA C  
ATOM   3704  O   ALA A 474     -78.587 205.236  30.812  0.00  0.00      PROA O  
ATOM   3705  CB  ALA A 474     -79.033 208.224  32.169  0.00  0.00      PROA C  
ATOM   3706  N   VAL A 475     -78.591 205.200  33.055  0.00  0.00      PROA N  
ATOM   3707  CA  VAL A 475     -77.629 204.113  33.183  0.00  0.00      PROA C  
ATOM   3708  C   VAL A 475     -78.237 202.813  33.719  0.00  0.00      PROA C  
ATOM   3709  O   VAL A 475     -77.520 201.842  33.955  0.00  0.00      PROA O  
ATOM   3710  CB  VAL A 475     -76.420 204.532  34.026  0.00  0.00      PROA C  
ATOM   3711  CG1 VAL A 475     -75.561 205.525  33.216  0.00  0.00      PROA C  
ATOM   3712  CG2 VAL A 475     -76.869 205.165  35.357  0.00  0.00      PROA C  
ATOM   3713  N   TYR A 476     -79.578 202.717  33.888  0.00  0.00      PROA N  
ATOM   3714  CA  TYR A 476     -80.239 201.578  34.528  0.00  0.00      PROA C  
ATOM   3715  C   TYR A 476     -79.985 200.226  33.855  0.00  0.00      PROA C  
ATOM   3716  O   TYR A 476     -79.636 199.238  34.500  0.00  0.00      PROA O  
ATOM   3717  CB  TYR A 476     -81.776 201.826  34.656  0.00  0.00      PROA C  
ATOM   3718  CG  TYR A 476     -82.475 200.718  35.412  0.00  0.00      PROA C  
ATOM   3719  CD1 TYR A 476     -82.520 200.751  36.815  0.00  0.00      PROA C  
ATOM   3720  CD2 TYR A 476     -83.085 199.645  34.737  0.00  0.00      PROA C  
ATOM   3721  CE1 TYR A 476     -83.153 199.729  37.535  0.00  0.00      PROA C  
ATOM   3722  CE2 TYR A 476     -83.707 198.612  35.454  0.00  0.00      PROA C  
ATOM   3723  CZ  TYR A 476     -83.743 198.658  36.854  0.00  0.00      PROA C  
ATOM   3724  OH  TYR A 476     -84.382 197.634  37.586  0.00  0.00      PROA O  
ATOM   3725  N   GLY A 477     -80.090 200.164  32.508  0.00  0.00      PROA N  
ATOM   3726  CA  GLY A 477     -79.876 198.929  31.742  0.00  0.00      PROA C  
ATOM   3727  C   GLY A 477     -78.428 198.515  31.670  0.00  0.00      PROA C  
ATOM   3728  O   GLY A 477     -78.084 197.401  31.281  0.00  0.00      PROA O  
ATOM   3729  N   LYS A 478     -77.540 199.443  32.053  0.00  0.00      PROA N  
ATOM   3730  CA  LYS A 478     -76.108 199.352  31.942  0.00  0.00      PROA C  
ATOM   3731  C   LYS A 478     -75.507 199.076  33.321  0.00  0.00      PROA C  
ATOM   3732  O   LYS A 478     -74.291 199.051  33.508  0.00  0.00      PROA O  
ATOM   3733  CB  LYS A 478     -75.557 200.663  31.311  0.00  0.00      PROA C  
ATOM   3734  CG  LYS A 478     -76.130 200.980  29.906  0.00  0.00      PROA C  
ATOM   3735  CD  LYS A 478     -77.469 201.762  29.872  0.00  0.00      PROA C  
ATOM   3736  CE  LYS A 478     -78.107 201.814  28.469  0.00  0.00      PROA C  
ATOM   3737  NZ  LYS A 478     -79.396 202.562  28.475  0.00  0.00      PROA N1+
ATOM   3738  N   THR A 479     -76.368 198.810  34.332  0.00  0.00      PROA N  
ATOM   3739  CA  THR A 479     -75.973 198.409  35.685  0.00  0.00      PROA C  
ATOM   3740  C   THR A 479     -75.181 197.118  35.757  0.00  0.00      PROA C  
ATOM   3741  O   THR A 479     -74.173 197.028  36.459  0.00  0.00      PROA O  
ATOM   3742  CB  THR A 479     -77.134 198.269  36.676  0.00  0.00      PROA C  
ATOM   3743  CG2 THR A 479     -77.611 199.670  37.055  0.00  0.00      PROA C  
ATOM   3744  OG1 THR A 479     -78.252 197.579  36.132  0.00  0.00      PROA O  
ATOM   3745  N   GLU A 480     -75.617 196.077  35.018  0.00  0.00      PROA N  
ATOM   3746  CA  GLU A 480     -74.915 194.810  34.896  0.00  0.00      PROA C  
ATOM   3747  C   GLU A 480     -73.546 194.920  34.222  0.00  0.00      PROA C  
ATOM   3748  O   GLU A 480     -72.584 194.255  34.611  0.00  0.00      PROA O  
ATOM   3749  CB  GLU A 480     -75.798 193.735  34.203  0.00  0.00      PROA C  
ATOM   3750  CG  GLU A 480     -76.224 194.037  32.742  0.00  0.00      PROA C  
ATOM   3751  CD  GLU A 480     -77.097 192.925  32.167  0.00  0.00      PROA C  
ATOM   3752  OE1 GLU A 480     -76.589 191.787  31.976  0.00  0.00      PROA O  
ATOM   3753  OE2 GLU A 480     -78.301 193.171  31.886  0.00  0.00      PROA O1-
ATOM   3754  N   ALA A 481     -73.434 195.784  33.196  0.00  0.00      PROA N  
ATOM   3755  CA  ALA A 481     -72.258 195.936  32.368  0.00  0.00      PROA C  
ATOM   3756  C   ALA A 481     -71.625 197.311  32.543  0.00  0.00      PROA C  
ATOM   3757  O   ALA A 481     -71.651 198.153  31.644  0.00  0.00      PROA O  
ATOM   3758  CB  ALA A 481     -72.641 195.696  30.891  0.00  0.00      PROA C  
ATOM   3759  N   MET A 482     -70.999 197.566  33.709  0.00  0.00      PROA N  
ATOM   3760  CA  MET A 482     -70.378 198.840  34.053  0.00  0.00      PROA C  
ATOM   3761  C   MET A 482     -69.312 199.323  33.068  0.00  0.00      PROA C  
ATOM   3762  O   MET A 482     -69.219 200.504  32.738  0.00  0.00      PROA O  
ATOM   3763  CB  MET A 482     -69.872 198.840  35.525  0.00  0.00      PROA C  
ATOM   3764  CG  MET A 482     -68.945 197.676  35.953  0.00  0.00      PROA C  
ATOM   3765  SD  MET A 482     -67.209 197.818  35.421  0.00  0.00      PROA S  
ATOM   3766  CE  MET A 482     -66.707 196.206  36.087  0.00  0.00      PROA C  
ATOM   3767  N   SER A 483     -68.519 198.390  32.504  0.00  0.00      PROA N  
ATOM   3768  CA  SER A 483     -67.442 198.671  31.567  0.00  0.00      PROA C  
ATOM   3769  C   SER A 483     -67.925 199.120  30.195  0.00  0.00      PROA C  
ATOM   3770  O   SER A 483     -67.153 199.640  29.388  0.00  0.00      PROA O  
ATOM   3771  CB  SER A 483     -66.502 197.440  31.393  0.00  0.00      PROA C  
ATOM   3772  OG  SER A 483     -67.210 196.252  31.011  0.00  0.00      PROA O  
ATOM   3773  N   SER A 484     -69.231 198.946  29.897  0.00  0.00      PROA N  
ATOM   3774  CA  SER A 484     -69.825 199.359  28.631  0.00  0.00      PROA C  
ATOM   3775  C   SER A 484     -70.022 200.868  28.531  0.00  0.00      PROA C  
ATOM   3776  O   SER A 484     -70.150 201.412  27.434  0.00  0.00      PROA O  
ATOM   3777  CB  SER A 484     -71.188 198.658  28.335  0.00  0.00      PROA C  
ATOM   3778  OG  SER A 484     -72.255 199.063  29.202  0.00  0.00      PROA O  
ATOM   3779  N   LEU A 485     -70.026 201.595  29.667  0.00  0.00      PROA N  
ATOM   3780  CA  LEU A 485     -70.115 203.042  29.672  0.00  0.00      PROA C  
ATOM   3781  C   LEU A 485     -68.766 203.689  29.358  0.00  0.00      PROA C  
ATOM   3782  O   LEU A 485     -67.764 203.494  30.047  0.00  0.00      PROA O  
ATOM   3783  CB  LEU A 485     -70.654 203.606  31.010  0.00  0.00      PROA C  
ATOM   3784  CG  LEU A 485     -72.044 203.087  31.438  0.00  0.00      PROA C  
ATOM   3785  CD1 LEU A 485     -72.382 203.576  32.854  0.00  0.00      PROA C  
ATOM   3786  CD2 LEU A 485     -73.141 203.518  30.453  0.00  0.00      PROA C  
ATOM   3787  N   ASP A 486     -68.725 204.489  28.283  0.00  0.00      PROA N  
ATOM   3788  CA  ASP A 486     -67.556 205.209  27.841  0.00  0.00      PROA C  
ATOM   3789  C   ASP A 486     -67.679 206.641  28.364  0.00  0.00      PROA C  
ATOM   3790  O   ASP A 486     -68.573 207.397  27.977  0.00  0.00      PROA O  
ATOM   3791  CB  ASP A 486     -67.456 205.050  26.297  0.00  0.00      PROA C  
ATOM   3792  CG  ASP A 486     -66.288 205.743  25.611  0.00  0.00      PROA C  
ATOM   3793  OD1 ASP A 486     -65.738 206.756  26.107  0.00  0.00      PROA O  
ATOM   3794  OD2 ASP A 486     -65.982 205.327  24.459  0.00  0.00      PROA O1-
ATOM   3795  N   ILE A 487     -66.814 207.013  29.329  0.00  0.00      PROA N  
ATOM   3796  CA  ILE A 487     -66.944 208.251  30.075  0.00  0.00      PROA C  
ATOM   3797  C   ILE A 487     -65.942 209.273  29.569  0.00  0.00      PROA C  
ATOM   3798  O   ILE A 487     -64.726 209.065  29.586  0.00  0.00      PROA O  
ATOM   3799  CB  ILE A 487     -66.838 208.028  31.583  0.00  0.00      PROA C  
ATOM   3800  CG1 ILE A 487     -67.957 207.044  32.018  0.00  0.00      PROA C  
ATOM   3801  CG2 ILE A 487     -66.931 209.379  32.324  0.00  0.00      PROA C  
ATOM   3802  CD  ILE A 487     -68.222 206.984  33.526  0.00  0.00      PROA C  
ATOM   3803  N   ARG A 488     -66.452 210.410  29.066  0.00  0.00      PROA N  
ATOM   3804  CA  ARG A 488     -65.659 211.430  28.420  0.00  0.00      PROA C  
ATOM   3805  C   ARG A 488     -65.926 212.787  29.049  0.00  0.00      PROA C  
ATOM   3806  O   ARG A 488     -67.059 213.135  29.382  0.00  0.00      PROA O  
ATOM   3807  CB  ARG A 488     -65.972 211.484  26.903  0.00  0.00      PROA C  
ATOM   3808  CG  ARG A 488     -65.831 210.105  26.230  0.00  0.00      PROA C  
ATOM   3809  CD  ARG A 488     -65.827 210.165  24.702  0.00  0.00      PROA C  
ATOM   3810  NE  ARG A 488     -65.639 208.761  24.230  0.00  0.00      PROA N  
ATOM   3811  CZ  ARG A 488     -65.334 208.417  22.992  0.00  0.00      PROA C  
ATOM   3812  NH1 ARG A 488     -65.212 209.282  22.009  0.00  0.00      PROA N1+
ATOM   3813  NH2 ARG A 488     -65.166 207.142  22.733  0.00  0.00      PROA N  
ATOM   3814  N   MET A 489     -64.874 213.600  29.237  0.00  0.00      PROA N  
ATOM   3815  CA  MET A 489     -65.015 214.901  29.855  0.00  0.00      PROA C  
ATOM   3816  C   MET A 489     -63.854 215.800  29.452  0.00  0.00      PROA C  
ATOM   3817  O   MET A 489     -62.873 215.351  28.858  0.00  0.00      PROA O  
ATOM   3818  CB  MET A 489     -65.166 214.800  31.401  0.00  0.00      PROA C  
ATOM   3819  CG  MET A 489     -64.041 214.030  32.121  0.00  0.00      PROA C  
ATOM   3820  SD  MET A 489     -64.276 213.892  33.921  0.00  0.00      PROA S  
ATOM   3821  CE  MET A 489     -65.225 212.346  33.871  0.00  0.00      PROA C  
ATOM   3822  N   GLY A 490     -63.962 217.120  29.729  0.00  0.00      PROA N  
ATOM   3823  CA  GLY A 490     -62.865 218.073  29.542  0.00  0.00      PROA C  
ATOM   3824  C   GLY A 490     -62.844 218.786  28.227  0.00  0.00      PROA C  
ATOM   3825  O   GLY A 490     -61.844 219.407  27.870  0.00  0.00      PROA O  
ATOM   3826  N   ILE A 491     -63.949 218.738  27.471  0.00  0.00      PROA N  
ATOM   3827  CA  ILE A 491     -64.018 219.405  26.187  0.00  0.00      PROA C  
ATOM   3828  C   ILE A 491     -65.449 219.838  25.903  0.00  0.00      PROA C  
ATOM   3829  O   ILE A 491     -66.421 219.228  26.351  0.00  0.00      PROA O  
ATOM   3830  CB  ILE A 491     -63.434 218.545  25.062  0.00  0.00      PROA C  
ATOM   3831  CG1 ILE A 491     -63.145 219.326  23.757  0.00  0.00      PROA C  
ATOM   3832  CG2 ILE A 491     -64.313 217.301  24.802  0.00  0.00      PROA C  
ATOM   3833  CD  ILE A 491     -62.166 220.496  23.917  0.00  0.00      PROA C  
ATOM   3834  N   LEU A 492     -65.608 220.956  25.165  0.00  0.00      PROA N  
ATOM   3835  CA  LEU A 492     -66.899 221.531  24.834  0.00  0.00      PROA C  
ATOM   3836  C   LEU A 492     -67.598 220.803  23.699  0.00  0.00      PROA C  
ATOM   3837  O   LEU A 492     -68.800 220.945  23.495  0.00  0.00      PROA O  
ATOM   3838  CB  LEU A 492     -66.736 223.008  24.394  0.00  0.00      PROA C  
ATOM   3839  CG  LEU A 492     -66.076 223.932  25.435  0.00  0.00      PROA C  
ATOM   3840  CD1 LEU A 492     -65.783 225.291  24.792  0.00  0.00      PROA C  
ATOM   3841  CD2 LEU A 492     -66.950 224.106  26.687  0.00  0.00      PROA C  
ATOM   3842  N   LYS A 493     -66.862 220.007  22.912  0.00  0.00      PROA N  
ATOM   3843  CA  LYS A 493     -67.389 219.382  21.720  0.00  0.00      PROA C  
ATOM   3844  C   LYS A 493     -67.409 217.875  21.863  0.00  0.00      PROA C  
ATOM   3845  O   LYS A 493     -66.374 217.228  22.013  0.00  0.00      PROA O  
ATOM   3846  CB  LYS A 493     -66.583 219.800  20.465  0.00  0.00      PROA C  
ATOM   3847  CG  LYS A 493     -66.667 221.310  20.185  0.00  0.00      PROA C  
ATOM   3848  CD  LYS A 493     -65.836 221.774  18.971  0.00  0.00      PROA C  
ATOM   3849  CE  LYS A 493     -66.288 221.183  17.625  0.00  0.00      PROA C  
ATOM   3850  NZ  LYS A 493     -65.498 221.760  16.507  0.00  0.00      PROA N1+
ATOM   3851  N   ARG A 494     -68.612 217.270  21.788  0.00  0.00      PROA N  
ATOM   3852  CA  ARG A 494     -68.834 215.836  21.909  0.00  0.00      PROA C  
ATOM   3853  C   ARG A 494     -68.088 214.997  20.873  0.00  0.00      PROA C  
ATOM   3854  O   ARG A 494     -67.625 213.888  21.144  0.00  0.00      PROA O  
ATOM   3855  CB  ARG A 494     -70.353 215.512  21.880  0.00  0.00      PROA C  
ATOM   3856  CG  ARG A 494     -71.099 216.031  20.634  0.00  0.00      PROA C  
ATOM   3857  CD  ARG A 494     -72.594 215.691  20.620  0.00  0.00      PROA C  
ATOM   3858  NE  ARG A 494     -73.147 216.336  19.387  0.00  0.00      PROA N  
ATOM   3859  CZ  ARG A 494     -73.091 215.825  18.165  0.00  0.00      PROA C  
ATOM   3860  NH1 ARG A 494     -72.765 214.576  17.930  0.00  0.00      PROA N1+
ATOM   3861  NH2 ARG A 494     -73.390 216.591  17.135  0.00  0.00      PROA N  
ATOM   3862  N   LEU A 495     -67.936 215.540  19.646  0.00  0.00      PROA N  
ATOM   3863  CA  LEU A 495     -67.239 214.910  18.538  0.00  0.00      PROA C  
ATOM   3864  C   LEU A 495     -65.715 214.955  18.652  0.00  0.00      PROA C  
ATOM   3865  O   LEU A 495     -65.012 214.251  17.927  0.00  0.00      PROA O  
ATOM   3866  CB  LEU A 495     -67.638 215.594  17.201  0.00  0.00      PROA C  
ATOM   3867  CG  LEU A 495     -69.126 215.459  16.807  0.00  0.00      PROA C  
ATOM   3868  CD1 LEU A 495     -69.419 216.289  15.548  0.00  0.00      PROA C  
ATOM   3869  CD2 LEU A 495     -69.515 213.992  16.575  0.00  0.00      PROA C  
ATOM   3870  N   SER A 496     -65.159 215.796  19.552  0.00  0.00      PROA N  
ATOM   3871  CA  SER A 496     -63.723 216.059  19.653  0.00  0.00      PROA C  
ATOM   3872  C   SER A 496     -62.843 214.834  19.888  0.00  0.00      PROA C  
ATOM   3873  O   SER A 496     -63.124 213.977  20.727  0.00  0.00      PROA O  
ATOM   3874  CB  SER A 496     -63.401 217.118  20.751  0.00  0.00      PROA C  
ATOM   3875  OG  SER A 496     -62.005 217.407  20.893  0.00  0.00      PROA O  
ATOM   3876  N   LEU A 497     -61.721 214.748  19.137  0.00  0.00      PROA N  
ATOM   3877  CA  LEU A 497     -60.661 213.774  19.337  0.00  0.00      PROA C  
ATOM   3878  C   LEU A 497     -59.963 213.921  20.687  0.00  0.00      PROA C  
ATOM   3879  O   LEU A 497     -59.650 212.939  21.359  0.00  0.00      PROA O  
ATOM   3880  CB  LEU A 497     -59.607 213.850  18.199  0.00  0.00      PROA C  
ATOM   3881  CG  LEU A 497     -60.162 213.617  16.775  0.00  0.00      PROA C  
ATOM   3882  CD1 LEU A 497     -59.040 213.767  15.735  0.00  0.00      PROA C  
ATOM   3883  CD2 LEU A 497     -60.835 212.243  16.629  0.00  0.00      PROA C  
ATOM   3884  N   ILE A 498     -59.716 215.175  21.121  0.00  0.00      PROA N  
ATOM   3885  CA  ILE A 498     -59.154 215.470  22.429  0.00  0.00      PROA C  
ATOM   3886  C   ILE A 498     -60.248 215.590  23.487  0.00  0.00      PROA C  
ATOM   3887  O   ILE A 498     -61.180 216.391  23.383  0.00  0.00      PROA O  
ATOM   3888  CB  ILE A 498     -58.191 216.663  22.438  0.00  0.00      PROA C  
ATOM   3889  CG1 ILE A 498     -57.568 216.875  23.842  0.00  0.00      PROA C  
ATOM   3890  CG2 ILE A 498     -58.857 217.949  21.897  0.00  0.00      PROA C  
ATOM   3891  CD  ILE A 498     -56.326 217.775  23.830  0.00  0.00      PROA C  
ATOM   3892  N   TYR A 499     -60.156 214.733  24.518  0.00  0.00      PROA N  
ATOM   3893  CA  TYR A 499     -61.022 214.678  25.675  0.00  0.00      PROA C  
ATOM   3894  C   TYR A 499     -60.224 213.855  26.684  0.00  0.00      PROA C  
ATOM   3895  O   TYR A 499     -59.242 213.206  26.313  0.00  0.00      PROA O  
ATOM   3896  CB  TYR A 499     -62.416 214.033  25.364  0.00  0.00      PROA C  
ATOM   3897  CG  TYR A 499     -62.325 212.583  24.944  0.00  0.00      PROA C  
ATOM   3898  CD1 TYR A 499     -62.080 212.235  23.605  0.00  0.00      PROA C  
ATOM   3899  CD2 TYR A 499     -62.485 211.556  25.889  0.00  0.00      PROA C  
ATOM   3900  CE1 TYR A 499     -61.944 210.892  23.227  0.00  0.00      PROA C  
ATOM   3901  CE2 TYR A 499     -62.348 210.215  25.515  0.00  0.00      PROA C  
ATOM   3902  CZ  TYR A 499     -62.070 209.881  24.185  0.00  0.00      PROA C  
ATOM   3903  OH  TYR A 499     -61.921 208.529  23.813  0.00  0.00      PROA O  
ATOM   3904  N   THR A 500     -60.602 213.842  27.977  0.00  0.00      PROA N  
ATOM   3905  CA  THR A 500     -59.983 212.937  28.950  0.00  0.00      PROA C  
ATOM   3906  C   THR A 500     -60.872 211.724  29.160  0.00  0.00      PROA C  
ATOM   3907  O   THR A 500     -61.981 211.827  29.691  0.00  0.00      PROA O  
ATOM   3908  CB  THR A 500     -59.657 213.547  30.317  0.00  0.00      PROA C  
ATOM   3909  CG2 THR A 500     -58.636 214.683  30.143  0.00  0.00      PROA C  
ATOM   3910  OG1 THR A 500     -60.801 214.090  30.959  0.00  0.00      PROA O  
ATOM   3911  N   GLN A 501     -60.409 210.536  28.718  0.00  0.00      PROA N  
ATOM   3912  CA  GLN A 501     -61.082 209.263  28.912  0.00  0.00      PROA C  
ATOM   3913  C   GLN A 501     -61.154 208.826  30.376  0.00  0.00      PROA C  
ATOM   3914  O   GLN A 501     -60.192 208.955  31.139  0.00  0.00      PROA O  
ATOM   3915  CB  GLN A 501     -60.361 208.155  28.094  0.00  0.00      PROA C  
ATOM   3916  CG  GLN A 501     -61.057 206.767  28.043  0.00  0.00      PROA C  
ATOM   3917  CD  GLN A 501     -62.332 206.795  27.193  0.00  0.00      PROA C  
ATOM   3918  NE2 GLN A 501     -63.519 206.678  27.819  0.00  0.00      PROA N  
ATOM   3919  OE1 GLN A 501     -62.254 206.923  25.966  0.00  0.00      PROA O  
ATOM   3920  N   ALA A 502     -62.296 208.257  30.783  0.00  0.00      PROA N  
ATOM   3921  CA  ALA A 502     -62.460 207.566  32.036  0.00  0.00      PROA C  
ATOM   3922  C   ALA A 502     -63.301 206.315  31.798  0.00  0.00      PROA C  
ATOM   3923  O   ALA A 502     -63.927 206.155  30.746  0.00  0.00      PROA O  
ATOM   3924  CB  ALA A 502     -63.109 208.486  33.088  0.00  0.00      PROA C  
ATOM   3925  N   TRP A 503     -63.304 205.381  32.768  0.00  0.00      PROA N  
ATOM   3926  CA  TRP A 503     -64.015 204.120  32.664  0.00  0.00      PROA C  
ATOM   3927  C   TRP A 503     -64.581 203.754  34.036  0.00  0.00      PROA C  
ATOM   3928  O   TRP A 503     -63.951 204.106  35.036  0.00  0.00      PROA O  
ATOM   3929  CB  TRP A 503     -63.080 202.962  32.210  0.00  0.00      PROA C  
ATOM   3930  CG  TRP A 503     -62.445 203.148  30.866  0.00  0.00      PROA C  
ATOM   3931  CD1 TRP A 503     -61.122 203.408  30.611  0.00  0.00      PROA C  
ATOM   3932  CD2 TRP A 503     -63.103 203.068  29.589  0.00  0.00      PROA C  
ATOM   3933  CE2 TRP A 503     -62.110 203.285  28.603  0.00  0.00      PROA C  
ATOM   3934  CE3 TRP A 503     -64.420 202.821  29.194  0.00  0.00      PROA C  
ATOM   3935  NE1 TRP A 503     -60.923 203.484  29.249  0.00  0.00      PROA N  
ATOM   3936  CZ2 TRP A 503     -62.406 203.263  27.249  0.00  0.00      PROA C  
ATOM   3937  CZ3 TRP A 503     -64.716 202.800  27.829  0.00  0.00      PROA C  
ATOM   3938  CH2 TRP A 503     -63.730 203.020  26.873  0.00  0.00      PROA C  
ATOM   3939  N   PRO A 504     -65.711 203.061  34.183  0.00  0.00      PROA N  
ATOM   3940  CA  PRO A 504     -66.223 202.737  35.513  0.00  0.00      PROA C  
ATOM   3941  C   PRO A 504     -65.605 201.517  36.167  0.00  0.00      PROA C  
ATOM   3942  O   PRO A 504     -65.159 200.601  35.475  0.00  0.00      PROA O  
ATOM   3943  CB  PRO A 504     -67.705 202.419  35.278  0.00  0.00      PROA C  
ATOM   3944  CG  PRO A 504     -68.042 203.261  34.061  0.00  0.00      PROA C  
ATOM   3945  CD  PRO A 504     -66.799 203.088  33.198  0.00  0.00      PROA C  
ATOM   3946  N   GLU A 505     -65.605 201.475  37.510  0.00  0.00      PROA N  
ATOM   3947  CA  GLU A 505     -65.492 200.253  38.288  0.00  0.00      PROA C  
ATOM   3948  C   GLU A 505     -66.869 199.711  38.647  0.00  0.00      PROA C  
ATOM   3949  O   GLU A 505     -67.075 198.501  38.730  0.00  0.00      PROA O  
ATOM   3950  CB  GLU A 505     -64.783 200.479  39.654  0.00  0.00      PROA C  
ATOM   3951  CG  GLU A 505     -63.322 200.956  39.538  0.00  0.00      PROA C  
ATOM   3952  CD  GLU A 505     -62.572 200.879  40.863  0.00  0.00      PROA C  
ATOM   3953  OE1 GLU A 505     -62.983 201.556  41.843  0.00  0.00      PROA O  
ATOM   3954  OE2 GLU A 505     -61.553 200.139  40.943  0.00  0.00      PROA O1-
ATOM   3955  N   ALA A 506     -67.845 200.609  38.893  0.00  0.00      PROA N  
ATOM   3956  CA  ALA A 506     -69.146 200.214  39.378  0.00  0.00      PROA C  
ATOM   3957  C   ALA A 506     -70.176 201.307  39.134  0.00  0.00      PROA C  
ATOM   3958  O   ALA A 506     -69.856 202.494  39.052  0.00  0.00      PROA O  
ATOM   3959  CB  ALA A 506     -69.095 199.893  40.889  0.00  0.00      PROA C  
ATOM   3960  N   VAL A 507     -71.454 200.902  39.020  0.00  0.00      PROA N  
ATOM   3961  CA  VAL A 507     -72.582 201.784  38.779  0.00  0.00      PROA C  
ATOM   3962  C   VAL A 507     -73.611 201.530  39.875  0.00  0.00      PROA C  
ATOM   3963  O   VAL A 507     -74.045 200.395  40.094  0.00  0.00      PROA O  
ATOM   3964  CB  VAL A 507     -73.196 201.553  37.395  0.00  0.00      PROA C  
ATOM   3965  CG1 VAL A 507     -74.444 202.431  37.186  0.00  0.00      PROA C  
ATOM   3966  CG2 VAL A 507     -72.153 201.864  36.304  0.00  0.00      PROA C  
ATOM   3967  N   PHE A 508     -74.014 202.579  40.613  0.00  0.00      PROA N  
ATOM   3968  CA  PHE A 508     -74.919 202.484  41.744  0.00  0.00      PROA C  
ATOM   3969  C   PHE A 508     -76.199 203.260  41.464  0.00  0.00      PROA C  
ATOM   3970  O   PHE A 508     -76.210 204.489  41.413  0.00  0.00      PROA O  
ATOM   3971  CB  PHE A 508     -74.283 203.050  43.044  0.00  0.00      PROA C  
ATOM   3972  CG  PHE A 508     -73.003 202.325  43.363  0.00  0.00      PROA C  
ATOM   3973  CD1 PHE A 508     -73.033 201.080  44.013  0.00  0.00      PROA C  
ATOM   3974  CD2 PHE A 508     -71.758 202.896  43.046  0.00  0.00      PROA C  
ATOM   3975  CE1 PHE A 508     -71.844 200.407  44.323  0.00  0.00      PROA C  
ATOM   3976  CE2 PHE A 508     -70.567 202.229  43.355  0.00  0.00      PROA C  
ATOM   3977  CZ  PHE A 508     -70.610 200.982  43.991  0.00  0.00      PROA C  
ATOM   3978  N   ILE A 509     -77.325 202.541  41.294  0.00  0.00      PROA N  
ATOM   3979  CA  ILE A 509     -78.657 203.120  41.145  0.00  0.00      PROA C  
ATOM   3980  C   ILE A 509     -79.306 203.128  42.519  0.00  0.00      PROA C  
ATOM   3981  O   ILE A 509     -79.171 202.173  43.289  0.00  0.00      PROA O  
ATOM   3982  CB  ILE A 509     -79.524 202.373  40.109  0.00  0.00      PROA C  
ATOM   3983  CG1 ILE A 509     -79.278 202.873  38.665  0.00  0.00      PROA C  
ATOM   3984  CG2 ILE A 509     -81.042 202.456  40.394  0.00  0.00      PROA C  
ATOM   3985  CD  ILE A 509     -77.819 202.846  38.227  0.00  0.00      PROA C  
ATOM   3986  N   HIS A 510     -80.018 204.218  42.891  0.00  0.00      PROA N  
ATOM   3987  CA  HIS A 510     -80.783 204.251  44.130  0.00  0.00      PROA C  
ATOM   3988  C   HIS A 510     -81.861 203.173  44.188  0.00  0.00      PROA C  
ATOM   3989  O   HIS A 510     -82.674 203.021  43.279  0.00  0.00      PROA O  
ATOM   3990  CB  HIS A 510     -81.392 205.657  44.384  0.00  0.00      PROA C  
ATOM   3991  CG  HIS A 510     -82.119 205.816  45.697  0.00  0.00      PROA C  
ATOM   3992  CD2 HIS A 510     -81.724 206.439  46.842  0.00  0.00      PROA C  
ATOM   3993  ND1 HIS A 510     -83.448 205.502  45.890  0.00  0.00      PROA N  
ATOM   3994  CE1 HIS A 510     -83.785 205.914  47.138  0.00  0.00      PROA C  
ATOM   3995  NE2 HIS A 510     -82.769 206.486  47.757  0.00  0.00      PROA N  
ATOM   3996  N   GLU A 511     -81.897 202.388  45.278  0.00  0.00      PROA N  
ATOM   3997  CA  GLU A 511     -82.733 201.220  45.464  0.00  0.00      PROA C  
ATOM   3998  C   GLU A 511     -84.237 201.446  45.323  0.00  0.00      PROA C  
ATOM   3999  O   GLU A 511     -84.971 200.601  44.807  0.00  0.00      PROA O  
ATOM   4000  CB  GLU A 511     -82.370 200.505  46.795  0.00  0.00      PROA C  
ATOM   4001  CG  GLU A 511     -82.183 201.446  48.019  0.00  0.00      PROA C  
ATOM   4002  CD  GLU A 511     -80.724 201.855  48.251  0.00  0.00      PROA C  
ATOM   4003  OE1 GLU A 511     -80.165 201.507  49.327  0.00  0.00      PROA O  
ATOM   4004  OE2 GLU A 511     -80.126 202.526  47.369  0.00  0.00      PROA O1-
ATOM   4005  N   GLY A 512     -84.726 202.626  45.756  0.00  0.00      PROA N  
ATOM   4006  CA  GLY A 512     -86.107 203.071  45.567  0.00  0.00      PROA C  
ATOM   4007  C   GLY A 512     -86.511 203.379  44.138  0.00  0.00      PROA C  
ATOM   4008  O   GLY A 512     -87.701 203.477  43.838  0.00  0.00      PROA O  
ATOM   4009  N   TYR A 513     -85.551 203.565  43.204  0.00  0.00      PROA N  
ATOM   4010  CA  TYR A 513     -85.854 203.747  41.792  0.00  0.00      PROA C  
ATOM   4011  C   TYR A 513     -86.498 202.501  41.164  0.00  0.00      PROA C  
ATOM   4012  O   TYR A 513     -86.011 201.378  41.310  0.00  0.00      PROA O  
ATOM   4013  CB  TYR A 513     -84.592 204.184  40.986  0.00  0.00      PROA C  
ATOM   4014  CG  TYR A 513     -84.883 204.418  39.522  0.00  0.00      PROA C  
ATOM   4015  CD1 TYR A 513     -85.650 205.525  39.122  0.00  0.00      PROA C  
ATOM   4016  CD2 TYR A 513     -84.408 203.529  38.543  0.00  0.00      PROA C  
ATOM   4017  CE1 TYR A 513     -85.975 205.717  37.772  0.00  0.00      PROA C  
ATOM   4018  CE2 TYR A 513     -84.717 203.728  37.191  0.00  0.00      PROA C  
ATOM   4019  CZ  TYR A 513     -85.517 204.808  36.809  0.00  0.00      PROA C  
ATOM   4020  OH  TYR A 513     -85.895 204.949  35.458  0.00  0.00      PROA O  
ATOM   4021  N   THR A 514     -87.613 202.687  40.431  0.00  0.00      PROA N  
ATOM   4022  CA  THR A 514     -88.266 201.613  39.688  0.00  0.00      PROA C  
ATOM   4023  C   THR A 514     -88.297 202.030  38.238  0.00  0.00      PROA C  
ATOM   4024  O   THR A 514     -88.960 202.995  37.867  0.00  0.00      PROA O  
ATOM   4025  CB  THR A 514     -89.693 201.319  40.152  0.00  0.00      PROA C  
ATOM   4026  CG2 THR A 514     -90.302 200.137  39.376  0.00  0.00      PROA C  
ATOM   4027  OG1 THR A 514     -89.700 200.954  41.529  0.00  0.00      PROA O  
ATOM   4028  N   HIS A 515     -87.551 201.326  37.359  0.00  0.00      PROA N  
ATOM   4029  CA  HIS A 515     -87.415 201.708  35.959  0.00  0.00      PROA C  
ATOM   4030  C   HIS A 515     -88.708 201.690  35.156  0.00  0.00      PROA C  
ATOM   4031  O   HIS A 515     -88.977 202.574  34.340  0.00  0.00      PROA O  
ATOM   4032  CB  HIS A 515     -86.332 200.856  35.261  0.00  0.00      PROA C  
ATOM   4033  CG  HIS A 515     -85.949 201.328  33.881  0.00  0.00      PROA C  
ATOM   4034  CD2 HIS A 515     -85.875 200.649  32.703  0.00  0.00      PROA C  
ATOM   4035  ND1 HIS A 515     -85.526 202.611  33.603  0.00  0.00      PROA N  
ATOM   4036  CE1 HIS A 515     -85.221 202.656  32.283  0.00  0.00      PROA C  
ATOM   4037  NE2 HIS A 515     -85.417 201.487  31.692  0.00  0.00      PROA N  
ATOM   4038  N   GLY A 516     -89.563 200.670  35.390  0.00  0.00      PROA N  
ATOM   4039  CA  GLY A 516     -90.841 200.512  34.698  0.00  0.00      PROA C  
ATOM   4040  C   GLY A 516     -91.898 201.542  35.026  0.00  0.00      PROA C  
ATOM   4041  O   GLY A 516     -92.716 201.891  34.174  0.00  0.00      PROA O  
ATOM   4042  N   ALA A 517     -91.929 202.043  36.276  0.00  0.00      PROA N  
ATOM   4043  CA  ALA A 517     -92.977 202.928  36.746  0.00  0.00      PROA C  
ATOM   4044  C   ALA A 517     -92.435 204.175  37.446  0.00  0.00      PROA C  
ATOM   4045  O   ALA A 517     -91.861 204.111  38.535  0.00  0.00      PROA O  
ATOM   4046  CB  ALA A 517     -93.913 202.158  37.702  0.00  0.00      PROA C  
ATOM   4047  N   GLY A 518     -92.677 205.360  36.842  0.00  0.00      PROA N  
ATOM   4048  CA  GLY A 518     -92.300 206.670  37.375  0.00  0.00      PROA C  
ATOM   4049  C   GLY A 518     -90.821 206.987  37.477  0.00  0.00      PROA C  
ATOM   4050  O   GLY A 518     -89.934 206.172  37.226  0.00  0.00      PROA O  
ATOM   4051  N   PHE A 519     -90.535 208.248  37.843  0.00  0.00      PROA N  
ATOM   4052  CA  PHE A 519     -89.188 208.787  37.912  0.00  0.00      PROA C  
ATOM   4053  C   PHE A 519     -88.794 209.169  39.331  0.00  0.00      PROA C  
ATOM   4054  O   PHE A 519     -87.801 209.859  39.563  0.00  0.00      PROA O  
ATOM   4055  CB  PHE A 519     -89.055 210.019  36.986  0.00  0.00      PROA C  
ATOM   4056  CG  PHE A 519     -89.101 209.602  35.541  0.00  0.00      PROA C  
ATOM   4057  CD1 PHE A 519     -87.922 209.190  34.894  0.00  0.00      PROA C  
ATOM   4058  CD2 PHE A 519     -90.292 209.678  34.797  0.00  0.00      PROA C  
ATOM   4059  CE1 PHE A 519     -87.934 208.841  33.538  0.00  0.00      PROA C  
ATOM   4060  CE2 PHE A 519     -90.311 209.326  33.441  0.00  0.00      PROA C  
ATOM   4061  CZ  PHE A 519     -89.130 208.906  32.813  0.00  0.00      PROA C  
ATOM   4062  N   ASP A 520     -89.558 208.724  40.353  0.00  0.00      PROA N  
ATOM   4063  CA  ASP A 520     -89.194 208.958  41.738  0.00  0.00      PROA C  
ATOM   4064  C   ASP A 520     -87.857 208.286  42.091  0.00  0.00      PROA C  
ATOM   4065  O   ASP A 520     -87.614 207.123  41.762  0.00  0.00      PROA O  
ATOM   4066  CB  ASP A 520     -90.336 208.514  42.691  0.00  0.00      PROA C  
ATOM   4067  CG  ASP A 520     -90.200 209.107  44.089  0.00  0.00      PROA C  
ATOM   4068  OD1 ASP A 520     -89.641 210.226  44.234  0.00  0.00      PROA O  
ATOM   4069  OD2 ASP A 520     -90.769 208.510  45.042  0.00  0.00      PROA O1-
ATOM   4070  N   ASN A 521     -86.949 209.034  42.750  0.00  0.00      PROA N  
ATOM   4071  CA  ASN A 521     -85.590 208.609  43.044  0.00  0.00      PROA C  
ATOM   4072  C   ASN A 521     -84.705 208.371  41.815  0.00  0.00      PROA C  
ATOM   4073  O   ASN A 521     -83.829 207.506  41.823  0.00  0.00      PROA O  
ATOM   4074  CB  ASN A 521     -85.500 207.377  43.994  0.00  0.00      PROA C  
ATOM   4075  CG  ASN A 521     -86.474 207.453  45.168  0.00  0.00      PROA C  
ATOM   4076  ND2 ASN A 521     -87.623 206.749  45.061  0.00  0.00      PROA N  
ATOM   4077  OD1 ASN A 521     -86.191 208.068  46.199  0.00  0.00      PROA O  
ATOM   4078  N   ASP A 522     -84.880 209.155  40.732  0.00  0.00      PROA N  
ATOM   4079  CA  ASP A 522     -84.077 209.051  39.528  0.00  0.00      PROA C  
ATOM   4080  C   ASP A 522     -82.669 209.653  39.713  0.00  0.00      PROA C  
ATOM   4081  O   ASP A 522     -82.369 210.779  39.303  0.00  0.00      PROA O  
ATOM   4082  CB  ASP A 522     -84.873 209.635  38.328  0.00  0.00      PROA C  
ATOM   4083  CG  ASP A 522     -84.154 209.514  36.998  0.00  0.00      PROA C  
ATOM   4084  OD1 ASP A 522     -83.411 208.522  36.804  0.00  0.00      PROA O  
ATOM   4085  OD2 ASP A 522     -84.422 210.344  36.090  0.00  0.00      PROA O1-
ATOM   4086  N   ILE A 523     -81.784 208.903  40.394  0.00  0.00      PROA N  
ATOM   4087  CA  ILE A 523     -80.438 209.316  40.733  0.00  0.00      PROA C  
ATOM   4088  C   ILE A 523     -79.493 208.115  40.769  0.00  0.00      PROA C  
ATOM   4089  O   ILE A 523     -79.832 207.021  41.234  0.00  0.00      PROA O  
ATOM   4090  CB  ILE A 523     -80.395 210.103  42.046  0.00  0.00      PROA C  
ATOM   4091  CG1 ILE A 523     -78.992 210.678  42.340  0.00  0.00      PROA C  
ATOM   4092  CG2 ILE A 523     -80.925 209.265  43.232  0.00  0.00      PROA C  
ATOM   4093  CD  ILE A 523     -79.031 211.817  43.363  0.00  0.00      PROA C  
ATOM   4094  N   ALA A 524     -78.271 208.290  40.236  0.00  0.00      PROA N  
ATOM   4095  CA  ALA A 524     -77.270 207.260  40.168  0.00  0.00      PROA C  
ATOM   4096  C   ALA A 524     -75.862 207.831  40.274  0.00  0.00      PROA C  
ATOM   4097  O   ALA A 524     -75.576 208.967  39.887  0.00  0.00      PROA O  
ATOM   4098  CB  ALA A 524     -77.380 206.476  38.849  0.00  0.00      PROA C  
ATOM   4099  N   LEU A 525     -74.946 207.013  40.816  0.00  0.00      PROA N  
ATOM   4100  CA  LEU A 525     -73.541 207.325  40.969  0.00  0.00      PROA C  
ATOM   4101  C   LEU A 525     -72.699 206.308  40.219  0.00  0.00      PROA C  
ATOM   4102  O   LEU A 525     -72.920 205.100  40.301  0.00  0.00      PROA O  
ATOM   4103  CB  LEU A 525     -73.098 207.319  42.456  0.00  0.00      PROA C  
ATOM   4104  CG  LEU A 525     -73.638 208.495  43.294  0.00  0.00      PROA C  
ATOM   4105  CD1 LEU A 525     -73.405 208.233  44.788  0.00  0.00      PROA C  
ATOM   4106  CD2 LEU A 525     -72.993 209.829  42.885  0.00  0.00      PROA C  
ATOM   4107  N   ILE A 526     -71.693 206.778  39.470  0.00  0.00      PROA N  
ATOM   4108  CA  ILE A 526     -70.737 205.922  38.794  0.00  0.00      PROA C  
ATOM   4109  C   ILE A 526     -69.364 206.151  39.396  0.00  0.00      PROA C  
ATOM   4110  O   ILE A 526     -68.883 207.281  39.509  0.00  0.00      PROA O  
ATOM   4111  CB  ILE A 526     -70.706 206.100  37.278  0.00  0.00      PROA C  
ATOM   4112  CG1 ILE A 526     -72.066 205.730  36.645  0.00  0.00      PROA C  
ATOM   4113  CG2 ILE A 526     -69.617 205.197  36.669  0.00  0.00      PROA C  
ATOM   4114  CD  ILE A 526     -72.991 206.924  36.424  0.00  0.00      PROA C  
ATOM   4115  N   LYS A 527     -68.714 205.052  39.818  0.00  0.00      PROA N  
ATOM   4116  CA  LYS A 527     -67.374 205.034  40.361  0.00  0.00      PROA C  
ATOM   4117  C   LYS A 527     -66.364 204.855  39.242  0.00  0.00      PROA C  
ATOM   4118  O   LYS A 527     -66.409 203.861  38.523  0.00  0.00      PROA O  
ATOM   4119  CB  LYS A 527     -67.233 203.851  41.357  0.00  0.00      PROA C  
ATOM   4120  CG  LYS A 527     -65.822 203.607  41.919  0.00  0.00      PROA C  
ATOM   4121  CD  LYS A 527     -65.352 204.726  42.863  0.00  0.00      PROA C  
ATOM   4122  CE  LYS A 527     -63.856 204.699  43.212  0.00  0.00      PROA C  
ATOM   4123  NZ  LYS A 527     -63.439 203.376  43.727  0.00  0.00      PROA N1+
ATOM   4124  N   LEU A 528     -65.426 205.795  39.050  0.00  0.00      PROA N  
ATOM   4125  CA  LEU A 528     -64.420 205.725  38.003  0.00  0.00      PROA C  
ATOM   4126  C   LEU A 528     -63.197 204.900  38.419  0.00  0.00      PROA C  
ATOM   4127  O   LEU A 528     -62.815 204.847  39.590  0.00  0.00      PROA O  
ATOM   4128  CB  LEU A 528     -63.983 207.139  37.526  0.00  0.00      PROA C  
ATOM   4129  CG  LEU A 528     -64.927 207.831  36.508  0.00  0.00      PROA C  
ATOM   4130  CD1 LEU A 528     -66.420 207.770  36.862  0.00  0.00      PROA C  
ATOM   4131  CD2 LEU A 528     -64.507 209.295  36.311  0.00  0.00      PROA C  
ATOM   4132  N   LYS A 529     -62.544 204.222  37.445  0.00  0.00      PROA N  
ATOM   4133  CA  LYS A 529     -61.344 203.421  37.651  0.00  0.00      PROA C  
ATOM   4134  C   LYS A 529     -60.141 204.150  38.233  0.00  0.00      PROA C  
ATOM   4135  O   LYS A 529     -59.462 203.647  39.130  0.00  0.00      PROA O  
ATOM   4136  CB  LYS A 529     -60.908 202.685  36.352  0.00  0.00      PROA C  
ATOM   4137  CG  LYS A 529     -61.792 201.478  35.991  0.00  0.00      PROA C  
ATOM   4138  CD  LYS A 529     -61.143 200.576  34.921  0.00  0.00      PROA C  
ATOM   4139  CE  LYS A 529     -61.768 199.175  34.774  0.00  0.00      PROA C  
ATOM   4140  NZ  LYS A 529     -63.118 199.225  34.156  0.00  0.00      PROA N1+
ATOM   4141  N   ASN A 530     -59.858 205.367  37.738  0.00  0.00      PROA N  
ATOM   4142  CA  ASN A 530     -58.713 206.151  38.158  0.00  0.00      PROA C  
ATOM   4143  C   ASN A 530     -59.154 207.577  38.439  0.00  0.00      PROA C  
ATOM   4144  O   ASN A 530     -60.192 208.041  37.963  0.00  0.00      PROA O  
ATOM   4145  CB  ASN A 530     -57.608 206.184  37.062  0.00  0.00      PROA C  
ATOM   4146  CG  ASN A 530     -57.122 204.779  36.716  0.00  0.00      PROA C  
ATOM   4147  ND2 ASN A 530     -56.460 204.104  37.683  0.00  0.00      PROA N  
ATOM   4148  OD1 ASN A 530     -57.305 204.286  35.598  0.00  0.00      PROA O  
ATOM   4149  N   LYS A 531     -58.356 208.316  39.238  0.00  0.00      PROA N  
ATOM   4150  CA  LYS A 531     -58.580 209.727  39.489  0.00  0.00      PROA C  
ATOM   4151  C   LYS A 531     -58.351 210.564  38.228  0.00  0.00      PROA C  
ATOM   4152  O   LYS A 531     -57.298 210.473  37.590  0.00  0.00      PROA O  
ATOM   4153  CB  LYS A 531     -57.649 210.271  40.605  0.00  0.00      PROA C  
ATOM   4154  CG  LYS A 531     -57.650 209.483  41.930  0.00  0.00      PROA C  
ATOM   4155  CD  LYS A 531     -59.057 209.149  42.459  0.00  0.00      PROA C  
ATOM   4156  CE  LYS A 531     -59.136 208.881  43.972  0.00  0.00      PROA C  
ATOM   4157  NZ  LYS A 531     -59.009 210.143  44.732  0.00  0.00      PROA N1+
ATOM   4158  N   VAL A 532     -59.322 211.403  37.823  0.00  0.00      PROA N  
ATOM   4159  CA  VAL A 532     -59.128 212.356  36.739  0.00  0.00      PROA C  
ATOM   4160  C   VAL A 532     -58.193 213.502  37.138  0.00  0.00      PROA C  
ATOM   4161  O   VAL A 532     -58.155 213.948  38.288  0.00  0.00      PROA O  
ATOM   4162  CB  VAL A 532     -60.421 212.882  36.106  0.00  0.00      PROA C  
ATOM   4163  CG1 VAL A 532     -61.230 211.691  35.555  0.00  0.00      PROA C  
ATOM   4164  CG2 VAL A 532     -61.260 213.710  37.097  0.00  0.00      PROA C  
ATOM   4165  N   THR A 533     -57.377 214.003  36.186  0.00  0.00      PROA N  
ATOM   4166  CA  THR A 533     -56.507 215.159  36.416  0.00  0.00      PROA C  
ATOM   4167  C   THR A 533     -57.327 216.436  36.448  0.00  0.00      PROA C  
ATOM   4168  O   THR A 533     -58.000 216.778  35.477  0.00  0.00      PROA O  
ATOM   4169  CB  THR A 533     -55.410 215.328  35.363  0.00  0.00      PROA C  
ATOM   4170  CG2 THR A 533     -54.437 216.462  35.734  0.00  0.00      PROA C  
ATOM   4171  OG1 THR A 533     -54.638 214.138  35.229  0.00  0.00      PROA O  
ATOM   4172  N   ILE A 534     -57.301 217.172  37.573  0.00  0.00      PROA N  
ATOM   4173  CA  ILE A 534     -58.152 218.329  37.793  0.00  0.00      PROA C  
ATOM   4174  C   ILE A 534     -57.392 219.637  37.609  0.00  0.00      PROA C  
ATOM   4175  O   ILE A 534     -56.253 219.812  38.048  0.00  0.00      PROA O  
ATOM   4176  CB  ILE A 534     -58.957 218.153  39.079  0.00  0.00      PROA C  
ATOM   4177  CG1 ILE A 534     -60.215 217.325  38.723  0.00  0.00      PROA C  
ATOM   4178  CG2 ILE A 534     -59.313 219.478  39.776  0.00  0.00      PROA C  
ATOM   4179  CD  ILE A 534     -60.708 216.402  39.828  0.00  0.00      PROA C  
ATOM   4180  N   ASN A 535     -58.002 220.555  36.838  0.00  0.00      PROA N  
ATOM   4181  CA  ASN A 535     -57.365 221.686  36.197  0.00  0.00      PROA C  
ATOM   4182  C   ASN A 535     -58.477 222.622  35.715  0.00  0.00      PROA C  
ATOM   4183  O   ASN A 535     -59.633 222.458  36.079  0.00  0.00      PROA O  
ATOM   4184  CB  ASN A 535     -56.385 221.232  35.062  0.00  0.00      PROA C  
ATOM   4185  CG  ASN A 535     -57.051 220.456  33.919  0.00  0.00      PROA C  
ATOM   4186  ND2 ASN A 535     -56.234 219.660  33.191  0.00  0.00      PROA N  
ATOM   4187  OD1 ASN A 535     -58.254 220.526  33.664  0.00  0.00      PROA O  
ATOM   4188  N   ARG A 536     -58.190 223.650  34.888  0.00  0.00      PROA N  
ATOM   4189  CA  ARG A 536     -59.224 224.564  34.408  0.00  0.00      PROA C  
ATOM   4190  C   ARG A 536     -60.382 223.917  33.632  0.00  0.00      PROA C  
ATOM   4191  O   ARG A 536     -61.544 224.305  33.773  0.00  0.00      PROA O  
ATOM   4192  CB  ARG A 536     -58.611 225.714  33.569  0.00  0.00      PROA C  
ATOM   4193  CG  ARG A 536     -57.673 226.626  34.390  0.00  0.00      PROA C  
ATOM   4194  CD  ARG A 536     -57.310 227.955  33.710  0.00  0.00      PROA C  
ATOM   4195  NE  ARG A 536     -56.512 227.635  32.482  0.00  0.00      PROA N  
ATOM   4196  CZ  ARG A 536     -56.092 228.541  31.608  0.00  0.00      PROA C  
ATOM   4197  NH1 ARG A 536     -56.340 229.824  31.747  0.00  0.00      PROA N1+
ATOM   4198  NH2 ARG A 536     -55.398 228.153  30.559  0.00  0.00      PROA N  
ATOM   4199  N   ASN A 537     -60.084 222.905  32.789  0.00  0.00      PROA N  
ATOM   4200  CA  ASN A 537     -61.085 222.190  32.010  0.00  0.00      PROA C  
ATOM   4201  C   ASN A 537     -61.819 221.095  32.792  0.00  0.00      PROA C  
ATOM   4202  O   ASN A 537     -62.931 220.716  32.419  0.00  0.00      PROA O  
ATOM   4203  CB  ASN A 537     -60.438 221.535  30.758  0.00  0.00      PROA C  
ATOM   4204  CG  ASN A 537     -59.923 222.595  29.785  0.00  0.00      PROA C  
ATOM   4205  ND2 ASN A 537     -59.036 222.161  28.858  0.00  0.00      PROA N  
ATOM   4206  OD1 ASN A 537     -60.268 223.779  29.827  0.00  0.00      PROA O  
ATOM   4207  N   ILE A 538     -61.227 220.569  33.883  0.00  0.00      PROA N  
ATOM   4208  CA  ILE A 538     -61.808 219.506  34.697  0.00  0.00      PROA C  
ATOM   4209  C   ILE A 538     -61.873 219.939  36.162  0.00  0.00      PROA C  
ATOM   4210  O   ILE A 538     -60.846 220.019  36.833  0.00  0.00      PROA O  
ATOM   4211  CB  ILE A 538     -60.996 218.204  34.652  0.00  0.00      PROA C  
ATOM   4212  CG1 ILE A 538     -60.717 217.683  33.222  0.00  0.00      PROA C  
ATOM   4213  CG2 ILE A 538     -61.699 217.111  35.489  0.00  0.00      PROA C  
ATOM   4214  CD  ILE A 538     -61.948 217.113  32.523  0.00  0.00      PROA C  
ATOM   4215  N   MET A 539     -63.077 220.179  36.719  0.00  0.00      PROA N  
ATOM   4216  CA  MET A 539     -63.281 220.412  38.142  0.00  0.00      PROA C  
ATOM   4217  C   MET A 539     -64.629 219.847  38.563  0.00  0.00      PROA C  
ATOM   4218  O   MET A 539     -65.598 220.023  37.821  0.00  0.00      PROA O  
ATOM   4219  CB  MET A 539     -63.214 221.900  38.609  0.00  0.00      PROA C  
ATOM   4220  CG  MET A 539     -61.783 222.457  38.694  0.00  0.00      PROA C  
ATOM   4221  SD  MET A 539     -61.627 224.167  39.288  0.00  0.00      PROA S  
ATOM   4222  CE  MET A 539     -62.145 224.950  37.734  0.00  0.00      PROA C  
ATOM   4223  N   PRO A 540     -64.776 219.151  39.687  0.00  0.00      PROA N  
ATOM   4224  CA  PRO A 540     -66.078 218.736  40.190  0.00  0.00      PROA C  
ATOM   4225  C   PRO A 540     -67.058 219.859  40.474  0.00  0.00      PROA C  
ATOM   4226  O   PRO A 540     -66.673 220.983  40.813  0.00  0.00      PROA O  
ATOM   4227  CB  PRO A 540     -65.749 217.971  41.474  0.00  0.00      PROA C  
ATOM   4228  CG  PRO A 540     -64.488 218.656  41.986  0.00  0.00      PROA C  
ATOM   4229  CD  PRO A 540     -63.730 218.962  40.694  0.00  0.00      PROA C  
ATOM   4230  N   ILE A 541     -68.359 219.548  40.392  0.00  0.00      PROA N  
ATOM   4231  CA  ILE A 541     -69.393 220.396  40.939  0.00  0.00      PROA C  
ATOM   4232  C   ILE A 541     -69.517 220.148  42.436  0.00  0.00      PROA C  
ATOM   4233  O   ILE A 541     -69.288 219.038  42.926  0.00  0.00      PROA O  
ATOM   4234  CB  ILE A 541     -70.729 220.215  40.239  0.00  0.00      PROA C  
ATOM   4235  CG1 ILE A 541     -71.700 221.337  40.644  0.00  0.00      PROA C  
ATOM   4236  CG2 ILE A 541     -71.337 218.811  40.469  0.00  0.00      PROA C  
ATOM   4237  CD  ILE A 541     -72.745 221.604  39.573  0.00  0.00      PROA C  
ATOM   4238  N   CYS A 542     -69.836 221.185  43.240  0.00  0.00      PROA N  
ATOM   4239  CA  CYS A 542     -70.020 220.972  44.665  0.00  0.00      PROA C  
ATOM   4240  C   CYS A 542     -71.377 220.354  44.989  0.00  0.00      PROA C  
ATOM   4241  O   CYS A 542     -72.390 220.637  44.347  0.00  0.00      PROA O  
ATOM   4242  CB  CYS A 542     -69.770 222.252  45.512  0.00  0.00      PROA C  
ATOM   4243  SG  CYS A 542     -68.631 221.900  46.894  0.00  0.00      PROA S  
ATOM   4244  N   LEU A 543     -71.430 219.477  46.011  0.00  0.00      PROA N  
ATOM   4245  CA  LEU A 543     -72.677 219.041  46.608  0.00  0.00      PROA C  
ATOM   4246  C   LEU A 543     -73.367 220.210  47.333  0.00  0.00      PROA C  
ATOM   4247  O   LEU A 543     -72.666 221.030  47.939  0.00  0.00      PROA O  
ATOM   4248  CB  LEU A 543     -72.491 217.851  47.593  0.00  0.00      PROA C  
ATOM   4249  CG  LEU A 543     -72.035 216.517  46.954  0.00  0.00      PROA C  
ATOM   4250  CD1 LEU A 543     -70.523 216.446  46.683  0.00  0.00      PROA C  
ATOM   4251  CD2 LEU A 543     -72.439 215.335  47.850  0.00  0.00      PROA C  
ATOM   4252  N   PRO A 544     -74.686 220.375  47.309  0.00  0.00      PROA N  
ATOM   4253  CA  PRO A 544     -75.371 221.364  48.129  0.00  0.00      PROA C  
ATOM   4254  C   PRO A 544     -75.161 221.171  49.627  0.00  0.00      PROA C  
ATOM   4255  O   PRO A 544     -75.279 220.059  50.148  0.00  0.00      PROA O  
ATOM   4256  CB  PRO A 544     -76.848 221.223  47.731  0.00  0.00      PROA C  
ATOM   4257  CG  PRO A 544     -76.981 219.754  47.333  0.00  0.00      PROA C  
ATOM   4258  CD  PRO A 544     -75.624 219.435  46.697  0.00  0.00      PROA C  
ATOM   4259  N   ARG A 545     -74.874 222.271  50.350  0.00  0.00      PROA N  
ATOM   4260  CA  ARG A 545     -74.941 222.319  51.797  0.00  0.00      PROA C  
ATOM   4261  C   ARG A 545     -76.386 222.323  52.298  0.00  0.00      PROA C  
ATOM   4262  O   ARG A 545     -77.335 222.499  51.535  0.00  0.00      PROA O  
ATOM   4263  CB  ARG A 545     -74.124 223.514  52.378  0.00  0.00      PROA C  
ATOM   4264  CG  ARG A 545     -74.399 224.905  51.752  0.00  0.00      PROA C  
ATOM   4265  CD  ARG A 545     -73.613 226.040  52.438  0.00  0.00      PROA C  
ATOM   4266  NE  ARG A 545     -73.847 227.306  51.669  0.00  0.00      PROA N  
ATOM   4267  CZ  ARG A 545     -73.913 228.516  52.189  0.00  0.00      PROA C  
ATOM   4268  NH1 ARG A 545     -74.017 228.848  53.447  0.00  0.00      PROA N1+
ATOM   4269  NH2 ARG A 545     -73.832 229.534  51.367  0.00  0.00      PROA N  
ATOM   4270  N   LYS A 546     -76.610 222.141  53.616  0.00  0.00      PROA N  
ATOM   4271  CA  LYS A 546     -77.940 222.196  54.216  0.00  0.00      PROA C  
ATOM   4272  C   LYS A 546     -78.644 223.541  54.016  0.00  0.00      PROA C  
ATOM   4273  O   LYS A 546     -79.862 223.627  53.854  0.00  0.00      PROA O  
ATOM   4274  CB  LYS A 546     -77.906 221.795  55.715  0.00  0.00      PROA C  
ATOM   4275  CG  LYS A 546     -76.998 222.642  56.627  0.00  0.00      PROA C  
ATOM   4276  CD  LYS A 546     -76.928 222.050  58.051  0.00  0.00      PROA C  
ATOM   4277  CE  LYS A 546     -75.932 222.731  59.008  0.00  0.00      PROA C  
ATOM   4278  NZ  LYS A 546     -76.350 224.114  59.342  0.00  0.00      PROA N1+
ATOM   4279  N   GLU A 547     -77.851 224.630  53.979  0.00  0.00      PROA N  
ATOM   4280  CA  GLU A 547     -78.291 225.997  53.765  0.00  0.00      PROA C  
ATOM   4281  C   GLU A 547     -78.638 226.315  52.308  0.00  0.00      PROA C  
ATOM   4282  O   GLU A 547     -79.253 227.343  52.012  0.00  0.00      PROA O  
ATOM   4283  CB  GLU A 547     -77.177 226.969  54.234  0.00  0.00      PROA C  
ATOM   4284  CG  GLU A 547     -76.861 226.855  55.748  0.00  0.00      PROA C  
ATOM   4285  CD  GLU A 547     -75.657 227.700  56.151  0.00  0.00      PROA C  
ATOM   4286  OE1 GLU A 547     -75.815 228.648  56.965  0.00  0.00      PROA O  
ATOM   4287  OE2 GLU A 547     -74.530 227.415  55.663  0.00  0.00      PROA O1-
ATOM   4288  N   ALA A 548     -78.265 225.438  51.351  0.00  0.00      PROA N  
ATOM   4289  CA  ALA A 548     -78.307 225.711  49.925  0.00  0.00      PROA C  
ATOM   4290  C   ALA A 548     -79.711 225.772  49.335  0.00  0.00      PROA C  
ATOM   4291  O   ALA A 548     -79.933 226.363  48.279  0.00  0.00      PROA O  
ATOM   4292  CB  ALA A 548     -77.484 224.645  49.184  0.00  0.00      PROA C  
ATOM   4293  N   ALA A 549     -80.718 225.233  50.057  0.00  0.00      PROA N  
ATOM   4294  CA  ALA A 549     -82.132 225.332  49.740  0.00  0.00      PROA C  
ATOM   4295  C   ALA A 549     -82.633 226.779  49.646  0.00  0.00      PROA C  
ATOM   4296  O   ALA A 549     -83.575 227.091  48.918  0.00  0.00      PROA O  
ATOM   4297  CB  ALA A 549     -82.940 224.558  50.800  0.00  0.00      PROA C  
ATOM   4298  N   SER A 550     -81.945 227.712  50.340  0.00  0.00      PROA N  
ATOM   4299  CA  SER A 550     -82.155 229.160  50.286  0.00  0.00      PROA C  
ATOM   4300  C   SER A 550     -82.042 229.717  48.871  0.00  0.00      PROA C  
ATOM   4301  O   SER A 550     -82.735 230.658  48.483  0.00  0.00      PROA O  
ATOM   4302  CB  SER A 550     -81.124 229.948  51.150  0.00  0.00      PROA C  
ATOM   4303  OG  SER A 550     -81.062 229.451  52.490  0.00  0.00      PROA O  
ATOM   4304  N   LEU A 551     -81.149 229.121  48.064  0.00  0.00      PROA N  
ATOM   4305  CA  LEU A 551     -80.834 229.543  46.718  0.00  0.00      PROA C  
ATOM   4306  C   LEU A 551     -81.530 228.661  45.680  0.00  0.00      PROA C  
ATOM   4307  O   LEU A 551     -81.349 228.821  44.474  0.00  0.00      PROA O  
ATOM   4308  CB  LEU A 551     -79.301 229.485  46.534  0.00  0.00      PROA C  
ATOM   4309  CG  LEU A 551     -78.505 230.271  47.603  0.00  0.00      PROA C  
ATOM   4310  CD1 LEU A 551     -77.004 230.061  47.402  0.00  0.00      PROA C  
ATOM   4311  CD2 LEU A 551     -78.840 231.769  47.579  0.00  0.00      PROA C  
ATOM   4312  N   MET A 552     -82.393 227.723  46.127  0.00  0.00      PROA N  
ATOM   4313  CA  MET A 552     -83.227 226.901  45.262  0.00  0.00      PROA C  
ATOM   4314  C   MET A 552     -84.673 227.389  45.244  0.00  0.00      PROA C  
ATOM   4315  O   MET A 552     -85.550 226.768  44.643  0.00  0.00      PROA O  
ATOM   4316  CB  MET A 552     -83.230 225.416  45.712  0.00  0.00      PROA C  
ATOM   4317  CG  MET A 552     -81.857 224.732  45.639  0.00  0.00      PROA C  
ATOM   4318  SD  MET A 552     -81.936 222.961  46.038  0.00  0.00      PROA S  
ATOM   4319  CE  MET A 552     -80.140 222.763  45.980  0.00  0.00      PROA C  
ATOM   4320  N   LYS A 553     -84.963 228.522  45.916  0.00  0.00      PROA N  
ATOM   4321  CA  LYS A 553     -86.282 229.124  45.987  0.00  0.00      PROA C  
ATOM   4322  C   LYS A 553     -86.927 229.490  44.648  0.00  0.00      PROA C  
ATOM   4323  O   LYS A 553     -86.256 229.781  43.656  0.00  0.00      PROA O  
ATOM   4324  CB  LYS A 553     -86.309 230.339  46.949  0.00  0.00      PROA C  
ATOM   4325  CG  LYS A 553     -86.174 229.947  48.431  0.00  0.00      PROA C  
ATOM   4326  CD  LYS A 553     -86.247 231.174  49.360  0.00  0.00      PROA C  
ATOM   4327  CE  LYS A 553     -86.198 230.818  50.854  0.00  0.00      PROA C  
ATOM   4328  NZ  LYS A 553     -86.296 232.039  51.692  0.00  0.00      PROA N1+
ATOM   4329  N   THR A 554     -88.277 229.474  44.590  0.00  0.00      PROA N  
ATOM   4330  CA  THR A 554     -89.069 229.866  43.419  0.00  0.00      PROA C  
ATOM   4331  C   THR A 554     -88.649 231.205  42.825  0.00  0.00      PROA C  
ATOM   4332  O   THR A 554     -88.530 232.203  43.535  0.00  0.00      PROA O  
ATOM   4333  CB  THR A 554     -90.570 229.912  43.703  0.00  0.00      PROA C  
ATOM   4334  CG2 THR A 554     -91.384 230.174  42.424  0.00  0.00      PROA C  
ATOM   4335  OG1 THR A 554     -91.006 228.658  44.217  0.00  0.00      PROA O  
ATOM   4336  N   ASP A 555     -88.382 231.210  41.504  0.00  0.00      PROA N  
ATOM   4337  CA  ASP A 555     -87.913 232.309  40.683  0.00  0.00      PROA C  
ATOM   4338  C   ASP A 555     -86.393 232.539  40.741  0.00  0.00      PROA C  
ATOM   4339  O   ASP A 555     -85.847 233.324  39.962  0.00  0.00      PROA O  
ATOM   4340  CB  ASP A 555     -88.840 233.576  40.740  0.00  0.00      PROA C  
ATOM   4341  CG  ASP A 555     -88.547 234.672  41.765  0.00  0.00      PROA C  
ATOM   4342  OD1 ASP A 555     -87.402 234.841  42.254  0.00  0.00      PROA O  
ATOM   4343  OD2 ASP A 555     -89.485 235.488  41.998  0.00  0.00      PROA O1-
ATOM   4344  N   PHE A 556     -85.643 231.803  41.596  0.00  0.00      PROA N  
ATOM   4345  CA  PHE A 556     -84.189 231.826  41.578  0.00  0.00      PROA C  
ATOM   4346  C   PHE A 556     -83.675 231.069  40.345  0.00  0.00      PROA C  
ATOM   4347  O   PHE A 556     -84.181 230.006  39.976  0.00  0.00      PROA O  
ATOM   4348  CB  PHE A 556     -83.588 231.258  42.896  0.00  0.00      PROA C  
ATOM   4349  CG  PHE A 556     -82.166 231.722  43.119  0.00  0.00      PROA C  
ATOM   4350  CD1 PHE A 556     -81.085 231.097  42.472  0.00  0.00      PROA C  
ATOM   4351  CD2 PHE A 556     -81.892 232.755  44.035  0.00  0.00      PROA C  
ATOM   4352  CE1 PHE A 556     -79.767 231.497  42.719  0.00  0.00      PROA C  
ATOM   4353  CE2 PHE A 556     -80.573 233.158  44.291  0.00  0.00      PROA C  
ATOM   4354  CZ  PHE A 556     -79.510 232.529  43.631  0.00  0.00      PROA C  
ATOM   4355  N   VAL A 557     -82.667 231.630  39.652  0.00  0.00      PROA N  
ATOM   4356  CA  VAL A 557     -82.173 231.098  38.395  0.00  0.00      PROA C  
ATOM   4357  C   VAL A 557     -81.145 229.982  38.573  0.00  0.00      PROA C  
ATOM   4358  O   VAL A 557     -80.131 230.115  39.264  0.00  0.00      PROA O  
ATOM   4359  CB  VAL A 557     -81.693 232.212  37.461  0.00  0.00      PROA C  
ATOM   4360  CG1 VAL A 557     -80.511 233.008  38.052  0.00  0.00      PROA C  
ATOM   4361  CG2 VAL A 557     -81.335 231.644  36.075  0.00  0.00      PROA C  
ATOM   4362  N   GLY A 558     -81.412 228.819  37.942  0.00  0.00      PROA N  
ATOM   4363  CA  GLY A 558     -80.464 227.725  37.813  0.00  0.00      PROA C  
ATOM   4364  C   GLY A 558     -79.969 227.641  36.392  0.00  0.00      PROA C  
ATOM   4365  O   GLY A 558     -80.531 228.239  35.476  0.00  0.00      PROA O  
ATOM   4366  N   THR A 559     -78.898 226.879  36.161  0.00  0.00      PROA N  
ATOM   4367  CA  THR A 559     -78.294 226.744  34.842  0.00  0.00      PROA C  
ATOM   4368  C   THR A 559     -78.185 225.274  34.486  0.00  0.00      PROA C  
ATOM   4369  O   THR A 559     -77.766 224.456  35.302  0.00  0.00      PROA O  
ATOM   4370  CB  THR A 559     -76.920 227.406  34.738  0.00  0.00      PROA C  
ATOM   4371  CG2 THR A 559     -76.300 227.242  33.348  0.00  0.00      PROA C  
ATOM   4372  OG1 THR A 559     -76.993 228.805  34.969  0.00  0.00      PROA O  
ATOM   4373  N   VAL A 560     -78.582 224.877  33.261  0.00  0.00      PROA N  
ATOM   4374  CA  VAL A 560     -78.403 223.512  32.770  0.00  0.00      PROA C  
ATOM   4375  C   VAL A 560     -77.608 223.560  31.479  0.00  0.00      PROA C  
ATOM   4376  O   VAL A 560     -77.852 224.406  30.619  0.00  0.00      PROA O  
ATOM   4377  CB  VAL A 560     -79.706 222.745  32.542  0.00  0.00      PROA C  
ATOM   4378  CG1 VAL A 560     -79.426 221.337  31.978  0.00  0.00      PROA C  
ATOM   4379  CG2 VAL A 560     -80.448 222.588  33.877  0.00  0.00      PROA C  
ATOM   4380  N   ALA A 561     -76.617 222.659  31.313  0.00  0.00      PROA N  
ATOM   4381  CA  ALA A 561     -75.810 222.569  30.116  0.00  0.00      PROA C  
ATOM   4382  C   ALA A 561     -75.942 221.209  29.437  0.00  0.00      PROA C  
ATOM   4383  O   ALA A 561     -76.104 220.171  30.083  0.00  0.00      PROA O  
ATOM   4384  CB  ALA A 561     -74.334 222.859  30.436  0.00  0.00      PROA C  
ATOM   4385  N   GLY A 562     -75.894 221.193  28.091  0.00  0.00      PROA N  
ATOM   4386  CA  GLY A 562     -75.982 219.971  27.313  0.00  0.00      PROA C  
ATOM   4387  C   GLY A 562     -75.745 220.186  25.839  0.00  0.00      PROA C  
ATOM   4388  O   GLY A 562     -75.571 221.306  25.360  0.00  0.00      PROA O  
ATOM   4389  N   TRP A 563     -75.742 219.086  25.075  0.00  0.00      PROA N  
ATOM   4390  CA  TRP A 563     -75.587 219.082  23.632  0.00  0.00      PROA C  
ATOM   4391  C   TRP A 563     -76.919 218.838  22.923  0.00  0.00      PROA C  
ATOM   4392  O   TRP A 563     -77.021 218.909  21.698  0.00  0.00      PROA O  
ATOM   4393  CB  TRP A 563     -74.543 218.023  23.171  0.00  0.00      PROA C  
ATOM   4394  CG  TRP A 563     -73.125 218.318  23.567  0.00  0.00      PROA C  
ATOM   4395  CD1 TRP A 563     -72.237 219.059  22.827  0.00  0.00      PROA C  
ATOM   4396  CD2 TRP A 563     -72.405 217.872  24.733  0.00  0.00      PROA C  
ATOM   4397  CE2 TRP A 563     -71.089 218.389  24.625  0.00  0.00      PROA C  
ATOM   4398  CE3 TRP A 563     -72.741 217.089  25.840  0.00  0.00      PROA C  
ATOM   4399  NE1 TRP A 563     -71.021 219.107  23.470  0.00  0.00      PROA N  
ATOM   4400  CZ2 TRP A 563     -70.117 218.133  25.579  0.00  0.00      PROA C  
ATOM   4401  CZ3 TRP A 563     -71.760 216.834  26.804  0.00  0.00      PROA C  
ATOM   4402  CH2 TRP A 563     -70.470 217.340  26.672  0.00  0.00      PROA C  
ATOM   4403  N   GLY A 564     -78.002 218.586  23.681  0.00  0.00      PROA N  
ATOM   4404  CA  GLY A 564     -79.343 218.392  23.149  0.00  0.00      PROA C  
ATOM   4405  C   GLY A 564     -79.640 216.941  22.888  0.00  0.00      PROA C  
ATOM   4406  O   GLY A 564     -80.399 216.598  21.983  0.00  0.00      PROA O  
ATOM   4407  N   LEU A 565     -79.046 216.046  23.694  0.00  0.00      PROA N  
ATOM   4408  CA  LEU A 565     -79.144 214.601  23.575  0.00  0.00      PROA C  
ATOM   4409  C   LEU A 565     -80.569 214.066  23.698  0.00  0.00      PROA C  
ATOM   4410  O   LEU A 565     -80.978 213.142  22.991  0.00  0.00      PROA O  
ATOM   4411  CB  LEU A 565     -78.228 213.891  24.609  0.00  0.00      PROA C  
ATOM   4412  CG  LEU A 565     -76.731 214.271  24.521  0.00  0.00      PROA C  
ATOM   4413  CD1 LEU A 565     -75.925 213.578  25.632  0.00  0.00      PROA C  
ATOM   4414  CD2 LEU A 565     -76.110 213.980  23.145  0.00  0.00      PROA C  
ATOM   4415  N   THR A 566     -81.360 214.649  24.620  0.00  0.00      PROA N  
ATOM   4416  CA  THR A 566     -82.671 214.130  25.004  0.00  0.00      PROA C  
ATOM   4417  C   THR A 566     -83.811 214.915  24.365  0.00  0.00      PROA C  
ATOM   4418  O   THR A 566     -84.982 214.550  24.485  0.00  0.00      PROA O  
ATOM   4419  CB  THR A 566     -82.803 214.122  26.527  0.00  0.00      PROA C  
ATOM   4420  CG2 THR A 566     -83.955 213.243  27.035  0.00  0.00      PROA C  
ATOM   4421  OG1 THR A 566     -81.618 213.580  27.097  0.00  0.00      PROA O  
ATOM   4422  N   GLN A 567     -83.516 215.993  23.598  0.00  0.00      PROA N  
ATOM   4423  CA  GLN A 567     -84.526 216.664  22.785  0.00  0.00      PROA C  
ATOM   4424  C   GLN A 567     -84.743 215.961  21.433  0.00  0.00      PROA C  
ATOM   4425  O   GLN A 567     -84.695 214.735  21.330  0.00  0.00      PROA O  
ATOM   4426  CB  GLN A 567     -84.311 218.205  22.672  0.00  0.00      PROA C  
ATOM   4427  CG  GLN A 567     -82.958 218.661  22.068  0.00  0.00      PROA C  
ATOM   4428  CD  GLN A 567     -82.995 220.120  21.590  0.00  0.00      PROA C  
ATOM   4429  NE2 GLN A 567     -83.286 221.054  22.522  0.00  0.00      PROA N  
ATOM   4430  OE1 GLN A 567     -82.782 220.427  20.414  0.00  0.00      PROA O  
ATOM   4431  N   LYS A 568     -85.024 216.716  20.354  0.00  0.00      PROA N  
ATOM   4432  CA  LYS A 568     -85.391 216.165  19.062  0.00  0.00      PROA C  
ATOM   4433  C   LYS A 568     -84.664 216.939  17.967  0.00  0.00      PROA C  
ATOM   4434  O   LYS A 568     -84.158 218.041  18.188  0.00  0.00      PROA O  
ATOM   4435  CB  LYS A 568     -86.936 216.235  18.888  0.00  0.00      PROA C  
ATOM   4436  CG  LYS A 568     -87.508 215.541  17.639  0.00  0.00      PROA C  
ATOM   4437  CD  LYS A 568     -89.047 215.457  17.665  0.00  0.00      PROA C  
ATOM   4438  CE  LYS A 568     -89.634 214.763  16.422  0.00  0.00      PROA C  
ATOM   4439  NZ  LYS A 568     -91.114 214.699  16.496  0.00  0.00      PROA N1+
ATOM   4440  N   GLY A 569     -84.573 216.368  16.747  0.00  0.00      PROA N  
ATOM   4441  CA  GLY A 569     -83.894 216.981  15.608  0.00  0.00      PROA C  
ATOM   4442  C   GLY A 569     -82.429 216.632  15.558  0.00  0.00      PROA C  
ATOM   4443  O   GLY A 569     -82.061 215.473  15.363  0.00  0.00      PROA O  
ATOM   4444  N   PHE A 570     -81.549 217.637  15.706  0.00  0.00      PROA N  
ATOM   4445  CA  PHE A 570     -80.113 217.479  15.546  0.00  0.00      PROA C  
ATOM   4446  C   PHE A 570     -79.370 217.816  16.830  0.00  0.00      PROA C  
ATOM   4447  O   PHE A 570     -79.649 218.808  17.507  0.00  0.00      PROA O  
ATOM   4448  CB  PHE A 570     -79.557 218.369  14.400  0.00  0.00      PROA C  
ATOM   4449  CG  PHE A 570     -80.214 218.008  13.094  0.00  0.00      PROA C  
ATOM   4450  CD1 PHE A 570     -79.884 216.804  12.448  0.00  0.00      PROA C  
ATOM   4451  CD2 PHE A 570     -81.140 218.873  12.483  0.00  0.00      PROA C  
ATOM   4452  CE1 PHE A 570     -80.482 216.459  11.228  0.00  0.00      PROA C  
ATOM   4453  CE2 PHE A 570     -81.741 218.533  11.264  0.00  0.00      PROA C  
ATOM   4454  CZ  PHE A 570     -81.411 217.324  10.637  0.00  0.00      PROA C  
ATOM   4455  N   LEU A 571     -78.389 216.972  17.207  0.00  0.00      PROA N  
ATOM   4456  CA  LEU A 571     -77.473 217.236  18.303  0.00  0.00      PROA C  
ATOM   4457  C   LEU A 571     -76.536 218.412  18.012  0.00  0.00      PROA C  
ATOM   4458  O   LEU A 571     -75.963 218.522  16.926  0.00  0.00      PROA O  
ATOM   4459  CB  LEU A 571     -76.623 215.982  18.631  0.00  0.00      PROA C  
ATOM   4460  CG  LEU A 571     -77.415 214.676  18.862  0.00  0.00      PROA C  
ATOM   4461  CD1 LEU A 571     -76.458 213.545  19.269  0.00  0.00      PROA C  
ATOM   4462  CD2 LEU A 571     -78.514 214.858  19.915  0.00  0.00      PROA C  
ATOM   4463  N   ALA A 572     -76.333 219.327  18.980  0.00  0.00      PROA N  
ATOM   4464  CA  ALA A 572     -75.370 220.404  18.862  0.00  0.00      PROA C  
ATOM   4465  C   ALA A 572     -73.932 219.890  18.887  0.00  0.00      PROA C  
ATOM   4466  O   ALA A 572     -73.581 219.018  19.678  0.00  0.00      PROA O  
ATOM   4467  CB  ALA A 572     -75.587 221.447  19.978  0.00  0.00      PROA C  
ATOM   4468  N   ARG A 573     -73.051 220.377  17.989  0.00  0.00      PROA N  
ATOM   4469  CA  ARG A 573     -71.627 220.075  18.056  0.00  0.00      PROA C  
ATOM   4470  C   ARG A 573     -70.936 220.638  19.294  0.00  0.00      PROA C  
ATOM   4471  O   ARG A 573     -70.140 219.964  19.947  0.00  0.00      PROA O  
ATOM   4472  CB  ARG A 573     -70.898 220.527  16.767  0.00  0.00      PROA C  
ATOM   4473  CG  ARG A 573     -71.348 219.735  15.521  0.00  0.00      PROA C  
ATOM   4474  CD  ARG A 573     -70.531 220.066  14.264  0.00  0.00      PROA C  
ATOM   4475  NE  ARG A 573     -71.010 219.171  13.157  0.00  0.00      PROA N  
ATOM   4476  CZ  ARG A 573     -72.055 219.410  12.375  0.00  0.00      PROA C  
ATOM   4477  NH1 ARG A 573     -72.806 220.483  12.489  0.00  0.00      PROA N1+
ATOM   4478  NH2 ARG A 573     -72.363 218.539  11.436  0.00  0.00      PROA N  
ATOM   4479  N   ASN A 574     -71.270 221.895  19.648  0.00  0.00      PROA N  
ATOM   4480  CA  ASN A 574     -70.721 222.605  20.789  0.00  0.00      PROA C  
ATOM   4481  C   ASN A 574     -71.669 222.508  21.981  0.00  0.00      PROA C  
ATOM   4482  O   ASN A 574     -72.891 222.469  21.832  0.00  0.00      PROA O  
ATOM   4483  CB  ASN A 574     -70.500 224.119  20.493  0.00  0.00      PROA C  
ATOM   4484  CG  ASN A 574     -69.536 224.371  19.331  0.00  0.00      PROA C  
ATOM   4485  ND2 ASN A 574     -69.399 225.669  18.969  0.00  0.00      PROA N  
ATOM   4486  OD1 ASN A 574     -68.914 223.488  18.738  0.00  0.00      PROA O  
ATOM   4487  N   LEU A 575     -71.120 222.472  23.208  0.00  0.00      PROA N  
ATOM   4488  CA  LEU A 575     -71.867 222.539  24.449  0.00  0.00      PROA C  
ATOM   4489  C   LEU A 575     -72.671 223.836  24.589  0.00  0.00      PROA C  
ATOM   4490  O   LEU A 575     -72.165 224.943  24.379  0.00  0.00      PROA O  
ATOM   4491  CB  LEU A 575     -70.897 222.354  25.648  0.00  0.00      PROA C  
ATOM   4492  CG  LEU A 575     -71.534 222.308  27.052  0.00  0.00      PROA C  
ATOM   4493  CD1 LEU A 575     -72.426 221.072  27.208  0.00  0.00      PROA C  
ATOM   4494  CD2 LEU A 575     -70.445 222.306  28.137  0.00  0.00      PROA C  
ATOM   4495  N   MET A 576     -73.959 223.720  24.949  0.00  0.00      PROA N  
ATOM   4496  CA  MET A 576     -74.879 224.829  25.069  0.00  0.00      PROA C  
ATOM   4497  C   MET A 576     -75.407 224.855  26.489  0.00  0.00      PROA C  
ATOM   4498  O   MET A 576     -75.467 223.825  27.160  0.00  0.00      PROA O  
ATOM   4499  CB  MET A 576     -76.091 224.684  24.106  0.00  0.00      PROA C  
ATOM   4500  CG  MET A 576     -75.715 224.564  22.614  0.00  0.00      PROA C  
ATOM   4501  SD  MET A 576     -74.823 225.989  21.918  0.00  0.00      PROA S  
ATOM   4502  CE  MET A 576     -76.205 227.165  21.987  0.00  0.00      PROA C  
ATOM   4503  N   PHE A 577     -75.812 226.031  26.994  0.00  0.00      PROA N  
ATOM   4504  CA  PHE A 577     -76.424 226.120  28.301  0.00  0.00      PROA C  
ATOM   4505  C   PHE A 577     -77.623 227.053  28.304  0.00  0.00      PROA C  
ATOM   4506  O   PHE A 577     -77.763 227.957  27.478  0.00  0.00      PROA O  
ATOM   4507  CB  PHE A 577     -75.408 226.499  29.413  0.00  0.00      PROA C  
ATOM   4508  CG  PHE A 577     -74.849 227.904  29.323  0.00  0.00      PROA C  
ATOM   4509  CD1 PHE A 577     -73.742 228.194  28.505  0.00  0.00      PROA C  
ATOM   4510  CD2 PHE A 577     -75.347 228.916  30.162  0.00  0.00      PROA C  
ATOM   4511  CE1 PHE A 577     -73.142 229.460  28.534  0.00  0.00      PROA C  
ATOM   4512  CE2 PHE A 577     -74.749 230.181  30.197  0.00  0.00      PROA C  
ATOM   4513  CZ  PHE A 577     -73.645 230.455  29.381  0.00  0.00      PROA C  
ATOM   4514  N   VAL A 578     -78.542 226.798  29.248  0.00  0.00      PROA N  
ATOM   4515  CA  VAL A 578     -79.761 227.546  29.465  0.00  0.00      PROA C  
ATOM   4516  C   VAL A 578     -79.811 228.036  30.900  0.00  0.00      PROA C  
ATOM   4517  O   VAL A 578     -79.468 227.314  31.838  0.00  0.00      PROA O  
ATOM   4518  CB  VAL A 578     -81.033 226.749  29.170  0.00  0.00      PROA C  
ATOM   4519  CG1 VAL A 578     -81.074 226.421  27.671  0.00  0.00      PROA C  
ATOM   4520  CG2 VAL A 578     -81.117 225.443  29.986  0.00  0.00      PROA C  
ATOM   4521  N   ASP A 579     -80.257 229.291  31.099  0.00  0.00      PROA N  
ATOM   4522  CA  ASP A 579     -80.458 229.858  32.416  0.00  0.00      PROA C  
ATOM   4523  C   ASP A 579     -81.961 229.907  32.680  0.00  0.00      PROA C  
ATOM   4524  O   ASP A 579     -82.707 230.642  32.028  0.00  0.00      PROA O  
ATOM   4525  CB  ASP A 579     -79.841 231.274  32.497  0.00  0.00      PROA C  
ATOM   4526  CG  ASP A 579     -78.324 231.230  32.350  0.00  0.00      PROA C  
ATOM   4527  OD1 ASP A 579     -77.673 230.275  32.850  0.00  0.00      PROA O  
ATOM   4528  OD2 ASP A 579     -77.761 232.233  31.828  0.00  0.00      PROA O1-
ATOM   4529  N   ILE A 580     -82.441 229.082  33.626  0.00  0.00      PROA N  
ATOM   4530  CA  ILE A 580     -83.849 228.807  33.840  0.00  0.00      PROA C  
ATOM   4531  C   ILE A 580     -84.254 229.019  35.308  0.00  0.00      PROA C  
ATOM   4532  O   ILE A 580     -83.725 228.366  36.213  0.00  0.00      PROA O  
ATOM   4533  CB  ILE A 580     -84.306 227.443  33.290  0.00  0.00      PROA C  
ATOM   4534  CG1 ILE A 580     -83.211 226.350  33.209  0.00  0.00      PROA C  
ATOM   4535  CG2 ILE A 580     -84.824 227.699  31.861  0.00  0.00      PROA C  
ATOM   4536  CD  ILE A 580     -82.767 225.781  34.553  0.00  0.00      PROA C  
ATOM   4537  N   PRO A 581     -85.166 229.939  35.630  0.00  0.00      PROA N  
ATOM   4538  CA  PRO A 581     -85.809 230.010  36.939  0.00  0.00      PROA C  
ATOM   4539  C   PRO A 581     -86.484 228.738  37.440  0.00  0.00      PROA C  
ATOM   4540  O   PRO A 581     -87.162 228.052  36.669  0.00  0.00      PROA O  
ATOM   4541  CB  PRO A 581     -86.796 231.178  36.796  0.00  0.00      PROA C  
ATOM   4542  CG  PRO A 581     -86.104 232.104  35.796  0.00  0.00      PROA C  
ATOM   4543  CD  PRO A 581     -85.488 231.113  34.811  0.00  0.00      PROA C  
ATOM   4544  N   ILE A 582     -86.348 228.428  38.747  0.00  0.00      PROA N  
ATOM   4545  CA  ILE A 582     -87.202 227.472  39.442  0.00  0.00      PROA C  
ATOM   4546  C   ILE A 582     -88.655 227.926  39.459  0.00  0.00      PROA C  
ATOM   4547  O   ILE A 582     -88.962 229.065  39.818  0.00  0.00      PROA O  
ATOM   4548  CB  ILE A 582     -86.717 227.192  40.872  0.00  0.00      PROA C  
ATOM   4549  CG1 ILE A 582     -85.362 226.445  40.872  0.00  0.00      PROA C  
ATOM   4550  CG2 ILE A 582     -87.757 226.399  41.703  0.00  0.00      PROA C  
ATOM   4551  CD  ILE A 582     -85.366 225.166  40.029  0.00  0.00      PROA C  
ATOM   4552  N   VAL A 583     -89.594 227.043  39.081  0.00  0.00      PROA N  
ATOM   4553  CA  VAL A 583     -91.015 227.332  39.137  0.00  0.00      PROA C  
ATOM   4554  C   VAL A 583     -91.621 226.673  40.367  0.00  0.00      PROA C  
ATOM   4555  O   VAL A 583     -91.062 225.737  40.944  0.00  0.00      PROA O  
ATOM   4556  CB  VAL A 583     -91.782 226.957  37.870  0.00  0.00      PROA C  
ATOM   4557  CG1 VAL A 583     -91.193 227.750  36.686  0.00  0.00      PROA C  
ATOM   4558  CG2 VAL A 583     -91.737 225.443  37.601  0.00  0.00      PROA C  
ATOM   4559  N   ASP A 584     -92.783 227.182  40.831  0.00  0.00      PROA N  
ATOM   4560  CA  ASP A 584     -93.442 226.698  42.030  0.00  0.00      PROA C  
ATOM   4561  C   ASP A 584     -93.782 225.200  41.962  0.00  0.00      PROA C  
ATOM   4562  O   ASP A 584     -94.312 224.699  40.968  0.00  0.00      PROA O  
ATOM   4563  CB  ASP A 584     -94.689 227.590  42.310  0.00  0.00      PROA C  
ATOM   4564  CG  ASP A 584     -95.398 227.311  43.629  0.00  0.00      PROA C  
ATOM   4565  OD1 ASP A 584     -94.797 226.700  44.551  0.00  0.00      PROA O  
ATOM   4566  OD2 ASP A 584     -96.553 227.790  43.786  0.00  0.00      PROA O1-
ATOM   4567  N   HIS A 585     -93.468 224.445  43.038  0.00  0.00      PROA N  
ATOM   4568  CA  HIS A 585     -93.705 223.014  43.145  0.00  0.00      PROA C  
ATOM   4569  C   HIS A 585     -95.172 222.642  43.002  0.00  0.00      PROA C  
ATOM   4570  O   HIS A 585     -95.528 221.722  42.266  0.00  0.00      PROA O  
ATOM   4571  CB  HIS A 585     -93.130 222.473  44.488  0.00  0.00      PROA C  
ATOM   4572  CG  HIS A 585     -93.574 221.086  44.903  0.00  0.00      PROA C  
ATOM   4573  CD2 HIS A 585     -92.959 219.880  44.743  0.00  0.00      PROA C  
ATOM   4574  ND1 HIS A 585     -94.644 220.848  45.743  0.00  0.00      PROA N  
ATOM   4575  CE1 HIS A 585     -94.646 219.523  46.030  0.00  0.00      PROA C  
ATOM   4576  NE2 HIS A 585     -93.640 218.894  45.448  0.00  0.00      PROA N  
ATOM   4577  N   GLN A 586     -96.069 223.402  43.665  0.00  0.00      PROA N  
ATOM   4578  CA  GLN A 586     -97.506 223.239  43.542  0.00  0.00      PROA C  
ATOM   4579  C   GLN A 586     -98.019 223.470  42.124  0.00  0.00      PROA C  
ATOM   4580  O   GLN A 586     -98.824 222.693  41.605  0.00  0.00      PROA O  
ATOM   4581  CB  GLN A 586     -98.238 224.175  44.540  0.00  0.00      PROA C  
ATOM   4582  CG  GLN A 586     -99.791 224.122  44.534  0.00  0.00      PROA C  
ATOM   4583  CD  GLN A 586    -100.357 222.738  44.876  0.00  0.00      PROA C  
ATOM   4584  NE2 GLN A 586    -100.497 221.857  43.859  0.00  0.00      PROA N  
ATOM   4585  OE1 GLN A 586    -100.687 222.446  46.030  0.00  0.00      PROA O  
ATOM   4586  N   LYS A 587     -97.532 224.531  41.442  0.00  0.00      PROA N  
ATOM   4587  CA  LYS A 587     -97.858 224.795  40.051  0.00  0.00      PROA C  
ATOM   4588  C   LYS A 587     -97.395 223.691  39.108  0.00  0.00      PROA C  
ATOM   4589  O   LYS A 587     -98.153 223.215  38.265  0.00  0.00      PROA O  
ATOM   4590  CB  LYS A 587     -97.300 226.161  39.574  0.00  0.00      PROA C  
ATOM   4591  CG  LYS A 587     -97.756 226.530  38.149  0.00  0.00      PROA C  
ATOM   4592  CD  LYS A 587     -97.414 227.972  37.726  0.00  0.00      PROA C  
ATOM   4593  CE  LYS A 587     -95.913 228.241  37.534  0.00  0.00      PROA C  
ATOM   4594  NZ  LYS A 587     -95.696 229.603  36.981  0.00  0.00      PROA N1+
ATOM   4595  N   CYS A 588     -96.146 223.207  39.266  0.00  0.00      PROA N  
ATOM   4596  CA  CYS A 588     -95.614 222.089  38.500  0.00  0.00      PROA C  
ATOM   4597  C   CYS A 588     -96.386 220.787  38.701  0.00  0.00      PROA C  
ATOM   4598  O   CYS A 588     -96.733 220.088  37.747  0.00  0.00      PROA O  
ATOM   4599  CB  CYS A 588     -94.121 221.855  38.852  0.00  0.00      PROA C  
ATOM   4600  SG  CYS A 588     -93.274 220.695  37.728  0.00  0.00      PROA S  
ATOM   4601  N   ALA A 589     -96.713 220.445  39.965  0.00  0.00      PROA N  
ATOM   4602  CA  ALA A 589     -97.503 219.280  40.294  0.00  0.00      PROA C  
ATOM   4603  C   ALA A 589     -98.914 219.299  39.710  0.00  0.00      PROA C  
ATOM   4604  O   ALA A 589     -99.362 218.322  39.106  0.00  0.00      PROA O  
ATOM   4605  CB  ALA A 589     -97.565 219.124  41.826  0.00  0.00      PROA C  
ATOM   4606  N   THR A 590     -99.648 220.430  39.824  0.00  0.00      PROA N  
ATOM   4607  CA  THR A 590    -100.974 220.564  39.213  0.00  0.00      PROA C  
ATOM   4608  C   THR A 590    -100.925 220.571  37.691  0.00  0.00      PROA C  
ATOM   4609  O   THR A 590    -101.792 219.996  37.033  0.00  0.00      PROA O  
ATOM   4610  CB  THR A 590    -101.833 221.715  39.758  0.00  0.00      PROA C  
ATOM   4611  CG2 THR A 590    -101.383 223.102  39.283  0.00  0.00      PROA C  
ATOM   4612  OG1 THR A 590    -103.212 221.567  39.423  0.00  0.00      PROA O  
ATOM   4613  N   ALA A 591     -99.885 221.181  37.081  0.00  0.00      PROA N  
ATOM   4614  CA  ALA A 591     -99.678 221.227  35.645  0.00  0.00      PROA C  
ATOM   4615  C   ALA A 591     -99.562 219.857  34.988  0.00  0.00      PROA C  
ATOM   4616  O   ALA A 591    -100.176 219.593  33.956  0.00  0.00      PROA O  
ATOM   4617  CB  ALA A 591     -98.408 222.038  35.334  0.00  0.00      PROA C  
ATOM   4618  N   TYR A 592     -98.826 218.920  35.613  0.00  0.00      PROA N  
ATOM   4619  CA  TYR A 592     -98.683 217.563  35.113  0.00  0.00      PROA C  
ATOM   4620  C   TYR A 592     -99.751 216.612  35.661  0.00  0.00      PROA C  
ATOM   4621  O   TYR A 592     -99.690 215.400  35.460  0.00  0.00      PROA O  
ATOM   4622  CB  TYR A 592     -97.251 217.019  35.382  0.00  0.00      PROA C  
ATOM   4623  CG  TYR A 592     -96.249 217.616  34.420  0.00  0.00      PROA C  
ATOM   4624  CD1 TYR A 592     -96.339 217.312  33.049  0.00  0.00      PROA C  
ATOM   4625  CD2 TYR A 592     -95.157 218.381  34.871  0.00  0.00      PROA C  
ATOM   4626  CE1 TYR A 592     -95.363 217.760  32.148  0.00  0.00      PROA C  
ATOM   4627  CE2 TYR A 592     -94.173 218.824  33.971  0.00  0.00      PROA C  
ATOM   4628  CZ  TYR A 592     -94.273 218.506  32.610  0.00  0.00      PROA C  
ATOM   4629  OH  TYR A 592     -93.269 218.902  31.700  0.00  0.00      PROA O  
ATOM   4630  N   THR A 593    -100.798 217.149  36.325  0.00  0.00      PROA N  
ATOM   4631  CA  THR A 593    -101.959 216.369  36.767  0.00  0.00      PROA C  
ATOM   4632  C   THR A 593    -103.143 216.589  35.818  0.00  0.00      PROA C  
ATOM   4633  O   THR A 593    -104.168 215.910  35.893  0.00  0.00      PROA O  
ATOM   4634  CB  THR A 593    -102.334 216.681  38.226  0.00  0.00      PROA C  
ATOM   4635  CG2 THR A 593    -103.517 215.851  38.755  0.00  0.00      PROA C  
ATOM   4636  OG1 THR A 593    -101.246 216.364  39.090  0.00  0.00      PROA O  
ATOM   4637  N   LYS A 594    -103.025 217.511  34.828  0.00  0.00      PROA N  
ATOM   4638  CA  LYS A 594    -104.060 217.763  33.827  0.00  0.00      PROA C  
ATOM   4639  C   LYS A 594    -104.394 216.531  32.979  0.00  0.00      PROA C  
ATOM   4640  O   LYS A 594    -103.554 215.675  32.720  0.00  0.00      PROA O  
ATOM   4641  CB  LYS A 594    -103.708 218.951  32.881  0.00  0.00      PROA C  
ATOM   4642  CG  LYS A 594    -102.611 218.681  31.830  0.00  0.00      PROA C  
ATOM   4643  CD  LYS A 594    -102.399 219.838  30.827  0.00  0.00      PROA C  
ATOM   4644  CE  LYS A 594    -101.965 221.178  31.444  0.00  0.00      PROA C  
ATOM   4645  NZ  LYS A 594    -101.784 222.209  30.387  0.00  0.00      PROA N1+
ATOM   4646  N   GLN A 595    -105.656 216.384  32.532  0.00  0.00      PROA N  
ATOM   4647  CA  GLN A 595    -106.055 215.311  31.631  0.00  0.00      PROA C  
ATOM   4648  C   GLN A 595    -105.369 215.429  30.249  0.00  0.00      PROA C  
ATOM   4649  O   GLN A 595    -105.287 216.550  29.734  0.00  0.00      PROA O  
ATOM   4650  CB  GLN A 595    -107.597 215.369  31.446  0.00  0.00      PROA C  
ATOM   4651  CG  GLN A 595    -108.270 214.117  30.821  0.00  0.00      PROA C  
ATOM   4652  CD  GLN A 595    -108.078 212.832  31.634  0.00  0.00      PROA C  
ATOM   4653  NE2 GLN A 595    -108.453 212.871  32.933  0.00  0.00      PROA N  
ATOM   4654  OE1 GLN A 595    -107.622 211.801  31.130  0.00  0.00      PROA O  
ATOM   4655  N   PRO A 596    -104.896 214.379  29.573  0.00  0.00      PROA N  
ATOM   4656  CA  PRO A 596    -104.625 213.043  30.088  0.00  0.00      PROA C  
ATOM   4657  C   PRO A 596    -103.185 212.906  30.595  0.00  0.00      PROA C  
ATOM   4658  O   PRO A 596    -102.253 212.828  29.790  0.00  0.00      PROA O  
ATOM   4659  CB  PRO A 596    -104.884 212.120  28.866  0.00  0.00      PROA C  
ATOM   4660  CG  PRO A 596    -105.231 213.049  27.685  0.00  0.00      PROA C  
ATOM   4661  CD  PRO A 596    -104.729 214.423  28.123  0.00  0.00      PROA C  
ATOM   4662  N   TYR A 597    -102.978 212.814  31.922  0.00  0.00      PROA N  
ATOM   4663  CA  TYR A 597    -101.701 212.477  32.538  0.00  0.00      PROA C  
ATOM   4664  C   TYR A 597    -101.965 211.641  33.795  0.00  0.00      PROA C  
ATOM   4665  O   TYR A 597    -102.988 211.858  34.455  0.00  0.00      PROA O  
ATOM   4666  CB  TYR A 597    -100.831 213.708  32.949  0.00  0.00      PROA C  
ATOM   4667  CG  TYR A 597    -100.073 214.327  31.799  0.00  0.00      PROA C  
ATOM   4668  CD1 TYR A 597     -98.784 213.862  31.480  0.00  0.00      PROA C  
ATOM   4669  CD2 TYR A 597    -100.572 215.446  31.110  0.00  0.00      PROA C  
ATOM   4670  CE1 TYR A 597     -98.022 214.489  30.483  0.00  0.00      PROA C  
ATOM   4671  CE2 TYR A 597     -99.816 216.074  30.110  0.00  0.00      PROA C  
ATOM   4672  CZ  TYR A 597     -98.538 215.594  29.798  0.00  0.00      PROA C  
ATOM   4673  OH  TYR A 597     -97.762 216.224  28.802  0.00  0.00      PROA O  
ATOM   4674  N   PRO A 598    -101.132 210.663  34.170  0.00  0.00      PROA N  
ATOM   4675  CA  PRO A 598    -101.196 210.026  35.485  0.00  0.00      PROA C  
ATOM   4676  C   PRO A 598    -100.982 210.990  36.654  0.00  0.00      PROA C  
ATOM   4677  O   PRO A 598    -100.149 211.896  36.578  0.00  0.00      PROA O  
ATOM   4678  CB  PRO A 598    -100.108 208.940  35.416  0.00  0.00      PROA C  
ATOM   4679  CG  PRO A 598     -99.057 209.532  34.474  0.00  0.00      PROA C  
ATOM   4680  CD  PRO A 598     -99.906 210.292  33.451  0.00  0.00      PROA C  
ATOM   4681  N   GLY A 599    -101.733 210.809  37.762  0.00  0.00      PROA N  
ATOM   4682  CA  GLY A 599    -101.511 211.523  39.020  0.00  0.00      PROA C  
ATOM   4683  C   GLY A 599    -100.223 211.161  39.731  0.00  0.00      PROA C  
ATOM   4684  O   GLY A 599     -99.669 210.075  39.548  0.00  0.00      PROA O  
ATOM   4685  N   ALA A 600     -99.731 212.081  40.588  0.00  0.00      PROA N  
ATOM   4686  CA  ALA A 600     -98.623 211.878  41.511  0.00  0.00      PROA C  
ATOM   4687  C   ALA A 600     -97.251 211.735  40.844  0.00  0.00      PROA C  
ATOM   4688  O   ALA A 600     -96.278 211.295  41.461  0.00  0.00      PROA O  
ATOM   4689  CB  ALA A 600     -98.916 210.741  42.518  0.00  0.00      PROA C  
ATOM   4690  N   LYS A 601     -97.138 212.117  39.554  0.00  0.00      PROA N  
ATOM   4691  CA  LYS A 601     -95.905 212.034  38.790  0.00  0.00      PROA C  
ATOM   4692  C   LYS A 601     -94.808 212.963  39.321  0.00  0.00      PROA C  
ATOM   4693  O   LYS A 601     -93.640 212.582  39.410  0.00  0.00      PROA O  
ATOM   4694  CB  LYS A 601     -96.179 212.278  37.286  0.00  0.00      PROA C  
ATOM   4695  CG  LYS A 601     -95.077 211.700  36.384  0.00  0.00      PROA C  
ATOM   4696  CD  LYS A 601     -95.395 211.838  34.884  0.00  0.00      PROA C  
ATOM   4697  CE  LYS A 601     -94.292 211.255  33.986  0.00  0.00      PROA C  
ATOM   4698  NZ  LYS A 601     -94.625 211.433  32.550  0.00  0.00      PROA N1+
ATOM   4699  N   VAL A 602     -95.172 214.200  39.735  0.00  0.00      PROA N  
ATOM   4700  CA  VAL A 602     -94.252 215.126  40.385  0.00  0.00      PROA C  
ATOM   4701  C   VAL A 602     -94.216 214.835  41.885  0.00  0.00      PROA C  
ATOM   4702  O   VAL A 602     -95.180 215.081  42.617  0.00  0.00      PROA O  
ATOM   4703  CB  VAL A 602     -94.603 216.596  40.143  0.00  0.00      PROA C  
ATOM   4704  CG1 VAL A 602     -93.584 217.524  40.840  0.00  0.00      PROA C  
ATOM   4705  CG2 VAL A 602     -94.607 216.893  38.631  0.00  0.00      PROA C  
ATOM   4706  N   THR A 603     -93.101 214.262  42.377  0.00  0.00      PROA N  
ATOM   4707  CA  THR A 603     -92.926 213.877  43.775  0.00  0.00      PROA C  
ATOM   4708  C   THR A 603     -92.241 214.973  44.586  0.00  0.00      PROA C  
ATOM   4709  O   THR A 603     -91.789 215.997  44.070  0.00  0.00      PROA O  
ATOM   4710  CB  THR A 603     -92.205 212.529  43.969  0.00  0.00      PROA C  
ATOM   4711  CG2 THR A 603     -92.825 211.488  43.025  0.00  0.00      PROA C  
ATOM   4712  OG1 THR A 603     -90.806 212.582  43.709  0.00  0.00      PROA O  
ATOM   4713  N   VAL A 604     -92.130 214.767  45.918  0.00  0.00      PROA N  
ATOM   4714  CA  VAL A 604     -91.464 215.680  46.846  0.00  0.00      PROA C  
ATOM   4715  C   VAL A 604     -89.945 215.672  46.634  0.00  0.00      PROA C  
ATOM   4716  O   VAL A 604     -89.220 216.594  47.011  0.00  0.00      PROA O  
ATOM   4717  CB  VAL A 604     -91.837 215.319  48.291  0.00  0.00      PROA C  
ATOM   4718  CG1 VAL A 604     -91.133 216.226  49.323  0.00  0.00      PROA C  
ATOM   4719  CG2 VAL A 604     -93.365 215.460  48.460  0.00  0.00      PROA C  
ATOM   4720  N   ASN A 605     -89.431 214.642  45.931  0.00  0.00      PROA N  
ATOM   4721  CA  ASN A 605     -88.026 214.472  45.610  0.00  0.00      PROA C  
ATOM   4722  C   ASN A 605     -87.667 215.116  44.272  0.00  0.00      PROA C  
ATOM   4723  O   ASN A 605     -86.590 214.892  43.719  0.00  0.00      PROA O  
ATOM   4724  CB  ASN A 605     -87.678 212.969  45.519  0.00  0.00      PROA C  
ATOM   4725  CG  ASN A 605     -88.008 212.272  46.834  0.00  0.00      PROA C  
ATOM   4726  ND2 ASN A 605     -88.752 211.145  46.757  0.00  0.00      PROA N  
ATOM   4727  OD1 ASN A 605     -87.631 212.728  47.919  0.00  0.00      PROA O  
ATOM   4728  N   MET A 606     -88.562 215.951  43.728  0.00  0.00      PROA N  
ATOM   4729  CA  MET A 606     -88.373 216.636  42.472  0.00  0.00      PROA C  
ATOM   4730  C   MET A 606     -88.494 218.143  42.640  0.00  0.00      PROA C  
ATOM   4731  O   MET A 606     -89.184 218.649  43.527  0.00  0.00      PROA O  
ATOM   4732  CB  MET A 606     -89.403 216.164  41.416  0.00  0.00      PROA C  
ATOM   4733  CG  MET A 606     -89.293 214.667  41.080  0.00  0.00      PROA C  
ATOM   4734  SD  MET A 606     -90.601 214.096  39.966  0.00  0.00      PROA S  
ATOM   4735  CE  MET A 606     -90.088 212.362  39.984  0.00  0.00      PROA C  
ATOM   4736  N   LEU A 607     -87.820 218.902  41.760  0.00  0.00      PROA N  
ATOM   4737  CA  LEU A 607     -88.030 220.328  41.611  0.00  0.00      PROA C  
ATOM   4738  C   LEU A 607     -88.150 220.608  40.121  0.00  0.00      PROA C  
ATOM   4739  O   LEU A 607     -87.754 219.795  39.283  0.00  0.00      PROA O  
ATOM   4740  CB  LEU A 607     -86.952 221.212  42.315  0.00  0.00      PROA C  
ATOM   4741  CG  LEU A 607     -85.586 221.439  41.621  0.00  0.00      PROA C  
ATOM   4742  CD1 LEU A 607     -84.798 222.532  42.363  0.00  0.00      PROA C  
ATOM   4743  CD2 LEU A 607     -84.716 220.179  41.552  0.00  0.00      PROA C  
ATOM   4744  N   CYS A 608     -88.769 221.745  39.748  0.00  0.00      PROA N  
ATOM   4745  CA  CYS A 608     -89.113 222.028  38.365  0.00  0.00      PROA C  
ATOM   4746  C   CYS A 608     -88.561 223.367  37.912  0.00  0.00      PROA C  
ATOM   4747  O   CYS A 608     -88.507 224.334  38.673  0.00  0.00      PROA O  
ATOM   4748  CB  CYS A 608     -90.641 222.043  38.127  0.00  0.00      PROA C  
ATOM   4749  SG  CYS A 608     -91.452 220.485  38.583  0.00  0.00      PROA S  
ATOM   4750  N   ALA A 609     -88.157 223.462  36.633  0.00  0.00      PROA N  
ATOM   4751  CA  ALA A 609     -87.608 224.679  36.079  0.00  0.00      PROA C  
ATOM   4752  C   ALA A 609     -87.943 224.809  34.602  0.00  0.00      PROA C  
ATOM   4753  O   ALA A 609     -88.192 223.824  33.906  0.00  0.00      PROA O  
ATOM   4754  CB  ALA A 609     -86.076 224.714  36.243  0.00  0.00      PROA C  
ATOM   4755  N   GLY A 610     -87.958 226.048  34.074  0.00  0.00      PROA N  
ATOM   4756  CA  GLY A 610     -88.169 226.271  32.649  0.00  0.00      PROA C  
ATOM   4757  C   GLY A 610     -88.669 227.656  32.330  0.00  0.00      PROA C  
ATOM   4758  O   GLY A 610     -89.369 228.291  33.117  0.00  0.00      PROA O  
ATOM   4759  N   LEU A 611     -88.314 228.162  31.131  0.00  0.00      PROA N  
ATOM   4760  CA  LEU A 611     -88.824 229.409  30.581  0.00  0.00      PROA C  
ATOM   4761  C   LEU A 611     -90.305 229.344  30.203  0.00  0.00      PROA C  
ATOM   4762  O   LEU A 611     -90.827 228.301  29.802  0.00  0.00      PROA O  
ATOM   4763  CB  LEU A 611     -88.020 229.885  29.336  0.00  0.00      PROA C  
ATOM   4764  CG  LEU A 611     -86.511 230.130  29.561  0.00  0.00      PROA C  
ATOM   4765  CD1 LEU A 611     -85.831 230.577  28.257  0.00  0.00      PROA C  
ATOM   4766  CD2 LEU A 611     -86.241 231.160  30.669  0.00  0.00      PROA C  
ATOM   4767  N   ASP A 612     -91.021 230.487  30.305  0.00  0.00      PROA N  
ATOM   4768  CA  ASP A 612     -92.389 230.632  29.822  0.00  0.00      PROA C  
ATOM   4769  C   ASP A 612     -92.519 230.421  28.307  0.00  0.00      PROA C  
ATOM   4770  O   ASP A 612     -93.416 229.724  27.828  0.00  0.00      PROA O  
ATOM   4771  CB  ASP A 612     -92.935 232.049  30.167  0.00  0.00      PROA C  
ATOM   4772  CG  ASP A 612     -93.073 232.302  31.662  0.00  0.00      PROA C  
ATOM   4773  OD1 ASP A 612     -93.101 231.346  32.477  0.00  0.00      PROA O  
ATOM   4774  OD2 ASP A 612     -93.254 233.495  32.031  0.00  0.00      PROA O1-
ATOM   4775  N   ARG A 613     -91.595 231.023  27.527  0.00  0.00      PROA N  
ATOM   4776  CA  ARG A 613     -91.601 230.975  26.075  0.00  0.00      PROA C  
ATOM   4777  C   ARG A 613     -90.182 230.902  25.520  0.00  0.00      PROA C  
ATOM   4778  O   ARG A 613     -89.758 231.706  24.688  0.00  0.00      PROA O  
ATOM   4779  CB  ARG A 613     -92.376 232.169  25.444  0.00  0.00      PROA C  
ATOM   4780  CG  ARG A 613     -93.897 232.139  25.704  0.00  0.00      PROA C  
ATOM   4781  CD  ARG A 613     -94.667 233.231  24.949  0.00  0.00      PROA C  
ATOM   4782  NE  ARG A 613     -96.129 233.043  25.232  0.00  0.00      PROA N  
ATOM   4783  CZ  ARG A 613     -96.934 232.212  24.579  0.00  0.00      PROA C  
ATOM   4784  NH1 ARG A 613     -96.527 231.451  23.587  0.00  0.00      PROA N1+
ATOM   4785  NH2 ARG A 613     -98.202 232.141  24.929  0.00  0.00      PROA N  
ATOM   4786  N   GLY A 614     -89.394 229.908  25.976  0.00  0.00      PROA N  
ATOM   4787  CA  GLY A 614     -88.097 229.589  25.384  0.00  0.00      PROA C  
ATOM   4788  C   GLY A 614     -88.238 228.778  24.118  0.00  0.00      PROA C  
ATOM   4789  O   GLY A 614     -88.885 227.731  24.114  0.00  0.00      PROA O  
ATOM   4790  N   GLY A 615     -87.616 229.226  23.002  0.00  0.00      PROA N  
ATOM   4791  CA  GLY A 615     -87.506 228.459  21.752  0.00  0.00      PROA C  
ATOM   4792  C   GLY A 615     -86.778 227.140  21.891  0.00  0.00      PROA C  
ATOM   4793  O   GLY A 615     -86.232 226.823  22.943  0.00  0.00      PROA O  
ATOM   4794  N   LYS A 616     -86.699 226.337  20.809  0.00  0.00      PROA N  
ATOM   4795  CA  LYS A 616     -86.243 224.948  20.858  0.00  0.00      PROA C  
ATOM   4796  C   LYS A 616     -84.761 224.802  21.223  0.00  0.00      PROA C  
ATOM   4797  O   LYS A 616     -84.304 223.773  21.727  0.00  0.00      PROA O  
ATOM   4798  CB  LYS A 616     -86.519 224.286  19.481  0.00  0.00      PROA C  
ATOM   4799  CG  LYS A 616     -86.385 222.751  19.433  0.00  0.00      PROA C  
ATOM   4800  CD  LYS A 616     -87.441 222.026  20.291  0.00  0.00      PROA C  
ATOM   4801  CE  LYS A 616     -87.448 220.499  20.087  0.00  0.00      PROA C  
ATOM   4802  NZ  LYS A 616     -88.574 219.864  20.826  0.00  0.00      PROA N1+
ATOM   4803  N   ASP A 617     -83.977 225.883  21.034  0.00  0.00      PROA N  
ATOM   4804  CA  ASP A 617     -82.615 226.033  21.509  0.00  0.00      PROA C  
ATOM   4805  C   ASP A 617     -82.517 225.896  23.044  0.00  0.00      PROA C  
ATOM   4806  O   ASP A 617     -81.584 225.311  23.597  0.00  0.00      PROA O  
ATOM   4807  CB  ASP A 617     -82.103 227.410  21.000  0.00  0.00      PROA C  
ATOM   4808  CG  ASP A 617     -80.591 227.565  21.055  0.00  0.00      PROA C  
ATOM   4809  OD1 ASP A 617     -79.855 226.549  21.147  0.00  0.00      PROA O  
ATOM   4810  OD2 ASP A 617     -80.118 228.723  20.899  0.00  0.00      PROA O1-
ATOM   4811  N   SER A 618     -83.530 226.414  23.765  0.00  0.00      PROA N  
ATOM   4812  CA  SER A 618     -83.659 226.320  25.209  0.00  0.00      PROA C  
ATOM   4813  C   SER A 618     -84.684 225.281  25.658  0.00  0.00      PROA C  
ATOM   4814  O   SER A 618     -85.890 225.444  25.483  0.00  0.00      PROA O  
ATOM   4815  CB  SER A 618     -84.035 227.674  25.868  0.00  0.00      PROA C  
ATOM   4816  OG  SER A 618     -85.108 228.304  25.165  0.00  0.00      PROA O  
ATOM   4817  N   CYS A 619     -84.213 224.195  26.297  0.00  0.00      PROA N  
ATOM   4818  CA  CYS A 619     -85.037 223.094  26.779  0.00  0.00      PROA C  
ATOM   4819  C   CYS A 619     -84.455 222.620  28.107  0.00  0.00      PROA C  
ATOM   4820  O   CYS A 619     -83.466 223.161  28.598  0.00  0.00      PROA O  
ATOM   4821  CB  CYS A 619     -85.083 221.904  25.772  0.00  0.00      PROA C  
ATOM   4822  SG  CYS A 619     -86.086 222.215  24.279  0.00  0.00      PROA S  
ATOM   4823  N   ARG A 620     -85.081 221.606  28.744  0.00  0.00      PROA N  
ATOM   4824  CA  ARG A 620     -84.713 221.110  30.063  0.00  0.00      PROA C  
ATOM   4825  C   ARG A 620     -83.276 220.623  30.246  0.00  0.00      PROA C  
ATOM   4826  O   ARG A 620     -82.688 220.837  31.307  0.00  0.00      PROA O  
ATOM   4827  CB  ARG A 620     -85.718 220.040  30.567  0.00  0.00      PROA C  
ATOM   4828  CG  ARG A 620     -85.937 218.814  29.653  0.00  0.00      PROA C  
ATOM   4829  CD  ARG A 620     -87.038 217.895  30.200  0.00  0.00      PROA C  
ATOM   4830  NE  ARG A 620     -87.299 216.803  29.206  0.00  0.00      PROA N  
ATOM   4831  CZ  ARG A 620     -86.803 215.576  29.269  0.00  0.00      PROA C  
ATOM   4832  NH1 ARG A 620     -85.814 215.252  30.069  0.00  0.00      PROA N1+
ATOM   4833  NH2 ARG A 620     -87.328 214.635  28.511  0.00  0.00      PROA N  
ATOM   4834  N   GLY A 621     -82.685 219.974  29.216  0.00  0.00      PROA N  
ATOM   4835  CA  GLY A 621     -81.284 219.556  29.202  0.00  0.00      PROA C  
ATOM   4836  C   GLY A 621     -81.097 218.113  28.814  0.00  0.00      PROA C  
ATOM   4837  O   GLY A 621     -82.050 217.366  28.597  0.00  0.00      PROA O  
ATOM   4838  N   ASP A 622     -79.824 217.687  28.700  0.00  0.00      PROA N  
ATOM   4839  CA  ASP A 622     -79.445 216.300  28.494  0.00  0.00      PROA C  
ATOM   4840  C   ASP A 622     -79.744 215.440  29.722  0.00  0.00      PROA C  
ATOM   4841  O   ASP A 622     -79.385 215.799  30.844  0.00  0.00      PROA O  
ATOM   4842  CB  ASP A 622     -77.929 216.161  28.185  0.00  0.00      PROA C  
ATOM   4843  CG  ASP A 622     -77.489 216.873  26.917  0.00  0.00      PROA C  
ATOM   4844  OD1 ASP A 622     -78.334 217.356  26.122  0.00  0.00      PROA O  
ATOM   4845  OD2 ASP A 622     -76.252 216.925  26.684  0.00  0.00      PROA O1-
ATOM   4846  N   ALA A 623     -80.383 214.266  29.539  0.00  0.00      PROA N  
ATOM   4847  CA  ALA A 623     -80.655 213.294  30.579  0.00  0.00      PROA C  
ATOM   4848  C   ALA A 623     -79.460 212.956  31.469  0.00  0.00      PROA C  
ATOM   4849  O   ALA A 623     -78.387 212.567  31.004  0.00  0.00      PROA O  
ATOM   4850  CB  ALA A 623     -81.207 211.995  29.967  0.00  0.00      PROA C  
ATOM   4851  N   GLY A 624     -79.635 213.137  32.794  0.00  0.00      PROA N  
ATOM   4852  CA  GLY A 624     -78.582 212.944  33.775  0.00  0.00      PROA C  
ATOM   4853  C   GLY A 624     -77.676 214.131  33.999  0.00  0.00      PROA C  
ATOM   4854  O   GLY A 624     -76.881 214.133  34.940  0.00  0.00      PROA O  
ATOM   4855  N   GLY A 625     -77.778 215.183  33.161  0.00  0.00      PROA N  
ATOM   4856  CA  GLY A 625     -77.094 216.458  33.350  0.00  0.00      PROA C  
ATOM   4857  C   GLY A 625     -77.447 217.172  34.636  0.00  0.00      PROA C  
ATOM   4858  O   GLY A 625     -78.525 216.989  35.202  0.00  0.00      PROA O  
ATOM   4859  N   ALA A 626     -76.549 218.044  35.125  0.00  0.00      PROA N  
ATOM   4860  CA  ALA A 626     -76.782 218.780  36.349  0.00  0.00      PROA C  
ATOM   4861  C   ALA A 626     -77.464 220.126  36.117  0.00  0.00      PROA C  
ATOM   4862  O   ALA A 626     -77.119 220.897  35.218  0.00  0.00      PROA O  
ATOM   4863  CB  ALA A 626     -75.468 218.994  37.123  0.00  0.00      PROA C  
ATOM   4864  N   LEU A 627     -78.453 220.426  36.975  0.00  0.00      PROA N  
ATOM   4865  CA  LEU A 627     -79.037 221.733  37.173  0.00  0.00      PROA C  
ATOM   4866  C   LEU A 627     -78.260 222.422  38.279  0.00  0.00      PROA C  
ATOM   4867  O   LEU A 627     -78.233 221.961  39.425  0.00  0.00      PROA O  
ATOM   4868  CB  LEU A 627     -80.540 221.596  37.536  0.00  0.00      PROA C  
ATOM   4869  CG  LEU A 627     -81.246 222.831  38.134  0.00  0.00      PROA C  
ATOM   4870  CD1 LEU A 627     -81.302 223.993  37.142  0.00  0.00      PROA C  
ATOM   4871  CD2 LEU A 627     -82.669 222.464  38.581  0.00  0.00      PROA C  
ATOM   4872  N   VAL A 628     -77.565 223.518  37.942  0.00  0.00      PROA N  
ATOM   4873  CA  VAL A 628     -76.535 224.091  38.785  0.00  0.00      PROA C  
ATOM   4874  C   VAL A 628     -76.930 225.476  39.275  0.00  0.00      PROA C  
ATOM   4875  O   VAL A 628     -77.568 226.265  38.575  0.00  0.00      PROA O  
ATOM   4876  CB  VAL A 628     -75.149 224.096  38.125  0.00  0.00      PROA C  
ATOM   4877  CG1 VAL A 628     -74.907 222.723  37.469  0.00  0.00      PROA C  
ATOM   4878  CG2 VAL A 628     -74.962 225.191  37.063  0.00  0.00      PROA C  
ATOM   4879  N   PHE A 629     -76.580 225.782  40.535  0.00  0.00      PROA N  
ATOM   4880  CA  PHE A 629     -76.872 227.033  41.208  0.00  0.00      PROA C  
ATOM   4881  C   PHE A 629     -75.588 227.642  41.740  0.00  0.00      PROA C  
ATOM   4882  O   PHE A 629     -74.641 226.933  42.072  0.00  0.00      PROA O  
ATOM   4883  CB  PHE A 629     -77.829 226.840  42.409  0.00  0.00      PROA C  
ATOM   4884  CG  PHE A 629     -79.185 226.425  41.929  0.00  0.00      PROA C  
ATOM   4885  CD1 PHE A 629     -80.117 227.402  41.545  0.00  0.00      PROA C  
ATOM   4886  CD2 PHE A 629     -79.556 225.070  41.889  0.00  0.00      PROA C  
ATOM   4887  CE1 PHE A 629     -81.393 227.035  41.106  0.00  0.00      PROA C  
ATOM   4888  CE2 PHE A 629     -80.829 224.697  41.443  0.00  0.00      PROA C  
ATOM   4889  CZ  PHE A 629     -81.740 225.682  41.047  0.00  0.00      PROA C  
ATOM   4890  N   LEU A 630     -75.521 228.986  41.829  0.00  0.00      PROA N  
ATOM   4891  CA  LEU A 630     -74.345 229.686  42.311  0.00  0.00      PROA C  
ATOM   4892  C   LEU A 630     -74.535 230.078  43.770  0.00  0.00      PROA C  
ATOM   4893  O   LEU A 630     -75.428 230.852  44.122  0.00  0.00      PROA O  
ATOM   4894  CB  LEU A 630     -74.064 230.924  41.415  0.00  0.00      PROA C  
ATOM   4895  CG  LEU A 630     -72.765 231.737  41.659  0.00  0.00      PROA C  
ATOM   4896  CD1 LEU A 630     -72.946 232.873  42.679  0.00  0.00      PROA C  
ATOM   4897  CD2 LEU A 630     -71.557 230.862  42.018  0.00  0.00      PROA C  
ATOM   4898  N   ASP A 631     -73.694 229.530  44.674  0.00  0.00      PROA N  
ATOM   4899  CA  ASP A 631     -73.637 229.902  46.071  0.00  0.00      PROA C  
ATOM   4900  C   ASP A 631     -73.110 231.329  46.218  0.00  0.00      PROA C  
ATOM   4901  O   ASP A 631     -71.938 231.595  45.968  0.00  0.00      PROA O  
ATOM   4902  CB  ASP A 631     -72.817 228.840  46.859  0.00  0.00      PROA C  
ATOM   4903  CG  ASP A 631     -72.823 229.031  48.362  0.00  0.00      PROA C  
ATOM   4904  OD1 ASP A 631     -72.268 230.043  48.865  0.00  0.00      PROA O  
ATOM   4905  OD2 ASP A 631     -73.350 228.145  49.084  0.00  0.00      PROA O1-
ATOM   4906  N   ASN A 632     -74.243 232.432  47.192  1.00 26.97      PROA N  
ATOM   4907  CA  ASN A 632     -74.020 233.623  46.350  1.00 26.97      PROA C  
ATOM   4908  C   ASN A 632     -72.583 233.780  45.843  1.00 26.97      PROA C  
ATOM   4909  O   ASN A 632     -72.169 233.219  44.788  1.00 26.97      PROA O  
ATOM   4910  CB  ASN A 632     -74.267 234.746  47.376  1.00 26.97      PROA C  
ATOM   4911  CG  ASN A 632     -74.401 236.127  46.760  1.00 26.97      PROA C  
ATOM   4912  ND2 ASN A 632     -75.398 236.853  47.215  1.00 26.97      PROA N  
ATOM   4913  OD1 ASN A 632     -73.531 236.557  45.967  1.00 26.97      PROA O  
ATOM   4914  N   GLU A 633     -72.573 233.398  48.865  0.00  0.00      PROA N  
ATOM   4915  CA  GLU A 633     -71.596 233.561  49.927  0.00  0.00      PROA C  
ATOM   4916  C   GLU A 633     -70.197 233.058  49.579  0.00  0.00      PROA C  
ATOM   4917  O   GLU A 633     -69.195 233.737  49.813  0.00  0.00      PROA O  
ATOM   4918  CB  GLU A 633     -72.070 232.849  51.221  0.00  0.00      PROA C  
ATOM   4919  CG  GLU A 633     -73.372 233.444  51.814  0.00  0.00      PROA C  
ATOM   4920  CD  GLU A 633     -73.730 232.805  53.151  0.00  0.00      PROA C  
ATOM   4921  OE1 GLU A 633     -73.957 231.566  53.183  0.00  0.00      PROA O  
ATOM   4922  OE2 GLU A 633     -73.796 233.528  54.181  0.00  0.00      PROA O1-
ATOM   4923  N   THR A 634     -70.097 231.851  48.988  0.00  0.00      PROA N  
ATOM   4924  CA  THR A 634     -68.805 231.209  48.749  0.00  0.00      PROA C  
ATOM   4925  C   THR A 634     -68.323 231.366  47.316  0.00  0.00      PROA C  
ATOM   4926  O   THR A 634     -67.160 231.100  47.010  0.00  0.00      PROA O  
ATOM   4927  CB  THR A 634     -68.817 229.715  49.084  0.00  0.00      PROA C  
ATOM   4928  CG2 THR A 634     -69.124 229.524  50.577  0.00  0.00      PROA C  
ATOM   4929  OG1 THR A 634     -69.812 229.000  48.367  0.00  0.00      PROA O  
ATOM   4930  N   GLN A 635     -69.201 231.834  46.410  0.00  0.00      PROA N  
ATOM   4931  CA  GLN A 635     -68.969 231.983  44.984  0.00  0.00      PROA C  
ATOM   4932  C   GLN A 635     -68.668 230.661  44.272  0.00  0.00      PROA C  
ATOM   4933  O   GLN A 635     -67.836 230.580  43.366  0.00  0.00      PROA O  
ATOM   4934  CB  GLN A 635     -67.964 233.118  44.642  0.00  0.00      PROA C  
ATOM   4935  CG  GLN A 635     -68.450 234.508  45.123  0.00  0.00      PROA C  
ATOM   4936  CD  GLN A 635     -67.447 235.618  44.802  0.00  0.00      PROA C  
ATOM   4937  NE2 GLN A 635     -67.294 235.938  43.496  0.00  0.00      PROA N  
ATOM   4938  OE1 GLN A 635     -66.812 236.201  45.687  0.00  0.00      PROA O
[truncated: 552,727 more chars]
