# Supplementary material for: Flexibility in Mannan-Binding Lectin-Associated Serine Proteases-1 and -2 Provides Insight on Lectin Pathway Activation
Source: Structure. 2017 Feb 7;25(2):364–75. doi: 10.1016/j.str.2016.12.014 (PMC5300068; doi:10.1016/j.str.2016.12.014)
Supplement: Data S5. The Ten Best-Fit Structures for the Full-Length Zymogen of MASP-2 from SASSIE Modeling, Figures 5E, 6E, and 7E [file mmc6.zip › fit01.pdb]

ATOM      1  N   HIS A   1      -2.253 122.852  27.460  0.00  0.00      PROA N  
ATOM      2  CA  HIS A   1      -0.760 123.078  27.352  0.00  0.00      PROA C  
ATOM      3  C   HIS A   1       0.054 121.809  27.104  0.00  0.00      PROA C  
ATOM      4  O   HIS A   1       0.471 121.539  25.978  0.00  0.00      PROA O  
ATOM      5  CB  HIS A   1      -0.243 123.875  28.595  0.00  0.00      PROA C  
ATOM      6  CG  HIS A   1       1.228 124.236  28.552  0.00  0.00      PROA C  
ATOM      7  CD2 HIS A   1       1.824 125.376  28.098  0.00  0.00      PROA C  
ATOM      8  ND1 HIS A   1       2.233 123.512  29.163  0.00  0.00      PROA N  
ATOM      9  CE1 HIS A   1       3.381 124.221  29.030  0.00  0.00      PROA C  
ATOM     10  NE2 HIS A   1       3.183 125.362  28.389  0.00  0.00      PROA N  
ATOM     11  N   HIS A   2       0.303 120.977  28.149  0.00  0.00      PROA N  
ATOM     12  CA  HIS A   2       1.073 119.737  28.038  0.00  0.00      PROA C  
ATOM     13  C   HIS A   2       0.460 118.699  27.104  0.00  0.00      PROA C  
ATOM     14  O   HIS A   2       1.150 118.046  26.320  0.00  0.00      PROA O  
ATOM     15  CB  HIS A   2       1.303 119.096  29.430  0.00  0.00      PROA C  
ATOM     16  CG  HIS A   2       2.073 119.998  30.359  0.00  0.00      PROA C  
ATOM     17  CD2 HIS A   2       1.704 120.569  31.541  0.00  0.00      PROA C  
ATOM     18  ND1 HIS A   2       3.402 120.325  30.182  0.00  0.00      PROA N  
ATOM     19  CE1 HIS A   2       3.775 121.082  31.244  0.00  0.00      PROA C  
ATOM     20  NE2 HIS A   2       2.775 121.261  32.093  0.00  0.00      PROA N  
ATOM     21  N   HIS A   3      -0.875 118.543  27.160  0.00  0.00      PROA N  
ATOM     22  CA  HIS A   3      -1.624 117.669  26.274  0.00  0.00      PROA C  
ATOM     23  C   HIS A   3      -2.899 118.375  25.847  0.00  0.00      PROA C  
ATOM     24  O   HIS A   3      -3.285 119.401  26.411  0.00  0.00      PROA O  
ATOM     25  CB  HIS A   3      -1.930 116.296  26.932  0.00  0.00      PROA C  
ATOM     26  CG  HIS A   3      -2.801 116.364  28.162  0.00  0.00      PROA C  
ATOM     27  CD2 HIS A   3      -2.447 116.448  29.475  0.00  0.00      PROA C  
ATOM     28  ND1 HIS A   3      -4.163 116.137  28.156  0.00  0.00      PROA N  
ATOM     29  CE1 HIS A   3      -4.575 116.120  29.449  0.00  0.00      PROA C  
ATOM     30  NE2 HIS A   3      -3.567 116.303  30.288  0.00  0.00      PROA N  
ATOM     31  N   HIS A   4      -3.574 117.866  24.796  0.00  0.00      PROA N  
ATOM     32  CA  HIS A   4      -4.776 118.491  24.264  0.00  0.00      PROA C  
ATOM     33  C   HIS A   4      -6.020 118.032  25.017  0.00  0.00      PROA C  
ATOM     34  O   HIS A   4      -6.662 117.033  24.690  0.00  0.00      PROA O  
ATOM     35  CB  HIS A   4      -4.924 118.232  22.742  0.00  0.00      PROA C  
ATOM     36  CG  HIS A   4      -6.045 119.002  22.081  0.00  0.00      PROA C  
ATOM     37  CD2 HIS A   4      -5.994 120.129  21.317  0.00  0.00      PROA C  
ATOM     38  ND1 HIS A   4      -7.351 118.561  22.008  0.00  0.00      PROA N  
ATOM     39  CE1 HIS A   4      -8.032 119.438  21.232  0.00  0.00      PROA C  
ATOM     40  NE2 HIS A   4      -7.250 120.411  20.789  0.00  0.00      PROA N  
ATOM     41  N   HIS A   5      -6.387 118.780  26.067  0.00  0.00      PROA N  
ATOM     42  CA  HIS A   5      -7.631 118.615  26.784  0.00  0.00      PROA C  
ATOM     43  C   HIS A   5      -7.949 119.968  27.388  0.00  0.00      PROA C  
ATOM     44  O   HIS A   5      -7.045 120.743  27.704  0.00  0.00      PROA O  
ATOM     45  CB  HIS A   5      -7.536 117.523  27.882  0.00  0.00      PROA C  
ATOM     46  CG  HIS A   5      -8.856 117.164  28.516  0.00  0.00      PROA C  
ATOM     47  CD2 HIS A   5      -9.725 116.160  28.207  0.00  0.00      PROA C  
ATOM     48  ND1 HIS A   5      -9.327 117.718  29.688  0.00  0.00      PROA N  
ATOM     49  CE1 HIS A   5     -10.462 117.053  30.021  0.00  0.00      PROA C  
ATOM     50  NE2 HIS A   5     -10.744 116.096  29.151  0.00  0.00      PROA N  
ATOM     51  N   HIS A   6      -9.240 120.309  27.535  0.00  0.00      PROA N  
ATOM     52  CA  HIS A   6      -9.636 121.646  27.940  0.00  0.00      PROA C  
ATOM     53  C   HIS A   6     -10.835 121.563  28.853  0.00  0.00      PROA C  
ATOM     54  O   HIS A   6     -11.781 120.812  28.609  0.00  0.00      PROA O  
ATOM     55  CB  HIS A   6      -9.996 122.540  26.722  0.00  0.00      PROA C  
ATOM     56  CG  HIS A   6      -8.890 122.621  25.696  0.00  0.00      PROA C  
ATOM     57  CD2 HIS A   6      -7.839 123.485  25.611  0.00  0.00      PROA C  
ATOM     58  ND1 HIS A   6      -8.864 121.884  24.528  0.00  0.00      PROA N  
ATOM     59  CE1 HIS A   6      -7.800 122.312  23.805  0.00  0.00      PROA C  
ATOM     60  NE2 HIS A   6      -7.146 123.286  24.420  0.00  0.00      PROA N  
ATOM     61  N   ILE A   7     -10.817 122.335  29.951  0.00  0.00      PROA N  
ATOM     62  CA  ILE A   7     -11.901 122.371  30.911  0.00  0.00      PROA C  
ATOM     63  C   ILE A   7     -12.067 123.846  31.335  0.00  0.00      PROA C  
ATOM     64  O   ILE A   7     -11.231 124.690  31.016  0.00  0.00      PROA O  
ATOM     65  CB  ILE A   7     -11.729 121.396  32.089  0.00  0.00      PROA C  
ATOM     66  CG1 ILE A   7     -10.785 120.181  31.865  0.00  0.00      PROA C  
ATOM     67  CG2 ILE A   7     -13.132 120.855  32.442  0.00  0.00      PROA C  
ATOM     68  CD  ILE A   7      -9.300 120.476  32.126  0.00  0.00      PROA C  
ATOM     69  N   ASP A   8     -13.213 124.233  31.949  0.00  0.00      PROA N  
ATOM     70  CA  ASP A   8     -13.564 125.634  32.187  0.00  0.00      PROA C  
ATOM     71  C   ASP A   8     -12.692 126.479  33.160  0.00  0.00      PROA C  
ATOM     72  O   ASP A   8     -12.271 127.590  32.825  0.00  0.00      PROA O  
ATOM     73  CB  ASP A   8     -15.072 125.699  32.582  0.00  0.00      PROA C  
ATOM     74  CG  ASP A   8     -15.701 127.076  32.392  0.00  0.00      PROA C  
ATOM     75  OD1 ASP A   8     -15.348 127.791  31.419  0.00  0.00      PROA O  
ATOM     76  OD2 ASP A   8     -16.661 127.399  33.143  0.00  0.00      PROA O1-
ATOM     77  N   GLY A   9     -12.421 125.992  34.398  0.00  0.00      PROA N  
ATOM     78  CA  GLY A   9     -11.712 126.739  35.460  0.00  0.00      PROA C  
ATOM     79  C   GLY A   9     -10.193 126.635  35.422  0.00  0.00      PROA C  
ATOM     80  O   GLY A   9      -9.591 126.556  34.365  0.00  0.00      PROA O  
ATOM     81  N   ARG A  10      -9.521 126.616  36.599  0.00  0.00      PROA N  
ATOM     82  CA  ARG A  10      -8.109 126.244  36.749  0.00  0.00      PROA C  
ATOM     83  C   ARG A  10      -7.590 126.431  38.159  0.00  0.00      PROA C  
ATOM     84  O   ARG A  10      -7.637 127.515  38.737  0.00  0.00      PROA O  
ATOM     85  CB  ARG A  10      -7.023 126.962  35.869  0.00  0.00      PROA C  
ATOM     86  CG  ARG A  10      -5.552 126.532  36.148  0.00  0.00      PROA C  
ATOM     87  CD  ARG A  10      -4.484 127.030  35.163  0.00  0.00      PROA C  
ATOM     88  NE  ARG A  10      -3.144 126.620  35.705  0.00  0.00      PROA N  
ATOM     89  CZ  ARG A  10      -2.581 125.423  35.592  0.00  0.00      PROA C  
ATOM     90  NH1 ARG A  10      -3.152 124.403  34.988  0.00  0.00      PROA N1+
ATOM     91  NH2 ARG A  10      -1.382 125.238  36.105  0.00  0.00      PROA N  
ATOM     92  N   SER A  11      -6.972 125.365  38.695  0.00  0.00      PROA N  
ATOM     93  CA  SER A  11      -5.763 125.509  39.493  0.00  0.00      PROA C  
ATOM     94  C   SER A  11      -5.032 124.204  39.258  0.00  0.00      PROA C  
ATOM     95  O   SER A  11      -5.557 123.301  38.603  0.00  0.00      PROA O  
ATOM     96  CB  SER A  11      -5.926 125.831  41.014  0.00  0.00      PROA C  
ATOM     97  OG  SER A  11      -6.346 124.713  41.796  0.00  0.00      PROA O  
ATOM     98  N   LYS A  12      -3.774 124.088  39.725  0.00  0.00      PROA N  
ATOM     99  CA  LYS A  12      -2.995 122.865  39.629  0.00  0.00      PROA C  
ATOM    100  C   LYS A  12      -3.634 121.687  40.372  0.00  0.00      PROA C  
ATOM    101  O   LYS A  12      -3.645 120.549  39.896  0.00  0.00      PROA O  
ATOM    102  CB  LYS A  12      -1.558 123.124  40.142  0.00  0.00      PROA C  
ATOM    103  CG  LYS A  12      -0.582 121.955  39.930  0.00  0.00      PROA C  
ATOM    104  CD  LYS A  12       0.852 122.310  40.366  0.00  0.00      PROA C  
ATOM    105  CE  LYS A  12       1.869 121.189  40.095  0.00  0.00      PROA C  
ATOM    106  NZ  LYS A  12       3.237 121.605  40.494  0.00  0.00      PROA N1+
ATOM    107  N   TRP A  13      -4.219 121.965  41.555  0.00  0.00      PROA N  
ATOM    108  CA  TRP A  13      -4.889 120.992  42.404  0.00  0.00      PROA C  
ATOM    109  C   TRP A  13      -6.304 121.476  42.747  0.00  0.00      PROA C  
ATOM    110  O   TRP A  13      -6.559 121.914  43.875  0.00  0.00      PROA O  
ATOM    111  CB  TRP A  13      -4.057 120.738  43.690  0.00  0.00      PROA C  
ATOM    112  CG  TRP A  13      -2.728 120.103  43.421  0.00  0.00      PROA C  
ATOM    113  CD1 TRP A  13      -1.514 120.735  43.302  0.00  0.00      PROA C  
ATOM    114  CD2 TRP A  13      -2.486 118.704  43.192  0.00  0.00      PROA C  
ATOM    115  CE2 TRP A  13      -1.099 118.564  42.943  0.00  0.00      PROA C  
ATOM    116  CE3 TRP A  13      -3.305 117.571  43.176  0.00  0.00      PROA C  
ATOM    117  NE1 TRP A  13      -0.538 119.804  43.018  0.00  0.00      PROA N  
ATOM    118  CZ2 TRP A  13      -0.526 117.333  42.665  0.00  0.00      PROA C  
ATOM    119  CZ3 TRP A  13      -2.725 116.331  42.894  0.00  0.00      PROA C  
ATOM    120  CH2 TRP A  13      -1.362 116.215  42.635  0.00  0.00      PROA C  
ATOM    121  N   PRO A  14      -7.243 121.467  41.799  0.00  0.00      PROA N  
ATOM    122  CA  PRO A  14      -8.481 122.222  41.913  0.00  0.00      PROA C  
ATOM    123  C   PRO A  14      -9.470 121.590  42.879  0.00  0.00      PROA C  
ATOM    124  O   PRO A  14     -10.149 122.317  43.608  0.00  0.00      PROA O  
ATOM    125  CB  PRO A  14      -8.959 122.296  40.458  0.00  0.00      PROA C  
ATOM    126  CG  PRO A  14      -8.480 120.988  39.824  0.00  0.00      PROA C  
ATOM    127  CD  PRO A  14      -7.134 120.766  40.513  0.00  0.00      PROA C  
ATOM    128  N   GLU A  15      -9.584 120.249  42.898  0.00  0.00      PROA N  
ATOM    129  CA  GLU A  15     -10.412 119.530  43.845  0.00  0.00      PROA C  
ATOM    130  C   GLU A  15      -9.642 119.246  45.142  0.00  0.00      PROA C  
ATOM    131  O   GLU A  15      -8.431 118.996  45.085  0.00  0.00      PROA O  
ATOM    132  CB  GLU A  15     -10.918 118.180  43.264  0.00  0.00      PROA C  
ATOM    133  CG  GLU A  15     -11.879 118.348  42.060  0.00  0.00      PROA C  
ATOM    134  CD  GLU A  15     -12.436 117.016  41.568  0.00  0.00      PROA C  
ATOM    135  OE1 GLU A  15     -11.652 116.174  41.054  0.00  0.00      PROA O  
ATOM    136  OE2 GLU A  15     -13.674 116.796  41.672  0.00  0.00      PROA O1-
ATOM    137  N   PRO A  16     -10.260 119.259  46.326  0.00  0.00      PROA N  
ATOM    138  CA  PRO A  16      -9.786 118.541  47.510  0.00  0.00      PROA C  
ATOM    139  C   PRO A  16      -9.225 117.140  47.282  0.00  0.00      PROA C  
ATOM    140  O   PRO A  16      -9.785 116.373  46.495  0.00  0.00      PROA O  
ATOM    141  CB  PRO A  16     -11.004 118.525  48.444  0.00  0.00      PROA C  
ATOM    142  CG  PRO A  16     -11.745 119.814  48.081  0.00  0.00      PROA C  
ATOM    143  CD  PRO A  16     -11.571 119.870  46.563  0.00  0.00      PROA C  
ATOM    144  N   VAL A  17      -8.136 116.772  47.984  0.00  0.00      PROA N  
ATOM    145  CA  VAL A  17      -7.558 115.440  47.896  0.00  0.00      PROA C  
ATOM    146  C   VAL A  17      -8.005 114.623  49.098  0.00  0.00      PROA C  
ATOM    147  O   VAL A  17      -7.641 114.896  50.243  0.00  0.00      PROA O  
ATOM    148  CB  VAL A  17      -6.033 115.475  47.770  0.00  0.00      PROA C  
ATOM    149  CG1 VAL A  17      -5.420 114.061  47.866  0.00  0.00      PROA C  
ATOM    150  CG2 VAL A  17      -5.664 116.118  46.417  0.00  0.00      PROA C  
ATOM    151  N   PHE A  18      -8.837 113.596  48.865  0.00  0.00      PROA N  
ATOM    152  CA  PHE A  18      -9.302 112.698  49.900  0.00  0.00      PROA C  
ATOM    153  C   PHE A  18      -9.806 111.441  49.203  0.00  0.00      PROA C  
ATOM    154  O   PHE A  18     -10.048 111.436  47.993  0.00  0.00      PROA O  
ATOM    155  CB  PHE A  18     -10.396 113.331  50.828  0.00  0.00      PROA C  
ATOM    156  CG  PHE A  18     -11.727 113.570  50.148  0.00  0.00      PROA C  
ATOM    157  CD1 PHE A  18     -11.903 114.655  49.272  0.00  0.00      PROA C  
ATOM    158  CD2 PHE A  18     -12.822 112.726  50.410  0.00  0.00      PROA C  
ATOM    159  CE1 PHE A  18     -13.133 114.868  48.636  0.00  0.00      PROA C  
ATOM    160  CE2 PHE A  18     -14.056 112.941  49.784  0.00  0.00      PROA C  
ATOM    161  CZ  PHE A  18     -14.209 114.008  48.890  0.00  0.00      PROA C  
ATOM    162  N   GLY A  19      -9.961 110.329  49.943  0.00  0.00      PROA N  
ATOM    163  CA  GLY A  19     -10.484 109.108  49.354  0.00  0.00      PROA C  
ATOM    164  C   GLY A  19     -10.437 107.925  50.275  0.00  0.00      PROA C  
ATOM    165  O   GLY A  19     -10.096 108.019  51.455  0.00  0.00      PROA O  
ATOM    166  N   ARG A  20     -10.801 106.759  49.719  0.00  0.00      PROA N  
ATOM    167  CA  ARG A  20     -10.925 105.500  50.421  0.00  0.00      PROA C  
ATOM    168  C   ARG A  20      -9.958 104.473  49.854  0.00  0.00      PROA C  
ATOM    169  O   ARG A  20      -9.825 104.307  48.639  0.00  0.00      PROA O  
ATOM    170  CB  ARG A  20     -12.379 104.981  50.297  0.00  0.00      PROA C  
ATOM    171  CG  ARG A  20     -12.664 103.612  50.948  0.00  0.00      PROA C  
ATOM    172  CD  ARG A  20     -14.156 103.256  50.900  0.00  0.00      PROA C  
ATOM    173  NE  ARG A  20     -14.326 101.883  51.471  0.00  0.00      PROA N  
ATOM    174  CZ  ARG A  20     -14.595 100.785  50.788  0.00  0.00      PROA C  
ATOM    175  NH1 ARG A  20     -14.528 100.677  49.485  0.00  0.00      PROA N1+
ATOM    176  NH2 ARG A  20     -14.984  99.762  51.515  0.00  0.00      PROA N  
ATOM    177  N   LEU A  21      -9.255 103.758  50.743  0.00  0.00      PROA N  
ATOM    178  CA  LEU A  21      -8.306 102.715  50.420  0.00  0.00      PROA C  
ATOM    179  C   LEU A  21      -8.806 101.433  51.045  0.00  0.00      PROA C  
ATOM    180  O   LEU A  21      -9.278 101.414  52.183  0.00  0.00      PROA O  
ATOM    181  CB  LEU A  21      -6.894 103.020  50.975  0.00  0.00      PROA C  
ATOM    182  CG  LEU A  21      -6.276 104.317  50.423  0.00  0.00      PROA C  
ATOM    183  CD1 LEU A  21      -5.022 104.698  51.217  0.00  0.00      PROA C  
ATOM    184  CD2 LEU A  21      -5.955 104.200  48.930  0.00  0.00      PROA C  
ATOM    185  N   VAL A  22      -8.761 100.318  50.302  0.00  0.00      PROA N  
ATOM    186  CA  VAL A  22      -9.391  99.110  50.782  0.00  0.00      PROA C  
ATOM    187  C   VAL A  22      -8.652  97.893  50.249  0.00  0.00      PROA C  
ATOM    188  O   VAL A  22      -8.115  97.883  49.137  0.00  0.00      PROA O  
ATOM    189  CB  VAL A  22     -10.881  99.110  50.423  0.00  0.00      PROA C  
ATOM    190  CG1 VAL A  22     -11.145  98.724  48.953  0.00  0.00      PROA C  
ATOM    191  CG2 VAL A  22     -11.635  98.204  51.400  0.00  0.00      PROA C  
ATOM    192  N   SER A  23      -8.575  96.815  51.051  0.00  0.00      PROA N  
ATOM    193  CA  SER A  23      -8.127  95.505  50.600  0.00  0.00      PROA C  
ATOM    194  C   SER A  23      -9.022  94.903  49.522  0.00  0.00      PROA C  
ATOM    195  O   SER A  23     -10.233  95.129  49.501  0.00  0.00      PROA O  
ATOM    196  CB  SER A  23      -7.978  94.480  51.751  0.00  0.00      PROA C  
ATOM    197  OG  SER A  23      -9.176  94.400  52.522  0.00  0.00      PROA O  
ATOM    198  N   LEU A  24      -8.463  94.114  48.573  0.00  0.00      PROA N  
ATOM    199  CA  LEU A  24      -9.283  93.482  47.547  0.00  0.00      PROA C  
ATOM    200  C   LEU A  24     -10.331  92.529  48.123  0.00  0.00      PROA C  
ATOM    201  O   LEU A  24     -10.088  91.761  49.057  0.00  0.00      PROA O  
ATOM    202  CB  LEU A  24      -8.467  92.803  46.408  0.00  0.00      PROA C  
ATOM    203  CG  LEU A  24      -8.056  91.319  46.573  0.00  0.00      PROA C  
ATOM    204  CD1 LEU A  24      -7.466  90.798  45.252  0.00  0.00      PROA C  
ATOM    205  CD2 LEU A  24      -7.071  91.086  47.728  0.00  0.00      PROA C  
ATOM    206  N   GLY A  25     -11.561  92.595  47.577  0.00  0.00      PROA N  
ATOM    207  CA  GLY A  25     -12.674  91.742  47.978  0.00  0.00      PROA C  
ATOM    208  C   GLY A  25     -13.373  92.133  49.259  0.00  0.00      PROA C  
ATOM    209  O   GLY A  25     -14.309  91.452  49.667  0.00  0.00      PROA O  
ATOM    210  N   PHE A  26     -12.980  93.247  49.912  0.00  0.00      PROA N  
ATOM    211  CA  PHE A  26     -13.571  93.734  51.156  0.00  0.00      PROA C  
ATOM    212  C   PHE A  26     -15.084  94.012  51.029  0.00  0.00      PROA C  
ATOM    213  O   PHE A  26     -15.488  94.530  49.980  0.00  0.00      PROA O  
ATOM    214  CB  PHE A  26     -12.796  95.010  51.595  0.00  0.00      PROA C  
ATOM    215  CG  PHE A  26     -13.200  95.599  52.929  0.00  0.00      PROA C  
ATOM    216  CD1 PHE A  26     -14.304  96.466  53.037  0.00  0.00      PROA C  
ATOM    217  CD2 PHE A  26     -12.431  95.344  54.078  0.00  0.00      PROA C  
ATOM    218  CE1 PHE A  26     -14.672  97.008  54.275  0.00  0.00      PROA C  
ATOM    219  CE2 PHE A  26     -12.782  95.903  55.314  0.00  0.00      PROA C  
ATOM    220  CZ  PHE A  26     -13.914  96.719  55.416  0.00  0.00      PROA C  
ATOM    221  N   PRO A  27     -15.978  93.720  51.991  0.00  0.00      PROA N  
ATOM    222  CA  PRO A  27     -15.687  93.260  53.354  0.00  0.00      PROA C  
ATOM    223  C   PRO A  27     -15.167  91.843  53.469  0.00  0.00      PROA C  
ATOM    224  O   PRO A  27     -14.513  91.521  54.465  0.00  0.00      PROA O  
ATOM    225  CB  PRO A  27     -17.029  93.388  54.088  0.00  0.00      PROA C  
ATOM    226  CG  PRO A  27     -17.743  94.520  53.352  0.00  0.00      PROA C  
ATOM    227  CD  PRO A  27     -17.341  94.262  51.901  0.00  0.00      PROA C  
ATOM    228  N   GLU A  28     -15.493  90.962  52.506  0.00  0.00      PROA N  
ATOM    229  CA  GLU A  28     -14.950  89.616  52.415  0.00  0.00      PROA C  
ATOM    230  C   GLU A  28     -13.422  89.511  52.443  0.00  0.00      PROA C  
ATOM    231  O   GLU A  28     -12.678  90.451  52.157  0.00  0.00      PROA O  
ATOM    232  CB  GLU A  28     -15.553  88.794  51.240  0.00  0.00      PROA C  
ATOM    233  CG  GLU A  28     -16.968  88.232  51.531  0.00  0.00      PROA C  
ATOM    234  CD  GLU A  28     -16.940  87.063  52.512  0.00  0.00      PROA C  
ATOM    235  OE1 GLU A  28     -17.459  87.205  53.650  0.00  0.00      PROA O  
ATOM    236  OE2 GLU A  28     -16.407  85.979  52.148  0.00  0.00      PROA O1-
ATOM    237  N   LYS A  29     -12.924  88.329  52.844  0.00  0.00      PROA N  
ATOM    238  CA  LYS A  29     -11.516  88.044  53.020  0.00  0.00      PROA C  
ATOM    239  C   LYS A  29     -10.636  88.282  51.794  0.00  0.00      PROA C  
ATOM    240  O   LYS A  29     -11.007  88.000  50.649  0.00  0.00      PROA O  
ATOM    241  CB  LYS A  29     -11.288  86.603  53.560  0.00  0.00      PROA C  
ATOM    242  CG  LYS A  29     -11.629  85.417  52.626  0.00  0.00      PROA C  
ATOM    243  CD  LYS A  29     -13.082  85.369  52.111  0.00  0.00      PROA C  
ATOM    244  CE  LYS A  29     -13.508  84.002  51.548  0.00  0.00      PROA C  
ATOM    245  NZ  LYS A  29     -14.863  84.087  50.952  0.00  0.00      PROA N1+
ATOM    246  N   TYR A  30      -9.425  88.835  52.017  0.00  0.00      PROA N  
ATOM    247  CA  TYR A  30      -8.427  88.998  50.976  0.00  0.00      PROA C  
ATOM    248  C   TYR A  30      -7.914  87.668  50.425  0.00  0.00      PROA C  
ATOM    249  O   TYR A  30      -7.802  86.665  51.135  0.00  0.00      PROA O  
ATOM    250  CB  TYR A  30      -7.251  89.951  51.350  0.00  0.00      PROA C  
ATOM    251  CG  TYR A  30      -6.534  89.568  52.623  0.00  0.00      PROA C  
ATOM    252  CD1 TYR A  30      -7.042  89.979  53.863  0.00  0.00      PROA C  
ATOM    253  CD2 TYR A  30      -5.299  88.894  52.591  0.00  0.00      PROA C  
ATOM    254  CE1 TYR A  30      -6.357  89.697  55.050  0.00  0.00      PROA C  
ATOM    255  CE2 TYR A  30      -4.597  88.630  53.777  0.00  0.00      PROA C  
ATOM    256  CZ  TYR A  30      -5.136  89.015  55.008  0.00  0.00      PROA C  
ATOM    257  OH  TYR A  30      -4.458  88.721  56.205  0.00  0.00      PROA O  
ATOM    258  N   GLY A  31      -7.624  87.631  49.106  0.00  0.00      PROA N  
ATOM    259  CA  GLY A  31      -7.030  86.479  48.435  0.00  0.00      PROA C  
ATOM    260  C   GLY A  31      -5.590  86.177  48.806  0.00  0.00      PROA C  
ATOM    261  O   GLY A  31      -5.027  86.686  49.774  0.00  0.00      PROA O  
ATOM    262  N   ASN A  32      -4.951  85.324  47.985  0.00  0.00      PROA N  
ATOM    263  CA  ASN A  32      -3.565  84.916  48.146  0.00  0.00      PROA C  
ATOM    264  C   ASN A  32      -2.747  85.427  46.965  0.00  0.00      PROA C  
ATOM    265  O   ASN A  32      -3.265  85.565  45.857  0.00  0.00      PROA O  
ATOM    266  CB  ASN A  32      -3.449  83.369  48.183  0.00  0.00      PROA C  
ATOM    267  CG  ASN A  32      -4.245  82.791  49.354  0.00  0.00      PROA C  
ATOM    268  ND2 ASN A  32      -4.850  81.599  49.134  0.00  0.00      PROA N  
ATOM    269  OD1 ASN A  32      -4.365  83.369  50.437  0.00  0.00      PROA O  
ATOM    270  N   HIS A  33      -1.446  85.711  47.172  0.00  0.00      PROA N  
ATOM    271  CA  HIS A  33      -0.513  86.147  46.139  0.00  0.00      PROA C  
ATOM    272  C   HIS A  33      -0.890  87.415  45.368  0.00  0.00      PROA C  
ATOM    273  O   HIS A  33      -1.027  87.396  44.143  0.00  0.00      PROA O  
ATOM    274  CB  HIS A  33      -0.153  85.032  45.112  0.00  0.00      PROA C  
ATOM    275  CG  HIS A  33       0.525  83.817  45.683  0.00  0.00      PROA C  
ATOM    276  CD2 HIS A  33       1.857  83.567  45.821  0.00  0.00      PROA C  
ATOM    277  ND1 HIS A  33      -0.102  82.598  45.853  0.00  0.00      PROA N  
ATOM    278  CE1 HIS A  33       0.864  81.680  46.103  0.00  0.00      PROA C  
ATOM    279  NE2 HIS A  33       2.072  82.222  46.092  0.00  0.00      PROA N  
ATOM    280  N   GLN A  34      -1.042  88.570  46.041  0.00  0.00      PROA N  
ATOM    281  CA  GLN A  34      -1.225  89.816  45.315  0.00  0.00      PROA C  
ATOM    282  C   GLN A  34      -0.549  90.995  45.982  0.00  0.00      PROA C  
ATOM    283  O   GLN A  34      -0.509  91.139  47.207  0.00  0.00      PROA O  
ATOM    284  CB  GLN A  34      -2.693  90.197  44.957  0.00  0.00      PROA C  
ATOM    285  CG  GLN A  34      -3.670  90.363  46.146  0.00  0.00      PROA C  
ATOM    286  CD  GLN A  34      -4.003  89.036  46.821  0.00  0.00      PROA C  
ATOM    287  NE2 GLN A  34      -4.758  88.177  46.099  0.00  0.00      PROA N  
ATOM    288  OE1 GLN A  34      -3.597  88.762  47.951  0.00  0.00      PROA O  
ATOM    289  N   ASP A  35      -0.004  91.874  45.121  0.00  0.00      PROA N  
ATOM    290  CA  ASP A  35       0.630  93.117  45.478  0.00  0.00      PROA C  
ATOM    291  C   ASP A  35      -0.216  94.225  44.868  0.00  0.00      PROA C  
ATOM    292  O   ASP A  35      -0.566  94.183  43.686  0.00  0.00      PROA O  
ATOM    293  CB  ASP A  35       2.065  93.239  44.881  0.00  0.00      PROA C  
ATOM    294  CG  ASP A  35       3.049  92.206  45.407  0.00  0.00      PROA C  
ATOM    295  OD1 ASP A  35       2.805  91.556  46.453  0.00  0.00      PROA O  
ATOM    296  OD2 ASP A  35       4.151  92.098  44.799  0.00  0.00      PROA O1-
ATOM    297  N   ARG A  36      -0.558  95.252  45.656  0.00  0.00      PROA N  
ATOM    298  CA  ARG A  36      -1.208  96.439  45.139  0.00  0.00      PROA C  
ATOM    299  C   ARG A  36      -0.639  97.619  45.878  0.00  0.00      PROA C  
ATOM    300  O   ARG A  36      -0.205  97.516  47.025  0.00  0.00      PROA O  
ATOM    301  CB  ARG A  36      -2.752  96.447  45.299  0.00  0.00      PROA C  
ATOM    302  CG  ARG A  36      -3.463  95.316  44.524  0.00  0.00      PROA C  
ATOM    303  CD  ARG A  36      -5.003  95.326  44.582  0.00  0.00      PROA C  
ATOM    304  NE  ARG A  36      -5.465  95.561  45.991  0.00  0.00      PROA N  
ATOM    305  CZ  ARG A  36      -5.177  94.803  47.037  0.00  0.00      PROA C  
ATOM    306  NH1 ARG A  36      -4.605  93.631  46.924  0.00  0.00      PROA N1+
ATOM    307  NH2 ARG A  36      -5.461  95.240  48.245  0.00  0.00      PROA N  
ATOM    308  N   SER A  37      -0.602  98.786  45.227  0.00  0.00      PROA N  
ATOM    309  CA  SER A  37      -0.087  99.973  45.870  0.00  0.00      PROA C  
ATOM    310  C   SER A  37      -0.811 101.185  45.346  0.00  0.00      PROA C  
ATOM    311  O   SER A  37      -1.198 101.264  44.179  0.00  0.00      PROA O  
ATOM    312  CB  SER A  37       1.454 100.129  45.710  0.00  0.00      PROA C  
ATOM    313  OG  SER A  37       1.971 101.294  46.367  0.00  0.00      PROA O  
ATOM    314  N   TRP A  38      -1.028 102.158  46.239  0.00  0.00      PROA N  
ATOM    315  CA  TRP A  38      -1.700 103.397  45.953  0.00  0.00      PROA C  
ATOM    316  C   TRP A  38      -0.730 104.499  46.317  0.00  0.00      PROA C  
ATOM    317  O   TRP A  38      -0.169 104.522  47.413  0.00  0.00      PROA O  
ATOM    318  CB  TRP A  38      -3.016 103.557  46.764  0.00  0.00      PROA C  
ATOM    319  CG  TRP A  38      -3.951 102.390  46.663  0.00  0.00      PROA C  
ATOM    320  CD1 TRP A  38      -5.061 102.288  45.863  0.00  0.00      PROA C  
ATOM    321  CD2 TRP A  38      -3.890 101.176  47.436  0.00  0.00      PROA C  
ATOM    322  CE2 TRP A  38      -5.000 100.388  47.052  0.00  0.00      PROA C  
ATOM    323  CE3 TRP A  38      -3.016 100.696  48.412  0.00  0.00      PROA C  
ATOM    324  NE1 TRP A  38      -5.690 101.083  46.100  0.00  0.00      PROA N  
ATOM    325  CZ2 TRP A  38      -5.252  99.151  47.627  0.00  0.00      PROA C  
ATOM    326  CZ3 TRP A  38      -3.255  99.444  48.977  0.00  0.00      PROA C  
ATOM    327  CH2 TRP A  38      -4.358  98.687  48.597  0.00  0.00      PROA C  
ATOM    328  N   THR A  39      -0.489 105.436  45.386  0.00  0.00      PROA N  
ATOM    329  CA  THR A  39       0.353 106.596  45.638  0.00  0.00      PROA C  
ATOM    330  C   THR A  39      -0.541 107.811  45.715  0.00  0.00      PROA C  
ATOM    331  O   THR A  39      -1.168 108.237  44.743  0.00  0.00      PROA O  
ATOM    332  CB  THR A  39       1.537 106.761  44.671  0.00  0.00      PROA C  
ATOM    333  CG2 THR A  39       1.120 106.643  43.195  0.00  0.00      PROA C  
ATOM    334  OG1 THR A  39       2.229 107.999  44.822  0.00  0.00      PROA O  
ATOM    335  N   LEU A  40      -0.650 108.382  46.919  0.00  0.00      PROA N  
ATOM    336  CA  LEU A  40      -1.515 109.494  47.217  0.00  0.00      PROA C  
ATOM    337  C   LEU A  40      -0.665 110.746  47.189  0.00  0.00      PROA C  
ATOM    338  O   LEU A  40       0.396 110.819  47.811  0.00  0.00      PROA O  
ATOM    339  CB  LEU A  40      -2.232 109.348  48.588  0.00  0.00      PROA C  
ATOM    340  CG  LEU A  40      -3.100 108.075  48.773  0.00  0.00      PROA C  
ATOM    341  CD1 LEU A  40      -3.895 107.701  47.512  0.00  0.00      PROA C  
ATOM    342  CD2 LEU A  40      -2.295 106.873  49.294  0.00  0.00      PROA C  
ATOM    343  N   THR A  41      -1.095 111.755  46.416  0.00  0.00      PROA N  
ATOM    344  CA  THR A  41      -0.345 112.988  46.218  0.00  0.00      PROA C  
ATOM    345  C   THR A  41      -1.230 114.167  46.534  0.00  0.00      PROA C  
ATOM    346  O   THR A  41      -2.304 114.331  45.954  0.00  0.00      PROA O  
ATOM    347  CB  THR A  41       0.206 113.185  44.802  0.00  0.00      PROA C  
ATOM    348  CG2 THR A  41       1.346 112.180  44.567  0.00  0.00      PROA C  
ATOM    349  OG1 THR A  41      -0.783 112.949  43.800  0.00  0.00      PROA O  
ATOM    350  N   ALA A  42      -0.790 115.025  47.463  0.00  0.00      PROA N  
ATOM    351  CA  ALA A  42      -1.475 116.237  47.834  0.00  0.00      PROA C  
ATOM    352  C   ALA A  42      -0.834 117.450  47.143  0.00  0.00      PROA C  
ATOM    353  O   ALA A  42       0.298 117.351  46.653  0.00  0.00      PROA O  
ATOM    354  CB  ALA A  42      -1.422 116.402  49.367  0.00  0.00      PROA C  
ATOM    355  N   PRO A  43      -1.500 118.604  47.051  0.00  0.00      PROA N  
ATOM    356  CA  PRO A  43      -0.862 119.892  46.780  0.00  0.00      PROA C  
ATOM    357  C   PRO A  43       0.385 120.215  47.623  0.00  0.00      PROA C  
ATOM    358  O   PRO A  43       0.434 119.772  48.775  0.00  0.00      PROA O  
ATOM    359  CB  PRO A  43      -1.985 120.939  46.966  0.00  0.00      PROA C  
ATOM    360  CG  PRO A  43      -3.161 120.187  47.606  0.00  0.00      PROA C  
ATOM    361  CD  PRO A  43      -2.952 118.737  47.186  0.00  0.00      PROA C  
ATOM    362  N   PRO A  44       1.393 120.954  47.143  0.00  0.00      PROA N  
ATOM    363  CA  PRO A  44       2.373 121.656  47.977  0.00  0.00      PROA C  
ATOM    364  C   PRO A  44       1.833 122.314  49.247  0.00  0.00      PROA C  
ATOM    365  O   PRO A  44       0.819 123.013  49.193  0.00  0.00      PROA O  
ATOM    366  CB  PRO A  44       3.030 122.664  47.019  0.00  0.00      PROA C  
ATOM    367  CG  PRO A  44       2.917 121.983  45.653  0.00  0.00      PROA C  
ATOM    368  CD  PRO A  44       1.548 121.306  45.730  0.00  0.00      PROA C  
ATOM    369  N   GLY A  45       2.501 122.107  50.404  0.00  0.00      PROA N  
ATOM    370  CA  GLY A  45       2.089 122.670  51.691  0.00  0.00      PROA C  
ATOM    371  C   GLY A  45       0.956 121.925  52.362  0.00  0.00      PROA C  
ATOM    372  O   GLY A  45       0.393 122.375  53.358  0.00  0.00      PROA O  
ATOM    373  N   PHE A  46       0.618 120.736  51.851  0.00  0.00      PROA N  
ATOM    374  CA  PHE A  46      -0.307 119.814  52.470  0.00  0.00      PROA C  
ATOM    375  C   PHE A  46       0.433 118.531  52.807  0.00  0.00      PROA C  
ATOM    376  O   PHE A  46       1.451 118.184  52.208  0.00  0.00      PROA O  
ATOM    377  CB  PHE A  46      -1.547 119.466  51.593  0.00  0.00      PROA C  
ATOM    378  CG  PHE A  46      -2.559 120.585  51.517  0.00  0.00      PROA C  
ATOM    379  CD1 PHE A  46      -2.308 121.753  50.775  0.00  0.00      PROA C  
ATOM    380  CD2 PHE A  46      -3.835 120.418  52.086  0.00  0.00      PROA C  
ATOM    381  CE1 PHE A  46      -3.301 122.727  50.610  0.00  0.00      PROA C  
ATOM    382  CE2 PHE A  46      -4.828 121.394  51.938  0.00  0.00      PROA C  
ATOM    383  CZ  PHE A  46      -4.559 122.549  51.197  0.00  0.00      PROA C  
ATOM    384  N   ARG A  47      -0.077 117.793  53.799  0.00  0.00      PROA N  
ATOM    385  CA  ARG A  47       0.376 116.465  54.131  0.00  0.00      PROA C  
ATOM    386  C   ARG A  47      -0.854 115.584  54.175  0.00  0.00      PROA C  
ATOM    387  O   ARG A  47      -1.978 116.056  54.323  0.00  0.00      PROA O  
ATOM    388  CB  ARG A  47       1.144 116.419  55.478  0.00  0.00      PROA C  
ATOM    389  CG  ARG A  47       0.353 116.902  56.713  0.00  0.00      PROA C  
ATOM    390  CD  ARG A  47       1.178 116.809  58.003  0.00  0.00      PROA C  
ATOM    391  NE  ARG A  47       0.298 117.257  59.128  0.00  0.00      PROA N  
ATOM    392  CZ  ARG A  47       0.563 117.070  60.412  0.00  0.00      PROA C  
ATOM    393  NH1 ARG A  47       1.697 116.575  60.849  0.00  0.00      PROA N1+
ATOM    394  NH2 ARG A  47      -0.365 117.400  61.279  0.00  0.00      PROA N  
ATOM    395  N   LEU A  48      -0.696 114.271  54.004  0.00  0.00      PROA N  
ATOM    396  CA  LEU A  48      -1.803 113.346  53.936  0.00  0.00      PROA C  
ATOM    397  C   LEU A  48      -2.027 112.692  55.284  0.00  0.00      PROA C  
ATOM    398  O   LEU A  48      -1.111 112.144  55.900  0.00  0.00      PROA O  
ATOM    399  CB  LEU A  48      -1.565 112.298  52.828  0.00  0.00      PROA C  
ATOM    400  CG  LEU A  48      -1.584 112.921  51.414  0.00  0.00      PROA C  
ATOM    401  CD1 LEU A  48      -0.521 112.282  50.516  0.00  0.00      PROA C  
ATOM    402  CD2 LEU A  48      -2.977 112.824  50.775  0.00  0.00      PROA C  
ATOM    403  N   ARG A  49      -3.276 112.766  55.772  0.00  0.00      PROA N  
ATOM    404  CA  ARG A  49      -3.727 112.182  57.012  0.00  0.00      PROA C  
ATOM    405  C   ARG A  49      -4.466 110.898  56.693  0.00  0.00      PROA C  
ATOM    406  O   ARG A  49      -5.500 110.918  56.027  0.00  0.00      PROA O  
ATOM    407  CB  ARG A  49      -4.697 113.161  57.719  0.00  0.00      PROA C  
ATOM    408  CG  ARG A  49      -5.251 112.684  59.078  0.00  0.00      PROA C  
ATOM    409  CD  ARG A  49      -6.146 113.745  59.732  0.00  0.00      PROA C  
ATOM    410  NE  ARG A  49      -6.604 113.228  61.063  0.00  0.00      PROA N  
ATOM    411  CZ  ARG A  49      -7.761 112.621  61.290  0.00  0.00      PROA C  
ATOM    412  NH1 ARG A  49      -8.575 112.256  60.326  0.00  0.00      PROA N1+
ATOM    413  NH2 ARG A  49      -8.129 112.378  62.531  0.00  0.00      PROA N  
ATOM    414  N   LEU A  50      -3.943 109.748  57.144  0.00  0.00      PROA N  
ATOM    415  CA  LEU A  50      -4.502 108.441  56.867  0.00  0.00      PROA C  
ATOM    416  C   LEU A  50      -4.910 107.758  58.162  0.00  0.00      PROA C  
ATOM    417  O   LEU A  50      -4.200 107.800  59.170  0.00  0.00      PROA O  
ATOM    418  CB  LEU A  50      -3.497 107.584  56.051  0.00  0.00      PROA C  
ATOM    419  CG  LEU A  50      -3.960 106.158  55.671  0.00  0.00      PROA C  
ATOM    420  CD1 LEU A  50      -3.392 105.755  54.303  0.00  0.00      PROA C  
ATOM    421  CD2 LEU A  50      -3.546 105.096  56.702  0.00  0.00      PROA C  
ATOM    422  N   TYR A  51      -6.095 107.123  58.173  0.00  0.00      PROA N  
ATOM    423  CA  TYR A  51      -6.600 106.420  59.332  0.00  0.00      PROA C  
ATOM    424  C   TYR A  51      -7.369 105.179  58.893  0.00  0.00      PROA C  
ATOM    425  O   TYR A  51      -8.025 105.152  57.850  0.00  0.00      PROA O  
ATOM    426  CB  TYR A  51      -7.467 107.330  60.258  0.00  0.00      PROA C  
ATOM    427  CG  TYR A  51      -8.675 107.926  59.568  0.00  0.00      PROA C  
ATOM    428  CD1 TYR A  51      -8.567 109.120  58.832  0.00  0.00      PROA C  
ATOM    429  CD2 TYR A  51      -9.941 107.326  59.700  0.00  0.00      PROA C  
ATOM    430  CE1 TYR A  51      -9.693 109.688  58.221  0.00  0.00      PROA C  
ATOM    431  CE2 TYR A  51     -11.071 107.894  59.092  0.00  0.00      PROA C  
ATOM    432  CZ  TYR A  51     -10.945 109.078  58.355  0.00  0.00      PROA C  
ATOM    433  OH  TYR A  51     -12.068 109.646  57.716  0.00  0.00      PROA O  
ATOM    434  N   PHE A  52      -7.281 104.097  59.692  0.00  0.00      PROA N  
ATOM    435  CA  PHE A  52      -7.906 102.823  59.390  0.00  0.00      PROA C  
ATOM    436  C   PHE A  52      -9.234 102.682  60.125  0.00  0.00      PROA C  
ATOM    437  O   PHE A  52      -9.290 102.557  61.350  0.00  0.00      PROA O  
ATOM    438  CB  PHE A  52      -7.000 101.617  59.763  0.00  0.00      PROA C  
ATOM    439  CG  PHE A  52      -5.756 101.569  58.911  0.00  0.00      PROA C  
ATOM    440  CD1 PHE A  52      -4.607 102.304  59.257  0.00  0.00      PROA C  
ATOM    441  CD2 PHE A  52      -5.689 100.699  57.810  0.00  0.00      PROA C  
ATOM    442  CE1 PHE A  52      -3.419 102.161  58.530  0.00  0.00      PROA C  
ATOM    443  CE2 PHE A  52      -4.505 100.559  57.073  0.00  0.00      PROA C  
ATOM    444  CZ  PHE A  52      -3.367 101.289  57.437  0.00  0.00      PROA C  
ATOM    445  N   THR A  53     -10.360 102.692  59.385  0.00  0.00      PROA N  
ATOM    446  CA  THR A  53     -11.683 102.344  59.907  0.00  0.00      PROA C  
ATOM    447  C   THR A  53     -11.763 100.893  60.351  0.00  0.00      PROA C  
ATOM    448  O   THR A  53     -12.327 100.568  61.398  0.00  0.00      PROA O  
ATOM    449  CB  THR A  53     -12.826 102.673  58.945  0.00  0.00      PROA C  
ATOM    450  CG2 THR A  53     -14.196 102.224  59.481  0.00  0.00      PROA C  
ATOM    451  OG1 THR A  53     -12.914 104.084  58.788  0.00  0.00      PROA O  
ATOM    452  N   HIS A  54     -11.150  99.976  59.577  0.00  0.00      PROA N  
ATOM    453  CA  HIS A  54     -11.118  98.569  59.925  0.00  0.00      PROA C  
ATOM    454  C   HIS A  54      -9.782  97.973  59.525  0.00  0.00      PROA C  
ATOM    455  O   HIS A  54      -9.242  98.283  58.463  0.00  0.00      PROA O  
ATOM    456  CB  HIS A  54     -12.255  97.778  59.229  0.00  0.00      PROA C  
ATOM    457  CG  HIS A  54     -12.405  96.377  59.760  0.00  0.00      PROA C  
ATOM    458  CD2 HIS A  54     -11.919  95.195  59.290  0.00  0.00      PROA C  
ATOM    459  ND1 HIS A  54     -13.235  96.048  60.812  0.00  0.00      PROA N  
ATOM    460  CE1 HIS A  54     -13.204  94.699  60.942  0.00  0.00      PROA C  
ATOM    461  NE2 HIS A  54     -12.417  94.137  60.040  0.00  0.00      PROA N  
ATOM    462  N   PHE A  55      -9.205  97.106  60.379  0.00  0.00      PROA N  
ATOM    463  CA  PHE A  55      -7.964  96.425  60.072  0.00  0.00      PROA C  
ATOM    464  C   PHE A  55      -8.018  95.026  60.682  0.00  0.00      PROA C  
ATOM    465  O   PHE A  55      -8.353  94.844  61.855  0.00  0.00      PROA O  
ATOM    466  CB  PHE A  55      -6.756  97.228  60.621  0.00  0.00      PROA C  
ATOM    467  CG  PHE A  55      -5.459  96.712  60.060  0.00  0.00      PROA C  
ATOM    468  CD1 PHE A  55      -4.727  95.705  60.711  0.00  0.00      PROA C  
ATOM    469  CD2 PHE A  55      -4.933  97.281  58.890  0.00  0.00      PROA C  
ATOM    470  CE1 PHE A  55      -3.499  95.273  60.195  0.00  0.00      PROA C  
ATOM    471  CE2 PHE A  55      -3.704  96.861  58.376  0.00  0.00      PROA C  
ATOM    472  CZ  PHE A  55      -2.988  95.850  59.026  0.00  0.00      PROA C  
ATOM    473  N   ASN A  56      -7.699  93.999  59.881  0.00  0.00      PROA N  
ATOM    474  CA  ASN A  56      -7.905  92.616  60.240  0.00  0.00      PROA C  
ATOM    475  C   ASN A  56      -7.065  91.757  59.292  0.00  0.00      PROA C  
ATOM    476  O   ASN A  56      -7.549  91.283  58.265  0.00  0.00      PROA O  
ATOM    477  CB  ASN A  56      -9.429  92.286  60.135  0.00  0.00      PROA C  
ATOM    478  CG  ASN A  56      -9.819  90.889  60.610  0.00  0.00      PROA C  
ATOM    479  ND2 ASN A  56      -9.862  90.696  61.948  0.00  0.00      PROA N  
ATOM    480  OD1 ASN A  56     -10.150  89.996  59.826  0.00  0.00      PROA O  
ATOM    481  N   LEU A  57      -5.766  91.580  59.604  0.00  0.00      PROA N  
ATOM    482  CA  LEU A  57      -4.805  90.839  58.798  0.00  0.00      PROA C  
ATOM    483  C   LEU A  57      -4.196  89.723  59.643  0.00  0.00      PROA C  
ATOM    484  O   LEU A  57      -4.217  89.760  60.874  0.00  0.00      PROA O  
ATOM    485  CB  LEU A  57      -3.646  91.730  58.245  0.00  0.00      PROA C  
ATOM    486  CG  LEU A  57      -3.905  92.413  56.880  0.00  0.00      PROA C  
ATOM    487  CD1 LEU A  57      -4.956  93.526  56.937  0.00  0.00      PROA C  
ATOM    488  CD2 LEU A  57      -2.591  92.965  56.297  0.00  0.00      PROA C  
ATOM    489  N   GLU A  58      -3.626  88.679  59.011  0.00  0.00      PROA N  
ATOM    490  CA  GLU A  58      -2.872  87.653  59.711  0.00  0.00      PROA C  
ATOM    491  C   GLU A  58      -1.620  88.201  60.424  0.00  0.00      PROA C  
ATOM    492  O   GLU A  58      -0.966  89.149  59.982  0.00  0.00      PROA O  
ATOM    493  CB  GLU A  58      -2.545  86.430  58.808  0.00  0.00      PROA C  
ATOM    494  CG  GLU A  58      -1.907  85.225  59.549  0.00  0.00      PROA C  
ATOM    495  CD  GLU A  58      -1.855  83.949  58.704  0.00  0.00      PROA C  
ATOM    496  OE1 GLU A  58      -0.727  83.456  58.424  0.00  0.00      PROA O  
ATOM    497  OE2 GLU A  58      -2.933  83.400  58.348  0.00  0.00      PROA O1-
ATOM    498  N   LEU A  59      -1.285  87.639  61.605  0.00  0.00      PROA N  
ATOM    499  CA  LEU A  59      -0.132  88.041  62.389  0.00  0.00      PROA C  
ATOM    500  C   LEU A  59       1.039  87.112  62.085  0.00  0.00      PROA C  
ATOM    501  O   LEU A  59       0.903  85.887  62.073  0.00  0.00      PROA O  
ATOM    502  CB  LEU A  59      -0.510  88.025  63.899  0.00  0.00      PROA C  
ATOM    503  CG  LEU A  59       0.517  88.567  64.928  0.00  0.00      PROA C  
ATOM    504  CD1 LEU A  59       1.600  87.548  65.324  0.00  0.00      PROA C  
ATOM    505  CD2 LEU A  59       1.146  89.905  64.514  0.00  0.00      PROA C  
ATOM    506  N   SER A  60       2.235  87.667  61.806  0.00  0.00      PROA N  
ATOM    507  CA  SER A  60       3.457  86.884  61.666  0.00  0.00      PROA C  
ATOM    508  C   SER A  60       4.664  87.764  61.892  0.00  0.00      PROA C  
ATOM    509  O   SER A  60       4.581  88.984  61.763  0.00  0.00      PROA O  
ATOM    510  CB  SER A  60       3.603  86.161  60.299  0.00  0.00      PROA C  
ATOM    511  OG  SER A  60       2.732  85.032  60.236  0.00  0.00      PROA O  
ATOM    512  N   TYR A  61       5.815  87.158  62.262  0.00  0.00      PROA N  
ATOM    513  CA  TYR A  61       7.036  87.850  62.652  0.00  0.00      PROA C  
ATOM    514  C   TYR A  61       7.503  88.957  61.699  0.00  0.00      PROA C  
ATOM    515  O   TYR A  61       7.776  88.724  60.518  0.00  0.00      PROA O  
ATOM    516  CB  TYR A  61       8.170  86.832  62.990  0.00  0.00      PROA C  
ATOM    517  CG  TYR A  61       9.496  87.491  63.303  0.00  0.00      PROA C  
ATOM    518  CD1 TYR A  61       9.650  88.230  64.488  0.00  0.00      PROA C  
ATOM    519  CD2 TYR A  61      10.580  87.398  62.413  0.00  0.00      PROA C  
ATOM    520  CE1 TYR A  61      10.859  88.881  64.770  0.00  0.00      PROA C  
ATOM    521  CE2 TYR A  61      11.789  88.051  62.691  0.00  0.00      PROA C  
ATOM    522  CZ  TYR A  61      11.927  88.794  63.869  0.00  0.00      PROA C  
ATOM    523  OH  TYR A  61      13.144  89.456  64.137  0.00  0.00      PROA O  
ATOM    524  N   ARG A  62       7.550  90.202  62.218  0.00  0.00      PROA N  
ATOM    525  CA  ARG A  62       8.045  91.398  61.560  0.00  0.00      PROA C  
ATOM    526  C   ARG A  62       7.137  91.824  60.394  0.00  0.00      PROA C  
ATOM    527  O   ARG A  62       7.476  92.663  59.558  0.00  0.00      PROA O  
ATOM    528  CB  ARG A  62       9.552  91.230  61.205  0.00  0.00      PROA C  
ATOM    529  CG  ARG A  62      10.309  92.508  60.788  0.00  0.00      PROA C  
ATOM    530  CD  ARG A  62      11.813  92.261  60.605  0.00  0.00      PROA C  
ATOM    531  NE  ARG A  62      12.437  93.567  60.215  0.00  0.00      PROA N  
ATOM    532  CZ  ARG A  62      13.724  93.722  59.934  0.00  0.00      PROA C  
ATOM    533  NH1 ARG A  62      14.582  92.727  59.976  0.00  0.00      PROA N1+
ATOM    534  NH2 ARG A  62      14.173  94.915  59.599  0.00  0.00      PROA N  
ATOM    535  N   CYS A  63       5.920  91.235  60.331  0.00  0.00      PROA N  
ATOM    536  CA  CYS A  63       4.926  91.410  59.287  0.00  0.00      PROA C  
ATOM    537  C   CYS A  63       5.403  90.983  57.899  0.00  0.00      PROA C  
ATOM    538  O   CYS A  63       4.924  91.480  56.885  0.00  0.00      PROA O  
ATOM    539  CB  CYS A  63       4.339  92.851  59.249  0.00  0.00      PROA C  
ATOM    540  SG  CYS A  63       3.557  93.361  60.808  0.00  0.00      PROA S  
ATOM    541  N   GLU A  64       6.370  90.044  57.803  0.00  0.00      PROA N  
ATOM    542  CA  GLU A  64       6.953  89.652  56.528  0.00  0.00      PROA C  
ATOM    543  C   GLU A  64       6.001  89.005  55.521  0.00  0.00      PROA C  
ATOM    544  O   GLU A  64       5.989  89.351  54.339  0.00  0.00      PROA O  
ATOM    545  CB  GLU A  64       8.190  88.738  56.742  0.00  0.00      PROA C  
ATOM    546  CG  GLU A  64       9.395  89.489  57.367  0.00  0.00      PROA C  
ATOM    547  CD  GLU A  64      10.660  88.643  57.525  0.00  0.00      PROA C  
ATOM    548  OE1 GLU A  64      10.670  87.434  57.169  0.00  0.00      PROA O  
ATOM    549  OE2 GLU A  64      11.684  89.201  58.007  0.00  0.00      PROA O1-
ATOM    550  N   TYR A  65       5.178  88.037  55.971  0.00  0.00      PROA N  
ATOM    551  CA  TYR A  65       4.264  87.305  55.110  0.00  0.00      PROA C  
ATOM    552  C   TYR A  65       3.131  88.124  54.480  0.00  0.00      PROA C  
ATOM    553  O   TYR A  65       2.883  88.047  53.276  0.00  0.00      PROA O  
ATOM    554  CB  TYR A  65       3.737  86.041  55.831  0.00  0.00      PROA C  
ATOM    555  CG  TYR A  65       4.880  85.070  56.018  0.00  0.00      PROA C  
ATOM    556  CD1 TYR A  65       5.288  84.246  54.954  0.00  0.00      PROA C  
ATOM    557  CD2 TYR A  65       5.553  84.965  57.247  0.00  0.00      PROA C  
ATOM    558  CE1 TYR A  65       6.347  83.341  55.111  0.00  0.00      PROA C  
ATOM    559  CE2 TYR A  65       6.614  84.063  57.409  0.00  0.00      PROA C  
ATOM    560  CZ  TYR A  65       7.010  83.250  56.342  0.00  0.00      PROA C  
ATOM    561  OH  TYR A  65       8.078  82.344  56.513  0.00  0.00      PROA O  
ATOM    562  N   ASP A  66       2.450  88.978  55.260  0.00  0.00      PROA N  
ATOM    563  CA  ASP A  66       1.396  89.823  54.743  0.00  0.00      PROA C  
ATOM    564  C   ASP A  66       1.347  91.130  55.529  0.00  0.00      PROA C  
ATOM    565  O   ASP A  66       1.573  91.180  56.742  0.00  0.00      PROA O  
ATOM    566  CB  ASP A  66       0.009  89.119  54.643  0.00  0.00      PROA C  
ATOM    567  CG  ASP A  66      -0.614  88.677  55.964  0.00  0.00      PROA C  
ATOM    568  OD1 ASP A  66       0.104  88.218  56.894  0.00  0.00      PROA O  
ATOM    569  OD2 ASP A  66      -1.877  88.664  56.017  0.00  0.00      PROA O1-
ATOM    570  N   PHE A  67       1.096  92.245  54.819  0.00  0.00      PROA N  
ATOM    571  CA  PHE A  67       1.236  93.554  55.406  0.00  0.00      PROA C  
ATOM    572  C   PHE A  67       0.479  94.638  54.658  0.00  0.00      PROA C  
ATOM    573  O   PHE A  67       0.163  94.526  53.470  0.00  0.00      PROA O  
ATOM    574  CB  PHE A  67       2.731  93.995  55.553  0.00  0.00      PROA C  
ATOM    575  CG  PHE A  67       3.525  94.039  54.258  0.00  0.00      PROA C  
ATOM    576  CD1 PHE A  67       3.449  95.158  53.408  0.00  0.00      PROA C  
ATOM    577  CD2 PHE A  67       4.446  93.026  53.937  0.00  0.00      PROA C  
ATOM    578  CE1 PHE A  67       4.263  95.265  52.273  0.00  0.00      PROA C  
ATOM    579  CE2 PHE A  67       5.277  93.132  52.814  0.00  0.00      PROA C  
ATOM    580  CZ  PHE A  67       5.187  94.255  51.982  0.00  0.00      PROA C  
ATOM    581  N   VAL A  68       0.243  95.754  55.370  0.00  0.00      PROA N  
ATOM    582  CA  VAL A  68      -0.004  97.056  54.782  0.00  0.00      PROA C  
ATOM    583  C   VAL A  68       1.172  97.923  55.198  0.00  0.00      PROA C  
ATOM    584  O   VAL A  68       1.466  98.077  56.381  0.00  0.00      PROA O  
ATOM    585  CB  VAL A  68      -1.313  97.705  55.223  0.00  0.00      PROA C  
ATOM    586  CG1 VAL A  68      -1.457  99.114  54.611  0.00  0.00      PROA C  
ATOM    587  CG2 VAL A  68      -2.484  96.816  54.768  0.00  0.00      PROA C  
ATOM    588  N   LYS A  69       1.921  98.482  54.238  0.00  0.00      PROA N  
ATOM    589  CA  LYS A  69       3.106  99.263  54.523  0.00  0.00      PROA C  
ATOM    590  C   LYS A  69       2.896 100.691  54.071  0.00  0.00      PROA C  
ATOM    591  O   LYS A  69       2.434 100.955  52.960  0.00  0.00      PROA O  
ATOM    592  CB  LYS A  69       4.364  98.646  53.861  0.00  0.00      PROA C  
ATOM    593  CG  LYS A  69       5.675  99.402  54.137  0.00  0.00      PROA C  
ATOM    594  CD  LYS A  69       6.904  98.788  53.434  0.00  0.00      PROA C  
ATOM    595  CE  LYS A  69       7.260  97.363  53.892  0.00  0.00      PROA C  
ATOM    596  NZ  LYS A  69       8.481  96.877  53.197  0.00  0.00      PROA N1+
ATOM    597  N   LEU A  70       3.227 101.649  54.951  0.00  0.00      PROA N  
ATOM    598  CA  LEU A  70       3.037 103.064  54.721  0.00  0.00      PROA C  
ATOM    599  C   LEU A  70       4.401 103.703  54.537  0.00  0.00      PROA C  
ATOM    600  O   LEU A  70       5.227 103.737  55.446  0.00  0.00      PROA O  
ATOM    601  CB  LEU A  70       2.297 103.723  55.913  0.00  0.00      PROA C  
ATOM    602  CG  LEU A  70       0.920 103.105  56.242  0.00  0.00      PROA C  
ATOM    603  CD1 LEU A  70       0.329 103.763  57.493  0.00  0.00      PROA C  
ATOM    604  CD2 LEU A  70      -0.071 103.220  55.078  0.00  0.00      PROA C  
ATOM    605  N   THR A  71       4.695 104.199  53.326  0.00  0.00      PROA N  
ATOM    606  CA  THR A  71       6.001 104.742  52.962  0.00  0.00      PROA C  
ATOM    607  C   THR A  71       5.826 106.162  52.484  0.00  0.00      PROA C  
ATOM    608  O   THR A  71       4.945 106.459  51.684  0.00  0.00      PROA O  
ATOM    609  CB  THR A  71       6.693 103.930  51.866  0.00  0.00      PROA C  
ATOM    610  CG2 THR A  71       8.054 104.521  51.463  0.00  0.00      PROA C  
ATOM    611  OG1 THR A  71       6.948 102.608  52.327  0.00  0.00      PROA O  
ATOM    612  N   SER A  72       6.647 107.108  52.962  0.00  0.00      PROA N  
ATOM    613  CA  SER A  72       6.616 108.476  52.467  0.00  0.00      PROA C  
ATOM    614  C   SER A  72       8.043 108.906  52.204  0.00  0.00      PROA C  
ATOM    615  O   SER A  72       8.892 108.908  53.098  0.00  0.00      PROA O  
ATOM    616  CB  SER A  72       5.931 109.439  53.467  0.00  0.00      PROA C  
ATOM    617  OG  SER A  72       5.799 110.765  52.961  0.00  0.00      PROA O  
ATOM    618  N   GLY A  73       8.373 109.246  50.936  0.00  0.00      PROA N  
ATOM    619  CA  GLY A  73       9.761 109.368  50.485  0.00  0.00      PROA C  
ATOM    620  C   GLY A  73      10.559 108.094  50.674  0.00  0.00      PROA C  
ATOM    621  O   GLY A  73      10.132 107.008  50.284  0.00  0.00      PROA O  
ATOM    622  N   THR A  74      11.750 108.189  51.295  0.00  0.00      PROA N  
ATOM    623  CA  THR A  74      12.586 107.020  51.573  0.00  0.00      PROA C  
ATOM    624  C   THR A  74      12.308 106.450  52.957  0.00  0.00      PROA C  
ATOM    625  O   THR A  74      12.875 105.431  53.352  0.00  0.00      PROA O  
ATOM    626  CB  THR A  74      14.087 107.318  51.460  0.00  0.00      PROA C  
ATOM    627  CG2 THR A  74      14.401 107.727  50.011  0.00  0.00      PROA C  
ATOM    628  OG1 THR A  74      14.504 108.395  52.301  0.00  0.00      PROA O  
ATOM    629  N   LYS A  75      11.398 107.080  53.727  0.00  0.00      PROA N  
ATOM    630  CA  LYS A  75      11.057 106.683  55.078  0.00  0.00      PROA C  
ATOM    631  C   LYS A  75       9.840 105.765  55.104  0.00  0.00      PROA C  
ATOM    632  O   LYS A  75       8.778 106.084  54.567  0.00  0.00      PROA O  
ATOM    633  CB  LYS A  75      10.773 107.898  56.009  0.00  0.00      PROA C  
ATOM    634  CG  LYS A  75      11.983 108.794  56.350  0.00  0.00      PROA C  
ATOM    635  CD  LYS A  75      12.429 109.745  55.221  0.00  0.00      PROA C  
ATOM    636  CE  LYS A  75      13.488 110.765  55.678  0.00  0.00      PROA C  
ATOM    637  NZ  LYS A  75      13.907 111.640  54.554  0.00  0.00      PROA N1+
ATOM    638  N   VAL A  76       9.947 104.597  55.766  0.00  0.00      PROA N  
ATOM    639  CA  VAL A  76       8.790 103.766  56.067  0.00  0.00      PROA C  
ATOM    640  C   VAL A  76       8.197 104.190  57.409  0.00  0.00      PROA C  
ATOM    641  O   VAL A  76       8.826 104.103  58.467  0.00  0.00      PROA O  
ATOM    642  CB  VAL A  76       9.075 102.264  55.966  0.00  0.00      PROA C  
ATOM    643  CG1 VAL A  76      10.271 101.821  56.834  0.00  0.00      PROA C  
ATOM    644  CG2 VAL A  76       7.810 101.451  56.308  0.00  0.00      PROA C  
ATOM    645  N   LEU A  77       6.960 104.733  57.391  0.00  0.00      PROA N  
ATOM    646  CA  LEU A  77       6.220 105.145  58.574  0.00  0.00      PROA C  
ATOM    647  C   LEU A  77       5.891 103.965  59.472  0.00  0.00      PROA C  
ATOM    648  O   LEU A  77       6.110 103.987  60.686  0.00  0.00      PROA O  
ATOM    649  CB  LEU A  77       4.856 105.807  58.213  0.00  0.00      PROA C  
ATOM    650  CG  LEU A  77       4.885 107.238  57.637  0.00  0.00      PROA C  
ATOM    651  CD1 LEU A  77       5.592 107.351  56.284  0.00  0.00      PROA C  
ATOM    652  CD2 LEU A  77       3.442 107.749  57.488  0.00  0.00      PROA C  
ATOM    653  N   ALA A  78       5.363 102.892  58.858  0.00  0.00      PROA N  
ATOM    654  CA  ALA A  78       4.943 101.718  59.571  0.00  0.00      PROA C  
ATOM    655  C   ALA A  78       4.777 100.551  58.615  0.00  0.00      PROA C  
ATOM    656  O   ALA A  78       4.509 100.716  57.423  0.00  0.00      PROA O  
ATOM    657  CB  ALA A  78       3.603 101.968  60.301  0.00  0.00      PROA C  
ATOM    658  N   THR A  79       4.909  99.325  59.153  0.00  0.00      PROA N  
ATOM    659  CA  THR A  79       4.506  98.103  58.468  0.00  0.00      PROA C  
ATOM    660  C   THR A  79       3.483  97.452  59.370  0.00  0.00      PROA C  
ATOM    661  O   THR A  79       3.785  97.052  60.496  0.00  0.00      PROA O  
ATOM    662  CB  THR A  79       5.641  97.119  58.208  0.00  0.00      PROA C  
ATOM    663  CG2 THR A  79       5.155  95.973  57.308  0.00  0.00      PROA C  
ATOM    664  OG1 THR A  79       6.709  97.761  57.524  0.00  0.00      PROA O  
ATOM    665  N   LEU A  80       2.227  97.377  58.911  0.00  0.00      PROA N  
ATOM    666  CA  LEU A  80       1.091  96.984  59.709  0.00  0.00      PROA C  
ATOM    667  C   LEU A  80       0.671  95.554  59.405  0.00  0.00      PROA C  
ATOM    668  O   LEU A  80       0.575  95.143  58.246  0.00  0.00      PROA O  
ATOM    669  CB  LEU A  80      -0.146  97.902  59.490  0.00  0.00      PROA C  
ATOM    670  CG  LEU A  80      -0.019  99.390  59.903  0.00  0.00      PROA C  
ATOM    671  CD1 LEU A  80       0.624  99.575  61.285  0.00  0.00      PROA C  
ATOM    672  CD2 LEU A  80       0.677 100.259  58.845  0.00  0.00      PROA C  
ATOM    673  N   CYS A  81       0.389  94.768  60.459  0.00  0.00      PROA N  
ATOM    674  CA  CYS A  81      -0.163  93.433  60.346  0.00  0.00      PROA C  
ATOM    675  C   CYS A  81      -0.792  93.025  61.671  0.00  0.00      PROA C  
ATOM    676  O   CYS A  81      -0.594  93.671  62.701  0.00  0.00      PROA O  
ATOM    677  CB  CYS A  81       0.851  92.343  59.888  0.00  0.00      PROA C  
ATOM    678  SG  CYS A  81       2.164  91.917  61.082  0.00  0.00      PROA S  
ATOM    679  N   GLY A  82      -1.576  91.924  61.676  0.00  0.00      PROA N  
ATOM    680  CA  GLY A  82      -2.258  91.425  62.868  0.00  0.00      PROA C  
ATOM    681  C   GLY A  82      -3.418  92.246  63.395  0.00  0.00      PROA C  
ATOM    682  O   GLY A  82      -3.656  93.396  63.029  0.00  0.00      PROA O  
ATOM    683  N   GLN A  83      -4.206  91.627  64.294  0.00  0.00      PROA N  
ATOM    684  CA  GLN A  83      -5.288  92.268  65.026  0.00  0.00      PROA C  
ATOM    685  C   GLN A  83      -4.833  93.356  65.998  0.00  0.00      PROA C  
ATOM    686  O   GLN A  83      -5.418  94.438  66.081  0.00  0.00      PROA O  
ATOM    687  CB  GLN A  83      -6.160  91.221  65.783  0.00  0.00      PROA C  
ATOM    688  CG  GLN A  83      -7.156  90.402  64.912  0.00  0.00      PROA C  
ATOM    689  CD  GLN A  83      -6.590  89.910  63.578  0.00  0.00      PROA C  
ATOM    690  NE2 GLN A  83      -5.746  88.854  63.620  0.00  0.00      PROA N  
ATOM    691  OE1 GLN A  83      -6.889  90.458  62.516  0.00  0.00      PROA O  
ATOM    692  N   GLU A  84      -3.756  93.068  66.755  0.00  0.00      PROA N  
ATOM    693  CA  GLU A  84      -3.255  93.918  67.818  0.00  0.00      PROA C  
ATOM    694  C   GLU A  84      -1.733  93.957  67.781  0.00  0.00      PROA C  
ATOM    695  O   GLU A  84      -1.071  93.051  67.271  0.00  0.00      PROA O  
ATOM    696  CB  GLU A  84      -3.716  93.430  69.222  0.00  0.00      PROA C  
ATOM    697  CG  GLU A  84      -5.249  93.534  69.450  0.00  0.00      PROA C  
ATOM    698  CD  GLU A  84      -5.709  93.133  70.851  0.00  0.00      PROA C  
ATOM    699  OE1 GLU A  84      -4.876  92.746  71.712  0.00  0.00      PROA O  
ATOM    700  OE2 GLU A  84      -6.942  93.205  71.107  0.00  0.00      PROA O1-
ATOM    701  N   SER A  85      -1.138  95.049  68.309  0.00  0.00      PROA N  
ATOM    702  CA  SER A  85       0.307  95.249  68.358  0.00  0.00      PROA C  
ATOM    703  C   SER A  85       1.034  94.221  69.222  0.00  0.00      PROA C  
ATOM    704  O   SER A  85       0.535  93.762  70.252  0.00  0.00      PROA O  
ATOM    705  CB  SER A  85       0.686  96.674  68.869  0.00  0.00      PROA C  
ATOM    706  OG  SER A  85       2.051  97.028  68.606  0.00  0.00      PROA O  
ATOM    707  N   THR A  86       2.265  93.868  68.823  0.00  0.00      PROA N  
ATOM    708  CA  THR A  86       3.208  93.064  69.590  0.00  0.00      PROA C  
ATOM    709  C   THR A  86       4.405  93.979  69.827  0.00  0.00      PROA C  
ATOM    710  O   THR A  86       4.361  95.180  69.543  0.00  0.00      PROA O  
ATOM    711  CB  THR A  86       3.634  91.743  68.896  0.00  0.00      PROA C  
ATOM    712  CG2 THR A  86       2.423  91.052  68.255  0.00  0.00      PROA C  
ATOM    713  OG1 THR A  86       4.612  91.914  67.878  0.00  0.00      PROA O  
ATOM    714  N   ASP A  87       5.518  93.452  70.379  0.00  0.00      PROA N  
ATOM    715  CA  ASP A  87       6.790  94.151  70.427  0.00  0.00      PROA C  
ATOM    716  C   ASP A  87       7.358  94.464  69.024  0.00  0.00      PROA C  
ATOM    717  O   ASP A  87       7.852  95.558  68.745  0.00  0.00      PROA O  
ATOM    718  CB  ASP A  87       7.768  93.284  71.276  0.00  0.00      PROA C  
ATOM    719  CG  ASP A  87       9.086  93.968  71.607  0.00  0.00      PROA C  
ATOM    720  OD1 ASP A  87       9.151  95.224  71.646  0.00  0.00      PROA O  
ATOM    721  OD2 ASP A  87      10.058  93.241  71.951  0.00  0.00      PROA O1-
ATOM    722  N   THR A  88       7.272  93.488  68.094  0.00  0.00      PROA N  
ATOM    723  CA  THR A  88       7.926  93.540  66.785  0.00  0.00      PROA C  
ATOM    724  C   THR A  88       6.951  93.820  65.639  0.00  0.00      PROA C  
ATOM    725  O   THR A  88       7.344  94.302  64.574  0.00  0.00      PROA O  
ATOM    726  CB  THR A  88       8.856  92.316  66.546  0.00  0.00      PROA C  
ATOM    727  CG2 THR A  88       8.459  91.118  67.427  0.00  0.00      PROA C  
ATOM    728  OG1 THR A  88       8.913  91.821  65.214  0.00  0.00      PROA O  
ATOM    729  N   GLU A  89       5.640  93.614  65.849  0.00  0.00      PROA N  
ATOM    730  CA  GLU A  89       4.602  93.818  64.857  0.00  0.00      PROA C  
ATOM    731  C   GLU A  89       3.656  94.919  65.313  0.00  0.00      PROA C  
ATOM    732  O   GLU A  89       3.254  94.973  66.474  0.00  0.00      PROA O  
ATOM    733  CB  GLU A  89       3.764  92.532  64.617  0.00  0.00      PROA C  
ATOM    734  CG  GLU A  89       4.553  91.347  64.007  0.00  0.00      PROA C  
ATOM    735  CD  GLU A  89       5.423  90.591  65.011  0.00  0.00      PROA C  
ATOM    736  OE1 GLU A  89       4.886  90.036  66.010  0.00  0.00      PROA O  
ATOM    737  OE2 GLU A  89       6.664  90.533  64.790  0.00  0.00      PROA O1-
ATOM    738  N   ARG A  90       3.265  95.836  64.407  0.00  0.00      PROA N  
ATOM    739  CA  ARG A  90       2.375  96.934  64.738  0.00  0.00      PROA C  
ATOM    740  C   ARG A  90       1.020  96.729  64.077  0.00  0.00      PROA C  
ATOM    741  O   ARG A  90       0.922  96.325  62.919  0.00  0.00      PROA O  
ATOM    742  CB  ARG A  90       2.974  98.297  64.299  0.00  0.00      PROA C  
ATOM    743  CG  ARG A  90       2.140  99.534  64.711  0.00  0.00      PROA C  
ATOM    744  CD  ARG A  90       2.829 100.864  64.372  0.00  0.00      PROA C  
ATOM    745  NE  ARG A  90       1.945 101.978  64.848  0.00  0.00      PROA N  
ATOM    746  CZ  ARG A  90       2.263 103.262  64.765  0.00  0.00      PROA C  
ATOM    747  NH1 ARG A  90       3.391 103.677  64.229  0.00  0.00      PROA N1+
ATOM    748  NH2 ARG A  90       1.438 104.170  65.238  0.00  0.00      PROA N  
ATOM    749  N   ALA A  91      -0.068  97.018  64.815  0.00  0.00      PROA N  
ATOM    750  CA  ALA A  91      -1.410  97.077  64.277  0.00  0.00      PROA C  
ATOM    751  C   ALA A  91      -1.903  98.510  64.465  0.00  0.00      PROA C  
ATOM    752  O   ALA A  91      -1.604  99.112  65.503  0.00  0.00      PROA O  
ATOM    753  CB  ALA A  91      -2.345  96.091  65.000  0.00  0.00      PROA C  
ATOM    754  N   PRO A  92      -2.604  99.127  63.520  0.00  0.00      PROA N  
ATOM    755  CA  PRO A  92      -2.823 100.565  63.527  0.00  0.00      PROA C  
ATOM    756  C   PRO A  92      -3.828 100.989  64.581  0.00  0.00      PROA C  
ATOM    757  O   PRO A  92      -3.642 102.038  65.198  0.00  0.00      PROA O  
ATOM    758  CB  PRO A  92      -3.314 100.869  62.105  0.00  0.00      PROA C  
ATOM    759  CG  PRO A  92      -3.961  99.568  61.625  0.00  0.00      PROA C  
ATOM    760  CD  PRO A  92      -3.116  98.492  62.305  0.00  0.00      PROA C  
ATOM    761  N   GLY A  93      -4.922 100.224  64.797  0.00  0.00      PROA N  
ATOM    762  CA  GLY A  93      -6.017 100.618  65.683  0.00  0.00      PROA C  
ATOM    763  C   GLY A  93      -6.604 101.977  65.361  0.00  0.00      PROA C  
ATOM    764  O   GLY A  93      -7.042 102.239  64.241  0.00  0.00      PROA O  
ATOM    765  N   ASN A  94      -5.984 105.226  66.340  1.00 26.97      PROA N  
ATOM    766  CA  ASN A  94      -7.019 104.174  66.351  1.00 26.97      PROA C  
ATOM    767  C   ASN A  94      -7.757 103.997  65.021  1.00 26.97      PROA C  
ATOM    768  O   ASN A  94      -7.318 103.259  64.093  1.00 26.97      PROA O  
ATOM    769  CB  ASN A  94      -8.023 104.774  67.354  1.00 26.97      PROA C  
ATOM    770  CG  ASN A  94      -9.088 103.798  67.821  1.00 26.97      PROA C  
ATOM    771  ND2 ASN A  94      -9.320 103.795  69.115  1.00 26.97      PROA N  
ATOM    772  OD1 ASN A  94      -9.763 103.148  66.990  1.00 26.97      PROA O  
ATOM    773  N   ASP A  95      -4.820 104.820  65.612  0.00  0.00      PROA N  
ATOM    774  CA  ASP A  95      -3.720 105.698  65.240  0.00  0.00      PROA C  
ATOM    775  C   ASP A  95      -3.924 106.422  63.901  0.00  0.00      PROA C  
ATOM    776  O   ASP A  95      -4.463 105.883  62.930  0.00  0.00      PROA O  
ATOM    777  CB  ASP A  95      -2.341 104.972  65.197  0.00  0.00      PROA C  
ATOM    778  CG  ASP A  95      -1.878 104.441  66.547  0.00  0.00      PROA C  
ATOM    779  OD1 ASP A  95      -2.435 104.814  67.612  0.00  0.00      PROA O  
ATOM    780  OD2 ASP A  95      -0.850 103.704  66.555  0.00  0.00      PROA O1-
ATOM    781  N   THR A  96      -3.469 107.687  63.839  0.00  0.00      PROA N  
ATOM    782  CA  THR A  96      -3.475 108.503  62.632  0.00  0.00      PROA C  
ATOM    783  C   THR A  96      -2.072 108.575  62.070  0.00  0.00      PROA C  
ATOM    784  O   THR A  96      -1.103 108.817  62.793  0.00  0.00      PROA O  
ATOM    785  CB  THR A  96      -3.973 109.938  62.832  0.00  0.00      PROA C  
ATOM    786  CG2 THR A  96      -5.479 109.894  63.129  0.00  0.00      PROA C  
ATOM    787  OG1 THR A  96      -3.346 110.589  63.938  0.00  0.00      PROA O  
ATOM    788  N   PHE A  97      -1.930 108.375  60.754  0.00  0.00      PROA N  
ATOM    789  CA  PHE A  97      -0.651 108.368  60.077  0.00  0.00      PROA C  
ATOM    790  C   PHE A  97      -0.535 109.612  59.217  0.00  0.00      PROA C  
ATOM    791  O   PHE A  97      -1.438 109.951  58.452  0.00  0.00      PROA O  
ATOM    792  CB  PHE A  97      -0.464 107.097  59.210  0.00  0.00      PROA C  
ATOM    793  CG  PHE A  97      -0.452 105.885  60.106  0.00  0.00      PROA C  
ATOM    794  CD1 PHE A  97      -1.644 105.206  60.415  0.00  0.00      PROA C  
ATOM    795  CD2 PHE A  97       0.759 105.404  60.635  0.00  0.00      PROA C  
ATOM    796  CE1 PHE A  97      -1.633 104.096  61.266  0.00  0.00      PROA C  
ATOM    797  CE2 PHE A  97       0.775 104.279  61.469  0.00  0.00      PROA C  
ATOM    798  CZ  PHE A  97      -0.422 103.628  61.791  0.00  0.00      PROA C  
ATOM    799  N   TYR A  98       0.590 110.339  59.352  0.00  0.00      PROA N  
ATOM    800  CA  TYR A  98       0.843 111.574  58.638  0.00  0.00      PROA C  
ATOM    801  C   TYR A  98       2.044 111.444  57.722  0.00  0.00      PROA C  
ATOM    802  O   TYR A  98       3.143 111.083  58.145  0.00  0.00      PROA O  
ATOM    803  CB  TYR A  98       1.086 112.763  59.601  0.00  0.00      PROA C  
ATOM    804  CG  TYR A  98      -0.215 113.276  60.149  0.00  0.00      PROA C  
ATOM    805  CD1 TYR A  98      -1.048 114.046  59.320  0.00  0.00      PROA C  
ATOM    806  CD2 TYR A  98      -0.569 113.101  61.498  0.00  0.00      PROA C  
ATOM    807  CE1 TYR A  98      -2.192 114.663  59.837  0.00  0.00      PROA C  
ATOM    808  CE2 TYR A  98      -1.726 113.707  62.013  0.00  0.00      PROA C  
ATOM    809  CZ  TYR A  98      -2.525 114.506  61.185  0.00  0.00      PROA C  
ATOM    810  OH  TYR A  98      -3.638 115.189  61.711  0.00  0.00      PROA O  
ATOM    811  N   SER A  99       1.856 111.744  56.423  0.00  0.00      PROA N  
ATOM    812  CA  SER A  99       2.925 111.760  55.432  0.00  0.00      PROA C  
ATOM    813  C   SER A  99       4.028 112.779  55.701  0.00  0.00      PROA C  
ATOM    814  O   SER A  99       3.818 113.834  56.307  0.00  0.00      PROA O  
ATOM    815  CB  SER A  99       2.412 111.931  53.975  0.00  0.00      PROA C  
ATOM    816  OG  SER A  99       1.881 113.228  53.702  0.00  0.00      PROA O  
ATOM    817  N   LEU A 100       5.256 112.474  55.245  0.00  0.00      PROA N  
ATOM    818  CA  LEU A 100       6.382 113.380  55.286  0.00  0.00      PROA C  
ATOM    819  C   LEU A 100       6.397 114.170  53.978  0.00  0.00      PROA C  
ATOM    820  O   LEU A 100       6.869 113.712  52.935  0.00  0.00      PROA O  
ATOM    821  CB  LEU A 100       7.741 112.647  55.492  0.00  0.00      PROA C  
ATOM    822  CG  LEU A 100       7.964 112.020  56.891  0.00  0.00      PROA C  
ATOM    823  CD1 LEU A 100       7.266 110.663  57.085  0.00  0.00      PROA C  
ATOM    824  CD2 LEU A 100       9.468 111.846  57.159  0.00  0.00      PROA C  
ATOM    825  N   GLY A 101       5.857 115.406  54.003  0.00  0.00      PROA N  
ATOM    826  CA  GLY A 101       5.577 116.179  52.793  0.00  0.00      PROA C  
ATOM    827  C   GLY A 101       4.416 115.649  51.965  0.00  0.00      PROA C  
ATOM    828  O   GLY A 101       3.679 114.776  52.432  0.00  0.00      PROA O  
ATOM    829  N   PRO A 102       4.181 116.162  50.755  0.00  0.00      PROA N  
ATOM    830  CA  PRO A 102       2.900 115.971  50.064  0.00  0.00      PROA C  
ATOM    831  C   PRO A 102       2.619 114.604  49.445  0.00  0.00      PROA C  
ATOM    832  O   PRO A 102       1.720 114.525  48.609  0.00  0.00      PROA O  
ATOM    833  CB  PRO A 102       2.940 117.030  48.942  0.00  0.00      PROA C  
ATOM    834  CG  PRO A 102       3.834 118.135  49.493  0.00  0.00      PROA C  
ATOM    835  CD  PRO A 102       4.900 117.338  50.236  0.00  0.00      PROA C  
ATOM    836  N   SER A 103       3.316 113.510  49.802  0.00  0.00      PROA N  
ATOM    837  CA  SER A 103       3.076 112.226  49.149  0.00  0.00      PROA C  
ATOM    838  C   SER A 103       3.157 111.048  50.097  0.00  0.00      PROA C  
ATOM    839  O   SER A 103       4.038 110.945  50.951  0.00  0.00      PROA O  
ATOM    840  CB  SER A 103       3.980 111.964  47.907  0.00  0.00      PROA C  
ATOM    841  OG  SER A 103       5.379 112.017  48.212  0.00  0.00      PROA O  
ATOM    842  N   LEU A 104       2.196 110.118  49.969  0.00  0.00      PROA N  
ATOM    843  CA  LEU A 104       2.105 108.921  50.776  0.00  0.00      PROA C  
ATOM    844  C   LEU A 104       1.930 107.725  49.863  0.00  0.00      PROA C  
ATOM    845  O   LEU A 104       1.060 107.703  48.994  0.00  0.00      PROA O  
ATOM    846  CB  LEU A 104       0.903 108.996  51.750  0.00  0.00      PROA C  
ATOM    847  CG  LEU A 104       0.794 107.854  52.785  0.00  0.00      PROA C  
ATOM    848  CD1 LEU A 104       2.040 107.737  53.678  0.00  0.00      PROA C  
ATOM    849  CD2 LEU A 104      -0.453 108.055  53.659  0.00  0.00      PROA C  
ATOM    850  N   LYS A 105       2.762 106.690  50.028  0.00  0.00      PROA N  
ATOM    851  CA  LYS A 105       2.657 105.459  49.286  0.00  0.00      PROA C  
ATOM    852  C   LYS A 105       2.190 104.361  50.219  0.00  0.00      PROA C  
ATOM    853  O   LYS A 105       2.805 104.066  51.245  0.00  0.00      PROA O  
ATOM    854  CB  LYS A 105       4.005 105.093  48.619  0.00  0.00      PROA C  
ATOM    855  CG  LYS A 105       4.019 103.751  47.866  0.00  0.00      PROA C  
ATOM    856  CD  LYS A 105       5.378 103.510  47.180  0.00  0.00      PROA C  
ATOM    857  CE  LYS A 105       5.556 102.132  46.516  0.00  0.00      PROA C  
ATOM    858  NZ  LYS A 105       4.606 101.942  45.392  0.00  0.00      PROA N1+
ATOM    859  N   VAL A 106       1.061 103.730  49.874  0.00  0.00      PROA N  
ATOM    860  CA  VAL A 106       0.458 102.670  50.651  0.00  0.00      PROA C  
ATOM    861  C   VAL A 106       0.647 101.404  49.847  0.00  0.00      PROA C  
ATOM    862  O   VAL A 106       0.372 101.370  48.648  0.00  0.00      PROA O  
ATOM    863  CB  VAL A 106      -1.020 102.941  50.924  0.00  0.00      PROA C  
ATOM    864  CG1 VAL A 106      -1.644 101.800  51.754  0.00  0.00      PROA C  
ATOM    865  CG2 VAL A 106      -1.140 104.283  51.673  0.00  0.00      PROA C  
ATOM    866  N   THR A 107       1.191 100.338  50.455  0.00  0.00      PROA N  
ATOM    867  CA  THR A 107       1.467  99.084  49.757  0.00  0.00      PROA C  
ATOM    868  C   THR A 107       0.817  97.941  50.494  0.00  0.00      PROA C  
ATOM    869  O   THR A 107       1.050  97.747  51.684  0.00  0.00      PROA O  
ATOM    870  CB  THR A 107       2.957  98.773  49.619  0.00  0.00      PROA C  
ATOM    871  CG2 THR A 107       3.194  97.508  48.775  0.00  0.00      PROA C  
ATOM    872  OG1 THR A 107       3.624  99.842  48.959  0.00  0.00      PROA O  
ATOM    873  N   PHE A 108      -0.007  97.144  49.796  0.00  0.00      PROA N  
ATOM    874  CA  PHE A 108      -0.587  95.919  50.303  0.00  0.00      PROA C  
ATOM    875  C   PHE A 108       0.187  94.731  49.739  0.00  0.00      PROA C  
ATOM    876  O   PHE A 108       0.510  94.685  48.550  0.00  0.00      PROA O  
ATOM    877  CB  PHE A 108      -2.102  95.838  49.944  0.00  0.00      PROA C  
ATOM    878  CG  PHE A 108      -2.755  94.550  50.396  0.00  0.00      PROA C  
ATOM    879  CD1 PHE A 108      -2.699  93.394  49.594  0.00  0.00      PROA C  
ATOM    880  CD2 PHE A 108      -3.451  94.490  51.615  0.00  0.00      PROA C  
ATOM    881  CE1 PHE A 108      -3.303  92.202  50.011  0.00  0.00      PROA C  
ATOM    882  CE2 PHE A 108      -4.068  93.305  52.032  0.00  0.00      PROA C  
ATOM    883  CZ  PHE A 108      -3.991  92.162  51.229  0.00  0.00      PROA C  
ATOM    884  N   HIS A 109       0.486  93.734  50.587  0.00  0.00      PROA N  
ATOM    885  CA  HIS A 109       1.125  92.503  50.170  0.00  0.00      PROA C  
ATOM    886  C   HIS A 109       0.552  91.338  50.952  0.00  0.00      PROA C  
ATOM    887  O   HIS A 109       0.291  91.444  52.150  0.00  0.00      PROA O  
ATOM    888  CB  HIS A 109       2.656  92.544  50.405  0.00  0.00      PROA C  
ATOM    889  CG  HIS A 109       3.388  91.245  50.161  0.00  0.00      PROA C  
ATOM    890  CD2 HIS A 109       4.050  90.426  51.028  0.00  0.00      PROA C  
ATOM    891  ND1 HIS A 109       3.606  90.714  48.910  0.00  0.00      PROA N  
ATOM    892  CE1 HIS A 109       4.370  89.607  49.065  0.00  0.00      PROA C  
ATOM    893  NE2 HIS A 109       4.670  89.391  50.335  0.00  0.00      PROA N  
ATOM    894  N   SER A 110       0.350  90.186  50.288  0.00  0.00      PROA N  
ATOM    895  CA  SER A 110      -0.075  88.964  50.950  0.00  0.00      PROA C  
ATOM    896  C   SER A 110       0.549  87.766  50.262  0.00  0.00      PROA C  
ATOM    897  O   SER A 110       0.684  87.731  49.036  0.00  0.00      PROA O  
ATOM    898  CB  SER A 110      -1.620  88.800  50.989  0.00  0.00      PROA C  
ATOM    899  OG  SER A 110      -2.041  87.612  51.668  0.00  0.00      PROA O  
ATOM    900  N   ASP A 111       0.966  86.753  51.045  0.00  0.00      PROA N  
ATOM    901  CA  ASP A 111       1.633  85.560  50.583  0.00  0.00      PROA C  
ATOM    902  C   ASP A 111       0.661  84.469  50.098  0.00  0.00      PROA C  
ATOM    903  O   ASP A 111      -0.434  84.733  49.597  0.00  0.00      PROA O  
ATOM    904  CB  ASP A 111       2.593  85.036  51.697  0.00  0.00      PROA C  
ATOM    905  CG  ASP A 111       1.856  84.506  52.928  0.00  0.00      PROA C  
ATOM    906  OD1 ASP A 111       0.915  85.172  53.432  0.00  0.00      PROA O  
ATOM    907  OD2 ASP A 111       2.264  83.425  53.432  0.00  0.00      PROA O1-
ATOM    908  N   TYR A 112       1.083  83.193  50.208  0.00  0.00      PROA N  
ATOM    909  CA  TYR A 112       0.452  82.062  49.564  0.00  0.00      PROA C  
ATOM    910  C   TYR A 112      -0.808  81.525  50.235  0.00  0.00      PROA C  
ATOM    911  O   TYR A 112      -1.626  80.881  49.578  0.00  0.00      PROA O  
ATOM    912  CB  TYR A 112       1.477  80.905  49.345  0.00  0.00      PROA C  
ATOM    913  CG  TYR A 112       2.138  80.422  50.615  0.00  0.00      PROA C  
ATOM    914  CD1 TYR A 112       1.559  79.383  51.365  0.00  0.00      PROA C  
ATOM    915  CD2 TYR A 112       3.382  80.938  51.023  0.00  0.00      PROA C  
ATOM    916  CE1 TYR A 112       2.187  78.897  52.520  0.00  0.00      PROA C  
ATOM    917  CE2 TYR A 112       4.015  80.453  52.177  0.00  0.00      PROA C  
ATOM    918  CZ  TYR A 112       3.413  79.434  52.927  0.00  0.00      PROA C  
ATOM    919  OH  TYR A 112       4.043  78.933  54.086  0.00  0.00      PROA O  
ATOM    920  N   SER A 113      -1.019  81.751  51.545  0.00  0.00      PROA N  
ATOM    921  CA  SER A 113      -2.207  81.252  52.232  0.00  0.00      PROA C  
ATOM    922  C   SER A 113      -2.477  81.963  53.543  0.00  0.00      PROA C  
ATOM    923  O   SER A 113      -1.568  82.457  54.209  0.00  0.00      PROA O  
ATOM    924  CB  SER A 113      -2.174  79.719  52.519  0.00  0.00      PROA C  
ATOM    925  OG  SER A 113      -2.454  78.974  51.331  0.00  0.00      PROA O  
ATOM    926  N   ASN A 114      -3.761  81.979  53.959  0.00  0.00      PROA N  
ATOM    927  CA  ASN A 114      -4.202  82.504  55.239  0.00  0.00      PROA C  
ATOM    928  C   ASN A 114      -4.791  81.352  56.045  0.00  0.00      PROA C  
ATOM    929  O   ASN A 114      -5.554  80.536  55.523  0.00  0.00      PROA O  
ATOM    930  CB  ASN A 114      -5.304  83.589  55.089  0.00  0.00      PROA C  
ATOM    931  CG  ASN A 114      -4.800  84.814  54.327  0.00  0.00      PROA C  
ATOM    932  ND2 ASN A 114      -5.751  85.549  53.700  0.00  0.00      PROA N  
ATOM    933  OD1 ASN A 114      -3.609  85.126  54.261  0.00  0.00      PROA O  
ATOM    934  N   GLU A 115      -4.441  81.240  57.340  0.00  0.00      PROA N  
ATOM    935  CA  GLU A 115      -4.996  80.245  58.248  0.00  0.00      PROA C  
ATOM    936  C   GLU A 115      -6.503  80.377  58.466  0.00  0.00      PROA C  
ATOM    937  O   GLU A 115      -7.247  79.393  58.482  0.00  0.00      PROA O  
ATOM    938  CB  GLU A 115      -4.270  80.276  59.621  0.00  0.00      PROA C  
ATOM    939  CG  GLU A 115      -2.804  79.772  59.572  0.00  0.00      PROA C  
ATOM    940  CD  GLU A 115      -2.693  78.304  59.171  0.00  0.00      PROA C  
ATOM    941  OE1 GLU A 115      -3.199  77.426  59.921  0.00  0.00      PROA O  
ATOM    942  OE2 GLU A 115      -2.082  78.001  58.111  0.00  0.00      PROA O1-
ATOM    943  N   LYS A 116      -6.978  81.626  58.611  0.00  0.00      PROA N  
ATOM    944  CA  LYS A 116      -8.362  81.974  58.853  0.00  0.00      PROA C  
ATOM    945  C   LYS A 116      -8.769  83.014  57.814  0.00  0.00      PROA C  
ATOM    946  O   LYS A 116      -7.893  83.628  57.196  0.00  0.00      PROA O  
ATOM    947  CB  LYS A 116      -8.542  82.558  60.284  0.00  0.00      PROA C  
ATOM    948  CG  LYS A 116      -8.177  81.592  61.429  0.00  0.00      PROA C  
ATOM    949  CD  LYS A 116      -9.085  80.347  61.481  0.00  0.00      PROA C  
ATOM    950  CE  LYS A 116      -8.738  79.328  62.582  0.00  0.00      PROA C  
ATOM    951  NZ  LYS A 116      -8.958  79.894  63.936  0.00  0.00      PROA N1+
ATOM    952  N   PRO A 117     -10.050  83.272  57.561  0.00  0.00      PROA N  
ATOM    953  CA  PRO A 117     -10.439  84.181  56.488  0.00  0.00      PROA C  
ATOM    954  C   PRO A 117     -10.455  85.611  57.016  0.00  0.00      PROA C  
ATOM    955  O   PRO A 117     -11.508  86.190  57.290  0.00  0.00      PROA O  
ATOM    956  CB  PRO A 117     -11.840  83.673  56.086  0.00  0.00      PROA C  
ATOM    957  CG  PRO A 117     -12.401  83.039  57.362  0.00  0.00      PROA C  
ATOM    958  CD  PRO A 117     -11.159  82.411  57.990  0.00  0.00      PROA C  
ATOM    959  N   PHE A 118      -9.261  86.204  57.172  0.00  0.00      PROA N  
ATOM    960  CA  PHE A 118      -9.060  87.582  57.568  0.00  0.00      PROA C  
ATOM    961  C   PHE A 118      -9.629  88.597  56.571  0.00  0.00      PROA C  
ATOM    962  O   PHE A 118      -9.417  88.515  55.361  0.00  0.00      PROA O  
ATOM    963  CB  PHE A 118      -7.563  87.849  57.855  0.00  0.00      PROA C  
ATOM    964  CG  PHE A 118      -7.104  87.035  59.035  0.00  0.00      PROA C  
ATOM    965  CD1 PHE A 118      -7.533  87.369  60.331  0.00  0.00      PROA C  
ATOM    966  CD2 PHE A 118      -6.215  85.959  58.873  0.00  0.00      PROA C  
ATOM    967  CE1 PHE A 118      -7.103  86.628  61.440  0.00  0.00      PROA C  
ATOM    968  CE2 PHE A 118      -5.772  85.224  59.980  0.00  0.00      PROA C  
ATOM    969  CZ  PHE A 118      -6.216  85.559  61.265  0.00  0.00      PROA C  
ATOM    970  N   THR A 119     -10.410  89.573  57.071  0.00  0.00      PROA N  
ATOM    971  CA  THR A 119     -11.142  90.560  56.276  0.00  0.00      PROA C  
ATOM    972  C   THR A 119     -10.271  91.487  55.450  0.00  0.00      PROA C  
ATOM    973  O   THR A 119     -10.598  91.807  54.307  0.00  0.00      PROA O  
ATOM    974  CB  THR A 119     -12.191  91.331  57.096  0.00  0.00      PROA C  
ATOM    975  CG2 THR A 119     -12.377  92.803  56.697  0.00  0.00      PROA C  
ATOM    976  OG1 THR A 119     -13.476  90.739  56.947  0.00  0.00      PROA O  
ATOM    977  N   GLY A 120      -9.121  91.932  55.996  0.00  0.00      PROA N  
ATOM    978  CA  GLY A 120      -8.241  92.892  55.349  0.00  0.00      PROA C  
ATOM    979  C   GLY A 120      -8.357  94.249  55.982  0.00  0.00      PROA C  
ATOM    980  O   GLY A 120      -8.349  94.374  57.204  0.00  0.00      PROA O  
ATOM    981  N   PHE A 121      -8.441  95.325  55.187  0.00  0.00      PROA N  
ATOM    982  CA  PHE A 121      -8.405  96.660  55.745  0.00  0.00      PROA C  
ATOM    983  C   PHE A 121      -9.321  97.590  54.964  0.00  0.00      PROA C  
ATOM    984  O   PHE A 121      -9.542  97.442  53.761  0.00  0.00      PROA O  
ATOM    985  CB  PHE A 121      -6.946  97.231  55.824  0.00  0.00      PROA C  
ATOM    986  CG  PHE A 121      -6.426  97.860  54.546  0.00  0.00      PROA C  
ATOM    987  CD1 PHE A 121      -5.811  97.086  53.548  0.00  0.00      PROA C  
ATOM    988  CD2 PHE A 121      -6.544  99.249  54.346  0.00  0.00      PROA C  
ATOM    989  CE1 PHE A 121      -5.350  97.683  52.364  0.00  0.00      PROA C  
ATOM    990  CE2 PHE A 121      -6.081  99.848  53.171  0.00  0.00      PROA C  
ATOM    991  CZ  PHE A 121      -5.486  99.064  52.177  0.00  0.00      PROA C  
ATOM    992  N   GLU A 122      -9.845  98.602  55.674  0.00  0.00      PROA N  
ATOM    993  CA  GLU A 122     -10.486  99.759  55.097  0.00  0.00      PROA C  
ATOM    994  C   GLU A 122      -9.889 100.989  55.747  0.00  0.00      PROA C  
ATOM    995  O   GLU A 122      -9.871 101.120  56.974  0.00  0.00      PROA O  
ATOM    996  CB  GLU A 122     -12.025  99.742  55.274  0.00  0.00      PROA C  
ATOM    997  CG  GLU A 122     -12.751 101.032  54.817  0.00  0.00      PROA C  
ATOM    998  CD  GLU A 122     -14.267 100.916  54.976  0.00  0.00      PROA C  
ATOM    999  OE1 GLU A 122     -14.761 100.825  56.131  0.00  0.00      PROA O  
ATOM   1000  OE2 GLU A 122     -14.982 100.936  53.936  0.00  0.00      PROA O1-
ATOM   1001  N   ALA A 123      -9.361 101.916  54.939  0.00  0.00      PROA N  
ATOM   1002  CA  ALA A 123      -8.746 103.127  55.414  0.00  0.00      PROA C  
ATOM   1003  C   ALA A 123      -9.244 104.309  54.607  0.00  0.00      PROA C  
ATOM   1004  O   ALA A 123      -9.672 104.193  53.459  0.00  0.00      PROA O  
ATOM   1005  CB  ALA A 123      -7.209 103.043  55.317  0.00  0.00      PROA C  
ATOM   1006  N   PHE A 124      -9.202 105.497  55.217  0.00  0.00      PROA N  
ATOM   1007  CA  PHE A 124      -9.565 106.737  54.576  0.00  0.00      PROA C  
ATOM   1008  C   PHE A 124      -8.402 107.695  54.695  0.00  0.00      PROA C  
ATOM   1009  O   PHE A 124      -7.715 107.749  55.719  0.00  0.00      PROA O  
ATOM   1010  CB  PHE A 124     -10.841 107.379  55.171  0.00  0.00      PROA C  
ATOM   1011  CG  PHE A 124     -12.060 106.562  54.833  0.00  0.00      PROA C  
ATOM   1012  CD1 PHE A 124     -12.519 105.557  55.701  0.00  0.00      PROA C  
ATOM   1013  CD2 PHE A 124     -12.797 106.841  53.670  0.00  0.00      PROA C  
ATOM   1014  CE1 PHE A 124     -13.687 104.839  55.409  0.00  0.00      PROA C  
ATOM   1015  CE2 PHE A 124     -13.980 106.145  53.389  0.00  0.00      PROA C  
ATOM   1016  CZ  PHE A 124     -14.421 105.139  54.257  0.00  0.00      PROA C  
ATOM   1017  N   TYR A 125      -8.141 108.460  53.623  0.00  0.00      PROA N  
ATOM   1018  CA  TYR A 125      -7.112 109.475  53.614  0.00  0.00      PROA C  
ATOM   1019  C   TYR A 125      -7.739 110.813  53.261  0.00  0.00      PROA C  
ATOM   1020  O   TYR A 125      -8.718 110.900  52.518  0.00  0.00      PROA O  
ATOM   1021  CB  TYR A 125      -5.906 109.151  52.676  0.00  0.00      PROA C  
ATOM   1022  CG  TYR A 125      -6.261 109.156  51.208  0.00  0.00      PROA C  
ATOM   1023  CD1 TYR A 125      -6.803 108.007  50.616  0.00  0.00      PROA C  
ATOM   1024  CD2 TYR A 125      -6.031 110.289  50.405  0.00  0.00      PROA C  
ATOM   1025  CE1 TYR A 125      -7.129 107.987  49.255  0.00  0.00      PROA C  
ATOM   1026  CE2 TYR A 125      -6.367 110.279  49.043  0.00  0.00      PROA C  
ATOM   1027  CZ  TYR A 125      -6.923 109.127  48.470  0.00  0.00      PROA C  
ATOM   1028  OH  TYR A 125      -7.283 109.106  47.106  0.00  0.00      PROA O  
ATOM   1029  N   ALA A 126      -7.168 111.896  53.800  0.00  0.00      PROA N  
ATOM   1030  CA  ALA A 126      -7.509 113.239  53.408  0.00  0.00      PROA C  
ATOM   1031  C   ALA A 126      -6.264 114.099  53.497  0.00  0.00      PROA C  
ATOM   1032  O   ALA A 126      -5.453 113.968  54.415  0.00  0.00      PROA O  
ATOM   1033  CB  ALA A 126      -8.625 113.821  54.300  0.00  0.00      PROA C  
ATOM   1034  N   ALA A 127      -6.053 115.000  52.525  0.00  0.00      PROA N  
ATOM   1035  CA  ALA A 127      -5.043 116.025  52.630  0.00  0.00      PROA C  
ATOM   1036  C   ALA A 127      -5.359 117.036  53.735  0.00  0.00      PROA C  
ATOM   1037  O   ALA A 127      -6.467 117.565  53.847  0.00  0.00      PROA O  
ATOM   1038  CB  ALA A 127      -4.831 116.730  51.278  0.00  0.00      PROA C  
ATOM   1039  N   GLU A 128      -4.362 117.313  54.583  0.00  0.00      PROA N  
ATOM   1040  CA  GLU A 128      -4.425 118.246  55.678  0.00  0.00      PROA C  
ATOM   1041  C   GLU A 128      -3.411 119.342  55.415  0.00  0.00      PROA C  
ATOM   1042  O   GLU A 128      -2.252 119.093  55.079  0.00  0.00      PROA O  
ATOM   1043  CB  GLU A 128      -4.121 117.559  57.040  0.00  0.00      PROA C  
ATOM   1044  CG  GLU A 128      -4.091 118.528  58.252  0.00  0.00      PROA C  
ATOM   1045  CD  GLU A 128      -3.757 117.830  59.567  0.00  0.00      PROA C  
ATOM   1046  OE1 GLU A 128      -4.591 117.036  60.079  0.00  0.00      PROA O  
ATOM   1047  OE2 GLU A 128      -2.647 118.073  60.114  0.00  0.00      PROA O1-
ATOM   1048  N   ASP A 129      -3.841 120.608  55.540  0.00  0.00      PROA N  
ATOM   1049  CA  ASP A 129      -2.982 121.763  55.427  0.00  0.00      PROA C  
ATOM   1050  C   ASP A 129      -1.881 121.761  56.506  0.00  0.00      PROA C  
ATOM   1051  O   ASP A 129      -2.171 121.680  57.704  0.00  0.00      PROA O  
ATOM   1052  CB  ASP A 129      -3.910 123.001  55.515  0.00  0.00      PROA C  
ATOM   1053  CG  ASP A 129      -3.160 124.318  55.425  0.00  0.00      PROA C  
ATOM   1054  OD1 ASP A 129      -2.204 124.419  54.614  0.00  0.00      PROA O  
ATOM   1055  OD2 ASP A 129      -3.618 125.293  56.085  0.00  0.00      PROA O1-
ATOM   1056  N   VAL A 130      -0.589 121.822  56.124  0.00  0.00      PROA N  
ATOM   1057  CA  VAL A 130       0.487 121.817  57.103  0.00  0.00      PROA C  
ATOM   1058  C   VAL A 130       0.698 123.232  57.643  0.00  0.00      PROA C  
ATOM   1059  O   VAL A 130       0.482 124.235  56.958  0.00  0.00      PROA O  
ATOM   1060  CB  VAL A 130       1.775 121.159  56.596  0.00  0.00      PROA C  
ATOM   1061  CG1 VAL A 130       2.701 122.136  55.850  0.00  0.00      PROA C  
ATOM   1062  CG2 VAL A 130       2.523 120.508  57.778  0.00  0.00      PROA C  
ATOM   1063  N   ASP A 131       1.081 123.348  58.931  0.00  0.00      PROA N  
ATOM   1064  CA  ASP A 131       1.252 124.634  59.569  0.00  0.00      PROA C  
ATOM   1065  C   ASP A 131       2.725 124.841  59.903  0.00  0.00      PROA C  
ATOM   1066  O   ASP A 131       3.249 124.275  60.865  0.00  0.00      PROA O  
ATOM   1067  CB  ASP A 131       0.327 124.700  60.820  0.00  0.00      PROA C  
ATOM   1068  CG  ASP A 131       0.358 126.037  61.547  0.00  0.00      PROA C  
ATOM   1069  OD1 ASP A 131       0.999 127.000  61.055  0.00  0.00      PROA O  
ATOM   1070  OD2 ASP A 131      -0.300 126.138  62.620  0.00  0.00      PROA O1-
ATOM   1071  N   GLU A 132       3.427 125.680  59.120  0.00  0.00      PROA N  
ATOM   1072  CA  GLU A 132       4.805 126.059  59.350  0.00  0.00      PROA C  
ATOM   1073  C   GLU A 132       4.963 127.093  60.462  0.00  0.00      PROA C  
ATOM   1074  O   GLU A 132       6.055 127.298  60.992  0.00  0.00      PROA O  
ATOM   1075  CB  GLU A 132       5.449 126.632  58.060  0.00  0.00      PROA C  
ATOM   1076  CG  GLU A 132       5.536 125.624  56.883  0.00  0.00      PROA C  
ATOM   1077  CD  GLU A 132       4.310 125.598  55.961  0.00  0.00      PROA C  
ATOM   1078  OE1 GLU A 132       3.235 126.151  56.312  0.00  0.00      PROA O  
ATOM   1079  OE2 GLU A 132       4.442 125.014  54.848  0.00  0.00      PROA O1-
ATOM   1080  N   CYS A 133       3.863 127.747  60.877  0.00  0.00      PROA N  
ATOM   1081  CA  CYS A 133       3.870 128.796  61.879  0.00  0.00      PROA C  
ATOM   1082  C   CYS A 133       3.622 128.223  63.268  0.00  0.00      PROA C  
ATOM   1083  O   CYS A 133       3.479 128.957  64.248  0.00  0.00      PROA O  
ATOM   1084  CB  CYS A 133       2.780 129.857  61.576  0.00  0.00      PROA C  
ATOM   1085  SG  CYS A 133       3.035 130.700  59.987  0.00  0.00      PROA S  
ATOM   1086  N   ARG A 134       3.607 126.879  63.388  0.00  0.00      PROA N  
ATOM   1087  CA  ARG A 134       3.475 126.148  64.631  0.00  0.00      PROA C  
ATOM   1088  C   ARG A 134       4.531 126.504  65.675  0.00  0.00      PROA C  
ATOM   1089  O   ARG A 134       5.697 126.771  65.370  0.00  0.00      PROA O  
ATOM   1090  CB  ARG A 134       3.503 124.613  64.391  0.00  0.00      PROA C  
ATOM   1091  CG  ARG A 134       4.811 124.076  63.756  0.00  0.00      PROA C  
ATOM   1092  CD  ARG A 134       4.870 122.548  63.606  0.00  0.00      PROA C  
ATOM   1093  NE  ARG A 134       3.770 122.168  62.668  0.00  0.00      PROA N  
ATOM   1094  CZ  ARG A 134       3.287 120.942  62.533  0.00  0.00      PROA C  
ATOM   1095  NH1 ARG A 134       3.865 119.896  63.079  0.00  0.00      PROA N1+
ATOM   1096  NH2 ARG A 134       2.180 120.761  61.845  0.00  0.00      PROA N  
ATOM   1097  N   THR A 135       4.139 126.514  66.965  0.00  0.00      PROA N  
ATOM   1098  CA  THR A 135       5.071 126.821  68.047  0.00  0.00      PROA C  
ATOM   1099  C   THR A 135       5.771 125.551  68.482  0.00  0.00      PROA C  
ATOM   1100  O   THR A 135       5.264 124.766  69.285  0.00  0.00      PROA O  
ATOM   1101  CB  THR A 135       4.435 127.503  69.259  0.00  0.00      PROA C  
ATOM   1102  CG2 THR A 135       5.486 127.830  70.338  0.00  0.00      PROA C  
ATOM   1103  OG1 THR A 135       3.858 128.749  68.876  0.00  0.00      PROA O  
ATOM   1104  N   SER A 136       6.980 125.316  67.941  0.00  0.00      PROA N  
ATOM   1105  CA  SER A 136       7.862 124.244  68.383  0.00  0.00      PROA C  
ATOM   1106  C   SER A 136       8.803 124.803  69.427  0.00  0.00      PROA C  
ATOM   1107  O   SER A 136       9.380 125.875  69.251  0.00  0.00      PROA O  
ATOM   1108  CB  SER A 136       8.706 123.621  67.239  0.00  0.00      PROA C  
ATOM   1109  OG  SER A 136       7.862 122.989  66.271  0.00  0.00      PROA O  
ATOM   1110  N   LEU A 137       8.958 124.113  70.574  0.00  0.00      PROA N  
ATOM   1111  CA  LEU A 137       9.795 124.577  71.672  0.00  0.00      PROA C  
ATOM   1112  C   LEU A 137      11.278 124.715  71.325  0.00  0.00      PROA C  
ATOM   1113  O   LEU A 137      11.929 125.699  71.680  0.00  0.00      PROA O  
ATOM   1114  CB  LEU A 137       9.636 123.660  72.915  0.00  0.00      PROA C  
ATOM   1115  CG  LEU A 137       8.194 123.535  73.460  0.00  0.00      PROA C  
ATOM   1116  CD1 LEU A 137       8.163 122.588  74.670  0.00  0.00      PROA C  
ATOM   1117  CD2 LEU A 137       7.592 124.897  73.843  0.00  0.00      PROA C  
ATOM   1118  N   GLY A 138      11.847 123.723  70.603  0.00  0.00      PROA N  
ATOM   1119  CA  GLY A 138      13.272 123.698  70.271  0.00  0.00      PROA C  
ATOM   1120  C   GLY A 138      13.671 124.540  69.081  0.00  0.00      PROA C  
ATOM   1121  O   GLY A 138      14.736 125.159  69.073  0.00  0.00      PROA O  
ATOM   1122  N   ASP A 139      12.831 124.577  68.032  0.00  0.00      PROA N  
ATOM   1123  CA  ASP A 139      13.148 125.234  66.772  0.00  0.00      PROA C  
ATOM   1124  C   ASP A 139      12.694 126.696  66.734  0.00  0.00      PROA C  
ATOM   1125  O   ASP A 139      11.717 127.103  67.364  0.00  0.00      PROA O  
ATOM   1126  CB  ASP A 139      12.531 124.461  65.571  0.00  0.00      PROA C  
ATOM   1127  CG  ASP A 139      13.142 123.079  65.386  0.00  0.00      PROA C  
ATOM   1128  OD1 ASP A 139      14.280 122.814  65.854  0.00  0.00      PROA O  
ATOM   1129  OD2 ASP A 139      12.519 122.258  64.659  0.00  0.00      PROA O1-
ATOM   1130  N   SER A 140      13.420 127.543  65.976  0.00  0.00      PROA N  
ATOM   1131  CA  SER A 140      13.019 128.913  65.664  0.00  0.00      PROA C  
ATOM   1132  C   SER A 140      11.751 129.030  64.817  0.00  0.00      PROA C  
ATOM   1133  O   SER A 140      11.496 128.231  63.913  0.00  0.00      PROA O  
ATOM   1134  CB  SER A 140      14.154 129.737  64.986  0.00  0.00      PROA C  
ATOM   1135  OG  SER A 140      14.690 129.080  63.828  0.00  0.00      PROA O  
ATOM   1136  N   VAL A 141      10.917 130.058  65.084  0.00  0.00      PROA N  
ATOM   1137  CA  VAL A 141       9.788 130.445  64.240  0.00  0.00      PROA C  
ATOM   1138  C   VAL A 141      10.267 130.959  62.866  0.00  0.00      PROA C  
ATOM   1139  O   VAL A 141      11.308 131.626  62.833  0.00  0.00      PROA O  
ATOM   1140  CB  VAL A 141       8.901 131.472  64.956  0.00  0.00      PROA C  
ATOM   1141  CG1 VAL A 141       7.723 131.955  64.083  0.00  0.00      PROA C  
ATOM   1142  CG2 VAL A 141       8.343 130.834  66.247  0.00  0.00      PROA C  
ATOM   1143  N   PRO A 142       9.617 130.726  61.712  0.00  0.00      PROA N  
ATOM   1144  CA  PRO A 142      10.174 131.164  60.430  0.00  0.00      PROA C  
ATOM   1145  C   PRO A 142      10.136 132.672  60.243  0.00  0.00      PROA C  
ATOM   1146  O   PRO A 142      11.089 133.243  59.714  0.00  0.00      PROA O  
ATOM   1147  CB  PRO A 142       9.298 130.458  59.379  0.00  0.00      PROA C  
ATOM   1148  CG  PRO A 142       8.868 129.171  60.080  0.00  0.00      PROA C  
ATOM   1149  CD  PRO A 142       8.658 129.627  61.525  0.00  0.00      PROA C  
ATOM   1150  N   CYS A 143       9.038 133.336  60.639  0.00  0.00      PROA N  
ATOM   1151  CA  CYS A 143       8.881 134.770  60.470  0.00  0.00      PROA C  
ATOM   1152  C   CYS A 143       9.412 135.557  61.657  0.00  0.00      PROA C  
ATOM   1153  O   CYS A 143       9.222 135.194  62.819  0.00  0.00      PROA O  
ATOM   1154  CB  CYS A 143       7.404 135.159  60.250  0.00  0.00      PROA C  
ATOM   1155  SG  CYS A 143       6.701 134.305  58.810  0.00  0.00      PROA S  
ATOM   1156  N   ASP A 144      10.110 136.674  61.377  0.00  0.00      PROA N  
ATOM   1157  CA  ASP A 144      10.673 137.563  62.375  0.00  0.00      PROA C  
ATOM   1158  C   ASP A 144       9.630 138.215  63.304  0.00  0.00      PROA C  
ATOM   1159  O   ASP A 144       9.769 138.214  64.529  0.00  0.00      PROA O  
ATOM   1160  CB  ASP A 144      11.531 138.587  61.586  0.00  0.00      PROA C  
ATOM   1161  CG  ASP A 144      12.400 139.519  62.417  0.00  0.00      PROA C  
ATOM   1162  OD1 ASP A 144      12.623 139.267  63.630  0.00  0.00      PROA O  
ATOM   1163  OD2 ASP A 144      12.953 140.477  61.811  0.00  0.00      PROA O1-
ATOM   1164  N   HIS A 145       8.514 138.725  62.734  0.00  0.00      PROA N  
ATOM   1165  CA  HIS A 145       7.432 139.314  63.514  0.00  0.00      PROA C  
ATOM   1166  C   HIS A 145       6.224 138.394  63.553  0.00  0.00      PROA C  
ATOM   1167  O   HIS A 145       6.006 137.683  64.536  0.00  0.00      PROA O  
ATOM   1168  CB  HIS A 145       7.009 140.704  62.985  0.00  0.00      PROA C  
ATOM   1169  CG  HIS A 145       8.078 141.749  63.163  0.00  0.00      PROA C  
ATOM   1170  CD2 HIS A 145       9.325 141.833  62.620  0.00  0.00      PROA C  
ATOM   1171  ND1 HIS A 145       7.906 142.913  63.882  0.00  0.00      PROA N  
ATOM   1172  CE1 HIS A 145       9.046 143.637  63.752  0.00  0.00      PROA C  
ATOM   1173  NE2 HIS A 145       9.937 143.019  62.997  0.00  0.00      PROA N  
ATOM   1174  N   TYR A 146       5.398 138.386  62.487  0.00  0.00      PROA N  
ATOM   1175  CA  TYR A 146       4.144 137.657  62.460  0.00  0.00      PROA C  
ATOM   1176  C   TYR A 146       4.181 136.600  61.371  0.00  0.00      PROA C  
ATOM   1177  O   TYR A 146       4.591 136.847  60.236  0.00  0.00      PROA O  
ATOM   1178  CB  TYR A 146       2.932 138.598  62.213  0.00  0.00      PROA C  
ATOM   1179  CG  TYR A 146       2.914 139.722  63.217  0.00  0.00      PROA C  
ATOM   1180  CD1 TYR A 146       2.772 139.443  64.587  0.00  0.00      PROA C  
ATOM   1181  CD2 TYR A 146       3.019 141.062  62.805  0.00  0.00      PROA C  
ATOM   1182  CE1 TYR A 146       2.764 140.480  65.531  0.00  0.00      PROA C  
ATOM   1183  CE2 TYR A 146       3.010 142.101  63.747  0.00  0.00      PROA C  
ATOM   1184  CZ  TYR A 146       2.887 141.809  65.110  0.00  0.00      PROA C  
ATOM   1185  OH  TYR A 146       2.881 142.854  66.058  0.00  0.00      PROA O  
ATOM   1186  N   CYS A 147       3.753 135.370  61.711  0.00  0.00      PROA N  
ATOM   1187  CA  CYS A 147       3.703 134.246  60.795  0.00  0.00      PROA C  
ATOM   1188  C   CYS A 147       2.246 133.917  60.542  0.00  0.00      PROA C  
ATOM   1189  O   CYS A 147       1.471 133.701  61.476  0.00  0.00      PROA O  
ATOM   1190  CB  CYS A 147       4.439 133.016  61.403  0.00  0.00      PROA C  
ATOM   1191  SG  CYS A 147       4.806 131.647  60.249  0.00  0.00      PROA S  
ATOM   1192  N   HIS A 148       1.831 133.888  59.263  0.00  0.00      PROA N  
ATOM   1193  CA  HIS A 148       0.456 133.627  58.890  0.00  0.00      PROA C  
ATOM   1194  C   HIS A 148       0.377 132.398  58.015  0.00  0.00      PROA C  
ATOM   1195  O   HIS A 148       0.946 132.338  56.926  0.00  0.00      PROA O  
ATOM   1196  CB  HIS A 148      -0.157 134.823  58.136  0.00  0.00      PROA C  
ATOM   1197  CG  HIS A 148      -0.073 136.078  58.951  0.00  0.00      PROA C  
ATOM   1198  CD2 HIS A 148       0.613 137.224  58.705  0.00  0.00      PROA C  
ATOM   1199  ND1 HIS A 148      -0.717 136.273  60.156  0.00  0.00      PROA N  
ATOM   1200  CE1 HIS A 148      -0.391 137.518  60.582  0.00  0.00      PROA C  
ATOM   1201  NE2 HIS A 148       0.415 138.131  59.733  0.00  0.00      PROA N  
ATOM   1202  N   ASN A 149      -0.343 131.368  58.490  0.00  0.00      PROA N  
ATOM   1203  CA  ASN A 149      -0.559 130.131  57.771  0.00  0.00      PROA C  
ATOM   1204  C   ASN A 149      -1.864 130.213  56.981  0.00  0.00      PROA C  
ATOM   1205  O   ASN A 149      -2.891 130.682  57.476  0.00  0.00      PROA O  
ATOM   1206  CB  ASN A 149      -0.524 128.955  58.784  0.00  0.00      PROA C  
ATOM   1207  CG  ASN A 149      -0.855 127.570  58.223  0.00  0.00      PROA C  
ATOM   1208  ND2 ASN A 149      -0.178 127.156  57.133  0.00  0.00      PROA N  
ATOM   1209  OD1 ASN A 149      -1.721 126.868  58.757  0.00  0.00      PROA O  
ATOM   1210  N   TYR A 150      -1.841 129.764  55.719  0.00  0.00      PROA N  
ATOM   1211  CA  TYR A 150      -2.988 129.734  54.837  0.00  0.00      PROA C  
ATOM   1212  C   TYR A 150      -2.930 128.377  54.144  0.00  0.00      PROA C  
ATOM   1213  O   TYR A 150      -1.918 127.680  54.215  0.00  0.00      PROA O  
ATOM   1214  CB  TYR A 150      -2.991 130.916  53.812  0.00  0.00      PROA C  
ATOM   1215  CG  TYR A 150      -1.931 130.809  52.735  0.00  0.00      PROA C  
ATOM   1216  CD1 TYR A 150      -0.627 131.278  52.960  0.00  0.00      PROA C  
ATOM   1217  CD2 TYR A 150      -2.246 130.268  51.476  0.00  0.00      PROA C  
ATOM   1218  CE1 TYR A 150       0.342 131.213  51.948  0.00  0.00      PROA C  
ATOM   1219  CE2 TYR A 150      -1.275 130.182  50.469  0.00  0.00      PROA C  
ATOM   1220  CZ  TYR A 150       0.018 130.659  50.703  0.00  0.00      PROA C  
ATOM   1221  OH  TYR A 150       0.988 130.584  49.681  0.00  0.00      PROA O  
ATOM   1222  N   LEU A 151      -4.021 127.959  53.465  0.00  0.00      PROA N  
ATOM   1223  CA  LEU A 151      -4.072 126.674  52.783  0.00  0.00      PROA C  
ATOM   1224  C   LEU A 151      -2.963 126.471  51.743  0.00  0.00      PROA C  
ATOM   1225  O   LEU A 151      -2.939 127.089  50.676  0.00  0.00      PROA O  
ATOM   1226  CB  LEU A 151      -5.456 126.371  52.146  0.00  0.00      PROA C  
ATOM   1227  CG  LEU A 151      -6.579 125.965  53.130  0.00  0.00      PROA C  
ATOM   1228  CD1 LEU A 151      -7.123 127.134  53.967  0.00  0.00      PROA C  
ATOM   1229  CD2 LEU A 151      -7.739 125.301  52.369  0.00  0.00      PROA C  
ATOM   1230  N   GLY A 152      -2.011 125.576  52.057  0.00  0.00      PROA N  
ATOM   1231  CA  GLY A 152      -0.883 125.234  51.208  0.00  0.00      PROA C  
ATOM   1232  C   GLY A 152       0.331 126.124  51.352  0.00  0.00      PROA C  
ATOM   1233  O   GLY A 152       1.194 126.143  50.472  0.00  0.00      PROA O  
ATOM   1234  N   GLY A 153       0.471 126.874  52.463  0.00  0.00      PROA N  
ATOM   1235  CA  GLY A 153       1.697 127.621  52.709  0.00  0.00      PROA C  
ATOM   1236  C   GLY A 153       1.639 128.595  53.858  0.00  0.00      PROA C  
ATOM   1237  O   GLY A 153       0.732 128.614  54.689  0.00  0.00      PROA O  
ATOM   1238  N   TYR A 154       2.650 129.474  53.925  0.00  0.00      PROA N  
ATOM   1239  CA  TYR A 154       2.715 130.512  54.929  0.00  0.00      PROA C  
ATOM   1240  C   TYR A 154       3.259 131.773  54.284  0.00  0.00      PROA C  
ATOM   1241  O   TYR A 154       3.930 131.745  53.249  0.00  0.00      PROA O  
ATOM   1242  CB  TYR A 154       3.572 130.117  56.178  0.00  0.00      PROA C  
ATOM   1243  CG  TYR A 154       5.053 129.955  55.895  0.00  0.00      PROA C  
ATOM   1244  CD1 TYR A 154       5.520 128.820  55.214  0.00  0.00      PROA C  
ATOM   1245  CD2 TYR A 154       5.991 130.908  56.338  0.00  0.00      PROA C  
ATOM   1246  CE1 TYR A 154       6.885 128.638  54.968  0.00  0.00      PROA C  
ATOM   1247  CE2 TYR A 154       7.362 130.736  56.082  0.00  0.00      PROA C  
ATOM   1248  CZ  TYR A 154       7.806 129.596  55.398  0.00  0.00      PROA C  
ATOM   1249  OH  TYR A 154       9.173 129.384  55.129  0.00  0.00      PROA O  
ATOM   1250  N   TYR A 155       2.977 132.923  54.905  0.00  0.00      PROA N  
ATOM   1251  CA  TYR A 155       3.621 134.170  54.572  0.00  0.00      PROA C  
ATOM   1252  C   TYR A 155       3.948 134.878  55.869  0.00  0.00      PROA C  
ATOM   1253  O   TYR A 155       3.353 134.631  56.922  0.00  0.00      PROA O  
ATOM   1254  CB  TYR A 155       2.799 135.084  53.606  0.00  0.00      PROA C  
ATOM   1255  CG  TYR A 155       1.423 135.448  54.119  0.00  0.00      PROA C  
ATOM   1256  CD1 TYR A 155       0.328 134.622  53.825  0.00  0.00      PROA C  
ATOM   1257  CD2 TYR A 155       1.194 136.648  54.817  0.00  0.00      PROA C  
ATOM   1258  CE1 TYR A 155      -0.962 134.952  54.258  0.00  0.00      PROA C  
ATOM   1259  CE2 TYR A 155      -0.099 136.993  55.243  0.00  0.00      PROA C  
ATOM   1260  CZ  TYR A 155      -1.174 136.135  54.973  0.00  0.00      PROA C  
ATOM   1261  OH  TYR A 155      -2.473 136.450  55.418  0.00  0.00      PROA O  
ATOM   1262  N   CYS A 156       4.939 135.778  55.817  0.00  0.00      PROA N  
ATOM   1263  CA  CYS A 156       5.298 136.607  56.944  0.00  0.00      PROA C  
ATOM   1264  C   CYS A 156       4.657 137.970  56.794  0.00  0.00      PROA C  
ATOM   1265  O   CYS A 156       4.428 138.460  55.688  0.00  0.00      PROA O  
ATOM   1266  CB  CYS A 156       6.832 136.766  57.077  0.00  0.00      PROA C  
ATOM   1267  SG  CYS A 156       7.669 135.161  57.262  0.00  0.00      PROA S  
ATOM   1268  N   SER A 157       4.347 138.632  57.918  0.00  0.00      PROA N  
ATOM   1269  CA  SER A 157       4.022 140.047  57.902  0.00  0.00      PROA C  
ATOM   1270  C   SER A 157       4.713 140.657  59.097  0.00  0.00      PROA C  
ATOM   1271  O   SER A 157       5.185 139.960  59.998  0.00  0.00      PROA O  
ATOM   1272  CB  SER A 157       2.496 140.415  57.867  0.00  0.00      PROA C  
ATOM   1273  OG  SER A 157       1.839 140.461  59.140  0.00  0.00      PROA O  
ATOM   1274  N   CYS A 158       4.832 141.992  59.106  0.00  0.00      PROA N  
ATOM   1275  CA  CYS A 158       5.494 142.716  60.168  0.00  0.00      PROA C  
ATOM   1276  C   CYS A 158       4.698 143.962  60.495  0.00  0.00      PROA C  
ATOM   1277  O   CYS A 158       3.796 144.359  59.755  0.00  0.00      PROA O  
ATOM   1278  CB  CYS A 158       6.950 143.079  59.785  0.00  0.00      PROA C  
ATOM   1279  SG  CYS A 158       7.969 141.583  59.589  0.00  0.00      PROA S  
ATOM   1280  N   ARG A 159       4.989 144.573  61.663  0.00  0.00      PROA N  
ATOM   1281  CA  ARG A 159       4.418 145.828  62.127  0.00  0.00      PROA C  
ATOM   1282  C   ARG A 159       4.346 147.005  61.145  0.00  0.00      PROA C  
ATOM   1283  O   ARG A 159       5.011 147.058  60.110  0.00  0.00      PROA O  
ATOM   1284  CB  ARG A 159       5.072 146.282  63.462  0.00  0.00      PROA C  
ATOM   1285  CG  ARG A 159       4.663 145.411  64.669  0.00  0.00      PROA C  
ATOM   1286  CD  ARG A 159       5.062 145.995  66.033  0.00  0.00      PROA C  
ATOM   1287  NE  ARG A 159       6.561 146.034  66.108  0.00  0.00      PROA N  
ATOM   1288  CZ  ARG A 159       7.329 145.068  66.590  0.00  0.00      PROA C  
ATOM   1289  NH1 ARG A 159       6.852 143.908  66.984  0.00  0.00      PROA N1+
ATOM   1290  NH2 ARG A 159       8.629 145.262  66.671  0.00  0.00      PROA N  
ATOM   1291  N   VAL A 160       3.529 148.027  61.479  0.00  0.00      PROA N  
ATOM   1292  CA  VAL A 160       3.516 149.309  60.784  0.00  0.00      PROA C  
ATOM   1293  C   VAL A 160       4.892 149.981  60.774  0.00  0.00      PROA C  
ATOM   1294  O   VAL A 160       5.564 150.094  61.801  0.00  0.00      PROA O  
ATOM   1295  CB  VAL A 160       2.448 150.240  61.370  0.00  0.00      PROA C  
ATOM   1296  CG1 VAL A 160       2.638 151.711  60.940  0.00  0.00      PROA C  
ATOM   1297  CG2 VAL A 160       1.059 149.727  60.938  0.00  0.00      PROA C  
ATOM   1298  N   GLY A 161       5.358 150.418  59.581  0.00  0.00      PROA N  
ATOM   1299  CA  GLY A 161       6.680 151.018  59.399  0.00  0.00      PROA C  
ATOM   1300  C   GLY A 161       7.755 150.006  59.095  0.00  0.00      PROA C  
ATOM   1301  O   GLY A 161       8.935 150.343  59.035  0.00  0.00      PROA O  
ATOM   1302  N   TYR A 162       7.366 148.741  58.865  0.00  0.00      PROA N  
ATOM   1303  CA  TYR A 162       8.236 147.644  58.489  0.00  0.00      PROA C  
ATOM   1304  C   TYR A 162       7.792 147.065  57.147  0.00  0.00      PROA C  
ATOM   1305  O   TYR A 162       6.600 146.941  56.856  0.00  0.00      PROA O  
ATOM   1306  CB  TYR A 162       8.248 146.480  59.527  0.00  0.00      PROA C  
ATOM   1307  CG  TYR A 162       8.879 146.828  60.856  0.00  0.00      PROA C  
ATOM   1308  CD1 TYR A 162       8.271 147.712  61.770  0.00  0.00      PROA C  
ATOM   1309  CD2 TYR A 162      10.033 146.139  61.267  0.00  0.00      PROA C  
ATOM   1310  CE1 TYR A 162       8.824 147.933  63.042  0.00  0.00      PROA C  
ATOM   1311  CE2 TYR A 162      10.561 146.326  62.549  0.00  0.00      PROA C  
ATOM   1312  CZ  TYR A 162       9.970 147.232  63.435  0.00  0.00      PROA C  
ATOM   1313  OH  TYR A 162      10.523 147.386  64.724  0.00  0.00      PROA O  
ATOM   1314  N   ILE A 163       8.757 146.691  56.288  0.00  0.00      PROA N  
ATOM   1315  CA  ILE A 163       8.518 145.997  55.033  0.00  0.00      PROA C  
ATOM   1316  C   ILE A 163       9.334 144.713  55.028  0.00  0.00      PROA C  
ATOM   1317  O   ILE A 163      10.412 144.638  55.620  0.00  0.00      PROA O  
ATOM   1318  CB  ILE A 163       8.812 146.867  53.803  0.00  0.00      PROA C  
ATOM   1319  CG1 ILE A 163       8.434 146.165  52.474  0.00  0.00      PROA C  
ATOM   1320  CG2 ILE A 163      10.277 147.365  53.807  0.00  0.00      PROA C  
ATOM   1321  CD  ILE A 163       8.319 147.132  51.289  0.00  0.00      PROA C  
ATOM   1322  N   LEU A 164       8.831 143.632  54.393  0.00  0.00      PROA N  
ATOM   1323  CA  LEU A 164       9.574 142.389  54.246  0.00  0.00      PROA C  
ATOM   1324  C   LEU A 164      10.899 142.560  53.505  0.00  0.00      PROA C  
ATOM   1325  O   LEU A 164      11.005 143.264  52.497  0.00  0.00      PROA O  
ATOM   1326  CB  LEU A 164       8.763 141.271  53.536  0.00  0.00      PROA C  
ATOM   1327  CG  LEU A 164       7.736 140.521  54.412  0.00  0.00      PROA C  
ATOM   1328  CD1 LEU A 164       6.567 141.398  54.881  0.00  0.00      PROA C  
ATOM   1329  CD2 LEU A 164       7.200 139.304  53.642  0.00  0.00      PROA C  
ATOM   1330  N   HIS A 165      11.950 141.884  54.000  0.00  0.00      PROA N  
ATOM   1331  CA  HIS A 165      13.245 141.823  53.356  0.00  0.00      PROA C  
ATOM   1332  C   HIS A 165      13.216 140.851  52.175  0.00  0.00      PROA C  
ATOM   1333  O   HIS A 165      12.232 140.150  51.937  0.00  0.00      PROA O  
ATOM   1334  CB  HIS A 165      14.351 141.449  54.384  0.00  0.00      PROA C  
ATOM   1335  CG  HIS A 165      15.759 141.553  53.858  0.00  0.00      PROA C  
ATOM   1336  CD2 HIS A 165      16.430 142.633  53.367  0.00  0.00      PROA C  
ATOM   1337  ND1 HIS A 165      16.657 140.506  53.828  0.00  0.00      PROA N  
ATOM   1338  CE1 HIS A 165      17.813 140.986  53.306  0.00  0.00      PROA C  
ATOM   1339  NE2 HIS A 165      17.722 142.272  53.005  0.00  0.00      PROA N  
ATOM   1340  N   GLN A 166      14.310 140.785  51.388  0.00  0.00      PROA N  
ATOM   1341  CA  GLN A 166      14.458 139.954  50.201  0.00  0.00      PROA C  
ATOM   1342  C   GLN A 166      14.227 138.466  50.452  0.00  0.00      PROA C  
ATOM   1343  O   GLN A 166      13.652 137.752  49.630  0.00  0.00      PROA O  
ATOM   1344  CB  GLN A 166      15.846 140.240  49.559  0.00  0.00      PROA C  
ATOM   1345  CG  GLN A 166      16.266 139.375  48.336  0.00  0.00      PROA C  
ATOM   1346  CD  GLN A 166      16.837 137.997  48.703  0.00  0.00      PROA C  
ATOM   1347  NE2 GLN A 166      16.385 136.938  47.993  0.00  0.00      PROA N  
ATOM   1348  OE1 GLN A 166      17.687 137.858  49.588  0.00  0.00      PROA O  
ATOM   1349  N   ASN A 167      14.640 137.976  51.640  0.00  0.00      PROA N  
ATOM   1350  CA  ASN A 167      14.444 136.597  52.058  0.00  0.00      PROA C  
ATOM   1351  C   ASN A 167      12.978 136.266  52.372  0.00  0.00      PROA C  
ATOM   1352  O   ASN A 167      12.605 135.096  52.443  0.00  0.00      PROA O  
ATOM   1353  CB  ASN A 167      15.394 136.256  53.255  0.00  0.00      PROA C  
ATOM   1354  CG  ASN A 167      15.107 137.018  54.553  0.00  0.00      PROA C  
ATOM   1355  ND2 ASN A 167      16.107 137.063  55.458  0.00  0.00      PROA N  
ATOM   1356  OD1 ASN A 167      14.043 137.596  54.781  0.00  0.00      PROA O  
ATOM   1357  N   LYS A 168      12.131 137.298  52.585  0.00  0.00      PROA N  
ATOM   1358  CA  LYS A 168      10.706 137.216  52.858  0.00  0.00      PROA C  
ATOM   1359  C   LYS A 168      10.369 136.709  54.258  0.00  0.00      PROA C  
ATOM   1360  O   LYS A 168       9.225 136.377  54.563  0.00  0.00      PROA O  
ATOM   1361  CB  LYS A 168       9.894 136.502  51.739  0.00  0.00      PROA C  
ATOM   1362  CG  LYS A 168       9.942 137.243  50.390  0.00  0.00      PROA C  
ATOM   1363  CD  LYS A 168       9.352 136.433  49.217  0.00  0.00      PROA C  
ATOM   1364  CE  LYS A 168       7.871 136.051  49.381  0.00  0.00      PROA C  
ATOM   1365  NZ  LYS A 168       7.384 135.321  48.183  0.00  0.00      PROA N1+
ATOM   1366  N   HIS A 169      11.372 136.667  55.155  0.00  0.00      PROA N  
ATOM   1367  CA  HIS A 169      11.246 136.115  56.491  0.00  0.00      PROA C  
ATOM   1368  C   HIS A 169      11.550 137.159  57.545  0.00  0.00      PROA C  
ATOM   1369  O   HIS A 169      10.845 137.270  58.551  0.00  0.00      PROA O  
ATOM   1370  CB  HIS A 169      12.172 134.887  56.684  0.00  0.00      PROA C  
ATOM   1371  CG  HIS A 169      11.678 133.665  55.949  0.00  0.00      PROA C  
ATOM   1372  CD2 HIS A 169      11.138 132.516  56.442  0.00  0.00      PROA C  
ATOM   1373  ND1 HIS A 169      11.803 133.459  54.591  0.00  0.00      PROA N  
ATOM   1374  CE1 HIS A 169      11.323 132.222  54.322  0.00  0.00      PROA C  
ATOM   1375  NE2 HIS A 169      10.907 131.609  55.417  0.00  0.00      PROA N  
ATOM   1376  N   THR A 170      12.595 137.977  57.324  0.00  0.00      PROA N  
ATOM   1377  CA  THR A 170      12.929 139.110  58.176  0.00  0.00      PROA C  
ATOM   1378  C   THR A 170      12.366 140.384  57.588  0.00  0.00      PROA C  
ATOM   1379  O   THR A 170      11.990 140.449  56.416  0.00  0.00      PROA O  
ATOM   1380  CB  THR A 170      14.419 139.286  58.468  0.00  0.00      PROA C  
ATOM   1381  CG2 THR A 170      14.916 138.083  59.280  0.00  0.00      PROA C  
ATOM   1382  OG1 THR A 170      15.202 139.330  57.282  0.00  0.00      PROA O  
ATOM   1383  N   CYS A 171      12.250 141.443  58.407  0.00  0.00      PROA N  
ATOM   1384  CA  CYS A 171      11.723 142.715  57.955  0.00  0.00      PROA C  
ATOM   1385  C   CYS A 171      12.680 143.851  58.231  0.00  0.00      PROA C  
ATOM   1386  O   CYS A 171      13.455 143.859  59.187  0.00  0.00      PROA O  
ATOM   1387  CB  CYS A 171      10.359 143.045  58.587  0.00  0.00      PROA C  
ATOM   1388  SG  CYS A 171       9.067 141.948  57.947  0.00  0.00      PROA S  
ATOM   1389  N   SER A 172      12.619 144.859  57.352  0.00  0.00      PROA N  
ATOM   1390  CA  SER A 172      13.420 146.064  57.389  0.00  0.00      PROA C  
ATOM   1391  C   SER A 172      12.482 147.209  57.702  0.00  0.00      PROA C  
ATOM   1392  O   SER A 172      11.426 147.349  57.087  0.00  0.00      PROA O  
ATOM   1393  CB  SER A 172      14.073 146.385  56.006  0.00  0.00      PROA C  
ATOM   1394  OG  SER A 172      14.931 145.331  55.555  0.00  0.00      PROA O  
ATOM   1395  N   ALA A 173      12.814 148.071  58.681  0.00  0.00      PROA N  
ATOM   1396  CA  ALA A 173      12.081 149.309  58.877  0.00  0.00      PROA C  
ATOM   1397  C   ALA A 173      12.209 150.293  57.710  0.00  0.00      PROA C  
ATOM   1398  O   ALA A 173      13.259 150.411  57.074  0.00  0.00      PROA O  
ATOM   1399  CB  ALA A 173      12.483 149.995  60.194  0.00  0.00      PROA C  
ATOM   1400  N   LEU A 174      11.127 151.040  57.409  0.00  0.00      PROA N  
ATOM   1401  CA  LEU A 174      11.133 152.153  56.473  0.00  0.00      PROA C  
ATOM   1402  C   LEU A 174      11.700 153.407  57.138  0.00  0.00      PROA C  
ATOM   1403  O   LEU A 174      10.983 154.333  57.518  0.00  0.00      PROA O  
ATOM   1404  CB  LEU A 174       9.737 152.464  55.861  0.00  0.00      PROA C  
ATOM   1405  CG  LEU A 174       9.166 151.384  54.914  0.00  0.00      PROA C  
ATOM   1406  CD1 LEU A 174       8.401 150.290  55.667  0.00  0.00      PROA C  
ATOM   1407  CD2 LEU A 174       8.235 152.020  53.869  0.00  0.00      PROA C  
ATOM   1408  N   CYS A 175      13.033 153.446  57.302  0.00  0.00      PROA N  
ATOM   1409  CA  CYS A 175      13.748 154.476  58.036  0.00  0.00      PROA C  
ATOM   1410  C   CYS A 175      14.649 155.297  57.118  0.00  0.00      PROA C  
ATOM   1411  O   CYS A 175      15.586 155.962  57.557  0.00  0.00      PROA O  
ATOM   1412  CB  CYS A 175      14.564 153.819  59.183  0.00  0.00      PROA C  
ATOM   1413  SG  CYS A 175      15.581 152.411  58.627  0.00  0.00      PROA S  
ATOM   1414  N   SER A 176      14.393 155.266  55.795  0.00  0.00      PROA N  
ATOM   1415  CA  SER A 176      15.205 155.955  54.794  0.00  0.00      PROA C  
ATOM   1416  C   SER A 176      14.563 157.208  54.217  0.00  0.00      PROA C  
ATOM   1417  O   SER A 176      15.158 157.895  53.386  0.00  0.00      PROA O  
ATOM   1418  CB  SER A 176      15.564 154.993  53.620  0.00  0.00      PROA C  
ATOM   1419  OG  SER A 176      14.403 154.421  52.999  0.00  0.00      PROA O  
ATOM   1420  N   GLY A 177      13.330 157.558  54.641  0.00  0.00      PROA N  
ATOM   1421  CA  GLY A 177      12.557 158.639  54.022  0.00  0.00      PROA C  
ATOM   1422  C   GLY A 177      12.651 159.973  54.714  0.00  0.00      PROA C  
ATOM   1423  O   GLY A 177      12.253 160.998  54.161  0.00  0.00      PROA O  
ATOM   1424  N   GLN A 178      13.141 160.005  55.965  0.00  0.00      PROA N  
ATOM   1425  CA  GLN A 178      13.016 161.174  56.817  0.00  0.00      PROA C  
ATOM   1426  C   GLN A 178      14.055 162.261  56.523  0.00  0.00      PROA C  
ATOM   1427  O   GLN A 178      15.269 162.036  56.533  0.00  0.00      PROA O  
ATOM   1428  CB  GLN A 178      13.034 160.760  58.308  0.00  0.00      PROA C  
ATOM   1429  CG  GLN A 178      12.529 161.869  59.263  0.00  0.00      PROA C  
ATOM   1430  CD  GLN A 178      12.290 161.341  60.683  0.00  0.00      PROA C  
ATOM   1431  NE2 GLN A 178      11.655 162.187  61.529  0.00  0.00      PROA N  
ATOM   1432  OE1 GLN A 178      12.641 160.216  61.051  0.00  0.00      PROA O  
ATOM   1433  N   VAL A 179      13.568 163.488  56.240  0.00  0.00      PROA N  
ATOM   1434  CA  VAL A 179      14.389 164.649  55.937  0.00  0.00      PROA C  
ATOM   1435  C   VAL A 179      14.128 165.709  56.997  0.00  0.00      PROA C  
ATOM   1436  O   VAL A 179      12.984 166.033  57.324  0.00  0.00      PROA O  
ATOM   1437  CB  VAL A 179      14.130 165.226  54.542  0.00  0.00      PROA C  
ATOM   1438  CG1 VAL A 179      15.075 166.416  54.260  0.00  0.00      PROA C  
ATOM   1439  CG2 VAL A 179      14.351 164.129  53.481  0.00  0.00      PROA C  
ATOM   1440  N   PHE A 180      15.203 166.264  57.576  0.00  0.00      PROA N  
ATOM   1441  CA  PHE A 180      15.159 167.219  58.662  0.00  0.00      PROA C  
ATOM   1442  C   PHE A 180      15.566 168.596  58.154  0.00  0.00      PROA C  
ATOM   1443  O   PHE A 180      16.722 168.835  57.799  0.00  0.00      PROA O  
ATOM   1444  CB  PHE A 180      16.116 166.800  59.810  0.00  0.00      PROA C  
ATOM   1445  CG  PHE A 180      15.713 165.477  60.404  0.00  0.00      PROA C  
ATOM   1446  CD1 PHE A 180      16.211 164.270  59.881  0.00  0.00      PROA C  
ATOM   1447  CD2 PHE A 180      14.885 165.434  61.539  0.00  0.00      PROA C  
ATOM   1448  CE1 PHE A 180      15.864 163.045  60.460  0.00  0.00      PROA C  
ATOM   1449  CE2 PHE A 180      14.555 164.212  62.137  0.00  0.00      PROA C  
ATOM   1450  CZ  PHE A 180      15.047 163.017  61.597  0.00  0.00      PROA C  
ATOM   1451  N   THR A 181      14.605 169.541  58.086  0.00  0.00      PROA N  
ATOM   1452  CA  THR A 181      14.859 170.894  57.587  0.00  0.00      PROA C  
ATOM   1453  C   THR A 181      14.833 171.948  58.682  0.00  0.00      PROA C  
ATOM   1454  O   THR A 181      15.220 173.097  58.460  0.00  0.00      PROA O  
ATOM   1455  CB  THR A 181      13.871 171.320  56.498  0.00  0.00      PROA C  
ATOM   1456  CG2 THR A 181      14.073 170.420  55.267  0.00  0.00      PROA C  
ATOM   1457  OG1 THR A 181      12.515 171.164  56.915  0.00  0.00      PROA O  
ATOM   1458  N   GLY A 182      14.392 171.591  59.911  0.00  0.00      PROA N  
ATOM   1459  CA  GLY A 182      14.370 172.493  61.066  0.00  0.00      PROA C  
ATOM   1460  C   GLY A 182      15.730 172.863  61.613  0.00  0.00      PROA C  
ATOM   1461  O   GLY A 182      16.739 172.222  61.322  0.00  0.00      PROA O  
ATOM   1462  N   ARG A 183      15.786 173.891  62.483  0.00  0.00      PROA N  
ATOM   1463  CA  ARG A 183      16.985 174.262  63.224  0.00  0.00      PROA C  
ATOM   1464  C   ARG A 183      17.523 173.183  64.164  0.00  0.00      PROA C  
ATOM   1465  O   ARG A 183      18.728 172.953  64.251  0.00  0.00      PROA O  
ATOM   1466  CB  ARG A 183      16.765 175.574  64.027  0.00  0.00      PROA C  
ATOM   1467  CG  ARG A 183      16.687 176.861  63.169  0.00  0.00      PROA C  
ATOM   1468  CD  ARG A 183      17.995 177.303  62.486  0.00  0.00      PROA C  
ATOM   1469  NE  ARG A 183      19.017 177.585  63.551  0.00  0.00      PROA N  
ATOM   1470  CZ  ARG A 183      19.162 178.727  64.208  0.00  0.00      PROA C  
ATOM   1471  NH1 ARG A 183      18.387 179.769  64.022  0.00  0.00      PROA N1+
ATOM   1472  NH2 ARG A 183      20.136 178.811  65.093  0.00  0.00      PROA N  
ATOM   1473  N   SER A 184      16.636 172.488  64.893  0.00  0.00      PROA N  
ATOM   1474  CA  SER A 184      17.054 171.502  65.881  0.00  0.00      PROA C  
ATOM   1475  C   SER A 184      16.086 170.338  65.859  0.00  0.00      PROA C  
ATOM   1476  O   SER A 184      14.933 170.467  65.442  0.00  0.00      PROA O  
ATOM   1477  CB  SER A 184      17.074 172.049  67.346  0.00  0.00      PROA C  
ATOM   1478  OG  SER A 184      17.803 173.276  67.473  0.00  0.00      PROA O  
ATOM   1479  N   GLY A 185      16.525 169.154  66.323  0.00  0.00      PROA N  
ATOM   1480  CA  GLY A 185      15.652 167.991  66.394  0.00  0.00      PROA C  
ATOM   1481  C   GLY A 185      16.392 166.769  66.853  0.00  0.00      PROA C  
ATOM   1482  O   GLY A 185      17.582 166.815  67.160  0.00  0.00      PROA O  
ATOM   1483  N   PHE A 186      15.688 165.627  66.916  0.00  0.00      PROA N  
ATOM   1484  CA  PHE A 186      16.242 164.367  67.378  0.00  0.00      PROA C  
ATOM   1485  C   PHE A 186      16.184 163.298  66.299  0.00  0.00      PROA C  
ATOM   1486  O   PHE A 186      15.174 163.113  65.617  0.00  0.00      PROA O  
ATOM   1487  CB  PHE A 186      15.524 163.821  68.639  0.00  0.00      PROA C  
ATOM   1488  CG  PHE A 186      15.768 164.715  69.824  0.00  0.00      PROA C  
ATOM   1489  CD1 PHE A 186      16.893 164.511  70.642  0.00  0.00      PROA C  
ATOM   1490  CD2 PHE A 186      14.841 165.709  70.181  0.00  0.00      PROA C  
ATOM   1491  CE1 PHE A 186      17.079 165.274  71.802  0.00  0.00      PROA C  
ATOM   1492  CE2 PHE A 186      15.036 166.490  71.327  0.00  0.00      PROA C  
ATOM   1493  CZ  PHE A 186      16.154 166.268  72.141  0.00  0.00      PROA C  
ATOM   1494  N   LEU A 187      17.291 162.554  66.148  0.00  0.00      PROA N  
ATOM   1495  CA  LEU A 187      17.416 161.401  65.278  0.00  0.00      PROA C  
ATOM   1496  C   LEU A 187      17.662 160.201  66.184  0.00  0.00      PROA C  
ATOM   1497  O   LEU A 187      18.242 160.313  67.266  0.00  0.00      PROA O  
ATOM   1498  CB  LEU A 187      18.587 161.509  64.260  0.00  0.00      PROA C  
ATOM   1499  CG  LEU A 187      18.375 162.395  63.010  0.00  0.00      PROA C  
ATOM   1500  CD1 LEU A 187      18.120 163.874  63.320  0.00  0.00      PROA C  
ATOM   1501  CD2 LEU A 187      19.602 162.301  62.093  0.00  0.00      PROA C  
ATOM   1502  N   SER A 188      17.191 159.002  65.806  0.00  0.00      PROA N  
ATOM   1503  CA  SER A 188      17.397 157.828  66.644  0.00  0.00      PROA C  
ATOM   1504  C   SER A 188      17.292 156.581  65.806  0.00  0.00      PROA C  
ATOM   1505  O   SER A 188      16.714 156.592  64.717  0.00  0.00      PROA O  
ATOM   1506  CB  SER A 188      16.352 157.658  67.789  0.00  0.00      PROA C  
ATOM   1507  OG  SER A 188      16.166 158.876  68.504  0.00  0.00      PROA O  
ATOM   1508  N   SER A 189      17.820 155.445  66.309  0.00  0.00      PROA N  
ATOM   1509  CA  SER A 189      17.568 154.125  65.737  0.00  0.00      PROA C  
ATOM   1510  C   SER A 189      16.069 153.808  65.746  0.00  0.00      PROA C  
ATOM   1511  O   SER A 189      15.404 154.220  66.699  0.00  0.00      PROA O  
ATOM   1512  CB  SER A 189      18.277 152.972  66.501  0.00  0.00      PROA C  
ATOM   1513  OG  SER A 189      19.615 153.320  66.840  0.00  0.00      PROA O  
ATOM   1514  N   PRO A 190      15.472 153.136  64.757  0.00  0.00      PROA N  
ATOM   1515  CA  PRO A 190      14.022 153.112  64.539  0.00  0.00      PROA C  
ATOM   1516  C   PRO A 190      13.104 152.869  65.730  0.00  0.00      PROA C  
ATOM   1517  O   PRO A 190      12.080 153.546  65.842  0.00  0.00      PROA O  
ATOM   1518  CB  PRO A 190      13.822 152.084  63.423  0.00  0.00      PROA C  
ATOM   1519  CG  PRO A 190      15.106 152.211  62.604  0.00  0.00      PROA C  
ATOM   1520  CD  PRO A 190      16.184 152.467  63.660  0.00  0.00      PROA C  
ATOM   1521  N   GLU A 191      13.427 151.897  66.607  0.00  0.00      PROA N  
ATOM   1522  CA  GLU A 191      12.536 151.503  67.686  0.00  0.00      PROA C  
ATOM   1523  C   GLU A 191      13.058 151.991  69.047  0.00  0.00      PROA C  
ATOM   1524  O   GLU A 191      12.451 151.721  70.083  0.00  0.00      PROA O  
ATOM   1525  CB  GLU A 191      12.389 149.955  67.659  0.00  0.00      PROA C  
ATOM   1526  CG  GLU A 191      11.053 149.414  68.236  0.00  0.00      PROA C  
ATOM   1527  CD  GLU A 191       9.829 149.830  67.419  0.00  0.00      PROA C  
ATOM   1528  OE1 GLU A 191       9.653 149.331  66.274  0.00  0.00      PROA O  
ATOM   1529  OE2 GLU A 191       9.007 150.640  67.929  0.00  0.00      PROA O1-
ATOM   1530  N   TYR A 192      14.184 152.750  69.074  0.00  0.00      PROA N  
ATOM   1531  CA  TYR A 192      14.843 153.313  70.255  0.00  0.00      PROA C  
ATOM   1532  C   TYR A 192      13.898 153.847  71.364  0.00  0.00      PROA C  
ATOM   1533  O   TYR A 192      12.974 154.597  71.022  0.00  0.00      PROA O  
ATOM   1534  CB  TYR A 192      15.879 154.395  69.808  0.00  0.00      PROA C  
ATOM   1535  CG  TYR A 192      16.689 154.969  70.944  0.00  0.00      PROA C  
ATOM   1536  CD1 TYR A 192      16.200 156.041  71.712  0.00  0.00      PROA C  
ATOM   1537  CD2 TYR A 192      17.943 154.421  71.264  0.00  0.00      PROA C  
ATOM   1538  CE1 TYR A 192      16.903 156.488  72.839  0.00  0.00      PROA C  
ATOM   1539  CE2 TYR A 192      18.660 154.882  72.376  0.00  0.00      PROA C  
ATOM   1540  CZ  TYR A 192      18.126 155.897  73.176  0.00  0.00      PROA C  
ATOM   1541  OH  TYR A 192      18.799 156.304  74.343  0.00  0.00      PROA O  
ATOM   1542  N   PRO A 193      14.038 153.552  72.669  0.00  0.00      PROA N  
ATOM   1543  CA  PRO A 193      15.135 152.803  73.287  0.00  0.00      PROA C  
ATOM   1544  C   PRO A 193      15.127 151.313  73.003  0.00  0.00      PROA C  
ATOM   1545  O   PRO A 193      16.135 150.655  73.256  0.00  0.00      PROA O  
ATOM   1546  CB  PRO A 193      14.960 153.050  74.798  0.00  0.00      PROA C  
ATOM   1547  CG  PRO A 193      14.223 154.387  74.873  0.00  0.00      PROA C  
ATOM   1548  CD  PRO A 193      13.280 154.306  73.675  0.00  0.00      PROA C  
ATOM   1549  N   GLN A 194      14.008 150.735  72.542  0.00  0.00      PROA N  
ATOM   1550  CA  GLN A 194      13.904 149.317  72.241  0.00  0.00      PROA C  
ATOM   1551  C   GLN A 194      14.874 148.823  71.144  0.00  0.00      PROA C  
ATOM   1552  O   GLN A 194      15.231 149.609  70.261  0.00  0.00      PROA O  
ATOM   1553  CB  GLN A 194      12.440 148.862  71.966  0.00  0.00      PROA C  
ATOM   1554  CG  GLN A 194      11.534 148.723  73.222  0.00  0.00      PROA C  
ATOM   1555  CD  GLN A 194      11.440 149.998  74.068  0.00  0.00      PROA C  
ATOM   1556  NE2 GLN A 194      12.007 149.967  75.297  0.00  0.00      PROA N  
ATOM   1557  OE1 GLN A 194      10.868 151.011  73.653  0.00  0.00      PROA O  
ATOM   1558  N   PRO A 195      15.360 147.571  71.179  0.00  0.00      PROA N  
ATOM   1559  CA  PRO A 195      16.214 146.968  70.150  0.00  0.00      PROA C  
ATOM   1560  C   PRO A 195      15.941 147.300  68.687  0.00  0.00      PROA C  
ATOM   1561  O   PRO A 195      14.796 147.202  68.240  0.00  0.00      PROA O  
ATOM   1562  CB  PRO A 195      16.117 145.463  70.431  0.00  0.00      PROA C  
ATOM   1563  CG  PRO A 195      15.952 145.402  71.950  0.00  0.00      PROA C  
ATOM   1564  CD  PRO A 195      15.054 146.604  72.242  0.00  0.00      PROA C  
ATOM   1565  N   TYR A 196      16.981 147.679  67.914  0.00  0.00      PROA N  
ATOM   1566  CA  TYR A 196      16.847 148.011  66.504  0.00  0.00      PROA C  
ATOM   1567  C   TYR A 196      16.407 146.869  65.557  0.00  0.00      PROA C  
ATOM   1568  O   TYR A 196      16.779 145.709  65.774  0.00  0.00      PROA O  
ATOM   1569  CB  TYR A 196      18.064 148.804  65.938  0.00  0.00      PROA C  
ATOM   1570  CG  TYR A 196      19.397 148.253  66.378  0.00  0.00      PROA C  
ATOM   1571  CD1 TYR A 196      19.912 147.077  65.811  0.00  0.00      PROA C  
ATOM   1572  CD2 TYR A 196      20.192 148.966  67.292  0.00  0.00      PROA C  
ATOM   1573  CE1 TYR A 196      21.192 146.621  66.156  0.00  0.00      PROA C  
ATOM   1574  CE2 TYR A 196      21.475 148.514  67.635  0.00  0.00      PROA C  
ATOM   1575  CZ  TYR A 196      21.979 147.347  67.056  0.00  0.00      PROA C  
ATOM   1576  OH  TYR A 196      23.293 146.925  67.332  0.00  0.00      PROA O  
ATOM   1577  N   PRO A 197      15.604 147.135  64.513  0.00  0.00      PROA N  
ATOM   1578  CA  PRO A 197      15.243 146.165  63.473  0.00  0.00      PROA C  
ATOM   1579  C   PRO A 197      16.422 145.589  62.695  0.00  0.00      PROA C  
ATOM   1580  O   PRO A 197      17.297 146.331  62.248  0.00  0.00      PROA O  
ATOM   1581  CB  PRO A 197      14.265 146.932  62.569  0.00  0.00      PROA C  
ATOM   1582  CG  PRO A 197      14.630 148.400  62.771  0.00  0.00      PROA C  
ATOM   1583  CD  PRO A 197      15.018 148.450  64.242  0.00  0.00      PROA C  
ATOM   1584  N   LYS A 198      16.446 144.251  62.525  0.00  0.00      PROA N  
ATOM   1585  CA  LYS A 198      17.615 143.496  62.107  0.00  0.00      PROA C  
ATOM   1586  C   LYS A 198      18.152 143.815  60.712  0.00  0.00      PROA C  
ATOM   1587  O   LYS A 198      19.336 144.072  60.526  0.00  0.00      PROA O  
ATOM   1588  CB  LYS A 198      17.303 141.976  62.165  0.00  0.00      PROA C  
ATOM   1589  CG  LYS A 198      16.563 141.488  63.426  0.00  0.00      PROA C  
ATOM   1590  CD  LYS A 198      17.158 141.964  64.765  0.00  0.00      PROA C  
ATOM   1591  CE  LYS A 198      16.309 141.510  65.964  0.00  0.00      PROA C  
ATOM   1592  NZ  LYS A 198      16.728 142.210  67.201  0.00  0.00      PROA N1+
ATOM   1593  N   LEU A 199      17.285 143.854  59.678  0.00  0.00      PROA N  
ATOM   1594  CA  LEU A 199      17.739 143.983  58.295  0.00  0.00      PROA C  
ATOM   1595  C   LEU A 199      17.525 145.402  57.798  0.00  0.00      PROA C  
ATOM   1596  O   LEU A 199      17.472 145.682  56.599  0.00  0.00      PROA O  
ATOM   1597  CB  LEU A 199      17.068 142.934  57.360  0.00  0.00      PROA C  
ATOM   1598  CG  LEU A 199      17.776 141.555  57.297  0.00  0.00      PROA C  
ATOM   1599  CD1 LEU A 199      19.181 141.651  56.680  0.00  0.00      PROA C  
ATOM   1600  CD2 LEU A 199      17.844 140.830  58.648  0.00  0.00      PROA C  
ATOM   1601  N   SER A 200      17.375 146.362  58.727  0.00  0.00      PROA N  
ATOM   1602  CA  SER A 200      17.238 147.772  58.399  0.00  0.00      PROA C  
ATOM   1603  C   SER A 200      18.448 148.411  57.716  0.00  0.00      PROA C  
ATOM   1604  O   SER A 200      19.612 148.169  58.046  0.00  0.00      PROA O  
ATOM   1605  CB  SER A 200      16.785 148.656  59.598  0.00  0.00      PROA C  
ATOM   1606  OG  SER A 200      17.699 148.639  60.698  0.00  0.00      PROA O  
ATOM   1607  N   SER A 201      18.169 149.274  56.720  0.00  0.00      PROA N  
ATOM   1608  CA  SER A 201      19.142 150.194  56.159  0.00  0.00      PROA C  
ATOM   1609  C   SER A 201      18.510 151.564  56.251  0.00  0.00      PROA C  
ATOM   1610  O   SER A 201      17.565 151.885  55.530  0.00  0.00      PROA O  
ATOM   1611  CB  SER A 201      19.501 149.859  54.682  0.00  0.00      PROA C  
ATOM   1612  OG  SER A 201      20.467 150.760  54.123  0.00  0.00      PROA O  
ATOM   1613  N   CYS A 202      19.005 152.406  57.168  0.00  0.00      PROA N  
ATOM   1614  CA  CYS A 202      18.372 153.661  57.510  0.00  0.00      PROA C  
ATOM   1615  C   CYS A 202      19.203 154.808  57.002  0.00  0.00      PROA C  
ATOM   1616  O   CYS A 202      20.429 154.808  57.105  0.00  0.00      PROA O  
ATOM   1617  CB  CYS A 202      18.186 153.834  59.036  0.00  0.00      PROA C  
ATOM   1618  SG  CYS A 202      17.229 152.498  59.797  0.00  0.00      PROA S  
ATOM   1619  N   ALA A 203      18.535 155.814  56.424  0.00  0.00      PROA N  
ATOM   1620  CA  ALA A 203      19.172 156.990  55.891  0.00  0.00      PROA C  
ATOM   1621  C   ALA A 203      18.440 158.207  56.426  0.00  0.00      PROA C  
ATOM   1622  O   ALA A 203      17.244 158.395  56.199  0.00  0.00      PROA O  
ATOM   1623  CB  ALA A 203      19.158 156.979  54.349  0.00  0.00      PROA C  
ATOM   1624  N   TYR A 204      19.158 159.062  57.165  0.00  0.00      PROA N  
ATOM   1625  CA  TYR A 204      18.606 160.245  57.787  0.00  0.00      PROA C  
ATOM   1626  C   TYR A 204      19.295 161.419  57.130  0.00  0.00      PROA C  
ATOM   1627  O   TYR A 204      20.521 161.462  57.022  0.00  0.00      PROA O  
ATOM   1628  CB  TYR A 204      18.856 160.320  59.320  0.00  0.00      PROA C  
ATOM   1629  CG  TYR A 204      18.427 159.068  60.043  0.00  0.00      PROA C  
ATOM   1630  CD1 TYR A 204      19.258 157.933  60.053  0.00  0.00      PROA C  
ATOM   1631  CD2 TYR A 204      17.242 159.043  60.803  0.00  0.00      PROA C  
ATOM   1632  CE1 TYR A 204      18.890 156.781  60.754  0.00  0.00      PROA C  
ATOM   1633  CE2 TYR A 204      16.889 157.901  61.538  0.00  0.00      PROA C  
ATOM   1634  CZ  TYR A 204      17.712 156.769  61.505  0.00  0.00      PROA C  
ATOM   1635  OH  TYR A 204      17.387 155.638  62.275  0.00  0.00      PROA O  
ATOM   1636  N   ASN A 205      18.519 162.394  56.635  0.00  0.00      PROA N  
ATOM   1637  CA  ASN A 205      19.064 163.504  55.884  0.00  0.00      PROA C  
ATOM   1638  C   ASN A 205      18.738 164.814  56.561  0.00  0.00      PROA C  
ATOM   1639  O   ASN A 205      17.585 165.221  56.652  0.00  0.00      PROA O  
ATOM   1640  CB  ASN A 205      18.495 163.501  54.444  0.00  0.00      PROA C  
ATOM   1641  CG  ASN A 205      19.160 162.364  53.682  0.00  0.00      PROA C  
ATOM   1642  ND2 ASN A 205      18.381 161.371  53.208  0.00  0.00      PROA N  
ATOM   1643  OD1 ASN A 205      20.384 162.377  53.505  0.00  0.00      PROA O  
ATOM   1644  N   ILE A 206      19.767 165.533  57.036  0.00  0.00      PROA N  
ATOM   1645  CA  ILE A 206      19.613 166.871  57.570  0.00  0.00      PROA C  
ATOM   1646  C   ILE A 206      19.968 167.818  56.439  0.00  0.00      PROA C  
ATOM   1647  O   ILE A 206      21.050 167.736  55.849  0.00  0.00      PROA O  
ATOM   1648  CB  ILE A 206      20.466 167.133  58.811  0.00  0.00      PROA C  
ATOM   1649  CG1 ILE A 206      20.282 166.018  59.877  0.00  0.00      PROA C  
ATOM   1650  CG2 ILE A 206      20.096 168.522  59.381  0.00  0.00      PROA C  
ATOM   1651  CD  ILE A 206      21.275 166.108  61.042  0.00  0.00      PROA C  
ATOM   1652  N   ARG A 207      19.030 168.694  56.049  0.00  0.00      PROA N  
ATOM   1653  CA  ARG A 207      19.218 169.622  54.956  0.00  0.00      PROA C  
ATOM   1654  C   ARG A 207      18.823 171.026  55.359  0.00  0.00      PROA C  
ATOM   1655  O   ARG A 207      17.647 171.345  55.534  0.00  0.00      PROA O  
ATOM   1656  CB  ARG A 207      18.415 169.204  53.693  0.00  0.00      PROA C  
ATOM   1657  CG  ARG A 207      18.936 167.923  53.009  0.00  0.00      PROA C  
ATOM   1658  CD  ARG A 207      20.361 168.062  52.454  0.00  0.00      PROA C  
ATOM   1659  NE  ARG A 207      20.743 166.751  51.838  0.00  0.00      PROA N  
ATOM   1660  CZ  ARG A 207      21.108 165.674  52.517  0.00  0.00      PROA C  
ATOM   1661  NH1 ARG A 207      21.283 165.679  53.819  0.00  0.00      PROA N1+
ATOM   1662  NH2 ARG A 207      21.274 164.539  51.873  0.00  0.00      PROA N  
ATOM   1663  N   LEU A 208      19.819 171.914  55.478  0.00  0.00      PROA N  
ATOM   1664  CA  LEU A 208      19.615 173.310  55.785  0.00  0.00      PROA C  
ATOM   1665  C   LEU A 208      20.043 174.131  54.587  0.00  0.00      PROA C  
ATOM   1666  O   LEU A 208      20.851 173.699  53.762  0.00  0.00      PROA O  
ATOM   1667  CB  LEU A 208      20.459 173.763  56.998  0.00  0.00      PROA C  
ATOM   1668  CG  LEU A 208      20.381 172.837  58.224  0.00  0.00      PROA C  
ATOM   1669  CD1 LEU A 208      21.380 173.327  59.271  0.00  0.00      PROA C  
ATOM   1670  CD2 LEU A 208      18.969 172.749  58.818  0.00  0.00      PROA C  
ATOM   1671  N   GLU A 209      19.518 175.361  54.450  0.00  0.00      PROA N  
ATOM   1672  CA  GLU A 209      20.042 176.320  53.494  0.00  0.00      PROA C  
ATOM   1673  C   GLU A 209      21.476 176.744  53.827  0.00  0.00      PROA C  
ATOM   1674  O   GLU A 209      21.937 176.656  54.969  0.00  0.00      PROA O  
ATOM   1675  CB  GLU A 209      19.106 177.540  53.304  0.00  0.00      PROA C  
ATOM   1676  CG  GLU A 209      19.066 178.549  54.476  0.00  0.00      PROA C  
ATOM   1677  CD  GLU A 209      18.006 179.614  54.226  0.00  0.00      PROA C  
ATOM   1678  OE1 GLU A 209      16.790 179.287  54.317  0.00  0.00      PROA O  
ATOM   1679  OE2 GLU A 209      18.363 180.788  53.946  0.00  0.00      PROA O1-
ATOM   1680  N   GLU A 210      22.245 177.158  52.798  0.00  0.00      PROA N  
ATOM   1681  CA  GLU A 210      23.651 177.509  52.923  0.00  0.00      PROA C  
ATOM   1682  C   GLU A 210      23.945 178.592  53.967  0.00  0.00      PROA C  
ATOM   1683  O   GLU A 210      23.229 179.589  54.093  0.00  0.00      PROA O  
ATOM   1684  CB  GLU A 210      24.221 177.910  51.534  0.00  0.00      PROA C  
ATOM   1685  CG  GLU A 210      25.720 178.308  51.493  0.00  0.00      PROA C  
ATOM   1686  CD  GLU A 210      26.642 177.127  51.781  0.00  0.00      PROA C  
ATOM   1687  OE1 GLU A 210      26.794 176.247  50.893  0.00  0.00      PROA O  
ATOM   1688  OE2 GLU A 210      27.239 177.078  52.889  0.00  0.00      PROA O1-
ATOM   1689  N   GLY A 211      25.019 178.394  54.760  0.00  0.00      PROA N  
ATOM   1690  CA  GLY A 211      25.456 179.291  55.824  0.00  0.00      PROA C  
ATOM   1691  C   GLY A 211      25.360 178.660  57.190  0.00  0.00      PROA C  
ATOM   1692  O   GLY A 211      26.232 178.858  58.036  0.00  0.00      PROA O  
ATOM   1693  N   PHE A 212      24.300 177.874  57.456  0.00  0.00      PROA N  
ATOM   1694  CA  PHE A 212      24.176 177.102  58.684  0.00  0.00      PROA C  
ATOM   1695  C   PHE A 212      25.182 175.964  58.848  0.00  0.00      PROA C  
ATOM   1696  O   PHE A 212      25.604 175.324  57.886  0.00  0.00      PROA O  
ATOM   1697  CB  PHE A 212      22.743 176.563  58.919  0.00  0.00      PROA C  
ATOM   1698  CG  PHE A 212      21.830 177.676  59.344  0.00  0.00      PROA C  
ATOM   1699  CD1 PHE A 212      21.950 178.209  60.640  0.00  0.00      PROA C  
ATOM   1700  CD2 PHE A 212      20.817 178.158  58.498  0.00  0.00      PROA C  
ATOM   1701  CE1 PHE A 212      21.083 179.216  61.080  0.00  0.00      PROA C  
ATOM   1702  CE2 PHE A 212      19.944 179.162  58.937  0.00  0.00      PROA C  
ATOM   1703  CZ  PHE A 212      20.076 179.687  60.229  0.00  0.00      PROA C  
ATOM   1704  N   SER A 213      25.576 175.687  60.103  0.00  0.00      PROA N  
ATOM   1705  CA  SER A 213      26.507 174.631  60.459  0.00  0.00      PROA C  
ATOM   1706  C   SER A 213      25.849 173.651  61.411  0.00  0.00      PROA C  
ATOM   1707  O   SER A 213      25.335 174.024  62.469  0.00  0.00      PROA O  
ATOM   1708  CB  SER A 213      27.790 175.188  61.134  0.00  0.00      PROA C  
ATOM   1709  OG  SER A 213      28.550 175.973  60.213  0.00  0.00      PROA O  
ATOM   1710  N   ILE A 214      25.827 172.357  61.050  0.00  0.00      PROA N  
ATOM   1711  CA  ILE A 214      25.170 171.310  61.822  0.00  0.00      PROA C  
ATOM   1712  C   ILE A 214      26.079 170.752  62.913  0.00  0.00      PROA C  
ATOM   1713  O   ILE A 214      27.221 170.351  62.678  0.00  0.00      PROA O  
ATOM   1714  CB  ILE A 214      24.637 170.189  60.923  0.00  0.00      PROA C  
ATOM   1715  CG1 ILE A 214      23.521 170.730  60.000  0.00  0.00      PROA C  
ATOM   1716  CG2 ILE A 214      24.115 168.989  61.750  0.00  0.00      PROA C  
ATOM   1717  CD  ILE A 214      23.268 169.865  58.764  0.00  0.00      PROA C  
ATOM   1718  N   THR A 215      25.582 170.709  64.163  0.00  0.00      PROA N  
ATOM   1719  CA  THR A 215      26.290 170.119  65.293  0.00  0.00      PROA C  
ATOM   1720  C   THR A 215      25.487 168.949  65.817  0.00  0.00      PROA C  
ATOM   1721  O   THR A 215      24.286 169.066  66.066  0.00  0.00      PROA O  
ATOM   1722  CB  THR A 215      26.542 171.108  66.426  0.00  0.00      PROA C  
ATOM   1723  CG2 THR A 215      27.254 170.450  67.619  0.00  0.00      PROA C  
ATOM   1724  OG1 THR A 215      27.393 172.155  65.972  0.00  0.00      PROA O  
ATOM   1725  N   LEU A 216      26.136 167.782  65.981  0.00  0.00      PROA N  
ATOM   1726  CA  LEU A 216      25.513 166.547  66.410  0.00  0.00      PROA C  
ATOM   1727  C   LEU A 216      25.993 166.164  67.804  0.00  0.00      PROA C  
ATOM   1728  O   LEU A 216      27.194 166.039  68.061  0.00  0.00      PROA O  
ATOM   1729  CB  LEU A 216      25.852 165.359  65.470  0.00  0.00      PROA C  
ATOM   1730  CG  LEU A 216      25.592 165.594  63.968  0.00  0.00      PROA C  
ATOM   1731  CD1 LEU A 216      26.029 164.361  63.167  0.00  0.00      PROA C  
ATOM   1732  CD2 LEU A 216      24.124 165.933  63.674  0.00  0.00      PROA C  
ATOM   1733  N   ASP A 217      25.043 165.946  68.729  0.00  0.00      PROA N  
ATOM   1734  CA  ASP A 217      25.302 165.527  70.089  0.00  0.00      PROA C  
ATOM   1735  C   ASP A 217      24.679 164.158  70.327  0.00  0.00      PROA C  
ATOM   1736  O   ASP A 217      23.466 163.978  70.226  0.00  0.00      PROA O  
ATOM   1737  CB  ASP A 217      24.676 166.527  71.103  0.00  0.00      PROA C  
ATOM   1738  CG  ASP A 217      25.441 167.834  71.157  0.00  0.00      PROA C  
ATOM   1739  OD1 ASP A 217      26.680 167.846  70.959  0.00  0.00      PROA O  
ATOM   1740  OD2 ASP A 217      24.835 168.868  71.550  0.00  0.00      PROA O1-
ATOM   1741  N   PHE A 218      25.497 163.148  70.683  0.00  0.00      PROA N  
ATOM   1742  CA  PHE A 218      25.006 161.862  71.148  0.00  0.00      PROA C  
ATOM   1743  C   PHE A 218      24.524 161.987  72.588  0.00  0.00      PROA C  
ATOM   1744  O   PHE A 218      25.300 162.283  73.498  0.00  0.00      PROA O  
ATOM   1745  CB  PHE A 218      26.072 160.738  71.021  0.00  0.00      PROA C  
ATOM   1746  CG  PHE A 218      26.297 160.360  69.576  0.00  0.00      PROA C  
ATOM   1747  CD1 PHE A 218      27.013 161.193  68.692  0.00  0.00      PROA C  
ATOM   1748  CD2 PHE A 218      25.833 159.119  69.100  0.00  0.00      PROA C  
ATOM   1749  CE1 PHE A 218      27.237 160.807  67.363  0.00  0.00      PROA C  
ATOM   1750  CE2 PHE A 218      26.059 158.729  67.775  0.00  0.00      PROA C  
ATOM   1751  CZ  PHE A 218      26.760 159.573  66.905  0.00  0.00      PROA C  
ATOM   1752  N   VAL A 219      23.206 161.819  72.815  0.00  0.00      PROA N  
ATOM   1753  CA  VAL A 219      22.572 162.221  74.062  0.00  0.00      PROA C  
ATOM   1754  C   VAL A 219      22.388 161.087  75.071  0.00  0.00      PROA C  
ATOM   1755  O   VAL A 219      23.278 160.802  75.871  0.00  0.00      PROA O  
ATOM   1756  CB  VAL A 219      21.303 163.057  73.839  0.00  0.00      PROA C  
ATOM   1757  CG1 VAL A 219      21.729 164.500  73.497  0.00  0.00      PROA C  
ATOM   1758  CG2 VAL A 219      20.433 162.498  72.696  0.00  0.00      PROA C  
ATOM   1759  N   GLU A 220      21.200 160.450  75.115  0.00  0.00      PROA N  
ATOM   1760  CA  GLU A 220      20.820 159.520  76.165  0.00  0.00      PROA C  
ATOM   1761  C   GLU A 220      21.630 158.226  76.302  0.00  0.00      PROA C  
ATOM   1762  O   GLU A 220      22.058 157.866  77.400  0.00  0.00      PROA O  
ATOM   1763  CB  GLU A 220      19.308 159.198  76.046  0.00  0.00      PROA C  
ATOM   1764  CG  GLU A 220      18.402 160.411  76.382  0.00  0.00      PROA C  
ATOM   1765  CD  GLU A 220      16.918 160.055  76.358  0.00  0.00      PROA C  
ATOM   1766  OE1 GLU A 220      16.473 159.223  77.193  0.00  0.00      PROA O  
ATOM   1767  OE2 GLU A 220      16.173 160.616  75.511  0.00  0.00      PROA O1-
ATOM   1768  N   SER A 221      21.881 157.497  75.197  0.00  0.00      PROA N  
ATOM   1769  CA  SER A 221      22.599 156.229  75.266  0.00  0.00      PROA C  
ATOM   1770  C   SER A 221      23.141 155.867  73.895  0.00  0.00      PROA C  
ATOM   1771  O   SER A 221      22.610 156.276  72.862  0.00  0.00      PROA O  
ATOM   1772  CB  SER A 221      21.701 155.057  75.781  0.00  0.00      PROA C  
ATOM   1773  OG  SER A 221      22.426 153.843  76.026  0.00  0.00      PROA O  
ATOM   1774  N   PHE A 222      24.234 155.082  73.859  0.00  0.00      PROA N  
ATOM   1775  CA  PHE A 222      24.779 154.550  72.629  0.00  0.00      PROA C  
ATOM   1776  C   PHE A 222      25.162 153.092  72.862  0.00  0.00      PROA C  
ATOM   1777  O   PHE A 222      26.010 152.784  73.700  0.00  0.00      PROA O  
ATOM   1778  CB  PHE A 222      25.999 155.401  72.182  0.00  0.00      PROA C  
ATOM   1779  CG  PHE A 222      26.548 154.970  70.851  0.00  0.00      PROA C  
ATOM   1780  CD1 PHE A 222      25.928 155.402  69.671  0.00  0.00      PROA C  
ATOM   1781  CD2 PHE A 222      27.709 154.188  70.760  0.00  0.00      PROA C  
ATOM   1782  CE1 PHE A 222      26.425 155.022  68.419  0.00  0.00      PROA C  
ATOM   1783  CE2 PHE A 222      28.225 153.826  69.511  0.00  0.00      PROA C  
ATOM   1784  CZ  PHE A 222      27.575 154.230  68.338  0.00  0.00      PROA C  
ATOM   1785  N   ASP A 223      24.532 152.154  72.135  0.00  0.00      PROA N  
ATOM   1786  CA  ASP A 223      24.931 150.766  72.164  0.00  0.00      PROA C  
ATOM   1787  C   ASP A 223      24.612 150.133  70.813  0.00  0.00      PROA C  
ATOM   1788  O   ASP A 223      23.478 149.751  70.516  0.00  0.00      PROA O  
ATOM   1789  CB  ASP A 223      24.291 150.013  73.361  0.00  0.00      PROA C  
ATOM   1790  CG  ASP A 223      24.978 148.695  73.668  0.00  0.00      PROA C  
ATOM   1791  OD1 ASP A 223      25.627 148.084  72.783  0.00  0.00      PROA O  
ATOM   1792  OD2 ASP A 223      24.819 148.209  74.823  0.00  0.00      PROA O1-
ATOM   1793  N   VAL A 224      25.642 150.043  69.960  0.00  0.00      PROA N  
ATOM   1794  CA  VAL A 224      25.584 149.470  68.629  0.00  0.00      PROA C  
ATOM   1795  C   VAL A 224      26.629 148.374  68.602  0.00  0.00      PROA C  
ATOM   1796  O   VAL A 224      27.753 148.589  69.063  0.00  0.00      PROA O  
ATOM   1797  CB  VAL A 224      25.871 150.513  67.547  0.00  0.00      PROA C  
ATOM   1798  CG1 VAL A 224      26.015 149.868  66.154  0.00  0.00      PROA C  
ATOM   1799  CG2 VAL A 224      24.731 151.548  67.529  0.00  0.00      PROA C  
ATOM   1800  N   GLU A 225      26.298 147.157  68.107  0.00  0.00      PROA N  
ATOM   1801  CA  GLU A 225      27.201 146.019  68.202  0.00  0.00      PROA C  
ATOM   1802  C   GLU A 225      28.594 146.211  67.596  0.00  0.00      PROA C  
ATOM   1803  O   GLU A 225      28.780 146.638  66.455  0.00  0.00      PROA O  
ATOM   1804  CB  GLU A 225      26.604 144.677  67.698  0.00  0.00      PROA C  
ATOM   1805  CG  GLU A 225      25.409 144.180  68.551  0.00  0.00      PROA C  
ATOM   1806  CD  GLU A 225      25.312 142.655  68.637  0.00  0.00      PROA C  
ATOM   1807  OE1 GLU A 225      25.236 142.126  69.780  0.00  0.00      PROA O  
ATOM   1808  OE2 GLU A 225      25.303 141.966  67.584  0.00  0.00      PROA O1-
ATOM   1809  N   MET A 226      29.609 145.877  68.410  0.00  0.00      PROA N  
ATOM   1810  CA  MET A 226      31.014 146.041  68.128  0.00  0.00      PROA C  
ATOM   1811  C   MET A 226      31.671 144.683  68.272  0.00  0.00      PROA C  
ATOM   1812  O   MET A 226      31.260 143.864  69.096  0.00  0.00      PROA O  
ATOM   1813  CB  MET A 226      31.620 147.059  69.131  0.00  0.00      PROA C  
ATOM   1814  CG  MET A 226      33.131 147.333  68.994  0.00  0.00      PROA C  
ATOM   1815  SD  MET A 226      33.743 148.693  70.038  0.00  0.00      PROA S  
ATOM   1816  CE  MET A 226      33.571 147.854  71.640  0.00  0.00      PROA C  
ATOM   1817  N   HIS A 227      32.700 144.391  67.460  0.00  0.00      PROA N  
ATOM   1818  CA  HIS A 227      33.412 143.127  67.531  0.00  0.00      PROA C  
ATOM   1819  C   HIS A 227      34.851 143.400  67.983  0.00  0.00      PROA C  
ATOM   1820  O   HIS A 227      35.393 144.450  67.627  0.00  0.00      PROA O  
ATOM   1821  CB  HIS A 227      33.360 142.380  66.175  0.00  0.00      PROA C  
ATOM   1822  CG  HIS A 227      33.916 140.981  66.207  0.00  0.00      PROA C  
ATOM   1823  CD2 HIS A 227      33.551 139.910  66.968  0.00  0.00      PROA C  
ATOM   1824  ND1 HIS A 227      34.885 140.513  65.344  0.00  0.00      PROA N  
ATOM   1825  CE1 HIS A 227      35.078 139.201  65.631  0.00  0.00      PROA C  
ATOM   1826  NE2 HIS A 227      34.292 138.790  66.613  0.00  0.00      PROA N  
ATOM   1827  N   PRO A 228      35.533 142.564  68.777  0.00  0.00      PROA N  
ATOM   1828  CA  PRO A 228      36.875 142.906  69.248  0.00  0.00      PROA C  
ATOM   1829  C   PRO A 228      37.932 142.838  68.157  0.00  0.00      PROA C  
ATOM   1830  O   PRO A 228      38.836 143.675  68.143  0.00  0.00      PROA O  
ATOM   1831  CB  PRO A 228      37.161 141.881  70.359  0.00  0.00      PROA C  
ATOM   1832  CG  PRO A 228      35.774 141.566  70.917  0.00  0.00      PROA C  
ATOM   1833  CD  PRO A 228      34.902 141.571  69.660  0.00  0.00      PROA C  
ATOM   1834  N   GLU A 229      37.873 141.824  67.268  0.00  0.00      PROA N  
ATOM   1835  CA  GLU A 229      38.845 141.616  66.201  0.00  0.00      PROA C  
ATOM   1836  C   GLU A 229      38.915 142.743  65.167  0.00  0.00      PROA C  
ATOM   1837  O   GLU A 229      39.995 143.161  64.743  0.00  0.00      PROA O  
ATOM   1838  CB  GLU A 229      38.609 140.263  65.477  0.00  0.00      PROA C  
ATOM   1839  CG  GLU A 229      38.781 139.013  66.382  0.00  0.00      PROA C  
ATOM   1840  CD  GLU A 229      40.175 138.904  66.991  0.00  0.00      PROA C  
ATOM   1841  OE1 GLU A 229      41.169 138.781  66.225  0.00  0.00      PROA O  
ATOM   1842  OE2 GLU A 229      40.300 138.919  68.245  0.00  0.00      PROA O1-
ATOM   1843  N   ALA A 230      37.753 143.276  64.754  0.00  0.00      PROA N  
ATOM   1844  CA  ALA A 230      37.652 144.372  63.813  0.00  0.00      PROA C  
ATOM   1845  C   ALA A 230      36.470 145.215  64.249  0.00  0.00      PROA C  
ATOM   1846  O   ALA A 230      35.460 144.666  64.678  0.00  0.00      PROA O  
ATOM   1847  CB  ALA A 230      37.444 143.858  62.373  0.00  0.00      PROA C  
ATOM   1848  N   GLN A 231      36.590 146.562  64.210  0.00  0.00      PROA N  
ATOM   1849  CA  GLN A 231      35.655 147.486  64.843  0.00  0.00      PROA C  
ATOM   1850  C   GLN A 231      34.152 147.253  64.666  0.00  0.00      PROA C  
ATOM   1851  O   GLN A 231      33.467 146.831  65.600  0.00  0.00      PROA O  
ATOM   1852  CB  GLN A 231      36.033 148.978  64.590  0.00  0.00      PROA C  
ATOM   1853  CG  GLN A 231      36.214 149.403  63.105  0.00  0.00      PROA C  
ATOM   1854  CD  GLN A 231      36.835 150.798  62.932  0.00  0.00      PROA C  
ATOM   1855  NE2 GLN A 231      36.459 151.757  63.808  0.00  0.00      PROA N  
ATOM   1856  OE1 GLN A 231      37.633 151.034  62.020  0.00  0.00      PROA O  
ATOM   1857  N   CYS A 232      33.600 147.484  63.456  0.00  0.00      PROA N  
ATOM   1858  CA  CYS A 232      32.156 147.523  63.250  0.00  0.00      PROA C  
ATOM   1859  C   CYS A 232      31.710 146.677  62.048  0.00  0.00      PROA C  
ATOM   1860  O   CYS A 232      31.162 147.233  61.091  0.00  0.00      PROA O  
ATOM   1861  CB  CYS A 232      31.671 148.995  63.044  0.00  0.00      PROA C  
ATOM   1862  SG  CYS A 232      32.209 150.176  64.329  0.00  0.00      PROA S  
ATOM   1863  N   PRO A 233      31.909 145.353  61.999  0.00  0.00      PROA N  
ATOM   1864  CA  PRO A 233      31.578 144.545  60.830  0.00  0.00      PROA C  
ATOM   1865  C   PRO A 233      30.080 144.327  60.687  0.00  0.00      PROA C  
ATOM   1866  O   PRO A 233      29.591 144.235  59.559  0.00  0.00      PROA O  
ATOM   1867  CB  PRO A 233      32.328 143.222  61.075  0.00  0.00      PROA C  
ATOM   1868  CG  PRO A 233      32.404 143.101  62.599  0.00  0.00      PROA C  
ATOM   1869  CD  PRO A 233      32.564 144.556  63.040  0.00  0.00      PROA C  
ATOM   1870  N   TYR A 234      29.338 144.183  61.801  0.00  0.00      PROA N  
ATOM   1871  CA  TYR A 234      27.947 143.769  61.768  0.00  0.00      PROA C  
ATOM   1872  C   TYR A 234      27.031 144.975  61.602  0.00  0.00      PROA C  
ATOM   1873  O   TYR A 234      26.307 145.103  60.611  0.00  0.00      PROA O  
ATOM   1874  CB  TYR A 234      27.563 143.002  63.070  0.00  0.00      PROA C  
ATOM   1875  CG  TYR A 234      28.517 141.867  63.350  0.00  0.00      PROA C  
ATOM   1876  CD1 TYR A 234      28.787 140.897  62.368  0.00  0.00      PROA C  
ATOM   1877  CD2 TYR A 234      29.134 141.744  64.609  0.00  0.00      PROA C  
ATOM   1878  CE1 TYR A 234      29.671 139.840  62.629  0.00  0.00      PROA C  
ATOM   1879  CE2 TYR A 234      30.013 140.685  64.875  0.00  0.00      PROA C  
ATOM   1880  CZ  TYR A 234      30.284 139.736  63.883  0.00  0.00      PROA C  
ATOM   1881  OH  TYR A 234      31.166 138.670  64.157  0.00  0.00      PROA O  
ATOM   1882  N   ASP A 235      27.085 145.913  62.565  0.00  0.00      PROA N  
ATOM   1883  CA  ASP A 235      26.206 147.057  62.626  0.00  0.00      PROA C  
ATOM   1884  C   ASP A 235      27.080 148.301  62.556  0.00  0.00      PROA C  
ATOM   1885  O   ASP A 235      28.109 148.393  63.227  0.00  0.00      PROA O  
ATOM   1886  CB  ASP A 235      25.379 147.054  63.942  0.00  0.00      PROA C  
ATOM   1887  CG  ASP A 235      24.558 145.781  64.143  0.00  0.00      PROA C  
ATOM   1888  OD1 ASP A 235      24.220 145.059  63.168  0.00  0.00      PROA O  
ATOM   1889  OD2 ASP A 235      24.130 145.560  65.307  0.00  0.00      PROA O1-
ATOM   1890  N   SER A 236      26.727 149.289  61.714  0.00  0.00      PROA N  
ATOM   1891  CA  SER A 236      27.579 150.460  61.562  0.00  0.00      PROA C  
ATOM   1892  C   SER A 236      26.808 151.737  61.312  0.00  0.00      PROA C  
ATOM   1893  O   SER A 236      25.933 151.826  60.447  0.00  0.00      PROA O  
ATOM   1894  CB  SER A 236      28.692 150.289  60.484  0.00  0.00      PROA C  
ATOM   1895  OG  SER A 236      28.171 149.906  59.207  0.00  0.00      PROA O  
ATOM   1896  N   LEU A 237      27.164 152.789  62.070  0.00  0.00      PROA N  
ATOM   1897  CA  LEU A 237      26.620 154.123  61.949  0.00  0.00      PROA C  
ATOM   1898  C   LEU A 237      27.673 155.028  61.329  0.00  0.00      PROA C  
ATOM   1899  O   LEU A 237      28.773 155.178  61.861  0.00  0.00      PROA O  
ATOM   1900  CB  LEU A 237      26.232 154.645  63.354  0.00  0.00      PROA C  
ATOM   1901  CG  LEU A 237      25.680 156.083  63.412  0.00  0.00      PROA C  
ATOM   1902  CD1 LEU A 237      24.354 156.200  62.657  0.00  0.00      PROA C  
ATOM   1903  CD2 LEU A 237      25.489 156.523  64.868  0.00  0.00      PROA C  
ATOM   1904  N   LYS A 238      27.383 155.619  60.157  0.00  0.00      PROA N  
ATOM   1905  CA  LYS A 238      28.303 156.496  59.457  0.00  0.00      PROA C  
ATOM   1906  C   LYS A 238      27.659 157.858  59.279  0.00  0.00      PROA C  
ATOM   1907  O   LYS A 238      26.486 157.970  58.917  0.00  0.00      PROA O  
ATOM   1908  CB  LYS A 238      28.748 155.982  58.056  0.00  0.00      PROA C  
ATOM   1909  CG  LYS A 238      29.560 154.669  58.029  0.00  0.00      PROA C  
ATOM   1910  CD  LYS A 238      28.771 153.366  58.285  0.00  0.00      PROA C  
ATOM   1911  CE  LYS A 238      27.571 153.148  57.347  0.00  0.00      PROA C  
ATOM   1912  NZ  LYS A 238      26.831 151.924  57.730  0.00  0.00      PROA N1+
ATOM   1913  N   ILE A 239      28.428 158.933  59.517  0.00  0.00      PROA N  
ATOM   1914  CA  ILE A 239      27.974 160.299  59.340  0.00  0.00      PROA C  
ATOM   1915  C   ILE A 239      28.771 160.888  58.191  0.00  0.00      PROA C  
ATOM   1916  O   ILE A 239      29.996 160.986  58.236  0.00  0.00      PROA O  
ATOM   1917  CB  ILE A 239      28.086 161.149  60.614  0.00  0.00      PROA C  
ATOM   1918  CG1 ILE A 239      27.049 160.712  61.681  0.00  0.00      PROA C  
ATOM   1919  CG2 ILE A 239      27.881 162.647  60.288  0.00  0.00      PROA C  
ATOM   1920  CD  ILE A 239      27.518 159.618  62.644  0.00  0.00      PROA C  
ATOM   1921  N   GLN A 240      28.094 161.282  57.102  0.00  0.00      PROA N  
ATOM   1922  CA  GLN A 240      28.718 161.838  55.923  0.00  0.00      PROA C  
ATOM   1923  C   GLN A 240      28.305 163.286  55.747  0.00  0.00      PROA C  
ATOM   1924  O   GLN A 240      27.129 163.649  55.799  0.00  0.00      PROA O  
ATOM   1925  CB  GLN A 240      28.415 160.981  54.662  0.00  0.00      PROA C  
ATOM   1926  CG  GLN A 240      28.759 161.637  53.298  0.00  0.00      PROA C  
ATOM   1927  CD  GLN A 240      28.321 160.777  52.107  0.00  0.00      PROA C  
ATOM   1928  NE2 GLN A 240      28.938 159.588  51.933  0.00  0.00      PROA N  
ATOM   1929  OE1 GLN A 240      27.444 161.164  51.327  0.00  0.00      PROA O  
ATOM   1930  N   THR A 241      29.298 164.164  55.549  0.00  0.00      PROA N  
ATOM   1931  CA  THR A 241      29.115 165.599  55.399  0.00  0.00      PROA C  
ATOM   1932  C   THR A 241      29.769 165.972  54.086  0.00  0.00      PROA C  
ATOM   1933  O   THR A 241      30.482 165.166  53.485  0.00  0.00      PROA O  
ATOM   1934  CB  THR A 241      29.716 166.420  56.553  0.00  0.00      PROA C  
ATOM   1935  CG2 THR A 241      29.338 165.786  57.896  0.00  0.00      PROA C  
ATOM   1936  OG1 THR A 241      31.138 166.504  56.534  0.00  0.00      PROA O  
ATOM   1937  N   ASP A 242      29.534 167.199  53.573  0.00  0.00      PROA N  
ATOM   1938  CA  ASP A 242      30.169 167.649  52.346  0.00  0.00      PROA C  
ATOM   1939  C   ASP A 242      31.709 167.660  52.436  0.00  0.00      PROA C  
ATOM   1940  O   ASP A 242      32.417 167.152  51.563  0.00  0.00      PROA O  
ATOM   1941  CB  ASP A 242      29.605 169.059  52.006  0.00  0.00      PROA C  
ATOM   1942  CG  ASP A 242      29.943 169.536  50.600  0.00  0.00      PROA C  
ATOM   1943  OD1 ASP A 242      30.231 168.700  49.705  0.00  0.00      PROA O  
ATOM   1944  OD2 ASP A 242      29.815 170.764  50.347  0.00  0.00      PROA O1-
ATOM   1945  N   LYS A 243      32.263 168.206  53.542  0.00  0.00      PROA N  
ATOM   1946  CA  LYS A 243      33.687 168.164  53.824  0.00  0.00      PROA C  
ATOM   1947  C   LYS A 243      34.306 166.799  54.123  0.00  0.00      PROA C  
ATOM   1948  O   LYS A 243      35.371 166.465  53.602  0.00  0.00      PROA O  
ATOM   1949  CB  LYS A 243      34.068 169.159  54.948  0.00  0.00      PROA C  
ATOM   1950  CG  LYS A 243      33.981 170.628  54.499  0.00  0.00      PROA C  
ATOM   1951  CD  LYS A 243      34.603 171.578  55.539  0.00  0.00      PROA C  
ATOM   1952  CE  LYS A 243      34.571 173.071  55.168  0.00  0.00      PROA C  
ATOM   1953  NZ  LYS A 243      35.405 173.358  53.973  0.00  0.00      PROA N1+
ATOM   1954  N   ARG A 244      33.667 165.980  54.983  0.00  0.00      PROA N  
ATOM   1955  CA  ARG A 244      34.329 164.807  55.535  0.00  0.00      PROA C  
ATOM   1956  C   ARG A 244      33.314 163.738  55.936  0.00  0.00      PROA C  
ATOM   1957  O   ARG A 244      32.166 164.024  56.281  0.00  0.00      PROA O  
ATOM   1958  CB  ARG A 244      35.145 165.208  56.801  0.00  0.00      PROA C  
ATOM   1959  CG  ARG A 244      36.289 164.235  57.173  0.00  0.00      PROA C  
ATOM   1960  CD  ARG A 244      36.808 164.358  58.614  0.00  0.00      PROA C  
ATOM   1961  NE  ARG A 244      37.362 165.737  58.793  0.00  0.00      PROA N  
ATOM   1962  CZ  ARG A 244      37.861 166.195  59.932  0.00  0.00      PROA C  
ATOM   1963  NH1 ARG A 244      37.951 165.453  61.013  0.00  0.00      PROA N1+
ATOM   1964  NH2 ARG A 244      38.293 167.438  59.996  0.00  0.00      PROA N  
ATOM   1965  N   GLU A 245      33.738 162.459  55.918  0.00  0.00      PROA N  
ATOM   1966  CA  GLU A 245      33.015 161.349  56.511  0.00  0.00      PROA C  
ATOM   1967  C   GLU A 245      33.558 161.010  57.898  0.00  0.00      PROA C  
ATOM   1968  O   GLU A 245      34.765 161.034  58.152  0.00  0.00      PROA O  
ATOM   1969  CB  GLU A 245      33.065 160.086  55.616  0.00  0.00      PROA C  
ATOM   1970  CG  GLU A 245      32.328 160.279  54.270  0.00  0.00      PROA C  
ATOM   1971  CD  GLU A 245      32.280 158.996  53.448  0.00  0.00      PROA C  
ATOM   1972  OE1 GLU A 245      33.352 158.522  52.984  0.00  0.00      PROA O  
ATOM   1973  OE2 GLU A 245      31.162 158.452  53.241  0.00  0.00      PROA O1-
ATOM   1974  N   TYR A 246      32.652 160.689  58.834  0.00  0.00      PROA N  
ATOM   1975  CA  TYR A 246      32.939 160.337  60.209  0.00  0.00      PROA C  
ATOM   1976  C   TYR A 246      32.408 158.932  60.490  0.00  0.00      PROA C  
ATOM   1977  O   TYR A 246      31.410 158.485  59.916  0.00  0.00      PROA O  
ATOM   1978  CB  TYR A 246      32.295 161.329  61.221  0.00  0.00      PROA C  
ATOM   1979  CG  TYR A 246      32.751 162.749  60.991  0.00  0.00      PROA C  
ATOM   1980  CD1 TYR A 246      32.047 163.600  60.119  0.00  0.00      PROA C  
ATOM   1981  CD2 TYR A 246      33.840 163.272  61.712  0.00  0.00      PROA C  
ATOM   1982  CE1 TYR A 246      32.441 164.934  59.948  0.00  0.00      PROA C  
ATOM   1983  CE2 TYR A 246      34.228 164.611  61.552  0.00  0.00      PROA C  
ATOM   1984  CZ  TYR A 246      33.530 165.440  60.665  0.00  0.00      PROA C  
ATOM   1985  OH  TYR A 246      33.914 166.786  60.489  0.00  0.00      PROA O  
ATOM   1986  N   GLY A 247      33.085 158.188  61.392  0.00  0.00      PROA N  
ATOM   1987  CA  GLY A 247      32.762 156.796  61.701  0.00  0.00      PROA C  
ATOM   1988  C   GLY A 247      33.452 155.815  60.774  0.00  0.00      PROA C  
ATOM   1989  O   GLY A 247      34.457 156.177  60.153  0.00  0.00      PROA O  
ATOM   1990  N   PRO A 248      32.988 154.575  60.617  0.00  0.00      PROA N  
ATOM   1991  CA  PRO A 248      32.000 153.861  61.430  0.00  0.00      PROA C  
ATOM   1992  C   PRO A 248      32.023 154.055  62.941  0.00  0.00      PROA C  
ATOM   1993  O   PRO A 248      33.086 153.966  63.556  0.00  0.00      PROA O  
ATOM   1994  CB  PRO A 248      32.214 152.388  61.048  0.00  0.00      PROA C  
ATOM   1995  CG  PRO A 248      32.671 152.462  59.591  0.00  0.00      PROA C  
ATOM   1996  CD  PRO A 248      33.568 153.701  59.593  0.00  0.00      PROA C  
ATOM   1997  N   PHE A 249      30.849 154.282  63.553  0.00  0.00      PROA N  
ATOM   1998  CA  PHE A 249      30.673 154.310  64.991  0.00  0.00      PROA C  
ATOM   1999  C   PHE A 249      29.954 153.051  65.458  0.00  0.00      PROA C  
ATOM   2000  O   PHE A 249      28.930 152.643  64.906  0.00  0.00      PROA O  
ATOM   2001  CB  PHE A 249      29.866 155.548  65.471  0.00  0.00      PROA C  
ATOM   2002  CG  PHE A 249      30.624 156.818  65.198  0.00  0.00      PROA C  
ATOM   2003  CD1 PHE A 249      31.676 157.205  66.047  0.00  0.00      PROA C  
ATOM   2004  CD2 PHE A 249      30.253 157.670  64.144  0.00  0.00      PROA C  
ATOM   2005  CE1 PHE A 249      32.355 158.413  65.838  0.00  0.00      PROA C  
ATOM   2006  CE2 PHE A 249      30.929 158.879  63.933  0.00  0.00      PROA C  
ATOM   2007  CZ  PHE A 249      31.981 159.250  64.780  0.00  0.00      PROA C  
ATOM   2008  N   CYS A 250      30.498 152.407  66.506  0.00  0.00      PROA N  
ATOM   2009  CA  CYS A 250      29.884 151.283  67.183  0.00  0.00      PROA C  
ATOM   2010  C   CYS A 250      30.546 151.160  68.551  0.00  0.00      PROA C  
ATOM   2011  O   CYS A 250      31.587 151.775  68.798  0.00  0.00      PROA O  
ATOM   2012  CB  CYS A 250      29.951 149.944  66.396  0.00  0.00      PROA C  
ATOM   2013  SG  CYS A 250      31.636 149.338  66.086  0.00  0.00      PROA S  
ATOM   2014  N   GLY A 251      29.941 150.405  69.490  0.00  0.00      PROA N  
ATOM   2015  CA  GLY A 251      30.405 150.299  70.873  0.00  0.00      PROA C  
ATOM   2016  C   GLY A 251      29.353 150.722  71.862  0.00  0.00      PROA C  
ATOM   2017  O   GLY A 251      28.218 151.028  71.501  0.00  0.00      PROA O  
ATOM   2018  N   LYS A 252      29.718 150.718  73.161  0.00  0.00      PROA N  
ATOM   2019  CA  LYS A 252      28.799 150.927  74.273  0.00  0.00      PROA C  
ATOM   2020  C   LYS A 252      28.952 152.283  74.959  0.00  0.00      PROA C  
ATOM   2021  O   LYS A 252      28.304 152.574  75.967  0.00  0.00      PROA O  
ATOM   2022  CB  LYS A 252      28.980 149.788  75.311  0.00  0.00      PROA C  
ATOM   2023  CG  LYS A 252      28.525 148.429  74.759  0.00  0.00      PROA C  
ATOM   2024  CD  LYS A 252      28.589 147.282  75.783  0.00  0.00      PROA C  
ATOM   2025  CE  LYS A 252      27.883 145.996  75.312  0.00  0.00      PROA C  
ATOM   2026  NZ  LYS A 252      26.414 146.105  75.450  0.00  0.00      PROA N1+
ATOM   2027  N   THR A 253      29.812 153.162  74.416  0.00  0.00      PROA N  
ATOM   2028  CA  THR A 253      30.126 154.463  75.005  0.00  0.00      PROA C  
ATOM   2029  C   THR A 253      29.710 155.544  74.034  0.00  0.00      PROA C  
ATOM   2030  O   THR A 253      29.986 155.450  72.840  0.00  0.00      PROA O  
ATOM   2031  CB  THR A 253      31.615 154.636  75.330  0.00  0.00      PROA C  
ATOM   2032  CG2 THR A 253      31.915 156.007  75.962  0.00  0.00      PROA C  
ATOM   2033  OG1 THR A 253      32.026 153.658  76.281  0.00  0.00      PROA O  
ATOM   2034  N   LEU A 254      29.024 156.604  74.518  0.00  0.00      PROA N  
ATOM   2035  CA  LEU A 254      28.634 157.772  73.738  0.00  0.00      PROA C  
ATOM   2036  C   LEU A 254      29.828 158.459  73.049  0.00  0.00      PROA C  
ATOM   2037  O   LEU A 254      30.696 158.975  73.765  0.00  0.00      PROA O  
ATOM   2038  CB  LEU A 254      27.939 158.815  74.655  0.00  0.00      PROA C  
ATOM   2039  CG  LEU A 254      26.585 158.364  75.246  0.00  0.00      PROA C  
ATOM   2040  CD1 LEU A 254      26.308 159.069  76.582  0.00  0.00      PROA C  
ATOM   2041  CD2 LEU A 254      25.441 158.656  74.268  0.00  0.00      PROA C  
ATOM   2042  N   PRO A 255      29.987 158.486  71.719  0.00  0.00      PROA N  
ATOM   2043  CA  PRO A 255      31.057 159.237  71.073  0.00  0.00      PROA C  
ATOM   2044  C   PRO A 255      30.984 160.751  71.345  0.00  0.00      PROA C  
ATOM   2045  O   PRO A 255      29.877 161.251  71.585  0.00  0.00      PROA O  
ATOM   2046  CB  PRO A 255      30.951 158.859  69.585  0.00  0.00      PROA C  
ATOM   2047  CG  PRO A 255      29.485 158.473  69.394  0.00  0.00      PROA C  
ATOM   2048  CD  PRO A 255      29.082 157.872  70.742  0.00  0.00      PROA C  
ATOM   2049  N   PRO A 256      32.093 161.500  71.358  0.00  0.00      PROA N  
ATOM   2050  CA  PRO A 256      32.110 162.962  71.416  0.00  0.00      PROA C  
ATOM   2051  C   PRO A 256      31.196 163.712  70.452  0.00  0.00      PROA C  
ATOM   2052  O   PRO A 256      30.815 163.184  69.404  0.00  0.00      PROA O  
ATOM   2053  CB  PRO A 256      33.585 163.323  71.168  0.00  0.00      PROA C  
ATOM   2054  CG  PRO A 256      34.351 162.128  71.735  0.00  0.00      PROA C  
ATOM   2055  CD  PRO A 256      33.455 160.949  71.353  0.00  0.00      PROA C  
ATOM   2056  N   ARG A 257      30.864 164.979  70.784  0.00  0.00      PROA N  
ATOM   2057  CA  ARG A 257      30.209 165.919  69.886  0.00  0.00      PROA C  
ATOM   2058  C   ARG A 257      30.865 166.050  68.513  0.00  0.00      PROA C  
ATOM   2059  O   ARG A 257      32.088 166.175  68.396  0.00  0.00      PROA O  
ATOM   2060  CB  ARG A 257      30.082 167.321  70.557  0.00  0.00      PROA C  
ATOM   2061  CG  ARG A 257      29.808 168.518  69.613  0.00  0.00      PROA C  
ATOM   2062  CD  ARG A 257      29.677 169.877  70.319  0.00  0.00      PROA C  
ATOM   2063  NE  ARG A 257      28.357 169.892  71.014  0.00  0.00      PROA N  
ATOM   2064  CZ  ARG A 257      27.833 170.931  71.635  0.00  0.00      PROA C  
ATOM   2065  NH1 ARG A 257      28.481 172.059  71.823  0.00  0.00      PROA N1+
ATOM   2066  NH2 ARG A 257      26.601 170.827  72.078  0.00  0.00      PROA N  
ATOM   2067  N   ILE A 258      30.057 166.040  67.436  0.00  0.00      PROA N  
ATOM   2068  CA  ILE A 258      30.552 166.240  66.087  0.00  0.00      PROA C  
ATOM   2069  C   ILE A 258      30.045 167.600  65.636  0.00  0.00      PROA C  
ATOM   2070  O   ILE A 258      28.862 167.791  65.353  0.00  0.00      PROA O  
ATOM   2071  CB  ILE A 258      30.131 165.151  65.089  0.00  0.00      PROA C  
ATOM   2072  CG1 ILE A 258      30.356 163.725  65.659  0.00  0.00      PROA C  
ATOM   2073  CG2 ILE A 258      30.920 165.365  63.776  0.00  0.00      PROA C  
ATOM   2074  CD  ILE A 258      29.919 162.600  64.711  0.00  0.00      PROA C  
ATOM   2075  N   GLU A 259      30.940 168.602  65.560  0.00  0.00      PROA N  
ATOM   2076  CA  GLU A 259      30.604 169.919  65.056  0.00  0.00      PROA C  
ATOM   2077  C   GLU A 259      31.077 170.018  63.613  0.00  0.00      PROA C  
ATOM   2078  O   GLU A 259      32.261 169.892  63.295  0.00  0.00      PROA O  
ATOM   2079  CB  GLU A 259      31.146 171.059  65.965  0.00  0.00      PROA C  
ATOM   2080  CG  GLU A 259      32.687 171.116  66.154  0.00  0.00      PROA C  
ATOM   2081  CD  GLU A 259      33.160 172.181  67.145  0.00  0.00      PROA C  
ATOM   2082  OE1 GLU A 259      32.332 172.921  67.737  0.00  0.00      PROA O  
ATOM   2083  OE2 GLU A 259      34.402 172.285  67.342  0.00  0.00      PROA O1-
ATOM   2084  N   THR A 260      30.127 170.192  62.675  0.00  0.00      PROA N  
ATOM   2085  CA  THR A 260      30.393 170.121  61.244  0.00  0.00      PROA C  
ATOM   2086  C   THR A 260      30.165 171.502  60.664  0.00  0.00      PROA C  
ATOM   2087  O   THR A 260      29.201 172.186  60.997  0.00  0.00      PROA O  
ATOM   2088  CB  THR A 260      29.546 169.072  60.493  0.00  0.00      PROA C  
ATOM   2089  CG2 THR A 260      29.558 167.738  61.255  0.00  0.00      PROA C  
ATOM   2090  OG1 THR A 260      28.185 169.434  60.297  0.00  0.00      PROA O  
ATOM   2091  N   ASP A 261      31.077 171.982  59.792  0.00  0.00      PROA N  
ATOM   2092  CA  ASP A 261      30.925 173.259  59.112  0.00  0.00      PROA C  
ATOM   2093  C   ASP A 261      29.704 173.287  58.174  0.00  0.00      PROA C  
ATOM   2094  O   ASP A 261      28.996 174.287  58.051  0.00  0.00      PROA O  
ATOM   2095  CB  ASP A 261      32.242 173.590  58.356  0.00  0.00      PROA C  
ATOM   2096  CG  ASP A 261      32.321 175.043  57.904  0.00  0.00      PROA C  
ATOM   2097  OD1 ASP A 261      31.772 175.940  58.596  0.00  0.00      PROA O  
ATOM   2098  OD2 ASP A 261      33.044 175.320  56.911  0.00  0.00      PROA O1-
ATOM   2099  N   SER A 262      29.459 172.148  57.491  0.00  0.00      PROA N  
ATOM   2100  CA  SER A 262      28.423 171.947  56.483  0.00  0.00      PROA C  
ATOM   2101  C   SER A 262      26.970 172.142  56.937  0.00  0.00      PROA C  
ATOM   2102  O   SER A 262      26.591 171.926  58.091  0.00  0.00      PROA O  
ATOM   2103  CB  SER A 262      28.552 170.554  55.795  0.00  0.00      PROA C  
ATOM   2104  OG  SER A 262      27.731 170.427  54.626  0.00  0.00      PROA O  
ATOM   2105  N   ASN A 263      26.120 172.547  55.971  0.00  0.00      PROA N  
ATOM   2106  CA  ASN A 263      24.688 172.720  56.092  0.00  0.00      PROA C  
ATOM   2107  C   ASN A 263      23.934 171.451  55.676  0.00  0.00      PROA C  
ATOM   2108  O   ASN A 263      22.707 171.385  55.768  0.00  0.00      PROA O  
ATOM   2109  CB  ASN A 263      24.245 173.904  55.172  0.00  0.00      PROA C  
ATOM   2110  CG  ASN A 263      24.579 173.667  53.693  0.00  0.00      PROA C  
ATOM   2111  ND2 ASN A 263      23.547 173.687  52.821  0.00  0.00      PROA N  
ATOM   2112  OD1 ASN A 263      25.733 173.450  53.311  0.00  0.00      PROA O  
ATOM   2113  N   LYS A 264      24.649 170.408  55.211  0.00  0.00      PROA N  
ATOM   2114  CA  LYS A 264      24.047 169.150  54.825  0.00  0.00      PROA C  
ATOM   2115  C   LYS A 264      24.776 167.965  55.439  0.00  0.00      PROA C  
ATOM   2116  O   LYS A 264      25.983 167.772  55.284  0.00  0.00      PROA O  
ATOM   2117  CB  LYS A 264      23.902 168.993  53.287  0.00  0.00      PROA C  
ATOM   2118  CG  LYS A 264      25.186 169.212  52.468  0.00  0.00      PROA C  
ATOM   2119  CD  LYS A 264      24.933 169.051  50.956  0.00  0.00      PROA C  
ATOM   2120  CE  LYS A 264      26.202 169.216  50.104  0.00  0.00      PROA C  
ATOM   2121  NZ  LYS A 264      25.895 169.077  48.658  0.00  0.00      PROA N1+
ATOM   2122  N   VAL A 265      24.029 167.129  56.181  0.00  0.00      PROA N  
ATOM   2123  CA  VAL A 265      24.557 165.935  56.814  0.00  0.00      PROA C  
ATOM   2124  C   VAL A 265      23.683 164.771  56.398  0.00  0.00      PROA C  
ATOM   2125  O   VAL A 265      22.454 164.845  56.430  0.00  0.00      PROA O  
ATOM   2126  CB  VAL A 265      24.628 166.055  58.338  0.00  0.00      PROA C  
ATOM   2127  CG1 VAL A 265      25.050 164.722  58.980  0.00  0.00      PROA C  
ATOM   2128  CG2 VAL A 265      25.649 167.142  58.721  0.00  0.00      PROA C  
ATOM   2129  N   THR A 266      24.282 163.653  55.959  0.00  0.00      PROA N  
ATOM   2130  CA  THR A 266      23.549 162.419  55.716  0.00  0.00      PROA C  
ATOM   2131  C   THR A 266      24.111 161.366  56.642  0.00  0.00      PROA C  
ATOM   2132  O   THR A 266      25.321 161.180  56.780  0.00  0.00      PROA O  
ATOM   2133  CB  THR A 266      23.520 161.960  54.253  0.00  0.00      PROA C  
ATOM   2134  CG2 THR A 266      24.887 161.499  53.736  0.00  0.00      PROA C  
ATOM   2135  OG1 THR A 266      22.597 160.894  54.044  0.00  0.00      PROA O  
ATOM   2136  N   ILE A 267      23.224 160.681  57.371  0.00  0.00      PROA N  
ATOM   2137  CA  ILE A 267      23.597 159.711  58.375  0.00  0.00      PROA C  
ATOM   2138  C   ILE A 267      23.040 158.385  57.927  0.00  0.00      PROA C  
ATOM   2139  O   ILE A 267      21.857 158.262  57.609  0.00  0.00      PROA O  
ATOM   2140  CB  ILE A 267      23.106 160.088  59.768  0.00  0.00      PROA C  
ATOM   2141  CG1 ILE A 267      23.624 161.508  60.116  0.00  0.00      PROA C  
ATOM   2142  CG2 ILE A 267      23.540 159.005  60.780  0.00  0.00      PROA C  
ATOM   2143  CD  ILE A 267      23.427 161.928  61.572  0.00  0.00      PROA C  
ATOM   2144  N   THR A 268      23.899 157.355  57.853  0.00  0.00      PROA N  
ATOM   2145  CA  THR A 268      23.499 156.033  57.395  0.00  0.00      PROA C  
ATOM   2146  C   THR A 268      23.763 155.010  58.469  0.00  0.00      PROA C  
ATOM   2147  O   THR A 268      24.867 154.882  58.998  0.00  0.00      PROA O  
ATOM   2148  CB  THR A 268      24.094 155.568  56.064  0.00  0.00      PROA C  
ATOM   2149  CG2 THR A 268      23.408 156.335  54.921  0.00  0.00      PROA C  
ATOM   2150  OG1 THR A 268      25.489 155.829  55.962  0.00  0.00      PROA O  
ATOM   2151  N   PHE A 269      22.719 154.247  58.830  0.00  0.00      PROA N  
ATOM   2152  CA  PHE A 269      22.789 153.214  59.838  0.00  0.00      PROA C  
ATOM   2153  C   PHE A 269      22.371 151.899  59.201  0.00  0.00      PROA C  
ATOM   2154  O   PHE A 269      21.264 151.757  58.682  0.00  0.00      PROA O  
ATOM   2155  CB  PHE A 269      21.921 153.580  61.077  0.00  0.00      PROA C  
ATOM   2156  CG  PHE A 269      21.909 152.505  62.136  0.00  0.00      PROA C  
ATOM   2157  CD1 PHE A 269      23.110 152.095  62.738  0.00  0.00      PROA C  
ATOM   2158  CD2 PHE A 269      20.702 151.919  62.560  0.00  0.00      PROA C  
ATOM   2159  CE1 PHE A 269      23.112 151.106  63.729  0.00  0.00      PROA C  
ATOM   2160  CE2 PHE A 269      20.700 150.929  63.552  0.00  0.00      PROA C  
ATOM   2161  CZ  PHE A 269      21.907 150.521  64.135  0.00  0.00      PROA C  
ATOM   2162  N   THR A 270      23.276 150.909  59.197  0.00  0.00      PROA N  
ATOM   2163  CA  THR A 270      23.010 149.580  58.662  0.00  0.00      PROA C  
ATOM   2164  C   THR A 270      23.268 148.571  59.753  0.00  0.00      PROA C  
ATOM   2165  O   THR A 270      24.124 148.758  60.618  0.00  0.00      PROA O  
ATOM   2166  CB  THR A 270      23.801 149.184  57.412  0.00  0.00      PROA C  
ATOM   2167  CG2 THR A 270      23.332 150.047  56.233  0.00  0.00      PROA C  
ATOM   2168  OG1 THR A 270      25.200 149.406  57.557  0.00  0.00      PROA O  
ATOM   2169  N   THR A 271      22.503 147.470  59.765  0.00  0.00      PROA N  
ATOM   2170  CA  THR A 271      22.610 146.472  60.817  0.00  0.00      PROA C  
ATOM   2171  C   THR A 271      22.372 145.080  60.254  0.00  0.00      PROA C  
ATOM   2172  O   THR A 271      21.811 144.907  59.168  0.00  0.00      PROA O  
ATOM   2173  CB  THR A 271      21.808 146.809  62.085  0.00  0.00      PROA C  
ATOM   2174  CG2 THR A 271      20.390 147.274  61.732  0.00  0.00      PROA C  
ATOM   2175  OG1 THR A 271      21.707 145.738  63.010  0.00  0.00      PROA O  
ATOM   2176  N   ASP A 272      22.917 144.065  60.942  0.00  0.00      PROA N  
ATOM   2177  CA  ASP A 272      22.912 142.668  60.571  0.00  0.00      PROA C  
ATOM   2178  C   ASP A 272      21.756 141.860  61.209  0.00  0.00      PROA C  
ATOM   2179  O   ASP A 272      21.007 142.313  62.076  0.00  0.00      PROA O  
ATOM   2180  CB  ASP A 272      24.311 142.048  60.884  0.00  0.00      PROA C  
ATOM   2181  CG  ASP A 272      24.637 140.773  60.116  0.00  0.00      PROA C  
ATOM   2182  OD1 ASP A 272      23.869 140.376  59.199  0.00  0.00      PROA O  
ATOM   2183  OD2 ASP A 272      25.700 140.162  60.403  0.00  0.00      PROA O1-
ATOM   2184  N   GLU A 273      21.620 140.597  60.769  0.00  0.00      PROA N  
ATOM   2185  CA  GLU A 273      20.604 139.617  61.103  0.00  0.00      PROA C  
ATOM   2186  C   GLU A 273      20.391 139.346  62.595  0.00  0.00      PROA C  
ATOM   2187  O   GLU A 273      19.261 139.240  63.075  0.00  0.00      PROA O  
ATOM   2188  CB  GLU A 273      20.982 138.305  60.353  0.00  0.00      PROA C  
ATOM   2189  CG  GLU A 273      20.280 136.981  60.763  0.00  0.00      PROA C  
ATOM   2190  CD  GLU A 273      18.836 136.871  60.277  0.00  0.00      PROA C  
ATOM   2191  OE1 GLU A 273      17.924 136.664  61.122  0.00  0.00      PROA O  
ATOM   2192  OE2 GLU A 273      18.604 136.936  59.040  0.00  0.00      PROA O1-
ATOM   2193  N   SER A 274      21.485 139.241  63.375  0.00  0.00      PROA N  
ATOM   2194  CA  SER A 274      21.440 138.987  64.813  0.00  0.00      PROA C  
ATOM   2195  C   SER A 274      21.762 140.231  65.636  0.00  0.00      PROA C  
ATOM   2196  O   SER A 274      22.294 141.224  65.135  0.00  0.00      PROA O  
ATOM   2197  CB  SER A 274      22.358 137.805  65.261  0.00  0.00      PROA C  
ATOM   2198  OG  SER A 274      23.736 137.994  64.913  0.00  0.00      PROA O  
ATOM   2199  N   GLY A 275      21.418 140.201  66.945  0.00  0.00      PROA N  
ATOM   2200  CA  GLY A 275      21.699 141.276  67.899  0.00  0.00      PROA C  
ATOM   2201  C   GLY A 275      20.449 141.935  68.411  0.00  0.00      PROA C  
ATOM   2202  O   GLY A 275      19.417 141.990  67.744  0.00  0.00      PROA O  
ATOM   2203  N   ASN A 276      20.652 142.326  70.234  1.00 26.97      PROA N  
ATOM   2204  CA  ASN A 276      19.202 142.561  70.083  1.00 26.97      PROA C  
ATOM   2205  C   ASN A 276      18.835 143.977  69.629  1.00 26.97      PROA C  
ATOM   2206  O   ASN A 276      18.800 144.313  68.411  1.00 26.97      PROA O  
ATOM   2207  CB  ASN A 276      18.737 142.415  71.545  1.00 26.97      PROA C  
ATOM   2208  CG  ASN A 276      17.231 142.314  71.707  1.00 26.97      PROA C  
ATOM   2209  ND2 ASN A 276      16.815 141.374  72.526  1.00 26.97      PROA N  
ATOM   2210  OD1 ASN A 276      16.476 143.163  71.178  1.00 26.97      PROA O  
ATOM   2211  N   HIS A 277      20.701 144.989  70.778  0.00  0.00      PROA N  
ATOM   2212  CA  HIS A 277      21.123 146.166  71.520  0.00  0.00      PROA C  
ATOM   2213  C   HIS A 277      20.277 147.405  71.234  0.00  0.00      PROA C  
ATOM   2214  O   HIS A 277      19.608 147.519  70.208  0.00  0.00      PROA O  
ATOM   2215  CB  HIS A 277      22.642 146.418  71.408  0.00  0.00      PROA C  
ATOM   2216  CG  HIS A 277      23.397 145.406  72.239  0.00  0.00      PROA C  
ATOM   2217  CD2 HIS A 277      23.707 145.449  73.565  0.00  0.00      PROA C  
ATOM   2218  ND1 HIS A 277      24.019 144.276  71.753  0.00  0.00      PROA N  
ATOM   2219  CE1 HIS A 277      24.662 143.687  72.790  0.00  0.00      PROA C  
ATOM   2220  NE2 HIS A 277      24.505 144.365  73.917  0.00  0.00      PROA N  
ATOM   2221  N   THR A 278      20.245 148.347  72.206  0.00  0.00      PROA N  
ATOM   2222  CA  THR A 278      19.353 149.513  72.231  0.00  0.00      PROA C  
ATOM   2223  C   THR A 278      19.476 150.460  71.041  0.00  0.00      PROA C  
ATOM   2224  O   THR A 278      18.472 150.962  70.529  0.00  0.00      PROA O  
ATOM   2225  CB  THR A 278      19.368 150.273  73.579  0.00  0.00      PROA C  
ATOM   2226  CG2 THR A 278      20.793 150.637  74.017  0.00  0.00      PROA C  
ATOM   2227  OG1 THR A 278      18.629 151.490  73.582  0.00  0.00      PROA O  
ATOM   2228  N   GLY A 279      20.705 150.713  70.546  0.00  0.00      PROA N  
ATOM   2229  CA  GLY A 279      20.949 151.648  69.459  0.00  0.00      PROA C  
ATOM   2230  C   GLY A 279      21.431 152.980  69.942  0.00  0.00      PROA C  
ATOM   2231  O   GLY A 279      22.152 153.092  70.933  0.00  0.00      PROA O  
ATOM   2232  N   TRP A 280      21.078 154.030  69.198  0.00  0.00      PROA N  
ATOM   2233  CA  TRP A 280      21.627 155.351  69.360  0.00  0.00      PROA C  
ATOM   2234  C   TRP A 280      20.538 156.409  69.265  0.00  0.00      PROA C  
ATOM   2235  O   TRP A 280      19.491 156.228  68.637  0.00  0.00      PROA O  
ATOM   2236  CB  TRP A 280      22.724 155.595  68.280  0.00  0.00      PROA C  
ATOM   2237  CG  TRP A 280      22.299 155.396  66.854  0.00  0.00      PROA C  
ATOM   2238  CD1 TRP A 280      22.406 154.232  66.133  0.00  0.00      PROA C  
ATOM   2239  CD2 TRP A 280      21.661 156.353  65.991  0.00  0.00      PROA C  
ATOM   2240  CE2 TRP A 280      21.381 155.682  64.776  0.00  0.00      PROA C  
ATOM   2241  CE3 TRP A 280      21.309 157.697  66.132  0.00  0.00      PROA C  
ATOM   2242  NE1 TRP A 280      21.830 154.399  64.897  0.00  0.00      PROA N  
ATOM   2243  CZ2 TRP A 280      20.752 156.317  63.721  0.00  0.00      PROA C  
ATOM   2244  CZ3 TRP A 280      20.690 158.340  65.058  0.00  0.00      PROA C  
ATOM   2245  CH2 TRP A 280      20.414 157.664  63.874  0.00  0.00      PROA C  
ATOM   2246  N   LYS A 281      20.788 157.567  69.900  0.00  0.00      PROA N  
ATOM   2247  CA  LYS A 281      19.959 158.742  69.768  0.00  0.00      PROA C  
ATOM   2248  C   LYS A 281      20.840 159.974  69.755  0.00  0.00      PROA C  
ATOM   2249  O   LYS A 281      21.713 160.147  70.610  0.00  0.00      PROA O  
ATOM   2250  CB  LYS A 281      18.889 158.828  70.884  0.00  0.00      PROA C  
ATOM   2251  CG  LYS A 281      18.086 160.140  70.940  0.00  0.00      PROA C  
ATOM   2252  CD  LYS A 281      16.953 160.070  71.983  0.00  0.00      PROA C  
ATOM   2253  CE  LYS A 281      16.162 161.379  72.123  0.00  0.00      PROA C  
ATOM   2254  NZ  LYS A 281      15.095 161.244  73.142  0.00  0.00      PROA N1+
ATOM   2255  N   ILE A 282      20.641 160.862  68.766  0.00  0.00      PROA N  
ATOM   2256  CA  ILE A 282      21.399 162.093  68.658  0.00  0.00      PROA C  
ATOM   2257  C   ILE A 282      20.458 163.273  68.609  0.00  0.00      PROA C  
ATOM   2258  O   ILE A 282      19.372 163.237  68.027  0.00  0.00      PROA O  
ATOM   2259  CB  ILE A 282      22.397 162.168  67.498  0.00  0.00      PROA C  
ATOM   2260  CG1 ILE A 282      21.739 162.224  66.105  0.00  0.00      PROA C  
ATOM   2261  CG2 ILE A 282      23.364 160.977  67.614  0.00  0.00      PROA C  
ATOM   2262  CD  ILE A 282      22.747 162.360  64.963  0.00  0.00      PROA C  
ATOM   2263  N   HIS A 283      20.880 164.372  69.243  0.00  0.00      PROA N  
ATOM   2264  CA  HIS A 283      20.274 165.672  69.094  0.00  0.00      PROA C  
ATOM   2265  C   HIS A 283      21.090 166.435  68.071  0.00  0.00      PROA C  
ATOM   2266  O   HIS A 283      22.314 166.528  68.182  0.00  0.00      PROA O  
ATOM   2267  CB  HIS A 283      20.277 166.450  70.432  0.00  0.00      PROA C  
ATOM   2268  CG  HIS A 283      19.659 167.822  70.352  0.00  0.00      PROA C  
ATOM   2269  CD2 HIS A 283      20.198 169.048  70.600  0.00  0.00      PROA C  
ATOM   2270  ND1 HIS A 283      18.325 168.045  70.087  0.00  0.00      PROA N  
ATOM   2271  CE1 HIS A 283      18.116 169.382  70.176  0.00  0.00      PROA C  
ATOM   2272  NE2 HIS A 283      19.225 170.034  70.489  0.00  0.00      PROA N  
ATOM   2273  N   TYR A 284      20.442 166.998  67.039  0.00  0.00      PROA N  
ATOM   2274  CA  TYR A 284      21.120 167.841  66.080  0.00  0.00      PROA C  
ATOM   2275  C   TYR A 284      20.660 169.259  66.375  0.00  0.00      PROA C  
ATOM   2276  O   TYR A 284      19.501 169.520  66.709  0.00  0.00      PROA O  
ATOM   2277  CB  TYR A 284      20.890 167.403  64.594  0.00  0.00      PROA C  
ATOM   2278  CG  TYR A 284      19.683 167.996  63.906  0.00  0.00      PROA C  
ATOM   2279  CD1 TYR A 284      19.789 169.213  63.205  0.00  0.00      PROA C  
ATOM   2280  CD2 TYR A 284      18.449 167.331  63.929  0.00  0.00      PROA C  
ATOM   2281  CE1 TYR A 284      18.670 169.772  62.575  0.00  0.00      PROA C  
ATOM   2282  CE2 TYR A 284      17.334 167.875  63.279  0.00  0.00      PROA C  
ATOM   2283  CZ  TYR A 284      17.443 169.102  62.618  0.00  0.00      PROA C  
ATOM   2284  OH  TYR A 284      16.312 169.673  62.008  0.00  0.00      PROA O  
ATOM   2285  N   THR A 285      21.582 170.222  66.270  0.00  0.00      PROA N  
ATOM   2286  CA  THR A 285      21.231 171.622  66.388  0.00  0.00      PROA C  
ATOM   2287  C   THR A 285      22.060 172.389  65.392  0.00  0.00      PROA C  
ATOM   2288  O   THR A 285      23.101 171.925  64.921  0.00  0.00      PROA O  
ATOM   2289  CB  THR A 285      21.365 172.179  67.803  0.00  0.00      PROA C  
ATOM   2290  CG2 THR A 285      22.829 172.406  68.215  0.00  0.00      PROA C  
ATOM   2291  OG1 THR A 285      20.658 173.408  67.933  0.00  0.00      PROA O  
ATOM   2292  N   SER A 286      21.581 173.579  65.000  0.00  0.00      PROA N  
ATOM   2293  CA  SER A 286      22.126 174.320  63.877  0.00  0.00      PROA C  
ATOM   2294  C   SER A 286      22.597 175.665  64.358  0.00  0.00      PROA C  
ATOM   2295  O   SER A 286      21.837 176.465  64.908  0.00  0.00      PROA O  
ATOM   2296  CB  SER A 286      21.106 174.530  62.734  0.00  0.00      PROA C  
ATOM   2297  OG  SER A 286      20.558 173.277  62.334  0.00  0.00      PROA O  
ATOM   2298  N   THR A 287      23.894 175.930  64.163  0.00  0.00      PROA N  
ATOM   2299  CA  THR A 287      24.592 177.088  64.705  0.00  0.00      PROA C  
ATOM   2300  C   THR A 287      25.195 177.808  63.523  0.00  0.00      PROA C  
ATOM   2301  O   THR A 287      25.375 177.230  62.454  0.00  0.00      PROA O  
ATOM   2302  CB  THR A 287      25.688 176.679  65.703  0.00  0.00      PROA C  
ATOM   2303  CG2 THR A 287      26.330 177.875  66.428  0.00  0.00      PROA C  
ATOM   2304  OG1 THR A 287      25.135 175.852  66.722  0.00  0.00      PROA O  
ATOM   2305  N   ALA A 288      25.497 179.103  63.661  0.00  0.00      PROA N  
ATOM   2306  CA  ALA A 288      26.210 179.844  62.655  0.00  0.00      PROA C  
ATOM   2307  C   ALA A 288      26.847 181.037  63.344  0.00  0.00      PROA C  
ATOM   2308  O   ALA A 288      26.627 181.257  64.536  0.00  0.00      PROA O  
ATOM   2309  CB  ALA A 288      25.277 180.269  61.518  0.00  0.00      PROA C  
ATOM   2310  N   GLN A 289      27.717 181.799  62.650  0.00  0.00      PROA N  
ATOM   2311  CA  GLN A 289      28.447 182.890  63.279  0.00  0.00      PROA C  
ATOM   2312  C   GLN A 289      27.582 184.036  63.848  0.00  0.00      PROA C  
ATOM   2313  O   GLN A 289      26.594 184.434  63.218  0.00  0.00      PROA O  
ATOM   2314  CB  GLN A 289      29.613 183.422  62.400  0.00  0.00      PROA C  
ATOM   2315  CG  GLN A 289      29.228 183.876  60.972  0.00  0.00      PROA C  
ATOM   2316  CD  GLN A 289      30.477 184.203  60.147  0.00  0.00      PROA C  
ATOM   2317  NE2 GLN A 289      31.225 185.249  60.570  0.00  0.00      PROA N  
ATOM   2318  OE1 GLN A 289      30.802 183.543  59.156  0.00  0.00      PROA O  
ATOM   2319  N   PRO A 290      27.875 184.564  65.048  0.00  0.00      PROA N  
ATOM   2320  CA  PRO A 290      27.145 185.682  65.638  0.00  0.00      PROA C  
ATOM   2321  C   PRO A 290      27.185 186.964  64.819  0.00  0.00      PROA C  
ATOM   2322  O   PRO A 290      28.137 187.220  64.077  0.00  0.00      PROA O  
ATOM   2323  CB  PRO A 290      27.783 185.857  67.026  0.00  0.00      PROA C  
ATOM   2324  CG  PRO A 290      29.225 185.391  66.827  0.00  0.00      PROA C  
ATOM   2325  CD  PRO A 290      29.065 184.229  65.845  0.00  0.00      PROA C  
ATOM   2326  N   CYS A 291      26.141 187.791  64.963  0.00  0.00      PROA N  
ATOM   2327  CA  CYS A 291      25.971 189.042  64.257  0.00  0.00      PROA C  
ATOM   2328  C   CYS A 291      26.079 190.184  65.271  0.00  0.00      PROA C  
ATOM   2329  O   CYS A 291      25.616 190.004  66.403  0.00  0.00      PROA O  
ATOM   2330  CB  CYS A 291      24.604 189.076  63.526  0.00  0.00      PROA C  
ATOM   2331  SG  CYS A 291      24.340 187.515  62.620  0.00  0.00      PROA S  
ATOM   2332  N   PRO A 292      26.715 191.328  64.973  0.00  0.00      PROA N  
ATOM   2333  CA  PRO A 292      26.794 192.502  65.849  0.00  0.00      PROA C  
ATOM   2334  C   PRO A 292      25.537 192.873  66.623  0.00  0.00      PROA C  
ATOM   2335  O   PRO A 292      24.467 192.937  66.021  0.00  0.00      PROA O  
ATOM   2336  CB  PRO A 292      27.250 193.632  64.912  0.00  0.00      PROA C  
ATOM   2337  CG  PRO A 292      28.109 192.909  63.875  0.00  0.00      PROA C  
ATOM   2338  CD  PRO A 292      27.368 191.584  63.687  0.00  0.00      PROA C  
ATOM   2339  N   ASP A 293      25.651 193.152  67.939  0.00  0.00      PROA N  
ATOM   2340  CA  ASP A 293      24.562 193.598  68.790  0.00  0.00      PROA C  
ATOM   2341  C   ASP A 293      23.971 194.944  68.302  0.00  0.00      PROA C  
ATOM   2342  O   ASP A 293      24.683 195.955  68.367  0.00  0.00      PROA O  
ATOM   2343  CB  ASP A 293      25.107 193.669  70.249  0.00  0.00      PROA C  
ATOM   2344  CG  ASP A 293      24.093 194.076  71.309  0.00  0.00      PROA C  
ATOM   2345  OD1 ASP A 293      22.862 194.030  71.062  0.00  0.00      PROA O  
ATOM   2346  OD2 ASP A 293      24.533 194.375  72.453  0.00  0.00      PROA O1-
ATOM   2347  N   PRO A 294      22.746 195.052  67.786  0.00  0.00      PROA N  
ATOM   2348  CA  PRO A 294      22.305 196.261  67.119  0.00  0.00      PROA C  
ATOM   2349  C   PRO A 294      21.682 197.223  68.124  0.00  0.00      PROA C  
ATOM   2350  O   PRO A 294      20.721 196.895  68.824  0.00  0.00      PROA O  
ATOM   2351  CB  PRO A 294      21.297 195.740  66.078  0.00  0.00      PROA C  
ATOM   2352  CG  PRO A 294      20.663 194.508  66.734  0.00  0.00      PROA C  
ATOM   2353  CD  PRO A 294      21.789 193.954  67.616  0.00  0.00      PROA C  
ATOM   2354  N   THR A 295      22.221 198.452  68.227  0.00  0.00      PROA N  
ATOM   2355  CA  THR A 295      21.567 199.542  68.948  0.00  0.00      PROA C  
ATOM   2356  C   THR A 295      20.263 199.962  68.289  0.00  0.00      PROA C  
ATOM   2357  O   THR A 295      20.190 200.118  67.071  0.00  0.00      PROA O  
ATOM   2358  CB  THR A 295      22.433 200.792  69.131  0.00  0.00      PROA C  
ATOM   2359  CG2 THR A 295      23.543 200.476  70.147  0.00  0.00      PROA C  
ATOM   2360  OG1 THR A 295      23.073 201.186  67.917  0.00  0.00      PROA O  
ATOM   2361  N   ALA A 296      19.189 200.181  69.076  0.00  0.00      PROA N  
ATOM   2362  CA  ALA A 296      17.961 200.755  68.560  0.00  0.00      PROA C  
ATOM   2363  C   ALA A 296      18.161 202.180  68.016  0.00  0.00      PROA C  
ATOM   2364  O   ALA A 296      18.959 202.929  68.597  0.00  0.00      PROA O  
ATOM   2365  CB  ALA A 296      16.876 200.756  69.655  0.00  0.00      PROA C  
ATOM   2366  N   PRO A 297      17.518 202.619  66.929  0.00  0.00      PROA N  
ATOM   2367  CA  PRO A 297      17.493 204.031  66.551  0.00  0.00      PROA C  
ATOM   2368  C   PRO A 297      16.936 204.934  67.662  0.00  0.00      PROA C  
ATOM   2369  O   PRO A 297      16.047 204.469  68.386  0.00  0.00      PROA O  
ATOM   2370  CB  PRO A 297      16.643 204.053  65.267  0.00  0.00      PROA C  
ATOM   2371  CG  PRO A 297      15.709 202.847  65.403  0.00  0.00      PROA C  
ATOM   2372  CD  PRO A 297      16.568 201.821  66.143  0.00  0.00      PROA C  
ATOM   2373  N   PRO A 298      17.396 206.170  67.881  0.00  0.00      PROA N  
ATOM   2374  CA  PRO A 298      16.762 207.091  68.825  0.00  0.00      PROA C  
ATOM   2375  C   PRO A 298      15.297 207.339  68.477  0.00  0.00      PROA C  
ATOM   2376  O   PRO A 298      14.996 207.650  67.327  0.00  0.00      PROA O  
ATOM   2377  CB  PRO A 298      17.631 208.359  68.746  0.00  0.00      PROA C  
ATOM   2378  CG  PRO A 298      18.197 208.342  67.322  0.00  0.00      PROA C  
ATOM   2379  CD  PRO A 298      18.387 206.849  67.035  0.00  0.00      PROA C  
ATOM   2380  N   ASN A 299      14.372 207.161  69.447  0.00  0.00      PROA N  
ATOM   2381  CA  ASN A 299      12.933 207.302  69.247  0.00  0.00      PROA C  
ATOM   2382  C   ASN A 299      12.321 206.128  68.476  0.00  0.00      PROA C  
ATOM   2383  O   ASN A 299      11.219 206.207  67.930  0.00  0.00      PROA O  
ATOM   2384  CB  ASN A 299      12.496 208.683  68.677  0.00  0.00      PROA C  
ATOM   2385  CG  ASN A 299      13.138 209.826  69.459  0.00  0.00      PROA C  
ATOM   2386  ND2 ASN A 299      12.777 209.953  70.758  0.00  0.00      PROA N  
ATOM   2387  OD1 ASN A 299      13.945 210.606  68.944  0.00  0.00      PROA O  
ATOM   2388  N   GLY A 300      13.021 204.980  68.441  0.00  0.00      PROA N  
ATOM   2389  CA  GLY A 300      12.502 203.743  67.884  0.00  0.00      PROA C  
ATOM   2390  C   GLY A 300      12.957 202.534  68.644  0.00  0.00      PROA C  
ATOM   2391  O   GLY A 300      13.494 202.617  69.749  0.00  0.00      PROA O  
ATOM   2392  N   HIS A 301      12.727 201.352  68.058  0.00  0.00      PROA N  
ATOM   2393  CA  HIS A 301      13.031 200.088  68.691  0.00  0.00      PROA C  
ATOM   2394  C   HIS A 301      13.200 198.998  67.652  0.00  0.00      PROA C  
ATOM   2395  O   HIS A 301      12.796 199.133  66.496  0.00  0.00      PROA O  
ATOM   2396  CB  HIS A 301      11.962 199.671  69.742  0.00  0.00      PROA C  
ATOM   2397  CG  HIS A 301      10.555 199.553  69.209  0.00  0.00      PROA C  
ATOM   2398  CD2 HIS A 301       9.525 200.443  69.284  0.00  0.00      PROA C  
ATOM   2399  ND1 HIS A 301      10.000 198.379  68.741  0.00  0.00      PROA N  
ATOM   2400  CE1 HIS A 301       8.680 198.612  68.534  0.00  0.00      PROA C  
ATOM   2401  NE2 HIS A 301       8.343 199.852  68.852  0.00  0.00      PROA N  
ATOM   2402  N   ILE A 302      13.842 197.887  68.059  0.00  0.00      PROA N  
ATOM   2403  CA  ILE A 302      14.109 196.729  67.223  0.00  0.00      PROA C  
ATOM   2404  C   ILE A 302      13.336 195.559  67.808  0.00  0.00      PROA C  
ATOM   2405  O   ILE A 302      13.354 195.326  69.017  0.00  0.00      PROA O  
ATOM   2406  CB  ILE A 302      15.604 196.394  67.155  0.00  0.00      PROA C  
ATOM   2407  CG1 ILE A 302      16.390 197.564  66.515  0.00  0.00      PROA C  
ATOM   2408  CG2 ILE A 302      15.832 195.084  66.365  0.00  0.00      PROA C  
ATOM   2409  CD  ILE A 302      17.909 197.443  66.659  0.00  0.00      PROA C  
ATOM   2410  N   SER A 303      12.602 194.808  66.967  0.00  0.00      PROA N  
ATOM   2411  CA  SER A 303      11.866 193.628  67.396  0.00  0.00      PROA C  
ATOM   2412  C   SER A 303      12.203 192.458  66.478  0.00  0.00      PROA C  
ATOM   2413  O   SER A 303      12.353 192.682  65.272  0.00  0.00      PROA O  
ATOM   2414  CB  SER A 303      10.329 193.866  67.364  0.00  0.00      PROA C  
ATOM   2415  OG  SER A 303       9.596 192.777  67.939  0.00  0.00      PROA O  
ATOM   2416  N   PRO A 304      12.308 191.207  66.926  0.00  0.00      PROA N  
ATOM   2417  CA  PRO A 304      12.501 190.756  68.307  0.00  0.00      PROA C  
ATOM   2418  C   PRO A 304      13.680 191.371  69.055  0.00  0.00      PROA C  
ATOM   2419  O   PRO A 304      14.668 191.766  68.438  0.00  0.00      PROA O  
ATOM   2420  CB  PRO A 304      12.660 189.228  68.176  0.00  0.00      PROA C  
ATOM   2421  CG  PRO A 304      11.911 188.884  66.886  0.00  0.00      PROA C  
ATOM   2422  CD  PRO A 304      12.227 190.081  65.993  0.00  0.00      PROA C  
ATOM   2423  N   VAL A 305      13.611 191.440  70.397  0.00  0.00      PROA N  
ATOM   2424  CA  VAL A 305      14.764 191.771  71.225  0.00  0.00      PROA C  
ATOM   2425  C   VAL A 305      15.420 190.466  71.657  0.00  0.00      PROA C  
ATOM   2426  O   VAL A 305      14.799 189.631  72.319  0.00  0.00      PROA O  
ATOM   2427  CB  VAL A 305      14.402 192.608  72.453  0.00  0.00      PROA C  
ATOM   2428  CG1 VAL A 305      15.656 192.895  73.308  0.00  0.00      PROA C  
ATOM   2429  CG2 VAL A 305      13.775 193.936  71.990  0.00  0.00      PROA C  
ATOM   2430  N   GLN A 306      16.692 190.243  71.275  0.00  0.00      PROA N  
ATOM   2431  CA  GLN A 306      17.419 189.031  71.609  0.00  0.00      PROA C  
ATOM   2432  C   GLN A 306      18.738 189.344  72.299  0.00  0.00      PROA C  
ATOM   2433  O   GLN A 306      19.334 190.408  72.128  0.00  0.00      PROA O  
ATOM   2434  CB  GLN A 306      17.674 188.140  70.362  0.00  0.00      PROA C  
ATOM   2435  CG  GLN A 306      16.360 187.658  69.695  0.00  0.00      PROA C  
ATOM   2436  CD  GLN A 306      16.524 186.650  68.548  0.00  0.00      PROA C  
ATOM   2437  NE2 GLN A 306      17.770 186.269  68.193  0.00  0.00      PROA N  
ATOM   2438  OE1 GLN A 306      15.526 186.199  67.975  0.00  0.00      PROA O  
ATOM   2439  N   ALA A 307      19.226 188.407  73.139  0.00  0.00      PROA N  
ATOM   2440  CA  ALA A 307      20.559 188.456  73.713  0.00  0.00      PROA C  
ATOM   2441  C   ALA A 307      21.670 188.361  72.664  0.00  0.00      PROA C  
ATOM   2442  O   ALA A 307      22.675 189.072  72.713  0.00  0.00      PROA O  
ATOM   2443  CB  ALA A 307      20.709 187.317  74.743  0.00  0.00      PROA C  
ATOM   2444  N   THR A 308      21.487 187.469  71.672  0.00  0.00      PROA N  
ATOM   2445  CA  THR A 308      22.449 187.241  70.603  0.00  0.00      PROA C  
ATOM   2446  C   THR A 308      21.699 187.110  69.292  0.00  0.00      PROA C  
ATOM   2447  O   THR A 308      20.493 186.859  69.249  0.00  0.00      PROA O  
ATOM   2448  CB  THR A 308      23.348 186.022  70.854  0.00  0.00      PROA C  
ATOM   2449  CG2 THR A 308      22.620 184.686  70.617  0.00  0.00      PROA C  
ATOM   2450  OG1 THR A 308      24.521 186.040  70.041  0.00  0.00      PROA O  
ATOM   2451  N   TYR A 309      22.410 187.340  68.179  0.00  0.00      PROA N  
ATOM   2452  CA  TYR A 309      21.849 187.511  66.858  0.00  0.00      PROA C  
ATOM   2453  C   TYR A 309      22.620 186.593  65.926  0.00  0.00      PROA C  
ATOM   2454  O   TYR A 309      23.846 186.512  66.000  0.00  0.00      PROA O  
ATOM   2455  CB  TYR A 309      21.951 188.993  66.392  0.00  0.00      PROA C  
ATOM   2456  CG  TYR A 309      21.164 189.894  67.317  0.00  0.00      PROA C  
ATOM   2457  CD1 TYR A 309      21.710 190.352  68.532  0.00  0.00      PROA C  
ATOM   2458  CD2 TYR A 309      19.862 190.295  66.978  0.00  0.00      PROA C  
ATOM   2459  CE1 TYR A 309      20.931 191.092  69.431  0.00  0.00      PROA C  
ATOM   2460  CE2 TYR A 309      19.092 191.072  67.853  0.00  0.00      PROA C  
ATOM   2461  CZ  TYR A 309      19.620 191.449  69.090  0.00  0.00      PROA C  
ATOM   2462  OH  TYR A 309      18.830 192.166  70.010  0.00  0.00      PROA O  
ATOM   2463  N   VAL A 310      21.927 185.838  65.057  0.00  0.00      PROA N  
ATOM   2464  CA  VAL A 310      22.547 184.803  64.243  0.00  0.00      PROA C  
ATOM   2465  C   VAL A 310      21.880 184.794  62.871  0.00  0.00      PROA C  
ATOM   2466  O   VAL A 310      20.828 185.407  62.673  0.00  0.00      PROA O  
ATOM   2467  CB  VAL A 310      22.485 183.444  64.951  0.00  0.00      PROA C  
ATOM   2468  CG1 VAL A 310      21.051 182.882  64.993  0.00  0.00      PROA C  
ATOM   2469  CG2 VAL A 310      23.466 182.428  64.335  0.00  0.00      PROA C  
ATOM   2470  N   LEU A 311      22.515 184.147  61.868  0.00  0.00      PROA N  
ATOM   2471  CA  LEU A 311      22.012 183.877  60.526  0.00  0.00      PROA C  
ATOM   2472  C   LEU A 311      20.510 183.679  60.350  0.00  0.00      PROA C  
ATOM   2473  O   LEU A 311      19.844 183.006  61.139  0.00  0.00      PROA O  
ATOM   2474  CB  LEU A 311      22.709 182.656  59.875  0.00  0.00      PROA C  
ATOM   2475  CG  LEU A 311      24.047 182.968  59.185  0.00  0.00      PROA C  
ATOM   2476  CD1 LEU A 311      25.120 183.539  60.127  0.00  0.00      PROA C  
ATOM   2477  CD2 LEU A 311      24.520 181.721  58.427  0.00  0.00      PROA C  
ATOM   2478  N   LYS A 312      19.967 184.258  59.258  0.00  0.00      PROA N  
ATOM   2479  CA  LYS A 312      18.592 184.122  58.806  0.00  0.00      PROA C  
ATOM   2480  C   LYS A 312      17.515 184.754  59.688  0.00  0.00      PROA C  
ATOM   2481  O   LYS A 312      16.445 185.131  59.203  0.00  0.00      PROA O  
ATOM   2482  CB  LYS A 312      18.250 182.660  58.390  0.00  0.00      PROA C  
ATOM   2483  CG  LYS A 312      16.782 182.397  58.008  0.00  0.00      PROA C  
ATOM   2484  CD  LYS A 312      16.557 180.979  57.455  0.00  0.00      PROA C  
ATOM   2485  CE  LYS A 312      15.124 180.753  56.947  0.00  0.00      PROA C  
ATOM   2486  NZ  LYS A 312      14.995 179.423  56.311  0.00  0.00      PROA N1+
ATOM   2487  N   ASP A 313      17.773 184.962  60.993  0.00  0.00      PROA N  
ATOM   2488  CA  ASP A 313      16.887 185.708  61.861  0.00  0.00      PROA C  
ATOM   2489  C   ASP A 313      16.700 187.147  61.366  0.00  0.00      PROA C  
ATOM   2490  O   ASP A 313      17.638 187.823  60.928  0.00  0.00      PROA O  
ATOM   2491  CB  ASP A 313      17.322 185.663  63.351  0.00  0.00      PROA C  
ATOM   2492  CG  ASP A 313      17.161 184.286  63.983  0.00  0.00      PROA C  
ATOM   2493  OD1 ASP A 313      16.479 183.392  63.414  0.00  0.00      PROA O  
ATOM   2494  OD2 ASP A 313      17.647 184.115  65.136  0.00  0.00      PROA O1-
ATOM   2495  N   SER A 314      15.437 187.613  61.374  0.00  0.00      PROA N  
ATOM   2496  CA  SER A 314      15.060 188.866  60.748  0.00  0.00      PROA C  
ATOM   2497  C   SER A 314      14.473 189.795  61.780  0.00  0.00      PROA C  
ATOM   2498  O   SER A 314      13.684 189.402  62.642  0.00  0.00      PROA O  
ATOM   2499  CB  SER A 314      14.078 188.692  59.555  0.00  0.00      PROA C  
ATOM   2500  OG  SER A 314      13.797 189.933  58.894  0.00  0.00      PROA O  
ATOM   2501  N   PHE A 315      14.899 191.065  61.722  0.00  0.00      PROA N  
ATOM   2502  CA  PHE A 315      14.638 192.044  62.748  0.00  0.00      PROA C  
ATOM   2503  C   PHE A 315      14.003 193.261  62.124  0.00  0.00      PROA C  
ATOM   2504  O   PHE A 315      14.463 193.791  61.112  0.00  0.00      PROA O  
ATOM   2505  CB  PHE A 315      15.926 192.415  63.526  0.00  0.00      PROA C  
ATOM   2506  CG  PHE A 315      16.407 191.174  64.229  0.00  0.00      PROA C  
ATOM   2507  CD1 PHE A 315      15.900 190.840  65.494  0.00  0.00      PROA C  
ATOM   2508  CD2 PHE A 315      17.308 190.294  63.607  0.00  0.00      PROA C  
ATOM   2509  CE1 PHE A 315      16.247 189.630  66.107  0.00  0.00      PROA C  
ATOM   2510  CE2 PHE A 315      17.656 189.081  64.212  0.00  0.00      PROA C  
ATOM   2511  CZ  PHE A 315      17.119 188.746  65.461  0.00  0.00      PROA C  
ATOM   2512  N   SER A 316      12.892 193.721  62.711  0.00  0.00      PROA N  
ATOM   2513  CA  SER A 316      12.132 194.849  62.210  0.00  0.00      PROA C  
ATOM   2514  C   SER A 316      12.417 196.053  63.068  0.00  0.00      PROA C  
ATOM   2515  O   SER A 316      12.269 196.014  64.290  0.00  0.00      PROA O  
ATOM   2516  CB  SER A 316      10.598 194.610  62.233  0.00  0.00      PROA C  
ATOM   2517  OG  SER A 316      10.228 193.535  61.365  0.00  0.00      PROA O  
ATOM   2518  N   VAL A 317      12.831 197.169  62.445  0.00  0.00      PROA N  
ATOM   2519  CA  VAL A 317      12.859 198.456  63.116  0.00  0.00      PROA C  
ATOM   2520  C   VAL A 317      11.492 199.107  63.046  0.00  0.00      PROA C  
ATOM   2521  O   VAL A 317      10.757 198.995  62.060  0.00  0.00      PROA O  
ATOM   2522  CB  VAL A 317      13.940 199.424  62.634  0.00  0.00      PROA C  
ATOM   2523  CG1 VAL A 317      15.252 199.126  63.375  0.00  0.00      PROA C  
ATOM   2524  CG2 VAL A 317      14.124 199.320  61.114  0.00  0.00      PROA C  
ATOM   2525  N   PHE A 318      11.129 199.798  64.131  0.00  0.00      PROA N  
ATOM   2526  CA  PHE A 318       9.926 200.583  64.242  0.00  0.00      PROA C  
ATOM   2527  C   PHE A 318      10.312 201.882  64.914  0.00  0.00      PROA C  
ATOM   2528  O   PHE A 318      11.324 201.963  65.610  0.00  0.00      PROA O  
ATOM   2529  CB  PHE A 318       8.842 199.908  65.128  0.00  0.00      PROA C  
ATOM   2530  CG  PHE A 318       8.366 198.606  64.545  0.00  0.00      PROA C  
ATOM   2531  CD1 PHE A 318       7.318 198.596  63.609  0.00  0.00      PROA C  
ATOM   2532  CD2 PHE A 318       8.889 197.380  64.994  0.00  0.00      PROA C  
ATOM   2533  CE1 PHE A 318       6.809 197.385  63.121  0.00  0.00      PROA C  
ATOM   2534  CE2 PHE A 318       8.380 196.169  64.509  0.00  0.00      PROA C  
ATOM   2535  CZ  PHE A 318       7.343 196.171  63.568  0.00  0.00      PROA C  
ATOM   2536  N   CYS A 319       9.491 202.928  64.739  0.00  0.00      PROA N  
ATOM   2537  CA  CYS A 319       9.632 204.173  65.468  0.00  0.00      PROA C  
ATOM   2538  C   CYS A 319       8.413 204.353  66.348  0.00  0.00      PROA C  
ATOM   2539  O   CYS A 319       7.347 203.794  66.080  0.00  0.00      PROA O  
ATOM   2540  CB  CYS A 319       9.766 205.403  64.545  0.00  0.00      PROA C  
ATOM   2541  SG  CYS A 319      11.151 205.251  63.393  0.00  0.00      PROA S  
ATOM   2542  N   LYS A 320       8.524 205.137  67.442  0.00  0.00      PROA N  
ATOM   2543  CA  LYS A 320       7.357 205.541  68.213  0.00  0.00      PROA C  
ATOM   2544  C   LYS A 320       6.400 206.411  67.391  0.00  0.00      PROA C  
ATOM   2545  O   LYS A 320       6.774 206.999  66.375  0.00  0.00      PROA O  
ATOM   2546  CB  LYS A 320       7.699 206.218  69.569  0.00  0.00      PROA C  
ATOM   2547  CG  LYS A 320       8.385 207.592  69.483  0.00  0.00      PROA C  
ATOM   2548  CD  LYS A 320       8.433 208.335  70.837  0.00  0.00      PROA C  
ATOM   2549  CE  LYS A 320       9.152 207.578  71.967  0.00  0.00      PROA C  
ATOM   2550  NZ  LYS A 320       9.123 208.364  73.228  0.00  0.00      PROA N1+
ATOM   2551  N   THR A 321       5.110 206.479  67.783  0.00  0.00      PROA N  
ATOM   2552  CA  THR A 321       4.090 207.269  67.083  0.00  0.00      PROA C  
ATOM   2553  C   THR A 321       4.502 208.727  66.887  0.00  0.00      PROA C  
ATOM   2554  O   THR A 321       4.963 209.390  67.817  0.00  0.00      PROA O  
ATOM   2555  CB  THR A 321       2.732 207.247  67.791  0.00  0.00      PROA C  
ATOM   2556  CG2 THR A 321       1.619 207.867  66.929  0.00  0.00      PROA C  
ATOM   2557  OG1 THR A 321       2.334 205.913  68.093  0.00  0.00      PROA O  
ATOM   2558  N   GLY A 322       4.383 209.242  65.638  0.00  0.00      PROA N  
ATOM   2559  CA  GLY A 322       4.790 210.601  65.277  0.00  0.00      PROA C  
ATOM   2560  C   GLY A 322       6.174 210.686  64.695  0.00  0.00      PROA C  
ATOM   2561  O   GLY A 322       6.669 211.759  64.357  0.00  0.00      PROA O  
ATOM   2562  N   PHE A 323       6.834 209.536  64.548  0.00  0.00      PROA N  
ATOM   2563  CA  PHE A 323       8.134 209.406  63.937  0.00  0.00      PROA C  
ATOM   2564  C   PHE A 323       8.026 208.341  62.852  0.00  0.00      PROA C  
ATOM   2565  O   PHE A 323       7.217 207.415  62.942  0.00  0.00      PROA O  
ATOM   2566  CB  PHE A 323       9.234 208.976  64.952  0.00  0.00      PROA C  
ATOM   2567  CG  PHE A 323       9.537 209.995  66.025  0.00  0.00      PROA C  
ATOM   2568  CD1 PHE A 323       8.624 210.257  67.064  0.00  0.00      PROA C  
ATOM   2569  CD2 PHE A 323      10.808 210.594  66.089  0.00  0.00      PROA C  
ATOM   2570  CE1 PHE A 323       8.952 211.120  68.116  0.00  0.00      PROA C  
ATOM   2571  CE2 PHE A 323      11.147 211.443  67.149  0.00  0.00      PROA C  
ATOM   2572  CZ  PHE A 323      10.217 211.714  68.159  0.00  0.00      PROA C  
ATOM   2573  N   GLU A 324       8.844 208.448  61.792  0.00  0.00      PROA N  
ATOM   2574  CA  GLU A 324       8.927 207.437  60.751  0.00  0.00      PROA C  
ATOM   2575  C   GLU A 324      10.387 207.125  60.481  0.00  0.00      PROA C  
ATOM   2576  O   GLU A 324      11.273 207.947  60.717  0.00  0.00      PROA O  
ATOM   2577  CB  GLU A 324       8.209 207.846  59.434  0.00  0.00      PROA C  
ATOM   2578  CG  GLU A 324       6.668 207.924  59.585  0.00  0.00      PROA C  
ATOM   2579  CD  GLU A 324       5.942 208.091  58.252  0.00  0.00      PROA C  
ATOM   2580  OE1 GLU A 324       6.081 209.162  57.603  0.00  0.00      PROA O  
ATOM   2581  OE2 GLU A 324       5.199 207.157  57.844  0.00  0.00      PROA O1-
ATOM   2582  N   LEU A 325      10.696 205.900  60.010  0.00  0.00      PROA N  
ATOM   2583  CA  LEU A 325      12.051 205.527  59.642  0.00  0.00      PROA C  
ATOM   2584  C   LEU A 325      12.497 206.261  58.395  0.00  0.00      PROA C  
ATOM   2585  O   LEU A 325      11.738 206.391  57.438  0.00  0.00      PROA O  
ATOM   2586  CB  LEU A 325      12.211 204.013  59.379  0.00  0.00      PROA C  
ATOM   2587  CG  LEU A 325      11.870 203.122  60.584  0.00  0.00      PROA C  
ATOM   2588  CD1 LEU A 325      11.540 201.718  60.087  0.00  0.00      PROA C  
ATOM   2589  CD2 LEU A 325      13.007 203.074  61.613  0.00  0.00      PROA C  
ATOM   2590  N   LEU A 326      13.742 206.748  58.365  0.00  0.00      PROA N  
ATOM   2591  CA  LEU A 326      14.248 207.511  57.251  0.00  0.00      PROA C  
ATOM   2592  C   LEU A 326      15.370 206.758  56.557  0.00  0.00      PROA C  
ATOM   2593  O   LEU A 326      16.442 206.524  57.119  0.00  0.00      PROA O  
ATOM   2594  CB  LEU A 326      14.730 208.898  57.741  0.00  0.00      PROA C  
ATOM   2595  CG  LEU A 326      15.185 209.875  56.638  0.00  0.00      PROA C  
ATOM   2596  CD1 LEU A 326      14.057 210.184  55.640  0.00  0.00      PROA C  
ATOM   2597  CD2 LEU A 326      15.708 211.179  57.261  0.00  0.00      PROA C  
ATOM   2598  N   GLN A 327      15.143 206.366  55.289  0.00  0.00      PROA N  
ATOM   2599  CA  GLN A 327      16.169 205.813  54.428  0.00  0.00      PROA C  
ATOM   2600  C   GLN A 327      16.430 206.832  53.337  0.00  0.00      PROA C  
ATOM   2601  O   GLN A 327      15.570 207.106  52.502  0.00  0.00      PROA O  
ATOM   2602  CB  GLN A 327      15.741 204.465  53.788  0.00  0.00      PROA C  
ATOM   2603  CG  GLN A 327      16.778 203.891  52.786  0.00  0.00      PROA C  
ATOM   2604  CD  GLN A 327      16.335 202.575  52.141  0.00  0.00      PROA C  
ATOM   2605  NE2 GLN A 327      15.192 202.608  51.417  0.00  0.00      PROA N  
ATOM   2606  OE1 GLN A 327      17.007 201.544  52.244  0.00  0.00      PROA O  
ATOM   2607  N   GLY A 328      17.625 207.461  53.315  0.00  0.00      PROA N  
ATOM   2608  CA  GLY A 328      17.882 208.601  52.430  0.00  0.00      PROA C  
ATOM   2609  C   GLY A 328      16.926 209.752  52.665  0.00  0.00      PROA C  
ATOM   2610  O   GLY A 328      16.878 210.326  53.751  0.00  0.00      PROA O  
ATOM   2611  N   SER A 329      16.133 210.117  51.641  0.00  0.00      PROA N  
ATOM   2612  CA  SER A 329      15.093 211.133  51.754  0.00  0.00      PROA C  
ATOM   2613  C   SER A 329      13.685 210.551  51.833  0.00  0.00      PROA C  
ATOM   2614  O   SER A 329      12.712 211.298  51.944  0.00  0.00      PROA O  
ATOM   2615  CB  SER A 329      15.151 212.133  50.557  0.00  0.00      PROA C  
ATOM   2616  OG  SER A 329      15.040 211.486  49.279  0.00  0.00      PROA O  
ATOM   2617  N   VAL A 330      13.518 209.210  51.794  0.00  0.00      PROA N  
ATOM   2618  CA  VAL A 330      12.202 208.578  51.746  0.00  0.00      PROA C  
ATOM   2619  C   VAL A 330      11.807 208.001  53.117  0.00  0.00      PROA C  
ATOM   2620  O   VAL A 330      12.591 207.266  53.732  0.00  0.00      PROA O  
ATOM   2621  CB  VAL A 330      12.053 207.556  50.607  0.00  0.00      PROA C  
ATOM   2622  CG1 VAL A 330      13.095 206.424  50.670  0.00  0.00      PROA C  
ATOM   2623  CG2 VAL A 330      10.623 206.977  50.567  0.00  0.00      PROA C  
ATOM   2624  N   PRO A 331      10.627 208.309  53.673  0.00  0.00      PROA N  
ATOM   2625  CA  PRO A 331      10.218 207.750  54.953  0.00  0.00      PROA C  
ATOM   2626  C   PRO A 331       9.511 206.407  54.777  0.00  0.00      PROA C  
ATOM   2627  O   PRO A 331       8.784 206.200  53.802  0.00  0.00      PROA O  
ATOM   2628  CB  PRO A 331       9.276 208.817  55.535  0.00  0.00      PROA C  
ATOM   2629  CG  PRO A 331       8.645 209.472  54.304  0.00  0.00      PROA C  
ATOM   2630  CD  PRO A 331       9.788 209.452  53.288  0.00  0.00      PROA C  
ATOM   2631  N   LEU A 332       9.729 205.468  55.715  0.00  0.00      PROA N  
ATOM   2632  CA  LEU A 332       9.101 204.160  55.735  0.00  0.00      PROA C  
ATOM   2633  C   LEU A 332       8.490 203.870  57.104  0.00  0.00      PROA C  
ATOM   2634  O   LEU A 332       9.022 204.241  58.150  0.00  0.00      PROA O  
ATOM   2635  CB  LEU A 332      10.070 203.004  55.357  0.00  0.00      PROA C  
ATOM   2636  CG  LEU A 332      10.691 203.124  53.945  0.00  0.00      PROA C  
ATOM   2637  CD1 LEU A 332      12.110 203.712  53.993  0.00  0.00      PROA C  
ATOM   2638  CD2 LEU A 332      10.704 201.768  53.221  0.00  0.00      PROA C  
ATOM   2639  N   LYS A 333       7.317 203.197  57.132  0.00  0.00      PROA N  
ATOM   2640  CA  LYS A 333       6.688 202.736  58.365  0.00  0.00      PROA C  
ATOM   2641  C   LYS A 333       7.517 201.693  59.126  0.00  0.00      PROA C  
ATOM   2642  O   LYS A 333       7.618 201.722  60.355  0.00  0.00      PROA O  
ATOM   2643  CB  LYS A 333       5.231 202.226  58.138  0.00  0.00      PROA C  
ATOM   2644  CG  LYS A 333       5.012 200.880  57.408  0.00  0.00      PROA C  
ATOM   2645  CD  LYS A 333       5.311 200.833  55.892  0.00  0.00      PROA C  
ATOM   2646  CE  LYS A 333       4.425 201.767  55.046  0.00  0.00      PROA C  
ATOM   2647  NZ  LYS A 333       4.638 201.536  53.594  0.00  0.00      PROA N1+
ATOM   2648  N   SER A 334       8.144 200.753  58.391  0.00  0.00      PROA N  
ATOM   2649  CA  SER A 334       8.899 199.640  58.948  0.00  0.00      PROA C  
ATOM   2650  C   SER A 334      10.018 199.296  57.989  0.00  0.00      PROA C  
ATOM   2651  O   SER A 334       9.923 199.549  56.787  0.00  0.00      PROA O  
ATOM   2652  CB  SER A 334       8.063 198.337  59.146  0.00  0.00      PROA C  
ATOM   2653  OG  SER A 334       6.947 198.544  60.015  0.00  0.00      PROA O  
ATOM   2654  N   PHE A 335      11.114 198.700  58.491  0.00  0.00      PROA N  
ATOM   2655  CA  PHE A 335      12.205 198.266  57.641  0.00  0.00      PROA C  
ATOM   2656  C   PHE A 335      12.754 196.992  58.265  0.00  0.00      PROA C  
ATOM   2657  O   PHE A 335      12.793 196.847  59.488  0.00  0.00      PROA O  
ATOM   2658  CB  PHE A 335      13.301 199.366  57.526  0.00  0.00      PROA C  
ATOM   2659  CG  PHE A 335      14.117 199.192  56.272  0.00  0.00      PROA C  
ATOM   2660  CD1 PHE A 335      15.216 198.317  56.223  0.00  0.00      PROA C  
ATOM   2661  CD2 PHE A 335      13.794 199.939  55.127  0.00  0.00      PROA C  
ATOM   2662  CE1 PHE A 335      15.955 198.167  55.042  0.00  0.00      PROA C  
ATOM   2663  CE2 PHE A 335      14.530 199.794  53.946  0.00  0.00      PROA C  
ATOM   2664  CZ  PHE A 335      15.611 198.905  53.903  0.00  0.00      PROA C  
ATOM   2665  N   THR A 336      13.153 196.014  57.433  0.00  0.00      PROA N  
ATOM   2666  CA  THR A 336      13.541 194.681  57.887  0.00  0.00      PROA C  
ATOM   2667  C   THR A 336      14.997 194.388  57.586  0.00  0.00      PROA C  
ATOM   2668  O   THR A 336      15.452 194.495  56.447  0.00  0.00      PROA O  
ATOM   2669  CB  THR A 336      12.712 193.544  57.277  0.00  0.00      PROA C  
ATOM   2670  CG2 THR A 336      11.281 193.629  57.831  0.00  0.00      PROA C  
ATOM   2671  OG1 THR A 336      12.620 193.632  55.855  0.00  0.00      PROA O  
ATOM   2672  N   ALA A 337      15.754 193.974  58.616  0.00  0.00      PROA N  
ATOM   2673  CA  ALA A 337      17.095 193.455  58.477  0.00  0.00      PROA C  
ATOM   2674  C   ALA A 337      17.099 191.943  58.489  0.00  0.00      PROA C  
ATOM   2675  O   ALA A 337      16.217 191.301  59.063  0.00  0.00      PROA O  
ATOM   2676  CB  ALA A 337      17.986 193.913  59.642  0.00  0.00      PROA C  
ATOM   2677  N   VAL A 338      18.116 191.342  57.865  0.00  0.00      PROA N  
ATOM   2678  CA  VAL A 338      18.398 189.924  57.924  0.00  0.00      PROA C  
ATOM   2679  C   VAL A 338      19.896 189.785  58.143  0.00  0.00      PROA C  
ATOM   2680  O   VAL A 338      20.707 190.395  57.443  0.00  0.00      PROA O  
ATOM   2681  CB  VAL A 338      17.996 189.161  56.654  0.00  0.00      PROA C  
ATOM   2682  CG1 VAL A 338      18.344 187.662  56.783  0.00  0.00      PROA C  
ATOM   2683  CG2 VAL A 338      16.484 189.311  56.399  0.00  0.00      PROA C  
ATOM   2684  N   CYS A 339      20.341 188.976  59.130  0.00  0.00      PROA N  
ATOM   2685  CA  CYS A 339      21.759 188.654  59.213  0.00  0.00      PROA C  
ATOM   2686  C   CYS A 339      22.142 187.627  58.149  0.00  0.00      PROA C  
ATOM   2687  O   CYS A 339      21.575 186.532  58.072  0.00  0.00      PROA O  
ATOM   2688  CB  CYS A 339      22.216 188.169  60.605  0.00  0.00      PROA C  
ATOM   2689  SG  CYS A 339      24.031 188.067  60.715  0.00  0.00      PROA S  
ATOM   2690  N   GLN A 340      23.111 187.985  57.283  0.00  0.00      PROA N  
ATOM   2691  CA  GLN A 340      23.574 187.152  56.189  0.00  0.00      PROA C  
ATOM   2692  C   GLN A 340      24.556 186.081  56.672  0.00  0.00      PROA C  
ATOM   2693  O   GLN A 340      24.843 185.959  57.862  0.00  0.00      PROA O  
ATOM   2694  CB  GLN A 340      24.178 188.010  55.039  0.00  0.00      PROA C  
ATOM   2695  CG  GLN A 340      25.514 188.716  55.377  0.00  0.00      PROA C  
ATOM   2696  CD  GLN A 340      25.943 189.718  54.301  0.00  0.00      PROA C  
ATOM   2697  NE2 GLN A 340      26.259 189.207  53.089  0.00  0.00      PROA N  
ATOM   2698  OE1 GLN A 340      26.011 190.930  54.527  0.00  0.00      PROA O  
ATOM   2699  N   LYS A 341      25.047 185.219  55.749  0.00  0.00      PROA N  
ATOM   2700  CA  LYS A 341      25.964 184.132  56.069  0.00  0.00      PROA C  
ATOM   2701  C   LYS A 341      27.297 184.548  56.701  0.00  0.00      PROA C  
ATOM   2702  O   LYS A 341      27.749 183.958  57.684  0.00  0.00      PROA O  
ATOM   2703  CB  LYS A 341      26.179 183.181  54.859  0.00  0.00      PROA C  
ATOM   2704  CG  LYS A 341      26.696 183.844  53.567  0.00  0.00      PROA C  
ATOM   2705  CD  LYS A 341      26.947 182.839  52.420  0.00  0.00      PROA C  
ATOM   2706  CE  LYS A 341      25.720 182.083  51.875  0.00  0.00      PROA C  
ATOM   2707  NZ  LYS A 341      24.763 183.003  51.207  0.00  0.00      PROA N1+
ATOM   2708  N   ASP A 342      27.944 185.614  56.181  0.00  0.00      PROA N  
ATOM   2709  CA  ASP A 342      28.956 186.363  56.912  0.00  0.00      PROA C  
ATOM   2710  C   ASP A 342      28.309 187.102  58.090  0.00  0.00      PROA C  
ATOM   2711  O   ASP A 342      27.183 187.582  57.983  0.00  0.00      PROA O  
ATOM   2712  CB  ASP A 342      29.690 187.381  55.995  0.00  0.00      PROA C  
ATOM   2713  CG  ASP A 342      30.523 186.705  54.917  0.00  0.00      PROA C  
ATOM   2714  OD1 ASP A 342      30.944 185.529  55.075  0.00  0.00      PROA O  
ATOM   2715  OD2 ASP A 342      30.870 187.404  53.925  0.00  0.00      PROA O1-
ATOM   2716  N   GLY A 343      28.995 187.232  59.248  0.00  0.00      PROA N  
ATOM   2717  CA  GLY A 343      28.396 187.801  60.461  0.00  0.00      PROA C  
ATOM   2718  C   GLY A 343      28.258 189.305  60.426  0.00  0.00      PROA C  
ATOM   2719  O   GLY A 343      28.961 190.038  61.118  0.00  0.00      PROA O  
ATOM   2720  N   SER A 344      27.326 189.796  59.601  0.00  0.00      PROA N  
ATOM   2721  CA  SER A 344      27.055 191.200  59.380  0.00  0.00      PROA C  
ATOM   2722  C   SER A 344      25.591 191.363  59.025  0.00  0.00      PROA C  
ATOM   2723  O   SER A 344      24.973 190.513  58.383  0.00  0.00      PROA O  
ATOM   2724  CB  SER A 344      27.915 191.794  58.220  0.00  0.00      PROA C  
ATOM   2725  OG  SER A 344      27.713 193.202  58.022  0.00  0.00      PROA O  
ATOM   2726  N   TRP A 345      24.985 192.489  59.440  0.00  0.00      PROA N  
ATOM   2727  CA  TRP A 345      23.691 192.923  58.949  0.00  0.00      PROA C  
ATOM   2728  C   TRP A 345      23.711 193.278  57.465  0.00  0.00      PROA C  
ATOM   2729  O   TRP A 345      24.683 193.842  56.955  0.00  0.00      PROA O  
ATOM   2730  CB  TRP A 345      23.160 194.121  59.780  0.00  0.00      PROA C  
ATOM   2731  CG  TRP A 345      23.027 193.779  61.230  0.00  0.00      PROA C  
ATOM   2732  CD1 TRP A 345      23.803 194.189  62.287  0.00  0.00      PROA C  
ATOM   2733  CD2 TRP A 345      22.115 192.796  61.743  0.00  0.00      PROA C  
ATOM   2734  CE2 TRP A 345      22.401 192.657  63.122  0.00  0.00      PROA C  
ATOM   2735  CE3 TRP A 345      21.111 192.020  61.162  0.00  0.00      PROA C  
ATOM   2736  NE1 TRP A 345      23.420 193.506  63.421  0.00  0.00      PROA N  
ATOM   2737  CZ2 TRP A 345      21.715 191.760  63.921  0.00  0.00      PROA C  
ATOM   2738  CZ3 TRP A 345      20.418 191.120  61.971  0.00  0.00      PROA C  
ATOM   2739  CH2 TRP A 345      20.719 190.988  63.323  0.00  0.00      PROA C  
ATOM   2740  N   ASP A 346      22.630 192.952  56.732  0.00  0.00      PROA N  
ATOM   2741  CA  ASP A 346      22.400 193.414  55.379  0.00  0.00      PROA C  
ATOM   2742  C   ASP A 346      22.259 194.943  55.272  0.00  0.00      PROA C  
ATOM   2743  O   ASP A 346      22.837 195.577  54.386  0.00  0.00      PROA O  
ATOM   2744  CB  ASP A 346      21.187 192.660  54.754  0.00  0.00      PROA C  
ATOM   2745  CG  ASP A 346      19.843 192.860  55.456  0.00  0.00      PROA C  
ATOM   2746  OD1 ASP A 346      19.791 193.271  56.644  0.00  0.00      PROA O  
ATOM   2747  OD2 ASP A 346      18.810 192.513  54.818  0.00  0.00      PROA O1-
ATOM   2748  N   ARG A 347      21.508 195.561  56.204  0.00  0.00      PROA N  
ATOM   2749  CA  ARG A 347      21.235 196.984  56.234  0.00  0.00      PROA C  
ATOM   2750  C   ARG A 347      21.783 197.606  57.531  0.00  0.00      PROA C  
ATOM   2751  O   ARG A 347      21.424 197.162  58.627  0.00  0.00      PROA O  
ATOM   2752  CB  ARG A 347      19.698 197.229  56.078  0.00  0.00      PROA C  
ATOM   2753  CG  ARG A 347      18.779 196.862  57.273  0.00  0.00      PROA C  
ATOM   2754  CD  ARG A 347      18.426 198.072  58.150  0.00  0.00      PROA C  
ATOM   2755  NE  ARG A 347      17.696 197.620  59.380  0.00  0.00      PROA N  
ATOM   2756  CZ  ARG A 347      18.281 197.343  60.540  0.00  0.00      PROA C  
ATOM   2757  NH1 ARG A 347      19.583 197.275  60.681  0.00  0.00      PROA N1+
ATOM   2758  NH2 ARG A 347      17.534 197.047  61.583  0.00  0.00      PROA N  
ATOM   2759  N   PRO A 348      22.650 198.621  57.510  0.00  0.00      PROA N  
ATOM   2760  CA  PRO A 348      22.861 199.547  58.630  0.00  0.00      PROA C  
ATOM   2761  C   PRO A 348      21.580 200.206  59.137  0.00  0.00      PROA C  
ATOM   2762  O   PRO A 348      20.713 200.520  58.321  0.00  0.00      PROA O  
ATOM   2763  CB  PRO A 348      23.865 200.574  58.075  0.00  0.00      PROA C  
ATOM   2764  CG  PRO A 348      24.625 199.797  56.996  0.00  0.00      PROA C  
ATOM   2765  CD  PRO A 348      23.530 198.928  56.380  0.00  0.00      PROA C  
ATOM   2766  N   ILE A 349      21.423 200.423  60.462  0.00  0.00      PROA N  
ATOM   2767  CA  ILE A 349      20.190 200.950  61.048  0.00  0.00      PROA C  
ATOM   2768  C   ILE A 349      19.718 202.301  60.466  0.00  0.00      PROA C  
ATOM   2769  O   ILE A 349      20.516 203.242  60.371  0.00  0.00      PROA O  
ATOM   2770  CB  ILE A 349      20.238 201.064  62.579  0.00  0.00      PROA C  
ATOM   2771  CG1 ILE A 349      21.507 201.793  63.090  0.00  0.00      PROA C  
ATOM   2772  CG2 ILE A 349      20.109 199.651  63.189  0.00  0.00      PROA C  
ATOM   2773  CD  ILE A 349      21.357 202.321  64.522  0.00  0.00      PROA C  
ATOM   2774  N   PRO A 350      18.453 202.475  60.074  0.00  0.00      PROA N  
ATOM   2775  CA  PRO A 350      17.961 203.769  59.624  0.00  0.00      PROA C  
ATOM   2776  C   PRO A 350      17.477 204.575  60.822  0.00  0.00      PROA C  
ATOM   2777  O   PRO A 350      16.910 204.025  61.768  0.00  0.00      PROA O  
ATOM   2778  CB  PRO A 350      16.813 203.409  58.661  0.00  0.00      PROA C  
ATOM   2779  CG  PRO A 350      16.276 202.077  59.186  0.00  0.00      PROA C  
ATOM   2780  CD  PRO A 350      17.524 201.389  59.743  0.00  0.00      PROA C  
ATOM   2781  N   GLU A 351      17.733 205.896  60.829  0.00  0.00      PROA N  
ATOM   2782  CA  GLU A 351      17.248 206.803  61.854  0.00  0.00      PROA C  
ATOM   2783  C   GLU A 351      15.727 206.968  61.872  0.00  0.00      PROA C  
ATOM   2784  O   GLU A 351      15.058 206.908  60.840  0.00  0.00      PROA O  
ATOM   2785  CB  GLU A 351      17.930 208.194  61.756  0.00  0.00      PROA C  
ATOM   2786  CG  GLU A 351      19.447 208.152  62.075  0.00  0.00      PROA C  
ATOM   2787  CD  GLU A 351      20.104 209.525  61.974  0.00  0.00      PROA C  
ATOM   2788  OE1 GLU A 351      19.761 210.432  62.779  0.00  0.00      PROA O  
ATOM   2789  OE2 GLU A 351      20.989 209.715  61.096  0.00  0.00      PROA O1-
ATOM   2790  N   CYS A 352      15.139 207.211  63.060  0.00  0.00      PROA N  
ATOM   2791  CA  CYS A 352      13.760 207.661  63.164  0.00  0.00      PROA C  
ATOM   2792  C   CYS A 352      13.718 209.178  63.076  0.00  0.00      PROA C  
ATOM   2793  O   CYS A 352      14.343 209.889  63.865  0.00  0.00      PROA O  
ATOM   2794  CB  CYS A 352      13.090 207.229  64.491  0.00  0.00      PROA C  
ATOM   2795  SG  CYS A 352      12.794 205.443  64.557  0.00  0.00      PROA S  
ATOM   2796  N   SER A 353      12.970 209.716  62.102  0.00  0.00      PROA N  
ATOM   2797  CA  SER A 353      12.799 211.146  61.913  0.00  0.00      PROA C  
ATOM   2798  C   SER A 353      11.427 211.556  62.399  0.00  0.00      PROA C  
ATOM   2799  O   SER A 353      10.767 210.819  63.132  0.00  0.00      PROA O  
ATOM   2800  CB  SER A 353      12.955 211.609  60.430  0.00  0.00      PROA C  
ATOM   2801  OG  SER A 353      12.060 210.939  59.533  0.00  0.00      PROA O  
ATOM   2802  N   ILE A 354      10.950 212.755  61.999  0.00  0.00      PROA N  
ATOM   2803  CA  ILE A 354       9.594 213.210  62.292  0.00  0.00      PROA C  
ATOM   2804  C   ILE A 354       8.567 212.264  61.678  0.00  0.00      PROA C  
ATOM   2805  O   ILE A 354       8.723 211.839  60.529  0.00  0.00      PROA O  
ATOM   2806  CB  ILE A 354       9.284 214.636  61.799  0.00  0.00      PROA C  
ATOM   2807  CG1 ILE A 354      10.556 215.491  61.552  0.00  0.00      PROA C  
ATOM   2808  CG2 ILE A 354       8.333 215.261  62.841  0.00  0.00      PROA C  
ATOM   2809  CD  ILE A 354      10.258 216.948  61.174  0.00  0.00      PROA C  
ATOM   2810  N   ILE A 355       7.486 211.893  62.399  0.00  0.00      PROA N  
ATOM   2811  CA  ILE A 355       6.398 211.158  61.768  0.00  0.00      PROA C  
ATOM   2812  C   ILE A 355       5.694 212.017  60.716  0.00  0.00      PROA C  
ATOM   2813  O   ILE A 355       5.507 213.226  60.877  0.00  0.00      PROA O  
ATOM   2814  CB  ILE A 355       5.426 210.488  62.744  0.00  0.00      PROA C  
ATOM   2815  CG1 ILE A 355       4.586 209.358  62.093  0.00  0.00      PROA C  
ATOM   2816  CG2 ILE A 355       4.485 211.511  63.411  0.00  0.00      PROA C  
ATOM   2817  CD  ILE A 355       5.403 208.183  61.542  0.00  0.00      PROA C  
ATOM   2818  N   ASP A 356       5.331 211.400  59.582  0.00  0.00      PROA N  
ATOM   2819  CA  ASP A 356       4.728 212.068  58.458  0.00  0.00      PROA C  
ATOM   2820  C   ASP A 356       3.347 211.459  58.252  0.00  0.00      PROA C  
ATOM   2821  O   ASP A 356       2.742 210.908  59.176  0.00  0.00      PROA O  
ATOM   2822  CB  ASP A 356       5.656 211.918  57.219  0.00  0.00      PROA C  
ATOM   2823  CG  ASP A 356       5.156 212.621  55.966  0.00  0.00      PROA C  
ATOM   2824  OD1 ASP A 356       4.155 213.377  56.032  0.00  0.00      PROA O  
ATOM   2825  OD2 ASP A 356       5.799 212.442  54.895  0.00  0.00      PROA O1-
ATOM   2826  N   CYS A 357       2.807 211.547  57.024  0.00  0.00      PROA N  
ATOM   2827  CA  CYS A 357       1.505 211.000  56.700  0.00  0.00      PROA C  
ATOM   2828  C   CYS A 357       1.639 209.564  56.206  0.00  0.00      PROA C  
ATOM   2829  O   CYS A 357       0.646 208.864  55.993  0.00  0.00      PROA O  
ATOM   2830  CB  CYS A 357       0.792 211.858  55.620  0.00  0.00      PROA C  
ATOM   2831  SG  CYS A 357       0.325 213.504  56.242  0.00  0.00      PROA S  
ATOM   2832  N   GLY A 358       2.890 209.070  56.082  0.00  0.00      PROA N  
ATOM   2833  CA  GLY A 358       3.249 207.753  55.573  0.00  0.00      PROA C  
ATOM   2834  C   GLY A 358       2.951 207.544  54.100  0.00  0.00      PROA C  
ATOM   2835  O   GLY A 358       2.344 208.406  53.457  0.00  0.00      PROA O  
ATOM   2836  N   PRO A 359       3.391 206.433  53.506  0.00  0.00      PROA N  
ATOM   2837  CA  PRO A 359       3.026 206.025  52.151  0.00  0.00      PROA C  
ATOM   2838  C   PRO A 359       1.547 206.207  51.783  0.00  0.00      PROA C  
ATOM   2839  O   PRO A 359       0.721 205.710  52.560  0.00  0.00      PROA O  
ATOM   2840  CB  PRO A 359       3.488 204.561  52.065  0.00  0.00      PROA C  
ATOM   2841  CG  PRO A 359       4.687 204.514  53.014  0.00  0.00      PROA C  
ATOM   2842  CD  PRO A 359       4.255 205.443  54.154  0.00  0.00      PROA C  
ATOM   2843  N   PRO A 360       1.137 206.861  50.698  0.00  0.00      PROA N  
ATOM   2844  CA  PRO A 360      -0.261 206.898  50.284  0.00  0.00      PROA C  
ATOM   2845  C   PRO A 360      -0.828 205.517  49.978  0.00  0.00      PROA C  
ATOM   2846  O   PRO A 360      -0.186 204.719  49.287  0.00  0.00      PROA O  
ATOM   2847  CB  PRO A 360      -0.255 207.825  49.062  0.00  0.00      PROA C  
ATOM   2848  CG  PRO A 360       1.141 207.669  48.459  0.00  0.00      PROA C  
ATOM   2849  CD  PRO A 360       2.020 207.469  49.696  0.00  0.00      PROA C  
ATOM   2850  N   ASP A 361      -2.036 205.201  50.487  0.00  0.00      PROA N  
ATOM   2851  CA  ASP A 361      -2.730 203.974  50.138  0.00  0.00      PROA C  
ATOM   2852  C   ASP A 361      -3.102 203.911  48.651  0.00  0.00      PROA C  
ATOM   2853  O   ASP A 361      -3.411 204.923  48.011  0.00  0.00      PROA O  
ATOM   2854  CB  ASP A 361      -3.976 203.732  51.035  0.00  0.00      PROA C  
ATOM   2855  CG  ASP A 361      -3.604 203.399  52.473  0.00  0.00      PROA C  
ATOM   2856  OD1 ASP A 361      -2.499 202.856  52.734  0.00  0.00      PROA O  
ATOM   2857  OD2 ASP A 361      -4.485 203.565  53.360  0.00  0.00      PROA O1-
ATOM   2858  N   ASP A 362      -3.047 202.692  48.074  0.00  0.00      PROA N  
ATOM   2859  CA  ASP A 362      -3.381 202.409  46.690  0.00  0.00      PROA C  
ATOM   2860  C   ASP A 362      -4.830 202.756  46.333  0.00  0.00      PROA C  
ATOM   2861  O   ASP A 362      -5.751 202.626  47.142  0.00  0.00      PROA O  
ATOM   2862  CB  ASP A 362      -3.111 200.917  46.339  0.00  0.00      PROA C  
ATOM   2863  CG  ASP A 362      -1.639 200.543  46.422  0.00  0.00      PROA C  
ATOM   2864  OD1 ASP A 362      -0.747 201.421  46.300  0.00  0.00      PROA O  
ATOM   2865  OD2 ASP A 362      -1.356 199.316  46.503  0.00  0.00      PROA O1-
ATOM   2866  N   LEU A 363      -5.055 203.202  45.082  0.00  0.00      PROA N  
ATOM   2867  CA  LEU A 363      -6.366 203.556  44.576  0.00  0.00      PROA C  
ATOM   2868  C   LEU A 363      -6.833 202.503  43.573  0.00  0.00      PROA C  
ATOM   2869  O   LEU A 363      -6.219 202.377  42.509  0.00  0.00      PROA O  
ATOM   2870  CB  LEU A 363      -6.296 204.952  43.909  0.00  0.00      PROA C  
ATOM   2871  CG  LEU A 363      -7.573 205.463  43.206  0.00  0.00      PROA C  
ATOM   2872  CD1 LEU A 363      -8.800 205.438  44.127  0.00  0.00      PROA C  
ATOM   2873  CD2 LEU A 363      -7.339 206.894  42.703  0.00  0.00      PROA C  
ATOM   2874  N   PRO A 364      -7.874 201.701  43.831  0.00  0.00      PROA N  
ATOM   2875  CA  PRO A 364      -8.502 200.840  42.831  0.00  0.00      PROA C  
ATOM   2876  C   PRO A 364      -8.876 201.546  41.534  0.00  0.00      PROA C  
ATOM   2877  O   PRO A 364      -9.566 202.565  41.579  0.00  0.00      PROA O  
ATOM   2878  CB  PRO A 364      -9.721 200.252  43.562  0.00  0.00      PROA C  
ATOM   2879  CG  PRO A 364      -9.258 200.189  45.020  0.00  0.00      PROA C  
ATOM   2880  CD  PRO A 364      -8.432 201.469  45.167  0.00  0.00      PROA C  
ATOM   2881  N   ASN A 365      -8.414 201.025  40.376  0.00  0.00      PROA N  
ATOM   2882  CA  ASN A 365      -8.667 201.579  39.049  0.00  0.00      PROA C  
ATOM   2883  C   ASN A 365      -7.875 202.866  38.792  0.00  0.00      PROA C  
ATOM   2884  O   ASN A 365      -8.167 203.631  37.869  0.00  0.00      PROA O  
ATOM   2885  CB  ASN A 365     -10.175 201.768  38.706  0.00  0.00      PROA C  
ATOM   2886  CG  ASN A 365     -10.974 200.498  38.989  0.00  0.00      PROA C  
ATOM   2887  ND2 ASN A 365     -12.237 200.675  39.447  0.00  0.00      PROA N  
ATOM   2888  OD1 ASN A 365     -10.501 199.365  38.847  0.00  0.00      PROA O  
ATOM   2889  N   GLY A 366      -6.836 203.131  39.612  0.00  0.00      PROA N  
ATOM   2890  CA  GLY A 366      -6.004 204.317  39.507  0.00  0.00      PROA C  
ATOM   2891  C   GLY A 366      -4.592 204.113  39.995  0.00  0.00      PROA C  
ATOM   2892  O   GLY A 366      -4.122 202.996  40.216  0.00  0.00      PROA O  
ATOM   2893  N   HIS A 367      -3.873 205.235  40.163  0.00  0.00      PROA N  
ATOM   2894  CA  HIS A 367      -2.464 205.285  40.505  0.00  0.00      PROA C  
ATOM   2895  C   HIS A 367      -2.160 206.566  41.276  0.00  0.00      PROA C  
ATOM   2896  O   HIS A 367      -2.967 207.496  41.317  0.00  0.00      PROA O  
ATOM   2897  CB  HIS A 367      -1.553 205.258  39.240  0.00  0.00      PROA C  
ATOM   2898  CG  HIS A 367      -1.707 204.016  38.398  0.00  0.00      PROA C  
ATOM   2899  CD2 HIS A 367      -1.017 202.842  38.449  0.00  0.00      PROA C  
ATOM   2900  ND1 HIS A 367      -2.490 203.938  37.261  0.00  0.00      PROA N  
ATOM   2901  CE1 HIS A 367      -2.263 202.725  36.698  0.00  0.00      PROA C  
ATOM   2902  NE2 HIS A 367      -1.370 202.025  37.381  0.00  0.00      PROA N  
ATOM   2903  N   VAL A 368      -0.969 206.637  41.908  0.00  0.00      PROA N  
ATOM   2904  CA  VAL A 368      -0.476 207.802  42.634  0.00  0.00      PROA C  
ATOM   2905  C   VAL A 368       0.738 208.407  41.943  0.00  0.00      PROA C  
ATOM   2906  O   VAL A 368       1.608 207.709  41.419  0.00  0.00      PROA O  
ATOM   2907  CB  VAL A 368      -0.092 207.519  44.094  0.00  0.00      PROA C  
ATOM   2908  CG1 VAL A 368      -1.374 207.292  44.904  0.00  0.00      PROA C  
ATOM   2909  CG2 VAL A 368       0.861 206.314  44.233  0.00  0.00      PROA C  
ATOM   2910  N   ASP A 369       0.819 209.750  41.924  0.00  0.00      PROA N  
ATOM   2911  CA  ASP A 369       1.993 210.484  41.505  0.00  0.00      PROA C  
ATOM   2912  C   ASP A 369       2.406 211.430  42.639  0.00  0.00      PROA C  
ATOM   2913  O   ASP A 369       1.575 212.134  43.217  0.00  0.00      PROA O  
ATOM   2914  CB  ASP A 369       1.687 211.241  40.181  0.00  0.00      PROA C  
ATOM   2915  CG  ASP A 369       2.918 211.830  39.512  0.00  0.00      PROA C  
ATOM   2916  OD1 ASP A 369       4.066 211.432  39.842  0.00  0.00      PROA O  
ATOM   2917  OD2 ASP A 369       2.743 212.646  38.565  0.00  0.00      PROA O1-
ATOM   2918  N   TYR A 370       3.704 211.467  43.003  0.00  0.00      PROA N  
ATOM   2919  CA  TYR A 370       4.213 212.380  44.013  0.00  0.00      PROA C  
ATOM   2920  C   TYR A 370       4.622 213.699  43.361  0.00  0.00      PROA C  
ATOM   2921  O   TYR A 370       5.637 213.792  42.665  0.00  0.00      PROA O  
ATOM   2922  CB  TYR A 370       5.451 211.829  44.774  0.00  0.00      PROA C  
ATOM   2923  CG  TYR A 370       5.181 210.526  45.476  0.00  0.00      PROA C  
ATOM   2924  CD1 TYR A 370       5.444 209.303  44.836  0.00  0.00      PROA C  
ATOM   2925  CD2 TYR A 370       4.789 210.513  46.827  0.00  0.00      PROA C  
ATOM   2926  CE1 TYR A 370       5.300 208.089  45.523  0.00  0.00      PROA C  
ATOM   2927  CE2 TYR A 370       4.646 209.302  47.518  0.00  0.00      PROA C  
ATOM   2928  CZ  TYR A 370       4.905 208.090  46.866  0.00  0.00      PROA C  
ATOM   2929  OH  TYR A 370       4.806 206.875  47.574  0.00  0.00      PROA O  
ATOM   2930  N   ILE A 371       3.825 214.767  43.558  0.00  0.00      PROA N  
ATOM   2931  CA  ILE A 371       4.096 216.096  43.028  0.00  0.00      PROA C  
ATOM   2932  C   ILE A 371       5.343 216.743  43.629  0.00  0.00      PROA C  
ATOM   2933  O   ILE A 371       6.190 217.297  42.925  0.00  0.00      PROA O  
ATOM   2934  CB  ILE A 371       2.875 217.009  43.184  0.00  0.00      PROA C  
ATOM   2935  CG1 ILE A 371       1.608 216.401  42.520  0.00  0.00      PROA C  
ATOM   2936  CG2 ILE A 371       3.161 218.427  42.634  0.00  0.00      PROA C  
ATOM   2937  CD  ILE A 371       1.768 216.059  41.031  0.00  0.00      PROA C  
ATOM   2938  N   THR A 372       5.503 216.659  44.967  0.00  0.00      PROA N  
ATOM   2939  CA  THR A 372       6.596 217.310  45.691  0.00  0.00      PROA C  
ATOM   2940  C   THR A 372       7.943 216.618  45.568  0.00  0.00      PROA C  
ATOM   2941  O   THR A 372       8.993 217.253  45.690  0.00  0.00      PROA O  
ATOM   2942  CB  THR A 372       6.277 217.529  47.169  0.00  0.00      PROA C  
ATOM   2943  CG2 THR A 372       5.367 218.763  47.274  0.00  0.00      PROA C  
ATOM   2944  OG1 THR A 372       5.539 216.436  47.708  0.00  0.00      PROA O  
ATOM   2945  N   GLY A 373       7.958 215.305  45.274  0.00  0.00      PROA N  
ATOM   2946  CA  GLY A 373       9.190 214.556  45.039  0.00  0.00      PROA C  
ATOM   2947  C   GLY A 373       9.014 213.085  45.350  0.00  0.00      PROA C  
ATOM   2948  O   GLY A 373       8.158 212.756  46.175  0.00  0.00      PROA O  
ATOM   2949  N   PRO A 374       9.767 212.156  44.747  0.00  0.00      PROA N  
ATOM   2950  CA  PRO A 374       9.610 210.716  44.959  0.00  0.00      PROA C  
ATOM   2951  C   PRO A 374       9.628 210.242  46.408  0.00  0.00      PROA C  
ATOM   2952  O   PRO A 374      10.631 210.418  47.102  0.00  0.00      PROA O  
ATOM   2953  CB  PRO A 374      10.750 210.092  44.136  0.00  0.00      PROA C  
ATOM   2954  CG  PRO A 374      10.941 211.080  42.985  0.00  0.00      PROA C  
ATOM   2955  CD  PRO A 374      10.718 212.435  43.661  0.00  0.00      PROA C  
ATOM   2956  N   GLU A 375       8.522 209.613  46.863  0.00  0.00      PROA N  
ATOM   2957  CA  GLU A 375       8.360 209.016  48.181  0.00  0.00      PROA C  
ATOM   2958  C   GLU A 375       8.507 210.031  49.327  0.00  0.00      PROA C  
ATOM   2959  O   GLU A 375       8.915 209.715  50.448  0.00  0.00      PROA O  
ATOM   2960  CB  GLU A 375       9.270 207.762  48.327  0.00  0.00      PROA C  
ATOM   2961  CG  GLU A 375       8.836 206.762  49.431  0.00  0.00      PROA C  
ATOM   2962  CD  GLU A 375       9.688 205.496  49.431  0.00  0.00      PROA C  
ATOM   2963  OE1 GLU A 375       9.638 204.722  48.437  0.00  0.00      PROA O  
ATOM   2964  OE2 GLU A 375      10.412 205.246  50.432  0.00  0.00      PROA O1-
ATOM   2965  N   VAL A 376       8.127 211.302  49.080  0.00  0.00      PROA N  
ATOM   2966  CA  VAL A 376       8.113 212.343  50.097  0.00  0.00      PROA C  
ATOM   2967  C   VAL A 376       6.731 212.369  50.741  0.00  0.00      PROA C  
ATOM   2968  O   VAL A 376       5.725 212.671  50.098  0.00  0.00      PROA O  
ATOM   2969  CB  VAL A 376       8.501 213.717  49.548  0.00  0.00      PROA C  
ATOM   2970  CG1 VAL A 376       8.433 214.790  50.654  0.00  0.00      PROA C  
ATOM   2971  CG2 VAL A 376       9.937 213.649  48.991  0.00  0.00      PROA C  
ATOM   2972  N   THR A 377       6.650 211.988  52.033  0.00  0.00      PROA N  
ATOM   2973  CA  THR A 377       5.379 211.750  52.721  0.00  0.00      PROA C  
ATOM   2974  C   THR A 377       5.170 212.659  53.923  0.00  0.00      PROA C  
ATOM   2975  O   THR A 377       4.168 212.563  54.633  0.00  0.00      PROA O  
ATOM   2976  CB  THR A 377       5.247 210.294  53.182  0.00  0.00      PROA C  
ATOM   2977  CG2 THR A 377       5.260 209.380  51.941  0.00  0.00      PROA C  
ATOM   2978  OG1 THR A 377       6.320 209.878  54.022  0.00  0.00      PROA O  
ATOM   2979  N   THR A 378       6.107 213.594  54.176  0.00  0.00      PROA N  
ATOM   2980  CA  THR A 378       6.075 214.516  55.312  0.00  0.00      PROA C  
ATOM   2981  C   THR A 378       5.234 215.758  55.058  0.00  0.00      PROA C  
ATOM   2982  O   THR A 378       4.811 216.018  53.934  0.00  0.00      PROA O  
ATOM   2983  CB  THR A 378       7.467 214.935  55.794  0.00  0.00      PROA C  
ATOM   2984  CG2 THR A 378       8.121 213.725  56.481  0.00  0.00      PROA C  
ATOM   2985  OG1 THR A 378       8.315 215.317  54.711  0.00  0.00      PROA O  
ATOM   2986  N   TYR A 379       4.942 216.552  56.114  0.00  0.00      PROA N  
ATOM   2987  CA  TYR A 379       4.215 217.822  56.084  0.00  0.00      PROA C  
ATOM   2988  C   TYR A 379       4.323 218.672  54.806  0.00  0.00      PROA C  
ATOM   2989  O   TYR A 379       5.414 219.019  54.347  0.00  0.00      PROA O  
ATOM   2990  CB  TYR A 379       4.593 218.695  57.313  0.00  0.00      PROA C  
ATOM   2991  CG  TYR A 379       3.779 219.963  57.426  0.00  0.00      PROA C  
ATOM   2992  CD1 TYR A 379       2.391 219.889  57.639  0.00  0.00      PROA C  
ATOM   2993  CD2 TYR A 379       4.393 221.227  57.371  0.00  0.00      PROA C  
ATOM   2994  CE1 TYR A 379       1.631 221.056  57.801  0.00  0.00      PROA C  
ATOM   2995  CE2 TYR A 379       3.635 222.394  57.539  0.00  0.00      PROA C  
ATOM   2996  CZ  TYR A 379       2.256 222.310  57.765  0.00  0.00      PROA C  
ATOM   2997  OH  TYR A 379       1.505 223.491  57.950  0.00  0.00      PROA O  
ATOM   2998  N   LYS A 380       3.162 219.006  54.212  0.00  0.00      PROA N  
ATOM   2999  CA  LYS A 380       3.032 219.789  53.000  0.00  0.00      PROA C  
ATOM   3000  C   LYS A 380       3.549 219.130  51.724  0.00  0.00      PROA C  
ATOM   3001  O   LYS A 380       3.598 219.749  50.659  0.00  0.00      PROA O  
ATOM   3002  CB  LYS A 380       3.461 221.274  53.142  0.00  0.00      PROA C  
ATOM   3003  CG  LYS A 380       2.563 222.104  54.078  0.00  0.00      PROA C  
ATOM   3004  CD  LYS A 380       1.089 222.201  53.632  0.00  0.00      PROA C  
ATOM   3005  CE  LYS A 380       0.289 223.244  54.432  0.00  0.00      PROA C  
ATOM   3006  NZ  LYS A 380      -1.135 223.257  54.024  0.00  0.00      PROA N1+
ATOM   3007  N   ALA A 381       3.885 217.823  51.771  0.00  0.00      PROA N  
ATOM   3008  CA  ALA A 381       4.001 216.996  50.592  0.00  0.00      PROA C  
ATOM   3009  C   ALA A 381       2.677 216.896  49.850  0.00  0.00      PROA C  
ATOM   3010  O   ALA A 381       1.611 216.849  50.466  0.00  0.00      PROA O  
ATOM   3011  CB  ALA A 381       4.480 215.579  50.943  0.00  0.00      PROA C  
ATOM   3012  N   VAL A 382       2.724 216.878  48.510  0.00  0.00      PROA N  
ATOM   3013  CA  VAL A 382       1.536 216.859  47.679  0.00  0.00      PROA C  
ATOM   3014  C   VAL A 382       1.575 215.622  46.809  0.00  0.00      PROA C  
ATOM   3015  O   VAL A 382       2.566 215.324  46.140  0.00  0.00      PROA O  
ATOM   3016  CB  VAL A 382       1.366 218.119  46.828  0.00  0.00      PROA C  
ATOM   3017  CG1 VAL A 382       0.123 218.017  45.917  0.00  0.00      PROA C  
ATOM   3018  CG2 VAL A 382       1.220 219.338  47.760  0.00  0.00      PROA C  
ATOM   3019  N   ILE A 383       0.474 214.860  46.804  0.00  0.00      PROA N  
ATOM   3020  CA  ILE A 383       0.284 213.706  45.954  0.00  0.00      PROA C  
ATOM   3021  C   ILE A 383      -0.908 213.966  45.056  0.00  0.00      PROA C  
ATOM   3022  O   ILE A 383      -1.890 214.613  45.432  0.00  0.00      PROA O  
ATOM   3023  CB  ILE A 383       0.091 212.390  46.710  0.00  0.00      PROA C  
ATOM   3024  CG1 ILE A 383      -1.104 212.465  47.691  0.00  0.00      PROA C  
ATOM   3025  CG2 ILE A 383       1.429 212.047  47.403  0.00  0.00      PROA C  
ATOM   3026  CD  ILE A 383      -1.353 211.182  48.482  0.00  0.00      PROA C  
ATOM   3027  N   GLN A 384      -0.833 213.471  43.814  0.00  0.00      PROA N  
ATOM   3028  CA  GLN A 384      -1.918 213.533  42.868  0.00  0.00      PROA C  
ATOM   3029  C   GLN A 384      -2.344 212.114  42.545  0.00  0.00      PROA C  
ATOM   3030  O   GLN A 384      -1.636 211.348  41.888  0.00  0.00      PROA O  
ATOM   3031  CB  GLN A 384      -1.473 214.266  41.577  0.00  0.00      PROA C  
ATOM   3032  CG  GLN A 384      -2.546 214.412  40.469  0.00  0.00      PROA C  
ATOM   3033  CD  GLN A 384      -3.759 215.230  40.927  0.00  0.00      PROA C  
ATOM   3034  NE2 GLN A 384      -4.942 214.585  41.025  0.00  0.00      PROA N  
ATOM   3035  OE1 GLN A 384      -3.660 216.437  41.170  0.00  0.00      PROA O  
ATOM   3036  N   TYR A 385      -3.536 211.718  43.014  0.00  0.00      PROA N  
ATOM   3037  CA  TYR A 385      -4.232 210.544  42.540  0.00  0.00      PROA C  
ATOM   3038  C   TYR A 385      -4.690 210.697  41.093  0.00  0.00      PROA C  
ATOM   3039  O   TYR A 385      -5.060 211.783  40.648  0.00  0.00      PROA O  
ATOM   3040  CB  TYR A 385      -5.435 210.179  43.449  0.00  0.00      PROA C  
ATOM   3041  CG  TYR A 385      -4.970 209.575  44.749  0.00  0.00      PROA C  
ATOM   3042  CD1 TYR A 385      -4.742 208.191  44.817  0.00  0.00      PROA C  
ATOM   3043  CD2 TYR A 385      -4.829 210.340  45.922  0.00  0.00      PROA C  
ATOM   3044  CE1 TYR A 385      -4.385 207.577  46.024  0.00  0.00      PROA C  
ATOM   3045  CE2 TYR A 385      -4.441 209.732  47.128  0.00  0.00      PROA C  
ATOM   3046  CZ  TYR A 385      -4.208 208.350  47.173  0.00  0.00      PROA C  
ATOM   3047  OH  TYR A 385      -3.776 207.718  48.356  0.00  0.00      PROA O  
ATOM   3048  N   SER A 386      -4.669 209.605  40.315  0.00  0.00      PROA N  
ATOM   3049  CA  SER A 386      -5.136 209.605  38.935  0.00  0.00      PROA C  
ATOM   3050  C   SER A 386      -5.897 208.328  38.678  0.00  0.00      PROA C  
ATOM   3051  O   SER A 386      -5.454 207.251  39.060  0.00  0.00      PROA O  
ATOM   3052  CB  SER A 386      -3.984 209.669  37.891  0.00  0.00      PROA C  
ATOM   3053  OG  SER A 386      -3.258 210.898  37.991  0.00  0.00      PROA O  
ATOM   3054  N   CYS A 387      -7.070 208.402  38.022  0.00  0.00      PROA N  
ATOM   3055  CA  CYS A 387      -7.808 207.223  37.588  0.00  0.00      PROA C  
ATOM   3056  C   CYS A 387      -7.380 206.837  36.182  0.00  0.00      PROA C  
ATOM   3057  O   CYS A 387      -6.868 207.668  35.429  0.00  0.00      PROA O  
ATOM   3058  CB  CYS A 387      -9.337 207.468  37.601  0.00  0.00      PROA C  
ATOM   3059  SG  CYS A 387      -9.929 207.872  39.268  0.00  0.00      PROA S  
ATOM   3060  N   GLU A 388      -7.558 205.561  35.772  0.00  0.00      PROA N  
ATOM   3061  CA  GLU A 388      -7.295 205.152  34.397  0.00  0.00      PROA C  
ATOM   3062  C   GLU A 388      -8.145 205.904  33.359  0.00  0.00      PROA C  
ATOM   3063  O   GLU A 388      -9.345 206.122  33.533  0.00  0.00      PROA O  
ATOM   3064  CB  GLU A 388      -7.352 203.615  34.211  0.00  0.00      PROA C  
ATOM   3065  CG  GLU A 388      -6.173 202.882  34.908  0.00  0.00      PROA C  
ATOM   3066  CD  GLU A 388      -6.148 201.369  34.690  0.00  0.00      PROA C  
ATOM   3067  OE1 GLU A 388      -7.027 200.808  33.984  0.00  0.00      PROA O  
ATOM   3068  OE2 GLU A 388      -5.213 200.714  35.230  0.00  0.00      PROA O1-
ATOM   3069  N   GLU A 389      -7.488 206.380  32.278  0.00  0.00      PROA N  
ATOM   3070  CA  GLU A 389      -7.926 207.533  31.502  0.00  0.00      PROA C  
ATOM   3071  C   GLU A 389      -9.297 207.485  30.834  0.00  0.00      PROA C  
ATOM   3072  O   GLU A 389     -10.078 208.435  30.922  0.00  0.00      PROA O  
ATOM   3073  CB  GLU A 389      -6.868 207.850  30.406  0.00  0.00      PROA C  
ATOM   3074  CG  GLU A 389      -5.534 208.427  30.950  0.00  0.00      PROA C  
ATOM   3075  CD  GLU A 389      -5.669 209.859  31.459  0.00  0.00      PROA C  
ATOM   3076  OE1 GLU A 389      -5.384 210.114  32.659  0.00  0.00      PROA O  
ATOM   3077  OE2 GLU A 389      -6.037 210.760  30.658  0.00  0.00      PROA O1-
ATOM   3078  N   THR A 390      -9.632 206.382  30.136  0.00  0.00      PROA N  
ATOM   3079  CA  THR A 390     -10.790 206.376  29.241  0.00  0.00      PROA C  
ATOM   3080  C   THR A 390     -12.044 205.804  29.863  0.00  0.00      PROA C  
ATOM   3081  O   THR A 390     -13.154 206.152  29.461  0.00  0.00      PROA O  
ATOM   3082  CB  THR A 390     -10.528 205.617  27.934  0.00  0.00      PROA C  
ATOM   3083  CG2 THR A 390      -9.551 206.449  27.087  0.00  0.00      PROA C  
ATOM   3084  OG1 THR A 390      -9.909 204.349  28.151  0.00  0.00      PROA O  
ATOM   3085  N   PHE A 391     -11.907 204.920  30.868  0.00  0.00      PROA N  
ATOM   3086  CA  PHE A 391     -13.039 204.162  31.377  0.00  0.00      PROA C  
ATOM   3087  C   PHE A 391     -13.440 204.554  32.790  0.00  0.00      PROA C  
ATOM   3088  O   PHE A 391     -14.477 204.116  33.289  0.00  0.00      PROA O  
ATOM   3089  CB  PHE A 391     -12.722 202.644  31.316  0.00  0.00      PROA C  
ATOM   3090  CG  PHE A 391     -12.477 202.201  29.897  0.00  0.00      PROA C  
ATOM   3091  CD1 PHE A 391     -13.483 202.345  28.924  0.00  0.00      PROA C  
ATOM   3092  CD2 PHE A 391     -11.263 201.595  29.531  0.00  0.00      PROA C  
ATOM   3093  CE1 PHE A 391     -13.268 201.927  27.605  0.00  0.00      PROA C  
ATOM   3094  CE2 PHE A 391     -11.045 201.170  28.214  0.00  0.00      PROA C  
ATOM   3095  CZ  PHE A 391     -12.045 201.343  27.250  0.00  0.00      PROA C  
ATOM   3096  N   TYR A 392     -12.672 205.440  33.455  0.00  0.00      PROA N  
ATOM   3097  CA  TYR A 392     -12.938 205.831  34.829  0.00  0.00      PROA C  
ATOM   3098  C   TYR A 392     -12.825 207.340  35.001  0.00  0.00      PROA C  
ATOM   3099  O   TYR A 392     -12.105 208.039  34.287  0.00  0.00      PROA O  
ATOM   3100  CB  TYR A 392     -11.999 205.125  35.847  0.00  0.00      PROA C  
ATOM   3101  CG  TYR A 392     -12.088 203.625  35.714  0.00  0.00      PROA C  
ATOM   3102  CD1 TYR A 392     -13.046 202.881  36.425  0.00  0.00      PROA C  
ATOM   3103  CD2 TYR A 392     -11.186 202.942  34.881  0.00  0.00      PROA C  
ATOM   3104  CE1 TYR A 392     -13.119 201.486  36.279  0.00  0.00      PROA C  
ATOM   3105  CE2 TYR A 392     -11.245 201.549  34.743  0.00  0.00      PROA C  
ATOM   3106  CZ  TYR A 392     -12.213 200.821  35.443  0.00  0.00      PROA C  
ATOM   3107  OH  TYR A 392     -12.252 199.416  35.312  0.00  0.00      PROA O  
ATOM   3108  N   THR A 393     -13.581 207.877  35.974  0.00  0.00      PROA N  
ATOM   3109  CA  THR A 393     -13.699 209.296  36.281  0.00  0.00      PROA C  
ATOM   3110  C   THR A 393     -13.200 209.542  37.687  0.00  0.00      PROA C  
ATOM   3111  O   THR A 393     -13.456 208.769  38.610  0.00  0.00      PROA O  
ATOM   3112  CB  THR A 393     -15.130 209.856  36.184  0.00  0.00      PROA C  
ATOM   3113  CG2 THR A 393     -15.670 209.651  34.765  0.00  0.00      PROA C  
ATOM   3114  OG1 THR A 393     -16.056 209.233  37.071  0.00  0.00      PROA O  
ATOM   3115  N   MET A 394     -12.452 210.639  37.897  0.00  0.00      PROA N  
ATOM   3116  CA  MET A 394     -12.018 211.030  39.221  0.00  0.00      PROA C  
ATOM   3117  C   MET A 394     -13.111 211.777  39.980  0.00  0.00      PROA C  
ATOM   3118  O   MET A 394     -13.550 212.856  39.577  0.00  0.00      PROA O  
ATOM   3119  CB  MET A 394     -10.726 211.884  39.133  0.00  0.00      PROA C  
ATOM   3120  CG  MET A 394     -10.209 212.443  40.476  0.00  0.00      PROA C  
ATOM   3121  SD  MET A 394      -9.835 211.174  41.720  0.00  0.00      PROA S  
ATOM   3122  CE  MET A 394      -8.280 210.610  40.986  0.00  0.00      PROA C  
ATOM   3123  N   SER A 395     -13.578 211.221  41.115  0.00  0.00      PROA N  
ATOM   3124  CA  SER A 395     -14.461 211.937  42.031  0.00  0.00      PROA C  
ATOM   3125  C   SER A 395     -13.647 212.674  43.079  0.00  0.00      PROA C  
ATOM   3126  O   SER A 395     -12.652 212.157  43.585  0.00  0.00      PROA O  
ATOM   3127  CB  SER A 395     -15.472 211.023  42.769  0.00  0.00      PROA C  
ATOM   3128  OG  SER A 395     -16.384 210.428  41.844  0.00  0.00      PROA O  
ATOM   3129  N   SER A 396     -14.058 213.915  43.417  0.00  0.00      PROA N  
ATOM   3130  CA  SER A 396     -13.438 214.774  44.431  0.00  0.00      PROA C  
ATOM   3131  C   SER A 396     -11.947 215.074  44.274  0.00  0.00      PROA C  
ATOM   3132  O   SER A 396     -11.162 214.944  45.215  0.00  0.00      PROA O  
ATOM   3133  CB  SER A 396     -13.794 214.419  45.913  0.00  0.00      PROA C  
ATOM   3134  OG  SER A 396     -13.410 213.093  46.290  0.00  0.00      PROA O  
ATOM   3135  N   ASN A 397     -11.539 215.527  43.068  0.00  0.00      PROA N  
ATOM   3136  CA  ASN A 397     -10.272 216.201  42.780  0.00  0.00      PROA C  
ATOM   3137  C   ASN A 397      -9.057 215.284  42.635  0.00  0.00      PROA C  
ATOM   3138  O   ASN A 397      -8.432 215.214  41.577  0.00  0.00      PROA O  
ATOM   3139  CB  ASN A 397      -9.960 217.387  43.745  0.00  0.00      PROA C  
ATOM   3140  CG  ASN A 397     -11.091 218.416  43.731  0.00  0.00      PROA C  
ATOM   3141  ND2 ASN A 397     -11.219 219.183  44.839  0.00  0.00      PROA N  
ATOM   3142  OD1 ASN A 397     -11.868 218.543  42.781  0.00  0.00      PROA O  
ATOM   3143  N   GLY A 398      -8.679 214.569  43.714  0.00  0.00      PROA N  
ATOM   3144  CA  GLY A 398      -7.554 213.636  43.734  0.00  0.00      PROA C  
ATOM   3145  C   GLY A 398      -6.245 214.242  44.173  0.00  0.00      PROA C  
ATOM   3146  O   GLY A 398      -5.233 213.551  44.252  0.00  0.00      PROA O  
ATOM   3147  N   LYS A 399      -6.214 215.544  44.506  0.00  0.00      PROA N  
ATOM   3148  CA  LYS A 399      -5.012 216.192  45.001  0.00  0.00      PROA C  
ATOM   3149  C   LYS A 399      -5.043 216.250  46.519  0.00  0.00      PROA C  
ATOM   3150  O   LYS A 399      -5.925 216.858  47.131  0.00  0.00      PROA O  
ATOM   3151  CB  LYS A 399      -4.829 217.607  44.401  0.00  0.00      PROA C  
ATOM   3152  CG  LYS A 399      -3.506 218.280  44.815  0.00  0.00      PROA C  
ATOM   3153  CD  LYS A 399      -3.252 219.638  44.128  0.00  0.00      PROA C  
ATOM   3154  CE  LYS A 399      -3.091 219.558  42.600  0.00  0.00      PROA C  
ATOM   3155  NZ  LYS A 399      -2.774 220.894  42.033  0.00  0.00      PROA N1+
ATOM   3156  N   TYR A 400      -4.077 215.573  47.164  0.00  0.00      PROA N  
ATOM   3157  CA  TYR A 400      -4.018 215.423  48.603  0.00  0.00      PROA C  
ATOM   3158  C   TYR A 400      -2.709 215.988  49.127  0.00  0.00      PROA C  
ATOM   3159  O   TYR A 400      -1.638 215.784  48.554  0.00  0.00      PROA O  
ATOM   3160  CB  TYR A 400      -4.202 213.949  49.081  0.00  0.00      PROA C  
ATOM   3161  CG  TYR A 400      -5.641 213.488  49.006  0.00  0.00      PROA C  
ATOM   3162  CD1 TYR A 400      -6.303 213.327  47.777  0.00  0.00      PROA C  
ATOM   3163  CD2 TYR A 400      -6.331 213.142  50.180  0.00  0.00      PROA C  
ATOM   3164  CE1 TYR A 400      -7.643 212.919  47.727  0.00  0.00      PROA C  
ATOM   3165  CE2 TYR A 400      -7.660 212.705  50.138  0.00  0.00      PROA C  
ATOM   3166  CZ  TYR A 400      -8.320 212.610  48.910  0.00  0.00      PROA C  
ATOM   3167  OH  TYR A 400      -9.662 212.193  48.871  0.00  0.00      PROA O  
ATOM   3168  N   VAL A 401      -2.778 216.739  50.236  0.00  0.00      PROA N  
ATOM   3169  CA  VAL A 401      -1.629 217.353  50.871  0.00  0.00      PROA C  
ATOM   3170  C   VAL A 401      -1.469 216.775  52.269  0.00  0.00      PROA C  
ATOM   3171  O   VAL A 401      -2.442 216.527  52.983  0.00  0.00      PROA O  
ATOM   3172  CB  VAL A 401      -1.715 218.882  50.861  0.00  0.00      PROA C  
ATOM   3173  CG1 VAL A 401      -2.961 219.399  51.606  0.00  0.00      PROA C  
ATOM   3174  CG2 VAL A 401      -0.431 219.512  51.434  0.00  0.00      PROA C  
ATOM   3175  N   CYS A 402      -0.226 216.467  52.691  0.00  0.00      PROA N  
ATOM   3176  CA  CYS A 402       0.050 216.003  54.042  0.00  0.00      PROA C  
ATOM   3177  C   CYS A 402      -0.115 217.125  55.070  0.00  0.00      PROA C  
ATOM   3178  O   CYS A 402       0.681 218.066  55.127  0.00  0.00      PROA O  
ATOM   3179  CB  CYS A 402       1.465 215.368  54.151  0.00  0.00      PROA C  
ATOM   3180  SG  CYS A 402       1.885 214.716  55.805  0.00  0.00      PROA S  
ATOM   3181  N   GLU A 403      -1.168 217.050  55.905  0.00  0.00      PROA N  
ATOM   3182  CA  GLU A 403      -1.479 218.062  56.898  0.00  0.00      PROA C  
ATOM   3183  C   GLU A 403      -0.830 217.835  58.258  0.00  0.00      PROA C  
ATOM   3184  O   GLU A 403      -0.193 216.816  58.530  0.00  0.00      PROA O  
ATOM   3185  CB  GLU A 403      -3.009 218.301  57.009  0.00  0.00      PROA C  
ATOM   3186  CG  GLU A 403      -3.558 219.195  55.866  0.00  0.00      PROA C  
ATOM   3187  CD  GLU A 403      -3.035 220.626  55.933  0.00  0.00      PROA C  
ATOM   3188  OE1 GLU A 403      -3.259 221.314  56.965  0.00  0.00      PROA O  
ATOM   3189  OE2 GLU A 403      -2.401 221.093  54.949  0.00  0.00      PROA O1-
ATOM   3190  N   ALA A 404      -0.963 218.831  59.162  0.00  0.00      PROA N  
ATOM   3191  CA  ALA A 404      -0.257 218.907  60.425  0.00  0.00      PROA C  
ATOM   3192  C   ALA A 404      -0.700 217.875  61.463  0.00  0.00      PROA C  
ATOM   3193  O   ALA A 404       0.017 217.586  62.422  0.00  0.00      PROA O  
ATOM   3194  CB  ALA A 404      -0.435 220.322  61.009  0.00  0.00      PROA C  
ATOM   3195  N   ASP A 405      -1.878 217.258  61.267  0.00  0.00      PROA N  
ATOM   3196  CA  ASP A 405      -2.403 216.210  62.117  0.00  0.00      PROA C  
ATOM   3197  C   ASP A 405      -1.998 214.819  61.603  0.00  0.00      PROA C  
ATOM   3198  O   ASP A 405      -2.339 213.794  62.198  0.00  0.00      PROA O  
ATOM   3199  CB  ASP A 405      -3.946 216.377  62.270  0.00  0.00      PROA C  
ATOM   3200  CG  ASP A 405      -4.756 216.341  60.977  0.00  0.00      PROA C  
ATOM   3201  OD1 ASP A 405      -4.189 216.257  59.859  0.00  0.00      PROA O  
ATOM   3202  OD2 ASP A 405      -6.011 216.431  61.088  0.00  0.00      PROA O1-
ATOM   3203  N   GLY A 406      -1.188 214.761  60.521  0.00  0.00      PROA N  
ATOM   3204  CA  GLY A 406      -0.554 213.542  60.034  0.00  0.00      PROA C  
ATOM   3205  C   GLY A 406      -1.414 212.701  59.131  0.00  0.00      PROA C  
ATOM   3206  O   GLY A 406      -1.189 211.500  58.983  0.00  0.00      PROA O  
ATOM   3207  N   PHE A 407      -2.411 213.320  58.481  0.00  0.00      PROA N  
ATOM   3208  CA  PHE A 407      -3.270 212.660  57.521  0.00  0.00      PROA C  
ATOM   3209  C   PHE A 407      -3.211 213.338  56.161  0.00  0.00      PROA C  
ATOM   3210  O   PHE A 407      -3.250 214.565  56.035  0.00  0.00      PROA O  
ATOM   3211  CB  PHE A 407      -4.746 212.623  57.985  0.00  0.00      PROA C  
ATOM   3212  CG  PHE A 407      -4.891 211.790  59.231  0.00  0.00      PROA C  
ATOM   3213  CD1 PHE A 407      -4.875 210.387  59.147  0.00  0.00      PROA C  
ATOM   3214  CD2 PHE A 407      -5.093 212.392  60.486  0.00  0.00      PROA C  
ATOM   3215  CE1 PHE A 407      -5.035 209.601  60.297  0.00  0.00      PROA C  
ATOM   3216  CE2 PHE A 407      -5.252 211.611  61.637  0.00  0.00      PROA C  
ATOM   3217  CZ  PHE A 407      -5.221 210.214  61.542  0.00  0.00      PROA C  
ATOM   3218  N   TRP A 408      -3.142 212.525  55.084  0.00  0.00      PROA N  
ATOM   3219  CA  TRP A 408      -3.348 212.985  53.721  0.00  0.00      PROA C  
ATOM   3220  C   TRP A 408      -4.725 213.624  53.556  0.00  0.00      PROA C  
ATOM   3221  O   TRP A 408      -5.760 213.006  53.807  0.00  0.00      PROA O  
ATOM   3222  CB  TRP A 408      -3.176 211.835  52.689  0.00  0.00      PROA C  
ATOM   3223  CG  TRP A 408      -1.787 211.282  52.602  0.00  0.00      PROA C  
ATOM   3224  CD1 TRP A 408      -1.336 210.062  53.044  0.00  0.00      PROA C  
ATOM   3225  CD2 TRP A 408      -0.656 211.945  52.007  0.00  0.00      PROA C  
ATOM   3226  CE2 TRP A 408       0.443 211.064  52.130  0.00  0.00      PROA C  
ATOM   3227  CE3 TRP A 408      -0.482 213.179  51.378  0.00  0.00      PROA C  
ATOM   3228  NE1 TRP A 408       0.006 209.942  52.761  0.00  0.00      PROA N  
ATOM   3229  CZ2 TRP A 408       1.703 211.393  51.654  0.00  0.00      PROA C  
ATOM   3230  CZ3 TRP A 408       0.784 213.498  50.879  0.00  0.00      PROA C  
ATOM   3231  CH2 TRP A 408       1.859 212.626  51.020  0.00  0.00      PROA C  
ATOM   3232  N   THR A 409      -4.755 214.910  53.171  0.00  0.00      PROA N  
ATOM   3233  CA  THR A 409      -5.956 215.726  53.247  0.00  0.00      PROA C  
ATOM   3234  C   THR A 409      -6.277 216.345  51.905  0.00  0.00      PROA C  
ATOM   3235  O   THR A 409      -5.448 217.015  51.289  0.00  0.00      PROA O  
ATOM   3236  CB  THR A 409      -5.814 216.805  54.314  0.00  0.00      PROA C  
ATOM   3237  CG2 THR A 409      -6.976 217.807  54.315  0.00  0.00      PROA C  
ATOM   3238  OG1 THR A 409      -5.798 216.206  55.606  0.00  0.00      PROA O  
ATOM   3239  N   SER A 410      -7.504 216.114  51.402  0.00  0.00      PROA N  
ATOM   3240  CA  SER A 410      -8.071 216.770  50.225  0.00  0.00      PROA C  
ATOM   3241  C   SER A 410      -8.255 218.271  50.419  0.00  0.00      PROA C  
ATOM   3242  O   SER A 410      -8.406 218.758  51.538  0.00  0.00      PROA O  
ATOM   3243  CB  SER A 410      -9.429 216.124  49.803  0.00  0.00      PROA C  
ATOM   3244  OG  SER A 410     -10.034 216.738  48.657  0.00  0.00      PROA O  
ATOM   3245  N   SER A 411      -8.291 219.068  49.332  0.00  0.00      PROA N  
ATOM   3246  CA  SER A 411      -8.646 220.487  49.379  0.00  0.00      PROA C  
ATOM   3247  C   SER A 411     -10.047 220.749  49.937  0.00  0.00      PROA C  
ATOM   3248  O   SER A 411     -10.324 221.793  50.529  0.00  0.00      PROA O  
ATOM   3249  CB  SER A 411      -8.500 221.185  47.996  0.00  0.00      PROA C  
ATOM   3250  OG  SER A 411      -9.249 220.522  46.970  0.00  0.00      PROA O  
ATOM   3251  N   LYS A 412     -10.955 219.757  49.808  0.00  0.00      PROA N  
ATOM   3252  CA  LYS A 412     -12.274 219.752  50.414  0.00  0.00      PROA C  
ATOM   3253  C   LYS A 412     -12.240 219.497  51.927  0.00  0.00      PROA C  
ATOM   3254  O   LYS A 412     -13.201 219.774  52.646  0.00  0.00      PROA O  
ATOM   3255  CB  LYS A 412     -13.145 218.654  49.744  0.00  0.00      PROA C  
ATOM   3256  CG  LYS A 412     -13.301 218.799  48.216  0.00  0.00      PROA C  
ATOM   3257  CD  LYS A 412     -13.903 220.142  47.749  0.00  0.00      PROA C  
ATOM   3258  CE  LYS A 412     -15.305 220.435  48.311  0.00  0.00      PROA C  
ATOM   3259  NZ  LYS A 412     -15.850 221.693  47.741  0.00  0.00      PROA N1+
ATOM   3260  N   GLY A 413     -11.113 218.962  52.445  0.00  0.00      PROA N  
ATOM   3261  CA  GLY A 413     -10.872 218.678  53.860  0.00  0.00      PROA C  
ATOM   3262  C   GLY A 413     -10.930 217.208  54.174  0.00  0.00      PROA C  
ATOM   3263  O   GLY A 413     -10.561 216.773  55.265  0.00  0.00      PROA O  
ATOM   3264  N   GLU A 414     -11.402 216.397  53.210  0.00  0.00      PROA N  
ATOM   3265  CA  GLU A 414     -11.567 214.961  53.347  0.00  0.00      PROA C  
ATOM   3266  C   GLU A 414     -10.285 214.164  53.584  0.00  0.00      PROA C  
ATOM   3267  O   GLU A 414      -9.235 214.408  52.985  0.00  0.00      PROA O  
ATOM   3268  CB  GLU A 414     -12.402 214.375  52.178  0.00  0.00      PROA C  
ATOM   3269  CG  GLU A 414     -13.870 214.880  52.203  0.00  0.00      PROA C  
ATOM   3270  CD  GLU A 414     -14.738 214.243  51.122  0.00  0.00      PROA C  
ATOM   3271  OE1 GLU A 414     -14.537 214.546  49.917  0.00  0.00      PROA O  
ATOM   3272  OE2 GLU A 414     -15.652 213.446  51.469  0.00  0.00      PROA O1-
ATOM   3273  N   LYS A 415     -10.373 213.178  54.501  0.00  0.00      PROA N  
ATOM   3274  CA  LYS A 415      -9.257 212.372  54.966  0.00  0.00      PROA C  
ATOM   3275  C   LYS A 415      -9.251 210.990  54.321  0.00  0.00      PROA C  
ATOM   3276  O   LYS A 415      -8.298 210.218  54.447  0.00  0.00      PROA O  
ATOM   3277  CB  LYS A 415      -9.418 212.187  56.500  0.00  0.00      PROA C  
ATOM   3278  CG  LYS A 415      -9.343 213.498  57.308  0.00  0.00      PROA C  
ATOM   3279  CD  LYS A 415      -7.891 213.943  57.541  0.00  0.00      PROA C  
ATOM   3280  CE  LYS A 415      -7.724 215.256  58.321  0.00  0.00      PROA C  
ATOM   3281  NZ  LYS A 415      -7.997 216.427  57.453  0.00  0.00      PROA N1+
ATOM   3282  N   SER A 416     -10.330 210.651  53.592  0.00  0.00      PROA N  
ATOM   3283  CA  SER A 416     -10.521 209.360  52.947  0.00  0.00      PROA C  
ATOM   3284  C   SER A 416     -10.014 209.385  51.520  0.00  0.00      PROA C  
ATOM   3285  O   SER A 416      -9.871 210.443  50.906  0.00  0.00      PROA O  
ATOM   3286  CB  SER A 416     -12.016 208.921  52.907  0.00  0.00      PROA C  
ATOM   3287  OG  SER A 416     -12.573 208.842  54.224  0.00  0.00      PROA O  
ATOM   3288  N   LEU A 417      -9.731 208.199  50.940  0.00  0.00      PROA N  
ATOM   3289  CA  LEU A 417      -9.333 208.053  49.550  0.00  0.00      PROA C  
ATOM   3290  C   LEU A 417     -10.369 208.589  48.551  0.00  0.00      PROA C  
ATOM   3291  O   LEU A 417     -11.576 208.470  48.808  0.00  0.00      PROA O  
ATOM   3292  CB  LEU A 417      -9.050 206.564  49.208  0.00  0.00      PROA C  
ATOM   3293  CG  LEU A 417      -7.844 205.947  49.944  0.00  0.00      PROA C  
ATOM   3294  CD1 LEU A 417      -7.737 204.447  49.630  0.00  0.00      PROA C  
ATOM   3295  CD2 LEU A 417      -6.542 206.659  49.559  0.00  0.00      PROA C  
ATOM   3296  N   PRO A 418      -9.986 209.197  47.424  0.00  0.00      PROA N  
ATOM   3297  CA  PRO A 418     -10.902 209.410  46.308  0.00  0.00      PROA C  
ATOM   3298  C   PRO A 418     -11.465 208.106  45.747  0.00  0.00      PROA C  
ATOM   3299  O   PRO A 418     -10.954 207.022  46.038  0.00  0.00      PROA O  
ATOM   3300  CB  PRO A 418     -10.040 210.165  45.291  0.00  0.00      PROA C  
ATOM   3301  CG  PRO A 418      -8.647 209.567  45.476  0.00  0.00      PROA C  
ATOM   3302  CD  PRO A 418      -8.584 209.293  46.982  0.00  0.00      PROA C  
ATOM   3303  N   VAL A 419     -12.531 208.183  44.932  0.00  0.00      PROA N  
ATOM   3304  CA  VAL A 419     -13.091 207.015  44.274  0.00  0.00      PROA C  
ATOM   3305  C   VAL A 419     -13.040 207.194  42.767  0.00  0.00      PROA C  
ATOM   3306  O   VAL A 419     -13.480 208.200  42.201  0.00  0.00      PROA O  
ATOM   3307  CB  VAL A 419     -14.482 206.630  44.795  0.00  0.00      PROA C  
ATOM   3308  CG1 VAL A 419     -15.487 207.795  44.704  0.00  0.00      PROA C  
ATOM   3309  CG2 VAL A 419     -15.019 205.377  44.070  0.00  0.00      PROA C  
ATOM   3310  N   CYS A 420     -12.462 206.199  42.060  0.00  0.00      PROA N  
ATOM   3311  CA  CYS A 420     -12.484 206.141  40.610  0.00  0.00      PROA C  
ATOM   3312  C   CYS A 420     -13.788 205.535  40.139  0.00  0.00      PROA C  
ATOM   3313  O   CYS A 420     -13.886 204.339  39.862  0.00  0.00      PROA O  
ATOM   3314  CB  CYS A 420     -11.310 205.310  40.035  0.00  0.00      PROA C  
ATOM   3315  SG  CYS A 420      -9.713 206.126  40.270  0.00  0.00      PROA S  
ATOM   3316  N   LYS A 421     -14.843 206.364  40.044  0.00  0.00      PROA N  
ATOM   3317  CA  LYS A 421     -16.115 205.945  39.503  0.00  0.00      PROA C  
ATOM   3318  C   LYS A 421     -16.221 206.210  38.001  0.00  0.00      PROA C  
ATOM   3319  O   LYS A 421     -15.938 207.335  37.581  0.00  0.00      PROA O  
ATOM   3320  CB  LYS A 421     -17.317 206.580  40.237  0.00  0.00      PROA C  
ATOM   3321  CG  LYS A 421     -17.475 206.071  41.677  0.00  0.00      PROA C  
ATOM   3322  CD  LYS A 421     -18.811 206.517  42.294  0.00  0.00      PROA C  
ATOM   3323  CE  LYS A 421     -19.081 205.904  43.676  0.00  0.00      PROA C  
ATOM   3324  NZ  LYS A 421     -20.486 206.146  44.083  0.00  0.00      PROA N1+
ATOM   3325  N   PRO A 422     -16.577 205.271  37.142  0.00  0.00      PROA N  
ATOM   3326  CA  PRO A 422     -16.793 205.536  35.723  0.00  0.00      PROA C  
ATOM   3327  C   PRO A 422     -17.808 206.626  35.401  0.00  0.00      PROA C  
ATOM   3328  O   PRO A 422     -18.783 206.821  36.133  0.00  0.00      PROA O  
ATOM   3329  CB  PRO A 422     -17.181 204.176  35.150  0.00  0.00      PROA C  
ATOM   3330  CG  PRO A 422     -17.761 203.417  36.339  0.00  0.00      PROA C  
ATOM   3331  CD  PRO A 422     -16.903 203.889  37.500  0.00  0.00      PROA C  
ATOM   3332  N   VAL A 423     -17.581 207.354  34.292  0.00  0.00      PROA N  
ATOM   3333  CA  VAL A 423     -18.492 208.343  33.742  0.00  0.00      PROA C  
ATOM   3334  C   VAL A 423     -19.832 207.724  33.346  0.00  0.00      PROA C  
ATOM   3335  O   VAL A 423     -19.894 206.749  32.595  0.00  0.00      PROA O  
ATOM   3336  CB  VAL A 423     -17.860 209.068  32.552  0.00  0.00      PROA C  
ATOM   3337  CG1 VAL A 423     -18.873 209.958  31.813  0.00  0.00      PROA C  
ATOM   3338  CG2 VAL A 423     -16.707 209.960  33.046  0.00  0.00      PROA C  
ATOM   3339  N   CYS A 424     -20.953 208.275  33.861  0.00  0.00      PROA N  
ATOM   3340  CA  CYS A 424     -22.270 207.708  33.640  0.00  0.00      PROA C  
ATOM   3341  C   CYS A 424     -23.020 208.368  32.491  0.00  0.00      PROA C  
ATOM   3342  O   CYS A 424     -22.970 209.584  32.287  0.00  0.00      PROA O  
ATOM   3343  CB  CYS A 424     -23.140 207.728  34.935  0.00  0.00      PROA C  
ATOM   3344  SG  CYS A 424     -23.713 209.386  35.456  0.00  0.00      PROA S  
ATOM   3345  N   GLY A 425     -23.771 207.560  31.717  0.00  0.00      PROA N  
ATOM   3346  CA  GLY A 425     -24.834 208.042  30.841  0.00  0.00      PROA C  
ATOM   3347  C   GLY A 425     -24.437 208.800  29.602  0.00  0.00      PROA C  
ATOM   3348  O   GLY A 425     -25.236 209.563  29.063  0.00  0.00      PROA O  
ATOM   3349  N   LEU A 426     -23.214 208.612  29.083  0.00  0.00      PROA N  
ATOM   3350  CA  LEU A 426     -22.849 209.165  27.789  0.00  0.00      PROA C  
ATOM   3351  C   LEU A 426     -23.177 208.190  26.666  0.00  0.00      PROA C  
ATOM   3352  O   LEU A 426     -23.067 206.973  26.812  0.00  0.00      PROA O  
ATOM   3353  CB  LEU A 426     -21.367 209.601  27.695  0.00  0.00      PROA C  
ATOM   3354  CG  LEU A 426     -20.960 210.731  28.665  0.00  0.00      PROA C  
ATOM   3355  CD1 LEU A 426     -19.475 211.074  28.468  0.00  0.00      PROA C  
ATOM   3356  CD2 LEU A 426     -21.818 211.995  28.493  0.00  0.00      PROA C  
ATOM   3357  N   SER A 427     -23.600 208.731  25.508  0.00  0.00      PROA N  
ATOM   3358  CA  SER A 427     -24.005 207.942  24.352  0.00  0.00      PROA C  
ATOM   3359  C   SER A 427     -23.599 208.643  23.075  0.00  0.00      PROA C  
ATOM   3360  O   SER A 427     -23.307 209.840  23.056  0.00  0.00      PROA O  
ATOM   3361  CB  SER A 427     -25.542 207.706  24.247  0.00  0.00      PROA C  
ATOM   3362  OG  SER A 427     -26.026 206.857  25.281  0.00  0.00      PROA O  
ATOM   3363  N   THR A 428     -23.612 207.909  21.946  0.00  0.00      PROA N  
ATOM   3364  CA  THR A 428     -23.330 208.446  20.612  0.00  0.00      PROA C  
ATOM   3365  C   THR A 428     -24.627 208.943  19.961  0.00  0.00      PROA C  
ATOM   3366  O   THR A 428     -24.646 209.404  18.820  0.00  0.00      PROA O  
ATOM   3367  CB  THR A 428     -22.668 207.413  19.678  0.00  0.00      PROA C  
ATOM   3368  CG2 THR A 428     -21.885 208.089  18.540  0.00  0.00      PROA C  
ATOM   3369  OG1 THR A 428     -21.713 206.621  20.373  0.00  0.00      PROA O  
ATOM   3370  N   HIS A 429     -25.774 208.912  20.682  0.00  0.00      PROA N  
ATOM   3371  CA  HIS A 429     -27.023 209.545  20.263  0.00  0.00      PROA C  
ATOM   3372  C   HIS A 429     -26.906 211.052  20.053  0.00  0.00      PROA C  
ATOM   3373  O   HIS A 429     -26.316 211.771  20.860  0.00  0.00      PROA O  
ATOM   3374  CB  HIS A 429     -28.182 209.357  21.283  0.00  0.00      PROA C  
ATOM   3375  CG  HIS A 429     -28.673 207.949  21.451  0.00  0.00      PROA C  
ATOM   3376  CD2 HIS A 429     -28.876 207.238  22.596  0.00  0.00      PROA C  
ATOM   3377  ND1 HIS A 429     -29.190 207.176  20.430  0.00  0.00      PROA N  
ATOM   3378  CE1 HIS A 429     -29.668 206.040  20.996  0.00  0.00      PROA C  
ATOM   3379  NE2 HIS A 429     -29.506 206.038  22.306  0.00  0.00      PROA N  
ATOM   3380  N   THR A 430     -27.490 211.576  18.956  0.00  0.00      PROA N  
ATOM   3381  CA  THR A 430     -27.612 213.016  18.733  0.00  0.00      PROA C  
ATOM   3382  C   THR A 430     -28.515 213.721  19.735  0.00  0.00      PROA C  
ATOM   3383  O   THR A 430     -28.172 214.773  20.274  0.00  0.00      PROA O  
ATOM   3384  CB  THR A 430     -28.086 213.367  17.320  0.00  0.00      PROA C  
ATOM   3385  CG2 THR A 430     -26.945 213.067  16.335  0.00  0.00      PROA C  
ATOM   3386  OG1 THR A 430     -29.197 212.565  16.925  0.00  0.00      PROA O  
ATOM   3387  N   SER A 431     -29.703 213.150  20.009  0.00  0.00      PROA N  
ATOM   3388  CA  SER A 431     -30.725 213.731  20.874  0.00  0.00      PROA C  
ATOM   3389  C   SER A 431     -31.814 212.714  21.164  0.00  0.00      PROA C  
ATOM   3390  O   SER A 431     -31.811 211.599  20.640  0.00  0.00      PROA O  
ATOM   3391  CB  SER A 431     -31.366 215.033  20.286  0.00  0.00      PROA C  
ATOM   3392  OG  SER A 431     -30.497 216.155  20.457  0.00  0.00      PROA O  
ATOM   3393  N   GLY A 432     -32.796 213.083  22.019  0.00  0.00      PROA N  
ATOM   3394  CA  GLY A 432     -33.987 212.281  22.301  0.00  0.00      PROA C  
ATOM   3395  C   GLY A 432     -35.044 212.325  21.220  0.00  0.00      PROA C  
ATOM   3396  O   GLY A 432     -35.998 211.548  21.250  0.00  0.00      PROA O  
ATOM   3397  N   GLY A 433     -34.923 213.260  20.245  0.00  0.00      PROA N  
ATOM   3398  CA  GLY A 433     -35.829 213.417  19.100  0.00  0.00      PROA C  
ATOM   3399  C   GLY A 433     -36.113 212.140  18.337  0.00  0.00      PROA C  
ATOM   3400  O   GLY A 433     -35.218 211.504  17.777  0.00  0.00      PROA O  
ATOM   3401  N   ARG A 434     -37.395 211.738  18.297  0.00  0.00      PROA N  
ATOM   3402  CA  ARG A 434     -37.775 210.406  17.878  0.00  0.00      PROA C  
ATOM   3403  C   ARG A 434     -38.088 210.283  16.397  0.00  0.00      PROA C  
ATOM   3404  O   ARG A 434     -38.802 211.095  15.802  0.00  0.00      PROA O  
ATOM   3405  CB  ARG A 434     -38.940 209.830  18.730  0.00  0.00      PROA C  
ATOM   3406  CG  ARG A 434     -40.243 210.658  18.772  0.00  0.00      PROA C  
ATOM   3407  CD  ARG A 434     -41.324 210.007  19.651  0.00  0.00      PROA C  
ATOM   3408  NE  ARG A 434     -42.545 210.877  19.621  0.00  0.00      PROA N  
ATOM   3409  CZ  ARG A 434     -42.765 211.920  20.410  0.00  0.00      PROA C  
ATOM   3410  NH1 ARG A 434     -41.881 212.367  21.274  0.00  0.00      PROA N1+
ATOM   3411  NH2 ARG A 434     -43.919 212.551  20.329  0.00  0.00      PROA N  
ATOM   3412  N   ILE A 435     -37.563 209.216  15.769  0.00  0.00      PROA N  
ATOM   3413  CA  ILE A 435     -38.000 208.746  14.466  0.00  0.00      PROA C  
ATOM   3414  C   ILE A 435     -38.811 207.497  14.763  0.00  0.00      PROA C  
ATOM   3415  O   ILE A 435     -38.289 206.502  15.266  0.00  0.00      PROA O  
ATOM   3416  CB  ILE A 435     -36.853 208.451  13.497  0.00  0.00      PROA C  
ATOM   3417  CG1 ILE A 435     -35.988 209.720  13.274  0.00  0.00      PROA C  
ATOM   3418  CG2 ILE A 435     -37.429 207.909  12.166  0.00  0.00      PROA C  
ATOM   3419  CD  ILE A 435     -34.727 209.473  12.437  0.00  0.00      PROA C  
ATOM   3420  N   ILE A 436     -40.140 207.550  14.524  0.00  0.00      PROA N  
ATOM   3421  CA  ILE A 436     -41.097 206.552  14.992  0.00  0.00      PROA C  
ATOM   3422  C   ILE A 436     -40.826 205.114  14.529  0.00  0.00      PROA C  
ATOM   3423  O   ILE A 436     -40.341 204.858  13.422  0.00  0.00      PROA O  
ATOM   3424  CB  ILE A 436     -42.542 206.984  14.704  0.00  0.00      PROA C  
ATOM   3425  CG1 ILE A 436     -43.581 206.144  15.489  0.00  0.00      PROA C  
ATOM   3426  CG2 ILE A 436     -42.820 206.988  13.184  0.00  0.00      PROA C  
ATOM   3427  CD  ILE A 436     -44.977 206.779  15.531  0.00  0.00      PROA C  
ATOM   3428  N   GLY A 437     -41.122 204.124  15.404  0.00  0.00      PROA N  
ATOM   3429  CA  GLY A 437     -40.836 202.710  15.170  0.00  0.00      PROA C  
ATOM   3430  C   GLY A 437     -39.435 202.297  15.563  0.00  0.00      PROA C  
ATOM   3431  O   GLY A 437     -38.642 203.080  16.088  0.00  0.00      PROA O  
ATOM   3432  N   GLY A 438     -39.112 201.003  15.352  0.00  0.00      PROA N  
ATOM   3433  CA  GLY A 438     -37.785 200.434  15.603  0.00  0.00      PROA C  
ATOM   3434  C   GLY A 438     -36.646 201.079  14.838  0.00  0.00      PROA C  
ATOM   3435  O   GLY A 438     -36.748 201.374  13.646  0.00  0.00      PROA O  
ATOM   3436  N   GLN A 439     -35.510 201.289  15.519  0.00  0.00      PROA N  
ATOM   3437  CA  GLN A 439     -34.311 201.891  14.972  0.00  0.00      PROA C  
ATOM   3438  C   GLN A 439     -33.103 200.986  15.243  0.00  0.00      PROA C  
ATOM   3439  O   GLN A 439     -32.931 200.562  16.388  0.00  0.00      PROA O  
ATOM   3440  CB  GLN A 439     -34.076 203.285  15.612  0.00  0.00      PROA C  
ATOM   3441  CG  GLN A 439     -35.152 204.332  15.225  0.00  0.00      PROA C  
ATOM   3442  CD  GLN A 439     -35.146 205.533  16.176  0.00  0.00      PROA C  
ATOM   3443  NE2 GLN A 439     -35.815 205.376  17.340  0.00  0.00      PROA N  
ATOM   3444  OE1 GLN A 439     -34.569 206.588  15.891  0.00  0.00      PROA O  
ATOM   3445  N   PRO A 440     -32.251 200.618  14.287  0.00  0.00      PROA N  
ATOM   3446  CA  PRO A 440     -30.957 199.992  14.563  0.00  0.00      PROA C  
ATOM   3447  C   PRO A 440     -30.020 200.825  15.434  0.00  0.00      PROA C  
ATOM   3448  O   PRO A 440     -29.742 201.978  15.095  0.00  0.00      PROA O  
ATOM   3449  CB  PRO A 440     -30.360 199.728  13.168  0.00  0.00      PROA C  
ATOM   3450  CG  PRO A 440     -31.585 199.621  12.256  0.00  0.00      PROA C  
ATOM   3451  CD  PRO A 440     -32.542 200.654  12.852  0.00  0.00      PROA C  
ATOM   3452  N   ALA A 441     -29.490 200.264  16.537  0.00  0.00      PROA N  
ATOM   3453  CA  ALA A 441     -28.422 200.876  17.302  0.00  0.00      PROA C  
ATOM   3454  C   ALA A 441     -27.085 200.904  16.551  0.00  0.00      PROA C  
ATOM   3455  O   ALA A 441     -26.780 200.015  15.750  0.00  0.00      PROA O  
ATOM   3456  CB  ALA A 441     -28.257 200.171  18.661  0.00  0.00      PROA C  
ATOM   3457  N   LYS A 442     -26.252 201.932  16.790  0.00  0.00      PROA N  
ATOM   3458  CA  LYS A 442     -24.921 202.045  16.217  0.00  0.00      PROA C  
ATOM   3459  C   LYS A 442     -23.936 202.123  17.393  0.00  0.00      PROA C  
ATOM   3460  O   LYS A 442     -24.375 202.241  18.544  0.00  0.00      PROA O  
ATOM   3461  CB  LYS A 442     -24.831 203.290  15.286  0.00  0.00      PROA C  
ATOM   3462  CG  LYS A 442     -24.595 204.620  16.012  0.00  0.00      PROA C  
ATOM   3463  CD  LYS A 442     -24.891 205.848  15.138  0.00  0.00      PROA C  
ATOM   3464  CE  LYS A 442     -24.880 207.175  15.912  0.00  0.00      PROA C  
ATOM   3465  NZ  LYS A 442     -25.989 207.229  16.896  0.00  0.00      PROA N1+
ATOM   3466  N   PRO A 443     -22.614 201.993  17.193  0.00  0.00      PROA N  
ATOM   3467  CA  PRO A 443     -21.631 201.922  18.273  0.00  0.00      PROA C  
ATOM   3468  C   PRO A 443     -21.720 203.008  19.339  0.00  0.00      PROA C  
ATOM   3469  O   PRO A 443     -21.634 204.199  19.032  0.00  0.00      PROA O  
ATOM   3470  CB  PRO A 443     -20.278 201.914  17.546  0.00  0.00      PROA C  
ATOM   3471  CG  PRO A 443     -20.596 201.213  16.224  0.00  0.00      PROA C  
ATOM   3472  CD  PRO A 443     -21.984 201.761  15.888  0.00  0.00      PROA C  
ATOM   3473  N   GLY A 444     -21.878 202.605  20.616  0.00  0.00      PROA N  
ATOM   3474  CA  GLY A 444     -21.938 203.511  21.757  0.00  0.00      PROA C  
ATOM   3475  C   GLY A 444     -23.254 204.232  21.940  0.00  0.00      PROA C  
ATOM   3476  O   GLY A 444     -23.349 205.147  22.754  0.00  0.00      PROA O  
ATOM   3477  N   ASP A 445     -24.331 203.850  21.224  0.00  0.00      PROA N  
ATOM   3478  CA  ASP A 445     -25.676 204.307  21.553  0.00  0.00      PROA C  
ATOM   3479  C   ASP A 445     -26.129 203.834  22.945  0.00  0.00      PROA C  
ATOM   3480  O   ASP A 445     -26.593 204.622  23.772  0.00  0.00      PROA O  
ATOM   3481  CB  ASP A 445     -26.706 203.843  20.489  0.00  0.00      PROA C  
ATOM   3482  CG  ASP A 445     -26.613 204.615  19.182  0.00  0.00      PROA C  
ATOM   3483  OD1 ASP A 445     -25.923 205.669  19.092  0.00  0.00      PROA O  
ATOM   3484  OD2 ASP A 445     -27.313 204.197  18.218  0.00  0.00      PROA O1-
ATOM   3485  N   PHE A 446     -25.909 202.534  23.251  0.00  0.00      PROA N  
ATOM   3486  CA  PHE A 446     -26.303 201.921  24.513  0.00  0.00      PROA C  
ATOM   3487  C   PHE A 446     -25.117 201.207  25.147  0.00  0.00      PROA C  
ATOM   3488  O   PHE A 446     -25.109 199.975  25.226  0.00  0.00      PROA O  
ATOM   3489  CB  PHE A 446     -27.451 200.884  24.341  0.00  0.00      PROA C  
ATOM   3490  CG  PHE A 446     -28.637 201.555  23.723  0.00  0.00      PROA C  
ATOM   3491  CD1 PHE A 446     -29.562 202.242  24.526  0.00  0.00      PROA C  
ATOM   3492  CD2 PHE A 446     -28.819 201.533  22.332  0.00  0.00      PROA C  
ATOM   3493  CE1 PHE A 446     -30.620 202.949  23.944  0.00  0.00      PROA C  
ATOM   3494  CE2 PHE A 446     -29.863 202.251  21.745  0.00  0.00      PROA C  
ATOM   3495  CZ  PHE A 446     -30.760 202.961  22.551  0.00  0.00      PROA C  
ATOM   3496  N   PRO A 447     -24.076 201.889  25.613  0.00  0.00      PROA N  
ATOM   3497  CA  PRO A 447     -22.858 201.241  26.085  0.00  0.00      PROA C  
ATOM   3498  C   PRO A 447     -23.039 200.619  27.469  0.00  0.00      PROA C  
ATOM   3499  O   PRO A 447     -22.102 200.015  27.992  0.00  0.00      PROA O  
ATOM   3500  CB  PRO A 447     -21.870 202.414  26.098  0.00  0.00      PROA C  
ATOM   3501  CG  PRO A 447     -22.725 203.605  26.519  0.00  0.00      PROA C  
ATOM   3502  CD  PRO A 447     -24.027 203.346  25.770  0.00  0.00      PROA C  
ATOM   3503  N   TRP A 448     -24.244 200.711  28.059  0.00  0.00      PROA N  
ATOM   3504  CA  TRP A 448     -24.606 200.040  29.285  0.00  0.00      PROA C  
ATOM   3505  C   TRP A 448     -25.354 198.745  29.013  0.00  0.00      PROA C  
ATOM   3506  O   TRP A 448     -25.689 198.027  29.951  0.00  0.00      PROA O  
ATOM   3507  CB  TRP A 448     -25.538 200.937  30.150  0.00  0.00      PROA C  
ATOM   3508  CG  TRP A 448     -26.709 201.510  29.413  0.00  0.00      PROA C  
ATOM   3509  CD1 TRP A 448     -27.878 200.872  29.080  0.00  0.00      PROA C  
ATOM   3510  CD2 TRP A 448     -26.793 202.837  28.873  0.00  0.00      PROA C  
ATOM   3511  CE2 TRP A 448     -28.030 202.921  28.191  0.00  0.00      PROA C  
ATOM   3512  CE3 TRP A 448     -25.944 203.947  28.909  0.00  0.00      PROA C  
ATOM   3513  NE1 TRP A 448     -28.663 201.717  28.332  0.00  0.00      PROA N  
ATOM   3514  CZ2 TRP A 448     -28.423 204.074  27.538  0.00  0.00      PROA C  
ATOM   3515  CZ3 TRP A 448     -26.350 205.113  28.258  0.00  0.00      PROA C  
ATOM   3516  CH2 TRP A 448     -27.564 205.170  27.580  0.00  0.00      PROA C  
ATOM   3517  N   GLN A 449     -25.653 198.418  27.738  0.00  0.00      PROA N  
ATOM   3518  CA  GLN A 449     -26.435 197.253  27.371  0.00  0.00      PROA C  
ATOM   3519  C   GLN A 449     -25.761 195.935  27.752  0.00  0.00      PROA C  
ATOM   3520  O   GLN A 449     -24.648 195.628  27.314  0.00  0.00      PROA O  
ATOM   3521  CB  GLN A 449     -26.745 197.258  25.850  0.00  0.00      PROA C  
ATOM   3522  CG  GLN A 449     -27.638 196.102  25.339  0.00  0.00      PROA C  
ATOM   3523  CD  GLN A 449     -29.022 196.098  25.994  0.00  0.00      PROA C  
ATOM   3524  NE2 GLN A 449     -29.884 197.053  25.574  0.00  0.00      PROA N  
ATOM   3525  OE1 GLN A 449     -29.344 195.275  26.854  0.00  0.00      PROA O  
ATOM   3526  N   VAL A 450     -26.437 195.126  28.585  0.00  0.00      PROA N  
ATOM   3527  CA  VAL A 450     -25.928 193.858  29.064  0.00  0.00      PROA C  
ATOM   3528  C   VAL A 450     -26.840 192.747  28.580  0.00  0.00      PROA C  
ATOM   3529  O   VAL A 450     -28.064 192.810  28.698  0.00  0.00      PROA O  
ATOM   3530  CB  VAL A 450     -25.814 193.798  30.586  0.00  0.00      PROA C  
ATOM   3531  CG1 VAL A 450     -25.299 192.424  31.038  0.00  0.00      PROA C  
ATOM   3532  CG2 VAL A 450     -24.852 194.897  31.068  0.00  0.00      PROA C  
ATOM   3533  N   LEU A 451     -26.247 191.684  28.020  0.00  0.00      PROA N  
ATOM   3534  CA  LEU A 451     -26.929 190.479  27.624  0.00  0.00      PROA C  
ATOM   3535  C   LEU A 451     -26.656 189.399  28.667  0.00  0.00      PROA C  
ATOM   3536  O   LEU A 451     -25.507 189.118  29.026  0.00  0.00      PROA O  
ATOM   3537  CB  LEU A 451     -26.445 190.039  26.222  0.00  0.00      PROA C  
ATOM   3538  CG  LEU A 451     -27.071 188.747  25.661  0.00  0.00      PROA C  
ATOM   3539  CD1 LEU A 451     -28.584 188.883  25.440  0.00  0.00      PROA C  
ATOM   3540  CD2 LEU A 451     -26.374 188.349  24.353  0.00  0.00      PROA C  
ATOM   3541  N   LEU A 452     -27.723 188.781  29.198  0.00  0.00      PROA N  
ATOM   3542  CA  LEU A 452     -27.649 187.768  30.226  0.00  0.00      PROA C  
ATOM   3543  C   LEU A 452     -28.032 186.427  29.614  0.00  0.00      PROA C  
ATOM   3544  O   LEU A 452     -29.176 186.216  29.201  0.00  0.00      PROA O  
ATOM   3545  CB  LEU A 452     -28.603 188.078  31.415  0.00  0.00      PROA C  
ATOM   3546  CG  LEU A 452     -28.398 189.455  32.087  0.00  0.00      PROA C  
ATOM   3547  CD1 LEU A 452     -29.496 189.725  33.127  0.00  0.00      PROA C  
ATOM   3548  CD2 LEU A 452     -27.013 189.573  32.738  0.00  0.00      PROA C  
ATOM   3549  N   LEU A 453     -27.063 185.497  29.538  0.00  0.00      PROA N  
ATOM   3550  CA  LEU A 453     -27.227 184.175  28.963  0.00  0.00      PROA C  
ATOM   3551  C   LEU A 453     -26.963 183.104  30.019  0.00  0.00      PROA C  
ATOM   3552  O   LEU A 453     -26.826 183.382  31.213  0.00  0.00      PROA O  
ATOM   3553  CB  LEU A 453     -26.301 183.947  27.732  0.00  0.00      PROA C  
ATOM   3554  CG  LEU A 453     -26.485 184.947  26.570  0.00  0.00      PROA C  
ATOM   3555  CD1 LEU A 453     -25.521 184.609  25.424  0.00  0.00      PROA C  
ATOM   3556  CD2 LEU A 453     -27.928 184.982  26.041  0.00  0.00      PROA C  
ATOM   3557  N   GLY A 454     -26.902 181.822  29.598  0.00  0.00      PROA N  
ATOM   3558  CA  GLY A 454     -26.788 180.672  30.487  0.00  0.00      PROA C  
ATOM   3559  C   GLY A 454     -28.148 180.092  30.763  0.00  0.00      PROA C  
ATOM   3560  O   GLY A 454     -28.896 179.762  29.842  0.00  0.00      PROA O  
ATOM   3561  N   GLU A 455     -28.513 179.935  32.049  0.00  0.00      PROA N  
ATOM   3562  CA  GLU A 455     -29.842 179.496  32.451  0.00  0.00      PROA C  
ATOM   3563  C   GLU A 455     -30.973 180.427  32.016  0.00  0.00      PROA C  
ATOM   3564  O   GLU A 455     -32.046 179.979  31.608  0.00  0.00      PROA O  
ATOM   3565  CB  GLU A 455     -29.910 179.217  33.975  0.00  0.00      PROA C  
ATOM   3566  CG  GLU A 455     -29.172 177.922  34.411  0.00  0.00      PROA C  
ATOM   3567  CD  GLU A 455     -29.941 176.643  34.088  0.00  0.00      PROA C  
ATOM   3568  OE1 GLU A 455     -29.993 176.234  32.897  0.00  0.00      PROA O  
ATOM   3569  OE2 GLU A 455     -30.489 176.009  35.031  0.00  0.00      PROA O1-
ATOM   3570  N   THR A 456     -30.756 181.759  32.085  0.00  0.00      PROA N  
ATOM   3571  CA  THR A 456     -31.730 182.753  31.630  0.00  0.00      PROA C  
ATOM   3572  C   THR A 456     -31.389 183.256  30.239  0.00  0.00      PROA C  
ATOM   3573  O   THR A 456     -30.271 183.112  29.750  0.00  0.00      PROA O  
ATOM   3574  CB  THR A 456     -31.877 183.949  32.581  0.00  0.00      PROA C  
ATOM   3575  CG2 THR A 456     -30.825 185.055  32.381  0.00  0.00      PROA C  
ATOM   3576  OG1 THR A 456     -33.169 184.532  32.444  0.00  0.00      PROA O  
ATOM   3577  N   THR A 457     -32.378 183.864  29.554  0.00  0.00      PROA N  
ATOM   3578  CA  THR A 457     -32.137 184.696  28.380  0.00  0.00      PROA C  
ATOM   3579  C   THR A 457     -32.801 186.028  28.658  0.00  0.00      PROA C  
ATOM   3580  O   THR A 457     -34.029 186.136  28.678  0.00  0.00      PROA O  
ATOM   3581  CB  THR A 457     -32.680 184.109  27.081  0.00  0.00      PROA C  
ATOM   3582  CG2 THR A 457     -32.418 185.047  25.892  0.00  0.00      PROA C  
ATOM   3583  OG1 THR A 457     -32.025 182.879  26.784  0.00  0.00      PROA O  
ATOM   3584  N   ALA A 458     -32.004 187.077  28.919  0.00  0.00      PROA N  
ATOM   3585  CA  ALA A 458     -32.517 188.326  29.436  0.00  0.00      PROA C  
ATOM   3586  C   ALA A 458     -31.547 189.470  29.175  0.00  0.00      PROA C  
ATOM   3587  O   ALA A 458     -30.450 189.283  28.646  0.00  0.00      PROA O  
ATOM   3588  CB  ALA A 458     -32.798 188.214  30.950  0.00  0.00      PROA C  
ATOM   3589  N   ALA A 459     -31.950 190.700  29.531  0.00  0.00      PROA N  
ATOM   3590  CA  ALA A 459     -31.149 191.888  29.366  0.00  0.00      PROA C  
ATOM   3591  C   ALA A 459     -30.930 192.589  30.703  0.00  0.00      PROA C  
ATOM   3592  O   ALA A 459     -31.613 192.345  31.701  0.00  0.00      PROA O  
ATOM   3593  CB  ALA A 459     -31.819 192.851  28.368  0.00  0.00      PROA C  
ATOM   3594  N   GLY A 460     -29.923 193.472  30.766  0.00  0.00      PROA N  
ATOM   3595  CA  GLY A 460     -29.677 194.318  31.917  0.00  0.00      PROA C  
ATOM   3596  C   GLY A 460     -29.015 195.607  31.521  0.00  0.00      PROA C  
ATOM   3597  O   GLY A 460     -28.723 195.854  30.349  0.00  0.00      PROA O  
ATOM   3598  N   ALA A 461     -28.738 196.456  32.519  0.00  0.00      PROA N  
ATOM   3599  CA  ALA A 461     -27.999 197.683  32.347  0.00  0.00      PROA C  
ATOM   3600  C   ALA A 461     -26.844 197.766  33.335  0.00  0.00      PROA C  
ATOM   3601  O   ALA A 461     -27.005 197.579  34.543  0.00  0.00      PROA O  
ATOM   3602  CB  ALA A 461     -28.914 198.910  32.499  0.00  0.00      PROA C  
ATOM   3603  N   LEU A 462     -25.629 198.034  32.827  0.00  0.00      PROA N  
ATOM   3604  CA  LEU A 462     -24.444 198.282  33.624  0.00  0.00      PROA C  
ATOM   3605  C   LEU A 462     -24.566 199.511  34.536  0.00  0.00      PROA C  
ATOM   3606  O   LEU A 462     -24.974 200.594  34.110  0.00  0.00      PROA O  
ATOM   3607  CB  LEU A 462     -23.221 198.421  32.682  0.00  0.00      PROA C  
ATOM   3608  CG  LEU A 462     -21.848 198.658  33.347  0.00  0.00      PROA C  
ATOM   3609  CD1 LEU A 462     -21.389 197.460  34.190  0.00  0.00      PROA C  
ATOM   3610  CD2 LEU A 462     -20.794 198.972  32.279  0.00  0.00      PROA C  
ATOM   3611  N   ILE A 463     -24.206 199.354  35.820  0.00  0.00      PROA N  
ATOM   3612  CA  ILE A 463     -24.143 200.391  36.830  0.00  0.00      PROA C  
ATOM   3613  C   ILE A 463     -22.763 200.317  37.475  0.00  0.00      PROA C  
ATOM   3614  O   ILE A 463     -22.258 199.241  37.800  0.00  0.00      PROA O  
ATOM   3615  CB  ILE A 463     -25.294 200.314  37.844  0.00  0.00      PROA C  
ATOM   3616  CG1 ILE A 463     -26.596 200.808  37.159  0.00  0.00      PROA C  
ATOM   3617  CG2 ILE A 463     -24.973 201.110  39.132  0.00  0.00      PROA C  
ATOM   3618  CD  ILE A 463     -27.817 200.907  38.080  0.00  0.00      PROA C  
ATOM   3619  N   HIS A 464     -22.074 201.473  37.637  0.00  0.00      PROA N  
ATOM   3620  CA  HIS A 464     -20.645 201.526  37.938  0.00  0.00      PROA C  
ATOM   3621  C   HIS A 464     -19.796 200.619  37.027  0.00  0.00      PROA C  
ATOM   3622  O   HIS A 464     -20.070 200.482  35.836  0.00  0.00      PROA O  
ATOM   3623  CB  HIS A 464     -20.329 201.329  39.449  0.00  0.00      PROA C  
ATOM   3624  CG  HIS A 464     -21.018 202.332  40.346  0.00  0.00      PROA C  
ATOM   3625  CD2 HIS A 464     -20.586 203.546  40.788  0.00  0.00      PROA C  
ATOM   3626  ND1 HIS A 464     -22.169 202.067  41.058  0.00  0.00      PROA N  
ATOM   3627  CE1 HIS A 464     -22.397 203.129  41.868  0.00  0.00      PROA C  
ATOM   3628  NE2 HIS A 464     -21.461 204.055  41.744  0.00  0.00      PROA N  
ATOM   3629  N   ASP A 465     -18.721 200.001  37.545  0.00  0.00      PROA N  
ATOM   3630  CA  ASP A 465     -17.871 199.111  36.788  0.00  0.00      PROA C  
ATOM   3631  C   ASP A 465     -18.075 197.632  37.153  0.00  0.00      PROA C  
ATOM   3632  O   ASP A 465     -17.408 196.760  36.595  0.00  0.00      PROA O  
ATOM   3633  CB  ASP A 465     -16.386 199.574  36.896  0.00  0.00      PROA C  
ATOM   3634  CG  ASP A 465     -15.853 199.847  38.295  0.00  0.00      PROA C  
ATOM   3635  OD1 ASP A 465     -16.572 199.708  39.321  0.00  0.00      PROA O  
ATOM   3636  OD2 ASP A 465     -14.652 200.220  38.391  0.00  0.00      PROA O1-
ATOM   3637  N   ASP A 466     -19.032 197.288  38.041  0.00  0.00      PROA N  
ATOM   3638  CA  ASP A 466     -19.223 195.904  38.454  0.00  0.00      PROA C  
ATOM   3639  C   ASP A 466     -20.637 195.575  38.973  0.00  0.00      PROA C  
ATOM   3640  O   ASP A 466     -20.846 194.543  39.618  0.00  0.00      PROA O  
ATOM   3641  CB  ASP A 466     -18.121 195.427  39.455  0.00  0.00      PROA C  
ATOM   3642  CG  ASP A 466     -18.149 196.068  40.839  0.00  0.00      PROA C  
ATOM   3643  OD1 ASP A 466     -18.826 197.104  41.071  0.00  0.00      PROA O  
ATOM   3644  OD2 ASP A 466     -17.405 195.550  41.720  0.00  0.00      PROA O1-
ATOM   3645  N   TRP A 467     -21.660 196.396  38.657  0.00  0.00      PROA N  
ATOM   3646  CA  TRP A 467     -23.047 196.082  38.960  0.00  0.00      PROA C  
ATOM   3647  C   TRP A 467     -23.879 196.000  37.691  0.00  0.00      PROA C  
ATOM   3648  O   TRP A 467     -23.740 196.803  36.770  0.00  0.00      PROA O  
ATOM   3649  CB  TRP A 467     -23.710 197.102  39.926  0.00  0.00      PROA C  
ATOM   3650  CG  TRP A 467     -23.152 197.067  41.311  0.00  0.00      PROA C  
ATOM   3651  CD1 TRP A 467     -22.191 197.879  41.858  0.00  0.00      PROA C  
ATOM   3652  CD2 TRP A 467     -23.537 196.135  42.333  0.00  0.00      PROA C  
ATOM   3653  CE2 TRP A 467     -22.771 196.451  43.481  0.00  0.00      PROA C  
ATOM   3654  CE3 TRP A 467     -24.452 195.083  42.381  0.00  0.00      PROA C  
ATOM   3655  NE1 TRP A 467     -21.961 197.503  43.164  0.00  0.00      PROA N  
ATOM   3656  CZ2 TRP A 467     -22.913 195.748  44.666  0.00  0.00      PROA C  
ATOM   3657  CZ3 TRP A 467     -24.585 194.370  43.573  0.00  0.00      PROA C  
ATOM   3658  CH2 TRP A 467     -23.828 194.694  44.695  0.00  0.00      PROA C  
ATOM   3659  N   VAL A 468     -24.785 195.014  37.606  0.00  0.00      PROA N  
ATOM   3660  CA  VAL A 468     -25.761 194.934  36.531  0.00  0.00      PROA C  
ATOM   3661  C   VAL A 468     -27.157 195.003  37.123  0.00  0.00      PROA C  
ATOM   3662  O   VAL A 468     -27.529 194.237  38.014  0.00  0.00      PROA O  
ATOM   3663  CB  VAL A 468     -25.582 193.712  35.631  0.00  0.00      PROA C  
ATOM   3664  CG1 VAL A 468     -26.747 193.572  34.627  0.00  0.00      PROA C  
ATOM   3665  CG2 VAL A 468     -24.253 193.873  34.868  0.00  0.00      PROA C  
ATOM   3666  N   LEU A 469     -27.959 195.967  36.641  0.00  0.00      PROA N  
ATOM   3667  CA  LEU A 469     -29.340 196.169  37.014  0.00  0.00      PROA C  
ATOM   3668  C   LEU A 469     -30.250 195.409  36.058  0.00  0.00      PROA C  
ATOM   3669  O   LEU A 469     -30.068 195.448  34.840  0.00  0.00      PROA O  
ATOM   3670  CB  LEU A 469     -29.671 197.682  36.968  0.00  0.00      PROA C  
ATOM   3671  CG  LEU A 469     -31.102 198.074  37.389  0.00  0.00      PROA C  
ATOM   3672  CD1 LEU A 469     -31.362 197.736  38.863  0.00  0.00      PROA C  
ATOM   3673  CD2 LEU A 469     -31.355 199.568  37.138  0.00  0.00      PROA C  
ATOM   3674  N   THR A 470     -31.244 194.671  36.578  0.00  0.00      PROA N  
ATOM   3675  CA  THR A 470     -32.140 193.874  35.753  0.00  0.00      PROA C  
ATOM   3676  C   THR A 470     -33.442 193.647  36.510  0.00  0.00      PROA C  
ATOM   3677  O   THR A 470     -33.624 194.097  37.643  0.00  0.00      PROA O  
ATOM   3678  CB  THR A 470     -31.532 192.545  35.278  0.00  0.00      PROA C  
ATOM   3679  CG2 THR A 470     -31.358 191.571  36.448  0.00  0.00      PROA C  
ATOM   3680  OG1 THR A 470     -32.310 191.887  34.284  0.00  0.00      PROA O  
ATOM   3681  N   ALA A 471     -34.422 192.987  35.872  0.00  0.00      PROA N  
ATOM   3682  CA  ALA A 471     -35.660 192.555  36.478  0.00  0.00      PROA C  
ATOM   3683  C   ALA A 471     -35.457 191.374  37.430  0.00  0.00      PROA C  
ATOM   3684  O   ALA A 471     -34.644 190.482  37.184  0.00  0.00      PROA O  
ATOM   3685  CB  ALA A 471     -36.673 192.171  35.384  0.00  0.00      PROA C  
ATOM   3686  N   ALA A 472     -36.212 191.313  38.542  0.00  0.00      PROA N  
ATOM   3687  CA  ALA A 472     -36.203 190.178  39.441  0.00  0.00      PROA C  
ATOM   3688  C   ALA A 472     -36.666 188.884  38.785  0.00  0.00      PROA C  
ATOM   3689  O   ALA A 472     -36.038 187.841  38.942  0.00  0.00      PROA O  
ATOM   3690  CB  ALA A 472     -37.066 190.457  40.688  0.00  0.00      PROA C  
ATOM   3691  N   HIS A 473     -37.749 188.935  37.984  0.00  0.00      PROA N  
ATOM   3692  CA  HIS A 473     -38.336 187.791  37.304  0.00  0.00      PROA C  
ATOM   3693  C   HIS A 473     -37.374 187.091  36.347  0.00  0.00      PROA C  
ATOM   3694  O   HIS A 473     -37.376 185.865  36.223  0.00  0.00      PROA O  
ATOM   3695  CB  HIS A 473     -39.651 188.167  36.563  0.00  0.00      PROA C  
ATOM   3696  CG  HIS A 473     -39.507 188.773  35.191  0.00  0.00      PROA C  
ATOM   3697  CD2 HIS A 473     -39.519 188.162  33.972  0.00  0.00      PROA C  
ATOM   3698  ND1 HIS A 473     -39.583 190.122  34.929  0.00  0.00      PROA N  
ATOM   3699  CE1 HIS A 473     -39.611 190.272  33.586  0.00  0.00      PROA C  
ATOM   3700  NE2 HIS A 473     -39.575 189.107  32.958  0.00  0.00      PROA N  
ATOM   3701  N   ALA A 474     -36.513 187.866  35.656  0.00  0.00      PROA N  
ATOM   3702  CA  ALA A 474     -35.489 187.382  34.755  0.00  0.00      PROA C  
ATOM   3703  C   ALA A 474     -34.454 186.454  35.399  0.00  0.00      PROA C  
ATOM   3704  O   ALA A 474     -34.064 185.438  34.822  0.00  0.00      PROA O  
ATOM   3705  CB  ALA A 474     -34.774 188.598  34.130  0.00  0.00      PROA C  
ATOM   3706  N   VAL A 475     -33.990 186.778  36.620  0.00  0.00      PROA N  
ATOM   3707  CA  VAL A 475     -32.917 186.057  37.291  0.00  0.00      PROA C  
ATOM   3708  C   VAL A 475     -33.367 185.320  38.556  0.00  0.00      PROA C  
ATOM   3709  O   VAL A 475     -32.546 184.741  39.265  0.00  0.00      PROA O  
ATOM   3710  CB  VAL A 475     -31.730 186.978  37.598  0.00  0.00      PROA C  
ATOM   3711  CG1 VAL A 475     -31.007 187.321  36.279  0.00  0.00      PROA C  
ATOM   3712  CG2 VAL A 475     -32.198 188.262  38.308  0.00  0.00      PROA C  
ATOM   3713  N   TYR A 476     -34.685 185.264  38.868  0.00  0.00      PROA N  
ATOM   3714  CA  TYR A 476     -35.202 184.713  40.123  0.00  0.00      PROA C  
ATOM   3715  C   TYR A 476     -34.832 183.250  40.385  0.00  0.00      PROA C  
ATOM   3716  O   TYR A 476     -34.360 182.885  41.462  0.00  0.00      PROA O  
ATOM   3717  CB  TYR A 476     -36.751 184.892  40.213  0.00  0.00      PROA C  
ATOM   3718  CG  TYR A 476     -37.306 184.434  41.544  0.00  0.00      PROA C  
ATOM   3719  CD1 TYR A 476     -37.307 185.314  42.638  0.00  0.00      PROA C  
ATOM   3720  CD2 TYR A 476     -37.823 183.138  41.713  0.00  0.00      PROA C  
ATOM   3721  CE1 TYR A 476     -37.806 184.907  43.883  0.00  0.00      PROA C  
ATOM   3722  CE2 TYR A 476     -38.309 182.721  42.961  0.00  0.00      PROA C  
ATOM   3723  CZ  TYR A 476     -38.304 183.609  44.044  0.00  0.00      PROA C  
ATOM   3724  OH  TYR A 476     -38.808 183.206  45.300  0.00  0.00      PROA O  
ATOM   3725  N   GLY A 477     -34.974 182.373  39.366  0.00  0.00      PROA N  
ATOM   3726  CA  GLY A 477     -34.659 180.943  39.487  0.00  0.00      PROA C  
ATOM   3727  C   GLY A 477     -33.179 180.663  39.550  0.00  0.00      PROA C  
ATOM   3728  O   GLY A 477     -32.734 179.567  39.885  0.00  0.00      PROA O  
ATOM   3729  N   LYS A 478     -32.379 181.685  39.212  0.00  0.00      PROA N  
ATOM   3730  CA  LYS A 478     -30.950 181.634  39.051  0.00  0.00      PROA C  
ATOM   3731  C   LYS A 478     -30.279 182.295  40.255  0.00  0.00      PROA C  
ATOM   3732  O   LYS A 478     -29.061 182.465  40.309  0.00  0.00      PROA O  
ATOM   3733  CB  LYS A 478     -30.560 182.319  37.709  0.00  0.00      PROA C  
ATOM   3734  CG  LYS A 478     -31.210 181.676  36.457  0.00  0.00      PROA C  
ATOM   3735  CD  LYS A 478     -32.623 182.189  36.078  0.00  0.00      PROA C  
ATOM   3736  CE  LYS A 478     -33.310 181.335  34.993  0.00  0.00      PROA C  
ATOM   3737  NZ  LYS A 478     -34.669 181.849  34.662  0.00  0.00      PROA N1+
ATOM   3738  N   THR A 479     -31.073 182.648  41.294  0.00  0.00      PROA N  
ATOM   3739  CA  THR A 479     -30.593 183.182  42.572  0.00  0.00      PROA C  
ATOM   3740  C   THR A 479     -29.670 182.255  43.338  0.00  0.00      PROA C  
ATOM   3741  O   THR A 479     -28.634 182.675  43.857  0.00  0.00      PROA O  
ATOM   3742  CB  THR A 479     -31.700 183.604  43.544  0.00  0.00      PROA C  
ATOM   3743  CG2 THR A 479     -32.307 184.912  43.041  0.00  0.00      PROA C  
ATOM   3744  OG1 THR A 479     -32.758 182.657  43.632  0.00  0.00      PROA O  
ATOM   3745  N   GLU A 480     -30.019 180.955  43.421  0.00  0.00      PROA N  
ATOM   3746  CA  GLU A 480     -29.193 179.923  44.027  0.00  0.00      PROA C  
ATOM   3747  C   GLU A 480     -27.867 179.684  43.305  0.00  0.00      PROA C  
ATOM   3748  O   GLU A 480     -26.829 179.456  43.928  0.00  0.00      PROA O  
ATOM   3749  CB  GLU A 480     -29.983 178.597  44.208  0.00  0.00      PROA C  
ATOM   3750  CG  GLU A 480     -30.486 177.918  42.907  0.00  0.00      PROA C  
ATOM   3751  CD  GLU A 480     -31.258 176.634  43.203  0.00  0.00      PROA C  
ATOM   3752  OE1 GLU A 480     -30.640 175.650  43.693  0.00  0.00      PROA O  
ATOM   3753  OE2 GLU A 480     -32.489 176.582  42.939  0.00  0.00      PROA O1-
ATOM   3754  N   ALA A 481     -27.880 179.747  41.960  0.00  0.00      PROA N  
ATOM   3755  CA  ALA A 481     -26.754 179.435  41.107  0.00  0.00      PROA C  
ATOM   3756  C   ALA A 481     -26.262 180.668  40.357  0.00  0.00      PROA C  
ATOM   3757  O   ALA A 481     -26.406 180.782  39.139  0.00  0.00      PROA O  
ATOM   3758  CB  ALA A 481     -27.159 178.321  40.118  0.00  0.00      PROA C  
ATOM   3759  N   MET A 482     -25.627 181.619  41.070  0.00  0.00      PROA N  
ATOM   3760  CA  MET A 482     -25.131 182.874  40.517  0.00  0.00      PROA C  
ATOM   3761  C   MET A 482     -24.155 182.721  39.349  0.00  0.00      PROA C  
ATOM   3762  O   MET A 482     -24.196 183.458  38.366  0.00  0.00      PROA O  
ATOM   3763  CB  MET A 482     -24.579 183.804  41.637  0.00  0.00      PROA C  
ATOM   3764  CG  MET A 482     -23.522 183.203  42.595  0.00  0.00      PROA C  
ATOM   3765  SD  MET A 482     -21.829 183.099  41.933  0.00  0.00      PROA S  
ATOM   3766  CE  MET A 482     -21.140 182.263  43.389  0.00  0.00      PROA C  
ATOM   3767  N   SER A 483     -23.288 181.689  39.396  0.00  0.00      PROA N  
ATOM   3768  CA  SER A 483     -22.278 181.406  38.387  0.00  0.00      PROA C  
ATOM   3769  C   SER A 483     -22.850 180.894  37.073  0.00  0.00      PROA C  
ATOM   3770  O   SER A 483     -22.165 180.859  36.051  0.00  0.00      PROA O  
ATOM   3771  CB  SER A 483     -21.221 180.386  38.909  0.00  0.00      PROA C  
ATOM   3772  OG  SER A 483     -21.814 179.171  39.388  0.00  0.00      PROA O  
ATOM   3773  N   SER A 484     -24.141 180.493  37.060  0.00  0.00      PROA N  
ATOM   3774  CA  SER A 484     -24.816 180.010  35.861  0.00  0.00      PROA C  
ATOM   3775  C   SER A 484     -25.173 181.129  34.888  0.00  0.00      PROA C  
ATOM   3776  O   SER A 484     -25.393 180.881  33.702  0.00  0.00      PROA O  
ATOM   3777  CB  SER A 484     -26.108 179.190  36.174  0.00  0.00      PROA C  
ATOM   3778  OG  SER A 484     -27.182 179.973  36.711  0.00  0.00      PROA O  
ATOM   3779  N   LEU A 485     -25.214 182.396  35.348  0.00  0.00      PROA N  
ATOM   3780  CA  LEU A 485     -25.453 183.536  34.485  0.00  0.00      PROA C  
ATOM   3781  C   LEU A 485     -24.189 183.939  33.725  0.00  0.00      PROA C  
ATOM   3782  O   LEU A 485     -23.150 184.268  34.298  0.00  0.00      PROA O  
ATOM   3783  CB  LEU A 485     -26.003 184.764  35.252  0.00  0.00      PROA C  
ATOM   3784  CG  LEU A 485     -27.316 184.529  36.029  0.00  0.00      PROA C  
ATOM   3785  CD1 LEU A 485     -27.656 185.759  36.885  0.00  0.00      PROA C  
ATOM   3786  CD2 LEU A 485     -28.484 184.200  35.087  0.00  0.00      PROA C  
ATOM   3787  N   ASP A 486     -24.268 183.918  32.386  0.00  0.00      PROA N  
ATOM   3788  CA  ASP A 486     -23.196 184.289  31.496  0.00  0.00      PROA C  
ATOM   3789  C   ASP A 486     -23.449 185.732  31.056  0.00  0.00      PROA C  
ATOM   3790  O   ASP A 486     -24.430 186.037  30.372  0.00  0.00      PROA O  
ATOM   3791  CB  ASP A 486     -23.132 183.228  30.361  0.00  0.00      PROA C  
ATOM   3792  CG  ASP A 486     -22.065 183.429  29.294  0.00  0.00      PROA C  
ATOM   3793  OD1 ASP A 486     -21.607 184.565  29.025  0.00  0.00      PROA O  
ATOM   3794  OD2 ASP A 486     -21.756 182.417  28.607  0.00  0.00      PROA O1-
ATOM   3795  N   ILE A 487     -22.596 186.668  31.517  0.00  0.00      PROA N  
ATOM   3796  CA  ILE A 487     -22.829 188.093  31.370  0.00  0.00      PROA C  
ATOM   3797  C   ILE A 487     -21.956 188.654  30.262  0.00  0.00      PROA C  
ATOM   3798  O   ILE A 487     -20.726 188.575  30.292  0.00  0.00      PROA O  
ATOM   3799  CB  ILE A 487     -22.650 188.843  32.690  0.00  0.00      PROA C  
ATOM   3800  CG1 ILE A 487     -23.646 188.262  33.729  0.00  0.00      PROA C  
ATOM   3801  CG2 ILE A 487     -22.858 190.357  32.468  0.00  0.00      PROA C  
ATOM   3802  CD  ILE A 487     -23.853 189.119  34.983  0.00  0.00      PROA C  
ATOM   3803  N   ARG A 488     -22.598 189.213  29.222  0.00  0.00      PROA N  
ATOM   3804  CA  ARG A 488     -21.938 189.674  28.023  0.00  0.00      PROA C  
ATOM   3805  C   ARG A 488     -22.324 191.113  27.725  0.00  0.00      PROA C  
ATOM   3806  O   ARG A 488     -23.475 191.520  27.880  0.00  0.00      PROA O  
ATOM   3807  CB  ARG A 488     -22.306 188.772  26.818  0.00  0.00      PROA C  
ATOM   3808  CG  ARG A 488     -22.044 187.280  27.106  0.00  0.00      PROA C  
ATOM   3809  CD  ARG A 488     -22.097 186.395  25.861  0.00  0.00      PROA C  
ATOM   3810  NE  ARG A 488     -21.780 185.010  26.319  0.00  0.00      PROA N  
ATOM   3811  CZ  ARG A 488     -21.483 184.002  25.520  0.00  0.00      PROA C  
ATOM   3812  NH1 ARG A 488     -21.484 184.093  24.207  0.00  0.00      PROA N1+
ATOM   3813  NH2 ARG A 488     -21.192 182.848  26.070  0.00  0.00      PROA N  
ATOM   3814  N   MET A 489     -21.356 191.935  27.288  0.00  0.00      PROA N  
ATOM   3815  CA  MET A 489     -21.611 193.331  27.003  0.00  0.00      PROA C  
ATOM   3816  C   MET A 489     -20.564 193.867  26.037  0.00  0.00      PROA C  
ATOM   3817  O   MET A 489     -19.562 193.210  25.750  0.00  0.00      PROA O  
ATOM   3818  CB  MET A 489     -21.699 194.185  28.302  0.00  0.00      PROA C  
ATOM   3819  CG  MET A 489     -20.477 194.086  29.236  0.00  0.00      PROA C  
ATOM   3820  SD  MET A 489     -20.636 195.061  30.765  0.00  0.00      PROA S  
ATOM   3821  CE  MET A 489     -21.420 193.750  31.746  0.00  0.00      PROA C  
ATOM   3822  N   GLY A 490     -20.800 195.072  25.468  0.00  0.00      PROA N  
ATOM   3823  CA  GLY A 490     -19.814 195.778  24.645  0.00  0.00      PROA C  
ATOM   3824  C   GLY A 490     -19.912 195.541  23.172  0.00  0.00      PROA C  
ATOM   3825  O   GLY A 490     -18.994 195.876  22.424  0.00  0.00      PROA O  
ATOM   3826  N   ILE A 491     -21.030 194.973  22.701  0.00  0.00      PROA N  
ATOM   3827  CA  ILE A 491     -21.211 194.712  21.287  0.00  0.00      PROA C  
ATOM   3828  C   ILE A 491     -22.687 194.792  20.930  0.00  0.00      PROA C  
ATOM   3829  O   ILE A 491     -23.576 194.523  21.740  0.00  0.00      PROA O  
ATOM   3830  CB  ILE A 491     -20.578 193.383  20.865  0.00  0.00      PROA C  
ATOM   3831  CG1 ILE A 491     -20.416 193.221  19.333  0.00  0.00      PROA C  
ATOM   3832  CG2 ILE A 491     -21.331 192.186  21.490  0.00  0.00      PROA C  
ATOM   3833  CD  ILE A 491     -19.559 194.303  18.665  0.00  0.00      PROA C  
ATOM   3834  N   LEU A 492     -22.987 195.214  19.684  0.00  0.00      PROA N  
ATOM   3835  CA  LEU A 492     -24.341 195.386  19.191  0.00  0.00      PROA C  
ATOM   3836  C   LEU A 492     -24.998 194.075  18.795  0.00  0.00      PROA C  
ATOM   3837  O   LEU A 492     -26.215 193.988  18.656  0.00  0.00      PROA O  
ATOM   3838  CB  LEU A 492     -24.347 196.294  17.935  0.00  0.00      PROA C  
ATOM   3839  CG  LEU A 492     -23.753 197.701  18.141  0.00  0.00      PROA C  
ATOM   3840  CD1 LEU A 492     -23.624 198.400  16.784  0.00  0.00      PROA C  
ATOM   3841  CD2 LEU A 492     -24.598 198.547  19.105  0.00  0.00      PROA C  
ATOM   3842  N   LYS A 493     -24.210 193.012  18.587  0.00  0.00      PROA N  
ATOM   3843  CA  LYS A 493     -24.708 191.758  18.068  0.00  0.00      PROA C  
ATOM   3844  C   LYS A 493     -24.567 190.654  19.094  0.00  0.00      PROA C  
ATOM   3845  O   LYS A 493     -23.466 190.299  19.512  0.00  0.00      PROA O  
ATOM   3846  CB  LYS A 493     -23.993 191.373  16.750  0.00  0.00      PROA C  
ATOM   3847  CG  LYS A 493     -24.243 192.389  15.623  0.00  0.00      PROA C  
ATOM   3848  CD  LYS A 493     -23.505 192.066  14.307  0.00  0.00      PROA C  
ATOM   3849  CE  LYS A 493     -23.938 190.750  13.640  0.00  0.00      PROA C  
ATOM   3850  NZ  LYS A 493     -23.249 190.573  12.335  0.00  0.00      PROA N1+
ATOM   3851  N   ARG A 494     -25.702 190.055  19.509  0.00  0.00      PROA N  
ATOM   3852  CA  ARG A 494     -25.769 188.984  20.492  0.00  0.00      PROA C  
ATOM   3853  C   ARG A 494     -24.975 187.734  20.112  0.00  0.00      PROA C  
ATOM   3854  O   ARG A 494     -24.391 187.053  20.955  0.00  0.00      PROA O  
ATOM   3855  CB  ARG A 494     -27.246 188.614  20.801  0.00  0.00      PROA C  
ATOM   3856  CG  ARG A 494     -28.083 188.218  19.568  0.00  0.00      PROA C  
ATOM   3857  CD  ARG A 494     -29.535 187.849  19.897  0.00  0.00      PROA C  
ATOM   3858  NE  ARG A 494     -30.193 187.571  18.581  0.00  0.00      PROA N  
ATOM   3859  CZ  ARG A 494     -30.124 186.425  17.917  0.00  0.00      PROA C  
ATOM   3860  NH1 ARG A 494     -29.678 185.315  18.456  0.00  0.00      PROA N1+
ATOM   3861  NH2 ARG A 494     -30.536 186.383  16.666  0.00  0.00      PROA N  
ATOM   3862  N   LEU A 495     -24.921 187.424  18.799  0.00  0.00      PROA N  
ATOM   3863  CA  LEU A 495     -24.200 186.294  18.240  0.00  0.00      PROA C  
ATOM   3864  C   LEU A 495     -22.686 186.494  18.166  0.00  0.00      PROA C  
ATOM   3865  O   LEU A 495     -21.938 185.539  17.954  0.00  0.00      PROA O  
ATOM   3866  CB  LEU A 495     -24.713 185.993  16.804  0.00  0.00      PROA C  
ATOM   3867  CG  LEU A 495     -26.190 185.554  16.708  0.00  0.00      PROA C  
ATOM   3868  CD1 LEU A 495     -26.610 185.423  15.236  0.00  0.00      PROA C  
ATOM   3869  CD2 LEU A 495     -26.433 184.229  17.445  0.00  0.00      PROA C  
ATOM   3870  N   SER A 496     -22.190 187.742  18.320  0.00  0.00      PROA N  
ATOM   3871  CA  SER A 496     -20.787 188.100  18.112  0.00  0.00      PROA C  
ATOM   3872  C   SER A 496     -19.777 187.331  18.959  0.00  0.00      PROA C  
ATOM   3873  O   SER A 496     -19.940 187.149  20.167  0.00  0.00      PROA O  
ATOM   3874  CB  SER A 496     -20.541 189.627  18.312  0.00  0.00      PROA C  
ATOM   3875  OG  SER A 496     -19.179 190.029  18.124  0.00  0.00      PROA O  
ATOM   3876  N   LEU A 497     -18.678 186.874  18.316  0.00  0.00      PROA N  
ATOM   3877  CA  LEU A 497     -17.517 186.293  18.968  0.00  0.00      PROA C  
ATOM   3878  C   LEU A 497     -16.793 187.276  19.885  0.00  0.00      PROA C  
ATOM   3879  O   LEU A 497     -16.357 186.930  20.983  0.00  0.00      PROA O  
ATOM   3880  CB  LEU A 497     -16.515 185.724  17.927  0.00  0.00      PROA C  
ATOM   3881  CG  LEU A 497     -17.090 184.636  16.990  0.00  0.00      PROA C  
ATOM   3882  CD1 LEU A 497     -16.025 184.190  15.975  0.00  0.00      PROA C  
ATOM   3883  CD2 LEU A 497     -17.621 183.421  17.766  0.00  0.00      PROA C  
ATOM   3884  N   ILE A 498     -16.664 188.547  19.449  0.00  0.00      PROA N  
ATOM   3885  CA  ILE A 498     -16.092 189.614  20.255  0.00  0.00      PROA C  
ATOM   3886  C   ILE A 498     -17.157 190.286  21.118  0.00  0.00      PROA C  
ATOM   3887  O   ILE A 498     -18.169 190.797  20.635  0.00  0.00      PROA O  
ATOM   3888  CB  ILE A 498     -15.258 190.621  19.455  0.00  0.00      PROA C  
ATOM   3889  CG1 ILE A 498     -14.615 191.684  20.382  0.00  0.00      PROA C  
ATOM   3890  CG2 ILE A 498     -16.073 191.265  18.309  0.00  0.00      PROA C  
ATOM   3891  CD  ILE A 498     -13.474 192.464  19.716  0.00  0.00      PROA C  
ATOM   3892  N   TYR A 499     -16.942 190.244  22.444  0.00  0.00      PROA N  
ATOM   3893  CA  TYR A 499     -17.758 190.852  23.471  0.00  0.00      PROA C  
ATOM   3894  C   TYR A 499     -16.845 190.867  24.695  0.00  0.00      PROA C  
ATOM   3895  O   TYR A 499     -15.815 190.190  24.705  0.00  0.00      PROA O  
ATOM   3896  CB  TYR A 499     -19.087 190.066  23.739  0.00  0.00      PROA C  
ATOM   3897  CG  TYR A 499     -18.860 188.670  24.276  0.00  0.00      PROA C  
ATOM   3898  CD1 TYR A 499     -18.624 187.594  23.404  0.00  0.00      PROA C  
ATOM   3899  CD2 TYR A 499     -18.881 188.426  25.659  0.00  0.00      PROA C  
ATOM   3900  CE1 TYR A 499     -18.363 186.311  23.904  0.00  0.00      PROA C  
ATOM   3901  CE2 TYR A 499     -18.617 187.147  26.161  0.00  0.00      PROA C  
ATOM   3902  CZ  TYR A 499     -18.350 186.089  25.286  0.00  0.00      PROA C  
ATOM   3903  OH  TYR A 499     -18.074 184.804  25.794  0.00  0.00      PROA O  
ATOM   3904  N   THR A 500     -17.177 191.623  25.761  0.00  0.00      PROA N  
ATOM   3905  CA  THR A 500     -16.435 191.540  27.022  0.00  0.00      PROA C  
ATOM   3906  C   THR A 500     -17.186 190.655  28.002  0.00  0.00      PROA C  
ATOM   3907  O   THR A 500     -18.281 190.991  28.459  0.00  0.00      PROA O  
ATOM   3908  CB  THR A 500     -16.128 192.877  27.706  0.00  0.00      PROA C  
ATOM   3909  CG2 THR A 500     -15.238 193.731  26.790  0.00  0.00      PROA C  
ATOM   3910  OG1 THR A 500     -17.301 193.626  27.989  0.00  0.00      PROA O  
ATOM   3911  N   GLN A 501     -16.616 189.476  28.328  0.00  0.00      PROA N  
ATOM   3912  CA  GLN A 501     -17.146 188.547  29.312  0.00  0.00      PROA C  
ATOM   3913  C   GLN A 501     -17.124 189.091  30.741  0.00  0.00      PROA C  
ATOM   3914  O   GLN A 501     -16.156 189.718  31.181  0.00  0.00      PROA O  
ATOM   3915  CB  GLN A 501     -16.342 187.218  29.270  0.00  0.00      PROA C  
ATOM   3916  CG  GLN A 501     -16.891 186.047  30.130  0.00  0.00      PROA C  
ATOM   3917  CD  GLN A 501     -18.190 185.472  29.555  0.00  0.00      PROA C  
ATOM   3918  NE2 GLN A 501     -19.336 185.687  30.228  0.00  0.00      PROA N  
ATOM   3919  OE1 GLN A 501     -18.167 184.828  28.500  0.00  0.00      PROA O  
ATOM   3920  N   ALA A 502     -18.186 188.819  31.510  0.00  0.00      PROA N  
ATOM   3921  CA  ALA A 502     -18.235 189.027  32.934  0.00  0.00      PROA C  
ATOM   3922  C   ALA A 502     -18.949 187.842  33.577  0.00  0.00      PROA C  
ATOM   3923  O   ALA A 502     -19.590 187.034  32.898  0.00  0.00      PROA O  
ATOM   3924  CB  ALA A 502     -18.942 190.356  33.269  0.00  0.00      PROA C  
ATOM   3925  N   TRP A 503     -18.823 187.696  34.910  0.00  0.00      PROA N  
ATOM   3926  CA  TRP A 503     -19.401 186.592  35.654  0.00  0.00      PROA C  
ATOM   3927  C   TRP A 503     -19.881 187.105  37.012  0.00  0.00      PROA C  
ATOM   3928  O   TRP A 503     -19.258 188.033  37.534  0.00  0.00      PROA O  
ATOM   3929  CB  TRP A 503     -18.367 185.459  35.911  0.00  0.00      PROA C  
ATOM   3930  CG  TRP A 503     -17.800 184.825  34.677  0.00  0.00      PROA C  
ATOM   3931  CD1 TRP A 503     -16.521 184.957  34.199  0.00  0.00      PROA C  
ATOM   3932  CD2 TRP A 503     -18.489 183.942  33.774  0.00  0.00      PROA C  
ATOM   3933  CE2 TRP A 503     -17.557 183.574  32.773  0.00  0.00      PROA C  
ATOM   3934  CE3 TRP A 503     -19.785 183.424  33.729  0.00  0.00      PROA C  
ATOM   3935  NE1 TRP A 503     -16.376 184.199  33.058  0.00  0.00      PROA N  
ATOM   3936  CZ2 TRP A 503     -17.894 182.711  31.741  0.00  0.00      PROA C  
ATOM   3937  CZ3 TRP A 503     -20.123 182.556  32.688  0.00  0.00      PROA C  
ATOM   3938  CH2 TRP A 503     -19.197 182.208  31.709  0.00  0.00      PROA C  
ATOM   3939  N   PRO A 504     -20.926 186.577  37.648  0.00  0.00      PROA N  
ATOM   3940  CA  PRO A 504     -21.358 187.101  38.944  0.00  0.00      PROA C  
ATOM   3941  C   PRO A 504     -20.594 186.575  40.143  0.00  0.00      PROA C  
ATOM   3942  O   PRO A 504     -20.079 185.457  40.109  0.00  0.00      PROA O  
ATOM   3943  CB  PRO A 504     -22.806 186.615  39.082  0.00  0.00      PROA C  
ATOM   3944  CG  PRO A 504     -23.269 186.515  37.641  0.00  0.00      PROA C  
ATOM   3945  CD  PRO A 504     -22.044 185.930  36.950  0.00  0.00      PROA C  
ATOM   3946  N   GLU A 505     -20.545 187.361  41.231  0.00  0.00      PROA N  
ATOM   3947  CA  GLU A 505     -20.280 186.878  42.576  0.00  0.00      PROA C  
ATOM   3948  C   GLU A 505     -21.581 186.584  43.311  0.00  0.00      PROA C  
ATOM   3949  O   GLU A 505     -21.656 185.666  44.127  0.00  0.00      PROA O  
ATOM   3950  CB  GLU A 505     -19.553 187.934  43.456  0.00  0.00      PROA C  
ATOM   3951  CG  GLU A 505     -18.155 188.331  42.945  0.00  0.00      PROA C  
ATOM   3952  CD  GLU A 505     -17.357 189.125  43.974  0.00  0.00      PROA C  
ATOM   3953  OE1 GLU A 505     -17.803 190.232  44.376  0.00  0.00      PROA O  
ATOM   3954  OE2 GLU A 505     -16.264 188.654  44.392  0.00  0.00      PROA O1-
ATOM   3955  N   ALA A 506     -22.636 187.382  43.051  0.00  0.00      PROA N  
ATOM   3956  CA  ALA A 506     -23.872 187.285  43.790  0.00  0.00      PROA C  
ATOM   3957  C   ALA A 506     -25.017 187.935  43.029  0.00  0.00      PROA C  
ATOM   3958  O   ALA A 506     -24.825 188.843  42.218  0.00  0.00      PROA O  
ATOM   3959  CB  ALA A 506     -23.737 187.957  45.176  0.00  0.00      PROA C  
ATOM   3960  N   VAL A 507     -26.250 187.466  43.298  0.00  0.00      PROA N  
ATOM   3961  CA  VAL A 507     -27.470 187.946  42.675  0.00  0.00      PROA C  
ATOM   3962  C   VAL A 507     -28.431 188.350  43.789  0.00  0.00      PROA C  
ATOM   3963  O   VAL A 507     -28.736 187.560  44.688  0.00  0.00      PROA O  
ATOM   3964  CB  VAL A 507     -28.103 186.881  41.775  0.00  0.00      PROA C  
ATOM   3965  CG1 VAL A 507     -29.442 187.369  41.191  0.00  0.00      PROA C  
ATOM   3966  CG2 VAL A 507     -27.135 186.526  40.629  0.00  0.00      PROA C  
ATOM   3967  N   PHE A 508     -28.916 189.604  43.775  0.00  0.00      PROA N  
ATOM   3968  CA  PHE A 508     -29.767 190.163  44.809  0.00  0.00      PROA C  
ATOM   3969  C   PHE A 508     -31.130 190.526  44.234  0.00  0.00      PROA C  
ATOM   3970  O   PHE A 508     -31.270 191.464  43.451  0.00  0.00      PROA O  
ATOM   3971  CB  PHE A 508     -29.150 191.442  45.439  0.00  0.00      PROA C  
ATOM   3972  CG  PHE A 508     -27.792 191.145  46.015  0.00  0.00      PROA C  
ATOM   3973  CD1 PHE A 508     -27.671 190.556  47.285  0.00  0.00      PROA C  
ATOM   3974  CD2 PHE A 508     -26.625 191.480  45.307  0.00  0.00      PROA C  
ATOM   3975  CE1 PHE A 508     -26.409 190.287  47.830  0.00  0.00      PROA C  
ATOM   3976  CE2 PHE A 508     -25.361 191.216  45.848  0.00  0.00      PROA C  
ATOM   3977  CZ  PHE A 508     -25.253 190.616  47.109  0.00  0.00      PROA C  
ATOM   3978  N   ILE A 509     -32.180 189.784  44.635  0.00  0.00      PROA N  
ATOM   3979  CA  ILE A 509     -33.570 190.067  44.286  0.00  0.00      PROA C  
ATOM   3980  C   ILE A 509     -34.170 190.872  45.428  0.00  0.00      PROA C  
ATOM   3981  O   ILE A 509     -33.910 190.596  46.602  0.00  0.00      PROA O  
ATOM   3982  CB  ILE A 509     -34.388 188.792  43.996  0.00  0.00      PROA C  
ATOM   3983  CG1 ILE A 509     -34.244 188.320  42.529  0.00  0.00      PROA C  
ATOM   3984  CG2 ILE A 509     -35.896 188.937  44.307  0.00  0.00      PROA C  
ATOM   3985  CD  ILE A 509     -32.805 188.122  42.067  0.00  0.00      PROA C  
ATOM   3986  N   HIS A 510     -34.978 191.915  45.127  0.00  0.00      PROA N  
ATOM   3987  CA  HIS A 510     -35.700 192.650  46.156  0.00  0.00      PROA C  
ATOM   3988  C   HIS A 510     -36.658 191.767  46.951  0.00  0.00      PROA C  
ATOM   3989  O   HIS A 510     -37.481 191.041  46.396  0.00  0.00      PROA O  
ATOM   3990  CB  HIS A 510     -36.443 193.878  45.562  0.00  0.00      PROA C  
ATOM   3991  CG  HIS A 510     -37.139 194.759  46.571  0.00  0.00      PROA C  
ATOM   3992  CD2 HIS A 510     -36.773 195.974  47.065  0.00  0.00      PROA C  
ATOM   3993  ND1 HIS A 510     -38.421 194.546  47.033  0.00  0.00      PROA N  
ATOM   3994  CE1 HIS A 510     -38.758 195.613  47.802  0.00  0.00      PROA C  
ATOM   3995  NE2 HIS A 510     -37.786 196.505  47.855  0.00  0.00      PROA N  
ATOM   3996  N   GLU A 511     -36.575 191.810  48.291  0.00  0.00      PROA N  
ATOM   3997  CA  GLU A 511     -37.279 190.949  49.220  0.00  0.00      PROA C  
ATOM   3998  C   GLU A 511     -38.803 190.948  49.107  0.00  0.00      PROA C  
ATOM   3999  O   GLU A 511     -39.462 189.920  49.275  0.00  0.00      PROA O  
ATOM   4000  CB  GLU A 511     -36.800 191.219  50.673  0.00  0.00      PROA C  
ATOM   4001  CG  GLU A 511     -36.671 192.720  51.056  0.00  0.00      PROA C  
ATOM   4002  CD  GLU A 511     -35.255 193.275  50.861  0.00  0.00      PROA C  
ATOM   4003  OE1 GLU A 511     -34.628 193.692  51.874  0.00  0.00      PROA O  
ATOM   4004  OE2 GLU A 511     -34.760 193.305  49.704  0.00  0.00      PROA O1-
ATOM   4005  N   GLY A 512     -39.396 192.113  48.780  0.00  0.00      PROA N  
ATOM   4006  CA  GLY A 512     -40.822 192.264  48.485  0.00  0.00      PROA C  
ATOM   4007  C   GLY A 512     -41.304 191.610  47.204  0.00  0.00      PROA C  
ATOM   4008  O   GLY A 512     -42.506 191.431  47.015  0.00  0.00      PROA O  
ATOM   4009  N   TYR A 513     -40.400 191.246  46.267  0.00  0.00      PROA N  
ATOM   4010  CA  TYR A 513     -40.767 190.509  45.066  0.00  0.00      PROA C  
ATOM   4011  C   TYR A 513     -41.298 189.103  45.380  0.00  0.00      PROA C  
ATOM   4012  O   TYR A 513     -40.692 188.335  46.131  0.00  0.00      PROA O  
ATOM   4013  CB  TYR A 513     -39.585 190.442  44.051  0.00  0.00      PROA C  
ATOM   4014  CG  TYR A 513     -39.947 189.715  42.777  0.00  0.00      PROA C  
ATOM   4015  CD1 TYR A 513     -40.838 190.298  41.860  0.00  0.00      PROA C  
ATOM   4016  CD2 TYR A 513     -39.415 188.445  42.496  0.00  0.00      PROA C  
ATOM   4017  CE1 TYR A 513     -41.226 189.605  40.704  0.00  0.00      PROA C  
ATOM   4018  CE2 TYR A 513     -39.788 187.758  41.334  0.00  0.00      PROA C  
ATOM   4019  CZ  TYR A 513     -40.709 188.328  40.450  0.00  0.00      PROA C  
ATOM   4020  OH  TYR A 513     -41.144 187.591  39.330  0.00  0.00      PROA O  
ATOM   4021  N   THR A 514     -42.450 188.733  44.788  0.00  0.00      PROA N  
ATOM   4022  CA  THR A 514     -43.013 187.390  44.908  0.00  0.00      PROA C  
ATOM   4023  C   THR A 514     -43.135 186.833  43.510  0.00  0.00      PROA C  
ATOM   4024  O   THR A 514     -43.907 187.328  42.693  0.00  0.00      PROA O  
ATOM   4025  CB  THR A 514     -44.385 187.353  45.581  0.00  0.00      PROA C  
ATOM   4026  CG2 THR A 514     -44.894 185.908  45.736  0.00  0.00      PROA C  
ATOM   4027  OG1 THR A 514     -44.308 187.905  46.892  0.00  0.00      PROA O  
ATOM   4028  N   HIS A 515     -42.349 185.787  43.174  0.00  0.00      PROA N  
ATOM   4029  CA  HIS A 515     -42.301 185.243  41.822  0.00  0.00      PROA C  
ATOM   4030  C   HIS A 515     -43.611 184.658  41.313  0.00  0.00      PROA C  
ATOM   4031  O   HIS A 515     -43.997 184.842  40.157  0.00  0.00      PROA O  
ATOM   4032  CB  HIS A 515     -41.159 184.212  41.687  0.00  0.00      PROA C  
ATOM   4033  CG  HIS A 515     -40.873 183.766  40.275  0.00  0.00      PROA C  
ATOM   4034  CD2 HIS A 515     -40.769 182.516  39.746  0.00  0.00      PROA C  
ATOM   4035  ND1 HIS A 515     -40.596 184.636  39.241  0.00  0.00      PROA N  
ATOM   4036  CE1 HIS A 515     -40.341 183.885  38.142  0.00  0.00      PROA C  
ATOM   4037  NE2 HIS A 515     -40.434 182.589  38.398  0.00  0.00      PROA N  
ATOM   4038  N   GLY A 516     -44.347 183.942  42.192  0.00  0.00      PROA N  
ATOM   4039  CA  GLY A 516     -45.624 183.315  41.854  0.00  0.00      PROA C  
ATOM   4040  C   GLY A 516     -46.771 184.264  41.587  0.00  0.00      PROA C  
ATOM   4041  O   GLY A 516     -47.649 183.969  40.775  0.00  0.00      PROA O  
ATOM   4042  N   ALA A 517     -46.812 185.420  42.276  0.00  0.00      PROA N  
ATOM   4043  CA  ALA A 517     -47.931 186.341  42.206  0.00  0.00      PROA C  
ATOM   4044  C   ALA A 517     -47.497 187.787  41.959  0.00  0.00      PROA C  
ATOM   4045  O   ALA A 517     -46.884 188.437  42.808  0.00  0.00      PROA O  
ATOM   4046  CB  ALA A 517     -48.749 186.258  43.513  0.00  0.00      PROA C  
ATOM   4047  N   GLY A 518     -47.882 188.339  40.786  0.00  0.00      PROA N  
ATOM   4048  CA  GLY A 518     -47.625 189.722  40.382  0.00  0.00      PROA C  
ATOM   4049  C   GLY A 518     -46.185 190.127  40.139  0.00  0.00      PROA C  
ATOM   4050  O   GLY A 518     -45.227 189.385  40.353  0.00  0.00      PROA O  
ATOM   4051  N   PHE A 519     -46.020 191.364  39.640  0.00  0.00      PROA N  
ATOM   4052  CA  PHE A 519     -44.735 191.916  39.248  0.00  0.00      PROA C  
ATOM   4053  C   PHE A 519     -44.336 193.108  40.105  0.00  0.00      PROA C  
ATOM   4054  O   PHE A 519     -43.413 193.856  39.782  0.00  0.00      PROA O  
ATOM   4055  CB  PHE A 519     -44.761 192.332  37.758  0.00  0.00      PROA C  
ATOM   4056  CG  PHE A 519     -44.812 191.118  36.870  0.00  0.00      PROA C  
ATOM   4057  CD1 PHE A 519     -43.619 190.471  36.502  0.00  0.00      PROA C  
ATOM   4058  CD2 PHE A 519     -46.029 190.650  36.343  0.00  0.00      PROA C  
ATOM   4059  CE1 PHE A 519     -43.640 189.367  35.640  0.00  0.00      PROA C  
ATOM   4060  CE2 PHE A 519     -46.056 189.543  35.484  0.00  0.00      PROA C  
ATOM   4061  CZ  PHE A 519     -44.860 188.901  35.135  0.00  0.00      PROA C  
ATOM   4062  N   ASP A 520     -45.015 193.332  41.251  0.00  0.00      PROA N  
ATOM   4063  CA  ASP A 520     -44.631 194.385  42.173  0.00  0.00      PROA C  
ATOM   4064  C   ASP A 520     -43.220 194.153  42.739  0.00  0.00      PROA C  
ATOM   4065  O   ASP A 520     -42.869 193.049  43.160  0.00  0.00      PROA O  
ATOM   4066  CB  ASP A 520     -45.688 194.545  43.298  0.00  0.00      PROA C  
ATOM   4067  CG  ASP A 520     -45.568 195.875  44.035  0.00  0.00      PROA C  
ATOM   4068  OD1 ASP A 520     -45.124 196.882  43.423  0.00  0.00      PROA O  
ATOM   4069  OD2 ASP A 520     -46.040 195.949  45.201  0.00  0.00      PROA O1-
ATOM   4070  N   ASN A 521     -42.373 195.202  42.727  0.00  0.00      PROA N  
ATOM   4071  CA  ASN A 521     -40.968 195.131  43.095  0.00  0.00      PROA C  
ATOM   4072  C   ASN A 521     -40.105 194.247  42.186  0.00  0.00      PROA C  
ATOM   4073  O   ASN A 521     -39.144 193.624  42.636  0.00  0.00      PROA O  
ATOM   4074  CB  ASN A 521     -40.720 194.742  44.582  0.00  0.00      PROA C  
ATOM   4075  CG  ASN A 521     -41.656 195.458  45.553  0.00  0.00      PROA C  
ATOM   4076  ND2 ASN A 521     -42.729 194.765  45.998  0.00  0.00      PROA N  
ATOM   4077  OD1 ASN A 521     -41.404 196.591  45.973  0.00  0.00      PROA O  
ATOM   4078  N   ASP A 522     -40.397 194.195  40.871  0.00  0.00      PROA N  
ATOM   4079  CA  ASP A 522     -39.628 193.428  39.909  0.00  0.00      PROA C  
ATOM   4080  C   ASP A 522     -38.285 194.103  39.564  0.00  0.00      PROA C  
ATOM   4081  O   ASP A 522     -38.118 194.761  38.532  0.00  0.00      PROA O  
ATOM   4082  CB  ASP A 522     -40.520 193.108  38.677  0.00  0.00      PROA C  
ATOM   4083  CG  ASP A 522     -39.837 192.245  37.633  0.00  0.00      PROA C  
ATOM   4084  OD1 ASP A 522     -39.002 191.389  38.012  0.00  0.00      PROA O  
ATOM   4085  OD2 ASP A 522     -40.220 192.330  36.436  0.00  0.00      PROA O1-
ATOM   4086  N   ILE A 523     -37.304 193.982  40.477  0.00  0.00      PROA N  
ATOM   4087  CA  ILE A 523     -35.998 194.599  40.375  0.00  0.00      PROA C  
ATOM   4088  C   ILE A 523     -34.932 193.731  41.045  0.00  0.00      PROA C  
ATOM   4089  O   ILE A 523     -35.140 193.130  42.105  0.00  0.00      PROA O  
ATOM   4090  CB  ILE A 523     -35.993 196.025  40.935  0.00  0.00      PROA C  
ATOM   4091  CG1 ILE A 523     -34.648 196.745  40.694  0.00  0.00      PROA C  
ATOM   4092  CG2 ILE A 523     -36.394 196.053  42.428  0.00  0.00      PROA C  
ATOM   4093  CD  ILE A 523     -34.772 198.267  40.819  0.00  0.00      PROA C  
ATOM   4094  N   ALA A 524     -33.754 193.620  40.407  0.00  0.00      PROA N  
ATOM   4095  CA  ALA A 524     -32.653 192.827  40.886  0.00  0.00      PROA C  
ATOM   4096  C   ALA A 524     -31.310 193.431  40.498  0.00  0.00      PROA C  
ATOM   4097  O   ALA A 524     -31.157 194.109  39.480  0.00  0.00      PROA O  
ATOM   4098  CB  ALA A 524     -32.726 191.396  40.326  0.00  0.00      PROA C  
ATOM   4099  N   LEU A 525     -30.296 193.172  41.339  0.00  0.00      PROA N  
ATOM   4100  CA  LEU A 525     -28.928 193.599  41.146  0.00  0.00      PROA C  
ATOM   4101  C   LEU A 525     -28.009 192.391  41.091  0.00  0.00      PROA C  
ATOM   4102  O   LEU A 525     -28.101 191.472  41.906  0.00  0.00      PROA O  
ATOM   4103  CB  LEU A 525     -28.436 194.529  42.286  0.00  0.00      PROA C  
ATOM   4104  CG  LEU A 525     -29.068 195.935  42.287  0.00  0.00      PROA C  
ATOM   4105  CD1 LEU A 525     -28.759 196.655  43.607  0.00  0.00      PROA C  
ATOM   4106  CD2 LEU A 525     -28.579 196.780  41.100  0.00  0.00      PROA C  
ATOM   4107  N   ILE A 526     -27.083 192.367  40.124  0.00  0.00      PROA N  
ATOM   4108  CA  ILE A 526     -26.067 191.338  40.021  0.00  0.00      PROA C  
ATOM   4109  C   ILE A 526     -24.706 191.972  40.235  0.00  0.00      PROA C  
ATOM   4110  O   ILE A 526     -24.341 192.964  39.598  0.00  0.00      PROA O  
ATOM   4111  CB  ILE A 526     -26.105 190.556  38.710  0.00  0.00      PROA C  
ATOM   4112  CG1 ILE A 526     -27.439 189.793  38.555  0.00  0.00      PROA C  
ATOM   4113  CG2 ILE A 526     -24.949 189.539  38.676  0.00  0.00      PROA C  
ATOM   4114  CD  ILE A 526     -28.490 190.543  37.742  0.00  0.00      PROA C  
ATOM   4115  N   LYS A 527     -23.931 191.402  41.175  0.00  0.00      PROA N  
ATOM   4116  CA  LYS A 527     -22.579 191.802  41.495  0.00  0.00      PROA C  
ATOM   4117  C   LYS A 527     -21.593 191.040  40.627  0.00  0.00      PROA C  
ATOM   4118  O   LYS A 527     -21.559 189.814  40.663  0.00  0.00      PROA O  
ATOM   4119  CB  LYS A 527     -22.282 191.484  42.986  0.00  0.00      PROA C  
ATOM   4120  CG  LYS A 527     -20.836 191.722  43.452  0.00  0.00      PROA C  
ATOM   4121  CD  LYS A 527     -20.453 193.211  43.481  0.00  0.00      PROA C  
ATOM   4122  CE  LYS A 527     -18.952 193.495  43.639  0.00  0.00      PROA C  
ATOM   4123  NZ  LYS A 527     -18.383 192.791  44.809  0.00  0.00      PROA N1+
ATOM   4124  N   LEU A 528     -20.766 191.724  39.822  0.00  0.00      PROA N  
ATOM   4125  CA  LEU A 528     -19.793 191.093  38.946  0.00  0.00      PROA C  
ATOM   4126  C   LEU A 528     -18.478 190.771  39.664  0.00  0.00      PROA C  
ATOM   4127  O   LEU A 528     -18.054 191.468  40.589  0.00  0.00      PROA O  
ATOM   4128  CB  LEU A 528     -19.522 191.945  37.675  0.00  0.00      PROA C  
ATOM   4129  CG  LEU A 528     -20.566 191.812  36.536  0.00  0.00      PROA C  
ATOM   4130  CD1 LEU A 528     -22.032 191.887  36.986  0.00  0.00      PROA C  
ATOM   4131  CD2 LEU A 528     -20.308 192.875  35.457  0.00  0.00      PROA C  
ATOM   4132  N   LYS A 529     -17.791 189.682  39.244  0.00  0.00      PROA N  
ATOM   4133  CA  LYS A 529     -16.508 189.249  39.784  0.00  0.00      PROA C  
ATOM   4134  C   LYS A 529     -15.369 190.255  39.696  0.00  0.00      PROA C  
ATOM   4135  O   LYS A 529     -14.612 190.447  40.649  0.00  0.00      PROA O  
ATOM   4136  CB  LYS A 529     -16.041 187.903  39.161  0.00  0.00      PROA C  
ATOM   4137  CG  LYS A 529     -16.807 186.674  39.685  0.00  0.00      PROA C  
ATOM   4138  CD  LYS A 529     -16.103 185.349  39.325  0.00  0.00      PROA C  
ATOM   4139  CE  LYS A 529     -16.584 184.114  40.111  0.00  0.00      PROA C  
ATOM   4140  NZ  LYS A 529     -17.952 183.693  39.713  0.00  0.00      PROA N1+
ATOM   4141  N   ASN A 530     -15.230 190.932  38.543  0.00  0.00      PROA N  
ATOM   4142  CA  ASN A 530     -14.159 191.878  38.298  0.00  0.00      PROA C  
ATOM   4143  C   ASN A 530     -14.737 193.148  37.699  0.00  0.00      PROA C  
ATOM   4144  O   ASN A 530     -15.833 193.160  37.135  0.00  0.00      PROA O  
ATOM   4145  CB  ASN A 530     -13.101 191.304  37.312  0.00  0.00      PROA C  
ATOM   4146  CG  ASN A 530     -12.483 190.014  37.844  0.00  0.00      PROA C  
ATOM   4147  ND2 ASN A 530     -11.723 190.113  38.958  0.00  0.00      PROA N  
ATOM   4148  OD1 ASN A 530     -12.651 188.931  37.274  0.00  0.00      PROA O  
ATOM   4149  N   LYS A 531     -13.994 194.269  37.812  0.00  0.00      PROA N  
ATOM   4150  CA  LYS A 531     -14.355 195.523  37.179  0.00  0.00      PROA C  
ATOM   4151  C   LYS A 531     -14.256 195.429  35.654  0.00  0.00      PROA C  
ATOM   4152  O   LYS A 531     -13.222 195.033  35.109  0.00  0.00      PROA O  
ATOM   4153  CB  LYS A 531     -13.449 196.692  37.650  0.00  0.00      PROA C  
ATOM   4154  CG  LYS A 531     -13.323 196.878  39.175  0.00  0.00      PROA C  
ATOM   4155  CD  LYS A 531     -14.669 196.849  39.922  0.00  0.00      PROA C  
ATOM   4156  CE  LYS A 531     -14.670 197.556  41.288  0.00  0.00      PROA C  
ATOM   4157  NZ  LYS A 531     -14.650 199.024  41.116  0.00  0.00      PROA N1+
ATOM   4158  N   VAL A 532     -15.322 195.784  34.913  0.00  0.00      PROA N  
ATOM   4159  CA  VAL A 532     -15.265 195.888  33.462  0.00  0.00      PROA C  
ATOM   4160  C   VAL A 532     -14.441 197.094  33.001  0.00  0.00      PROA C  
ATOM   4161  O   VAL A 532     -14.412 198.150  33.638  0.00  0.00      PROA O  
ATOM   4162  CB  VAL A 532     -16.626 195.836  32.759  0.00  0.00      PROA C  
ATOM   4163  CG1 VAL A 532     -17.325 194.509  33.116  0.00  0.00      PROA C  
ATOM   4164  CG2 VAL A 532     -17.513 197.043  33.118  0.00  0.00      PROA C  
ATOM   4165  N   THR A 533     -13.714 196.960  31.871  0.00  0.00      PROA N  
ATOM   4166  CA  THR A 533     -12.962 198.067  31.277  0.00  0.00      PROA C  
ATOM   4167  C   THR A 533     -13.909 199.044  30.603  0.00  0.00      PROA C  
ATOM   4168  O   THR A 533     -14.646 198.680  29.689  0.00  0.00      PROA O  
ATOM   4169  CB  THR A 533     -11.924 197.626  30.242  0.00  0.00      PROA C  
ATOM   4170  CG2 THR A 533     -11.063 198.808  29.763  0.00  0.00      PROA C  
ATOM   4171  OG1 THR A 533     -11.037 196.653  30.786  0.00  0.00      PROA O  
ATOM   4172  N   ILE A 534     -13.922 200.314  31.047  0.00  0.00      PROA N  
ATOM   4173  CA  ILE A 534     -14.881 201.308  30.598  0.00  0.00      PROA C  
ATOM   4174  C   ILE A 534     -14.268 202.277  29.593  0.00  0.00      PROA C  
ATOM   4175  O   ILE A 534     -13.139 202.753  29.733  0.00  0.00      PROA O  
ATOM   4176  CB  ILE A 534     -15.620 201.904  31.795  0.00  0.00      PROA C  
ATOM   4177  CG1 ILE A 534     -16.796 200.955  32.126  0.00  0.00      PROA C  
ATOM   4178  CG2 ILE A 534     -16.088 203.354  31.577  0.00  0.00      PROA C  
ATOM   4179  CD  ILE A 534     -17.153 200.870  33.602  0.00  0.00      PROA C  
ATOM   4180  N   ASN A 535     -14.995 202.493  28.483  0.00  0.00      PROA N  
ATOM   4181  CA  ASN A 535     -14.501 203.035  27.234  0.00  0.00      PROA C  
ATOM   4182  C   ASN A 535     -15.719 203.411  26.387  0.00  0.00      PROA C  
ATOM   4183  O   ASN A 535     -16.840 203.432  26.878  0.00  0.00      PROA O  
ATOM   4184  CB  ASN A 535     -13.517 202.044  26.523  0.00  0.00      PROA C  
ATOM   4185  CG  ASN A 535     -14.137 200.694  26.147  0.00  0.00      PROA C  
ATOM   4186  ND2 ASN A 535     -13.266 199.671  25.979  0.00  0.00      PROA N  
ATOM   4187  OD1 ASN A 535     -15.349 200.518  26.011  0.00  0.00      PROA O  
ATOM   4188  N   ARG A 536     -15.569 203.737  25.085  0.00  0.00      PROA N  
ATOM   4189  CA  ARG A 536     -16.708 204.101  24.246  0.00  0.00      PROA C  
ATOM   4190  C   ARG A 536     -17.818 203.044  24.127  0.00  0.00      PROA C  
ATOM   4191  O   ARG A 536     -19.008 203.365  24.108  0.00  0.00      PROA O  
ATOM   4192  CB  ARG A 536     -16.246 204.536  22.832  0.00  0.00      PROA C  
ATOM   4193  CG  ARG A 536     -15.381 205.815  22.846  0.00  0.00      PROA C  
ATOM   4194  CD  ARG A 536     -15.181 206.472  21.471  0.00  0.00      PROA C  
ATOM   4195  NE  ARG A 536     -14.396 205.520  20.621  0.00  0.00      PROA N  
ATOM   4196  CZ  ARG A 536     -14.102 205.728  19.345  0.00  0.00      PROA C  
ATOM   4197  NH1 ARG A 536     -14.477 206.811  18.701  0.00  0.00      PROA N1+
ATOM   4198  NH2 ARG A 536     -13.406 204.825  18.686  0.00  0.00      PROA N  
ATOM   4199  N   ASN A 537     -17.444 201.749  24.045  0.00  0.00      PROA N  
ATOM   4200  CA  ASN A 537     -18.391 200.647  23.950  0.00  0.00      PROA C  
ATOM   4201  C   ASN A 537     -18.981 200.214  25.297  0.00  0.00      PROA C  
ATOM   4202  O   ASN A 537     -20.059 199.618  25.331  0.00  0.00      PROA O  
ATOM   4203  CB  ASN A 537     -17.722 199.406  23.297  0.00  0.00      PROA C  
ATOM   4204  CG  ASN A 537     -17.352 199.681  21.840  0.00  0.00      PROA C  
ATOM   4205  ND2 ASN A 537     -16.456 198.828  21.289  0.00  0.00      PROA N  
ATOM   4206  OD1 ASN A 537     -17.817 200.621  21.188  0.00  0.00      PROA O  
ATOM   4207  N   ILE A 538     -18.301 200.501  26.425  0.00  0.00      PROA N  
ATOM   4208  CA  ILE A 538     -18.740 200.122  27.764  0.00  0.00      PROA C  
ATOM   4209  C   ILE A 538     -18.802 201.354  28.668  0.00  0.00      PROA C  
ATOM   4210  O   ILE A 538     -17.767 201.890  29.059  0.00  0.00      PROA O  
ATOM   4211  CB  ILE A 538     -17.800 199.116  28.443  0.00  0.00      PROA C  
ATOM   4212  CG1 ILE A 538     -17.515 197.850  27.600  0.00  0.00      PROA C  
ATOM   4213  CG2 ILE A 538     -18.357 198.720  29.829  0.00  0.00      PROA C  
ATOM   4214  CD  ILE A 538     -18.703 196.897  27.503  0.00  0.00      PROA C  
ATOM   4215  N   MET A 539     -20.004 201.808  29.072  0.00  0.00      PROA N  
ATOM   4216  CA  MET A 539     -20.185 202.848  30.076  0.00  0.00      PROA C  
ATOM   4217  C   MET A 539     -21.451 202.575  30.871  0.00  0.00      PROA C  
ATOM   4218  O   MET A 539     -22.458 202.201  30.265  0.00  0.00      PROA O  
ATOM   4219  CB  MET A 539     -20.257 204.312  29.540  0.00  0.00      PROA C  
ATOM   4220  CG  MET A 539     -18.889 204.893  29.142  0.00  0.00      PROA C  
ATOM   4221  SD  MET A 539     -18.892 206.616  28.565  0.00  0.00      PROA S  
ATOM   4222  CE  MET A 539     -19.541 206.254  26.908  0.00  0.00      PROA C  
ATOM   4223  N   PRO A 540     -21.488 202.702  32.195  0.00  0.00      PROA N  
ATOM   4224  CA  PRO A 540     -22.722 202.600  32.961  0.00  0.00      PROA C  
ATOM   4225  C   PRO A 540     -23.804 203.600  32.595  0.00  0.00      PROA C  
ATOM   4226  O   PRO A 540     -23.527 204.718  32.150  0.00  0.00      PROA O  
ATOM   4227  CB  PRO A 540     -22.273 202.800  34.411  0.00  0.00      PROA C  
ATOM   4228  CG  PRO A 540     -21.073 203.732  34.288  0.00  0.00      PROA C  
ATOM   4229  CD  PRO A 540     -20.394 203.233  33.012  0.00  0.00      PROA C  
ATOM   4230  N   ILE A 541     -25.067 203.223  32.835  0.00  0.00      PROA N  
ATOM   4231  CA  ILE A 541     -26.165 204.162  32.849  0.00  0.00      PROA C  
ATOM   4232  C   ILE A 541     -26.212 204.872  34.194  0.00  0.00      PROA C  
ATOM   4233  O   ILE A 541     -25.853 204.309  35.233  0.00  0.00      PROA O  
ATOM   4234  CB  ILE A 541     -27.498 203.509  32.523  0.00  0.00      PROA C  
ATOM   4235  CG1 ILE A 541     -28.565 204.582  32.253  0.00  0.00      PROA C  
ATOM   4236  CG2 ILE A 541     -27.947 202.503  33.609  0.00  0.00      PROA C  
ATOM   4237  CD  ILE A 541     -29.668 204.074  31.338  0.00  0.00      PROA C  
ATOM   4238  N   CYS A 542     -26.610 206.162  34.233  0.00  0.00      PROA N  
ATOM   4239  CA  CYS A 542     -26.724 206.851  35.506  0.00  0.00      PROA C  
ATOM   4240  C   CYS A 542     -27.997 206.477  36.258  0.00  0.00      PROA C  
ATOM   4241  O   CYS A 542     -29.055 206.246  35.670  0.00  0.00      PROA O  
ATOM   4242  CB  CYS A 542     -26.580 208.395  35.380  0.00  0.00      PROA C  
ATOM   4243  SG  CYS A 542     -25.365 209.031  36.584  0.00  0.00      PROA S  
ATOM   4244  N   LEU A 543     -27.924 206.405  37.601  0.00  0.00      PROA N  
ATOM   4245  CA  LEU A 543     -29.099 206.347  38.450  0.00  0.00      PROA C  
ATOM   4246  C   LEU A 543     -29.882 207.670  38.379  0.00  0.00      PROA C  
ATOM   4247  O   LEU A 543     -29.251 208.731  38.299  0.00  0.00      PROA O  
ATOM   4248  CB  LEU A 543     -28.758 206.020  39.932  0.00  0.00      PROA C  
ATOM   4249  CG  LEU A 543     -28.186 204.605  40.191  0.00  0.00      PROA C  
ATOM   4250  CD1 LEU A 543     -26.685 204.477  39.884  0.00  0.00      PROA C  
ATOM   4251  CD2 LEU A 543     -28.435 204.193  41.652  0.00  0.00      PROA C  
ATOM   4252  N   PRO A 544     -31.212 207.703  38.379  0.00  0.00      PROA N  
ATOM   4253  CA  PRO A 544     -31.968 208.943  38.491  0.00  0.00      PROA C  
ATOM   4254  C   PRO A 544     -31.689 209.717  39.775  0.00  0.00      PROA C  
ATOM   4255  O   PRO A 544     -31.673 209.149  40.870  0.00  0.00      PROA O  
ATOM   4256  CB  PRO A 544     -33.434 208.496  38.394  0.00  0.00      PROA C  
ATOM   4257  CG  PRO A 544     -33.428 207.085  38.979  0.00  0.00      PROA C  
ATOM   4258  CD  PRO A 544     -32.067 206.530  38.547  0.00  0.00      PROA C  
ATOM   4259  N   ARG A 545     -31.494 211.044  39.656  0.00  0.00      PROA N  
ATOM   4260  CA  ARG A 545     -31.517 211.961  40.778  0.00  0.00      PROA C  
ATOM   4261  C   ARG A 545     -32.938 212.181  41.302  0.00  0.00      PROA C  
ATOM   4262  O   ARG A 545     -33.925 211.795  40.678  0.00  0.00      PROA O  
ATOM   4263  CB  ARG A 545     -30.810 213.311  40.443  0.00  0.00      PROA C  
ATOM   4264  CG  ARG A 545     -31.250 214.011  39.131  0.00  0.00      PROA C  
ATOM   4265  CD  ARG A 545     -30.563 215.374  38.917  0.00  0.00      PROA C  
ATOM   4266  NE  ARG A 545     -30.953 215.890  37.565  0.00  0.00      PROA N  
ATOM   4267  CZ  ARG A 545     -31.127 217.159  37.251  0.00  0.00      PROA C  
ATOM   4268  NH1 ARG A 545     -31.223 218.182  38.055  0.00  0.00      PROA N1+
ATOM   4269  NH2 ARG A 545     -31.180 217.467  35.977  0.00  0.00      PROA N  
ATOM   4270  N   LYS A 546     -33.097 212.827  42.476  0.00  0.00      PROA N  
ATOM   4271  CA  LYS A 546     -34.405 213.154  43.038  0.00  0.00      PROA C  
ATOM   4272  C   LYS A 546     -35.252 214.050  42.129  0.00  0.00      PROA C  
ATOM   4273  O   LYS A 546     -36.477 213.944  42.058  0.00  0.00      PROA O  
ATOM   4274  CB  LYS A 546     -34.280 213.754  44.463  0.00  0.00      PROA C  
ATOM   4275  CG  LYS A 546     -33.434 215.037  44.591  0.00  0.00      PROA C  
ATOM   4276  CD  LYS A 546     -33.256 215.442  46.069  0.00  0.00      PROA C  
ATOM   4277  CE  LYS A 546     -32.305 216.626  46.326  0.00  0.00      PROA C  
ATOM   4278  NZ  LYS A 546     -32.853 217.896  45.792  0.00  0.00      PROA N1+
ATOM   4279  N   GLU A 547     -34.578 214.937  41.370  0.00  0.00      PROA N  
ATOM   4280  CA  GLU A 547     -35.164 215.859  40.414  0.00  0.00      PROA C  
ATOM   4281  C   GLU A 547     -35.591 215.200  39.100  0.00  0.00      PROA C  
ATOM   4282  O   GLU A 547     -36.319 215.793  38.299  0.00  0.00      PROA O  
ATOM   4283  CB  GLU A 547     -34.143 216.983  40.098  0.00  0.00      PROA C  
ATOM   4284  CG  GLU A 547     -33.766 217.836  41.336  0.00  0.00      PROA C  
ATOM   4285  CD  GLU A 547     -32.644 218.824  41.037  0.00  0.00      PROA C  
ATOM   4286  OE1 GLU A 547     -32.872 220.059  41.122  0.00  0.00      PROA O  
ATOM   4287  OE2 GLU A 547     -31.510 218.371  40.722  0.00  0.00      PROA O1-
ATOM   4288  N   ALA A 548     -35.161 213.946  38.839  0.00  0.00      PROA N  
ATOM   4289  CA  ALA A 548     -35.278 213.288  37.549  0.00  0.00      PROA C  
ATOM   4290  C   ALA A 548     -36.700 212.890  37.171  0.00  0.00      PROA C  
ATOM   4291  O   ALA A 548     -37.017 212.698  35.997  0.00  0.00      PROA O  
ATOM   4292  CB  ALA A 548     -34.374 212.046  37.533  0.00  0.00      PROA C  
ATOM   4293  N   ALA A 549     -37.621 212.842  38.159  0.00  0.00      PROA N  
ATOM   4294  CA  ALA A 549     -39.048 212.639  37.975  0.00  0.00      PROA C  
ATOM   4295  C   ALA A 549     -39.699 213.693  37.071  0.00  0.00      PROA C  
ATOM   4296  O   ALA A 549     -40.692 213.437  36.391  0.00  0.00      PROA O  
ATOM   4297  CB  ALA A 549     -39.734 212.624  39.354  0.00  0.00      PROA C  
ATOM   4298  N   SER A 550     -39.089 214.896  36.994  0.00  0.00      PROA N  
ATOM   4299  CA  SER A 550     -39.451 215.994  36.095  0.00  0.00      PROA C  
ATOM   4300  C   SER A 550     -39.443 215.578  34.629  0.00  0.00      PROA C  
ATOM   4301  O   SER A 550     -40.242 216.041  33.815  0.00  0.00      PROA O  
ATOM   4302  CB  SER A 550     -38.478 217.208  36.210  0.00  0.00      PROA C  
ATOM   4303  OG  SER A 550     -38.320 217.637  37.566  0.00  0.00      PROA O  
ATOM   4304  N   LEU A 551     -38.520 214.670  34.270  0.00  0.00      PROA N  
ATOM   4305  CA  LEU A 551     -38.296 214.201  32.921  0.00  0.00      PROA C  
ATOM   4306  C   LEU A 551     -38.931 212.828  32.694  0.00  0.00      PROA C  
ATOM   4307  O   LEU A 551     -38.808 212.230  31.628  0.00  0.00      PROA O  
ATOM   4308  CB  LEU A 551     -36.772 214.139  32.672  0.00  0.00      PROA C  
ATOM   4309  CG  LEU A 551     -36.028 215.461  32.972  0.00  0.00      PROA C  
ATOM   4310  CD1 LEU A 551     -34.520 215.266  32.805  0.00  0.00      PROA C  
ATOM   4311  CD2 LEU A 551     -36.517 216.609  32.078  0.00  0.00      PROA C  
ATOM   4312  N   MET A 552     -39.676 212.307  33.693  0.00  0.00      PROA N  
ATOM   4313  CA  MET A 552     -40.448 211.078  33.580  0.00  0.00      PROA C  
ATOM   4314  C   MET A 552     -41.937 211.362  33.401  0.00  0.00      PROA C  
ATOM   4315  O   MET A 552     -42.765 210.450  33.380  0.00  0.00      PROA O  
ATOM   4316  CB  MET A 552     -40.282 210.179  34.835  0.00  0.00      PROA C  
ATOM   4317  CG  MET A 552     -38.848 209.680  35.066  0.00  0.00      PROA C  
ATOM   4318  SD  MET A 552     -38.730 208.519  36.461  0.00  0.00      PROA S  
ATOM   4319  CE  MET A 552     -36.925 208.439  36.373  0.00  0.00      PROA C  
ATOM   4320  N   LYS A 553     -42.320 212.649  33.274  0.00  0.00      PROA N  
ATOM   4321  CA  LYS A 553     -43.692 213.086  33.084  0.00  0.00      PROA C  
ATOM   4322  C   LYS A 553     -44.416 212.518  31.861  0.00  0.00      PROA C  
ATOM   4323  O   LYS A 553     -43.813 212.183  30.840  0.00  0.00      PROA O  
ATOM   4324  CB  LYS A 553     -43.814 214.631  33.115  0.00  0.00      PROA C  
ATOM   4325  CG  LYS A 553     -43.589 215.234  34.513  0.00  0.00      PROA C  
ATOM   4326  CD  LYS A 553     -43.758 216.765  34.512  0.00  0.00      PROA C  
ATOM   4327  CE  LYS A 553     -43.623 217.399  35.906  0.00  0.00      PROA C  
ATOM   4328  NZ  LYS A 553     -43.819 218.868  35.839  0.00  0.00      PROA N1+
ATOM   4329  N   THR A 554     -45.758 212.385  31.946  0.00  0.00      PROA N  
ATOM   4330  CA  THR A 554     -46.625 211.932  30.854  0.00  0.00      PROA C  
ATOM   4331  C   THR A 554     -46.367 212.652  29.536  0.00  0.00      PROA C  
ATOM   4332  O   THR A 554     -46.329 213.882  29.485  0.00  0.00      PROA O  
ATOM   4333  CB  THR A 554     -48.113 212.048  31.186  0.00  0.00      PROA C  
ATOM   4334  CG2 THR A 554     -48.992 211.424  30.088  0.00  0.00      PROA C  
ATOM   4335  OG1 THR A 554     -48.398 211.344  32.390  0.00  0.00      PROA O  
ATOM   4336  N   ASP A 555     -46.146 211.867  28.464  0.00  0.00      PROA N  
ATOM   4337  CA  ASP A 555     -45.822 212.263  27.107  0.00  0.00      PROA C  
ATOM   4338  C   ASP A 555     -44.333 212.575  26.879  0.00  0.00      PROA C  
ATOM   4339  O   ASP A 555     -43.898 212.753  25.738  0.00  0.00      PROA O  
ATOM   4340  CB  ASP A 555     -46.873 213.242  26.470  0.00  0.00      PROA C  
ATOM   4341  CG  ASP A 555     -46.662 214.751  26.593  0.00  0.00      PROA C  
ATOM   4342  OD1 ASP A 555     -45.525 215.253  26.775  0.00  0.00      PROA O  
ATOM   4343  OD2 ASP A 555     -47.671 215.479  26.369  0.00  0.00      PROA O1-
ATOM   4344  N   PHE A 556     -43.482 212.561  27.932  0.00  0.00      PROA N  
ATOM   4345  CA  PHE A 556     -42.040 212.659  27.774  0.00  0.00      PROA C  
ATOM   4346  C   PHE A 556     -41.491 211.341  27.209  0.00  0.00      PROA C  
ATOM   4347  O   PHE A 556     -41.896 210.245  27.605  0.00  0.00      PROA O  
ATOM   4348  CB  PHE A 556     -41.340 213.052  29.106  0.00  0.00      PROA C  
ATOM   4349  CG  PHE A 556     -39.966 213.644  28.875  0.00  0.00      PROA C  
ATOM   4350  CD1 PHE A 556     -38.849 212.822  28.643  0.00  0.00      PROA C  
ATOM   4351  CD2 PHE A 556     -39.771 215.035  28.951  0.00  0.00      PROA C  
ATOM   4352  CE1 PHE A 556     -37.572 213.371  28.479  0.00  0.00      PROA C  
ATOM   4353  CE2 PHE A 556     -38.494 215.592  28.791  0.00  0.00      PROA C  
ATOM   4354  CZ  PHE A 556     -37.394 214.758  28.553  0.00  0.00      PROA C  
ATOM   4355  N   VAL A 557     -40.571 211.424  26.231  0.00  0.00      PROA N  
ATOM   4356  CA  VAL A 557     -40.066 210.268  25.513  0.00  0.00      PROA C  
ATOM   4357  C   VAL A 557     -38.922 209.559  26.236  0.00  0.00      PROA C  
ATOM   4358  O   VAL A 557     -37.905 210.149  26.612  0.00  0.00      PROA O  
ATOM   4359  CB  VAL A 557     -39.736 210.607  24.058  0.00  0.00      PROA C  
ATOM   4360  CG1 VAL A 557     -38.625 211.671  23.938  0.00  0.00      PROA C  
ATOM   4361  CG2 VAL A 557     -39.368 209.335  23.272  0.00  0.00      PROA C  
ATOM   4362  N   GLY A 558     -39.088 208.239  26.464  0.00  0.00      PROA N  
ATOM   4363  CA  GLY A 558     -38.037 207.354  26.938  0.00  0.00      PROA C  
ATOM   4364  C   GLY A 558     -37.583 206.452  25.820  0.00  0.00      PROA C  
ATOM   4365  O   GLY A 558     -38.234 206.331  24.783  0.00  0.00      PROA O  
ATOM   4366  N   THR A 559     -36.446 205.775  26.001  0.00  0.00      PROA N  
ATOM   4367  CA  THR A 559     -35.876 204.902  24.985  0.00  0.00      PROA C  
ATOM   4368  C   THR A 559     -35.627 203.530  25.581  0.00  0.00      PROA C  
ATOM   4369  O   THR A 559     -35.098 203.408  26.684  0.00  0.00      PROA O  
ATOM   4370  CB  THR A 559     -34.582 205.446  24.378  0.00  0.00      PROA C  
ATOM   4371  CG2 THR A 559     -33.996 204.508  23.322  0.00  0.00      PROA C  
ATOM   4372  OG1 THR A 559     -34.793 206.688  23.723  0.00  0.00      PROA O  
ATOM   4373  N   VAL A 560     -36.021 202.444  24.888  0.00  0.00      PROA N  
ATOM   4374  CA  VAL A 560     -35.717 201.078  25.308  0.00  0.00      PROA C  
ATOM   4375  C   VAL A 560     -34.975 200.377  24.185  0.00  0.00      PROA C  
ATOM   4376  O   VAL A 560     -35.335 200.506  23.016  0.00  0.00      PROA O  
ATOM   4377  CB  VAL A 560     -36.940 200.252  25.708  0.00  0.00      PROA C  
ATOM   4378  CG1 VAL A 560     -36.535 198.813  26.088  0.00  0.00      PROA C  
ATOM   4379  CG2 VAL A 560     -37.617 200.896  26.926  0.00  0.00      PROA C  
ATOM   4380  N   ALA A 561     -33.902 199.627  24.510  0.00  0.00      PROA N  
ATOM   4381  CA  ALA A 561     -33.130 198.875  23.544  0.00  0.00      PROA C  
ATOM   4382  C   ALA A 561     -33.142 197.378  23.841  0.00  0.00      PROA C  
ATOM   4383  O   ALA A 561     -33.174 196.943  24.994  0.00  0.00      PROA O  
ATOM   4384  CB  ALA A 561     -31.682 199.391  23.490  0.00  0.00      PROA C  
ATOM   4385  N   GLY A 562     -33.138 196.548  22.781  0.00  0.00      PROA N  
ATOM   4386  CA  GLY A 562     -33.124 195.102  22.912  0.00  0.00      PROA C  
ATOM   4387  C   GLY A 562     -32.961 194.387  21.594  0.00  0.00      PROA C  
ATOM   4388  O   GLY A 562     -32.920 194.991  20.522  0.00  0.00      PROA O  
ATOM   4389  N   TRP A 563     -32.869 193.052  21.653  0.00  0.00      PROA N  
ATOM   4390  CA  TRP A 563     -32.762 192.178  20.500  0.00  0.00      PROA C  
ATOM   4391  C   TRP A 563     -34.085 191.470  20.206  0.00  0.00      PROA C  
ATOM   4392  O   TRP A 563     -34.234 190.772  19.202  0.00  0.00      PROA O  
ATOM   4393  CB  TRP A 563     -31.630 191.126  20.681  0.00  0.00      PROA C  
ATOM   4394  CG  TRP A 563     -30.238 191.689  20.689  0.00  0.00      PROA C  
ATOM   4395  CD1 TRP A 563     -29.456 191.878  19.575  0.00  0.00      PROA C  
ATOM   4396  CD2 TRP A 563     -29.437 192.092  21.817  0.00  0.00      PROA C  
ATOM   4397  CE2 TRP A 563     -28.186 192.516  21.301  0.00  0.00      PROA C  
ATOM   4398  CE3 TRP A 563     -29.652 192.128  23.197  0.00  0.00      PROA C  
ATOM   4399  NE1 TRP A 563     -28.232 192.383  19.947  0.00  0.00      PROA N  
ATOM   4400  CZ2 TRP A 563     -27.161 192.957  22.123  0.00  0.00      PROA C  
ATOM   4401  CZ3 TRP A 563     -28.619 192.576  24.026  0.00  0.00      PROA C  
ATOM   4402  CH2 TRP A 563     -27.394 192.975  23.499  0.00  0.00      PROA C  
ATOM   4403  N   GLY A 564     -35.110 191.666  21.056  0.00  0.00      PROA N  
ATOM   4404  CA  GLY A 564     -36.440 191.105  20.872  0.00  0.00      PROA C  
ATOM   4405  C   GLY A 564     -36.593 189.781  21.569  0.00  0.00      PROA C  
ATOM   4406  O   GLY A 564     -37.342 188.911  21.128  0.00  0.00      PROA O  
ATOM   4407  N   LEU A 565     -35.883 189.603  22.696  0.00  0.00      PROA N  
ATOM   4408  CA  LEU A 565     -35.834 188.383  23.483  0.00  0.00      PROA C  
ATOM   4409  C   LEU A 565     -37.190 187.947  24.031  0.00  0.00      PROA C  
ATOM   4410  O   LEU A 565     -37.524 186.761  24.067  0.00  0.00      PROA O  
ATOM   4411  CB  LEU A 565     -34.815 188.510  24.648  0.00  0.00      PROA C  
ATOM   4412  CG  LEU A 565     -33.369 188.850  24.214  0.00  0.00      PROA C  
ATOM   4413  CD1 LEU A 565     -32.459 189.030  25.440  0.00  0.00      PROA C  
ATOM   4414  CD2 LEU A 565     -32.768 187.819  23.245  0.00  0.00      PROA C  
ATOM   4415  N   THR A 566     -38.006 188.921  24.480  0.00  0.00      PROA N  
ATOM   4416  CA  THR A 566     -39.243 188.664  25.216  0.00  0.00      PROA C  
ATOM   4417  C   THR A 566     -40.479 188.823  24.338  0.00  0.00      PROA C  
ATOM   4418  O   THR A 566     -41.601 188.535  24.758  0.00  0.00      PROA O  
ATOM   4419  CB  THR A 566     -39.322 189.579  26.438  0.00  0.00      PROA C  
ATOM   4420  CG2 THR A 566     -40.359 189.123  27.475  0.00  0.00      PROA C  
ATOM   4421  OG1 THR A 566     -38.069 189.572  27.110  0.00  0.00      PROA O  
ATOM   4422  N   GLN A 567     -40.324 189.225  23.052  0.00  0.00      PROA N  
ATOM   4423  CA  GLN A 567     -41.424 189.196  22.094  0.00  0.00      PROA C  
ATOM   4424  C   GLN A 567     -41.612 187.803  21.468  0.00  0.00      PROA C  
ATOM   4425  O   GLN A 567     -41.440 186.774  22.124  0.00  0.00      PROA O  
ATOM   4426  CB  GLN A 567     -41.375 190.357  21.053  0.00  0.00      PROA C  
ATOM   4427  CG  GLN A 567     -40.098 190.433  20.178  0.00  0.00      PROA C  
ATOM   4428  CD  GLN A 567     -40.301 191.291  18.922  0.00  0.00      PROA C  
ATOM   4429  NE2 GLN A 567     -40.657 192.580  19.120  0.00  0.00      PROA N  
ATOM   4430  OE1 GLN A 567     -40.161 190.830  17.786  0.00  0.00      PROA O  
ATOM   4431  N   LYS A 568     -42.006 187.723  20.183  0.00  0.00      PROA N  
ATOM   4432  CA  LYS A 568     -42.357 186.476  19.527  0.00  0.00      PROA C  
ATOM   4433  C   LYS A 568     -41.751 186.465  18.126  0.00  0.00      PROA C  
ATOM   4434  O   LYS A 568     -41.355 187.501  17.589  0.00  0.00      PROA O  
ATOM   4435  CB  LYS A 568     -43.905 186.330  19.485  0.00  0.00      PROA C  
ATOM   4436  CG  LYS A 568     -44.444 184.983  18.967  0.00  0.00      PROA C  
ATOM   4437  CD  LYS A 568     -45.964 184.837  19.177  0.00  0.00      PROA C  
ATOM   4438  CE  LYS A 568     -46.516 183.494  18.666  0.00  0.00      PROA C  
ATOM   4439  NZ  LYS A 568     -47.979 183.397  18.896  0.00  0.00      PROA N1+
ATOM   4440  N   GLY A 569     -41.641 185.275  17.498  0.00  0.00      PROA N  
ATOM   4441  CA  GLY A 569     -41.068 185.106  16.165  0.00  0.00      PROA C  
ATOM   4442  C   GLY A 569     -39.578 184.891  16.205  0.00  0.00      PROA C  
ATOM   4443  O   GLY A 569     -39.098 183.879  16.718  0.00  0.00      PROA O  
ATOM   4444  N   PHE A 570     -38.803 185.829  15.635  0.00  0.00      PROA N  
ATOM   4445  CA  PHE A 570     -37.364 185.696  15.475  0.00  0.00      PROA C  
ATOM   4446  C   PHE A 570     -36.618 186.792  16.221  0.00  0.00      PROA C  
ATOM   4447  O   PHE A 570     -36.975 187.972  16.182  0.00  0.00      PROA O  
ATOM   4448  CB  PHE A 570     -36.942 185.735  13.980  0.00  0.00      PROA C  
ATOM   4449  CG  PHE A 570     -37.601 184.612  13.223  0.00  0.00      PROA C  
ATOM   4450  CD1 PHE A 570     -37.170 183.287  13.410  0.00  0.00      PROA C  
ATOM   4451  CD2 PHE A 570     -38.632 184.864  12.300  0.00  0.00      PROA C  
ATOM   4452  CE1 PHE A 570     -37.769 182.233  12.706  0.00  0.00      PROA C  
ATOM   4453  CE2 PHE A 570     -39.235 183.815  11.595  0.00  0.00      PROA C  
ATOM   4454  CZ  PHE A 570     -38.802 182.498  11.800  0.00  0.00      PROA C  
ATOM   4455  N   LEU A 571     -35.543 186.417  16.941  0.00  0.00      PROA N  
ATOM   4456  CA  LEU A 571     -34.623 187.351  17.567  0.00  0.00      PROA C  
ATOM   4457  C   LEU A 571     -33.824 188.160  16.542  0.00  0.00      PROA C  
ATOM   4458  O   LEU A 571     -33.301 187.620  15.564  0.00  0.00      PROA O  
ATOM   4459  CB  LEU A 571     -33.637 186.613  18.508  0.00  0.00      PROA C  
ATOM   4460  CG  LEU A 571     -34.280 185.675  19.552  0.00  0.00      PROA C  
ATOM   4461  CD1 LEU A 571     -33.198 185.089  20.471  0.00  0.00      PROA C  
ATOM   4462  CD2 LEU A 571     -35.356 186.392  20.374  0.00  0.00      PROA C  
ATOM   4463  N   ALA A 572     -33.684 189.486  16.737  0.00  0.00      PROA N  
ATOM   4464  CA  ALA A 572     -32.843 190.325  15.906  0.00  0.00      PROA C  
ATOM   4465  C   ALA A 572     -31.360 190.024  16.107  0.00  0.00      PROA C  
ATOM   4466  O   ALA A 572     -30.893 189.839  17.229  0.00  0.00      PROA O  
ATOM   4467  CB  ALA A 572     -33.131 191.816  16.178  0.00  0.00      PROA C  
ATOM   4468  N   ARG A 573     -30.564 189.915  15.023  0.00  0.00      PROA N  
ATOM   4469  CA  ARG A 573     -29.116 189.806  15.130  0.00  0.00      PROA C  
ATOM   4470  C   ARG A 573     -28.446 191.049  15.708  0.00  0.00      PROA C  
ATOM   4471  O   ARG A 573     -27.562 190.965  16.560  0.00  0.00      PROA O  
ATOM   4472  CB  ARG A 573     -28.480 189.422  13.772  0.00  0.00      PROA C  
ATOM   4473  CG  ARG A 573     -28.887 188.008  13.304  0.00  0.00      PROA C  
ATOM   4474  CD  ARG A 573     -28.152 187.553  12.036  0.00  0.00      PROA C  
ATOM   4475  NE  ARG A 573     -28.571 186.141  11.744  0.00  0.00      PROA N  
ATOM   4476  CZ  ARG A 573     -29.661 185.788  11.074  0.00  0.00      PROA C  
ATOM   4477  NH1 ARG A 573     -30.516 186.658  10.583  0.00  0.00      PROA N1+
ATOM   4478  NH2 ARG A 573     -29.908 184.508  10.885  0.00  0.00      PROA N  
ATOM   4479  N   ASN A 574     -28.896 192.237  15.258  0.00  0.00      PROA N  
ATOM   4480  CA  ASN A 574     -28.387 193.529  15.683  0.00  0.00      PROA C  
ATOM   4481  C   ASN A 574     -29.279 194.120  16.770  0.00  0.00      PROA C  
ATOM   4482  O   ASN A 574     -30.495 193.922  16.785  0.00  0.00      PROA O  
ATOM   4483  CB  ASN A 574     -28.334 194.557  14.513  0.00  0.00      PROA C  
ATOM   4484  CG  ASN A 574     -27.441 194.107  13.355  0.00  0.00      PROA C  
ATOM   4485  ND2 ASN A 574     -27.452 194.921  12.271  0.00  0.00      PROA N  
ATOM   4486  OD1 ASN A 574     -26.751 193.086  13.364  0.00  0.00      PROA O  
ATOM   4487  N   LEU A 575     -28.688 194.875  17.714  0.00  0.00      PROA N  
ATOM   4488  CA  LEU A 575     -29.397 195.638  18.723  0.00  0.00      PROA C  
ATOM   4489  C   LEU A 575     -30.326 196.699  18.122  0.00  0.00      PROA C  
ATOM   4490  O   LEU A 575     -29.946 197.476  17.241  0.00  0.00      PROA O  
ATOM   4491  CB  LEU A 575     -28.374 196.284  19.696  0.00  0.00      PROA C  
ATOM   4492  CG  LEU A 575     -28.955 197.065  20.892  0.00  0.00      PROA C  
ATOM   4493  CD1 LEU A 575     -29.708 196.128  21.844  0.00  0.00      PROA C  
ATOM   4494  CD2 LEU A 575     -27.836 197.793  21.655  0.00  0.00      PROA C  
ATOM   4495  N   MET A 576     -31.582 196.746  18.593  0.00  0.00      PROA N  
ATOM   4496  CA  MET A 576     -32.608 197.638  18.100  0.00  0.00      PROA C  
ATOM   4497  C   MET A 576     -33.089 198.492  19.255  0.00  0.00      PROA C  
ATOM   4498  O   MET A 576     -33.018 198.085  20.415  0.00  0.00      PROA O  
ATOM   4499  CB  MET A 576     -33.830 196.861  17.534  0.00  0.00      PROA C  
ATOM   4500  CG  MET A 576     -33.493 195.878  16.392  0.00  0.00      PROA C  
ATOM   4501  SD  MET A 576     -32.778 196.635  14.899  0.00  0.00      PROA S  
ATOM   4502  CE  MET A 576     -34.272 197.520  14.367  0.00  0.00      PROA C  
ATOM   4503  N   PHE A 577     -33.596 199.704  18.980  0.00  0.00      PROA N  
ATOM   4504  CA  PHE A 577     -34.171 200.533  20.016  0.00  0.00      PROA C  
ATOM   4505  C   PHE A 577     -35.459 201.198  19.563  0.00  0.00      PROA C  
ATOM   4506  O   PHE A 577     -35.720 201.399  18.374  0.00  0.00      PROA O  
ATOM   4507  CB  PHE A 577     -33.163 201.575  20.576  0.00  0.00      PROA C  
ATOM   4508  CG  PHE A 577     -32.756 202.664  19.606  0.00  0.00      PROA C  
ATOM   4509  CD1 PHE A 577     -31.713 202.463  18.683  0.00  0.00      PROA C  
ATOM   4510  CD2 PHE A 577     -33.328 203.945  19.703  0.00  0.00      PROA C  
ATOM   4511  CE1 PHE A 577     -31.248 203.518  17.887  0.00  0.00      PROA C  
ATOM   4512  CE2 PHE A 577     -32.864 205.002  18.912  0.00  0.00      PROA C  
ATOM   4513  CZ  PHE A 577     -31.823 204.789  18.002  0.00  0.00      PROA C  
ATOM   4514  N   VAL A 578     -36.314 201.515  20.546  0.00  0.00      PROA N  
ATOM   4515  CA  VAL A 578     -37.597 202.163  20.375  0.00  0.00      PROA C  
ATOM   4516  C   VAL A 578     -37.650 203.423  21.220  0.00  0.00      PROA C  
ATOM   4517  O   VAL A 578     -37.202 203.446  22.368  0.00  0.00      PROA O  
ATOM   4518  CB  VAL A 578     -38.788 201.274  20.738  0.00  0.00      PROA C  
ATOM   4519  CG1 VAL A 578     -38.845 200.098  19.753  0.00  0.00      PROA C  
ATOM   4520  CG2 VAL A 578     -38.709 200.735  22.181  0.00  0.00      PROA C  
ATOM   4521  N   ASP A 579     -38.217 204.507  20.659  0.00  0.00      PROA N  
ATOM   4522  CA  ASP A 579     -38.432 205.747  21.376  0.00  0.00      PROA C  
ATOM   4523  C   ASP A 579     -39.923 205.852  21.691  0.00  0.00      PROA C  
ATOM   4524  O   ASP A 579     -40.762 205.989  20.797  0.00  0.00      PROA O  
ATOM   4525  CB  ASP A 579     -37.963 206.953  20.528  0.00  0.00      PROA C  
ATOM   4526  CG  ASP A 579     -36.456 206.922  20.303  0.00  0.00      PROA C  
ATOM   4527  OD1 ASP A 579     -35.693 206.513  21.217  0.00  0.00      PROA O  
ATOM   4528  OD2 ASP A 579     -36.017 207.431  19.232  0.00  0.00      PROA O1-
ATOM   4529  N   ILE A 580     -40.282 205.749  22.981  0.00  0.00      PROA N  
ATOM   4530  CA  ILE A 580     -41.646 205.574  23.443  0.00  0.00      PROA C  
ATOM   4531  C   ILE A 580     -42.021 206.613  24.513  0.00  0.00      PROA C  
ATOM   4532  O   ILE A 580     -41.398 206.681  25.577  0.00  0.00      PROA O  
ATOM   4533  CB  ILE A 580     -41.977 204.133  23.874  0.00  0.00      PROA C  
ATOM   4534  CG1 ILE A 580     -40.777 203.288  24.372  0.00  0.00      PROA C  
ATOM   4535  CG2 ILE A 580     -42.566 203.431  22.634  0.00  0.00      PROA C  
ATOM   4536  CD  ILE A 580     -40.232 203.687  25.740  0.00  0.00      PROA C  
ATOM   4537  N   PRO A 581     -43.013 207.479  24.294  0.00  0.00      PROA N  
ATOM   4538  CA  PRO A 581     -43.616 208.293  25.345  0.00  0.00      PROA C  
ATOM   4539  C   PRO A 581     -44.138 207.553  26.572  0.00  0.00      PROA C  
ATOM   4540  O   PRO A 581     -44.766 206.498  26.437  0.00  0.00      PROA O  
ATOM   4541  CB  PRO A 581     -44.724 209.067  24.615  0.00  0.00      PROA C  
ATOM   4542  CG  PRO A 581     -44.165 209.232  23.201  0.00  0.00      PROA C  
ATOM   4543  CD  PRO A 581     -43.483 207.886  22.965  0.00  0.00      PROA C  
ATOM   4544  N   ILE A 582     -43.927 208.113  27.781  0.00  0.00      PROA N  
ATOM   4545  CA  ILE A 582     -44.653 207.730  28.986  0.00  0.00      PROA C  
ATOM   4546  C   ILE A 582     -46.144 208.009  28.855  0.00  0.00      PROA C  
ATOM   4547  O   ILE A 582     -46.556 209.108  28.478  0.00  0.00      PROA O  
ATOM   4548  CB  ILE A 582     -44.095 208.411  30.243  0.00  0.00      PROA C  
ATOM   4549  CG1 ILE A 582     -42.670 207.906  30.573  0.00  0.00      PROA C  
ATOM   4550  CG2 ILE A 582     -45.018 208.227  31.474  0.00  0.00      PROA C  
ATOM   4551  CD  ILE A 582     -42.569 206.381  30.680  0.00  0.00      PROA C  
ATOM   4552  N   VAL A 583     -46.998 207.022  29.174  0.00  0.00      PROA N  
ATOM   4553  CA  VAL A 583     -48.439 207.197  29.171  0.00  0.00      PROA C  
ATOM   4554  C   VAL A 583     -48.931 207.388  30.598  0.00  0.00      PROA C  
ATOM   4555  O   VAL A 583     -48.259 207.036  31.570  0.00  0.00      PROA O  
ATOM   4556  CB  VAL A 583     -49.205 206.079  28.464  0.00  0.00      PROA C  
ATOM   4557  CG1 VAL A 583     -48.741 206.019  26.995  0.00  0.00      PROA C  
ATOM   4558  CG2 VAL A 583     -49.011 204.721  29.162  0.00  0.00      PROA C  
ATOM   4559  N   ASP A 584     -50.125 208.001  30.762  0.00  0.00      PROA N  
ATOM   4560  CA  ASP A 584     -50.689 208.310  32.063  0.00  0.00      PROA C  
ATOM   4561  C   ASP A 584     -50.874 207.064  32.945  0.00  0.00      PROA C  
ATOM   4562  O   ASP A 584     -51.382 206.029  32.508  0.00  0.00      PROA O  
ATOM   4563  CB  ASP A 584     -52.012 209.107  31.856  0.00  0.00      PROA C  
ATOM   4564  CG  ASP A 584     -52.644 209.648  33.134  0.00  0.00      PROA C  
ATOM   4565  OD1 ASP A 584     -51.952 209.765  34.178  0.00  0.00      PROA O  
ATOM   4566  OD2 ASP A 584     -53.837 210.050  33.072  0.00  0.00      PROA O1-
ATOM   4567  N   HIS A 585     -50.447 207.144  34.225  0.00  0.00      PROA N  
ATOM   4568  CA  HIS A 585     -50.530 206.064  35.196  0.00  0.00      PROA C  
ATOM   4569  C   HIS A 585     -51.954 205.592  35.439  0.00  0.00      PROA C  
ATOM   4570  O   HIS A 585     -52.237 204.394  35.445  0.00  0.00      PROA O  
ATOM   4571  CB  HIS A 585     -49.858 206.492  36.534  0.00  0.00      PROA C  
ATOM   4572  CG  HIS A 585     -50.140 205.622  37.741  0.00  0.00      PROA C  
ATOM   4573  CD2 HIS A 585     -49.409 204.610  38.288  0.00  0.00      PROA C  
ATOM   4574  ND1 HIS A 585     -51.152 205.881  38.646  0.00  0.00      PROA N  
ATOM   4575  CE1 HIS A 585     -51.006 205.009  39.674  0.00  0.00      PROA C  
ATOM   4576  NE2 HIS A 585     -49.960 204.220  39.503  0.00  0.00      PROA N  
ATOM   4577  N   GLN A 586     -52.903 206.541  35.585  0.00  0.00      PROA N  
ATOM   4578  CA  GLN A 586     -54.318 206.248  35.716  0.00  0.00      PROA C  
ATOM   4579  C   GLN A 586     -54.900 205.532  34.499  0.00  0.00      PROA C  
ATOM   4580  O   GLN A 586     -55.636 204.553  34.631  0.00  0.00      PROA O  
ATOM   4581  CB  GLN A 586     -55.110 207.550  36.005  0.00  0.00      PROA C  
ATOM   4582  CG  GLN A 586     -56.648 207.408  36.172  0.00  0.00      PROA C  
ATOM   4583  CD  GLN A 586     -57.056 206.489  37.330  0.00  0.00      PROA C  
ATOM   4584  NE2 GLN A 586     -57.137 205.164  37.070  0.00  0.00      PROA N  
ATOM   4585  OE1 GLN A 586     -57.315 206.942  38.450  0.00  0.00      PROA O  
ATOM   4586  N   LYS A 587     -54.549 205.985  33.275  0.00  0.00      PROA N  
ATOM   4587  CA  LYS A 587     -54.947 205.325  32.043  0.00  0.00      PROA C  
ATOM   4588  C   LYS A 587     -54.403 203.906  31.922  0.00  0.00      PROA C  
ATOM   4589  O   LYS A 587     -55.135 202.968  31.611  0.00  0.00      PROA O  
ATOM   4590  CB  LYS A 587     -54.550 206.147  30.789  0.00  0.00      PROA C  
ATOM   4591  CG  LYS A 587     -55.089 205.541  29.480  0.00  0.00      PROA C  
ATOM   4592  CD  LYS A 587     -54.913 206.443  28.242  0.00  0.00      PROA C  
ATOM   4593  CE  LYS A 587     -53.456 206.631  27.793  0.00  0.00      PROA C  
ATOM   4594  NZ  LYS A 587     -53.400 207.382  26.512  0.00  0.00      PROA N1+
ATOM   4595  N   CYS A 588     -53.106 203.698  32.228  0.00  0.00      PROA N  
ATOM   4596  CA  CYS A 588     -52.486 202.380  32.250  0.00  0.00      PROA C  
ATOM   4597  C   CYS A 588     -53.111 201.427  33.265  0.00  0.00      PROA C  
ATOM   4598  O   CYS A 588     -53.415 200.272  32.963  0.00  0.00      PROA O  
ATOM   4599  CB  CYS A 588     -50.967 202.503  32.535  0.00  0.00      PROA C  
ATOM   4600  SG  CYS A 588     -50.041 200.954  32.271  0.00  0.00      PROA S  
ATOM   4601  N   ALA A 589     -53.359 201.908  34.502  0.00  0.00      PROA N  
ATOM   4602  CA  ALA A 589     -54.012 201.140  35.537  0.00  0.00      PROA C  
ATOM   4603  C   ALA A 589     -55.436 200.710  35.190  0.00  0.00      PROA C  
ATOM   4604  O   ALA A 589     -55.799 199.542  35.343  0.00  0.00      PROA O  
ATOM   4605  CB  ALA A 589     -54.006 201.947  36.849  0.00  0.00      PROA C  
ATOM   4606  N   THR A 590     -56.279 201.628  34.663  0.00  0.00      PROA N  
ATOM   4607  CA  THR A 590     -57.632 201.278  34.217  0.00  0.00      PROA C  
ATOM   4608  C   THR A 590     -57.635 200.358  33.003  0.00  0.00      PROA C  
ATOM   4609  O   THR A 590     -58.459 199.448  32.909  0.00  0.00      PROA O  
ATOM   4610  CB  THR A 590     -58.587 202.466  34.030  0.00  0.00      PROA C  
ATOM   4611  CG2 THR A 590     -58.300 203.300  32.775  0.00  0.00      PROA C  
ATOM   4612  OG1 THR A 590     -59.953 202.059  33.978  0.00  0.00      PROA O  
ATOM   4613  N   ALA A 591     -56.684 200.532  32.059  0.00  0.00      PROA N  
ATOM   4614  CA  ALA A 591     -56.532 199.705  30.876  0.00  0.00      PROA C  
ATOM   4615  C   ALA A 591     -56.296 198.229  31.174  0.00  0.00      PROA C  
ATOM   4616  O   ALA A 591     -56.912 197.352  30.571  0.00  0.00      PROA O  
ATOM   4617  CB  ALA A 591     -55.364 200.235  30.026  0.00  0.00      PROA C  
ATOM   4618  N   TYR A 592     -55.445 197.917  32.168  0.00  0.00      PROA N  
ATOM   4619  CA  TYR A 592     -55.179 196.548  32.580  0.00  0.00      PROA C  
ATOM   4620  C   TYR A 592     -56.123 196.066  33.685  0.00  0.00      PROA C  
ATOM   4621  O   TYR A 592     -55.944 194.990  34.253  0.00  0.00      PROA O  
ATOM   4622  CB  TYR A 592     -53.690 196.372  32.994  0.00  0.00      PROA C  
ATOM   4623  CG  TYR A 592     -52.788 196.319  31.781  0.00  0.00      PROA C  
ATOM   4624  CD1 TYR A 592     -52.892 195.236  30.888  0.00  0.00      PROA C  
ATOM   4625  CD2 TYR A 592     -51.767 197.266  31.577  0.00  0.00      PROA C  
ATOM   4626  CE1 TYR A 592     -51.998 195.101  29.816  0.00  0.00      PROA C  
ATOM   4627  CE2 TYR A 592     -50.865 197.128  30.509  0.00  0.00      PROA C  
ATOM   4628  CZ  TYR A 592     -50.977 196.040  29.633  0.00  0.00      PROA C  
ATOM   4629  OH  TYR A 592     -50.051 195.860  28.583  0.00  0.00      PROA O  
ATOM   4630  N   THR A 593     -57.198 196.830  33.980  0.00  0.00      PROA N  
ATOM   4631  CA  THR A 593     -58.256 196.410  34.905  0.00  0.00      PROA C  
ATOM   4632  C   THR A 593     -59.487 195.932  34.128  0.00  0.00      PROA C  
ATOM   4633  O   THR A 593     -60.433 195.378  34.690  0.00  0.00      PROA O  
ATOM   4634  CB  THR A 593     -58.612 197.524  35.906  0.00  0.00      PROA C  
ATOM   4635  CG2 THR A 593     -59.684 197.118  36.933  0.00  0.00      PROA C  
ATOM   4636  OG1 THR A 593     -57.469 197.869  36.683  0.00  0.00      PROA O  
ATOM   4637  N   LYS A 594     -59.499 196.064  32.776  0.00  0.00      PROA N  
ATOM   4638  CA  LYS A 594     -60.587 195.587  31.925  0.00  0.00      PROA C  
ATOM   4639  C   LYS A 594     -60.820 194.076  32.028  0.00  0.00      PROA C  
ATOM   4640  O   LYS A 594     -59.904 193.294  32.265  0.00  0.00      PROA O  
ATOM   4641  CB  LYS A 594     -60.393 195.970  30.425  0.00  0.00      PROA C  
ATOM   4642  CG  LYS A 594     -59.309 195.184  29.658  0.00  0.00      PROA C  
ATOM   4643  CD  LYS A 594     -59.253 195.499  28.146  0.00  0.00      PROA C  
ATOM   4644  CE  LYS A 594     -58.940 196.961  27.786  0.00  0.00      PROA C  
ATOM   4645  NZ  LYS A 594     -58.902 197.142  26.310  0.00  0.00      PROA N1+
ATOM   4646  N   GLN A 595     -62.073 193.608  31.876  0.00  0.00      PROA N  
ATOM   4647  CA  GLN A 595     -62.389 192.186  31.848  0.00  0.00      PROA C  
ATOM   4648  C   GLN A 595     -61.765 191.479  30.621  0.00  0.00      PROA C  
ATOM   4649  O   GLN A 595     -61.818 192.055  29.528  0.00  0.00      PROA O  
ATOM   4650  CB  GLN A 595     -63.934 192.024  31.805  0.00  0.00      PROA C  
ATOM   4651  CG  GLN A 595     -64.494 190.611  32.127  0.00  0.00      PROA C  
ATOM   4652  CD  GLN A 595     -64.142 190.104  33.530  0.00  0.00      PROA C  
ATOM   4653  NE2 GLN A 595     -64.476 190.905  34.569  0.00  0.00      PROA N  
ATOM   4654  OE1 GLN A 595     -63.598 189.011  33.713  0.00  0.00      PROA O  
ATOM   4655  N   PRO A 596     -61.209 190.267  30.677  0.00  0.00      PROA N  
ATOM   4656  CA  PRO A 596     -60.783 189.542  31.868  0.00  0.00      PROA C  
ATOM   4657  C   PRO A 596     -59.320 189.833  32.223  0.00  0.00      PROA C  
ATOM   4658  O   PRO A 596     -58.413 189.339  31.550  0.00  0.00      PROA O  
ATOM   4659  CB  PRO A 596     -60.985 188.051  31.482  0.00  0.00      PROA C  
ATOM   4660  CG  PRO A 596     -61.466 188.043  30.017  0.00  0.00      PROA C  
ATOM   4661  CD  PRO A 596     -61.095 189.427  29.489  0.00  0.00      PROA C  
ATOM   4662  N   TYR A 597     -59.061 190.583  33.310  0.00  0.00      PROA N  
ATOM   4663  CA  TYR A 597     -57.736 190.773  33.887  0.00  0.00      PROA C  
ATOM   4664  C   TYR A 597     -57.869 190.863  35.412  0.00  0.00      PROA C  
ATOM   4665  O   TYR A 597     -58.887 191.373  35.895  0.00  0.00      PROA O  
ATOM   4666  CB  TYR A 597     -56.985 192.050  33.391  0.00  0.00      PROA C  
ATOM   4667  CG  TYR A 597     -56.335 191.884  32.038  0.00  0.00      PROA C  
ATOM   4668  CD1 TYR A 597     -55.016 191.402  31.950  0.00  0.00      PROA C  
ATOM   4669  CD2 TYR A 597     -56.970 192.316  30.861  0.00  0.00      PROA C  
ATOM   4670  CE1 TYR A 597     -54.356 191.336  30.714  0.00  0.00      PROA C  
ATOM   4671  CE2 TYR A 597     -56.318 192.249  29.622  0.00  0.00      PROA C  
ATOM   4672  CZ  TYR A 597     -55.008 191.758  29.551  0.00  0.00      PROA C  
ATOM   4673  OH  TYR A 597     -54.335 191.697  28.312  0.00  0.00      PROA O  
ATOM   4674  N   PRO A 598     -56.927 190.371  36.225  0.00  0.00      PROA N  
ATOM   4675  CA  PRO A 598     -56.881 190.667  37.656  0.00  0.00      PROA C  
ATOM   4676  C   PRO A 598     -56.729 192.154  37.980  0.00  0.00      PROA C  
ATOM   4677  O   PRO A 598     -55.998 192.876  37.297  0.00  0.00      PROA O  
ATOM   4678  CB  PRO A 598     -55.688 189.834  38.160  0.00  0.00      PROA C  
ATOM   4679  CG  PRO A 598     -54.736 189.793  36.962  0.00  0.00      PROA C  
ATOM   4680  CD  PRO A 598     -55.693 189.715  35.770  0.00  0.00      PROA C  
ATOM   4681  N   GLY A 599     -57.420 192.641  39.034  0.00  0.00      PROA N  
ATOM   4682  CA  GLY A 599     -57.231 193.986  39.578  0.00  0.00      PROA C  
ATOM   4683  C   GLY A 599     -55.890 194.214  40.244  0.00  0.00      PROA C  
ATOM   4684  O   GLY A 599     -55.232 193.279  40.705  0.00  0.00      PROA O  
ATOM   4685  N   ALA A 600     -55.468 195.495  40.322  0.00  0.00      PROA N  
ATOM   4686  CA  ALA A 600     -54.315 195.966  41.075  0.00  0.00      PROA C  
ATOM   4687  C   ALA A 600     -52.958 195.532  40.511  0.00  0.00      PROA C  
ATOM   4688  O   ALA A 600     -51.925 195.621  41.177  0.00  0.00      PROA O  
ATOM   4689  CB  ALA A 600     -54.454 195.665  42.586  0.00  0.00      PROA C  
ATOM   4690  N   LYS A 601     -52.928 195.053  39.248  0.00  0.00      PROA N  
ATOM   4691  CA  LYS A 601     -51.720 194.598  38.584  0.00  0.00      PROA C  
ATOM   4692  C   LYS A 601     -50.708 195.724  38.344  0.00  0.00      PROA C  
ATOM   4693  O   LYS A 601     -49.505 195.550  38.540  0.00  0.00      PROA O  
ATOM   4694  CB  LYS A 601     -52.068 193.856  37.270  0.00  0.00      PROA C  
ATOM   4695  CG  LYS A 601     -50.942 192.918  36.807  0.00  0.00      PROA C  
ATOM   4696  CD  LYS A 601     -51.323 192.092  35.564  0.00  0.00      PROA C  
ATOM   4697  CE  LYS A 601     -50.196 191.152  35.107  0.00  0.00      PROA C  
ATOM   4698  NZ  LYS A 601     -50.593 190.395  33.892  0.00  0.00      PROA N1+
ATOM   4699  N   VAL A 602     -51.185 196.931  37.956  0.00  0.00      PROA N  
ATOM   4700  CA  VAL A 602     -50.345 198.116  37.828  0.00  0.00      PROA C  
ATOM   4701  C   VAL A 602     -50.229 198.804  39.188  0.00  0.00      PROA C  
ATOM   4702  O   VAL A 602     -51.188 199.385  39.705  0.00  0.00      PROA O  
ATOM   4703  CB  VAL A 602     -50.855 199.108  36.779  0.00  0.00      PROA C  
ATOM   4704  CG1 VAL A 602     -49.916 200.329  36.679  0.00  0.00      PROA C  
ATOM   4705  CG2 VAL A 602     -50.941 198.419  35.403  0.00  0.00      PROA C  
ATOM   4706  N   THR A 603     -49.045 198.721  39.823  0.00  0.00      PROA N  
ATOM   4707  CA  THR A 603     -48.784 199.281  41.148  0.00  0.00      PROA C  
ATOM   4708  C   THR A 603     -48.190 200.684  41.065  0.00  0.00      PROA C  
ATOM   4709  O   THR A 603     -47.864 201.206  39.997  0.00  0.00      PROA O  
ATOM   4710  CB  THR A 603     -47.921 198.380  42.051  0.00  0.00      PROA C  
ATOM   4711  CG2 THR A 603     -48.460 196.943  41.989  0.00  0.00      PROA C  
ATOM   4712  OG1 THR A 603     -46.544 198.350  41.687  0.00  0.00      PROA O  
ATOM   4713  N   VAL A 604     -48.014 201.341  42.235  0.00  0.00      PROA N  
ATOM   4714  CA  VAL A 604     -47.416 202.670  42.357  0.00  0.00      PROA C  
ATOM   4715  C   VAL A 604     -45.912 202.628  42.057  0.00  0.00      PROA C  
ATOM   4716  O   VAL A 604     -45.274 203.631  41.734  0.00  0.00      PROA O  
ATOM   4717  CB  VAL A 604     -47.701 203.243  43.752  0.00  0.00      PROA C  
ATOM   4718  CG1 VAL A 604     -47.061 204.633  43.958  0.00  0.00      PROA C  
ATOM   4719  CG2 VAL A 604     -49.229 203.363  43.939  0.00  0.00      PROA C  
ATOM   4720  N   ASN A 605     -45.318 201.418  42.077  0.00  0.00      PROA N  
ATOM   4721  CA  ASN A 605     -43.914 201.176  41.800  0.00  0.00      PROA C  
ATOM   4722  C   ASN A 605     -43.669 200.890  40.319  0.00  0.00      PROA C  
ATOM   4723  O   ASN A 605     -42.594 200.442  39.920  0.00  0.00      PROA O  
ATOM   4724  CB  ASN A 605     -43.415 199.954  42.605  0.00  0.00      PROA C  
ATOM   4725  CG  ASN A 605     -43.626 200.186  44.097  0.00  0.00      PROA C  
ATOM   4726  ND2 ASN A 605     -44.251 199.202  44.784  0.00  0.00      PROA N  
ATOM   4727  OD1 ASN A 605     -43.263 201.231  44.647  0.00  0.00      PROA O  
ATOM   4728  N   MET A 606     -44.664 201.162  39.464  0.00  0.00      PROA N  
ATOM   4729  CA  MET A 606     -44.589 200.948  38.039  0.00  0.00      PROA C  
ATOM   4730  C   MET A 606     -44.860 202.233  37.272  0.00  0.00      PROA C  
ATOM   4731  O   MET A 606     -45.570 203.131  37.731  0.00  0.00      PROA O  
ATOM   4732  CB  MET A 606     -45.599 199.867  37.582  0.00  0.00      PROA C  
ATOM   4733  CG  MET A 606     -45.345 198.486  38.211  0.00  0.00      PROA C  
ATOM   4734  SD  MET A 606     -46.623 197.274  37.791  0.00  0.00      PROA S  
ATOM   4735  CE  MET A 606     -45.932 195.948  38.808  0.00  0.00      PROA C  
ATOM   4736  N   LEU A 607     -44.298 202.338  36.056  0.00  0.00      PROA N  
ATOM   4737  CA  LEU A 607     -44.661 203.360  35.095  0.00  0.00      PROA C  
ATOM   4738  C   LEU A 607     -44.859 202.665  33.757  0.00  0.00      PROA C  
ATOM   4739  O   LEU A 607     -44.408 201.536  33.550  0.00  0.00      PROA O  
ATOM   4740  CB  LEU A 607     -43.657 204.555  35.022  0.00  0.00      PROA C  
ATOM   4741  CG  LEU A 607     -42.347 204.395  34.212  0.00  0.00      PROA C  
ATOM   4742  CD1 LEU A 607     -41.652 205.760  34.068  0.00  0.00      PROA C  
ATOM   4743  CD2 LEU A 607     -41.353 203.412  34.841  0.00  0.00      PROA C  
ATOM   4744  N   CYS A 608     -45.605 203.297  32.830  0.00  0.00      PROA N  
ATOM   4745  CA  CYS A 608     -46.022 202.655  31.595  0.00  0.00      PROA C  
ATOM   4746  C   CYS A 608     -45.628 203.470  30.378  0.00  0.00      PROA C  
ATOM   4747  O   CYS A 608     -45.649 204.701  30.391  0.00  0.00      PROA O  
ATOM   4748  CB  CYS A 608     -47.551 202.426  31.535  0.00  0.00      PROA C  
ATOM   4749  SG  CYS A 608     -48.180 201.423  32.911  0.00  0.00      PROA S  
ATOM   4750  N   ALA A 609     -45.279 202.789  29.272  0.00  0.00      PROA N  
ATOM   4751  CA  ALA A 609     -44.878 203.447  28.048  0.00  0.00      PROA C  
ATOM   4752  C   ALA A 609     -45.274 202.627  26.831  0.00  0.00      PROA C  
ATOM   4753  O   ALA A 609     -45.442 201.409  26.898  0.00  0.00      PROA O  
ATOM   4754  CB  ALA A 609     -43.354 203.670  28.019  0.00  0.00      PROA C  
ATOM   4755  N   GLY A 610     -45.435 203.283  25.665  0.00  0.00      PROA N  
ATOM   4756  CA  GLY A 610     -45.716 202.576  24.421  0.00  0.00      PROA C  
ATOM   4757  C   GLY A 610     -46.368 203.444  23.377  0.00  0.00      PROA C  
ATOM   4758  O   GLY A 610     -47.103 204.383  23.679  0.00  0.00      PROA O  
ATOM   4759  N   LEU A 611     -46.107 203.134  22.090  0.00  0.00      PROA N  
ATOM   4760  CA  LEU A 611     -46.762 203.752  20.946  0.00  0.00      PROA C  
ATOM   4761  C   LEU A 611     -48.241 203.378  20.820  0.00  0.00      PROA C  
ATOM   4762  O   LEU A 611     -48.664 202.277  21.179  0.00  0.00      PROA O  
ATOM   4763  CB  LEU A 611     -46.055 203.418  19.601  0.00  0.00      PROA C  
ATOM   4764  CG  LEU A 611     -44.573 203.843  19.495  0.00  0.00      PROA C  
ATOM   4765  CD1 LEU A 611     -43.986 203.442  18.132  0.00  0.00      PROA C  
ATOM   4766  CD2 LEU A 611     -44.374 205.349  19.726  0.00  0.00      PROA C  
ATOM   4767  N   ASP A 612     -49.068 204.298  20.274  0.00  0.00      PROA N  
ATOM   4768  CA  ASP A 612     -50.458 204.033  19.927  0.00  0.00      PROA C  
ATOM   4769  C   ASP A 612     -50.616 202.934  18.867  0.00  0.00      PROA C  
ATOM   4770  O   ASP A 612     -51.451 202.035  18.989  0.00  0.00      PROA O  
ATOM   4771  CB  ASP A 612     -51.137 205.329  19.392  0.00  0.00      PROA C  
ATOM   4772  CG  ASP A 612     -51.251 206.432  20.435  0.00  0.00      PROA C  
ATOM   4773  OD1 ASP A 612     -51.152 206.173  21.661  0.00  0.00      PROA O  
ATOM   4774  OD2 ASP A 612     -51.543 207.588  20.022  0.00  0.00      PROA O1-
ATOM   4775  N   ARG A 613     -49.786 202.990  17.803  0.00  0.00      PROA N  
ATOM   4776  CA  ARG A 613     -49.836 202.067  16.683  0.00  0.00      PROA C  
ATOM   4777  C   ARG A 613     -48.436 201.758  16.160  0.00  0.00      PROA C  
ATOM   4778  O   ARG A 613     -48.126 201.912  14.977  0.00  0.00      PROA O  
ATOM   4779  CB  ARG A 613     -50.752 202.576  15.531  0.00  0.00      PROA C  
ATOM   4780  CG  ARG A 613     -52.252 202.617  15.892  0.00  0.00      PROA C  
ATOM   4781  CD  ARG A 613     -53.156 202.970  14.703  0.00  0.00      PROA C  
ATOM   4782  NE  ARG A 613     -54.580 202.903  15.172  0.00  0.00      PROA N  
ATOM   4783  CZ  ARG A 613     -55.315 201.799  15.229  0.00  0.00      PROA C  
ATOM   4784  NH1 ARG A 613     -54.865 200.618  14.868  0.00  0.00      PROA N1+
ATOM   4785  NH2 ARG A 613     -56.557 201.877  15.664  0.00  0.00      PROA N  
ATOM   4786  N   GLY A 614     -47.535 201.301  17.051  0.00  0.00      PROA N  
ATOM   4787  CA  GLY A 614     -46.232 200.768  16.659  0.00  0.00      PROA C  
ATOM   4788  C   GLY A 614     -46.330 199.346  16.159  0.00  0.00      PROA C  
ATOM   4789  O   GLY A 614     -46.865 198.477  16.848  0.00  0.00      PROA O  
ATOM   4790  N   GLY A 615     -45.795 199.057  14.950  0.00  0.00      PROA N  
ATOM   4791  CA  GLY A 615     -45.648 197.696  14.414  0.00  0.00      PROA C  
ATOM   4792  C   GLY A 615     -44.783 196.785  15.256  0.00  0.00      PROA C  
ATOM   4793  O   GLY A 615     -44.171 197.210  16.231  0.00  0.00      PROA O  
ATOM   4794  N   LYS A 616     -44.657 195.495  14.878  0.00  0.00      PROA N  
ATOM   4795  CA  LYS A 616     -44.057 194.455  15.715  0.00  0.00      PROA C  
ATOM   4796  C   LYS A 616     -42.556 194.656  15.960  0.00  0.00      PROA C  
ATOM   4797  O   LYS A 616     -41.979 194.179  16.939  0.00  0.00      PROA O  
ATOM   4798  CB  LYS A 616     -44.308 193.076  15.051  0.00  0.00      PROA C  
ATOM   4799  CG  LYS A 616     -44.017 191.842  15.928  0.00  0.00      PROA C  
ATOM   4800  CD  LYS A 616     -44.963 191.727  17.141  0.00  0.00      PROA C  
ATOM   4801  CE  LYS A 616     -44.818 190.397  17.903  0.00  0.00      PROA C  
ATOM   4802  NZ  LYS A 616     -45.846 190.276  18.972  0.00  0.00      PROA N1+
ATOM   4803  N   ASP A 617     -41.897 195.443  15.086  0.00  0.00      PROA N  
ATOM   4804  CA  ASP A 617     -40.542 195.935  15.249  0.00  0.00      PROA C  
ATOM   4805  C   ASP A 617     -40.379 196.770  16.537  0.00  0.00      PROA C  
ATOM   4806  O   ASP A 617     -39.373 196.704  17.245  0.00  0.00      PROA O  
ATOM   4807  CB  ASP A 617     -40.193 196.744  13.968  0.00  0.00      PROA C  
ATOM   4808  CG  ASP A 617     -38.705 196.994  13.781  0.00  0.00      PROA C  
ATOM   4809  OD1 ASP A 617     -37.864 196.293  14.402  0.00  0.00      PROA O  
ATOM   4810  OD2 ASP A 617     -38.360 197.843  12.915  0.00  0.00      PROA O1-
ATOM   4811  N   SER A 618     -41.416 197.556  16.887  0.00  0.00      PROA N  
ATOM   4812  CA  SER A 618     -41.486 198.355  18.098  0.00  0.00      PROA C  
ATOM   4813  C   SER A 618     -42.382 197.745  19.173  0.00  0.00      PROA C  
ATOM   4814  O   SER A 618     -43.604 197.691  19.045  0.00  0.00      PROA O  
ATOM   4815  CB  SER A 618     -41.979 199.803  17.834  0.00  0.00      PROA C  
ATOM   4816  OG  SER A 618     -43.134 199.805  16.994  0.00  0.00      PROA O  
ATOM   4817  N   CYS A 619     -41.780 197.306  20.294  0.00  0.00      PROA N  
ATOM   4818  CA  CYS A 619     -42.468 196.680  21.414  0.00  0.00      PROA C  
ATOM   4819  C   CYS A 619     -41.796 197.152  22.699  0.00  0.00      PROA C  
ATOM   4820  O   CYS A 619     -40.853 197.940  22.673  0.00  0.00      PROA O  
ATOM   4821  CB  CYS A 619     -42.423 195.122  21.341  0.00  0.00      PROA C  
ATOM   4822  SG  CYS A 619     -43.502 194.394  20.061  0.00  0.00      PROA S  
ATOM   4823  N   ARG A 620     -42.291 196.700  23.874  0.00  0.00      PROA N  
ATOM   4824  CA  ARG A 620     -41.830 197.136  25.184  0.00  0.00      PROA C  
ATOM   4825  C   ARG A 620     -40.345 196.953  25.494  0.00  0.00      PROA C  
ATOM   4826  O   ARG A 620     -39.747 197.806  26.152  0.00  0.00      PROA O  
ATOM   4827  CB  ARG A 620     -42.701 196.537  26.320  0.00  0.00      PROA C  
ATOM   4828  CG  ARG A 620     -42.822 194.997  26.357  0.00  0.00      PROA C  
ATOM   4829  CD  ARG A 620     -43.802 194.537  27.444  0.00  0.00      PROA C  
ATOM   4830  NE  ARG A 620     -43.982 193.051  27.341  0.00  0.00      PROA N  
ATOM   4831  CZ  ARG A 620     -43.358 192.151  28.089  0.00  0.00      PROA C  
ATOM   4832  NH1 ARG A 620     -42.315 192.445  28.829  0.00  0.00      PROA N1+
ATOM   4833  NH2 ARG A 620     -43.807 190.914  28.104  0.00  0.00      PROA N  
ATOM   4834  N   GLY A 621     -39.725 195.849  25.018  0.00  0.00      PROA N  
ATOM   4835  CA  GLY A 621     -38.289 195.597  25.134  0.00  0.00      PROA C  
ATOM   4836  C   GLY A 621     -37.965 194.233  25.682  0.00  0.00      PROA C  
ATOM   4837  O   GLY A 621     -38.842 193.451  26.048  0.00  0.00      PROA O  
ATOM   4838  N   ASP A 622     -36.660 193.906  25.736  0.00  0.00      PROA N  
ATOM   4839  CA  ASP A 622     -36.145 192.708  26.376  0.00  0.00      PROA C  
ATOM   4840  C   ASP A 622     -36.312 192.759  27.895  0.00  0.00      PROA C  
ATOM   4841  O   ASP A 622     -35.955 193.750  28.534  0.00  0.00      PROA O  
ATOM   4842  CB  ASP A 622     -34.635 192.504  26.080  0.00  0.00      PROA C  
ATOM   4843  CG  ASP A 622     -34.313 192.320  24.607  0.00  0.00      PROA C  
ATOM   4844  OD1 ASP A 622     -35.231 192.164  23.761  0.00  0.00      PROA O  
ATOM   4845  OD2 ASP A 622     -33.097 192.296  24.279  0.00  0.00      PROA O1-
ATOM   4846  N   ALA A 623     -36.832 191.681  28.518  0.00  0.00      PROA N  
ATOM   4847  CA  ALA A 623     -36.967 191.532  29.953  0.00  0.00      PROA C  
ATOM   4848  C   ALA A 623     -35.714 191.881  30.754  0.00  0.00      PROA C  
ATOM   4849  O   ALA A 623     -34.621 191.357  30.525  0.00  0.00      PROA O  
ATOM   4850  CB  ALA A 623     -37.400 190.097  30.303  0.00  0.00      PROA C  
ATOM   4851  N   GLY A 624     -35.862 192.822  31.709  0.00  0.00      PROA N  
ATOM   4852  CA  GLY A 624     -34.763 193.334  32.507  0.00  0.00      PROA C  
ATOM   4853  C   GLY A 624     -33.978 194.464  31.887  0.00  0.00      PROA C  
ATOM   4854  O   GLY A 624     -33.157 195.089  32.558  0.00  0.00      PROA O  
ATOM   4855  N   GLY A 625     -34.216 194.778  30.596  0.00  0.00      PROA N  
ATOM   4856  CA  GLY A 625     -33.663 195.942  29.913  0.00  0.00      PROA C  
ATOM   4857  C   GLY A 625     -34.045 197.269  30.532  0.00  0.00      PROA C  
ATOM   4858  O   GLY A 625     -35.079 197.403  31.186  0.00  0.00      PROA O  
ATOM   4859  N   ALA A 626     -33.227 198.312  30.311  0.00  0.00      PROA N  
ATOM   4860  CA  ALA A 626     -33.494 199.625  30.856  0.00  0.00      PROA C  
ATOM   4861  C   ALA A 626     -34.320 200.505  29.920  0.00  0.00      PROA C  
ATOM   4862  O   ALA A 626     -34.087 200.587  28.711  0.00  0.00      PROA O  
ATOM   4863  CB  ALA A 626     -32.184 200.348  31.221  0.00  0.00      PROA C  
ATOM   4864  N   LEU A 627     -35.305 201.204  30.507  0.00  0.00      PROA N  
ATOM   4865  CA  LEU A 627     -36.015 202.320  29.926  0.00  0.00      PROA C  
ATOM   4866  C   LEU A 627     -35.278 203.588  30.315  0.00  0.00      PROA C  
ATOM   4867  O   LEU A 627     -35.165 203.925  31.497  0.00  0.00      PROA O  
ATOM   4868  CB  LEU A 627     -37.484 202.340  30.430  0.00  0.00      PROA C  
ATOM   4869  CG  LEU A 627     -38.294 203.636  30.221  0.00  0.00      PROA C  
ATOM   4870  CD1 LEU A 627     -38.503 203.945  28.738  0.00  0.00      PROA C  
ATOM   4871  CD2 LEU A 627     -39.655 203.532  30.924  0.00  0.00      PROA C  
ATOM   4872  N   VAL A 628     -34.712 204.291  29.323  0.00  0.00      PROA N  
ATOM   4873  CA  VAL A 628     -33.720 205.322  29.551  0.00  0.00      PROA C  
ATOM   4874  C   VAL A 628     -34.241 206.690  29.137  0.00  0.00      PROA C  
ATOM   4875  O   VAL A 628     -34.980 206.847  28.164  0.00  0.00      PROA O  
ATOM   4876  CB  VAL A 628     -32.365 205.009  28.901  0.00  0.00      PROA C  
ATOM   4877  CG1 VAL A 628     -32.004 203.540  29.190  0.00  0.00      PROA C  
ATOM   4878  CG2 VAL A 628     -32.328 205.238  27.382  0.00  0.00      PROA C  
ATOM   4879  N   PHE A 629     -33.882 207.722  29.918  0.00  0.00      PROA N  
ATOM   4880  CA  PHE A 629     -34.280 209.103  29.721  0.00  0.00      PROA C  
ATOM   4881  C   PHE A 629     -33.050 209.989  29.659  0.00  0.00      PROA C  
ATOM   4882  O   PHE A 629     -32.023 209.689  30.265  0.00  0.00      PROA O  
ATOM   4883  CB  PHE A 629     -35.171 209.624  30.875  0.00  0.00      PROA C  
ATOM   4884  CG  PHE A 629     -36.493 208.919  30.867  0.00  0.00      PROA C  
ATOM   4885  CD1 PHE A 629     -37.533 209.399  30.057  0.00  0.00      PROA C  
ATOM   4886  CD2 PHE A 629     -36.722 207.801  31.688  0.00  0.00      PROA C  
ATOM   4887  CE1 PHE A 629     -38.778 208.761  30.045  0.00  0.00      PROA C  
ATOM   4888  CE2 PHE A 629     -37.963 207.155  31.675  0.00  0.00      PROA C  
ATOM   4889  CZ  PHE A 629     -38.984 207.635  30.847  0.00  0.00      PROA C  
ATOM   4890  N   LEU A 630     -33.120 211.108  28.911  0.00  0.00      PROA N  
ATOM   4891  CA  LEU A 630     -32.007 212.029  28.763  0.00  0.00      PROA C  
ATOM   4892  C   LEU A 630     -32.189 213.217  29.699  0.00  0.00      PROA C  
ATOM   4893  O   LEU A 630     -33.145 213.988  29.590  0.00  0.00      PROA O  
ATOM   4894  CB  LEU A 630     -31.887 212.477  27.280  0.00  0.00      PROA C  
ATOM   4895  CG  LEU A 630     -30.672 213.349  26.866  0.00  0.00      PROA C  
ATOM   4896  CD1 LEU A 630     -30.937 214.857  27.002  0.00  0.00      PROA C  
ATOM   4897  CD2 LEU A 630     -29.368 212.952  27.570  0.00  0.00      PROA C  
ATOM   4898  N   ASP A 631     -31.266 213.387  30.669  0.00  0.00      PROA N  
ATOM   4899  CA  ASP A 631     -31.201 214.538  31.545  0.00  0.00      PROA C  
ATOM   4900  C   ASP A 631     -30.821 215.787  30.752  0.00  0.00      PROA C  
ATOM   4901  O   ASP A 631     -29.691 215.917  30.288  0.00  0.00      PROA O  
ATOM   4902  CB  ASP A 631     -30.249 214.231  32.737  0.00  0.00      PROA C  
ATOM   4903  CG  ASP A 631     -30.225 215.298  33.812  0.00  0.00      PROA C  
ATOM   4904  OD1 ASP A 631     -29.762 216.439  33.549  0.00  0.00      PROA O  
ATOM   4905  OD2 ASP A 631     -30.632 215.006  34.967  0.00  0.00      PROA O1-
ATOM   4906  N   ASN A 632     -32.030 217.183  30.959  1.00 26.97      PROA N  
ATOM   4907  CA  ASN A 632     -31.960 217.623  29.552  1.00 26.97      PROA C  
ATOM   4908  C   ASN A 632     -30.565 217.525  28.927  1.00 26.97      PROA C  
ATOM   4909  O   ASN A 632     -30.131 216.463  28.395  1.00 26.97      PROA O  
ATOM   4910  CB  ASN A 632     -32.287 219.120  29.706  1.00 26.97      PROA C  
ATOM   4911  CG  ASN A 632     -32.583 219.826  28.395  1.00 26.97      PROA C  
ATOM   4912  ND2 ASN A 632     -33.634 220.616  28.405  1.00 26.97      PROA N  
ATOM   4913  OD1 ASN A 632     -31.790 219.734  27.429  1.00 26.97      PROA O  
ATOM   4914  N   GLU A 633     -30.414 219.070  31.548  0.00  0.00      PROA N  
ATOM   4915  CA  GLU A 633     -29.424 219.908  32.202  0.00  0.00      PROA C  
ATOM   4916  C   GLU A 633     -27.993 219.385  32.106  0.00  0.00      PROA C  
ATOM   4917  O   GLU A 633     -27.060 220.126  31.790  0.00  0.00      PROA O  
ATOM   4918  CB  GLU A 633     -29.778 220.105  33.700  0.00  0.00      PROA C  
ATOM   4919  CG  GLU A 633     -31.114 220.856  33.926  0.00  0.00      PROA C  
ATOM   4920  CD  GLU A 633     -31.359 221.145  35.403  0.00  0.00      PROA C  
ATOM   4921  OE1 GLU A 633     -31.455 220.172  36.198  0.00  0.00      PROA O  
ATOM   4922  OE2 GLU A 633     -31.466 222.340  35.788  0.00  0.00      PROA O1-
ATOM   4923  N   THR A 634     -27.788 218.077  32.358  0.00  0.00      PROA N  
ATOM   4924  CA  THR A 634     -26.445 217.504  32.441  0.00  0.00      PROA C  
ATOM   4925  C   THR A 634     -26.029 216.784  31.169  0.00  0.00      PROA C  
ATOM   4926  O   THR A 634     -24.856 216.460  30.983  0.00  0.00      PROA O  
ATOM   4927  CB  THR A 634     -26.290 216.529  33.610  0.00  0.00      PROA C  
ATOM   4928  CG2 THR A 634     -26.525 217.270  34.935  0.00  0.00      PROA C  
ATOM   4929  OG1 THR A 634     -27.228 215.464  33.564  0.00  0.00      PROA O  
ATOM   4930  N   GLN A 635     -26.982 216.546  30.247  0.00  0.00      PROA N  
ATOM   4931  CA  GLN A 635     -26.814 215.808  29.007  0.00  0.00      PROA C  
ATOM   4932  C   GLN A 635     -26.400 214.349  29.216  0.00  0.00      PROA C  
ATOM   4933  O   GLN A 635     -25.595 213.783  28.474  0.00  0.00      PROA O  
ATOM   4934  CB  GLN A 635     -25.944 216.559  27.961  0.00  0.00      PROA C  
ATOM   4935  CG  GLN A 635     -26.556 217.920  27.545  0.00  0.00      PROA C  
ATOM   4936  CD  GLN A 635     -25.685 218.662  26.530  0.00  0.00      PROA C  
ATOM   4937  NE2 GLN A 635     -25.609 218.128  25.289  0.00  0.00      PROA N  
ATOM   4938  OE1 GLN A 635     -25.085 219.702  26.821  0.00  0.00      PROA O
[truncated: 552,727 more chars]
