# Supplementary material for: Flexibility in Mannan-Binding Lectin-Associated Serine Proteases-1 and -2 Provides Insight on Lectin Pathway Activation
Source: Structure. 2017 Feb 7;25(2):364–75. doi: 10.1016/j.str.2016.12.014 (PMC5300068; doi:10.1016/j.str.2016.12.014)
Supplement: Data S5. The Ten Best-Fit Structures for the Full-Length Zymogen of MASP-2 from SASSIE Modeling, Figures 5E, 6E, and 7E [file mmc6.zip › fit02.pdb]

ATOM      1  N   HIS A   1      -2.095 120.453  28.419  0.00  0.00      PROA N  
ATOM      2  CA  HIS A   1      -0.635 120.492  28.820  0.00  0.00      PROA C  
ATOM      3  C   HIS A   1       0.043 119.124  28.864  0.00  0.00      PROA C  
ATOM      4  O   HIS A   1       0.773 118.752  27.945  0.00  0.00      PROA O  
ATOM      5  CB  HIS A   1      -0.463 121.278  30.161  0.00  0.00      PROA C  
ATOM      6  CG  HIS A   1       0.972 121.456  30.614  0.00  0.00      PROA C  
ATOM      7  CD2 HIS A   1       1.828 122.493  30.383  0.00  0.00      PROA C  
ATOM      8  ND1 HIS A   1       1.613 120.645  31.531  0.00  0.00      PROA N  
ATOM      9  CE1 HIS A   1       2.822 121.202  31.789  0.00  0.00      PROA C  
ATOM     10  NE2 HIS A   1       2.998 122.327  31.115  0.00  0.00      PROA N  
ATOM     11  N   HIS A   2      -0.181 118.317  29.935  0.00  0.00      PROA N  
ATOM     12  CA  HIS A   2       0.414 116.989  30.094  0.00  0.00      PROA C  
ATOM     13  C   HIS A   2      -0.288 115.888  29.307  0.00  0.00      PROA C  
ATOM     14  O   HIS A   2       0.344 115.023  28.699  0.00  0.00      PROA O  
ATOM     15  CB  HIS A   2       0.481 116.583  31.588  0.00  0.00      PROA C  
ATOM     16  CG  HIS A   2       1.320 117.530  32.406  0.00  0.00      PROA C  
ATOM     17  CD2 HIS A   2       0.974 118.345  33.442  0.00  0.00      PROA C  
ATOM     18  ND1 HIS A   2       2.689 117.648  32.276  0.00  0.00      PROA N  
ATOM     19  CE1 HIS A   2       3.108 118.528  33.219  0.00  0.00      PROA C  
ATOM     20  NE2 HIS A   2       2.101 118.982  33.948  0.00  0.00      PROA N  
ATOM     21  N   HIS A   3      -1.633 115.917  29.288  0.00  0.00      PROA N  
ATOM     22  CA  HIS A   3      -2.449 115.002  28.510  0.00  0.00      PROA C  
ATOM     23  C   HIS A   3      -3.590 115.777  27.875  0.00  0.00      PROA C  
ATOM     24  O   HIS A   3      -3.859 116.928  28.226  0.00  0.00      PROA O  
ATOM     25  CB  HIS A   3      -2.977 113.819  29.366  0.00  0.00      PROA C  
ATOM     26  CG  HIS A   3      -3.892 114.216  30.498  0.00  0.00      PROA C  
ATOM     27  CD2 HIS A   3      -3.598 114.486  31.801  0.00  0.00      PROA C  
ATOM     28  ND1 HIS A   3      -5.270 114.167  30.429  0.00  0.00      PROA N  
ATOM     29  CE1 HIS A   3      -5.746 114.433  31.671  0.00  0.00      PROA C  
ATOM     30  NE2 HIS A   3      -4.767 114.633  32.540  0.00  0.00      PROA N  
ATOM     31  N   HIS A   4      -4.275 115.180  26.878  0.00  0.00      PROA N  
ATOM     32  CA  HIS A   4      -5.349 115.848  26.159  0.00  0.00      PROA C  
ATOM     33  C   HIS A   4      -6.682 115.694  26.883  0.00  0.00      PROA C  
ATOM     34  O   HIS A   4      -7.439 114.743  26.683  0.00  0.00      PROA O  
ATOM     35  CB  HIS A   4      -5.453 115.343  24.696  0.00  0.00      PROA C  
ATOM     36  CG  HIS A   4      -6.421 116.120  23.832  0.00  0.00      PROA C  
ATOM     37  CD2 HIS A   4      -6.175 117.077  22.894  0.00  0.00      PROA C  
ATOM     38  ND1 HIS A   4      -7.770 115.843  23.737  0.00  0.00      PROA N  
ATOM     39  CE1 HIS A   4      -8.282 116.648  22.775  0.00  0.00      PROA C  
ATOM     40  NE2 HIS A   4      -7.350 117.418  22.233  0.00  0.00      PROA N  
ATOM     41  N   HIS A   5      -6.995 116.657  27.761  0.00  0.00      PROA N  
ATOM     42  CA  HIS A   5      -8.285 116.783  28.400  0.00  0.00      PROA C  
ATOM     43  C   HIS A   5      -8.443 118.252  28.740  0.00  0.00      PROA C  
ATOM     44  O   HIS A   5      -7.457 118.949  28.987  0.00  0.00      PROA O  
ATOM     45  CB  HIS A   5      -8.399 115.901  29.671  0.00  0.00      PROA C  
ATOM     46  CG  HIS A   5      -9.787 115.833  30.256  0.00  0.00      PROA C  
ATOM     47  CD2 HIS A   5     -10.770 114.909  30.058  0.00  0.00      PROA C  
ATOM     48  ND1 HIS A   5     -10.236 116.642  31.279  0.00  0.00      PROA N  
ATOM     49  CE1 HIS A   5     -11.468 116.198  31.634  0.00  0.00      PROA C  
ATOM     50  NE2 HIS A   5     -11.835 115.145  30.920  0.00  0.00      PROA N  
ATOM     51  N   HIS A   6      -9.680 118.775  28.730  0.00  0.00      PROA N  
ATOM     52  CA  HIS A   6      -9.906 120.202  28.871  0.00  0.00      PROA C  
ATOM     53  C   HIS A   6     -11.151 120.438  29.693  0.00  0.00      PROA C  
ATOM     54  O   HIS A   6     -12.178 119.782  29.510  0.00  0.00      PROA O  
ATOM     55  CB  HIS A   6     -10.076 120.904  27.496  0.00  0.00      PROA C  
ATOM     56  CG  HIS A   6      -8.918 120.659  26.557  0.00  0.00      PROA C  
ATOM     57  CD2 HIS A   6      -7.754 121.352  26.405  0.00  0.00      PROA C  
ATOM     58  ND1 HIS A   6      -8.934 119.728  25.536  0.00  0.00      PROA N  
ATOM     59  CE1 HIS A   6      -7.785 119.881  24.833  0.00  0.00      PROA C  
ATOM     60  NE2 HIS A   6      -7.035 120.857  25.321  0.00  0.00      PROA N  
ATOM     61  N   ILE A   7     -11.082 121.384  30.642  0.00  0.00      PROA N  
ATOM     62  CA  ILE A   7     -12.198 121.729  31.498  0.00  0.00      PROA C  
ATOM     63  C   ILE A   7     -12.180 123.265  31.652  0.00  0.00      PROA C  
ATOM     64  O   ILE A   7     -11.219 123.925  31.258  0.00  0.00      PROA O  
ATOM     65  CB  ILE A   7     -12.224 120.966  32.834  0.00  0.00      PROA C  
ATOM     66  CG1 ILE A   7     -11.448 119.620  32.891  0.00  0.00      PROA C  
ATOM     67  CG2 ILE A   7     -13.705 120.680  33.167  0.00  0.00      PROA C  
ATOM     68  CD  ILE A   7      -9.952 119.764  33.208  0.00  0.00      PROA C  
ATOM     69  N   ASP A   8     -13.291 123.898  32.104  0.00  0.00      PROA N  
ATOM     70  CA  ASP A   8     -13.456 125.352  32.073  0.00  0.00      PROA C  
ATOM     71  C   ASP A   8     -12.526 126.239  32.951  0.00  0.00      PROA C  
ATOM     72  O   ASP A   8     -12.011 127.261  32.490  0.00  0.00      PROA O  
ATOM     73  CB  ASP A   8     -14.958 125.679  32.338  0.00  0.00      PROA C  
ATOM     74  CG  ASP A   8     -15.379 127.069  31.870  0.00  0.00      PROA C  
ATOM     75  OD1 ASP A   8     -14.881 127.548  30.819  0.00  0.00      PROA O  
ATOM     76  OD2 ASP A   8     -16.322 127.640  32.481  0.00  0.00      PROA O1-
ATOM     77  N   GLY A   9     -12.308 125.890  34.245  0.00  0.00      PROA N  
ATOM     78  CA  GLY A   9     -11.550 126.704  35.221  0.00  0.00      PROA C  
ATOM     79  C   GLY A   9     -10.044 126.473  35.226  0.00  0.00      PROA C  
ATOM     80  O   GLY A   9      -9.441 126.214  34.199  0.00  0.00      PROA O  
ATOM     81  N   ARG A  10      -9.388 126.547  36.410  0.00  0.00      PROA N  
ATOM     82  CA  ARG A  10      -8.013 126.083  36.633  0.00  0.00      PROA C  
ATOM     83  C   ARG A  10      -7.494 126.402  38.019  0.00  0.00      PROA C  
ATOM     84  O   ARG A  10      -7.456 127.550  38.457  0.00  0.00      PROA O  
ATOM     85  CB  ARG A  10      -6.863 126.595  35.692  0.00  0.00      PROA C  
ATOM     86  CG  ARG A  10      -5.435 126.085  36.052  0.00  0.00      PROA C  
ATOM     87  CD  ARG A  10      -4.320 126.367  35.034  0.00  0.00      PROA C  
ATOM     88  NE  ARG A  10      -3.024 125.921  35.650  0.00  0.00      PROA N  
ATOM     89  CZ  ARG A  10      -2.562 124.677  35.697  0.00  0.00      PROA C  
ATOM     90  NH1 ARG A  10      -3.209 123.640  35.213  0.00  0.00      PROA N1+
ATOM     91  NH2 ARG A  10      -1.387 124.461  36.253  0.00  0.00      PROA N  
ATOM     92  N   SER A  11      -6.972 125.365  38.695  0.00  0.00      PROA N  
ATOM     93  CA  SER A  11      -5.763 125.509  39.493  0.00  0.00      PROA C  
ATOM     94  C   SER A  11      -5.032 124.204  39.258  0.00  0.00      PROA C  
ATOM     95  O   SER A  11      -5.557 123.301  38.603  0.00  0.00      PROA O  
ATOM     96  CB  SER A  11      -5.926 125.831  41.014  0.00  0.00      PROA C  
ATOM     97  OG  SER A  11      -6.346 124.713  41.796  0.00  0.00      PROA O  
ATOM     98  N   LYS A  12      -3.774 124.088  39.725  0.00  0.00      PROA N  
ATOM     99  CA  LYS A  12      -2.995 122.865  39.629  0.00  0.00      PROA C  
ATOM    100  C   LYS A  12      -3.634 121.687  40.372  0.00  0.00      PROA C  
ATOM    101  O   LYS A  12      -3.645 120.549  39.896  0.00  0.00      PROA O  
ATOM    102  CB  LYS A  12      -1.558 123.124  40.142  0.00  0.00      PROA C  
ATOM    103  CG  LYS A  12      -0.582 121.955  39.930  0.00  0.00      PROA C  
ATOM    104  CD  LYS A  12       0.852 122.310  40.366  0.00  0.00      PROA C  
ATOM    105  CE  LYS A  12       1.869 121.189  40.095  0.00  0.00      PROA C  
ATOM    106  NZ  LYS A  12       3.237 121.605  40.494  0.00  0.00      PROA N1+
ATOM    107  N   TRP A  13      -4.219 121.965  41.555  0.00  0.00      PROA N  
ATOM    108  CA  TRP A  13      -4.889 120.992  42.404  0.00  0.00      PROA C  
ATOM    109  C   TRP A  13      -6.304 121.476  42.747  0.00  0.00      PROA C  
ATOM    110  O   TRP A  13      -6.559 121.914  43.875  0.00  0.00      PROA O  
ATOM    111  CB  TRP A  13      -4.057 120.738  43.690  0.00  0.00      PROA C  
ATOM    112  CG  TRP A  13      -2.728 120.103  43.421  0.00  0.00      PROA C  
ATOM    113  CD1 TRP A  13      -1.514 120.735  43.302  0.00  0.00      PROA C  
ATOM    114  CD2 TRP A  13      -2.486 118.704  43.192  0.00  0.00      PROA C  
ATOM    115  CE2 TRP A  13      -1.099 118.564  42.943  0.00  0.00      PROA C  
ATOM    116  CE3 TRP A  13      -3.305 117.571  43.176  0.00  0.00      PROA C  
ATOM    117  NE1 TRP A  13      -0.538 119.804  43.018  0.00  0.00      PROA N  
ATOM    118  CZ2 TRP A  13      -0.526 117.333  42.665  0.00  0.00      PROA C  
ATOM    119  CZ3 TRP A  13      -2.725 116.331  42.894  0.00  0.00      PROA C  
ATOM    120  CH2 TRP A  13      -1.362 116.215  42.635  0.00  0.00      PROA C  
ATOM    121  N   PRO A  14      -7.243 121.467  41.799  0.00  0.00      PROA N  
ATOM    122  CA  PRO A  14      -8.481 122.222  41.913  0.00  0.00      PROA C  
ATOM    123  C   PRO A  14      -9.470 121.590  42.879  0.00  0.00      PROA C  
ATOM    124  O   PRO A  14     -10.149 122.317  43.608  0.00  0.00      PROA O  
ATOM    125  CB  PRO A  14      -8.959 122.296  40.458  0.00  0.00      PROA C  
ATOM    126  CG  PRO A  14      -8.480 120.988  39.824  0.00  0.00      PROA C  
ATOM    127  CD  PRO A  14      -7.134 120.766  40.513  0.00  0.00      PROA C  
ATOM    128  N   GLU A  15      -9.584 120.249  42.898  0.00  0.00      PROA N  
ATOM    129  CA  GLU A  15     -10.412 119.530  43.845  0.00  0.00      PROA C  
ATOM    130  C   GLU A  15      -9.642 119.246  45.142  0.00  0.00      PROA C  
ATOM    131  O   GLU A  15      -8.431 118.996  45.085  0.00  0.00      PROA O  
ATOM    132  CB  GLU A  15     -10.918 118.180  43.264  0.00  0.00      PROA C  
ATOM    133  CG  GLU A  15     -11.879 118.348  42.060  0.00  0.00      PROA C  
ATOM    134  CD  GLU A  15     -12.436 117.016  41.568  0.00  0.00      PROA C  
ATOM    135  OE1 GLU A  15     -11.652 116.174  41.054  0.00  0.00      PROA O  
ATOM    136  OE2 GLU A  15     -13.674 116.796  41.672  0.00  0.00      PROA O1-
ATOM    137  N   PRO A  16     -10.260 119.259  46.326  0.00  0.00      PROA N  
ATOM    138  CA  PRO A  16      -9.786 118.541  47.510  0.00  0.00      PROA C  
ATOM    139  C   PRO A  16      -9.225 117.140  47.282  0.00  0.00      PROA C  
ATOM    140  O   PRO A  16      -9.785 116.373  46.495  0.00  0.00      PROA O  
ATOM    141  CB  PRO A  16     -11.004 118.525  48.444  0.00  0.00      PROA C  
ATOM    142  CG  PRO A  16     -11.745 119.814  48.081  0.00  0.00      PROA C  
ATOM    143  CD  PRO A  16     -11.571 119.870  46.563  0.00  0.00      PROA C  
ATOM    144  N   VAL A  17      -8.136 116.772  47.984  0.00  0.00      PROA N  
ATOM    145  CA  VAL A  17      -7.558 115.440  47.896  0.00  0.00      PROA C  
ATOM    146  C   VAL A  17      -8.005 114.623  49.098  0.00  0.00      PROA C  
ATOM    147  O   VAL A  17      -7.641 114.896  50.243  0.00  0.00      PROA O  
ATOM    148  CB  VAL A  17      -6.033 115.475  47.770  0.00  0.00      PROA C  
ATOM    149  CG1 VAL A  17      -5.420 114.061  47.866  0.00  0.00      PROA C  
ATOM    150  CG2 VAL A  17      -5.664 116.118  46.417  0.00  0.00      PROA C  
ATOM    151  N   PHE A  18      -8.837 113.596  48.865  0.00  0.00      PROA N  
ATOM    152  CA  PHE A  18      -9.302 112.698  49.900  0.00  0.00      PROA C  
ATOM    153  C   PHE A  18      -9.806 111.441  49.203  0.00  0.00      PROA C  
ATOM    154  O   PHE A  18     -10.048 111.436  47.993  0.00  0.00      PROA O  
ATOM    155  CB  PHE A  18     -10.396 113.331  50.828  0.00  0.00      PROA C  
ATOM    156  CG  PHE A  18     -11.727 113.570  50.148  0.00  0.00      PROA C  
ATOM    157  CD1 PHE A  18     -11.903 114.655  49.272  0.00  0.00      PROA C  
ATOM    158  CD2 PHE A  18     -12.822 112.726  50.410  0.00  0.00      PROA C  
ATOM    159  CE1 PHE A  18     -13.133 114.868  48.636  0.00  0.00      PROA C  
ATOM    160  CE2 PHE A  18     -14.056 112.941  49.784  0.00  0.00      PROA C  
ATOM    161  CZ  PHE A  18     -14.209 114.008  48.890  0.00  0.00      PROA C  
ATOM    162  N   GLY A  19      -9.961 110.329  49.943  0.00  0.00      PROA N  
ATOM    163  CA  GLY A  19     -10.484 109.108  49.354  0.00  0.00      PROA C  
ATOM    164  C   GLY A  19     -10.437 107.925  50.275  0.00  0.00      PROA C  
ATOM    165  O   GLY A  19     -10.096 108.019  51.455  0.00  0.00      PROA O  
ATOM    166  N   ARG A  20     -10.801 106.759  49.719  0.00  0.00      PROA N  
ATOM    167  CA  ARG A  20     -10.925 105.500  50.421  0.00  0.00      PROA C  
ATOM    168  C   ARG A  20      -9.958 104.473  49.854  0.00  0.00      PROA C  
ATOM    169  O   ARG A  20      -9.825 104.307  48.639  0.00  0.00      PROA O  
ATOM    170  CB  ARG A  20     -12.379 104.981  50.297  0.00  0.00      PROA C  
ATOM    171  CG  ARG A  20     -12.664 103.612  50.948  0.00  0.00      PROA C  
ATOM    172  CD  ARG A  20     -14.156 103.256  50.900  0.00  0.00      PROA C  
ATOM    173  NE  ARG A  20     -14.326 101.883  51.471  0.00  0.00      PROA N  
ATOM    174  CZ  ARG A  20     -14.595 100.785  50.788  0.00  0.00      PROA C  
ATOM    175  NH1 ARG A  20     -14.528 100.677  49.485  0.00  0.00      PROA N1+
ATOM    176  NH2 ARG A  20     -14.984  99.762  51.515  0.00  0.00      PROA N  
ATOM    177  N   LEU A  21      -9.255 103.758  50.743  0.00  0.00      PROA N  
ATOM    178  CA  LEU A  21      -8.306 102.715  50.420  0.00  0.00      PROA C  
ATOM    179  C   LEU A  21      -8.806 101.433  51.045  0.00  0.00      PROA C  
ATOM    180  O   LEU A  21      -9.278 101.414  52.183  0.00  0.00      PROA O  
ATOM    181  CB  LEU A  21      -6.894 103.020  50.975  0.00  0.00      PROA C  
ATOM    182  CG  LEU A  21      -6.276 104.317  50.423  0.00  0.00      PROA C  
ATOM    183  CD1 LEU A  21      -5.022 104.698  51.217  0.00  0.00      PROA C  
ATOM    184  CD2 LEU A  21      -5.955 104.200  48.930  0.00  0.00      PROA C  
ATOM    185  N   VAL A  22      -8.761 100.318  50.302  0.00  0.00      PROA N  
ATOM    186  CA  VAL A  22      -9.391  99.110  50.782  0.00  0.00      PROA C  
ATOM    187  C   VAL A  22      -8.652  97.893  50.249  0.00  0.00      PROA C  
ATOM    188  O   VAL A  22      -8.115  97.883  49.137  0.00  0.00      PROA O  
ATOM    189  CB  VAL A  22     -10.881  99.110  50.423  0.00  0.00      PROA C  
ATOM    190  CG1 VAL A  22     -11.145  98.724  48.953  0.00  0.00      PROA C  
ATOM    191  CG2 VAL A  22     -11.635  98.204  51.400  0.00  0.00      PROA C  
ATOM    192  N   SER A  23      -8.575  96.815  51.051  0.00  0.00      PROA N  
ATOM    193  CA  SER A  23      -8.127  95.505  50.600  0.00  0.00      PROA C  
ATOM    194  C   SER A  23      -9.022  94.903  49.522  0.00  0.00      PROA C  
ATOM    195  O   SER A  23     -10.233  95.129  49.501  0.00  0.00      PROA O  
ATOM    196  CB  SER A  23      -7.978  94.480  51.751  0.00  0.00      PROA C  
ATOM    197  OG  SER A  23      -9.176  94.400  52.522  0.00  0.00      PROA O  
ATOM    198  N   LEU A  24      -8.463  94.114  48.573  0.00  0.00      PROA N  
ATOM    199  CA  LEU A  24      -9.283  93.482  47.547  0.00  0.00      PROA C  
ATOM    200  C   LEU A  24     -10.331  92.529  48.123  0.00  0.00      PROA C  
ATOM    201  O   LEU A  24     -10.088  91.761  49.057  0.00  0.00      PROA O  
ATOM    202  CB  LEU A  24      -8.467  92.803  46.408  0.00  0.00      PROA C  
ATOM    203  CG  LEU A  24      -8.056  91.319  46.573  0.00  0.00      PROA C  
ATOM    204  CD1 LEU A  24      -7.466  90.798  45.252  0.00  0.00      PROA C  
ATOM    205  CD2 LEU A  24      -7.071  91.086  47.728  0.00  0.00      PROA C  
ATOM    206  N   GLY A  25     -11.561  92.595  47.577  0.00  0.00      PROA N  
ATOM    207  CA  GLY A  25     -12.674  91.742  47.978  0.00  0.00      PROA C  
ATOM    208  C   GLY A  25     -13.373  92.133  49.259  0.00  0.00      PROA C  
ATOM    209  O   GLY A  25     -14.309  91.452  49.667  0.00  0.00      PROA O  
ATOM    210  N   PHE A  26     -12.980  93.247  49.912  0.00  0.00      PROA N  
ATOM    211  CA  PHE A  26     -13.571  93.734  51.156  0.00  0.00      PROA C  
ATOM    212  C   PHE A  26     -15.084  94.012  51.029  0.00  0.00      PROA C  
ATOM    213  O   PHE A  26     -15.488  94.530  49.980  0.00  0.00      PROA O  
ATOM    214  CB  PHE A  26     -12.796  95.010  51.595  0.00  0.00      PROA C  
ATOM    215  CG  PHE A  26     -13.200  95.599  52.929  0.00  0.00      PROA C  
ATOM    216  CD1 PHE A  26     -14.304  96.466  53.037  0.00  0.00      PROA C  
ATOM    217  CD2 PHE A  26     -12.431  95.344  54.078  0.00  0.00      PROA C  
ATOM    218  CE1 PHE A  26     -14.672  97.008  54.275  0.00  0.00      PROA C  
ATOM    219  CE2 PHE A  26     -12.782  95.903  55.314  0.00  0.00      PROA C  
ATOM    220  CZ  PHE A  26     -13.914  96.719  55.416  0.00  0.00      PROA C  
ATOM    221  N   PRO A  27     -15.978  93.720  51.991  0.00  0.00      PROA N  
ATOM    222  CA  PRO A  27     -15.687  93.260  53.354  0.00  0.00      PROA C  
ATOM    223  C   PRO A  27     -15.167  91.843  53.469  0.00  0.00      PROA C  
ATOM    224  O   PRO A  27     -14.513  91.521  54.465  0.00  0.00      PROA O  
ATOM    225  CB  PRO A  27     -17.029  93.388  54.088  0.00  0.00      PROA C  
ATOM    226  CG  PRO A  27     -17.743  94.520  53.352  0.00  0.00      PROA C  
ATOM    227  CD  PRO A  27     -17.341  94.262  51.901  0.00  0.00      PROA C  
ATOM    228  N   GLU A  28     -15.493  90.962  52.506  0.00  0.00      PROA N  
ATOM    229  CA  GLU A  28     -14.950  89.616  52.415  0.00  0.00      PROA C  
ATOM    230  C   GLU A  28     -13.422  89.511  52.443  0.00  0.00      PROA C  
ATOM    231  O   GLU A  28     -12.678  90.451  52.157  0.00  0.00      PROA O  
ATOM    232  CB  GLU A  28     -15.553  88.794  51.240  0.00  0.00      PROA C  
ATOM    233  CG  GLU A  28     -16.968  88.232  51.531  0.00  0.00      PROA C  
ATOM    234  CD  GLU A  28     -16.940  87.063  52.512  0.00  0.00      PROA C  
ATOM    235  OE1 GLU A  28     -17.459  87.205  53.650  0.00  0.00      PROA O  
ATOM    236  OE2 GLU A  28     -16.407  85.979  52.148  0.00  0.00      PROA O1-
ATOM    237  N   LYS A  29     -12.924  88.329  52.844  0.00  0.00      PROA N  
ATOM    238  CA  LYS A  29     -11.516  88.044  53.020  0.00  0.00      PROA C  
ATOM    239  C   LYS A  29     -10.636  88.282  51.794  0.00  0.00      PROA C  
ATOM    240  O   LYS A  29     -11.007  88.000  50.649  0.00  0.00      PROA O  
ATOM    241  CB  LYS A  29     -11.288  86.603  53.560  0.00  0.00      PROA C  
ATOM    242  CG  LYS A  29     -11.629  85.417  52.626  0.00  0.00      PROA C  
ATOM    243  CD  LYS A  29     -13.082  85.369  52.111  0.00  0.00      PROA C  
ATOM    244  CE  LYS A  29     -13.508  84.002  51.548  0.00  0.00      PROA C  
ATOM    245  NZ  LYS A  29     -14.863  84.087  50.952  0.00  0.00      PROA N1+
ATOM    246  N   TYR A  30      -9.425  88.835  52.017  0.00  0.00      PROA N  
ATOM    247  CA  TYR A  30      -8.427  88.998  50.976  0.00  0.00      PROA C  
ATOM    248  C   TYR A  30      -7.914  87.668  50.425  0.00  0.00      PROA C  
ATOM    249  O   TYR A  30      -7.802  86.665  51.135  0.00  0.00      PROA O  
ATOM    250  CB  TYR A  30      -7.251  89.951  51.350  0.00  0.00      PROA C  
ATOM    251  CG  TYR A  30      -6.534  89.568  52.623  0.00  0.00      PROA C  
ATOM    252  CD1 TYR A  30      -7.042  89.979  53.863  0.00  0.00      PROA C  
ATOM    253  CD2 TYR A  30      -5.299  88.894  52.591  0.00  0.00      PROA C  
ATOM    254  CE1 TYR A  30      -6.357  89.697  55.050  0.00  0.00      PROA C  
ATOM    255  CE2 TYR A  30      -4.597  88.630  53.777  0.00  0.00      PROA C  
ATOM    256  CZ  TYR A  30      -5.136  89.015  55.008  0.00  0.00      PROA C  
ATOM    257  OH  TYR A  30      -4.458  88.721  56.205  0.00  0.00      PROA O  
ATOM    258  N   GLY A  31      -7.624  87.631  49.106  0.00  0.00      PROA N  
ATOM    259  CA  GLY A  31      -7.030  86.479  48.435  0.00  0.00      PROA C  
ATOM    260  C   GLY A  31      -5.590  86.177  48.806  0.00  0.00      PROA C  
ATOM    261  O   GLY A  31      -5.027  86.686  49.774  0.00  0.00      PROA O  
ATOM    262  N   ASN A  32      -4.951  85.324  47.985  0.00  0.00      PROA N  
ATOM    263  CA  ASN A  32      -3.565  84.916  48.146  0.00  0.00      PROA C  
ATOM    264  C   ASN A  32      -2.747  85.427  46.965  0.00  0.00      PROA C  
ATOM    265  O   ASN A  32      -3.265  85.565  45.857  0.00  0.00      PROA O  
ATOM    266  CB  ASN A  32      -3.449  83.369  48.183  0.00  0.00      PROA C  
ATOM    267  CG  ASN A  32      -4.245  82.791  49.354  0.00  0.00      PROA C  
ATOM    268  ND2 ASN A  32      -4.850  81.599  49.134  0.00  0.00      PROA N  
ATOM    269  OD1 ASN A  32      -4.365  83.369  50.437  0.00  0.00      PROA O  
ATOM    270  N   HIS A  33      -1.446  85.711  47.172  0.00  0.00      PROA N  
ATOM    271  CA  HIS A  33      -0.513  86.147  46.139  0.00  0.00      PROA C  
ATOM    272  C   HIS A  33      -0.890  87.415  45.368  0.00  0.00      PROA C  
ATOM    273  O   HIS A  33      -1.027  87.396  44.143  0.00  0.00      PROA O  
ATOM    274  CB  HIS A  33      -0.153  85.032  45.112  0.00  0.00      PROA C  
ATOM    275  CG  HIS A  33       0.525  83.817  45.683  0.00  0.00      PROA C  
ATOM    276  CD2 HIS A  33       1.857  83.567  45.821  0.00  0.00      PROA C  
ATOM    277  ND1 HIS A  33      -0.102  82.598  45.853  0.00  0.00      PROA N  
ATOM    278  CE1 HIS A  33       0.864  81.680  46.103  0.00  0.00      PROA C  
ATOM    279  NE2 HIS A  33       2.072  82.222  46.092  0.00  0.00      PROA N  
ATOM    280  N   GLN A  34      -1.042  88.570  46.041  0.00  0.00      PROA N  
ATOM    281  CA  GLN A  34      -1.225  89.816  45.315  0.00  0.00      PROA C  
ATOM    282  C   GLN A  34      -0.549  90.995  45.982  0.00  0.00      PROA C  
ATOM    283  O   GLN A  34      -0.509  91.139  47.207  0.00  0.00      PROA O  
ATOM    284  CB  GLN A  34      -2.693  90.197  44.957  0.00  0.00      PROA C  
ATOM    285  CG  GLN A  34      -3.670  90.363  46.146  0.00  0.00      PROA C  
ATOM    286  CD  GLN A  34      -4.003  89.036  46.821  0.00  0.00      PROA C  
ATOM    287  NE2 GLN A  34      -4.758  88.177  46.099  0.00  0.00      PROA N  
ATOM    288  OE1 GLN A  34      -3.597  88.762  47.951  0.00  0.00      PROA O  
ATOM    289  N   ASP A  35      -0.004  91.874  45.121  0.00  0.00      PROA N  
ATOM    290  CA  ASP A  35       0.630  93.117  45.478  0.00  0.00      PROA C  
ATOM    291  C   ASP A  35      -0.216  94.225  44.868  0.00  0.00      PROA C  
ATOM    292  O   ASP A  35      -0.566  94.183  43.686  0.00  0.00      PROA O  
ATOM    293  CB  ASP A  35       2.065  93.239  44.881  0.00  0.00      PROA C  
ATOM    294  CG  ASP A  35       3.049  92.206  45.407  0.00  0.00      PROA C  
ATOM    295  OD1 ASP A  35       2.805  91.556  46.453  0.00  0.00      PROA O  
ATOM    296  OD2 ASP A  35       4.151  92.098  44.799  0.00  0.00      PROA O1-
ATOM    297  N   ARG A  36      -0.558  95.252  45.656  0.00  0.00      PROA N  
ATOM    298  CA  ARG A  36      -1.208  96.439  45.139  0.00  0.00      PROA C  
ATOM    299  C   ARG A  36      -0.639  97.619  45.878  0.00  0.00      PROA C  
ATOM    300  O   ARG A  36      -0.205  97.516  47.025  0.00  0.00      PROA O  
ATOM    301  CB  ARG A  36      -2.752  96.447  45.299  0.00  0.00      PROA C  
ATOM    302  CG  ARG A  36      -3.463  95.316  44.524  0.00  0.00      PROA C  
ATOM    303  CD  ARG A  36      -5.003  95.326  44.582  0.00  0.00      PROA C  
ATOM    304  NE  ARG A  36      -5.465  95.561  45.991  0.00  0.00      PROA N  
ATOM    305  CZ  ARG A  36      -5.177  94.803  47.037  0.00  0.00      PROA C  
ATOM    306  NH1 ARG A  36      -4.605  93.631  46.924  0.00  0.00      PROA N1+
ATOM    307  NH2 ARG A  36      -5.461  95.240  48.245  0.00  0.00      PROA N  
ATOM    308  N   SER A  37      -0.602  98.786  45.227  0.00  0.00      PROA N  
ATOM    309  CA  SER A  37      -0.087  99.973  45.870  0.00  0.00      PROA C  
ATOM    310  C   SER A  37      -0.811 101.185  45.346  0.00  0.00      PROA C  
ATOM    311  O   SER A  37      -1.198 101.264  44.179  0.00  0.00      PROA O  
ATOM    312  CB  SER A  37       1.454 100.129  45.710  0.00  0.00      PROA C  
ATOM    313  OG  SER A  37       1.971 101.294  46.367  0.00  0.00      PROA O  
ATOM    314  N   TRP A  38      -1.028 102.158  46.239  0.00  0.00      PROA N  
ATOM    315  CA  TRP A  38      -1.700 103.397  45.953  0.00  0.00      PROA C  
ATOM    316  C   TRP A  38      -0.730 104.499  46.317  0.00  0.00      PROA C  
ATOM    317  O   TRP A  38      -0.169 104.522  47.413  0.00  0.00      PROA O  
ATOM    318  CB  TRP A  38      -3.016 103.557  46.764  0.00  0.00      PROA C  
ATOM    319  CG  TRP A  38      -3.951 102.390  46.663  0.00  0.00      PROA C  
ATOM    320  CD1 TRP A  38      -5.061 102.288  45.863  0.00  0.00      PROA C  
ATOM    321  CD2 TRP A  38      -3.890 101.176  47.436  0.00  0.00      PROA C  
ATOM    322  CE2 TRP A  38      -5.000 100.388  47.052  0.00  0.00      PROA C  
ATOM    323  CE3 TRP A  38      -3.016 100.696  48.412  0.00  0.00      PROA C  
ATOM    324  NE1 TRP A  38      -5.690 101.083  46.100  0.00  0.00      PROA N  
ATOM    325  CZ2 TRP A  38      -5.252  99.151  47.627  0.00  0.00      PROA C  
ATOM    326  CZ3 TRP A  38      -3.255  99.444  48.977  0.00  0.00      PROA C  
ATOM    327  CH2 TRP A  38      -4.358  98.687  48.597  0.00  0.00      PROA C  
ATOM    328  N   THR A  39      -0.489 105.436  45.386  0.00  0.00      PROA N  
ATOM    329  CA  THR A  39       0.353 106.596  45.638  0.00  0.00      PROA C  
ATOM    330  C   THR A  39      -0.541 107.811  45.715  0.00  0.00      PROA C  
ATOM    331  O   THR A  39      -1.168 108.237  44.743  0.00  0.00      PROA O  
ATOM    332  CB  THR A  39       1.537 106.761  44.671  0.00  0.00      PROA C  
ATOM    333  CG2 THR A  39       1.120 106.643  43.195  0.00  0.00      PROA C  
ATOM    334  OG1 THR A  39       2.229 107.999  44.822  0.00  0.00      PROA O  
ATOM    335  N   LEU A  40      -0.650 108.382  46.919  0.00  0.00      PROA N  
ATOM    336  CA  LEU A  40      -1.515 109.494  47.217  0.00  0.00      PROA C  
ATOM    337  C   LEU A  40      -0.665 110.746  47.189  0.00  0.00      PROA C  
ATOM    338  O   LEU A  40       0.396 110.819  47.811  0.00  0.00      PROA O  
ATOM    339  CB  LEU A  40      -2.232 109.348  48.588  0.00  0.00      PROA C  
ATOM    340  CG  LEU A  40      -3.100 108.075  48.773  0.00  0.00      PROA C  
ATOM    341  CD1 LEU A  40      -3.895 107.701  47.512  0.00  0.00      PROA C  
ATOM    342  CD2 LEU A  40      -2.295 106.873  49.294  0.00  0.00      PROA C  
ATOM    343  N   THR A  41      -1.095 111.755  46.416  0.00  0.00      PROA N  
ATOM    344  CA  THR A  41      -0.345 112.988  46.218  0.00  0.00      PROA C  
ATOM    345  C   THR A  41      -1.230 114.167  46.534  0.00  0.00      PROA C  
ATOM    346  O   THR A  41      -2.304 114.331  45.954  0.00  0.00      PROA O  
ATOM    347  CB  THR A  41       0.206 113.185  44.802  0.00  0.00      PROA C  
ATOM    348  CG2 THR A  41       1.346 112.180  44.567  0.00  0.00      PROA C  
ATOM    349  OG1 THR A  41      -0.783 112.949  43.800  0.00  0.00      PROA O  
ATOM    350  N   ALA A  42      -0.790 115.025  47.463  0.00  0.00      PROA N  
ATOM    351  CA  ALA A  42      -1.475 116.237  47.834  0.00  0.00      PROA C  
ATOM    352  C   ALA A  42      -0.834 117.450  47.143  0.00  0.00      PROA C  
ATOM    353  O   ALA A  42       0.298 117.351  46.653  0.00  0.00      PROA O  
ATOM    354  CB  ALA A  42      -1.422 116.402  49.367  0.00  0.00      PROA C  
ATOM    355  N   PRO A  43      -1.500 118.604  47.051  0.00  0.00      PROA N  
ATOM    356  CA  PRO A  43      -0.862 119.892  46.780  0.00  0.00      PROA C  
ATOM    357  C   PRO A  43       0.385 120.215  47.623  0.00  0.00      PROA C  
ATOM    358  O   PRO A  43       0.434 119.772  48.775  0.00  0.00      PROA O  
ATOM    359  CB  PRO A  43      -1.985 120.939  46.966  0.00  0.00      PROA C  
ATOM    360  CG  PRO A  43      -3.161 120.187  47.606  0.00  0.00      PROA C  
ATOM    361  CD  PRO A  43      -2.952 118.737  47.186  0.00  0.00      PROA C  
ATOM    362  N   PRO A  44       1.393 120.954  47.143  0.00  0.00      PROA N  
ATOM    363  CA  PRO A  44       2.373 121.656  47.977  0.00  0.00      PROA C  
ATOM    364  C   PRO A  44       1.833 122.314  49.247  0.00  0.00      PROA C  
ATOM    365  O   PRO A  44       0.819 123.013  49.193  0.00  0.00      PROA O  
ATOM    366  CB  PRO A  44       3.030 122.664  47.019  0.00  0.00      PROA C  
ATOM    367  CG  PRO A  44       2.917 121.983  45.653  0.00  0.00      PROA C  
ATOM    368  CD  PRO A  44       1.548 121.306  45.730  0.00  0.00      PROA C  
ATOM    369  N   GLY A  45       2.501 122.107  50.404  0.00  0.00      PROA N  
ATOM    370  CA  GLY A  45       2.089 122.670  51.691  0.00  0.00      PROA C  
ATOM    371  C   GLY A  45       0.956 121.925  52.362  0.00  0.00      PROA C  
ATOM    372  O   GLY A  45       0.393 122.375  53.358  0.00  0.00      PROA O  
ATOM    373  N   PHE A  46       0.618 120.736  51.851  0.00  0.00      PROA N  
ATOM    374  CA  PHE A  46      -0.307 119.814  52.470  0.00  0.00      PROA C  
ATOM    375  C   PHE A  46       0.433 118.531  52.807  0.00  0.00      PROA C  
ATOM    376  O   PHE A  46       1.451 118.184  52.208  0.00  0.00      PROA O  
ATOM    377  CB  PHE A  46      -1.547 119.466  51.593  0.00  0.00      PROA C  
ATOM    378  CG  PHE A  46      -2.559 120.585  51.517  0.00  0.00      PROA C  
ATOM    379  CD1 PHE A  46      -2.308 121.753  50.775  0.00  0.00      PROA C  
ATOM    380  CD2 PHE A  46      -3.835 120.418  52.086  0.00  0.00      PROA C  
ATOM    381  CE1 PHE A  46      -3.301 122.727  50.610  0.00  0.00      PROA C  
ATOM    382  CE2 PHE A  46      -4.828 121.394  51.938  0.00  0.00      PROA C  
ATOM    383  CZ  PHE A  46      -4.559 122.549  51.197  0.00  0.00      PROA C  
ATOM    384  N   ARG A  47      -0.077 117.793  53.799  0.00  0.00      PROA N  
ATOM    385  CA  ARG A  47       0.376 116.465  54.131  0.00  0.00      PROA C  
ATOM    386  C   ARG A  47      -0.854 115.584  54.175  0.00  0.00      PROA C  
ATOM    387  O   ARG A  47      -1.978 116.056  54.323  0.00  0.00      PROA O  
ATOM    388  CB  ARG A  47       1.144 116.419  55.478  0.00  0.00      PROA C  
ATOM    389  CG  ARG A  47       0.353 116.902  56.713  0.00  0.00      PROA C  
ATOM    390  CD  ARG A  47       1.178 116.809  58.003  0.00  0.00      PROA C  
ATOM    391  NE  ARG A  47       0.298 117.257  59.128  0.00  0.00      PROA N  
ATOM    392  CZ  ARG A  47       0.563 117.070  60.412  0.00  0.00      PROA C  
ATOM    393  NH1 ARG A  47       1.697 116.575  60.849  0.00  0.00      PROA N1+
ATOM    394  NH2 ARG A  47      -0.365 117.400  61.279  0.00  0.00      PROA N  
ATOM    395  N   LEU A  48      -0.696 114.271  54.004  0.00  0.00      PROA N  
ATOM    396  CA  LEU A  48      -1.803 113.346  53.936  0.00  0.00      PROA C  
ATOM    397  C   LEU A  48      -2.027 112.692  55.284  0.00  0.00      PROA C  
ATOM    398  O   LEU A  48      -1.111 112.144  55.900  0.00  0.00      PROA O  
ATOM    399  CB  LEU A  48      -1.565 112.298  52.828  0.00  0.00      PROA C  
ATOM    400  CG  LEU A  48      -1.584 112.921  51.414  0.00  0.00      PROA C  
ATOM    401  CD1 LEU A  48      -0.521 112.282  50.516  0.00  0.00      PROA C  
ATOM    402  CD2 LEU A  48      -2.977 112.824  50.775  0.00  0.00      PROA C  
ATOM    403  N   ARG A  49      -3.276 112.766  55.772  0.00  0.00      PROA N  
ATOM    404  CA  ARG A  49      -3.727 112.182  57.012  0.00  0.00      PROA C  
ATOM    405  C   ARG A  49      -4.466 110.898  56.693  0.00  0.00      PROA C  
ATOM    406  O   ARG A  49      -5.500 110.918  56.027  0.00  0.00      PROA O  
ATOM    407  CB  ARG A  49      -4.697 113.161  57.719  0.00  0.00      PROA C  
ATOM    408  CG  ARG A  49      -5.251 112.684  59.078  0.00  0.00      PROA C  
ATOM    409  CD  ARG A  49      -6.146 113.745  59.732  0.00  0.00      PROA C  
ATOM    410  NE  ARG A  49      -6.604 113.228  61.063  0.00  0.00      PROA N  
ATOM    411  CZ  ARG A  49      -7.761 112.621  61.290  0.00  0.00      PROA C  
ATOM    412  NH1 ARG A  49      -8.575 112.256  60.326  0.00  0.00      PROA N1+
ATOM    413  NH2 ARG A  49      -8.129 112.378  62.531  0.00  0.00      PROA N  
ATOM    414  N   LEU A  50      -3.943 109.748  57.144  0.00  0.00      PROA N  
ATOM    415  CA  LEU A  50      -4.502 108.441  56.867  0.00  0.00      PROA C  
ATOM    416  C   LEU A  50      -4.910 107.758  58.162  0.00  0.00      PROA C  
ATOM    417  O   LEU A  50      -4.200 107.800  59.170  0.00  0.00      PROA O  
ATOM    418  CB  LEU A  50      -3.497 107.584  56.051  0.00  0.00      PROA C  
ATOM    419  CG  LEU A  50      -3.960 106.158  55.671  0.00  0.00      PROA C  
ATOM    420  CD1 LEU A  50      -3.392 105.755  54.303  0.00  0.00      PROA C  
ATOM    421  CD2 LEU A  50      -3.546 105.096  56.702  0.00  0.00      PROA C  
ATOM    422  N   TYR A  51      -6.095 107.123  58.173  0.00  0.00      PROA N  
ATOM    423  CA  TYR A  51      -6.600 106.420  59.332  0.00  0.00      PROA C  
ATOM    424  C   TYR A  51      -7.369 105.179  58.893  0.00  0.00      PROA C  
ATOM    425  O   TYR A  51      -8.025 105.152  57.850  0.00  0.00      PROA O  
ATOM    426  CB  TYR A  51      -7.467 107.330  60.258  0.00  0.00      PROA C  
ATOM    427  CG  TYR A  51      -8.675 107.926  59.568  0.00  0.00      PROA C  
ATOM    428  CD1 TYR A  51      -8.567 109.120  58.832  0.00  0.00      PROA C  
ATOM    429  CD2 TYR A  51      -9.941 107.326  59.700  0.00  0.00      PROA C  
ATOM    430  CE1 TYR A  51      -9.693 109.688  58.221  0.00  0.00      PROA C  
ATOM    431  CE2 TYR A  51     -11.071 107.894  59.092  0.00  0.00      PROA C  
ATOM    432  CZ  TYR A  51     -10.945 109.078  58.355  0.00  0.00      PROA C  
ATOM    433  OH  TYR A  51     -12.068 109.646  57.716  0.00  0.00      PROA O  
ATOM    434  N   PHE A  52      -7.281 104.097  59.692  0.00  0.00      PROA N  
ATOM    435  CA  PHE A  52      -7.906 102.823  59.390  0.00  0.00      PROA C  
ATOM    436  C   PHE A  52      -9.234 102.682  60.125  0.00  0.00      PROA C  
ATOM    437  O   PHE A  52      -9.290 102.557  61.350  0.00  0.00      PROA O  
ATOM    438  CB  PHE A  52      -7.000 101.617  59.763  0.00  0.00      PROA C  
ATOM    439  CG  PHE A  52      -5.756 101.569  58.911  0.00  0.00      PROA C  
ATOM    440  CD1 PHE A  52      -4.607 102.304  59.257  0.00  0.00      PROA C  
ATOM    441  CD2 PHE A  52      -5.689 100.699  57.810  0.00  0.00      PROA C  
ATOM    442  CE1 PHE A  52      -3.419 102.161  58.530  0.00  0.00      PROA C  
ATOM    443  CE2 PHE A  52      -4.505 100.559  57.073  0.00  0.00      PROA C  
ATOM    444  CZ  PHE A  52      -3.367 101.289  57.437  0.00  0.00      PROA C  
ATOM    445  N   THR A  53     -10.360 102.692  59.385  0.00  0.00      PROA N  
ATOM    446  CA  THR A  53     -11.683 102.344  59.907  0.00  0.00      PROA C  
ATOM    447  C   THR A  53     -11.763 100.893  60.351  0.00  0.00      PROA C  
ATOM    448  O   THR A  53     -12.327 100.568  61.398  0.00  0.00      PROA O  
ATOM    449  CB  THR A  53     -12.826 102.673  58.945  0.00  0.00      PROA C  
ATOM    450  CG2 THR A  53     -14.196 102.224  59.481  0.00  0.00      PROA C  
ATOM    451  OG1 THR A  53     -12.914 104.084  58.788  0.00  0.00      PROA O  
ATOM    452  N   HIS A  54     -11.150  99.976  59.577  0.00  0.00      PROA N  
ATOM    453  CA  HIS A  54     -11.118  98.569  59.925  0.00  0.00      PROA C  
ATOM    454  C   HIS A  54      -9.782  97.973  59.525  0.00  0.00      PROA C  
ATOM    455  O   HIS A  54      -9.242  98.283  58.463  0.00  0.00      PROA O  
ATOM    456  CB  HIS A  54     -12.255  97.778  59.229  0.00  0.00      PROA C  
ATOM    457  CG  HIS A  54     -12.405  96.377  59.760  0.00  0.00      PROA C  
ATOM    458  CD2 HIS A  54     -11.919  95.195  59.290  0.00  0.00      PROA C  
ATOM    459  ND1 HIS A  54     -13.235  96.048  60.812  0.00  0.00      PROA N  
ATOM    460  CE1 HIS A  54     -13.204  94.699  60.942  0.00  0.00      PROA C  
ATOM    461  NE2 HIS A  54     -12.417  94.137  60.040  0.00  0.00      PROA N  
ATOM    462  N   PHE A  55      -9.205  97.106  60.379  0.00  0.00      PROA N  
ATOM    463  CA  PHE A  55      -7.964  96.425  60.072  0.00  0.00      PROA C  
ATOM    464  C   PHE A  55      -8.018  95.026  60.682  0.00  0.00      PROA C  
ATOM    465  O   PHE A  55      -8.353  94.844  61.855  0.00  0.00      PROA O  
ATOM    466  CB  PHE A  55      -6.756  97.228  60.621  0.00  0.00      PROA C  
ATOM    467  CG  PHE A  55      -5.459  96.712  60.060  0.00  0.00      PROA C  
ATOM    468  CD1 PHE A  55      -4.727  95.705  60.711  0.00  0.00      PROA C  
ATOM    469  CD2 PHE A  55      -4.933  97.281  58.890  0.00  0.00      PROA C  
ATOM    470  CE1 PHE A  55      -3.499  95.273  60.195  0.00  0.00      PROA C  
ATOM    471  CE2 PHE A  55      -3.704  96.861  58.376  0.00  0.00      PROA C  
ATOM    472  CZ  PHE A  55      -2.988  95.850  59.026  0.00  0.00      PROA C  
ATOM    473  N   ASN A  56      -7.699  93.999  59.881  0.00  0.00      PROA N  
ATOM    474  CA  ASN A  56      -7.905  92.616  60.240  0.00  0.00      PROA C  
ATOM    475  C   ASN A  56      -7.065  91.757  59.292  0.00  0.00      PROA C  
ATOM    476  O   ASN A  56      -7.549  91.283  58.265  0.00  0.00      PROA O  
ATOM    477  CB  ASN A  56      -9.429  92.286  60.135  0.00  0.00      PROA C  
ATOM    478  CG  ASN A  56      -9.819  90.889  60.610  0.00  0.00      PROA C  
ATOM    479  ND2 ASN A  56      -9.862  90.696  61.948  0.00  0.00      PROA N  
ATOM    480  OD1 ASN A  56     -10.150  89.996  59.826  0.00  0.00      PROA O  
ATOM    481  N   LEU A  57      -5.766  91.580  59.604  0.00  0.00      PROA N  
ATOM    482  CA  LEU A  57      -4.805  90.839  58.798  0.00  0.00      PROA C  
ATOM    483  C   LEU A  57      -4.196  89.723  59.643  0.00  0.00      PROA C  
ATOM    484  O   LEU A  57      -4.217  89.760  60.874  0.00  0.00      PROA O  
ATOM    485  CB  LEU A  57      -3.646  91.730  58.245  0.00  0.00      PROA C  
ATOM    486  CG  LEU A  57      -3.905  92.413  56.880  0.00  0.00      PROA C  
ATOM    487  CD1 LEU A  57      -4.956  93.526  56.937  0.00  0.00      PROA C  
ATOM    488  CD2 LEU A  57      -2.591  92.965  56.297  0.00  0.00      PROA C  
ATOM    489  N   GLU A  58      -3.626  88.679  59.011  0.00  0.00      PROA N  
ATOM    490  CA  GLU A  58      -2.872  87.653  59.711  0.00  0.00      PROA C  
ATOM    491  C   GLU A  58      -1.620  88.201  60.424  0.00  0.00      PROA C  
ATOM    492  O   GLU A  58      -0.966  89.149  59.982  0.00  0.00      PROA O  
ATOM    493  CB  GLU A  58      -2.545  86.430  58.808  0.00  0.00      PROA C  
ATOM    494  CG  GLU A  58      -1.907  85.225  59.549  0.00  0.00      PROA C  
ATOM    495  CD  GLU A  58      -1.855  83.949  58.704  0.00  0.00      PROA C  
ATOM    496  OE1 GLU A  58      -0.727  83.456  58.424  0.00  0.00      PROA O  
ATOM    497  OE2 GLU A  58      -2.933  83.400  58.348  0.00  0.00      PROA O1-
ATOM    498  N   LEU A  59      -1.285  87.639  61.605  0.00  0.00      PROA N  
ATOM    499  CA  LEU A  59      -0.132  88.041  62.389  0.00  0.00      PROA C  
ATOM    500  C   LEU A  59       1.039  87.112  62.085  0.00  0.00      PROA C  
ATOM    501  O   LEU A  59       0.903  85.887  62.073  0.00  0.00      PROA O  
ATOM    502  CB  LEU A  59      -0.510  88.025  63.899  0.00  0.00      PROA C  
ATOM    503  CG  LEU A  59       0.517  88.567  64.928  0.00  0.00      PROA C  
ATOM    504  CD1 LEU A  59       1.600  87.548  65.324  0.00  0.00      PROA C  
ATOM    505  CD2 LEU A  59       1.146  89.905  64.514  0.00  0.00      PROA C  
ATOM    506  N   SER A  60       2.235  87.667  61.806  0.00  0.00      PROA N  
ATOM    507  CA  SER A  60       3.457  86.884  61.666  0.00  0.00      PROA C  
ATOM    508  C   SER A  60       4.664  87.764  61.892  0.00  0.00      PROA C  
ATOM    509  O   SER A  60       4.581  88.984  61.763  0.00  0.00      PROA O  
ATOM    510  CB  SER A  60       3.603  86.161  60.299  0.00  0.00      PROA C  
ATOM    511  OG  SER A  60       2.732  85.032  60.236  0.00  0.00      PROA O  
ATOM    512  N   TYR A  61       5.815  87.158  62.262  0.00  0.00      PROA N  
ATOM    513  CA  TYR A  61       7.036  87.850  62.652  0.00  0.00      PROA C  
ATOM    514  C   TYR A  61       7.503  88.957  61.699  0.00  0.00      PROA C  
ATOM    515  O   TYR A  61       7.776  88.724  60.518  0.00  0.00      PROA O  
ATOM    516  CB  TYR A  61       8.170  86.832  62.990  0.00  0.00      PROA C  
ATOM    517  CG  TYR A  61       9.496  87.491  63.303  0.00  0.00      PROA C  
ATOM    518  CD1 TYR A  61       9.650  88.230  64.488  0.00  0.00      PROA C  
ATOM    519  CD2 TYR A  61      10.580  87.398  62.413  0.00  0.00      PROA C  
ATOM    520  CE1 TYR A  61      10.859  88.881  64.770  0.00  0.00      PROA C  
ATOM    521  CE2 TYR A  61      11.789  88.051  62.691  0.00  0.00      PROA C  
ATOM    522  CZ  TYR A  61      11.927  88.794  63.869  0.00  0.00      PROA C  
ATOM    523  OH  TYR A  61      13.144  89.456  64.137  0.00  0.00      PROA O  
ATOM    524  N   ARG A  62       7.550  90.202  62.218  0.00  0.00      PROA N  
ATOM    525  CA  ARG A  62       8.045  91.398  61.560  0.00  0.00      PROA C  
ATOM    526  C   ARG A  62       7.137  91.824  60.394  0.00  0.00      PROA C  
ATOM    527  O   ARG A  62       7.476  92.663  59.558  0.00  0.00      PROA O  
ATOM    528  CB  ARG A  62       9.552  91.230  61.205  0.00  0.00      PROA C  
ATOM    529  CG  ARG A  62      10.309  92.508  60.788  0.00  0.00      PROA C  
ATOM    530  CD  ARG A  62      11.813  92.261  60.605  0.00  0.00      PROA C  
ATOM    531  NE  ARG A  62      12.437  93.567  60.215  0.00  0.00      PROA N  
ATOM    532  CZ  ARG A  62      13.724  93.722  59.934  0.00  0.00      PROA C  
ATOM    533  NH1 ARG A  62      14.582  92.727  59.976  0.00  0.00      PROA N1+
ATOM    534  NH2 ARG A  62      14.173  94.915  59.599  0.00  0.00      PROA N  
ATOM    535  N   CYS A  63       5.920  91.235  60.331  0.00  0.00      PROA N  
ATOM    536  CA  CYS A  63       4.926  91.410  59.287  0.00  0.00      PROA C  
ATOM    537  C   CYS A  63       5.403  90.983  57.899  0.00  0.00      PROA C  
ATOM    538  O   CYS A  63       4.924  91.480  56.885  0.00  0.00      PROA O  
ATOM    539  CB  CYS A  63       4.339  92.851  59.249  0.00  0.00      PROA C  
ATOM    540  SG  CYS A  63       3.557  93.361  60.808  0.00  0.00      PROA S  
ATOM    541  N   GLU A  64       6.370  90.044  57.803  0.00  0.00      PROA N  
ATOM    542  CA  GLU A  64       6.953  89.652  56.528  0.00  0.00      PROA C  
ATOM    543  C   GLU A  64       6.001  89.005  55.521  0.00  0.00      PROA C  
ATOM    544  O   GLU A  64       5.989  89.351  54.339  0.00  0.00      PROA O  
ATOM    545  CB  GLU A  64       8.190  88.738  56.742  0.00  0.00      PROA C  
ATOM    546  CG  GLU A  64       9.395  89.489  57.367  0.00  0.00      PROA C  
ATOM    547  CD  GLU A  64      10.660  88.643  57.525  0.00  0.00      PROA C  
ATOM    548  OE1 GLU A  64      10.670  87.434  57.169  0.00  0.00      PROA O  
ATOM    549  OE2 GLU A  64      11.684  89.201  58.007  0.00  0.00      PROA O1-
ATOM    550  N   TYR A  65       5.178  88.037  55.971  0.00  0.00      PROA N  
ATOM    551  CA  TYR A  65       4.264  87.305  55.110  0.00  0.00      PROA C  
ATOM    552  C   TYR A  65       3.131  88.124  54.480  0.00  0.00      PROA C  
ATOM    553  O   TYR A  65       2.883  88.047  53.276  0.00  0.00      PROA O  
ATOM    554  CB  TYR A  65       3.737  86.041  55.831  0.00  0.00      PROA C  
ATOM    555  CG  TYR A  65       4.880  85.070  56.018  0.00  0.00      PROA C  
ATOM    556  CD1 TYR A  65       5.288  84.246  54.954  0.00  0.00      PROA C  
ATOM    557  CD2 TYR A  65       5.553  84.965  57.247  0.00  0.00      PROA C  
ATOM    558  CE1 TYR A  65       6.347  83.341  55.111  0.00  0.00      PROA C  
ATOM    559  CE2 TYR A  65       6.614  84.063  57.409  0.00  0.00      PROA C  
ATOM    560  CZ  TYR A  65       7.010  83.250  56.342  0.00  0.00      PROA C  
ATOM    561  OH  TYR A  65       8.078  82.344  56.513  0.00  0.00      PROA O  
ATOM    562  N   ASP A  66       2.450  88.978  55.260  0.00  0.00      PROA N  
ATOM    563  CA  ASP A  66       1.396  89.823  54.743  0.00  0.00      PROA C  
ATOM    564  C   ASP A  66       1.347  91.130  55.529  0.00  0.00      PROA C  
ATOM    565  O   ASP A  66       1.573  91.180  56.742  0.00  0.00      PROA O  
ATOM    566  CB  ASP A  66       0.009  89.119  54.643  0.00  0.00      PROA C  
ATOM    567  CG  ASP A  66      -0.614  88.677  55.964  0.00  0.00      PROA C  
ATOM    568  OD1 ASP A  66       0.104  88.218  56.894  0.00  0.00      PROA O  
ATOM    569  OD2 ASP A  66      -1.877  88.664  56.017  0.00  0.00      PROA O1-
ATOM    570  N   PHE A  67       1.096  92.245  54.819  0.00  0.00      PROA N  
ATOM    571  CA  PHE A  67       1.236  93.554  55.406  0.00  0.00      PROA C  
ATOM    572  C   PHE A  67       0.479  94.638  54.658  0.00  0.00      PROA C  
ATOM    573  O   PHE A  67       0.163  94.526  53.470  0.00  0.00      PROA O  
ATOM    574  CB  PHE A  67       2.731  93.995  55.553  0.00  0.00      PROA C  
ATOM    575  CG  PHE A  67       3.525  94.039  54.258  0.00  0.00      PROA C  
ATOM    576  CD1 PHE A  67       3.449  95.158  53.408  0.00  0.00      PROA C  
ATOM    577  CD2 PHE A  67       4.446  93.026  53.937  0.00  0.00      PROA C  
ATOM    578  CE1 PHE A  67       4.263  95.265  52.273  0.00  0.00      PROA C  
ATOM    579  CE2 PHE A  67       5.277  93.132  52.814  0.00  0.00      PROA C  
ATOM    580  CZ  PHE A  67       5.187  94.255  51.982  0.00  0.00      PROA C  
ATOM    581  N   VAL A  68       0.243  95.754  55.370  0.00  0.00      PROA N  
ATOM    582  CA  VAL A  68      -0.004  97.056  54.782  0.00  0.00      PROA C  
ATOM    583  C   VAL A  68       1.172  97.923  55.198  0.00  0.00      PROA C  
ATOM    584  O   VAL A  68       1.466  98.077  56.381  0.00  0.00      PROA O  
ATOM    585  CB  VAL A  68      -1.313  97.705  55.223  0.00  0.00      PROA C  
ATOM    586  CG1 VAL A  68      -1.457  99.114  54.611  0.00  0.00      PROA C  
ATOM    587  CG2 VAL A  68      -2.484  96.816  54.768  0.00  0.00      PROA C  
ATOM    588  N   LYS A  69       1.921  98.482  54.238  0.00  0.00      PROA N  
ATOM    589  CA  LYS A  69       3.106  99.263  54.523  0.00  0.00      PROA C  
ATOM    590  C   LYS A  69       2.896 100.691  54.071  0.00  0.00      PROA C  
ATOM    591  O   LYS A  69       2.434 100.955  52.960  0.00  0.00      PROA O  
ATOM    592  CB  LYS A  69       4.364  98.646  53.861  0.00  0.00      PROA C  
ATOM    593  CG  LYS A  69       5.675  99.402  54.137  0.00  0.00      PROA C  
ATOM    594  CD  LYS A  69       6.904  98.788  53.434  0.00  0.00      PROA C  
ATOM    595  CE  LYS A  69       7.260  97.363  53.892  0.00  0.00      PROA C  
ATOM    596  NZ  LYS A  69       8.481  96.877  53.197  0.00  0.00      PROA N1+
ATOM    597  N   LEU A  70       3.227 101.649  54.951  0.00  0.00      PROA N  
ATOM    598  CA  LEU A  70       3.037 103.064  54.721  0.00  0.00      PROA C  
ATOM    599  C   LEU A  70       4.401 103.703  54.537  0.00  0.00      PROA C  
ATOM    600  O   LEU A  70       5.227 103.737  55.446  0.00  0.00      PROA O  
ATOM    601  CB  LEU A  70       2.297 103.723  55.913  0.00  0.00      PROA C  
ATOM    602  CG  LEU A  70       0.920 103.105  56.242  0.00  0.00      PROA C  
ATOM    603  CD1 LEU A  70       0.329 103.763  57.493  0.00  0.00      PROA C  
ATOM    604  CD2 LEU A  70      -0.071 103.220  55.078  0.00  0.00      PROA C  
ATOM    605  N   THR A  71       4.695 104.199  53.326  0.00  0.00      PROA N  
ATOM    606  CA  THR A  71       6.001 104.742  52.962  0.00  0.00      PROA C  
ATOM    607  C   THR A  71       5.826 106.162  52.484  0.00  0.00      PROA C  
ATOM    608  O   THR A  71       4.945 106.459  51.684  0.00  0.00      PROA O  
ATOM    609  CB  THR A  71       6.693 103.930  51.866  0.00  0.00      PROA C  
ATOM    610  CG2 THR A  71       8.054 104.521  51.463  0.00  0.00      PROA C  
ATOM    611  OG1 THR A  71       6.948 102.608  52.327  0.00  0.00      PROA O  
ATOM    612  N   SER A  72       6.647 107.108  52.962  0.00  0.00      PROA N  
ATOM    613  CA  SER A  72       6.616 108.476  52.467  0.00  0.00      PROA C  
ATOM    614  C   SER A  72       8.043 108.906  52.204  0.00  0.00      PROA C  
ATOM    615  O   SER A  72       8.892 108.908  53.098  0.00  0.00      PROA O  
ATOM    616  CB  SER A  72       5.931 109.439  53.467  0.00  0.00      PROA C  
ATOM    617  OG  SER A  72       5.799 110.765  52.961  0.00  0.00      PROA O  
ATOM    618  N   GLY A  73       8.373 109.246  50.936  0.00  0.00      PROA N  
ATOM    619  CA  GLY A  73       9.761 109.368  50.485  0.00  0.00      PROA C  
ATOM    620  C   GLY A  73      10.559 108.094  50.674  0.00  0.00      PROA C  
ATOM    621  O   GLY A  73      10.132 107.008  50.284  0.00  0.00      PROA O  
ATOM    622  N   THR A  74      11.750 108.189  51.295  0.00  0.00      PROA N  
ATOM    623  CA  THR A  74      12.586 107.020  51.573  0.00  0.00      PROA C  
ATOM    624  C   THR A  74      12.308 106.450  52.957  0.00  0.00      PROA C  
ATOM    625  O   THR A  74      12.875 105.431  53.352  0.00  0.00      PROA O  
ATOM    626  CB  THR A  74      14.087 107.318  51.460  0.00  0.00      PROA C  
ATOM    627  CG2 THR A  74      14.401 107.727  50.011  0.00  0.00      PROA C  
ATOM    628  OG1 THR A  74      14.504 108.395  52.301  0.00  0.00      PROA O  
ATOM    629  N   LYS A  75      11.398 107.080  53.727  0.00  0.00      PROA N  
ATOM    630  CA  LYS A  75      11.057 106.683  55.078  0.00  0.00      PROA C  
ATOM    631  C   LYS A  75       9.840 105.765  55.104  0.00  0.00      PROA C  
ATOM    632  O   LYS A  75       8.778 106.084  54.567  0.00  0.00      PROA O  
ATOM    633  CB  LYS A  75      10.773 107.898  56.009  0.00  0.00      PROA C  
ATOM    634  CG  LYS A  75      11.983 108.794  56.350  0.00  0.00      PROA C  
ATOM    635  CD  LYS A  75      12.429 109.745  55.221  0.00  0.00      PROA C  
ATOM    636  CE  LYS A  75      13.488 110.765  55.678  0.00  0.00      PROA C  
ATOM    637  NZ  LYS A  75      13.907 111.640  54.554  0.00  0.00      PROA N1+
ATOM    638  N   VAL A  76       9.947 104.597  55.766  0.00  0.00      PROA N  
ATOM    639  CA  VAL A  76       8.790 103.766  56.067  0.00  0.00      PROA C  
ATOM    640  C   VAL A  76       8.197 104.190  57.409  0.00  0.00      PROA C  
ATOM    641  O   VAL A  76       8.826 104.103  58.467  0.00  0.00      PROA O  
ATOM    642  CB  VAL A  76       9.075 102.264  55.966  0.00  0.00      PROA C  
ATOM    643  CG1 VAL A  76      10.271 101.821  56.834  0.00  0.00      PROA C  
ATOM    644  CG2 VAL A  76       7.810 101.451  56.308  0.00  0.00      PROA C  
ATOM    645  N   LEU A  77       6.960 104.733  57.391  0.00  0.00      PROA N  
ATOM    646  CA  LEU A  77       6.220 105.145  58.574  0.00  0.00      PROA C  
ATOM    647  C   LEU A  77       5.891 103.965  59.472  0.00  0.00      PROA C  
ATOM    648  O   LEU A  77       6.110 103.987  60.686  0.00  0.00      PROA O  
ATOM    649  CB  LEU A  77       4.856 105.807  58.213  0.00  0.00      PROA C  
ATOM    650  CG  LEU A  77       4.885 107.238  57.637  0.00  0.00      PROA C  
ATOM    651  CD1 LEU A  77       5.592 107.351  56.284  0.00  0.00      PROA C  
ATOM    652  CD2 LEU A  77       3.442 107.749  57.488  0.00  0.00      PROA C  
ATOM    653  N   ALA A  78       5.363 102.892  58.858  0.00  0.00      PROA N  
ATOM    654  CA  ALA A  78       4.943 101.718  59.571  0.00  0.00      PROA C  
ATOM    655  C   ALA A  78       4.777 100.551  58.615  0.00  0.00      PROA C  
ATOM    656  O   ALA A  78       4.509 100.716  57.423  0.00  0.00      PROA O  
ATOM    657  CB  ALA A  78       3.603 101.968  60.301  0.00  0.00      PROA C  
ATOM    658  N   THR A  79       4.909  99.325  59.153  0.00  0.00      PROA N  
ATOM    659  CA  THR A  79       4.506  98.103  58.468  0.00  0.00      PROA C  
ATOM    660  C   THR A  79       3.483  97.452  59.370  0.00  0.00      PROA C  
ATOM    661  O   THR A  79       3.785  97.052  60.496  0.00  0.00      PROA O  
ATOM    662  CB  THR A  79       5.641  97.119  58.208  0.00  0.00      PROA C  
ATOM    663  CG2 THR A  79       5.155  95.973  57.308  0.00  0.00      PROA C  
ATOM    664  OG1 THR A  79       6.709  97.761  57.524  0.00  0.00      PROA O  
ATOM    665  N   LEU A  80       2.227  97.377  58.911  0.00  0.00      PROA N  
ATOM    666  CA  LEU A  80       1.091  96.984  59.709  0.00  0.00      PROA C  
ATOM    667  C   LEU A  80       0.671  95.554  59.405  0.00  0.00      PROA C  
ATOM    668  O   LEU A  80       0.575  95.143  58.246  0.00  0.00      PROA O  
ATOM    669  CB  LEU A  80      -0.146  97.902  59.490  0.00  0.00      PROA C  
ATOM    670  CG  LEU A  80      -0.019  99.390  59.903  0.00  0.00      PROA C  
ATOM    671  CD1 LEU A  80       0.624  99.575  61.285  0.00  0.00      PROA C  
ATOM    672  CD2 LEU A  80       0.677 100.259  58.845  0.00  0.00      PROA C  
ATOM    673  N   CYS A  81       0.389  94.768  60.459  0.00  0.00      PROA N  
ATOM    674  CA  CYS A  81      -0.163  93.433  60.346  0.00  0.00      PROA C  
ATOM    675  C   CYS A  81      -0.792  93.025  61.671  0.00  0.00      PROA C  
ATOM    676  O   CYS A  81      -0.594  93.671  62.701  0.00  0.00      PROA O  
ATOM    677  CB  CYS A  81       0.851  92.343  59.888  0.00  0.00      PROA C  
ATOM    678  SG  CYS A  81       2.164  91.917  61.082  0.00  0.00      PROA S  
ATOM    679  N   GLY A  82      -1.576  91.924  61.676  0.00  0.00      PROA N  
ATOM    680  CA  GLY A  82      -2.258  91.425  62.868  0.00  0.00      PROA C  
ATOM    681  C   GLY A  82      -3.418  92.246  63.395  0.00  0.00      PROA C  
ATOM    682  O   GLY A  82      -3.656  93.396  63.029  0.00  0.00      PROA O  
ATOM    683  N   GLN A  83      -4.206  91.627  64.294  0.00  0.00      PROA N  
ATOM    684  CA  GLN A  83      -5.288  92.268  65.026  0.00  0.00      PROA C  
ATOM    685  C   GLN A  83      -4.833  93.356  65.998  0.00  0.00      PROA C  
ATOM    686  O   GLN A  83      -5.418  94.438  66.081  0.00  0.00      PROA O  
ATOM    687  CB  GLN A  83      -6.160  91.221  65.783  0.00  0.00      PROA C  
ATOM    688  CG  GLN A  83      -7.156  90.402  64.912  0.00  0.00      PROA C  
ATOM    689  CD  GLN A  83      -6.590  89.910  63.578  0.00  0.00      PROA C  
ATOM    690  NE2 GLN A  83      -5.746  88.854  63.620  0.00  0.00      PROA N  
ATOM    691  OE1 GLN A  83      -6.889  90.458  62.516  0.00  0.00      PROA O  
ATOM    692  N   GLU A  84      -3.756  93.068  66.755  0.00  0.00      PROA N  
ATOM    693  CA  GLU A  84      -3.255  93.918  67.818  0.00  0.00      PROA C  
ATOM    694  C   GLU A  84      -1.733  93.957  67.781  0.00  0.00      PROA C  
ATOM    695  O   GLU A  84      -1.071  93.051  67.271  0.00  0.00      PROA O  
ATOM    696  CB  GLU A  84      -3.716  93.430  69.222  0.00  0.00      PROA C  
ATOM    697  CG  GLU A  84      -5.249  93.534  69.450  0.00  0.00      PROA C  
ATOM    698  CD  GLU A  84      -5.709  93.133  70.851  0.00  0.00      PROA C  
ATOM    699  OE1 GLU A  84      -4.876  92.746  71.712  0.00  0.00      PROA O  
ATOM    700  OE2 GLU A  84      -6.942  93.205  71.107  0.00  0.00      PROA O1-
ATOM    701  N   SER A  85      -1.138  95.049  68.309  0.00  0.00      PROA N  
ATOM    702  CA  SER A  85       0.307  95.249  68.358  0.00  0.00      PROA C  
ATOM    703  C   SER A  85       1.034  94.221  69.222  0.00  0.00      PROA C  
ATOM    704  O   SER A  85       0.535  93.762  70.252  0.00  0.00      PROA O  
ATOM    705  CB  SER A  85       0.686  96.674  68.869  0.00  0.00      PROA C  
ATOM    706  OG  SER A  85       2.051  97.028  68.606  0.00  0.00      PROA O  
ATOM    707  N   THR A  86       2.265  93.868  68.823  0.00  0.00      PROA N  
ATOM    708  CA  THR A  86       3.208  93.064  69.590  0.00  0.00      PROA C  
ATOM    709  C   THR A  86       4.405  93.979  69.827  0.00  0.00      PROA C  
ATOM    710  O   THR A  86       4.361  95.180  69.543  0.00  0.00      PROA O  
ATOM    711  CB  THR A  86       3.634  91.743  68.896  0.00  0.00      PROA C  
ATOM    712  CG2 THR A  86       2.423  91.052  68.255  0.00  0.00      PROA C  
ATOM    713  OG1 THR A  86       4.612  91.914  67.878  0.00  0.00      PROA O  
ATOM    714  N   ASP A  87       5.518  93.452  70.379  0.00  0.00      PROA N  
ATOM    715  CA  ASP A  87       6.790  94.151  70.427  0.00  0.00      PROA C  
ATOM    716  C   ASP A  87       7.358  94.464  69.024  0.00  0.00      PROA C  
ATOM    717  O   ASP A  87       7.852  95.558  68.745  0.00  0.00      PROA O  
ATOM    718  CB  ASP A  87       7.768  93.284  71.276  0.00  0.00      PROA C  
ATOM    719  CG  ASP A  87       9.086  93.968  71.607  0.00  0.00      PROA C  
ATOM    720  OD1 ASP A  87       9.151  95.224  71.646  0.00  0.00      PROA O  
ATOM    721  OD2 ASP A  87      10.058  93.241  71.951  0.00  0.00      PROA O1-
ATOM    722  N   THR A  88       7.272  93.488  68.094  0.00  0.00      PROA N  
ATOM    723  CA  THR A  88       7.926  93.540  66.785  0.00  0.00      PROA C  
ATOM    724  C   THR A  88       6.951  93.820  65.639  0.00  0.00      PROA C  
ATOM    725  O   THR A  88       7.344  94.302  64.574  0.00  0.00      PROA O  
ATOM    726  CB  THR A  88       8.856  92.316  66.546  0.00  0.00      PROA C  
ATOM    727  CG2 THR A  88       8.459  91.118  67.427  0.00  0.00      PROA C  
ATOM    728  OG1 THR A  88       8.913  91.821  65.214  0.00  0.00      PROA O  
ATOM    729  N   GLU A  89       5.640  93.614  65.849  0.00  0.00      PROA N  
ATOM    730  CA  GLU A  89       4.602  93.818  64.857  0.00  0.00      PROA C  
ATOM    731  C   GLU A  89       3.656  94.919  65.313  0.00  0.00      PROA C  
ATOM    732  O   GLU A  89       3.254  94.973  66.474  0.00  0.00      PROA O  
ATOM    733  CB  GLU A  89       3.764  92.532  64.617  0.00  0.00      PROA C  
ATOM    734  CG  GLU A  89       4.553  91.347  64.007  0.00  0.00      PROA C  
ATOM    735  CD  GLU A  89       5.423  90.591  65.011  0.00  0.00      PROA C  
ATOM    736  OE1 GLU A  89       4.886  90.036  66.010  0.00  0.00      PROA O  
ATOM    737  OE2 GLU A  89       6.664  90.533  64.790  0.00  0.00      PROA O1-
ATOM    738  N   ARG A  90       3.265  95.836  64.407  0.00  0.00      PROA N  
ATOM    739  CA  ARG A  90       2.375  96.934  64.738  0.00  0.00      PROA C  
ATOM    740  C   ARG A  90       1.020  96.729  64.077  0.00  0.00      PROA C  
ATOM    741  O   ARG A  90       0.922  96.325  62.919  0.00  0.00      PROA O  
ATOM    742  CB  ARG A  90       2.974  98.297  64.299  0.00  0.00      PROA C  
ATOM    743  CG  ARG A  90       2.140  99.534  64.711  0.00  0.00      PROA C  
ATOM    744  CD  ARG A  90       2.829 100.864  64.372  0.00  0.00      PROA C  
ATOM    745  NE  ARG A  90       1.945 101.978  64.848  0.00  0.00      PROA N  
ATOM    746  CZ  ARG A  90       2.263 103.262  64.765  0.00  0.00      PROA C  
ATOM    747  NH1 ARG A  90       3.391 103.677  64.229  0.00  0.00      PROA N1+
ATOM    748  NH2 ARG A  90       1.438 104.170  65.238  0.00  0.00      PROA N  
ATOM    749  N   ALA A  91      -0.068  97.018  64.815  0.00  0.00      PROA N  
ATOM    750  CA  ALA A  91      -1.410  97.077  64.277  0.00  0.00      PROA C  
ATOM    751  C   ALA A  91      -1.903  98.510  64.465  0.00  0.00      PROA C  
ATOM    752  O   ALA A  91      -1.604  99.112  65.503  0.00  0.00      PROA O  
ATOM    753  CB  ALA A  91      -2.345  96.091  65.000  0.00  0.00      PROA C  
ATOM    754  N   PRO A  92      -2.604  99.127  63.520  0.00  0.00      PROA N  
ATOM    755  CA  PRO A  92      -2.823 100.565  63.527  0.00  0.00      PROA C  
ATOM    756  C   PRO A  92      -3.828 100.989  64.581  0.00  0.00      PROA C  
ATOM    757  O   PRO A  92      -3.642 102.038  65.198  0.00  0.00      PROA O  
ATOM    758  CB  PRO A  92      -3.314 100.869  62.105  0.00  0.00      PROA C  
ATOM    759  CG  PRO A  92      -3.961  99.568  61.625  0.00  0.00      PROA C  
ATOM    760  CD  PRO A  92      -3.116  98.492  62.305  0.00  0.00      PROA C  
ATOM    761  N   GLY A  93      -4.922 100.224  64.797  0.00  0.00      PROA N  
ATOM    762  CA  GLY A  93      -6.017 100.618  65.683  0.00  0.00      PROA C  
ATOM    763  C   GLY A  93      -6.604 101.977  65.361  0.00  0.00      PROA C  
ATOM    764  O   GLY A  93      -7.042 102.239  64.241  0.00  0.00      PROA O  
ATOM    765  N   ASN A  94      -5.984 105.226  66.340  1.00 26.97      PROA N  
ATOM    766  CA  ASN A  94      -7.019 104.174  66.351  1.00 26.97      PROA C  
ATOM    767  C   ASN A  94      -7.757 103.997  65.021  1.00 26.97      PROA C  
ATOM    768  O   ASN A  94      -7.318 103.259  64.093  1.00 26.97      PROA O  
ATOM    769  CB  ASN A  94      -8.023 104.774  67.354  1.00 26.97      PROA C  
ATOM    770  CG  ASN A  94      -9.088 103.798  67.821  1.00 26.97      PROA C  
ATOM    771  ND2 ASN A  94      -9.320 103.795  69.115  1.00 26.97      PROA N  
ATOM    772  OD1 ASN A  94      -9.763 103.148  66.990  1.00 26.97      PROA O  
ATOM    773  N   ASP A  95      -4.820 104.820  65.612  0.00  0.00      PROA N  
ATOM    774  CA  ASP A  95      -3.720 105.698  65.240  0.00  0.00      PROA C  
ATOM    775  C   ASP A  95      -3.924 106.422  63.901  0.00  0.00      PROA C  
ATOM    776  O   ASP A  95      -4.463 105.883  62.930  0.00  0.00      PROA O  
ATOM    777  CB  ASP A  95      -2.341 104.972  65.197  0.00  0.00      PROA C  
ATOM    778  CG  ASP A  95      -1.878 104.441  66.547  0.00  0.00      PROA C  
ATOM    779  OD1 ASP A  95      -2.435 104.814  67.612  0.00  0.00      PROA O  
ATOM    780  OD2 ASP A  95      -0.850 103.704  66.555  0.00  0.00      PROA O1-
ATOM    781  N   THR A  96      -3.469 107.687  63.839  0.00  0.00      PROA N  
ATOM    782  CA  THR A  96      -3.475 108.503  62.632  0.00  0.00      PROA C  
ATOM    783  C   THR A  96      -2.072 108.575  62.070  0.00  0.00      PROA C  
ATOM    784  O   THR A  96      -1.103 108.817  62.793  0.00  0.00      PROA O  
ATOM    785  CB  THR A  96      -3.973 109.938  62.832  0.00  0.00      PROA C  
ATOM    786  CG2 THR A  96      -5.479 109.894  63.129  0.00  0.00      PROA C  
ATOM    787  OG1 THR A  96      -3.346 110.589  63.938  0.00  0.00      PROA O  
ATOM    788  N   PHE A  97      -1.930 108.375  60.754  0.00  0.00      PROA N  
ATOM    789  CA  PHE A  97      -0.651 108.368  60.077  0.00  0.00      PROA C  
ATOM    790  C   PHE A  97      -0.535 109.612  59.217  0.00  0.00      PROA C  
ATOM    791  O   PHE A  97      -1.438 109.951  58.452  0.00  0.00      PROA O  
ATOM    792  CB  PHE A  97      -0.464 107.097  59.210  0.00  0.00      PROA C  
ATOM    793  CG  PHE A  97      -0.452 105.885  60.106  0.00  0.00      PROA C  
ATOM    794  CD1 PHE A  97      -1.644 105.206  60.415  0.00  0.00      PROA C  
ATOM    795  CD2 PHE A  97       0.759 105.404  60.635  0.00  0.00      PROA C  
ATOM    796  CE1 PHE A  97      -1.633 104.096  61.266  0.00  0.00      PROA C  
ATOM    797  CE2 PHE A  97       0.775 104.279  61.469  0.00  0.00      PROA C  
ATOM    798  CZ  PHE A  97      -0.422 103.628  61.791  0.00  0.00      PROA C  
ATOM    799  N   TYR A  98       0.590 110.339  59.352  0.00  0.00      PROA N  
ATOM    800  CA  TYR A  98       0.843 111.574  58.638  0.00  0.00      PROA C  
ATOM    801  C   TYR A  98       2.044 111.444  57.722  0.00  0.00      PROA C  
ATOM    802  O   TYR A  98       3.143 111.083  58.145  0.00  0.00      PROA O  
ATOM    803  CB  TYR A  98       1.086 112.763  59.601  0.00  0.00      PROA C  
ATOM    804  CG  TYR A  98      -0.215 113.276  60.149  0.00  0.00      PROA C  
ATOM    805  CD1 TYR A  98      -1.048 114.046  59.320  0.00  0.00      PROA C  
ATOM    806  CD2 TYR A  98      -0.569 113.101  61.498  0.00  0.00      PROA C  
ATOM    807  CE1 TYR A  98      -2.192 114.663  59.837  0.00  0.00      PROA C  
ATOM    808  CE2 TYR A  98      -1.726 113.707  62.013  0.00  0.00      PROA C  
ATOM    809  CZ  TYR A  98      -2.525 114.506  61.185  0.00  0.00      PROA C  
ATOM    810  OH  TYR A  98      -3.638 115.189  61.711  0.00  0.00      PROA O  
ATOM    811  N   SER A  99       1.856 111.744  56.423  0.00  0.00      PROA N  
ATOM    812  CA  SER A  99       2.925 111.760  55.432  0.00  0.00      PROA C  
ATOM    813  C   SER A  99       4.028 112.779  55.701  0.00  0.00      PROA C  
ATOM    814  O   SER A  99       3.818 113.834  56.307  0.00  0.00      PROA O  
ATOM    815  CB  SER A  99       2.412 111.931  53.975  0.00  0.00      PROA C  
ATOM    816  OG  SER A  99       1.881 113.228  53.702  0.00  0.00      PROA O  
ATOM    817  N   LEU A 100       5.256 112.474  55.245  0.00  0.00      PROA N  
ATOM    818  CA  LEU A 100       6.382 113.380  55.286  0.00  0.00      PROA C  
ATOM    819  C   LEU A 100       6.397 114.170  53.978  0.00  0.00      PROA C  
ATOM    820  O   LEU A 100       6.869 113.712  52.935  0.00  0.00      PROA O  
ATOM    821  CB  LEU A 100       7.741 112.647  55.492  0.00  0.00      PROA C  
ATOM    822  CG  LEU A 100       7.964 112.020  56.891  0.00  0.00      PROA C  
ATOM    823  CD1 LEU A 100       7.266 110.663  57.085  0.00  0.00      PROA C  
ATOM    824  CD2 LEU A 100       9.468 111.846  57.159  0.00  0.00      PROA C  
ATOM    825  N   GLY A 101       5.857 115.406  54.003  0.00  0.00      PROA N  
ATOM    826  CA  GLY A 101       5.577 116.179  52.793  0.00  0.00      PROA C  
ATOM    827  C   GLY A 101       4.416 115.649  51.965  0.00  0.00      PROA C  
ATOM    828  O   GLY A 101       3.679 114.776  52.432  0.00  0.00      PROA O  
ATOM    829  N   PRO A 102       4.181 116.162  50.755  0.00  0.00      PROA N  
ATOM    830  CA  PRO A 102       2.900 115.971  50.064  0.00  0.00      PROA C  
ATOM    831  C   PRO A 102       2.619 114.604  49.445  0.00  0.00      PROA C  
ATOM    832  O   PRO A 102       1.720 114.525  48.609  0.00  0.00      PROA O  
ATOM    833  CB  PRO A 102       2.940 117.030  48.942  0.00  0.00      PROA C  
ATOM    834  CG  PRO A 102       3.834 118.135  49.493  0.00  0.00      PROA C  
ATOM    835  CD  PRO A 102       4.900 117.338  50.236  0.00  0.00      PROA C  
ATOM    836  N   SER A 103       3.316 113.510  49.802  0.00  0.00      PROA N  
ATOM    837  CA  SER A 103       3.076 112.226  49.149  0.00  0.00      PROA C  
ATOM    838  C   SER A 103       3.157 111.048  50.097  0.00  0.00      PROA C  
ATOM    839  O   SER A 103       4.038 110.945  50.951  0.00  0.00      PROA O  
ATOM    840  CB  SER A 103       3.980 111.964  47.907  0.00  0.00      PROA C  
ATOM    841  OG  SER A 103       5.379 112.017  48.212  0.00  0.00      PROA O  
ATOM    842  N   LEU A 104       2.196 110.118  49.969  0.00  0.00      PROA N  
ATOM    843  CA  LEU A 104       2.105 108.921  50.776  0.00  0.00      PROA C  
ATOM    844  C   LEU A 104       1.930 107.725  49.863  0.00  0.00      PROA C  
ATOM    845  O   LEU A 104       1.060 107.703  48.994  0.00  0.00      PROA O  
ATOM    846  CB  LEU A 104       0.903 108.996  51.750  0.00  0.00      PROA C  
ATOM    847  CG  LEU A 104       0.794 107.854  52.785  0.00  0.00      PROA C  
ATOM    848  CD1 LEU A 104       2.040 107.737  53.678  0.00  0.00      PROA C  
ATOM    849  CD2 LEU A 104      -0.453 108.055  53.659  0.00  0.00      PROA C  
ATOM    850  N   LYS A 105       2.762 106.690  50.028  0.00  0.00      PROA N  
ATOM    851  CA  LYS A 105       2.657 105.459  49.286  0.00  0.00      PROA C  
ATOM    852  C   LYS A 105       2.190 104.361  50.219  0.00  0.00      PROA C  
ATOM    853  O   LYS A 105       2.805 104.066  51.245  0.00  0.00      PROA O  
ATOM    854  CB  LYS A 105       4.005 105.093  48.619  0.00  0.00      PROA C  
ATOM    855  CG  LYS A 105       4.019 103.751  47.866  0.00  0.00      PROA C  
ATOM    856  CD  LYS A 105       5.378 103.510  47.180  0.00  0.00      PROA C  
ATOM    857  CE  LYS A 105       5.556 102.132  46.516  0.00  0.00      PROA C  
ATOM    858  NZ  LYS A 105       4.606 101.942  45.392  0.00  0.00      PROA N1+
ATOM    859  N   VAL A 106       1.061 103.730  49.874  0.00  0.00      PROA N  
ATOM    860  CA  VAL A 106       0.458 102.670  50.651  0.00  0.00      PROA C  
ATOM    861  C   VAL A 106       0.647 101.404  49.847  0.00  0.00      PROA C  
ATOM    862  O   VAL A 106       0.372 101.370  48.648  0.00  0.00      PROA O  
ATOM    863  CB  VAL A 106      -1.020 102.941  50.924  0.00  0.00      PROA C  
ATOM    864  CG1 VAL A 106      -1.644 101.800  51.754  0.00  0.00      PROA C  
ATOM    865  CG2 VAL A 106      -1.140 104.283  51.673  0.00  0.00      PROA C  
ATOM    866  N   THR A 107       1.191 100.338  50.455  0.00  0.00      PROA N  
ATOM    867  CA  THR A 107       1.467  99.084  49.757  0.00  0.00      PROA C  
ATOM    868  C   THR A 107       0.817  97.941  50.494  0.00  0.00      PROA C  
ATOM    869  O   THR A 107       1.050  97.747  51.684  0.00  0.00      PROA O  
ATOM    870  CB  THR A 107       2.957  98.773  49.619  0.00  0.00      PROA C  
ATOM    871  CG2 THR A 107       3.194  97.508  48.775  0.00  0.00      PROA C  
ATOM    872  OG1 THR A 107       3.624  99.842  48.959  0.00  0.00      PROA O  
ATOM    873  N   PHE A 108      -0.007  97.144  49.796  0.00  0.00      PROA N  
ATOM    874  CA  PHE A 108      -0.587  95.919  50.303  0.00  0.00      PROA C  
ATOM    875  C   PHE A 108       0.187  94.731  49.739  0.00  0.00      PROA C  
ATOM    876  O   PHE A 108       0.510  94.685  48.550  0.00  0.00      PROA O  
ATOM    877  CB  PHE A 108      -2.102  95.838  49.944  0.00  0.00      PROA C  
ATOM    878  CG  PHE A 108      -2.755  94.550  50.396  0.00  0.00      PROA C  
ATOM    879  CD1 PHE A 108      -2.699  93.394  49.594  0.00  0.00      PROA C  
ATOM    880  CD2 PHE A 108      -3.451  94.490  51.615  0.00  0.00      PROA C  
ATOM    881  CE1 PHE A 108      -3.303  92.202  50.011  0.00  0.00      PROA C  
ATOM    882  CE2 PHE A 108      -4.068  93.305  52.032  0.00  0.00      PROA C  
ATOM    883  CZ  PHE A 108      -3.991  92.162  51.229  0.00  0.00      PROA C  
ATOM    884  N   HIS A 109       0.486  93.734  50.587  0.00  0.00      PROA N  
ATOM    885  CA  HIS A 109       1.125  92.503  50.170  0.00  0.00      PROA C  
ATOM    886  C   HIS A 109       0.552  91.338  50.952  0.00  0.00      PROA C  
ATOM    887  O   HIS A 109       0.291  91.444  52.150  0.00  0.00      PROA O  
ATOM    888  CB  HIS A 109       2.656  92.544  50.405  0.00  0.00      PROA C  
ATOM    889  CG  HIS A 109       3.388  91.245  50.161  0.00  0.00      PROA C  
ATOM    890  CD2 HIS A 109       4.050  90.426  51.028  0.00  0.00      PROA C  
ATOM    891  ND1 HIS A 109       3.606  90.714  48.910  0.00  0.00      PROA N  
ATOM    892  CE1 HIS A 109       4.370  89.607  49.065  0.00  0.00      PROA C  
ATOM    893  NE2 HIS A 109       4.670  89.391  50.335  0.00  0.00      PROA N  
ATOM    894  N   SER A 110       0.350  90.186  50.288  0.00  0.00      PROA N  
ATOM    895  CA  SER A 110      -0.075  88.964  50.950  0.00  0.00      PROA C  
ATOM    896  C   SER A 110       0.549  87.766  50.262  0.00  0.00      PROA C  
ATOM    897  O   SER A 110       0.684  87.731  49.036  0.00  0.00      PROA O  
ATOM    898  CB  SER A 110      -1.620  88.800  50.989  0.00  0.00      PROA C  
ATOM    899  OG  SER A 110      -2.041  87.612  51.668  0.00  0.00      PROA O  
ATOM    900  N   ASP A 111       0.966  86.753  51.045  0.00  0.00      PROA N  
ATOM    901  CA  ASP A 111       1.633  85.560  50.583  0.00  0.00      PROA C  
ATOM    902  C   ASP A 111       0.661  84.469  50.098  0.00  0.00      PROA C  
ATOM    903  O   ASP A 111      -0.434  84.733  49.597  0.00  0.00      PROA O  
ATOM    904  CB  ASP A 111       2.593  85.036  51.697  0.00  0.00      PROA C  
ATOM    905  CG  ASP A 111       1.856  84.506  52.928  0.00  0.00      PROA C  
ATOM    906  OD1 ASP A 111       0.915  85.172  53.432  0.00  0.00      PROA O  
ATOM    907  OD2 ASP A 111       2.264  83.425  53.432  0.00  0.00      PROA O1-
ATOM    908  N   TYR A 112       1.083  83.193  50.208  0.00  0.00      PROA N  
ATOM    909  CA  TYR A 112       0.452  82.062  49.564  0.00  0.00      PROA C  
ATOM    910  C   TYR A 112      -0.808  81.525  50.235  0.00  0.00      PROA C  
ATOM    911  O   TYR A 112      -1.626  80.881  49.578  0.00  0.00      PROA O  
ATOM    912  CB  TYR A 112       1.477  80.905  49.345  0.00  0.00      PROA C  
ATOM    913  CG  TYR A 112       2.138  80.422  50.615  0.00  0.00      PROA C  
ATOM    914  CD1 TYR A 112       1.559  79.383  51.365  0.00  0.00      PROA C  
ATOM    915  CD2 TYR A 112       3.382  80.938  51.023  0.00  0.00      PROA C  
ATOM    916  CE1 TYR A 112       2.187  78.897  52.520  0.00  0.00      PROA C  
ATOM    917  CE2 TYR A 112       4.015  80.453  52.177  0.00  0.00      PROA C  
ATOM    918  CZ  TYR A 112       3.413  79.434  52.927  0.00  0.00      PROA C  
ATOM    919  OH  TYR A 112       4.043  78.933  54.086  0.00  0.00      PROA O  
ATOM    920  N   SER A 113      -1.019  81.751  51.545  0.00  0.00      PROA N  
ATOM    921  CA  SER A 113      -2.207  81.252  52.232  0.00  0.00      PROA C  
ATOM    922  C   SER A 113      -2.477  81.963  53.543  0.00  0.00      PROA C  
ATOM    923  O   SER A 113      -1.568  82.457  54.209  0.00  0.00      PROA O  
ATOM    924  CB  SER A 113      -2.174  79.719  52.519  0.00  0.00      PROA C  
ATOM    925  OG  SER A 113      -2.454  78.974  51.331  0.00  0.00      PROA O  
ATOM    926  N   ASN A 114      -3.761  81.979  53.959  0.00  0.00      PROA N  
ATOM    927  CA  ASN A 114      -4.202  82.504  55.239  0.00  0.00      PROA C  
ATOM    928  C   ASN A 114      -4.791  81.352  56.045  0.00  0.00      PROA C  
ATOM    929  O   ASN A 114      -5.554  80.536  55.523  0.00  0.00      PROA O  
ATOM    930  CB  ASN A 114      -5.304  83.589  55.089  0.00  0.00      PROA C  
ATOM    931  CG  ASN A 114      -4.800  84.814  54.327  0.00  0.00      PROA C  
ATOM    932  ND2 ASN A 114      -5.751  85.549  53.700  0.00  0.00      PROA N  
ATOM    933  OD1 ASN A 114      -3.609  85.126  54.261  0.00  0.00      PROA O  
ATOM    934  N   GLU A 115      -4.441  81.240  57.340  0.00  0.00      PROA N  
ATOM    935  CA  GLU A 115      -4.996  80.245  58.248  0.00  0.00      PROA C  
ATOM    936  C   GLU A 115      -6.503  80.377  58.466  0.00  0.00      PROA C  
ATOM    937  O   GLU A 115      -7.247  79.393  58.482  0.00  0.00      PROA O  
ATOM    938  CB  GLU A 115      -4.270  80.276  59.621  0.00  0.00      PROA C  
ATOM    939  CG  GLU A 115      -2.804  79.772  59.572  0.00  0.00      PROA C  
ATOM    940  CD  GLU A 115      -2.693  78.304  59.171  0.00  0.00      PROA C  
ATOM    941  OE1 GLU A 115      -3.199  77.426  59.921  0.00  0.00      PROA O  
ATOM    942  OE2 GLU A 115      -2.082  78.001  58.111  0.00  0.00      PROA O1-
ATOM    943  N   LYS A 116      -6.978  81.626  58.611  0.00  0.00      PROA N  
ATOM    944  CA  LYS A 116      -8.362  81.974  58.853  0.00  0.00      PROA C  
ATOM    945  C   LYS A 116      -8.769  83.014  57.814  0.00  0.00      PROA C  
ATOM    946  O   LYS A 116      -7.893  83.628  57.196  0.00  0.00      PROA O  
ATOM    947  CB  LYS A 116      -8.542  82.558  60.284  0.00  0.00      PROA C  
ATOM    948  CG  LYS A 116      -8.177  81.592  61.429  0.00  0.00      PROA C  
ATOM    949  CD  LYS A 116      -9.085  80.347  61.481  0.00  0.00      PROA C  
ATOM    950  CE  LYS A 116      -8.738  79.328  62.582  0.00  0.00      PROA C  
ATOM    951  NZ  LYS A 116      -8.958  79.894  63.936  0.00  0.00      PROA N1+
ATOM    952  N   PRO A 117     -10.050  83.272  57.561  0.00  0.00      PROA N  
ATOM    953  CA  PRO A 117     -10.439  84.181  56.488  0.00  0.00      PROA C  
ATOM    954  C   PRO A 117     -10.455  85.611  57.016  0.00  0.00      PROA C  
ATOM    955  O   PRO A 117     -11.508  86.190  57.290  0.00  0.00      PROA O  
ATOM    956  CB  PRO A 117     -11.840  83.673  56.086  0.00  0.00      PROA C  
ATOM    957  CG  PRO A 117     -12.401  83.039  57.362  0.00  0.00      PROA C  
ATOM    958  CD  PRO A 117     -11.159  82.411  57.990  0.00  0.00      PROA C  
ATOM    959  N   PHE A 118      -9.261  86.204  57.172  0.00  0.00      PROA N  
ATOM    960  CA  PHE A 118      -9.060  87.582  57.568  0.00  0.00      PROA C  
ATOM    961  C   PHE A 118      -9.629  88.597  56.571  0.00  0.00      PROA C  
ATOM    962  O   PHE A 118      -9.417  88.515  55.361  0.00  0.00      PROA O  
ATOM    963  CB  PHE A 118      -7.563  87.849  57.855  0.00  0.00      PROA C  
ATOM    964  CG  PHE A 118      -7.104  87.035  59.035  0.00  0.00      PROA C  
ATOM    965  CD1 PHE A 118      -7.533  87.369  60.331  0.00  0.00      PROA C  
ATOM    966  CD2 PHE A 118      -6.215  85.959  58.873  0.00  0.00      PROA C  
ATOM    967  CE1 PHE A 118      -7.103  86.628  61.440  0.00  0.00      PROA C  
ATOM    968  CE2 PHE A 118      -5.772  85.224  59.980  0.00  0.00      PROA C  
ATOM    969  CZ  PHE A 118      -6.216  85.559  61.265  0.00  0.00      PROA C  
ATOM    970  N   THR A 119     -10.410  89.573  57.071  0.00  0.00      PROA N  
ATOM    971  CA  THR A 119     -11.142  90.560  56.276  0.00  0.00      PROA C  
ATOM    972  C   THR A 119     -10.271  91.487  55.450  0.00  0.00      PROA C  
ATOM    973  O   THR A 119     -10.598  91.807  54.307  0.00  0.00      PROA O  
ATOM    974  CB  THR A 119     -12.191  91.331  57.096  0.00  0.00      PROA C  
ATOM    975  CG2 THR A 119     -12.377  92.803  56.697  0.00  0.00      PROA C  
ATOM    976  OG1 THR A 119     -13.476  90.739  56.947  0.00  0.00      PROA O  
ATOM    977  N   GLY A 120      -9.121  91.932  55.996  0.00  0.00      PROA N  
ATOM    978  CA  GLY A 120      -8.241  92.892  55.349  0.00  0.00      PROA C  
ATOM    979  C   GLY A 120      -8.357  94.249  55.982  0.00  0.00      PROA C  
ATOM    980  O   GLY A 120      -8.349  94.374  57.204  0.00  0.00      PROA O  
ATOM    981  N   PHE A 121      -8.441  95.325  55.187  0.00  0.00      PROA N  
ATOM    982  CA  PHE A 121      -8.405  96.660  55.745  0.00  0.00      PROA C  
ATOM    983  C   PHE A 121      -9.321  97.590  54.964  0.00  0.00      PROA C  
ATOM    984  O   PHE A 121      -9.542  97.442  53.761  0.00  0.00      PROA O  
ATOM    985  CB  PHE A 121      -6.946  97.231  55.824  0.00  0.00      PROA C  
ATOM    986  CG  PHE A 121      -6.426  97.860  54.546  0.00  0.00      PROA C  
ATOM    987  CD1 PHE A 121      -5.811  97.086  53.548  0.00  0.00      PROA C  
ATOM    988  CD2 PHE A 121      -6.544  99.249  54.346  0.00  0.00      PROA C  
ATOM    989  CE1 PHE A 121      -5.350  97.683  52.364  0.00  0.00      PROA C  
ATOM    990  CE2 PHE A 121      -6.081  99.848  53.171  0.00  0.00      PROA C  
ATOM    991  CZ  PHE A 121      -5.486  99.064  52.177  0.00  0.00      PROA C  
ATOM    992  N   GLU A 122      -9.845  98.602  55.674  0.00  0.00      PROA N  
ATOM    993  CA  GLU A 122     -10.486  99.759  55.097  0.00  0.00      PROA C  
ATOM    994  C   GLU A 122      -9.889 100.989  55.747  0.00  0.00      PROA C  
ATOM    995  O   GLU A 122      -9.871 101.120  56.974  0.00  0.00      PROA O  
ATOM    996  CB  GLU A 122     -12.025  99.742  55.274  0.00  0.00      PROA C  
ATOM    997  CG  GLU A 122     -12.751 101.032  54.817  0.00  0.00      PROA C  
ATOM    998  CD  GLU A 122     -14.267 100.916  54.976  0.00  0.00      PROA C  
ATOM    999  OE1 GLU A 122     -14.761 100.825  56.131  0.00  0.00      PROA O  
ATOM   1000  OE2 GLU A 122     -14.982 100.936  53.936  0.00  0.00      PROA O1-
ATOM   1001  N   ALA A 123      -9.361 101.916  54.939  0.00  0.00      PROA N  
ATOM   1002  CA  ALA A 123      -8.746 103.127  55.414  0.00  0.00      PROA C  
ATOM   1003  C   ALA A 123      -9.244 104.309  54.607  0.00  0.00      PROA C  
ATOM   1004  O   ALA A 123      -9.672 104.193  53.459  0.00  0.00      PROA O  
ATOM   1005  CB  ALA A 123      -7.209 103.043  55.317  0.00  0.00      PROA C  
ATOM   1006  N   PHE A 124      -9.202 105.497  55.217  0.00  0.00      PROA N  
ATOM   1007  CA  PHE A 124      -9.565 106.737  54.576  0.00  0.00      PROA C  
ATOM   1008  C   PHE A 124      -8.402 107.695  54.695  0.00  0.00      PROA C  
ATOM   1009  O   PHE A 124      -7.715 107.749  55.719  0.00  0.00      PROA O  
ATOM   1010  CB  PHE A 124     -10.841 107.379  55.171  0.00  0.00      PROA C  
ATOM   1011  CG  PHE A 124     -12.060 106.562  54.833  0.00  0.00      PROA C  
ATOM   1012  CD1 PHE A 124     -12.519 105.557  55.701  0.00  0.00      PROA C  
ATOM   1013  CD2 PHE A 124     -12.797 106.841  53.670  0.00  0.00      PROA C  
ATOM   1014  CE1 PHE A 124     -13.687 104.839  55.409  0.00  0.00      PROA C  
ATOM   1015  CE2 PHE A 124     -13.980 106.145  53.389  0.00  0.00      PROA C  
ATOM   1016  CZ  PHE A 124     -14.421 105.139  54.257  0.00  0.00      PROA C  
ATOM   1017  N   TYR A 125      -8.141 108.460  53.623  0.00  0.00      PROA N  
ATOM   1018  CA  TYR A 125      -7.112 109.475  53.614  0.00  0.00      PROA C  
ATOM   1019  C   TYR A 125      -7.739 110.813  53.261  0.00  0.00      PROA C  
ATOM   1020  O   TYR A 125      -8.718 110.900  52.518  0.00  0.00      PROA O  
ATOM   1021  CB  TYR A 125      -5.906 109.151  52.676  0.00  0.00      PROA C  
ATOM   1022  CG  TYR A 125      -6.261 109.156  51.208  0.00  0.00      PROA C  
ATOM   1023  CD1 TYR A 125      -6.803 108.007  50.616  0.00  0.00      PROA C  
ATOM   1024  CD2 TYR A 125      -6.031 110.289  50.405  0.00  0.00      PROA C  
ATOM   1025  CE1 TYR A 125      -7.129 107.987  49.255  0.00  0.00      PROA C  
ATOM   1026  CE2 TYR A 125      -6.367 110.279  49.043  0.00  0.00      PROA C  
ATOM   1027  CZ  TYR A 125      -6.923 109.127  48.470  0.00  0.00      PROA C  
ATOM   1028  OH  TYR A 125      -7.283 109.106  47.106  0.00  0.00      PROA O  
ATOM   1029  N   ALA A 126      -7.168 111.896  53.800  0.00  0.00      PROA N  
ATOM   1030  CA  ALA A 126      -7.509 113.239  53.408  0.00  0.00      PROA C  
ATOM   1031  C   ALA A 126      -6.264 114.099  53.497  0.00  0.00      PROA C  
ATOM   1032  O   ALA A 126      -5.453 113.968  54.415  0.00  0.00      PROA O  
ATOM   1033  CB  ALA A 126      -8.625 113.821  54.300  0.00  0.00      PROA C  
ATOM   1034  N   ALA A 127      -6.053 115.000  52.525  0.00  0.00      PROA N  
ATOM   1035  CA  ALA A 127      -5.043 116.025  52.630  0.00  0.00      PROA C  
ATOM   1036  C   ALA A 127      -5.359 117.036  53.735  0.00  0.00      PROA C  
ATOM   1037  O   ALA A 127      -6.467 117.565  53.847  0.00  0.00      PROA O  
ATOM   1038  CB  ALA A 127      -4.831 116.730  51.278  0.00  0.00      PROA C  
ATOM   1039  N   GLU A 128      -4.362 117.313  54.583  0.00  0.00      PROA N  
ATOM   1040  CA  GLU A 128      -4.425 118.246  55.678  0.00  0.00      PROA C  
ATOM   1041  C   GLU A 128      -3.411 119.342  55.415  0.00  0.00      PROA C  
ATOM   1042  O   GLU A 128      -2.252 119.093  55.079  0.00  0.00      PROA O  
ATOM   1043  CB  GLU A 128      -4.121 117.559  57.040  0.00  0.00      PROA C  
ATOM   1044  CG  GLU A 128      -4.091 118.528  58.252  0.00  0.00      PROA C  
ATOM   1045  CD  GLU A 128      -3.757 117.830  59.567  0.00  0.00      PROA C  
ATOM   1046  OE1 GLU A 128      -4.591 117.036  60.079  0.00  0.00      PROA O  
ATOM   1047  OE2 GLU A 128      -2.647 118.073  60.114  0.00  0.00      PROA O1-
ATOM   1048  N   ASP A 129      -3.841 120.608  55.540  0.00  0.00      PROA N  
ATOM   1049  CA  ASP A 129      -2.982 121.763  55.427  0.00  0.00      PROA C  
ATOM   1050  C   ASP A 129      -1.881 121.761  56.506  0.00  0.00      PROA C  
ATOM   1051  O   ASP A 129      -2.171 121.680  57.704  0.00  0.00      PROA O  
ATOM   1052  CB  ASP A 129      -3.910 123.001  55.515  0.00  0.00      PROA C  
ATOM   1053  CG  ASP A 129      -3.160 124.318  55.425  0.00  0.00      PROA C  
ATOM   1054  OD1 ASP A 129      -2.204 124.419  54.614  0.00  0.00      PROA O  
ATOM   1055  OD2 ASP A 129      -3.618 125.293  56.085  0.00  0.00      PROA O1-
ATOM   1056  N   VAL A 130      -0.589 121.822  56.124  0.00  0.00      PROA N  
ATOM   1057  CA  VAL A 130       0.487 121.817  57.103  0.00  0.00      PROA C  
ATOM   1058  C   VAL A 130       0.698 123.232  57.643  0.00  0.00      PROA C  
ATOM   1059  O   VAL A 130       0.482 124.235  56.958  0.00  0.00      PROA O  
ATOM   1060  CB  VAL A 130       1.775 121.159  56.596  0.00  0.00      PROA C  
ATOM   1061  CG1 VAL A 130       2.701 122.136  55.850  0.00  0.00      PROA C  
ATOM   1062  CG2 VAL A 130       2.523 120.508  57.778  0.00  0.00      PROA C  
ATOM   1063  N   ASP A 131       1.081 123.348  58.931  0.00  0.00      PROA N  
ATOM   1064  CA  ASP A 131       1.252 124.634  59.569  0.00  0.00      PROA C  
ATOM   1065  C   ASP A 131       2.725 124.841  59.903  0.00  0.00      PROA C  
ATOM   1066  O   ASP A 131       3.249 124.275  60.865  0.00  0.00      PROA O  
ATOM   1067  CB  ASP A 131       0.327 124.700  60.820  0.00  0.00      PROA C  
ATOM   1068  CG  ASP A 131       0.358 126.037  61.547  0.00  0.00      PROA C  
ATOM   1069  OD1 ASP A 131       0.999 127.000  61.055  0.00  0.00      PROA O  
ATOM   1070  OD2 ASP A 131      -0.300 126.138  62.620  0.00  0.00      PROA O1-
ATOM   1071  N   GLU A 132       3.427 125.680  59.120  0.00  0.00      PROA N  
ATOM   1072  CA  GLU A 132       4.805 126.059  59.350  0.00  0.00      PROA C  
ATOM   1073  C   GLU A 132       4.963 127.093  60.462  0.00  0.00      PROA C  
ATOM   1074  O   GLU A 132       6.055 127.298  60.992  0.00  0.00      PROA O  
ATOM   1075  CB  GLU A 132       5.449 126.632  58.060  0.00  0.00      PROA C  
ATOM   1076  CG  GLU A 132       5.536 125.624  56.883  0.00  0.00      PROA C  
ATOM   1077  CD  GLU A 132       4.310 125.598  55.961  0.00  0.00      PROA C  
ATOM   1078  OE1 GLU A 132       3.235 126.151  56.312  0.00  0.00      PROA O  
ATOM   1079  OE2 GLU A 132       4.442 125.014  54.848  0.00  0.00      PROA O1-
ATOM   1080  N   CYS A 133       3.863 127.747  60.877  0.00  0.00      PROA N  
ATOM   1081  CA  CYS A 133       3.870 128.796  61.879  0.00  0.00      PROA C  
ATOM   1082  C   CYS A 133       3.622 128.223  63.268  0.00  0.00      PROA C  
ATOM   1083  O   CYS A 133       3.479 128.957  64.248  0.00  0.00      PROA O  
ATOM   1084  CB  CYS A 133       2.780 129.857  61.576  0.00  0.00      PROA C  
ATOM   1085  SG  CYS A 133       3.035 130.700  59.987  0.00  0.00      PROA S  
ATOM   1086  N   ARG A 134       3.607 126.879  63.388  0.00  0.00      PROA N  
ATOM   1087  CA  ARG A 134       3.475 126.148  64.631  0.00  0.00      PROA C  
ATOM   1088  C   ARG A 134       4.531 126.504  65.675  0.00  0.00      PROA C  
ATOM   1089  O   ARG A 134       5.697 126.771  65.370  0.00  0.00      PROA O  
ATOM   1090  CB  ARG A 134       3.503 124.613  64.391  0.00  0.00      PROA C  
ATOM   1091  CG  ARG A 134       4.811 124.076  63.756  0.00  0.00      PROA C  
ATOM   1092  CD  ARG A 134       4.870 122.548  63.606  0.00  0.00      PROA C  
ATOM   1093  NE  ARG A 134       3.770 122.168  62.668  0.00  0.00      PROA N  
ATOM   1094  CZ  ARG A 134       3.287 120.942  62.533  0.00  0.00      PROA C  
ATOM   1095  NH1 ARG A 134       3.865 119.896  63.079  0.00  0.00      PROA N1+
ATOM   1096  NH2 ARG A 134       2.180 120.761  61.845  0.00  0.00      PROA N  
ATOM   1097  N   THR A 135       4.139 126.514  66.965  0.00  0.00      PROA N  
ATOM   1098  CA  THR A 135       5.071 126.821  68.047  0.00  0.00      PROA C  
ATOM   1099  C   THR A 135       5.771 125.551  68.482  0.00  0.00      PROA C  
ATOM   1100  O   THR A 135       5.264 124.766  69.285  0.00  0.00      PROA O  
ATOM   1101  CB  THR A 135       4.435 127.503  69.259  0.00  0.00      PROA C  
ATOM   1102  CG2 THR A 135       5.486 127.830  70.338  0.00  0.00      PROA C  
ATOM   1103  OG1 THR A 135       3.858 128.749  68.876  0.00  0.00      PROA O  
ATOM   1104  N   SER A 136       6.980 125.316  67.941  0.00  0.00      PROA N  
ATOM   1105  CA  SER A 136       7.862 124.244  68.383  0.00  0.00      PROA C  
ATOM   1106  C   SER A 136       8.803 124.803  69.427  0.00  0.00      PROA C  
ATOM   1107  O   SER A 136       9.380 125.875  69.251  0.00  0.00      PROA O  
ATOM   1108  CB  SER A 136       8.706 123.621  67.239  0.00  0.00      PROA C  
ATOM   1109  OG  SER A 136       7.862 122.989  66.271  0.00  0.00      PROA O  
ATOM   1110  N   LEU A 137       8.958 124.113  70.574  0.00  0.00      PROA N  
ATOM   1111  CA  LEU A 137       9.795 124.577  71.672  0.00  0.00      PROA C  
ATOM   1112  C   LEU A 137      11.278 124.715  71.325  0.00  0.00      PROA C  
ATOM   1113  O   LEU A 137      11.929 125.699  71.680  0.00  0.00      PROA O  
ATOM   1114  CB  LEU A 137       9.636 123.660  72.915  0.00  0.00      PROA C  
ATOM   1115  CG  LEU A 137       8.194 123.535  73.460  0.00  0.00      PROA C  
ATOM   1116  CD1 LEU A 137       8.163 122.588  74.670  0.00  0.00      PROA C  
ATOM   1117  CD2 LEU A 137       7.592 124.897  73.843  0.00  0.00      PROA C  
ATOM   1118  N   GLY A 138      11.847 123.723  70.603  0.00  0.00      PROA N  
ATOM   1119  CA  GLY A 138      13.272 123.698  70.271  0.00  0.00      PROA C  
ATOM   1120  C   GLY A 138      13.671 124.540  69.081  0.00  0.00      PROA C  
ATOM   1121  O   GLY A 138      14.736 125.159  69.073  0.00  0.00      PROA O  
ATOM   1122  N   ASP A 139      12.831 124.577  68.032  0.00  0.00      PROA N  
ATOM   1123  CA  ASP A 139      13.148 125.234  66.772  0.00  0.00      PROA C  
ATOM   1124  C   ASP A 139      12.694 126.696  66.734  0.00  0.00      PROA C  
ATOM   1125  O   ASP A 139      11.717 127.103  67.364  0.00  0.00      PROA O  
ATOM   1126  CB  ASP A 139      12.531 124.461  65.571  0.00  0.00      PROA C  
ATOM   1127  CG  ASP A 139      13.142 123.079  65.386  0.00  0.00      PROA C  
ATOM   1128  OD1 ASP A 139      14.280 122.814  65.854  0.00  0.00      PROA O  
ATOM   1129  OD2 ASP A 139      12.519 122.258  64.659  0.00  0.00      PROA O1-
ATOM   1130  N   SER A 140      13.420 127.543  65.976  0.00  0.00      PROA N  
ATOM   1131  CA  SER A 140      13.019 128.913  65.664  0.00  0.00      PROA C  
ATOM   1132  C   SER A 140      11.751 129.030  64.817  0.00  0.00      PROA C  
ATOM   1133  O   SER A 140      11.496 128.231  63.913  0.00  0.00      PROA O  
ATOM   1134  CB  SER A 140      14.154 129.737  64.986  0.00  0.00      PROA C  
ATOM   1135  OG  SER A 140      14.690 129.080  63.828  0.00  0.00      PROA O  
ATOM   1136  N   VAL A 141      10.917 130.058  65.084  0.00  0.00      PROA N  
ATOM   1137  CA  VAL A 141       9.788 130.445  64.240  0.00  0.00      PROA C  
ATOM   1138  C   VAL A 141      10.267 130.959  62.866  0.00  0.00      PROA C  
ATOM   1139  O   VAL A 141      11.308 131.626  62.833  0.00  0.00      PROA O  
ATOM   1140  CB  VAL A 141       8.901 131.472  64.956  0.00  0.00      PROA C  
ATOM   1141  CG1 VAL A 141       7.723 131.955  64.083  0.00  0.00      PROA C  
ATOM   1142  CG2 VAL A 141       8.343 130.834  66.247  0.00  0.00      PROA C  
ATOM   1143  N   PRO A 142       9.617 130.726  61.712  0.00  0.00      PROA N  
ATOM   1144  CA  PRO A 142      10.174 131.164  60.430  0.00  0.00      PROA C  
ATOM   1145  C   PRO A 142      10.136 132.672  60.243  0.00  0.00      PROA C  
ATOM   1146  O   PRO A 142      11.089 133.243  59.714  0.00  0.00      PROA O  
ATOM   1147  CB  PRO A 142       9.298 130.458  59.379  0.00  0.00      PROA C  
ATOM   1148  CG  PRO A 142       8.868 129.171  60.080  0.00  0.00      PROA C  
ATOM   1149  CD  PRO A 142       8.658 129.627  61.525  0.00  0.00      PROA C  
ATOM   1150  N   CYS A 143       9.038 133.336  60.639  0.00  0.00      PROA N  
ATOM   1151  CA  CYS A 143       8.881 134.770  60.470  0.00  0.00      PROA C  
ATOM   1152  C   CYS A 143       9.412 135.557  61.657  0.00  0.00      PROA C  
ATOM   1153  O   CYS A 143       9.222 135.194  62.819  0.00  0.00      PROA O  
ATOM   1154  CB  CYS A 143       7.404 135.159  60.250  0.00  0.00      PROA C  
ATOM   1155  SG  CYS A 143       6.701 134.305  58.810  0.00  0.00      PROA S  
ATOM   1156  N   ASP A 144      10.110 136.674  61.377  0.00  0.00      PROA N  
ATOM   1157  CA  ASP A 144      10.673 137.563  62.375  0.00  0.00      PROA C  
ATOM   1158  C   ASP A 144       9.630 138.215  63.304  0.00  0.00      PROA C  
ATOM   1159  O   ASP A 144       9.769 138.214  64.529  0.00  0.00      PROA O  
ATOM   1160  CB  ASP A 144      11.531 138.587  61.586  0.00  0.00      PROA C  
ATOM   1161  CG  ASP A 144      12.400 139.519  62.417  0.00  0.00      PROA C  
ATOM   1162  OD1 ASP A 144      12.623 139.267  63.630  0.00  0.00      PROA O  
ATOM   1163  OD2 ASP A 144      12.953 140.477  61.811  0.00  0.00      PROA O1-
ATOM   1164  N   HIS A 145       8.514 138.725  62.734  0.00  0.00      PROA N  
ATOM   1165  CA  HIS A 145       7.432 139.314  63.514  0.00  0.00      PROA C  
ATOM   1166  C   HIS A 145       6.224 138.394  63.553  0.00  0.00      PROA C  
ATOM   1167  O   HIS A 145       6.006 137.683  64.536  0.00  0.00      PROA O  
ATOM   1168  CB  HIS A 145       7.009 140.704  62.985  0.00  0.00      PROA C  
ATOM   1169  CG  HIS A 145       8.078 141.749  63.163  0.00  0.00      PROA C  
ATOM   1170  CD2 HIS A 145       9.325 141.833  62.620  0.00  0.00      PROA C  
ATOM   1171  ND1 HIS A 145       7.906 142.913  63.882  0.00  0.00      PROA N  
ATOM   1172  CE1 HIS A 145       9.046 143.637  63.752  0.00  0.00      PROA C  
ATOM   1173  NE2 HIS A 145       9.937 143.019  62.997  0.00  0.00      PROA N  
ATOM   1174  N   TYR A 146       5.398 138.386  62.487  0.00  0.00      PROA N  
ATOM   1175  CA  TYR A 146       4.144 137.657  62.460  0.00  0.00      PROA C  
ATOM   1176  C   TYR A 146       4.181 136.600  61.371  0.00  0.00      PROA C  
ATOM   1177  O   TYR A 146       4.591 136.847  60.236  0.00  0.00      PROA O  
ATOM   1178  CB  TYR A 146       2.932 138.598  62.213  0.00  0.00      PROA C  
ATOM   1179  CG  TYR A 146       2.914 139.722  63.217  0.00  0.00      PROA C  
ATOM   1180  CD1 TYR A 146       2.772 139.443  64.587  0.00  0.00      PROA C  
ATOM   1181  CD2 TYR A 146       3.019 141.062  62.805  0.00  0.00      PROA C  
ATOM   1182  CE1 TYR A 146       2.764 140.480  65.531  0.00  0.00      PROA C  
ATOM   1183  CE2 TYR A 146       3.010 142.101  63.747  0.00  0.00      PROA C  
ATOM   1184  CZ  TYR A 146       2.887 141.809  65.110  0.00  0.00      PROA C  
ATOM   1185  OH  TYR A 146       2.881 142.854  66.058  0.00  0.00      PROA O  
ATOM   1186  N   CYS A 147       3.753 135.370  61.711  0.00  0.00      PROA N  
ATOM   1187  CA  CYS A 147       3.703 134.246  60.795  0.00  0.00      PROA C  
ATOM   1188  C   CYS A 147       2.246 133.917  60.542  0.00  0.00      PROA C  
ATOM   1189  O   CYS A 147       1.471 133.701  61.476  0.00  0.00      PROA O  
ATOM   1190  CB  CYS A 147       4.439 133.016  61.403  0.00  0.00      PROA C  
ATOM   1191  SG  CYS A 147       4.806 131.647  60.249  0.00  0.00      PROA S  
ATOM   1192  N   HIS A 148       1.831 133.888  59.263  0.00  0.00      PROA N  
ATOM   1193  CA  HIS A 148       0.456 133.627  58.890  0.00  0.00      PROA C  
ATOM   1194  C   HIS A 148       0.377 132.398  58.015  0.00  0.00      PROA C  
ATOM   1195  O   HIS A 148       0.946 132.338  56.926  0.00  0.00      PROA O  
ATOM   1196  CB  HIS A 148      -0.157 134.823  58.136  0.00  0.00      PROA C  
ATOM   1197  CG  HIS A 148      -0.073 136.078  58.951  0.00  0.00      PROA C  
ATOM   1198  CD2 HIS A 148       0.613 137.224  58.705  0.00  0.00      PROA C  
ATOM   1199  ND1 HIS A 148      -0.717 136.273  60.156  0.00  0.00      PROA N  
ATOM   1200  CE1 HIS A 148      -0.391 137.518  60.582  0.00  0.00      PROA C  
ATOM   1201  NE2 HIS A 148       0.415 138.131  59.733  0.00  0.00      PROA N  
ATOM   1202  N   ASN A 149      -0.343 131.368  58.490  0.00  0.00      PROA N  
ATOM   1203  CA  ASN A 149      -0.559 130.131  57.771  0.00  0.00      PROA C  
ATOM   1204  C   ASN A 149      -1.864 130.213  56.981  0.00  0.00      PROA C  
ATOM   1205  O   ASN A 149      -2.891 130.682  57.476  0.00  0.00      PROA O  
ATOM   1206  CB  ASN A 149      -0.524 128.955  58.784  0.00  0.00      PROA C  
ATOM   1207  CG  ASN A 149      -0.855 127.570  58.223  0.00  0.00      PROA C  
ATOM   1208  ND2 ASN A 149      -0.178 127.156  57.133  0.00  0.00      PROA N  
ATOM   1209  OD1 ASN A 149      -1.721 126.868  58.757  0.00  0.00      PROA O  
ATOM   1210  N   TYR A 150      -1.841 129.764  55.719  0.00  0.00      PROA N  
ATOM   1211  CA  TYR A 150      -2.988 129.734  54.837  0.00  0.00      PROA C  
ATOM   1212  C   TYR A 150      -2.930 128.377  54.144  0.00  0.00      PROA C  
ATOM   1213  O   TYR A 150      -1.918 127.680  54.215  0.00  0.00      PROA O  
ATOM   1214  CB  TYR A 150      -2.991 130.916  53.812  0.00  0.00      PROA C  
ATOM   1215  CG  TYR A 150      -1.931 130.809  52.735  0.00  0.00      PROA C  
ATOM   1216  CD1 TYR A 150      -0.627 131.278  52.960  0.00  0.00      PROA C  
ATOM   1217  CD2 TYR A 150      -2.246 130.268  51.476  0.00  0.00      PROA C  
ATOM   1218  CE1 TYR A 150       0.342 131.213  51.948  0.00  0.00      PROA C  
ATOM   1219  CE2 TYR A 150      -1.275 130.182  50.469  0.00  0.00      PROA C  
ATOM   1220  CZ  TYR A 150       0.018 130.659  50.703  0.00  0.00      PROA C  
ATOM   1221  OH  TYR A 150       0.988 130.584  49.681  0.00  0.00      PROA O  
ATOM   1222  N   LEU A 151      -4.021 127.959  53.465  0.00  0.00      PROA N  
ATOM   1223  CA  LEU A 151      -4.072 126.674  52.783  0.00  0.00      PROA C  
ATOM   1224  C   LEU A 151      -2.963 126.471  51.743  0.00  0.00      PROA C  
ATOM   1225  O   LEU A 151      -2.939 127.089  50.676  0.00  0.00      PROA O  
ATOM   1226  CB  LEU A 151      -5.456 126.371  52.146  0.00  0.00      PROA C  
ATOM   1227  CG  LEU A 151      -6.579 125.965  53.130  0.00  0.00      PROA C  
ATOM   1228  CD1 LEU A 151      -7.123 127.134  53.967  0.00  0.00      PROA C  
ATOM   1229  CD2 LEU A 151      -7.739 125.301  52.369  0.00  0.00      PROA C  
ATOM   1230  N   GLY A 152      -2.011 125.576  52.057  0.00  0.00      PROA N  
ATOM   1231  CA  GLY A 152      -0.883 125.234  51.208  0.00  0.00      PROA C  
ATOM   1232  C   GLY A 152       0.331 126.124  51.352  0.00  0.00      PROA C  
ATOM   1233  O   GLY A 152       1.194 126.143  50.472  0.00  0.00      PROA O  
ATOM   1234  N   GLY A 153       0.471 126.874  52.463  0.00  0.00      PROA N  
ATOM   1235  CA  GLY A 153       1.697 127.621  52.709  0.00  0.00      PROA C  
ATOM   1236  C   GLY A 153       1.639 128.595  53.858  0.00  0.00      PROA C  
ATOM   1237  O   GLY A 153       0.732 128.614  54.689  0.00  0.00      PROA O  
ATOM   1238  N   TYR A 154       2.650 129.474  53.925  0.00  0.00      PROA N  
ATOM   1239  CA  TYR A 154       2.715 130.512  54.929  0.00  0.00      PROA C  
ATOM   1240  C   TYR A 154       3.259 131.773  54.284  0.00  0.00      PROA C  
ATOM   1241  O   TYR A 154       3.930 131.745  53.249  0.00  0.00      PROA O  
ATOM   1242  CB  TYR A 154       3.572 130.117  56.178  0.00  0.00      PROA C  
ATOM   1243  CG  TYR A 154       5.053 129.955  55.895  0.00  0.00      PROA C  
ATOM   1244  CD1 TYR A 154       5.520 128.820  55.214  0.00  0.00      PROA C  
ATOM   1245  CD2 TYR A 154       5.991 130.908  56.338  0.00  0.00      PROA C  
ATOM   1246  CE1 TYR A 154       6.885 128.638  54.968  0.00  0.00      PROA C  
ATOM   1247  CE2 TYR A 154       7.362 130.736  56.082  0.00  0.00      PROA C  
ATOM   1248  CZ  TYR A 154       7.806 129.596  55.398  0.00  0.00      PROA C  
ATOM   1249  OH  TYR A 154       9.173 129.384  55.129  0.00  0.00      PROA O  
ATOM   1250  N   TYR A 155       2.977 132.923  54.905  0.00  0.00      PROA N  
ATOM   1251  CA  TYR A 155       3.621 134.170  54.572  0.00  0.00      PROA C  
ATOM   1252  C   TYR A 155       3.948 134.878  55.869  0.00  0.00      PROA C  
ATOM   1253  O   TYR A 155       3.353 134.631  56.922  0.00  0.00      PROA O  
ATOM   1254  CB  TYR A 155       2.799 135.084  53.606  0.00  0.00      PROA C  
ATOM   1255  CG  TYR A 155       1.423 135.448  54.119  0.00  0.00      PROA C  
ATOM   1256  CD1 TYR A 155       0.328 134.622  53.825  0.00  0.00      PROA C  
ATOM   1257  CD2 TYR A 155       1.194 136.648  54.817  0.00  0.00      PROA C  
ATOM   1258  CE1 TYR A 155      -0.962 134.952  54.258  0.00  0.00      PROA C  
ATOM   1259  CE2 TYR A 155      -0.099 136.993  55.243  0.00  0.00      PROA C  
ATOM   1260  CZ  TYR A 155      -1.174 136.135  54.973  0.00  0.00      PROA C  
ATOM   1261  OH  TYR A 155      -2.473 136.450  55.418  0.00  0.00      PROA O  
ATOM   1262  N   CYS A 156       4.939 135.778  55.817  0.00  0.00      PROA N  
ATOM   1263  CA  CYS A 156       5.298 136.607  56.944  0.00  0.00      PROA C  
ATOM   1264  C   CYS A 156       4.657 137.970  56.794  0.00  0.00      PROA C  
ATOM   1265  O   CYS A 156       4.428 138.460  55.688  0.00  0.00      PROA O  
ATOM   1266  CB  CYS A 156       6.832 136.766  57.077  0.00  0.00      PROA C  
ATOM   1267  SG  CYS A 156       7.669 135.161  57.262  0.00  0.00      PROA S  
ATOM   1268  N   SER A 157       4.347 138.632  57.918  0.00  0.00      PROA N  
ATOM   1269  CA  SER A 157       4.022 140.047  57.902  0.00  0.00      PROA C  
ATOM   1270  C   SER A 157       4.713 140.657  59.097  0.00  0.00      PROA C  
ATOM   1271  O   SER A 157       5.185 139.960  59.998  0.00  0.00      PROA O  
ATOM   1272  CB  SER A 157       2.496 140.415  57.867  0.00  0.00      PROA C  
ATOM   1273  OG  SER A 157       1.839 140.461  59.140  0.00  0.00      PROA O  
ATOM   1274  N   CYS A 158       4.832 141.992  59.106  0.00  0.00      PROA N  
ATOM   1275  CA  CYS A 158       5.494 142.716  60.168  0.00  0.00      PROA C  
ATOM   1276  C   CYS A 158       4.698 143.962  60.495  0.00  0.00      PROA C  
ATOM   1277  O   CYS A 158       3.796 144.359  59.755  0.00  0.00      PROA O  
ATOM   1278  CB  CYS A 158       6.950 143.079  59.785  0.00  0.00      PROA C  
ATOM   1279  SG  CYS A 158       7.969 141.583  59.589  0.00  0.00      PROA S  
ATOM   1280  N   ARG A 159       4.989 144.573  61.663  0.00  0.00      PROA N  
ATOM   1281  CA  ARG A 159       4.418 145.828  62.127  0.00  0.00      PROA C  
ATOM   1282  C   ARG A 159       4.346 147.005  61.145  0.00  0.00      PROA C  
ATOM   1283  O   ARG A 159       5.011 147.058  60.110  0.00  0.00      PROA O  
ATOM   1284  CB  ARG A 159       5.072 146.282  63.462  0.00  0.00      PROA C  
ATOM   1285  CG  ARG A 159       4.663 145.411  64.669  0.00  0.00      PROA C  
ATOM   1286  CD  ARG A 159       5.062 145.995  66.033  0.00  0.00      PROA C  
ATOM   1287  NE  ARG A 159       6.561 146.034  66.108  0.00  0.00      PROA N  
ATOM   1288  CZ  ARG A 159       7.329 145.068  66.590  0.00  0.00      PROA C  
ATOM   1289  NH1 ARG A 159       6.852 143.908  66.984  0.00  0.00      PROA N1+
ATOM   1290  NH2 ARG A 159       8.629 145.262  66.671  0.00  0.00      PROA N  
ATOM   1291  N   VAL A 160       3.529 148.027  61.479  0.00  0.00      PROA N  
ATOM   1292  CA  VAL A 160       3.516 149.309  60.784  0.00  0.00      PROA C  
ATOM   1293  C   VAL A 160       4.892 149.981  60.774  0.00  0.00      PROA C  
ATOM   1294  O   VAL A 160       5.564 150.094  61.801  0.00  0.00      PROA O  
ATOM   1295  CB  VAL A 160       2.448 150.240  61.370  0.00  0.00      PROA C  
ATOM   1296  CG1 VAL A 160       2.638 151.711  60.940  0.00  0.00      PROA C  
ATOM   1297  CG2 VAL A 160       1.059 149.727  60.938  0.00  0.00      PROA C  
ATOM   1298  N   GLY A 161       5.358 150.418  59.581  0.00  0.00      PROA N  
ATOM   1299  CA  GLY A 161       6.680 151.018  59.399  0.00  0.00      PROA C  
ATOM   1300  C   GLY A 161       7.755 150.006  59.095  0.00  0.00      PROA C  
ATOM   1301  O   GLY A 161       8.935 150.343  59.035  0.00  0.00      PROA O  
ATOM   1302  N   TYR A 162       7.366 148.741  58.865  0.00  0.00      PROA N  
ATOM   1303  CA  TYR A 162       8.236 147.644  58.489  0.00  0.00      PROA C  
ATOM   1304  C   TYR A 162       7.792 147.065  57.147  0.00  0.00      PROA C  
ATOM   1305  O   TYR A 162       6.600 146.941  56.856  0.00  0.00      PROA O  
ATOM   1306  CB  TYR A 162       8.248 146.480  59.527  0.00  0.00      PROA C  
ATOM   1307  CG  TYR A 162       8.879 146.828  60.856  0.00  0.00      PROA C  
ATOM   1308  CD1 TYR A 162       8.271 147.712  61.770  0.00  0.00      PROA C  
ATOM   1309  CD2 TYR A 162      10.033 146.139  61.267  0.00  0.00      PROA C  
ATOM   1310  CE1 TYR A 162       8.824 147.933  63.042  0.00  0.00      PROA C  
ATOM   1311  CE2 TYR A 162      10.561 146.326  62.549  0.00  0.00      PROA C  
ATOM   1312  CZ  TYR A 162       9.970 147.232  63.435  0.00  0.00      PROA C  
ATOM   1313  OH  TYR A 162      10.523 147.386  64.724  0.00  0.00      PROA O  
ATOM   1314  N   ILE A 163       8.757 146.691  56.288  0.00  0.00      PROA N  
ATOM   1315  CA  ILE A 163       8.518 145.997  55.033  0.00  0.00      PROA C  
ATOM   1316  C   ILE A 163       9.334 144.713  55.028  0.00  0.00      PROA C  
ATOM   1317  O   ILE A 163      10.412 144.638  55.620  0.00  0.00      PROA O  
ATOM   1318  CB  ILE A 163       8.812 146.867  53.803  0.00  0.00      PROA C  
ATOM   1319  CG1 ILE A 163       8.434 146.165  52.474  0.00  0.00      PROA C  
ATOM   1320  CG2 ILE A 163      10.277 147.365  53.807  0.00  0.00      PROA C  
ATOM   1321  CD  ILE A 163       8.319 147.132  51.289  0.00  0.00      PROA C  
ATOM   1322  N   LEU A 164       8.831 143.632  54.393  0.00  0.00      PROA N  
ATOM   1323  CA  LEU A 164       9.574 142.389  54.246  0.00  0.00      PROA C  
ATOM   1324  C   LEU A 164      10.899 142.560  53.505  0.00  0.00      PROA C  
ATOM   1325  O   LEU A 164      11.005 143.264  52.497  0.00  0.00      PROA O  
ATOM   1326  CB  LEU A 164       8.763 141.271  53.536  0.00  0.00      PROA C  
ATOM   1327  CG  LEU A 164       7.736 140.521  54.412  0.00  0.00      PROA C  
ATOM   1328  CD1 LEU A 164       6.567 141.398  54.881  0.00  0.00      PROA C  
ATOM   1329  CD2 LEU A 164       7.200 139.304  53.642  0.00  0.00      PROA C  
ATOM   1330  N   HIS A 165      11.950 141.884  54.000  0.00  0.00      PROA N  
ATOM   1331  CA  HIS A 165      13.245 141.823  53.356  0.00  0.00      PROA C  
ATOM   1332  C   HIS A 165      13.216 140.851  52.175  0.00  0.00      PROA C  
ATOM   1333  O   HIS A 165      12.232 140.150  51.937  0.00  0.00      PROA O  
ATOM   1334  CB  HIS A 165      14.351 141.449  54.384  0.00  0.00      PROA C  
ATOM   1335  CG  HIS A 165      15.759 141.553  53.858  0.00  0.00      PROA C  
ATOM   1336  CD2 HIS A 165      16.430 142.633  53.367  0.00  0.00      PROA C  
ATOM   1337  ND1 HIS A 165      16.657 140.506  53.828  0.00  0.00      PROA N  
ATOM   1338  CE1 HIS A 165      17.813 140.986  53.306  0.00  0.00      PROA C  
ATOM   1339  NE2 HIS A 165      17.722 142.272  53.005  0.00  0.00      PROA N  
ATOM   1340  N   GLN A 166      14.310 140.785  51.388  0.00  0.00      PROA N  
ATOM   1341  CA  GLN A 166      14.458 139.954  50.201  0.00  0.00      PROA C  
ATOM   1342  C   GLN A 166      14.227 138.466  50.452  0.00  0.00      PROA C  
ATOM   1343  O   GLN A 166      13.652 137.752  49.630  0.00  0.00      PROA O  
ATOM   1344  CB  GLN A 166      15.846 140.240  49.559  0.00  0.00      PROA C  
ATOM   1345  CG  GLN A 166      16.266 139.375  48.336  0.00  0.00      PROA C  
ATOM   1346  CD  GLN A 166      16.837 137.997  48.703  0.00  0.00      PROA C  
ATOM   1347  NE2 GLN A 166      16.385 136.938  47.993  0.00  0.00      PROA N  
ATOM   1348  OE1 GLN A 166      17.687 137.858  49.588  0.00  0.00      PROA O  
ATOM   1349  N   ASN A 167      14.640 137.976  51.640  0.00  0.00      PROA N  
ATOM   1350  CA  ASN A 167      14.444 136.597  52.058  0.00  0.00      PROA C  
ATOM   1351  C   ASN A 167      12.978 136.266  52.372  0.00  0.00      PROA C  
ATOM   1352  O   ASN A 167      12.605 135.096  52.443  0.00  0.00      PROA O  
ATOM   1353  CB  ASN A 167      15.394 136.256  53.255  0.00  0.00      PROA C  
ATOM   1354  CG  ASN A 167      15.107 137.018  54.553  0.00  0.00      PROA C  
ATOM   1355  ND2 ASN A 167      16.107 137.063  55.458  0.00  0.00      PROA N  
ATOM   1356  OD1 ASN A 167      14.043 137.596  54.781  0.00  0.00      PROA O  
ATOM   1357  N   LYS A 168      12.131 137.298  52.585  0.00  0.00      PROA N  
ATOM   1358  CA  LYS A 168      10.706 137.216  52.858  0.00  0.00      PROA C  
ATOM   1359  C   LYS A 168      10.369 136.709  54.258  0.00  0.00      PROA C  
ATOM   1360  O   LYS A 168       9.225 136.377  54.563  0.00  0.00      PROA O  
ATOM   1361  CB  LYS A 168       9.894 136.502  51.739  0.00  0.00      PROA C  
ATOM   1362  CG  LYS A 168       9.942 137.243  50.390  0.00  0.00      PROA C  
ATOM   1363  CD  LYS A 168       9.352 136.433  49.217  0.00  0.00      PROA C  
ATOM   1364  CE  LYS A 168       7.871 136.051  49.381  0.00  0.00      PROA C  
ATOM   1365  NZ  LYS A 168       7.384 135.321  48.183  0.00  0.00      PROA N1+
ATOM   1366  N   HIS A 169      11.372 136.667  55.155  0.00  0.00      PROA N  
ATOM   1367  CA  HIS A 169      11.246 136.115  56.491  0.00  0.00      PROA C  
ATOM   1368  C   HIS A 169      11.550 137.159  57.545  0.00  0.00      PROA C  
ATOM   1369  O   HIS A 169      10.845 137.270  58.551  0.00  0.00      PROA O  
ATOM   1370  CB  HIS A 169      12.172 134.887  56.684  0.00  0.00      PROA C  
ATOM   1371  CG  HIS A 169      11.678 133.665  55.949  0.00  0.00      PROA C  
ATOM   1372  CD2 HIS A 169      11.138 132.516  56.442  0.00  0.00      PROA C  
ATOM   1373  ND1 HIS A 169      11.803 133.459  54.591  0.00  0.00      PROA N  
ATOM   1374  CE1 HIS A 169      11.323 132.222  54.322  0.00  0.00      PROA C  
ATOM   1375  NE2 HIS A 169      10.907 131.609  55.417  0.00  0.00      PROA N  
ATOM   1376  N   THR A 170      12.595 137.977  57.324  0.00  0.00      PROA N  
ATOM   1377  CA  THR A 170      12.929 139.110  58.176  0.00  0.00      PROA C  
ATOM   1378  C   THR A 170      12.366 140.384  57.588  0.00  0.00      PROA C  
ATOM   1379  O   THR A 170      11.990 140.449  56.416  0.00  0.00      PROA O  
ATOM   1380  CB  THR A 170      14.419 139.286  58.468  0.00  0.00      PROA C  
ATOM   1381  CG2 THR A 170      14.916 138.083  59.280  0.00  0.00      PROA C  
ATOM   1382  OG1 THR A 170      15.202 139.330  57.282  0.00  0.00      PROA O  
ATOM   1383  N   CYS A 171      12.250 141.443  58.407  0.00  0.00      PROA N  
ATOM   1384  CA  CYS A 171      11.723 142.715  57.955  0.00  0.00      PROA C  
ATOM   1385  C   CYS A 171      12.680 143.851  58.231  0.00  0.00      PROA C  
ATOM   1386  O   CYS A 171      13.455 143.859  59.187  0.00  0.00      PROA O  
ATOM   1387  CB  CYS A 171      10.359 143.045  58.587  0.00  0.00      PROA C  
ATOM   1388  SG  CYS A 171       9.067 141.948  57.947  0.00  0.00      PROA S  
ATOM   1389  N   SER A 172      12.619 144.859  57.352  0.00  0.00      PROA N  
ATOM   1390  CA  SER A 172      13.420 146.064  57.389  0.00  0.00      PROA C  
ATOM   1391  C   SER A 172      12.482 147.209  57.702  0.00  0.00      PROA C  
ATOM   1392  O   SER A 172      11.426 147.349  57.087  0.00  0.00      PROA O  
ATOM   1393  CB  SER A 172      14.073 146.385  56.006  0.00  0.00      PROA C  
ATOM   1394  OG  SER A 172      14.931 145.331  55.555  0.00  0.00      PROA O  
ATOM   1395  N   ALA A 173      12.814 148.071  58.681  0.00  0.00      PROA N  
ATOM   1396  CA  ALA A 173      12.081 149.309  58.877  0.00  0.00      PROA C  
ATOM   1397  C   ALA A 173      11.875 150.114  57.590  0.00  0.00      PROA C  
ATOM   1398  O   ALA A 173      12.737 150.160  56.709  0.00  0.00      PROA O  
ATOM   1399  CB  ALA A 173      12.744 150.188  59.951  0.00  0.00      PROA C  
ATOM   1400  N   LEU A 174      10.713 150.787  57.460  0.00  0.00      PROA N  
ATOM   1401  CA  LEU A 174      10.436 151.751  56.407  0.00  0.00      PROA C  
ATOM   1402  C   LEU A 174      11.075 153.100  56.737  0.00  0.00      PROA C  
ATOM   1403  O   LEU A 174      10.418 154.057  57.149  0.00  0.00      PROA O  
ATOM   1404  CB  LEU A 174       8.920 151.940  56.115  0.00  0.00      PROA C  
ATOM   1405  CG  LEU A 174       8.202 150.722  55.491  0.00  0.00      PROA C  
ATOM   1406  CD1 LEU A 174       7.698 149.734  56.549  0.00  0.00      PROA C  
ATOM   1407  CD2 LEU A 174       7.017 151.179  54.625  0.00  0.00      PROA C  
ATOM   1408  N   CYS A 175      12.404 153.190  56.567  0.00  0.00      PROA N  
ATOM   1409  CA  CYS A 175      13.215 154.331  56.959  0.00  0.00      PROA C  
ATOM   1410  C   CYS A 175      13.827 155.027  55.746  0.00  0.00      PROA C  
ATOM   1411  O   CYS A 175      14.803 155.768  55.851  0.00  0.00      PROA O  
ATOM   1412  CB  CYS A 175      14.314 153.865  57.953  0.00  0.00      PROA C  
ATOM   1413  SG  CYS A 175      15.246 152.413  57.366  0.00  0.00      PROA S  
ATOM   1414  N   SER A 176      13.267 154.798  54.542  0.00  0.00      PROA N  
ATOM   1415  CA  SER A 176      13.780 155.350  53.289  0.00  0.00      PROA C  
ATOM   1416  C   SER A 176      12.952 156.491  52.719  0.00  0.00      PROA C  
ATOM   1417  O   SER A 176      13.295 157.062  51.683  0.00  0.00      PROA O  
ATOM   1418  CB  SER A 176      13.904 154.234  52.207  0.00  0.00      PROA C  
ATOM   1419  OG  SER A 176      12.663 153.554  51.969  0.00  0.00      PROA O  
ATOM   1420  N   GLY A 177      11.837 156.874  53.376  0.00  0.00      PROA N  
ATOM   1421  CA  GLY A 177      10.881 157.837  52.821  0.00  0.00      PROA C  
ATOM   1422  C   GLY A 177      11.062 159.259  53.280  0.00  0.00      PROA C  
ATOM   1423  O   GLY A 177      10.489 160.184  52.705  0.00  0.00      PROA O  
ATOM   1424  N   GLN A 178      11.832 159.484  54.359  0.00  0.00      PROA N  
ATOM   1425  CA  GLN A 178      11.847 160.762  55.047  0.00  0.00      PROA C  
ATOM   1426  C   GLN A 178      12.726 161.816  54.365  0.00  0.00      PROA C  
ATOM   1427  O   GLN A 178      13.918 161.620  54.112  0.00  0.00      PROA O  
ATOM   1428  CB  GLN A 178      12.240 160.571  56.532  0.00  0.00      PROA C  
ATOM   1429  CG  GLN A 178      11.915 161.797  57.420  0.00  0.00      PROA C  
ATOM   1430  CD  GLN A 178      12.047 161.477  58.914  0.00  0.00      PROA C  
ATOM   1431  NE2 GLN A 178      11.585 162.425  59.764  0.00  0.00      PROA N  
ATOM   1432  OE1 GLN A 178      12.537 160.426  59.336  0.00  0.00      PROA O  
ATOM   1433  N   VAL A 179      12.119 162.978  54.043  0.00  0.00      PROA N  
ATOM   1434  CA  VAL A 179      12.780 164.099  53.394  0.00  0.00      PROA C  
ATOM   1435  C   VAL A 179      12.719 165.297  54.330  0.00  0.00      PROA C  
ATOM   1436  O   VAL A 179      11.668 165.641  54.877  0.00  0.00      PROA O  
ATOM   1437  CB  VAL A 179      12.167 164.460  52.038  0.00  0.00      PROA C  
ATOM   1438  CG1 VAL A 179      12.952 165.615  51.375  0.00  0.00      PROA C  
ATOM   1439  CG2 VAL A 179      12.191 163.225  51.115  0.00  0.00      PROA C  
ATOM   1440  N   PHE A 180      13.868 165.952  54.551  0.00  0.00      PROA N  
ATOM   1441  CA  PHE A 180      14.029 167.055  55.474  0.00  0.00      PROA C  
ATOM   1442  C   PHE A 180      14.228 168.351  54.699  0.00  0.00      PROA C  
ATOM   1443  O   PHE A 180      15.252 168.559  54.046  0.00  0.00      PROA O  
ATOM   1444  CB  PHE A 180      15.252 166.828  56.403  0.00  0.00      PROA C  
ATOM   1445  CG  PHE A 180      15.074 165.598  57.252  0.00  0.00      PROA C  
ATOM   1446  CD1 PHE A 180      15.500 164.338  56.794  0.00  0.00      PROA C  
ATOM   1447  CD2 PHE A 180      14.542 165.704  58.548  0.00  0.00      PROA C  
ATOM   1448  CE1 PHE A 180      15.368 163.204  57.602  0.00  0.00      PROA C  
ATOM   1449  CE2 PHE A 180      14.430 164.576  59.370  0.00  0.00      PROA C  
ATOM   1450  CZ  PHE A 180      14.846 163.325  58.896  0.00  0.00      PROA C  
ATOM   1451  N   THR A 181      13.228 169.256  54.737  0.00  0.00      PROA N  
ATOM   1452  CA  THR A 181      13.281 170.526  54.011  0.00  0.00      PROA C  
ATOM   1453  C   THR A 181      13.457 171.728  54.924  0.00  0.00      PROA C  
ATOM   1454  O   THR A 181      13.717 172.840  54.460  0.00  0.00      PROA O  
ATOM   1455  CB  THR A 181      12.042 170.768  53.145  0.00  0.00      PROA C  
ATOM   1456  CG2 THR A 181      11.997 169.702  52.037  0.00  0.00      PROA C  
ATOM   1457  OG1 THR A 181      10.834 170.647  53.895  0.00  0.00      PROA O  
ATOM   1458  N   GLY A 182      13.339 171.546  56.260  0.00  0.00      PROA N  
ATOM   1459  CA  GLY A 182      13.541 172.606  57.252  0.00  0.00      PROA C  
ATOM   1460  C   GLY A 182      14.969 173.080  57.398  0.00  0.00      PROA C  
ATOM   1461  O   GLY A 182      15.915 172.424  56.962  0.00  0.00      PROA O  
ATOM   1462  N   ARG A 183      15.173 174.225  58.079  0.00  0.00      PROA N  
ATOM   1463  CA  ARG A 183      16.490 174.725  58.450  0.00  0.00      PROA C  
ATOM   1464  C   ARG A 183      17.294 173.806  59.371  0.00  0.00      PROA C  
ATOM   1465  O   ARG A 183      18.496 173.616  59.195  0.00  0.00      PROA O  
ATOM   1466  CB  ARG A 183      16.395 176.135  59.095  0.00  0.00      PROA C  
ATOM   1467  CG  ARG A 183      16.045 177.281  58.114  0.00  0.00      PROA C  
ATOM   1468  CD  ARG A 183      17.128 177.646  57.081  0.00  0.00      PROA C  
ATOM   1469  NE  ARG A 183      18.356 178.101  57.818  0.00  0.00      PROA N  
ATOM   1470  CZ  ARG A 183      18.589 179.330  58.258  0.00  0.00      PROA C  
ATOM   1471  NH1 ARG A 183      17.736 180.317  58.124  0.00  0.00      PROA N1+
ATOM   1472  NH2 ARG A 183      19.738 179.562  58.861  0.00  0.00      PROA N  
ATOM   1473  N   SER A 184      16.644 173.207  60.381  0.00  0.00      PROA N  
ATOM   1474  CA  SER A 184      17.337 172.385  61.364  0.00  0.00      PROA C  
ATOM   1475  C   SER A 184      16.457 171.211  61.736  0.00  0.00      PROA C  
ATOM   1476  O   SER A 184      15.233 171.253  61.597  0.00  0.00      PROA O  
ATOM   1477  CB  SER A 184      17.673 173.141  62.691  0.00  0.00      PROA C  
ATOM   1478  OG  SER A 184      18.343 174.388  62.469  0.00  0.00      PROA O  
ATOM   1479  N   GLY A 185      17.058 170.116  62.238  0.00  0.00      PROA N  
ATOM   1480  CA  GLY A 185      16.292 168.959  62.676  0.00  0.00      PROA C  
ATOM   1481  C   GLY A 185      17.186 167.832  63.106  0.00  0.00      PROA C  
ATOM   1482  O   GLY A 185      18.410 167.947  63.107  0.00  0.00      PROA O  
ATOM   1483  N   PHE A 186      16.581 166.697  63.493  0.00  0.00      PROA N  
ATOM   1484  CA  PHE A 186      17.297 165.530  63.975  0.00  0.00      PROA C  
ATOM   1485  C   PHE A 186      17.044 164.314  63.099  0.00  0.00      PROA C  
ATOM   1486  O   PHE A 186      15.914 164.011  62.714  0.00  0.00      PROA O  
ATOM   1487  CB  PHE A 186      16.928 165.160  65.435  0.00  0.00      PROA C  
ATOM   1488  CG  PHE A 186      17.396 166.222  66.392  0.00  0.00      PROA C  
ATOM   1489  CD1 PHE A 186      18.692 166.163  66.934  0.00  0.00      PROA C  
ATOM   1490  CD2 PHE A 186      16.526 167.238  66.823  0.00  0.00      PROA C  
ATOM   1491  CE1 PHE A 186      19.104 167.091  67.898  0.00  0.00      PROA C  
ATOM   1492  CE2 PHE A 186      16.943 168.182  67.770  0.00  0.00      PROA C  
ATOM   1493  CZ  PHE A 186      18.232 168.105  68.312  0.00  0.00      PROA C  
ATOM   1494  N   LEU A 187      18.124 163.579  62.788  0.00  0.00      PROA N  
ATOM   1495  CA  LEU A 187      18.103 162.314  62.080  0.00  0.00      PROA C  
ATOM   1496  C   LEU A 187      18.622 161.265  63.055  0.00  0.00      PROA C  
ATOM   1497  O   LEU A 187      19.434 161.545  63.939  0.00  0.00      PROA O  
ATOM   1498  CB  LEU A 187      18.992 162.296  60.804  0.00  0.00      PROA C  
ATOM   1499  CG  LEU A 187      18.442 162.985  59.534  0.00  0.00      PROA C  
ATOM   1500  CD1 LEU A 187      18.187 164.488  59.690  0.00  0.00      PROA C  
ATOM   1501  CD2 LEU A 187      19.421 162.784  58.369  0.00  0.00      PROA C  
ATOM   1502  N   SER A 188      18.142 160.014  62.970  0.00  0.00      PROA N  
ATOM   1503  CA  SER A 188      18.604 158.979  63.886  0.00  0.00      PROA C  
ATOM   1504  C   SER A 188      18.373 157.621  63.277  0.00  0.00      PROA C  
ATOM   1505  O   SER A 188      17.554 157.461  62.370  0.00  0.00      PROA O  
ATOM   1506  CB  SER A 188      17.870 158.957  65.262  0.00  0.00      PROA C  
ATOM   1507  OG  SER A 188      17.792 160.262  65.827  0.00  0.00      PROA O  
ATOM   1508  N   SER A 189      19.067 156.582  63.788  0.00  0.00      PROA N  
ATOM   1509  CA  SER A 189      18.760 155.188  63.481  0.00  0.00      PROA C  
ATOM   1510  C   SER A 189      17.325 154.845  63.895  0.00  0.00      PROA C  
ATOM   1511  O   SER A 189      16.883 155.378  64.915  0.00  0.00      PROA O  
ATOM   1512  CB  SER A 189      19.692 154.174  64.201  0.00  0.00      PROA C  
ATOM   1513  OG  SER A 189      21.051 154.595  64.155  0.00  0.00      PROA O  
ATOM   1514  N   PRO A 190      16.549 154.023  63.181  0.00  0.00      PROA N  
ATOM   1515  CA  PRO A 190      15.092 153.938  63.326  0.00  0.00      PROA C  
ATOM   1516  C   PRO A 190      14.497 153.853  64.725  0.00  0.00      PROA C  
ATOM   1517  O   PRO A 190      13.493 154.518  64.988  0.00  0.00      PROA O  
ATOM   1518  CB  PRO A 190      14.691 152.754  62.443  0.00  0.00      PROA C  
ATOM   1519  CG  PRO A 190      15.736 152.786  61.328  0.00  0.00      PROA C  
ATOM   1520  CD  PRO A 190      17.018 153.216  62.047  0.00  0.00      PROA C  
ATOM   1521  N   GLU A 191      15.071 153.026  65.623  0.00  0.00      PROA N  
ATOM   1522  CA  GLU A 191      14.483 152.776  66.929  0.00  0.00      PROA C  
ATOM   1523  C   GLU A 191      15.284 153.468  68.043  0.00  0.00      PROA C  
ATOM   1524  O   GLU A 191      14.955 153.340  69.222  0.00  0.00      PROA O  
ATOM   1525  CB  GLU A 191      14.420 151.238  67.150  0.00  0.00      PROA C  
ATOM   1526  CG  GLU A 191      13.290 150.760  68.102  0.00  0.00      PROA C  
ATOM   1527  CD  GLU A 191      11.886 151.026  67.556  0.00  0.00      PROA C  
ATOM   1528  OE1 GLU A 191      11.472 150.362  66.567  0.00  0.00      PROA O  
ATOM   1529  OE2 GLU A 191      11.165 151.885  68.134  0.00  0.00      PROA O1-
ATOM   1530  N   TYR A 192      16.341 154.246  67.693  0.00  0.00      PROA N  
ATOM   1531  CA  TYR A 192      17.229 154.989  68.591  0.00  0.00      PROA C  
ATOM   1532  C   TYR A 192      16.545 155.660  69.812  0.00  0.00      PROA C  
ATOM   1533  O   TYR A 192      15.526 156.333  69.604  0.00  0.00      PROA O  
ATOM   1534  CB  TYR A 192      18.068 156.015  67.763  0.00  0.00      PROA C  
ATOM   1535  CG  TYR A 192      19.091 156.766  68.580  0.00  0.00      PROA C  
ATOM   1536  CD1 TYR A 192      18.739 157.928  69.289  0.00  0.00      PROA C  
ATOM   1537  CD2 TYR A 192      20.413 156.296  68.659  0.00  0.00      PROA C  
ATOM   1538  CE1 TYR A 192      19.663 158.549  70.140  0.00  0.00      PROA C  
ATOM   1539  CE2 TYR A 192      21.346 156.929  69.490  0.00  0.00      PROA C  
ATOM   1540  CZ  TYR A 192      20.962 158.039  70.249  0.00  0.00      PROA C  
ATOM   1541  OH  TYR A 192      21.868 158.626  71.152  0.00  0.00      PROA O  
ATOM   1542  N   PRO A 193      17.005 155.562  71.072  0.00  0.00      PROA N  
ATOM   1543  CA  PRO A 193      18.257 154.934  71.503  0.00  0.00      PROA C  
ATOM   1544  C   PRO A 193      18.264 153.418  71.436  0.00  0.00      PROA C  
ATOM   1545  O   PRO A 193      19.338 152.825  71.525  0.00  0.00      PROA O  
ATOM   1546  CB  PRO A 193      18.430 155.395  72.963  0.00  0.00      PROA C  
ATOM   1547  CG  PRO A 193      17.659 156.713  73.030  0.00  0.00      PROA C  
ATOM   1548  CD  PRO A 193      16.466 156.439  72.118  0.00  0.00      PROA C  
ATOM   1549  N   GLN A 194      17.101 152.756  71.343  0.00  0.00      PROA N  
ATOM   1550  CA  GLN A 194      17.007 151.308  71.273  0.00  0.00      PROA C  
ATOM   1551  C   GLN A 194      17.716 150.679  70.052  0.00  0.00      PROA C  
ATOM   1552  O   GLN A 194      17.811 151.334  69.010  0.00  0.00      PROA O  
ATOM   1553  CB  GLN A 194      15.547 150.787  71.425  0.00  0.00      PROA C  
ATOM   1554  CG  GLN A 194      14.973 150.815  72.870  0.00  0.00      PROA C  
ATOM   1555  CD  GLN A 194      15.011 152.198  73.530  0.00  0.00      PROA C  
ATOM   1556  NE2 GLN A 194      15.853 152.358  74.578  0.00  0.00      PROA N  
ATOM   1557  OE1 GLN A 194      14.302 153.127  73.131  0.00  0.00      PROA O  
ATOM   1558  N   PRO A 195      18.265 149.456  70.140  0.00  0.00      PROA N  
ATOM   1559  CA  PRO A 195      18.884 148.726  69.027  0.00  0.00      PROA C  
ATOM   1560  C   PRO A 195      18.255 148.835  67.642  0.00  0.00      PROA C  
ATOM   1561  O   PRO A 195      17.044 148.649  67.503  0.00  0.00      PROA O  
ATOM   1562  CB  PRO A 195      18.939 147.277  69.527  0.00  0.00      PROA C  
ATOM   1563  CG  PRO A 195      19.141 147.435  71.034  0.00  0.00      PROA C  
ATOM   1564  CD  PRO A 195      18.273 148.648  71.367  0.00  0.00      PROA C  
ATOM   1565  N   TYR A 196      19.060 149.119  66.596  0.00  0.00      PROA N  
ATOM   1566  CA  TYR A 196      18.579 149.238  65.229  0.00  0.00      PROA C  
ATOM   1567  C   TYR A 196      17.991 147.961  64.582  0.00  0.00      PROA C  
ATOM   1568  O   TYR A 196      18.467 146.853  64.859  0.00  0.00      PROA O  
ATOM   1569  CB  TYR A 196      19.582 149.965  64.282  0.00  0.00      PROA C  
ATOM   1570  CG  TYR A 196      21.009 149.512  64.458  0.00  0.00      PROA C  
ATOM   1571  CD1 TYR A 196      21.440 148.276  63.950  0.00  0.00      PROA C  
ATOM   1572  CD2 TYR A 196      21.957 150.367  65.046  0.00  0.00      PROA C  
ATOM   1573  CE1 TYR A 196      22.788 147.902  64.034  0.00  0.00      PROA C  
ATOM   1574  CE2 TYR A 196      23.308 149.996  65.128  0.00  0.00      PROA C  
ATOM   1575  CZ  TYR A 196      23.724 148.768  64.609  0.00  0.00      PROA C  
ATOM   1576  OH  TYR A 196      25.087 148.418  64.614  0.00  0.00      PROA O  
ATOM   1577  N   PRO A 197      16.950 148.055  63.737  0.00  0.00      PROA N  
ATOM   1578  CA  PRO A 197      16.408 146.936  62.958  0.00  0.00      PROA C  
ATOM   1579  C   PRO A 197      17.400 146.277  62.004  0.00  0.00      PROA C  
ATOM   1580  O   PRO A 197      18.102 146.964  61.262  0.00  0.00      PROA O  
ATOM   1581  CB  PRO A 197      15.203 147.543  62.221  0.00  0.00      PROA C  
ATOM   1582  CG  PRO A 197      15.524 149.032  62.126  0.00  0.00      PROA C  
ATOM   1583  CD  PRO A 197      16.245 149.304  63.438  0.00  0.00      PROA C  
ATOM   1584  N   LYS A 198      17.456 144.929  62.018  0.00  0.00      PROA N  
ATOM   1585  CA  LYS A 198      18.533 144.146  61.438  0.00  0.00      PROA C  
ATOM   1586  C   LYS A 198      18.707 144.268  59.924  0.00  0.00      PROA C  
ATOM   1587  O   LYS A 198      19.797 144.520  59.424  0.00  0.00      PROA O  
ATOM   1588  CB  LYS A 198      18.328 142.644  61.777  0.00  0.00      PROA C  
ATOM   1589  CG  LYS A 198      17.935 142.331  63.234  0.00  0.00      PROA C  
ATOM   1590  CD  LYS A 198      18.803 143.010  64.311  0.00  0.00      PROA C  
ATOM   1591  CE  LYS A 198      18.287 142.718  65.730  0.00  0.00      PROA C  
ATOM   1592  NZ  LYS A 198      18.948 143.600  66.722  0.00  0.00      PROA N1+
ATOM   1593  N   LEU A 199      17.619 144.138  59.135  0.00  0.00      PROA N  
ATOM   1594  CA  LEU A 199      17.726 144.073  57.679  0.00  0.00      PROA C  
ATOM   1595  C   LEU A 199      17.323 145.399  57.059  0.00  0.00      PROA C  
ATOM   1596  O   LEU A 199      16.972 145.500  55.882  0.00  0.00      PROA O  
ATOM   1597  CB  LEU A 199      16.912 142.885  57.087  0.00  0.00      PROA C  
ATOM   1598  CG  LEU A 199      17.660 141.526  57.044  0.00  0.00      PROA C  
ATOM   1599  CD1 LEU A 199      18.872 141.560  56.098  0.00  0.00      PROA C  
ATOM   1600  CD2 LEU A 199      18.085 141.008  58.425  0.00  0.00      PROA C  
ATOM   1601  N   SER A 200      17.344 146.481  57.856  0.00  0.00      PROA N  
ATOM   1602  CA  SER A 200      17.056 147.825  57.381  0.00  0.00      PROA C  
ATOM   1603  C   SER A 200      18.033 148.382  56.345  0.00  0.00      PROA C  
ATOM   1604  O   SER A 200      19.253 148.215  56.414  0.00  0.00      PROA O  
ATOM   1605  CB  SER A 200      16.851 148.865  58.522  0.00  0.00      PROA C  
ATOM   1606  OG  SER A 200      17.998 149.028  59.360  0.00  0.00      PROA O  
ATOM   1607  N   SER A 201      17.479 149.084  55.338  0.00  0.00      PROA N  
ATOM   1608  CA  SER A 201      18.240 149.932  54.438  0.00  0.00      PROA C  
ATOM   1609  C   SER A 201      17.573 151.288  54.491  0.00  0.00      PROA C  
ATOM   1610  O   SER A 201      16.468 151.480  53.983  0.00  0.00      PROA O  
ATOM   1611  CB  SER A 201      18.257 149.393  52.978  0.00  0.00      PROA C  
ATOM   1612  OG  SER A 201      19.013 150.222  52.084  0.00  0.00      PROA O  
ATOM   1613  N   CYS A 202      18.223 152.265  55.137  0.00  0.00      PROA N  
ATOM   1614  CA  CYS A 202      17.621 153.543  55.447  0.00  0.00      PROA C  
ATOM   1615  C   CYS A 202      18.244 154.620  54.601  0.00  0.00      PROA C  
ATOM   1616  O   CYS A 202      19.458 154.661  54.403  0.00  0.00      PROA O  
ATOM   1617  CB  CYS A 202      17.792 153.933  56.934  0.00  0.00      PROA C  
ATOM   1618  SG  CYS A 202      17.117 152.704  58.079  0.00  0.00      PROA S  
ATOM   1619  N   ALA A 203      17.404 155.517  54.069  0.00  0.00      PROA N  
ATOM   1620  CA  ALA A 203      17.831 156.615  53.242  0.00  0.00      PROA C  
ATOM   1621  C   ALA A 203      17.180 157.882  53.767  0.00  0.00      PROA C  
ATOM   1622  O   ALA A 203      15.956 158.010  53.812  0.00  0.00      PROA O  
ATOM   1623  CB  ALA A 203      17.454 156.379  51.766  0.00  0.00      PROA C  
ATOM   1624  N   TYR A 204      18.004 158.851  54.186  0.00  0.00      PROA N  
ATOM   1625  CA  TYR A 204      17.551 160.100  54.755  0.00  0.00      PROA C  
ATOM   1626  C   TYR A 204      17.999 161.180  53.796  0.00  0.00      PROA C  
ATOM   1627  O   TYR A 204      19.161 161.231  53.390  0.00  0.00      PROA O  
ATOM   1628  CB  TYR A 204      18.151 160.404  56.157  0.00  0.00      PROA C  
ATOM   1629  CG  TYR A 204      17.975 159.262  57.126  0.00  0.00      PROA C  
ATOM   1630  CD1 TYR A 204      18.846 158.158  57.090  0.00  0.00      PROA C  
ATOM   1631  CD2 TYR A 204      17.006 159.324  58.146  0.00  0.00      PROA C  
ATOM   1632  CE1 TYR A 204      18.718 157.114  58.011  0.00  0.00      PROA C  
ATOM   1633  CE2 TYR A 204      16.901 158.295  59.094  0.00  0.00      PROA C  
ATOM   1634  CZ  TYR A 204      17.754 157.187  59.018  0.00  0.00      PROA C  
ATOM   1635  OH  TYR A 204      17.683 156.175  59.992  0.00  0.00      PROA O  
ATOM   1636  N   ASN A 205      17.076 162.055  53.375  0.00  0.00      PROA N  
ATOM   1637  CA  ASN A 205      17.366 163.055  52.370  0.00  0.00      PROA C  
ATOM   1638  C   ASN A 205      17.137 164.443  52.920  0.00  0.00      PROA C  
ATOM   1639  O   ASN A 205      16.018 164.835  53.230  0.00  0.00      PROA O  
ATOM   1640  CB  ASN A 205      16.473 162.830  51.124  0.00  0.00      PROA C  
ATOM   1641  CG  ASN A 205      17.001 161.607  50.387  0.00  0.00      PROA C  
ATOM   1642  ND2 ASN A 205      16.188 160.540  50.256  0.00  0.00      PROA N  
ATOM   1643  OD1 ASN A 205      18.146 161.620  49.920  0.00  0.00      PROA O  
ATOM   1644  N   ILE A 206      18.208 165.244  53.029  0.00  0.00      PROA N  
ATOM   1645  CA  ILE A 206      18.111 166.643  53.396  0.00  0.00      PROA C  
ATOM   1646  C   ILE A 206      18.136 167.421  52.094  0.00  0.00      PROA C  
ATOM   1647  O   ILE A 206      19.051 167.276  51.276  0.00  0.00      PROA O  
ATOM   1648  CB  ILE A 206      19.217 167.101  54.346  0.00  0.00      PROA C  
ATOM   1649  CG1 ILE A 206      19.352 166.150  55.567  0.00  0.00      PROA C  
ATOM   1650  CG2 ILE A 206      18.917 168.550  54.792  0.00  0.00      PROA C  
ATOM   1651  CD  ILE A 206      20.586 166.430  56.433  0.00  0.00      PROA C  
ATOM   1652  N   ARG A 207      17.086 168.211  51.826  0.00  0.00      PROA N  
ATOM   1653  CA  ARG A 207      16.958 168.973  50.603  0.00  0.00      PROA C  
ATOM   1654  C   ARG A 207      16.593 170.413  50.894  0.00  0.00      PROA C  
ATOM   1655  O   ARG A 207      15.476 170.730  51.302  0.00  0.00      PROA O  
ATOM   1656  CB  ARG A 207      15.904 168.359  49.641  0.00  0.00      PROA C  
ATOM   1657  CG  ARG A 207      16.318 167.003  49.034  0.00  0.00      PROA C  
ATOM   1658  CD  ARG A 207      17.562 167.088  48.137  0.00  0.00      PROA C  
ATOM   1659  NE  ARG A 207      17.859 165.709  47.632  0.00  0.00      PROA N  
ATOM   1660  CZ  ARG A 207      18.433 164.751  48.344  0.00  0.00      PROA C  
ATOM   1661  NH1 ARG A 207      18.910 164.950  49.552  0.00  0.00      PROA N1+
ATOM   1662  NH2 ARG A 207      18.505 163.538  47.841  0.00  0.00      PROA N  
ATOM   1663  N   LEU A 208      17.539 171.329  50.646  0.00  0.00      PROA N  
ATOM   1664  CA  LEU A 208      17.336 172.750  50.799  0.00  0.00      PROA C  
ATOM   1665  C   LEU A 208      17.423 173.396  49.432  0.00  0.00      PROA C  
ATOM   1666  O   LEU A 208      18.036 172.865  48.503  0.00  0.00      PROA O  
ATOM   1667  CB  LEU A 208      18.417 173.393  51.698  0.00  0.00      PROA C  
ATOM   1668  CG  LEU A 208      18.682 172.655  53.021  0.00  0.00      PROA C  
ATOM   1669  CD1 LEU A 208      19.871 173.313  53.718  0.00  0.00      PROA C  
ATOM   1670  CD2 LEU A 208      17.457 172.625  53.945  0.00  0.00      PROA C  
ATOM   1671  N   GLU A 209      16.814 174.582  49.259  0.00  0.00      PROA N  
ATOM   1672  CA  GLU A 209      17.043 175.401  48.082  0.00  0.00      PROA C  
ATOM   1673  C   GLU A 209      18.490 175.899  47.998  0.00  0.00      PROA C  
ATOM   1674  O   GLU A 209      19.212 175.988  48.995  0.00  0.00      PROA O  
ATOM   1675  CB  GLU A 209      16.023 176.561  47.959  0.00  0.00      PROA C  
ATOM   1676  CG  GLU A 209      16.206 177.729  48.957  0.00  0.00      PROA C  
ATOM   1677  CD  GLU A 209      15.060 178.724  48.827  0.00  0.00      PROA C  
ATOM   1678  OE1 GLU A 209      13.919 178.389  49.253  0.00  0.00      PROA O  
ATOM   1679  OE2 GLU A 209      15.275 179.852  48.311  0.00  0.00      PROA O1-
ATOM   1680  N   GLU A 210      18.970 176.174  46.766  0.00  0.00      PROA N  
ATOM   1681  CA  GLU A 210      20.344 176.568  46.499  0.00  0.00      PROA C  
ATOM   1682  C   GLU A 210      20.816 177.798  47.282  0.00  0.00      PROA C  
ATOM   1683  O   GLU A 210      20.096 178.788  47.440  0.00  0.00      PROA O  
ATOM   1684  CB  GLU A 210      20.546 176.773  44.971  0.00  0.00      PROA C  
ATOM   1685  CG  GLU A 210      21.969 177.192  44.515  0.00  0.00      PROA C  
ATOM   1686  CD  GLU A 210      22.997 176.085  44.731  0.00  0.00      PROA C  
ATOM   1687  OE1 GLU A 210      22.983 175.088  43.961  0.00  0.00      PROA O  
ATOM   1688  OE2 GLU A 210      23.840 176.211  45.657  0.00  0.00      PROA O1-
ATOM   1689  N   GLY A 211      22.056 177.740  47.811  0.00  0.00      PROA N  
ATOM   1690  CA  GLY A 211      22.682 178.792  48.605  0.00  0.00      PROA C  
ATOM   1691  C   GLY A 211      22.947 178.365  50.027  0.00  0.00      PROA C  
ATOM   1692  O   GLY A 211      23.982 178.703  50.601  0.00  0.00      PROA O  
ATOM   1693  N   PHE A 212      22.025 177.605  50.646  0.00  0.00      PROA N  
ATOM   1694  CA  PHE A 212      22.237 177.018  51.961  0.00  0.00      PROA C  
ATOM   1695  C   PHE A 212      23.314 175.937  52.032  0.00  0.00      PROA C  
ATOM   1696  O   PHE A 212      23.532 175.173  51.093  0.00  0.00      PROA O  
ATOM   1697  CB  PHE A 212      20.932 176.490  52.607  0.00  0.00      PROA C  
ATOM   1698  CG  PHE A 212      20.086 177.634  53.084  0.00  0.00      PROA C  
ATOM   1699  CD1 PHE A 212      20.479 178.353  54.227  0.00  0.00      PROA C  
ATOM   1700  CD2 PHE A 212      18.876 177.966  52.450  0.00  0.00      PROA C  
ATOM   1701  CE1 PHE A 212      19.686 179.396  54.721  0.00  0.00      PROA C  
ATOM   1702  CE2 PHE A 212      18.078 179.006  52.946  0.00  0.00      PROA C  
ATOM   1703  CZ  PHE A 212      18.482 179.716  54.083  0.00  0.00      PROA C  
ATOM   1704  N   SER A 213      24.009 175.855  53.180  0.00  0.00      PROA N  
ATOM   1705  CA  SER A 213      25.054 174.882  53.441  0.00  0.00      PROA C  
ATOM   1706  C   SER A 213      24.695 174.038  54.649  0.00  0.00      PROA C  
ATOM   1707  O   SER A 213      24.426 174.551  55.739  0.00  0.00      PROA O  
ATOM   1708  CB  SER A 213      26.428 175.558  53.703  0.00  0.00      PROA C  
ATOM   1709  OG  SER A 213      26.904 176.215  52.527  0.00  0.00      PROA O  
ATOM   1710  N   ILE A 214      24.659 172.705  54.485  0.00  0.00      PROA N  
ATOM   1711  CA  ILE A 214      24.262 171.769  55.529  0.00  0.00      PROA C  
ATOM   1712  C   ILE A 214      25.433 171.395  56.433  0.00  0.00      PROA C  
ATOM   1713  O   ILE A 214      26.507 170.988  55.986  0.00  0.00      PROA O  
ATOM   1714  CB  ILE A 214      23.594 170.518  54.947  0.00  0.00      PROA C  
ATOM   1715  CG1 ILE A 214      22.264 170.895  54.256  0.00  0.00      PROA C  
ATOM   1716  CG2 ILE A 214      23.350 169.441  56.032  0.00  0.00      PROA C  
ATOM   1717  CD  ILE A 214      21.774 169.854  53.249  0.00  0.00      PROA C  
ATOM   1718  N   THR A 215      25.248 171.525  57.760  0.00  0.00      PROA N  
ATOM   1719  CA  THR A 215      26.235 171.121  58.755  0.00  0.00      PROA C  
ATOM   1720  C   THR A 215      25.644 170.024  59.613  0.00  0.00      PROA C  
ATOM   1721  O   THR A 215      24.531 170.152  60.126  0.00  0.00      PROA O  
ATOM   1722  CB  THR A 215      26.692 172.270  59.647  0.00  0.00      PROA C  
ATOM   1723  CG2 THR A 215      27.701 171.808  60.711  0.00  0.00      PROA C  
ATOM   1724  OG1 THR A 215      27.353 173.257  58.862  0.00  0.00      PROA O  
ATOM   1725  N   LEU A 216      26.377 168.907  59.773  0.00  0.00      PROA N  
ATOM   1726  CA  LEU A 216      25.942 167.736  60.505  0.00  0.00      PROA C  
ATOM   1727  C   LEU A 216      26.758 167.571  61.781  0.00  0.00      PROA C  
ATOM   1728  O   LEU A 216      27.991 167.509  61.754  0.00  0.00      PROA O  
ATOM   1729  CB  LEU A 216      26.114 166.430  59.683  0.00  0.00      PROA C  
ATOM   1730  CG  LEU A 216      25.494 166.438  58.271  0.00  0.00      PROA C  
ATOM   1731  CD1 LEU A 216      25.796 165.110  57.564  0.00  0.00      PROA C  
ATOM   1732  CD2 LEU A 216      23.981 166.700  58.297  0.00  0.00      PROA C  
ATOM   1733  N   ASP A 217      26.067 167.471  62.929  0.00  0.00      PROA N  
ATOM   1734  CA  ASP A 217      26.663 167.260  64.230  0.00  0.00      PROA C  
ATOM   1735  C   ASP A 217      26.190 165.928  64.797  0.00  0.00      PROA C  
ATOM   1736  O   ASP A 217      24.999 165.710  65.018  0.00  0.00      PROA O  
ATOM   1737  CB  ASP A 217      26.240 168.385  65.218  0.00  0.00      PROA C  
ATOM   1738  CG  ASP A 217      26.923 169.701  64.906  0.00  0.00      PROA C  
ATOM   1739  OD1 ASP A 217      28.077 169.709  64.415  0.00  0.00      PROA O  
ATOM   1740  OD2 ASP A 217      26.371 170.769  65.289  0.00  0.00      PROA O1-
ATOM   1741  N   PHE A 218      27.123 164.998  65.079  0.00  0.00      PROA N  
ATOM   1742  CA  PHE A 218      26.828 163.784  65.821  0.00  0.00      PROA C  
ATOM   1743  C   PHE A 218      26.694 164.108  67.303  0.00  0.00      PROA C  
ATOM   1744  O   PHE A 218      27.645 164.550  67.949  0.00  0.00      PROA O  
ATOM   1745  CB  PHE A 218      27.894 162.676  65.595  0.00  0.00      PROA C  
ATOM   1746  CG  PHE A 218      27.792 162.095  64.204  0.00  0.00      PROA C  
ATOM   1747  CD1 PHE A 218      28.231 162.805  63.068  0.00  0.00      PROA C  
ATOM   1748  CD2 PHE A 218      27.297 160.789  64.029  0.00  0.00      PROA C  
ATOM   1749  CE1 PHE A 218      28.156 162.233  61.790  0.00  0.00      PROA C  
ATOM   1750  CE2 PHE A 218      27.225 160.214  62.755  0.00  0.00      PROA C  
ATOM   1751  CZ  PHE A 218      27.653 160.936  61.634  0.00  0.00      PROA C  
ATOM   1752  N   VAL A 219      25.478 163.948  67.863  0.00  0.00      PROA N  
ATOM   1753  CA  VAL A 219      25.135 164.515  69.159  0.00  0.00      PROA C  
ATOM   1754  C   VAL A 219      25.258 163.537  70.328  0.00  0.00      PROA C  
ATOM   1755  O   VAL A 219      26.326 163.390  70.921  0.00  0.00      PROA O  
ATOM   1756  CB  VAL A 219      23.806 165.283  69.137  0.00  0.00      PROA C  
ATOM   1757  CG1 VAL A 219      24.059 166.669  68.508  0.00  0.00      PROA C  
ATOM   1758  CG2 VAL A 219      22.722 164.545  68.326  0.00  0.00      PROA C  
ATOM   1759  N   GLU A 220      24.151 162.889  70.745  0.00  0.00      PROA N  
ATOM   1760  CA  GLU A 220      24.082 162.115  71.973  0.00  0.00      PROA C  
ATOM   1761  C   GLU A 220      24.971 160.872  72.086  0.00  0.00      PROA C  
ATOM   1762  O   GLU A 220      25.666 160.685  73.086  0.00  0.00      PROA O  
ATOM   1763  CB  GLU A 220      22.605 161.748  72.268  0.00  0.00      PROA C  
ATOM   1764  CG  GLU A 220      21.738 162.978  72.644  0.00  0.00      PROA C  
ATOM   1765  CD  GLU A 220      20.312 162.592  73.029  0.00  0.00      PROA C  
ATOM   1766  OE1 GLU A 220      20.124 161.882  74.052  0.00  0.00      PROA O  
ATOM   1767  OE2 GLU A 220      19.359 163.008  72.318  0.00  0.00      PROA O1-
ATOM   1768  N   SER A 221      24.994 159.994  71.063  0.00  0.00      PROA N  
ATOM   1769  CA  SER A 221      25.776 158.765  71.130  0.00  0.00      PROA C  
ATOM   1770  C   SER A 221      25.998 158.218  69.731  0.00  0.00      PROA C  
ATOM   1771  O   SER A 221      25.216 158.460  68.811  0.00  0.00      PROA O  
ATOM   1772  CB  SER A 221      25.092 157.663  72.002  0.00  0.00      PROA C  
ATOM   1773  OG  SER A 221      25.920 156.513  72.228  0.00  0.00      PROA O  
ATOM   1774  N   PHE A 222      27.093 157.459  69.540  0.00  0.00      PROA N  
ATOM   1775  CA  PHE A 222      27.361 156.764  68.299  0.00  0.00      PROA C  
ATOM   1776  C   PHE A 222      27.868 155.364  68.630  0.00  0.00      PROA C  
ATOM   1777  O   PHE A 222      28.905 155.199  69.272  0.00  0.00      PROA O  
ATOM   1778  CB  PHE A 222      28.392 157.565  67.459  0.00  0.00      PROA C  
ATOM   1779  CG  PHE A 222      28.633 156.956  66.106  0.00  0.00      PROA C  
ATOM   1780  CD1 PHE A 222      27.729 157.198  65.063  0.00  0.00      PROA C  
ATOM   1781  CD2 PHE A 222      29.781 156.193  65.845  0.00  0.00      PROA C  
ATOM   1782  CE1 PHE A 222      27.936 156.649  63.793  0.00  0.00      PROA C  
ATOM   1783  CE2 PHE A 222      30.007 155.663  64.570  0.00  0.00      PROA C  
ATOM   1784  CZ  PHE A 222      29.077 155.878  63.545  0.00  0.00      PROA C  
ATOM   1785  N   ASP A 223      27.136 154.317  68.213  0.00  0.00      PROA N  
ATOM   1786  CA  ASP A 223      27.607 152.957  68.334  0.00  0.00      PROA C  
ATOM   1787  C   ASP A 223      27.013 152.126  67.200  0.00  0.00      PROA C  
ATOM   1788  O   ASP A 223      25.864 151.682  67.241  0.00  0.00      PROA O  
ATOM   1789  CB  ASP A 223      27.310 152.374  69.742  0.00  0.00      PROA C  
ATOM   1790  CG  ASP A 223      28.122 151.129  70.051  0.00  0.00      PROA C  
ATOM   1791  OD1 ASP A 223      28.576 150.409  69.128  0.00  0.00      PROA O  
ATOM   1792  OD2 ASP A 223      28.267 150.814  71.266  0.00  0.00      PROA O1-
ATOM   1793  N   VAL A 224      27.815 151.934  66.144  0.00  0.00      PROA N  
ATOM   1794  CA  VAL A 224      27.476 151.172  64.958  0.00  0.00      PROA C  
ATOM   1795  C   VAL A 224      28.544 150.105  64.829  0.00  0.00      PROA C  
ATOM   1796  O   VAL A 224      29.731 150.408  64.971  0.00  0.00      PROA O  
ATOM   1797  CB  VAL A 224      27.441 152.051  63.706  0.00  0.00      PROA C  
ATOM   1798  CG1 VAL A 224      27.287 151.212  62.422  0.00  0.00      PROA C  
ATOM   1799  CG2 VAL A 224      26.274 153.048  63.823  0.00  0.00      PROA C  
ATOM   1800  N   GLU A 225      28.173 148.822  64.601  0.00  0.00      PROA N  
ATOM   1801  CA  GLU A 225      29.134 147.729  64.629  0.00  0.00      PROA C  
ATOM   1802  C   GLU A 225      30.332 147.859  63.684  0.00  0.00      PROA C  
ATOM   1803  O   GLU A 225      30.219 148.119  62.485  0.00  0.00      PROA O  
ATOM   1804  CB  GLU A 225      28.510 146.316  64.473  0.00  0.00      PROA C  
ATOM   1805  CG  GLU A 225      27.580 145.924  65.650  0.00  0.00      PROA C  
ATOM   1806  CD  GLU A 225      27.590 144.427  65.965  0.00  0.00      PROA C  
ATOM   1807  OE1 GLU A 225      27.815 144.069  67.153  0.00  0.00      PROA O  
ATOM   1808  OE2 GLU A 225      27.370 143.591  65.050  0.00  0.00      PROA O1-
ATOM   1809  N   MET A 226      31.527 147.669  64.266  0.00  0.00      PROA N  
ATOM   1810  CA  MET A 226      32.814 147.819  63.633  0.00  0.00      PROA C  
ATOM   1811  C   MET A 226      33.561 146.510  63.799  0.00  0.00      PROA C  
ATOM   1812  O   MET A 226      33.402 145.812  64.802  0.00  0.00      PROA O  
ATOM   1813  CB  MET A 226      33.583 148.985  64.311  0.00  0.00      PROA C  
ATOM   1814  CG  MET A 226      35.002 149.267  63.776  0.00  0.00      PROA C  
ATOM   1815  SD  MET A 226      35.767 150.777  64.445  0.00  0.00      PROA S  
ATOM   1816  CE  MET A 226      36.025 150.178  66.140  0.00  0.00      PROA C  
ATOM   1817  N   HIS A 227      34.383 146.124  62.810  0.00  0.00      PROA N  
ATOM   1818  CA  HIS A 227      35.160 144.899  62.879  0.00  0.00      PROA C  
ATOM   1819  C   HIS A 227      36.648 145.264  62.928  0.00  0.00      PROA C  
ATOM   1820  O   HIS A 227      37.032 146.262  62.311  0.00  0.00      PROA O  
ATOM   1821  CB  HIS A 227      34.831 143.961  61.691  0.00  0.00      PROA C  
ATOM   1822  CG  HIS A 227      35.455 142.593  61.779  0.00  0.00      PROA C  
ATOM   1823  CD2 HIS A 227      35.339 141.637  62.745  0.00  0.00      PROA C  
ATOM   1824  ND1 HIS A 227      36.216 142.024  60.780  0.00  0.00      PROA N  
ATOM   1825  CE1 HIS A 227      36.544 140.772  61.188  0.00  0.00      PROA C  
ATOM   1826  NE2 HIS A 227      36.036 140.493  62.378  0.00  0.00      PROA N  
ATOM   1827  N   PRO A 228      37.543 144.568  63.640  0.00  0.00      PROA N  
ATOM   1828  CA  PRO A 228      38.938 145.002  63.721  0.00  0.00      PROA C  
ATOM   1829  C   PRO A 228      39.709 144.797  62.427  0.00  0.00      PROA C  
ATOM   1830  O   PRO A 228      40.537 145.642  62.080  0.00  0.00      PROA O  
ATOM   1831  CB  PRO A 228      39.534 144.157  64.860  0.00  0.00      PROA C  
ATOM   1832  CG  PRO A 228      38.338 143.898  65.774  0.00  0.00      PROA C  
ATOM   1833  CD  PRO A 228      37.195 143.702  64.777  0.00  0.00      PROA C  
ATOM   1834  N   GLU A 229      39.498 143.663  61.726  0.00  0.00      PROA N  
ATOM   1835  CA  GLU A 229      40.200 143.322  60.494  0.00  0.00      PROA C  
ATOM   1836  C   GLU A 229      39.961 144.287  59.330  0.00  0.00      PROA C  
ATOM   1837  O   GLU A 229      40.886 144.660  58.604  0.00  0.00      PROA O  
ATOM   1838  CB  GLU A 229      39.874 141.873  60.041  0.00  0.00      PROA C  
ATOM   1839  CG  GLU A 229      40.324 140.772  61.040  0.00  0.00      PROA C  
ATOM   1840  CD  GLU A 229      41.826 140.782  61.303  0.00  0.00      PROA C  
ATOM   1841  OE1 GLU A 229      42.616 140.569  60.344  0.00  0.00      PROA O  
ATOM   1842  OE2 GLU A 229      42.243 140.983  62.475  0.00  0.00      PROA O1-
ATOM   1843  N   ALA A 230      38.707 144.729  59.141  0.00  0.00      PROA N  
ATOM   1844  CA  ALA A 230      38.326 145.674  58.112  0.00  0.00      PROA C  
ATOM   1845  C   ALA A 230      37.236 146.547  58.701  0.00  0.00      PROA C  
ATOM   1846  O   ALA A 230      36.388 146.046  59.432  0.00  0.00      PROA O  
ATOM   1847  CB  ALA A 230      37.812 144.951  56.849  0.00  0.00      PROA C  
ATOM   1848  N   GLN A 231      37.269 147.876  58.450  0.00  0.00      PROA N  
ATOM   1849  CA  GLN A 231      36.461 148.863  59.158  0.00  0.00      PROA C  
ATOM   1850  C   GLN A 231      34.974 148.576  59.383  0.00  0.00      PROA C  
ATOM   1851  O   GLN A 231      34.553 148.281  60.503  0.00  0.00      PROA O  
ATOM   1852  CB  GLN A 231      36.685 150.310  58.619  0.00  0.00      PROA C  
ATOM   1853  CG  GLN A 231      36.487 150.517  57.090  0.00  0.00      PROA C  
ATOM   1854  CD  GLN A 231      36.971 151.884  56.583  0.00  0.00      PROA C  
ATOM   1855  NE2 GLN A 231      36.761 152.953  57.384  0.00  0.00      PROA N  
ATOM   1856  OE1 GLN A 231      37.517 152.000  55.482  0.00  0.00      PROA O  
ATOM   1857  N   CYS A 232      34.140 148.616  58.322  0.00  0.00      PROA N  
ATOM   1858  CA  CYS A 232      32.688 148.595  58.468  0.00  0.00      PROA C  
ATOM   1859  C   CYS A 232      32.018 147.573  57.537  0.00  0.00      PROA C  
ATOM   1860  O   CYS A 232      31.229 147.972  56.674  0.00  0.00      PROA O  
ATOM   1861  CB  CYS A 232      32.088 150.011  58.186  0.00  0.00      PROA C  
ATOM   1862  SG  CYS A 232      32.848 151.378  59.129  0.00  0.00      PROA S  
ATOM   1863  N   PRO A 233      32.272 146.261  57.623  0.00  0.00      PROA N  
ATOM   1864  CA  PRO A 233      31.719 145.284  56.691  0.00  0.00      PROA C  
ATOM   1865  C   PRO A 233      30.244 145.017  56.946  0.00  0.00      PROA C  
ATOM   1866  O   PRO A 233      29.508 144.751  55.993  0.00  0.00      PROA O  
ATOM   1867  CB  PRO A 233      32.578 144.027  56.926  0.00  0.00      PROA C  
ATOM   1868  CG  PRO A 233      33.018 144.131  58.388  0.00  0.00      PROA C  
ATOM   1869  CD  PRO A 233      33.198 145.638  58.574  0.00  0.00      PROA C  
ATOM   1870  N   TYR A 234      29.796 145.022  58.215  0.00  0.00      PROA N  
ATOM   1871  CA  TYR A 234      28.461 144.579  58.576  0.00  0.00      PROA C  
ATOM   1872  C   TYR A 234      27.467 145.728  58.473  0.00  0.00      PROA C  
ATOM   1873  O   TYR A 234      26.523 145.695  57.679  0.00  0.00      PROA O  
ATOM   1874  CB  TYR A 234      28.439 144.003  60.025  0.00  0.00      PROA C  
ATOM   1875  CG  TYR A 234      29.493 142.941  60.219  0.00  0.00      PROA C  
ATOM   1876  CD1 TYR A 234      29.576 141.843  59.343  0.00  0.00      PROA C  
ATOM   1877  CD2 TYR A 234      30.396 143.016  61.296  0.00  0.00      PROA C  
ATOM   1878  CE1 TYR A 234      30.554 140.854  59.525  0.00  0.00      PROA C  
ATOM   1879  CE2 TYR A 234      31.370 142.025  61.484  0.00  0.00      PROA C  
ATOM   1880  CZ  TYR A 234      31.451 140.947  60.595  0.00  0.00      PROA C  
ATOM   1881  OH  TYR A 234      32.430 139.951  60.791  0.00  0.00      PROA O  
ATOM   1882  N   ASP A 235      27.695 146.798  59.257  0.00  0.00      PROA N  
ATOM   1883  CA  ASP A 235      26.794 147.920  59.371  0.00  0.00      PROA C  
ATOM   1884  C   ASP A 235      27.557 149.158  58.922  0.00  0.00      PROA C  
ATOM   1885  O   ASP A 235      28.708 149.369  59.306  0.00  0.00      PROA O  
ATOM   1886  CB  ASP A 235      26.303 148.093  60.836  0.00  0.00      PROA C  
ATOM   1887  CG  ASP A 235      25.624 146.846  61.402  0.00  0.00      PROA C  
ATOM   1888  OD1 ASP A 235      25.105 145.983  60.646  0.00  0.00      PROA O  
ATOM   1889  OD2 ASP A 235      25.496 146.789  62.654  0.00  0.00      PROA O1-
ATOM   1890  N   SER A 236      26.961 150.005  58.064  0.00  0.00      PROA N  
ATOM   1891  CA  SER A 236      27.687 151.159  57.551  0.00  0.00      PROA C  
ATOM   1892  C   SER A 236      26.809 152.369  57.323  0.00  0.00      PROA C  
ATOM   1893  O   SER A 236      25.751 152.313  56.691  0.00  0.00      PROA O  
ATOM   1894  CB  SER A 236      28.521 150.855  56.270  0.00  0.00      PROA C  
ATOM   1895  OG  SER A 236      27.735 150.279  55.222  0.00  0.00      PROA O  
ATOM   1896  N   LEU A 237      27.276 153.528  57.821  0.00  0.00      PROA N  
ATOM   1897  CA  LEU A 237      26.646 154.819  57.653  0.00  0.00      PROA C  
ATOM   1898  C   LEU A 237      27.471 155.645  56.679  0.00  0.00      PROA C  
ATOM   1899  O   LEU A 237      28.656 155.893  56.904  0.00  0.00      PROA O  
ATOM   1900  CB  LEU A 237      26.573 155.532  59.025  0.00  0.00      PROA C  
ATOM   1901  CG  LEU A 237      25.972 156.952  59.018  0.00  0.00      PROA C  
ATOM   1902  CD1 LEU A 237      24.501 156.930  58.597  0.00  0.00      PROA C  
ATOM   1903  CD2 LEU A 237      26.106 157.596  60.402  0.00  0.00      PROA C  
ATOM   1904  N   LYS A 238      26.880 156.052  55.543  0.00  0.00      PROA N  
ATOM   1905  CA  LYS A 238      27.559 156.836  54.528  0.00  0.00      PROA C  
ATOM   1906  C   LYS A 238      26.817 158.144  54.326  0.00  0.00      PROA C  
ATOM   1907  O   LYS A 238      25.588 158.177  54.246  0.00  0.00      PROA O  
ATOM   1908  CB  LYS A 238      27.688 156.132  53.145  0.00  0.00      PROA C  
ATOM   1909  CG  LYS A 238      28.542 154.846  53.102  0.00  0.00      PROA C  
ATOM   1910  CD  LYS A 238      27.909 153.579  53.717  0.00  0.00      PROA C  
ATOM   1911  CE  LYS A 238      26.535 153.201  53.136  0.00  0.00      PROA C  
ATOM   1912  NZ  LYS A 238      25.975 152.031  53.851  0.00  0.00      PROA N1+
ATOM   1913  N   ILE A 239      27.560 159.258  54.221  0.00  0.00      PROA N  
ATOM   1914  CA  ILE A 239      27.003 160.573  53.974  0.00  0.00      PROA C  
ATOM   1915  C   ILE A 239      27.472 161.004  52.597  0.00  0.00      PROA C  
ATOM   1916  O   ILE A 239      28.665 161.133  52.331  0.00  0.00      PROA O  
ATOM   1917  CB  ILE A 239      27.366 161.603  55.054  0.00  0.00      PROA C  
ATOM   1918  CG1 ILE A 239      26.636 161.305  56.390  0.00  0.00      PROA C  
ATOM   1919  CG2 ILE A 239      27.007 163.032  54.586  0.00  0.00      PROA C  
ATOM   1920  CD  ILE A 239      27.379 160.373  57.351  0.00  0.00      PROA C  
ATOM   1921  N   GLN A 240      26.536 161.221  51.661  0.00  0.00      PROA N  
ATOM   1922  CA  GLN A 240      26.832 161.611  50.301  0.00  0.00      PROA C  
ATOM   1923  C   GLN A 240      26.310 163.009  50.034  0.00  0.00      PROA C  
ATOM   1924  O   GLN A 240      25.161 163.352  50.318  0.00  0.00      PROA O  
ATOM   1925  CB  GLN A 240      26.287 160.573  49.280  0.00  0.00      PROA C  
ATOM   1926  CG  GLN A 240      26.263 161.030  47.797  0.00  0.00      PROA C  
ATOM   1927  CD  GLN A 240      25.604 159.996  46.877  0.00  0.00      PROA C  
ATOM   1928  NE2 GLN A 240      26.227 158.807  46.723  0.00  0.00      PROA N  
ATOM   1929  OE1 GLN A 240      24.547 160.247  46.286  0.00  0.00      PROA O  
ATOM   1930  N   THR A 241      27.178 163.869  49.483  0.00  0.00      PROA N  
ATOM   1931  CA  THR A 241      26.886 165.263  49.187  0.00  0.00      PROA C  
ATOM   1932  C   THR A 241      27.190 165.453  47.716  0.00  0.00      PROA C  
ATOM   1933  O   THR A 241      27.784 164.583  47.077  0.00  0.00      PROA O  
ATOM   1934  CB  THR A 241      27.697 166.256  50.037  0.00  0.00      PROA C  
ATOM   1935  CG2 THR A 241      27.682 165.817  51.506  0.00  0.00      PROA C  
ATOM   1936  OG1 THR A 241      29.067 166.365  49.664  0.00  0.00      PROA O  
ATOM   1937  N   ASP A 242      26.773 166.587  47.112  0.00  0.00      PROA N  
ATOM   1938  CA  ASP A 242      27.074 166.866  45.718  0.00  0.00      PROA C  
ATOM   1939  C   ASP A 242      28.589 166.922  45.431  0.00  0.00      PROA C  
ATOM   1940  O   ASP A 242      29.097 166.306  44.491  0.00  0.00      PROA O  
ATOM   1941  CB  ASP A 242      26.369 168.199  45.335  0.00  0.00      PROA C  
ATOM   1942  CG  ASP A 242      26.338 168.472  43.837  0.00  0.00      PROA C  
ATOM   1943  OD1 ASP A 242      26.452 167.521  43.022  0.00  0.00      PROA O  
ATOM   1944  OD2 ASP A 242      26.087 169.647  43.457  0.00  0.00      PROA O1-
ATOM   1945  N   LYS A 243      29.357 167.635  46.285  0.00  0.00      PROA N  
ATOM   1946  CA  LYS A 243      30.808 167.664  46.217  0.00  0.00      PROA C  
ATOM   1947  C   LYS A 243      31.554 166.370  46.541  0.00  0.00      PROA C  
ATOM   1948  O   LYS A 243      32.483 165.985  45.829  0.00  0.00      PROA O  
ATOM   1949  CB  LYS A 243      31.388 168.820  47.068  0.00  0.00      PROA C  
ATOM   1950  CG  LYS A 243      31.117 170.205  46.457  0.00  0.00      PROA C  
ATOM   1951  CD  LYS A 243      31.914 171.310  47.175  0.00  0.00      PROA C  
ATOM   1952  CE  LYS A 243      31.713 172.732  46.622  0.00  0.00      PROA C  
ATOM   1953  NZ  LYS A 243      32.223 172.858  45.233  0.00  0.00      PROA N1+
ATOM   1954  N   ARG A 244      31.183 165.673  47.634  0.00  0.00      PROA N  
ATOM   1955  CA  ARG A 244      32.020 164.607  48.165  0.00  0.00      PROA C  
ATOM   1956  C   ARG A 244      31.189 163.587  48.942  0.00  0.00      PROA C  
ATOM   1957  O   ARG A 244      30.141 163.897  49.512  0.00  0.00      PROA O  
ATOM   1958  CB  ARG A 244      33.089 165.205  49.129  0.00  0.00      PROA C  
ATOM   1959  CG  ARG A 244      34.340 164.321  49.343  0.00  0.00      PROA C  
ATOM   1960  CD  ARG A 244      35.177 164.664  50.585  0.00  0.00      PROA C  
ATOM   1961  NE  ARG A 244      35.681 166.065  50.434  0.00  0.00      PROA N  
ATOM   1962  CZ  ARG A 244      36.409 166.695  51.345  0.00  0.00      PROA C  
ATOM   1963  NH1 ARG A 244      36.793 166.121  52.463  0.00  0.00      PROA N1+
ATOM   1964  NH2 ARG A 244      36.775 167.943  51.132  0.00  0.00      PROA N  
ATOM   1965  N   GLU A 245      31.667 162.328  48.997  0.00  0.00      PROA N  
ATOM   1966  CA  GLU A 245      31.167 161.302  49.894  0.00  0.00      PROA C  
ATOM   1967  C   GLU A 245      32.040 161.181  51.141  0.00  0.00      PROA C  
ATOM   1968  O   GLU A 245      33.269 161.266  51.090  0.00  0.00      PROA O  
ATOM   1969  CB  GLU A 245      31.073 159.923  49.195  0.00  0.00      PROA C  
ATOM   1970  CG  GLU A 245      30.029 159.902  48.054  0.00  0.00      PROA C  
ATOM   1971  CD  GLU A 245      29.859 158.512  47.451  0.00  0.00      PROA C  
ATOM   1972  OE1 GLU A 245      30.816 157.998  46.811  0.00  0.00      PROA O  
ATOM   1973  OE2 GLU A 245      28.756 157.921  47.597  0.00  0.00      PROA O1-
ATOM   1974  N   TYR A 246      31.400 160.981  52.303  0.00  0.00      PROA N  
ATOM   1975  CA  TYR A 246      32.023 160.840  53.603  0.00  0.00      PROA C  
ATOM   1976  C   TYR A 246      31.651 159.481  54.194  0.00  0.00      PROA C  
ATOM   1977  O   TYR A 246      30.572 158.934  53.945  0.00  0.00      PROA O  
ATOM   1978  CB  TYR A 246      31.582 161.956  54.595  0.00  0.00      PROA C  
ATOM   1979  CG  TYR A 246      31.892 163.336  54.069  0.00  0.00      PROA C  
ATOM   1980  CD1 TYR A 246      30.956 164.036  53.286  0.00  0.00      PROA C  
ATOM   1981  CD2 TYR A 246      33.090 163.981  54.427  0.00  0.00      PROA C  
ATOM   1982  CE1 TYR A 246      31.224 165.338  52.843  0.00  0.00      PROA C  
ATOM   1983  CE2 TYR A 246      33.355 165.290  53.996  0.00  0.00      PROA C  
ATOM   1984  CZ  TYR A 246      32.422 165.966  53.199  0.00  0.00      PROA C  
ATOM   1985  OH  TYR A 246      32.679 167.280  52.753  0.00  0.00      PROA O  
ATOM   1986  N   GLY A 247      32.562 158.891  54.998  0.00  0.00      PROA N  
ATOM   1987  CA  GLY A 247      32.399 157.552  55.564  0.00  0.00      PROA C  
ATOM   1988  C   GLY A 247      32.903 156.461  54.641  0.00  0.00      PROA C  
ATOM   1989  O   GLY A 247      33.711 156.749  53.752  0.00  0.00      PROA O  
ATOM   1990  N   PRO A 248      32.484 155.202  54.772  0.00  0.00      PROA N  
ATOM   1991  CA  PRO A 248      31.757 154.594  55.890  0.00  0.00      PROA C  
ATOM   1992  C   PRO A 248      32.126 155.007  57.309  0.00  0.00      PROA C  
ATOM   1993  O   PRO A 248      33.307 155.031  57.655  0.00  0.00      PROA O  
ATOM   1994  CB  PRO A 248      31.956 153.086  55.673  0.00  0.00      PROA C  
ATOM   1995  CG  PRO A 248      32.051 152.956  54.153  0.00  0.00      PROA C  
ATOM   1996  CD  PRO A 248      32.853 154.200  53.768  0.00  0.00      PROA C  
ATOM   1997  N   PHE A 249      31.119 155.297  58.150  0.00  0.00      PROA N  
ATOM   1998  CA  PHE A 249      31.287 155.532  59.570  0.00  0.00      PROA C  
ATOM   1999  C   PHE A 249      30.769 154.340  60.365  0.00  0.00      PROA C  
ATOM   2000  O   PHE A 249      29.667 153.834  60.138  0.00  0.00      PROA O  
ATOM   2001  CB  PHE A 249      30.549 156.810  60.057  0.00  0.00      PROA C  
ATOM   2002  CG  PHE A 249      31.150 158.041  59.437  0.00  0.00      PROA C  
ATOM   2003  CD1 PHE A 249      32.350 158.570  59.945  0.00  0.00      PROA C  
ATOM   2004  CD2 PHE A 249      30.494 158.722  58.398  0.00  0.00      PROA C  
ATOM   2005  CE1 PHE A 249      32.892 159.748  59.415  0.00  0.00      PROA C  
ATOM   2006  CE2 PHE A 249      31.033 159.901  57.866  0.00  0.00      PROA C  
ATOM   2007  CZ  PHE A 249      32.233 160.413  58.375  0.00  0.00      PROA C  
ATOM   2008  N   CYS A 250      31.580 153.867  61.328  0.00  0.00      PROA N  
ATOM   2009  CA  CYS A 250      31.206 152.842  62.281  0.00  0.00      PROA C  
ATOM   2010  C   CYS A 250      32.178 152.934  63.452  0.00  0.00      PROA C  
ATOM   2011  O   CYS A 250      33.213 153.600  63.353  0.00  0.00      PROA O  
ATOM   2012  CB  CYS A 250      31.159 151.404  61.692  0.00  0.00      PROA C  
ATOM   2013  SG  CYS A 250      32.754 150.794  61.070  0.00  0.00      PROA S  
ATOM   2014  N   GLY A 251      31.855 152.312  64.603  0.00  0.00      PROA N  
ATOM   2015  CA  GLY A 251      32.638 152.419  65.834  0.00  0.00      PROA C  
ATOM   2016  C   GLY A 251      31.828 152.960  66.981  0.00  0.00      PROA C  
ATOM   2017  O   GLY A 251      30.624 153.186  66.867  0.00  0.00      PROA O  
ATOM   2018  N   LYS A 252      32.489 153.153  68.141  0.00  0.00      PROA N  
ATOM   2019  CA  LYS A 252      31.849 153.504  69.403  0.00  0.00      PROA C  
ATOM   2020  C   LYS A 252      32.084 154.948  69.839  0.00  0.00      PROA C  
ATOM   2021  O   LYS A 252      31.678 155.370  70.924  0.00  0.00      PROA O  
ATOM   2022  CB  LYS A 252      32.332 152.533  70.512  0.00  0.00      PROA C  
ATOM   2023  CG  LYS A 252      31.835 151.098  70.278  0.00  0.00      PROA C  
ATOM   2024  CD  LYS A 252      32.203 150.115  71.403  0.00  0.00      PROA C  
ATOM   2025  CE  LYS A 252      31.477 148.760  71.298  0.00  0.00      PROA C  
ATOM   2026  NZ  LYS A 252      30.079 148.857  71.770  0.00  0.00      PROA N1+
ATOM   2027  N   THR A 253      32.742 155.756  68.989  0.00  0.00      PROA N  
ATOM   2028  CA  THR A 253      33.114 157.135  69.301  0.00  0.00      PROA C  
ATOM   2029  C   THR A 253      32.421 158.054  68.321  0.00  0.00      PROA C  
ATOM   2030  O   THR A 253      32.412 157.792  67.120  0.00  0.00      PROA O  
ATOM   2031  CB  THR A 253      34.626 157.385  69.229  0.00  0.00      PROA C  
ATOM   2032  CG2 THR A 253      34.991 158.839  69.576  0.00  0.00      PROA C  
ATOM   2033  OG1 THR A 253      35.303 156.565  70.177  0.00  0.00      PROA O  
ATOM   2034  N   LEU A 254      31.812 159.159  68.806  0.00  0.00      PROA N  
ATOM   2035  CA  LEU A 254      31.185 160.192  67.991  0.00  0.00      PROA C  
ATOM   2036  C   LEU A 254      32.142 160.795  66.947  0.00  0.00      PROA C  
ATOM   2037  O   LEU A 254      33.125 161.428  67.354  0.00  0.00      PROA O  
ATOM   2038  CB  LEU A 254      30.670 161.343  68.898  0.00  0.00      PROA C  
ATOM   2039  CG  LEU A 254      29.521 160.956  69.854  0.00  0.00      PROA C  
ATOM   2040  CD1 LEU A 254      29.529 161.843  71.108  0.00  0.00      PROA C  
ATOM   2041  CD2 LEU A 254      28.164 161.078  69.152  0.00  0.00      PROA C  
ATOM   2042  N   PRO A 255      31.981 160.631  65.627  0.00  0.00      PROA N  
ATOM   2043  CA  PRO A 255      32.825 161.301  64.645  0.00  0.00      PROA C  
ATOM   2044  C   PRO A 255      32.735 162.837  64.717  0.00  0.00      PROA C  
ATOM   2045  O   PRO A 255      31.690 163.344  65.146  0.00  0.00      PROA O  
ATOM   2046  CB  PRO A 255      32.391 160.708  63.293  0.00  0.00      PROA C  
ATOM   2047  CG  PRO A 255      30.945 160.268  63.517  0.00  0.00      PROA C  
ATOM   2048  CD  PRO A 255      30.906 159.862  64.991  0.00  0.00      PROA C  
ATOM   2049  N   PRO A 256      33.773 163.603  64.358  0.00  0.00      PROA N  
ATOM   2050  CA  PRO A 256      33.722 165.057  64.210  0.00  0.00      PROA C  
ATOM   2051  C   PRO A 256      32.566 165.639  63.402  0.00  0.00      PROA C  
ATOM   2052  O   PRO A 256      31.978 164.956  62.560  0.00  0.00      PROA O  
ATOM   2053  CB  PRO A 256      35.075 165.409  63.565  0.00  0.00      PROA C  
ATOM   2054  CG  PRO A 256      36.018 164.325  64.089  0.00  0.00      PROA C  
ATOM   2055  CD  PRO A 256      35.123 163.085  64.100  0.00  0.00      PROA C  
ATOM   2056  N   ARG A 257      32.253 166.934  63.628  0.00  0.00      PROA N  
ATOM   2057  CA  ARG A 257      31.353 167.719  62.795  0.00  0.00      PROA C  
ATOM   2058  C   ARG A 257      31.658 167.662  61.299  0.00  0.00      PROA C  
ATOM   2059  O   ARG A 257      32.810 167.793  60.874  0.00  0.00      PROA O  
ATOM   2060  CB  ARG A 257      31.312 169.201  63.278  0.00  0.00      PROA C  
ATOM   2061  CG  ARG A 257      30.757 170.242  62.274  0.00  0.00      PROA C  
ATOM   2062  CD  ARG A 257      30.722 171.686  62.797  0.00  0.00      PROA C  
ATOM   2063  NE  ARG A 257      29.604 171.776  63.782  0.00  0.00      PROA N  
ATOM   2064  CZ  ARG A 257      29.186 172.883  64.363  0.00  0.00      PROA C  
ATOM   2065  NH1 ARG A 257      29.796 174.040  64.233  0.00  0.00      PROA N1+
ATOM   2066  NH2 ARG A 257      28.101 172.820  65.101  0.00  0.00      PROA N  
ATOM   2067  N   ILE A 258      30.620 167.478  60.461  0.00  0.00      PROA N  
ATOM   2068  CA  ILE A 258      30.771 167.489  59.018  0.00  0.00      PROA C  
ATOM   2069  C   ILE A 258      30.097 168.757  58.522  0.00  0.00      PROA C  
ATOM   2070  O   ILE A 258      28.872 168.880  58.510  0.00  0.00      PROA O  
ATOM   2071  CB  ILE A 258      30.186 166.257  58.311  0.00  0.00      PROA C  
ATOM   2072  CG1 ILE A 258      30.618 164.935  58.999  0.00  0.00      PROA C  
ATOM   2073  CG2 ILE A 258      30.630 166.293  56.829  0.00  0.00      PROA C  
ATOM   2074  CD  ILE A 258      30.032 163.674  58.348  0.00  0.00      PROA C  
ATOM   2075  N   GLU A 259      30.892 169.756  58.095  0.00  0.00      PROA N  
ATOM   2076  CA  GLU A 259      30.375 170.978  57.512  0.00  0.00      PROA C  
ATOM   2077  C   GLU A 259      30.487 170.874  55.998  0.00  0.00      PROA C  
ATOM   2078  O   GLU A 259      31.567 170.728  55.423  0.00  0.00      PROA O  
ATOM   2079  CB  GLU A 259      31.053 172.249  58.098  0.00  0.00      PROA C  
ATOM   2080  CG  GLU A 259      32.589 172.365  57.899  0.00  0.00      PROA C  
ATOM   2081  CD  GLU A 259      33.223 173.573  58.591  0.00  0.00      PROA C  
ATOM   2082  OE1 GLU A 259      32.519 174.374  59.258  0.00  0.00      PROA O  
ATOM   2083  OE2 GLU A 259      34.469 173.730  58.465  0.00  0.00      PROA O1-
ATOM   2084  N   THR A 260      29.334 170.890  55.302  0.00  0.00      PROA N  
ATOM   2085  CA  THR A 260      29.258 170.616  53.873  0.00  0.00      PROA C  
ATOM   2086  C   THR A 260      28.824 171.892  53.182  0.00  0.00      PROA C  
ATOM   2087  O   THR A 260      27.929 172.598  53.641  0.00  0.00      PROA O  
ATOM   2088  CB  THR A 260      28.317 169.451  53.500  0.00  0.00      PROA C  
ATOM   2089  CG2 THR A 260      28.582 168.243  54.412  0.00  0.00      PROA C  
ATOM   2090  OG1 THR A 260      26.930 169.753  53.592  0.00  0.00      PROA O  
ATOM   2091  N   ASP A 261      29.476 172.258  52.058  0.00  0.00      PROA N  
ATOM   2092  CA  ASP A 261      29.097 173.419  51.267  0.00  0.00      PROA C  
ATOM   2093  C   ASP A 261      27.690 173.284  50.657  0.00  0.00      PROA C  
ATOM   2094  O   ASP A 261      26.919 174.241  50.573  0.00  0.00      PROA O  
ATOM   2095  CB  ASP A 261      30.178 173.663  50.177  0.00  0.00      PROA C  
ATOM   2096  CG  ASP A 261      30.068 175.036  49.525  0.00  0.00      PROA C  
ATOM   2097  OD1 ASP A 261      29.649 176.013  50.199  0.00  0.00      PROA O  
ATOM   2098  OD2 ASP A 261      30.519 175.179  48.358  0.00  0.00      PROA O1-
ATOM   2099  N   SER A 262      27.353 172.053  50.216  0.00  0.00      PROA N  
ATOM   2100  CA  SER A 262      26.121 171.686  49.526  0.00  0.00      PROA C  
ATOM   2101  C   SER A 262      24.808 171.915  50.287  0.00  0.00      PROA C  
ATOM   2102  O   SER A 262      24.725 171.862  51.517  0.00  0.00      PROA O  
ATOM   2103  CB  SER A 262      26.160 170.210  49.025  0.00  0.00      PROA C  
ATOM   2104  OG  SER A 262      25.095 169.896  48.118  0.00  0.00      PROA O  
ATOM   2105  N   ASN A 263      23.733 172.157  49.509  0.00  0.00      PROA N  
ATOM   2106  CA  ASN A 263      22.363 172.316  49.948  0.00  0.00      PROA C  
ATOM   2107  C   ASN A 263      21.603 170.985  49.904  0.00  0.00      PROA C  
ATOM   2108  O   ASN A 263      20.438 170.907  50.298  0.00  0.00      PROA O  
ATOM   2109  CB  ASN A 263      21.650 173.343  49.009  0.00  0.00      PROA C  
ATOM   2110  CG  ASN A 263      21.638 172.900  47.540  0.00  0.00      PROA C  
ATOM   2111  ND2 ASN A 263      20.429 172.771  46.949  0.00  0.00      PROA N  
ATOM   2112  OD1 ASN A 263      22.679 172.653  46.924  0.00  0.00      PROA O  
ATOM   2113  N   LYS A 264      22.244 169.900  49.427  0.00  0.00      PROA N  
ATOM   2114  CA  LYS A 264      21.638 168.587  49.374  0.00  0.00      PROA C  
ATOM   2115  C   LYS A 264      22.556 167.519  49.950  0.00  0.00      PROA C  
ATOM   2116  O   LYS A 264      23.701 167.331  49.536  0.00  0.00      PROA O  
ATOM   2117  CB  LYS A 264      21.143 168.204  47.954  0.00  0.00      PROA C  
ATOM   2118  CG  LYS A 264      22.183 168.327  46.826  0.00  0.00      PROA C  
ATOM   2119  CD  LYS A 264      21.589 167.942  45.457  0.00  0.00      PROA C  
ATOM   2120  CE  LYS A 264      22.609 168.006  44.309  0.00  0.00      PROA C  
ATOM   2121  NZ  LYS A 264      21.978 167.651  43.013  0.00  0.00      PROA N1+
ATOM   2122  N   VAL A 265      22.053 166.786  50.958  0.00  0.00      PROA N  
ATOM   2123  CA  VAL A 265      22.780 165.708  51.602  0.00  0.00      PROA C  
ATOM   2124  C   VAL A 265      21.898 164.478  51.573  0.00  0.00      PROA C  
ATOM   2125  O   VAL A 265      20.709 164.531  51.891  0.00  0.00      PROA O  
ATOM   2126  CB  VAL A 265      23.203 166.051  53.032  0.00  0.00      PROA C  
ATOM   2127  CG1 VAL A 265      23.837 164.835  53.730  0.00  0.00      PROA C  
ATOM   2128  CG2 VAL A 265      24.224 167.203  53.005  0.00  0.00      PROA C  
ATOM   2129  N   THR A 266      22.437 163.321  51.160  0.00  0.00      PROA N  
ATOM   2130  CA  THR A 266      21.737 162.049  51.272  0.00  0.00      PROA C  
ATOM   2131  C   THR A 266      22.559 161.155  52.170  0.00  0.00      PROA C  
ATOM   2132  O   THR A 266      23.775 161.016  52.036  0.00  0.00      PROA O  
ATOM   2133  CB  THR A 266      21.388 161.381  49.937  0.00  0.00      PROA C  
ATOM   2134  CG2 THR A 266      22.617 160.878  49.173  0.00  0.00      PROA C  
ATOM   2135  OG1 THR A 266      20.502 160.277  50.105  0.00  0.00      PROA O  
ATOM   2136  N   ILE A 267      21.908 160.566  53.179  0.00  0.00      PROA N  
ATOM   2137  CA  ILE A 267      22.561 159.761  54.186  0.00  0.00      PROA C  
ATOM   2138  C   ILE A 267      21.988 158.372  54.072  0.00  0.00      PROA C  
ATOM   2139  O   ILE A 267      20.772 158.180  54.069  0.00  0.00      PROA O  
ATOM   2140  CB  ILE A 267      22.393 160.327  55.591  0.00  0.00      PROA C  
ATOM   2141  CG1 ILE A 267      22.899 161.793  55.606  0.00  0.00      PROA C  
ATOM   2142  CG2 ILE A 267      23.113 159.413  56.607  0.00  0.00      PROA C  
ATOM   2143  CD  ILE A 267      23.029 162.417  56.995  0.00  0.00      PROA C  
ATOM   2144  N   THR A 268      22.860 157.360  53.934  0.00  0.00      PROA N  
ATOM   2145  CA  THR A 268      22.437 155.978  53.772  0.00  0.00      PROA C  
ATOM   2146  C   THR A 268      23.003 155.128  54.880  0.00  0.00      PROA C  
ATOM   2147  O   THR A 268      24.206 155.102  55.139  0.00  0.00      PROA O  
ATOM   2148  CB  THR A 268      22.725 155.336  52.413  0.00  0.00      PROA C  
ATOM   2149  CG2 THR A 268      21.747 155.913  51.376  0.00  0.00      PROA C  
ATOM   2150  OG1 THR A 268      24.040 155.607  51.942  0.00  0.00      PROA O  
ATOM   2151  N   PHE A 269      22.118 154.405  55.583  0.00  0.00      PROA N  
ATOM   2152  CA  PHE A 269      22.481 153.532  56.676  0.00  0.00      PROA C  
ATOM   2153  C   PHE A 269      21.997 152.130  56.346  0.00  0.00      PROA C  
ATOM   2154  O   PHE A 269      20.809 151.891  56.134  0.00  0.00      PROA O  
ATOM   2155  CB  PHE A 269      21.911 154.057  58.026  0.00  0.00      PROA C  
ATOM   2156  CG  PHE A 269      22.209 153.149  59.194  0.00  0.00      PROA C  
ATOM   2157  CD1 PHE A 269      23.539 152.856  59.538  0.00  0.00      PROA C  
ATOM   2158  CD2 PHE A 269      21.171 152.606  59.973  0.00  0.00      PROA C  
ATOM   2159  CE1 PHE A 269      23.830 152.023  60.625  0.00  0.00      PROA C  
ATOM   2160  CE2 PHE A 269      21.458 151.772  61.062  0.00  0.00      PROA C  
ATOM   2161  CZ  PHE A 269      22.789 151.478  61.386  0.00  0.00      PROA C  
ATOM   2162  N   THR A 270      22.929 151.169  56.258  0.00  0.00      PROA N  
ATOM   2163  CA  THR A 270      22.618 149.771  55.991  0.00  0.00      PROA C  
ATOM   2164  C   THR A 270      23.181 148.937  57.115  0.00  0.00      PROA C  
ATOM   2165  O   THR A 270      24.206 149.266  57.713  0.00  0.00      PROA O  
ATOM   2166  CB  THR A 270      23.111 149.212  54.653  0.00  0.00      PROA C  
ATOM   2167  CG2 THR A 270      22.330 149.884  53.516  0.00  0.00      PROA C  
ATOM   2168  OG1 THR A 270      24.491 149.482  54.424  0.00  0.00      PROA O  
ATOM   2169  N   THR A 271      22.503 147.834  57.462  0.00  0.00      PROA N  
ATOM   2170  CA  THR A 271      22.910 147.003  58.583  0.00  0.00      PROA C  
ATOM   2171  C   THR A 271      22.623 145.539  58.291  0.00  0.00      PROA C  
ATOM   2172  O   THR A 271      21.832 145.198  57.407  0.00  0.00      PROA O  
ATOM   2173  CB  THR A 271      22.413 147.505  59.949  0.00  0.00      PROA C  
ATOM   2174  CG2 THR A 271      20.929 147.885  59.889  0.00  0.00      PROA C  
ATOM   2175  OG1 THR A 271      22.593 146.579  61.009  0.00  0.00      PROA O  
ATOM   2176  N   ASP A 272      23.370 144.647  58.959  0.00  0.00      PROA N  
ATOM   2177  CA  ASP A 272      23.355 143.211  58.795  0.00  0.00      PROA C  
ATOM   2178  C   ASP A 272      22.428 142.482  59.798  0.00  0.00      PROA C  
ATOM   2179  O   ASP A 272      21.882 143.041  60.750  0.00  0.00      PROA O  
ATOM   2180  CB  ASP A 272      24.820 142.673  58.842  0.00  0.00      PROA C  
ATOM   2181  CG  ASP A 272      25.025 141.306  58.200  0.00  0.00      PROA C  
ATOM   2182  OD1 ASP A 272      24.085 140.764  57.559  0.00  0.00      PROA O  
ATOM   2183  OD2 ASP A 272      26.158 140.766  58.302  0.00  0.00      PROA O1-
ATOM   2184  N   GLU A 273      22.262 141.165  59.581  0.00  0.00      PROA N  
ATOM   2185  CA  GLU A 273      21.409 140.224  60.282  0.00  0.00      PROA C  
ATOM   2186  C   GLU A 273      21.570 140.170  61.803  0.00  0.00      PROA C  
ATOM   2187  O   GLU A 273      20.593 140.112  62.552  0.00  0.00      PROA O  
ATOM   2188  CB  GLU A 273      21.671 138.824  59.649  0.00  0.00      PROA C  
ATOM   2189  CG  GLU A 273      21.160 137.560  60.394  0.00  0.00      PROA C  
ATOM   2190  CD  GLU A 273      19.650 137.351  60.292  0.00  0.00      PROA C  
ATOM   2191  OE1 GLU A 273      18.977 137.251  61.352  0.00  0.00      PROA O  
ATOM   2192  OE2 GLU A 273      19.129 137.230  59.151  0.00  0.00      PROA O1-
ATOM   2193  N   SER A 274      22.822 140.202  62.303  0.00  0.00      PROA N  
ATOM   2194  CA  SER A 274      23.132 140.160  63.730  0.00  0.00      PROA C  
ATOM   2195  C   SER A 274      23.570 141.518  64.272  0.00  0.00      PROA C  
ATOM   2196  O   SER A 274      23.913 142.437  63.526  0.00  0.00      PROA O  
ATOM   2197  CB  SER A 274      24.194 139.076  64.100  0.00  0.00      PROA C  
ATOM   2198  OG  SER A 274      25.438 139.240  63.406  0.00  0.00      PROA O  
ATOM   2199  N   GLY A 275      23.548 141.672  65.617  0.00  0.00      PROA N  
ATOM   2200  CA  GLY A 275      23.986 142.881  66.318  0.00  0.00      PROA C  
ATOM   2201  C   GLY A 275      22.858 143.582  67.022  0.00  0.00      PROA C  
ATOM   2202  O   GLY A 275      21.697 143.517  66.623  0.00  0.00      PROA O  
ATOM   2203  N   ASN A 276      23.079 145.678  69.881  1.00 26.97      PROA N  
ATOM   2204  CA  ASN A 276      22.310 144.750  69.028  1.00 26.97      PROA C  
ATOM   2205  C   ASN A 276      21.284 145.429  68.117  1.00 26.97      PROA C  
ATOM   2206  O   ASN A 276      21.584 145.889  66.978  1.00 26.97      PROA O  
ATOM   2207  CB  ASN A 276      21.525 143.967  70.097  1.00 26.97      PROA C  
ATOM   2208  CG  ASN A 276      20.839 142.719  69.571  1.00 26.97      PROA C  
ATOM   2209  ND2 ASN A 276      20.977 141.643  70.314  1.00 26.97      PROA N  
ATOM   2210  OD1 ASN A 276      20.100 142.778  68.560  1.00 26.97      PROA O  
ATOM   2211  N   HIS A 277      23.494 146.953  68.817  0.00  0.00      PROA N  
ATOM   2212  CA  HIS A 277      24.014 148.234  69.266  0.00  0.00      PROA C  
ATOM   2213  C   HIS A 277      23.057 149.401  69.026  0.00  0.00      PROA C  
ATOM   2214  O   HIS A 277      22.160 149.350  68.187  0.00  0.00      PROA O  
ATOM   2215  CB  HIS A 277      25.447 148.499  68.757  0.00  0.00      PROA C  
ATOM   2216  CG  HIS A 277      26.432 147.635  69.511  0.00  0.00      PROA C  
ATOM   2217  CD2 HIS A 277      27.043 147.877  70.704  0.00  0.00      PROA C  
ATOM   2218  ND1 HIS A 277      26.983 146.459  69.048  0.00  0.00      PROA N  
ATOM   2219  CE1 HIS A 277      27.884 146.041  69.970  0.00  0.00      PROA C  
ATOM   2220  NE2 HIS A 277      27.961 146.873  70.998  0.00  0.00      PROA N  
ATOM   2221  N   THR A 278      23.204 150.474  69.839  0.00  0.00      PROA N  
ATOM   2222  CA  THR A 278      22.280 151.612  69.919  0.00  0.00      PROA C  
ATOM   2223  C   THR A 278      22.066 152.378  68.616  0.00  0.00      PROA C  
ATOM   2224  O   THR A 278      20.944 152.779  68.298  0.00  0.00      PROA O  
ATOM   2225  CB  THR A 278      22.572 152.561  71.106  0.00  0.00      PROA C  
ATOM   2226  CG2 THR A 278      24.037 153.015  71.132  0.00  0.00      PROA C  
ATOM   2227  OG1 THR A 278      21.788 153.750  71.121  0.00  0.00      PROA O  
ATOM   2228  N   GLY A 279      23.128 152.581  67.809  0.00  0.00      PROA N  
ATOM   2229  CA  GLY A 279      23.056 153.352  66.578  0.00  0.00      PROA C  
ATOM   2230  C   GLY A 279      23.564 154.750  66.743  0.00  0.00      PROA C  
ATOM   2231  O   GLY A 279      24.492 155.020  67.505  0.00  0.00      PROA O  
ATOM   2232  N   TRP A 280      22.988 155.672  65.970  0.00  0.00      PROA N  
ATOM   2233  CA  TRP A 280      23.486 157.014  65.812  0.00  0.00      PROA C  
ATOM   2234  C   TRP A 280      22.349 158.024  65.839  0.00  0.00      PROA C  
ATOM   2235  O   TRP A 280      21.195 157.731  65.514  0.00  0.00      PROA O  
ATOM   2236  CB  TRP A 280      24.282 157.120  64.476  0.00  0.00      PROA C  
ATOM   2237  CG  TRP A 280      23.543 156.706  63.236  0.00  0.00      PROA C  
ATOM   2238  CD1 TRP A 280      23.541 155.451  62.677  0.00  0.00      PROA C  
ATOM   2239  CD2 TRP A 280      22.668 157.513  62.430  0.00  0.00      PROA C  
ATOM   2240  CE2 TRP A 280      22.146 156.666  61.422  0.00  0.00      PROA C  
ATOM   2241  CE3 TRP A 280      22.285 158.855  62.466  0.00  0.00      PROA C  
ATOM   2242  NE1 TRP A 280      22.681 155.424  61.606  0.00  0.00      PROA N  
ATOM   2243  CZ2 TRP A 280      21.251 157.127  60.474  0.00  0.00      PROA C  
ATOM   2244  CZ3 TRP A 280      21.396 159.322  61.496  0.00  0.00      PROA C  
ATOM   2245  CH2 TRP A 280      20.885 158.474  60.518  0.00  0.00      PROA C  
ATOM   2246  N   LYS A 281      22.678 159.267  66.230  0.00  0.00      PROA N  
ATOM   2247  CA  LYS A 281      21.778 160.393  66.143  0.00  0.00      PROA C  
ATOM   2248  C   LYS A 281      22.561 161.627  65.748  0.00  0.00      PROA C  
ATOM   2249  O   LYS A 281      23.601 161.941  66.335  0.00  0.00      PROA O  
ATOM   2250  CB  LYS A 281      20.998 160.619  67.462  0.00  0.00      PROA C  
ATOM   2251  CG  LYS A 281      20.160 161.908  67.530  0.00  0.00      PROA C  
ATOM   2252  CD  LYS A 281      19.312 161.968  68.815  0.00  0.00      PROA C  
ATOM   2253  CE  LYS A 281      18.505 163.267  68.962  0.00  0.00      PROA C  
ATOM   2254  NZ  LYS A 281      17.718 163.260  70.217  0.00  0.00      PROA N1+
ATOM   2255  N   ILE A 282      22.085 162.357  64.725  0.00  0.00      PROA N  
ATOM   2256  CA  ILE A 282      22.727 163.574  64.269  0.00  0.00      PROA C  
ATOM   2257  C   ILE A 282      21.738 164.715  64.288  0.00  0.00      PROA C  
ATOM   2258  O   ILE A 282      20.549 164.572  63.997  0.00  0.00      PROA O  
ATOM   2259  CB  ILE A 282      23.417 163.500  62.903  0.00  0.00      PROA C  
ATOM   2260  CG1 ILE A 282      22.447 163.338  61.717  0.00  0.00      PROA C  
ATOM   2261  CG2 ILE A 282      24.448 162.358  62.944  0.00  0.00      PROA C  
ATOM   2262  CD  ILE A 282      23.147 163.326  60.357  0.00  0.00      PROA C  
ATOM   2263  N   HIS A 283      22.237 165.903  64.645  0.00  0.00      PROA N  
ATOM   2264  CA  HIS A 283      21.542 167.155  64.470  0.00  0.00      PROA C  
ATOM   2265  C   HIS A 283      22.050 167.777  63.186  0.00  0.00      PROA C  
ATOM   2266  O   HIS A 283      23.258 167.910  62.983  0.00  0.00      PROA O  
ATOM   2267  CB  HIS A 283      21.818 168.120  65.648  0.00  0.00      PROA C  
ATOM   2268  CG  HIS A 283      21.124 169.452  65.533  0.00  0.00      PROA C  
ATOM   2269  CD2 HIS A 283      21.638 170.712  65.473  0.00  0.00      PROA C  
ATOM   2270  ND1 HIS A 283      19.755 169.607  65.570  0.00  0.00      PROA N  
ATOM   2271  CE1 HIS A 283      19.500 170.938  65.523  0.00  0.00      PROA C  
ATOM   2272  NE2 HIS A 283      20.613 171.651  65.466  0.00  0.00      PROA N  
ATOM   2273  N   TYR A 284      21.146 168.169  62.274  0.00  0.00      PROA N  
ATOM   2274  CA  TYR A 284      21.531 168.877  61.073  0.00  0.00      PROA C  
ATOM   2275  C   TYR A 284      21.076 170.313  61.274  0.00  0.00      PROA C  
ATOM   2276  O   TYR A 284      20.016 170.596  61.839  0.00  0.00      PROA O  
ATOM   2277  CB  TYR A 284      20.981 168.222  59.761  0.00  0.00      PROA C  
ATOM   2278  CG  TYR A 284      19.614 168.683  59.311  0.00  0.00      PROA C  
ATOM   2279  CD1 TYR A 284      19.484 169.786  58.445  0.00  0.00      PROA C  
ATOM   2280  CD2 TYR A 284      18.459 168.003  59.723  0.00  0.00      PROA C  
ATOM   2281  CE1 TYR A 284      18.219 170.224  58.034  0.00  0.00      PROA C  
ATOM   2282  CE2 TYR A 284      17.194 168.423  59.293  0.00  0.00      PROA C  
ATOM   2283  CZ  TYR A 284      17.076 169.542  58.464  0.00  0.00      PROA C  
ATOM   2284  OH  TYR A 284      15.803 169.995  58.073  0.00  0.00      PROA O  
ATOM   2285  N   THR A 285      21.893 171.269  60.818  0.00  0.00      PROA N  
ATOM   2286  CA  THR A 285      21.503 172.664  60.824  0.00  0.00      PROA C  
ATOM   2287  C   THR A 285      22.029 173.294  59.562  0.00  0.00      PROA C  
ATOM   2288  O   THR A 285      22.954 172.788  58.922  0.00  0.00      PROA O  
ATOM   2289  CB  THR A 285      21.937 173.424  62.075  0.00  0.00      PROA C  
ATOM   2290  CG2 THR A 285      23.442 173.739  62.086  0.00  0.00      PROA C  
ATOM   2291  OG1 THR A 285      21.214 174.644  62.203  0.00  0.00      PROA O  
ATOM   2292  N   SER A 286      21.406 174.404  59.139  0.00  0.00      PROA N  
ATOM   2293  CA  SER A 286      21.629 174.984  57.827  0.00  0.00      PROA C  
ATOM   2294  C   SER A 286      22.125 176.394  57.991  0.00  0.00      PROA C  
ATOM   2295  O   SER A 286      21.474 177.250  58.593  0.00  0.00      PROA O  
ATOM   2296  CB  SER A 286      20.358 175.003  56.946  0.00  0.00      PROA C  
ATOM   2297  OG  SER A 286      19.801 173.694  56.866  0.00  0.00      PROA O  
ATOM   2298  N   THR A 287      23.323 176.654  57.453  0.00  0.00      PROA N  
ATOM   2299  CA  THR A 287      24.064 177.893  57.647  0.00  0.00      PROA C  
ATOM   2300  C   THR A 287      24.330 178.445  56.267  0.00  0.00      PROA C  
ATOM   2301  O   THR A 287      24.284 177.721  55.276  0.00  0.00      PROA O  
ATOM   2302  CB  THR A 287      25.386 177.657  58.396  0.00  0.00      PROA C  
ATOM   2303  CG2 THR A 287      26.114 178.959  58.774  0.00  0.00      PROA C  
ATOM   2304  OG1 THR A 287      25.136 176.977  59.622  0.00  0.00      PROA O  
ATOM   2305  N   ALA A 288      24.585 179.752  56.149  0.00  0.00      PROA N  
ATOM   2306  CA  ALA A 288      24.998 180.353  54.909  0.00  0.00      PROA C  
ATOM   2307  C   ALA A 288      25.713 181.646  55.253  0.00  0.00      PROA C  
ATOM   2308  O   ALA A 288      25.769 182.034  56.421  0.00  0.00      PROA O  
ATOM   2309  CB  ALA A 288      23.800 180.588  53.984  0.00  0.00      PROA C  
ATOM   2310  N   GLN A 289      26.351 182.316  54.272  0.00  0.00      PROA N  
ATOM   2311  CA  GLN A 289      27.147 183.502  54.550  0.00  0.00      PROA C  
ATOM   2312  C   GLN A 289      26.502 184.851  54.162  0.00  0.00      PROA C  
ATOM   2313  O   GLN A 289      25.868 184.949  53.103  0.00  0.00      PROA O  
ATOM   2314  CB  GLN A 289      28.607 183.385  54.030  0.00  0.00      PROA C  
ATOM   2315  CG  GLN A 289      28.763 183.056  52.527  0.00  0.00      PROA C  
ATOM   2316  CD  GLN A 289      30.230 182.786  52.175  0.00  0.00      PROA C  
ATOM   2317  NE2 GLN A 289      31.087 183.824  52.315  0.00  0.00      PROA N  
ATOM   2318  OE1 GLN A 289      30.622 181.677  51.799  0.00  0.00      PROA O  
ATOM   2319  N   PRO A 290      26.588 185.900  54.997  0.00  0.00      PROA N  
ATOM   2320  CA  PRO A 290      26.054 187.223  54.688  0.00  0.00      PROA C  
ATOM   2321  C   PRO A 290      26.659 187.875  53.454  0.00  0.00      PROA C  
ATOM   2322  O   PRO A 290      27.810 187.615  53.092  0.00  0.00      PROA O  
ATOM   2323  CB  PRO A 290      26.312 188.039  55.965  0.00  0.00      PROA C  
ATOM   2324  CG  PRO A 290      27.573 187.408  56.555  0.00  0.00      PROA C  
ATOM   2325  CD  PRO A 290      27.380 185.924  56.236  0.00  0.00      PROA C  
ATOM   2326  N   CYS A 291      25.878 188.747  52.802  0.00  0.00      PROA N  
ATOM   2327  CA  CYS A 291      26.250 189.452  51.595  0.00  0.00      PROA C  
ATOM   2328  C   CYS A 291      26.381 190.940  51.930  0.00  0.00      PROA C  
ATOM   2329  O   CYS A 291      25.597 191.424  52.754  0.00  0.00      PROA O  
ATOM   2330  CB  CYS A 291      25.196 189.224  50.482  0.00  0.00      PROA C  
ATOM   2331  SG  CYS A 291      24.779 187.452  50.369  0.00  0.00      PROA S  
ATOM   2332  N   PRO A 292      27.358 191.694  51.401  0.00  0.00      PROA N  
ATOM   2333  CA  PRO A 292      27.509 193.140  51.598  0.00  0.00      PROA C  
ATOM   2334  C   PRO A 292      26.236 193.976  51.585  0.00  0.00      PROA C  
ATOM   2335  O   PRO A 292      25.429 193.813  50.672  0.00  0.00      PROA O  
ATOM   2336  CB  PRO A 292      28.489 193.564  50.493  0.00  0.00      PROA C  
ATOM   2337  CG  PRO A 292      29.371 192.329  50.308  0.00  0.00      PROA C  
ATOM   2338  CD  PRO A 292      28.381 191.177  50.488  0.00  0.00      PROA C  
ATOM   2339  N   ASP A 293      26.058 194.891  52.561  0.00  0.00      PROA N  
ATOM   2340  CA  ASP A 293      24.941 195.815  52.639  0.00  0.00      PROA C  
ATOM   2341  C   ASP A 293      24.890 196.754  51.407  0.00  0.00      PROA C  
ATOM   2342  O   ASP A 293      25.802 197.578  51.261  0.00  0.00      PROA O  
ATOM   2343  CB  ASP A 293      25.066 196.590  53.986  0.00  0.00      PROA C  
ATOM   2344  CG  ASP A 293      23.950 197.583  54.277  0.00  0.00      PROA C  
ATOM   2345  OD1 ASP A 293      22.868 197.528  53.642  0.00  0.00      PROA O  
ATOM   2346  OD2 ASP A 293      24.125 198.395  55.227  0.00  0.00      PROA O1-
ATOM   2347  N   PRO A 294      23.928 196.688  50.486  0.00  0.00      PROA N  
ATOM   2348  CA  PRO A 294      24.028 197.402  49.229  0.00  0.00      PROA C  
ATOM   2349  C   PRO A 294      23.438 198.801  49.367  0.00  0.00      PROA C  
ATOM   2350  O   PRO A 294      22.271 198.979  49.725  0.00  0.00      PROA O  
ATOM   2351  CB  PRO A 294      23.241 196.509  48.253  0.00  0.00      PROA C  
ATOM   2352  CG  PRO A 294      22.144 195.868  49.112  0.00  0.00      PROA C  
ATOM   2353  CD  PRO A 294      22.795 195.757  50.497  0.00  0.00      PROA C  
ATOM   2354  N   THR A 295      24.239 199.846  49.086  0.00  0.00      PROA N  
ATOM   2355  CA  THR A 295      23.732 201.207  48.925  0.00  0.00      PROA C  
ATOM   2356  C   THR A 295      22.820 201.337  47.715  0.00  0.00      PROA C  
ATOM   2357  O   THR A 295      23.126 200.838  46.634  0.00  0.00      PROA O  
ATOM   2358  CB  THR A 295      24.818 202.281  48.821  0.00  0.00      PROA C  
ATOM   2359  CG2 THR A 295      25.482 202.444  50.198  0.00  0.00      PROA C  
ATOM   2360  OG1 THR A 295      25.846 201.920  47.898  0.00  0.00      PROA O  
ATOM   2361  N   ALA A 296      21.672 202.034  47.850  0.00  0.00      PROA N  
ATOM   2362  CA  ALA A 296      20.833 202.363  46.714  0.00  0.00      PROA C  
ATOM   2363  C   ALA A 296      21.550 203.266  45.696  0.00  0.00      PROA C  
ATOM   2364  O   ALA A 296      22.330 204.131  46.117  0.00  0.00      PROA O  
ATOM   2365  CB  ALA A 296      19.533 203.038  47.194  0.00  0.00      PROA C  
ATOM   2366  N   PRO A 297      21.370 203.128  44.378  0.00  0.00      PROA N  
ATOM   2367  CA  PRO A 297      21.831 204.127  43.416  0.00  0.00      PROA C  
ATOM   2368  C   PRO A 297      21.256 205.526  43.691  0.00  0.00      PROA C  
ATOM   2369  O   PRO A 297      20.113 205.593  44.158  0.00  0.00      PROA O  
ATOM   2370  CB  PRO A 297      21.401 203.552  42.053  0.00  0.00      PROA C  
ATOM   2371  CG  PRO A 297      20.177 202.688  42.369  0.00  0.00      PROA C  
ATOM   2372  CD  PRO A 297      20.492 202.128  43.757  0.00  0.00      PROA C  
ATOM   2373  N   PRO A 298      21.955 206.644  43.471  0.00  0.00      PROA N  
ATOM   2374  CA  PRO A 298      21.360 207.977  43.574  0.00  0.00      PROA C  
ATOM   2375  C   PRO A 298      20.168 208.140  42.635  0.00  0.00      PROA C  
ATOM   2376  O   PRO A 298      20.287 207.829  41.452  0.00  0.00      PROA O  
ATOM   2377  CB  PRO A 298      22.525 208.929  43.252  0.00  0.00      PROA C  
ATOM   2378  CG  PRO A 298      23.432 208.117  42.321  0.00  0.00      PROA C  
ATOM   2379  CD  PRO A 298      23.283 206.685  42.845  0.00  0.00      PROA C  
ATOM   2380  N   ASN A 299      19.001 208.583  43.156  0.00  0.00      PROA N  
ATOM   2381  CA  ASN A 299      17.765 208.730  42.394  0.00  0.00      PROA C  
ATOM   2382  C   ASN A 299      17.093 207.389  42.083  0.00  0.00      PROA C  
ATOM   2383  O   ASN A 299      16.245 207.271  41.197  0.00  0.00      PROA O  
ATOM   2384  CB  ASN A 299      17.888 209.641  41.138  0.00  0.00      PROA C  
ATOM   2385  CG  ASN A 299      18.576 210.960  41.483  0.00  0.00      PROA C  
ATOM   2386  ND2 ASN A 299      17.923 211.781  42.339  0.00  0.00      PROA N  
ATOM   2387  OD1 ASN A 299      19.672 211.276  41.010  0.00  0.00      PROA O  
ATOM   2388  N   GLY A 300      17.440 206.334  42.842  0.00  0.00      PROA N  
ATOM   2389  CA  GLY A 300      16.780 205.042  42.768  0.00  0.00      PROA C  
ATOM   2390  C   GLY A 300      16.667 204.375  44.105  0.00  0.00      PROA C  
ATOM   2391  O   GLY A 300      16.884 204.975  45.158  0.00  0.00      PROA O  
ATOM   2392  N   HIS A 301      16.296 203.088  44.089  0.00  0.00      PROA N  
ATOM   2393  CA  HIS A 301      16.064 202.322  45.293  0.00  0.00      PROA C  
ATOM   2394  C   HIS A 301      16.210 200.839  45.017  0.00  0.00      PROA C  
ATOM   2395  O   HIS A 301      16.188 200.385  43.872  0.00  0.00      PROA O  
ATOM   2396  CB  HIS A 301      14.678 202.618  45.935  0.00  0.00      PROA C  
ATOM   2397  CG  HIS A 301      13.492 202.369  45.036  0.00  0.00      PROA C  
ATOM   2398  CD2 HIS A 301      12.760 203.257  44.305  0.00  0.00      PROA C  
ATOM   2399  ND1 HIS A 301      12.790 201.181  44.990  0.00  0.00      PROA N  
ATOM   2400  CE1 HIS A 301      11.690 201.391  44.226  0.00  0.00      PROA C  
ATOM   2401  NE2 HIS A 301      11.626 202.639  43.788  0.00  0.00      PROA N  
ATOM   2402  N   ILE A 302      16.393 200.052  46.094  0.00  0.00      PROA N  
ATOM   2403  CA  ILE A 302      16.555 198.609  46.050  0.00  0.00      PROA C  
ATOM   2404  C   ILE A 302      15.367 197.996  46.772  0.00  0.00      PROA C  
ATOM   2405  O   ILE A 302      14.991 198.431  47.861  0.00  0.00      PROA O  
ATOM   2406  CB  ILE A 302      17.865 198.152  46.705  0.00  0.00      PROA C  
ATOM   2407  CG1 ILE A 302      19.080 198.735  45.944  0.00  0.00      PROA C  
ATOM   2408  CG2 ILE A 302      17.938 196.608  46.754  0.00  0.00      PROA C  
ATOM   2409  CD  ILE A 302      20.411 198.568  46.681  0.00  0.00      PROA C  
ATOM   2410  N   SER A 303      14.716 196.988  46.165  0.00  0.00      PROA N  
ATOM   2411  CA  SER A 303      13.601 196.281  46.779  0.00  0.00      PROA C  
ATOM   2412  C   SER A 303      13.848 194.778  46.701  0.00  0.00      PROA C  
ATOM   2413  O   SER A 303      14.375 194.322  45.680  0.00  0.00      PROA O  
ATOM   2414  CB  SER A 303      12.254 196.608  46.073  0.00  0.00      PROA C  
ATOM   2415  OG  SER A 303      11.127 196.055  46.764  0.00  0.00      PROA O  
ATOM   2416  N   PRO A 304      13.486 193.944  47.675  0.00  0.00      PROA N  
ATOM   2417  CA  PRO A 304      13.166 194.268  49.068  0.00  0.00      PROA C  
ATOM   2418  C   PRO A 304      14.217 195.072  49.828  0.00  0.00      PROA C  
ATOM   2419  O   PRO A 304      15.404 194.992  49.516  0.00  0.00      PROA O  
ATOM   2420  CB  PRO A 304      12.937 192.891  49.723  0.00  0.00      PROA C  
ATOM   2421  CG  PRO A 304      12.504 191.993  48.561  0.00  0.00      PROA C  
ATOM   2422  CD  PRO A 304      13.362 192.509  47.409  0.00  0.00      PROA C  
ATOM   2423  N   VAL A 305      13.806 195.840  50.854  0.00  0.00      PROA N  
ATOM   2424  CA  VAL A 305      14.735 196.448  51.799  0.00  0.00      PROA C  
ATOM   2425  C   VAL A 305      14.871 195.509  52.990  0.00  0.00      PROA C  
ATOM   2426  O   VAL A 305      13.893 195.206  53.677  0.00  0.00      PROA O  
ATOM   2427  CB  VAL A 305      14.291 197.834  52.271  0.00  0.00      PROA C  
ATOM   2428  CG1 VAL A 305      15.294 198.409  53.295  0.00  0.00      PROA C  
ATOM   2429  CG2 VAL A 305      14.196 198.773  51.055  0.00  0.00      PROA C  
ATOM   2430  N   GLN A 306      16.090 195.003  53.257  0.00  0.00      PROA N  
ATOM   2431  CA  GLN A 306      16.345 194.084  54.353  0.00  0.00      PROA C  
ATOM   2432  C   GLN A 306      17.459 194.589  55.257  0.00  0.00      PROA C  
ATOM   2433  O   GLN A 306      18.343 195.346  54.852  0.00  0.00      PROA O  
ATOM   2434  CB  GLN A 306      16.680 192.653  53.851  0.00  0.00      PROA C  
ATOM   2435  CG  GLN A 306      15.518 192.017  53.045  0.00  0.00      PROA C  
ATOM   2436  CD  GLN A 306      15.711 190.547  52.643  0.00  0.00      PROA C  
ATOM   2437  NE2 GLN A 306      16.856 189.923  52.995  0.00  0.00      PROA N  
ATOM   2438  OE1 GLN A 306      14.824 189.957  52.017  0.00  0.00      PROA O  
ATOM   2439  N   ALA A 307      17.429 194.191  56.546  0.00  0.00      PROA N  
ATOM   2440  CA  ALA A 307      18.517 194.410  57.482  0.00  0.00      PROA C  
ATOM   2441  C   ALA A 307      19.803 193.678  57.093  0.00  0.00      PROA C  
ATOM   2442  O   ALA A 307      20.910 194.213  57.180  0.00  0.00      PROA O  
ATOM   2443  CB  ALA A 307      18.068 193.972  58.892  0.00  0.00      PROA C  
ATOM   2444  N   THR A 308      19.664 192.420  56.633  0.00  0.00      PROA N  
ATOM   2445  CA  THR A 308      20.783 191.578  56.233  0.00  0.00      PROA C  
ATOM   2446  C   THR A 308      20.412 190.849  54.957  0.00  0.00      PROA C  
ATOM   2447  O   THR A 308      19.242 190.725  54.589  0.00  0.00      PROA O  
ATOM   2448  CB  THR A 308      21.217 190.594  57.329  0.00  0.00      PROA C  
ATOM   2449  CG2 THR A 308      20.249 189.406  57.481  0.00  0.00      PROA C  
ATOM   2450  OG1 THR A 308      22.527 190.075  57.101  0.00  0.00      PROA O  
ATOM   2451  N   TYR A 309      21.434 190.395  54.217  0.00  0.00      PROA N  
ATOM   2452  CA  TYR A 309      21.322 189.899  52.864  0.00  0.00      PROA C  
ATOM   2453  C   TYR A 309      22.041 188.562  52.820  0.00  0.00      PROA C  
ATOM   2454  O   TYR A 309      23.131 188.419  53.373  0.00  0.00      PROA O  
ATOM   2455  CB  TYR A 309      21.942 190.900  51.846  0.00  0.00      PROA C  
ATOM   2456  CG  TYR A 309      21.206 192.221  51.886  0.00  0.00      PROA C  
ATOM   2457  CD1 TYR A 309      21.502 193.195  52.860  0.00  0.00      PROA C  
ATOM   2458  CD2 TYR A 309      20.203 192.503  50.945  0.00  0.00      PROA C  
ATOM   2459  CE1 TYR A 309      20.737 194.364  52.956  0.00  0.00      PROA C  
ATOM   2460  CE2 TYR A 309      19.463 193.690  51.008  0.00  0.00      PROA C  
ATOM   2461  CZ  TYR A 309      19.715 194.609  52.029  0.00  0.00      PROA C  
ATOM   2462  OH  TYR A 309      18.928 195.771  52.149  0.00  0.00      PROA O  
ATOM   2463  N   VAL A 310      21.434 187.532  52.208  0.00  0.00      PROA N  
ATOM   2464  CA  VAL A 310      21.950 186.172  52.256  0.00  0.00      PROA C  
ATOM   2465  C   VAL A 310      21.705 185.507  50.905  0.00  0.00      PROA C  
ATOM   2466  O   VAL A 310      20.953 186.019  50.073  0.00  0.00      PROA O  
ATOM   2467  CB  VAL A 310      21.334 185.398  53.428  0.00  0.00      PROA C  
ATOM   2468  CG1 VAL A 310      19.846 185.076  53.187  0.00  0.00      PROA C  
ATOM   2469  CG2 VAL A 310      22.134 184.124  53.762  0.00  0.00      PROA C  
ATOM   2470  N   LEU A 311      22.391 184.375  50.629  0.00  0.00      PROA N  
ATOM   2471  CA  LEU A 311      22.219 183.489  49.483  0.00  0.00      PROA C  
ATOM   2472  C   LEU A 311      20.827 183.368  48.873  0.00  0.00      PROA C  
ATOM   2473  O   LEU A 311      19.815 183.273  49.571  0.00  0.00      PROA O  
ATOM   2474  CB  LEU A 311      22.712 182.050  49.777  0.00  0.00      PROA C  
ATOM   2475  CG  LEU A 311      24.220 181.829  49.575  0.00  0.00      PROA C  
ATOM   2476  CD1 LEU A 311      25.108 182.707  50.472  0.00  0.00      PROA C  
ATOM   2477  CD2 LEU A 311      24.527 180.332  49.711  0.00  0.00      PROA C  
ATOM   2478  N   LYS A 312      20.778 183.336  47.525  0.00  0.00      PROA N  
ATOM   2479  CA  LYS A 312      19.595 183.111  46.711  0.00  0.00      PROA C  
ATOM   2480  C   LYS A 312      18.530 184.207  46.732  0.00  0.00      PROA C  
ATOM   2481  O   LYS A 312      17.775 184.371  45.770  0.00  0.00      PROA O  
ATOM   2482  CB  LYS A 312      18.999 181.686  46.919  0.00  0.00      PROA C  
ATOM   2483  CG  LYS A 312      17.676 181.399  46.186  0.00  0.00      PROA C  
ATOM   2484  CD  LYS A 312      17.237 179.929  46.307  0.00  0.00      PROA C  
ATOM   2485  CE  LYS A 312      15.991 179.604  45.467  0.00  0.00      PROA C  
ATOM   2486  NZ  LYS A 312      15.687 178.156  45.517  0.00  0.00      PROA N1+
ATOM   2487  N   ASP A 313      18.469 185.044  47.786  0.00  0.00      PROA N  
ATOM   2488  CA  ASP A 313      17.615 186.212  47.814  0.00  0.00      PROA C  
ATOM   2489  C   ASP A 313      17.964 187.188  46.685  0.00  0.00      PROA C  
ATOM   2490  O   ASP A 313      19.132 187.444  46.370  0.00  0.00      PROA O  
ATOM   2491  CB  ASP A 313      17.598 186.914  49.199  0.00  0.00      PROA C  
ATOM   2492  CG  ASP A 313      16.907 186.094  50.281  0.00  0.00      PROA C  
ATOM   2493  OD1 ASP A 313      16.191 185.102  49.979  0.00  0.00      PROA O  
ATOM   2494  OD2 ASP A 313      16.995 186.509  51.471  0.00  0.00      PROA O1-
ATOM   2495  N   SER A 314      16.921 187.703  46.008  0.00  0.00      PROA N  
ATOM   2496  CA  SER A 314      17.081 188.471  44.788  0.00  0.00      PROA C  
ATOM   2497  C   SER A 314      16.507 189.852  44.976  0.00  0.00      PROA C  
ATOM   2498  O   SER A 314      15.438 190.044  45.558  0.00  0.00      PROA O  
ATOM   2499  CB  SER A 314      16.452 187.789  43.540  0.00  0.00      PROA C  
ATOM   2500  OG  SER A 314      16.707 188.519  42.332  0.00  0.00      PROA O  
ATOM   2501  N   PHE A 315      17.259 190.858  44.505  0.00  0.00      PROA N  
ATOM   2502  CA  PHE A 315      17.002 192.249  44.786  0.00  0.00      PROA C  
ATOM   2503  C   PHE A 315      16.913 193.011  43.488  0.00  0.00      PROA C  
ATOM   2504  O   PHE A 315      17.756 192.887  42.599  0.00  0.00      PROA O  
ATOM   2505  CB  PHE A 315      18.079 192.852  45.723  0.00  0.00      PROA C  
ATOM   2506  CG  PHE A 315      17.998 192.125  47.038  0.00  0.00      PROA C  
ATOM   2507  CD1 PHE A 315      17.095 192.552  48.024  0.00  0.00      PROA C  
ATOM   2508  CD2 PHE A 315      18.763 190.971  47.275  0.00  0.00      PROA C  
ATOM   2509  CE1 PHE A 315      16.923 191.816  49.203  0.00  0.00      PROA C  
ATOM   2510  CE2 PHE A 315      18.593 190.229  48.449  0.00  0.00      PROA C  
ATOM   2511  CZ  PHE A 315      17.666 190.649  49.411  0.00  0.00      PROA C  
ATOM   2512  N   SER A 316      15.851 193.810  43.338  0.00  0.00      PROA N  
ATOM   2513  CA  SER A 316      15.589 194.573  42.133  0.00  0.00      PROA C  
ATOM   2514  C   SER A 316      15.943 196.016  42.379  0.00  0.00      PROA C  
ATOM   2515  O   SER A 316      15.462 196.637  43.328  0.00  0.00      PROA O  
ATOM   2516  CB  SER A 316      14.101 194.524  41.691  0.00  0.00      PROA C  
ATOM   2517  OG  SER A 316      13.707 193.193  41.346  0.00  0.00      PROA O  
ATOM   2518  N   VAL A 317      16.795 196.596  41.518  0.00  0.00      PROA N  
ATOM   2519  CA  VAL A 317      16.985 198.035  41.479  0.00  0.00      PROA C  
ATOM   2520  C   VAL A 317      15.917 198.675  40.616  0.00  0.00      PROA C  
ATOM   2521  O   VAL A 317      15.476 198.131  39.598  0.00  0.00      PROA O  
ATOM   2522  CB  VAL A 317      18.375 198.502  41.048  0.00  0.00      PROA C  
ATOM   2523  CG1 VAL A 317      19.305 198.517  42.270  0.00  0.00      PROA C  
ATOM   2524  CG2 VAL A 317      18.932 197.600  39.937  0.00  0.00      PROA C  
ATOM   2525  N   PHE A 318      15.472 199.862  41.039  0.00  0.00      PROA N  
ATOM   2526  CA  PHE A 318      14.542 200.696  40.321  0.00  0.00      PROA C  
ATOM   2527  C   PHE A 318      15.065 202.112  40.411  0.00  0.00      PROA C  
ATOM   2528  O   PHE A 318      15.832 202.452  41.311  0.00  0.00      PROA O  
ATOM   2529  CB  PHE A 318      13.117 200.689  40.943  0.00  0.00      PROA C  
ATOM   2530  CG  PHE A 318      12.486 199.325  40.893  0.00  0.00      PROA C  
ATOM   2531  CD1 PHE A 318      11.770 198.923  39.752  0.00  0.00      PROA C  
ATOM   2532  CD2 PHE A 318      12.516 198.474  42.012  0.00  0.00      PROA C  
ATOM   2533  CE1 PHE A 318      11.107 197.688  39.725  0.00  0.00      PROA C  
ATOM   2534  CE2 PHE A 318      11.852 197.241  41.987  0.00  0.00      PROA C  
ATOM   2535  CZ  PHE A 318      11.151 196.846  40.841  0.00  0.00      PROA C  
ATOM   2536  N   CYS A 319      14.636 202.982  39.484  0.00  0.00      PROA N  
ATOM   2537  CA  CYS A 319      14.903 204.405  39.553  0.00  0.00      PROA C  
ATOM   2538  C   CYS A 319      13.585 205.131  39.728  0.00  0.00      PROA C  
ATOM   2539  O   CYS A 319      12.523 204.616  39.372  0.00  0.00      PROA O  
ATOM   2540  CB  CYS A 319      15.609 204.951  38.294  0.00  0.00      PROA C  
ATOM   2541  SG  CYS A 319      17.161 204.090  37.949  0.00  0.00      PROA S  
ATOM   2542  N   LYS A 320      13.601 206.358  40.292  0.00  0.00      PROA N  
ATOM   2543  CA  LYS A 320      12.422 207.212  40.295  0.00  0.00      PROA C  
ATOM   2544  C   LYS A 320      11.996 207.606  38.876  0.00  0.00      PROA C  
ATOM   2545  O   LYS A 320      12.777 207.537  37.926  0.00  0.00      PROA O  
ATOM   2546  CB  LYS A 320      12.550 208.464  41.205  0.00  0.00      PROA C  
ATOM   2547  CG  LYS A 320      13.577 209.519  40.761  0.00  0.00      PROA C  
ATOM   2548  CD  LYS A 320      13.453 210.853  41.530  0.00  0.00      PROA C  
ATOM   2549  CE  LYS A 320      13.605 210.738  43.057  0.00  0.00      PROA C  
ATOM   2550  NZ  LYS A 320      13.447 212.067  43.703  0.00  0.00      PROA N1+
ATOM   2551  N   THR A 321      10.716 207.988  38.682  0.00  0.00      PROA N  
ATOM   2552  CA  THR A 321      10.177 208.384  37.375  0.00  0.00      PROA C  
ATOM   2553  C   THR A 321      11.004 209.478  36.701  0.00  0.00      PROA C  
ATOM   2554  O   THR A 321      11.355 210.484  37.319  0.00  0.00      PROA O  
ATOM   2555  CB  THR A 321       8.724 208.862  37.452  0.00  0.00      PROA C  
ATOM   2556  CG2 THR A 321       8.098 209.038  36.058  0.00  0.00      PROA C  
ATOM   2557  OG1 THR A 321       7.915 207.927  38.160  0.00  0.00      PROA O  
ATOM   2558  N   GLY A 322      11.373 209.270  35.413  0.00  0.00      PROA N  
ATOM   2559  CA  GLY A 322      12.213 210.194  34.649  0.00  0.00      PROA C  
ATOM   2560  C   GLY A 322      13.673 209.834  34.655  0.00  0.00      PROA C  
ATOM   2561  O   GLY A 322      14.511 210.519  34.074  0.00  0.00      PROA O  
ATOM   2562  N   PHE A 323      14.013 208.722  35.310  0.00  0.00      PROA N  
ATOM   2563  CA  PHE A 323      15.345 208.172  35.360  0.00  0.00      PROA C  
ATOM   2564  C   PHE A 323      15.254 206.712  34.933  0.00  0.00      PROA C  
ATOM   2565  O   PHE A 323      14.233 206.049  35.129  0.00  0.00      PROA O  
ATOM   2566  CB  PHE A 323      15.969 208.238  36.785  0.00  0.00      PROA C  
ATOM   2567  CG  PHE A 323      16.231 209.635  37.296  0.00  0.00      PROA C  
ATOM   2568  CD1 PHE A 323      15.175 210.486  37.675  0.00  0.00      PROA C  
ATOM   2569  CD2 PHE A 323      17.549 210.059  37.545  0.00  0.00      PROA C  
ATOM   2570  CE1 PHE A 323      15.424 211.738  38.249  0.00  0.00      PROA C  
ATOM   2571  CE2 PHE A 323      17.802 211.302  38.137  0.00  0.00      PROA C  
ATOM   2572  CZ  PHE A 323      16.740 212.146  38.482  0.00  0.00      PROA C  
ATOM   2573  N   GLU A 324      16.328 206.171  34.332  0.00  0.00      PROA N  
ATOM   2574  CA  GLU A 324      16.416 204.762  33.987  0.00  0.00      PROA C  
ATOM   2575  C   GLU A 324      17.754 204.222  34.455  0.00  0.00      PROA C  
ATOM   2576  O   GLU A 324      18.729 204.960  34.598  0.00  0.00      PROA O  
ATOM   2577  CB  GLU A 324      16.222 204.484  32.470  0.00  0.00      PROA C  
ATOM   2578  CG  GLU A 324      14.778 204.772  31.983  0.00  0.00      PROA C  
ATOM   2579  CD  GLU A 324      14.516 204.282  30.561  0.00  0.00      PROA C  
ATOM   2580  OE1 GLU A 324      15.109 204.835  29.597  0.00  0.00      PROA O  
ATOM   2581  OE2 GLU A 324      13.689 203.345  30.384  0.00  0.00      PROA O1-
ATOM   2582  N   LEU A 325      17.838 202.909  34.752  0.00  0.00      PROA N  
ATOM   2583  CA  LEU A 325      19.089 202.276  35.130  0.00  0.00      PROA C  
ATOM   2584  C   LEU A 325      20.039 202.202  33.953  0.00  0.00      PROA C  
ATOM   2585  O   LEU A 325      19.633 201.881  32.839  0.00  0.00      PROA O  
ATOM   2586  CB  LEU A 325      18.901 200.841  35.672  0.00  0.00      PROA C  
ATOM   2587  CG  LEU A 325      18.018 200.750  36.927  0.00  0.00      PROA C  
ATOM   2588  CD1 LEU A 325      17.470 199.331  37.047  0.00  0.00      PROA C  
ATOM   2589  CD2 LEU A 325      18.775 201.143  38.202  0.00  0.00      PROA C  
ATOM   2590  N   LEU A 326      21.328 202.484  34.168  0.00  0.00      PROA N  
ATOM   2591  CA  LEU A 326      22.304 202.500  33.107  0.00  0.00      PROA C  
ATOM   2592  C   LEU A 326      23.327 201.395  33.310  0.00  0.00      PROA C  
ATOM   2593  O   LEU A 326      24.101 201.392  34.270  0.00  0.00      PROA O  
ATOM   2594  CB  LEU A 326      22.990 203.886  33.046  0.00  0.00      PROA C  
ATOM   2595  CG  LEU A 326      23.974 204.094  31.876  0.00  0.00      PROA C  
ATOM   2596  CD1 LEU A 326      23.287 203.936  30.510  0.00  0.00      PROA C  
ATOM   2597  CD2 LEU A 326      24.638 205.476  31.975  0.00  0.00      PROA C  
ATOM   2598  N   GLN A 327      23.357 200.420  32.383  0.00  0.00      PROA N  
ATOM   2599  CA  GLN A 327      24.391 199.406  32.323  0.00  0.00      PROA C  
ATOM   2600  C   GLN A 327      25.204 199.672  31.072  0.00  0.00      PROA C  
ATOM   2601  O   GLN A 327      24.711 199.546  29.953  0.00  0.00      PROA O  
ATOM   2602  CB  GLN A 327      23.807 197.968  32.266  0.00  0.00      PROA C  
ATOM   2603  CG  GLN A 327      24.883 196.862  32.107  0.00  0.00      PROA C  
ATOM   2604  CD  GLN A 327      24.295 195.450  32.025  0.00  0.00      PROA C  
ATOM   2605  NE2 GLN A 327      23.446 195.204  31.001  0.00  0.00      PROA N  
ATOM   2606  OE1 GLN A 327      24.610 194.569  32.831  0.00  0.00      PROA O  
ATOM   2607  N   GLY A 328      26.483 200.083  31.210  0.00  0.00      PROA N  
ATOM   2608  CA  GLY A 328      27.268 200.561  30.068  0.00  0.00      PROA C  
ATOM   2609  C   GLY A 328      26.631 201.747  29.374  0.00  0.00      PROA C  
ATOM   2610  O   GLY A 328      26.446 202.806  29.969  0.00  0.00      PROA O  
ATOM   2611  N   SER A 329      26.276 201.592  28.086  0.00  0.00      PROA N  
ATOM   2612  CA  SER A 329      25.558 202.608  27.324  0.00  0.00      PROA C  
ATOM   2613  C   SER A 329      24.079 202.286  27.131  0.00  0.00      PROA C  
ATOM   2614  O   SER A 329      23.352 203.067  26.516  0.00  0.00      PROA O  
ATOM   2615  CB  SER A 329      26.207 202.822  25.921  0.00  0.00      PROA C  
ATOM   2616  OG  SER A 329      26.279 201.615  25.145  0.00  0.00      PROA O  
ATOM   2617  N   VAL A 330      23.575 201.146  27.653  0.00  0.00      PROA N  
ATOM   2618  CA  VAL A 330      22.202 200.707  27.415  0.00  0.00      PROA C  
ATOM   2619  C   VAL A 330      21.308 200.973  28.639  0.00  0.00      PROA C  
ATOM   2620  O   VAL A 330      21.667 200.601  29.764  0.00  0.00      PROA O  
ATOM   2621  CB  VAL A 330      22.099 199.259  26.909  0.00  0.00      PROA C  
ATOM   2622  CG1 VAL A 330      22.740 198.237  27.867  0.00  0.00      PROA C  
ATOM   2623  CG2 VAL A 330      20.634 198.879  26.611  0.00  0.00      PROA C  
ATOM   2624  N   PRO A 331      20.150 201.634  28.508  0.00  0.00      PROA N  
ATOM   2625  CA  PRO A 331      19.272 201.870  29.645  0.00  0.00      PROA C  
ATOM   2626  C   PRO A 331      18.306 200.706  29.856  0.00  0.00      PROA C  
ATOM   2627  O   PRO A 331      17.844 200.086  28.894  0.00  0.00      PROA O  
ATOM   2628  CB  PRO A 331      18.531 203.165  29.275  0.00  0.00      PROA C  
ATOM   2629  CG  PRO A 331      18.460 203.133  27.746  0.00  0.00      PROA C  
ATOM   2630  CD  PRO A 331      19.787 202.478  27.360  0.00  0.00      PROA C  
ATOM   2631  N   LEU A 332      17.999 200.382  31.125  0.00  0.00      PROA N  
ATOM   2632  CA  LEU A 332      17.061 199.343  31.508  0.00  0.00      PROA C  
ATOM   2633  C   LEU A 332      16.045 199.871  32.519  0.00  0.00      PROA C  
ATOM   2634  O   LEU A 332      16.352 200.684  33.390  0.00  0.00      PROA O  
ATOM   2635  CB  LEU A 332      17.748 198.077  32.094  0.00  0.00      PROA C  
ATOM   2636  CG  LEU A 332      18.738 197.381  31.130  0.00  0.00      PROA C  
ATOM   2637  CD1 LEU A 332      20.194 197.773  31.427  0.00  0.00      PROA C  
ATOM   2638  CD2 LEU A 332      18.582 195.852  31.173  0.00  0.00      PROA C  
ATOM   2639  N   LYS A 333      14.773 199.424  32.414  0.00  0.00      PROA N  
ATOM   2640  CA  LYS A 333      13.732 199.738  33.387  0.00  0.00      PROA C  
ATOM   2641  C   LYS A 333      14.009 199.177  34.788  0.00  0.00      PROA C  
ATOM   2642  O   LYS A 333      13.776 199.836  35.804  0.00  0.00      PROA O  
ATOM   2643  CB  LYS A 333      12.311 199.322  32.896  0.00  0.00      PROA C  
ATOM   2644  CG  LYS A 333      11.945 197.820  32.843  0.00  0.00      PROA C  
ATOM   2645  CD  LYS A 333      12.621 196.958  31.752  0.00  0.00      PROA C  
ATOM   2646  CE  LYS A 333      12.285 197.387  30.312  0.00  0.00      PROA C  
ATOM   2647  NZ  LYS A 333      12.815 196.411  29.325  0.00  0.00      PROA N1+
ATOM   2648  N   SER A 334      14.536 197.938  34.859  0.00  0.00      PROA N  
ATOM   2649  CA  SER A 334      14.782 197.218  36.100  0.00  0.00      PROA C  
ATOM   2650  C   SER A 334      15.984 196.321  35.900  0.00  0.00      PROA C  
ATOM   2651  O   SER A 334      16.292 195.914  34.779  0.00  0.00      PROA O  
ATOM   2652  CB  SER A 334      13.605 196.296  36.547  0.00  0.00      PROA C  
ATOM   2653  OG  SER A 334      12.393 197.029  36.738  0.00  0.00      PROA O  
ATOM   2654  N   PHE A 335      16.699 195.978  36.986  0.00  0.00      PROA N  
ATOM   2655  CA  PHE A 335      17.821 195.065  36.905  0.00  0.00      PROA C  
ATOM   2656  C   PHE A 335      17.815 194.263  38.197  0.00  0.00      PROA C  
ATOM   2657  O   PHE A 335      17.479 194.777  39.265  0.00  0.00      PROA O  
ATOM   2658  CB  PHE A 335      19.161 195.835  36.715  0.00  0.00      PROA C  
ATOM   2659  CG  PHE A 335      20.210 194.955  36.086  0.00  0.00      PROA C  
ATOM   2660  CD1 PHE A 335      21.003 194.087  36.857  0.00  0.00      PROA C  
ATOM   2661  CD2 PHE A 335      20.425 195.017  34.700  0.00  0.00      PROA C  
ATOM   2662  CE1 PHE A 335      21.967 193.273  36.248  0.00  0.00      PROA C  
ATOM   2663  CE2 PHE A 335      21.387 194.208  34.087  0.00  0.00      PROA C  
ATOM   2664  CZ  PHE A 335      22.158 193.333  34.862  0.00  0.00      PROA C  
ATOM   2665  N   THR A 336      18.147 192.962  38.123  0.00  0.00      PROA N  
ATOM   2666  CA  THR A 336      18.023 192.035  39.246  0.00  0.00      PROA C  
ATOM   2667  C   THR A 336      19.371 191.495  39.679  0.00  0.00      PROA C  
ATOM   2668  O   THR A 336      20.131 190.947  38.880  0.00  0.00      PROA O  
ATOM   2669  CB  THR A 336      17.117 190.829  38.967  0.00  0.00      PROA C  
ATOM   2670  CG2 THR A 336      15.667 191.324  38.843  0.00  0.00      PROA C  
ATOM   2671  OG1 THR A 336      17.444 190.167  37.745  0.00  0.00      PROA O  
ATOM   2672  N   ALA A 337      19.678 191.614  40.981  0.00  0.00      PROA N  
ATOM   2673  CA  ALA A 337      20.815 190.979  41.606  0.00  0.00      PROA C  
ATOM   2674  C   ALA A 337      20.408 189.704  42.311  0.00  0.00      PROA C  
ATOM   2675  O   ALA A 337      19.264 189.543  42.741  0.00  0.00      PROA O  
ATOM   2676  CB  ALA A 337      21.444 191.895  42.667  0.00  0.00      PROA C  
ATOM   2677  N   VAL A 338      21.356 188.775  42.461  0.00  0.00      PROA N  
ATOM   2678  CA  VAL A 338      21.218 187.579  43.265  0.00  0.00      PROA C  
ATOM   2679  C   VAL A 338      22.505 187.438  44.062  0.00  0.00      PROA C  
ATOM   2680  O   VAL A 338      23.609 187.513  43.519  0.00  0.00      PROA O  
ATOM   2681  CB  VAL A 338      20.988 186.304  42.440  0.00  0.00      PROA C  
ATOM   2682  CG1 VAL A 338      20.870 185.071  43.362  0.00  0.00      PROA C  
ATOM   2683  CG2 VAL A 338      19.701 186.437  41.604  0.00  0.00      PROA C  
ATOM   2684  N   CYS A 339      22.429 187.229  45.395  0.00  0.00      PROA N  
ATOM   2685  CA  CYS A 339      23.630 186.869  46.137  0.00  0.00      PROA C  
ATOM   2686  C   CYS A 339      23.997 185.407  45.892  0.00  0.00      PROA C  
ATOM   2687  O   CYS A 339      23.199 184.491  46.122  0.00  0.00      PROA O  
ATOM   2688  CB  CYS A 339      23.542 187.146  47.653  0.00  0.00      PROA C  
ATOM   2689  SG  CYS A 339      25.161 186.949  48.463  0.00  0.00      PROA S  
ATOM   2690  N   GLN A 340      25.224 185.166  45.390  0.00  0.00      PROA N  
ATOM   2691  CA  GLN A 340      25.726 183.845  45.061  0.00  0.00      PROA C  
ATOM   2692  C   GLN A 340      26.213 183.101  46.308  0.00  0.00      PROA C  
ATOM   2693  O   GLN A 340      26.121 183.595  47.431  0.00  0.00      PROA O  
ATOM   2694  CB  GLN A 340      26.828 183.913  43.964  0.00  0.00      PROA C  
ATOM   2695  CG  GLN A 340      28.160 184.565  44.410  0.00  0.00      PROA C  
ATOM   2696  CD  GLN A 340      29.120 184.810  43.241  0.00  0.00      PROA C  
ATOM   2697  NE2 GLN A 340      29.604 183.713  42.615  0.00  0.00      PROA N  
ATOM   2698  OE1 GLN A 340      29.447 185.948  42.892  0.00  0.00      PROA O  
ATOM   2699  N   LYS A 341      26.686 181.842  46.141  0.00  0.00      PROA N  
ATOM   2700  CA  LYS A 341      27.153 181.005  47.239  0.00  0.00      PROA C  
ATOM   2701  C   LYS A 341      28.324 181.565  48.054  0.00  0.00      PROA C  
ATOM   2702  O   LYS A 341      28.315 181.539  49.286  0.00  0.00      PROA O  
ATOM   2703  CB  LYS A 341      27.425 179.546  46.779  0.00  0.00      PROA C  
ATOM   2704  CG  LYS A 341      28.433 179.382  45.624  0.00  0.00      PROA C  
ATOM   2705  CD  LYS A 341      28.707 177.907  45.253  0.00  0.00      PROA C  
ATOM   2706  CE  LYS A 341      27.519 177.095  44.704  0.00  0.00      PROA C  
ATOM   2707  NZ  LYS A 341      27.064 177.612  43.387  0.00  0.00      PROA N1+
ATOM   2708  N   ASP A 342      29.350 182.136  47.385  0.00  0.00      PROA N  
ATOM   2709  CA  ASP A 342      30.288 183.060  48.008  0.00  0.00      PROA C  
ATOM   2710  C   ASP A 342      29.568 184.362  48.379  0.00  0.00      PROA C  
ATOM   2711  O   ASP A 342      28.686 184.816  47.653  0.00  0.00      PROA O  
ATOM   2712  CB  ASP A 342      31.490 183.373  47.074  0.00  0.00      PROA C  
ATOM   2713  CG  ASP A 342      32.371 182.159  46.824  0.00  0.00      PROA C  
ATOM   2714  OD1 ASP A 342      32.400 181.207  47.648  0.00  0.00      PROA O  
ATOM   2715  OD2 ASP A 342      33.150 182.199  45.832  0.00  0.00      PROA O1-
ATOM   2716  N   GLY A 343      29.921 185.016  49.509  0.00  0.00      PROA N  
ATOM   2717  CA  GLY A 343      29.191 186.188  50.004  0.00  0.00      PROA C  
ATOM   2718  C   GLY A 343      29.478 187.456  49.234  0.00  0.00      PROA C  
ATOM   2719  O   GLY A 343      30.136 188.375  49.717  0.00  0.00      PROA O  
ATOM   2720  N   SER A 344      28.974 187.526  47.996  0.00  0.00      PROA N  
ATOM   2721  CA  SER A 344      29.162 188.624  47.073  0.00  0.00      PROA C  
ATOM   2722  C   SER A 344      27.950 188.711  46.167  0.00  0.00      PROA C  
ATOM   2723  O   SER A 344      27.325 187.712  45.809  0.00  0.00      PROA O  
ATOM   2724  CB  SER A 344      30.432 188.439  46.184  0.00  0.00      PROA C  
ATOM   2725  OG  SER A 344      30.679 189.546  45.303  0.00  0.00      PROA O  
ATOM   2726  N   TRP A 345      27.581 189.937  45.760  0.00  0.00      PROA N  
ATOM   2727  CA  TRP A 345      26.636 190.167  44.683  0.00  0.00      PROA C  
ATOM   2728  C   TRP A 345      27.154 189.688  43.331  0.00  0.00      PROA C  
ATOM   2729  O   TRP A 345      28.343 189.809  43.022  0.00  0.00      PROA O  
ATOM   2730  CB  TRP A 345      26.242 191.666  44.607  0.00  0.00      PROA C  
ATOM   2731  CG  TRP A 345      25.632 192.148  45.884  0.00  0.00      PROA C  
ATOM   2732  CD1 TRP A 345      26.171 192.978  46.838  0.00  0.00      PROA C  
ATOM   2733  CD2 TRP A 345      24.385 191.669  46.410  0.00  0.00      PROA C  
ATOM   2734  CE2 TRP A 345      24.236 192.247  47.693  0.00  0.00      PROA C  
ATOM   2735  CE3 TRP A 345      23.407 190.800  45.924  0.00  0.00      PROA C  
ATOM   2736  NE1 TRP A 345      25.324 193.029  47.924  0.00  0.00      PROA N  
ATOM   2737  CZ2 TRP A 345      23.143 191.970  48.495  0.00  0.00      PROA C  
ATOM   2738  CZ3 TRP A 345      22.304 190.526  46.732  0.00  0.00      PROA C  
ATOM   2739  CH2 TRP A 345      22.178 191.095  47.996  0.00  0.00      PROA C  
ATOM   2740  N   ASP A 346      26.268 189.128  42.487  0.00  0.00      PROA N  
ATOM   2741  CA  ASP A 346      26.548 188.831  41.097  0.00  0.00      PROA C  
ATOM   2742  C   ASP A 346      26.859 190.082  40.257  0.00  0.00      PROA C  
ATOM   2743  O   ASP A 346      27.805 190.102  39.466  0.00  0.00      PROA O  
ATOM   2744  CB  ASP A 346      25.395 187.977  40.488  0.00  0.00      PROA C  
ATOM   2745  CG  ASP A 346      24.016 188.638  40.463  0.00  0.00      PROA C  
ATOM   2746  OD1 ASP A 346      23.755 189.613  41.214  0.00  0.00      PROA O  
ATOM   2747  OD2 ASP A 346      23.143 188.105  39.723  0.00  0.00      PROA O1-
ATOM   2748  N   ARG A 347      26.078 191.163  40.446  0.00  0.00      PROA N  
ATOM   2749  CA  ARG A 347      26.201 192.409  39.716  0.00  0.00      PROA C  
ATOM   2750  C   ARG A 347      26.521 193.565  40.681  0.00  0.00      PROA C  
ATOM   2751  O   ARG A 347      25.771 193.796  41.635  0.00  0.00      PROA O  
ATOM   2752  CB  ARG A 347      24.889 192.677  38.906  0.00  0.00      PROA C  
ATOM   2753  CG  ARG A 347      23.616 193.077  39.697  0.00  0.00      PROA C  
ATOM   2754  CD  ARG A 347      23.377 194.594  39.718  0.00  0.00      PROA C  
ATOM   2755  NE  ARG A 347      22.246 194.923  40.647  0.00  0.00      PROA N  
ATOM   2756  CZ  ARG A 347      22.395 195.242  41.927  0.00  0.00      PROA C  
ATOM   2757  NH1 ARG A 347      23.541 195.138  42.556  0.00  0.00      PROA N1+
ATOM   2758  NH2 ARG A 347      21.341 195.607  42.627  0.00  0.00      PROA N  
ATOM   2759  N   PRO A 348      27.601 194.333  40.520  0.00  0.00      PROA N  
ATOM   2760  CA  PRO A 348      27.740 195.685  41.078  0.00  0.00      PROA C  
ATOM   2761  C   PRO A 348      26.596 196.627  40.708  0.00  0.00      PROA C  
ATOM   2762  O   PRO A 348      26.102 196.545  39.583  0.00  0.00      PROA O  
ATOM   2763  CB  PRO A 348      29.095 196.171  40.532  0.00  0.00      PROA C  
ATOM   2764  CG  PRO A 348      29.882 194.877  40.300  0.00  0.00      PROA C  
ATOM   2765  CD  PRO A 348      28.804 193.920  39.795  0.00  0.00      PROA C  
ATOM   2766  N   ILE A 349      26.148 197.519  41.619  0.00  0.00      PROA N  
ATOM   2767  CA  ILE A 349      24.992 198.386  41.392  0.00  0.00      PROA C  
ATOM   2768  C   ILE A 349      25.078 199.269  40.127  0.00  0.00      PROA C  
ATOM   2769  O   ILE A 349      26.094 199.942  39.915  0.00  0.00      PROA O  
ATOM   2770  CB  ILE A 349      24.649 199.281  42.593  0.00  0.00      PROA C  
ATOM   2771  CG1 ILE A 349      25.879 200.049  43.142  0.00  0.00      PROA C  
ATOM   2772  CG2 ILE A 349      23.984 198.416  43.685  0.00  0.00      PROA C  
ATOM   2773  CD  ILE A 349      25.492 201.260  44.000  0.00  0.00      PROA C  
ATOM   2774  N   PRO A 350      24.063 199.327  39.260  0.00  0.00      PROA N  
ATOM   2775  CA  PRO A 350      24.080 200.232  38.120  0.00  0.00      PROA C  
ATOM   2776  C   PRO A 350      23.523 201.587  38.537  0.00  0.00      PROA C  
ATOM   2777  O   PRO A 350      22.594 201.670  39.342  0.00  0.00      PROA O  
ATOM   2778  CB  PRO A 350      23.185 199.529  37.081  0.00  0.00      PROA C  
ATOM   2779  CG  PRO A 350      22.187 198.726  37.917  0.00  0.00      PROA C  
ATOM   2780  CD  PRO A 350      23.003 198.320  39.146  0.00  0.00      PROA C  
ATOM   2781  N   GLU A 351      24.114 202.686  38.032  0.00  0.00      PROA N  
ATOM   2782  CA  GLU A 351      23.631 204.036  38.262  0.00  0.00      PROA C  
ATOM   2783  C   GLU A 351      22.265 204.325  37.635  0.00  0.00      PROA C  
ATOM   2784  O   GLU A 351      21.912 203.795  36.581  0.00  0.00      PROA O  
ATOM   2785  CB  GLU A 351      24.662 205.099  37.798  0.00  0.00      PROA C  
ATOM   2786  CG  GLU A 351      25.965 205.091  38.639  0.00  0.00      PROA C  
ATOM   2787  CD  GLU A 351      26.969 206.140  38.172  0.00  0.00      PROA C  
ATOM   2788  OE1 GLU A 351      26.677 207.361  38.278  0.00  0.00      PROA O  
ATOM   2789  OE2 GLU A 351      28.077 205.759  37.705  0.00  0.00      PROA O1-
ATOM   2790  N   CYS A 352      21.464 205.208  38.264  0.00  0.00      PROA N  
ATOM   2791  CA  CYS A 352      20.283 205.770  37.629  0.00  0.00      PROA C  
ATOM   2792  C   CYS A 352      20.677 207.013  36.846  0.00  0.00      PROA C  
ATOM   2793  O   CYS A 352      21.230 207.970  37.389  0.00  0.00      PROA O  
ATOM   2794  CB  CYS A 352      19.186 206.162  38.648  0.00  0.00      PROA C  
ATOM   2795  SG  CYS A 352      18.414 204.711  39.411  0.00  0.00      PROA S  
ATOM   2796  N   SER A 353      20.396 207.027  35.535  0.00  0.00      PROA N  
ATOM   2797  CA  SER A 353      20.675 208.154  34.662  0.00  0.00      PROA C  
ATOM   2798  C   SER A 353      19.385 208.883  34.356  0.00  0.00      PROA C  
ATOM   2799  O   SER A 353      18.663 208.530  33.423  0.00  0.00      PROA O  
ATOM   2800  CB  SER A 353      21.347 207.755  33.311  0.00  0.00      PROA C  
ATOM   2801  OG  SER A 353      20.585 206.800  32.562  0.00  0.00      PROA O  
ATOM   2802  N   ILE A 354      19.055 209.934  35.138  0.00  0.00      PROA N  
ATOM   2803  CA  ILE A 354      17.907 210.796  34.870  0.00  0.00      PROA C  
ATOM   2804  C   ILE A 354      18.053 211.473  33.510  0.00  0.00      PROA C  
ATOM   2805  O   ILE A 354      19.138 211.951  33.168  0.00  0.00      PROA O  
ATOM   2806  CB  ILE A 354      17.679 211.891  35.928  0.00  0.00      PROA C  
ATOM   2807  CG1 ILE A 354      18.355 211.583  37.290  0.00  0.00      PROA C  
ATOM   2808  CG2 ILE A 354      16.150 212.075  36.043  0.00  0.00      PROA C  
ATOM   2809  CD  ILE A 354      18.037 212.609  38.386  0.00  0.00      PROA C  
ATOM   2810  N   ILE A 355      16.986 211.546  32.685  0.00  0.00      PROA N  
ATOM   2811  CA  ILE A 355      17.045 212.358  31.477  0.00  0.00      PROA C  
ATOM   2812  C   ILE A 355      15.853 213.314  31.400  0.00  0.00      PROA C  
ATOM   2813  O   ILE A 355      14.724 212.984  31.775  0.00  0.00      PROA O  
ATOM   2814  CB  ILE A 355      17.265 211.570  30.182  0.00  0.00      PROA C  
ATOM   2815  CG1 ILE A 355      17.785 212.444  29.012  0.00  0.00      PROA C  
ATOM   2816  CG2 ILE A 355      15.990 210.823  29.741  0.00  0.00      PROA C  
ATOM   2817  CD  ILE A 355      19.145 213.108  29.259  0.00  0.00      PROA C  
ATOM   2818  N   ASP A 356      16.104 214.553  30.951  0.00  0.00      PROA N  
ATOM   2819  CA  ASP A 356      15.119 215.601  30.885  0.00  0.00      PROA C  
ATOM   2820  C   ASP A 356      15.340 216.353  29.578  0.00  0.00      PROA C  
ATOM   2821  O   ASP A 356      16.104 217.319  29.514  0.00  0.00      PROA O  
ATOM   2822  CB  ASP A 356      15.255 216.506  32.143  0.00  0.00      PROA C  
ATOM   2823  CG  ASP A 356      14.237 217.634  32.222  0.00  0.00      PROA C  
ATOM   2824  OD1 ASP A 356      13.292 217.682  31.395  0.00  0.00      PROA O  
ATOM   2825  OD2 ASP A 356      14.363 218.476  33.154  0.00  0.00      PROA O1-
ATOM   2826  N   CYS A 357      14.673 215.921  28.494  0.00  0.00      PROA N  
ATOM   2827  CA  CYS A 357      14.791 216.556  27.197  0.00  0.00      PROA C  
ATOM   2828  C   CYS A 357      13.734 217.643  27.038  0.00  0.00      PROA C  
ATOM   2829  O   CYS A 357      13.731 218.395  26.061  0.00  0.00      PROA O  
ATOM   2830  CB  CYS A 357      14.648 215.518  26.051  0.00  0.00      PROA C  
ATOM   2831  SG  CYS A 357      16.048 214.356  25.992  0.00  0.00      PROA S  
ATOM   2832  N   GLY A 358      12.848 217.792  28.047  0.00  0.00      PROA N  
ATOM   2833  CA  GLY A 358      11.726 218.720  28.076  0.00  0.00      PROA C  
ATOM   2834  C   GLY A 358      10.630 218.416  27.072  0.00  0.00      PROA C  
ATOM   2835  O   GLY A 358      10.778 217.517  26.238  0.00  0.00      PROA O  
ATOM   2836  N   PRO A 359       9.492 219.110  27.132  0.00  0.00      PROA N  
ATOM   2837  CA  PRO A 359       8.434 219.044  26.125  0.00  0.00      PROA C  
ATOM   2838  C   PRO A 359       8.911 219.038  24.667  0.00  0.00      PROA C  
ATOM   2839  O   PRO A 359       9.686 219.946  24.337  0.00  0.00      PROA O  
ATOM   2840  CB  PRO A 359       7.530 220.243  26.455  0.00  0.00      PROA C  
ATOM   2841  CG  PRO A 359       7.693 220.401  27.968  0.00  0.00      PROA C  
ATOM   2842  CD  PRO A 359       9.174 220.075  28.187  0.00  0.00      PROA C  
ATOM   2843  N   PRO A 360       8.536 218.121  23.776  0.00  0.00      PROA N  
ATOM   2844  CA  PRO A 360       8.877 218.214  22.362  0.00  0.00      PROA C  
ATOM   2845  C   PRO A 360       8.315 219.463  21.693  0.00  0.00      PROA C  
ATOM   2846  O   PRO A 360       7.141 219.797  21.884  0.00  0.00      PROA O  
ATOM   2847  CB  PRO A 360       8.319 216.915  21.766  0.00  0.00      PROA C  
ATOM   2848  CG  PRO A 360       7.137 216.550  22.664  0.00  0.00      PROA C  
ATOM   2849  CD  PRO A 360       7.607 217.018  24.043  0.00  0.00      PROA C  
ATOM   2850  N   ASP A 361       9.136 220.183  20.902  0.00  0.00      PROA N  
ATOM   2851  CA  ASP A 361       8.665 221.301  20.106  0.00  0.00      PROA C  
ATOM   2852  C   ASP A 361       7.654 220.875  19.033  0.00  0.00      PROA C  
ATOM   2853  O   ASP A 361       7.730 219.782  18.461  0.00  0.00      PROA O  
ATOM   2854  CB  ASP A 361       9.836 222.108  19.479  0.00  0.00      PROA C  
ATOM   2855  CG  ASP A 361      10.639 222.875  20.520  0.00  0.00      PROA C  
ATOM   2856  OD1 ASP A 361      10.099 223.241  21.596  0.00  0.00      PROA O  
ATOM   2857  OD2 ASP A 361      11.808 223.234  20.210  0.00  0.00      PROA O1-
ATOM   2858  N   ASP A 362       6.662 221.751  18.767  0.00  0.00      PROA N  
ATOM   2859  CA  ASP A 362       5.621 221.554  17.775  0.00  0.00      PROA C  
ATOM   2860  C   ASP A 362       6.161 221.398  16.350  0.00  0.00      PROA C  
ATOM   2861  O   ASP A 362       7.162 222.004  15.962  0.00  0.00      PROA O  
ATOM   2862  CB  ASP A 362       4.588 222.718  17.804  0.00  0.00      PROA C  
ATOM   2863  CG  ASP A 362       3.810 222.792  19.110  0.00  0.00      PROA C  
ATOM   2864  OD1 ASP A 362       3.676 221.772  19.834  0.00  0.00      PROA O  
ATOM   2865  OD2 ASP A 362       3.220 223.876  19.374  0.00  0.00      PROA O1-
ATOM   2866  N   LEU A 363       5.483 220.571  15.533  0.00  0.00      PROA N  
ATOM   2867  CA  LEU A 363       5.848 220.324  14.153  0.00  0.00      PROA C  
ATOM   2868  C   LEU A 363       4.837 220.994  13.224  0.00  0.00      PROA C  
ATOM   2869  O   LEU A 363       3.671 220.584  13.215  0.00  0.00      PROA O  
ATOM   2870  CB  LEU A 363       5.891 218.796  13.900  0.00  0.00      PROA C  
ATOM   2871  CG  LEU A 363       6.154 218.327  12.453  0.00  0.00      PROA C  
ATOM   2872  CD1 LEU A 363       7.427 218.941  11.858  0.00  0.00      PROA C  
ATOM   2873  CD2 LEU A 363       6.263 216.796  12.426  0.00  0.00      PROA C  
ATOM   2874  N   PRO A 364       5.179 222.026  12.442  0.00  0.00      PROA N  
ATOM   2875  CA  PRO A 364       4.326 222.556  11.380  0.00  0.00      PROA C  
ATOM   2876  C   PRO A 364       3.791 221.505  10.414  0.00  0.00      PROA C  
ATOM   2877  O   PRO A 364       4.579 220.739   9.860  0.00  0.00      PROA O  
ATOM   2878  CB  PRO A 364       5.209 223.607  10.687  0.00  0.00      PROA C  
ATOM   2879  CG  PRO A 364       6.101 224.118  11.821  0.00  0.00      PROA C  
ATOM   2880  CD  PRO A 364       6.376 222.849  12.631  0.00  0.00      PROA C  
ATOM   2881  N   ASN A 365       2.456 221.449  10.220  0.00  0.00      PROA N  
ATOM   2882  CA  ASN A 365       1.777 220.501   9.341  0.00  0.00      PROA C  
ATOM   2883  C   ASN A 365       1.758 219.080   9.918  0.00  0.00      PROA C  
ATOM   2884  O   ASN A 365       1.502 218.100   9.213  0.00  0.00      PROA O  
ATOM   2885  CB  ASN A 365       2.290 220.504   7.870  0.00  0.00      PROA C  
ATOM   2886  CG  ASN A 365       2.340 221.920   7.300  0.00  0.00      PROA C  
ATOM   2887  ND2 ASN A 365       3.356 222.186   6.445  0.00  0.00      PROA N  
ATOM   2888  OD1 ASN A 365       1.528 222.797   7.618  0.00  0.00      PROA O  
ATOM   2889  N   GLY A 366       2.027 218.940  11.233  0.00  0.00      PROA N  
ATOM   2890  CA  GLY A 366       2.064 217.660  11.918  0.00  0.00      PROA C  
ATOM   2891  C   GLY A 366       1.702 217.744  13.380  0.00  0.00      PROA C  
ATOM   2892  O   GLY A 366       1.181 218.742  13.877  0.00  0.00      PROA O  
ATOM   2893  N   HIS A 367       1.977 216.646  14.105  0.00  0.00      PROA N  
ATOM   2894  CA  HIS A 367       1.611 216.446  15.495  0.00  0.00      PROA C  
ATOM   2895  C   HIS A 367       2.615 215.515  16.169  0.00  0.00      PROA C  
ATOM   2896  O   HIS A 367       3.416 214.852  15.509  0.00  0.00      PROA O  
ATOM   2897  CB  HIS A 367       0.195 215.813  15.642  0.00  0.00      PROA C  
ATOM   2898  CG  HIS A 367      -0.918 216.651  15.062  0.00  0.00      PROA C  
ATOM   2899  CD2 HIS A 367      -1.697 217.594  15.662  0.00  0.00      PROA C  
ATOM   2900  ND1 HIS A 367      -1.472 216.452  13.811  0.00  0.00      PROA N  
ATOM   2901  CE1 HIS A 367      -2.531 217.293  13.701  0.00  0.00      PROA C  
ATOM   2902  NE2 HIS A 367      -2.711 218.004  14.804  0.00  0.00      PROA N  
ATOM   2903  N   VAL A 368       2.584 215.448  17.517  0.00  0.00      PROA N  
ATOM   2904  CA  VAL A 368       3.416 214.568  18.330  0.00  0.00      PROA C  
ATOM   2905  C   VAL A 368       2.574 213.517  19.039  0.00  0.00      PROA C  
ATOM   2906  O   VAL A 368       1.466 213.777  19.513  0.00  0.00      PROA O  
ATOM   2907  CB  VAL A 368       4.253 215.295  19.393  0.00  0.00      PROA C  
ATOM   2908  CG1 VAL A 368       5.380 216.062  18.692  0.00  0.00      PROA C  
ATOM   2909  CG2 VAL A 368       3.406 216.246  20.265  0.00  0.00      PROA C  
ATOM   2910  N   ASP A 369       3.093 212.279  19.123  0.00  0.00      PROA N  
ATOM   2911  CA  ASP A 369       2.535 211.221  19.938  0.00  0.00      PROA C  
ATOM   2912  C   ASP A 369       3.627 210.707  20.883  0.00  0.00      PROA C  
ATOM   2913  O   ASP A 369       4.761 210.455  20.470  0.00  0.00      PROA O  
ATOM   2914  CB  ASP A 369       1.970 210.101  19.018  0.00  0.00      PROA C  
ATOM   2915  CG  ASP A 369       1.129 209.069  19.753  0.00  0.00      PROA C  
ATOM   2916  OD1 ASP A 369       0.685 209.323  20.903  0.00  0.00      PROA O  
ATOM   2917  OD2 ASP A 369       0.822 208.011  19.138  0.00  0.00      PROA O1-
ATOM   2918  N   TYR A 370       3.325 210.550  22.188  0.00  0.00      PROA N  
ATOM   2919  CA  TYR A 370       4.262 210.000  23.153  0.00  0.00      PROA C  
ATOM   2920  C   TYR A 370       4.127 208.480  23.200  0.00  0.00      PROA C  
ATOM   2921  O   TYR A 370       3.156 207.931  23.726  0.00  0.00      PROA O  
ATOM   2922  CB  TYR A 370       4.046 210.536  24.596  0.00  0.00      PROA C  
ATOM   2923  CG  TYR A 370       4.162 212.032  24.694  0.00  0.00      PROA C  
ATOM   2924  CD1 TYR A 370       3.022 212.846  24.577  0.00  0.00      PROA C  
ATOM   2925  CD2 TYR A 370       5.388 212.630  25.038  0.00  0.00      PROA C  
ATOM   2926  CE1 TYR A 370       3.106 214.231  24.778  0.00  0.00      PROA C  
ATOM   2927  CE2 TYR A 370       5.476 214.014  25.242  0.00  0.00      PROA C  
ATOM   2928  CZ  TYR A 370       4.334 214.813  25.115  0.00  0.00      PROA C  
ATOM   2929  OH  TYR A 370       4.413 216.199  25.366  0.00  0.00      PROA O  
ATOM   2930  N   ILE A 371       5.104 207.748  22.630  0.00  0.00      PROA N  
ATOM   2931  CA  ILE A 371       5.132 206.292  22.620  0.00  0.00      PROA C  
ATOM   2932  C   ILE A 371       5.296 205.682  24.012  0.00  0.00      PROA C  
ATOM   2933  O   ILE A 371       4.592 204.745  24.396  0.00  0.00      PROA O  
ATOM   2934  CB  ILE A 371       6.207 205.770  21.661  0.00  0.00      PROA C  
ATOM   2935  CG1 ILE A 371       6.020 206.326  20.222  0.00  0.00      PROA C  
ATOM   2936  CG2 ILE A 371       6.250 204.224  21.655  0.00  0.00      PROA C  
ATOM   2937  CD  ILE A 371       4.643 206.045  19.602  0.00  0.00      PROA C  
ATOM   2938  N   THR A 372       6.226 206.228  24.823  0.00  0.00      PROA N  
ATOM   2939  CA  THR A 372       6.560 205.690  26.143  0.00  0.00      PROA C  
ATOM   2940  C   THR A 372       5.545 205.999  27.232  0.00  0.00      PROA C  
ATOM   2941  O   THR A 372       5.424 205.259  28.210  0.00  0.00      PROA O  
ATOM   2942  CB  THR A 372       7.950 206.111  26.618  0.00  0.00      PROA C  
ATOM   2943  CG2 THR A 372       8.978 205.217  25.908  0.00  0.00      PROA C  
ATOM   2944  OG1 THR A 372       8.246 207.451  26.234  0.00  0.00      PROA O  
ATOM   2945  N   GLY A 373       4.751 207.074  27.073  0.00  0.00      PROA N  
ATOM   2946  CA  GLY A 373       3.679 207.416  28.005  0.00  0.00      PROA C  
ATOM   2947  C   GLY A 373       3.377 208.898  27.984  0.00  0.00      PROA C  
ATOM   2948  O   GLY A 373       4.275 209.678  27.656  0.00  0.00      PROA O  
ATOM   2949  N   PRO A 374       2.164 209.361  28.312  0.00  0.00      PROA N  
ATOM   2950  CA  PRO A 374       1.788 210.775  28.259  0.00  0.00      PROA C  
ATOM   2951  C   PRO A 374       2.705 211.745  28.997  0.00  0.00      PROA C  
ATOM   2952  O   PRO A 374       2.854 211.644  30.217  0.00  0.00      PROA O  
ATOM   2953  CB  PRO A 374       0.355 210.803  28.816  0.00  0.00      PROA C  
ATOM   2954  CG  PRO A 374      -0.208 209.438  28.417  0.00  0.00      PROA C  
ATOM   2955  CD  PRO A 374       0.998 208.510  28.590  0.00  0.00      PROA C  
ATOM   2956  N   GLU A 375       3.303 212.707  28.261  0.00  0.00      PROA N  
ATOM   2957  CA  GLU A 375       4.149 213.775  28.777  0.00  0.00      PROA C  
ATOM   2958  C   GLU A 375       5.404 213.257  29.500  0.00  0.00      PROA C  
ATOM   2959  O   GLU A 375       5.951 213.881  30.412  0.00  0.00      PROA O  
ATOM   2960  CB  GLU A 375       3.307 214.781  29.614  0.00  0.00      PROA C  
ATOM   2961  CG  GLU A 375       3.941 216.188  29.779  0.00  0.00      PROA C  
ATOM   2962  CD  GLU A 375       3.007 217.161  30.492  0.00  0.00      PROA C  
ATOM   2963  OE1 GLU A 375       1.929 217.499  29.934  0.00  0.00      PROA O  
ATOM   2964  OE2 GLU A 375       3.343 217.618  31.618  0.00  0.00      PROA O1-
ATOM   2965  N   VAL A 376       5.929 212.091  29.070  0.00  0.00      PROA N  
ATOM   2966  CA  VAL A 376       7.168 211.534  29.590  0.00  0.00      PROA C  
ATOM   2967  C   VAL A 376       8.320 212.029  28.723  0.00  0.00      PROA C  
ATOM   2968  O   VAL A 376       8.415 211.717  27.535  0.00  0.00      PROA O  
ATOM   2969  CB  VAL A 376       7.147 210.006  29.671  0.00  0.00      PROA C  
ATOM   2970  CG1 VAL A 376       8.494 209.464  30.190  0.00  0.00      PROA C  
ATOM   2971  CG2 VAL A 376       6.018 209.569  30.628  0.00  0.00      PROA C  
ATOM   2972  N   THR A 377       9.200 212.876  29.298  0.00  0.00      PROA N  
ATOM   2973  CA  THR A 377      10.222 213.604  28.545  0.00  0.00      PROA C  
ATOM   2974  C   THR A 377      11.641 213.275  28.988  0.00  0.00      PROA C  
ATOM   2975  O   THR A 377      12.616 213.831  28.479  0.00  0.00      PROA O  
ATOM   2976  CB  THR A 377      10.022 215.122  28.637  0.00  0.00      PROA C  
ATOM   2977  CG2 THR A 377       8.663 215.481  28.006  0.00  0.00      PROA C  
ATOM   2978  OG1 THR A 377      10.002 215.597  29.981  0.00  0.00      PROA O  
ATOM   2979  N   THR A 378      11.801 212.336  29.940  0.00  0.00      PROA N  
ATOM   2980  CA  THR A 378      13.091 211.934  30.503  0.00  0.00      PROA C  
ATOM   2981  C   THR A 378      13.812 210.884  29.670  0.00  0.00      PROA C  
ATOM   2982  O   THR A 378      13.245 210.312  28.742  0.00  0.00      PROA O  
ATOM   2983  CB  THR A 378      12.999 211.456  31.954  0.00  0.00      PROA C  
ATOM   2984  CG2 THR A 378      12.715 212.678  32.845  0.00  0.00      PROA C  
ATOM   2985  OG1 THR A 378      11.926 210.533  32.146  0.00  0.00      PROA O  
ATOM   2986  N   TYR A 379      15.106 210.621  29.965  0.00  0.00      PROA N  
ATOM   2987  CA  TYR A 379      15.960 209.607  29.345  0.00  0.00      PROA C  
ATOM   2988  C   TYR A 379      15.278 208.337  28.808  0.00  0.00      PROA C  
ATOM   2989  O   TYR A 379      14.563 207.631  29.523  0.00  0.00      PROA O  
ATOM   2990  CB  TYR A 379      17.112 209.202  30.307  0.00  0.00      PROA C  
ATOM   2991  CG  TYR A 379      18.116 208.262  29.685  0.00  0.00      PROA C  
ATOM   2992  CD1 TYR A 379      18.893 208.688  28.593  0.00  0.00      PROA C  
ATOM   2993  CD2 TYR A 379      18.326 206.974  30.209  0.00  0.00      PROA C  
ATOM   2994  CE1 TYR A 379      19.868 207.845  28.038  0.00  0.00      PROA C  
ATOM   2995  CE2 TYR A 379      19.304 206.133  29.660  0.00  0.00      PROA C  
ATOM   2996  CZ  TYR A 379      20.084 206.571  28.582  0.00  0.00      PROA C  
ATOM   2997  OH  TYR A 379      21.078 205.723  28.048  0.00  0.00      PROA O  
ATOM   2998  N   LYS A 380      15.496 208.045  27.512  0.00  0.00      PROA N  
ATOM   2999  CA  LYS A 380      14.948 206.907  26.802  0.00  0.00      PROA C  
ATOM   3000  C   LYS A 380      13.435 206.921  26.592  0.00  0.00      PROA C  
ATOM   3001  O   LYS A 380      12.849 205.951  26.108  0.00  0.00      PROA O  
ATOM   3002  CB  LYS A 380      15.491 205.531  27.270  0.00  0.00      PROA C  
ATOM   3003  CG  LYS A 380      16.988 205.313  26.982  0.00  0.00      PROA C  
ATOM   3004  CD  LYS A 380      17.365 205.353  25.487  0.00  0.00      PROA C  
ATOM   3005  CE  LYS A 380      18.802 204.871  25.218  0.00  0.00      PROA C  
ATOM   3006  NZ  LYS A 380      19.150 204.992  23.784  0.00  0.00      PROA N1+
ATOM   3007  N   ALA A 381      12.760 208.054  26.882  0.00  0.00      PROA N  
ATOM   3008  CA  ALA A 381      11.439 208.336  26.373  0.00  0.00      PROA C  
ATOM   3009  C   ALA A 381      11.432 208.415  24.854  0.00  0.00      PROA C  
ATOM   3010  O   ALA A 381      12.386 208.902  24.245  0.00  0.00      PROA O  
ATOM   3011  CB  ALA A 381      10.886 209.653  26.939  0.00  0.00      PROA C  
ATOM   3012  N   VAL A 382      10.362 207.918  24.217  0.00  0.00      PROA N  
ATOM   3013  CA  VAL A 382      10.258 207.863  22.772  0.00  0.00      PROA C  
ATOM   3014  C   VAL A 382       9.037 208.647  22.345  0.00  0.00      PROA C  
ATOM   3015  O   VAL A 382       7.931 208.466  22.857  0.00  0.00      PROA O  
ATOM   3016  CB  VAL A 382      10.211 206.437  22.218  0.00  0.00      PROA C  
ATOM   3017  CG1 VAL A 382      10.036 206.438  20.684  0.00  0.00      PROA C  
ATOM   3018  CG2 VAL A 382      11.522 205.713  22.585  0.00  0.00      PROA C  
ATOM   3019  N   ILE A 383       9.220 209.556  21.379  0.00  0.00      PROA N  
ATOM   3020  CA  ILE A 383       8.156 210.319  20.766  0.00  0.00      PROA C  
ATOM   3021  C   ILE A 383       8.121 209.987  19.288  0.00  0.00      PROA C  
ATOM   3022  O   ILE A 383       9.143 209.740  18.642  0.00  0.00      PROA O  
ATOM   3023  CB  ILE A 383       8.273 211.833  20.958  0.00  0.00      PROA C  
ATOM   3024  CG1 ILE A 383       9.622 212.374  20.423  0.00  0.00      PROA C  
ATOM   3025  CG2 ILE A 383       8.046 212.134  22.456  0.00  0.00      PROA C  
ATOM   3026  CD  ILE A 383       9.806 213.882  20.585  0.00  0.00      PROA C  
ATOM   3027  N   GLN A 384       6.910 209.954  18.717  0.00  0.00      PROA N  
ATOM   3028  CA  GLN A 384       6.704 209.761  17.304  0.00  0.00      PROA C  
ATOM   3029  C   GLN A 384       6.047 211.009  16.749  0.00  0.00      PROA C  
ATOM   3030  O   GLN A 384       4.882 211.313  17.014  0.00  0.00      PROA O  
ATOM   3031  CB  GLN A 384       5.806 208.524  17.049  0.00  0.00      PROA C  
ATOM   3032  CG  GLN A 384       5.505 208.192  15.566  0.00  0.00      PROA C  
ATOM   3033  CD  GLN A 384       6.771 207.867  14.766  0.00  0.00      PROA C  
ATOM   3034  NE2 GLN A 384       7.121 208.725  13.783  0.00  0.00      PROA N  
ATOM   3035  OE1 GLN A 384       7.427 206.846  14.995  0.00  0.00      PROA O  
ATOM   3036  N   TYR A 385       6.796 211.783  15.949  0.00  0.00      PROA N  
ATOM   3037  CA  TYR A 385       6.250 212.808  15.089  0.00  0.00      PROA C  
ATOM   3038  C   TYR A 385       5.402 212.218  13.965  0.00  0.00      PROA C  
ATOM   3039  O   TYR A 385       5.690 211.143  13.440  0.00  0.00      PROA O  
ATOM   3040  CB  TYR A 385       7.359 213.721  14.503  0.00  0.00      PROA C  
ATOM   3041  CG  TYR A 385       7.896 214.662  15.551  0.00  0.00      PROA C  
ATOM   3042  CD1 TYR A 385       7.255 215.893  15.757  0.00  0.00      PROA C  
ATOM   3043  CD2 TYR A 385       9.068 214.381  16.278  0.00  0.00      PROA C  
ATOM   3044  CE1 TYR A 385       7.766 216.831  16.664  0.00  0.00      PROA C  
ATOM   3045  CE2 TYR A 385       9.567 215.306  17.211  0.00  0.00      PROA C  
ATOM   3046  CZ  TYR A 385       8.906 216.527  17.410  0.00  0.00      PROA C  
ATOM   3047  OH  TYR A 385       9.356 217.456  18.369  0.00  0.00      PROA O  
ATOM   3048  N   SER A 386       4.323 212.910  13.572  0.00  0.00      PROA N  
ATOM   3049  CA  SER A 386       3.467 212.486  12.472  0.00  0.00      PROA C  
ATOM   3050  C   SER A 386       3.077 213.697  11.663  0.00  0.00      PROA C  
ATOM   3051  O   SER A 386       2.710 214.727  12.220  0.00  0.00      PROA O  
ATOM   3052  CB  SER A 386       2.149 211.804  12.940  0.00  0.00      PROA C  
ATOM   3053  OG  SER A 386       2.413 210.584  13.639  0.00  0.00      PROA O  
ATOM   3054  N   CYS A 387       3.142 213.621  10.321  0.00  0.00      PROA N  
ATOM   3055  CA  CYS A 387       2.645 214.672   9.444  0.00  0.00      PROA C  
ATOM   3056  C   CYS A 387       1.189 214.408   9.097  0.00  0.00      PROA C  
ATOM   3057  O   CYS A 387       0.721 213.270   9.173  0.00  0.00      PROA O  
ATOM   3058  CB  CYS A 387       3.468 214.763   8.135  0.00  0.00      PROA C  
ATOM   3059  SG  CYS A 387       5.210 215.142   8.473  0.00  0.00      PROA S  
ATOM   3060  N   GLU A 388       0.411 215.445   8.714  0.00  0.00      PROA N  
ATOM   3061  CA  GLU A 388      -0.954 215.245   8.239  0.00  0.00      PROA C  
ATOM   3062  C   GLU A 388      -1.048 214.346   6.995  0.00  0.00      PROA C  
ATOM   3063  O   GLU A 388      -0.263 214.456   6.051  0.00  0.00      PROA O  
ATOM   3064  CB  GLU A 388      -1.727 216.578   8.069  0.00  0.00      PROA C  
ATOM   3065  CG  GLU A 388      -2.043 217.265   9.426  0.00  0.00      PROA C  
ATOM   3066  CD  GLU A 388      -2.868 218.548   9.311  0.00  0.00      PROA C  
ATOM   3067  OE1 GLU A 388      -3.248 218.967   8.185  0.00  0.00      PROA O  
ATOM   3068  OE2 GLU A 388      -3.160 219.155  10.378  0.00  0.00      PROA O1-
ATOM   3069  N   GLU A 389      -1.990 213.378   7.024  0.00  0.00      PROA N  
ATOM   3070  CA  GLU A 389      -1.899 212.132   6.275  0.00  0.00      PROA C  
ATOM   3071  C   GLU A 389      -1.803 212.200   4.753  0.00  0.00      PROA C  
ATOM   3072  O   GLU A 389      -0.969 211.530   4.141  0.00  0.00      PROA O  
ATOM   3073  CB  GLU A 389      -3.106 211.220   6.640  0.00  0.00      PROA C  
ATOM   3074  CG  GLU A 389      -3.057 210.634   8.076  0.00  0.00      PROA C  
ATOM   3075  CD  GLU A 389      -1.989 209.557   8.242  0.00  0.00      PROA C  
ATOM   3076  OE1 GLU A 389      -1.080 209.720   9.098  0.00  0.00      PROA O  
ATOM   3077  OE2 GLU A 389      -2.058 208.515   7.536  0.00  0.00      PROA O1-
ATOM   3078  N   THR A 390      -2.660 213.003   4.092  0.00  0.00      PROA N  
ATOM   3079  CA  THR A 390      -2.821 212.906   2.641  0.00  0.00      PROA C  
ATOM   3080  C   THR A 390      -2.000 213.908   1.863  0.00  0.00      PROA C  
ATOM   3081  O   THR A 390      -1.650 213.666   0.708  0.00  0.00      PROA O  
ATOM   3082  CB  THR A 390      -4.282 213.049   2.194  0.00  0.00      PROA C  
ATOM   3083  CG2 THR A 390      -5.039 211.782   2.625  0.00  0.00      PROA C  
ATOM   3084  OG1 THR A 390      -4.939 214.153   2.816  0.00  0.00      PROA O  
ATOM   3085  N   PHE A 391      -1.659 215.058   2.473  0.00  0.00      PROA N  
ATOM   3086  CA  PHE A 391      -1.061 216.163   1.740  0.00  0.00      PROA C  
ATOM   3087  C   PHE A 391       0.389 216.419   2.114  0.00  0.00      PROA C  
ATOM   3088  O   PHE A 391       1.072 217.211   1.464  0.00  0.00      PROA O  
ATOM   3089  CB  PHE A 391      -1.901 217.450   1.956  0.00  0.00      PROA C  
ATOM   3090  CG  PHE A 391      -3.306 217.269   1.443  0.00  0.00      PROA C  
ATOM   3091  CD1 PHE A 391      -3.535 216.976   0.086  0.00  0.00      PROA C  
ATOM   3092  CD2 PHE A 391      -4.411 217.435   2.296  0.00  0.00      PROA C  
ATOM   3093  CE1 PHE A 391      -4.838 216.816  -0.401  0.00  0.00      PROA C  
ATOM   3094  CE2 PHE A 391      -5.717 217.282   1.811  0.00  0.00      PROA C  
ATOM   3095  CZ  PHE A 391      -5.929 216.965   0.464  0.00  0.00      PROA C  
ATOM   3096  N   TYR A 392       0.928 215.713   3.128  0.00  0.00      PROA N  
ATOM   3097  CA  TYR A 392       2.285 215.928   3.599  0.00  0.00      PROA C  
ATOM   3098  C   TYR A 392       3.009 214.605   3.811  0.00  0.00      PROA C  
ATOM   3099  O   TYR A 392       2.418 213.560   4.083  0.00  0.00      PROA O  
ATOM   3100  CB  TYR A 392       2.341 216.761   4.911  0.00  0.00      PROA C  
ATOM   3101  CG  TYR A 392       1.641 218.086   4.741  0.00  0.00      PROA C  
ATOM   3102  CD1 TYR A 392       2.320 219.218   4.260  0.00  0.00      PROA C  
ATOM   3103  CD2 TYR A 392       0.285 218.210   5.087  0.00  0.00      PROA C  
ATOM   3104  CE1 TYR A 392       1.648 220.440   4.099  0.00  0.00      PROA C  
ATOM   3105  CE2 TYR A 392      -0.388 219.430   4.942  0.00  0.00      PROA C  
ATOM   3106  CZ  TYR A 392       0.295 220.546   4.447  0.00  0.00      PROA C  
ATOM   3107  OH  TYR A 392      -0.387 221.776   4.323  0.00  0.00      PROA O  
ATOM   3108  N   THR A 393       4.344 214.636   3.658  0.00  0.00      PROA N  
ATOM   3109  CA  THR A 393       5.241 213.491   3.737  0.00  0.00      PROA C  
ATOM   3110  C   THR A 393       6.207 213.696   4.882  0.00  0.00      PROA C  
ATOM   3111  O   THR A 393       6.715 214.794   5.113  0.00  0.00      PROA O  
ATOM   3112  CB  THR A 393       6.067 213.236   2.463  0.00  0.00      PROA C  
ATOM   3113  CG2 THR A 393       5.127 212.998   1.276  0.00  0.00      PROA C  
ATOM   3114  OG1 THR A 393       6.921 214.319   2.100  0.00  0.00      PROA O  
ATOM   3115  N   MET A 394       6.491 212.632   5.652  0.00  0.00      PROA N  
ATOM   3116  CA  MET A 394       7.485 212.688   6.703  0.00  0.00      PROA C  
ATOM   3117  C   MET A 394       8.899 212.517   6.156  0.00  0.00      PROA C  
ATOM   3118  O   MET A 394       9.249 211.477   5.592  0.00  0.00      PROA O  
ATOM   3119  CB  MET A 394       7.181 211.622   7.788  0.00  0.00      PROA C  
ATOM   3120  CG  MET A 394       8.223 211.517   8.922  0.00  0.00      PROA C  
ATOM   3121  SD  MET A 394       8.477 213.056   9.850  0.00  0.00      PROA S  
ATOM   3122  CE  MET A 394       6.945 212.979  10.812  0.00  0.00      PROA C  
ATOM   3123  N   SER A 395       9.762 213.539   6.316  0.00  0.00      PROA N  
ATOM   3124  CA  SER A 395      11.187 213.414   6.029  0.00  0.00      PROA C  
ATOM   3125  C   SER A 395      11.938 212.976   7.274  0.00  0.00      PROA C  
ATOM   3126  O   SER A 395      11.650 213.433   8.378  0.00  0.00      PROA O  
ATOM   3127  CB  SER A 395      11.840 214.720   5.513  0.00  0.00      PROA C  
ATOM   3128  OG  SER A 395      11.291 215.095   4.248  0.00  0.00      PROA O  
ATOM   3129  N   SER A 396      12.919 212.062   7.111  0.00  0.00      PROA N  
ATOM   3130  CA  SER A 396      13.786 211.541   8.173  0.00  0.00      PROA C  
ATOM   3131  C   SER A 396      13.101 210.912   9.386  0.00  0.00      PROA C  
ATOM   3132  O   SER A 396      13.413 211.224  10.536  0.00  0.00      PROA O  
ATOM   3133  CB  SER A 396      14.952 212.491   8.608  0.00  0.00      PROA C  
ATOM   3134  OG  SER A 396      14.502 213.755   9.106  0.00  0.00      PROA O  
ATOM   3135  N   ASN A 397      12.167 209.967   9.137  0.00  0.00      PROA N  
ATOM   3136  CA  ASN A 397      11.642 208.994  10.097  0.00  0.00      PROA C  
ATOM   3137  C   ASN A 397      10.577 209.525  11.056  0.00  0.00      PROA C  
ATOM   3138  O   ASN A 397       9.435 209.065  11.060  0.00  0.00      PROA O  
ATOM   3139  CB  ASN A 397      12.753 208.220  10.874  0.00  0.00      PROA C  
ATOM   3140  CG  ASN A 397      13.704 207.511   9.910  0.00  0.00      PROA C  
ATOM   3141  ND2 ASN A 397      14.951 207.259  10.372  0.00  0.00      PROA N  
ATOM   3142  OD1 ASN A 397      13.379 207.197   8.761  0.00  0.00      PROA O  
ATOM   3143  N   GLY A 398      10.936 210.500  11.914  0.00  0.00      PROA N  
ATOM   3144  CA  GLY A 398      10.033 211.126  12.879  0.00  0.00      PROA C  
ATOM   3145  C   GLY A 398      10.025 210.479  14.241  0.00  0.00      PROA C  
ATOM   3146  O   GLY A 398       9.324 210.931  15.143  0.00  0.00      PROA O  
ATOM   3147  N   LYS A 399      10.824 209.420  14.459  0.00  0.00      PROA N  
ATOM   3148  CA  LYS A 399      10.927 208.777  15.758  0.00  0.00      PROA C  
ATOM   3149  C   LYS A 399      12.146 209.302  16.499  0.00  0.00      PROA C  
ATOM   3150  O   LYS A 399      13.289 209.158  16.056  0.00  0.00      PROA O  
ATOM   3151  CB  LYS A 399      10.978 207.236  15.638  0.00  0.00      PROA C  
ATOM   3152  CG  LYS A 399      10.973 206.516  17.000  0.00  0.00      PROA C  
ATOM   3153  CD  LYS A 399      10.900 204.978  16.896  0.00  0.00      PROA C  
ATOM   3154  CE  LYS A 399       9.603 204.445  16.263  0.00  0.00      PROA C  
ATOM   3155  NZ  LYS A 399       9.583 202.959  16.273  0.00  0.00      PROA N1+
ATOM   3156  N   TYR A 400      11.912 209.961  17.646  0.00  0.00      PROA N  
ATOM   3157  CA  TYR A 400      12.939 210.625  18.421  0.00  0.00      PROA C  
ATOM   3158  C   TYR A 400      12.980 210.048  19.824  0.00  0.00      PROA C  
ATOM   3159  O   TYR A 400      11.952 209.802  20.456  0.00  0.00      PROA O  
ATOM   3160  CB  TYR A 400      12.769 212.176  18.477  0.00  0.00      PROA C  
ATOM   3161  CG  TYR A 400      13.182 212.854  17.190  0.00  0.00      PROA C  
ATOM   3162  CD1 TYR A 400      12.465 212.671  15.995  0.00  0.00      PROA C  
ATOM   3163  CD2 TYR A 400      14.267 213.747  17.181  0.00  0.00      PROA C  
ATOM   3164  CE1 TYR A 400      12.873 213.291  14.806  0.00  0.00      PROA C  
ATOM   3165  CE2 TYR A 400      14.664 214.393  16.005  0.00  0.00      PROA C  
ATOM   3166  CZ  TYR A 400      13.975 214.151  14.814  0.00  0.00      PROA C  
ATOM   3167  OH  TYR A 400      14.389 214.784  13.628  0.00  0.00      PROA O  
ATOM   3168  N   VAL A 401      14.194 209.799  20.339  0.00  0.00      PROA N  
ATOM   3169  CA  VAL A 401      14.416 209.250  21.661  0.00  0.00      PROA C  
ATOM   3170  C   VAL A 401      15.183 210.265  22.495  0.00  0.00      PROA C  
ATOM   3171  O   VAL A 401      16.084 210.954  22.012  0.00  0.00      PROA O  
ATOM   3172  CB  VAL A 401      15.099 207.880  21.609  0.00  0.00      PROA C  
ATOM   3173  CG1 VAL A 401      16.476 207.943  20.919  0.00  0.00      PROA C  
ATOM   3174  CG2 VAL A 401      15.217 207.267  23.017  0.00  0.00      PROA C  
ATOM   3175  N   CYS A 402      14.804 210.453  23.775  0.00  0.00      PROA N  
ATOM   3176  CA  CYS A 402      15.529 211.324  24.688  0.00  0.00      PROA C  
ATOM   3177  C   CYS A 402      16.882 210.728  25.084  0.00  0.00      PROA C  
ATOM   3178  O   CYS A 402      16.957 209.738  25.816  0.00  0.00      PROA O  
ATOM   3179  CB  CYS A 402      14.688 211.655  25.953  0.00  0.00      PROA C  
ATOM   3180  SG  CYS A 402      15.501 212.781  27.138  0.00  0.00      PROA S  
ATOM   3181  N   GLU A 403      17.986 211.321  24.596  0.00  0.00      PROA N  
ATOM   3182  CA  GLU A 403      19.333 210.841  24.846  0.00  0.00      PROA C  
ATOM   3183  C   GLU A 403      19.993 211.426  26.089  0.00  0.00      PROA C  
ATOM   3184  O   GLU A 403      19.476 212.322  26.758  0.00  0.00      PROA O  
ATOM   3185  CB  GLU A 403      20.230 210.974  23.586  0.00  0.00      PROA C  
ATOM   3186  CG  GLU A 403      19.976 209.847  22.551  0.00  0.00      PROA C  
ATOM   3187  CD  GLU A 403      20.395 208.471  23.062  0.00  0.00      PROA C  
ATOM   3188  OE1 GLU A 403      21.594 208.282  23.401  0.00  0.00      PROA O  
ATOM   3189  OE2 GLU A 403      19.535 207.552  23.120  0.00  0.00      PROA O1-
ATOM   3190  N   ALA A 404      21.181 210.890  26.448  0.00  0.00      PROA N  
ATOM   3191  CA  ALA A 404      21.868 211.155  27.697  0.00  0.00      PROA C  
ATOM   3192  C   ALA A 404      22.440 212.567  27.820  0.00  0.00      PROA C  
ATOM   3193  O   ALA A 404      22.731 213.044  28.918  0.00  0.00      PROA O  
ATOM   3194  CB  ALA A 404      23.007 210.129  27.862  0.00  0.00      PROA C  
ATOM   3195  N   ASP A 405      22.572 213.289  26.694  0.00  0.00      PROA N  
ATOM   3196  CA  ASP A 405      23.030 214.661  26.652  0.00  0.00      PROA C  
ATOM   3197  C   ASP A 405      21.852 215.645  26.716  0.00  0.00      PROA C  
ATOM   3198  O   ASP A 405      22.036 216.865  26.704  0.00  0.00      PROA O  
ATOM   3199  CB  ASP A 405      23.935 214.878  25.400  0.00  0.00      PROA C  
ATOM   3200  CG  ASP A 405      23.291 214.588  24.048  0.00  0.00      PROA C  
ATOM   3201  OD1 ASP A 405      22.122 214.130  23.971  0.00  0.00      PROA O  
ATOM   3202  OD2 ASP A 405      23.997 214.801  23.022  0.00  0.00      PROA O1-
ATOM   3203  N   GLY A 406      20.610 215.128  26.869  0.00  0.00      PROA N  
ATOM   3204  CA  GLY A 406      19.419 215.922  27.148  0.00  0.00      PROA C  
ATOM   3205  C   GLY A 406      18.758 216.516  25.935  0.00  0.00      PROA C  
ATOM   3206  O   GLY A 406      18.028 217.502  26.034  0.00  0.00      PROA O  
ATOM   3207  N   PHE A 407      18.979 215.913  24.758  0.00  0.00      PROA N  
ATOM   3208  CA  PHE A 407      18.349 216.323  23.520  0.00  0.00      PROA C  
ATOM   3209  C   PHE A 407      17.553 215.187  22.897  0.00  0.00      PROA C  
ATOM   3210  O   PHE A 407      17.995 214.037  22.821  0.00  0.00      PROA O  
ATOM   3211  CB  PHE A 407      19.378 216.827  22.480  0.00  0.00      PROA C  
ATOM   3212  CG  PHE A 407      20.060 218.078  22.969  0.00  0.00      PROA C  
ATOM   3213  CD1 PHE A 407      19.390 219.312  22.916  0.00  0.00      PROA C  
ATOM   3214  CD2 PHE A 407      21.385 218.044  23.439  0.00  0.00      PROA C  
ATOM   3215  CE1 PHE A 407      20.023 220.487  23.345  0.00  0.00      PROA C  
ATOM   3216  CE2 PHE A 407      22.021 219.216  23.870  0.00  0.00      PROA C  
ATOM   3217  CZ  PHE A 407      21.338 220.437  23.823  0.00  0.00      PROA C  
ATOM   3218  N   TRP A 408      16.338 215.504  22.398  0.00  0.00      PROA N  
ATOM   3219  CA  TRP A 408      15.570 214.618  21.539  0.00  0.00      PROA C  
ATOM   3220  C   TRP A 408      16.351 214.255  20.279  0.00  0.00      PROA C  
ATOM   3221  O   TRP A 408      16.763 215.116  19.502  0.00  0.00      PROA O  
ATOM   3222  CB  TRP A 408      14.198 215.236  21.147  0.00  0.00      PROA C  
ATOM   3223  CG  TRP A 408      13.251 215.425  22.292  0.00  0.00      PROA C  
ATOM   3224  CD1 TRP A 408      12.868 216.604  22.883  0.00  0.00      PROA C  
ATOM   3225  CD2 TRP A 408      12.547 214.374  22.979  0.00  0.00      PROA C  
ATOM   3226  CE2 TRP A 408      11.759 214.997  23.975  0.00  0.00      PROA C  
ATOM   3227  CE3 TRP A 408      12.503 212.986  22.834  0.00  0.00      PROA C  
ATOM   3228  NE1 TRP A 408      11.975 216.336  23.896  0.00  0.00      PROA N  
ATOM   3229  CZ2 TRP A 408      10.945 214.267  24.827  0.00  0.00      PROA C  
ATOM   3230  CZ3 TRP A 408      11.664 212.256  23.679  0.00  0.00      PROA C  
ATOM   3231  CH2 TRP A 408      10.904 212.881  24.664  0.00  0.00      PROA C  
ATOM   3232  N   THR A 409      16.613 212.952  20.082  0.00  0.00      PROA N  
ATOM   3233  CA  THR A 409      17.576 212.484  19.098  0.00  0.00      PROA C  
ATOM   3234  C   THR A 409      16.945 211.485  18.155  0.00  0.00      PROA C  
ATOM   3235  O   THR A 409      16.367 210.481  18.570  0.00  0.00      PROA O  
ATOM   3236  CB  THR A 409      18.799 211.880  19.778  0.00  0.00      PROA C  
ATOM   3237  CG2 THR A 409      19.764 211.208  18.794  0.00  0.00      PROA C  
ATOM   3238  OG1 THR A 409      19.541 212.904  20.434  0.00  0.00      PROA O  
ATOM   3239  N   SER A 410      17.024 211.752  16.837  0.00  0.00      PROA N  
ATOM   3240  CA  SER A 410      16.652 210.831  15.765  0.00  0.00      PROA C  
ATOM   3241  C   SER A 410      17.526 209.582  15.731  0.00  0.00      PROA C  
ATOM   3242  O   SER A 410      18.673 209.592  16.174  0.00  0.00      PROA O  
ATOM   3243  CB  SER A 410      16.678 211.530  14.369  0.00  0.00      PROA C  
ATOM   3244  OG  SER A 410      16.329 210.666  13.279  0.00  0.00      PROA O  
ATOM   3245  N   SER A 411      17.037 208.461  15.166  0.00  0.00      PROA N  
ATOM   3246  CA  SER A 411      17.842 207.265  14.908  0.00  0.00      PROA C  
ATOM   3247  C   SER A 411      19.036 207.520  13.984  0.00  0.00      PROA C  
ATOM   3248  O   SER A 411      20.069 206.853  14.064  0.00  0.00      PROA O  
ATOM   3249  CB  SER A 411      16.996 206.085  14.348  0.00  0.00      PROA C  
ATOM   3250  OG  SER A 411      16.264 206.451  13.172  0.00  0.00      PROA O  
ATOM   3251  N   LYS A 412      18.935 208.551  13.119  0.00  0.00      PROA N  
ATOM   3252  CA  LYS A 412      20.015 209.049  12.286  0.00  0.00      PROA C  
ATOM   3253  C   LYS A 412      21.067 209.840  13.075  0.00  0.00      PROA C  
ATOM   3254  O   LYS A 412      22.189 210.054  12.614  0.00  0.00      PROA O  
ATOM   3255  CB  LYS A 412      19.430 209.966  11.177  0.00  0.00      PROA C  
ATOM   3256  CG  LYS A 412      18.377 209.292  10.274  0.00  0.00      PROA C  
ATOM   3257  CD  LYS A 412      18.865 208.023   9.542  0.00  0.00      PROA C  
ATOM   3258  CE  LYS A 412      20.076 208.251   8.620  0.00  0.00      PROA C  
ATOM   3259  NZ  LYS A 412      20.421 207.009   7.885  0.00  0.00      PROA N1+
ATOM   3260  N   GLY A 413      20.720 210.293  14.300  0.00  0.00      PROA N  
ATOM   3261  CA  GLY A 413      21.587 211.032  15.217  0.00  0.00      PROA C  
ATOM   3262  C   GLY A 413      21.232 212.492  15.300  0.00  0.00      PROA C  
ATOM   3263  O   GLY A 413      21.725 213.221  16.161  0.00  0.00      PROA O  
ATOM   3264  N   GLU A 414      20.357 212.959  14.392  0.00  0.00      PROA N  
ATOM   3265  CA  GLU A 414      19.928 214.342  14.293  0.00  0.00      PROA C  
ATOM   3266  C   GLU A 414      19.180 214.895  15.505  0.00  0.00      PROA C  
ATOM   3267  O   GLU A 414      18.332 214.238  16.113  0.00  0.00      PROA O  
ATOM   3268  CB  GLU A 414      19.158 214.602  12.971  0.00  0.00      PROA C  
ATOM   3269  CG  GLU A 414      20.072 214.449  11.727  0.00  0.00      PROA C  
ATOM   3270  CD  GLU A 414      19.364 214.795  10.420  0.00  0.00      PROA C  
ATOM   3271  OE1 GLU A 414      18.463 214.028   9.990  0.00  0.00      PROA O  
ATOM   3272  OE2 GLU A 414      19.718 215.830   9.792  0.00  0.00      PROA O1-
ATOM   3273  N   LYS A 415      19.514 216.148  15.875  0.00  0.00      PROA N  
ATOM   3274  CA  LYS A 415      19.016 216.828  17.058  0.00  0.00      PROA C  
ATOM   3275  C   LYS A 415      17.923 217.835  16.714  0.00  0.00      PROA C  
ATOM   3276  O   LYS A 415      17.251 218.389  17.585  0.00  0.00      PROA O  
ATOM   3277  CB  LYS A 415      20.203 217.603  17.690  0.00  0.00      PROA C  
ATOM   3278  CG  LYS A 415      21.354 216.706  18.186  0.00  0.00      PROA C  
ATOM   3279  CD  LYS A 415      21.052 216.099  19.565  0.00  0.00      PROA C  
ATOM   3280  CE  LYS A 415      22.139 215.170  20.125  0.00  0.00      PROA C  
ATOM   3281  NZ  LYS A 415      22.090 213.840  19.473  0.00  0.00      PROA N1+
ATOM   3282  N   SER A 416      17.712 218.085  15.408  0.00  0.00      PROA N  
ATOM   3283  CA  SER A 416      16.749 219.050  14.895  0.00  0.00      PROA C  
ATOM   3284  C   SER A 416      15.416 218.390  14.613  0.00  0.00      PROA C  
ATOM   3285  O   SER A 416      15.323 217.173  14.444  0.00  0.00      PROA O  
ATOM   3286  CB  SER A 416      17.225 219.732  13.577  0.00  0.00      PROA C  
ATOM   3287  OG  SER A 416      18.473 220.411  13.760  0.00  0.00      PROA O  
ATOM   3288  N   LEU A 417      14.330 219.188  14.543  0.00  0.00      PROA N  
ATOM   3289  CA  LEU A 417      13.002 218.718  14.182  0.00  0.00      PROA C  
ATOM   3290  C   LEU A 417      12.934 218.067  12.793  0.00  0.00      PROA C  
ATOM   3291  O   LEU A 417      13.642 218.514  11.879  0.00  0.00      PROA O  
ATOM   3292  CB  LEU A 417      11.972 219.880  14.227  0.00  0.00      PROA C  
ATOM   3293  CG  LEU A 417      11.723 220.472  15.629  0.00  0.00      PROA C  
ATOM   3294  CD1 LEU A 417      10.791 221.690  15.537  0.00  0.00      PROA C  
ATOM   3295  CD2 LEU A 417      11.123 219.422  16.571  0.00  0.00      PROA C  
ATOM   3296  N   PRO A 418      12.140 217.016  12.566  0.00  0.00      PROA N  
ATOM   3297  CA  PRO A 418      11.787 216.589  11.215  0.00  0.00      PROA C  
ATOM   3298  C   PRO A 418      11.057 217.672  10.423  0.00  0.00      PROA C  
ATOM   3299  O   PRO A 418      10.585 218.659  10.992  0.00  0.00      PROA O  
ATOM   3300  CB  PRO A 418      10.918 215.351  11.459  0.00  0.00      PROA C  
ATOM   3301  CG  PRO A 418      10.162 215.681  12.744  0.00  0.00      PROA C  
ATOM   3302  CD  PRO A 418      11.187 216.482  13.554  0.00  0.00      PROA C  
ATOM   3303  N   VAL A 419      10.950 217.511   9.093  0.00  0.00      PROA N  
ATOM   3304  CA  VAL A 419      10.202 218.433   8.257  0.00  0.00      PROA C  
ATOM   3305  C   VAL A 419       9.083 217.695   7.543  0.00  0.00      PROA C  
ATOM   3306  O   VAL A 419       9.275 216.661   6.895  0.00  0.00      PROA O  
ATOM   3307  CB  VAL A 419      11.088 219.257   7.313  0.00  0.00      PROA C  
ATOM   3308  CG1 VAL A 419      11.978 218.371   6.420  0.00  0.00      PROA C  
ATOM   3309  CG2 VAL A 419      10.239 220.226   6.461  0.00  0.00      PROA C  
ATOM   3310  N   CYS A 420       7.842 218.214   7.667  0.00  0.00      PROA N  
ATOM   3311  CA  CYS A 420       6.700 217.726   6.916  0.00  0.00      PROA C  
ATOM   3312  C   CYS A 420       6.681 218.360   5.541  0.00  0.00      PROA C  
ATOM   3313  O   CYS A 420       6.002 219.358   5.296  0.00  0.00      PROA O  
ATOM   3314  CB  CYS A 420       5.355 218.027   7.624  0.00  0.00      PROA C  
ATOM   3315  SG  CYS A 420       5.146 217.055   9.135  0.00  0.00      PROA S  
ATOM   3316  N   LYS A 421       7.449 217.786   4.598  0.00  0.00      PROA N  
ATOM   3317  CA  LYS A 421       7.440 218.219   3.220  0.00  0.00      PROA C  
ATOM   3318  C   LYS A 421       6.037 218.592   2.740  0.00  0.00      PROA C  
ATOM   3319  O   LYS A 421       5.117 217.793   2.934  0.00  0.00      PROA O  
ATOM   3320  CB  LYS A 421       8.067 217.182   2.261  0.00  0.00      PROA C  
ATOM   3321  CG  LYS A 421       9.579 217.018   2.464  0.00  0.00      PROA C  
ATOM   3322  CD  LYS A 421      10.216 216.182   1.341  0.00  0.00      PROA C  
ATOM   3323  CE  LYS A 421      11.749 216.122   1.419  0.00  0.00      PROA C  
ATOM   3324  NZ  LYS A 421      12.307 215.547   0.171  0.00  0.00      PROA N1+
ATOM   3325  N   PRO A 422       5.775 219.747   2.153  0.00  0.00      PROA N  
ATOM   3326  CA  PRO A 422       4.469 220.071   1.588  0.00  0.00      PROA C  
ATOM   3327  C   PRO A 422       3.935 219.089   0.551  0.00  0.00      PROA C  
ATOM   3328  O   PRO A 422       4.702 218.479  -0.199  0.00  0.00      PROA O  
ATOM   3329  CB  PRO A 422       4.648 221.481   1.032  0.00  0.00      PROA C  
ATOM   3330  CG  PRO A 422       6.145 221.591   0.757  0.00  0.00      PROA C  
ATOM   3331  CD  PRO A 422       6.763 220.797   1.895  0.00  0.00      PROA C  
ATOM   3332  N   VAL A 423       2.600 218.927   0.506  0.00  0.00      PROA N  
ATOM   3333  CA  VAL A 423       1.888 218.146  -0.491  0.00  0.00      PROA C  
ATOM   3334  C   VAL A 423       2.107 218.688  -1.903  0.00  0.00      PROA C  
ATOM   3335  O   VAL A 423       1.891 219.869  -2.179  0.00  0.00      PROA O  
ATOM   3336  CB  VAL A 423       0.394 218.074  -0.166  0.00  0.00      PROA C  
ATOM   3337  CG1 VAL A 423      -0.417 217.446  -1.312  0.00  0.00      PROA C  
ATOM   3338  CG2 VAL A 423       0.182 217.220   1.096  0.00  0.00      PROA C  
ATOM   3339  N   CYS A 424       2.562 217.828  -2.840  0.00  0.00      PROA N  
ATOM   3340  CA  CYS A 424       2.906 218.254  -4.184  0.00  0.00      PROA C  
ATOM   3341  C   CYS A 424       1.779 218.040  -5.186  0.00  0.00      PROA C  
ATOM   3342  O   CYS A 424       1.060 217.038  -5.159  0.00  0.00      PROA O  
ATOM   3343  CB  CYS A 424       4.218 217.580  -4.693  0.00  0.00      PROA C  
ATOM   3344  SG  CYS A 424       4.074 215.796  -5.072  0.00  0.00      PROA S  
ATOM   3345  N   GLY A 425       1.622 218.988  -6.130  0.00  0.00      PROA N  
ATOM   3346  CA  GLY A 425       0.881 218.778  -7.369  0.00  0.00      PROA C  
ATOM   3347  C   GLY A 425      -0.619 218.666  -7.283  0.00  0.00      PROA C  
ATOM   3348  O   GLY A 425      -1.246 218.097  -8.175  0.00  0.00      PROA O  
ATOM   3349  N   LEU A 426      -1.258 219.214  -6.239  0.00  0.00      PROA N  
ATOM   3350  CA  LEU A 426      -2.708 219.304  -6.203  0.00  0.00      PROA C  
ATOM   3351  C   LEU A 426      -3.190 220.606  -6.832  0.00  0.00      PROA C  
ATOM   3352  O   LEU A 426      -2.555 221.654  -6.718  0.00  0.00      PROA O  
ATOM   3353  CB  LEU A 426      -3.306 219.149  -4.784  0.00  0.00      PROA C  
ATOM   3354  CG  LEU A 426      -3.042 217.783  -4.115  0.00  0.00      PROA C  
ATOM   3355  CD1 LEU A 426      -3.690 217.756  -2.722  0.00  0.00      PROA C  
ATOM   3356  CD2 LEU A 426      -3.556 216.604  -4.956  0.00  0.00      PROA C  
ATOM   3357  N   SER A 427      -4.344 220.545  -7.523  0.00  0.00      PROA N  
ATOM   3358  CA  SER A 427      -4.918 221.682  -8.230  0.00  0.00      PROA C  
ATOM   3359  C   SER A 427      -6.428 221.638  -8.147  0.00  0.00      PROA C  
ATOM   3360  O   SER A 427      -7.031 220.608  -7.839  0.00  0.00      PROA O  
ATOM   3361  CB  SER A 427      -4.570 221.733  -9.748  0.00  0.00      PROA C  
ATOM   3362  OG  SER A 427      -3.191 222.001  -9.972  0.00  0.00      PROA O  
ATOM   3363  N   THR A 428      -7.090 222.766  -8.466  0.00  0.00      PROA N  
ATOM   3364  CA  THR A 428      -8.550 222.876  -8.521  0.00  0.00      PROA C  
ATOM   3365  C   THR A 428      -9.050 222.527  -9.928  0.00  0.00      PROA C  
ATOM   3366  O   THR A 428     -10.242 222.586 -10.227  0.00  0.00      PROA O  
ATOM   3367  CB  THR A 428      -9.059 224.283  -8.146  0.00  0.00      PROA C  
ATOM   3368  CG2 THR A 428     -10.519 224.254  -7.663  0.00  0.00      PROA C  
ATOM   3369  OG1 THR A 428      -8.316 224.834  -7.065  0.00  0.00      PROA O  
ATOM   3370  N   HIS A 429      -8.156 222.103 -10.853  0.00  0.00      PROA N  
ATOM   3371  CA  HIS A 429      -8.524 221.541 -12.152  0.00  0.00      PROA C  
ATOM   3372  C   HIS A 429      -9.390 220.289 -12.055  0.00  0.00      PROA C  
ATOM   3373  O   HIS A 429      -9.130 219.385 -11.260  0.00  0.00      PROA O  
ATOM   3374  CB  HIS A 429      -7.297 221.131 -13.016  0.00  0.00      PROA C  
ATOM   3375  CG  HIS A 429      -6.427 222.261 -13.483  0.00  0.00      PROA C  
ATOM   3376  CD2 HIS A 429      -5.074 222.397 -13.404  0.00  0.00      PROA C  
ATOM   3377  ND1 HIS A 429      -6.867 223.312 -14.262  0.00  0.00      PROA N  
ATOM   3378  CE1 HIS A 429      -5.773 224.034 -14.608  0.00  0.00      PROA C  
ATOM   3379  NE2 HIS A 429      -4.664 223.512 -14.116  0.00  0.00      PROA N  
ATOM   3380  N   THR A 430     -10.448 220.197 -12.887  0.00  0.00      PROA N  
ATOM   3381  CA  THR A 430     -11.244 218.979 -13.026  0.00  0.00      PROA C  
ATOM   3382  C   THR A 430     -10.480 217.806 -13.624  0.00  0.00      PROA C  
ATOM   3383  O   THR A 430     -10.545 216.682 -13.128  0.00  0.00      PROA O  
ATOM   3384  CB  THR A 430     -12.527 219.188 -13.836  0.00  0.00      PROA C  
ATOM   3385  CG2 THR A 430     -13.505 220.021 -12.992  0.00  0.00      PROA C  
ATOM   3386  OG1 THR A 430     -12.277 219.926 -15.031  0.00  0.00      PROA O  
ATOM   3387  N   SER A 431      -9.731 218.047 -14.716  0.00  0.00      PROA N  
ATOM   3388  CA  SER A 431      -9.006 217.028 -15.469  0.00  0.00      PROA C  
ATOM   3389  C   SER A 431      -8.069 217.677 -16.472  0.00  0.00      PROA C  
ATOM   3390  O   SER A 431      -8.041 218.898 -16.632  0.00  0.00      PROA O  
ATOM   3391  CB  SER A 431      -9.946 216.017 -16.206  0.00  0.00      PROA C  
ATOM   3392  OG  SER A 431     -10.479 215.053 -15.294  0.00  0.00      PROA O  
ATOM   3393  N   GLY A 432      -7.270 216.858 -17.194  0.00  0.00      PROA N  
ATOM   3394  CA  GLY A 432      -6.412 217.303 -18.293  0.00  0.00      PROA C  
ATOM   3395  C   GLY A 432      -7.142 217.572 -19.590  0.00  0.00      PROA C  
ATOM   3396  O   GLY A 432      -6.567 218.131 -20.523  0.00  0.00      PROA O  
ATOM   3397  N   GLY A 433      -8.428 217.153 -19.698  0.00  0.00      PROA N  
ATOM   3398  CA  GLY A 433      -9.296 217.368 -20.863  0.00  0.00      PROA C  
ATOM   3399  C   GLY A 433      -9.342 218.797 -21.365  0.00  0.00      PROA C  
ATOM   3400  O   GLY A 433      -9.749 219.721 -20.658  0.00  0.00      PROA O  
ATOM   3401  N   ARG A 434      -8.919 219.004 -22.623  0.00  0.00      PROA N  
ATOM   3402  CA  ARG A 434      -8.620 220.326 -23.131  0.00  0.00      PROA C  
ATOM   3403  C   ARG A 434      -9.789 221.011 -23.816  0.00  0.00      PROA C  
ATOM   3404  O   ARG A 434     -10.506 220.434 -24.637  0.00  0.00      PROA O  
ATOM   3405  CB  ARG A 434      -7.370 220.333 -24.053  0.00  0.00      PROA C  
ATOM   3406  CG  ARG A 434      -7.408 219.397 -25.282  0.00  0.00      PROA C  
ATOM   3407  CD  ARG A 434      -6.119 219.472 -26.118  0.00  0.00      PROA C  
ATOM   3408  NE  ARG A 434      -6.258 218.540 -27.284  0.00  0.00      PROA N  
ATOM   3409  CZ  ARG A 434      -5.976 217.243 -27.269  0.00  0.00      PROA C  
ATOM   3410  NH1 ARG A 434      -5.613 216.599 -26.183  0.00  0.00      PROA N1+
ATOM   3411  NH2 ARG A 434      -6.070 216.556 -28.389  0.00  0.00      PROA N  
ATOM   3412  N   ILE A 435      -9.986 222.303 -23.495  0.00  0.00      PROA N  
ATOM   3413  CA  ILE A 435     -10.822 223.209 -24.262  0.00  0.00      PROA C  
ATOM   3414  C   ILE A 435      -9.840 224.101 -25.002  0.00  0.00      PROA C  
ATOM   3415  O   ILE A 435      -9.081 224.856 -24.393  0.00  0.00      PROA O  
ATOM   3416  CB  ILE A 435     -11.791 224.031 -23.409  0.00  0.00      PROA C  
ATOM   3417  CG1 ILE A 435     -12.729 223.099 -22.599  0.00  0.00      PROA C  
ATOM   3418  CG2 ILE A 435     -12.589 224.996 -24.319  0.00  0.00      PROA C  
ATOM   3419  CD  ILE A 435     -13.628 223.838 -21.600  0.00  0.00      PROA C  
ATOM   3420  N   ILE A 436      -9.780 223.975 -26.346  0.00  0.00      PROA N  
ATOM   3421  CA  ILE A 436      -8.725 224.550 -27.176  0.00  0.00      PROA C  
ATOM   3422  C   ILE A 436      -8.561 226.072 -27.068  0.00  0.00      PROA C  
ATOM   3423  O   ILE A 436      -9.521 226.828 -26.889  0.00  0.00      PROA O  
ATOM   3424  CB  ILE A 436      -8.848 224.089 -28.635  0.00  0.00      PROA C  
ATOM   3425  CG1 ILE A 436      -7.568 224.378 -29.459  0.00  0.00      PROA C  
ATOM   3426  CG2 ILE A 436     -10.115 224.682 -29.293  0.00  0.00      PROA C  
ATOM   3427  CD  ILE A 436      -7.503 223.604 -30.782  0.00  0.00      PROA C  
ATOM   3428  N   GLY A 437      -7.300 226.559 -27.156  0.00  0.00      PROA N  
ATOM   3429  CA  GLY A 437      -6.949 227.965 -26.974  0.00  0.00      PROA C  
ATOM   3430  C   GLY A 437      -6.734 228.360 -25.530  0.00  0.00      PROA C  
ATOM   3431  O   GLY A 437      -6.792 227.543 -24.610  0.00  0.00      PROA O  
ATOM   3432  N   GLY A 438      -6.423 229.655 -25.304  0.00  0.00      PROA N  
ATOM   3433  CA  GLY A 438      -6.247 230.239 -23.972  0.00  0.00      PROA C  
ATOM   3434  C   GLY A 438      -7.447 230.130 -23.050  0.00  0.00      PROA C  
ATOM   3435  O   GLY A 438      -8.593 230.347 -23.446  0.00  0.00      PROA O  
ATOM   3436  N   GLN A 439      -7.193 229.809 -21.773  0.00  0.00      PROA N  
ATOM   3437  CA  GLN A 439      -8.197 229.656 -20.739  0.00  0.00      PROA C  
ATOM   3438  C   GLN A 439      -7.830 230.518 -19.525  0.00  0.00      PROA C  
ATOM   3439  O   GLN A 439      -6.684 230.445 -19.076  0.00  0.00      PROA O  
ATOM   3440  CB  GLN A 439      -8.299 228.167 -20.314  0.00  0.00      PROA C  
ATOM   3441  CG  GLN A 439      -8.858 227.243 -21.426  0.00  0.00      PROA C  
ATOM   3442  CD  GLN A 439      -8.554 225.767 -21.148  0.00  0.00      PROA C  
ATOM   3443  NE2 GLN A 439      -7.323 225.334 -21.501  0.00  0.00      PROA N  
ATOM   3444  OE1 GLN A 439      -9.390 225.014 -20.636  0.00  0.00      PROA O  
ATOM   3445  N   PRO A 440      -8.691 231.361 -18.956  0.00  0.00      PROA N  
ATOM   3446  CA  PRO A 440      -8.460 231.981 -17.650  0.00  0.00      PROA C  
ATOM   3447  C   PRO A 440      -8.270 230.994 -16.501  0.00  0.00      PROA C  
ATOM   3448  O   PRO A 440      -9.130 230.136 -16.290  0.00  0.00      PROA O  
ATOM   3449  CB  PRO A 440      -9.693 232.879 -17.436  0.00  0.00      PROA C  
ATOM   3450  CG  PRO A 440     -10.173 233.193 -18.856  0.00  0.00      PROA C  
ATOM   3451  CD  PRO A 440      -9.894 231.887 -19.603  0.00  0.00      PROA C  
ATOM   3452  N   ALA A 441      -7.179 231.110 -15.720  0.00  0.00      PROA N  
ATOM   3453  CA  ALA A 441      -7.013 230.383 -14.477  0.00  0.00      PROA C  
ATOM   3454  C   ALA A 441      -7.975 230.850 -13.376  0.00  0.00      PROA C  
ATOM   3455  O   ALA A 441      -8.352 232.023 -13.309  0.00  0.00      PROA O  
ATOM   3456  CB  ALA A 441      -5.556 230.474 -13.988  0.00  0.00      PROA C  
ATOM   3457  N   LYS A 442      -8.398 229.937 -12.484  0.00  0.00      PROA N  
ATOM   3458  CA  LYS A 442      -9.239 230.252 -11.342  0.00  0.00      PROA C  
ATOM   3459  C   LYS A 442      -8.464 229.823 -10.088  0.00  0.00      PROA C  
ATOM   3460  O   LYS A 442      -7.415 229.179 -10.215  0.00  0.00      PROA O  
ATOM   3461  CB  LYS A 442     -10.615 229.532 -11.463  0.00  0.00      PROA C  
ATOM   3462  CG  LYS A 442     -10.614 228.065 -11.015  0.00  0.00      PROA C  
ATOM   3463  CD  LYS A 442     -11.848 227.285 -11.494  0.00  0.00      PROA C  
ATOM   3464  CE  LYS A 442     -11.754 225.771 -11.252  0.00  0.00      PROA C  
ATOM   3465  NZ  LYS A 442     -10.677 225.164 -12.071  0.00  0.00      PROA N1+
ATOM   3466  N   PRO A 443      -8.871 230.200  -8.865  0.00  0.00      PROA N  
ATOM   3467  CA  PRO A 443      -8.113 229.945  -7.640  0.00  0.00      PROA C  
ATOM   3468  C   PRO A 443      -7.639 228.512  -7.426  0.00  0.00      PROA C  
ATOM   3469  O   PRO A 443      -8.446 227.580  -7.392  0.00  0.00      PROA O  
ATOM   3470  CB  PRO A 443      -9.041 230.435  -6.518  0.00  0.00      PROA C  
ATOM   3471  CG  PRO A 443      -9.819 231.574  -7.181  0.00  0.00      PROA C  
ATOM   3472  CD  PRO A 443     -10.047 231.036  -8.595  0.00  0.00      PROA C  
ATOM   3473  N   GLY A 444      -6.313 228.322  -7.263  0.00  0.00      PROA N  
ATOM   3474  CA  GLY A 444      -5.702 227.023  -7.006  0.00  0.00      PROA C  
ATOM   3475  C   GLY A 444      -5.567 226.123  -8.213  0.00  0.00      PROA C  
ATOM   3476  O   GLY A 444      -5.236 224.949  -8.074  0.00  0.00      PROA O  
ATOM   3477  N   ASP A 445      -5.789 226.621  -9.447  0.00  0.00      PROA N  
ATOM   3478  CA  ASP A 445      -5.406 225.894 -10.652  0.00  0.00      PROA C  
ATOM   3479  C   ASP A 445      -3.886 225.679 -10.745  0.00  0.00      PROA C  
ATOM   3480  O   ASP A 445      -3.407 224.563 -10.962  0.00  0.00      PROA O  
ATOM   3481  CB  ASP A 445      -5.906 226.617 -11.930  0.00  0.00      PROA C  
ATOM   3482  CG  ASP A 445      -7.403 226.480 -12.155  0.00  0.00      PROA C  
ATOM   3483  OD1 ASP A 445      -8.094 225.661 -11.485  0.00  0.00      PROA O  
ATOM   3484  OD2 ASP A 445      -7.909 227.163 -13.088  0.00  0.00      PROA O1-
ATOM   3485  N   PHE A 446      -3.099 226.749 -10.486  0.00  0.00      PROA N  
ATOM   3486  CA  PHE A 446      -1.644 226.723 -10.560  0.00  0.00      PROA C  
ATOM   3487  C   PHE A 446      -1.040 227.258  -9.269  0.00  0.00      PROA C  
ATOM   3488  O   PHE A 446      -0.434 228.334  -9.272  0.00  0.00      PROA O  
ATOM   3489  CB  PHE A 446      -1.089 227.574 -11.739  0.00  0.00      PROA C  
ATOM   3490  CG  PHE A 446      -1.661 227.069 -13.026  0.00  0.00      PROA C  
ATOM   3491  CD1 PHE A 446      -1.057 225.993 -13.698  0.00  0.00      PROA C  
ATOM   3492  CD2 PHE A 446      -2.825 227.644 -13.558  0.00  0.00      PROA C  
ATOM   3493  CE1 PHE A 446      -1.642 225.459 -14.852  0.00  0.00      PROA C  
ATOM   3494  CE2 PHE A 446      -3.421 227.104 -14.699  0.00  0.00      PROA C  
ATOM   3495  CZ  PHE A 446      -2.831 226.010 -15.343  0.00  0.00      PROA C  
ATOM   3496  N   PRO A 447      -1.160 226.590  -8.127  0.00  0.00      PROA N  
ATOM   3497  CA  PRO A 447      -0.732 227.139  -6.846  0.00  0.00      PROA C  
ATOM   3498  C   PRO A 447       0.787 227.098  -6.682  0.00  0.00      PROA C  
ATOM   3499  O   PRO A 447       1.302 227.548  -5.658  0.00  0.00      PROA O  
ATOM   3500  CB  PRO A 447      -1.450 226.210  -5.858  0.00  0.00      PROA C  
ATOM   3501  CG  PRO A 447      -1.414 224.850  -6.547  0.00  0.00      PROA C  
ATOM   3502  CD  PRO A 447      -1.670 225.221  -8.003  0.00  0.00      PROA C  
ATOM   3503  N   TRP A 448       1.525 226.608  -7.693  0.00  0.00      PROA N  
ATOM   3504  CA  TRP A 448       2.968 226.653  -7.746  0.00  0.00      PROA C  
ATOM   3505  C   TRP A 448       3.460 227.831  -8.571  0.00  0.00      PROA C  
ATOM   3506  O   TRP A 448       4.665 228.041  -8.673  0.00  0.00      PROA O  
ATOM   3507  CB  TRP A 448       3.535 225.362  -8.404  0.00  0.00      PROA C  
ATOM   3508  CG  TRP A 448       2.899 224.997  -9.710  0.00  0.00      PROA C  
ATOM   3509  CD1 TRP A 448       3.144 225.553 -10.940  0.00  0.00      PROA C  
ATOM   3510  CD2 TRP A 448       1.866 224.017  -9.896  0.00  0.00      PROA C  
ATOM   3511  CE2 TRP A 448       1.507 224.061 -11.263  0.00  0.00      PROA C  
ATOM   3512  CE3 TRP A 448       1.228 223.117  -9.038  0.00  0.00      PROA C  
ATOM   3513  NE1 TRP A 448       2.294 225.000 -11.869  0.00  0.00      PROA N  
ATOM   3514  CZ2 TRP A 448       0.520 223.244 -11.781  0.00  0.00      PROA C  
ATOM   3515  CZ3 TRP A 448       0.240 222.285  -9.568  0.00  0.00      PROA C  
ATOM   3516  CH2 TRP A 448      -0.111 222.355 -10.913  0.00  0.00      PROA C  
ATOM   3517  N   GLN A 449       2.556 228.616  -9.195  0.00  0.00      PROA N  
ATOM   3518  CA  GLN A 449       2.917 229.712 -10.073  0.00  0.00      PROA C  
ATOM   3519  C   GLN A 449       3.677 230.829  -9.357  0.00  0.00      PROA C  
ATOM   3520  O   GLN A 449       3.184 231.436  -8.401  0.00  0.00      PROA O  
ATOM   3521  CB  GLN A 449       1.655 230.299 -10.762  0.00  0.00      PROA C  
ATOM   3522  CG  GLN A 449       1.911 231.433 -11.784  0.00  0.00      PROA C  
ATOM   3523  CD  GLN A 449       2.788 230.979 -12.954  0.00  0.00      PROA C  
ATOM   3524  NE2 GLN A 449       2.194 230.180 -13.870  0.00  0.00      PROA N  
ATOM   3525  OE1 GLN A 449       3.968 231.317 -13.066  0.00  0.00      PROA O  
ATOM   3526  N   VAL A 450       4.905 231.119  -9.818  0.00  0.00      PROA N  
ATOM   3527  CA  VAL A 450       5.765 232.128  -9.235  0.00  0.00      PROA C  
ATOM   3528  C   VAL A 450       6.028 233.206 -10.268  0.00  0.00      PROA C  
ATOM   3529  O   VAL A 450       6.372 232.937 -11.419  0.00  0.00      PROA O  
ATOM   3530  CB  VAL A 450       7.094 231.562  -8.737  0.00  0.00      PROA C  
ATOM   3531  CG1 VAL A 450       7.976 232.678  -8.159  0.00  0.00      PROA C  
ATOM   3532  CG2 VAL A 450       6.823 230.502  -7.657  0.00  0.00      PROA C  
ATOM   3533  N   LEU A 451       5.874 234.475  -9.864  0.00  0.00      PROA N  
ATOM   3534  CA  LEU A 451       6.204 235.632 -10.655  0.00  0.00      PROA C  
ATOM   3535  C   LEU A 451       7.526 236.206 -10.151  0.00  0.00      PROA C  
ATOM   3536  O   LEU A 451       7.710 236.461  -8.956  0.00  0.00      PROA O  
ATOM   3537  CB  LEU A 451       5.067 236.677 -10.557  0.00  0.00      PROA C  
ATOM   3538  CG  LEU A 451       5.279 237.989 -11.337  0.00  0.00      PROA C  
ATOM   3539  CD1 LEU A 451       5.359 237.756 -12.853  0.00  0.00      PROA C  
ATOM   3540  CD2 LEU A 451       4.158 238.984 -11.008  0.00  0.00      PROA C  
ATOM   3541  N   LEU A 452       8.493 236.397 -11.063  0.00  0.00      PROA N  
ATOM   3542  CA  LEU A 452       9.816 236.890 -10.754  0.00  0.00      PROA C  
ATOM   3543  C   LEU A 452       9.952 238.299 -11.313  0.00  0.00      PROA C  
ATOM   3544  O   LEU A 452       9.935 238.509 -12.530  0.00  0.00      PROA O  
ATOM   3545  CB  LEU A 452      10.928 235.989 -11.364  0.00  0.00      PROA C  
ATOM   3546  CG  LEU A 452      10.867 234.498 -10.959  0.00  0.00      PROA C  
ATOM   3547  CD1 LEU A 452      11.898 233.675 -11.748  0.00  0.00      PROA C  
ATOM   3548  CD2 LEU A 452      11.080 234.306  -9.452  0.00  0.00      PROA C  
ATOM   3549  N   LEU A 453      10.079 239.297 -10.420  0.00  0.00      PROA N  
ATOM   3550  CA  LEU A 453      10.190 240.703 -10.758  0.00  0.00      PROA C  
ATOM   3551  C   LEU A 453      11.522 241.261 -10.259  0.00  0.00      PROA C  
ATOM   3552  O   LEU A 453      12.413 240.533  -9.815  0.00  0.00      PROA O  
ATOM   3553  CB  LEU A 453       9.013 241.545 -10.183  0.00  0.00      PROA C  
ATOM   3554  CG  LEU A 453       7.603 241.105 -10.634  0.00  0.00      PROA C  
ATOM   3555  CD1 LEU A 453       6.539 242.015 -10.004  0.00  0.00      PROA C  
ATOM   3556  CD2 LEU A 453       7.443 241.101 -12.163  0.00  0.00      PROA C  
ATOM   3557  N   GLY A 454      11.700 242.598 -10.340  0.00  0.00      PROA N  
ATOM   3558  CA  GLY A 454      12.954 243.277 -10.031  0.00  0.00      PROA C  
ATOM   3559  C   GLY A 454      13.747 243.502 -11.290  0.00  0.00      PROA C  
ATOM   3560  O   GLY A 454      13.251 244.083 -12.257  0.00  0.00      PROA O  
ATOM   3561  N   GLU A 455      15.017 243.059 -11.317  0.00  0.00      PROA N  
ATOM   3562  CA  GLU A 455      15.851 243.109 -12.510  0.00  0.00      PROA C  
ATOM   3563  C   GLU A 455      15.314 242.302 -13.692  0.00  0.00      PROA C  
ATOM   3564  O   GLU A 455      15.389 242.732 -14.844  0.00  0.00      PROA O  
ATOM   3565  CB  GLU A 455      17.318 242.716 -12.193  0.00  0.00      PROA C  
ATOM   3566  CG  GLU A 455      18.102 243.797 -11.401  0.00  0.00      PROA C  
ATOM   3567  CD  GLU A 455      18.547 244.980 -12.258  0.00  0.00      PROA C  
ATOM   3568  OE1 GLU A 455      17.698 245.836 -12.623  0.00  0.00      PROA O  
ATOM   3569  OE2 GLU A 455      19.767 245.084 -12.564  0.00  0.00      PROA O1-
ATOM   3570  N   THR A 456      14.745 241.105 -13.430  0.00  0.00      PROA N  
ATOM   3571  CA  THR A 456      14.127 240.270 -14.463  0.00  0.00      PROA C  
ATOM   3572  C   THR A 456      12.619 240.443 -14.477  0.00  0.00      PROA C  
ATOM   3573  O   THR A 456      12.009 240.925 -13.525  0.00  0.00      PROA O  
ATOM   3574  CB  THR A 456      14.467 238.779 -14.333  0.00  0.00      PROA C  
ATOM   3575  CG2 THR A 456      13.578 238.008 -13.339  0.00  0.00      PROA C  
ATOM   3576  OG1 THR A 456      14.376 238.139 -15.601  0.00  0.00      PROA O  
ATOM   3577  N   THR A 457      11.974 240.050 -15.593  0.00  0.00      PROA N  
ATOM   3578  CA  THR A 457      10.533 239.822 -15.639  0.00  0.00      PROA C  
ATOM   3579  C   THR A 457      10.339 238.420 -16.177  0.00  0.00      PROA C  
ATOM   3580  O   THR A 457      10.579 238.151 -17.355  0.00  0.00      PROA O  
ATOM   3581  CB  THR A 457       9.775 240.819 -16.511  0.00  0.00      PROA C  
ATOM   3582  CG2 THR A 457       8.271 240.506 -16.539  0.00  0.00      PROA C  
ATOM   3583  OG1 THR A 457       9.909 242.136 -15.984  0.00  0.00      PROA O  
ATOM   3584  N   ALA A 458       9.934 237.475 -15.313  0.00  0.00      PROA N  
ATOM   3585  CA  ALA A 458       9.953 236.068 -15.646  0.00  0.00      PROA C  
ATOM   3586  C   ALA A 458       9.012 235.277 -14.746  0.00  0.00      PROA C  
ATOM   3587  O   ALA A 458       8.391 235.812 -13.826  0.00  0.00      PROA O  
ATOM   3588  CB  ALA A 458      11.384 235.500 -15.533  0.00  0.00      PROA C  
ATOM   3589  N   ALA A 459       8.873 233.969 -15.015  0.00  0.00      PROA N  
ATOM   3590  CA  ALA A 459       8.035 233.076 -14.253  0.00  0.00      PROA C  
ATOM   3591  C   ALA A 459       8.847 231.918 -13.682  0.00  0.00      PROA C  
ATOM   3592  O   ALA A 459       9.974 231.631 -14.093  0.00  0.00      PROA O  
ATOM   3593  CB  ALA A 459       6.891 232.536 -15.132  0.00  0.00      PROA C  
ATOM   3594  N   GLY A 460       8.295 231.233 -12.670  0.00  0.00      PROA N  
ATOM   3595  CA  GLY A 460       8.876 230.025 -12.117  0.00  0.00      PROA C  
ATOM   3596  C   GLY A 460       7.822 229.119 -11.547  0.00  0.00      PROA C  
ATOM   3597  O   GLY A 460       6.628 229.425 -11.558  0.00  0.00      PROA O  
ATOM   3598  N   ALA A 461       8.261 227.977 -11.002  0.00  0.00      PROA N  
ATOM   3599  CA  ALA A 461       7.413 227.044 -10.302  0.00  0.00      PROA C  
ATOM   3600  C   ALA A 461       7.986 226.712  -8.931  0.00  0.00      PROA C  
ATOM   3601  O   ALA A 461       9.156 226.355  -8.782  0.00  0.00      PROA O  
ATOM   3602  CB  ALA A 461       7.211 225.755 -11.116  0.00  0.00      PROA C  
ATOM   3603  N   LEU A 462       7.159 226.844  -7.880  0.00  0.00      PROA N  
ATOM   3604  CA  LEU A 462       7.485 226.447  -6.524  0.00  0.00      PROA C  
ATOM   3605  C   LEU A 462       7.772 224.946  -6.379  0.00  0.00      PROA C  
ATOM   3606  O   LEU A 462       7.016 224.096  -6.855  0.00  0.00      PROA O  
ATOM   3607  CB  LEU A 462       6.334 226.879  -5.580  0.00  0.00      PROA C  
ATOM   3608  CG  LEU A 462       6.510 226.571  -4.077  0.00  0.00      PROA C  
ATOM   3609  CD1 LEU A 462       7.668 227.359  -3.448  0.00  0.00      PROA C  
ATOM   3610  CD2 LEU A 462       5.210 226.874  -3.324  0.00  0.00      PROA C  
ATOM   3611  N   ILE A 463       8.881 224.601  -5.706  0.00  0.00      PROA N  
ATOM   3612  CA  ILE A 463       9.295 223.255  -5.361  0.00  0.00      PROA C  
ATOM   3613  C   ILE A 463       9.587 223.238  -3.864  0.00  0.00      PROA C  
ATOM   3614  O   ILE A 463      10.230 224.137  -3.320  0.00  0.00      PROA O  
ATOM   3615  CB  ILE A 463      10.466 222.749  -6.216  0.00  0.00      PROA C  
ATOM   3616  CG1 ILE A 463       9.938 222.416  -7.637  0.00  0.00      PROA C  
ATOM   3617  CG2 ILE A 463      11.172 221.539  -5.557  0.00  0.00      PROA C  
ATOM   3618  CD  ILE A 463      10.967 221.780  -8.579  0.00  0.00      PROA C  
ATOM   3619  N   HIS A 464       9.073 222.222  -3.128  0.00  0.00      PROA N  
ATOM   3620  CA  HIS A 464       8.998 222.240  -1.669  0.00  0.00      PROA C  
ATOM   3621  C   HIS A 464       8.413 223.548  -1.104  0.00  0.00      PROA C  
ATOM   3622  O   HIS A 464       7.494 224.132  -1.676  0.00  0.00      PROA O  
ATOM   3623  CB  HIS A 464      10.333 221.830  -0.982  0.00  0.00      PROA C  
ATOM   3624  CG  HIS A 464      10.829 220.463  -1.393  0.00  0.00      PROA C  
ATOM   3625  CD2 HIS A 464      10.590 219.244  -0.833  0.00  0.00      PROA C  
ATOM   3626  ND1 HIS A 464      11.818 220.251  -2.330  0.00  0.00      PROA N  
ATOM   3627  CE1 HIS A 464      12.112 218.928  -2.318  0.00  0.00      PROA C  
ATOM   3628  NE2 HIS A 464      11.393 218.272  -1.421  0.00  0.00      PROA N  
ATOM   3629  N   ASP A 465       8.899 224.032   0.052  0.00  0.00      PROA N  
ATOM   3630  CA  ASP A 465       8.441 225.261   0.658  0.00  0.00      PROA C  
ATOM   3631  C   ASP A 465       9.450 226.412   0.517  0.00  0.00      PROA C  
ATOM   3632  O   ASP A 465       9.197 227.517   0.997  0.00  0.00      PROA O  
ATOM   3633  CB  ASP A 465       8.007 224.998   2.132  0.00  0.00      PROA C  
ATOM   3634  CG  ASP A 465       8.991 224.241   3.011  0.00  0.00      PROA C  
ATOM   3635  OD1 ASP A 465      10.105 223.843   2.576  0.00  0.00      PROA O  
ATOM   3636  OD2 ASP A 465       8.649 224.026   4.206  0.00  0.00      PROA O1-
ATOM   3637  N   ASP A 466      10.585 226.224  -0.190  0.00  0.00      PROA N  
ATOM   3638  CA  ASP A 466      11.592 227.270  -0.303  0.00  0.00      PROA C  
ATOM   3639  C   ASP A 466      12.498 227.162  -1.545  0.00  0.00      PROA C  
ATOM   3640  O   ASP A 466      13.557 227.793  -1.608  0.00  0.00      PROA O  
ATOM   3641  CB  ASP A 466      12.431 227.429   1.006  0.00  0.00      PROA C  
ATOM   3642  CG  ASP A 466      13.365 226.272   1.348  0.00  0.00      PROA C  
ATOM   3643  OD1 ASP A 466      13.263 225.155   0.780  0.00  0.00      PROA O  
ATOM   3644  OD2 ASP A 466      14.196 226.471   2.281  0.00  0.00      PROA O1-
ATOM   3645  N   TRP A 467      12.089 226.418  -2.594  0.00  0.00      PROA N  
ATOM   3646  CA  TRP A 467      12.795 226.389  -3.865  0.00  0.00      PROA C  
ATOM   3647  C   TRP A 467      11.906 226.881  -4.996  0.00  0.00      PROA C  
ATOM   3648  O   TRP A 467      10.722 226.561  -5.076  0.00  0.00      PROA O  
ATOM   3649  CB  TRP A 467      13.338 224.982  -4.233  0.00  0.00      PROA C  
ATOM   3650  CG  TRP A 467      14.439 224.510  -3.340  0.00  0.00      PROA C  
ATOM   3651  CD1 TRP A 467      14.350 223.680  -2.252  0.00  0.00      PROA C  
ATOM   3652  CD2 TRP A 467      15.822 224.871  -3.475  0.00  0.00      PROA C  
ATOM   3653  CE2 TRP A 467      16.517 224.211  -2.433  0.00  0.00      PROA C  
ATOM   3654  CE3 TRP A 467      16.524 225.676  -4.373  0.00  0.00      PROA C  
ATOM   3655  NE1 TRP A 467      15.603 223.505  -1.705  0.00  0.00      PROA N  
ATOM   3656  CZ2 TRP A 467      17.889 224.330  -2.285  0.00  0.00      PROA C  
ATOM   3657  CZ3 TRP A 467      17.904 225.802  -4.215  0.00  0.00      PROA C  
ATOM   3658  CH2 TRP A 467      18.575 225.144  -3.188  0.00  0.00      PROA C  
ATOM   3659  N   VAL A 468      12.462 227.682  -5.918  0.00  0.00      PROA N  
ATOM   3660  CA  VAL A 468      11.772 228.071  -7.137  0.00  0.00      PROA C  
ATOM   3661  C   VAL A 468      12.565 227.577  -8.334  0.00  0.00      PROA C  
ATOM   3662  O   VAL A 468      13.759 227.845  -8.484  0.00  0.00      PROA O  
ATOM   3663  CB  VAL A 468      11.482 229.569  -7.225  0.00  0.00      PROA C  
ATOM   3664  CG1 VAL A 468      10.924 229.958  -8.612  0.00  0.00      PROA C  
ATOM   3665  CG2 VAL A 468      10.454 229.920  -6.132  0.00  0.00      PROA C  
ATOM   3666  N   LEU A 469      11.900 226.803  -9.208  0.00  0.00      PROA N  
ATOM   3667  CA  LEU A 469      12.440 226.282 -10.442  0.00  0.00      PROA C  
ATOM   3668  C   LEU A 469      12.138 227.243 -11.585  0.00  0.00      PROA C  
ATOM   3669  O   LEU A 469      11.019 227.738 -11.719  0.00  0.00      PROA O  
ATOM   3670  CB  LEU A 469      11.812 224.896 -10.736  0.00  0.00      PROA C  
ATOM   3671  CG  LEU A 469      12.323 224.177 -12.002  0.00  0.00      PROA C  
ATOM   3672  CD1 LEU A 469      13.813 223.833 -11.885  0.00  0.00      PROA C  
ATOM   3673  CD2 LEU A 469      11.507 222.904 -12.273  0.00  0.00      PROA C  
ATOM   3674  N   THR A 470      13.132 227.557 -12.431  0.00  0.00      PROA N  
ATOM   3675  CA  THR A 470      12.958 228.498 -13.528  0.00  0.00      PROA C  
ATOM   3676  C   THR A 470      14.003 228.212 -14.598  0.00  0.00      PROA C  
ATOM   3677  O   THR A 470      14.835 227.312 -14.473  0.00  0.00      PROA O  
ATOM   3678  CB  THR A 470      12.990 229.972 -13.095  0.00  0.00      PROA C  
ATOM   3679  CG2 THR A 470      14.398 230.383 -12.652  0.00  0.00      PROA C  
ATOM   3680  OG1 THR A 470      12.581 230.874 -14.118  0.00  0.00      PROA O  
ATOM   3681  N   ALA A 471      13.949 228.941 -15.725  0.00  0.00      PROA N  
ATOM   3682  CA  ALA A 471      14.939 228.912 -16.778  0.00  0.00      PROA C  
ATOM   3683  C   ALA A 471      16.240 229.604 -16.367  0.00  0.00      PROA C  
ATOM   3684  O   ALA A 471      16.237 230.617 -15.666  0.00  0.00      PROA O  
ATOM   3685  CB  ALA A 471      14.375 229.577 -18.046  0.00  0.00      PROA C  
ATOM   3686  N   ALA A 472      17.403 229.095 -16.814  0.00  0.00      PROA N  
ATOM   3687  CA  ALA A 472      18.681 229.743 -16.603  0.00  0.00      PROA C  
ATOM   3688  C   ALA A 472      18.775 231.118 -17.251  0.00  0.00      PROA C  
ATOM   3689  O   ALA A 472      19.230 232.074 -16.630  0.00  0.00      PROA O  
ATOM   3690  CB  ALA A 472      19.836 228.857 -17.112  0.00  0.00      PROA C  
ATOM   3691  N   HIS A 473      18.292 231.261 -18.501  0.00  0.00      PROA N  
ATOM   3692  CA  HIS A 473      18.327 232.494 -19.271  0.00  0.00      PROA C  
ATOM   3693  C   HIS A 473      17.587 233.651 -18.604  0.00  0.00      PROA C  
ATOM   3694  O   HIS A 473      18.015 234.805 -18.668  0.00  0.00      PROA O  
ATOM   3695  CB  HIS A 473      17.805 232.290 -20.722  0.00  0.00      PROA C  
ATOM   3696  CG  HIS A 473      16.312 232.335 -20.919  0.00  0.00      PROA C  
ATOM   3697  CD2 HIS A 473      15.518 233.391 -21.257  0.00  0.00      PROA C  
ATOM   3698  ND1 HIS A 473      15.511 231.222 -21.025  0.00  0.00      PROA N  
ATOM   3699  CE1 HIS A 473      14.280 231.642 -21.392  0.00  0.00      PROA C  
ATOM   3700  NE2 HIS A 473      14.233 232.956 -21.547  0.00  0.00      PROA N  
ATOM   3701  N   ALA A 474      16.457 233.357 -17.929  0.00  0.00      PROA N  
ATOM   3702  CA  ALA A 474      15.657 234.304 -17.182  0.00  0.00      PROA C  
ATOM   3703  C   ALA A 474      16.397 235.008 -16.040  0.00  0.00      PROA C  
ATOM   3704  O   ALA A 474      16.252 236.215 -15.836  0.00  0.00      PROA O  
ATOM   3705  CB  ALA A 474      14.424 233.566 -16.620  0.00  0.00      PROA C  
ATOM   3706  N   VAL A 475      17.219 234.271 -15.271  0.00  0.00      PROA N  
ATOM   3707  CA  VAL A 475      17.884 234.782 -14.080  0.00  0.00      PROA C  
ATOM   3708  C   VAL A 475      19.408 234.858 -14.211  0.00  0.00      PROA C  
ATOM   3709  O   VAL A 475      20.099 235.193 -13.251  0.00  0.00      PROA O  
ATOM   3710  CB  VAL A 475      17.488 233.985 -12.832  0.00  0.00      PROA C  
ATOM   3711  CG1 VAL A 475      16.029 234.322 -12.462  0.00  0.00      PROA C  
ATOM   3712  CG2 VAL A 475      17.650 232.472 -13.071  0.00  0.00      PROA C  
ATOM   3713  N   TYR A 476      19.994 234.603 -15.406  0.00  0.00      PROA N  
ATOM   3714  CA  TYR A 476      21.443 234.506 -15.598  0.00  0.00      PROA C  
ATOM   3715  C   TYR A 476      22.229 235.762 -15.210  0.00  0.00      PROA C  
ATOM   3716  O   TYR A 476      23.224 235.704 -14.488  0.00  0.00      PROA O  
ATOM   3717  CB  TYR A 476      21.783 234.101 -17.068  0.00  0.00      PROA C  
ATOM   3718  CG  TYR A 476      23.265 233.884 -17.275  0.00  0.00      PROA C  
ATOM   3719  CD1 TYR A 476      23.836 232.637 -16.975  0.00  0.00      PROA C  
ATOM   3720  CD2 TYR A 476      24.093 234.911 -17.764  0.00  0.00      PROA C  
ATOM   3721  CE1 TYR A 476      25.210 232.418 -17.149  0.00  0.00      PROA C  
ATOM   3722  CE2 TYR A 476      25.471 234.701 -17.926  0.00  0.00      PROA C  
ATOM   3723  CZ  TYR A 476      26.027 233.452 -17.621  0.00  0.00      PROA C  
ATOM   3724  OH  TYR A 476      27.408 233.223 -17.797  0.00  0.00      PROA O  
ATOM   3725  N   GLY A 477      21.754 236.956 -15.630  0.00  0.00      PROA N  
ATOM   3726  CA  GLY A 477      22.415 238.234 -15.330  0.00  0.00      PROA C  
ATOM   3727  C   GLY A 477      22.267 238.658 -13.891  0.00  0.00      PROA C  
ATOM   3728  O   GLY A 477      22.940 239.563 -13.403  0.00  0.00      PROA O  
ATOM   3729  N   LYS A 478      21.351 237.986 -13.179  0.00  0.00      PROA N  
ATOM   3730  CA  LYS A 478      20.919 238.290 -11.840  0.00  0.00      PROA C  
ATOM   3731  C   LYS A 478      21.533 237.283 -10.867  0.00  0.00      PROA C  
ATOM   3732  O   LYS A 478      21.239 237.270  -9.672  0.00  0.00      PROA O  
ATOM   3733  CB  LYS A 478      19.363 238.285 -11.789  0.00  0.00      PROA C  
ATOM   3734  CG  LYS A 478      18.694 239.297 -12.753  0.00  0.00      PROA C  
ATOM   3735  CD  LYS A 478      18.450 238.805 -14.203  0.00  0.00      PROA C  
ATOM   3736  CE  LYS A 478      18.027 239.934 -15.166  0.00  0.00      PROA C  
ATOM   3737  NZ  LYS A 478      17.812 239.428 -16.551  0.00  0.00      PROA N1+
ATOM   3738  N   THR A 479      22.459 236.427 -11.361  0.00  0.00      PROA N  
ATOM   3739  CA  THR A 479      23.236 235.478 -10.556  0.00  0.00      PROA C  
ATOM   3740  C   THR A 479      24.107 236.116  -9.491  0.00  0.00      PROA C  
ATOM   3741  O   THR A 479      24.149 235.660  -8.347  0.00  0.00      PROA O  
ATOM   3742  CB  THR A 479      24.143 234.546 -11.367  0.00  0.00      PROA C  
ATOM   3743  CG2 THR A 479      23.266 233.499 -12.049  0.00  0.00      PROA C  
ATOM   3744  OG1 THR A 479      24.865 235.220 -12.391  0.00  0.00      PROA O  
ATOM   3745  N   GLU A 480      24.824 237.204  -9.840  0.00  0.00      PROA N  
ATOM   3746  CA  GLU A 480      25.621 237.989  -8.913  0.00  0.00      PROA C  
ATOM   3747  C   GLU A 480      24.804 238.682  -7.822  0.00  0.00      PROA C  
ATOM   3748  O   GLU A 480      25.220 238.766  -6.665  0.00  0.00      PROA O  
ATOM   3749  CB  GLU A 480      26.532 239.001  -9.663  0.00  0.00      PROA C  
ATOM   3750  CG  GLU A 480      25.804 240.087 -10.499  0.00  0.00      PROA C  
ATOM   3751  CD  GLU A 480      26.792 241.015 -11.201  0.00  0.00      PROA C  
ATOM   3752  OE1 GLU A 480      27.514 241.777 -10.503  0.00  0.00      PROA O  
ATOM   3753  OE2 GLU A 480      26.855 241.007 -12.460  0.00  0.00      PROA O1-
ATOM   3754  N   ALA A 481      23.607 239.184  -8.176  0.00  0.00      PROA N  
ATOM   3755  CA  ALA A 481      22.752 239.970  -7.314  0.00  0.00      PROA C  
ATOM   3756  C   ALA A 481      21.451 239.239  -7.000  0.00  0.00      PROA C  
ATOM   3757  O   ALA A 481      20.370 239.625  -7.447  0.00  0.00      PROA O  
ATOM   3758  CB  ALA A 481      22.464 241.330  -7.986  0.00  0.00      PROA C  
ATOM   3759  N   MET A 482      21.518 238.171  -6.180  0.00  0.00      PROA N  
ATOM   3760  CA  MET A 482      20.379 237.340  -5.811  0.00  0.00      PROA C  
ATOM   3761  C   MET A 482      19.212 238.095  -5.170  0.00  0.00      PROA C  
ATOM   3762  O   MET A 482      18.042 237.835  -5.442  0.00  0.00      PROA O  
ATOM   3763  CB  MET A 482      20.828 236.111  -4.968  0.00  0.00      PROA C  
ATOM   3764  CG  MET A 482      21.695 236.393  -3.716  0.00  0.00      PROA C  
ATOM   3765  SD  MET A 482      20.791 236.989  -2.252  0.00  0.00      PROA S  
ATOM   3766  CE  MET A 482      22.275 237.225  -1.235  0.00  0.00      PROA C  
ATOM   3767  N   SER A 483      19.513 239.119  -4.346  0.00  0.00      PROA N  
ATOM   3768  CA  SER A 483      18.535 239.928  -3.635  0.00  0.00      PROA C  
ATOM   3769  C   SER A 483      17.738 240.859  -4.537  0.00  0.00      PROA C  
ATOM   3770  O   SER A 483      16.711 241.408  -4.136  0.00  0.00      PROA O  
ATOM   3771  CB  SER A 483      19.204 240.768  -2.505  0.00  0.00      PROA C  
ATOM   3772  OG  SER A 483      20.283 241.582  -2.986  0.00  0.00      PROA O  
ATOM   3773  N   SER A 484      18.185 241.054  -5.797  0.00  0.00      PROA N  
ATOM   3774  CA  SER A 484      17.499 241.897  -6.769  0.00  0.00      PROA C  
ATOM   3775  C   SER A 484      16.239 241.249  -7.334  0.00  0.00      PROA C  
ATOM   3776  O   SER A 484      15.362 241.936  -7.856  0.00  0.00      PROA O  
ATOM   3777  CB  SER A 484      18.413 242.331  -7.958  0.00  0.00      PROA C  
ATOM   3778  OG  SER A 484      18.775 241.260  -8.838  0.00  0.00      PROA O  
ATOM   3779  N   LEU A 485      16.096 239.912  -7.224  0.00  0.00      PROA N  
ATOM   3780  CA  LEU A 485      14.898 239.214  -7.648  0.00  0.00      PROA C  
ATOM   3781  C   LEU A 485      13.781 239.338  -6.611  0.00  0.00      PROA C  
ATOM   3782  O   LEU A 485      13.909 238.942  -5.452  0.00  0.00      PROA O  
ATOM   3783  CB  LEU A 485      15.151 237.717  -7.952  0.00  0.00      PROA C  
ATOM   3784  CG  LEU A 485      16.220 237.430  -9.029  0.00  0.00      PROA C  
ATOM   3785  CD1 LEU A 485      16.505 235.922  -9.108  0.00  0.00      PROA C  
ATOM   3786  CD2 LEU A 485      15.799 237.962 -10.407  0.00  0.00      PROA C  
ATOM   3787  N   ASP A 486      12.640 239.904  -7.030  0.00  0.00      PROA N  
ATOM   3788  CA  ASP A 486      11.466 240.084  -6.212  0.00  0.00      PROA C  
ATOM   3789  C   ASP A 486      10.507 238.936  -6.533  0.00  0.00      PROA C  
ATOM   3790  O   ASP A 486       9.993 238.815  -7.648  0.00  0.00      PROA O  
ATOM   3791  CB  ASP A 486      10.925 241.520  -6.466  0.00  0.00      PROA C  
ATOM   3792  CG  ASP A 486       9.673 241.925  -5.704  0.00  0.00      PROA C  
ATOM   3793  OD1 ASP A 486       8.841 241.077  -5.301  0.00  0.00      PROA O  
ATOM   3794  OD2 ASP A 486       9.447 243.163  -5.606  0.00  0.00      PROA O1-
ATOM   3795  N   ILE A 487      10.313 238.016  -5.567  0.00  0.00      PROA N  
ATOM   3796  CA  ILE A 487       9.615 236.764  -5.795  0.00  0.00      PROA C  
ATOM   3797  C   ILE A 487       8.211 236.838  -5.220  0.00  0.00      PROA C  
ATOM   3798  O   ILE A 487       8.001 237.061  -4.026  0.00  0.00      PROA O  
ATOM   3799  CB  ILE A 487      10.399 235.564  -5.265  0.00  0.00      PROA C  
ATOM   3800  CG1 ILE A 487      11.778 235.520  -5.976  0.00  0.00      PROA C  
ATOM   3801  CG2 ILE A 487       9.590 234.267  -5.486  0.00  0.00      PROA C  
ATOM   3802  CD  ILE A 487      12.543 234.200  -5.834  0.00  0.00      PROA C  
ATOM   3803  N   ARG A 488       7.201 236.683  -6.093  0.00  0.00      PROA N  
ATOM   3804  CA  ARG A 488       5.808 236.856  -5.749  0.00  0.00      PROA C  
ATOM   3805  C   ARG A 488       5.004 235.635  -6.163  0.00  0.00      PROA C  
ATOM   3806  O   ARG A 488       5.214 235.050  -7.225  0.00  0.00      PROA O  
ATOM   3807  CB  ARG A 488       5.232 238.120  -6.435  0.00  0.00      PROA C  
ATOM   3808  CG  ARG A 488       6.078 239.377  -6.147  0.00  0.00      PROA C  
ATOM   3809  CD  ARG A 488       5.389 240.684  -6.538  0.00  0.00      PROA C  
ATOM   3810  NE  ARG A 488       6.324 241.781  -6.149  0.00  0.00      PROA N  
ATOM   3811  CZ  ARG A 488       6.001 243.060  -6.091  0.00  0.00      PROA C  
ATOM   3812  NH1 ARG A 488       4.817 243.524  -6.425  0.00  0.00      PROA N1+
ATOM   3813  NH2 ARG A 488       6.921 243.908  -5.698  0.00  0.00      PROA N  
ATOM   3814  N   MET A 489       4.052 235.207  -5.319  0.00  0.00      PROA N  
ATOM   3815  CA  MET A 489       3.250 234.036  -5.603  0.00  0.00      PROA C  
ATOM   3816  C   MET A 489       1.943 234.096  -4.825  0.00  0.00      PROA C  
ATOM   3817  O   MET A 489       1.759 234.940  -3.946  0.00  0.00      PROA O  
ATOM   3818  CB  MET A 489       4.029 232.715  -5.335  0.00  0.00      PROA C  
ATOM   3819  CG  MET A 489       4.619 232.578  -3.917  0.00  0.00      PROA C  
ATOM   3820  SD  MET A 489       5.562 231.044  -3.655  0.00  0.00      PROA S  
ATOM   3821  CE  MET A 489       7.162 231.709  -4.195  0.00  0.00      PROA C  
ATOM   3822  N   GLY A 490       0.972 233.218  -5.168  0.00  0.00      PROA N  
ATOM   3823  CA  GLY A 490      -0.271 233.058  -4.408  0.00  0.00      PROA C  
ATOM   3824  C   GLY A 490      -1.431 233.872  -4.885  0.00  0.00      PROA C  
ATOM   3825  O   GLY A 490      -2.431 234.005  -4.181  0.00  0.00      PROA O  
ATOM   3826  N   ILE A 491      -1.348 234.429  -6.101  0.00  0.00      PROA N  
ATOM   3827  CA  ILE A 491      -2.428 235.229  -6.644  0.00  0.00      PROA C  
ATOM   3828  C   ILE A 491      -2.450 235.109  -8.160  0.00  0.00      PROA C  
ATOM   3829  O   ILE A 491      -1.431 234.895  -8.818  0.00  0.00      PROA O  
ATOM   3830  CB  ILE A 491      -2.355 236.685  -6.173  0.00  0.00      PROA C  
ATOM   3831  CG1 ILE A 491      -3.656 237.490  -6.412  0.00  0.00      PROA C  
ATOM   3832  CG2 ILE A 491      -1.122 237.399  -6.771  0.00  0.00      PROA C  
ATOM   3833  CD  ILE A 491      -4.899 236.909  -5.727  0.00  0.00      PROA C  
ATOM   3834  N   LEU A 492      -3.656 235.208  -8.757  0.00  0.00      PROA N  
ATOM   3835  CA  LEU A 492      -3.864 235.078 -10.188  0.00  0.00      PROA C  
ATOM   3836  C   LEU A 492      -3.493 236.334 -10.956  0.00  0.00      PROA C  
ATOM   3837  O   LEU A 492      -3.309 236.308 -12.170  0.00  0.00      PROA O  
ATOM   3838  CB  LEU A 492      -5.355 234.784 -10.492  0.00  0.00      PROA C  
ATOM   3839  CG  LEU A 492      -5.920 233.512  -9.829  0.00  0.00      PROA C  
ATOM   3840  CD1 LEU A 492      -7.438 233.467 -10.035  0.00  0.00      PROA C  
ATOM   3841  CD2 LEU A 492      -5.263 232.237 -10.379  0.00  0.00      PROA C  
ATOM   3842  N   LYS A 493      -3.382 237.482 -10.275  0.00  0.00      PROA N  
ATOM   3843  CA  LYS A 493      -3.178 238.759 -10.920  0.00  0.00      PROA C  
ATOM   3844  C   LYS A 493      -1.832 239.344 -10.549  0.00  0.00      PROA C  
ATOM   3845  O   LYS A 493      -1.554 239.636  -9.387  0.00  0.00      PROA O  
ATOM   3846  CB  LYS A 493      -4.317 239.750 -10.575  0.00  0.00      PROA C  
ATOM   3847  CG  LYS A 493      -5.689 239.272 -11.080  0.00  0.00      PROA C  
ATOM   3848  CD  LYS A 493      -6.858 240.210 -10.712  0.00  0.00      PROA C  
ATOM   3849  CE  LYS A 493      -6.770 241.614 -11.333  0.00  0.00      PROA C  
ATOM   3850  NZ  LYS A 493      -7.982 242.408 -11.006  0.00  0.00      PROA N1+
ATOM   3851  N   ARG A 494      -0.960 239.558 -11.554  0.00  0.00      PROA N  
ATOM   3852  CA  ARG A 494       0.381 240.103 -11.395  0.00  0.00      PROA C  
ATOM   3853  C   ARG A 494       0.420 241.491 -10.756  0.00  0.00      PROA C  
ATOM   3854  O   ARG A 494       1.326 241.830  -9.993  0.00  0.00      PROA O  
ATOM   3855  CB  ARG A 494       1.136 240.109 -12.753  0.00  0.00      PROA C  
ATOM   3856  CG  ARG A 494       0.417 240.867 -13.887  0.00  0.00      PROA C  
ATOM   3857  CD  ARG A 494       1.184 240.869 -15.215  0.00  0.00      PROA C  
ATOM   3858  NE  ARG A 494       0.302 241.579 -16.194  0.00  0.00      PROA N  
ATOM   3859  CZ  ARG A 494       0.207 242.895 -16.326  0.00  0.00      PROA C  
ATOM   3860  NH1 ARG A 494       1.065 243.728 -15.785  0.00  0.00      PROA N1+
ATOM   3861  NH2 ARG A 494      -0.775 243.399 -17.045  0.00  0.00      PROA N  
ATOM   3862  N   LEU A 495      -0.601 242.324 -11.047  0.00  0.00      PROA N  
ATOM   3863  CA  LEU A 495      -0.753 243.669 -10.522  0.00  0.00      PROA C  
ATOM   3864  C   LEU A 495      -1.238 243.722  -9.072  0.00  0.00      PROA C  
ATOM   3865  O   LEU A 495      -1.170 244.769  -8.428  0.00  0.00      PROA O  
ATOM   3866  CB  LEU A 495      -1.763 244.469 -11.392  0.00  0.00      PROA C  
ATOM   3867  CG  LEU A 495      -1.331 244.707 -12.855  0.00  0.00      PROA C  
ATOM   3868  CD1 LEU A 495      -2.465 245.382 -13.641  0.00  0.00      PROA C  
ATOM   3869  CD2 LEU A 495      -0.055 245.559 -12.934  0.00  0.00      PROA C  
ATOM   3870  N   SER A 496      -1.757 242.601  -8.523  0.00  0.00      PROA N  
ATOM   3871  CA  SER A 496      -2.404 242.553  -7.211  0.00  0.00      PROA C  
ATOM   3872  C   SER A 496      -1.550 243.027  -6.037  0.00  0.00      PROA C  
ATOM   3873  O   SER A 496      -0.381 242.666  -5.890  0.00  0.00      PROA O  
ATOM   3874  CB  SER A 496      -2.950 241.130  -6.884  0.00  0.00      PROA C  
ATOM   3875  OG  SER A 496      -3.588 241.029  -5.605  0.00  0.00      PROA O  
ATOM   3876  N   LEU A 497      -2.153 243.852  -5.151  0.00  0.00      PROA N  
ATOM   3877  CA  LEU A 497      -1.585 244.258  -3.876  0.00  0.00      PROA C  
ATOM   3878  C   LEU A 497      -1.374 243.089  -2.918  0.00  0.00      PROA C  
ATOM   3879  O   LEU A 497      -0.360 243.001  -2.224  0.00  0.00      PROA O  
ATOM   3880  CB  LEU A 497      -2.465 245.337  -3.189  0.00  0.00      PROA C  
ATOM   3881  CG  LEU A 497      -2.681 246.629  -4.011  0.00  0.00      PROA C  
ATOM   3882  CD1 LEU A 497      -3.605 247.595  -3.252  0.00  0.00      PROA C  
ATOM   3883  CD2 LEU A 497      -1.357 247.328  -4.356  0.00  0.00      PROA C  
ATOM   3884  N   ILE A 498      -2.338 242.145  -2.873  0.00  0.00      PROA N  
ATOM   3885  CA  ILE A 498      -2.226 240.927  -2.088  0.00  0.00      PROA C  
ATOM   3886  C   ILE A 498      -1.532 239.821  -2.879  0.00  0.00      PROA C  
ATOM   3887  O   ILE A 498      -1.954 239.427  -3.968  0.00  0.00      PROA O  
ATOM   3888  CB  ILE A 498      -3.547 240.466  -1.461  0.00  0.00      PROA C  
ATOM   3889  CG1 ILE A 498      -3.343 239.209  -0.575  0.00  0.00      PROA C  
ATOM   3890  CG2 ILE A 498      -4.648 240.255  -2.525  0.00  0.00      PROA C  
ATOM   3891  CD  ILE A 498      -4.515 238.937   0.376  0.00  0.00      PROA C  
ATOM   3892  N   TYR A 499      -0.405 239.335  -2.333  0.00  0.00      PROA N  
ATOM   3893  CA  TYR A 499       0.405 238.251  -2.845  0.00  0.00      PROA C  
ATOM   3894  C   TYR A 499       1.266 237.849  -1.649  0.00  0.00      PROA C  
ATOM   3895  O   TYR A 499       1.345 238.591  -0.667  0.00  0.00      PROA O  
ATOM   3896  CB  TYR A 499       1.274 238.668  -4.080  0.00  0.00      PROA C  
ATOM   3897  CG  TYR A 499       2.302 239.731  -3.758  0.00  0.00      PROA C  
ATOM   3898  CD1 TYR A 499       1.960 241.093  -3.780  0.00  0.00      PROA C  
ATOM   3899  CD2 TYR A 499       3.619 239.371  -3.431  0.00  0.00      PROA C  
ATOM   3900  CE1 TYR A 499       2.899 242.073  -3.431  0.00  0.00      PROA C  
ATOM   3901  CE2 TYR A 499       4.559 240.347  -3.079  0.00  0.00      PROA C  
ATOM   3902  CZ  TYR A 499       4.198 241.699  -3.072  0.00  0.00      PROA C  
ATOM   3903  OH  TYR A 499       5.143 242.679  -2.707  0.00  0.00      PROA O  
ATOM   3904  N   THR A 500       1.938 236.681  -1.678  0.00  0.00      PROA N  
ATOM   3905  CA  THR A 500       2.912 236.329  -0.641  0.00  0.00      PROA C  
ATOM   3906  C   THR A 500       4.318 236.617  -1.138  0.00  0.00      PROA C  
ATOM   3907  O   THR A 500       4.810 235.978  -2.071  0.00  0.00      PROA O  
ATOM   3908  CB  THR A 500       2.858 234.883  -0.136  0.00  0.00      PROA C  
ATOM   3909  CG2 THR A 500       1.490 234.615   0.511  0.00  0.00      PROA C  
ATOM   3910  OG1 THR A 500       3.035 233.935  -1.178  0.00  0.00      PROA O  
ATOM   3911  N   GLN A 501       4.992 237.617  -0.533  0.00  0.00      PROA N  
ATOM   3912  CA  GLN A 501       6.373 237.972  -0.817  0.00  0.00      PROA C  
ATOM   3913  C   GLN A 501       7.377 236.890  -0.416  0.00  0.00      PROA C  
ATOM   3914  O   GLN A 501       7.275 236.273   0.647  0.00  0.00      PROA O  
ATOM   3915  CB  GLN A 501       6.740 239.292  -0.084  0.00  0.00      PROA C  
ATOM   3916  CG  GLN A 501       8.123 239.913  -0.423  0.00  0.00      PROA C  
ATOM   3917  CD  GLN A 501       8.158 240.497  -1.840  0.00  0.00      PROA C  
ATOM   3918  NE2 GLN A 501       8.902 239.870  -2.771  0.00  0.00      PROA N  
ATOM   3919  OE1 GLN A 501       7.513 241.519  -2.104  0.00  0.00      PROA O  
ATOM   3920  N   ALA A 502       8.400 236.673  -1.254  0.00  0.00      PROA N  
ATOM   3921  CA  ALA A 502       9.562 235.886  -0.931  0.00  0.00      PROA C  
ATOM   3922  C   ALA A 502      10.798 236.589  -1.487  0.00  0.00      PROA C  
ATOM   3923  O   ALA A 502      10.698 237.512  -2.299  0.00  0.00      PROA O  
ATOM   3924  CB  ALA A 502       9.429 234.458  -1.496  0.00  0.00      PROA C  
ATOM   3925  N   TRP A 503      11.996 236.181  -1.027  0.00  0.00      PROA N  
ATOM   3926  CA  TRP A 503      13.255 236.787  -1.424  0.00  0.00      PROA C  
ATOM   3927  C   TRP A 503      14.321 235.696  -1.527  0.00  0.00      PROA C  
ATOM   3928  O   TRP A 503      14.234 234.728  -0.769  0.00  0.00      PROA O  
ATOM   3929  CB  TRP A 503      13.747 237.837  -0.387  0.00  0.00      PROA C  
ATOM   3930  CG  TRP A 503      12.823 238.996  -0.170  0.00  0.00      PROA C  
ATOM   3931  CD1 TRP A 503      12.067 239.248   0.947  0.00  0.00      PROA C  
ATOM   3932  CD2 TRP A 503      12.571 240.075  -1.089  0.00  0.00      PROA C  
ATOM   3933  CE2 TRP A 503      11.655 240.947  -0.453  0.00  0.00      PROA C  
ATOM   3934  CE3 TRP A 503      13.043 240.387  -2.366  0.00  0.00      PROA C  
ATOM   3935  NE1 TRP A 503      11.371 240.425   0.777  0.00  0.00      PROA N  
ATOM   3936  CZ2 TRP A 503      11.205 242.108  -1.064  0.00  0.00      PROA C  
ATOM   3937  CZ3 TRP A 503      12.588 241.556  -2.980  0.00  0.00      PROA C  
ATOM   3938  CH2 TRP A 503      11.683 242.400  -2.345  0.00  0.00      PROA C  
ATOM   3939  N   PRO A 504      15.336 235.766  -2.388  0.00  0.00      PROA N  
ATOM   3940  CA  PRO A 504      16.332 234.697  -2.461  0.00  0.00      PROA C  
ATOM   3941  C   PRO A 504      17.440 234.773  -1.430  0.00  0.00      PROA C  
ATOM   3942  O   PRO A 504      17.786 235.862  -0.968  0.00  0.00      PROA O  
ATOM   3943  CB  PRO A 504      16.983 234.884  -3.837  0.00  0.00      PROA C  
ATOM   3944  CG  PRO A 504      15.870 235.512  -4.656  0.00  0.00      PROA C  
ATOM   3945  CD  PRO A 504      15.255 236.490  -3.663  0.00  0.00      PROA C  
ATOM   3946  N   GLU A 505      18.036 233.619  -1.084  0.00  0.00      PROA N  
ATOM   3947  CA  GLU A 505      19.361 233.529  -0.496  0.00  0.00      PROA C  
ATOM   3948  C   GLU A 505      20.417 233.314  -1.573  0.00  0.00      PROA C  
ATOM   3949  O   GLU A 505      21.546 233.789  -1.460  0.00  0.00      PROA O  
ATOM   3950  CB  GLU A 505      19.509 232.310   0.458  0.00  0.00      PROA C  
ATOM   3951  CG  GLU A 505      18.582 232.352   1.688  0.00  0.00      PROA C  
ATOM   3952  CD  GLU A 505      18.958 231.316   2.742  0.00  0.00      PROA C  
ATOM   3953  OE1 GLU A 505      18.923 230.093   2.442  0.00  0.00      PROA O  
ATOM   3954  OE2 GLU A 505      19.289 231.711   3.893  0.00  0.00      PROA O1-
ATOM   3955  N   ALA A 506      20.073 232.563  -2.639  0.00  0.00      PROA N  
ATOM   3956  CA  ALA A 506      21.031 232.178  -3.647  0.00  0.00      PROA C  
ATOM   3957  C   ALA A 506      20.335 231.757  -4.932  0.00  0.00      PROA C  
ATOM   3958  O   ALA A 506      19.188 231.305  -4.931  0.00  0.00      PROA O  
ATOM   3959  CB  ALA A 506      21.917 231.015  -3.145  0.00  0.00      PROA C  
ATOM   3960  N   VAL A 507      21.045 231.902  -6.066  0.00  0.00      PROA N  
ATOM   3961  CA  VAL A 507      20.560 231.567  -7.393  0.00  0.00      PROA C  
ATOM   3962  C   VAL A 507      21.566 230.612  -8.026  0.00  0.00      PROA C  
ATOM   3963  O   VAL A 507      22.762 230.907  -8.112  0.00  0.00      PROA O  
ATOM   3964  CB  VAL A 507      20.379 232.816  -8.261  0.00  0.00      PROA C  
ATOM   3965  CG1 VAL A 507      19.950 232.442  -9.692  0.00  0.00      PROA C  
ATOM   3966  CG2 VAL A 507      19.322 233.742  -7.628  0.00  0.00      PROA C  
ATOM   3967  N   PHE A 508      21.113 229.425  -8.468  0.00  0.00      PROA N  
ATOM   3968  CA  PHE A 508      21.958 228.379  -9.012  0.00  0.00      PROA C  
ATOM   3969  C   PHE A 508      21.597 228.110 -10.467  0.00  0.00      PROA C  
ATOM   3970  O   PHE A 508      20.534 227.574 -10.779  0.00  0.00      PROA O  
ATOM   3971  CB  PHE A 508      21.813 227.048  -8.223  0.00  0.00      PROA C  
ATOM   3972  CG  PHE A 508      22.147 227.257  -6.770  0.00  0.00      PROA C  
ATOM   3973  CD1 PHE A 508      23.486 227.274  -6.343  0.00  0.00      PROA C  
ATOM   3974  CD2 PHE A 508      21.127 227.406  -5.815  0.00  0.00      PROA C  
ATOM   3975  CE1 PHE A 508      23.801 227.457  -4.991  0.00  0.00      PROA C  
ATOM   3976  CE2 PHE A 508      21.437 227.587  -4.462  0.00  0.00      PROA C  
ATOM   3977  CZ  PHE A 508      22.775 227.615  -4.050  0.00  0.00      PROA C  
ATOM   3978  N   ILE A 509      22.501 228.470 -11.398  0.00  0.00      PROA N  
ATOM   3979  CA  ILE A 509      22.378 228.175 -12.823  0.00  0.00      PROA C  
ATOM   3980  C   ILE A 509      23.154 226.896 -13.091  0.00  0.00      PROA C  
ATOM   3981  O   ILE A 509      24.242 226.690 -12.547  0.00  0.00      PROA O  
ATOM   3982  CB  ILE A 509      22.862 229.334 -13.719  0.00  0.00      PROA C  
ATOM   3983  CG1 ILE A 509      21.756 230.388 -13.967  0.00  0.00      PROA C  
ATOM   3984  CG2 ILE A 509      23.401 228.873 -15.094  0.00  0.00      PROA C  
ATOM   3985  CD  ILE A 509      21.124 230.950 -12.700  0.00  0.00      PROA C  
ATOM   3986  N   HIS A 510      22.614 225.976 -13.923  0.00  0.00      PROA N  
ATOM   3987  CA  HIS A 510      23.349 224.789 -14.339  0.00  0.00      PROA C  
ATOM   3988  C   HIS A 510      24.638 225.125 -15.084  0.00  0.00      PROA C  
ATOM   3989  O   HIS A 510      24.652 225.898 -16.039  0.00  0.00      PROA O  
ATOM   3990  CB  HIS A 510      22.458 223.834 -15.179  0.00  0.00      PROA C  
ATOM   3991  CG  HIS A 510      23.106 222.528 -15.571  0.00  0.00      PROA C  
ATOM   3992  CD2 HIS A 510      22.926 221.278 -15.061  0.00  0.00      PROA C  
ATOM   3993  ND1 HIS A 510      23.883 222.356 -16.697  0.00  0.00      PROA N  
ATOM   3994  CE1 HIS A 510      24.162 221.031 -16.799  0.00  0.00      PROA C  
ATOM   3995  NE2 HIS A 510      23.606 220.337 -15.824  0.00  0.00      PROA N  
ATOM   3996  N   GLU A 511      25.771 224.539 -14.660  0.00  0.00      PROA N  
ATOM   3997  CA  GLU A 511      27.111 224.832 -15.124  0.00  0.00      PROA C  
ATOM   3998  C   GLU A 511      27.348 224.677 -16.626  0.00  0.00      PROA C  
ATOM   3999  O   GLU A 511      28.088 225.443 -17.245  0.00  0.00      PROA O  
ATOM   4000  CB  GLU A 511      28.156 224.047 -14.283  0.00  0.00      PROA C  
ATOM   4001  CG  GLU A 511      27.806 222.555 -14.022  0.00  0.00      PROA C  
ATOM   4002  CD  GLU A 511      27.083 222.326 -12.691  0.00  0.00      PROA C  
ATOM   4003  OE1 GLU A 511      27.646 221.613 -11.815  0.00  0.00      PROA O  
ATOM   4004  OE2 GLU A 511      25.952 222.848 -12.507  0.00  0.00      PROA O1-
ATOM   4005  N   GLY A 512      26.684 223.685 -17.254  0.00  0.00      PROA N  
ATOM   4006  CA  GLY A 512      26.674 223.483 -18.703  0.00  0.00      PROA C  
ATOM   4007  C   GLY A 512      25.948 224.540 -19.513  0.00  0.00      PROA C  
ATOM   4008  O   GLY A 512      26.125 224.620 -20.728  0.00  0.00      PROA O  
ATOM   4009  N   TYR A 513      25.090 225.378 -18.888  0.00  0.00      PROA N  
ATOM   4010  CA  TYR A 513      24.445 226.492 -19.568  0.00  0.00      PROA C  
ATOM   4011  C   TYR A 513      25.450 227.555 -20.036  0.00  0.00      PROA C  
ATOM   4012  O   TYR A 513      26.308 228.014 -19.278  0.00  0.00      PROA O  
ATOM   4013  CB  TYR A 513      23.330 227.133 -18.687  0.00  0.00      PROA C  
ATOM   4014  CG  TYR A 513      22.615 228.270 -19.381  0.00  0.00      PROA C  
ATOM   4015  CD1 TYR A 513      21.756 228.009 -20.462  0.00  0.00      PROA C  
ATOM   4016  CD2 TYR A 513      22.808 229.599 -18.970  0.00  0.00      PROA C  
ATOM   4017  CE1 TYR A 513      21.136 229.062 -21.149  0.00  0.00      PROA C  
ATOM   4018  CE2 TYR A 513      22.176 230.652 -19.645  0.00  0.00      PROA C  
ATOM   4019  CZ  TYR A 513      21.358 230.384 -20.746  0.00  0.00      PROA C  
ATOM   4020  OH  TYR A 513      20.798 231.455 -21.472  0.00  0.00      PROA O  
ATOM   4021  N   THR A 514      25.348 227.981 -21.310  0.00  0.00      PROA N  
ATOM   4022  CA  THR A 514      26.162 229.063 -21.857  0.00  0.00      PROA C  
ATOM   4023  C   THR A 514      25.213 230.130 -22.346  0.00  0.00      PROA C  
ATOM   4024  O   THR A 514      24.454 229.923 -23.288  0.00  0.00      PROA O  
ATOM   4025  CB  THR A 514      27.067 228.633 -23.012  0.00  0.00      PROA C  
ATOM   4026  CG2 THR A 514      27.945 229.801 -23.500  0.00  0.00      PROA C  
ATOM   4027  OG1 THR A 514      27.953 227.601 -22.588  0.00  0.00      PROA O  
ATOM   4028  N   HIS A 515      25.204 231.316 -21.699  0.00  0.00      PROA N  
ATOM   4029  CA  HIS A 515      24.252 232.374 -22.012  0.00  0.00      PROA C  
ATOM   4030  C   HIS A 515      24.351 232.938 -23.422  0.00  0.00      PROA C  
ATOM   4031  O   HIS A 515      23.347 233.203 -24.087  0.00  0.00      PROA O  
ATOM   4032  CB  HIS A 515      24.334 233.511 -20.968  0.00  0.00      PROA C  
ATOM   4033  CG  HIS A 515      23.234 234.538 -21.064  0.00  0.00      PROA C  
ATOM   4034  CD2 HIS A 515      23.296 235.896 -21.130  0.00  0.00      PROA C  
ATOM   4035  ND1 HIS A 515      21.891 234.223 -21.039  0.00  0.00      PROA N  
ATOM   4036  CE1 HIS A 515      21.204 235.391 -21.092  0.00  0.00      PROA C  
ATOM   4037  NE2 HIS A 515      22.014 236.437 -21.149  0.00  0.00      PROA N  
ATOM   4038  N   GLY A 516      25.592 233.117 -23.927  0.00  0.00      PROA N  
ATOM   4039  CA  GLY A 516      25.851 233.651 -25.263  0.00  0.00      PROA C  
ATOM   4040  C   GLY A 516      25.456 232.757 -26.416  0.00  0.00      PROA C  
ATOM   4041  O   GLY A 516      25.069 233.243 -27.480  0.00  0.00      PROA O  
ATOM   4042  N   ALA A 517      25.560 231.424 -26.251  0.00  0.00      PROA N  
ATOM   4043  CA  ALA A 517      25.343 230.476 -27.327  0.00  0.00      PROA C  
ATOM   4044  C   ALA A 517      24.401 229.337 -26.935  0.00  0.00      PROA C  
ATOM   4045  O   ALA A 517      24.723 228.480 -26.109  0.00  0.00      PROA O  
ATOM   4046  CB  ALA A 517      26.699 229.897 -27.785  0.00  0.00      PROA C  
ATOM   4047  N   GLY A 518      23.221 229.277 -27.593  0.00  0.00      PROA N  
ATOM   4048  CA  GLY A 518      22.208 228.236 -27.414  0.00  0.00      PROA C  
ATOM   4049  C   GLY A 518      21.503 228.166 -26.074  0.00  0.00      PROA C  
ATOM   4050  O   GLY A 518      21.804 228.872 -25.112  0.00  0.00      PROA O  
ATOM   4051  N   PHE A 519      20.491 227.283 -26.010  0.00  0.00      PROA N  
ATOM   4052  CA  PHE A 519      19.626 227.122 -24.855  0.00  0.00      PROA C  
ATOM   4053  C   PHE A 519      19.765 225.746 -24.221  0.00  0.00      PROA C  
ATOM   4054  O   PHE A 519      18.955 225.331 -23.392  0.00  0.00      PROA O  
ATOM   4055  CB  PHE A 519      18.151 227.364 -25.251  0.00  0.00      PROA C  
ATOM   4056  CG  PHE A 519      17.917 228.819 -25.557  0.00  0.00      PROA C  
ATOM   4057  CD1 PHE A 519      17.617 229.714 -24.515  0.00  0.00      PROA C  
ATOM   4058  CD2 PHE A 519      17.929 229.298 -26.880  0.00  0.00      PROA C  
ATOM   4059  CE1 PHE A 519      17.352 231.063 -24.783  0.00  0.00      PROA C  
ATOM   4060  CE2 PHE A 519      17.669 230.647 -27.154  0.00  0.00      PROA C  
ATOM   4061  CZ  PHE A 519      17.382 231.529 -26.103  0.00  0.00      PROA C  
ATOM   4062  N   ASP A 520      20.816 224.976 -24.578  0.00  0.00      PROA N  
ATOM   4063  CA  ASP A 520      21.077 223.696 -23.945  0.00  0.00      PROA C  
ATOM   4064  C   ASP A 520      21.362 223.858 -22.443  0.00  0.00      PROA C  
ATOM   4065  O   ASP A 520      22.135 224.722 -22.023  0.00  0.00      PROA O  
ATOM   4066  CB  ASP A 520      22.221 222.943 -24.675  0.00  0.00      PROA C  
ATOM   4067  CG  ASP A 520      22.256 221.456 -24.337  0.00  0.00      PROA C  
ATOM   4068  OD1 ASP A 520      21.185 220.865 -24.040  0.00  0.00      PROA O  
ATOM   4069  OD2 ASP A 520      23.345 220.841 -24.494  0.00  0.00      PROA O1-
ATOM   4070  N   ASN A 521      20.708 223.033 -21.602  0.00  0.00      PROA N  
ATOM   4071  CA  ASN A 521      20.751 223.131 -20.151  0.00  0.00      PROA C  
ATOM   4072  C   ASN A 521      20.155 224.419 -19.571  0.00  0.00      PROA C  
ATOM   4073  O   ASN A 521      20.609 224.920 -18.543  0.00  0.00      PROA O  
ATOM   4074  CB  ASN A 521      22.164 222.893 -19.540  0.00  0.00      PROA C  
ATOM   4075  CG  ASN A 521      22.904 221.720 -20.179  0.00  0.00      PROA C  
ATOM   4076  ND2 ASN A 521      23.830 222.015 -21.119  0.00  0.00      PROA N  
ATOM   4077  OD1 ASN A 521      22.720 220.561 -19.800  0.00  0.00      PROA O  
ATOM   4078  N   ASP A 522      19.094 224.975 -20.191  0.00  0.00      PROA N  
ATOM   4079  CA  ASP A 522      18.421 226.168 -19.713  0.00  0.00      PROA C  
ATOM   4080  C   ASP A 522      17.531 225.884 -18.486  0.00  0.00      PROA C  
ATOM   4081  O   ASP A 522      16.307 225.744 -18.572  0.00  0.00      PROA O  
ATOM   4082  CB  ASP A 522      17.682 226.850 -20.898  0.00  0.00      PROA C  
ATOM   4083  CG  ASP A 522      16.998 228.152 -20.526  0.00  0.00      PROA C  
ATOM   4084  OD1 ASP A 522      17.519 228.876 -19.644  0.00  0.00      PROA O  
ATOM   4085  OD2 ASP A 522      16.001 228.523 -21.200  0.00  0.00      PROA O1-
ATOM   4086  N   ILE A 523      18.165 225.744 -17.308  0.00  0.00      PROA N  
ATOM   4087  CA  ILE A 523      17.520 225.405 -16.056  0.00  0.00      PROA C  
ATOM   4088  C   ILE A 523      18.249 226.049 -14.877  0.00  0.00      PROA C  
ATOM   4089  O   ILE A 523      19.482 226.120 -14.822  0.00  0.00      PROA O  
ATOM   4090  CB  ILE A 523      17.385 223.891 -15.873  0.00  0.00      PROA C  
ATOM   4091  CG1 ILE A 523      16.565 223.523 -14.617  0.00  0.00      PROA C  
ATOM   4092  CG2 ILE A 523      18.762 223.189 -15.878  0.00  0.00      PROA C  
ATOM   4093  CD  ILE A 523      16.036 222.086 -14.666  0.00  0.00      PROA C  
ATOM   4094  N   ALA A 524      17.483 226.571 -13.904  0.00  0.00      PROA N  
ATOM   4095  CA  ALA A 524      18.006 227.232 -12.738  0.00  0.00      PROA C  
ATOM   4096  C   ALA A 524      17.108 227.030 -11.523  0.00  0.00      PROA C  
ATOM   4097  O   ALA A 524      15.890 226.865 -11.619  0.00  0.00      PROA O  
ATOM   4098  CB  ALA A 524      18.157 228.743 -12.987  0.00  0.00      PROA C  
ATOM   4099  N   LEU A 525      17.733 227.048 -10.335  0.00  0.00      PROA N  
ATOM   4100  CA  LEU A 525      17.077 226.927  -9.051  0.00  0.00      PROA C  
ATOM   4101  C   LEU A 525      17.356 228.159  -8.208  0.00  0.00      PROA C  
ATOM   4102  O   LEU A 525      18.487 228.633  -8.111  0.00  0.00      PROA O  
ATOM   4103  CB  LEU A 525      17.558 225.681  -8.262  0.00  0.00      PROA C  
ATOM   4104  CG  LEU A 525      17.083 224.332  -8.837  0.00  0.00      PROA C  
ATOM   4105  CD1 LEU A 525      17.853 223.175  -8.183  0.00  0.00      PROA C  
ATOM   4106  CD2 LEU A 525      15.571 224.132  -8.647  0.00  0.00      PROA C  
ATOM   4107  N   ILE A 526      16.318 228.707  -7.561  0.00  0.00      PROA N  
ATOM   4108  CA  ILE A 526      16.454 229.810  -6.631  0.00  0.00      PROA C  
ATOM   4109  C   ILE A 526      16.066 229.333  -5.244  0.00  0.00      PROA C  
ATOM   4110  O   ILE A 526      14.998 228.755  -5.030  0.00  0.00      PROA O  
ATOM   4111  CB  ILE A 526      15.661 231.055  -7.022  0.00  0.00      PROA C  
ATOM   4112  CG1 ILE A 526      16.152 231.627  -8.370  0.00  0.00      PROA C  
ATOM   4113  CG2 ILE A 526      15.822 232.138  -5.939  0.00  0.00      PROA C  
ATOM   4114  CD  ILE A 526      15.346 231.152  -9.575  0.00  0.00      PROA C  
ATOM   4115  N   LYS A 527      16.965 229.557  -4.270  0.00  0.00      PROA N  
ATOM   4116  CA  LYS A 527      16.773 229.244  -2.872  0.00  0.00      PROA C  
ATOM   4117  C   LYS A 527      16.132 230.423  -2.160  0.00  0.00      PROA C  
ATOM   4118  O   LYS A 527      16.691 231.515  -2.148  0.00  0.00      PROA O  
ATOM   4119  CB  LYS A 527      18.147 228.949  -2.211  0.00  0.00      PROA C  
ATOM   4120  CG  LYS A 527      18.132 228.734  -0.688  0.00  0.00      PROA C  
ATOM   4121  CD  LYS A 527      17.423 227.434  -0.274  0.00  0.00      PROA C  
ATOM   4122  CE  LYS A 527      17.107 227.313   1.224  0.00  0.00      PROA C  
ATOM   4123  NZ  LYS A 527      18.310 227.535   2.056  0.00  0.00      PROA N1+
ATOM   4124  N   LEU A 528      14.949 230.253  -1.549  0.00  0.00      PROA N  
ATOM   4125  CA  LEU A 528      14.247 231.316  -0.848  0.00  0.00      PROA C  
ATOM   4126  C   LEU A 528      14.725 231.481   0.599  0.00  0.00      PROA C  
ATOM   4127  O   LEU A 528      15.135 230.527   1.262  0.00  0.00      PROA O  
ATOM   4128  CB  LEU A 528      12.706 231.115  -0.890  0.00  0.00      PROA C  
ATOM   4129  CG  LEU A 528      12.000 231.570  -2.194  0.00  0.00      PROA C  
ATOM   4130  CD1 LEU A 528      12.682 231.120  -3.493  0.00  0.00      PROA C  
ATOM   4131  CD2 LEU A 528      10.538 231.098  -2.193  0.00  0.00      PROA C  
ATOM   4132  N   LYS A 529      14.684 232.727   1.128  0.00  0.00      PROA N  
ATOM   4133  CA  LYS A 529      15.062 233.063   2.494  0.00  0.00      PROA C  
ATOM   4134  C   LYS A 529      14.296 232.347   3.598  0.00  0.00      PROA C  
ATOM   4135  O   LYS A 529      14.878 231.879   4.579  0.00  0.00      PROA O  
ATOM   4136  CB  LYS A 529      15.004 234.596   2.753  0.00  0.00      PROA C  
ATOM   4137  CG  LYS A 529      16.166 235.380   2.116  0.00  0.00      PROA C  
ATOM   4138  CD  LYS A 529      16.276 236.816   2.671  0.00  0.00      PROA C  
ATOM   4139  CE  LYS A 529      17.607 237.534   2.377  0.00  0.00      PROA C  
ATOM   4140  NZ  LYS A 529      17.744 237.896   0.943  0.00  0.00      PROA N1+
ATOM   4141  N   ASN A 530      12.964 232.237   3.454  0.00  0.00      PROA N  
ATOM   4142  CA  ASN A 530      12.102 231.631   4.450  0.00  0.00      PROA C  
ATOM   4143  C   ASN A 530      11.151 230.662   3.771  0.00  0.00      PROA C  
ATOM   4144  O   ASN A 530      10.894 230.740   2.568  0.00  0.00      PROA O  
ATOM   4145  CB  ASN A 530      11.261 232.699   5.206  0.00  0.00      PROA C  
ATOM   4146  CG  ASN A 530      12.152 233.721   5.907  0.00  0.00      PROA C  
ATOM   4147  ND2 ASN A 530      12.914 233.269   6.929  0.00  0.00      PROA N  
ATOM   4148  OD1 ASN A 530      12.164 234.910   5.572  0.00  0.00      PROA O  
ATOM   4149  N   LYS A 531      10.598 229.706   4.546  0.00  0.00      PROA N  
ATOM   4150  CA  LYS A 531       9.577 228.794   4.066  0.00  0.00      PROA C  
ATOM   4151  C   LYS A 531       8.265 229.527   3.769  0.00  0.00      PROA C  
ATOM   4152  O   LYS A 531       7.736 230.248   4.619  0.00  0.00      PROA O  
ATOM   4153  CB  LYS A 531       9.278 227.668   5.091  0.00  0.00      PROA C  
ATOM   4154  CG  LYS A 531      10.500 226.881   5.607  0.00  0.00      PROA C  
ATOM   4155  CD  LYS A 531      11.459 226.417   4.496  0.00  0.00      PROA C  
ATOM   4156  CE  LYS A 531      12.343 225.212   4.863  0.00  0.00      PROA C  
ATOM   4157  NZ  LYS A 531      11.547 223.966   4.875  0.00  0.00      PROA N1+
ATOM   4158  N   VAL A 532       7.698 229.374   2.558  0.00  0.00      PROA N  
ATOM   4159  CA  VAL A 532       6.375 229.893   2.245  0.00  0.00      PROA C  
ATOM   4160  C   VAL A 532       5.265 229.110   2.954  0.00  0.00      PROA C  
ATOM   4161  O   VAL A 532       5.353 227.899   3.171  0.00  0.00      PROA O  
ATOM   4162  CB  VAL A 532       6.082 230.050   0.749  0.00  0.00      PROA C  
ATOM   4163  CG1 VAL A 532       7.127 231.002   0.132  0.00  0.00      PROA C  
ATOM   4164  CG2 VAL A 532       6.064 228.697   0.014  0.00  0.00      PROA C  
ATOM   4165  N   THR A 533       4.178 229.799   3.364  0.00  0.00      PROA N  
ATOM   4166  CA  THR A 533       3.011 229.151   3.967  0.00  0.00      PROA C  
ATOM   4167  C   THR A 533       2.205 228.427   2.904  0.00  0.00      PROA C  
ATOM   4168  O   THR A 533       1.727 229.036   1.949  0.00  0.00      PROA O  
ATOM   4169  CB  THR A 533       2.073 230.117   4.695  0.00  0.00      PROA C  
ATOM   4170  CG2 THR A 533       0.950 229.368   5.434  0.00  0.00      PROA C  
ATOM   4171  OG1 THR A 533       2.778 230.884   5.666  0.00  0.00      PROA O  
ATOM   4172  N   ILE A 534       2.040 227.098   3.037  0.00  0.00      PROA N  
ATOM   4173  CA  ILE A 534       1.425 226.263   2.020  0.00  0.00      PROA C  
ATOM   4174  C   ILE A 534      -0.010 225.893   2.379  0.00  0.00      PROA C  
ATOM   4175  O   ILE A 534      -0.344 225.557   3.518  0.00  0.00      PROA O  
ATOM   4176  CB  ILE A 534       2.371 225.130   1.626  0.00  0.00      PROA C  
ATOM   4177  CG1 ILE A 534       3.332 225.688   0.551  0.00  0.00      PROA C  
ATOM   4178  CG2 ILE A 534       1.650 223.854   1.154  0.00  0.00      PROA C  
ATOM   4179  CD  ILE A 534       4.736 225.102   0.581  0.00  0.00      PROA C  
ATOM   4180  N   ASN A 535      -0.913 226.063   1.398  0.00  0.00      PROA N  
ATOM   4181  CA  ASN A 535      -2.347 226.162   1.570  0.00  0.00      PROA C  
ATOM   4182  C   ASN A 535      -2.983 226.014   0.185  0.00  0.00      PROA C  
ATOM   4183  O   ASN A 535      -2.318 225.642  -0.772  0.00  0.00      PROA O  
ATOM   4184  CB  ASN A 535      -2.752 227.481   2.314  0.00  0.00      PROA C  
ATOM   4185  CG  ASN A 535      -2.354 228.769   1.586  0.00  0.00      PROA C  
ATOM   4186  ND2 ASN A 535      -2.245 229.875   2.358  0.00  0.00      PROA N  
ATOM   4187  OD1 ASN A 535      -2.129 228.822   0.375  0.00  0.00      PROA O  
ATOM   4188  N   ARG A 536      -4.294 226.284   0.006  0.00  0.00      PROA N  
ATOM   4189  CA  ARG A 536      -4.936 226.154  -1.300  0.00  0.00      PROA C  
ATOM   4190  C   ARG A 536      -4.334 227.006  -2.430  0.00  0.00      PROA C  
ATOM   4191  O   ARG A 536      -4.230 226.567  -3.577  0.00  0.00      PROA O  
ATOM   4192  CB  ARG A 536      -6.460 226.414  -1.205  0.00  0.00      PROA C  
ATOM   4193  CG  ARG A 536      -7.197 225.373  -0.334  0.00  0.00      PROA C  
ATOM   4194  CD  ARG A 536      -8.727 225.381  -0.475  0.00  0.00      PROA C  
ATOM   4195  NE  ARG A 536      -9.225 226.696   0.043  0.00  0.00      PROA N  
ATOM   4196  CZ  ARG A 536     -10.494 227.080   0.005  0.00  0.00      PROA C  
ATOM   4197  NH1 ARG A 536     -11.446 226.324  -0.495  0.00  0.00      PROA N1+
ATOM   4198  NH2 ARG A 536     -10.826 228.260   0.487  0.00  0.00      PROA N  
ATOM   4199  N   ASN A 537      -3.922 228.254  -2.122  0.00  0.00      PROA N  
ATOM   4200  CA  ASN A 537      -3.316 229.158  -3.089  0.00  0.00      PROA C  
ATOM   4201  C   ASN A 537      -1.822 228.908  -3.325  0.00  0.00      PROA C  
ATOM   4202  O   ASN A 537      -1.296 229.286  -4.374  0.00  0.00      PROA O  
ATOM   4203  CB  ASN A 537      -3.491 230.636  -2.640  0.00  0.00      PROA C  
ATOM   4204  CG  ASN A 537      -4.963 231.044  -2.648  0.00  0.00      PROA C  
ATOM   4205  ND2 ASN A 537      -5.268 232.161  -1.945  0.00  0.00      PROA N  
ATOM   4206  OD1 ASN A 537      -5.840 230.409  -3.241  0.00  0.00      PROA O  
ATOM   4207  N   ILE A 538      -1.112 228.271  -2.372  0.00  0.00      PROA N  
ATOM   4208  CA  ILE A 538       0.318 227.995  -2.465  0.00  0.00      PROA C  
ATOM   4209  C   ILE A 538       0.582 226.503  -2.262  0.00  0.00      PROA C  
ATOM   4210  O   ILE A 538       0.461 225.996  -1.148  0.00  0.00      PROA O  
ATOM   4211  CB  ILE A 538       1.142 228.743  -1.407  0.00  0.00      PROA C  
ATOM   4212  CG1 ILE A 538       0.898 230.270  -1.379  0.00  0.00      PROA C  
ATOM   4213  CG2 ILE A 538       2.647 228.447  -1.601  0.00  0.00      PROA C  
ATOM   4214  CD  ILE A 538       1.490 231.009  -2.576  0.00  0.00      PROA C  
ATOM   4215  N   MET A 539       1.000 225.765  -3.310  0.00  0.00      PROA N  
ATOM   4216  CA  MET A 539       1.460 224.388  -3.201  0.00  0.00      PROA C  
ATOM   4217  C   MET A 539       2.552 224.133  -4.229  0.00  0.00      PROA C  
ATOM   4218  O   MET A 539       2.408 224.588  -5.366  0.00  0.00      PROA O  
ATOM   4219  CB  MET A 539       0.369 223.285  -3.371  0.00  0.00      PROA C  
ATOM   4220  CG  MET A 539      -0.531 223.111  -2.137  0.00  0.00      PROA C  
ATOM   4221  SD  MET A 539      -1.787 221.802  -2.245  0.00  0.00      PROA S  
ATOM   4222  CE  MET A 539      -2.932 222.731  -3.304  0.00  0.00      PROA C  
ATOM   4223  N   PRO A 540       3.659 223.463  -3.923  0.00  0.00      PROA N  
ATOM   4224  CA  PRO A 540       4.643 223.071  -4.922  0.00  0.00      PROA C  
ATOM   4225  C   PRO A 540       4.125 222.179  -6.036  0.00  0.00      PROA C  
ATOM   4226  O   PRO A 540       3.187 221.397  -5.854  0.00  0.00      PROA O  
ATOM   4227  CB  PRO A 540       5.722 222.347  -4.112  0.00  0.00      PROA C  
ATOM   4228  CG  PRO A 540       4.945 221.720  -2.960  0.00  0.00      PROA C  
ATOM   4229  CD  PRO A 540       3.901 222.791  -2.643  0.00  0.00      PROA C  
ATOM   4230  N   ILE A 541       4.776 222.249  -7.205  0.00  0.00      PROA N  
ATOM   4231  CA  ILE A 541       4.619 221.253  -8.239  0.00  0.00      PROA C  
ATOM   4232  C   ILE A 541       5.493 220.048  -7.922  0.00  0.00      PROA C  
ATOM   4233  O   ILE A 541       6.566 220.170  -7.324  0.00  0.00      PROA O  
ATOM   4234  CB  ILE A 541       4.913 221.798  -9.627  0.00  0.00      PROA C  
ATOM   4235  CG1 ILE A 541       4.443 220.803 -10.701  0.00  0.00      PROA C  
ATOM   4236  CG2 ILE A 541       6.398 222.190  -9.809  0.00  0.00      PROA C  
ATOM   4237  CD  ILE A 541       4.108 221.494 -12.013  0.00  0.00      PROA C  
ATOM   4238  N   CYS A 542       5.050 218.819  -8.266  0.00  0.00      PROA N  
ATOM   4239  CA  CYS A 542       5.885 217.654  -8.033  0.00  0.00      PROA C  
ATOM   4240  C   CYS A 542       6.984 217.507  -9.080  0.00  0.00      PROA C  
ATOM   4241  O   CYS A 542       6.804 217.818 -10.259  0.00  0.00      PROA O  
ATOM   4242  CB  CYS A 542       5.069 216.337  -7.887  0.00  0.00      PROA C  
ATOM   4243  SG  CYS A 542       5.575 215.425  -6.389  0.00  0.00      PROA S  
ATOM   4244  N   LEU A 543       8.171 217.022  -8.668  0.00  0.00      PROA N  
ATOM   4245  CA  LEU A 543       9.195 216.563  -9.588  0.00  0.00      PROA C  
ATOM   4246  C   LEU A 543       8.727 215.299 -10.330  0.00  0.00      PROA C  
ATOM   4247  O   LEU A 543       8.056 214.462  -9.713  0.00  0.00      PROA O  
ATOM   4248  CB  LEU A 543      10.556 216.285  -8.887  0.00  0.00      PROA C  
ATOM   4249  CG  LEU A 543      11.275 217.526  -8.304  0.00  0.00      PROA C  
ATOM   4250  CD1 LEU A 543      10.733 217.970  -6.935  0.00  0.00      PROA C  
ATOM   4251  CD2 LEU A 543      12.783 217.256  -8.181  0.00  0.00      PROA C  
ATOM   4252  N   PRO A 544       9.005 215.092 -11.614  0.00  0.00      PROA N  
ATOM   4253  CA  PRO A 544       8.727 213.829 -12.285  0.00  0.00      PROA C  
ATOM   4254  C   PRO A 544       9.448 212.635 -11.668  0.00  0.00      PROA C  
ATOM   4255  O   PRO A 544      10.648 212.692 -11.387  0.00  0.00      PROA O  
ATOM   4256  CB  PRO A 544       9.160 214.076 -13.738  0.00  0.00      PROA C  
ATOM   4257  CG  PRO A 544      10.285 215.102 -13.617  0.00  0.00      PROA C  
ATOM   4258  CD  PRO A 544       9.851 215.963 -12.427  0.00  0.00      PROA C  
ATOM   4259  N   ARG A 545       8.722 211.517 -11.477  0.00  0.00      PROA N  
ATOM   4260  CA  ARG A 545       9.306 210.222 -11.190  0.00  0.00      PROA C  
ATOM   4261  C   ARG A 545       9.979 209.617 -12.423  0.00  0.00      PROA C  
ATOM   4262  O   ARG A 545       9.819 210.093 -13.546  0.00  0.00      PROA O  
ATOM   4263  CB  ARG A 545       8.268 209.242 -10.559  0.00  0.00      PROA C  
ATOM   4264  CG  ARG A 545       6.914 209.101 -11.301  0.00  0.00      PROA C  
ATOM   4265  CD  ARG A 545       5.982 208.056 -10.658  0.00  0.00      PROA C  
ATOM   4266  NE  ARG A 545       4.662 208.103 -11.367  0.00  0.00      PROA N  
ATOM   4267  CZ  ARG A 545       3.872 207.070 -11.584  0.00  0.00      PROA C  
ATOM   4268  NH1 ARG A 545       4.148 205.801 -11.446  0.00  0.00      PROA N1+
ATOM   4269  NH2 ARG A 545       2.639 207.316 -11.953  0.00  0.00      PROA N  
ATOM   4270  N   LYS A 546      10.756 208.525 -12.261  0.00  0.00      PROA N  
ATOM   4271  CA  LYS A 546      11.390 207.823 -13.373  0.00  0.00      PROA C  
ATOM   4272  C   LYS A 546      10.392 207.282 -14.401  0.00  0.00      PROA C  
ATOM   4273  O   LYS A 546      10.645 207.245 -15.606  0.00  0.00      PROA O  
ATOM   4274  CB  LYS A 546      12.343 206.706 -12.872  0.00  0.00      PROA C  
ATOM   4275  CG  LYS A 546      11.710 205.612 -11.990  0.00  0.00      PROA C  
ATOM   4276  CD  LYS A 546      12.783 204.656 -11.430  0.00  0.00      PROA C  
ATOM   4277  CE  LYS A 546      12.282 203.611 -10.416  0.00  0.00      PROA C  
ATOM   4278  NZ  LYS A 546      11.381 202.618 -11.050  0.00  0.00      PROA N1+
ATOM   4279  N   GLU A 547       9.194 206.891 -13.922  0.00  0.00      PROA N  
ATOM   4280  CA  GLU A 547       8.086 206.382 -14.710  0.00  0.00      PROA C  
ATOM   4281  C   GLU A 547       7.321 207.465 -15.475  0.00  0.00      PROA C  
ATOM   4282  O   GLU A 547       6.524 207.169 -16.368  0.00  0.00      PROA O  
ATOM   4283  CB  GLU A 547       7.095 205.640 -13.775  0.00  0.00      PROA C  
ATOM   4284  CG  GLU A 547       7.721 204.407 -13.073  0.00  0.00      PROA C  
ATOM   4285  CD  GLU A 547       6.782 203.793 -12.040  0.00  0.00      PROA C  
ATOM   4286  OE1 GLU A 547       6.366 202.616 -12.209  0.00  0.00      PROA O  
ATOM   4287  OE2 GLU A 547       6.455 204.482 -11.037  0.00  0.00      PROA O1-
ATOM   4288  N   ALA A 548       7.547 208.759 -15.157  0.00  0.00      PROA N  
ATOM   4289  CA  ALA A 548       6.734 209.872 -15.617  0.00  0.00      PROA C  
ATOM   4290  C   ALA A 548       6.890 210.198 -17.098  0.00  0.00      PROA C  
ATOM   4291  O   ALA A 548       6.020 210.817 -17.709  0.00  0.00      PROA O  
ATOM   4292  CB  ALA A 548       7.064 211.117 -14.778  0.00  0.00      PROA C  
ATOM   4293  N   ALA A 549       7.976 209.707 -17.736  0.00  0.00      PROA N  
ATOM   4294  CA  ALA A 549       8.217 209.776 -19.167  0.00  0.00      PROA C  
ATOM   4295  C   ALA A 549       7.111 209.118 -20.001  0.00  0.00      PROA C  
ATOM   4296  O   ALA A 549       6.847 209.498 -21.142  0.00  0.00      PROA O  
ATOM   4297  CB  ALA A 549       9.577 209.123 -19.478  0.00  0.00      PROA C  
ATOM   4298  N   SER A 550       6.385 208.149 -19.402  0.00  0.00      PROA N  
ATOM   4299  CA  SER A 550       5.200 207.488 -19.954  0.00  0.00      PROA C  
ATOM   4300  C   SER A 550       4.101 208.474 -20.332  0.00  0.00      PROA C  
ATOM   4301  O   SER A 550       3.364 208.290 -21.300  0.00  0.00      PROA O  
ATOM   4302  CB  SER A 550       4.557 206.478 -18.954  0.00  0.00      PROA C  
ATOM   4303  OG  SER A 550       5.518 205.549 -18.444  0.00  0.00      PROA O  
ATOM   4304  N   LEU A 551       3.982 209.563 -19.554  0.00  0.00      PROA N  
ATOM   4305  CA  LEU A 551       2.960 210.577 -19.694  0.00  0.00      PROA C  
ATOM   4306  C   LEU A 551       3.502 211.821 -20.400  0.00  0.00      PROA C  
ATOM   4307  O   LEU A 551       2.806 212.820 -20.568  0.00  0.00      PROA O  
ATOM   4308  CB  LEU A 551       2.437 210.939 -18.286  0.00  0.00      PROA C  
ATOM   4309  CG  LEU A 551       1.957 209.725 -17.457  0.00  0.00      PROA C  
ATOM   4310  CD1 LEU A 551       1.566 210.171 -16.048  0.00  0.00      PROA C  
ATOM   4311  CD2 LEU A 551       0.783 209.000 -18.130  0.00  0.00      PROA C  
ATOM   4312  N   MET A 552       4.765 211.774 -20.877  0.00  0.00      PROA N  
ATOM   4313  CA  MET A 552       5.372 212.824 -21.683  0.00  0.00      PROA C  
ATOM   4314  C   MET A 552       5.419 212.444 -23.161  0.00  0.00      PROA C  
ATOM   4315  O   MET A 552       5.980 213.162 -23.989  0.00  0.00      PROA O  
ATOM   4316  CB  MET A 552       6.823 213.131 -21.224  0.00  0.00      PROA C  
ATOM   4317  CG  MET A 552       6.928 213.675 -19.792  0.00  0.00      PROA C  
ATOM   4318  SD  MET A 552       8.625 214.154 -19.350  0.00  0.00      PROA S  
ATOM   4319  CE  MET A 552       8.188 214.503 -17.630  0.00  0.00      PROA C  
ATOM   4320  N   LYS A 553       4.830 211.288 -23.532  0.00  0.00      PROA N  
ATOM   4321  CA  LYS A 553       4.775 210.791 -24.895  0.00  0.00      PROA C  
ATOM   4322  C   LYS A 553       4.115 211.715 -25.921  0.00  0.00      PROA C  
ATOM   4323  O   LYS A 553       3.238 212.522 -25.608  0.00  0.00      PROA O  
ATOM   4324  CB  LYS A 553       4.153 209.373 -24.966  0.00  0.00      PROA C  
ATOM   4325  CG  LYS A 553       5.060 208.279 -24.376  0.00  0.00      PROA C  
ATOM   4326  CD  LYS A 553       4.428 206.879 -24.502  0.00  0.00      PROA C  
ATOM   4327  CE  LYS A 553       5.338 205.746 -23.999  0.00  0.00      PROA C  
ATOM   4328  NZ  LYS A 553       4.681 204.427 -24.169  0.00  0.00      PROA N1+
ATOM   4329  N   THR A 554       4.542 211.619 -27.200  0.00  0.00      PROA N  
ATOM   4330  CA  THR A 554       3.977 212.367 -28.328  0.00  0.00      PROA C  
ATOM   4331  C   THR A 554       2.456 212.302 -28.398  0.00  0.00      PROA C  
ATOM   4332  O   THR A 554       1.866 211.223 -28.344  0.00  0.00      PROA O  
ATOM   4333  CB  THR A 554       4.542 211.926 -29.679  0.00  0.00      PROA C  
ATOM   4334  CG2 THR A 554       4.050 212.826 -30.824  0.00  0.00      PROA C  
ATOM   4335  OG1 THR A 554       5.963 212.019 -29.664  0.00  0.00      PROA O  
ATOM   4336  N   ASP A 555       1.816 213.484 -28.478  0.00  0.00      PROA N  
ATOM   4337  CA  ASP A 555       0.387 213.737 -28.502  0.00  0.00      PROA C  
ATOM   4338  C   ASP A 555      -0.275 213.750 -27.114  0.00  0.00      PROA C  
ATOM   4339  O   ASP A 555      -1.444 214.124 -26.980  0.00  0.00      PROA O  
ATOM   4340  CB  ASP A 555      -0.365 212.982 -29.656  0.00  0.00      PROA C  
ATOM   4341  CG  ASP A 555      -0.963 211.602 -29.383  0.00  0.00      PROA C  
ATOM   4342  OD1 ASP A 555      -1.274 211.226 -28.225  0.00  0.00      PROA O  
ATOM   4343  OD2 ASP A 555      -1.255 210.906 -30.398  0.00  0.00      PROA O1-
ATOM   4344  N   PHE A 556       0.463 213.437 -26.022  0.00  0.00      PROA N  
ATOM   4345  CA  PHE A 556      -0.034 213.608 -24.667  0.00  0.00      PROA C  
ATOM   4346  C   PHE A 556      -0.072 215.101 -24.314  0.00  0.00      PROA C  
ATOM   4347  O   PHE A 556       0.841 215.868 -24.631  0.00  0.00      PROA O  
ATOM   4348  CB  PHE A 556       0.803 212.793 -23.639  0.00  0.00      PROA C  
ATOM   4349  CG  PHE A 556       0.041 212.540 -22.357  0.00  0.00      PROA C  
ATOM   4350  CD1 PHE A 556      -0.047 213.525 -21.356  0.00  0.00      PROA C  
ATOM   4351  CD2 PHE A 556      -0.543 211.283 -22.114  0.00  0.00      PROA C  
ATOM   4352  CE1 PHE A 556      -0.711 213.270 -20.150  0.00  0.00      PROA C  
ATOM   4353  CE2 PHE A 556      -1.206 211.020 -20.906  0.00  0.00      PROA C  
ATOM   4354  CZ  PHE A 556      -1.291 212.016 -19.925  0.00  0.00      PROA C  
ATOM   4355  N   VAL A 557      -1.164 215.557 -23.672  0.00  0.00      PROA N  
ATOM   4356  CA  VAL A 557      -1.396 216.963 -23.397  0.00  0.00      PROA C  
ATOM   4357  C   VAL A 557      -0.706 217.453 -22.124  0.00  0.00      PROA C  
ATOM   4358  O   VAL A 557      -0.860 216.901 -21.030  0.00  0.00      PROA O  
ATOM   4359  CB  VAL A 557      -2.886 217.309 -23.441  0.00  0.00      PROA C  
ATOM   4360  CG1 VAL A 557      -3.699 216.550 -22.371  0.00  0.00      PROA C  
ATOM   4361  CG2 VAL A 557      -3.097 218.829 -23.319  0.00  0.00      PROA C  
ATOM   4362  N   GLY A 558       0.105 218.523 -22.259  0.00  0.00      PROA N  
ATOM   4363  CA  GLY A 558       0.674 219.261 -21.144  0.00  0.00      PROA C  
ATOM   4364  C   GLY A 558      -0.006 220.599 -21.014  0.00  0.00      PROA C  
ATOM   4365  O   GLY A 558      -0.715 221.052 -21.911  0.00  0.00      PROA O  
ATOM   4366  N   THR A 559       0.198 221.283 -19.886  0.00  0.00      PROA N  
ATOM   4367  CA  THR A 559      -0.433 222.568 -19.616  0.00  0.00      PROA C  
ATOM   4368  C   THR A 559       0.632 223.586 -19.257  0.00  0.00      PROA C  
ATOM   4369  O   THR A 559       1.531 223.307 -18.467  0.00  0.00      PROA O  
ATOM   4370  CB  THR A 559      -1.484 222.504 -18.507  0.00  0.00      PROA C  
ATOM   4371  CG2 THR A 559      -2.124 223.866 -18.234  0.00  0.00      PROA C  
ATOM   4372  OG1 THR A 559      -2.552 221.632 -18.848  0.00  0.00      PROA O  
ATOM   4373  N   VAL A 560       0.588 224.799 -19.843  0.00  0.00      PROA N  
ATOM   4374  CA  VAL A 560       1.484 225.893 -19.476  0.00  0.00      PROA C  
ATOM   4375  C   VAL A 560       0.648 227.090 -19.063  0.00  0.00      PROA C  
ATOM   4376  O   VAL A 560      -0.350 227.414 -19.706  0.00  0.00      PROA O  
ATOM   4377  CB  VAL A 560       2.463 226.306 -20.576  0.00  0.00      PROA C  
ATOM   4378  CG1 VAL A 560       3.333 227.496 -20.123  0.00  0.00      PROA C  
ATOM   4379  CG2 VAL A 560       3.393 225.129 -20.902  0.00  0.00      PROA C  
ATOM   4380  N   ALA A 561       1.023 227.773 -17.962  0.00  0.00      PROA N  
ATOM   4381  CA  ALA A 561       0.339 228.954 -17.481  0.00  0.00      PROA C  
ATOM   4382  C   ALA A 561       1.255 230.175 -17.455  0.00  0.00      PROA C  
ATOM   4383  O   ALA A 561       2.458 230.082 -17.201  0.00  0.00      PROA O  
ATOM   4384  CB  ALA A 561      -0.251 228.706 -16.083  0.00  0.00      PROA C  
ATOM   4385  N   GLY A 562       0.692 231.364 -17.742  0.00  0.00      PROA N  
ATOM   4386  CA  GLY A 562       1.435 232.612 -17.732  0.00  0.00      PROA C  
ATOM   4387  C   GLY A 562       0.561 233.825 -17.928  0.00  0.00      PROA C  
ATOM   4388  O   GLY A 562      -0.647 233.734 -18.148  0.00  0.00      PROA O  
ATOM   4389  N   TRP A 563       1.176 235.013 -17.858  0.00  0.00      PROA N  
ATOM   4390  CA  TRP A 563       0.528 236.294 -18.071  0.00  0.00      PROA C  
ATOM   4391  C   TRP A 563       0.871 236.876 -19.443  0.00  0.00      PROA C  
ATOM   4392  O   TRP A 563       0.332 237.902 -19.861  0.00  0.00      PROA O  
ATOM   4393  CB  TRP A 563       0.897 237.316 -16.957  0.00  0.00      PROA C  
ATOM   4394  CG  TRP A 563       0.352 236.992 -15.596  0.00  0.00      PROA C  
ATOM   4395  CD1 TRP A 563      -0.873 237.390 -15.121  0.00  0.00      PROA C  
ATOM   4396  CD2 TRP A 563       0.984 236.266 -14.523  0.00  0.00      PROA C  
ATOM   4397  CE2 TRP A 563       0.074 236.267 -13.436  0.00  0.00      PROA C  
ATOM   4398  CE3 TRP A 563       2.220 235.630 -14.377  0.00  0.00      PROA C  
ATOM   4399  NE1 TRP A 563      -1.039 236.945 -13.830  0.00  0.00      PROA N  
ATOM   4400  CZ2 TRP A 563       0.375 235.665 -12.224  0.00  0.00      PROA C  
ATOM   4401  CZ3 TRP A 563       2.520 235.020 -13.156  0.00  0.00      PROA C  
ATOM   4402  CH2 TRP A 563       1.618 235.044 -12.096  0.00  0.00      PROA C  
ATOM   4403  N   GLY A 564       1.751 236.209 -20.211  0.00  0.00      PROA N  
ATOM   4404  CA  GLY A 564       2.129 236.613 -21.557  0.00  0.00      PROA C  
ATOM   4405  C   GLY A 564       3.348 237.493 -21.561  0.00  0.00      PROA C  
ATOM   4406  O   GLY A 564       3.508 238.359 -22.418  0.00  0.00      PROA O  
ATOM   4407  N   LEU A 565       4.253 237.278 -20.590  0.00  0.00      PROA N  
ATOM   4408  CA  LEU A 565       5.462 238.054 -20.372  0.00  0.00      PROA C  
ATOM   4409  C   LEU A 565       6.428 238.036 -21.554  0.00  0.00      PROA C  
ATOM   4410  O   LEU A 565       7.051 239.043 -21.897  0.00  0.00      PROA O  
ATOM   4411  CB  LEU A 565       6.199 237.590 -19.086  0.00  0.00      PROA C  
ATOM   4412  CG  LEU A 565       5.355 237.658 -17.792  0.00  0.00      PROA C  
ATOM   4413  CD1 LEU A 565       6.146 237.107 -16.594  0.00  0.00      PROA C  
ATOM   4414  CD2 LEU A 565       4.828 239.069 -17.484  0.00  0.00      PROA C  
ATOM   4415  N   THR A 566       6.573 236.865 -22.203  0.00  0.00      PROA N  
ATOM   4416  CA  THR A 566       7.599 236.625 -23.217  0.00  0.00      PROA C  
ATOM   4417  C   THR A 566       7.035 236.682 -24.632  0.00  0.00      PROA C  
ATOM   4418  O   THR A 566       7.774 236.616 -25.616  0.00  0.00      PROA O  
ATOM   4419  CB  THR A 566       8.283 235.282 -22.958  0.00  0.00      PROA C  
ATOM   4420  CG2 THR A 566       9.615 235.121 -23.706  0.00  0.00      PROA C  
ATOM   4421  OG1 THR A 566       8.597 235.175 -21.576  0.00  0.00      PROA O  
ATOM   4422  N   GLN A 567       5.704 236.877 -24.801  0.00  0.00      PROA N  
ATOM   4423  CA  GLN A 567       5.122 237.155 -26.110  0.00  0.00      PROA C  
ATOM   4424  C   GLN A 567       5.226 238.644 -26.486  0.00  0.00      PROA C  
ATOM   4425  O   GLN A 567       6.210 239.319 -26.178  0.00  0.00      PROA O  
ATOM   4426  CB  GLN A 567       3.696 236.551 -26.299  0.00  0.00      PROA C  
ATOM   4427  CG  GLN A 567       2.620 237.018 -25.286  0.00  0.00      PROA C  
ATOM   4428  CD  GLN A 567       1.193 236.742 -25.783  0.00  0.00      PROA C  
ATOM   4429  NE2 GLN A 567       0.882 235.454 -26.044  0.00  0.00      PROA N  
ATOM   4430  OE1 GLN A 567       0.373 237.649 -25.950  0.00  0.00      PROA O  
ATOM   4431  N   LYS A 568       4.226 239.198 -27.198  0.00  0.00      PROA N  
ATOM   4432  CA  LYS A 568       4.275 240.546 -27.735  0.00  0.00      PROA C  
ATOM   4433  C   LYS A 568       2.925 241.221 -27.509  0.00  0.00      PROA C  
ATOM   4434  O   LYS A 568       1.918 240.565 -27.237  0.00  0.00      PROA O  
ATOM   4435  CB  LYS A 568       4.643 240.488 -29.246  0.00  0.00      PROA C  
ATOM   4436  CG  LYS A 568       4.897 241.843 -29.933  0.00  0.00      PROA C  
ATOM   4437  CD  LYS A 568       5.478 241.685 -31.352  0.00  0.00      PROA C  
ATOM   4438  CE  LYS A 568       5.739 243.031 -32.050  0.00  0.00      PROA C  
ATOM   4439  NZ  LYS A 568       6.304 242.828 -33.407  0.00  0.00      PROA N1+
ATOM   4440  N   GLY A 569       2.873 242.567 -27.593  0.00  0.00      PROA N  
ATOM   4441  CA  GLY A 569       1.658 243.351 -27.384  0.00  0.00      PROA C  
ATOM   4442  C   GLY A 569       1.459 243.726 -25.938  0.00  0.00      PROA C  
ATOM   4443  O   GLY A 569       2.243 244.486 -25.369  0.00  0.00      PROA O  
ATOM   4444  N   PHE A 570       0.382 243.223 -25.312  0.00  0.00      PROA N  
ATOM   4445  CA  PHE A 570      -0.015 243.602 -23.966  0.00  0.00      PROA C  
ATOM   4446  C   PHE A 570      -0.007 242.405 -23.027  0.00  0.00      PROA C  
ATOM   4447  O   PHE A 570      -0.478 241.313 -23.352  0.00  0.00      PROA O  
ATOM   4448  CB  PHE A 570      -1.429 244.246 -23.939  0.00  0.00      PROA C  
ATOM   4449  CG  PHE A 570      -1.454 245.483 -24.798  0.00  0.00      PROA C  
ATOM   4450  CD1 PHE A 570      -0.807 246.654 -24.366  0.00  0.00      PROA C  
ATOM   4451  CD2 PHE A 570      -2.143 245.503 -26.023  0.00  0.00      PROA C  
ATOM   4452  CE1 PHE A 570      -0.829 247.815 -25.151  0.00  0.00      PROA C  
ATOM   4453  CE2 PHE A 570      -2.168 246.660 -26.812  0.00  0.00      PROA C  
ATOM   4454  CZ  PHE A 570      -1.509 247.816 -26.375  0.00  0.00      PROA C  
ATOM   4455  N   LEU A 571       0.549 242.586 -21.812  0.00  0.00      PROA N  
ATOM   4456  CA  LEU A 571       0.486 241.608 -20.740  0.00  0.00      PROA C  
ATOM   4457  C   LEU A 571      -0.938 241.414 -20.210  0.00  0.00      PROA C  
ATOM   4458  O   LEU A 571      -1.669 242.377 -19.969  0.00  0.00      PROA O  
ATOM   4459  CB  LEU A 571       1.412 242.011 -19.565  0.00  0.00      PROA C  
ATOM   4460  CG  LEU A 571       2.874 242.334 -19.944  0.00  0.00      PROA C  
ATOM   4461  CD1 LEU A 571       3.694 242.622 -18.677  0.00  0.00      PROA C  
ATOM   4462  CD2 LEU A 571       3.514 241.203 -20.755  0.00  0.00      PROA C  
ATOM   4463  N   ALA A 572      -1.378 240.159 -19.992  0.00  0.00      PROA N  
ATOM   4464  CA  ALA A 572      -2.653 239.863 -19.371  0.00  0.00      PROA C  
ATOM   4465  C   ALA A 572      -2.672 240.248 -17.893  0.00  0.00      PROA C  
ATOM   4466  O   ALA A 572      -1.715 240.009 -17.160  0.00  0.00      PROA O  
ATOM   4467  CB  ALA A 572      -3.004 238.370 -19.542  0.00  0.00      PROA C  
ATOM   4468  N   ARG A 573      -3.745 240.904 -17.404  0.00  0.00      PROA N  
ATOM   4469  CA  ARG A 573      -3.921 241.150 -15.979  0.00  0.00      PROA C  
ATOM   4470  C   ARG A 573      -4.107 239.881 -15.153  0.00  0.00      PROA C  
ATOM   4471  O   ARG A 573      -3.521 239.720 -14.084  0.00  0.00      PROA O  
ATOM   4472  CB  ARG A 573      -5.078 242.146 -15.722  0.00  0.00      PROA C  
ATOM   4473  CG  ARG A 573      -4.779 243.558 -16.271  0.00  0.00      PROA C  
ATOM   4474  CD  ARG A 573      -5.848 244.594 -15.895  0.00  0.00      PROA C  
ATOM   4475  NE  ARG A 573      -5.395 245.929 -16.411  0.00  0.00      PROA N  
ATOM   4476  CZ  ARG A 573      -5.585 246.380 -17.644  0.00  0.00      PROA C  
ATOM   4477  NH1 ARG A 573      -6.206 245.689 -18.574  0.00  0.00      PROA N1+
ATOM   4478  NH2 ARG A 573      -5.137 247.577 -17.963  0.00  0.00      PROA N  
ATOM   4479  N   ASN A 574      -4.920 238.940 -15.674  0.00  0.00      PROA N  
ATOM   4480  CA  ASN A 574      -5.225 237.670 -15.041  0.00  0.00      PROA C  
ATOM   4481  C   ASN A 574      -4.339 236.566 -15.611  0.00  0.00      PROA C  
ATOM   4482  O   ASN A 574      -3.973 236.575 -16.786  0.00  0.00      PROA O  
ATOM   4483  CB  ASN A 574      -6.706 237.239 -15.263  0.00  0.00      PROA C  
ATOM   4484  CG  ASN A 574      -7.716 238.245 -14.708  0.00  0.00      PROA C  
ATOM   4485  ND2 ASN A 574      -9.014 237.964 -14.975  0.00  0.00      PROA N  
ATOM   4486  OD1 ASN A 574      -7.414 239.252 -14.064  0.00  0.00      PROA O  
ATOM   4487  N   LEU A 575      -3.975 235.573 -14.779  0.00  0.00      PROA N  
ATOM   4488  CA  LEU A 575      -3.272 234.372 -15.187  0.00  0.00      PROA C  
ATOM   4489  C   LEU A 575      -4.056 233.544 -16.212  0.00  0.00      PROA C  
ATOM   4490  O   LEU A 575      -5.248 233.263 -16.051  0.00  0.00      PROA O  
ATOM   4491  CB  LEU A 575      -2.930 233.522 -13.933  0.00  0.00      PROA C  
ATOM   4492  CG  LEU A 575      -2.100 232.243 -14.169  0.00  0.00      PROA C  
ATOM   4493  CD1 LEU A 575      -0.695 232.589 -14.677  0.00  0.00      PROA C  
ATOM   4494  CD2 LEU A 575      -1.998 231.421 -12.875  0.00  0.00      PROA C  
ATOM   4495  N   MET A 576      -3.390 233.138 -17.305  0.00  0.00      PROA N  
ATOM   4496  CA  MET A 576      -3.985 232.404 -18.400  0.00  0.00      PROA C  
ATOM   4497  C   MET A 576      -3.244 231.090 -18.548  0.00  0.00      PROA C  
ATOM   4498  O   MET A 576      -2.070 230.983 -18.193  0.00  0.00      PROA O  
ATOM   4499  CB  MET A 576      -3.870 233.176 -19.745  0.00  0.00      PROA C  
ATOM   4500  CG  MET A 576      -4.512 234.580 -19.736  0.00  0.00      PROA C  
ATOM   4501  SD  MET A 576      -6.302 234.617 -19.408  0.00  0.00      PROA S  
ATOM   4502  CE  MET A 576      -6.824 233.843 -20.965  0.00  0.00      PROA C  
ATOM   4503  N   PHE A 577      -3.902 230.047 -19.078  0.00  0.00      PROA N  
ATOM   4504  CA  PHE A 577      -3.234 228.794 -19.348  0.00  0.00      PROA C  
ATOM   4505  C   PHE A 577      -3.637 228.213 -20.693  0.00  0.00      PROA C  
ATOM   4506  O   PHE A 577      -4.705 228.492 -21.243  0.00  0.00      PROA O  
ATOM   4507  CB  PHE A 577      -3.421 227.758 -18.205  0.00  0.00      PROA C  
ATOM   4508  CG  PHE A 577      -4.833 227.237 -18.032  0.00  0.00      PROA C  
ATOM   4509  CD1 PHE A 577      -5.779 227.941 -17.266  0.00  0.00      PROA C  
ATOM   4510  CD2 PHE A 577      -5.182 225.969 -18.529  0.00  0.00      PROA C  
ATOM   4511  CE1 PHE A 577      -7.037 227.387 -16.993  0.00  0.00      PROA C  
ATOM   4512  CE2 PHE A 577      -6.436 225.410 -18.256  0.00  0.00      PROA C  
ATOM   4513  CZ  PHE A 577      -7.366 226.119 -17.488  0.00  0.00      PROA C  
ATOM   4514  N   VAL A 578      -2.730 227.404 -21.260  0.00  0.00      PROA N  
ATOM   4515  CA  VAL A 578      -2.880 226.721 -22.527  0.00  0.00      PROA C  
ATOM   4516  C   VAL A 578      -2.682 225.230 -22.331  0.00  0.00      PROA C  
ATOM   4517  O   VAL A 578      -1.789 224.791 -21.604  0.00  0.00      PROA O  
ATOM   4518  CB  VAL A 578      -1.914 227.211 -23.607  0.00  0.00      PROA C  
ATOM   4519  CG1 VAL A 578      -2.247 228.671 -23.944  0.00  0.00      PROA C  
ATOM   4520  CG2 VAL A 578      -0.437 227.105 -23.175  0.00  0.00      PROA C  
ATOM   4521  N   ASP A 579      -3.521 224.413 -22.995  0.00  0.00      PROA N  
ATOM   4522  CA  ASP A 579      -3.389 222.970 -22.989  0.00  0.00      PROA C  
ATOM   4523  C   ASP A 579      -2.834 222.545 -24.346  0.00  0.00      PROA C  
ATOM   4524  O   ASP A 579      -3.488 222.683 -25.382  0.00  0.00      PROA O  
ATOM   4525  CB  ASP A 579      -4.758 222.302 -22.722  0.00  0.00      PROA C  
ATOM   4526  CG  ASP A 579      -5.273 222.624 -21.324  0.00  0.00      PROA C  
ATOM   4527  OD1 ASP A 579      -4.464 222.713 -20.362  0.00  0.00      PROA O  
ATOM   4528  OD2 ASP A 579      -6.525 222.671 -21.161  0.00  0.00      PROA O1-
ATOM   4529  N   ILE A 580      -1.584 222.054 -24.366  0.00  0.00      PROA N  
ATOM   4530  CA  ILE A 580      -0.805 221.835 -25.570  0.00  0.00      PROA C  
ATOM   4531  C   ILE A 580      -0.242 220.406 -25.633  0.00  0.00      PROA C  
ATOM   4532  O   ILE A 580       0.518 219.984 -24.757  0.00  0.00      PROA O  
ATOM   4533  CB  ILE A 580       0.273 222.908 -25.815  0.00  0.00      PROA C  
ATOM   4534  CG1 ILE A 580       0.813 223.620 -24.550  0.00  0.00      PROA C  
ATOM   4535  CG2 ILE A 580      -0.373 223.977 -26.720  0.00  0.00      PROA C  
ATOM   4536  CD  ILE A 580       1.712 222.765 -23.663  0.00  0.00      PROA C  
ATOM   4537  N   PRO A 581      -0.594 219.586 -26.626  0.00  0.00      PROA N  
ATOM   4538  CA  PRO A 581       0.099 218.335 -26.919  0.00  0.00      PROA C  
ATOM   4539  C   PRO A 581       1.608 218.421 -27.129  0.00  0.00      PROA C  
ATOM   4540  O   PRO A 581       2.088 219.341 -27.797  0.00  0.00      PROA O  
ATOM   4541  CB  PRO A 581      -0.633 217.796 -28.158  0.00  0.00      PROA C  
ATOM   4542  CG  PRO A 581      -2.061 218.311 -27.975  0.00  0.00      PROA C  
ATOM   4543  CD  PRO A 581      -1.828 219.711 -27.410  0.00  0.00      PROA C  
ATOM   4544  N   ILE A 582       2.371 217.441 -26.602  0.00  0.00      PROA N  
ATOM   4545  CA  ILE A 582       3.749 217.187 -27.005  0.00  0.00      PROA C  
ATOM   4546  C   ILE A 582       3.841 216.791 -28.472  0.00  0.00      PROA C  
ATOM   4547  O   ILE A 582       3.122 215.905 -28.939  0.00  0.00      PROA O  
ATOM   4548  CB  ILE A 582       4.426 216.125 -26.127  0.00  0.00      PROA C  
ATOM   4549  CG1 ILE A 582       4.622 216.632 -24.678  0.00  0.00      PROA C  
ATOM   4550  CG2 ILE A 582       5.783 215.655 -26.710  0.00  0.00      PROA C  
ATOM   4551  CD  ILE A 582       5.359 217.972 -24.591  0.00  0.00      PROA C  
ATOM   4552  N   VAL A 583       4.738 217.432 -29.241  0.00  0.00      PROA N  
ATOM   4553  CA  VAL A 583       4.975 217.084 -30.630  0.00  0.00      PROA C  
ATOM   4554  C   VAL A 583       6.244 216.252 -30.736  0.00  0.00      PROA C  
ATOM   4555  O   VAL A 583       7.098 216.253 -29.847  0.00  0.00      PROA O  
ATOM   4556  CB  VAL A 583       5.014 218.281 -31.579  0.00  0.00      PROA C  
ATOM   4557  CG1 VAL A 583       3.657 219.009 -31.508  0.00  0.00      PROA C  
ATOM   4558  CG2 VAL A 583       6.174 219.237 -31.247  0.00  0.00      PROA C  
ATOM   4559  N   ASP A 584       6.381 215.473 -31.832  0.00  0.00      PROA N  
ATOM   4560  CA  ASP A 584       7.505 214.578 -32.037  0.00  0.00      PROA C  
ATOM   4561  C   ASP A 584       8.860 215.306 -32.021  0.00  0.00      PROA C  
ATOM   4562  O   ASP A 584       9.042 216.351 -32.650  0.00  0.00      PROA O  
ATOM   4563  CB  ASP A 584       7.268 213.770 -33.349  0.00  0.00      PROA C  
ATOM   4564  CG  ASP A 584       8.284 212.668 -33.619  0.00  0.00      PROA C  
ATOM   4565  OD1 ASP A 584       8.993 212.219 -32.681  0.00  0.00      PROA O  
ATOM   4566  OD2 ASP A 584       8.317 212.172 -34.778  0.00  0.00      PROA O1-
ATOM   4567  N   HIS A 585       9.847 214.758 -31.280  0.00  0.00      PROA N  
ATOM   4568  CA  HIS A 585      11.184 215.314 -31.139  0.00  0.00      PROA C  
ATOM   4569  C   HIS A 585      11.916 215.446 -32.465  0.00  0.00      PROA C  
ATOM   4570  O   HIS A 585      12.506 216.484 -32.767  0.00  0.00      PROA O  
ATOM   4571  CB  HIS A 585      12.017 214.461 -30.136  0.00  0.00      PROA C  
ATOM   4572  CG  HIS A 585      13.512 214.702 -30.122  0.00  0.00      PROA C  
ATOM   4573  CD2 HIS A 585      14.271 215.482 -29.301  0.00  0.00      PROA C  
ATOM   4574  ND1 HIS A 585      14.411 213.958 -30.862  0.00  0.00      PROA N  
ATOM   4575  CE1 HIS A 585      15.656 214.333 -30.480  0.00  0.00      PROA C  
ATOM   4576  NE2 HIS A 585      15.623 215.254 -29.532  0.00  0.00      PROA N  
ATOM   4577  N   GLN A 586      11.837 214.406 -33.321  0.00  0.00      PROA N  
ATOM   4578  CA  GLN A 586      12.389 214.426 -34.663  0.00  0.00      PROA C  
ATOM   4579  C   GLN A 586      11.768 215.499 -35.553  0.00  0.00      PROA C  
ATOM   4580  O   GLN A 586      12.472 216.227 -36.256  0.00  0.00      PROA O  
ATOM   4581  CB  GLN A 586      12.247 213.029 -35.321  0.00  0.00      PROA C  
ATOM   4582  CG  GLN A 586      12.792 212.881 -36.769  0.00  0.00      PROA C  
ATOM   4583  CD  GLN A 586      14.294 213.172 -36.889  0.00  0.00      PROA C  
ATOM   4584  NE2 GLN A 586      14.663 214.460 -37.067  0.00  0.00      PROA N  
ATOM   4585  OE1 GLN A 586      15.129 212.263 -36.842  0.00  0.00      PROA O  
ATOM   4586  N   LYS A 587      10.425 215.648 -35.516  0.00  0.00      PROA N  
ATOM   4587  CA  LYS A 587       9.726 216.702 -36.232  0.00  0.00      PROA C  
ATOM   4588  C   LYS A 587      10.121 218.101 -35.773  0.00  0.00      PROA C  
ATOM   4589  O   LYS A 587      10.420 218.976 -36.583  0.00  0.00      PROA O  
ATOM   4590  CB  LYS A 587       8.186 216.538 -36.148  0.00  0.00      PROA C  
ATOM   4591  CG  LYS A 587       7.427 217.557 -37.019  0.00  0.00      PROA C  
ATOM   4592  CD  LYS A 587       5.915 217.285 -37.143  0.00  0.00      PROA C  
ATOM   4593  CE  LYS A 587       5.121 217.497 -35.845  0.00  0.00      PROA C  
ATOM   4594  NZ  LYS A 587       3.663 217.362 -36.099  0.00  0.00      PROA N1+
ATOM   4595  N   CYS A 588      10.194 218.334 -34.446  0.00  0.00      PROA N  
ATOM   4596  CA  CYS A 588      10.652 219.593 -33.874  0.00  0.00      PROA C  
ATOM   4597  C   CYS A 588      12.092 219.943 -34.243  0.00  0.00      PROA C  
ATOM   4598  O   CYS A 588      12.400 221.067 -34.643  0.00  0.00      PROA O  
ATOM   4599  CB  CYS A 588      10.514 219.566 -32.330  0.00  0.00      PROA C  
ATOM   4600  SG  CYS A 588      10.757 221.192 -31.542  0.00  0.00      PROA S  
ATOM   4601  N   ALA A 589      13.015 218.962 -34.154  0.00  0.00      PROA N  
ATOM   4602  CA  ALA A 589      14.397 219.135 -34.540  0.00  0.00      PROA C  
ATOM   4603  C   ALA A 589      14.595 219.476 -36.015  0.00  0.00      PROA C  
ATOM   4604  O   ALA A 589      15.318 220.414 -36.356  0.00  0.00      PROA O  
ATOM   4605  CB  ALA A 589      15.188 217.863 -34.178  0.00  0.00      PROA C  
ATOM   4606  N   THR A 590      13.919 218.758 -36.942  0.00  0.00      PROA N  
ATOM   4607  CA  THR A 590      13.980 219.078 -38.372  0.00  0.00      PROA C  
ATOM   4608  C   THR A 590      13.323 220.410 -38.708  0.00  0.00      PROA C  
ATOM   4609  O   THR A 590      13.819 221.157 -39.551  0.00  0.00      PROA O  
ATOM   4610  CB  THR A 590      13.508 217.960 -39.313  0.00  0.00      PROA C  
ATOM   4611  CG2 THR A 590      11.985 217.771 -39.336  0.00  0.00      PROA C  
ATOM   4612  OG1 THR A 590      13.940 218.165 -40.657  0.00  0.00      PROA O  
ATOM   4613  N   ALA A 591      12.214 220.774 -38.027  0.00  0.00      PROA N  
ATOM   4614  CA  ALA A 591      11.510 222.030 -38.202  0.00  0.00      PROA C  
ATOM   4615  C   ALA A 591      12.363 223.265 -37.935  0.00  0.00      PROA C  
ATOM   4616  O   ALA A 591      12.356 224.222 -38.707  0.00  0.00      PROA O  
ATOM   4617  CB  ALA A 591      10.281 222.064 -37.278  0.00  0.00      PROA C  
ATOM   4618  N   TYR A 592      13.180 223.245 -36.866  0.00  0.00      PROA N  
ATOM   4619  CA  TYR A 592      14.079 224.340 -36.538  0.00  0.00      PROA C  
ATOM   4620  C   TYR A 592      15.461 224.188 -37.180  0.00  0.00      PROA C  
ATOM   4621  O   TYR A 592      16.387 224.943 -36.889  0.00  0.00      PROA O  
ATOM   4622  CB  TYR A 592      14.190 224.525 -34.998  0.00  0.00      PROA C  
ATOM   4623  CG  TYR A 592      12.957 225.198 -34.437  0.00  0.00      PROA C  
ATOM   4624  CD1 TYR A 592      12.673 226.530 -34.793  0.00  0.00      PROA C  
ATOM   4625  CD2 TYR A 592      12.142 224.568 -33.479  0.00  0.00      PROA C  
ATOM   4626  CE1 TYR A 592      11.601 227.217 -34.207  0.00  0.00      PROA C  
ATOM   4627  CE2 TYR A 592      11.072 225.257 -32.884  0.00  0.00      PROA C  
ATOM   4628  CZ  TYR A 592      10.807 226.586 -33.243  0.00  0.00      PROA C  
ATOM   4629  OH  TYR A 592       9.766 227.308 -32.621  0.00  0.00      PROA O  
ATOM   4630  N   THR A 593      15.620 223.234 -38.124  0.00  0.00      PROA N  
ATOM   4631  CA  THR A 593      16.843 223.085 -38.921  0.00  0.00      PROA C  
ATOM   4632  C   THR A 593      16.644 223.674 -40.321  0.00  0.00      PROA C  
ATOM   4633  O   THR A 593      17.584 223.812 -41.106  0.00  0.00      PROA O  
ATOM   4634  CB  THR A 593      17.307 221.619 -38.982  0.00  0.00      PROA C  
ATOM   4635  CG2 THR A 593      18.616 221.413 -39.765  0.00  0.00      PROA C  
ATOM   4636  OG1 THR A 593      17.585 221.137 -37.670  0.00  0.00      PROA O  
ATOM   4637  N   LYS A 594      15.410 224.117 -40.675  0.00  0.00      PROA N  
ATOM   4638  CA  LYS A 594      15.114 224.755 -41.956  0.00  0.00      PROA C  
ATOM   4639  C   LYS A 594      15.915 226.040 -42.193  0.00  0.00      PROA C  
ATOM   4640  O   LYS A 594      16.262 226.767 -41.267  0.00  0.00      PROA O  
ATOM   4641  CB  LYS A 594      13.596 225.062 -42.143  0.00  0.00      PROA C  
ATOM   4642  CG  LYS A 594      13.032 226.233 -41.310  0.00  0.00      PROA C  
ATOM   4643  CD  LYS A 594      11.563 226.587 -41.635  0.00  0.00      PROA C  
ATOM   4644  CE  LYS A 594      10.542 225.464 -41.388  0.00  0.00      PROA C  
ATOM   4645  NZ  LYS A 594       9.167 225.922 -41.725  0.00  0.00      PROA N1+
ATOM   4646  N   GLN A 595      16.262 226.357 -43.454  0.00  0.00      PROA N  
ATOM   4647  CA  GLN A 595      16.928 227.605 -43.802  0.00  0.00      PROA C  
ATOM   4648  C   GLN A 595      16.029 228.835 -43.531  0.00  0.00      PROA C  
ATOM   4649  O   GLN A 595      14.836 228.766 -43.847  0.00  0.00      PROA O  
ATOM   4650  CB  GLN A 595      17.300 227.563 -45.311  0.00  0.00      PROA C  
ATOM   4651  CG  GLN A 595      18.321 228.624 -45.804  0.00  0.00      PROA C  
ATOM   4652  CD  GLN A 595      19.689 228.543 -45.118  0.00  0.00      PROA C  
ATOM   4653  NE2 GLN A 595      20.319 227.346 -45.155  0.00  0.00      PROA N  
ATOM   4654  OE1 GLN A 595      20.207 229.522 -44.574  0.00  0.00      PROA O  
ATOM   4655  N   PRO A 596      16.486 229.977 -43.009  0.00  0.00      PROA N  
ATOM   4656  CA  PRO A 596      17.748 230.189 -42.311  0.00  0.00      PROA C  
ATOM   4657  C   PRO A 596      17.609 229.975 -40.799  0.00  0.00      PROA C  
ATOM   4658  O   PRO A 596      17.039 230.821 -40.107  0.00  0.00      PROA O  
ATOM   4659  CB  PRO A 596      18.106 231.663 -42.642  0.00  0.00      PROA C  
ATOM   4660  CG  PRO A 596      16.938 232.217 -43.482  0.00  0.00      PROA C  
ATOM   4661  CD  PRO A 596      15.791 231.242 -43.224  0.00  0.00      PROA C  
ATOM   4662  N   TYR A 597      18.173 228.882 -40.252  0.00  0.00      PROA N  
ATOM   4663  CA  TYR A 597      18.303 228.648 -38.819  0.00  0.00      PROA C  
ATOM   4664  C   TYR A 597      19.622 227.914 -38.556  0.00  0.00      PROA C  
ATOM   4665  O   TYR A 597      20.044 227.118 -39.403  0.00  0.00      PROA O  
ATOM   4666  CB  TYR A 597      17.147 227.807 -38.189  0.00  0.00      PROA C  
ATOM   4667  CG  TYR A 597      15.897 228.606 -37.910  0.00  0.00      PROA C  
ATOM   4668  CD1 TYR A 597      15.741 229.251 -36.670  0.00  0.00      PROA C  
ATOM   4669  CD2 TYR A 597      14.821 228.623 -38.814  0.00  0.00      PROA C  
ATOM   4670  CE1 TYR A 597      14.547 229.914 -36.350  0.00  0.00      PROA C  
ATOM   4671  CE2 TYR A 597      13.626 229.287 -38.502  0.00  0.00      PROA C  
ATOM   4672  CZ  TYR A 597      13.490 229.932 -37.267  0.00  0.00      PROA C  
ATOM   4673  OH  TYR A 597      12.289 230.593 -36.935  0.00  0.00      PROA O  
ATOM   4674  N   PRO A 598      20.340 228.143 -37.450  0.00  0.00      PROA N  
ATOM   4675  CA  PRO A 598      21.450 227.287 -37.032  0.00  0.00      PROA C  
ATOM   4676  C   PRO A 598      21.049 225.835 -36.765  0.00  0.00      PROA C  
ATOM   4677  O   PRO A 598      19.977 225.568 -36.216  0.00  0.00      PROA O  
ATOM   4678  CB  PRO A 598      21.991 227.985 -35.771  0.00  0.00      PROA C  
ATOM   4679  CG  PRO A 598      20.755 228.648 -35.159  0.00  0.00      PROA C  
ATOM   4680  CD  PRO A 598      19.959 229.087 -36.390  0.00  0.00      PROA C  
ATOM   4681  N   GLY A 599      21.908 224.866 -37.151  0.00  0.00      PROA N  
ATOM   4682  CA  GLY A 599      21.753 223.455 -36.796  0.00  0.00      PROA C  
ATOM   4683  C   GLY A 599      21.940 223.152 -35.324  0.00  0.00      PROA C  
ATOM   4684  O   GLY A 599      22.607 223.888 -34.594  0.00  0.00      PROA O  
ATOM   4685  N   ALA A 600      21.356 222.024 -34.864  0.00  0.00      PROA N  
ATOM   4686  CA  ALA A 600      21.555 221.440 -33.545  0.00  0.00      PROA C  
ATOM   4687  C   ALA A 600      20.954 222.246 -32.390  0.00  0.00      PROA C  
ATOM   4688  O   ALA A 600      21.269 222.026 -31.218  0.00  0.00      PROA O  
ATOM   4689  CB  ALA A 600      23.035 221.063 -33.301  0.00  0.00      PROA C  
ATOM   4690  N   LYS A 601      20.055 223.207 -32.695  0.00  0.00      PROA N  
ATOM   4691  CA  LYS A 601      19.409 224.054 -31.709  0.00  0.00      PROA C  
ATOM   4692  C   LYS A 601      18.486 223.277 -30.764  0.00  0.00      PROA C  
ATOM   4693  O   LYS A 601      18.468 223.512 -29.556  0.00  0.00      PROA O  
ATOM   4694  CB  LYS A 601      18.663 225.222 -32.400  0.00  0.00      PROA C  
ATOM   4695  CG  LYS A 601      18.422 226.409 -31.453  0.00  0.00      PROA C  
ATOM   4696  CD  LYS A 601      17.782 227.619 -32.160  0.00  0.00      PROA C  
ATOM   4697  CE  LYS A 601      17.546 228.805 -31.211  0.00  0.00      PROA C  
ATOM   4698  NZ  LYS A 601      16.904 229.939 -31.924  0.00  0.00      PROA N1+
ATOM   4699  N   VAL A 602      17.725 222.289 -31.294  0.00  0.00      PROA N  
ATOM   4700  CA  VAL A 602      16.912 221.389 -30.485  0.00  0.00      PROA C  
ATOM   4701  C   VAL A 602      17.772 220.219 -30.009  0.00  0.00      PROA C  
ATOM   4702  O   VAL A 602      18.180 219.353 -30.789  0.00  0.00      PROA O  
ATOM   4703  CB  VAL A 602      15.675 220.866 -31.222  0.00  0.00      PROA C  
ATOM   4704  CG1 VAL A 602      14.848 219.935 -30.309  0.00  0.00      PROA C  
ATOM   4705  CG2 VAL A 602      14.794 222.047 -31.673  0.00  0.00      PROA C  
ATOM   4706  N   THR A 603      18.103 220.187 -28.704  0.00  0.00      PROA N  
ATOM   4707  CA  THR A 603      18.956 219.167 -28.099  0.00  0.00      PROA C  
ATOM   4708  C   THR A 603      18.141 218.019 -27.511  0.00  0.00      PROA C  
ATOM   4709  O   THR A 603      16.910 218.038 -27.456  0.00  0.00      PROA O  
ATOM   4710  CB  THR A 603      19.948 219.716 -27.056  0.00  0.00      PROA C  
ATOM   4711  CG2 THR A 603      20.640 220.962 -27.629  0.00  0.00      PROA C  
ATOM   4712  OG1 THR A 603      19.342 220.078 -25.820  0.00  0.00      PROA O  
ATOM   4713  N   VAL A 604      18.835 216.964 -27.025  0.00  0.00      PROA N  
ATOM   4714  CA  VAL A 604      18.231 215.798 -26.383  0.00  0.00      PROA C  
ATOM   4715  C   VAL A 604      17.657 216.161 -25.007  0.00  0.00      PROA C  
ATOM   4716  O   VAL A 604      16.797 215.479 -24.449  0.00  0.00      PROA O  
ATOM   4717  CB  VAL A 604      19.260 214.663 -26.287  0.00  0.00      PROA C  
ATOM   4718  CG1 VAL A 604      18.692 213.413 -25.581  0.00  0.00      PROA C  
ATOM   4719  CG2 VAL A 604      19.706 214.274 -27.713  0.00  0.00      PROA C  
ATOM   4720  N   ASN A 605      18.073 217.321 -24.458  0.00  0.00      PROA N  
ATOM   4721  CA  ASN A 605      17.629 217.841 -23.179  0.00  0.00      PROA C  
ATOM   4722  C   ASN A 605      16.408 218.747 -23.327  0.00  0.00      PROA C  
ATOM   4723  O   ASN A 605      16.019 219.460 -22.401  0.00  0.00      PROA O  
ATOM   4724  CB  ASN A 605      18.755 218.671 -22.520  0.00  0.00      PROA C  
ATOM   4725  CG  ASN A 605      20.002 217.813 -22.338  0.00  0.00      PROA C  
ATOM   4726  ND2 ASN A 605      21.168 218.328 -22.790  0.00  0.00      PROA N  
ATOM   4727  OD1 ASN A 605      19.945 216.692 -21.820  0.00  0.00      PROA O  
ATOM   4728  N   MET A 606      15.762 218.726 -24.501  0.00  0.00      PROA N  
ATOM   4729  CA  MET A 606      14.595 219.523 -24.798  0.00  0.00      PROA C  
ATOM   4730  C   MET A 606      13.424 218.650 -25.224  0.00  0.00      PROA C  
ATOM   4731  O   MET A 606      13.588 217.557 -25.770  0.00  0.00      PROA O  
ATOM   4732  CB  MET A 606      14.890 220.550 -25.918  0.00  0.00      PROA C  
ATOM   4733  CG  MET A 606      15.986 221.564 -25.546  0.00  0.00      PROA C  
ATOM   4734  SD  MET A 606      16.430 222.658 -26.919  0.00  0.00      PROA S  
ATOM   4735  CE  MET A 606      17.744 223.519 -26.024  0.00  0.00      PROA C  
ATOM   4736  N   LEU A 607      12.195 219.137 -24.989  0.00  0.00      PROA N  
ATOM   4737  CA  LEU A 607      10.989 218.570 -25.560  0.00  0.00      PROA C  
ATOM   4738  C   LEU A 607      10.169 219.727 -26.111  0.00  0.00      PROA C  
ATOM   4739  O   LEU A 607      10.383 220.888 -25.756  0.00  0.00      PROA O  
ATOM   4740  CB  LEU A 607      10.183 217.660 -24.579  0.00  0.00      PROA C  
ATOM   4741  CG  LEU A 607       9.258 218.316 -23.523  0.00  0.00      PROA C  
ATOM   4742  CD1 LEU A 607       8.385 217.241 -22.855  0.00  0.00      PROA C  
ATOM   4743  CD2 LEU A 607      10.019 219.071 -22.427  0.00  0.00      PROA C  
ATOM   4744  N   CYS A 608       9.248 219.445 -27.053  0.00  0.00      PROA N  
ATOM   4745  CA  CYS A 608       8.543 220.481 -27.788  0.00  0.00      PROA C  
ATOM   4746  C   CYS A 608       7.038 220.308 -27.698  0.00  0.00      PROA C  
ATOM   4747  O   CYS A 608       6.517 219.192 -27.684  0.00  0.00      PROA O  
ATOM   4748  CB  CYS A 608       8.926 220.508 -29.287  0.00  0.00      PROA C  
ATOM   4749  SG  CYS A 608      10.702 220.752 -29.567  0.00  0.00      PROA S  
ATOM   4750  N   ALA A 609       6.295 221.427 -27.661  0.00  0.00      PROA N  
ATOM   4751  CA  ALA A 609       4.851 221.399 -27.569  0.00  0.00      PROA C  
ATOM   4752  C   ALA A 609       4.234 222.590 -28.284  0.00  0.00      PROA C  
ATOM   4753  O   ALA A 609       4.861 223.635 -28.460  0.00  0.00      PROA O  
ATOM   4754  CB  ALA A 609       4.394 221.414 -26.098  0.00  0.00      PROA C  
ATOM   4755  N   GLY A 610       2.966 222.465 -28.721  0.00  0.00      PROA N  
ATOM   4756  CA  GLY A 610       2.251 223.581 -29.328  0.00  0.00      PROA C  
ATOM   4757  C   GLY A 610       1.104 223.148 -30.203  0.00  0.00      PROA C  
ATOM   4758  O   GLY A 610       1.119 222.080 -30.814  0.00  0.00      PROA O  
ATOM   4759  N   LEU A 611       0.059 223.998 -30.289  0.00  0.00      PROA N  
ATOM   4760  CA  LEU A 611      -1.064 223.831 -31.199  0.00  0.00      PROA C  
ATOM   4761  C   LEU A 611      -0.687 224.023 -32.669  0.00  0.00      PROA C  
ATOM   4762  O   LEU A 611       0.201 224.807 -33.014  0.00  0.00      PROA O  
ATOM   4763  CB  LEU A 611      -2.247 224.787 -30.867  0.00  0.00      PROA C  
ATOM   4764  CG  LEU A 611      -2.850 224.647 -29.451  0.00  0.00      PROA C  
ATOM   4765  CD1 LEU A 611      -3.993 225.653 -29.243  0.00  0.00      PROA C  
ATOM   4766  CD2 LEU A 611      -3.351 223.223 -29.163  0.00  0.00      PROA C  
ATOM   4767  N   ASP A 612      -1.383 223.313 -33.585  0.00  0.00      PROA N  
ATOM   4768  CA  ASP A 612      -1.264 223.510 -35.024  0.00  0.00      PROA C  
ATOM   4769  C   ASP A 612      -1.675 224.919 -35.475  0.00  0.00      PROA C  
ATOM   4770  O   ASP A 612      -0.992 225.565 -36.273  0.00  0.00      PROA O  
ATOM   4771  CB  ASP A 612      -2.149 222.478 -35.785  0.00  0.00      PROA C  
ATOM   4772  CG  ASP A 612      -1.695 221.036 -35.601  0.00  0.00      PROA C  
ATOM   4773  OD1 ASP A 612      -0.535 220.771 -35.198  0.00  0.00      PROA O  
ATOM   4774  OD2 ASP A 612      -2.496 220.129 -35.959  0.00  0.00      PROA O1-
ATOM   4775  N   ARG A 613      -2.810 225.423 -34.944  0.00  0.00      PROA N  
ATOM   4776  CA  ARG A 613      -3.373 226.713 -35.302  0.00  0.00      PROA C  
ATOM   4777  C   ARG A 613      -4.001 227.395 -34.090  0.00  0.00      PROA C  
ATOM   4778  O   ARG A 613      -5.169 227.791 -34.089  0.00  0.00      PROA O  
ATOM   4779  CB  ARG A 613      -4.399 226.612 -36.468  0.00  0.00      PROA C  
ATOM   4780  CG  ARG A 613      -3.773 226.225 -37.824  0.00  0.00      PROA C  
ATOM   4781  CD  ARG A 613      -4.766 226.282 -38.994  0.00  0.00      PROA C  
ATOM   4782  NE  ARG A 613      -4.015 225.957 -40.252  0.00  0.00      PROA N  
ATOM   4783  CZ  ARG A 613      -3.321 226.828 -40.975  0.00  0.00      PROA C  
ATOM   4784  NH1 ARG A 613      -3.219 228.101 -40.662  0.00  0.00      PROA N1+
ATOM   4785  NH2 ARG A 613      -2.704 226.411 -42.062  0.00  0.00      PROA N  
ATOM   4786  N   GLY A 614      -3.222 227.555 -33.002  0.00  0.00      PROA N  
ATOM   4787  CA  GLY A 614      -3.618 228.371 -31.857  0.00  0.00      PROA C  
ATOM   4788  C   GLY A 614      -3.411 229.846 -32.114  0.00  0.00      PROA C  
ATOM   4789  O   GLY A 614      -2.314 230.269 -32.477  0.00  0.00      PROA O  
ATOM   4790  N   GLY A 615      -4.458 230.681 -31.914  0.00  0.00      PROA N  
ATOM   4791  CA  GLY A 615      -4.363 232.148 -31.943  0.00  0.00      PROA C  
ATOM   4792  C   GLY A 615      -3.420 232.732 -30.915  0.00  0.00      PROA C  
ATOM   4793  O   GLY A 615      -2.890 232.025 -30.064  0.00  0.00      PROA O  
ATOM   4794  N   LYS A 616      -3.214 234.066 -30.922  0.00  0.00      PROA N  
ATOM   4795  CA  LYS A 616      -2.161 234.732 -30.153  0.00  0.00      PROA C  
ATOM   4796  C   LYS A 616      -2.365 234.650 -28.636  0.00  0.00      PROA C  
ATOM   4797  O   LYS A 616      -1.429 234.747 -27.839  0.00  0.00      PROA O  
ATOM   4798  CB  LYS A 616      -2.084 236.215 -30.601  0.00  0.00      PROA C  
ATOM   4799  CG  LYS A 616      -0.843 236.998 -30.126  0.00  0.00      PROA C  
ATOM   4800  CD  LYS A 616       0.472 236.470 -30.733  0.00  0.00      PROA C  
ATOM   4801  CE  LYS A 616       1.686 237.368 -30.431  0.00  0.00      PROA C  
ATOM   4802  NZ  LYS A 616       2.898 236.894 -31.154  0.00  0.00      PROA N1+
ATOM   4803  N   ASP A 617      -3.616 234.394 -28.202  0.00  0.00      PROA N  
ATOM   4804  CA  ASP A 617      -3.986 234.065 -26.839  0.00  0.00      PROA C  
ATOM   4805  C   ASP A 617      -3.263 232.798 -26.331  0.00  0.00      PROA C  
ATOM   4806  O   ASP A 617      -2.837 232.698 -25.179  0.00  0.00      PROA O  
ATOM   4807  CB  ASP A 617      -5.534 233.917 -26.809  0.00  0.00      PROA C  
ATOM   4808  CG  ASP A 617      -6.132 233.968 -25.412  0.00  0.00      PROA C  
ATOM   4809  OD1 ASP A 617      -5.469 234.452 -24.459  0.00  0.00      PROA O  
ATOM   4810  OD2 ASP A 617      -7.334 233.612 -25.279  0.00  0.00      PROA O1-
ATOM   4811  N   SER A 618      -3.073 231.808 -27.225  0.00  0.00      PROA N  
ATOM   4812  CA  SER A 618      -2.350 230.575 -26.962  0.00  0.00      PROA C  
ATOM   4813  C   SER A 618      -0.949 230.556 -27.568  0.00  0.00      PROA C  
ATOM   4814  O   SER A 618      -0.770 230.496 -28.784  0.00  0.00      PROA O  
ATOM   4815  CB  SER A 618      -3.105 229.317 -27.470  0.00  0.00      PROA C  
ATOM   4816  OG  SER A 618      -3.585 229.512 -28.801  0.00  0.00      PROA O  
ATOM   4817  N   CYS A 619       0.088 230.565 -26.711  0.00  0.00      PROA N  
ATOM   4818  CA  CYS A 619       1.490 230.569 -27.106  0.00  0.00      PROA C  
ATOM   4819  C   CYS A 619       2.258 229.699 -26.116  0.00  0.00      PROA C  
ATOM   4820  O   CYS A 619       1.683 229.127 -25.191  0.00  0.00      PROA O  
ATOM   4821  CB  CYS A 619       2.096 232.006 -27.120  0.00  0.00      PROA C  
ATOM   4822  SG  CYS A 619       1.534 233.050 -28.508  0.00  0.00      PROA S  
ATOM   4823  N   ARG A 620       3.588 229.550 -26.305  0.00  0.00      PROA N  
ATOM   4824  CA  ARG A 620       4.439 228.673 -25.513  0.00  0.00      PROA C  
ATOM   4825  C   ARG A 620       4.464 228.907 -24.004  0.00  0.00      PROA C  
ATOM   4826  O   ARG A 620       4.534 227.946 -23.236  0.00  0.00      PROA O  
ATOM   4827  CB  ARG A 620       5.884 228.623 -26.079  0.00  0.00      PROA C  
ATOM   4828  CG  ARG A 620       6.615 229.977 -26.225  0.00  0.00      PROA C  
ATOM   4829  CD  ARG A 620       7.979 229.807 -26.907  0.00  0.00      PROA C  
ATOM   4830  NE  ARG A 620       8.577 231.161 -27.143  0.00  0.00      PROA N  
ATOM   4831  CZ  ARG A 620       9.486 231.742 -26.372  0.00  0.00      PROA C  
ATOM   4832  NH1 ARG A 620       9.774 231.309 -25.167  0.00  0.00      PROA N1+
ATOM   4833  NH2 ARG A 620      10.139 232.789 -26.833  0.00  0.00      PROA N  
ATOM   4834  N   GLY A 621       4.394 230.181 -23.553  0.00  0.00      PROA N  
ATOM   4835  CA  GLY A 621       4.291 230.551 -22.142  0.00  0.00      PROA C  
ATOM   4836  C   GLY A 621       5.293 231.593 -21.724  0.00  0.00      PROA C  
ATOM   4837  O   GLY A 621       6.147 232.026 -22.497  0.00  0.00      PROA O  
ATOM   4838  N   ASP A 622       5.196 232.039 -20.456  0.00  0.00      PROA N  
ATOM   4839  CA  ASP A 622       6.166 232.918 -19.825  0.00  0.00      PROA C  
ATOM   4840  C   ASP A 622       7.505 232.217 -19.597  0.00  0.00      PROA C  
ATOM   4841  O   ASP A 622       7.551 231.107 -19.064  0.00  0.00      PROA O  
ATOM   4842  CB  ASP A 622       5.664 233.426 -18.446  0.00  0.00      PROA C  
ATOM   4843  CG  ASP A 622       4.389 234.249 -18.517  0.00  0.00      PROA C  
ATOM   4844  OD1 ASP A 622       3.921 234.618 -19.624  0.00  0.00      PROA O  
ATOM   4845  OD2 ASP A 622       3.847 234.569 -17.426  0.00  0.00      PROA O1-
ATOM   4846  N   ALA A 623       8.633 232.857 -19.967  0.00  0.00      PROA N  
ATOM   4847  CA  ALA A 623       9.980 232.376 -19.734  0.00  0.00      PROA C  
ATOM   4848  C   ALA A 623      10.251 231.895 -18.310  0.00  0.00      PROA C  
ATOM   4849  O   ALA A 623      10.040 232.608 -17.326  0.00  0.00      PROA O  
ATOM   4850  CB  ALA A 623      11.007 233.462 -20.099  0.00  0.00      PROA C  
ATOM   4851  N   GLY A 624      10.706 230.632 -18.185  0.00  0.00      PROA N  
ATOM   4852  CA  GLY A 624      10.938 229.985 -16.906  0.00  0.00      PROA C  
ATOM   4853  C   GLY A 624       9.730 229.332 -16.278  0.00  0.00      PROA C  
ATOM   4854  O   GLY A 624       9.863 228.600 -15.297  0.00  0.00      PROA O  
ATOM   4855  N   GLY A 625       8.520 229.556 -16.830  0.00  0.00      PROA N  
ATOM   4856  CA  GLY A 625       7.294 228.867 -16.441  0.00  0.00      PROA C  
ATOM   4857  C   GLY A 625       7.338 227.365 -16.619  0.00  0.00      PROA C  
ATOM   4858  O   GLY A 625       8.077 226.834 -17.448  0.00  0.00      PROA O  
ATOM   4859  N   ALA A 626       6.510 226.629 -15.859  0.00  0.00      PROA N  
ATOM   4860  CA  ALA A 626       6.471 225.185 -15.945  0.00  0.00      PROA C  
ATOM   4861  C   ALA A 626       5.451 224.674 -16.961  0.00  0.00      PROA C  
ATOM   4862  O   ALA A 626       4.310 225.135 -17.043  0.00  0.00      PROA O  
ATOM   4863  CB  ALA A 626       6.186 224.557 -14.568  0.00  0.00      PROA C  
ATOM   4864  N   LEU A 627       5.874 223.670 -17.745  0.00  0.00      PROA N  
ATOM   4865  CA  LEU A 627       5.036 222.813 -18.552  0.00  0.00      PROA C  
ATOM   4866  C   LEU A 627       4.660 221.609 -17.709  0.00  0.00      PROA C  
ATOM   4867  O   LEU A 627       5.519 220.828 -17.288  0.00  0.00      PROA O  
ATOM   4868  CB  LEU A 627       5.789 222.388 -19.842  0.00  0.00      PROA C  
ATOM   4869  CG  LEU A 627       5.218 221.202 -20.646  0.00  0.00      PROA C  
ATOM   4870  CD1 LEU A 627       3.836 221.514 -21.220  0.00  0.00      PROA C  
ATOM   4871  CD2 LEU A 627       6.177 220.822 -21.784  0.00  0.00      PROA C  
ATOM   4872  N   VAL A 628       3.363 221.465 -17.398  0.00  0.00      PROA N  
ATOM   4873  CA  VAL A 628       2.894 220.576 -16.355  0.00  0.00      PROA C  
ATOM   4874  C   VAL A 628       2.050 219.448 -16.930  0.00  0.00      PROA C  
ATOM   4875  O   VAL A 628       1.294 219.614 -17.889  0.00  0.00      PROA O  
ATOM   4876  CB  VAL A 628       2.166 221.308 -15.219  0.00  0.00      PROA C  
ATOM   4877  CG1 VAL A 628       2.981 222.558 -14.833  0.00  0.00      PROA C  
ATOM   4878  CG2 VAL A 628       0.733 221.740 -15.566  0.00  0.00      PROA C  
ATOM   4879  N   PHE A 629       2.201 218.243 -16.358  0.00  0.00      PROA N  
ATOM   4880  CA  PHE A 629       1.514 217.030 -16.758  0.00  0.00      PROA C  
ATOM   4881  C   PHE A 629       0.803 216.423 -15.563  0.00  0.00      PROA C  
ATOM   4882  O   PHE A 629       1.237 216.577 -14.423  0.00  0.00      PROA O  
ATOM   4883  CB  PHE A 629       2.488 215.962 -17.312  0.00  0.00      PROA C  
ATOM   4884  CG  PHE A 629       3.080 216.423 -18.608  0.00  0.00      PROA C  
ATOM   4885  CD1 PHE A 629       2.392 216.190 -19.809  0.00  0.00      PROA C  
ATOM   4886  CD2 PHE A 629       4.334 217.055 -18.647  0.00  0.00      PROA C  
ATOM   4887  CE1 PHE A 629       2.933 216.602 -21.031  0.00  0.00      PROA C  
ATOM   4888  CE2 PHE A 629       4.877 217.476 -19.866  0.00  0.00      PROA C  
ATOM   4889  CZ  PHE A 629       4.170 217.254 -21.053  0.00  0.00      PROA C  
ATOM   4890  N   LEU A 630      -0.323 215.719 -15.794  0.00  0.00      PROA N  
ATOM   4891  CA  LEU A 630      -1.099 215.101 -14.734  0.00  0.00      PROA C  
ATOM   4892  C   LEU A 630      -0.761 213.619 -14.640  0.00  0.00      PROA C  
ATOM   4893  O   LEU A 630      -0.983 212.844 -15.573  0.00  0.00      PROA O  
ATOM   4894  CB  LEU A 630      -2.614 215.332 -14.986  0.00  0.00      PROA C  
ATOM   4895  CG  LEU A 630      -3.623 214.883 -13.896  0.00  0.00      PROA C  
ATOM   4896  CD1 LEU A 630      -4.105 213.434 -14.078  0.00  0.00      PROA C  
ATOM   4897  CD2 LEU A 630      -3.121 215.121 -12.465  0.00  0.00      PROA C  
ATOM   4898  N   ASP A 631      -0.191 213.185 -13.496  0.00  0.00      PROA N  
ATOM   4899  CA  ASP A 631       0.056 211.794 -13.180  0.00  0.00      PROA C  
ATOM   4900  C   ASP A 631      -1.265 211.051 -12.984  0.00  0.00      PROA C  
ATOM   4901  O   ASP A 631      -1.974 211.278 -12.008  0.00  0.00      PROA O  
ATOM   4902  CB  ASP A 631       1.021 211.700 -11.963  0.00  0.00      PROA C  
ATOM   4903  CG  ASP A 631       1.487 210.296 -11.638  0.00  0.00      PROA C  
ATOM   4904  OD1 ASP A 631       0.658 209.442 -11.230  0.00  0.00      PROA O  
ATOM   4905  OD2 ASP A 631       2.711 210.023 -11.744  0.00  0.00      PROA O1-
ATOM   4906  N   ASN A 632      -1.428 209.549 -14.065  1.00 26.97      PROA N  
ATOM   4907  CA  ASN A 632      -2.863 209.749 -14.347  1.00 26.97      PROA C  
ATOM   4908  C   ASN A 632      -3.672 210.285 -13.162  1.00 26.97      PROA C  
ATOM   4909  O   ASN A 632      -3.767 211.520 -12.907  1.00 26.97      PROA O  
ATOM   4910  CB  ASN A 632      -3.311 208.295 -14.585  1.00 26.97      PROA C  
ATOM   4911  CG  ASN A 632      -4.698 208.167 -15.190  1.00 26.97      PROA C  
ATOM   4912  ND2 ASN A 632      -4.803 207.311 -16.183  1.00 26.97      PROA N  
ATOM   4913  OD1 ASN A 632      -5.675 208.759 -14.673  1.00 26.97      PROA O  
ATOM   4914  N   GLU A 633      -2.094 207.822 -12.306  0.00  0.00      PROA N  
ATOM   4915  CA  GLU A 633      -2.106 206.928 -11.161  0.00  0.00      PROA C  
ATOM   4916  C   GLU A 633      -2.276 207.630  -9.816  0.00  0.00      PROA C  
ATOM   4917  O   GLU A 633      -3.080 207.219  -8.976  0.00  0.00      PROA O  
ATOM   4918  CB  GLU A 633      -0.808 206.079 -11.115  0.00  0.00      PROA C  
ATOM   4919  CG  GLU A 633      -0.645 205.132 -12.330  0.00  0.00      PROA C  
ATOM   4920  CD  GLU A 633       0.570 204.224 -12.182  0.00  0.00      PROA C  
ATOM   4921  OE1 GLU A 633       1.710 204.755 -12.095  0.00  0.00      PROA O  
ATOM   4922  OE2 GLU A 633       0.408 202.975 -12.156  0.00  0.00      PROA O1-
ATOM   4923  N   THR A 634      -1.530 208.728  -9.585  0.00  0.00      PROA N  
ATOM   4924  CA  THR A 634      -1.502 209.388  -8.280  0.00  0.00      PROA C  
ATOM   4925  C   THR A 634      -2.389 210.621  -8.222  0.00  0.00      PROA C  
ATOM   4926  O   THR A 634      -2.667 211.146  -7.144  0.00  0.00      PROA O  
ATOM   4927  CB  THR A 634      -0.090 209.799  -7.856  0.00  0.00      PROA C  
ATOM   4928  CG2 THR A 634       0.794 208.549  -7.726  0.00  0.00      PROA C  
ATOM   4929  OG1 THR A 634       0.541 210.650  -8.801  0.00  0.00      PROA O  
ATOM   4930  N   GLN A 635      -2.880 211.092  -9.384  0.00  0.00      PROA N  
ATOM   4931  CA  GLN A 635      -3.676 212.294  -9.558  0.00  0.00      PROA C  
ATOM   4932  C   GLN A 635      -2.947 213.575  -9.141  0.00  0.00      PROA C  
ATOM   4933  O   GLN A 635      -3.525 214.500  -8.567  0.00  0.00      PROA O  
ATOM   4934  CB  GLN A 635      -5.108 212.171  -8.966  0.00  0.00      PROA C  
ATOM   4935  CG  GLN A 635      -5.931 211.039  -9.629  0.00  0.00      PROA C  
ATOM   4936  CD  GLN A 635      -7.332 210.910  -9.028  0.00  0.00      PROA C  
ATOM   4937  NE2 GLN A 635      -8.198 211.917  -9.286  0.00  0.00      PROA N  
ATOM   4938  OE1 GLN A 635      -7.663 209.934  -8.348  0.00  0.00      PROA O
[truncated: 552,727 more chars]
