# Supplementary material for: Flexibility in Mannan-Binding Lectin-Associated Serine Proteases-1 and -2 Provides Insight on Lectin Pathway Activation
Source: Structure. 2017 Feb 7;25(2):364–75. doi: 10.1016/j.str.2016.12.014 (PMC5300068; doi:10.1016/j.str.2016.12.014)
Supplement: Data S5. The Ten Best-Fit Structures for the Full-Length Zymogen of MASP-2 from SASSIE Modeling, Figures 5E, 6E, and 7E [file mmc6.zip › fit03.pdb]

ATOM      1  N   HIS A   1      -2.413 120.350  28.748  0.00  0.00      PROA N  
ATOM      2  CA  HIS A   1      -0.899 120.361  28.716  0.00  0.00      PROA C  
ATOM      3  C   HIS A   1      -0.258 118.975  28.748  0.00  0.00      PROA C  
ATOM      4  O   HIS A   1       0.175 118.457  27.719  0.00  0.00      PROA O  
ATOM      5  CB  HIS A   1      -0.341 121.294  29.841  0.00  0.00      PROA C  
ATOM      6  CG  HIS A   1       1.166 121.451  29.847  0.00  0.00      PROA C  
ATOM      7  CD2 HIS A   1       1.937 122.406  29.252  0.00  0.00      PROA C  
ATOM      8  ND1 HIS A   1       2.028 120.725  30.646  0.00  0.00      PROA N  
ATOM      9  CE1 HIS A   1       3.269 121.246  30.481  0.00  0.00      PROA C  
ATOM     10  NE2 HIS A   1       3.264 122.270  29.643  0.00  0.00      PROA N  
ATOM     11  N   HIS A   2      -0.181 118.317  29.935  0.00  0.00      PROA N  
ATOM     12  CA  HIS A   2       0.414 116.989  30.094  0.00  0.00      PROA C  
ATOM     13  C   HIS A   2      -0.288 115.888  29.307  0.00  0.00      PROA C  
ATOM     14  O   HIS A   2       0.344 115.023  28.699  0.00  0.00      PROA O  
ATOM     15  CB  HIS A   2       0.481 116.583  31.588  0.00  0.00      PROA C  
ATOM     16  CG  HIS A   2       1.320 117.530  32.406  0.00  0.00      PROA C  
ATOM     17  CD2 HIS A   2       0.974 118.345  33.442  0.00  0.00      PROA C  
ATOM     18  ND1 HIS A   2       2.689 117.648  32.276  0.00  0.00      PROA N  
ATOM     19  CE1 HIS A   2       3.108 118.528  33.219  0.00  0.00      PROA C  
ATOM     20  NE2 HIS A   2       2.101 118.982  33.948  0.00  0.00      PROA N  
ATOM     21  N   HIS A   3      -1.633 115.917  29.288  0.00  0.00      PROA N  
ATOM     22  CA  HIS A   3      -2.449 115.002  28.510  0.00  0.00      PROA C  
ATOM     23  C   HIS A   3      -3.590 115.777  27.875  0.00  0.00      PROA C  
ATOM     24  O   HIS A   3      -3.859 116.928  28.226  0.00  0.00      PROA O  
ATOM     25  CB  HIS A   3      -2.977 113.819  29.366  0.00  0.00      PROA C  
ATOM     26  CG  HIS A   3      -3.892 114.216  30.498  0.00  0.00      PROA C  
ATOM     27  CD2 HIS A   3      -3.598 114.486  31.801  0.00  0.00      PROA C  
ATOM     28  ND1 HIS A   3      -5.270 114.167  30.429  0.00  0.00      PROA N  
ATOM     29  CE1 HIS A   3      -5.746 114.433  31.671  0.00  0.00      PROA C  
ATOM     30  NE2 HIS A   3      -4.767 114.633  32.540  0.00  0.00      PROA N  
ATOM     31  N   HIS A   4      -4.275 115.180  26.878  0.00  0.00      PROA N  
ATOM     32  CA  HIS A   4      -5.349 115.848  26.159  0.00  0.00      PROA C  
ATOM     33  C   HIS A   4      -6.682 115.694  26.883  0.00  0.00      PROA C  
ATOM     34  O   HIS A   4      -7.439 114.743  26.683  0.00  0.00      PROA O  
ATOM     35  CB  HIS A   4      -5.453 115.343  24.696  0.00  0.00      PROA C  
ATOM     36  CG  HIS A   4      -6.421 116.120  23.832  0.00  0.00      PROA C  
ATOM     37  CD2 HIS A   4      -6.175 117.077  22.894  0.00  0.00      PROA C  
ATOM     38  ND1 HIS A   4      -7.770 115.843  23.737  0.00  0.00      PROA N  
ATOM     39  CE1 HIS A   4      -8.282 116.648  22.775  0.00  0.00      PROA C  
ATOM     40  NE2 HIS A   4      -7.350 117.418  22.233  0.00  0.00      PROA N  
ATOM     41  N   HIS A   5      -6.995 116.657  27.761  0.00  0.00      PROA N  
ATOM     42  CA  HIS A   5      -8.285 116.783  28.400  0.00  0.00      PROA C  
ATOM     43  C   HIS A   5      -8.443 118.252  28.740  0.00  0.00      PROA C  
ATOM     44  O   HIS A   5      -7.457 118.949  28.987  0.00  0.00      PROA O  
ATOM     45  CB  HIS A   5      -8.399 115.901  29.671  0.00  0.00      PROA C  
ATOM     46  CG  HIS A   5      -9.787 115.833  30.256  0.00  0.00      PROA C  
ATOM     47  CD2 HIS A   5     -10.770 114.909  30.058  0.00  0.00      PROA C  
ATOM     48  ND1 HIS A   5     -10.236 116.642  31.279  0.00  0.00      PROA N  
ATOM     49  CE1 HIS A   5     -11.468 116.198  31.634  0.00  0.00      PROA C  
ATOM     50  NE2 HIS A   5     -11.835 115.145  30.920  0.00  0.00      PROA N  
ATOM     51  N   HIS A   6      -9.680 118.775  28.730  0.00  0.00      PROA N  
ATOM     52  CA  HIS A   6      -9.906 120.202  28.871  0.00  0.00      PROA C  
ATOM     53  C   HIS A   6     -11.151 120.438  29.693  0.00  0.00      PROA C  
ATOM     54  O   HIS A   6     -12.178 119.782  29.510  0.00  0.00      PROA O  
ATOM     55  CB  HIS A   6     -10.076 120.904  27.496  0.00  0.00      PROA C  
ATOM     56  CG  HIS A   6      -8.918 120.659  26.557  0.00  0.00      PROA C  
ATOM     57  CD2 HIS A   6      -7.754 121.352  26.405  0.00  0.00      PROA C  
ATOM     58  ND1 HIS A   6      -8.934 119.728  25.536  0.00  0.00      PROA N  
ATOM     59  CE1 HIS A   6      -7.785 119.881  24.833  0.00  0.00      PROA C  
ATOM     60  NE2 HIS A   6      -7.035 120.857  25.321  0.00  0.00      PROA N  
ATOM     61  N   ILE A   7     -11.082 121.384  30.642  0.00  0.00      PROA N  
ATOM     62  CA  ILE A   7     -12.198 121.729  31.498  0.00  0.00      PROA C  
ATOM     63  C   ILE A   7     -12.180 123.265  31.652  0.00  0.00      PROA C  
ATOM     64  O   ILE A   7     -11.219 123.925  31.258  0.00  0.00      PROA O  
ATOM     65  CB  ILE A   7     -12.224 120.966  32.834  0.00  0.00      PROA C  
ATOM     66  CG1 ILE A   7     -11.448 119.620  32.891  0.00  0.00      PROA C  
ATOM     67  CG2 ILE A   7     -13.705 120.680  33.167  0.00  0.00      PROA C  
ATOM     68  CD  ILE A   7      -9.952 119.764  33.208  0.00  0.00      PROA C  
ATOM     69  N   ASP A   8     -13.291 123.898  32.104  0.00  0.00      PROA N  
ATOM     70  CA  ASP A   8     -13.456 125.352  32.073  0.00  0.00      PROA C  
ATOM     71  C   ASP A   8     -12.526 126.239  32.951  0.00  0.00      PROA C  
ATOM     72  O   ASP A   8     -12.011 127.261  32.490  0.00  0.00      PROA O  
ATOM     73  CB  ASP A   8     -14.958 125.679  32.338  0.00  0.00      PROA C  
ATOM     74  CG  ASP A   8     -15.379 127.069  31.870  0.00  0.00      PROA C  
ATOM     75  OD1 ASP A   8     -14.881 127.548  30.819  0.00  0.00      PROA O  
ATOM     76  OD2 ASP A   8     -16.322 127.640  32.481  0.00  0.00      PROA O1-
ATOM     77  N   GLY A   9     -12.308 125.890  34.245  0.00  0.00      PROA N  
ATOM     78  CA  GLY A   9     -11.550 126.704  35.221  0.00  0.00      PROA C  
ATOM     79  C   GLY A   9     -10.044 126.473  35.226  0.00  0.00      PROA C  
ATOM     80  O   GLY A   9      -9.441 126.214  34.199  0.00  0.00      PROA O  
ATOM     81  N   ARG A  10      -9.388 126.547  36.410  0.00  0.00      PROA N  
ATOM     82  CA  ARG A  10      -8.013 126.083  36.633  0.00  0.00      PROA C  
ATOM     83  C   ARG A  10      -7.494 126.402  38.019  0.00  0.00      PROA C  
ATOM     84  O   ARG A  10      -7.456 127.550  38.457  0.00  0.00      PROA O  
ATOM     85  CB  ARG A  10      -6.863 126.595  35.692  0.00  0.00      PROA C  
ATOM     86  CG  ARG A  10      -5.435 126.085  36.052  0.00  0.00      PROA C  
ATOM     87  CD  ARG A  10      -4.320 126.367  35.034  0.00  0.00      PROA C  
ATOM     88  NE  ARG A  10      -3.024 125.921  35.650  0.00  0.00      PROA N  
ATOM     89  CZ  ARG A  10      -2.562 124.677  35.697  0.00  0.00      PROA C  
ATOM     90  NH1 ARG A  10      -3.209 123.640  35.213  0.00  0.00      PROA N1+
ATOM     91  NH2 ARG A  10      -1.387 124.461  36.253  0.00  0.00      PROA N  
ATOM     92  N   SER A  11      -6.972 125.365  38.695  0.00  0.00      PROA N  
ATOM     93  CA  SER A  11      -5.763 125.509  39.493  0.00  0.00      PROA C  
ATOM     94  C   SER A  11      -5.032 124.204  39.258  0.00  0.00      PROA C  
ATOM     95  O   SER A  11      -5.557 123.301  38.603  0.00  0.00      PROA O  
ATOM     96  CB  SER A  11      -5.926 125.831  41.014  0.00  0.00      PROA C  
ATOM     97  OG  SER A  11      -6.346 124.713  41.796  0.00  0.00      PROA O  
ATOM     98  N   LYS A  12      -3.774 124.088  39.725  0.00  0.00      PROA N  
ATOM     99  CA  LYS A  12      -2.995 122.865  39.629  0.00  0.00      PROA C  
ATOM    100  C   LYS A  12      -3.634 121.687  40.372  0.00  0.00      PROA C  
ATOM    101  O   LYS A  12      -3.645 120.549  39.896  0.00  0.00      PROA O  
ATOM    102  CB  LYS A  12      -1.558 123.124  40.142  0.00  0.00      PROA C  
ATOM    103  CG  LYS A  12      -0.582 121.955  39.930  0.00  0.00      PROA C  
ATOM    104  CD  LYS A  12       0.852 122.310  40.366  0.00  0.00      PROA C  
ATOM    105  CE  LYS A  12       1.869 121.189  40.095  0.00  0.00      PROA C  
ATOM    106  NZ  LYS A  12       3.237 121.605  40.494  0.00  0.00      PROA N1+
ATOM    107  N   TRP A  13      -4.219 121.965  41.555  0.00  0.00      PROA N  
ATOM    108  CA  TRP A  13      -4.889 120.992  42.404  0.00  0.00      PROA C  
ATOM    109  C   TRP A  13      -6.304 121.476  42.747  0.00  0.00      PROA C  
ATOM    110  O   TRP A  13      -6.559 121.914  43.875  0.00  0.00      PROA O  
ATOM    111  CB  TRP A  13      -4.057 120.738  43.690  0.00  0.00      PROA C  
ATOM    112  CG  TRP A  13      -2.728 120.103  43.421  0.00  0.00      PROA C  
ATOM    113  CD1 TRP A  13      -1.514 120.735  43.302  0.00  0.00      PROA C  
ATOM    114  CD2 TRP A  13      -2.486 118.704  43.192  0.00  0.00      PROA C  
ATOM    115  CE2 TRP A  13      -1.099 118.564  42.943  0.00  0.00      PROA C  
ATOM    116  CE3 TRP A  13      -3.305 117.571  43.176  0.00  0.00      PROA C  
ATOM    117  NE1 TRP A  13      -0.538 119.804  43.018  0.00  0.00      PROA N  
ATOM    118  CZ2 TRP A  13      -0.526 117.333  42.665  0.00  0.00      PROA C  
ATOM    119  CZ3 TRP A  13      -2.725 116.331  42.894  0.00  0.00      PROA C  
ATOM    120  CH2 TRP A  13      -1.362 116.215  42.635  0.00  0.00      PROA C  
ATOM    121  N   PRO A  14      -7.243 121.467  41.799  0.00  0.00      PROA N  
ATOM    122  CA  PRO A  14      -8.481 122.222  41.913  0.00  0.00      PROA C  
ATOM    123  C   PRO A  14      -9.470 121.590  42.879  0.00  0.00      PROA C  
ATOM    124  O   PRO A  14     -10.149 122.317  43.608  0.00  0.00      PROA O  
ATOM    125  CB  PRO A  14      -8.959 122.296  40.458  0.00  0.00      PROA C  
ATOM    126  CG  PRO A  14      -8.480 120.988  39.824  0.00  0.00      PROA C  
ATOM    127  CD  PRO A  14      -7.134 120.766  40.513  0.00  0.00      PROA C  
ATOM    128  N   GLU A  15      -9.584 120.249  42.898  0.00  0.00      PROA N  
ATOM    129  CA  GLU A  15     -10.412 119.530  43.845  0.00  0.00      PROA C  
ATOM    130  C   GLU A  15      -9.642 119.246  45.142  0.00  0.00      PROA C  
ATOM    131  O   GLU A  15      -8.431 118.996  45.085  0.00  0.00      PROA O  
ATOM    132  CB  GLU A  15     -10.918 118.180  43.264  0.00  0.00      PROA C  
ATOM    133  CG  GLU A  15     -11.879 118.348  42.060  0.00  0.00      PROA C  
ATOM    134  CD  GLU A  15     -12.436 117.016  41.568  0.00  0.00      PROA C  
ATOM    135  OE1 GLU A  15     -11.652 116.174  41.054  0.00  0.00      PROA O  
ATOM    136  OE2 GLU A  15     -13.674 116.796  41.672  0.00  0.00      PROA O1-
ATOM    137  N   PRO A  16     -10.260 119.259  46.326  0.00  0.00      PROA N  
ATOM    138  CA  PRO A  16      -9.786 118.541  47.510  0.00  0.00      PROA C  
ATOM    139  C   PRO A  16      -9.225 117.140  47.282  0.00  0.00      PROA C  
ATOM    140  O   PRO A  16      -9.785 116.373  46.495  0.00  0.00      PROA O  
ATOM    141  CB  PRO A  16     -11.004 118.525  48.444  0.00  0.00      PROA C  
ATOM    142  CG  PRO A  16     -11.745 119.814  48.081  0.00  0.00      PROA C  
ATOM    143  CD  PRO A  16     -11.571 119.870  46.563  0.00  0.00      PROA C  
ATOM    144  N   VAL A  17      -8.136 116.772  47.984  0.00  0.00      PROA N  
ATOM    145  CA  VAL A  17      -7.558 115.440  47.896  0.00  0.00      PROA C  
ATOM    146  C   VAL A  17      -8.005 114.623  49.098  0.00  0.00      PROA C  
ATOM    147  O   VAL A  17      -7.641 114.896  50.243  0.00  0.00      PROA O  
ATOM    148  CB  VAL A  17      -6.033 115.475  47.770  0.00  0.00      PROA C  
ATOM    149  CG1 VAL A  17      -5.420 114.061  47.866  0.00  0.00      PROA C  
ATOM    150  CG2 VAL A  17      -5.664 116.118  46.417  0.00  0.00      PROA C  
ATOM    151  N   PHE A  18      -8.837 113.596  48.865  0.00  0.00      PROA N  
ATOM    152  CA  PHE A  18      -9.302 112.698  49.900  0.00  0.00      PROA C  
ATOM    153  C   PHE A  18      -9.806 111.441  49.203  0.00  0.00      PROA C  
ATOM    154  O   PHE A  18     -10.048 111.436  47.993  0.00  0.00      PROA O  
ATOM    155  CB  PHE A  18     -10.396 113.331  50.828  0.00  0.00      PROA C  
ATOM    156  CG  PHE A  18     -11.727 113.570  50.148  0.00  0.00      PROA C  
ATOM    157  CD1 PHE A  18     -11.903 114.655  49.272  0.00  0.00      PROA C  
ATOM    158  CD2 PHE A  18     -12.822 112.726  50.410  0.00  0.00      PROA C  
ATOM    159  CE1 PHE A  18     -13.133 114.868  48.636  0.00  0.00      PROA C  
ATOM    160  CE2 PHE A  18     -14.056 112.941  49.784  0.00  0.00      PROA C  
ATOM    161  CZ  PHE A  18     -14.209 114.008  48.890  0.00  0.00      PROA C  
ATOM    162  N   GLY A  19      -9.961 110.329  49.943  0.00  0.00      PROA N  
ATOM    163  CA  GLY A  19     -10.484 109.108  49.354  0.00  0.00      PROA C  
ATOM    164  C   GLY A  19     -10.437 107.925  50.275  0.00  0.00      PROA C  
ATOM    165  O   GLY A  19     -10.096 108.019  51.455  0.00  0.00      PROA O  
ATOM    166  N   ARG A  20     -10.801 106.759  49.719  0.00  0.00      PROA N  
ATOM    167  CA  ARG A  20     -10.925 105.500  50.421  0.00  0.00      PROA C  
ATOM    168  C   ARG A  20      -9.958 104.473  49.854  0.00  0.00      PROA C  
ATOM    169  O   ARG A  20      -9.825 104.307  48.639  0.00  0.00      PROA O  
ATOM    170  CB  ARG A  20     -12.379 104.981  50.297  0.00  0.00      PROA C  
ATOM    171  CG  ARG A  20     -12.664 103.612  50.948  0.00  0.00      PROA C  
ATOM    172  CD  ARG A  20     -14.156 103.256  50.900  0.00  0.00      PROA C  
ATOM    173  NE  ARG A  20     -14.326 101.883  51.471  0.00  0.00      PROA N  
ATOM    174  CZ  ARG A  20     -14.595 100.785  50.788  0.00  0.00      PROA C  
ATOM    175  NH1 ARG A  20     -14.528 100.677  49.485  0.00  0.00      PROA N1+
ATOM    176  NH2 ARG A  20     -14.984  99.762  51.515  0.00  0.00      PROA N  
ATOM    177  N   LEU A  21      -9.255 103.758  50.743  0.00  0.00      PROA N  
ATOM    178  CA  LEU A  21      -8.306 102.715  50.420  0.00  0.00      PROA C  
ATOM    179  C   LEU A  21      -8.806 101.433  51.045  0.00  0.00      PROA C  
ATOM    180  O   LEU A  21      -9.278 101.414  52.183  0.00  0.00      PROA O  
ATOM    181  CB  LEU A  21      -6.894 103.020  50.975  0.00  0.00      PROA C  
ATOM    182  CG  LEU A  21      -6.276 104.317  50.423  0.00  0.00      PROA C  
ATOM    183  CD1 LEU A  21      -5.022 104.698  51.217  0.00  0.00      PROA C  
ATOM    184  CD2 LEU A  21      -5.955 104.200  48.930  0.00  0.00      PROA C  
ATOM    185  N   VAL A  22      -8.761 100.318  50.302  0.00  0.00      PROA N  
ATOM    186  CA  VAL A  22      -9.391  99.110  50.782  0.00  0.00      PROA C  
ATOM    187  C   VAL A  22      -8.652  97.893  50.249  0.00  0.00      PROA C  
ATOM    188  O   VAL A  22      -8.115  97.883  49.137  0.00  0.00      PROA O  
ATOM    189  CB  VAL A  22     -10.881  99.110  50.423  0.00  0.00      PROA C  
ATOM    190  CG1 VAL A  22     -11.145  98.724  48.953  0.00  0.00      PROA C  
ATOM    191  CG2 VAL A  22     -11.635  98.204  51.400  0.00  0.00      PROA C  
ATOM    192  N   SER A  23      -8.575  96.815  51.051  0.00  0.00      PROA N  
ATOM    193  CA  SER A  23      -8.127  95.505  50.600  0.00  0.00      PROA C  
ATOM    194  C   SER A  23      -9.022  94.903  49.522  0.00  0.00      PROA C  
ATOM    195  O   SER A  23     -10.233  95.129  49.501  0.00  0.00      PROA O  
ATOM    196  CB  SER A  23      -7.978  94.480  51.751  0.00  0.00      PROA C  
ATOM    197  OG  SER A  23      -9.176  94.400  52.522  0.00  0.00      PROA O  
ATOM    198  N   LEU A  24      -8.463  94.114  48.573  0.00  0.00      PROA N  
ATOM    199  CA  LEU A  24      -9.283  93.482  47.547  0.00  0.00      PROA C  
ATOM    200  C   LEU A  24     -10.331  92.529  48.123  0.00  0.00      PROA C  
ATOM    201  O   LEU A  24     -10.088  91.761  49.057  0.00  0.00      PROA O  
ATOM    202  CB  LEU A  24      -8.467  92.803  46.408  0.00  0.00      PROA C  
ATOM    203  CG  LEU A  24      -8.056  91.319  46.573  0.00  0.00      PROA C  
ATOM    204  CD1 LEU A  24      -7.466  90.798  45.252  0.00  0.00      PROA C  
ATOM    205  CD2 LEU A  24      -7.071  91.086  47.728  0.00  0.00      PROA C  
ATOM    206  N   GLY A  25     -11.561  92.595  47.577  0.00  0.00      PROA N  
ATOM    207  CA  GLY A  25     -12.674  91.742  47.978  0.00  0.00      PROA C  
ATOM    208  C   GLY A  25     -13.373  92.133  49.259  0.00  0.00      PROA C  
ATOM    209  O   GLY A  25     -14.309  91.452  49.667  0.00  0.00      PROA O  
ATOM    210  N   PHE A  26     -12.980  93.247  49.912  0.00  0.00      PROA N  
ATOM    211  CA  PHE A  26     -13.571  93.734  51.156  0.00  0.00      PROA C  
ATOM    212  C   PHE A  26     -15.084  94.012  51.029  0.00  0.00      PROA C  
ATOM    213  O   PHE A  26     -15.488  94.530  49.980  0.00  0.00      PROA O  
ATOM    214  CB  PHE A  26     -12.796  95.010  51.595  0.00  0.00      PROA C  
ATOM    215  CG  PHE A  26     -13.200  95.599  52.929  0.00  0.00      PROA C  
ATOM    216  CD1 PHE A  26     -14.304  96.466  53.037  0.00  0.00      PROA C  
ATOM    217  CD2 PHE A  26     -12.431  95.344  54.078  0.00  0.00      PROA C  
ATOM    218  CE1 PHE A  26     -14.672  97.008  54.275  0.00  0.00      PROA C  
ATOM    219  CE2 PHE A  26     -12.782  95.903  55.314  0.00  0.00      PROA C  
ATOM    220  CZ  PHE A  26     -13.914  96.719  55.416  0.00  0.00      PROA C  
ATOM    221  N   PRO A  27     -15.978  93.720  51.991  0.00  0.00      PROA N  
ATOM    222  CA  PRO A  27     -15.687  93.260  53.354  0.00  0.00      PROA C  
ATOM    223  C   PRO A  27     -15.167  91.843  53.469  0.00  0.00      PROA C  
ATOM    224  O   PRO A  27     -14.513  91.521  54.465  0.00  0.00      PROA O  
ATOM    225  CB  PRO A  27     -17.029  93.388  54.088  0.00  0.00      PROA C  
ATOM    226  CG  PRO A  27     -17.743  94.520  53.352  0.00  0.00      PROA C  
ATOM    227  CD  PRO A  27     -17.341  94.262  51.901  0.00  0.00      PROA C  
ATOM    228  N   GLU A  28     -15.493  90.962  52.506  0.00  0.00      PROA N  
ATOM    229  CA  GLU A  28     -14.950  89.616  52.415  0.00  0.00      PROA C  
ATOM    230  C   GLU A  28     -13.422  89.511  52.443  0.00  0.00      PROA C  
ATOM    231  O   GLU A  28     -12.678  90.451  52.157  0.00  0.00      PROA O  
ATOM    232  CB  GLU A  28     -15.553  88.794  51.240  0.00  0.00      PROA C  
ATOM    233  CG  GLU A  28     -16.968  88.232  51.531  0.00  0.00      PROA C  
ATOM    234  CD  GLU A  28     -16.940  87.063  52.512  0.00  0.00      PROA C  
ATOM    235  OE1 GLU A  28     -17.459  87.205  53.650  0.00  0.00      PROA O  
ATOM    236  OE2 GLU A  28     -16.407  85.979  52.148  0.00  0.00      PROA O1-
ATOM    237  N   LYS A  29     -12.924  88.329  52.844  0.00  0.00      PROA N  
ATOM    238  CA  LYS A  29     -11.516  88.044  53.020  0.00  0.00      PROA C  
ATOM    239  C   LYS A  29     -10.636  88.282  51.794  0.00  0.00      PROA C  
ATOM    240  O   LYS A  29     -11.007  88.000  50.649  0.00  0.00      PROA O  
ATOM    241  CB  LYS A  29     -11.288  86.603  53.560  0.00  0.00      PROA C  
ATOM    242  CG  LYS A  29     -11.629  85.417  52.626  0.00  0.00      PROA C  
ATOM    243  CD  LYS A  29     -13.082  85.369  52.111  0.00  0.00      PROA C  
ATOM    244  CE  LYS A  29     -13.508  84.002  51.548  0.00  0.00      PROA C  
ATOM    245  NZ  LYS A  29     -14.863  84.087  50.952  0.00  0.00      PROA N1+
ATOM    246  N   TYR A  30      -9.425  88.835  52.017  0.00  0.00      PROA N  
ATOM    247  CA  TYR A  30      -8.427  88.998  50.976  0.00  0.00      PROA C  
ATOM    248  C   TYR A  30      -7.914  87.668  50.425  0.00  0.00      PROA C  
ATOM    249  O   TYR A  30      -7.802  86.665  51.135  0.00  0.00      PROA O  
ATOM    250  CB  TYR A  30      -7.251  89.951  51.350  0.00  0.00      PROA C  
ATOM    251  CG  TYR A  30      -6.534  89.568  52.623  0.00  0.00      PROA C  
ATOM    252  CD1 TYR A  30      -7.042  89.979  53.863  0.00  0.00      PROA C  
ATOM    253  CD2 TYR A  30      -5.299  88.894  52.591  0.00  0.00      PROA C  
ATOM    254  CE1 TYR A  30      -6.357  89.697  55.050  0.00  0.00      PROA C  
ATOM    255  CE2 TYR A  30      -4.597  88.630  53.777  0.00  0.00      PROA C  
ATOM    256  CZ  TYR A  30      -5.136  89.015  55.008  0.00  0.00      PROA C  
ATOM    257  OH  TYR A  30      -4.458  88.721  56.205  0.00  0.00      PROA O  
ATOM    258  N   GLY A  31      -7.624  87.631  49.106  0.00  0.00      PROA N  
ATOM    259  CA  GLY A  31      -7.030  86.479  48.435  0.00  0.00      PROA C  
ATOM    260  C   GLY A  31      -5.590  86.177  48.806  0.00  0.00      PROA C  
ATOM    261  O   GLY A  31      -5.027  86.686  49.774  0.00  0.00      PROA O  
ATOM    262  N   ASN A  32      -4.951  85.324  47.985  0.00  0.00      PROA N  
ATOM    263  CA  ASN A  32      -3.565  84.916  48.146  0.00  0.00      PROA C  
ATOM    264  C   ASN A  32      -2.747  85.427  46.965  0.00  0.00      PROA C  
ATOM    265  O   ASN A  32      -3.265  85.565  45.857  0.00  0.00      PROA O  
ATOM    266  CB  ASN A  32      -3.449  83.369  48.183  0.00  0.00      PROA C  
ATOM    267  CG  ASN A  32      -4.245  82.791  49.354  0.00  0.00      PROA C  
ATOM    268  ND2 ASN A  32      -4.850  81.599  49.134  0.00  0.00      PROA N  
ATOM    269  OD1 ASN A  32      -4.365  83.369  50.437  0.00  0.00      PROA O  
ATOM    270  N   HIS A  33      -1.446  85.711  47.172  0.00  0.00      PROA N  
ATOM    271  CA  HIS A  33      -0.513  86.147  46.139  0.00  0.00      PROA C  
ATOM    272  C   HIS A  33      -0.890  87.415  45.368  0.00  0.00      PROA C  
ATOM    273  O   HIS A  33      -1.027  87.396  44.143  0.00  0.00      PROA O  
ATOM    274  CB  HIS A  33      -0.153  85.032  45.112  0.00  0.00      PROA C  
ATOM    275  CG  HIS A  33       0.525  83.817  45.683  0.00  0.00      PROA C  
ATOM    276  CD2 HIS A  33       1.857  83.567  45.821  0.00  0.00      PROA C  
ATOM    277  ND1 HIS A  33      -0.102  82.598  45.853  0.00  0.00      PROA N  
ATOM    278  CE1 HIS A  33       0.864  81.680  46.103  0.00  0.00      PROA C  
ATOM    279  NE2 HIS A  33       2.072  82.222  46.092  0.00  0.00      PROA N  
ATOM    280  N   GLN A  34      -1.042  88.570  46.041  0.00  0.00      PROA N  
ATOM    281  CA  GLN A  34      -1.225  89.816  45.315  0.00  0.00      PROA C  
ATOM    282  C   GLN A  34      -0.549  90.995  45.982  0.00  0.00      PROA C  
ATOM    283  O   GLN A  34      -0.509  91.139  47.207  0.00  0.00      PROA O  
ATOM    284  CB  GLN A  34      -2.693  90.197  44.957  0.00  0.00      PROA C  
ATOM    285  CG  GLN A  34      -3.670  90.363  46.146  0.00  0.00      PROA C  
ATOM    286  CD  GLN A  34      -4.003  89.036  46.821  0.00  0.00      PROA C  
ATOM    287  NE2 GLN A  34      -4.758  88.177  46.099  0.00  0.00      PROA N  
ATOM    288  OE1 GLN A  34      -3.597  88.762  47.951  0.00  0.00      PROA O  
ATOM    289  N   ASP A  35      -0.004  91.874  45.121  0.00  0.00      PROA N  
ATOM    290  CA  ASP A  35       0.630  93.117  45.478  0.00  0.00      PROA C  
ATOM    291  C   ASP A  35      -0.216  94.225  44.868  0.00  0.00      PROA C  
ATOM    292  O   ASP A  35      -0.566  94.183  43.686  0.00  0.00      PROA O  
ATOM    293  CB  ASP A  35       2.065  93.239  44.881  0.00  0.00      PROA C  
ATOM    294  CG  ASP A  35       3.049  92.206  45.407  0.00  0.00      PROA C  
ATOM    295  OD1 ASP A  35       2.805  91.556  46.453  0.00  0.00      PROA O  
ATOM    296  OD2 ASP A  35       4.151  92.098  44.799  0.00  0.00      PROA O1-
ATOM    297  N   ARG A  36      -0.558  95.252  45.656  0.00  0.00      PROA N  
ATOM    298  CA  ARG A  36      -1.208  96.439  45.139  0.00  0.00      PROA C  
ATOM    299  C   ARG A  36      -0.639  97.619  45.878  0.00  0.00      PROA C  
ATOM    300  O   ARG A  36      -0.205  97.516  47.025  0.00  0.00      PROA O  
ATOM    301  CB  ARG A  36      -2.752  96.447  45.299  0.00  0.00      PROA C  
ATOM    302  CG  ARG A  36      -3.463  95.316  44.524  0.00  0.00      PROA C  
ATOM    303  CD  ARG A  36      -5.003  95.326  44.582  0.00  0.00      PROA C  
ATOM    304  NE  ARG A  36      -5.465  95.561  45.991  0.00  0.00      PROA N  
ATOM    305  CZ  ARG A  36      -5.177  94.803  47.037  0.00  0.00      PROA C  
ATOM    306  NH1 ARG A  36      -4.605  93.631  46.924  0.00  0.00      PROA N1+
ATOM    307  NH2 ARG A  36      -5.461  95.240  48.245  0.00  0.00      PROA N  
ATOM    308  N   SER A  37      -0.602  98.786  45.227  0.00  0.00      PROA N  
ATOM    309  CA  SER A  37      -0.087  99.973  45.870  0.00  0.00      PROA C  
ATOM    310  C   SER A  37      -0.811 101.185  45.346  0.00  0.00      PROA C  
ATOM    311  O   SER A  37      -1.198 101.264  44.179  0.00  0.00      PROA O  
ATOM    312  CB  SER A  37       1.454 100.129  45.710  0.00  0.00      PROA C  
ATOM    313  OG  SER A  37       1.971 101.294  46.367  0.00  0.00      PROA O  
ATOM    314  N   TRP A  38      -1.028 102.158  46.239  0.00  0.00      PROA N  
ATOM    315  CA  TRP A  38      -1.700 103.397  45.953  0.00  0.00      PROA C  
ATOM    316  C   TRP A  38      -0.730 104.499  46.317  0.00  0.00      PROA C  
ATOM    317  O   TRP A  38      -0.169 104.522  47.413  0.00  0.00      PROA O  
ATOM    318  CB  TRP A  38      -3.016 103.557  46.764  0.00  0.00      PROA C  
ATOM    319  CG  TRP A  38      -3.951 102.390  46.663  0.00  0.00      PROA C  
ATOM    320  CD1 TRP A  38      -5.061 102.288  45.863  0.00  0.00      PROA C  
ATOM    321  CD2 TRP A  38      -3.890 101.176  47.436  0.00  0.00      PROA C  
ATOM    322  CE2 TRP A  38      -5.000 100.388  47.052  0.00  0.00      PROA C  
ATOM    323  CE3 TRP A  38      -3.016 100.696  48.412  0.00  0.00      PROA C  
ATOM    324  NE1 TRP A  38      -5.690 101.083  46.100  0.00  0.00      PROA N  
ATOM    325  CZ2 TRP A  38      -5.252  99.151  47.627  0.00  0.00      PROA C  
ATOM    326  CZ3 TRP A  38      -3.255  99.444  48.977  0.00  0.00      PROA C  
ATOM    327  CH2 TRP A  38      -4.358  98.687  48.597  0.00  0.00      PROA C  
ATOM    328  N   THR A  39      -0.489 105.436  45.386  0.00  0.00      PROA N  
ATOM    329  CA  THR A  39       0.353 106.596  45.638  0.00  0.00      PROA C  
ATOM    330  C   THR A  39      -0.541 107.811  45.715  0.00  0.00      PROA C  
ATOM    331  O   THR A  39      -1.168 108.237  44.743  0.00  0.00      PROA O  
ATOM    332  CB  THR A  39       1.537 106.761  44.671  0.00  0.00      PROA C  
ATOM    333  CG2 THR A  39       1.120 106.643  43.195  0.00  0.00      PROA C  
ATOM    334  OG1 THR A  39       2.229 107.999  44.822  0.00  0.00      PROA O  
ATOM    335  N   LEU A  40      -0.650 108.382  46.919  0.00  0.00      PROA N  
ATOM    336  CA  LEU A  40      -1.515 109.494  47.217  0.00  0.00      PROA C  
ATOM    337  C   LEU A  40      -0.665 110.746  47.189  0.00  0.00      PROA C  
ATOM    338  O   LEU A  40       0.396 110.819  47.811  0.00  0.00      PROA O  
ATOM    339  CB  LEU A  40      -2.232 109.348  48.588  0.00  0.00      PROA C  
ATOM    340  CG  LEU A  40      -3.100 108.075  48.773  0.00  0.00      PROA C  
ATOM    341  CD1 LEU A  40      -3.895 107.701  47.512  0.00  0.00      PROA C  
ATOM    342  CD2 LEU A  40      -2.295 106.873  49.294  0.00  0.00      PROA C  
ATOM    343  N   THR A  41      -1.095 111.755  46.416  0.00  0.00      PROA N  
ATOM    344  CA  THR A  41      -0.345 112.988  46.218  0.00  0.00      PROA C  
ATOM    345  C   THR A  41      -1.230 114.167  46.534  0.00  0.00      PROA C  
ATOM    346  O   THR A  41      -2.304 114.331  45.954  0.00  0.00      PROA O  
ATOM    347  CB  THR A  41       0.206 113.185  44.802  0.00  0.00      PROA C  
ATOM    348  CG2 THR A  41       1.346 112.180  44.567  0.00  0.00      PROA C  
ATOM    349  OG1 THR A  41      -0.783 112.949  43.800  0.00  0.00      PROA O  
ATOM    350  N   ALA A  42      -0.790 115.025  47.463  0.00  0.00      PROA N  
ATOM    351  CA  ALA A  42      -1.475 116.237  47.834  0.00  0.00      PROA C  
ATOM    352  C   ALA A  42      -0.834 117.450  47.143  0.00  0.00      PROA C  
ATOM    353  O   ALA A  42       0.298 117.351  46.653  0.00  0.00      PROA O  
ATOM    354  CB  ALA A  42      -1.422 116.402  49.367  0.00  0.00      PROA C  
ATOM    355  N   PRO A  43      -1.500 118.604  47.051  0.00  0.00      PROA N  
ATOM    356  CA  PRO A  43      -0.862 119.892  46.780  0.00  0.00      PROA C  
ATOM    357  C   PRO A  43       0.385 120.215  47.623  0.00  0.00      PROA C  
ATOM    358  O   PRO A  43       0.434 119.772  48.775  0.00  0.00      PROA O  
ATOM    359  CB  PRO A  43      -1.985 120.939  46.966  0.00  0.00      PROA C  
ATOM    360  CG  PRO A  43      -3.161 120.187  47.606  0.00  0.00      PROA C  
ATOM    361  CD  PRO A  43      -2.952 118.737  47.186  0.00  0.00      PROA C  
ATOM    362  N   PRO A  44       1.393 120.954  47.143  0.00  0.00      PROA N  
ATOM    363  CA  PRO A  44       2.373 121.656  47.977  0.00  0.00      PROA C  
ATOM    364  C   PRO A  44       1.833 122.314  49.247  0.00  0.00      PROA C  
ATOM    365  O   PRO A  44       0.819 123.013  49.193  0.00  0.00      PROA O  
ATOM    366  CB  PRO A  44       3.030 122.664  47.019  0.00  0.00      PROA C  
ATOM    367  CG  PRO A  44       2.917 121.983  45.653  0.00  0.00      PROA C  
ATOM    368  CD  PRO A  44       1.548 121.306  45.730  0.00  0.00      PROA C  
ATOM    369  N   GLY A  45       2.501 122.107  50.404  0.00  0.00      PROA N  
ATOM    370  CA  GLY A  45       2.089 122.670  51.691  0.00  0.00      PROA C  
ATOM    371  C   GLY A  45       0.956 121.925  52.362  0.00  0.00      PROA C  
ATOM    372  O   GLY A  45       0.393 122.375  53.358  0.00  0.00      PROA O  
ATOM    373  N   PHE A  46       0.618 120.736  51.851  0.00  0.00      PROA N  
ATOM    374  CA  PHE A  46      -0.307 119.814  52.470  0.00  0.00      PROA C  
ATOM    375  C   PHE A  46       0.433 118.531  52.807  0.00  0.00      PROA C  
ATOM    376  O   PHE A  46       1.451 118.184  52.208  0.00  0.00      PROA O  
ATOM    377  CB  PHE A  46      -1.547 119.466  51.593  0.00  0.00      PROA C  
ATOM    378  CG  PHE A  46      -2.559 120.585  51.517  0.00  0.00      PROA C  
ATOM    379  CD1 PHE A  46      -2.308 121.753  50.775  0.00  0.00      PROA C  
ATOM    380  CD2 PHE A  46      -3.835 120.418  52.086  0.00  0.00      PROA C  
ATOM    381  CE1 PHE A  46      -3.301 122.727  50.610  0.00  0.00      PROA C  
ATOM    382  CE2 PHE A  46      -4.828 121.394  51.938  0.00  0.00      PROA C  
ATOM    383  CZ  PHE A  46      -4.559 122.549  51.197  0.00  0.00      PROA C  
ATOM    384  N   ARG A  47      -0.077 117.793  53.799  0.00  0.00      PROA N  
ATOM    385  CA  ARG A  47       0.376 116.465  54.131  0.00  0.00      PROA C  
ATOM    386  C   ARG A  47      -0.854 115.584  54.175  0.00  0.00      PROA C  
ATOM    387  O   ARG A  47      -1.978 116.056  54.323  0.00  0.00      PROA O  
ATOM    388  CB  ARG A  47       1.144 116.419  55.478  0.00  0.00      PROA C  
ATOM    389  CG  ARG A  47       0.353 116.902  56.713  0.00  0.00      PROA C  
ATOM    390  CD  ARG A  47       1.178 116.809  58.003  0.00  0.00      PROA C  
ATOM    391  NE  ARG A  47       0.298 117.257  59.128  0.00  0.00      PROA N  
ATOM    392  CZ  ARG A  47       0.563 117.070  60.412  0.00  0.00      PROA C  
ATOM    393  NH1 ARG A  47       1.697 116.575  60.849  0.00  0.00      PROA N1+
ATOM    394  NH2 ARG A  47      -0.365 117.400  61.279  0.00  0.00      PROA N  
ATOM    395  N   LEU A  48      -0.696 114.271  54.004  0.00  0.00      PROA N  
ATOM    396  CA  LEU A  48      -1.803 113.346  53.936  0.00  0.00      PROA C  
ATOM    397  C   LEU A  48      -2.027 112.692  55.284  0.00  0.00      PROA C  
ATOM    398  O   LEU A  48      -1.111 112.144  55.900  0.00  0.00      PROA O  
ATOM    399  CB  LEU A  48      -1.565 112.298  52.828  0.00  0.00      PROA C  
ATOM    400  CG  LEU A  48      -1.584 112.921  51.414  0.00  0.00      PROA C  
ATOM    401  CD1 LEU A  48      -0.521 112.282  50.516  0.00  0.00      PROA C  
ATOM    402  CD2 LEU A  48      -2.977 112.824  50.775  0.00  0.00      PROA C  
ATOM    403  N   ARG A  49      -3.276 112.766  55.772  0.00  0.00      PROA N  
ATOM    404  CA  ARG A  49      -3.727 112.182  57.012  0.00  0.00      PROA C  
ATOM    405  C   ARG A  49      -4.466 110.898  56.693  0.00  0.00      PROA C  
ATOM    406  O   ARG A  49      -5.500 110.918  56.027  0.00  0.00      PROA O  
ATOM    407  CB  ARG A  49      -4.697 113.161  57.719  0.00  0.00      PROA C  
ATOM    408  CG  ARG A  49      -5.251 112.684  59.078  0.00  0.00      PROA C  
ATOM    409  CD  ARG A  49      -6.146 113.745  59.732  0.00  0.00      PROA C  
ATOM    410  NE  ARG A  49      -6.604 113.228  61.063  0.00  0.00      PROA N  
ATOM    411  CZ  ARG A  49      -7.761 112.621  61.290  0.00  0.00      PROA C  
ATOM    412  NH1 ARG A  49      -8.575 112.256  60.326  0.00  0.00      PROA N1+
ATOM    413  NH2 ARG A  49      -8.129 112.378  62.531  0.00  0.00      PROA N  
ATOM    414  N   LEU A  50      -3.943 109.748  57.144  0.00  0.00      PROA N  
ATOM    415  CA  LEU A  50      -4.502 108.441  56.867  0.00  0.00      PROA C  
ATOM    416  C   LEU A  50      -4.910 107.758  58.162  0.00  0.00      PROA C  
ATOM    417  O   LEU A  50      -4.200 107.800  59.170  0.00  0.00      PROA O  
ATOM    418  CB  LEU A  50      -3.497 107.584  56.051  0.00  0.00      PROA C  
ATOM    419  CG  LEU A  50      -3.960 106.158  55.671  0.00  0.00      PROA C  
ATOM    420  CD1 LEU A  50      -3.392 105.755  54.303  0.00  0.00      PROA C  
ATOM    421  CD2 LEU A  50      -3.546 105.096  56.702  0.00  0.00      PROA C  
ATOM    422  N   TYR A  51      -6.095 107.123  58.173  0.00  0.00      PROA N  
ATOM    423  CA  TYR A  51      -6.600 106.420  59.332  0.00  0.00      PROA C  
ATOM    424  C   TYR A  51      -7.369 105.179  58.893  0.00  0.00      PROA C  
ATOM    425  O   TYR A  51      -8.025 105.152  57.850  0.00  0.00      PROA O  
ATOM    426  CB  TYR A  51      -7.467 107.330  60.258  0.00  0.00      PROA C  
ATOM    427  CG  TYR A  51      -8.675 107.926  59.568  0.00  0.00      PROA C  
ATOM    428  CD1 TYR A  51      -8.567 109.120  58.832  0.00  0.00      PROA C  
ATOM    429  CD2 TYR A  51      -9.941 107.326  59.700  0.00  0.00      PROA C  
ATOM    430  CE1 TYR A  51      -9.693 109.688  58.221  0.00  0.00      PROA C  
ATOM    431  CE2 TYR A  51     -11.071 107.894  59.092  0.00  0.00      PROA C  
ATOM    432  CZ  TYR A  51     -10.945 109.078  58.355  0.00  0.00      PROA C  
ATOM    433  OH  TYR A  51     -12.068 109.646  57.716  0.00  0.00      PROA O  
ATOM    434  N   PHE A  52      -7.281 104.097  59.692  0.00  0.00      PROA N  
ATOM    435  CA  PHE A  52      -7.906 102.823  59.390  0.00  0.00      PROA C  
ATOM    436  C   PHE A  52      -9.234 102.682  60.125  0.00  0.00      PROA C  
ATOM    437  O   PHE A  52      -9.290 102.557  61.350  0.00  0.00      PROA O  
ATOM    438  CB  PHE A  52      -7.000 101.617  59.763  0.00  0.00      PROA C  
ATOM    439  CG  PHE A  52      -5.756 101.569  58.911  0.00  0.00      PROA C  
ATOM    440  CD1 PHE A  52      -4.607 102.304  59.257  0.00  0.00      PROA C  
ATOM    441  CD2 PHE A  52      -5.689 100.699  57.810  0.00  0.00      PROA C  
ATOM    442  CE1 PHE A  52      -3.419 102.161  58.530  0.00  0.00      PROA C  
ATOM    443  CE2 PHE A  52      -4.505 100.559  57.073  0.00  0.00      PROA C  
ATOM    444  CZ  PHE A  52      -3.367 101.289  57.437  0.00  0.00      PROA C  
ATOM    445  N   THR A  53     -10.360 102.692  59.385  0.00  0.00      PROA N  
ATOM    446  CA  THR A  53     -11.683 102.344  59.907  0.00  0.00      PROA C  
ATOM    447  C   THR A  53     -11.763 100.893  60.351  0.00  0.00      PROA C  
ATOM    448  O   THR A  53     -12.327 100.568  61.398  0.00  0.00      PROA O  
ATOM    449  CB  THR A  53     -12.826 102.673  58.945  0.00  0.00      PROA C  
ATOM    450  CG2 THR A  53     -14.196 102.224  59.481  0.00  0.00      PROA C  
ATOM    451  OG1 THR A  53     -12.914 104.084  58.788  0.00  0.00      PROA O  
ATOM    452  N   HIS A  54     -11.150  99.976  59.577  0.00  0.00      PROA N  
ATOM    453  CA  HIS A  54     -11.118  98.569  59.925  0.00  0.00      PROA C  
ATOM    454  C   HIS A  54      -9.782  97.973  59.525  0.00  0.00      PROA C  
ATOM    455  O   HIS A  54      -9.242  98.283  58.463  0.00  0.00      PROA O  
ATOM    456  CB  HIS A  54     -12.255  97.778  59.229  0.00  0.00      PROA C  
ATOM    457  CG  HIS A  54     -12.405  96.377  59.760  0.00  0.00      PROA C  
ATOM    458  CD2 HIS A  54     -11.919  95.195  59.290  0.00  0.00      PROA C  
ATOM    459  ND1 HIS A  54     -13.235  96.048  60.812  0.00  0.00      PROA N  
ATOM    460  CE1 HIS A  54     -13.204  94.699  60.942  0.00  0.00      PROA C  
ATOM    461  NE2 HIS A  54     -12.417  94.137  60.040  0.00  0.00      PROA N  
ATOM    462  N   PHE A  55      -9.205  97.106  60.379  0.00  0.00      PROA N  
ATOM    463  CA  PHE A  55      -7.964  96.425  60.072  0.00  0.00      PROA C  
ATOM    464  C   PHE A  55      -8.018  95.026  60.682  0.00  0.00      PROA C  
ATOM    465  O   PHE A  55      -8.353  94.844  61.855  0.00  0.00      PROA O  
ATOM    466  CB  PHE A  55      -6.756  97.228  60.621  0.00  0.00      PROA C  
ATOM    467  CG  PHE A  55      -5.459  96.712  60.060  0.00  0.00      PROA C  
ATOM    468  CD1 PHE A  55      -4.727  95.705  60.711  0.00  0.00      PROA C  
ATOM    469  CD2 PHE A  55      -4.933  97.281  58.890  0.00  0.00      PROA C  
ATOM    470  CE1 PHE A  55      -3.499  95.273  60.195  0.00  0.00      PROA C  
ATOM    471  CE2 PHE A  55      -3.704  96.861  58.376  0.00  0.00      PROA C  
ATOM    472  CZ  PHE A  55      -2.988  95.850  59.026  0.00  0.00      PROA C  
ATOM    473  N   ASN A  56      -7.699  93.999  59.881  0.00  0.00      PROA N  
ATOM    474  CA  ASN A  56      -7.905  92.616  60.240  0.00  0.00      PROA C  
ATOM    475  C   ASN A  56      -7.065  91.757  59.292  0.00  0.00      PROA C  
ATOM    476  O   ASN A  56      -7.549  91.283  58.265  0.00  0.00      PROA O  
ATOM    477  CB  ASN A  56      -9.429  92.286  60.135  0.00  0.00      PROA C  
ATOM    478  CG  ASN A  56      -9.819  90.889  60.610  0.00  0.00      PROA C  
ATOM    479  ND2 ASN A  56      -9.862  90.696  61.948  0.00  0.00      PROA N  
ATOM    480  OD1 ASN A  56     -10.150  89.996  59.826  0.00  0.00      PROA O  
ATOM    481  N   LEU A  57      -5.766  91.580  59.604  0.00  0.00      PROA N  
ATOM    482  CA  LEU A  57      -4.805  90.839  58.798  0.00  0.00      PROA C  
ATOM    483  C   LEU A  57      -4.196  89.723  59.643  0.00  0.00      PROA C  
ATOM    484  O   LEU A  57      -4.217  89.760  60.874  0.00  0.00      PROA O  
ATOM    485  CB  LEU A  57      -3.646  91.730  58.245  0.00  0.00      PROA C  
ATOM    486  CG  LEU A  57      -3.905  92.413  56.880  0.00  0.00      PROA C  
ATOM    487  CD1 LEU A  57      -4.956  93.526  56.937  0.00  0.00      PROA C  
ATOM    488  CD2 LEU A  57      -2.591  92.965  56.297  0.00  0.00      PROA C  
ATOM    489  N   GLU A  58      -3.626  88.679  59.011  0.00  0.00      PROA N  
ATOM    490  CA  GLU A  58      -2.872  87.653  59.711  0.00  0.00      PROA C  
ATOM    491  C   GLU A  58      -1.620  88.201  60.424  0.00  0.00      PROA C  
ATOM    492  O   GLU A  58      -0.966  89.149  59.982  0.00  0.00      PROA O  
ATOM    493  CB  GLU A  58      -2.545  86.430  58.808  0.00  0.00      PROA C  
ATOM    494  CG  GLU A  58      -1.907  85.225  59.549  0.00  0.00      PROA C  
ATOM    495  CD  GLU A  58      -1.855  83.949  58.704  0.00  0.00      PROA C  
ATOM    496  OE1 GLU A  58      -0.727  83.456  58.424  0.00  0.00      PROA O  
ATOM    497  OE2 GLU A  58      -2.933  83.400  58.348  0.00  0.00      PROA O1-
ATOM    498  N   LEU A  59      -1.285  87.639  61.605  0.00  0.00      PROA N  
ATOM    499  CA  LEU A  59      -0.132  88.041  62.389  0.00  0.00      PROA C  
ATOM    500  C   LEU A  59       1.039  87.112  62.085  0.00  0.00      PROA C  
ATOM    501  O   LEU A  59       0.903  85.887  62.073  0.00  0.00      PROA O  
ATOM    502  CB  LEU A  59      -0.510  88.025  63.899  0.00  0.00      PROA C  
ATOM    503  CG  LEU A  59       0.517  88.567  64.928  0.00  0.00      PROA C  
ATOM    504  CD1 LEU A  59       1.600  87.548  65.324  0.00  0.00      PROA C  
ATOM    505  CD2 LEU A  59       1.146  89.905  64.514  0.00  0.00      PROA C  
ATOM    506  N   SER A  60       2.235  87.667  61.806  0.00  0.00      PROA N  
ATOM    507  CA  SER A  60       3.457  86.884  61.666  0.00  0.00      PROA C  
ATOM    508  C   SER A  60       4.664  87.764  61.892  0.00  0.00      PROA C  
ATOM    509  O   SER A  60       4.581  88.984  61.763  0.00  0.00      PROA O  
ATOM    510  CB  SER A  60       3.603  86.161  60.299  0.00  0.00      PROA C  
ATOM    511  OG  SER A  60       2.732  85.032  60.236  0.00  0.00      PROA O  
ATOM    512  N   TYR A  61       5.815  87.158  62.262  0.00  0.00      PROA N  
ATOM    513  CA  TYR A  61       7.036  87.850  62.652  0.00  0.00      PROA C  
ATOM    514  C   TYR A  61       7.503  88.957  61.699  0.00  0.00      PROA C  
ATOM    515  O   TYR A  61       7.776  88.724  60.518  0.00  0.00      PROA O  
ATOM    516  CB  TYR A  61       8.170  86.832  62.990  0.00  0.00      PROA C  
ATOM    517  CG  TYR A  61       9.496  87.491  63.303  0.00  0.00      PROA C  
ATOM    518  CD1 TYR A  61       9.650  88.230  64.488  0.00  0.00      PROA C  
ATOM    519  CD2 TYR A  61      10.580  87.398  62.413  0.00  0.00      PROA C  
ATOM    520  CE1 TYR A  61      10.859  88.881  64.770  0.00  0.00      PROA C  
ATOM    521  CE2 TYR A  61      11.789  88.051  62.691  0.00  0.00      PROA C  
ATOM    522  CZ  TYR A  61      11.927  88.794  63.869  0.00  0.00      PROA C  
ATOM    523  OH  TYR A  61      13.144  89.456  64.137  0.00  0.00      PROA O  
ATOM    524  N   ARG A  62       7.550  90.202  62.218  0.00  0.00      PROA N  
ATOM    525  CA  ARG A  62       8.045  91.398  61.560  0.00  0.00      PROA C  
ATOM    526  C   ARG A  62       7.137  91.824  60.394  0.00  0.00      PROA C  
ATOM    527  O   ARG A  62       7.476  92.663  59.558  0.00  0.00      PROA O  
ATOM    528  CB  ARG A  62       9.552  91.230  61.205  0.00  0.00      PROA C  
ATOM    529  CG  ARG A  62      10.309  92.508  60.788  0.00  0.00      PROA C  
ATOM    530  CD  ARG A  62      11.813  92.261  60.605  0.00  0.00      PROA C  
ATOM    531  NE  ARG A  62      12.437  93.567  60.215  0.00  0.00      PROA N  
ATOM    532  CZ  ARG A  62      13.724  93.722  59.934  0.00  0.00      PROA C  
ATOM    533  NH1 ARG A  62      14.582  92.727  59.976  0.00  0.00      PROA N1+
ATOM    534  NH2 ARG A  62      14.173  94.915  59.599  0.00  0.00      PROA N  
ATOM    535  N   CYS A  63       5.920  91.235  60.331  0.00  0.00      PROA N  
ATOM    536  CA  CYS A  63       4.926  91.410  59.287  0.00  0.00      PROA C  
ATOM    537  C   CYS A  63       5.403  90.983  57.899  0.00  0.00      PROA C  
ATOM    538  O   CYS A  63       4.924  91.480  56.885  0.00  0.00      PROA O  
ATOM    539  CB  CYS A  63       4.339  92.851  59.249  0.00  0.00      PROA C  
ATOM    540  SG  CYS A  63       3.557  93.361  60.808  0.00  0.00      PROA S  
ATOM    541  N   GLU A  64       6.370  90.044  57.803  0.00  0.00      PROA N  
ATOM    542  CA  GLU A  64       6.953  89.652  56.528  0.00  0.00      PROA C  
ATOM    543  C   GLU A  64       6.001  89.005  55.521  0.00  0.00      PROA C  
ATOM    544  O   GLU A  64       5.989  89.351  54.339  0.00  0.00      PROA O  
ATOM    545  CB  GLU A  64       8.190  88.738  56.742  0.00  0.00      PROA C  
ATOM    546  CG  GLU A  64       9.395  89.489  57.367  0.00  0.00      PROA C  
ATOM    547  CD  GLU A  64      10.660  88.643  57.525  0.00  0.00      PROA C  
ATOM    548  OE1 GLU A  64      10.670  87.434  57.169  0.00  0.00      PROA O  
ATOM    549  OE2 GLU A  64      11.684  89.201  58.007  0.00  0.00      PROA O1-
ATOM    550  N   TYR A  65       5.178  88.037  55.971  0.00  0.00      PROA N  
ATOM    551  CA  TYR A  65       4.264  87.305  55.110  0.00  0.00      PROA C  
ATOM    552  C   TYR A  65       3.131  88.124  54.480  0.00  0.00      PROA C  
ATOM    553  O   TYR A  65       2.883  88.047  53.276  0.00  0.00      PROA O  
ATOM    554  CB  TYR A  65       3.737  86.041  55.831  0.00  0.00      PROA C  
ATOM    555  CG  TYR A  65       4.880  85.070  56.018  0.00  0.00      PROA C  
ATOM    556  CD1 TYR A  65       5.288  84.246  54.954  0.00  0.00      PROA C  
ATOM    557  CD2 TYR A  65       5.553  84.965  57.247  0.00  0.00      PROA C  
ATOM    558  CE1 TYR A  65       6.347  83.341  55.111  0.00  0.00      PROA C  
ATOM    559  CE2 TYR A  65       6.614  84.063  57.409  0.00  0.00      PROA C  
ATOM    560  CZ  TYR A  65       7.010  83.250  56.342  0.00  0.00      PROA C  
ATOM    561  OH  TYR A  65       8.078  82.344  56.513  0.00  0.00      PROA O  
ATOM    562  N   ASP A  66       2.450  88.978  55.260  0.00  0.00      PROA N  
ATOM    563  CA  ASP A  66       1.396  89.823  54.743  0.00  0.00      PROA C  
ATOM    564  C   ASP A  66       1.347  91.130  55.529  0.00  0.00      PROA C  
ATOM    565  O   ASP A  66       1.573  91.180  56.742  0.00  0.00      PROA O  
ATOM    566  CB  ASP A  66       0.009  89.119  54.643  0.00  0.00      PROA C  
ATOM    567  CG  ASP A  66      -0.614  88.677  55.964  0.00  0.00      PROA C  
ATOM    568  OD1 ASP A  66       0.104  88.218  56.894  0.00  0.00      PROA O  
ATOM    569  OD2 ASP A  66      -1.877  88.664  56.017  0.00  0.00      PROA O1-
ATOM    570  N   PHE A  67       1.096  92.245  54.819  0.00  0.00      PROA N  
ATOM    571  CA  PHE A  67       1.236  93.554  55.406  0.00  0.00      PROA C  
ATOM    572  C   PHE A  67       0.479  94.638  54.658  0.00  0.00      PROA C  
ATOM    573  O   PHE A  67       0.163  94.526  53.470  0.00  0.00      PROA O  
ATOM    574  CB  PHE A  67       2.731  93.995  55.553  0.00  0.00      PROA C  
ATOM    575  CG  PHE A  67       3.525  94.039  54.258  0.00  0.00      PROA C  
ATOM    576  CD1 PHE A  67       3.449  95.158  53.408  0.00  0.00      PROA C  
ATOM    577  CD2 PHE A  67       4.446  93.026  53.937  0.00  0.00      PROA C  
ATOM    578  CE1 PHE A  67       4.263  95.265  52.273  0.00  0.00      PROA C  
ATOM    579  CE2 PHE A  67       5.277  93.132  52.814  0.00  0.00      PROA C  
ATOM    580  CZ  PHE A  67       5.187  94.255  51.982  0.00  0.00      PROA C  
ATOM    581  N   VAL A  68       0.243  95.754  55.370  0.00  0.00      PROA N  
ATOM    582  CA  VAL A  68      -0.004  97.056  54.782  0.00  0.00      PROA C  
ATOM    583  C   VAL A  68       1.172  97.923  55.198  0.00  0.00      PROA C  
ATOM    584  O   VAL A  68       1.466  98.077  56.381  0.00  0.00      PROA O  
ATOM    585  CB  VAL A  68      -1.313  97.705  55.223  0.00  0.00      PROA C  
ATOM    586  CG1 VAL A  68      -1.457  99.114  54.611  0.00  0.00      PROA C  
ATOM    587  CG2 VAL A  68      -2.484  96.816  54.768  0.00  0.00      PROA C  
ATOM    588  N   LYS A  69       1.921  98.482  54.238  0.00  0.00      PROA N  
ATOM    589  CA  LYS A  69       3.106  99.263  54.523  0.00  0.00      PROA C  
ATOM    590  C   LYS A  69       2.896 100.691  54.071  0.00  0.00      PROA C  
ATOM    591  O   LYS A  69       2.434 100.955  52.960  0.00  0.00      PROA O  
ATOM    592  CB  LYS A  69       4.364  98.646  53.861  0.00  0.00      PROA C  
ATOM    593  CG  LYS A  69       5.675  99.402  54.137  0.00  0.00      PROA C  
ATOM    594  CD  LYS A  69       6.904  98.788  53.434  0.00  0.00      PROA C  
ATOM    595  CE  LYS A  69       7.260  97.363  53.892  0.00  0.00      PROA C  
ATOM    596  NZ  LYS A  69       8.481  96.877  53.197  0.00  0.00      PROA N1+
ATOM    597  N   LEU A  70       3.227 101.649  54.951  0.00  0.00      PROA N  
ATOM    598  CA  LEU A  70       3.037 103.064  54.721  0.00  0.00      PROA C  
ATOM    599  C   LEU A  70       4.401 103.703  54.537  0.00  0.00      PROA C  
ATOM    600  O   LEU A  70       5.227 103.737  55.446  0.00  0.00      PROA O  
ATOM    601  CB  LEU A  70       2.297 103.723  55.913  0.00  0.00      PROA C  
ATOM    602  CG  LEU A  70       0.920 103.105  56.242  0.00  0.00      PROA C  
ATOM    603  CD1 LEU A  70       0.329 103.763  57.493  0.00  0.00      PROA C  
ATOM    604  CD2 LEU A  70      -0.071 103.220  55.078  0.00  0.00      PROA C  
ATOM    605  N   THR A  71       4.695 104.199  53.326  0.00  0.00      PROA N  
ATOM    606  CA  THR A  71       6.001 104.742  52.962  0.00  0.00      PROA C  
ATOM    607  C   THR A  71       5.826 106.162  52.484  0.00  0.00      PROA C  
ATOM    608  O   THR A  71       4.945 106.459  51.684  0.00  0.00      PROA O  
ATOM    609  CB  THR A  71       6.693 103.930  51.866  0.00  0.00      PROA C  
ATOM    610  CG2 THR A  71       8.054 104.521  51.463  0.00  0.00      PROA C  
ATOM    611  OG1 THR A  71       6.948 102.608  52.327  0.00  0.00      PROA O  
ATOM    612  N   SER A  72       6.647 107.108  52.962  0.00  0.00      PROA N  
ATOM    613  CA  SER A  72       6.616 108.476  52.467  0.00  0.00      PROA C  
ATOM    614  C   SER A  72       8.043 108.906  52.204  0.00  0.00      PROA C  
ATOM    615  O   SER A  72       8.892 108.908  53.098  0.00  0.00      PROA O  
ATOM    616  CB  SER A  72       5.931 109.439  53.467  0.00  0.00      PROA C  
ATOM    617  OG  SER A  72       5.799 110.765  52.961  0.00  0.00      PROA O  
ATOM    618  N   GLY A  73       8.373 109.246  50.936  0.00  0.00      PROA N  
ATOM    619  CA  GLY A  73       9.761 109.368  50.485  0.00  0.00      PROA C  
ATOM    620  C   GLY A  73      10.559 108.094  50.674  0.00  0.00      PROA C  
ATOM    621  O   GLY A  73      10.132 107.008  50.284  0.00  0.00      PROA O  
ATOM    622  N   THR A  74      11.750 108.189  51.295  0.00  0.00      PROA N  
ATOM    623  CA  THR A  74      12.586 107.020  51.573  0.00  0.00      PROA C  
ATOM    624  C   THR A  74      12.308 106.450  52.957  0.00  0.00      PROA C  
ATOM    625  O   THR A  74      12.875 105.431  53.352  0.00  0.00      PROA O  
ATOM    626  CB  THR A  74      14.087 107.318  51.460  0.00  0.00      PROA C  
ATOM    627  CG2 THR A  74      14.401 107.727  50.011  0.00  0.00      PROA C  
ATOM    628  OG1 THR A  74      14.504 108.395  52.301  0.00  0.00      PROA O  
ATOM    629  N   LYS A  75      11.398 107.080  53.727  0.00  0.00      PROA N  
ATOM    630  CA  LYS A  75      11.057 106.683  55.078  0.00  0.00      PROA C  
ATOM    631  C   LYS A  75       9.840 105.765  55.104  0.00  0.00      PROA C  
ATOM    632  O   LYS A  75       8.778 106.084  54.567  0.00  0.00      PROA O  
ATOM    633  CB  LYS A  75      10.773 107.898  56.009  0.00  0.00      PROA C  
ATOM    634  CG  LYS A  75      11.983 108.794  56.350  0.00  0.00      PROA C  
ATOM    635  CD  LYS A  75      12.429 109.745  55.221  0.00  0.00      PROA C  
ATOM    636  CE  LYS A  75      13.488 110.765  55.678  0.00  0.00      PROA C  
ATOM    637  NZ  LYS A  75      13.907 111.640  54.554  0.00  0.00      PROA N1+
ATOM    638  N   VAL A  76       9.947 104.597  55.766  0.00  0.00      PROA N  
ATOM    639  CA  VAL A  76       8.790 103.766  56.067  0.00  0.00      PROA C  
ATOM    640  C   VAL A  76       8.197 104.190  57.409  0.00  0.00      PROA C  
ATOM    641  O   VAL A  76       8.826 104.103  58.467  0.00  0.00      PROA O  
ATOM    642  CB  VAL A  76       9.075 102.264  55.966  0.00  0.00      PROA C  
ATOM    643  CG1 VAL A  76      10.271 101.821  56.834  0.00  0.00      PROA C  
ATOM    644  CG2 VAL A  76       7.810 101.451  56.308  0.00  0.00      PROA C  
ATOM    645  N   LEU A  77       6.960 104.733  57.391  0.00  0.00      PROA N  
ATOM    646  CA  LEU A  77       6.220 105.145  58.574  0.00  0.00      PROA C  
ATOM    647  C   LEU A  77       5.891 103.965  59.472  0.00  0.00      PROA C  
ATOM    648  O   LEU A  77       6.110 103.987  60.686  0.00  0.00      PROA O  
ATOM    649  CB  LEU A  77       4.856 105.807  58.213  0.00  0.00      PROA C  
ATOM    650  CG  LEU A  77       4.885 107.238  57.637  0.00  0.00      PROA C  
ATOM    651  CD1 LEU A  77       5.592 107.351  56.284  0.00  0.00      PROA C  
ATOM    652  CD2 LEU A  77       3.442 107.749  57.488  0.00  0.00      PROA C  
ATOM    653  N   ALA A  78       5.363 102.892  58.858  0.00  0.00      PROA N  
ATOM    654  CA  ALA A  78       4.943 101.718  59.571  0.00  0.00      PROA C  
ATOM    655  C   ALA A  78       4.777 100.551  58.615  0.00  0.00      PROA C  
ATOM    656  O   ALA A  78       4.509 100.716  57.423  0.00  0.00      PROA O  
ATOM    657  CB  ALA A  78       3.603 101.968  60.301  0.00  0.00      PROA C  
ATOM    658  N   THR A  79       4.909  99.325  59.153  0.00  0.00      PROA N  
ATOM    659  CA  THR A  79       4.506  98.103  58.468  0.00  0.00      PROA C  
ATOM    660  C   THR A  79       3.483  97.452  59.370  0.00  0.00      PROA C  
ATOM    661  O   THR A  79       3.785  97.052  60.496  0.00  0.00      PROA O  
ATOM    662  CB  THR A  79       5.641  97.119  58.208  0.00  0.00      PROA C  
ATOM    663  CG2 THR A  79       5.155  95.973  57.308  0.00  0.00      PROA C  
ATOM    664  OG1 THR A  79       6.709  97.761  57.524  0.00  0.00      PROA O  
ATOM    665  N   LEU A  80       2.227  97.377  58.911  0.00  0.00      PROA N  
ATOM    666  CA  LEU A  80       1.091  96.984  59.709  0.00  0.00      PROA C  
ATOM    667  C   LEU A  80       0.671  95.554  59.405  0.00  0.00      PROA C  
ATOM    668  O   LEU A  80       0.575  95.143  58.246  0.00  0.00      PROA O  
ATOM    669  CB  LEU A  80      -0.146  97.902  59.490  0.00  0.00      PROA C  
ATOM    670  CG  LEU A  80      -0.019  99.390  59.903  0.00  0.00      PROA C  
ATOM    671  CD1 LEU A  80       0.624  99.575  61.285  0.00  0.00      PROA C  
ATOM    672  CD2 LEU A  80       0.677 100.259  58.845  0.00  0.00      PROA C  
ATOM    673  N   CYS A  81       0.389  94.768  60.459  0.00  0.00      PROA N  
ATOM    674  CA  CYS A  81      -0.163  93.433  60.346  0.00  0.00      PROA C  
ATOM    675  C   CYS A  81      -0.792  93.025  61.671  0.00  0.00      PROA C  
ATOM    676  O   CYS A  81      -0.594  93.671  62.701  0.00  0.00      PROA O  
ATOM    677  CB  CYS A  81       0.851  92.343  59.888  0.00  0.00      PROA C  
ATOM    678  SG  CYS A  81       2.164  91.917  61.082  0.00  0.00      PROA S  
ATOM    679  N   GLY A  82      -1.576  91.924  61.676  0.00  0.00      PROA N  
ATOM    680  CA  GLY A  82      -2.258  91.425  62.868  0.00  0.00      PROA C  
ATOM    681  C   GLY A  82      -3.418  92.246  63.395  0.00  0.00      PROA C  
ATOM    682  O   GLY A  82      -3.656  93.396  63.029  0.00  0.00      PROA O  
ATOM    683  N   GLN A  83      -4.206  91.627  64.294  0.00  0.00      PROA N  
ATOM    684  CA  GLN A  83      -5.288  92.268  65.026  0.00  0.00      PROA C  
ATOM    685  C   GLN A  83      -4.833  93.356  65.998  0.00  0.00      PROA C  
ATOM    686  O   GLN A  83      -5.418  94.438  66.081  0.00  0.00      PROA O  
ATOM    687  CB  GLN A  83      -6.160  91.221  65.783  0.00  0.00      PROA C  
ATOM    688  CG  GLN A  83      -7.156  90.402  64.912  0.00  0.00      PROA C  
ATOM    689  CD  GLN A  83      -6.590  89.910  63.578  0.00  0.00      PROA C  
ATOM    690  NE2 GLN A  83      -5.746  88.854  63.620  0.00  0.00      PROA N  
ATOM    691  OE1 GLN A  83      -6.889  90.458  62.516  0.00  0.00      PROA O  
ATOM    692  N   GLU A  84      -3.756  93.068  66.755  0.00  0.00      PROA N  
ATOM    693  CA  GLU A  84      -3.255  93.918  67.818  0.00  0.00      PROA C  
ATOM    694  C   GLU A  84      -1.733  93.957  67.781  0.00  0.00      PROA C  
ATOM    695  O   GLU A  84      -1.071  93.051  67.271  0.00  0.00      PROA O  
ATOM    696  CB  GLU A  84      -3.716  93.430  69.222  0.00  0.00      PROA C  
ATOM    697  CG  GLU A  84      -5.249  93.534  69.450  0.00  0.00      PROA C  
ATOM    698  CD  GLU A  84      -5.709  93.133  70.851  0.00  0.00      PROA C  
ATOM    699  OE1 GLU A  84      -4.876  92.746  71.712  0.00  0.00      PROA O  
ATOM    700  OE2 GLU A  84      -6.942  93.205  71.107  0.00  0.00      PROA O1-
ATOM    701  N   SER A  85      -1.138  95.049  68.309  0.00  0.00      PROA N  
ATOM    702  CA  SER A  85       0.307  95.249  68.358  0.00  0.00      PROA C  
ATOM    703  C   SER A  85       1.034  94.221  69.222  0.00  0.00      PROA C  
ATOM    704  O   SER A  85       0.535  93.762  70.252  0.00  0.00      PROA O  
ATOM    705  CB  SER A  85       0.686  96.674  68.869  0.00  0.00      PROA C  
ATOM    706  OG  SER A  85       2.051  97.028  68.606  0.00  0.00      PROA O  
ATOM    707  N   THR A  86       2.265  93.868  68.823  0.00  0.00      PROA N  
ATOM    708  CA  THR A  86       3.208  93.064  69.590  0.00  0.00      PROA C  
ATOM    709  C   THR A  86       4.405  93.979  69.827  0.00  0.00      PROA C  
ATOM    710  O   THR A  86       4.361  95.180  69.543  0.00  0.00      PROA O  
ATOM    711  CB  THR A  86       3.634  91.743  68.896  0.00  0.00      PROA C  
ATOM    712  CG2 THR A  86       2.423  91.052  68.255  0.00  0.00      PROA C  
ATOM    713  OG1 THR A  86       4.612  91.914  67.878  0.00  0.00      PROA O  
ATOM    714  N   ASP A  87       5.518  93.452  70.379  0.00  0.00      PROA N  
ATOM    715  CA  ASP A  87       6.790  94.151  70.427  0.00  0.00      PROA C  
ATOM    716  C   ASP A  87       7.358  94.464  69.024  0.00  0.00      PROA C  
ATOM    717  O   ASP A  87       7.852  95.558  68.745  0.00  0.00      PROA O  
ATOM    718  CB  ASP A  87       7.768  93.284  71.276  0.00  0.00      PROA C  
ATOM    719  CG  ASP A  87       9.086  93.968  71.607  0.00  0.00      PROA C  
ATOM    720  OD1 ASP A  87       9.151  95.224  71.646  0.00  0.00      PROA O  
ATOM    721  OD2 ASP A  87      10.058  93.241  71.951  0.00  0.00      PROA O1-
ATOM    722  N   THR A  88       7.272  93.488  68.094  0.00  0.00      PROA N  
ATOM    723  CA  THR A  88       7.926  93.540  66.785  0.00  0.00      PROA C  
ATOM    724  C   THR A  88       6.951  93.820  65.639  0.00  0.00      PROA C  
ATOM    725  O   THR A  88       7.344  94.302  64.574  0.00  0.00      PROA O  
ATOM    726  CB  THR A  88       8.856  92.316  66.546  0.00  0.00      PROA C  
ATOM    727  CG2 THR A  88       8.459  91.118  67.427  0.00  0.00      PROA C  
ATOM    728  OG1 THR A  88       8.913  91.821  65.214  0.00  0.00      PROA O  
ATOM    729  N   GLU A  89       5.640  93.614  65.849  0.00  0.00      PROA N  
ATOM    730  CA  GLU A  89       4.602  93.818  64.857  0.00  0.00      PROA C  
ATOM    731  C   GLU A  89       3.656  94.919  65.313  0.00  0.00      PROA C  
ATOM    732  O   GLU A  89       3.254  94.973  66.474  0.00  0.00      PROA O  
ATOM    733  CB  GLU A  89       3.764  92.532  64.617  0.00  0.00      PROA C  
ATOM    734  CG  GLU A  89       4.553  91.347  64.007  0.00  0.00      PROA C  
ATOM    735  CD  GLU A  89       5.423  90.591  65.011  0.00  0.00      PROA C  
ATOM    736  OE1 GLU A  89       4.886  90.036  66.010  0.00  0.00      PROA O  
ATOM    737  OE2 GLU A  89       6.664  90.533  64.790  0.00  0.00      PROA O1-
ATOM    738  N   ARG A  90       3.265  95.836  64.407  0.00  0.00      PROA N  
ATOM    739  CA  ARG A  90       2.375  96.934  64.738  0.00  0.00      PROA C  
ATOM    740  C   ARG A  90       1.020  96.729  64.077  0.00  0.00      PROA C  
ATOM    741  O   ARG A  90       0.922  96.325  62.919  0.00  0.00      PROA O  
ATOM    742  CB  ARG A  90       2.974  98.297  64.299  0.00  0.00      PROA C  
ATOM    743  CG  ARG A  90       2.140  99.534  64.711  0.00  0.00      PROA C  
ATOM    744  CD  ARG A  90       2.829 100.864  64.372  0.00  0.00      PROA C  
ATOM    745  NE  ARG A  90       1.945 101.978  64.848  0.00  0.00      PROA N  
ATOM    746  CZ  ARG A  90       2.263 103.262  64.765  0.00  0.00      PROA C  
ATOM    747  NH1 ARG A  90       3.391 103.677  64.229  0.00  0.00      PROA N1+
ATOM    748  NH2 ARG A  90       1.438 104.170  65.238  0.00  0.00      PROA N  
ATOM    749  N   ALA A  91      -0.068  97.018  64.815  0.00  0.00      PROA N  
ATOM    750  CA  ALA A  91      -1.410  97.077  64.277  0.00  0.00      PROA C  
ATOM    751  C   ALA A  91      -1.903  98.510  64.465  0.00  0.00      PROA C  
ATOM    752  O   ALA A  91      -1.604  99.112  65.503  0.00  0.00      PROA O  
ATOM    753  CB  ALA A  91      -2.345  96.091  65.000  0.00  0.00      PROA C  
ATOM    754  N   PRO A  92      -2.604  99.127  63.520  0.00  0.00      PROA N  
ATOM    755  CA  PRO A  92      -2.823 100.565  63.527  0.00  0.00      PROA C  
ATOM    756  C   PRO A  92      -3.828 100.989  64.581  0.00  0.00      PROA C  
ATOM    757  O   PRO A  92      -3.642 102.038  65.198  0.00  0.00      PROA O  
ATOM    758  CB  PRO A  92      -3.314 100.869  62.105  0.00  0.00      PROA C  
ATOM    759  CG  PRO A  92      -3.961  99.568  61.625  0.00  0.00      PROA C  
ATOM    760  CD  PRO A  92      -3.116  98.492  62.305  0.00  0.00      PROA C  
ATOM    761  N   GLY A  93      -4.922 100.224  64.797  0.00  0.00      PROA N  
ATOM    762  CA  GLY A  93      -6.017 100.618  65.683  0.00  0.00      PROA C  
ATOM    763  C   GLY A  93      -6.604 101.977  65.361  0.00  0.00      PROA C  
ATOM    764  O   GLY A  93      -7.042 102.239  64.241  0.00  0.00      PROA O  
ATOM    765  N   ASN A  94      -5.984 105.226  66.340  1.00 26.97      PROA N  
ATOM    766  CA  ASN A  94      -7.019 104.174  66.351  1.00 26.97      PROA C  
ATOM    767  C   ASN A  94      -7.757 103.997  65.021  1.00 26.97      PROA C  
ATOM    768  O   ASN A  94      -7.318 103.259  64.093  1.00 26.97      PROA O  
ATOM    769  CB  ASN A  94      -8.023 104.774  67.354  1.00 26.97      PROA C  
ATOM    770  CG  ASN A  94      -9.088 103.798  67.821  1.00 26.97      PROA C  
ATOM    771  ND2 ASN A  94      -9.320 103.795  69.115  1.00 26.97      PROA N  
ATOM    772  OD1 ASN A  94      -9.763 103.148  66.990  1.00 26.97      PROA O  
ATOM    773  N   ASP A  95      -4.820 104.820  65.612  0.00  0.00      PROA N  
ATOM    774  CA  ASP A  95      -3.720 105.698  65.240  0.00  0.00      PROA C  
ATOM    775  C   ASP A  95      -3.924 106.422  63.901  0.00  0.00      PROA C  
ATOM    776  O   ASP A  95      -4.463 105.883  62.930  0.00  0.00      PROA O  
ATOM    777  CB  ASP A  95      -2.341 104.972  65.197  0.00  0.00      PROA C  
ATOM    778  CG  ASP A  95      -1.878 104.441  66.547  0.00  0.00      PROA C  
ATOM    779  OD1 ASP A  95      -2.435 104.814  67.612  0.00  0.00      PROA O  
ATOM    780  OD2 ASP A  95      -0.850 103.704  66.555  0.00  0.00      PROA O1-
ATOM    781  N   THR A  96      -3.469 107.687  63.839  0.00  0.00      PROA N  
ATOM    782  CA  THR A  96      -3.475 108.503  62.632  0.00  0.00      PROA C  
ATOM    783  C   THR A  96      -2.072 108.575  62.070  0.00  0.00      PROA C  
ATOM    784  O   THR A  96      -1.103 108.817  62.793  0.00  0.00      PROA O  
ATOM    785  CB  THR A  96      -3.973 109.938  62.832  0.00  0.00      PROA C  
ATOM    786  CG2 THR A  96      -5.479 109.894  63.129  0.00  0.00      PROA C  
ATOM    787  OG1 THR A  96      -3.346 110.589  63.938  0.00  0.00      PROA O  
ATOM    788  N   PHE A  97      -1.930 108.375  60.754  0.00  0.00      PROA N  
ATOM    789  CA  PHE A  97      -0.651 108.368  60.077  0.00  0.00      PROA C  
ATOM    790  C   PHE A  97      -0.535 109.612  59.217  0.00  0.00      PROA C  
ATOM    791  O   PHE A  97      -1.438 109.951  58.452  0.00  0.00      PROA O  
ATOM    792  CB  PHE A  97      -0.464 107.097  59.210  0.00  0.00      PROA C  
ATOM    793  CG  PHE A  97      -0.452 105.885  60.106  0.00  0.00      PROA C  
ATOM    794  CD1 PHE A  97      -1.644 105.206  60.415  0.00  0.00      PROA C  
ATOM    795  CD2 PHE A  97       0.759 105.404  60.635  0.00  0.00      PROA C  
ATOM    796  CE1 PHE A  97      -1.633 104.096  61.266  0.00  0.00      PROA C  
ATOM    797  CE2 PHE A  97       0.775 104.279  61.469  0.00  0.00      PROA C  
ATOM    798  CZ  PHE A  97      -0.422 103.628  61.791  0.00  0.00      PROA C  
ATOM    799  N   TYR A  98       0.590 110.339  59.352  0.00  0.00      PROA N  
ATOM    800  CA  TYR A  98       0.843 111.574  58.638  0.00  0.00      PROA C  
ATOM    801  C   TYR A  98       2.044 111.444  57.722  0.00  0.00      PROA C  
ATOM    802  O   TYR A  98       3.143 111.083  58.145  0.00  0.00      PROA O  
ATOM    803  CB  TYR A  98       1.086 112.763  59.601  0.00  0.00      PROA C  
ATOM    804  CG  TYR A  98      -0.215 113.276  60.149  0.00  0.00      PROA C  
ATOM    805  CD1 TYR A  98      -1.048 114.046  59.320  0.00  0.00      PROA C  
ATOM    806  CD2 TYR A  98      -0.569 113.101  61.498  0.00  0.00      PROA C  
ATOM    807  CE1 TYR A  98      -2.192 114.663  59.837  0.00  0.00      PROA C  
ATOM    808  CE2 TYR A  98      -1.726 113.707  62.013  0.00  0.00      PROA C  
ATOM    809  CZ  TYR A  98      -2.525 114.506  61.185  0.00  0.00      PROA C  
ATOM    810  OH  TYR A  98      -3.638 115.189  61.711  0.00  0.00      PROA O  
ATOM    811  N   SER A  99       1.856 111.744  56.423  0.00  0.00      PROA N  
ATOM    812  CA  SER A  99       2.925 111.760  55.432  0.00  0.00      PROA C  
ATOM    813  C   SER A  99       4.028 112.779  55.701  0.00  0.00      PROA C  
ATOM    814  O   SER A  99       3.818 113.834  56.307  0.00  0.00      PROA O  
ATOM    815  CB  SER A  99       2.412 111.931  53.975  0.00  0.00      PROA C  
ATOM    816  OG  SER A  99       1.881 113.228  53.702  0.00  0.00      PROA O  
ATOM    817  N   LEU A 100       5.256 112.474  55.245  0.00  0.00      PROA N  
ATOM    818  CA  LEU A 100       6.382 113.380  55.286  0.00  0.00      PROA C  
ATOM    819  C   LEU A 100       6.397 114.170  53.978  0.00  0.00      PROA C  
ATOM    820  O   LEU A 100       6.869 113.712  52.935  0.00  0.00      PROA O  
ATOM    821  CB  LEU A 100       7.741 112.647  55.492  0.00  0.00      PROA C  
ATOM    822  CG  LEU A 100       7.964 112.020  56.891  0.00  0.00      PROA C  
ATOM    823  CD1 LEU A 100       7.266 110.663  57.085  0.00  0.00      PROA C  
ATOM    824  CD2 LEU A 100       9.468 111.846  57.159  0.00  0.00      PROA C  
ATOM    825  N   GLY A 101       5.857 115.406  54.003  0.00  0.00      PROA N  
ATOM    826  CA  GLY A 101       5.577 116.179  52.793  0.00  0.00      PROA C  
ATOM    827  C   GLY A 101       4.416 115.649  51.965  0.00  0.00      PROA C  
ATOM    828  O   GLY A 101       3.679 114.776  52.432  0.00  0.00      PROA O  
ATOM    829  N   PRO A 102       4.181 116.162  50.755  0.00  0.00      PROA N  
ATOM    830  CA  PRO A 102       2.900 115.971  50.064  0.00  0.00      PROA C  
ATOM    831  C   PRO A 102       2.619 114.604  49.445  0.00  0.00      PROA C  
ATOM    832  O   PRO A 102       1.720 114.525  48.609  0.00  0.00      PROA O  
ATOM    833  CB  PRO A 102       2.940 117.030  48.942  0.00  0.00      PROA C  
ATOM    834  CG  PRO A 102       3.834 118.135  49.493  0.00  0.00      PROA C  
ATOM    835  CD  PRO A 102       4.900 117.338  50.236  0.00  0.00      PROA C  
ATOM    836  N   SER A 103       3.316 113.510  49.802  0.00  0.00      PROA N  
ATOM    837  CA  SER A 103       3.076 112.226  49.149  0.00  0.00      PROA C  
ATOM    838  C   SER A 103       3.157 111.048  50.097  0.00  0.00      PROA C  
ATOM    839  O   SER A 103       4.038 110.945  50.951  0.00  0.00      PROA O  
ATOM    840  CB  SER A 103       3.980 111.964  47.907  0.00  0.00      PROA C  
ATOM    841  OG  SER A 103       5.379 112.017  48.212  0.00  0.00      PROA O  
ATOM    842  N   LEU A 104       2.196 110.118  49.969  0.00  0.00      PROA N  
ATOM    843  CA  LEU A 104       2.105 108.921  50.776  0.00  0.00      PROA C  
ATOM    844  C   LEU A 104       1.930 107.725  49.863  0.00  0.00      PROA C  
ATOM    845  O   LEU A 104       1.060 107.703  48.994  0.00  0.00      PROA O  
ATOM    846  CB  LEU A 104       0.903 108.996  51.750  0.00  0.00      PROA C  
ATOM    847  CG  LEU A 104       0.794 107.854  52.785  0.00  0.00      PROA C  
ATOM    848  CD1 LEU A 104       2.040 107.737  53.678  0.00  0.00      PROA C  
ATOM    849  CD2 LEU A 104      -0.453 108.055  53.659  0.00  0.00      PROA C  
ATOM    850  N   LYS A 105       2.762 106.690  50.028  0.00  0.00      PROA N  
ATOM    851  CA  LYS A 105       2.657 105.459  49.286  0.00  0.00      PROA C  
ATOM    852  C   LYS A 105       2.190 104.361  50.219  0.00  0.00      PROA C  
ATOM    853  O   LYS A 105       2.805 104.066  51.245  0.00  0.00      PROA O  
ATOM    854  CB  LYS A 105       4.005 105.093  48.619  0.00  0.00      PROA C  
ATOM    855  CG  LYS A 105       4.019 103.751  47.866  0.00  0.00      PROA C  
ATOM    856  CD  LYS A 105       5.378 103.510  47.180  0.00  0.00      PROA C  
ATOM    857  CE  LYS A 105       5.556 102.132  46.516  0.00  0.00      PROA C  
ATOM    858  NZ  LYS A 105       4.606 101.942  45.392  0.00  0.00      PROA N1+
ATOM    859  N   VAL A 106       1.061 103.730  49.874  0.00  0.00      PROA N  
ATOM    860  CA  VAL A 106       0.458 102.670  50.651  0.00  0.00      PROA C  
ATOM    861  C   VAL A 106       0.647 101.404  49.847  0.00  0.00      PROA C  
ATOM    862  O   VAL A 106       0.372 101.370  48.648  0.00  0.00      PROA O  
ATOM    863  CB  VAL A 106      -1.020 102.941  50.924  0.00  0.00      PROA C  
ATOM    864  CG1 VAL A 106      -1.644 101.800  51.754  0.00  0.00      PROA C  
ATOM    865  CG2 VAL A 106      -1.140 104.283  51.673  0.00  0.00      PROA C  
ATOM    866  N   THR A 107       1.191 100.338  50.455  0.00  0.00      PROA N  
ATOM    867  CA  THR A 107       1.467  99.084  49.757  0.00  0.00      PROA C  
ATOM    868  C   THR A 107       0.817  97.941  50.494  0.00  0.00      PROA C  
ATOM    869  O   THR A 107       1.050  97.747  51.684  0.00  0.00      PROA O  
ATOM    870  CB  THR A 107       2.957  98.773  49.619  0.00  0.00      PROA C  
ATOM    871  CG2 THR A 107       3.194  97.508  48.775  0.00  0.00      PROA C  
ATOM    872  OG1 THR A 107       3.624  99.842  48.959  0.00  0.00      PROA O  
ATOM    873  N   PHE A 108      -0.007  97.144  49.796  0.00  0.00      PROA N  
ATOM    874  CA  PHE A 108      -0.587  95.919  50.303  0.00  0.00      PROA C  
ATOM    875  C   PHE A 108       0.187  94.731  49.739  0.00  0.00      PROA C  
ATOM    876  O   PHE A 108       0.510  94.685  48.550  0.00  0.00      PROA O  
ATOM    877  CB  PHE A 108      -2.102  95.838  49.944  0.00  0.00      PROA C  
ATOM    878  CG  PHE A 108      -2.755  94.550  50.396  0.00  0.00      PROA C  
ATOM    879  CD1 PHE A 108      -2.699  93.394  49.594  0.00  0.00      PROA C  
ATOM    880  CD2 PHE A 108      -3.451  94.490  51.615  0.00  0.00      PROA C  
ATOM    881  CE1 PHE A 108      -3.303  92.202  50.011  0.00  0.00      PROA C  
ATOM    882  CE2 PHE A 108      -4.068  93.305  52.032  0.00  0.00      PROA C  
ATOM    883  CZ  PHE A 108      -3.991  92.162  51.229  0.00  0.00      PROA C  
ATOM    884  N   HIS A 109       0.486  93.734  50.587  0.00  0.00      PROA N  
ATOM    885  CA  HIS A 109       1.125  92.503  50.170  0.00  0.00      PROA C  
ATOM    886  C   HIS A 109       0.552  91.338  50.952  0.00  0.00      PROA C  
ATOM    887  O   HIS A 109       0.291  91.444  52.150  0.00  0.00      PROA O  
ATOM    888  CB  HIS A 109       2.656  92.544  50.405  0.00  0.00      PROA C  
ATOM    889  CG  HIS A 109       3.388  91.245  50.161  0.00  0.00      PROA C  
ATOM    890  CD2 HIS A 109       4.050  90.426  51.028  0.00  0.00      PROA C  
ATOM    891  ND1 HIS A 109       3.606  90.714  48.910  0.00  0.00      PROA N  
ATOM    892  CE1 HIS A 109       4.370  89.607  49.065  0.00  0.00      PROA C  
ATOM    893  NE2 HIS A 109       4.670  89.391  50.335  0.00  0.00      PROA N  
ATOM    894  N   SER A 110       0.350  90.186  50.288  0.00  0.00      PROA N  
ATOM    895  CA  SER A 110      -0.075  88.964  50.950  0.00  0.00      PROA C  
ATOM    896  C   SER A 110       0.549  87.766  50.262  0.00  0.00      PROA C  
ATOM    897  O   SER A 110       0.684  87.731  49.036  0.00  0.00      PROA O  
ATOM    898  CB  SER A 110      -1.620  88.800  50.989  0.00  0.00      PROA C  
ATOM    899  OG  SER A 110      -2.041  87.612  51.668  0.00  0.00      PROA O  
ATOM    900  N   ASP A 111       0.966  86.753  51.045  0.00  0.00      PROA N  
ATOM    901  CA  ASP A 111       1.633  85.560  50.583  0.00  0.00      PROA C  
ATOM    902  C   ASP A 111       0.661  84.469  50.098  0.00  0.00      PROA C  
ATOM    903  O   ASP A 111      -0.434  84.733  49.597  0.00  0.00      PROA O  
ATOM    904  CB  ASP A 111       2.593  85.036  51.697  0.00  0.00      PROA C  
ATOM    905  CG  ASP A 111       1.856  84.506  52.928  0.00  0.00      PROA C  
ATOM    906  OD1 ASP A 111       0.915  85.172  53.432  0.00  0.00      PROA O  
ATOM    907  OD2 ASP A 111       2.264  83.425  53.432  0.00  0.00      PROA O1-
ATOM    908  N   TYR A 112       1.083  83.193  50.208  0.00  0.00      PROA N  
ATOM    909  CA  TYR A 112       0.452  82.062  49.564  0.00  0.00      PROA C  
ATOM    910  C   TYR A 112      -0.808  81.525  50.235  0.00  0.00      PROA C  
ATOM    911  O   TYR A 112      -1.626  80.881  49.578  0.00  0.00      PROA O  
ATOM    912  CB  TYR A 112       1.477  80.905  49.345  0.00  0.00      PROA C  
ATOM    913  CG  TYR A 112       2.138  80.422  50.615  0.00  0.00      PROA C  
ATOM    914  CD1 TYR A 112       1.559  79.383  51.365  0.00  0.00      PROA C  
ATOM    915  CD2 TYR A 112       3.382  80.938  51.023  0.00  0.00      PROA C  
ATOM    916  CE1 TYR A 112       2.187  78.897  52.520  0.00  0.00      PROA C  
ATOM    917  CE2 TYR A 112       4.015  80.453  52.177  0.00  0.00      PROA C  
ATOM    918  CZ  TYR A 112       3.413  79.434  52.927  0.00  0.00      PROA C  
ATOM    919  OH  TYR A 112       4.043  78.933  54.086  0.00  0.00      PROA O  
ATOM    920  N   SER A 113      -1.019  81.751  51.545  0.00  0.00      PROA N  
ATOM    921  CA  SER A 113      -2.207  81.252  52.232  0.00  0.00      PROA C  
ATOM    922  C   SER A 113      -2.477  81.963  53.543  0.00  0.00      PROA C  
ATOM    923  O   SER A 113      -1.568  82.457  54.209  0.00  0.00      PROA O  
ATOM    924  CB  SER A 113      -2.174  79.719  52.519  0.00  0.00      PROA C  
ATOM    925  OG  SER A 113      -2.454  78.974  51.331  0.00  0.00      PROA O  
ATOM    926  N   ASN A 114      -3.761  81.979  53.959  0.00  0.00      PROA N  
ATOM    927  CA  ASN A 114      -4.202  82.504  55.239  0.00  0.00      PROA C  
ATOM    928  C   ASN A 114      -4.791  81.352  56.045  0.00  0.00      PROA C  
ATOM    929  O   ASN A 114      -5.554  80.536  55.523  0.00  0.00      PROA O  
ATOM    930  CB  ASN A 114      -5.304  83.589  55.089  0.00  0.00      PROA C  
ATOM    931  CG  ASN A 114      -4.800  84.814  54.327  0.00  0.00      PROA C  
ATOM    932  ND2 ASN A 114      -5.751  85.549  53.700  0.00  0.00      PROA N  
ATOM    933  OD1 ASN A 114      -3.609  85.126  54.261  0.00  0.00      PROA O  
ATOM    934  N   GLU A 115      -4.441  81.240  57.340  0.00  0.00      PROA N  
ATOM    935  CA  GLU A 115      -4.996  80.245  58.248  0.00  0.00      PROA C  
ATOM    936  C   GLU A 115      -6.503  80.377  58.466  0.00  0.00      PROA C  
ATOM    937  O   GLU A 115      -7.247  79.393  58.482  0.00  0.00      PROA O  
ATOM    938  CB  GLU A 115      -4.270  80.276  59.621  0.00  0.00      PROA C  
ATOM    939  CG  GLU A 115      -2.804  79.772  59.572  0.00  0.00      PROA C  
ATOM    940  CD  GLU A 115      -2.693  78.304  59.171  0.00  0.00      PROA C  
ATOM    941  OE1 GLU A 115      -3.199  77.426  59.921  0.00  0.00      PROA O  
ATOM    942  OE2 GLU A 115      -2.082  78.001  58.111  0.00  0.00      PROA O1-
ATOM    943  N   LYS A 116      -6.978  81.626  58.611  0.00  0.00      PROA N  
ATOM    944  CA  LYS A 116      -8.362  81.974  58.853  0.00  0.00      PROA C  
ATOM    945  C   LYS A 116      -8.769  83.014  57.814  0.00  0.00      PROA C  
ATOM    946  O   LYS A 116      -7.893  83.628  57.196  0.00  0.00      PROA O  
ATOM    947  CB  LYS A 116      -8.542  82.558  60.284  0.00  0.00      PROA C  
ATOM    948  CG  LYS A 116      -8.177  81.592  61.429  0.00  0.00      PROA C  
ATOM    949  CD  LYS A 116      -9.085  80.347  61.481  0.00  0.00      PROA C  
ATOM    950  CE  LYS A 116      -8.738  79.328  62.582  0.00  0.00      PROA C  
ATOM    951  NZ  LYS A 116      -8.958  79.894  63.936  0.00  0.00      PROA N1+
ATOM    952  N   PRO A 117     -10.050  83.272  57.561  0.00  0.00      PROA N  
ATOM    953  CA  PRO A 117     -10.439  84.181  56.488  0.00  0.00      PROA C  
ATOM    954  C   PRO A 117     -10.455  85.611  57.016  0.00  0.00      PROA C  
ATOM    955  O   PRO A 117     -11.508  86.190  57.290  0.00  0.00      PROA O  
ATOM    956  CB  PRO A 117     -11.840  83.673  56.086  0.00  0.00      PROA C  
ATOM    957  CG  PRO A 117     -12.401  83.039  57.362  0.00  0.00      PROA C  
ATOM    958  CD  PRO A 117     -11.159  82.411  57.990  0.00  0.00      PROA C  
ATOM    959  N   PHE A 118      -9.261  86.204  57.172  0.00  0.00      PROA N  
ATOM    960  CA  PHE A 118      -9.060  87.582  57.568  0.00  0.00      PROA C  
ATOM    961  C   PHE A 118      -9.629  88.597  56.571  0.00  0.00      PROA C  
ATOM    962  O   PHE A 118      -9.417  88.515  55.361  0.00  0.00      PROA O  
ATOM    963  CB  PHE A 118      -7.563  87.849  57.855  0.00  0.00      PROA C  
ATOM    964  CG  PHE A 118      -7.104  87.035  59.035  0.00  0.00      PROA C  
ATOM    965  CD1 PHE A 118      -7.533  87.369  60.331  0.00  0.00      PROA C  
ATOM    966  CD2 PHE A 118      -6.215  85.959  58.873  0.00  0.00      PROA C  
ATOM    967  CE1 PHE A 118      -7.103  86.628  61.440  0.00  0.00      PROA C  
ATOM    968  CE2 PHE A 118      -5.772  85.224  59.980  0.00  0.00      PROA C  
ATOM    969  CZ  PHE A 118      -6.216  85.559  61.265  0.00  0.00      PROA C  
ATOM    970  N   THR A 119     -10.410  89.573  57.071  0.00  0.00      PROA N  
ATOM    971  CA  THR A 119     -11.142  90.560  56.276  0.00  0.00      PROA C  
ATOM    972  C   THR A 119     -10.271  91.487  55.450  0.00  0.00      PROA C  
ATOM    973  O   THR A 119     -10.598  91.807  54.307  0.00  0.00      PROA O  
ATOM    974  CB  THR A 119     -12.191  91.331  57.096  0.00  0.00      PROA C  
ATOM    975  CG2 THR A 119     -12.377  92.803  56.697  0.00  0.00      PROA C  
ATOM    976  OG1 THR A 119     -13.476  90.739  56.947  0.00  0.00      PROA O  
ATOM    977  N   GLY A 120      -9.121  91.932  55.996  0.00  0.00      PROA N  
ATOM    978  CA  GLY A 120      -8.241  92.892  55.349  0.00  0.00      PROA C  
ATOM    979  C   GLY A 120      -8.357  94.249  55.982  0.00  0.00      PROA C  
ATOM    980  O   GLY A 120      -8.349  94.374  57.204  0.00  0.00      PROA O  
ATOM    981  N   PHE A 121      -8.441  95.325  55.187  0.00  0.00      PROA N  
ATOM    982  CA  PHE A 121      -8.405  96.660  55.745  0.00  0.00      PROA C  
ATOM    983  C   PHE A 121      -9.321  97.590  54.964  0.00  0.00      PROA C  
ATOM    984  O   PHE A 121      -9.542  97.442  53.761  0.00  0.00      PROA O  
ATOM    985  CB  PHE A 121      -6.946  97.231  55.824  0.00  0.00      PROA C  
ATOM    986  CG  PHE A 121      -6.426  97.860  54.546  0.00  0.00      PROA C  
ATOM    987  CD1 PHE A 121      -5.811  97.086  53.548  0.00  0.00      PROA C  
ATOM    988  CD2 PHE A 121      -6.544  99.249  54.346  0.00  0.00      PROA C  
ATOM    989  CE1 PHE A 121      -5.350  97.683  52.364  0.00  0.00      PROA C  
ATOM    990  CE2 PHE A 121      -6.081  99.848  53.171  0.00  0.00      PROA C  
ATOM    991  CZ  PHE A 121      -5.486  99.064  52.177  0.00  0.00      PROA C  
ATOM    992  N   GLU A 122      -9.845  98.602  55.674  0.00  0.00      PROA N  
ATOM    993  CA  GLU A 122     -10.486  99.759  55.097  0.00  0.00      PROA C  
ATOM    994  C   GLU A 122      -9.889 100.989  55.747  0.00  0.00      PROA C  
ATOM    995  O   GLU A 122      -9.871 101.120  56.974  0.00  0.00      PROA O  
ATOM    996  CB  GLU A 122     -12.025  99.742  55.274  0.00  0.00      PROA C  
ATOM    997  CG  GLU A 122     -12.751 101.032  54.817  0.00  0.00      PROA C  
ATOM    998  CD  GLU A 122     -14.267 100.916  54.976  0.00  0.00      PROA C  
ATOM    999  OE1 GLU A 122     -14.761 100.825  56.131  0.00  0.00      PROA O  
ATOM   1000  OE2 GLU A 122     -14.982 100.936  53.936  0.00  0.00      PROA O1-
ATOM   1001  N   ALA A 123      -9.361 101.916  54.939  0.00  0.00      PROA N  
ATOM   1002  CA  ALA A 123      -8.746 103.127  55.414  0.00  0.00      PROA C  
ATOM   1003  C   ALA A 123      -9.244 104.309  54.607  0.00  0.00      PROA C  
ATOM   1004  O   ALA A 123      -9.672 104.193  53.459  0.00  0.00      PROA O  
ATOM   1005  CB  ALA A 123      -7.209 103.043  55.317  0.00  0.00      PROA C  
ATOM   1006  N   PHE A 124      -9.202 105.497  55.217  0.00  0.00      PROA N  
ATOM   1007  CA  PHE A 124      -9.565 106.737  54.576  0.00  0.00      PROA C  
ATOM   1008  C   PHE A 124      -8.402 107.695  54.695  0.00  0.00      PROA C  
ATOM   1009  O   PHE A 124      -7.715 107.749  55.719  0.00  0.00      PROA O  
ATOM   1010  CB  PHE A 124     -10.841 107.379  55.171  0.00  0.00      PROA C  
ATOM   1011  CG  PHE A 124     -12.060 106.562  54.833  0.00  0.00      PROA C  
ATOM   1012  CD1 PHE A 124     -12.519 105.557  55.701  0.00  0.00      PROA C  
ATOM   1013  CD2 PHE A 124     -12.797 106.841  53.670  0.00  0.00      PROA C  
ATOM   1014  CE1 PHE A 124     -13.687 104.839  55.409  0.00  0.00      PROA C  
ATOM   1015  CE2 PHE A 124     -13.980 106.145  53.389  0.00  0.00      PROA C  
ATOM   1016  CZ  PHE A 124     -14.421 105.139  54.257  0.00  0.00      PROA C  
ATOM   1017  N   TYR A 125      -8.141 108.460  53.623  0.00  0.00      PROA N  
ATOM   1018  CA  TYR A 125      -7.112 109.475  53.614  0.00  0.00      PROA C  
ATOM   1019  C   TYR A 125      -7.739 110.813  53.261  0.00  0.00      PROA C  
ATOM   1020  O   TYR A 125      -8.718 110.900  52.518  0.00  0.00      PROA O  
ATOM   1021  CB  TYR A 125      -5.906 109.151  52.676  0.00  0.00      PROA C  
ATOM   1022  CG  TYR A 125      -6.261 109.156  51.208  0.00  0.00      PROA C  
ATOM   1023  CD1 TYR A 125      -6.803 108.007  50.616  0.00  0.00      PROA C  
ATOM   1024  CD2 TYR A 125      -6.031 110.289  50.405  0.00  0.00      PROA C  
ATOM   1025  CE1 TYR A 125      -7.129 107.987  49.255  0.00  0.00      PROA C  
ATOM   1026  CE2 TYR A 125      -6.367 110.279  49.043  0.00  0.00      PROA C  
ATOM   1027  CZ  TYR A 125      -6.923 109.127  48.470  0.00  0.00      PROA C  
ATOM   1028  OH  TYR A 125      -7.283 109.106  47.106  0.00  0.00      PROA O  
ATOM   1029  N   ALA A 126      -7.168 111.896  53.800  0.00  0.00      PROA N  
ATOM   1030  CA  ALA A 126      -7.509 113.239  53.408  0.00  0.00      PROA C  
ATOM   1031  C   ALA A 126      -6.264 114.099  53.497  0.00  0.00      PROA C  
ATOM   1032  O   ALA A 126      -5.453 113.968  54.415  0.00  0.00      PROA O  
ATOM   1033  CB  ALA A 126      -8.625 113.821  54.300  0.00  0.00      PROA C  
ATOM   1034  N   ALA A 127      -6.053 115.000  52.525  0.00  0.00      PROA N  
ATOM   1035  CA  ALA A 127      -5.043 116.025  52.630  0.00  0.00      PROA C  
ATOM   1036  C   ALA A 127      -5.359 117.036  53.735  0.00  0.00      PROA C  
ATOM   1037  O   ALA A 127      -6.467 117.565  53.847  0.00  0.00      PROA O  
ATOM   1038  CB  ALA A 127      -4.831 116.730  51.278  0.00  0.00      PROA C  
ATOM   1039  N   GLU A 128      -4.362 117.313  54.583  0.00  0.00      PROA N  
ATOM   1040  CA  GLU A 128      -4.425 118.246  55.678  0.00  0.00      PROA C  
ATOM   1041  C   GLU A 128      -3.411 119.342  55.415  0.00  0.00      PROA C  
ATOM   1042  O   GLU A 128      -2.252 119.093  55.079  0.00  0.00      PROA O  
ATOM   1043  CB  GLU A 128      -4.121 117.559  57.040  0.00  0.00      PROA C  
ATOM   1044  CG  GLU A 128      -4.091 118.528  58.252  0.00  0.00      PROA C  
ATOM   1045  CD  GLU A 128      -3.757 117.830  59.567  0.00  0.00      PROA C  
ATOM   1046  OE1 GLU A 128      -4.591 117.036  60.079  0.00  0.00      PROA O  
ATOM   1047  OE2 GLU A 128      -2.647 118.073  60.114  0.00  0.00      PROA O1-
ATOM   1048  N   ASP A 129      -3.841 120.608  55.540  0.00  0.00      PROA N  
ATOM   1049  CA  ASP A 129      -2.982 121.763  55.427  0.00  0.00      PROA C  
ATOM   1050  C   ASP A 129      -1.881 121.761  56.506  0.00  0.00      PROA C  
ATOM   1051  O   ASP A 129      -2.171 121.680  57.704  0.00  0.00      PROA O  
ATOM   1052  CB  ASP A 129      -3.910 123.001  55.515  0.00  0.00      PROA C  
ATOM   1053  CG  ASP A 129      -3.160 124.318  55.425  0.00  0.00      PROA C  
ATOM   1054  OD1 ASP A 129      -2.204 124.419  54.614  0.00  0.00      PROA O  
ATOM   1055  OD2 ASP A 129      -3.618 125.293  56.085  0.00  0.00      PROA O1-
ATOM   1056  N   VAL A 130      -0.589 121.822  56.124  0.00  0.00      PROA N  
ATOM   1057  CA  VAL A 130       0.487 121.817  57.103  0.00  0.00      PROA C  
ATOM   1058  C   VAL A 130       0.698 123.232  57.643  0.00  0.00      PROA C  
ATOM   1059  O   VAL A 130       0.482 124.235  56.958  0.00  0.00      PROA O  
ATOM   1060  CB  VAL A 130       1.775 121.159  56.596  0.00  0.00      PROA C  
ATOM   1061  CG1 VAL A 130       2.701 122.136  55.850  0.00  0.00      PROA C  
ATOM   1062  CG2 VAL A 130       2.523 120.508  57.778  0.00  0.00      PROA C  
ATOM   1063  N   ASP A 131       1.081 123.348  58.931  0.00  0.00      PROA N  
ATOM   1064  CA  ASP A 131       1.252 124.634  59.569  0.00  0.00      PROA C  
ATOM   1065  C   ASP A 131       2.725 124.841  59.903  0.00  0.00      PROA C  
ATOM   1066  O   ASP A 131       3.249 124.275  60.865  0.00  0.00      PROA O  
ATOM   1067  CB  ASP A 131       0.327 124.700  60.820  0.00  0.00      PROA C  
ATOM   1068  CG  ASP A 131       0.358 126.037  61.547  0.00  0.00      PROA C  
ATOM   1069  OD1 ASP A 131       0.999 127.000  61.055  0.00  0.00      PROA O  
ATOM   1070  OD2 ASP A 131      -0.300 126.138  62.620  0.00  0.00      PROA O1-
ATOM   1071  N   GLU A 132       3.427 125.680  59.120  0.00  0.00      PROA N  
ATOM   1072  CA  GLU A 132       4.805 126.059  59.350  0.00  0.00      PROA C  
ATOM   1073  C   GLU A 132       4.963 127.093  60.462  0.00  0.00      PROA C  
ATOM   1074  O   GLU A 132       6.055 127.298  60.992  0.00  0.00      PROA O  
ATOM   1075  CB  GLU A 132       5.449 126.632  58.060  0.00  0.00      PROA C  
ATOM   1076  CG  GLU A 132       5.536 125.624  56.883  0.00  0.00      PROA C  
ATOM   1077  CD  GLU A 132       4.310 125.598  55.961  0.00  0.00      PROA C  
ATOM   1078  OE1 GLU A 132       3.235 126.151  56.312  0.00  0.00      PROA O  
ATOM   1079  OE2 GLU A 132       4.442 125.014  54.848  0.00  0.00      PROA O1-
ATOM   1080  N   CYS A 133       3.863 127.747  60.877  0.00  0.00      PROA N  
ATOM   1081  CA  CYS A 133       3.870 128.796  61.879  0.00  0.00      PROA C  
ATOM   1082  C   CYS A 133       3.622 128.223  63.268  0.00  0.00      PROA C  
ATOM   1083  O   CYS A 133       3.479 128.957  64.248  0.00  0.00      PROA O  
ATOM   1084  CB  CYS A 133       2.780 129.857  61.576  0.00  0.00      PROA C  
ATOM   1085  SG  CYS A 133       3.035 130.700  59.987  0.00  0.00      PROA S  
ATOM   1086  N   ARG A 134       3.607 126.879  63.388  0.00  0.00      PROA N  
ATOM   1087  CA  ARG A 134       3.475 126.148  64.631  0.00  0.00      PROA C  
ATOM   1088  C   ARG A 134       4.531 126.504  65.675  0.00  0.00      PROA C  
ATOM   1089  O   ARG A 134       5.697 126.771  65.370  0.00  0.00      PROA O  
ATOM   1090  CB  ARG A 134       3.503 124.613  64.391  0.00  0.00      PROA C  
ATOM   1091  CG  ARG A 134       4.811 124.076  63.756  0.00  0.00      PROA C  
ATOM   1092  CD  ARG A 134       4.870 122.548  63.606  0.00  0.00      PROA C  
ATOM   1093  NE  ARG A 134       3.770 122.168  62.668  0.00  0.00      PROA N  
ATOM   1094  CZ  ARG A 134       3.287 120.942  62.533  0.00  0.00      PROA C  
ATOM   1095  NH1 ARG A 134       3.865 119.896  63.079  0.00  0.00      PROA N1+
ATOM   1096  NH2 ARG A 134       2.180 120.761  61.845  0.00  0.00      PROA N  
ATOM   1097  N   THR A 135       4.139 126.514  66.965  0.00  0.00      PROA N  
ATOM   1098  CA  THR A 135       5.071 126.821  68.047  0.00  0.00      PROA C  
ATOM   1099  C   THR A 135       5.771 125.551  68.482  0.00  0.00      PROA C  
ATOM   1100  O   THR A 135       5.264 124.766  69.285  0.00  0.00      PROA O  
ATOM   1101  CB  THR A 135       4.435 127.503  69.259  0.00  0.00      PROA C  
ATOM   1102  CG2 THR A 135       5.486 127.830  70.338  0.00  0.00      PROA C  
ATOM   1103  OG1 THR A 135       3.858 128.749  68.876  0.00  0.00      PROA O  
ATOM   1104  N   SER A 136       6.980 125.316  67.941  0.00  0.00      PROA N  
ATOM   1105  CA  SER A 136       7.862 124.244  68.383  0.00  0.00      PROA C  
ATOM   1106  C   SER A 136       8.803 124.803  69.427  0.00  0.00      PROA C  
ATOM   1107  O   SER A 136       9.380 125.875  69.251  0.00  0.00      PROA O  
ATOM   1108  CB  SER A 136       8.706 123.621  67.239  0.00  0.00      PROA C  
ATOM   1109  OG  SER A 136       7.862 122.989  66.271  0.00  0.00      PROA O  
ATOM   1110  N   LEU A 137       8.958 124.113  70.574  0.00  0.00      PROA N  
ATOM   1111  CA  LEU A 137       9.795 124.577  71.672  0.00  0.00      PROA C  
ATOM   1112  C   LEU A 137      11.278 124.715  71.325  0.00  0.00      PROA C  
ATOM   1113  O   LEU A 137      11.929 125.699  71.680  0.00  0.00      PROA O  
ATOM   1114  CB  LEU A 137       9.636 123.660  72.915  0.00  0.00      PROA C  
ATOM   1115  CG  LEU A 137       8.194 123.535  73.460  0.00  0.00      PROA C  
ATOM   1116  CD1 LEU A 137       8.163 122.588  74.670  0.00  0.00      PROA C  
ATOM   1117  CD2 LEU A 137       7.592 124.897  73.843  0.00  0.00      PROA C  
ATOM   1118  N   GLY A 138      11.847 123.723  70.603  0.00  0.00      PROA N  
ATOM   1119  CA  GLY A 138      13.272 123.698  70.271  0.00  0.00      PROA C  
ATOM   1120  C   GLY A 138      13.671 124.540  69.081  0.00  0.00      PROA C  
ATOM   1121  O   GLY A 138      14.736 125.159  69.073  0.00  0.00      PROA O  
ATOM   1122  N   ASP A 139      12.831 124.577  68.032  0.00  0.00      PROA N  
ATOM   1123  CA  ASP A 139      13.148 125.234  66.772  0.00  0.00      PROA C  
ATOM   1124  C   ASP A 139      12.694 126.696  66.734  0.00  0.00      PROA C  
ATOM   1125  O   ASP A 139      11.717 127.103  67.364  0.00  0.00      PROA O  
ATOM   1126  CB  ASP A 139      12.531 124.461  65.571  0.00  0.00      PROA C  
ATOM   1127  CG  ASP A 139      13.142 123.079  65.386  0.00  0.00      PROA C  
ATOM   1128  OD1 ASP A 139      14.280 122.814  65.854  0.00  0.00      PROA O  
ATOM   1129  OD2 ASP A 139      12.519 122.258  64.659  0.00  0.00      PROA O1-
ATOM   1130  N   SER A 140      13.420 127.543  65.976  0.00  0.00      PROA N  
ATOM   1131  CA  SER A 140      13.019 128.913  65.664  0.00  0.00      PROA C  
ATOM   1132  C   SER A 140      11.751 129.030  64.817  0.00  0.00      PROA C  
ATOM   1133  O   SER A 140      11.496 128.231  63.913  0.00  0.00      PROA O  
ATOM   1134  CB  SER A 140      14.154 129.737  64.986  0.00  0.00      PROA C  
ATOM   1135  OG  SER A 140      14.690 129.080  63.828  0.00  0.00      PROA O  
ATOM   1136  N   VAL A 141      10.917 130.058  65.084  0.00  0.00      PROA N  
ATOM   1137  CA  VAL A 141       9.788 130.445  64.240  0.00  0.00      PROA C  
ATOM   1138  C   VAL A 141      10.267 130.959  62.866  0.00  0.00      PROA C  
ATOM   1139  O   VAL A 141      11.308 131.626  62.833  0.00  0.00      PROA O  
ATOM   1140  CB  VAL A 141       8.901 131.472  64.956  0.00  0.00      PROA C  
ATOM   1141  CG1 VAL A 141       7.723 131.955  64.083  0.00  0.00      PROA C  
ATOM   1142  CG2 VAL A 141       8.343 130.834  66.247  0.00  0.00      PROA C  
ATOM   1143  N   PRO A 142       9.617 130.726  61.712  0.00  0.00      PROA N  
ATOM   1144  CA  PRO A 142      10.174 131.164  60.430  0.00  0.00      PROA C  
ATOM   1145  C   PRO A 142      10.136 132.672  60.243  0.00  0.00      PROA C  
ATOM   1146  O   PRO A 142      11.089 133.243  59.714  0.00  0.00      PROA O  
ATOM   1147  CB  PRO A 142       9.298 130.458  59.379  0.00  0.00      PROA C  
ATOM   1148  CG  PRO A 142       8.868 129.171  60.080  0.00  0.00      PROA C  
ATOM   1149  CD  PRO A 142       8.658 129.627  61.525  0.00  0.00      PROA C  
ATOM   1150  N   CYS A 143       9.038 133.336  60.639  0.00  0.00      PROA N  
ATOM   1151  CA  CYS A 143       8.881 134.770  60.470  0.00  0.00      PROA C  
ATOM   1152  C   CYS A 143       9.412 135.557  61.657  0.00  0.00      PROA C  
ATOM   1153  O   CYS A 143       9.222 135.194  62.819  0.00  0.00      PROA O  
ATOM   1154  CB  CYS A 143       7.404 135.159  60.250  0.00  0.00      PROA C  
ATOM   1155  SG  CYS A 143       6.701 134.305  58.810  0.00  0.00      PROA S  
ATOM   1156  N   ASP A 144      10.110 136.674  61.377  0.00  0.00      PROA N  
ATOM   1157  CA  ASP A 144      10.673 137.563  62.375  0.00  0.00      PROA C  
ATOM   1158  C   ASP A 144       9.630 138.215  63.304  0.00  0.00      PROA C  
ATOM   1159  O   ASP A 144       9.769 138.214  64.529  0.00  0.00      PROA O  
ATOM   1160  CB  ASP A 144      11.531 138.587  61.586  0.00  0.00      PROA C  
ATOM   1161  CG  ASP A 144      12.400 139.519  62.417  0.00  0.00      PROA C  
ATOM   1162  OD1 ASP A 144      12.623 139.267  63.630  0.00  0.00      PROA O  
ATOM   1163  OD2 ASP A 144      12.953 140.477  61.811  0.00  0.00      PROA O1-
ATOM   1164  N   HIS A 145       8.514 138.725  62.734  0.00  0.00      PROA N  
ATOM   1165  CA  HIS A 145       7.432 139.314  63.514  0.00  0.00      PROA C  
ATOM   1166  C   HIS A 145       6.224 138.394  63.553  0.00  0.00      PROA C  
ATOM   1167  O   HIS A 145       6.006 137.683  64.536  0.00  0.00      PROA O  
ATOM   1168  CB  HIS A 145       7.009 140.704  62.985  0.00  0.00      PROA C  
ATOM   1169  CG  HIS A 145       8.078 141.749  63.163  0.00  0.00      PROA C  
ATOM   1170  CD2 HIS A 145       9.325 141.833  62.620  0.00  0.00      PROA C  
ATOM   1171  ND1 HIS A 145       7.906 142.913  63.882  0.00  0.00      PROA N  
ATOM   1172  CE1 HIS A 145       9.046 143.637  63.752  0.00  0.00      PROA C  
ATOM   1173  NE2 HIS A 145       9.937 143.019  62.997  0.00  0.00      PROA N  
ATOM   1174  N   TYR A 146       5.398 138.386  62.487  0.00  0.00      PROA N  
ATOM   1175  CA  TYR A 146       4.144 137.657  62.460  0.00  0.00      PROA C  
ATOM   1176  C   TYR A 146       4.181 136.600  61.371  0.00  0.00      PROA C  
ATOM   1177  O   TYR A 146       4.591 136.847  60.236  0.00  0.00      PROA O  
ATOM   1178  CB  TYR A 146       2.932 138.598  62.213  0.00  0.00      PROA C  
ATOM   1179  CG  TYR A 146       2.914 139.722  63.217  0.00  0.00      PROA C  
ATOM   1180  CD1 TYR A 146       2.772 139.443  64.587  0.00  0.00      PROA C  
ATOM   1181  CD2 TYR A 146       3.019 141.062  62.805  0.00  0.00      PROA C  
ATOM   1182  CE1 TYR A 146       2.764 140.480  65.531  0.00  0.00      PROA C  
ATOM   1183  CE2 TYR A 146       3.010 142.101  63.747  0.00  0.00      PROA C  
ATOM   1184  CZ  TYR A 146       2.887 141.809  65.110  0.00  0.00      PROA C  
ATOM   1185  OH  TYR A 146       2.881 142.854  66.058  0.00  0.00      PROA O  
ATOM   1186  N   CYS A 147       3.753 135.370  61.711  0.00  0.00      PROA N  
ATOM   1187  CA  CYS A 147       3.703 134.246  60.795  0.00  0.00      PROA C  
ATOM   1188  C   CYS A 147       2.246 133.917  60.542  0.00  0.00      PROA C  
ATOM   1189  O   CYS A 147       1.471 133.701  61.476  0.00  0.00      PROA O  
ATOM   1190  CB  CYS A 147       4.439 133.016  61.403  0.00  0.00      PROA C  
ATOM   1191  SG  CYS A 147       4.806 131.647  60.249  0.00  0.00      PROA S  
ATOM   1192  N   HIS A 148       1.831 133.888  59.263  0.00  0.00      PROA N  
ATOM   1193  CA  HIS A 148       0.456 133.627  58.890  0.00  0.00      PROA C  
ATOM   1194  C   HIS A 148       0.377 132.398  58.015  0.00  0.00      PROA C  
ATOM   1195  O   HIS A 148       0.946 132.338  56.926  0.00  0.00      PROA O  
ATOM   1196  CB  HIS A 148      -0.157 134.823  58.136  0.00  0.00      PROA C  
ATOM   1197  CG  HIS A 148      -0.073 136.078  58.951  0.00  0.00      PROA C  
ATOM   1198  CD2 HIS A 148       0.613 137.224  58.705  0.00  0.00      PROA C  
ATOM   1199  ND1 HIS A 148      -0.717 136.273  60.156  0.00  0.00      PROA N  
ATOM   1200  CE1 HIS A 148      -0.391 137.518  60.582  0.00  0.00      PROA C  
ATOM   1201  NE2 HIS A 148       0.415 138.131  59.733  0.00  0.00      PROA N  
ATOM   1202  N   ASN A 149      -0.343 131.368  58.490  0.00  0.00      PROA N  
ATOM   1203  CA  ASN A 149      -0.559 130.131  57.771  0.00  0.00      PROA C  
ATOM   1204  C   ASN A 149      -1.864 130.213  56.981  0.00  0.00      PROA C  
ATOM   1205  O   ASN A 149      -2.891 130.682  57.476  0.00  0.00      PROA O  
ATOM   1206  CB  ASN A 149      -0.524 128.955  58.784  0.00  0.00      PROA C  
ATOM   1207  CG  ASN A 149      -0.855 127.570  58.223  0.00  0.00      PROA C  
ATOM   1208  ND2 ASN A 149      -0.178 127.156  57.133  0.00  0.00      PROA N  
ATOM   1209  OD1 ASN A 149      -1.721 126.868  58.757  0.00  0.00      PROA O  
ATOM   1210  N   TYR A 150      -1.841 129.764  55.719  0.00  0.00      PROA N  
ATOM   1211  CA  TYR A 150      -2.988 129.734  54.837  0.00  0.00      PROA C  
ATOM   1212  C   TYR A 150      -2.930 128.377  54.144  0.00  0.00      PROA C  
ATOM   1213  O   TYR A 150      -1.918 127.680  54.215  0.00  0.00      PROA O  
ATOM   1214  CB  TYR A 150      -2.991 130.916  53.812  0.00  0.00      PROA C  
ATOM   1215  CG  TYR A 150      -1.931 130.809  52.735  0.00  0.00      PROA C  
ATOM   1216  CD1 TYR A 150      -0.627 131.278  52.960  0.00  0.00      PROA C  
ATOM   1217  CD2 TYR A 150      -2.246 130.268  51.476  0.00  0.00      PROA C  
ATOM   1218  CE1 TYR A 150       0.342 131.213  51.948  0.00  0.00      PROA C  
ATOM   1219  CE2 TYR A 150      -1.275 130.182  50.469  0.00  0.00      PROA C  
ATOM   1220  CZ  TYR A 150       0.018 130.659  50.703  0.00  0.00      PROA C  
ATOM   1221  OH  TYR A 150       0.988 130.584  49.681  0.00  0.00      PROA O  
ATOM   1222  N   LEU A 151      -4.021 127.959  53.465  0.00  0.00      PROA N  
ATOM   1223  CA  LEU A 151      -4.072 126.674  52.783  0.00  0.00      PROA C  
ATOM   1224  C   LEU A 151      -2.963 126.471  51.743  0.00  0.00      PROA C  
ATOM   1225  O   LEU A 151      -2.939 127.089  50.676  0.00  0.00      PROA O  
ATOM   1226  CB  LEU A 151      -5.456 126.371  52.146  0.00  0.00      PROA C  
ATOM   1227  CG  LEU A 151      -6.579 125.965  53.130  0.00  0.00      PROA C  
ATOM   1228  CD1 LEU A 151      -7.123 127.134  53.967  0.00  0.00      PROA C  
ATOM   1229  CD2 LEU A 151      -7.739 125.301  52.369  0.00  0.00      PROA C  
ATOM   1230  N   GLY A 152      -2.011 125.576  52.057  0.00  0.00      PROA N  
ATOM   1231  CA  GLY A 152      -0.883 125.234  51.208  0.00  0.00      PROA C  
ATOM   1232  C   GLY A 152       0.331 126.124  51.352  0.00  0.00      PROA C  
ATOM   1233  O   GLY A 152       1.194 126.143  50.472  0.00  0.00      PROA O  
ATOM   1234  N   GLY A 153       0.471 126.874  52.463  0.00  0.00      PROA N  
ATOM   1235  CA  GLY A 153       1.697 127.621  52.709  0.00  0.00      PROA C  
ATOM   1236  C   GLY A 153       1.639 128.595  53.858  0.00  0.00      PROA C  
ATOM   1237  O   GLY A 153       0.732 128.614  54.689  0.00  0.00      PROA O  
ATOM   1238  N   TYR A 154       2.650 129.474  53.925  0.00  0.00      PROA N  
ATOM   1239  CA  TYR A 154       2.715 130.512  54.929  0.00  0.00      PROA C  
ATOM   1240  C   TYR A 154       3.259 131.773  54.284  0.00  0.00      PROA C  
ATOM   1241  O   TYR A 154       3.930 131.745  53.249  0.00  0.00      PROA O  
ATOM   1242  CB  TYR A 154       3.572 130.117  56.178  0.00  0.00      PROA C  
ATOM   1243  CG  TYR A 154       5.053 129.955  55.895  0.00  0.00      PROA C  
ATOM   1244  CD1 TYR A 154       5.520 128.820  55.214  0.00  0.00      PROA C  
ATOM   1245  CD2 TYR A 154       5.991 130.908  56.338  0.00  0.00      PROA C  
ATOM   1246  CE1 TYR A 154       6.885 128.638  54.968  0.00  0.00      PROA C  
ATOM   1247  CE2 TYR A 154       7.362 130.736  56.082  0.00  0.00      PROA C  
ATOM   1248  CZ  TYR A 154       7.806 129.596  55.398  0.00  0.00      PROA C  
ATOM   1249  OH  TYR A 154       9.173 129.384  55.129  0.00  0.00      PROA O  
ATOM   1250  N   TYR A 155       2.977 132.923  54.905  0.00  0.00      PROA N  
ATOM   1251  CA  TYR A 155       3.621 134.170  54.572  0.00  0.00      PROA C  
ATOM   1252  C   TYR A 155       3.948 134.878  55.869  0.00  0.00      PROA C  
ATOM   1253  O   TYR A 155       3.353 134.631  56.922  0.00  0.00      PROA O  
ATOM   1254  CB  TYR A 155       2.799 135.084  53.606  0.00  0.00      PROA C  
ATOM   1255  CG  TYR A 155       1.423 135.448  54.119  0.00  0.00      PROA C  
ATOM   1256  CD1 TYR A 155       0.328 134.622  53.825  0.00  0.00      PROA C  
ATOM   1257  CD2 TYR A 155       1.194 136.648  54.817  0.00  0.00      PROA C  
ATOM   1258  CE1 TYR A 155      -0.962 134.952  54.258  0.00  0.00      PROA C  
ATOM   1259  CE2 TYR A 155      -0.099 136.993  55.243  0.00  0.00      PROA C  
ATOM   1260  CZ  TYR A 155      -1.174 136.135  54.973  0.00  0.00      PROA C  
ATOM   1261  OH  TYR A 155      -2.473 136.450  55.418  0.00  0.00      PROA O  
ATOM   1262  N   CYS A 156       4.939 135.778  55.817  0.00  0.00      PROA N  
ATOM   1263  CA  CYS A 156       5.298 136.607  56.944  0.00  0.00      PROA C  
ATOM   1264  C   CYS A 156       4.657 137.970  56.794  0.00  0.00      PROA C  
ATOM   1265  O   CYS A 156       4.428 138.460  55.688  0.00  0.00      PROA O  
ATOM   1266  CB  CYS A 156       6.832 136.766  57.077  0.00  0.00      PROA C  
ATOM   1267  SG  CYS A 156       7.669 135.161  57.262  0.00  0.00      PROA S  
ATOM   1268  N   SER A 157       4.347 138.632  57.918  0.00  0.00      PROA N  
ATOM   1269  CA  SER A 157       4.022 140.047  57.902  0.00  0.00      PROA C  
ATOM   1270  C   SER A 157       4.713 140.657  59.097  0.00  0.00      PROA C  
ATOM   1271  O   SER A 157       5.185 139.960  59.998  0.00  0.00      PROA O  
ATOM   1272  CB  SER A 157       2.496 140.415  57.867  0.00  0.00      PROA C  
ATOM   1273  OG  SER A 157       1.839 140.461  59.140  0.00  0.00      PROA O  
ATOM   1274  N   CYS A 158       4.832 141.992  59.106  0.00  0.00      PROA N  
ATOM   1275  CA  CYS A 158       5.494 142.716  60.168  0.00  0.00      PROA C  
ATOM   1276  C   CYS A 158       4.698 143.962  60.495  0.00  0.00      PROA C  
ATOM   1277  O   CYS A 158       3.796 144.359  59.755  0.00  0.00      PROA O  
ATOM   1278  CB  CYS A 158       6.950 143.079  59.785  0.00  0.00      PROA C  
ATOM   1279  SG  CYS A 158       7.969 141.583  59.589  0.00  0.00      PROA S  
ATOM   1280  N   ARG A 159       4.989 144.573  61.663  0.00  0.00      PROA N  
ATOM   1281  CA  ARG A 159       4.418 145.828  62.127  0.00  0.00      PROA C  
ATOM   1282  C   ARG A 159       4.346 147.005  61.145  0.00  0.00      PROA C  
ATOM   1283  O   ARG A 159       5.011 147.058  60.110  0.00  0.00      PROA O  
ATOM   1284  CB  ARG A 159       5.072 146.282  63.462  0.00  0.00      PROA C  
ATOM   1285  CG  ARG A 159       4.663 145.411  64.669  0.00  0.00      PROA C  
ATOM   1286  CD  ARG A 159       5.062 145.995  66.033  0.00  0.00      PROA C  
ATOM   1287  NE  ARG A 159       6.561 146.034  66.108  0.00  0.00      PROA N  
ATOM   1288  CZ  ARG A 159       7.329 145.068  66.590  0.00  0.00      PROA C  
ATOM   1289  NH1 ARG A 159       6.852 143.908  66.984  0.00  0.00      PROA N1+
ATOM   1290  NH2 ARG A 159       8.629 145.262  66.671  0.00  0.00      PROA N  
ATOM   1291  N   VAL A 160       3.529 148.027  61.479  0.00  0.00      PROA N  
ATOM   1292  CA  VAL A 160       3.516 149.309  60.784  0.00  0.00      PROA C  
ATOM   1293  C   VAL A 160       4.892 149.981  60.774  0.00  0.00      PROA C  
ATOM   1294  O   VAL A 160       5.564 150.094  61.801  0.00  0.00      PROA O  
ATOM   1295  CB  VAL A 160       2.448 150.240  61.370  0.00  0.00      PROA C  
ATOM   1296  CG1 VAL A 160       2.638 151.711  60.940  0.00  0.00      PROA C  
ATOM   1297  CG2 VAL A 160       1.059 149.727  60.938  0.00  0.00      PROA C  
ATOM   1298  N   GLY A 161       5.358 150.418  59.581  0.00  0.00      PROA N  
ATOM   1299  CA  GLY A 161       6.680 151.018  59.399  0.00  0.00      PROA C  
ATOM   1300  C   GLY A 161       7.755 150.006  59.095  0.00  0.00      PROA C  
ATOM   1301  O   GLY A 161       8.935 150.343  59.035  0.00  0.00      PROA O  
ATOM   1302  N   TYR A 162       7.366 148.741  58.865  0.00  0.00      PROA N  
ATOM   1303  CA  TYR A 162       8.236 147.644  58.489  0.00  0.00      PROA C  
ATOM   1304  C   TYR A 162       7.792 147.065  57.147  0.00  0.00      PROA C  
ATOM   1305  O   TYR A 162       6.600 146.941  56.856  0.00  0.00      PROA O  
ATOM   1306  CB  TYR A 162       8.248 146.480  59.527  0.00  0.00      PROA C  
ATOM   1307  CG  TYR A 162       8.879 146.828  60.856  0.00  0.00      PROA C  
ATOM   1308  CD1 TYR A 162       8.271 147.712  61.770  0.00  0.00      PROA C  
ATOM   1309  CD2 TYR A 162      10.033 146.139  61.267  0.00  0.00      PROA C  
ATOM   1310  CE1 TYR A 162       8.824 147.933  63.042  0.00  0.00      PROA C  
ATOM   1311  CE2 TYR A 162      10.561 146.326  62.549  0.00  0.00      PROA C  
ATOM   1312  CZ  TYR A 162       9.970 147.232  63.435  0.00  0.00      PROA C  
ATOM   1313  OH  TYR A 162      10.523 147.386  64.724  0.00  0.00      PROA O  
ATOM   1314  N   ILE A 163       8.757 146.691  56.288  0.00  0.00      PROA N  
ATOM   1315  CA  ILE A 163       8.518 145.997  55.033  0.00  0.00      PROA C  
ATOM   1316  C   ILE A 163       9.334 144.713  55.028  0.00  0.00      PROA C  
ATOM   1317  O   ILE A 163      10.412 144.638  55.620  0.00  0.00      PROA O  
ATOM   1318  CB  ILE A 163       8.812 146.867  53.803  0.00  0.00      PROA C  
ATOM   1319  CG1 ILE A 163       8.434 146.165  52.474  0.00  0.00      PROA C  
ATOM   1320  CG2 ILE A 163      10.277 147.365  53.807  0.00  0.00      PROA C  
ATOM   1321  CD  ILE A 163       8.319 147.132  51.289  0.00  0.00      PROA C  
ATOM   1322  N   LEU A 164       8.831 143.632  54.393  0.00  0.00      PROA N  
ATOM   1323  CA  LEU A 164       9.574 142.389  54.246  0.00  0.00      PROA C  
ATOM   1324  C   LEU A 164      10.899 142.560  53.505  0.00  0.00      PROA C  
ATOM   1325  O   LEU A 164      11.005 143.264  52.497  0.00  0.00      PROA O  
ATOM   1326  CB  LEU A 164       8.763 141.271  53.536  0.00  0.00      PROA C  
ATOM   1327  CG  LEU A 164       7.736 140.521  54.412  0.00  0.00      PROA C  
ATOM   1328  CD1 LEU A 164       6.567 141.398  54.881  0.00  0.00      PROA C  
ATOM   1329  CD2 LEU A 164       7.200 139.304  53.642  0.00  0.00      PROA C  
ATOM   1330  N   HIS A 165      11.950 141.884  54.000  0.00  0.00      PROA N  
ATOM   1331  CA  HIS A 165      13.245 141.823  53.356  0.00  0.00      PROA C  
ATOM   1332  C   HIS A 165      13.216 140.851  52.175  0.00  0.00      PROA C  
ATOM   1333  O   HIS A 165      12.232 140.150  51.937  0.00  0.00      PROA O  
ATOM   1334  CB  HIS A 165      14.351 141.449  54.384  0.00  0.00      PROA C  
ATOM   1335  CG  HIS A 165      15.759 141.553  53.858  0.00  0.00      PROA C  
ATOM   1336  CD2 HIS A 165      16.430 142.633  53.367  0.00  0.00      PROA C  
ATOM   1337  ND1 HIS A 165      16.657 140.506  53.828  0.00  0.00      PROA N  
ATOM   1338  CE1 HIS A 165      17.813 140.986  53.306  0.00  0.00      PROA C  
ATOM   1339  NE2 HIS A 165      17.722 142.272  53.005  0.00  0.00      PROA N  
ATOM   1340  N   GLN A 166      14.310 140.785  51.388  0.00  0.00      PROA N  
ATOM   1341  CA  GLN A 166      14.458 139.954  50.201  0.00  0.00      PROA C  
ATOM   1342  C   GLN A 166      14.227 138.466  50.452  0.00  0.00      PROA C  
ATOM   1343  O   GLN A 166      13.652 137.752  49.630  0.00  0.00      PROA O  
ATOM   1344  CB  GLN A 166      15.846 140.240  49.559  0.00  0.00      PROA C  
ATOM   1345  CG  GLN A 166      16.266 139.375  48.336  0.00  0.00      PROA C  
ATOM   1346  CD  GLN A 166      16.837 137.997  48.703  0.00  0.00      PROA C  
ATOM   1347  NE2 GLN A 166      16.385 136.938  47.993  0.00  0.00      PROA N  
ATOM   1348  OE1 GLN A 166      17.687 137.858  49.588  0.00  0.00      PROA O  
ATOM   1349  N   ASN A 167      14.640 137.976  51.640  0.00  0.00      PROA N  
ATOM   1350  CA  ASN A 167      14.444 136.597  52.058  0.00  0.00      PROA C  
ATOM   1351  C   ASN A 167      12.978 136.266  52.372  0.00  0.00      PROA C  
ATOM   1352  O   ASN A 167      12.605 135.096  52.443  0.00  0.00      PROA O  
ATOM   1353  CB  ASN A 167      15.394 136.256  53.255  0.00  0.00      PROA C  
ATOM   1354  CG  ASN A 167      15.107 137.018  54.553  0.00  0.00      PROA C  
ATOM   1355  ND2 ASN A 167      16.107 137.063  55.458  0.00  0.00      PROA N  
ATOM   1356  OD1 ASN A 167      14.043 137.596  54.781  0.00  0.00      PROA O  
ATOM   1357  N   LYS A 168      12.131 137.298  52.585  0.00  0.00      PROA N  
ATOM   1358  CA  LYS A 168      10.706 137.216  52.858  0.00  0.00      PROA C  
ATOM   1359  C   LYS A 168      10.369 136.709  54.258  0.00  0.00      PROA C  
ATOM   1360  O   LYS A 168       9.225 136.377  54.563  0.00  0.00      PROA O  
ATOM   1361  CB  LYS A 168       9.894 136.502  51.739  0.00  0.00      PROA C  
ATOM   1362  CG  LYS A 168       9.942 137.243  50.390  0.00  0.00      PROA C  
ATOM   1363  CD  LYS A 168       9.352 136.433  49.217  0.00  0.00      PROA C  
ATOM   1364  CE  LYS A 168       7.871 136.051  49.381  0.00  0.00      PROA C  
ATOM   1365  NZ  LYS A 168       7.384 135.321  48.183  0.00  0.00      PROA N1+
ATOM   1366  N   HIS A 169      11.372 136.667  55.155  0.00  0.00      PROA N  
ATOM   1367  CA  HIS A 169      11.246 136.115  56.491  0.00  0.00      PROA C  
ATOM   1368  C   HIS A 169      11.550 137.159  57.545  0.00  0.00      PROA C  
ATOM   1369  O   HIS A 169      10.845 137.270  58.551  0.00  0.00      PROA O  
ATOM   1370  CB  HIS A 169      12.172 134.887  56.684  0.00  0.00      PROA C  
ATOM   1371  CG  HIS A 169      11.678 133.665  55.949  0.00  0.00      PROA C  
ATOM   1372  CD2 HIS A 169      11.138 132.516  56.442  0.00  0.00      PROA C  
ATOM   1373  ND1 HIS A 169      11.803 133.459  54.591  0.00  0.00      PROA N  
ATOM   1374  CE1 HIS A 169      11.323 132.222  54.322  0.00  0.00      PROA C  
ATOM   1375  NE2 HIS A 169      10.907 131.609  55.417  0.00  0.00      PROA N  
ATOM   1376  N   THR A 170      12.595 137.977  57.324  0.00  0.00      PROA N  
ATOM   1377  CA  THR A 170      12.929 139.110  58.176  0.00  0.00      PROA C  
ATOM   1378  C   THR A 170      12.366 140.384  57.588  0.00  0.00      PROA C  
ATOM   1379  O   THR A 170      11.990 140.449  56.416  0.00  0.00      PROA O  
ATOM   1380  CB  THR A 170      14.419 139.286  58.468  0.00  0.00      PROA C  
ATOM   1381  CG2 THR A 170      14.916 138.083  59.280  0.00  0.00      PROA C  
ATOM   1382  OG1 THR A 170      15.202 139.330  57.282  0.00  0.00      PROA O  
ATOM   1383  N   CYS A 171      12.250 141.443  58.407  0.00  0.00      PROA N  
ATOM   1384  CA  CYS A 171      11.723 142.715  57.955  0.00  0.00      PROA C  
ATOM   1385  C   CYS A 171      12.680 143.851  58.231  0.00  0.00      PROA C  
ATOM   1386  O   CYS A 171      13.455 143.859  59.187  0.00  0.00      PROA O  
ATOM   1387  CB  CYS A 171      10.359 143.045  58.587  0.00  0.00      PROA C  
ATOM   1388  SG  CYS A 171       9.067 141.948  57.947  0.00  0.00      PROA S  
ATOM   1389  N   SER A 172      12.619 144.859  57.352  0.00  0.00      PROA N  
ATOM   1390  CA  SER A 172      13.420 146.064  57.389  0.00  0.00      PROA C  
ATOM   1391  C   SER A 172      12.482 147.209  57.702  0.00  0.00      PROA C  
ATOM   1392  O   SER A 172      11.426 147.349  57.087  0.00  0.00      PROA O  
ATOM   1393  CB  SER A 172      14.073 146.385  56.006  0.00  0.00      PROA C  
ATOM   1394  OG  SER A 172      14.931 145.331  55.555  0.00  0.00      PROA O  
ATOM   1395  N   ALA A 173      12.814 148.071  58.681  0.00  0.00      PROA N  
ATOM   1396  CA  ALA A 173      12.081 149.309  58.877  0.00  0.00      PROA C  
ATOM   1397  C   ALA A 173      12.209 150.293  57.710  0.00  0.00      PROA C  
ATOM   1398  O   ALA A 173      13.259 150.411  57.074  0.00  0.00      PROA O  
ATOM   1399  CB  ALA A 173      12.483 149.995  60.194  0.00  0.00      PROA C  
ATOM   1400  N   LEU A 174      11.127 151.040  57.409  0.00  0.00      PROA N  
ATOM   1401  CA  LEU A 174      11.133 152.153  56.473  0.00  0.00      PROA C  
ATOM   1402  C   LEU A 174      11.700 153.407  57.138  0.00  0.00      PROA C  
ATOM   1403  O   LEU A 174      11.383 153.750  58.277  0.00  0.00      PROA O  
ATOM   1404  CB  LEU A 174       9.737 152.464  55.861  0.00  0.00      PROA C  
ATOM   1405  CG  LEU A 174       9.166 151.384  54.914  0.00  0.00      PROA C  
ATOM   1406  CD1 LEU A 174       8.401 150.290  55.667  0.00  0.00      PROA C  
ATOM   1407  CD2 LEU A 174       8.235 152.020  53.869  0.00  0.00      PROA C  
ATOM   1408  N   CYS A 175      12.582 154.120  56.417  0.00  0.00      PROA N  
ATOM   1409  CA  CYS A 175      13.338 155.254  56.918  0.00  0.00      PROA C  
ATOM   1410  C   CYS A 175      12.943 156.548  56.213  0.00  0.00      PROA C  
ATOM   1411  O   CYS A 175      13.675 157.537  56.217  0.00  0.00      PROA O  
ATOM   1412  CB  CYS A 175      14.857 154.970  56.762  0.00  0.00      PROA C  
ATOM   1413  SG  CYS A 175      15.315 154.408  55.088  0.00  0.00      PROA S  
ATOM   1414  N   SER A 176      11.759 156.577  55.569  0.00  0.00      PROA N  
ATOM   1415  CA  SER A 176      11.277 157.725  54.805  0.00  0.00      PROA C  
ATOM   1416  C   SER A 176      10.173 158.518  55.489  0.00  0.00      PROA C  
ATOM   1417  O   SER A 176       9.702 159.526  54.961  0.00  0.00      PROA O  
ATOM   1418  CB  SER A 176      10.771 157.277  53.399  0.00  0.00      PROA C  
ATOM   1419  OG  SER A 176       9.746 156.275  53.474  0.00  0.00      PROA O  
ATOM   1420  N   GLY A 177       9.726 158.100  56.692  0.00  0.00      PROA N  
ATOM   1421  CA  GLY A 177       8.553 158.686  57.348  0.00  0.00      PROA C  
ATOM   1422  C   GLY A 177       8.853 159.754  58.366  0.00  0.00      PROA C  
ATOM   1423  O   GLY A 177       7.959 160.481  58.797  0.00  0.00      PROA O  
ATOM   1424  N   GLN A 178      10.113 159.860  58.820  0.00  0.00      PROA N  
ATOM   1425  CA  GLN A 178      10.452 160.651  59.990  0.00  0.00      PROA C  
ATOM   1426  C   GLN A 178      10.569 162.151  59.702  0.00  0.00      PROA C  
ATOM   1427  O   GLN A 178      11.320 162.602  58.833  0.00  0.00      PROA O  
ATOM   1428  CB  GLN A 178      11.733 160.100  60.661  0.00  0.00      PROA C  
ATOM   1429  CG  GLN A 178      11.950 160.626  62.102  0.00  0.00      PROA C  
ATOM   1430  CD  GLN A 178      13.053 159.854  62.836  0.00  0.00      PROA C  
ATOM   1431  NE2 GLN A 178      13.169 160.106  64.162  0.00  0.00      PROA N  
ATOM   1432  OE1 GLN A 178      13.797 159.045  62.274  0.00  0.00      PROA O  
ATOM   1433  N   VAL A 179       9.792 162.962  60.451  0.00  0.00      PROA N  
ATOM   1434  CA  VAL A 179       9.760 164.411  60.333  0.00  0.00      PROA C  
ATOM   1435  C   VAL A 179      10.210 165.009  61.658  0.00  0.00      PROA C  
ATOM   1436  O   VAL A 179       9.742 164.630  62.734  0.00  0.00      PROA O  
ATOM   1437  CB  VAL A 179       8.381 164.957  59.951  0.00  0.00      PROA C  
ATOM   1438  CG1 VAL A 179       8.430 166.492  59.782  0.00  0.00      PROA C  
ATOM   1439  CG2 VAL A 179       7.916 164.307  58.633  0.00  0.00      PROA C  
ATOM   1440  N   PHE A 180      11.156 165.958  61.603  0.00  0.00      PROA N  
ATOM   1441  CA  PHE A 180      11.774 166.579  62.755  0.00  0.00      PROA C  
ATOM   1442  C   PHE A 180      11.296 168.019  62.882  0.00  0.00      PROA C  
ATOM   1443  O   PHE A 180      11.621 168.880  62.062  0.00  0.00      PROA O  
ATOM   1444  CB  PHE A 180      13.321 166.569  62.629  0.00  0.00      PROA C  
ATOM   1445  CG  PHE A 180      13.857 165.163  62.577  0.00  0.00      PROA C  
ATOM   1446  CD1 PHE A 180      14.000 164.490  61.351  0.00  0.00      PROA C  
ATOM   1447  CD2 PHE A 180      14.291 164.528  63.754  0.00  0.00      PROA C  
ATOM   1448  CE1 PHE A 180      14.534 163.199  61.304  0.00  0.00      PROA C  
ATOM   1449  CE2 PHE A 180      14.849 163.245  63.709  0.00  0.00      PROA C  
ATOM   1450  CZ  PHE A 180      14.972 162.581  62.482  0.00  0.00      PROA C  
ATOM   1451  N   THR A 181      10.481 168.313  63.917  0.00  0.00      PROA N  
ATOM   1452  CA  THR A 181       9.928 169.652  64.134  0.00  0.00      PROA C  
ATOM   1453  C   THR A 181      10.541 170.364  65.329  0.00  0.00      PROA C  
ATOM   1454  O   THR A 181      10.328 171.562  65.526  0.00  0.00      PROA O  
ATOM   1455  CB  THR A 181       8.408 169.643  64.318  0.00  0.00      PROA C  
ATOM   1456  CG2 THR A 181       7.754 169.172  63.008  0.00  0.00      PROA C  
ATOM   1457  OG1 THR A 181       7.998 168.737  65.342  0.00  0.00      PROA O  
ATOM   1458  N   GLY A 182      11.340 169.656  66.162  0.00  0.00      PROA N  
ATOM   1459  CA  GLY A 182      12.037 170.235  67.314  0.00  0.00      PROA C  
ATOM   1460  C   GLY A 182      13.162 171.184  66.969  0.00  0.00      PROA C  
ATOM   1461  O   GLY A 182      13.652 171.221  65.841  0.00  0.00      PROA O  
ATOM   1462  N   ARG A 183      13.650 171.950  67.965  0.00  0.00      PROA N  
ATOM   1463  CA  ARG A 183      14.836 172.787  67.838  0.00  0.00      PROA C  
ATOM   1464  C   ARG A 183      16.128 172.033  67.522  0.00  0.00      PROA C  
ATOM   1465  O   ARG A 183      16.936 172.464  66.702  0.00  0.00      PROA O  
ATOM   1466  CB  ARG A 183      15.050 173.654  69.109  0.00  0.00      PROA C  
ATOM   1467  CG  ARG A 183      14.038 174.814  69.288  0.00  0.00      PROA C  
ATOM   1468  CD  ARG A 183      14.146 175.972  68.278  0.00  0.00      PROA C  
ATOM   1469  NE  ARG A 183      15.507 176.595  68.411  0.00  0.00      PROA N  
ATOM   1470  CZ  ARG A 183      15.852 177.533  69.281  0.00  0.00      PROA C  
ATOM   1471  NH1 ARG A 183      15.029 178.024  70.177  0.00  0.00      PROA N1+
ATOM   1472  NH2 ARG A 183      17.088 177.991  69.238  0.00  0.00      PROA N  
ATOM   1473  N   SER A 184      16.354 170.878  68.169  0.00  0.00      PROA N  
ATOM   1474  CA  SER A 184      17.594 170.132  68.004  0.00  0.00      PROA C  
ATOM   1475  C   SER A 184      17.286 168.650  68.020  0.00  0.00      PROA C  
ATOM   1476  O   SER A 184      16.269 168.209  68.560  0.00  0.00      PROA O  
ATOM   1477  CB  SER A 184      18.639 170.391  69.138  0.00  0.00      PROA C  
ATOM   1478  OG  SER A 184      18.880 171.785  69.367  0.00  0.00      PROA O  
ATOM   1479  N   GLY A 185      18.169 167.824  67.430  0.00  0.00      PROA N  
ATOM   1480  CA  GLY A 185      17.988 166.379  67.442  0.00  0.00      PROA C  
ATOM   1481  C   GLY A 185      19.047 165.681  66.641  0.00  0.00      PROA C  
ATOM   1482  O   GLY A 185      19.959 166.303  66.099  0.00  0.00      PROA O  
ATOM   1483  N   PHE A 186      18.952 164.344  66.553  0.00  0.00      PROA N  
ATOM   1484  CA  PHE A 186      19.916 163.515  65.852  0.00  0.00      PROA C  
ATOM   1485  C   PHE A 186      19.271 162.744  64.712  0.00  0.00      PROA C  
ATOM   1486  O   PHE A 186      18.198 162.154  64.848  0.00  0.00      PROA O  
ATOM   1487  CB  PHE A 186      20.625 162.499  66.784  0.00  0.00      PROA C  
ATOM   1488  CG  PHE A 186      21.499 163.206  67.783  0.00  0.00      PROA C  
ATOM   1489  CD1 PHE A 186      22.833 163.512  67.461  0.00  0.00      PROA C  
ATOM   1490  CD2 PHE A 186      21.028 163.498  69.074  0.00  0.00      PROA C  
ATOM   1491  CE1 PHE A 186      23.684 164.083  68.416  0.00  0.00      PROA C  
ATOM   1492  CE2 PHE A 186      21.869 164.091  70.024  0.00  0.00      PROA C  
ATOM   1493  CZ  PHE A 186      23.200 164.379  69.696  0.00  0.00      PROA C  
ATOM   1494  N   LEU A 187      19.951 162.727  63.555  0.00  0.00      PROA N  
ATOM   1495  CA  LEU A 187      19.595 161.952  62.382  0.00  0.00      PROA C  
ATOM   1496  C   LEU A 187      20.720 160.947  62.170  0.00  0.00      PROA C  
ATOM   1497  O   LEU A 187      21.881 161.192  62.506  0.00  0.00      PROA O  
ATOM   1498  CB  LEU A 187      19.435 162.806  61.092  0.00  0.00      PROA C  
ATOM   1499  CG  LEU A 187      18.128 163.615  60.921  0.00  0.00      PROA C  
ATOM   1500  CD1 LEU A 187      17.894 164.674  62.004  0.00  0.00      PROA C  
ATOM   1501  CD2 LEU A 187      18.125 164.314  59.556  0.00  0.00      PROA C  
ATOM   1502  N   SER A 188      20.422 159.749  61.643  0.00  0.00      PROA N  
ATOM   1503  CA  SER A 188      21.465 158.754  61.428  0.00  0.00      PROA C  
ATOM   1504  C   SER A 188      21.024 157.775  60.373  0.00  0.00      PROA C  
ATOM   1505  O   SER A 188      19.832 157.635  60.092  0.00  0.00      PROA O  
ATOM   1506  CB  SER A 188      21.811 157.897  62.684  0.00  0.00      PROA C  
ATOM   1507  OG  SER A 188      21.996 158.716  63.835  0.00  0.00      PROA O  
ATOM   1508  N   SER A 189      21.978 157.030  59.775  0.00  0.00      PROA N  
ATOM   1509  CA  SER A 189      21.679 155.874  58.934  0.00  0.00      PROA C  
ATOM   1510  C   SER A 189      20.902 154.816  59.724  0.00  0.00      PROA C  
ATOM   1511  O   SER A 189      21.182 154.674  60.917  0.00  0.00      PROA O  
ATOM   1512  CB  SER A 189      22.946 155.173  58.369  0.00  0.00      PROA C  
ATOM   1513  OG  SER A 189      23.899 156.122  57.903  0.00  0.00      PROA O  
ATOM   1514  N   PRO A 190      19.931 154.080  59.175  0.00  0.00      PROA N  
ATOM   1515  CA  PRO A 190      18.936 153.326  59.945  0.00  0.00      PROA C  
ATOM   1516  C   PRO A 190      19.408 152.468  61.112  0.00  0.00      PROA C  
ATOM   1517  O   PRO A 190      18.759 152.478  62.161  0.00  0.00      PROA O  
ATOM   1518  CB  PRO A 190      18.172 152.519  58.893  0.00  0.00      PROA C  
ATOM   1519  CG  PRO A 190      18.230 153.420  57.660  0.00  0.00      PROA C  
ATOM   1520  CD  PRO A 190      19.621 154.052  57.739  0.00  0.00      PROA C  
ATOM   1521  N   GLU A 191      20.503 151.699  60.948  0.00  0.00      PROA N  
ATOM   1522  CA  GLU A 191      20.935 150.744  61.956  0.00  0.00      PROA C  
ATOM   1523  C   GLU A 191      22.198 151.234  62.682  0.00  0.00      PROA C  
ATOM   1524  O   GLU A 191      22.730 150.539  63.548  0.00  0.00      PROA O  
ATOM   1525  CB  GLU A 191      21.178 149.374  61.260  0.00  0.00      PROA C  
ATOM   1526  CG  GLU A 191      20.992 148.134  62.175  0.00  0.00      PROA C  
ATOM   1527  CD  GLU A 191      19.555 147.953  62.665  0.00  0.00      PROA C  
ATOM   1528  OE1 GLU A 191      18.662 147.606  61.844  0.00  0.00      PROA O  
ATOM   1529  OE2 GLU A 191      19.306 148.125  63.890  0.00  0.00      PROA O1-
ATOM   1530  N   TYR A 192      22.692 152.459  62.368  0.00  0.00      PROA N  
ATOM   1531  CA  TYR A 192      23.874 153.109  62.939  0.00  0.00      PROA C  
ATOM   1532  C   TYR A 192      24.090 152.899  64.461  0.00  0.00      PROA C  
ATOM   1533  O   TYR A 192      23.124 153.089  65.212  0.00  0.00      PROA O  
ATOM   1534  CB  TYR A 192      23.869 154.626  62.560  0.00  0.00      PROA C  
ATOM   1535  CG  TYR A 192      25.100 155.371  63.014  0.00  0.00      PROA C  
ATOM   1536  CD1 TYR A 192      25.186 155.901  64.314  0.00  0.00      PROA C  
ATOM   1537  CD2 TYR A 192      26.191 155.528  62.143  0.00  0.00      PROA C  
ATOM   1538  CE1 TYR A 192      26.377 156.485  64.767  0.00  0.00      PROA C  
ATOM   1539  CE2 TYR A 192      27.375 156.134  62.585  0.00  0.00      PROA C  
ATOM   1540  CZ  TYR A 192      27.474 156.587  63.904  0.00  0.00      PROA C  
ATOM   1541  OH  TYR A 192      28.688 157.116  64.380  0.00  0.00      PROA O  
ATOM   1542  N   PRO A 193      25.267 152.539  65.004  0.00  0.00      PROA N  
ATOM   1543  CA  PRO A 193      26.550 152.403  64.310  0.00  0.00      PROA C  
ATOM   1544  C   PRO A 193      26.656 151.191  63.403  0.00  0.00      PROA C  
ATOM   1545  O   PRO A 193      27.579 151.136  62.592  0.00  0.00      PROA O  
ATOM   1546  CB  PRO A 193      27.587 152.301  65.444  0.00  0.00      PROA C  
ATOM   1547  CG  PRO A 193      26.926 153.021  66.619  0.00  0.00      PROA C  
ATOM   1548  CD  PRO A 193      25.459 152.627  66.457  0.00  0.00      PROA C  
ATOM   1549  N   GLN A 194      25.783 150.183  63.544  0.00  0.00      PROA N  
ATOM   1550  CA  GLN A 194      25.804 148.984  62.723  0.00  0.00      PROA C  
ATOM   1551  C   GLN A 194      25.603 149.239  61.212  0.00  0.00      PROA C  
ATOM   1552  O   GLN A 194      24.933 150.212  60.852  0.00  0.00      PROA O  
ATOM   1553  CB  GLN A 194      24.854 147.870  63.253  0.00  0.00      PROA C  
ATOM   1554  CG  GLN A 194      25.360 147.096  64.503  0.00  0.00      PROA C  
ATOM   1555  CD  GLN A 194      25.688 147.992  65.702  0.00  0.00      PROA C  
ATOM   1556  NE2 GLN A 194      26.989 148.090  66.063  0.00  0.00      PROA N  
ATOM   1557  OE1 GLN A 194      24.806 148.598  66.319  0.00  0.00      PROA O  
ATOM   1558  N   PRO A 195      26.189 148.442  60.303  0.00  0.00      PROA N  
ATOM   1559  CA  PRO A 195      26.000 148.535  58.851  0.00  0.00      PROA C  
ATOM   1560  C   PRO A 195      24.614 148.878  58.316  0.00  0.00      PROA C  
ATOM   1561  O   PRO A 195      23.629 148.256  58.721  0.00  0.00      PROA O  
ATOM   1562  CB  PRO A 195      26.504 147.184  58.330  0.00  0.00      PROA C  
ATOM   1563  CG  PRO A 195      27.623 146.828  59.310  0.00  0.00      PROA C  
ATOM   1564  CD  PRO A 195      27.071 147.319  60.648  0.00  0.00      PROA C  
ATOM   1565  N   TYR A 196      24.512 149.855  57.389  0.00  0.00      PROA N  
ATOM   1566  CA  TYR A 196      23.247 150.264  56.798  0.00  0.00      PROA C  
ATOM   1567  C   TYR A 196      22.505 149.211  55.941  0.00  0.00      PROA C  
ATOM   1568  O   TYR A 196      23.149 148.405  55.258  0.00  0.00      PROA O  
ATOM   1569  CB  TYR A 196      23.317 151.651  56.090  0.00  0.00      PROA C  
ATOM   1570  CG  TYR A 196      24.549 151.830  55.239  0.00  0.00      PROA C  
ATOM   1571  CD1 TYR A 196      24.659 151.199  53.991  0.00  0.00      PROA C  
ATOM   1572  CD2 TYR A 196      25.564 152.716  55.640  0.00  0.00      PROA C  
ATOM   1573  CE1 TYR A 196      25.765 151.443  53.164  0.00  0.00      PROA C  
ATOM   1574  CE2 TYR A 196      26.669 152.966  54.812  0.00  0.00      PROA C  
ATOM   1575  CZ  TYR A 196      26.762 152.337  53.568  0.00  0.00      PROA C  
ATOM   1576  OH  TYR A 196      27.825 152.638  52.696  0.00  0.00      PROA O  
ATOM   1577  N   PRO A 197      21.162 149.160  55.956  0.00  0.00      PROA N  
ATOM   1578  CA  PRO A 197      20.353 148.306  55.079  0.00  0.00      PROA C  
ATOM   1579  C   PRO A 197      20.541 148.557  53.586  0.00  0.00      PROA C  
ATOM   1580  O   PRO A 197      20.521 149.704  53.139  0.00  0.00      PROA O  
ATOM   1581  CB  PRO A 197      18.908 148.562  55.537  0.00  0.00      PROA C  
ATOM   1582  CG  PRO A 197      18.946 149.954  56.160  0.00  0.00      PROA C  
ATOM   1583  CD  PRO A 197      20.318 149.990  56.818  0.00  0.00      PROA C  
ATOM   1584  N   LYS A 198      20.721 147.474  52.803  0.00  0.00      PROA N  
ATOM   1585  CA  LYS A 198      21.228 147.518  51.442  0.00  0.00      PROA C  
ATOM   1586  C   LYS A 198      20.361 148.268  50.431  0.00  0.00      PROA C  
ATOM   1587  O   LYS A 198      20.832 149.135  49.703  0.00  0.00      PROA O  
ATOM   1588  CB  LYS A 198      21.437 146.073  50.915  0.00  0.00      PROA C  
ATOM   1589  CG  LYS A 198      22.120 145.093  51.890  0.00  0.00      PROA C  
ATOM   1590  CD  LYS A 198      23.410 145.614  52.551  0.00  0.00      PROA C  
ATOM   1591  CE  LYS A 198      23.975 144.614  53.574  0.00  0.00      PROA C  
ATOM   1592  NZ  LYS A 198      25.033 145.244  54.398  0.00  0.00      PROA N1+
ATOM   1593  N   LEU A 199      19.041 147.992  50.379  0.00  0.00      PROA N  
ATOM   1594  CA  LEU A 199      18.179 148.537  49.332  0.00  0.00      PROA C  
ATOM   1595  C   LEU A 199      17.345 149.683  49.878  0.00  0.00      PROA C  
ATOM   1596  O   LEU A 199      16.305 150.061  49.335  0.00  0.00      PROA O  
ATOM   1597  CB  LEU A 199      17.293 147.438  48.674  0.00  0.00      PROA C  
ATOM   1598  CG  LEU A 199      17.958 146.666  47.504  0.00  0.00      PROA C  
ATOM   1599  CD1 LEU A 199      18.251 147.576  46.300  0.00  0.00      PROA C  
ATOM   1600  CD2 LEU A 199      19.226 145.902  47.905  0.00  0.00      PROA C  
ATOM   1601  N   SER A 200      17.778 150.275  51.005  0.00  0.00      PROA N  
ATOM   1602  CA  SER A 200      17.123 151.430  51.598  0.00  0.00      PROA C  
ATOM   1603  C   SER A 200      17.131 152.702  50.748  0.00  0.00      PROA C  
ATOM   1604  O   SER A 200      18.111 153.066  50.092  0.00  0.00      PROA O  
ATOM   1605  CB  SER A 200      17.613 151.760  53.039  0.00  0.00      PROA C  
ATOM   1606  OG  SER A 200      19.007 152.071  53.112  0.00  0.00      PROA O  
ATOM   1607  N   SER A 201      15.991 153.420  50.759  0.00  0.00      PROA N  
ATOM   1608  CA  SER A 201      15.897 154.784  50.271  0.00  0.00      PROA C  
ATOM   1609  C   SER A 201      15.301 155.584  51.406  0.00  0.00      PROA C  
ATOM   1610  O   SER A 201      14.120 155.457  51.731  0.00  0.00      PROA O  
ATOM   1611  CB  SER A 201      15.011 154.904  48.997  0.00  0.00      PROA C  
ATOM   1612  OG  SER A 201      14.918 156.248  48.505  0.00  0.00      PROA O  
ATOM   1613  N   CYS A 202      16.119 156.419  52.062  0.00  0.00      PROA N  
ATOM   1614  CA  CYS A 202      15.745 157.087  53.289  0.00  0.00      PROA C  
ATOM   1615  C   CYS A 202      15.561 158.559  53.035  0.00  0.00      PROA C  
ATOM   1616  O   CYS A 202      16.342 159.191  52.325  0.00  0.00      PROA O  
ATOM   1617  CB  CYS A 202      16.805 156.915  54.403  0.00  0.00      PROA C  
ATOM   1618  SG  CYS A 202      17.160 155.183  54.793  0.00  0.00      PROA S  
ATOM   1619  N   ALA A 203      14.497 159.131  53.612  0.00  0.00      PROA N  
ATOM   1620  CA  ALA A 203      14.175 160.528  53.479  0.00  0.00      PROA C  
ATOM   1621  C   ALA A 203      13.906 161.084  54.866  0.00  0.00      PROA C  
ATOM   1622  O   ALA A 203      13.002 160.643  55.576  0.00  0.00      PROA O  
ATOM   1623  CB  ALA A 203      12.952 160.732  52.563  0.00  0.00      PROA C  
ATOM   1624  N   TYR A 204      14.708 162.073  55.281  0.00  0.00      PROA N  
ATOM   1625  CA  TYR A 204      14.618 162.684  56.589  0.00  0.00      PROA C  
ATOM   1626  C   TYR A 204      14.229 164.124  56.349  0.00  0.00      PROA C  
ATOM   1627  O   TYR A 204      14.833 164.823  55.534  0.00  0.00      PROA O  
ATOM   1628  CB  TYR A 204      15.954 162.659  57.383  0.00  0.00      PROA C  
ATOM   1629  CG  TYR A 204      16.562 161.281  57.461  0.00  0.00      PROA C  
ATOM   1630  CD1 TYR A 204      17.299 160.768  56.378  0.00  0.00      PROA C  
ATOM   1631  CD2 TYR A 204      16.491 160.526  58.647  0.00  0.00      PROA C  
ATOM   1632  CE1 TYR A 204      17.902 159.508  56.454  0.00  0.00      PROA C  
ATOM   1633  CE2 TYR A 204      17.127 159.278  58.738  0.00  0.00      PROA C  
ATOM   1634  CZ  TYR A 204      17.825 158.769  57.637  0.00  0.00      PROA C  
ATOM   1635  OH  TYR A 204      18.502 157.541  57.737  0.00  0.00      PROA O  
ATOM   1636  N   ASN A 205      13.176 164.602  57.027  0.00  0.00      PROA N  
ATOM   1637  CA  ASN A 205      12.644 165.926  56.790  0.00  0.00      PROA C  
ATOM   1638  C   ASN A 205      12.698 166.754  58.052  0.00  0.00      PROA C  
ATOM   1639  O   ASN A 205      12.020 166.474  59.034  0.00  0.00      PROA O  
ATOM   1640  CB  ASN A 205      11.183 165.830  56.287  0.00  0.00      PROA C  
ATOM   1641  CG  ASN A 205      11.216 165.338  54.848  0.00  0.00      PROA C  
ATOM   1642  ND2 ASN A 205      10.620 164.163  54.560  0.00  0.00      PROA N  
ATOM   1643  OD1 ASN A 205      11.772 166.020  53.978  0.00  0.00      PROA O  
ATOM   1644  N   ILE A 206      13.499 167.831  58.046  0.00  0.00      PROA N  
ATOM   1645  CA  ILE A 206      13.532 168.794  59.128  0.00  0.00      PROA C  
ATOM   1646  C   ILE A 206      12.629 169.936  58.702  0.00  0.00      PROA C  
ATOM   1647  O   ILE A 206      12.799 170.523  57.629  0.00  0.00      PROA O  
ATOM   1648  CB  ILE A 206      14.940 169.286  59.462  0.00  0.00      PROA C  
ATOM   1649  CG1 ILE A 206      15.928 168.103  59.658  0.00  0.00      PROA C  
ATOM   1650  CG2 ILE A 206      14.867 170.172  60.728  0.00  0.00      PROA C  
ATOM   1651  CD  ILE A 206      17.394 168.535  59.774  0.00  0.00      PROA C  
ATOM   1652  N   ARG A 207      11.589 170.231  59.496  0.00  0.00      PROA N  
ATOM   1653  CA  ARG A 207      10.624 171.263  59.188  0.00  0.00      PROA C  
ATOM   1654  C   ARG A 207      10.401 172.173  60.377  0.00  0.00      PROA C  
ATOM   1655  O   ARG A 207       9.797 171.794  61.380  0.00  0.00      PROA O  
ATOM   1656  CB  ARG A 207       9.262 170.670  58.732  0.00  0.00      PROA C  
ATOM   1657  CG  ARG A 207       9.307 169.971  57.358  0.00  0.00      PROA C  
ATOM   1658  CD  ARG A 207       9.651 170.918  56.199  0.00  0.00      PROA C  
ATOM   1659  NE  ARG A 207       9.678 170.110  54.938  0.00  0.00      PROA N  
ATOM   1660  CZ  ARG A 207      10.664 169.304  54.577  0.00  0.00      PROA C  
ATOM   1661  NH1 ARG A 207      11.791 169.214  55.246  0.00  0.00      PROA N1+
ATOM   1662  NH2 ARG A 207      10.505 168.533  53.523  0.00  0.00      PROA N  
ATOM   1663  N   LEU A 208      10.864 173.425  60.264  0.00  0.00      PROA N  
ATOM   1664  CA  LEU A 208      10.677 174.442  61.271  0.00  0.00      PROA C  
ATOM   1665  C   LEU A 208       9.790 175.527  60.697  0.00  0.00      PROA C  
ATOM   1666  O   LEU A 208       9.697 175.710  59.481  0.00  0.00      PROA O  
ATOM   1667  CB  LEU A 208      12.015 175.093  61.690  0.00  0.00      PROA C  
ATOM   1668  CG  LEU A 208      13.146 174.101  62.009  0.00  0.00      PROA C  
ATOM   1669  CD1 LEU A 208      14.433 174.889  62.249  0.00  0.00      PROA C  
ATOM   1670  CD2 LEU A 208      12.829 173.197  63.207  0.00  0.00      PROA C  
ATOM   1671  N   GLU A 209       9.106 176.299  61.558  0.00  0.00      PROA N  
ATOM   1672  CA  GLU A 209       8.435 177.516  61.136  0.00  0.00      PROA C  
ATOM   1673  C   GLU A 209       9.421 178.580  60.644  0.00  0.00      PROA C  
ATOM   1674  O   GLU A 209      10.606 178.586  60.991  0.00  0.00      PROA O  
ATOM   1675  CB  GLU A 209       7.476 178.070  62.220  0.00  0.00      PROA C  
ATOM   1676  CG  GLU A 209       8.152 178.726  63.447  0.00  0.00      PROA C  
ATOM   1677  CD  GLU A 209       7.110 179.095  64.495  0.00  0.00      PROA C  
ATOM   1678  OE1 GLU A 209       6.562 178.166  65.152  0.00  0.00      PROA O  
ATOM   1679  OE2 GLU A 209       6.829 180.306  64.689  0.00  0.00      PROA O1-
ATOM   1680  N   GLU A 210       8.954 179.479  59.753  0.00  0.00      PROA N  
ATOM   1681  CA  GLU A 210       9.777 180.497  59.118  0.00  0.00      PROA C  
ATOM   1682  C   GLU A 210      10.526 181.410  60.095  0.00  0.00      PROA C  
ATOM   1683  O   GLU A 210       9.992 181.849  61.118  0.00  0.00      PROA O  
ATOM   1684  CB  GLU A 210       8.915 181.333  58.130  0.00  0.00      PROA C  
ATOM   1685  CG  GLU A 210       9.649 182.463  57.361  0.00  0.00      PROA C  
ATOM   1686  CD  GLU A 210      10.668 181.919  56.364  0.00  0.00      PROA C  
ATOM   1687  OE1 GLU A 210      10.251 181.389  55.301  0.00  0.00      PROA O  
ATOM   1688  OE2 GLU A 210      11.895 182.034  56.625  0.00  0.00      PROA O1-
ATOM   1689  N   GLY A 211      11.809 181.697  59.794  0.00  0.00      PROA N  
ATOM   1690  CA  GLY A 211      12.698 182.527  60.601  0.00  0.00      PROA C  
ATOM   1691  C   GLY A 211      13.863 181.752  61.162  0.00  0.00      PROA C  
ATOM   1692  O   GLY A 211      14.985 182.257  61.217  0.00  0.00      PROA O  
ATOM   1693  N   PHE A 212      13.645 180.497  61.595  0.00  0.00      PROA N  
ATOM   1694  CA  PHE A 212      14.717 179.609  62.021  0.00  0.00      PROA C  
ATOM   1695  C   PHE A 212      15.677 179.163  60.919  0.00  0.00      PROA C  
ATOM   1696  O   PHE A 212      15.302 178.988  59.761  0.00  0.00      PROA O  
ATOM   1697  CB  PHE A 212      14.206 178.368  62.794  0.00  0.00      PROA C  
ATOM   1698  CG  PHE A 212      13.770 178.757  64.177  0.00  0.00      PROA C  
ATOM   1699  CD1 PHE A 212      14.743 179.081  65.140  0.00  0.00      PROA C  
ATOM   1700  CD2 PHE A 212      12.416 178.747  64.550  0.00  0.00      PROA C  
ATOM   1701  CE1 PHE A 212      14.369 179.404  66.450  0.00  0.00      PROA C  
ATOM   1702  CE2 PHE A 212      12.038 179.065  65.861  0.00  0.00      PROA C  
ATOM   1703  CZ  PHE A 212      13.016 179.389  66.811  0.00  0.00      PROA C  
ATOM   1704  N   SER A 213      16.955 178.960  61.282  0.00  0.00      PROA N  
ATOM   1705  CA  SER A 213      18.005 178.516  60.382  0.00  0.00      PROA C  
ATOM   1706  C   SER A 213      18.602 177.212  60.876  0.00  0.00      PROA C  
ATOM   1707  O   SER A 213      19.060 177.102  62.016  0.00  0.00      PROA O  
ATOM   1708  CB  SER A 213      19.145 179.563  60.255  0.00  0.00      PROA C  
ATOM   1709  OG  SER A 213      18.675 180.753  59.619  0.00  0.00      PROA O  
ATOM   1710  N   ILE A 214      18.595 176.168  60.029  0.00  0.00      PROA N  
ATOM   1711  CA  ILE A 214      19.065 174.835  60.381  0.00  0.00      PROA C  
ATOM   1712  C   ILE A 214      20.570 174.691  60.182  0.00  0.00      PROA C  
ATOM   1713  O   ILE A 214      21.127 174.991  59.124  0.00  0.00      PROA O  
ATOM   1714  CB  ILE A 214      18.302 173.743  59.622  0.00  0.00      PROA C  
ATOM   1715  CG1 ILE A 214      16.815 173.740  60.043  0.00  0.00      PROA C  
ATOM   1716  CG2 ILE A 214      18.927 172.345  59.845  0.00  0.00      PROA C  
ATOM   1717  CD  ILE A 214      15.889 173.059  59.033  0.00  0.00      PROA C  
ATOM   1718  N   THR A 215      21.284 174.214  61.219  0.00  0.00      PROA N  
ATOM   1719  CA  THR A 215      22.713 173.932  61.154  0.00  0.00      PROA C  
ATOM   1720  C   THR A 215      22.931 172.453  61.388  0.00  0.00      PROA C  
ATOM   1721  O   THR A 215      22.416 171.882  62.351  0.00  0.00      PROA O  
ATOM   1722  CB  THR A 215      23.529 174.730  62.164  0.00  0.00      PROA C  
ATOM   1723  CG2 THR A 215      25.025 174.384  62.100  0.00  0.00      PROA C  
ATOM   1724  OG1 THR A 215      23.421 176.121  61.880  0.00  0.00      PROA O  
ATOM   1725  N   LEU A 216      23.693 171.795  60.496  0.00  0.00      PROA N  
ATOM   1726  CA  LEU A 216      23.954 170.371  60.529  0.00  0.00      PROA C  
ATOM   1727  C   LEU A 216      25.415 170.104  60.867  0.00  0.00      PROA C  
ATOM   1728  O   LEU A 216      26.332 170.596  60.203  0.00  0.00      PROA O  
ATOM   1729  CB  LEU A 216      23.672 169.689  59.163  0.00  0.00      PROA C  
ATOM   1730  CG  LEU A 216      22.285 169.964  58.547  0.00  0.00      PROA C  
ATOM   1731  CD1 LEU A 216      22.179 169.277  57.180  0.00  0.00      PROA C  
ATOM   1732  CD2 LEU A 216      21.138 169.515  59.464  0.00  0.00      PROA C  
ATOM   1733  N   ASP A 217      25.652 169.288  61.908  0.00  0.00      PROA N  
ATOM   1734  CA  ASP A 217      26.968 168.879  62.348  0.00  0.00      PROA C  
ATOM   1735  C   ASP A 217      27.108 167.370  62.199  0.00  0.00      PROA C  
ATOM   1736  O   ASP A 217      26.376 166.594  62.812  0.00  0.00      PROA O  
ATOM   1737  CB  ASP A 217      27.187 169.241  63.845  0.00  0.00      PROA C  
ATOM   1738  CG  ASP A 217      27.372 170.731  64.047  0.00  0.00      PROA C  
ATOM   1739  OD1 ASP A 217      27.921 171.423  63.156  0.00  0.00      PROA O  
ATOM   1740  OD2 ASP A 217      27.105 171.221  65.178  0.00  0.00      PROA O1-
ATOM   1741  N   PHE A 218      28.083 166.905  61.394  0.00  0.00      PROA N  
ATOM   1742  CA  PHE A 218      28.459 165.502  61.339  0.00  0.00      PROA C  
ATOM   1743  C   PHE A 218      29.293 165.147  62.564  0.00  0.00      PROA C  
ATOM   1744  O   PHE A 218      30.388 165.674  62.766  0.00  0.00      PROA O  
ATOM   1745  CB  PHE A 218      29.220 165.142  60.032  0.00  0.00      PROA C  
ATOM   1746  CG  PHE A 218      28.292 165.151  58.841  0.00  0.00      PROA C  
ATOM   1747  CD1 PHE A 218      27.816 166.353  58.278  0.00  0.00      PROA C  
ATOM   1748  CD2 PHE A 218      27.930 163.935  58.230  0.00  0.00      PROA C  
ATOM   1749  CE1 PHE A 218      26.981 166.338  57.152  0.00  0.00      PROA C  
ATOM   1750  CE2 PHE A 218      27.101 163.917  57.103  0.00  0.00      PROA C  
ATOM   1751  CZ  PHE A 218      26.624 165.119  56.564  0.00  0.00      PROA C  
ATOM   1752  N   VAL A 219      28.758 164.278  63.444  0.00  0.00      PROA N  
ATOM   1753  CA  VAL A 219      29.290 164.102  64.787  0.00  0.00      PROA C  
ATOM   1754  C   VAL A 219      30.237 162.911  64.940  0.00  0.00      PROA C  
ATOM   1755  O   VAL A 219      31.441 163.027  64.715  0.00  0.00      PROA O  
ATOM   1756  CB  VAL A 219      28.202 164.164  65.869  0.00  0.00      PROA C  
ATOM   1757  CG1 VAL A 219      27.851 165.646  66.117  0.00  0.00      PROA C  
ATOM   1758  CG2 VAL A 219      26.928 163.400  65.456  0.00  0.00      PROA C  
ATOM   1759  N   GLU A 220      29.737 161.744  65.396  0.00  0.00      PROA N  
ATOM   1760  CA  GLU A 220      30.558 160.615  65.798  0.00  0.00      PROA C  
ATOM   1761  C   GLU A 220      31.419 159.939  64.725  0.00  0.00      PROA C  
ATOM   1762  O   GLU A 220      32.612 159.706  64.932  0.00  0.00      PROA O  
ATOM   1763  CB  GLU A 220      29.673 159.564  66.518  0.00  0.00      PROA C  
ATOM   1764  CG  GLU A 220      29.149 160.054  67.893  0.00  0.00      PROA C  
ATOM   1765  CD  GLU A 220      28.363 158.976  68.634  0.00  0.00      PROA C  
ATOM   1766  OE1 GLU A 220      28.955 157.925  68.998  0.00  0.00      PROA O  
ATOM   1767  OE2 GLU A 220      27.143 159.174  68.877  0.00  0.00      PROA O1-
ATOM   1768  N   SER A 221      30.854 159.619  63.545  0.00  0.00      PROA N  
ATOM   1769  CA  SER A 221      31.603 158.926  62.502  0.00  0.00      PROA C  
ATOM   1770  C   SER A 221      30.911 159.105  61.163  0.00  0.00      PROA C  
ATOM   1771  O   SER A 221      29.700 159.316  61.085  0.00  0.00      PROA O  
ATOM   1772  CB  SER A 221      31.761 157.397  62.790  0.00  0.00      PROA C  
ATOM   1773  OG  SER A 221      32.641 156.728  61.875  0.00  0.00      PROA O  
ATOM   1774  N   PHE A 222      31.683 159.030  60.063  0.00  0.00      PROA N  
ATOM   1775  CA  PHE A 222      31.142 159.048  58.721  0.00  0.00      PROA C  
ATOM   1776  C   PHE A 222      31.873 157.996  57.892  0.00  0.00      PROA C  
ATOM   1777  O   PHE A 222      33.088 158.066  57.705  0.00  0.00      PROA O  
ATOM   1778  CB  PHE A 222      31.295 160.468  58.111  0.00  0.00      PROA C  
ATOM   1779  CG  PHE A 222      30.654 160.588  56.757  0.00  0.00      PROA C  
ATOM   1780  CD1 PHE A 222      29.271 160.791  56.658  0.00  0.00      PROA C  
ATOM   1781  CD2 PHE A 222      31.420 160.559  55.583  0.00  0.00      PROA C  
ATOM   1782  CE1 PHE A 222      28.651 160.914  55.409  0.00  0.00      PROA C  
ATOM   1783  CE2 PHE A 222      30.810 160.707  54.332  0.00  0.00      PROA C  
ATOM   1784  CZ  PHE A 222      29.422 160.870  54.243  0.00  0.00      PROA C  
ATOM   1785  N   ASP A 223      31.150 156.982  57.388  0.00  0.00      PROA N  
ATOM   1786  CA  ASP A 223      31.712 156.027  56.462  0.00  0.00      PROA C  
ATOM   1787  C   ASP A 223      30.606 155.522  55.541  0.00  0.00      PROA C  
ATOM   1788  O   ASP A 223      29.810 154.646  55.887  0.00  0.00      PROA O  
ATOM   1789  CB  ASP A 223      32.462 154.887  57.204  0.00  0.00      PROA C  
ATOM   1790  CG  ASP A 223      33.392 154.102  56.298  0.00  0.00      PROA C  
ATOM   1791  OD1 ASP A 223      33.201 154.060  55.057  0.00  0.00      PROA O  
ATOM   1792  OD2 ASP A 223      34.323 153.446  56.844  0.00  0.00      PROA O1-
ATOM   1793  N   VAL A 224      30.540 156.112  54.340  0.00  0.00      PROA N  
ATOM   1794  CA  VAL A 224      29.585 155.792  53.297  0.00  0.00      PROA C  
ATOM   1795  C   VAL A 224      30.406 155.429  52.077  0.00  0.00      PROA C  
ATOM   1796  O   VAL A 224      31.364 156.137  51.752  0.00  0.00      PROA O  
ATOM   1797  CB  VAL A 224      28.660 156.971  52.990  0.00  0.00      PROA C  
ATOM   1798  CG1 VAL A 224      27.787 156.707  51.747  0.00  0.00      PROA C  
ATOM   1799  CG2 VAL A 224      27.762 157.239  54.213  0.00  0.00      PROA C  
ATOM   1800  N   GLU A 225      30.100 154.307  51.383  0.00  0.00      PROA N  
ATOM   1801  CA  GLU A 225      30.946 153.817  50.305  0.00  0.00      PROA C  
ATOM   1802  C   GLU A 225      31.220 154.799  49.163  0.00  0.00      PROA C  
ATOM   1803  O   GLU A 225      30.329 155.418  48.578  0.00  0.00      PROA O  
ATOM   1804  CB  GLU A 225      30.509 152.450  49.711  0.00  0.00      PROA C  
ATOM   1805  CG  GLU A 225      30.612 151.281  50.724  0.00  0.00      PROA C  
ATOM   1806  CD  GLU A 225      30.967 149.941  50.076  0.00  0.00      PROA C  
ATOM   1807  OE1 GLU A 225      31.946 149.294  50.542  0.00  0.00      PROA O  
ATOM   1808  OE2 GLU A 225      30.286 149.510  49.110  0.00  0.00      PROA O1-
ATOM   1809  N   MET A 226      32.517 154.939  48.843  0.00  0.00      PROA N  
ATOM   1810  CA  MET A 226      33.059 155.858  47.873  0.00  0.00      PROA C  
ATOM   1811  C   MET A 226      33.853 155.047  46.869  0.00  0.00      PROA C  
ATOM   1812  O   MET A 226      34.453 154.026  47.211  0.00  0.00      PROA O  
ATOM   1813  CB  MET A 226      33.969 156.886  48.597  0.00  0.00      PROA C  
ATOM   1814  CG  MET A 226      34.661 157.932  47.702  0.00  0.00      PROA C  
ATOM   1815  SD  MET A 226      35.529 159.245  48.617  0.00  0.00      PROA S  
ATOM   1816  CE  MET A 226      36.885 158.222  49.263  0.00  0.00      PROA C  
ATOM   1817  N   HIS A 227      33.865 155.461  45.591  0.00  0.00      PROA N  
ATOM   1818  CA  HIS A 227      34.612 154.768  44.556  0.00  0.00      PROA C  
ATOM   1819  C   HIS A 227      35.729 155.692  44.056  0.00  0.00      PROA C  
ATOM   1820  O   HIS A 227      35.521 156.908  44.026  0.00  0.00      PROA O  
ATOM   1821  CB  HIS A 227      33.679 154.310  43.407  0.00  0.00      PROA C  
ATOM   1822  CG  HIS A 227      34.336 153.427  42.380  0.00  0.00      PROA C  
ATOM   1823  CD2 HIS A 227      34.969 152.229  42.529  0.00  0.00      PROA C  
ATOM   1824  ND1 HIS A 227      34.313 153.670  41.022  0.00  0.00      PROA N  
ATOM   1825  CE1 HIS A 227      34.944 152.632  40.418  0.00  0.00      PROA C  
ATOM   1826  NE2 HIS A 227      35.364 151.733  41.293  0.00  0.00      PROA N  
ATOM   1827  N   PRO A 228      36.933 155.238  43.684  0.00  0.00      PROA N  
ATOM   1828  CA  PRO A 228      37.994 156.165  43.292  0.00  0.00      PROA C  
ATOM   1829  C   PRO A 228      37.751 156.822  41.942  0.00  0.00      PROA C  
ATOM   1830  O   PRO A 228      38.068 158.002  41.782  0.00  0.00      PROA O  
ATOM   1831  CB  PRO A 228      39.265 155.299  43.264  0.00  0.00      PROA C  
ATOM   1832  CG  PRO A 228      38.985 154.223  44.312  0.00  0.00      PROA C  
ATOM   1833  CD  PRO A 228      37.493 153.947  44.113  0.00  0.00      PROA C  
ATOM   1834  N   GLU A 229      37.243 156.069  40.943  0.00  0.00      PROA N  
ATOM   1835  CA  GLU A 229      37.002 156.560  39.592  0.00  0.00      PROA C  
ATOM   1836  C   GLU A 229      35.972 157.689  39.493  0.00  0.00      PROA C  
ATOM   1837  O   GLU A 229      36.160 158.669  38.768  0.00  0.00      PROA O  
ATOM   1838  CB  GLU A 229      36.600 155.406  38.634  0.00  0.00      PROA C  
ATOM   1839  CG  GLU A 229      37.694 154.321  38.443  0.00  0.00      PROA C  
ATOM   1840  CD  GLU A 229      38.995 154.878  37.875  0.00  0.00      PROA C  
ATOM   1841  OE1 GLU A 229      38.985 155.409  36.731  0.00  0.00      PROA O  
ATOM   1842  OE2 GLU A 229      40.053 154.777  38.552  0.00  0.00      PROA O1-
ATOM   1843  N   ALA A 230      34.863 157.581  40.243  0.00  0.00      PROA N  
ATOM   1844  CA  ALA A 230      33.816 158.580  40.291  0.00  0.00      PROA C  
ATOM   1845  C   ALA A 230      33.296 158.600  41.715  0.00  0.00      PROA C  
ATOM   1846  O   ALA A 230      33.182 157.546  42.333  0.00  0.00      PROA O  
ATOM   1847  CB  ALA A 230      32.676 158.246  39.307  0.00  0.00      PROA C  
ATOM   1848  N   GLN A 231      33.031 159.797  42.288  0.00  0.00      PROA N  
ATOM   1849  CA  GLN A 231      32.790 159.986  43.714  0.00  0.00      PROA C  
ATOM   1850  C   GLN A 231      31.844 159.024  44.438  0.00  0.00      PROA C  
ATOM   1851  O   GLN A 231      32.286 158.175  45.215  0.00  0.00      PROA O  
ATOM   1852  CB  GLN A 231      32.470 161.471  44.069  0.00  0.00      PROA C  
ATOM   1853  CG  GLN A 231      31.305 162.135  43.281  0.00  0.00      PROA C  
ATOM   1854  CD  GLN A 231      31.210 163.656  43.482  0.00  0.00      PROA C  
ATOM   1855  NE2 GLN A 231      31.471 164.135  44.719  0.00  0.00      PROA N  
ATOM   1856  OE1 GLN A 231      30.892 164.405  42.554  0.00  0.00      PROA O  
ATOM   1857  N   CYS A 232      30.522 159.099  44.178  0.00  0.00      PROA N  
ATOM   1858  CA  CYS A 232      29.526 158.399  44.983  0.00  0.00      PROA C  
ATOM   1859  C   CYS A 232      28.512 157.628  44.125  0.00  0.00      PROA C  
ATOM   1860  O   CYS A 232      27.319 157.941  44.176  0.00  0.00      PROA O  
ATOM   1861  CB  CYS A 232      28.756 159.405  45.899  0.00  0.00      PROA C  
ATOM   1862  SG  CYS A 232      29.812 160.494  46.916  0.00  0.00      PROA S  
ATOM   1863  N   PRO A 233      28.885 156.631  43.311  0.00  0.00      PROA N  
ATOM   1864  CA  PRO A 233      27.954 155.947  42.419  0.00  0.00      PROA C  
ATOM   1865  C   PRO A 233      27.035 154.995  43.167  0.00  0.00      PROA C  
ATOM   1866  O   PRO A 233      25.886 154.821  42.756  0.00  0.00      PROA O  
ATOM   1867  CB  PRO A 233      28.873 155.200  41.434  0.00  0.00      PROA C  
ATOM   1868  CG  PRO A 233      30.147 154.921  42.235  0.00  0.00      PROA C  
ATOM   1869  CD  PRO A 233      30.260 156.160  43.123  0.00  0.00      PROA C  
ATOM   1870  N   TYR A 234      27.524 154.323  44.227  0.00  0.00      PROA N  
ATOM   1871  CA  TYR A 234      26.797 153.247  44.876  0.00  0.00      PROA C  
ATOM   1872  C   TYR A 234      25.872 153.797  45.954  0.00  0.00      PROA C  
ATOM   1873  O   TYR A 234      24.647 153.664  45.882  0.00  0.00      PROA O  
ATOM   1874  CB  TYR A 234      27.778 152.216  45.512  0.00  0.00      PROA C  
ATOM   1875  CG  TYR A 234      28.799 151.729  44.513  0.00  0.00      PROA C  
ATOM   1876  CD1 TYR A 234      28.395 151.200  43.274  0.00  0.00      PROA C  
ATOM   1877  CD2 TYR A 234      30.173 151.771  44.815  0.00  0.00      PROA C  
ATOM   1878  CE1 TYR A 234      29.344 150.744  42.347  0.00  0.00      PROA C  
ATOM   1879  CE2 TYR A 234      31.123 151.310  43.893  0.00  0.00      PROA C  
ATOM   1880  CZ  TYR A 234      30.707 150.801  42.657  0.00  0.00      PROA C  
ATOM   1881  OH  TYR A 234      31.667 150.334  41.735  0.00  0.00      PROA O  
ATOM   1882  N   ASP A 235      26.452 154.473  46.962  0.00  0.00      PROA N  
ATOM   1883  CA  ASP A 235      25.741 154.959  48.122  0.00  0.00      PROA C  
ATOM   1884  C   ASP A 235      25.906 156.472  48.150  0.00  0.00      PROA C  
ATOM   1885  O   ASP A 235      27.002 156.996  47.949  0.00  0.00      PROA O  
ATOM   1886  CB  ASP A 235      26.309 154.332  49.425  0.00  0.00      PROA C  
ATOM   1887  CG  ASP A 235      26.285 152.804  49.427  0.00  0.00      PROA C  
ATOM   1888  OD1 ASP A 235      25.485 152.160  48.699  0.00  0.00      PROA O  
ATOM   1889  OD2 ASP A 235      27.010 152.226  50.281  0.00  0.00      PROA O1-
ATOM   1890  N   SER A 236      24.817 157.233  48.362  0.00  0.00      PROA N  
ATOM   1891  CA  SER A 236      24.920 158.685  48.319  0.00  0.00      PROA C  
ATOM   1892  C   SER A 236      23.996 159.383  49.292  0.00  0.00      PROA C  
ATOM   1893  O   SER A 236      22.793 159.120  49.370  0.00  0.00      PROA O  
ATOM   1894  CB  SER A 236      24.743 159.283  46.891  0.00  0.00      PROA C  
ATOM   1895  OG  SER A 236      23.523 158.870  46.266  0.00  0.00      PROA O  
ATOM   1896  N   LEU A 237      24.561 160.343  50.044  0.00  0.00      PROA N  
ATOM   1897  CA  LEU A 237      23.855 161.191  50.979  0.00  0.00      PROA C  
ATOM   1898  C   LEU A 237      23.763 162.593  50.398  0.00  0.00      PROA C  
ATOM   1899  O   LEU A 237      24.778 163.223  50.098  0.00  0.00      PROA O  
ATOM   1900  CB  LEU A 237      24.626 161.222  52.321  0.00  0.00      PROA C  
ATOM   1901  CG  LEU A 237      24.033 162.126  53.420  0.00  0.00      PROA C  
ATOM   1902  CD1 LEU A 237      22.654 161.633  53.862  0.00  0.00      PROA C  
ATOM   1903  CD2 LEU A 237      24.975 162.186  54.628  0.00  0.00      PROA C  
ATOM   1904  N   LYS A 238      22.539 163.102  50.176  0.00  0.00      PROA N  
ATOM   1905  CA  LYS A 238      22.315 164.422  49.616  0.00  0.00      PROA C  
ATOM   1906  C   LYS A 238      21.500 165.248  50.594  0.00  0.00      PROA C  
ATOM   1907  O   LYS A 238      20.520 164.775  51.172  0.00  0.00      PROA O  
ATOM   1908  CB  LYS A 238      21.578 164.427  48.244  0.00  0.00      PROA C  
ATOM   1909  CG  LYS A 238      22.315 163.760  47.063  0.00  0.00      PROA C  
ATOM   1910  CD  LYS A 238      22.360 162.216  47.063  0.00  0.00      PROA C  
ATOM   1911  CE  LYS A 238      20.983 161.535  47.150  0.00  0.00      PROA C  
ATOM   1912  NZ  LYS A 238      21.138 160.064  47.233  0.00  0.00      PROA N1+
ATOM   1913  N   ILE A 239      21.886 166.520  50.788  0.00  0.00      PROA N  
ATOM   1914  CA  ILE A 239      21.180 167.450  51.649  0.00  0.00      PROA C  
ATOM   1915  C   ILE A 239      20.595 168.528  50.756  0.00  0.00      PROA C  
ATOM   1916  O   ILE A 239      21.308 169.250  50.061  0.00  0.00      PROA O  
ATOM   1917  CB  ILE A 239      22.059 168.038  52.762  0.00  0.00      PROA C  
ATOM   1918  CG1 ILE A 239      22.408 166.972  53.833  0.00  0.00      PROA C  
ATOM   1919  CG2 ILE A 239      21.348 169.231  53.443  0.00  0.00      PROA C  
ATOM   1920  CD  ILE A 239      23.682 166.166  53.567  0.00  0.00      PROA C  
ATOM   1921  N   GLN A 240      19.260 168.656  50.728  0.00  0.00      PROA N  
ATOM   1922  CA  GLN A 240      18.560 169.620  49.910  0.00  0.00      PROA C  
ATOM   1923  C   GLN A 240      17.860 170.640  50.786  0.00  0.00      PROA C  
ATOM   1924  O   GLN A 240      17.148 170.316  51.738  0.00  0.00      PROA O  
ATOM   1925  CB  GLN A 240      17.584 168.923  48.921  0.00  0.00      PROA C  
ATOM   1926  CG  GLN A 240      16.556 169.849  48.218  0.00  0.00      PROA C  
ATOM   1927  CD  GLN A 240      15.558 169.068  47.354  0.00  0.00      PROA C  
ATOM   1928  NE2 GLN A 240      16.040 168.423  46.270  0.00  0.00      PROA N  
ATOM   1929  OE1 GLN A 240      14.355 169.041  47.633  0.00  0.00      PROA O  
ATOM   1930  N   THR A 241      18.073 171.927  50.481  0.00  0.00      PROA N  
ATOM   1931  CA  THR A 241      17.528 173.054  51.222  0.00  0.00      PROA C  
ATOM   1932  C   THR A 241      16.780 173.899  50.213  0.00  0.00      PROA C  
ATOM   1933  O   THR A 241      16.894 173.686  49.004  0.00  0.00      PROA O  
ATOM   1934  CB  THR A 241      18.598 173.893  51.941  0.00  0.00      PROA C  
ATOM   1935  CG2 THR A 241      19.585 172.970  52.664  0.00  0.00      PROA C  
ATOM   1936  OG1 THR A 241      19.375 174.716  51.077  0.00  0.00      PROA O  
ATOM   1937  N   ASP A 242      15.965 174.876  50.666  0.00  0.00      PROA N  
ATOM   1938  CA  ASP A 242      15.258 175.763  49.759  0.00  0.00      PROA C  
ATOM   1939  C   ASP A 242      16.205 176.572  48.849  0.00  0.00      PROA C  
ATOM   1940  O   ASP A 242      16.034 176.645  47.630  0.00  0.00      PROA O  
ATOM   1941  CB  ASP A 242      14.350 176.695  50.614  0.00  0.00      PROA C  
ATOM   1942  CG  ASP A 242      13.326 177.474  49.800  0.00  0.00      PROA C  
ATOM   1943  OD1 ASP A 242      12.971 177.054  48.668  0.00  0.00      PROA O  
ATOM   1944  OD2 ASP A 242      12.777 178.471  50.342  0.00  0.00      PROA O1-
ATOM   1945  N   LYS A 243      17.272 177.163  49.433  0.00  0.00      PROA N  
ATOM   1946  CA  LYS A 243      18.317 177.839  48.684  0.00  0.00      PROA C  
ATOM   1947  C   LYS A 243      19.213 176.980  47.793  0.00  0.00      PROA C  
ATOM   1948  O   LYS A 243      19.485 177.337  46.646  0.00  0.00      PROA O  
ATOM   1949  CB  LYS A 243      19.199 178.712  49.611  0.00  0.00      PROA C  
ATOM   1950  CG  LYS A 243      18.464 179.961  50.130  0.00  0.00      PROA C  
ATOM   1951  CD  LYS A 243      19.427 180.936  50.833  0.00  0.00      PROA C  
ATOM   1952  CE  LYS A 243      18.780 182.222  51.376  0.00  0.00      PROA C  
ATOM   1953  NZ  LYS A 243      18.248 183.073  50.281  0.00  0.00      PROA N1+
ATOM   1954  N   ARG A 244      19.712 175.834  48.300  0.00  0.00      PROA N  
ATOM   1955  CA  ARG A 244      20.789 175.122  47.628  0.00  0.00      PROA C  
ATOM   1956  C   ARG A 244      20.767 173.634  47.973  0.00  0.00      PROA C  
ATOM   1957  O   ARG A 244      20.320 173.218  49.044  0.00  0.00      PROA O  
ATOM   1958  CB  ARG A 244      22.165 175.707  48.070  0.00  0.00      PROA C  
ATOM   1959  CG  ARG A 244      23.330 175.443  47.087  0.00  0.00      PROA C  
ATOM   1960  CD  ARG A 244      24.737 175.614  47.682  0.00  0.00      PROA C  
ATOM   1961  NE  ARG A 244      24.885 177.035  48.127  0.00  0.00      PROA N  
ATOM   1962  CZ  ARG A 244      25.966 177.519  48.721  0.00  0.00      PROA C  
ATOM   1963  NH1 ARG A 244      27.038 176.790  48.939  0.00  0.00      PROA N1+
ATOM   1964  NH2 ARG A 244      25.984 178.778  49.107  0.00  0.00      PROA N  
ATOM   1965  N   GLU A 245      21.282 172.789  47.058  0.00  0.00      PROA N  
ATOM   1966  CA  GLU A 245      21.587 171.394  47.313  0.00  0.00      PROA C  
ATOM   1967  C   GLU A 245      23.069 171.198  47.630  0.00  0.00      PROA C  
ATOM   1968  O   GLU A 245      23.953 171.818  47.034  0.00  0.00      PROA O  
ATOM   1969  CB  GLU A 245      21.193 170.491  46.119  0.00  0.00      PROA C  
ATOM   1970  CG  GLU A 245      19.666 170.456  45.875  0.00  0.00      PROA C  
ATOM   1971  CD  GLU A 245      19.278 169.474  44.776  0.00  0.00      PROA C  
ATOM   1972  OE1 GLU A 245      19.630 169.709  43.588  0.00  0.00      PROA O  
ATOM   1973  OE2 GLU A 245      18.598 168.458  45.085  0.00  0.00      PROA O1-
ATOM   1974  N   TYR A 246      23.363 170.317  48.599  0.00  0.00      PROA N  
ATOM   1975  CA  TYR A 246      24.692 169.977  49.063  0.00  0.00      PROA C  
ATOM   1976  C   TYR A 246      24.926 168.480  48.864  0.00  0.00      PROA C  
ATOM   1977  O   TYR A 246      24.004 167.661  48.927  0.00  0.00      PROA O  
ATOM   1978  CB  TYR A 246      24.900 170.323  50.566  0.00  0.00      PROA C  
ATOM   1979  CG  TYR A 246      24.660 171.785  50.850  0.00  0.00      PROA C  
ATOM   1980  CD1 TYR A 246      23.378 172.251  51.197  0.00  0.00      PROA C  
ATOM   1981  CD2 TYR A 246      25.733 172.695  50.855  0.00  0.00      PROA C  
ATOM   1982  CE1 TYR A 246      23.168 173.601  51.512  0.00  0.00      PROA C  
ATOM   1983  CE2 TYR A 246      25.527 174.044  51.183  0.00  0.00      PROA C  
ATOM   1984  CZ  TYR A 246      24.242 174.496  51.506  0.00  0.00      PROA C  
ATOM   1985  OH  TYR A 246      24.020 175.851  51.831  0.00  0.00      PROA O  
ATOM   1986  N   GLY A 247      26.192 168.085  48.606  0.00  0.00      PROA N  
ATOM   1987  CA  GLY A 247      26.565 166.705  48.299  0.00  0.00      PROA C  
ATOM   1988  C   GLY A 247      26.447 166.380  46.824  0.00  0.00      PROA C  
ATOM   1989  O   GLY A 247      26.449 167.303  46.001  0.00  0.00      PROA O  
ATOM   1990  N   PRO A 248      26.337 165.120  46.404  0.00  0.00      PROA N  
ATOM   1991  CA  PRO A 248      26.575 163.884  47.154  0.00  0.00      PROA C  
ATOM   1992  C   PRO A 248      27.738 163.843  48.138  0.00  0.00      PROA C  
ATOM   1993  O   PRO A 248      28.850 164.241  47.792  0.00  0.00      PROA O  
ATOM   1994  CB  PRO A 248      26.727 162.818  46.058  0.00  0.00      PROA C  
ATOM   1995  CG  PRO A 248      25.820 163.330  44.938  0.00  0.00      PROA C  
ATOM   1996  CD  PRO A 248      26.056 164.841  44.992  0.00  0.00      PROA C  
ATOM   1997  N   PHE A 249      27.500 163.326  49.355  0.00  0.00      PROA N  
ATOM   1998  CA  PHE A 249      28.529 163.050  50.337  0.00  0.00      PROA C  
ATOM   1999  C   PHE A 249      28.770 161.550  50.441  0.00  0.00      PROA C  
ATOM   2000  O   PHE A 249      27.842 160.747  50.552  0.00  0.00      PROA O  
ATOM   2001  CB  PHE A 249      28.169 163.592  51.748  0.00  0.00      PROA C  
ATOM   2002  CG  PHE A 249      28.101 165.095  51.742  0.00  0.00      PROA C  
ATOM   2003  CD1 PHE A 249      29.285 165.852  51.779  0.00  0.00      PROA C  
ATOM   2004  CD2 PHE A 249      26.865 165.763  51.771  0.00  0.00      PROA C  
ATOM   2005  CE1 PHE A 249      29.236 167.252  51.829  0.00  0.00      PROA C  
ATOM   2006  CE2 PHE A 249      26.813 167.163  51.822  0.00  0.00      PROA C  
ATOM   2007  CZ  PHE A 249      27.999 167.907  51.851  0.00  0.00      PROA C  
ATOM   2008  N   CYS A 250      30.053 161.148  50.403  0.00  0.00      PROA N  
ATOM   2009  CA  CYS A 250      30.490 159.786  50.633  0.00  0.00      PROA C  
ATOM   2010  C   CYS A 250      31.976 159.836  50.971  0.00  0.00      PROA C  
ATOM   2011  O   CYS A 250      32.627 160.865  50.770  0.00  0.00      PROA O  
ATOM   2012  CB  CYS A 250      30.208 158.813  49.454  0.00  0.00      PROA C  
ATOM   2013  SG  CYS A 250      31.061 159.239  47.907  0.00  0.00      PROA S  
ATOM   2014  N   GLY A 251      32.542 158.751  51.535  0.00  0.00      PROA N  
ATOM   2015  CA  GLY A 251      33.923 158.709  52.016  0.00  0.00      PROA C  
ATOM   2016  C   GLY A 251      34.008 158.366  53.478  0.00  0.00      PROA C  
ATOM   2017  O   GLY A 251      33.006 158.075  54.129  0.00  0.00      PROA O  
ATOM   2018  N   LYS A 252      35.243 158.370  54.022  0.00  0.00      PROA N  
ATOM   2019  CA  LYS A 252      35.550 157.900  55.367  0.00  0.00      PROA C  
ATOM   2020  C   LYS A 252      35.874 159.018  56.356  0.00  0.00      PROA C  
ATOM   2021  O   LYS A 252      36.235 158.776  57.510  0.00  0.00      PROA O  
ATOM   2022  CB  LYS A 252      36.729 156.894  55.305  0.00  0.00      PROA C  
ATOM   2023  CG  LYS A 252      36.338 155.595  54.585  0.00  0.00      PROA C  
ATOM   2024  CD  LYS A 252      37.441 154.522  54.583  0.00  0.00      PROA C  
ATOM   2025  CE  LYS A 252      36.955 153.140  54.106  0.00  0.00      PROA C  
ATOM   2026  NZ  LYS A 252      36.201 152.436  55.166  0.00  0.00      PROA N1+
ATOM   2027  N   THR A 253      35.739 160.286  55.929  0.00  0.00      PROA N  
ATOM   2028  CA  THR A 253      36.091 161.457  56.731  0.00  0.00      PROA C  
ATOM   2029  C   THR A 253      34.843 162.281  56.953  0.00  0.00      PROA C  
ATOM   2030  O   THR A 253      34.079 162.519  56.020  0.00  0.00      PROA O  
ATOM   2031  CB  THR A 253      37.158 162.341  56.075  0.00  0.00      PROA C  
ATOM   2032  CG2 THR A 253      37.521 163.556  56.946  0.00  0.00      PROA C  
ATOM   2033  OG1 THR A 253      38.364 161.603  55.896  0.00  0.00      PROA O  
ATOM   2034  N   LEU A 254      34.596 162.738  58.201  0.00  0.00      PROA N  
ATOM   2035  CA  LEU A 254      33.495 163.621  58.563  0.00  0.00      PROA C  
ATOM   2036  C   LEU A 254      33.478 164.925  57.744  0.00  0.00      PROA C  
ATOM   2037  O   LEU A 254      34.423 165.713  57.882  0.00  0.00      PROA O  
ATOM   2038  CB  LEU A 254      33.588 163.997  60.067  0.00  0.00      PROA C  
ATOM   2039  CG  LEU A 254      33.383 162.820  61.047  0.00  0.00      PROA C  
ATOM   2040  CD1 LEU A 254      34.121 163.073  62.370  0.00  0.00      PROA C  
ATOM   2041  CD2 LEU A 254      31.892 162.601  61.329  0.00  0.00      PROA C  
ATOM   2042  N   PRO A 255      32.512 165.222  56.864  0.00  0.00      PROA N  
ATOM   2043  CA  PRO A 255      32.444 166.508  56.179  0.00  0.00      PROA C  
ATOM   2044  C   PRO A 255      32.277 167.698  57.142  0.00  0.00      PROA C  
ATOM   2045  O   PRO A 255      31.722 167.498  58.231  0.00  0.00      PROA O  
ATOM   2046  CB  PRO A 255      31.293 166.349  55.170  0.00  0.00      PROA C  
ATOM   2047  CG  PRO A 255      30.392 165.279  55.786  0.00  0.00      PROA C  
ATOM   2048  CD  PRO A 255      31.362 164.370  56.544  0.00  0.00      PROA C  
ATOM   2049  N   PRO A 256      32.752 168.909  56.826  0.00  0.00      PROA N  
ATOM   2050  CA  PRO A 256      32.479 170.134  57.578  0.00  0.00      PROA C  
ATOM   2051  C   PRO A 256      31.027 170.417  57.952  0.00  0.00      PROA C  
ATOM   2052  O   PRO A 256      30.101 169.924  57.303  0.00  0.00      PROA O  
ATOM   2053  CB  PRO A 256      33.044 171.250  56.682  0.00  0.00      PROA C  
ATOM   2054  CG  PRO A 256      34.197 170.572  55.943  0.00  0.00      PROA C  
ATOM   2055  CD  PRO A 256      33.649 169.167  55.691  0.00  0.00      PROA C  
ATOM   2056  N   ARG A 257      30.815 171.255  58.990  0.00  0.00      PROA N  
ATOM   2057  CA  ARG A 257      29.521 171.825  59.335  0.00  0.00      PROA C  
ATOM   2058  C   ARG A 257      28.782 172.478  58.169  0.00  0.00      PROA C  
ATOM   2059  O   ARG A 257      29.359 173.244  57.392  0.00  0.00      PROA O  
ATOM   2060  CB  ARG A 257      29.663 172.836  60.514  0.00  0.00      PROA C  
ATOM   2061  CG  ARG A 257      28.492 173.829  60.720  0.00  0.00      PROA C  
ATOM   2062  CD  ARG A 257      28.670 174.797  61.901  0.00  0.00      PROA C  
ATOM   2063  NE  ARG A 257      28.462 174.013  63.153  0.00  0.00      PROA N  
ATOM   2064  CZ  ARG A 257      28.419 174.518  64.371  0.00  0.00      PROA C  
ATOM   2065  NH1 ARG A 257      28.684 175.777  64.638  0.00  0.00      PROA N1+
ATOM   2066  NH2 ARG A 257      28.089 173.717  65.359  0.00  0.00      PROA N  
ATOM   2067  N   ILE A 258      27.472 172.197  58.029  0.00  0.00      PROA N  
ATOM   2068  CA  ILE A 258      26.644 172.819  57.013  0.00  0.00      PROA C  
ATOM   2069  C   ILE A 258      25.693 173.755  57.741  0.00  0.00      PROA C  
ATOM   2070  O   ILE A 258      24.751 173.331  58.411  0.00  0.00      PROA O  
ATOM   2071  CB  ILE A 258      25.861 171.828  56.140  0.00  0.00      PROA C  
ATOM   2072  CG1 ILE A 258      26.760 170.671  55.628  0.00  0.00      PROA C  
ATOM   2073  CG2 ILE A 258      25.226 172.611  54.967  0.00  0.00      PROA C  
ATOM   2074  CD  ILE A 258      26.014 169.634  54.776  0.00  0.00      PROA C  
ATOM   2075  N   GLU A 259      25.919 175.077  57.632  0.00  0.00      PROA N  
ATOM   2076  CA  GLU A 259      25.033 176.074  58.199  0.00  0.00      PROA C  
ATOM   2077  C   GLU A 259      24.141 176.613  57.090  0.00  0.00      PROA C  
ATOM   2078  O   GLU A 259      24.594 177.178  56.092  0.00  0.00      PROA O  
ATOM   2079  CB  GLU A 259      25.804 177.185  58.968  0.00  0.00      PROA C  
ATOM   2080  CG  GLU A 259      26.820 178.019  58.140  0.00  0.00      PROA C  
ATOM   2081  CD  GLU A 259      27.633 179.018  58.964  0.00  0.00      PROA C  
ATOM   2082  OE1 GLU A 259      27.462 179.116  60.207  0.00  0.00      PROA O  
ATOM   2083  OE2 GLU A 259      28.475 179.732  58.353  0.00  0.00      PROA O1-
ATOM   2084  N   THR A 260      22.819 176.392  57.215  0.00  0.00      PROA N  
ATOM   2085  CA  THR A 260      21.857 176.678  56.158  0.00  0.00      PROA C  
ATOM   2086  C   THR A 260      20.958 177.797  56.644  0.00  0.00      PROA C  
ATOM   2087  O   THR A 260      20.517 177.813  57.790  0.00  0.00      PROA O  
ATOM   2088  CB  THR A 260      21.016 175.460  55.720  0.00  0.00      PROA C  
ATOM   2089  CG2 THR A 260      21.924 174.240  55.502  0.00  0.00      PROA C  
ATOM   2090  OG1 THR A 260      20.003 175.073  56.640  0.00  0.00      PROA O  
ATOM   2091  N   ASP A 261      20.682 178.805  55.789  0.00  0.00      PROA N  
ATOM   2092  CA  ASP A 261      19.772 179.891  56.116  0.00  0.00      PROA C  
ATOM   2093  C   ASP A 261      18.328 179.404  56.338  0.00  0.00      PROA C  
ATOM   2094  O   ASP A 261      17.602 179.886  57.209  0.00  0.00      PROA O  
ATOM   2095  CB  ASP A 261      19.852 180.971  55.001  0.00  0.00      PROA C  
ATOM   2096  CG  ASP A 261      19.214 182.294  55.406  0.00  0.00      PROA C  
ATOM   2097  OD1 ASP A 261      19.245 182.657  56.611  0.00  0.00      PROA O  
ATOM   2098  OD2 ASP A 261      18.780 183.050  54.497  0.00  0.00      PROA O1-
ATOM   2099  N   SER A 262      17.904 178.419  55.517  0.00  0.00      PROA N  
ATOM   2100  CA  SER A 262      16.562 177.849  55.467  0.00  0.00      PROA C  
ATOM   2101  C   SER A 262      16.047 177.180  56.749  0.00  0.00      PROA C  
ATOM   2102  O   SER A 262      16.791 176.634  57.569  0.00  0.00      PROA O  
ATOM   2103  CB  SER A 262      16.405 176.849  54.282  0.00  0.00      PROA C  
ATOM   2104  OG  SER A 262      15.042 176.476  54.037  0.00  0.00      PROA O  
ATOM   2105  N   ASN A 263      14.708 177.209  56.910  0.00  0.00      PROA N  
ATOM   2106  CA  ASN A 263      13.948 176.581  57.969  0.00  0.00      PROA C  
ATOM   2107  C   ASN A 263      13.474 175.180  57.563  0.00  0.00      PROA C  
ATOM   2108  O   ASN A 263      12.861 174.464  58.357  0.00  0.00      PROA O  
ATOM   2109  CB  ASN A 263      12.702 177.470  58.289  0.00  0.00      PROA C  
ATOM   2110  CG  ASN A 263      11.778 177.660  57.078  0.00  0.00      PROA C  
ATOM   2111  ND2 ASN A 263      10.496 177.257  57.217  0.00  0.00      PROA N  
ATOM   2112  OD1 ASN A 263      12.184 178.142  56.016  0.00  0.00      PROA O  
ATOM   2113  N   LYS A 264      13.749 174.751  56.316  0.00  0.00      PROA N  
ATOM   2114  CA  LYS A 264      13.383 173.435  55.837  0.00  0.00      PROA C  
ATOM   2115  C   LYS A 264      14.551 172.739  55.154  0.00  0.00      PROA C  
ATOM   2116  O   LYS A 264      15.161 173.237  54.206  0.00  0.00      PROA O  
ATOM   2117  CB  LYS A 264      12.121 173.447  54.933  0.00  0.00      PROA C  
ATOM   2118  CG  LYS A 264      12.158 174.425  53.745  0.00  0.00      PROA C  
ATOM   2119  CD  LYS A 264      10.856 174.373  52.922  0.00  0.00      PROA C  
ATOM   2120  CE  LYS A 264      10.870 175.303  51.698  0.00  0.00      PROA C  
ATOM   2121  NZ  LYS A 264       9.584 175.231  50.959  0.00  0.00      PROA N1+
ATOM   2122  N   VAL A 265      14.898 171.539  55.650  0.00  0.00      PROA N  
ATOM   2123  CA  VAL A 265      15.968 170.727  55.101  0.00  0.00      PROA C  
ATOM   2124  C   VAL A 265      15.402 169.351  54.822  0.00  0.00      PROA C  
ATOM   2125  O   VAL A 265      14.709 168.760  55.651  0.00  0.00      PROA O  
ATOM   2126  CB  VAL A 265      17.185 170.647  56.025  0.00  0.00      PROA C  
ATOM   2127  CG1 VAL A 265      18.232 169.662  55.478  0.00  0.00      PROA C  
ATOM   2128  CG2 VAL A 265      17.826 172.041  56.153  0.00  0.00      PROA C  
ATOM   2129  N   THR A 266      15.648 168.794  53.626  0.00  0.00      PROA N  
ATOM   2130  CA  THR A 266      15.315 167.409  53.327  0.00  0.00      PROA C  
ATOM   2131  C   THR A 266      16.604 166.691  53.001  0.00  0.00      PROA C  
ATOM   2132  O   THR A 266      17.446 167.154  52.230  0.00  0.00      PROA O  
ATOM   2133  CB  THR A 266      14.247 167.218  52.244  0.00  0.00      PROA C  
ATOM   2134  CG2 THR A 266      14.722 167.628  50.846  0.00  0.00      PROA C  
ATOM   2135  OG1 THR A 266      13.794 165.869  52.169  0.00  0.00      PROA O  
ATOM   2136  N   ILE A 267      16.827 165.545  53.653  0.00  0.00      PROA N  
ATOM   2137  CA  ILE A 267      18.051 164.786  53.534  0.00  0.00      PROA C  
ATOM   2138  C   ILE A 267      17.678 163.446  52.956  0.00  0.00      PROA C  
ATOM   2139  O   ILE A 267      16.779 162.764  53.449  0.00  0.00      PROA O  
ATOM   2140  CB  ILE A 267      18.786 164.643  54.861  0.00  0.00      PROA C  
ATOM   2141  CG1 ILE A 267      19.038 166.056  55.451  0.00  0.00      PROA C  
ATOM   2142  CG2 ILE A 267      20.077 163.820  54.652  0.00  0.00      PROA C  
ATOM   2143  CD  ILE A 267      19.981 166.095  56.653  0.00  0.00      PROA C  
ATOM   2144  N   THR A 268      18.341 163.047  51.858  0.00  0.00      PROA N  
ATOM   2145  CA  THR A 268      18.048 161.795  51.178  0.00  0.00      PROA C  
ATOM   2146  C   THR A 268      19.277 160.924  51.142  0.00  0.00      PROA C  
ATOM   2147  O   THR A 268      20.353 161.323  50.700  0.00  0.00      PROA O  
ATOM   2148  CB  THR A 268      17.441 161.910  49.778  0.00  0.00      PROA C  
ATOM   2149  CG2 THR A 268      15.974 162.354  49.910  0.00  0.00      PROA C  
ATOM   2150  OG1 THR A 268      18.098 162.879  48.969  0.00  0.00      PROA O  
ATOM   2151  N   PHE A 269      19.137 159.682  51.634  0.00  0.00      PROA N  
ATOM   2152  CA  PHE A 269      20.206 158.710  51.677  0.00  0.00      PROA C  
ATOM   2153  C   PHE A 269      19.759 157.480  50.904  0.00  0.00      PROA C  
ATOM   2154  O   PHE A 269      18.750 156.851  51.220  0.00  0.00      PROA O  
ATOM   2155  CB  PHE A 269      20.606 158.381  53.144  0.00  0.00      PROA C  
ATOM   2156  CG  PHE A 269      21.677 157.323  53.248  0.00  0.00      PROA C  
ATOM   2157  CD1 PHE A 269      22.930 157.528  52.647  0.00  0.00      PROA C  
ATOM   2158  CD2 PHE A 269      21.455 156.135  53.968  0.00  0.00      PROA C  
ATOM   2159  CE1 PHE A 269      23.936 156.559  52.744  0.00  0.00      PROA C  
ATOM   2160  CE2 PHE A 269      22.460 155.163  54.068  0.00  0.00      PROA C  
ATOM   2161  CZ  PHE A 269      23.701 155.375  53.453  0.00  0.00      PROA C  
ATOM   2162  N   THR A 270      20.495 157.129  49.839  0.00  0.00      PROA N  
ATOM   2163  CA  THR A 270      20.220 155.952  49.025  0.00  0.00      PROA C  
ATOM   2164  C   THR A 270      21.455 155.087  49.011  0.00  0.00      PROA C  
ATOM   2165  O   THR A 270      22.585 155.572  49.081  0.00  0.00      PROA O  
ATOM   2166  CB  THR A 270      19.773 156.217  47.584  0.00  0.00      PROA C  
ATOM   2167  CG2 THR A 270      18.380 156.861  47.606  0.00  0.00      PROA C  
ATOM   2168  OG1 THR A 270      20.636 157.120  46.901  0.00  0.00      PROA O  
ATOM   2169  N   THR A 271      21.275 153.760  48.950  0.00  0.00      PROA N  
ATOM   2170  CA  THR A 271      22.392 152.830  49.013  0.00  0.00      PROA C  
ATOM   2171  C   THR A 271      22.124 151.620  48.133  0.00  0.00      PROA C  
ATOM   2172  O   THR A 271      20.985 151.334  47.752  0.00  0.00      PROA O  
ATOM   2173  CB  THR A 271      22.859 152.508  50.442  0.00  0.00      PROA C  
ATOM   2174  CG2 THR A 271      21.667 152.200  51.355  0.00  0.00      PROA C  
ATOM   2175  OG1 THR A 271      23.773 151.425  50.524  0.00  0.00      PROA O  
ATOM   2176  N   ASP A 272      23.207 150.959  47.695  0.00  0.00      PROA N  
ATOM   2177  CA  ASP A 272      23.225 149.840  46.781  0.00  0.00      PROA C  
ATOM   2178  C   ASP A 272      23.250 148.462  47.486  0.00  0.00      PROA C  
ATOM   2179  O   ASP A 272      23.406 148.322  48.700  0.00  0.00      PROA O  
ATOM   2180  CB  ASP A 272      24.410 150.014  45.778  0.00  0.00      PROA C  
ATOM   2181  CG  ASP A 272      24.276 149.228  44.479  0.00  0.00      PROA C  
ATOM   2182  OD1 ASP A 272      23.203 148.622  44.218  0.00  0.00      PROA O  
ATOM   2183  OD2 ASP A 272      25.247 149.237  43.677  0.00  0.00      PROA O1-
ATOM   2184  N   GLU A 273      23.109 147.396  46.679  0.00  0.00      PROA N  
ATOM   2185  CA  GLU A 273      23.013 145.991  47.029  0.00  0.00      PROA C  
ATOM   2186  C   GLU A 273      24.131 145.438  47.918  0.00  0.00      PROA C  
ATOM   2187  O   GLU A 273      23.888 144.685  48.863  0.00  0.00      PROA O  
ATOM   2188  CB  GLU A 273      22.931 145.199  45.690  0.00  0.00      PROA C  
ATOM   2189  CG  GLU A 273      23.152 143.662  45.716  0.00  0.00      PROA C  
ATOM   2190  CD  GLU A 273      21.969 142.877  46.280  0.00  0.00      PROA C  
ATOM   2191  OE1 GLU A 273      22.162 142.102  47.255  0.00  0.00      PROA O  
ATOM   2192  OE2 GLU A 273      20.845 142.986  45.720  0.00  0.00      PROA O1-
ATOM   2193  N   SER A 274      25.395 145.816  47.643  0.00  0.00      PROA N  
ATOM   2194  CA  SER A 274      26.562 145.374  48.402  0.00  0.00      PROA C  
ATOM   2195  C   SER A 274      27.116 146.468  49.311  0.00  0.00      PROA C  
ATOM   2196  O   SER A 274      26.801 147.651  49.172  0.00  0.00      PROA O  
ATOM   2197  CB  SER A 274      27.705 144.804  47.503  0.00  0.00      PROA C  
ATOM   2198  OG  SER A 274      28.174 145.740  46.523  0.00  0.00      PROA O  
ATOM   2199  N   GLY A 275      27.960 146.074  50.293  0.00  0.00      PROA N  
ATOM   2200  CA  GLY A 275      28.632 146.985  51.221  0.00  0.00      PROA C  
ATOM   2201  C   GLY A 275      28.175 146.804  52.642  0.00  0.00      PROA C  
ATOM   2202  O   GLY A 275      27.047 146.401  52.920  0.00  0.00      PROA O  
ATOM   2203  N   ASN A 276      29.642 146.979  53.797  1.00 26.97      PROA N  
ATOM   2204  CA  ASN A 276      28.643 146.432  54.736  1.00 26.97      PROA C  
ATOM   2205  C   ASN A 276      27.756 147.487  55.402  1.00 26.97      PROA C  
ATOM   2206  O   ASN A 276      26.698 147.925  54.865  1.00 26.97      PROA O  
ATOM   2207  CB  ASN A 276      29.565 145.855  55.827  1.00 26.97      PROA C  
ATOM   2208  CG  ASN A 276      28.857 144.952  56.821  1.00 26.97      PROA C  
ATOM   2209  ND2 ASN A 276      29.478 143.828  57.103  1.00 26.97      PROA N  
ATOM   2210  OD1 ASN A 276      27.816 145.339  57.403  1.00 26.97      PROA O  
ATOM   2211  N   HIS A 277      29.502 149.156  55.417  0.00  0.00      PROA N  
ATOM   2212  CA  HIS A 277      30.064 150.258  56.181  0.00  0.00      PROA C  
ATOM   2213  C   HIS A 277      29.077 150.890  57.160  0.00  0.00      PROA C  
ATOM   2214  O   HIS A 277      27.859 150.779  57.026  0.00  0.00      PROA O  
ATOM   2215  CB  HIS A 277      30.786 151.286  55.284  0.00  0.00      PROA C  
ATOM   2216  CG  HIS A 277      32.101 150.718  54.801  0.00  0.00      PROA C  
ATOM   2217  CD2 HIS A 277      33.315 150.728  55.418  0.00  0.00      PROA C  
ATOM   2218  ND1 HIS A 277      32.326 150.170  53.556  0.00  0.00      PROA N  
ATOM   2219  CE1 HIS A 277      33.644 149.868  53.477  0.00  0.00      PROA C  
ATOM   2220  NE2 HIS A 277      34.292 150.191  54.586  0.00  0.00      PROA N  
ATOM   2221  N   THR A 278      29.614 151.522  58.229  0.00  0.00      PROA N  
ATOM   2222  CA  THR A 278      28.863 152.025  59.387  0.00  0.00      PROA C  
ATOM   2223  C   THR A 278      27.780 153.053  59.071  0.00  0.00      PROA C  
ATOM   2224  O   THR A 278      26.690 153.017  59.648  0.00  0.00      PROA O  
ATOM   2225  CB  THR A 278      29.765 152.476  60.560  0.00  0.00      PROA C  
ATOM   2226  CG2 THR A 278      30.843 153.470  60.106  0.00  0.00      PROA C  
ATOM   2227  OG1 THR A 278      29.072 153.105  61.633  0.00  0.00      PROA O  
ATOM   2228  N   GLY A 279      28.034 153.984  58.129  0.00  0.00      PROA N  
ATOM   2229  CA  GLY A 279      27.105 155.051  57.793  0.00  0.00      PROA C  
ATOM   2230  C   GLY A 279      27.462 156.352  58.442  0.00  0.00      PROA C  
ATOM   2231  O   GLY A 279      28.631 156.684  58.635  0.00  0.00      PROA O  
ATOM   2232  N   TRP A 280      26.437 157.151  58.743  0.00  0.00      PROA N  
ATOM   2233  CA  TRP A 280      26.582 158.524  59.153  0.00  0.00      PROA C  
ATOM   2234  C   TRP A 280      25.647 158.848  60.309  0.00  0.00      PROA C  
ATOM   2235  O   TRP A 280      24.594 158.234  60.503  0.00  0.00      PROA O  
ATOM   2236  CB  TRP A 280      26.300 159.461  57.940  0.00  0.00      PROA C  
ATOM   2237  CG  TRP A 280      24.976 159.274  57.258  0.00  0.00      PROA C  
ATOM   2238  CD1 TRP A 280      24.729 158.459  56.180  0.00  0.00      PROA C  
ATOM   2239  CD2 TRP A 280      23.715 159.863  57.621  0.00  0.00      PROA C  
ATOM   2240  CE2 TRP A 280      22.747 159.327  56.738  0.00  0.00      PROA C  
ATOM   2241  CE3 TRP A 280      23.324 160.782  58.597  0.00  0.00      PROA C  
ATOM   2242  NE1 TRP A 280      23.387 158.472  55.888  0.00  0.00      PROA N  
ATOM   2243  CZ2 TRP A 280      21.412 159.678  56.821  0.00  0.00      PROA C  
ATOM   2244  CZ3 TRP A 280      21.978 161.148  58.666  0.00  0.00      PROA C  
ATOM   2245  CH2 TRP A 280      21.037 160.605  57.796  0.00  0.00      PROA C  
ATOM   2246  N   LYS A 281      26.031 159.859  61.107  0.00  0.00      PROA N  
ATOM   2247  CA  LYS A 281      25.190 160.424  62.136  0.00  0.00      PROA C  
ATOM   2248  C   LYS A 281      25.405 161.923  62.188  0.00  0.00      PROA C  
ATOM   2249  O   LYS A 281      26.540 162.406  62.235  0.00  0.00      PROA O  
ATOM   2250  CB  LYS A 281      25.441 159.772  63.517  0.00  0.00      PROA C  
ATOM   2251  CG  LYS A 281      24.732 160.439  64.710  0.00  0.00      PROA C  
ATOM   2252  CD  LYS A 281      24.924 159.633  66.010  0.00  0.00      PROA C  
ATOM   2253  CE  LYS A 281      24.289 160.292  67.243  0.00  0.00      PROA C  
ATOM   2254  NZ  LYS A 281      24.515 159.470  68.455  0.00  0.00      PROA N1+
ATOM   2255  N   ILE A 282      24.311 162.703  62.166  0.00  0.00      PROA N  
ATOM   2256  CA  ILE A 282      24.382 164.149  62.238  0.00  0.00      PROA C  
ATOM   2257  C   ILE A 282      23.541 164.647  63.389  0.00  0.00      PROA C  
ATOM   2258  O   ILE A 282      22.469 164.128  63.707  0.00  0.00      PROA O  
ATOM   2259  CB  ILE A 282      24.019 164.904  60.955  0.00  0.00      PROA C  
ATOM   2260  CG1 ILE A 282      22.530 164.803  60.566  0.00  0.00      PROA C  
ATOM   2261  CG2 ILE A 282      24.930 164.401  59.823  0.00  0.00      PROA C  
ATOM   2262  CD  ILE A 282      22.173 165.613  59.319  0.00  0.00      PROA C  
ATOM   2263  N   HIS A 283      24.035 165.700  64.049  0.00  0.00      PROA N  
ATOM   2264  CA  HIS A 283      23.280 166.490  64.989  0.00  0.00      PROA C  
ATOM   2265  C   HIS A 283      22.766 167.706  64.246  0.00  0.00      PROA C  
ATOM   2266  O   HIS A 283      23.532 168.413  63.589  0.00  0.00      PROA O  
ATOM   2267  CB  HIS A 283      24.163 166.951  66.173  0.00  0.00      PROA C  
ATOM   2268  CG  HIS A 283      23.439 167.785  67.198  0.00  0.00      PROA C  
ATOM   2269  CD2 HIS A 283      23.667 169.061  67.618  0.00  0.00      PROA C  
ATOM   2270  ND1 HIS A 283      22.418 167.306  67.991  0.00  0.00      PROA N  
ATOM   2271  CE1 HIS A 283      22.069 168.303  68.841  0.00  0.00      PROA C  
ATOM   2272  NE2 HIS A 283      22.802 169.389  68.655  0.00  0.00      PROA N  
ATOM   2273  N   TYR A 284      21.455 167.983  64.319  0.00  0.00      PROA N  
ATOM   2274  CA  TYR A 284      20.895 169.184  63.740  0.00  0.00      PROA C  
ATOM   2275  C   TYR A 284      20.547 170.086  64.912  0.00  0.00      PROA C  
ATOM   2276  O   TYR A 284      20.090 169.645  65.971  0.00  0.00      PROA O  
ATOM   2277  CB  TYR A 284      19.689 168.908  62.780  0.00  0.00      PROA C  
ATOM   2278  CG  TYR A 284      18.323 168.866  63.425  0.00  0.00      PROA C  
ATOM   2279  CD1 TYR A 284      17.556 170.042  63.546  0.00  0.00      PROA C  
ATOM   2280  CD2 TYR A 284      17.786 167.655  63.883  0.00  0.00      PROA C  
ATOM   2281  CE1 TYR A 284      16.295 170.009  64.153  0.00  0.00      PROA C  
ATOM   2282  CE2 TYR A 284      16.514 167.615  64.468  0.00  0.00      PROA C  
ATOM   2283  CZ  TYR A 284      15.779 168.795  64.617  0.00  0.00      PROA C  
ATOM   2284  OH  TYR A 284      14.523 168.763  65.249  0.00  0.00      PROA O  
ATOM   2285  N   THR A 285      20.774 171.394  64.750  0.00  0.00      PROA N  
ATOM   2286  CA  THR A 285      20.352 172.364  65.739  0.00  0.00      PROA C  
ATOM   2287  C   THR A 285      19.866 173.586  65.005  0.00  0.00      PROA C  
ATOM   2288  O   THR A 285      20.193 173.814  63.838  0.00  0.00      PROA O  
ATOM   2289  CB  THR A 285      21.421 172.699  66.776  0.00  0.00      PROA C  
ATOM   2290  CG2 THR A 285      22.531 173.602  66.214  0.00  0.00      PROA C  
ATOM   2291  OG1 THR A 285      20.843 173.336  67.911  0.00  0.00      PROA O  
ATOM   2292  N   SER A 286      19.016 174.386  65.666  0.00  0.00      PROA N  
ATOM   2293  CA  SER A 286      18.273 175.455  65.022  0.00  0.00      PROA C  
ATOM   2294  C   SER A 286      18.620 176.760  65.683  0.00  0.00      PROA C  
ATOM   2295  O   SER A 286      18.441 176.951  66.888  0.00  0.00      PROA O  
ATOM   2296  CB  SER A 286      16.741 175.256  65.087  0.00  0.00      PROA C  
ATOM   2297  OG  SER A 286      16.394 173.975  64.568  0.00  0.00      PROA O  
ATOM   2298  N   THR A 287      19.147 177.695  64.883  0.00  0.00      PROA N  
ATOM   2299  CA  THR A 287      19.713 178.955  65.344  0.00  0.00      PROA C  
ATOM   2300  C   THR A 287      19.735 179.871  64.145  0.00  0.00      PROA C  
ATOM   2301  O   THR A 287      19.685 179.421  63.003  0.00  0.00      PROA O  
ATOM   2302  CB  THR A 287      21.131 178.772  65.909  0.00  0.00      PROA C  
ATOM   2303  CG2 THR A 287      21.696 180.044  66.565  0.00  0.00      PROA C  
ATOM   2304  OG1 THR A 287      21.126 177.774  66.925  0.00  0.00      PROA O  
ATOM   2305  N   ALA A 288      19.777 181.190  64.360  0.00  0.00      PROA N  
ATOM   2306  CA  ALA A 288      19.953 182.143  63.297  0.00  0.00      PROA C  
ATOM   2307  C   ALA A 288      20.502 183.414  63.920  0.00  0.00      PROA C  
ATOM   2308  O   ALA A 288      20.633 183.501  65.142  0.00  0.00      PROA O  
ATOM   2309  CB  ALA A 288      18.637 182.391  62.555  0.00  0.00      PROA C  
ATOM   2310  N   GLN A 289      20.918 184.408  63.108  0.00  0.00      PROA N  
ATOM   2311  CA  GLN A 289      21.556 185.606  63.634  0.00  0.00      PROA C  
ATOM   2312  C   GLN A 289      20.692 186.466  64.582  0.00  0.00      PROA C  
ATOM   2313  O   GLN A 289      19.493 186.643  64.332  0.00  0.00      PROA O  
ATOM   2314  CB  GLN A 289      22.235 186.462  62.529  0.00  0.00      PROA C  
ATOM   2315  CG  GLN A 289      21.325 186.891  61.353  0.00  0.00      PROA C  
ATOM   2316  CD  GLN A 289      22.143 187.566  60.247  0.00  0.00      PROA C  
ATOM   2317  NE2 GLN A 289      22.741 188.737  60.566  0.00  0.00      PROA N  
ATOM   2318  OE1 GLN A 289      22.269 187.067  59.125  0.00  0.00      PROA O  
ATOM   2319  N   PRO A 290      21.231 186.977  65.701  0.00  0.00      PROA N  
ATOM   2320  CA  PRO A 290      20.504 187.842  66.625  0.00  0.00      PROA C  
ATOM   2321  C   PRO A 290      20.001 189.141  66.011  0.00  0.00      PROA C  
ATOM   2322  O   PRO A 290      20.587 189.668  65.062  0.00  0.00      PROA O  
ATOM   2323  CB  PRO A 290      21.498 188.086  67.772  0.00  0.00      PROA C  
ATOM   2324  CG  PRO A 290      22.866 188.005  67.094  0.00  0.00      PROA C  
ATOM   2325  CD  PRO A 290      22.656 186.901  66.057  0.00  0.00      PROA C  
ATOM   2326  N   CYS A 291      18.905 189.673  66.567  0.00  0.00      PROA N  
ATOM   2327  CA  CYS A 291      18.252 190.883  66.118  0.00  0.00      PROA C  
ATOM   2328  C   CYS A 291      18.428 191.953  67.199  0.00  0.00      PROA C  
ATOM   2329  O   CYS A 291      18.402 191.597  68.382  0.00  0.00      PROA O  
ATOM   2330  CB  CYS A 291      16.750 190.620  65.836  0.00  0.00      PROA C  
ATOM   2331  SG  CYS A 291      16.555 189.100  64.848  0.00  0.00      PROA S  
ATOM   2332  N   PRO A 292      18.672 193.235  66.882  0.00  0.00      PROA N  
ATOM   2333  CA  PRO A 292      18.770 194.337  67.845  0.00  0.00      PROA C  
ATOM   2334  C   PRO A 292      17.778 194.338  68.999  0.00  0.00      PROA C  
ATOM   2335  O   PRO A 292      16.584 194.171  68.755  0.00  0.00      PROA O  
ATOM   2336  CB  PRO A 292      18.646 195.599  66.975  0.00  0.00      PROA C  
ATOM   2337  CG  PRO A 292      19.264 195.174  65.643  0.00  0.00      PROA C  
ATOM   2338  CD  PRO A 292      18.807 193.721  65.507  0.00  0.00      PROA C  
ATOM   2339  N   ASP A 293      18.243 194.557  70.247  0.00  0.00      PROA N  
ATOM   2340  CA  ASP A 293      17.414 194.668  71.434  0.00  0.00      PROA C  
ATOM   2341  C   ASP A 293      16.421 195.852  71.328  0.00  0.00      PROA C  
ATOM   2342  O   ASP A 293      16.880 197.002  71.315  0.00  0.00      PROA O  
ATOM   2343  CB  ASP A 293      18.368 194.785  72.662  0.00  0.00      PROA C  
ATOM   2344  CG  ASP A 293      17.683 194.864  74.019  0.00  0.00      PROA C  
ATOM   2345  OD1 ASP A 293      16.478 194.529  74.144  0.00  0.00      PROA O  
ATOM   2346  OD2 ASP A 293      18.390 195.193  75.011  0.00  0.00      PROA O1-
ATOM   2347  N   PRO A 294      15.103 195.684  71.218  0.00  0.00      PROA N  
ATOM   2348  CA  PRO A 294      14.221 196.784  70.880  0.00  0.00      PROA C  
ATOM   2349  C   PRO A 294      13.759 197.499  72.144  0.00  0.00      PROA C  
ATOM   2350  O   PRO A 294      13.167 196.902  73.047  0.00  0.00      PROA O  
ATOM   2351  CB  PRO A 294      13.071 196.092  70.124  0.00  0.00      PROA C  
ATOM   2352  CG  PRO A 294      12.963 194.705  70.767  0.00  0.00      PROA C  
ATOM   2353  CD  PRO A 294      14.404 194.395  71.193  0.00  0.00      PROA C  
ATOM   2354  N   THR A 295      14.023 198.815  72.247  0.00  0.00      PROA N  
ATOM   2355  CA  THR A 295      13.414 199.664  73.269  0.00  0.00      PROA C  
ATOM   2356  C   THR A 295      11.909 199.786  73.088  0.00  0.00      PROA C  
ATOM   2357  O   THR A 295      11.419 199.992  71.979  0.00  0.00      PROA O  
ATOM   2358  CB  THR A 295      14.000 201.076  73.354  0.00  0.00      PROA C  
ATOM   2359  CG2 THR A 295      15.418 200.985  73.943  0.00  0.00      PROA C  
ATOM   2360  OG1 THR A 295      14.117 201.688  72.069  0.00  0.00      PROA O  
ATOM   2361  N   ALA A 296      11.123 199.685  74.180  0.00  0.00      PROA N  
ATOM   2362  CA  ALA A 296       9.701 199.966  74.133  0.00  0.00      PROA C  
ATOM   2363  C   ALA A 296       9.403 201.426  73.751  0.00  0.00      PROA C  
ATOM   2364  O   ALA A 296      10.162 202.314  74.164  0.00  0.00      PROA O  
ATOM   2365  CB  ALA A 296       9.050 199.633  75.490  0.00  0.00      PROA C  
ATOM   2366  N   PRO A 297       8.367 201.756  72.972  0.00  0.00      PROA N  
ATOM   2367  CA  PRO A 297       7.917 203.138  72.812  0.00  0.00      PROA C  
ATOM   2368  C   PRO A 297       7.563 203.807  74.149  0.00  0.00      PROA C  
ATOM   2369  O   PRO A 297       7.075 203.094  75.034  0.00  0.00      PROA O  
ATOM   2370  CB  PRO A 297       6.718 203.026  71.852  0.00  0.00      PROA C  
ATOM   2371  CG  PRO A 297       6.161 201.620  72.096  0.00  0.00      PROA C  
ATOM   2372  CD  PRO A 297       7.412 200.796  72.403  0.00  0.00      PROA C  
ATOM   2373  N   PRO A 298       7.789 205.103  74.386  0.00  0.00      PROA N  
ATOM   2374  CA  PRO A 298       7.307 205.780  75.590  0.00  0.00      PROA C  
ATOM   2375  C   PRO A 298       5.790 205.678  75.728  0.00  0.00      PROA C  
ATOM   2376  O   PRO A 298       5.078 205.972  74.771  0.00  0.00      PROA O  
ATOM   2377  CB  PRO A 298       7.808 207.226  75.428  0.00  0.00      PROA C  
ATOM   2378  CG  PRO A 298       7.879 207.435  73.912  0.00  0.00      PROA C  
ATOM   2379  CD  PRO A 298       8.286 206.056  73.383  0.00  0.00      PROA C  
ATOM   2380  N   ASN A 299       5.286 205.218  76.895  0.00  0.00      PROA N  
ATOM   2381  CA  ASN A 299       3.864 205.010  77.151  0.00  0.00      PROA C  
ATOM   2382  C   ASN A 299       3.307 203.769  76.446  0.00  0.00      PROA C  
ATOM   2383  O   ASN A 299       2.099 203.605  76.266  0.00  0.00      PROA O  
ATOM   2384  CB  ASN A 299       2.979 206.271  76.927  0.00  0.00      PROA C  
ATOM   2385  CG  ASN A 299       3.574 207.489  77.630  0.00  0.00      PROA C  
ATOM   2386  ND2 ASN A 299       3.629 207.444  78.982  0.00  0.00      PROA N  
ATOM   2387  OD1 ASN A 299       3.985 208.474  77.009  0.00  0.00      PROA O  
ATOM   2388  N   GLY A 300       4.191 202.835  76.051  0.00  0.00      PROA N  
ATOM   2389  CA  GLY A 300       3.802 201.543  75.512  0.00  0.00      PROA C  
ATOM   2390  C   GLY A 300       4.726 200.441  75.933  0.00  0.00      PROA C  
ATOM   2391  O   GLY A 300       5.557 200.589  76.830  0.00  0.00      PROA O  
ATOM   2392  N   HIS A 301       4.583 199.277  75.289  0.00  0.00      PROA N  
ATOM   2393  CA  HIS A 301       5.340 198.092  75.627  0.00  0.00      PROA C  
ATOM   2394  C   HIS A 301       5.400 197.142  74.448  0.00  0.00      PROA C  
ATOM   2395  O   HIS A 301       4.628 197.241  73.493  0.00  0.00      PROA O  
ATOM   2396  CB  HIS A 301       4.780 197.361  76.882  0.00  0.00      PROA C  
ATOM   2397  CG  HIS A 301       3.337 196.930  76.779  0.00  0.00      PROA C  
ATOM   2398  CD2 HIS A 301       2.218 197.531  77.274  0.00  0.00      PROA C  
ATOM   2399  ND1 HIS A 301       2.930 195.685  76.343  0.00  0.00      PROA N  
ATOM   2400  CE1 HIS A 301       1.596 195.596  76.569  0.00  0.00      PROA C  
ATOM   2401  NE2 HIS A 301       1.118 196.692  77.136  0.00  0.00      PROA N  
ATOM   2402  N   ILE A 302       6.363 196.202  74.494  0.00  0.00      PROA N  
ATOM   2403  CA  ILE A 302       6.593 195.199  73.469  0.00  0.00      PROA C  
ATOM   2404  C   ILE A 302       6.320 193.841  74.094  0.00  0.00      PROA C  
ATOM   2405  O   ILE A 302       6.774 193.548  75.200  0.00  0.00      PROA O  
ATOM   2406  CB  ILE A 302       8.022 195.249  72.917  0.00  0.00      PROA C  
ATOM   2407  CG1 ILE A 302       8.289 196.614  72.236  0.00  0.00      PROA C  
ATOM   2408  CG2 ILE A 302       8.264 194.086  71.926  0.00  0.00      PROA C  
ATOM   2409  CD  ILE A 302       9.763 196.864  71.906  0.00  0.00      PROA C  
ATOM   2410  N   SER A 303       5.537 192.983  73.415  0.00  0.00      PROA N  
ATOM   2411  CA  SER A 303       5.251 191.634  73.880  0.00  0.00      PROA C  
ATOM   2412  C   SER A 303       5.522 190.641  72.755  0.00  0.00      PROA C  
ATOM   2413  O   SER A 303       5.226 190.967  71.600  0.00  0.00      PROA O  
ATOM   2414  CB  SER A 303       3.771 191.485  74.337  0.00  0.00      PROA C  
ATOM   2415  OG  SER A 303       3.515 190.216  74.951  0.00  0.00      PROA O  
ATOM   2416  N   PRO A 304       6.033 189.430  72.979  0.00  0.00      PROA N  
ATOM   2417  CA  PRO A 304       6.750 188.960  74.168  0.00  0.00      PROA C  
ATOM   2418  C   PRO A 304       7.943 189.802  74.608  0.00  0.00      PROA C  
ATOM   2419  O   PRO A 304       8.572 190.466  73.785  0.00  0.00      PROA O  
ATOM   2420  CB  PRO A 304       7.186 187.529  73.791  0.00  0.00      PROA C  
ATOM   2421  CG  PRO A 304       6.157 187.088  72.747  0.00  0.00      PROA C  
ATOM   2422  CD  PRO A 304       5.904 188.377  71.970  0.00  0.00      PROA C  
ATOM   2423  N   VAL A 305       8.294 189.771  75.907  0.00  0.00      PROA N  
ATOM   2424  CA  VAL A 305       9.550 190.328  76.393  0.00  0.00      PROA C  
ATOM   2425  C   VAL A 305      10.576 189.203  76.432  0.00  0.00      PROA C  
ATOM   2426  O   VAL A 305      10.396 188.202  77.130  0.00  0.00      PROA O  
ATOM   2427  CB  VAL A 305       9.428 190.974  77.774  0.00  0.00      PROA C  
ATOM   2428  CG1 VAL A 305      10.795 191.511  78.250  0.00  0.00      PROA C  
ATOM   2429  CG2 VAL A 305       8.413 192.130  77.700  0.00  0.00      PROA C  
ATOM   2430  N   GLN A 306      11.676 189.325  75.664  0.00  0.00      PROA N  
ATOM   2431  CA  GLN A 306      12.716 188.313  75.602  0.00  0.00      PROA C  
ATOM   2432  C   GLN A 306      14.085 188.902  75.906  0.00  0.00      PROA C  
ATOM   2433  O   GLN A 306      14.350 190.088  75.711  0.00  0.00      PROA O  
ATOM   2434  CB  GLN A 306      12.745 187.589  74.227  0.00  0.00      PROA C  
ATOM   2435  CG  GLN A 306      11.424 186.838  73.921  0.00  0.00      PROA C  
ATOM   2436  CD  GLN A 306      11.428 185.972  72.652  0.00  0.00      PROA C  
ATOM   2437  NE2 GLN A 306      12.546 185.934  71.897  0.00  0.00      PROA N  
ATOM   2438  OE1 GLN A 306      10.421 185.323  72.346  0.00  0.00      PROA O  
ATOM   2439  N   ALA A 307      15.007 188.066  76.430  0.00  0.00      PROA N  
ATOM   2440  CA  ALA A 307      16.409 188.410  76.584  0.00  0.00      PROA C  
ATOM   2441  C   ALA A 307      17.119 188.656  75.251  0.00  0.00      PROA C  
ATOM   2442  O   ALA A 307      17.908 189.590  75.095  0.00  0.00      PROA O  
ATOM   2443  CB  ALA A 307      17.124 187.284  77.361  0.00  0.00      PROA C  
ATOM   2444  N   THR A 308      16.827 187.807  74.247  0.00  0.00      PROA N  
ATOM   2445  CA  THR A 308      17.422 187.889  72.920  0.00  0.00      PROA C  
ATOM   2446  C   THR A 308      16.339 187.655  71.885  0.00  0.00      PROA C  
ATOM   2447  O   THR A 308      15.267 187.116  72.168  0.00  0.00      PROA O  
ATOM   2448  CB  THR A 308      18.595 186.918  72.728  0.00  0.00      PROA C  
ATOM   2449  CG2 THR A 308      18.138 185.460  72.540  0.00  0.00      PROA C  
ATOM   2450  OG1 THR A 308      19.414 187.275  71.614  0.00  0.00      PROA O  
ATOM   2451  N   TYR A 309      16.589 188.120  70.653  0.00  0.00      PROA N  
ATOM   2452  CA  TYR A 309      15.613 188.225  69.593  0.00  0.00      PROA C  
ATOM   2453  C   TYR A 309      16.225 187.584  68.360  0.00  0.00      PROA C  
ATOM   2454  O   TYR A 309      17.397 187.805  68.056  0.00  0.00      PROA O  
ATOM   2455  CB  TYR A 309      15.237 189.711  69.321  0.00  0.00      PROA C  
ATOM   2456  CG  TYR A 309      14.611 190.332  70.550  0.00  0.00      PROA C  
ATOM   2457  CD1 TYR A 309      15.404 190.838  71.599  0.00  0.00      PROA C  
ATOM   2458  CD2 TYR A 309      13.215 190.418  70.669  0.00  0.00      PROA C  
ATOM   2459  CE1 TYR A 309      14.812 191.307  72.779  0.00  0.00      PROA C  
ATOM   2460  CE2 TYR A 309      12.616 190.926  71.829  0.00  0.00      PROA C  
ATOM   2461  CZ  TYR A 309      13.417 191.347  72.893  0.00  0.00      PROA C  
ATOM   2462  OH  TYR A 309      12.827 191.790  74.093  0.00  0.00      PROA O  
ATOM   2463  N   VAL A 310      15.471 186.734  67.642  0.00  0.00      PROA N  
ATOM   2464  CA  VAL A 310      16.007 185.936  66.550  0.00  0.00      PROA C  
ATOM   2465  C   VAL A 310      14.955 185.844  65.449  0.00  0.00      PROA C  
ATOM   2466  O   VAL A 310      13.789 186.188  65.655  0.00  0.00      PROA O  
ATOM   2467  CB  VAL A 310      16.471 184.564  67.055  0.00  0.00      PROA C  
ATOM   2468  CG1 VAL A 310      15.283 183.663  67.444  0.00  0.00      PROA C  
ATOM   2469  CG2 VAL A 310      17.399 183.862  66.045  0.00  0.00      PROA C  
ATOM   2470  N   LEU A 311      15.361 185.436  64.225  0.00  0.00      PROA N  
ATOM   2471  CA  LEU A 311      14.526 185.130  63.069  0.00  0.00      PROA C  
ATOM   2472  C   LEU A 311      13.127 184.577  63.320  0.00  0.00      PROA C  
ATOM   2473  O   LEU A 311      12.911 183.714  64.173  0.00  0.00      PROA O  
ATOM   2474  CB  LEU A 311      15.226 184.161  62.083  0.00  0.00      PROA C  
ATOM   2475  CG  LEU A 311      16.172 184.835  61.076  0.00  0.00      PROA C  
ATOM   2476  CD1 LEU A 311      17.339 185.597  61.725  0.00  0.00      PROA C  
ATOM   2477  CD2 LEU A 311      16.636 183.792  60.051  0.00  0.00      PROA C  
ATOM   2478  N   LYS A 312      12.152 185.067  62.526  0.00  0.00      PROA N  
ATOM   2479  CA  LYS A 312      10.769 184.622  62.488  0.00  0.00      PROA C  
ATOM   2480  C   LYS A 312       9.920 184.914  63.726  0.00  0.00      PROA C  
ATOM   2481  O   LYS A 312       8.696 185.042  63.635  0.00  0.00      PROA O  
ATOM   2482  CB  LYS A 312      10.637 183.148  61.999  0.00  0.00      PROA C  
ATOM   2483  CG  LYS A 312       9.218 182.553  62.038  0.00  0.00      PROA C  
ATOM   2484  CD  LYS A 312       9.141 181.159  61.391  0.00  0.00      PROA C  
ATOM   2485  CE  LYS A 312       7.705 180.616  61.305  0.00  0.00      PROA C  
ATOM   2486  NZ  LYS A 312       7.671 179.336  60.563  0.00  0.00      PROA N1+
ATOM   2487  N   ASP A 313      10.530 185.101  64.911  0.00  0.00      PROA N  
ATOM   2488  CA  ASP A 313       9.829 185.551  66.095  0.00  0.00      PROA C  
ATOM   2489  C   ASP A 313       9.186 186.925  65.876  0.00  0.00      PROA C  
ATOM   2490  O   ASP A 313       9.765 187.838  65.274  0.00  0.00      PROA O  
ATOM   2491  CB  ASP A 313      10.716 185.526  67.369  0.00  0.00      PROA C  
ATOM   2492  CG  ASP A 313      11.068 184.117  67.829  0.00  0.00      PROA C  
ATOM   2493  OD1 ASP A 313      10.451 183.117  67.373  0.00  0.00      PROA O  
ATOM   2494  OD2 ASP A 313      11.922 184.003  68.753  0.00  0.00      PROA O1-
ATOM   2495  N   SER A 314       7.923 187.062  66.320  0.00  0.00      PROA N  
ATOM   2496  CA  SER A 314       7.104 188.218  66.008  0.00  0.00      PROA C  
ATOM   2497  C   SER A 314       6.691 188.909  67.282  0.00  0.00      PROA C  
ATOM   2498  O   SER A 314       6.324 188.282  68.278  0.00  0.00      PROA O  
ATOM   2499  CB  SER A 314       5.854 187.878  65.147  0.00  0.00      PROA C  
ATOM   2500  OG  SER A 314       5.115 189.047  64.772  0.00  0.00      PROA O  
ATOM   2501  N   PHE A 315       6.790 190.246  67.272  0.00  0.00      PROA N  
ATOM   2502  CA  PHE A 315       6.665 191.067  68.451  0.00  0.00      PROA C  
ATOM   2503  C   PHE A 315       5.616 192.124  68.212  0.00  0.00      PROA C  
ATOM   2504  O   PHE A 315       5.602 192.811  67.190  0.00  0.00      PROA O  
ATOM   2505  CB  PHE A 315       8.021 191.698  68.855  0.00  0.00      PROA C  
ATOM   2506  CG  PHE A 315       8.959 190.576  69.211  0.00  0.00      PROA C  
ATOM   2507  CD1 PHE A 315       8.968 190.051  70.512  0.00  0.00      PROA C  
ATOM   2508  CD2 PHE A 315       9.782 189.985  68.237  0.00  0.00      PROA C  
ATOM   2509  CE1 PHE A 315       9.746 188.931  70.827  0.00  0.00      PROA C  
ATOM   2510  CE2 PHE A 315      10.559 188.862  68.543  0.00  0.00      PROA C  
ATOM   2511  CZ  PHE A 315      10.535 188.331  69.839  0.00  0.00      PROA C  
ATOM   2512  N   SER A 316       4.679 192.258  69.158  0.00  0.00      PROA N  
ATOM   2513  CA  SER A 316       3.574 193.190  69.061  0.00  0.00      PROA C  
ATOM   2514  C   SER A 316       3.850 194.374  69.950  0.00  0.00      PROA C  
ATOM   2515  O   SER A 316       4.113 194.227  71.144  0.00  0.00      PROA O  
ATOM   2516  CB  SER A 316       2.218 192.578  69.505  0.00  0.00      PROA C  
ATOM   2517  OG  SER A 316       1.832 191.498  68.649  0.00  0.00      PROA O  
ATOM   2518  N   VAL A 317       3.791 195.593  69.388  0.00  0.00      PROA N  
ATOM   2519  CA  VAL A 317       3.752 196.804  70.187  0.00  0.00      PROA C  
ATOM   2520  C   VAL A 317       2.328 197.099  70.613  0.00  0.00      PROA C  
ATOM   2521  O   VAL A 317       1.359 196.867  69.883  0.00  0.00      PROA O  
ATOM   2522  CB  VAL A 317       4.386 198.037  69.541  0.00  0.00      PROA C  
ATOM   2523  CG1 VAL A 317       5.897 198.030  69.813  0.00  0.00      PROA C  
ATOM   2524  CG2 VAL A 317       4.092 198.073  68.035  0.00  0.00      PROA C  
ATOM   2525  N   PHE A 318       2.190 197.612  71.840  0.00  0.00      PROA N  
ATOM   2526  CA  PHE A 318       0.946 198.067  72.406  0.00  0.00      PROA C  
ATOM   2527  C   PHE A 318       1.235 199.378  73.102  0.00  0.00      PROA C  
ATOM   2528  O   PHE A 318       2.374 199.666  73.471  0.00  0.00      PROA O  
ATOM   2529  CB  PHE A 318       0.376 197.092  73.475  0.00  0.00      PROA C  
ATOM   2530  CG  PHE A 318       0.032 195.750  72.889  0.00  0.00      PROA C  
ATOM   2531  CD1 PHE A 318      -1.231 195.537  72.313  0.00  0.00      PROA C  
ATOM   2532  CD2 PHE A 318       0.924 194.668  72.994  0.00  0.00      PROA C  
ATOM   2533  CE1 PHE A 318      -1.595 194.269  71.840  0.00  0.00      PROA C  
ATOM   2534  CE2 PHE A 318       0.562 193.399  72.524  0.00  0.00      PROA C  
ATOM   2535  CZ  PHE A 318      -0.696 193.201  71.941  0.00  0.00      PROA C  
ATOM   2536  N   CYS A 319       0.196 200.197  73.320  0.00  0.00      PROA N  
ATOM   2537  CA  CYS A 319       0.289 201.392  74.135  0.00  0.00      PROA C  
ATOM   2538  C   CYS A 319      -0.593 201.211  75.352  0.00  0.00      PROA C  
ATOM   2539  O   CYS A 319      -1.541 200.423  75.340  0.00  0.00      PROA O  
ATOM   2540  CB  CYS A 319      -0.149 202.670  73.388  0.00  0.00      PROA C  
ATOM   2541  SG  CYS A 319       0.793 202.935  71.868  0.00  0.00      PROA S  
ATOM   2542  N   LYS A 320      -0.311 201.932  76.459  0.00  0.00      PROA N  
ATOM   2543  CA  LYS A 320      -1.228 201.987  77.588  0.00  0.00      PROA C  
ATOM   2544  C   LYS A 320      -2.562 202.640  77.211  0.00  0.00      PROA C  
ATOM   2545  O   LYS A 320      -2.670 203.362  76.219  0.00  0.00      PROA O  
ATOM   2546  CB  LYS A 320      -0.626 202.645  78.860  0.00  0.00      PROA C  
ATOM   2547  CG  LYS A 320      -0.319 204.149  78.760  0.00  0.00      PROA C  
ATOM   2548  CD  LYS A 320      -0.002 204.799  80.126  0.00  0.00      PROA C  
ATOM   2549  CE  LYS A 320       1.186 204.177  80.880  0.00  0.00      PROA C  
ATOM   2550  NZ  LYS A 320       1.392 204.855  82.187  0.00  0.00      PROA N1+
ATOM   2551  N   THR A 321      -3.642 202.363  77.973  0.00  0.00      PROA N  
ATOM   2552  CA  THR A 321      -4.978 202.916  77.719  0.00  0.00      PROA C  
ATOM   2553  C   THR A 321      -4.976 204.439  77.608  0.00  0.00      PROA C  
ATOM   2554  O   THR A 321      -4.397 205.139  78.440  0.00  0.00      PROA O  
ATOM   2555  CB  THR A 321      -5.999 202.516  78.788  0.00  0.00      PROA C  
ATOM   2556  CG2 THR A 321      -7.436 202.891  78.386  0.00  0.00      PROA C  
ATOM   2557  OG1 THR A 321      -5.981 201.109  79.012  0.00  0.00      PROA O  
ATOM   2558  N   GLY A 322      -5.597 204.983  76.531  0.00  0.00      PROA N  
ATOM   2559  CA  GLY A 322      -5.631 206.419  76.252  0.00  0.00      PROA C  
ATOM   2560  C   GLY A 322      -4.559 206.879  75.303  0.00  0.00      PROA C  
ATOM   2561  O   GLY A 322      -4.443 208.059  74.981  0.00  0.00      PROA O  
ATOM   2562  N   PHE A 323      -3.748 205.939  74.814  0.00  0.00      PROA N  
ATOM   2563  CA  PHE A 323      -2.716 206.172  73.834  0.00  0.00      PROA C  
ATOM   2564  C   PHE A 323      -2.932 205.181  72.697  0.00  0.00      PROA C  
ATOM   2565  O   PHE A 323      -3.449 204.079  72.897  0.00  0.00      PROA O  
ATOM   2566  CB  PHE A 323      -1.284 205.969  74.410  0.00  0.00      PROA C  
ATOM   2567  CG  PHE A 323      -0.882 206.965  75.472  0.00  0.00      PROA C  
ATOM   2568  CD1 PHE A 323      -1.449 206.930  76.760  0.00  0.00      PROA C  
ATOM   2569  CD2 PHE A 323       0.181 207.855  75.236  0.00  0.00      PROA C  
ATOM   2570  CE1 PHE A 323      -0.997 207.783  77.774  0.00  0.00      PROA C  
ATOM   2571  CE2 PHE A 323       0.649 208.697  76.253  0.00  0.00      PROA C  
ATOM   2572  CZ  PHE A 323       0.055 208.668  77.519  0.00  0.00      PROA C  
ATOM   2573  N   GLU A 324      -2.539 205.550  71.466  0.00  0.00      PROA N  
ATOM   2574  CA  GLU A 324      -2.576 204.655  70.322  0.00  0.00      PROA C  
ATOM   2575  C   GLU A 324      -1.248 204.732  69.592  0.00  0.00      PROA C  
ATOM   2576  O   GLU A 324      -0.534 205.732  69.663  0.00  0.00      PROA O  
ATOM   2577  CB  GLU A 324      -3.748 204.951  69.344  0.00  0.00      PROA C  
ATOM   2578  CG  GLU A 324      -5.138 204.636  69.953  0.00  0.00      PROA C  
ATOM   2579  CD  GLU A 324      -6.270 204.697  68.930  0.00  0.00      PROA C  
ATOM   2580  OE1 GLU A 324      -6.582 205.806  68.419  0.00  0.00      PROA O  
ATOM   2581  OE2 GLU A 324      -6.884 203.634  68.639  0.00  0.00      PROA O1-
ATOM   2582  N   LEU A 325      -0.849 203.652  68.891  0.00  0.00      PROA N  
ATOM   2583  CA  LEU A 325       0.365 203.649  68.091  0.00  0.00      PROA C  
ATOM   2584  C   LEU A 325       0.218 204.544  66.878  0.00  0.00      PROA C  
ATOM   2585  O   LEU A 325      -0.816 204.538  66.216  0.00  0.00      PROA O  
ATOM   2586  CB  LEU A 325       0.756 202.240  67.592  0.00  0.00      PROA C  
ATOM   2587  CG  LEU A 325       1.020 201.222  68.712  0.00  0.00      PROA C  
ATOM   2588  CD1 LEU A 325       0.861 199.812  68.152  0.00  0.00      PROA C  
ATOM   2589  CD2 LEU A 325       2.408 201.396  69.342  0.00  0.00      PROA C  
ATOM   2590  N   LEU A 326       1.252 205.325  66.547  0.00  0.00      PROA N  
ATOM   2591  CA  LEU A 326       1.197 206.255  65.446  0.00  0.00      PROA C  
ATOM   2592  C   LEU A 326       2.173 205.846  64.356  0.00  0.00      PROA C  
ATOM   2593  O   LEU A 326       3.392 205.852  64.539  0.00  0.00      PROA O  
ATOM   2594  CB  LEU A 326       1.498 207.686  65.953  0.00  0.00      PROA C  
ATOM   2595  CG  LEU A 326       1.353 208.809  64.906  0.00  0.00      PROA C  
ATOM   2596  CD1 LEU A 326      -0.073 208.888  64.338  0.00  0.00      PROA C  
ATOM   2597  CD2 LEU A 326       1.752 210.163  65.516  0.00  0.00      PROA C  
ATOM   2598  N   GLN A 327       1.643 205.486  63.172  0.00  0.00      PROA N  
ATOM   2599  CA  GLN A 327       2.434 205.257  61.979  0.00  0.00      PROA C  
ATOM   2600  C   GLN A 327       2.106 206.373  61.007  0.00  0.00      PROA C  
ATOM   2601  O   GLN A 327       0.986 206.474  60.509  0.00  0.00      PROA O  
ATOM   2602  CB  GLN A 327       2.127 203.886  61.320  0.00  0.00      PROA C  
ATOM   2603  CG  GLN A 327       2.888 203.648  59.988  0.00  0.00      PROA C  
ATOM   2604  CD  GLN A 327       2.558 202.304  59.333  0.00  0.00      PROA C  
ATOM   2605  NE2 GLN A 327       1.265 202.096  58.991  0.00  0.00      PROA N  
ATOM   2606  OE1 GLN A 327       3.434 201.468  59.092  0.00  0.00      PROA O  
ATOM   2607  N   GLY A 328       3.065 207.278  60.717  0.00  0.00      PROA N  
ATOM   2608  CA  GLY A 328       2.772 208.497  59.957  0.00  0.00      PROA C  
ATOM   2609  C   GLY A 328       1.716 209.359  60.617  0.00  0.00      PROA C  
ATOM   2610  O   GLY A 328       1.894 209.838  61.735  0.00  0.00      PROA O  
ATOM   2611  N   SER A 329       0.578 209.577  59.933  0.00  0.00      PROA N  
ATOM   2612  CA  SER A 329      -0.566 210.295  60.484  0.00  0.00      PROA C  
ATOM   2613  C   SER A 329      -1.713 209.378  60.898  0.00  0.00      PROA C  
ATOM   2614  O   SER A 329      -2.737 209.853  61.391  0.00  0.00      PROA O  
ATOM   2615  CB  SER A 329      -1.111 211.348  59.469  0.00  0.00      PROA C  
ATOM   2616  OG  SER A 329      -1.482 210.771  58.207  0.00  0.00      PROA O  
ATOM   2617  N   VAL A 330      -1.589 208.043  60.730  0.00  0.00      PROA N  
ATOM   2618  CA  VAL A 330      -2.681 207.108  60.989  0.00  0.00      PROA C  
ATOM   2619  C   VAL A 330      -2.482 206.370  62.325  0.00  0.00      PROA C  
ATOM   2620  O   VAL A 330      -1.403 205.817  62.576  0.00  0.00      PROA O  
ATOM   2621  CB  VAL A 330      -2.961 206.151  59.819  0.00  0.00      PROA C  
ATOM   2622  CG1 VAL A 330      -1.735 205.311  59.418  0.00  0.00      PROA C  
ATOM   2623  CG2 VAL A 330      -4.168 205.239  60.127  0.00  0.00      PROA C  
ATOM   2624  N   PRO A 331      -3.460 206.343  63.242  0.00  0.00      PROA N  
ATOM   2625  CA  PRO A 331      -3.307 205.624  64.499  0.00  0.00      PROA C  
ATOM   2626  C   PRO A 331      -3.724 204.161  64.361  0.00  0.00      PROA C  
ATOM   2627  O   PRO A 331      -4.662 203.839  63.627  0.00  0.00      PROA O  
ATOM   2628  CB  PRO A 331      -4.221 206.388  65.471  0.00  0.00      PROA C  
ATOM   2629  CG  PRO A 331      -5.338 206.938  64.582  0.00  0.00      PROA C  
ATOM   2630  CD  PRO A 331      -4.605 207.263  63.280  0.00  0.00      PROA C  
ATOM   2631  N   LEU A 332      -3.020 203.251  65.057  0.00  0.00      PROA N  
ATOM   2632  CA  LEU A 332      -3.309 201.829  65.087  0.00  0.00      PROA C  
ATOM   2633  C   LEU A 332      -3.373 201.316  66.523  0.00  0.00      PROA C  
ATOM   2634  O   LEU A 332      -2.628 201.744  67.405  0.00  0.00      PROA O  
ATOM   2635  CB  LEU A 332      -2.286 200.974  64.287  0.00  0.00      PROA C  
ATOM   2636  CG  LEU A 332      -2.190 201.329  62.784  0.00  0.00      PROA C  
ATOM   2637  CD1 LEU A 332      -0.994 202.246  62.488  0.00  0.00      PROA C  
ATOM   2638  CD2 LEU A 332      -2.116 200.064  61.913  0.00  0.00      PROA C  
ATOM   2639  N   LYS A 333      -4.300 200.373  66.807  0.00  0.00      PROA N  
ATOM   2640  CA  LYS A 333      -4.386 199.697  68.097  0.00  0.00      PROA C  
ATOM   2641  C   LYS A 333      -3.152 198.849  68.431  0.00  0.00      PROA C  
ATOM   2642  O   LYS A 333      -2.672 198.828  69.567  0.00  0.00      PROA O  
ATOM   2643  CB  LYS A 333      -5.692 198.857  68.245  0.00  0.00      PROA C  
ATOM   2644  CG  LYS A 333      -5.836 197.544  67.439  0.00  0.00      PROA C  
ATOM   2645  CD  LYS A 333      -6.034 197.664  65.911  0.00  0.00      PROA C  
ATOM   2646  CE  LYS A 333      -7.324 198.398  65.498  0.00  0.00      PROA C  
ATOM   2647  NZ  LYS A 333      -7.542 198.314  64.031  0.00  0.00      PROA N1+
ATOM   2648  N   SER A 334      -2.605 198.139  67.424  0.00  0.00      PROA N  
ATOM   2649  CA  SER A 334      -1.489 197.217  67.578  0.00  0.00      PROA C  
ATOM   2650  C   SER A 334      -0.689 197.219  66.293  0.00  0.00      PROA C  
ATOM   2651  O   SER A 334      -1.216 197.512  65.219  0.00  0.00      PROA O  
ATOM   2652  CB  SER A 334      -1.915 195.738  67.837  0.00  0.00      PROA C  
ATOM   2653  OG  SER A 334      -2.711 195.609  69.017  0.00  0.00      PROA O  
ATOM   2654  N   PHE A 335       0.611 196.884  66.363  0.00  0.00      PROA N  
ATOM   2655  CA  PHE A 335       1.440 196.785  65.178  0.00  0.00      PROA C  
ATOM   2656  C   PHE A 335       2.422 195.652  65.434  0.00  0.00      PROA C  
ATOM   2657  O   PHE A 335       2.880 195.449  66.560  0.00  0.00      PROA O  
ATOM   2658  CB  PHE A 335       2.176 198.128  64.892  0.00  0.00      PROA C  
ATOM   2659  CG  PHE A 335       2.566 198.236  63.441  0.00  0.00      PROA C  
ATOM   2660  CD1 PHE A 335       3.753 197.666  62.952  0.00  0.00      PROA C  
ATOM   2661  CD2 PHE A 335       1.740 198.947  62.555  0.00  0.00      PROA C  
ATOM   2662  CE1 PHE A 335       4.090 197.774  61.596  0.00  0.00      PROA C  
ATOM   2663  CE2 PHE A 335       2.073 199.060  61.200  0.00  0.00      PROA C  
ATOM   2664  CZ  PHE A 335       3.249 198.471  60.720  0.00  0.00      PROA C  
ATOM   2665  N   THR A 336       2.736 194.855  64.398  0.00  0.00      PROA N  
ATOM   2666  CA  THR A 336       3.528 193.635  64.533  0.00  0.00      PROA C  
ATOM   2667  C   THR A 336       4.838 193.731  63.778  0.00  0.00      PROA C  
ATOM   2668  O   THR A 336       4.871 194.015  62.581  0.00  0.00      PROA O  
ATOM   2669  CB  THR A 336       2.815 192.367  64.049  0.00  0.00      PROA C  
ATOM   2670  CG2 THR A 336       1.653 192.061  65.008  0.00  0.00      PROA C  
ATOM   2671  OG1 THR A 336       2.256 192.514  62.744  0.00  0.00      PROA O  
ATOM   2672  N   ALA A 337       5.955 193.457  64.472  0.00  0.00      PROA N  
ATOM   2673  CA  ALA A 337       7.260 193.295  63.874  0.00  0.00      PROA C  
ATOM   2674  C   ALA A 337       7.596 191.834  63.681  0.00  0.00      PROA C  
ATOM   2675  O   ALA A 337       7.105 190.960  64.399  0.00  0.00      PROA O  
ATOM   2676  CB  ALA A 337       8.355 193.889  64.773  0.00  0.00      PROA C  
ATOM   2677  N   VAL A 338       8.464 191.542  62.709  0.00  0.00      PROA N  
ATOM   2678  CA  VAL A 338       9.051 190.237  62.491  0.00  0.00      PROA C  
ATOM   2679  C   VAL A 338      10.532 190.461  62.236  0.00  0.00      PROA C  
ATOM   2680  O   VAL A 338      10.925 191.293  61.415  0.00  0.00      PROA O  
ATOM   2681  CB  VAL A 338       8.439 189.475  61.306  0.00  0.00      PROA C  
ATOM   2682  CG1 VAL A 338       9.126 188.105  61.124  0.00  0.00      PROA C  
ATOM   2683  CG2 VAL A 338       6.930 189.261  61.533  0.00  0.00      PROA C  
ATOM   2684  N   CYS A 339      11.434 189.730  62.928  0.00  0.00      PROA N  
ATOM   2685  CA  CYS A 339      12.838 189.765  62.544  0.00  0.00      PROA C  
ATOM   2686  C   CYS A 339      13.074 188.930  61.286  0.00  0.00      PROA C  
ATOM   2687  O   CYS A 339      12.763 187.736  61.234  0.00  0.00      PROA O  
ATOM   2688  CB  CYS A 339      13.810 189.326  63.660  0.00  0.00      PROA C  
ATOM   2689  SG  CYS A 339      15.541 189.671  63.212  0.00  0.00      PROA S  
ATOM   2690  N   GLN A 340      13.613 189.568  60.228  0.00  0.00      PROA N  
ATOM   2691  CA  GLN A 340      13.871 188.943  58.945  0.00  0.00      PROA C  
ATOM   2692  C   GLN A 340      15.163 188.122  58.967  0.00  0.00      PROA C  
ATOM   2693  O   GLN A 340      15.835 188.004  59.991  0.00  0.00      PROA O  
ATOM   2694  CB  GLN A 340      13.875 189.991  57.794  0.00  0.00      PROA C  
ATOM   2695  CG  GLN A 340      15.062 190.985  57.812  0.00  0.00      PROA C  
ATOM   2696  CD  GLN A 340      14.897 192.124  56.802  0.00  0.00      PROA C  
ATOM   2697  NE2 GLN A 340      14.912 191.781  55.494  0.00  0.00      PROA N  
ATOM   2698  OE1 GLN A 340      14.769 193.299  57.159  0.00  0.00      PROA O  
ATOM   2699  N   LYS A 341      15.508 187.465  57.833  0.00  0.00      PROA N  
ATOM   2700  CA  LYS A 341      16.692 186.622  57.718  0.00  0.00      PROA C  
ATOM   2701  C   LYS A 341      18.033 187.317  57.977  0.00  0.00      PROA C  
ATOM   2702  O   LYS A 341      18.892 186.800  58.693  0.00  0.00      PROA O  
ATOM   2703  CB  LYS A 341      16.709 185.828  56.382  0.00  0.00      PROA C  
ATOM   2704  CG  LYS A 341      16.629 186.675  55.096  0.00  0.00      PROA C  
ATOM   2705  CD  LYS A 341      16.712 185.834  53.802  0.00  0.00      PROA C  
ATOM   2706  CE  LYS A 341      15.570 184.831  53.549  0.00  0.00      PROA C  
ATOM   2707  NZ  LYS A 341      14.274 185.523  53.324  0.00  0.00      PROA N1+
ATOM   2708  N   ASP A 342      18.233 188.539  57.436  0.00  0.00      PROA N  
ATOM   2709  CA  ASP A 342      19.238 189.471  57.929  0.00  0.00      PROA C  
ATOM   2710  C   ASP A 342      18.857 189.955  59.333  0.00  0.00      PROA C  
ATOM   2711  O   ASP A 342      17.680 190.146  59.630  0.00  0.00      PROA O  
ATOM   2712  CB  ASP A 342      19.401 190.692  56.981  0.00  0.00      PROA C  
ATOM   2713  CG  ASP A 342      19.971 190.309  55.624  0.00  0.00      PROA C  
ATOM   2714  OD1 ASP A 342      20.665 189.267  55.491  0.00  0.00      PROA O  
ATOM   2715  OD2 ASP A 342      19.823 191.130  54.677  0.00  0.00      PROA O1-
ATOM   2716  N   GLY A 343      19.832 190.181  60.243  0.00  0.00      PROA N  
ATOM   2717  CA  GLY A 343      19.544 190.510  61.644  0.00  0.00      PROA C  
ATOM   2718  C   GLY A 343      19.080 191.933  61.853  0.00  0.00      PROA C  
ATOM   2719  O   GLY A 343      19.790 192.774  62.398  0.00  0.00      PROA O  
ATOM   2720  N   SER A 344      17.850 192.226  61.415  0.00  0.00      PROA N  
ATOM   2721  CA  SER A 344      17.225 193.529  61.475  0.00  0.00      PROA C  
ATOM   2722  C   SER A 344      15.726 193.345  61.595  0.00  0.00      PROA C  
ATOM   2723  O   SER A 344      15.135 192.409  61.057  0.00  0.00      PROA O  
ATOM   2724  CB  SER A 344      17.519 194.386  60.203  0.00  0.00      PROA C  
ATOM   2725  OG  SER A 344      16.964 195.709  60.265  0.00  0.00      PROA O  
ATOM   2726  N   TRP A 345      15.055 194.259  62.318  0.00  0.00      PROA N  
ATOM   2727  CA  TRP A 345      13.611 194.387  62.295  0.00  0.00      PROA C  
ATOM   2728  C   TRP A 345      13.078 194.824  60.934  0.00  0.00      PROA C  
ATOM   2729  O   TRP A 345      13.689 195.641  60.239  0.00  0.00      PROA O  
ATOM   2730  CB  TRP A 345      13.127 195.365  63.399  0.00  0.00      PROA C  
ATOM   2731  CG  TRP A 345      13.542 194.914  64.764  0.00  0.00      PROA C  
ATOM   2732  CD1 TRP A 345      14.507 195.440  65.589  0.00  0.00      PROA C  
ATOM   2733  CD2 TRP A 345      13.078 193.707  65.387  0.00  0.00      PROA C  
ATOM   2734  CE2 TRP A 345      13.813 193.561  66.588  0.00  0.00      PROA C  
ATOM   2735  CE3 TRP A 345      12.134 192.743  65.031  0.00  0.00      PROA C  
ATOM   2736  NE1 TRP A 345      14.664 194.617  66.683  0.00  0.00      PROA N  
ATOM   2737  CZ2 TRP A 345      13.630 192.476  67.426  0.00  0.00      PROA C  
ATOM   2738  CZ3 TRP A 345      11.948 191.652  65.880  0.00  0.00      PROA C  
ATOM   2739  CH2 TRP A 345      12.687 191.518  67.052  0.00  0.00      PROA C  
ATOM   2740  N   ASP A 346      11.917 194.285  60.517  0.00  0.00      PROA N  
ATOM   2741  CA  ASP A 346      11.172 194.756  59.368  0.00  0.00      PROA C  
ATOM   2742  C   ASP A 346      10.677 196.205  59.514  0.00  0.00      PROA C  
ATOM   2743  O   ASP A 346      10.789 197.015  58.590  0.00  0.00      PROA O  
ATOM   2744  CB  ASP A 346      10.017 193.763  59.035  0.00  0.00      PROA C  
ATOM   2745  CG  ASP A 346       8.958 193.582  60.123  0.00  0.00      PROA C  
ATOM   2746  OD1 ASP A 346       9.201 193.895  61.317  0.00  0.00      PROA O  
ATOM   2747  OD2 ASP A 346       7.877 193.028  59.779  0.00  0.00      PROA O1-
ATOM   2748  N   ARG A 347      10.148 196.561  60.700  0.00  0.00      PROA N  
ATOM   2749  CA  ARG A 347       9.598 197.868  61.001  0.00  0.00      PROA C  
ATOM   2750  C   ARG A 347      10.383 198.528  62.149  0.00  0.00      PROA C  
ATOM   2751  O   ARG A 347      10.498 197.944  63.232  0.00  0.00      PROA O  
ATOM   2752  CB  ARG A 347       8.077 197.733  61.341  0.00  0.00      PROA C  
ATOM   2753  CG  ARG A 347       7.691 197.079  62.694  0.00  0.00      PROA C  
ATOM   2754  CD  ARG A 347       7.383 198.109  63.791  0.00  0.00      PROA C  
ATOM   2755  NE  ARG A 347       7.201 197.418  65.109  0.00  0.00      PROA N  
ATOM   2756  CZ  ARG A 347       8.171 197.226  65.996  0.00  0.00      PROA C  
ATOM   2757  NH1 ARG A 347       9.432 197.474  65.734  0.00  0.00      PROA N1+
ATOM   2758  NH2 ARG A 347       7.880 196.692  67.164  0.00  0.00      PROA N  
ATOM   2759  N   PRO A 348      10.956 199.725  62.008  0.00  0.00      PROA N  
ATOM   2760  CA  PRO A 348      11.308 200.606  63.129  0.00  0.00      PROA C  
ATOM   2761  C   PRO A 348      10.146 200.895  64.077  0.00  0.00      PROA C  
ATOM   2762  O   PRO A 348       9.017 201.033  63.604  0.00  0.00      PROA O  
ATOM   2763  CB  PRO A 348      11.834 201.881  62.445  0.00  0.00      PROA C  
ATOM   2764  CG  PRO A 348      12.359 201.382  61.095  0.00  0.00      PROA C  
ATOM   2765  CD  PRO A 348      11.340 200.308  60.720  0.00  0.00      PROA C  
ATOM   2766  N   ILE A 349      10.377 200.987  65.405  0.00  0.00      PROA N  
ATOM   2767  CA  ILE A 349       9.313 201.156  66.395  0.00  0.00      PROA C  
ATOM   2768  C   ILE A 349       8.399 202.380  66.166  0.00  0.00      PROA C  
ATOM   2769  O   ILE A 349       8.901 203.494  65.967  0.00  0.00      PROA O  
ATOM   2770  CB  ILE A 349       9.822 201.187  67.844  0.00  0.00      PROA C  
ATOM   2771  CG1 ILE A 349      10.998 202.176  68.050  0.00  0.00      PROA C  
ATOM   2772  CG2 ILE A 349      10.204 199.752  68.270  0.00  0.00      PROA C  
ATOM   2773  CD  ILE A 349      11.203 202.564  69.519  0.00  0.00      PROA C  
ATOM   2774  N   PRO A 350       7.069 202.258  66.194  0.00  0.00      PROA N  
ATOM   2775  CA  PRO A 350       6.191 203.415  66.088  0.00  0.00      PROA C  
ATOM   2776  C   PRO A 350       5.953 204.003  67.472  0.00  0.00      PROA C  
ATOM   2777  O   PRO A 350       5.852 203.274  68.461  0.00  0.00      PROA O  
ATOM   2778  CB  PRO A 350       4.902 202.840  65.469  0.00  0.00      PROA C  
ATOM   2779  CG  PRO A 350       4.864 201.387  65.945  0.00  0.00      PROA C  
ATOM   2780  CD  PRO A 350       6.342 200.998  66.010  0.00  0.00      PROA C  
ATOM   2781  N   GLU A 351       5.905 205.343  67.580  0.00  0.00      PROA N  
ATOM   2782  CA  GLU A 351       5.589 206.038  68.815  0.00  0.00      PROA C  
ATOM   2783  C   GLU A 351       4.156 205.820  69.305  0.00  0.00      PROA C  
ATOM   2784  O   GLU A 351       3.222 205.658  68.519  0.00  0.00      PROA O  
ATOM   2785  CB  GLU A 351       5.885 207.558  68.707  0.00  0.00      PROA C  
ATOM   2786  CG  GLU A 351       7.396 207.875  68.554  0.00  0.00      PROA C  
ATOM   2787  CD  GLU A 351       7.672 209.371  68.448  0.00  0.00      PROA C  
ATOM   2788  OE1 GLU A 351       7.416 210.115  69.433  0.00  0.00      PROA O  
ATOM   2789  OE2 GLU A 351       8.167 209.827  67.382  0.00  0.00      PROA O1-
ATOM   2790  N   CYS A 352       3.941 205.838  70.635  0.00  0.00      PROA N  
ATOM   2791  CA  CYS A 352       2.604 205.925  71.202  0.00  0.00      PROA C  
ATOM   2792  C   CYS A 352       2.209 207.387  71.335  0.00  0.00      PROA C  
ATOM   2793  O   CYS A 352       2.884 208.182  71.992  0.00  0.00      PROA O  
ATOM   2794  CB  CYS A 352       2.504 205.262  72.597  0.00  0.00      PROA C  
ATOM   2795  SG  CYS A 352       2.639 203.458  72.508  0.00  0.00      PROA S  
ATOM   2796  N   SER A 353       1.091 207.780  70.708  0.00  0.00      PROA N  
ATOM   2797  CA  SER A 353       0.563 209.132  70.772  0.00  0.00      PROA C  
ATOM   2798  C   SER A 353      -0.636 209.159  71.693  0.00  0.00      PROA C  
ATOM   2799  O   SER A 353      -1.516 208.302  71.615  0.00  0.00      PROA O  
ATOM   2800  CB  SER A 353       0.133 209.707  69.386  0.00  0.00      PROA C  
ATOM   2801  OG  SER A 353      -0.835 208.891  68.712  0.00  0.00      PROA O  
ATOM   2802  N   ILE A 354      -0.710 210.157  72.601  0.00  0.00      PROA N  
ATOM   2803  CA  ILE A 354      -1.873 210.369  73.458  0.00  0.00      PROA C  
ATOM   2804  C   ILE A 354      -3.060 209.548  72.962  0.00  0.00      PROA C  
ATOM   2805  O   ILE A 354      -3.320 209.498  71.756  0.00  0.00      PROA O  
ATOM   2806  CB  ILE A 354      -2.320 211.839  73.565  0.00  0.00      PROA C  
ATOM   2807  CG1 ILE A 354      -1.207 212.851  73.184  0.00  0.00      PROA C  
ATOM   2808  CG2 ILE A 354      -2.841 212.033  75.005  0.00  0.00      PROA C  
ATOM   2809  CD  ILE A 354      -1.603 214.318  73.398  0.00  0.00      PROA C  
ATOM   2810  N   ILE A 355      -3.824 208.877  73.851  0.00  0.00      PROA N  
ATOM   2811  CA  ILE A 355      -5.071 208.255  73.428  0.00  0.00      PROA C  
ATOM   2812  C   ILE A 355      -6.090 209.311  72.995  0.00  0.00      PROA C  
ATOM   2813  O   ILE A 355      -6.196 210.396  73.575  0.00  0.00      PROA O  
ATOM   2814  CB  ILE A 355      -5.648 207.235  74.414  0.00  0.00      PROA C  
ATOM   2815  CG1 ILE A 355      -6.674 206.269  73.766  0.00  0.00      PROA C  
ATOM   2816  CG2 ILE A 355      -6.285 207.919  75.640  0.00  0.00      PROA C  
ATOM   2817  CD  ILE A 355      -6.113 205.396  72.638  0.00  0.00      PROA C  
ATOM   2818  N   ASP A 356      -6.834 209.023  71.916  0.00  0.00      PROA N  
ATOM   2819  CA  ASP A 356      -7.785 209.928  71.326  0.00  0.00      PROA C  
ATOM   2820  C   ASP A 356      -8.999 209.109  70.911  0.00  0.00      PROA C  
ATOM   2821  O   ASP A 356      -8.885 208.099  70.210  0.00  0.00      PROA O  
ATOM   2822  CB  ASP A 356      -7.110 210.671  70.137  0.00  0.00      PROA C  
ATOM   2823  CG  ASP A 356      -7.996 211.697  69.448  0.00  0.00      PROA C  
ATOM   2824  OD1 ASP A 356      -9.112 211.992  69.945  0.00  0.00      PROA O  
ATOM   2825  OD2 ASP A 356      -7.554 212.250  68.404  0.00  0.00      PROA O1-
ATOM   2826  N   CYS A 357     -10.204 209.522  71.341  0.00  0.00      PROA N  
ATOM   2827  CA  CYS A 357     -11.434 208.834  71.007  0.00  0.00      PROA C  
ATOM   2828  C   CYS A 357     -12.034 209.404  69.727  0.00  0.00      PROA C  
ATOM   2829  O   CYS A 357     -13.014 208.883  69.191  0.00  0.00      PROA O  
ATOM   2830  CB  CYS A 357     -12.467 208.945  72.161  0.00  0.00      PROA C  
ATOM   2831  SG  CYS A 357     -11.951 208.024  73.643  0.00  0.00      PROA S  
ATOM   2832  N   GLY A 358     -11.400 210.458  69.167  0.00  0.00      PROA N  
ATOM   2833  CA  GLY A 358     -11.831 211.192  67.985  0.00  0.00      PROA C  
ATOM   2834  C   GLY A 358     -13.116 211.977  68.165  0.00  0.00      PROA C  
ATOM   2835  O   GLY A 358     -13.770 211.875  69.208  0.00  0.00      PROA O  
ATOM   2836  N   PRO A 359     -13.504 212.808  67.195  0.00  0.00      PROA N  
ATOM   2837  CA  PRO A 359     -14.799 213.485  67.160  0.00  0.00      PROA C  
ATOM   2838  C   PRO A 359     -16.004 212.623  67.558  0.00  0.00      PROA C  
ATOM   2839  O   PRO A 359     -16.130 211.544  66.965  0.00  0.00      PROA O  
ATOM   2840  CB  PRO A 359     -14.898 214.027  65.725  0.00  0.00      PROA C  
ATOM   2841  CG  PRO A 359     -13.438 214.281  65.344  0.00  0.00      PROA C  
ATOM   2842  CD  PRO A 359     -12.704 213.110  66.005  0.00  0.00      PROA C  
ATOM   2843  N   PRO A 360     -16.887 212.982  68.489  0.00  0.00      PROA N  
ATOM   2844  CA  PRO A 360     -18.106 212.225  68.749  0.00  0.00      PROA C  
ATOM   2845  C   PRO A 360     -19.029 212.147  67.540  0.00  0.00      PROA C  
ATOM   2846  O   PRO A 360     -19.275 213.160  66.878  0.00  0.00      PROA O  
ATOM   2847  CB  PRO A 360     -18.741 212.955  69.940  0.00  0.00      PROA C  
ATOM   2848  CG  PRO A 360     -18.267 214.402  69.809  0.00  0.00      PROA C  
ATOM   2849  CD  PRO A 360     -16.856 214.243  69.239  0.00  0.00      PROA C  
ATOM   2850  N   ASP A 361     -19.555 210.948  67.220  0.00  0.00      PROA N  
ATOM   2851  CA  ASP A 361     -20.557 210.789  66.181  0.00  0.00      PROA C  
ATOM   2852  C   ASP A 361     -21.867 211.516  66.512  0.00  0.00      PROA C  
ATOM   2853  O   ASP A 361     -22.284 211.617  67.672  0.00  0.00      PROA O  
ATOM   2854  CB  ASP A 361     -20.819 209.295  65.843  0.00  0.00      PROA C  
ATOM   2855  CG  ASP A 361     -19.637 208.641  65.140  0.00  0.00      PROA C  
ATOM   2856  OD1 ASP A 361     -18.842 209.335  64.454  0.00  0.00      PROA O  
ATOM   2857  OD2 ASP A 361     -19.564 207.382  65.167  0.00  0.00      PROA O1-
ATOM   2858  N   ASP A 362     -22.526 212.062  65.468  0.00  0.00      PROA N  
ATOM   2859  CA  ASP A 362     -23.791 212.769  65.559  0.00  0.00      PROA C  
ATOM   2860  C   ASP A 362     -24.931 211.906  66.111  0.00  0.00      PROA C  
ATOM   2861  O   ASP A 362     -25.009 210.699  65.872  0.00  0.00      PROA O  
ATOM   2862  CB  ASP A 362     -24.212 213.349  64.178  0.00  0.00      PROA C  
ATOM   2863  CG  ASP A 362     -23.257 214.416  63.664  0.00  0.00      PROA C  
ATOM   2864  OD1 ASP A 362     -22.537 215.069  64.462  0.00  0.00      PROA O  
ATOM   2865  OD2 ASP A 362     -23.302 214.691  62.433  0.00  0.00      PROA O1-
ATOM   2866  N   LEU A 363     -25.854 212.532  66.863  0.00  0.00      PROA N  
ATOM   2867  CA  LEU A 363     -27.004 211.869  67.445  0.00  0.00      PROA C  
ATOM   2868  C   LEU A 363     -28.274 212.299  66.712  0.00  0.00      PROA C  
ATOM   2869  O   LEU A 363     -28.641 213.476  66.792  0.00  0.00      PROA O  
ATOM   2870  CB  LEU A 363     -27.095 212.229  68.949  0.00  0.00      PROA C  
ATOM   2871  CG  LEU A 363     -28.323 211.708  69.727  0.00  0.00      PROA C  
ATOM   2872  CD1 LEU A 363     -28.503 210.191  69.591  0.00  0.00      PROA C  
ATOM   2873  CD2 LEU A 363     -28.180 212.076  71.209  0.00  0.00      PROA C  
ATOM   2874  N   PRO A 364     -28.979 211.438  65.967  0.00  0.00      PROA N  
ATOM   2875  CA  PRO A 364     -30.309 211.728  65.433  0.00  0.00      PROA C  
ATOM   2876  C   PRO A 364     -31.304 212.250  66.462  0.00  0.00      PROA C  
ATOM   2877  O   PRO A 364     -31.492 211.612  67.498  0.00  0.00      PROA O  
ATOM   2878  CB  PRO A 364     -30.751 210.399  64.798  0.00  0.00      PROA C  
ATOM   2879  CG  PRO A 364     -29.430 209.771  64.345  0.00  0.00      PROA C  
ATOM   2880  CD  PRO A 364     -28.469 210.157  65.471  0.00  0.00      PROA C  
ATOM   2881  N   ASN A 365     -31.933 213.416  66.196  0.00  0.00      PROA N  
ATOM   2882  CA  ASN A 365     -32.904 214.063  67.074  0.00  0.00      PROA C  
ATOM   2883  C   ASN A 365     -32.248 214.692  68.309  0.00  0.00      PROA C  
ATOM   2884  O   ASN A 365     -32.911 215.018  69.297  0.00  0.00      PROA O  
ATOM   2885  CB  ASN A 365     -34.110 213.162  67.475  0.00  0.00      PROA C  
ATOM   2886  CG  ASN A 365     -34.749 212.508  66.252  0.00  0.00      PROA C  
ATOM   2887  ND2 ASN A 365     -35.230 211.254  66.426  0.00  0.00      PROA N  
ATOM   2888  OD1 ASN A 365     -34.801 213.063  65.148  0.00  0.00      PROA O  
ATOM   2889  N   GLY A 366     -30.913 214.883  68.274  0.00  0.00      PROA N  
ATOM   2890  CA  GLY A 366     -30.148 215.450  69.371  0.00  0.00      PROA C  
ATOM   2891  C   GLY A 366     -28.907 216.185  68.929  0.00  0.00      PROA C  
ATOM   2892  O   GLY A 366     -28.702 216.493  67.754  0.00  0.00      PROA O  
ATOM   2893  N   HIS A 367     -28.040 216.492  69.909  0.00  0.00      PROA N  
ATOM   2894  CA  HIS A 367     -26.844 217.297  69.748  0.00  0.00      PROA C  
ATOM   2895  C   HIS A 367     -25.793 216.880  70.772  0.00  0.00      PROA C  
ATOM   2896  O   HIS A 367     -26.084 216.166  71.733  0.00  0.00      PROA O  
ATOM   2897  CB  HIS A 367     -27.130 218.816  69.945  0.00  0.00      PROA C  
ATOM   2898  CG  HIS A 367     -28.121 219.389  68.962  0.00  0.00      PROA C  
ATOM   2899  CD2 HIS A 367     -27.902 219.979  67.753  0.00  0.00      PROA C  
ATOM   2900  ND1 HIS A 367     -29.463 219.579  69.231  0.00  0.00      PROA N  
ATOM   2901  CE1 HIS A 367     -29.996 220.243  68.175  0.00  0.00      PROA C  
ATOM   2902  NE2 HIS A 367     -29.085 220.512  67.253  0.00  0.00      PROA N  
ATOM   2903  N   VAL A 368     -24.534 217.328  70.582  0.00  0.00      PROA N  
ATOM   2904  CA  VAL A 368     -23.416 217.091  71.488  0.00  0.00      PROA C  
ATOM   2905  C   VAL A 368     -22.945 218.388  72.130  0.00  0.00      PROA C  
ATOM   2906  O   VAL A 368     -22.897 219.449  71.503  0.00  0.00      PROA O  
ATOM   2907  CB  VAL A 368     -22.199 216.426  70.828  0.00  0.00      PROA C  
ATOM   2908  CG1 VAL A 368     -22.542 214.962  70.528  0.00  0.00      PROA C  
ATOM   2909  CG2 VAL A 368     -21.750 217.154  69.544  0.00  0.00      PROA C  
ATOM   2910  N   ASP A 369     -22.585 218.329  73.425  0.00  0.00      PROA N  
ATOM   2911  CA  ASP A 369     -21.918 219.402  74.130  0.00  0.00      PROA C  
ATOM   2912  C   ASP A 369     -20.620 218.856  74.734  0.00  0.00      PROA C  
ATOM   2913  O   ASP A 369     -20.603 217.787  75.349  0.00  0.00      PROA O  
ATOM   2914  CB  ASP A 369     -22.876 219.987  75.209  0.00  0.00      PROA C  
ATOM   2915  CG  ASP A 369     -22.382 221.285  75.829  0.00  0.00      PROA C  
ATOM   2916  OD1 ASP A 369     -21.475 221.949  75.261  0.00  0.00      PROA O  
ATOM   2917  OD2 ASP A 369     -22.971 221.708  76.861  0.00  0.00      PROA O1-
ATOM   2918  N   TYR A 370     -19.486 219.565  74.565  0.00  0.00      PROA N  
ATOM   2919  CA  TYR A 370     -18.217 219.176  75.158  0.00  0.00      PROA C  
ATOM   2920  C   TYR A 370     -18.088 219.783  76.554  0.00  0.00      PROA C  
ATOM   2921  O   TYR A 370     -17.876 220.987  76.719  0.00  0.00      PROA O  
ATOM   2922  CB  TYR A 370     -16.984 219.633  74.331  0.00  0.00      PROA C  
ATOM   2923  CG  TYR A 370     -16.980 219.093  72.927  0.00  0.00      PROA C  
ATOM   2924  CD1 TYR A 370     -17.545 219.836  71.875  0.00  0.00      PROA C  
ATOM   2925  CD2 TYR A 370     -16.296 217.903  72.623  0.00  0.00      PROA C  
ATOM   2926  CE1 TYR A 370     -17.447 219.390  70.549  0.00  0.00      PROA C  
ATOM   2927  CE2 TYR A 370     -16.193 217.455  71.299  0.00  0.00      PROA C  
ATOM   2928  CZ  TYR A 370     -16.767 218.200  70.263  0.00  0.00      PROA C  
ATOM   2929  OH  TYR A 370     -16.624 217.774  68.926  0.00  0.00      PROA O  
ATOM   2930  N   ILE A 371     -18.230 218.959  77.609  0.00  0.00      PROA N  
ATOM   2931  CA  ILE A 371     -18.104 219.382  78.997  0.00  0.00      PROA C  
ATOM   2932  C   ILE A 371     -16.692 219.836  79.365  0.00  0.00      PROA C  
ATOM   2933  O   ILE A 371     -16.489 220.877  79.994  0.00  0.00      PROA O  
ATOM   2934  CB  ILE A 371     -18.596 218.288  79.951  0.00  0.00      PROA C  
ATOM   2935  CG1 ILE A 371     -20.055 217.858  79.637  0.00  0.00      PROA C  
ATOM   2936  CG2 ILE A 371     -18.454 218.727  81.428  0.00  0.00      PROA C  
ATOM   2937  CD  ILE A 371     -21.077 219.004  79.651  0.00  0.00      PROA C  
ATOM   2938  N   THR A 372     -15.664 219.068  78.946  0.00  0.00      PROA N  
ATOM   2939  CA  THR A 372     -14.268 219.326  79.304  0.00  0.00      PROA C  
ATOM   2940  C   THR A 372     -13.617 220.469  78.543  0.00  0.00      PROA C  
ATOM   2941  O   THR A 372     -12.677 221.098  79.034  0.00  0.00      PROA O  
ATOM   2942  CB  THR A 372     -13.390 218.080  79.187  0.00  0.00      PROA C  
ATOM   2943  CG2 THR A 372     -13.632 217.218  80.436  0.00  0.00      PROA C  
ATOM   2944  OG1 THR A 372     -13.765 217.283  78.067  0.00  0.00      PROA O  
ATOM   2945  N   GLY A 373     -14.126 220.806  77.344  0.00  0.00      PROA N  
ATOM   2946  CA  GLY A 373     -13.644 221.944  76.566  0.00  0.00      PROA C  
ATOM   2947  C   GLY A 373     -13.893 221.751  75.086  0.00  0.00      PROA C  
ATOM   2948  O   GLY A 373     -13.964 220.601  74.646  0.00  0.00      PROA O  
ATOM   2949  N   PRO A 374     -14.034 222.801  74.266  0.00  0.00      PROA N  
ATOM   2950  CA  PRO A 374     -14.333 222.685  72.837  0.00  0.00      PROA C  
ATOM   2951  C   PRO A 374     -13.414 221.776  72.028  0.00  0.00      PROA C  
ATOM   2952  O   PRO A 374     -12.212 222.035  71.941  0.00  0.00      PROA O  
ATOM   2953  CB  PRO A 374     -14.296 224.137  72.330  0.00  0.00      PROA C  
ATOM   2954  CG  PRO A 374     -14.743 224.950  73.545  0.00  0.00      PROA C  
ATOM   2955  CD  PRO A 374     -14.095 224.200  74.712  0.00  0.00      PROA C  
ATOM   2956  N   GLU A 375     -13.985 220.719  71.410  0.00  0.00      PROA N  
ATOM   2957  CA  GLU A 375     -13.308 219.777  70.530  0.00  0.00      PROA C  
ATOM   2958  C   GLU A 375     -12.162 219.019  71.221  0.00  0.00      PROA C  
ATOM   2959  O   GLU A 375     -11.175 218.602  70.609  0.00  0.00      PROA O  
ATOM   2960  CB  GLU A 375     -12.894 220.474  69.201  0.00  0.00      PROA C  
ATOM   2961  CG  GLU A 375     -12.645 219.514  68.007  0.00  0.00      PROA C  
ATOM   2962  CD  GLU A 375     -12.376 220.267  66.708  0.00  0.00      PROA C  
ATOM   2963  OE1 GLU A 375     -13.292 220.971  66.204  0.00  0.00      PROA O  
ATOM   2964  OE2 GLU A 375     -11.246 220.156  66.159  0.00  0.00      PROA O1-
ATOM   2965  N   VAL A 376     -12.287 218.779  72.543  0.00  0.00      PROA N  
ATOM   2966  CA  VAL A 376     -11.334 217.987  73.304  0.00  0.00      PROA C  
ATOM   2967  C   VAL A 376     -11.800 216.535  73.299  0.00  0.00      PROA C  
ATOM   2968  O   VAL A 376     -12.854 216.194  73.836  0.00  0.00      PROA O  
ATOM   2969  CB  VAL A 376     -11.134 218.504  74.730  0.00  0.00      PROA C  
ATOM   2970  CG1 VAL A 376     -10.146 217.609  75.506  0.00  0.00      PROA C  
ATOM   2971  CG2 VAL A 376     -10.580 219.943  74.670  0.00  0.00      PROA C  
ATOM   2972  N   THR A 377     -11.037 215.649  72.626  0.00  0.00      PROA N  
ATOM   2973  CA  THR A 377     -11.460 214.276  72.344  0.00  0.00      PROA C  
ATOM   2974  C   THR A 377     -10.537 213.228  72.952  0.00  0.00      PROA C  
ATOM   2975  O   THR A 377     -10.733 212.025  72.777  0.00  0.00      PROA O  
ATOM   2976  CB  THR A 377     -11.571 214.013  70.838  0.00  0.00      PROA C  
ATOM   2977  CG2 THR A 377     -12.652 214.942  70.252  0.00  0.00      PROA C  
ATOM   2978  OG1 THR A 377     -10.359 214.283  70.137  0.00  0.00      PROA O  
ATOM   2979  N   THR A 378      -9.510 213.657  73.710  0.00  0.00      PROA N  
ATOM   2980  CA  THR A 378      -8.513 212.784  74.330  0.00  0.00      PROA C  
ATOM   2981  C   THR A 378      -8.960 212.212  75.667  0.00  0.00      PROA C  
ATOM   2982  O   THR A 378      -9.972 212.626  76.227  0.00  0.00      PROA O  
ATOM   2983  CB  THR A 378      -7.142 213.447  74.493  0.00  0.00      PROA C  
ATOM   2984  CG2 THR A 378      -6.509 213.589  73.099  0.00  0.00      PROA C  
ATOM   2985  OG1 THR A 378      -7.245 214.759  75.048  0.00  0.00      PROA O  
ATOM   2986  N   TYR A 379      -8.224 211.212  76.205  0.00  0.00      PROA N  
ATOM   2987  CA  TYR A 379      -8.430 210.572  77.505  0.00  0.00      PROA C  
ATOM   2988  C   TYR A 379      -9.054 211.422  78.625  0.00  0.00      PROA C  
ATOM   2989  O   TYR A 379      -8.564 212.499  78.973  0.00  0.00      PROA O  
ATOM   2990  CB  TYR A 379      -7.104 209.943  78.018  0.00  0.00      PROA C  
ATOM   2991  CG  TYR A 379      -7.268 209.142  79.289  0.00  0.00      PROA C  
ATOM   2992  CD1 TYR A 379      -8.066 207.985  79.290  0.00  0.00      PROA C  
ATOM   2993  CD2 TYR A 379      -6.595 209.507  80.468  0.00  0.00      PROA C  
ATOM   2994  CE1 TYR A 379      -8.184 207.201  80.448  0.00  0.00      PROA C  
ATOM   2995  CE2 TYR A 379      -6.707 208.722  81.624  0.00  0.00      PROA C  
ATOM   2996  CZ  TYR A 379      -7.492 207.562  81.612  0.00  0.00      PROA C  
ATOM   2997  OH  TYR A 379      -7.584 206.769  82.776  0.00  0.00      PROA O  
ATOM   2998  N   LYS A 380     -10.171 210.931  79.195  0.00  0.00      PROA N  
ATOM   2999  CA  LYS A 380     -10.924 211.568  80.256  0.00  0.00      PROA C  
ATOM   3000  C   LYS A 380     -11.632 212.867  79.880  0.00  0.00      PROA C  
ATOM   3001  O   LYS A 380     -12.201 213.554  80.731  0.00  0.00      PROA O  
ATOM   3002  CB  LYS A 380     -10.183 211.643  81.618  0.00  0.00      PROA C  
ATOM   3003  CG  LYS A 380      -9.929 210.273  82.274  0.00  0.00      PROA C  
ATOM   3004  CD  LYS A 380     -11.207 209.476  82.608  0.00  0.00      PROA C  
ATOM   3005  CE  LYS A 380     -10.932 208.248  83.495  0.00  0.00      PROA C  
ATOM   3006  NZ  LYS A 380     -12.169 207.471  83.734  0.00  0.00      PROA N1+
ATOM   3007  N   ALA A 381     -11.685 213.212  78.576  0.00  0.00      PROA N  
ATOM   3008  CA  ALA A 381     -12.633 214.166  78.050  0.00  0.00      PROA C  
ATOM   3009  C   ALA A 381     -14.065 213.697  78.251  0.00  0.00      PROA C  
ATOM   3010  O   ALA A 381     -14.357 212.504  78.154  0.00  0.00      PROA O  
ATOM   3011  CB  ALA A 381     -12.402 214.425  76.554  0.00  0.00      PROA C  
ATOM   3012  N   VAL A 382     -14.981 214.628  78.553  0.00  0.00      PROA N  
ATOM   3013  CA  VAL A 382     -16.366 214.310  78.842  0.00  0.00      PROA C  
ATOM   3014  C   VAL A 382     -17.246 215.043  77.853  0.00  0.00      PROA C  
ATOM   3015  O   VAL A 382     -17.124 216.250  77.638  0.00  0.00      PROA O  
ATOM   3016  CB  VAL A 382     -16.779 214.631  80.281  0.00  0.00      PROA C  
ATOM   3017  CG1 VAL A 382     -18.276 214.333  80.513  0.00  0.00      PROA C  
ATOM   3018  CG2 VAL A 382     -15.931 213.780  81.246  0.00  0.00      PROA C  
ATOM   3019  N   ILE A 383     -18.168 214.309  77.217  0.00  0.00      PROA N  
ATOM   3020  CA  ILE A 383     -19.168 214.851  76.324  0.00  0.00      PROA C  
ATOM   3021  C   ILE A 383     -20.536 214.547  76.899  0.00  0.00      PROA C  
ATOM   3022  O   ILE A 383     -20.775 213.509  77.521  0.00  0.00      PROA O  
ATOM   3023  CB  ILE A 383     -19.077 214.333  74.887  0.00  0.00      PROA C  
ATOM   3024  CG1 ILE A 383     -19.170 212.789  74.830  0.00  0.00      PROA C  
ATOM   3025  CG2 ILE A 383     -17.776 214.890  74.269  0.00  0.00      PROA C  
ATOM   3026  CD  ILE A 383     -19.086 212.203  73.422  0.00  0.00      PROA C  
ATOM   3027  N   GLN A 384     -21.477 215.481  76.713  0.00  0.00      PROA N  
ATOM   3028  CA  GLN A 384     -22.854 215.308  77.099  0.00  0.00      PROA C  
ATOM   3029  C   GLN A 384     -23.704 215.349  75.844  0.00  0.00      PROA C  
ATOM   3030  O   GLN A 384     -23.875 216.386  75.199  0.00  0.00      PROA O  
ATOM   3031  CB  GLN A 384     -23.290 216.427  78.078  0.00  0.00      PROA C  
ATOM   3032  CG  GLN A 384     -24.754 216.362  78.583  0.00  0.00      PROA C  
ATOM   3033  CD  GLN A 384     -25.049 215.082  79.372  0.00  0.00      PROA C  
ATOM   3034  NE2 GLN A 384     -25.926 214.208  78.832  0.00  0.00      PROA N  
ATOM   3035  OE1 GLN A 384     -24.525 214.874  80.471  0.00  0.00      PROA O  
ATOM   3036  N   TYR A 385     -24.267 214.196  75.455  0.00  0.00      PROA N  
ATOM   3037  CA  TYR A 385     -25.346 214.116  74.497  0.00  0.00      PROA C  
ATOM   3038  C   TYR A 385     -26.634 214.730  75.035  0.00  0.00      PROA C  
ATOM   3039  O   TYR A 385     -26.937 214.648  76.225  0.00  0.00      PROA O  
ATOM   3040  CB  TYR A 385     -25.599 212.657  74.034  0.00  0.00      PROA C  
ATOM   3041  CG  TYR A 385     -24.516 212.190  73.094  0.00  0.00      PROA C  
ATOM   3042  CD1 TYR A 385     -24.645 212.449  71.720  0.00  0.00      PROA C  
ATOM   3043  CD2 TYR A 385     -23.415 211.435  73.538  0.00  0.00      PROA C  
ATOM   3044  CE1 TYR A 385     -23.703 211.966  70.803  0.00  0.00      PROA C  
ATOM   3045  CE2 TYR A 385     -22.451 210.975  72.625  0.00  0.00      PROA C  
ATOM   3046  CZ  TYR A 385     -22.592 211.252  71.258  0.00  0.00      PROA C  
ATOM   3047  OH  TYR A 385     -21.621 210.842  70.322  0.00  0.00      PROA O  
ATOM   3048  N   SER A 386     -27.427 215.374  74.166  0.00  0.00      PROA N  
ATOM   3049  CA  SER A 386     -28.711 215.952  74.540  0.00  0.00      PROA C  
ATOM   3050  C   SER A 386     -29.705 215.688  73.437  0.00  0.00      PROA C  
ATOM   3051  O   SER A 386     -29.395 215.866  72.264  0.00  0.00      PROA O  
ATOM   3052  CB  SER A 386     -28.658 217.493  74.751  0.00  0.00      PROA C  
ATOM   3053  OG  SER A 386     -27.809 217.840  75.849  0.00  0.00      PROA O  
ATOM   3054  N   CYS A 387     -30.934 215.255  73.772  0.00  0.00      PROA N  
ATOM   3055  CA  CYS A 387     -32.014 215.117  72.804  0.00  0.00      PROA C  
ATOM   3056  C   CYS A 387     -32.808 216.411  72.732  0.00  0.00      PROA C  
ATOM   3057  O   CYS A 387     -32.797 217.209  73.671  0.00  0.00      PROA O  
ATOM   3058  CB  CYS A 387     -32.971 213.957  73.175  0.00  0.00      PROA C  
ATOM   3059  SG  CYS A 387     -32.099 212.367  73.216  0.00  0.00      PROA S  
ATOM   3060  N   GLU A 388     -33.519 216.678  71.613  0.00  0.00      PROA N  
ATOM   3061  CA  GLU A 388     -34.408 217.832  71.526  0.00  0.00      PROA C  
ATOM   3062  C   GLU A 388     -35.529 217.826  72.580  0.00  0.00      PROA C  
ATOM   3063  O   GLU A 388     -36.158 216.804  72.856  0.00  0.00      PROA O  
ATOM   3064  CB  GLU A 388     -34.942 218.066  70.091  0.00  0.00      PROA C  
ATOM   3065  CG  GLU A 388     -33.837 218.541  69.109  0.00  0.00      PROA C  
ATOM   3066  CD  GLU A 388     -34.333 218.855  67.697  0.00  0.00      PROA C  
ATOM   3067  OE1 GLU A 388     -35.553 218.733  67.404  0.00  0.00      PROA O  
ATOM   3068  OE2 GLU A 388     -33.483 219.246  66.850  0.00  0.00      PROA O1-
ATOM   3069  N   GLU A 389     -35.736 218.986  73.241  0.00  0.00      PROA N  
ATOM   3070  CA  GLU A 389     -36.301 219.068  74.582  0.00  0.00      PROA C  
ATOM   3071  C   GLU A 389     -37.701 218.509  74.820  0.00  0.00      PROA C  
ATOM   3072  O   GLU A 389     -37.936 217.781  75.787  0.00  0.00      PROA O  
ATOM   3073  CB  GLU A 389     -36.288 220.550  75.058  0.00  0.00      PROA C  
ATOM   3074  CG  GLU A 389     -34.874 221.113  75.365  0.00  0.00      PROA C  
ATOM   3075  CD  GLU A 389     -34.266 220.532  76.637  0.00  0.00      PROA C  
ATOM   3076  OE1 GLU A 389     -33.171 219.914  76.568  0.00  0.00      PROA O  
ATOM   3077  OE2 GLU A 389     -34.862 220.708  77.734  0.00  0.00      PROA O1-
ATOM   3078  N   THR A 390     -38.679 218.837  73.952  0.00  0.00      PROA N  
ATOM   3079  CA  THR A 390     -40.085 218.582  74.266  0.00  0.00      PROA C  
ATOM   3080  C   THR A 390     -40.623 217.299  73.677  0.00  0.00      PROA C  
ATOM   3081  O   THR A 390     -41.567 216.715  74.209  0.00  0.00      PROA O  
ATOM   3082  CB  THR A 390     -41.010 219.724  73.825  0.00  0.00      PROA C  
ATOM   3083  CG2 THR A 390     -40.753 220.929  74.745  0.00  0.00      PROA C  
ATOM   3084  OG1 THR A 390     -40.743 220.160  72.492  0.00  0.00      PROA O  
ATOM   3085  N   PHE A 391     -40.035 216.815  72.567  0.00  0.00      PROA N  
ATOM   3086  CA  PHE A 391     -40.615 215.715  71.814  0.00  0.00      PROA C  
ATOM   3087  C   PHE A 391     -39.797 214.436  71.888  0.00  0.00      PROA C  
ATOM   3088  O   PHE A 391     -40.244 213.381  71.437  0.00  0.00      PROA O  
ATOM   3089  CB  PHE A 391     -40.807 216.138  70.333  0.00  0.00      PROA C  
ATOM   3090  CG  PHE A 391     -41.746 217.311  70.225  0.00  0.00      PROA C  
ATOM   3091  CD1 PHE A 391     -43.070 217.206  70.689  0.00  0.00      PROA C  
ATOM   3092  CD2 PHE A 391     -41.334 218.511  69.619  0.00  0.00      PROA C  
ATOM   3093  CE1 PHE A 391     -43.953 218.287  70.584  0.00  0.00      PROA C  
ATOM   3094  CE2 PHE A 391     -42.216 219.593  69.507  0.00  0.00      PROA C  
ATOM   3095  CZ  PHE A 391     -43.523 219.483  69.996  0.00  0.00      PROA C  
ATOM   3096  N   TYR A 392     -38.603 214.470  72.515  0.00  0.00      PROA N  
ATOM   3097  CA  TYR A 392     -37.722 213.317  72.585  0.00  0.00      PROA C  
ATOM   3098  C   TYR A 392     -37.166 213.137  73.991  0.00  0.00      PROA C  
ATOM   3099  O   TYR A 392     -37.020 214.076  74.774  0.00  0.00      PROA O  
ATOM   3100  CB  TYR A 392     -36.545 213.398  71.572  0.00  0.00      PROA C  
ATOM   3101  CG  TYR A 392     -37.055 213.569  70.163  0.00  0.00      PROA C  
ATOM   3102  CD1 TYR A 392     -37.374 212.461  69.359  0.00  0.00      PROA C  
ATOM   3103  CD2 TYR A 392     -37.199 214.858  69.623  0.00  0.00      PROA C  
ATOM   3104  CE1 TYR A 392     -37.856 212.642  68.053  0.00  0.00      PROA C  
ATOM   3105  CE2 TYR A 392     -37.667 215.044  68.316  0.00  0.00      PROA C  
ATOM   3106  CZ  TYR A 392     -37.996 213.934  67.530  0.00  0.00      PROA C  
ATOM   3107  OH  TYR A 392     -38.448 214.131  66.207  0.00  0.00      PROA O  
ATOM   3108  N   THR A 393     -36.861 211.876  74.343  0.00  0.00      PROA N  
ATOM   3109  CA  THR A 393     -36.386 211.445  75.651  0.00  0.00      PROA C  
ATOM   3110  C   THR A 393     -35.004 210.848  75.504  0.00  0.00      PROA C  
ATOM   3111  O   THR A 393     -34.711 210.118  74.558  0.00  0.00      PROA O  
ATOM   3112  CB  THR A 393     -37.280 210.399  76.344  0.00  0.00      PROA C  
ATOM   3113  CG2 THR A 393     -38.688 210.970  76.537  0.00  0.00      PROA C  
ATOM   3114  OG1 THR A 393     -37.424 209.185  75.612  0.00  0.00      PROA O  
ATOM   3115  N   MET A 394     -34.095 211.151  76.447  0.00  0.00      PROA N  
ATOM   3116  CA  MET A 394     -32.779 210.547  76.467  0.00  0.00      PROA C  
ATOM   3117  C   MET A 394     -32.800 209.161  77.103  0.00  0.00      PROA C  
ATOM   3118  O   MET A 394     -33.121 209.000  78.283  0.00  0.00      PROA O  
ATOM   3119  CB  MET A 394     -31.773 211.475  77.197  0.00  0.00      PROA C  
ATOM   3120  CG  MET A 394     -30.349 210.903  77.367  0.00  0.00      PROA C  
ATOM   3121  SD  MET A 394     -29.525 210.472  75.807  0.00  0.00      PROA S  
ATOM   3122  CE  MET A 394     -29.135 212.165  75.299  0.00  0.00      PROA C  
ATOM   3123  N   SER A 395     -32.446 208.112  76.335  0.00  0.00      PROA N  
ATOM   3124  CA  SER A 395     -32.223 206.779  76.884  0.00  0.00      PROA C  
ATOM   3125  C   SER A 395     -30.766 206.606  77.270  0.00  0.00      PROA C  
ATOM   3126  O   SER A 395     -29.867 207.052  76.560  0.00  0.00      PROA O  
ATOM   3127  CB  SER A 395     -32.599 205.630  75.914  0.00  0.00      PROA C  
ATOM   3128  OG  SER A 395     -34.002 205.635  75.644  0.00  0.00      PROA O  
ATOM   3129  N   SER A 396     -30.508 205.955  78.426  0.00  0.00      PROA N  
ATOM   3130  CA  SER A 396     -29.175 205.649  78.956  0.00  0.00      PROA C  
ATOM   3131  C   SER A 396     -28.216 206.823  79.149  0.00  0.00      PROA C  
ATOM   3132  O   SER A 396     -27.059 206.786  78.726  0.00  0.00      PROA O  
ATOM   3133  CB  SER A 396     -28.455 204.431  78.286  0.00  0.00      PROA C  
ATOM   3134  OG  SER A 396     -28.249 204.593  76.880  0.00  0.00      PROA O  
ATOM   3135  N   ASN A 397     -28.683 207.886  79.841  0.00  0.00      PROA N  
ATOM   3136  CA  ASN A 397     -27.877 208.946  80.448  0.00  0.00      PROA C  
ATOM   3137  C   ASN A 397     -27.383 210.029  79.488  0.00  0.00      PROA C  
ATOM   3138  O   ASN A 397     -27.725 211.204  79.620  0.00  0.00      PROA O  
ATOM   3139  CB  ASN A 397     -26.707 208.414  81.334  0.00  0.00      PROA C  
ATOM   3140  CG  ASN A 397     -27.229 207.489  82.433  0.00  0.00      PROA C  
ATOM   3141  ND2 ASN A 397     -26.353 206.578  82.918  0.00  0.00      PROA N  
ATOM   3142  OD1 ASN A 397     -28.388 207.539  82.854  0.00  0.00      PROA O  
ATOM   3143  N   GLY A 398     -26.542 209.657  78.503  0.00  0.00      PROA N  
ATOM   3144  CA  GLY A 398     -25.996 210.565  77.495  0.00  0.00      PROA C  
ATOM   3145  C   GLY A 398     -24.666 211.176  77.857  0.00  0.00      PROA C  
ATOM   3146  O   GLY A 398     -24.097 211.938  77.080  0.00  0.00      PROA O  
ATOM   3147  N   LYS A 399     -24.102 210.848  79.033  0.00  0.00      PROA N  
ATOM   3148  CA  LYS A 399     -22.794 211.340  79.432  0.00  0.00      PROA C  
ATOM   3149  C   LYS A 399     -21.733 210.297  79.124  0.00  0.00      PROA C  
ATOM   3150  O   LYS A 399     -21.749 209.177  79.643  0.00  0.00      PROA O  
ATOM   3151  CB  LYS A 399     -22.756 211.737  80.927  0.00  0.00      PROA C  
ATOM   3152  CG  LYS A 399     -21.420 212.369  81.359  0.00  0.00      PROA C  
ATOM   3153  CD  LYS A 399     -21.410 212.881  82.814  0.00  0.00      PROA C  
ATOM   3154  CE  LYS A 399     -22.395 214.030  83.091  0.00  0.00      PROA C  
ATOM   3155  NZ  LYS A 399     -22.265 214.511  84.490  0.00  0.00      PROA N1+
ATOM   3156  N   TYR A 400     -20.793 210.644  78.228  0.00  0.00      PROA N  
ATOM   3157  CA  TYR A 400     -19.777 209.740  77.730  0.00  0.00      PROA C  
ATOM   3158  C   TYR A 400     -18.398 210.299  78.032  0.00  0.00      PROA C  
ATOM   3159  O   TYR A 400     -18.132 211.491  77.877  0.00  0.00      PROA O  
ATOM   3160  CB  TYR A 400     -19.914 209.430  76.207  0.00  0.00      PROA C  
ATOM   3161  CG  TYR A 400     -21.040 208.465  75.909  0.00  0.00      PROA C  
ATOM   3162  CD1 TYR A 400     -22.387 208.814  76.110  0.00  0.00      PROA C  
ATOM   3163  CD2 TYR A 400     -20.759 207.205  75.354  0.00  0.00      PROA C  
ATOM   3164  CE1 TYR A 400     -23.416 207.900  75.848  0.00  0.00      PROA C  
ATOM   3165  CE2 TYR A 400     -21.782 206.297  75.061  0.00  0.00      PROA C  
ATOM   3166  CZ  TYR A 400     -23.111 206.641  75.324  0.00  0.00      PROA C  
ATOM   3167  OH  TYR A 400     -24.137 205.718  75.051  0.00  0.00      PROA O  
ATOM   3168  N   VAL A 401     -17.485 209.433  78.496  0.00  0.00      PROA N  
ATOM   3169  CA  VAL A 401     -16.123 209.795  78.834  0.00  0.00      PROA C  
ATOM   3170  C   VAL A 401     -15.169 209.035  77.924  0.00  0.00      PROA C  
ATOM   3171  O   VAL A 401     -15.377 207.865  77.599  0.00  0.00      PROA O  
ATOM   3172  CB  VAL A 401     -15.824 209.588  80.321  0.00  0.00      PROA C  
ATOM   3173  CG1 VAL A 401     -16.011 208.120  80.753  0.00  0.00      PROA C  
ATOM   3174  CG2 VAL A 401     -14.411 210.089  80.676  0.00  0.00      PROA C  
ATOM   3175  N   CYS A 402     -14.113 209.699  77.413  0.00  0.00      PROA N  
ATOM   3176  CA  CYS A 402     -13.088 209.045  76.614  0.00  0.00      PROA C  
ATOM   3177  C   CYS A 402     -12.209 208.126  77.465  0.00  0.00      PROA C  
ATOM   3178  O   CYS A 402     -11.412 208.582  78.288  0.00  0.00      PROA O  
ATOM   3179  CB  CYS A 402     -12.214 210.078  75.847  0.00  0.00      PROA C  
ATOM   3180  SG  CYS A 402     -10.926 209.346  74.780  0.00  0.00      PROA S  
ATOM   3181  N   GLU A 403     -12.345 206.799  77.285  0.00  0.00      PROA N  
ATOM   3182  CA  GLU A 403     -11.614 205.806  78.052  0.00  0.00      PROA C  
ATOM   3183  C   GLU A 403     -10.276 205.398  77.446  0.00  0.00      PROA C  
ATOM   3184  O   GLU A 403      -9.900 205.786  76.339  0.00  0.00      PROA O  
ATOM   3185  CB  GLU A 403     -12.503 204.581  78.393  0.00  0.00      PROA C  
ATOM   3186  CG  GLU A 403     -13.462 204.853  79.582  0.00  0.00      PROA C  
ATOM   3187  CD  GLU A 403     -12.724 205.053  80.902  0.00  0.00      PROA C  
ATOM   3188  OE1 GLU A 403     -11.985 204.129  81.338  0.00  0.00      PROA O  
ATOM   3189  OE2 GLU A 403     -12.881 206.132  81.534  0.00  0.00      PROA O1-
ATOM   3190  N   ALA A 404      -9.493 204.598  78.203  0.00  0.00      PROA N  
ATOM   3191  CA  ALA A 404      -8.113 204.266  77.907  0.00  0.00      PROA C  
ATOM   3192  C   ALA A 404      -7.925 203.348  76.700  0.00  0.00      PROA C  
ATOM   3193  O   ALA A 404      -6.839 203.263  76.125  0.00  0.00      PROA O  
ATOM   3194  CB  ALA A 404      -7.485 203.605  79.150  0.00  0.00      PROA C  
ATOM   3195  N   ASP A 405      -8.998 202.670  76.257  0.00  0.00      PROA N  
ATOM   3196  CA  ASP A 405      -9.001 201.819  75.086  0.00  0.00      PROA C  
ATOM   3197  C   ASP A 405      -9.423 202.597  73.830  0.00  0.00      PROA C  
ATOM   3198  O   ASP A 405      -9.477 202.049  72.726  0.00  0.00      PROA O  
ATOM   3199  CB  ASP A 405      -9.888 200.563  75.349  0.00  0.00      PROA C  
ATOM   3200  CG  ASP A 405     -11.348 200.833  75.699  0.00  0.00      PROA C  
ATOM   3201  OD1 ASP A 405     -11.775 202.007  75.836  0.00  0.00      PROA O  
ATOM   3202  OD2 ASP A 405     -12.089 199.825  75.872  0.00  0.00      PROA O1-
ATOM   3203  N   GLY A 406      -9.655 203.924  73.962  0.00  0.00      PROA N  
ATOM   3204  CA  GLY A 406      -9.863 204.837  72.844  0.00  0.00      PROA C  
ATOM   3205  C   GLY A 406     -11.274 204.889  72.327  0.00  0.00      PROA C  
ATOM   3206  O   GLY A 406     -11.513 205.272  71.182  0.00  0.00      PROA O  
ATOM   3207  N   PHE A 407     -12.252 204.527  73.172  0.00  0.00      PROA N  
ATOM   3208  CA  PHE A 407     -13.660 204.602  72.842  0.00  0.00      PROA C  
ATOM   3209  C   PHE A 407     -14.415 205.487  73.819  0.00  0.00      PROA C  
ATOM   3210  O   PHE A 407     -14.239 205.422  75.040  0.00  0.00      PROA O  
ATOM   3211  CB  PHE A 407     -14.330 203.207  72.826  0.00  0.00      PROA C  
ATOM   3212  CG  PHE A 407     -13.749 202.348  71.735  0.00  0.00      PROA C  
ATOM   3213  CD1 PHE A 407     -14.131 202.555  70.398  0.00  0.00      PROA C  
ATOM   3214  CD2 PHE A 407     -12.859 201.302  72.032  0.00  0.00      PROA C  
ATOM   3215  CE1 PHE A 407     -13.616 201.746  69.375  0.00  0.00      PROA C  
ATOM   3216  CE2 PHE A 407     -12.341 200.492  71.013  0.00  0.00      PROA C  
ATOM   3217  CZ  PHE A 407     -12.719 200.716  69.684  0.00  0.00      PROA C  
ATOM   3218  N   TRP A 408     -15.321 206.339  73.288  0.00  0.00      PROA N  
ATOM   3219  CA  TRP A 408     -16.308 207.052  74.080  0.00  0.00      PROA C  
ATOM   3220  C   TRP A 408     -17.195 206.085  74.861  0.00  0.00      PROA C  
ATOM   3221  O   TRP A 408     -17.858 205.215  74.296  0.00  0.00      PROA O  
ATOM   3222  CB  TRP A 408     -17.192 207.982  73.202  0.00  0.00      PROA C  
ATOM   3223  CG  TRP A 408     -16.455 209.119  72.564  0.00  0.00      PROA C  
ATOM   3224  CD1 TRP A 408     -16.132 209.275  71.238  0.00  0.00      PROA C  
ATOM   3225  CD2 TRP A 408     -15.958 210.285  73.246  0.00  0.00      PROA C  
ATOM   3226  CE2 TRP A 408     -15.344 211.100  72.266  0.00  0.00      PROA C  
ATOM   3227  CE3 TRP A 408     -15.991 210.713  74.575  0.00  0.00      PROA C  
ATOM   3228  NE1 TRP A 408     -15.460 210.466  71.070  0.00  0.00      PROA N  
ATOM   3229  CZ2 TRP A 408     -14.758 212.314  72.586  0.00  0.00      PROA C  
ATOM   3230  CZ3 TRP A 408     -15.418 211.948  74.890  0.00  0.00      PROA C  
ATOM   3231  CH2 TRP A 408     -14.806 212.732  73.917  0.00  0.00      PROA C  
ATOM   3232  N   THR A 409     -17.179 206.194  76.199  0.00  0.00      PROA N  
ATOM   3233  CA  THR A 409     -17.736 205.177  77.077  0.00  0.00      PROA C  
ATOM   3234  C   THR A 409     -18.747 205.777  78.028  0.00  0.00      PROA C  
ATOM   3235  O   THR A 409     -18.467 206.733  78.749  0.00  0.00      PROA O  
ATOM   3236  CB  THR A 409     -16.634 204.462  77.850  0.00  0.00      PROA C  
ATOM   3237  CG2 THR A 409     -17.173 203.507  78.922  0.00  0.00      PROA C  
ATOM   3238  OG1 THR A 409     -15.856 203.669  76.958  0.00  0.00      PROA O  
ATOM   3239  N   SER A 410     -19.979 205.232  78.035  0.00  0.00      PROA N  
ATOM   3240  CA  SER A 410     -21.030 205.535  79.004  0.00  0.00      PROA C  
ATOM   3241  C   SER A 410     -20.660 205.123  80.425  0.00  0.00      PROA C  
ATOM   3242  O   SER A 410     -19.858 204.215  80.639  0.00  0.00      PROA O  
ATOM   3243  CB  SER A 410     -22.391 204.880  78.604  0.00  0.00      PROA C  
ATOM   3244  OG  SER A 410     -23.455 205.140  79.528  0.00  0.00      PROA O  
ATOM   3245  N   SER A 411     -21.259 205.744  81.460  0.00  0.00      PROA N  
ATOM   3246  CA  SER A 411     -21.126 205.312  82.853  0.00  0.00      PROA C  
ATOM   3247  C   SER A 411     -21.610 203.880  83.096  0.00  0.00      PROA C  
ATOM   3248  O   SER A 411     -21.130 203.178  83.987  0.00  0.00      PROA O  
ATOM   3249  CB  SER A 411     -21.835 206.275  83.847  0.00  0.00      PROA C  
ATOM   3250  OG  SER A 411     -23.216 206.474  83.521  0.00  0.00      PROA O  
ATOM   3251  N   LYS A 412     -22.544 203.395  82.251  0.00  0.00      PROA N  
ATOM   3252  CA  LYS A 412     -23.003 202.018  82.218  0.00  0.00      PROA C  
ATOM   3253  C   LYS A 412     -21.976 201.057  81.604  0.00  0.00      PROA C  
ATOM   3254  O   LYS A 412     -22.048 199.840  81.784  0.00  0.00      PROA O  
ATOM   3255  CB  LYS A 412     -24.319 201.932  81.397  0.00  0.00      PROA C  
ATOM   3256  CG  LYS A 412     -25.463 202.824  81.920  0.00  0.00      PROA C  
ATOM   3257  CD  LYS A 412     -25.876 202.560  83.384  0.00  0.00      PROA C  
ATOM   3258  CE  LYS A 412     -26.350 201.122  83.658  0.00  0.00      PROA C  
ATOM   3259  NZ  LYS A 412     -26.817 200.977  85.059  0.00  0.00      PROA N1+
ATOM   3260  N   GLY A 413     -20.984 201.593  80.860  0.00  0.00      PROA N  
ATOM   3261  CA  GLY A 413     -19.895 200.853  80.223  0.00  0.00      PROA C  
ATOM   3262  C   GLY A 413     -20.063 200.745  78.731  0.00  0.00      PROA C  
ATOM   3263  O   GLY A 413     -19.151 200.330  78.015  0.00  0.00      PROA O  
ATOM   3264  N   GLU A 414     -21.250 201.121  78.223  0.00  0.00      PROA N  
ATOM   3265  CA  GLU A 414     -21.606 201.050  76.818  0.00  0.00      PROA C  
ATOM   3266  C   GLU A 414     -20.769 201.914  75.875  0.00  0.00      PROA C  
ATOM   3267  O   GLU A 414     -20.430 203.065  76.161  0.00  0.00      PROA O  
ATOM   3268  CB  GLU A 414     -23.127 201.273  76.608  0.00  0.00      PROA C  
ATOM   3269  CG  GLU A 414     -23.972 200.125  77.222  0.00  0.00      PROA C  
ATOM   3270  CD  GLU A 414     -25.465 200.270  76.945  0.00  0.00      PROA C  
ATOM   3271  OE1 GLU A 414     -26.106 201.194  77.511  0.00  0.00      PROA O  
ATOM   3272  OE2 GLU A 414     -26.023 199.442  76.173  0.00  0.00      PROA O1-
ATOM   3273  N   LYS A 415     -20.418 201.334  74.709  0.00  0.00      PROA N  
ATOM   3274  CA  LYS A 415     -19.535 201.924  73.718  0.00  0.00      PROA C  
ATOM   3275  C   LYS A 415     -20.313 202.496  72.537  0.00  0.00      PROA C  
ATOM   3276  O   LYS A 415     -19.771 203.190  71.675  0.00  0.00      PROA O  
ATOM   3277  CB  LYS A 415     -18.608 200.799  73.184  0.00  0.00      PROA C  
ATOM   3278  CG  LYS A 415     -17.677 200.185  74.249  0.00  0.00      PROA C  
ATOM   3279  CD  LYS A 415     -16.435 201.056  74.492  0.00  0.00      PROA C  
ATOM   3280  CE  LYS A 415     -15.463 200.528  75.557  0.00  0.00      PROA C  
ATOM   3281  NZ  LYS A 415     -15.977 200.792  76.923  0.00  0.00      PROA N1+
ATOM   3282  N   SER A 416     -21.630 202.221  72.483  0.00  0.00      PROA N  
ATOM   3283  CA  SER A 416     -22.519 202.639  71.407  0.00  0.00      PROA C  
ATOM   3284  C   SER A 416     -23.177 203.965  71.730  0.00  0.00      PROA C  
ATOM   3285  O   SER A 416     -23.262 204.376  72.888  0.00  0.00      PROA O  
ATOM   3286  CB  SER A 416     -23.652 201.607  71.128  0.00  0.00      PROA C  
ATOM   3287  OG  SER A 416     -23.118 200.324  70.783  0.00  0.00      PROA O  
ATOM   3288  N   LEU A 417     -23.677 204.677  70.699  0.00  0.00      PROA N  
ATOM   3289  CA  LEU A 417     -24.424 205.915  70.857  0.00  0.00      PROA C  
ATOM   3290  C   LEU A 417     -25.693 205.766  71.709  0.00  0.00      PROA C  
ATOM   3291  O   LEU A 417     -26.348 204.716  71.641  0.00  0.00      PROA O  
ATOM   3292  CB  LEU A 417     -24.829 206.498  69.476  0.00  0.00      PROA C  
ATOM   3293  CG  LEU A 417     -23.650 206.956  68.594  0.00  0.00      PROA C  
ATOM   3294  CD1 LEU A 417     -24.155 207.392  67.210  0.00  0.00      PROA C  
ATOM   3295  CD2 LEU A 417     -22.879 208.103  69.257  0.00  0.00      PROA C  
ATOM   3296  N   PRO A 418     -26.084 206.742  72.535  0.00  0.00      PROA N  
ATOM   3297  CA  PRO A 418     -27.432 206.792  73.092  0.00  0.00      PROA C  
ATOM   3298  C   PRO A 418     -28.514 206.880  72.017  0.00  0.00      PROA C  
ATOM   3299  O   PRO A 418     -28.225 207.169  70.854  0.00  0.00      PROA O  
ATOM   3300  CB  PRO A 418     -27.391 208.033  73.989  0.00  0.00      PROA C  
ATOM   3301  CG  PRO A 418     -26.469 208.995  73.241  0.00  0.00      PROA C  
ATOM   3302  CD  PRO A 418     -25.433 208.061  72.608  0.00  0.00      PROA C  
ATOM   3303  N   VAL A 419     -29.783 206.631  72.384  0.00  0.00      PROA N  
ATOM   3304  CA  VAL A 419     -30.899 206.773  71.464  0.00  0.00      PROA C  
ATOM   3305  C   VAL A 419     -31.882 207.801  71.996  0.00  0.00      PROA C  
ATOM   3306  O   VAL A 419     -32.336 207.756  73.144  0.00  0.00      PROA O  
ATOM   3307  CB  VAL A 419     -31.555 205.437  71.091  0.00  0.00      PROA C  
ATOM   3308  CG1 VAL A 419     -32.015 204.643  72.329  0.00  0.00      PROA C  
ATOM   3309  CG2 VAL A 419     -32.723 205.650  70.104  0.00  0.00      PROA C  
ATOM   3310  N   CYS A 420     -32.229 208.798  71.153  0.00  0.00      PROA N  
ATOM   3311  CA  CYS A 420     -33.277 209.756  71.449  0.00  0.00      PROA C  
ATOM   3312  C   CYS A 420     -34.627 209.170  71.095  0.00  0.00      PROA C  
ATOM   3313  O   CYS A 420     -35.172 209.400  70.014  0.00  0.00      PROA O  
ATOM   3314  CB  CYS A 420     -33.093 211.088  70.679  0.00  0.00      PROA C  
ATOM   3315  SG  CYS A 420     -31.665 212.028  71.268  0.00  0.00      PROA S  
ATOM   3316  N   LYS A 421     -35.202 208.374  72.013  0.00  0.00      PROA N  
ATOM   3317  CA  LYS A 421     -36.534 207.839  71.853  0.00  0.00      PROA C  
ATOM   3318  C   LYS A 421     -37.607 208.926  71.929  0.00  0.00      PROA C  
ATOM   3319  O   LYS A 421     -37.584 209.710  72.880  0.00  0.00      PROA O  
ATOM   3320  CB  LYS A 421     -36.853 206.711  72.859  0.00  0.00      PROA C  
ATOM   3321  CG  LYS A 421     -36.037 205.436  72.606  0.00  0.00      PROA C  
ATOM   3322  CD  LYS A 421     -36.551 204.256  73.449  0.00  0.00      PROA C  
ATOM   3323  CE  LYS A 421     -35.864 202.923  73.116  0.00  0.00      PROA C  
ATOM   3324  NZ  LYS A 421     -36.589 201.796  73.751  0.00  0.00      PROA N1+
ATOM   3325  N   PRO A 422     -38.536 209.067  70.999  0.00  0.00      PROA N  
ATOM   3326  CA  PRO A 422     -39.633 210.023  71.113  0.00  0.00      PROA C  
ATOM   3327  C   PRO A 422     -40.491 209.898  72.367  0.00  0.00      PROA C  
ATOM   3328  O   PRO A 422     -40.250 209.037  73.218  0.00  0.00      PROA O  
ATOM   3329  CB  PRO A 422     -40.430 209.825  69.828  0.00  0.00      PROA C  
ATOM   3330  CG  PRO A 422     -40.114 208.394  69.404  0.00  0.00      PROA C  
ATOM   3331  CD  PRO A 422     -38.657 208.231  69.803  0.00  0.00      PROA C  
ATOM   3332  N   VAL A 423     -41.509 210.770  72.491  0.00  0.00      PROA N  
ATOM   3333  CA  VAL A 423     -42.517 210.733  73.536  0.00  0.00      PROA C  
ATOM   3334  C   VAL A 423     -43.323 209.435  73.504  0.00  0.00      PROA C  
ATOM   3335  O   VAL A 423     -43.884 209.051  72.476  0.00  0.00      PROA O  
ATOM   3336  CB  VAL A 423     -43.445 211.947  73.446  0.00  0.00      PROA C  
ATOM   3337  CG1 VAL A 423     -44.650 211.823  74.394  0.00  0.00      PROA C  
ATOM   3338  CG2 VAL A 423     -42.666 213.219  73.822  0.00  0.00      PROA C  
ATOM   3339  N   CYS A 424     -43.388 208.709  74.642  0.00  0.00      PROA N  
ATOM   3340  CA  CYS A 424     -44.033 207.412  74.701  0.00  0.00      PROA C  
ATOM   3341  C   CYS A 424     -45.470 207.481  75.201  0.00  0.00      PROA C  
ATOM   3342  O   CYS A 424     -45.812 208.239  76.112  0.00  0.00      PROA O  
ATOM   3343  CB  CYS A 424     -43.215 206.389  75.549  0.00  0.00      PROA C  
ATOM   3344  SG  CYS A 424     -43.217 206.703  77.352  0.00  0.00      PROA S  
ATOM   3345  N   GLY A 425     -46.353 206.647  74.617  0.00  0.00      PROA N  
ATOM   3346  CA  GLY A 425     -47.643 206.298  75.205  0.00  0.00      PROA C  
ATOM   3347  C   GLY A 425     -48.714 207.356  75.232  0.00  0.00      PROA C  
ATOM   3348  O   GLY A 425     -49.634 207.280  76.045  0.00  0.00      PROA O  
ATOM   3349  N   LEU A 426     -48.665 208.361  74.345  0.00  0.00      PROA N  
ATOM   3350  CA  LEU A 426     -49.769 209.295  74.201  0.00  0.00      PROA C  
ATOM   3351  C   LEU A 426     -50.773 208.799  73.169  0.00  0.00      PROA C  
ATOM   3352  O   LEU A 426     -50.419 208.182  72.165  0.00  0.00      PROA O  
ATOM   3353  CB  LEU A 426     -49.322 210.736  73.853  0.00  0.00      PROA C  
ATOM   3354  CG  LEU A 426     -48.447 211.421  74.925  0.00  0.00      PROA C  
ATOM   3355  CD1 LEU A 426     -48.080 212.840  74.464  0.00  0.00      PROA C  
ATOM   3356  CD2 LEU A 426     -49.132 211.476  76.300  0.00  0.00      PROA C  
ATOM   3357  N   SER A 427     -52.069 209.065  73.419  0.00  0.00      PROA N  
ATOM   3358  CA  SER A 427     -53.161 208.617  72.565  0.00  0.00      PROA C  
ATOM   3359  C   SER A 427     -54.255 209.660  72.529  0.00  0.00      PROA C  
ATOM   3360  O   SER A 427     -54.330 210.553  73.376  0.00  0.00      PROA O  
ATOM   3361  CB  SER A 427     -53.839 207.295  73.036  0.00  0.00      PROA C  
ATOM   3362  OG  SER A 427     -52.974 206.173  72.904  0.00  0.00      PROA O  
ATOM   3363  N   THR A 428     -55.174 209.548  71.551  0.00  0.00      PROA N  
ATOM   3364  CA  THR A 428     -56.345 210.418  71.417  0.00  0.00      PROA C  
ATOM   3365  C   THR A 428     -57.527 209.832  72.199  0.00  0.00      PROA C  
ATOM   3366  O   THR A 428     -58.634 210.370  72.204  0.00  0.00      PROA O  
ATOM   3367  CB  THR A 428     -56.773 210.626  69.949  0.00  0.00      PROA C  
ATOM   3368  CG2 THR A 428     -57.586 211.919  69.767  0.00  0.00      PROA C  
ATOM   3369  OG1 THR A 428     -55.645 210.767  69.094  0.00  0.00      PROA O  
ATOM   3370  N   HIS A 429     -57.332 208.713  72.938  0.00  0.00      PROA N  
ATOM   3371  CA  HIS A 429     -58.305 208.178  73.889  0.00  0.00      PROA C  
ATOM   3372  C   HIS A 429     -58.668 209.150  75.007  0.00  0.00      PROA C  
ATOM   3373  O   HIS A 429     -57.807 209.799  75.602  0.00  0.00      PROA O  
ATOM   3374  CB  HIS A 429     -57.821 206.885  74.604  0.00  0.00      PROA C  
ATOM   3375  CG  HIS A 429     -57.660 205.680  73.724  0.00  0.00      PROA C  
ATOM   3376  CD2 HIS A 429     -56.603 204.828  73.615  0.00  0.00      PROA C  
ATOM   3377  ND1 HIS A 429     -58.677 205.117  72.980  0.00  0.00      PROA N  
ATOM   3378  CE1 HIS A 429     -58.192 203.966  72.451  0.00  0.00      PROA C  
ATOM   3379  NE2 HIS A 429     -56.942 203.747  72.816  0.00  0.00      PROA N  
ATOM   3380  N   THR A 430     -59.971 209.264  75.336  0.00  0.00      PROA N  
ATOM   3381  CA  THR A 430     -60.432 210.013  76.504  0.00  0.00      PROA C  
ATOM   3382  C   THR A 430     -59.992 209.417  77.833  0.00  0.00      PROA C  
ATOM   3383  O   THR A 430     -59.521 210.122  78.725  0.00  0.00      PROA O  
ATOM   3384  CB  THR A 430     -61.951 210.203  76.535  0.00  0.00      PROA C  
ATOM   3385  CG2 THR A 430     -62.339 211.205  75.436  0.00  0.00      PROA C  
ATOM   3386  OG1 THR A 430     -62.637 208.986  76.247  0.00  0.00      PROA O  
ATOM   3387  N   SER A 431     -60.138 208.089  77.997  0.00  0.00      PROA N  
ATOM   3388  CA  SER A 431     -59.852 207.366  79.232  0.00  0.00      PROA C  
ATOM   3389  C   SER A 431     -59.878 205.868  78.987  0.00  0.00      PROA C  
ATOM   3390  O   SER A 431     -60.188 205.399  77.891  0.00  0.00      PROA O  
ATOM   3391  CB  SER A 431     -60.831 207.724  80.399  0.00  0.00      PROA C  
ATOM   3392  OG  SER A 431     -60.492 208.983  80.985  0.00  0.00      PROA O  
ATOM   3393  N   GLY A 432     -59.554 205.064  80.026  0.00  0.00      PROA N  
ATOM   3394  CA  GLY A 432     -59.660 203.604  80.002  0.00  0.00      PROA C  
ATOM   3395  C   GLY A 432     -61.068 203.074  80.157  0.00  0.00      PROA C  
ATOM   3396  O   GLY A 432     -61.310 201.884  79.962  0.00  0.00      PROA O  
ATOM   3397  N   GLY A 433     -62.038 203.940  80.545  0.00  0.00      PROA N  
ATOM   3398  CA  GLY A 433     -63.460 203.609  80.704  0.00  0.00      PROA C  
ATOM   3399  C   GLY A 433     -64.077 202.886  79.524  0.00  0.00      PROA C  
ATOM   3400  O   GLY A 433     -64.130 203.398  78.403  0.00  0.00      PROA O  
ATOM   3401  N   ARG A 434     -64.569 201.659  79.763  0.00  0.00      PROA N  
ATOM   3402  CA  ARG A 434     -64.905 200.739  78.698  0.00  0.00      PROA C  
ATOM   3403  C   ARG A 434     -66.352 200.815  78.242  0.00  0.00      PROA C  
ATOM   3404  O   ARG A 434     -67.295 200.849  79.036  0.00  0.00      PROA O  
ATOM   3405  CB  ARG A 434     -64.519 199.274  79.040  0.00  0.00      PROA C  
ATOM   3406  CG  ARG A 434     -65.125 198.680  80.331  0.00  0.00      PROA C  
ATOM   3407  CD  ARG A 434     -64.669 197.233  80.582  0.00  0.00      PROA C  
ATOM   3408  NE  ARG A 434     -65.314 196.747  81.845  0.00  0.00      PROA N  
ATOM   3409  CZ  ARG A 434     -64.842 196.934  83.071  0.00  0.00      PROA C  
ATOM   3410  NH1 ARG A 434     -63.772 197.653  83.327  0.00  0.00      PROA N1+
ATOM   3411  NH2 ARG A 434     -65.472 196.385  84.090  0.00  0.00      PROA N  
ATOM   3412  N   ILE A 435     -66.553 200.814  76.911  0.00  0.00      PROA N  
ATOM   3413  CA  ILE A 435     -67.837 200.555  76.287  0.00  0.00      PROA C  
ATOM   3414  C   ILE A 435     -67.712 199.149  75.726  0.00  0.00      PROA C  
ATOM   3415  O   ILE A 435     -66.902 198.886  74.837  0.00  0.00      PROA O  
ATOM   3416  CB  ILE A 435     -68.210 201.561  75.195  0.00  0.00      PROA C  
ATOM   3417  CG1 ILE A 435     -68.249 203.000  75.772  0.00  0.00      PROA C  
ATOM   3418  CG2 ILE A 435     -69.565 201.159  74.563  0.00  0.00      PROA C  
ATOM   3419  CD  ILE A 435     -68.463 204.089  74.712  0.00  0.00      PROA C  
ATOM   3420  N   ILE A 436     -68.470 198.186  76.295  0.00  0.00      PROA N  
ATOM   3421  CA  ILE A 436     -68.285 196.756  76.066  0.00  0.00      PROA C  
ATOM   3422  C   ILE A 436     -68.385 196.307  74.602  0.00  0.00      PROA C  
ATOM   3423  O   ILE A 436     -69.153 196.845  73.798  0.00  0.00      PROA O  
ATOM   3424  CB  ILE A 436     -69.188 195.920  76.984  0.00  0.00      PROA C  
ATOM   3425  CG1 ILE A 436     -68.773 194.428  77.029  0.00  0.00      PROA C  
ATOM   3426  CG2 ILE A 436     -70.676 196.103  76.603  0.00  0.00      PROA C  
ATOM   3427  CD  ILE A 436     -69.390 193.656  78.203  0.00  0.00      PROA C  
ATOM   3428  N   GLY A 437     -67.567 195.298  74.214  0.00  0.00      PROA N  
ATOM   3429  CA  GLY A 437     -67.457 194.815  72.840  0.00  0.00      PROA C  
ATOM   3430  C   GLY A 437     -66.479 195.598  71.993  0.00  0.00      PROA C  
ATOM   3431  O   GLY A 437     -65.800 196.517  72.453  0.00  0.00      PROA O  
ATOM   3432  N   GLY A 438     -66.350 195.202  70.708  0.00  0.00      PROA N  
ATOM   3433  CA  GLY A 438     -65.507 195.878  69.719  0.00  0.00      PROA C  
ATOM   3434  C   GLY A 438     -65.836 197.338  69.474  0.00  0.00      PROA C  
ATOM   3435  O   GLY A 438     -66.998 197.734  69.364  0.00  0.00      PROA O  
ATOM   3436  N   GLN A 439     -64.794 198.175  69.358  0.00  0.00      PROA N  
ATOM   3437  CA  GLN A 439     -64.895 199.602  69.124  0.00  0.00      PROA C  
ATOM   3438  C   GLN A 439     -64.033 199.994  67.919  0.00  0.00      PROA C  
ATOM   3439  O   GLN A 439     -62.867 199.597  67.875  0.00  0.00      PROA O  
ATOM   3440  CB  GLN A 439     -64.426 200.381  70.381  0.00  0.00      PROA C  
ATOM   3441  CG  GLN A 439     -65.362 200.202  71.604  0.00  0.00      PROA C  
ATOM   3442  CD  GLN A 439     -64.676 200.612  72.912  0.00  0.00      PROA C  
ATOM   3443  NE2 GLN A 439     -63.869 199.687  73.478  0.00  0.00      PROA N  
ATOM   3444  OE1 GLN A 439     -64.856 201.723  73.422  0.00  0.00      PROA O  
ATOM   3445  N   PRO A 440     -64.502 200.722  66.906  0.00  0.00      PROA N  
ATOM   3446  CA  PRO A 440     -63.640 201.335  65.893  0.00  0.00      PROA C  
ATOM   3447  C   PRO A 440     -62.599 202.305  66.445  0.00  0.00      PROA C  
ATOM   3448  O   PRO A 440     -62.962 203.246  67.155  0.00  0.00      PROA O  
ATOM   3449  CB  PRO A 440     -64.623 202.034  64.935  0.00  0.00      PROA C  
ATOM   3450  CG  PRO A 440     -65.924 201.243  65.098  0.00  0.00      PROA C  
ATOM   3451  CD  PRO A 440     -65.920 200.890  66.586  0.00  0.00      PROA C  
ATOM   3452  N   ALA A 441     -61.306 202.127  66.111  0.00  0.00      PROA N  
ATOM   3453  CA  ALA A 441     -60.275 203.108  66.386  0.00  0.00      PROA C  
ATOM   3454  C   ALA A 441     -60.422 204.384  65.547  0.00  0.00      PROA C  
ATOM   3455  O   ALA A 441     -60.893 204.351  64.407  0.00  0.00      PROA O  
ATOM   3456  CB  ALA A 441     -58.877 202.494  66.186  0.00  0.00      PROA C  
ATOM   3457  N   LYS A 442     -60.021 205.545  66.095  0.00  0.00      PROA N  
ATOM   3458  CA  LYS A 442     -60.021 206.815  65.389  0.00  0.00      PROA C  
ATOM   3459  C   LYS A 442     -58.574 207.329  65.399  0.00  0.00      PROA C  
ATOM   3460  O   LYS A 442     -57.727 206.741  66.084  0.00  0.00      PROA O  
ATOM   3461  CB  LYS A 442     -61.009 207.813  66.062  0.00  0.00      PROA C  
ATOM   3462  CG  LYS A 442     -60.452 208.536  67.294  0.00  0.00      PROA C  
ATOM   3463  CD  LYS A 442     -61.541 209.205  68.148  0.00  0.00      PROA C  
ATOM   3464  CE  LYS A 442     -61.030 209.734  69.497  0.00  0.00      PROA C  
ATOM   3465  NZ  LYS A 442     -60.595 208.623  70.377  0.00  0.00      PROA N1+
ATOM   3466  N   PRO A 443     -58.205 208.361  64.622  0.00  0.00      PROA N  
ATOM   3467  CA  PRO A 443     -56.823 208.817  64.479  0.00  0.00      PROA C  
ATOM   3468  C   PRO A 443     -56.054 209.059  65.772  0.00  0.00      PROA C  
ATOM   3469  O   PRO A 443     -56.471 209.860  66.612  0.00  0.00      PROA O  
ATOM   3470  CB  PRO A 443     -56.935 210.080  63.611  0.00  0.00      PROA C  
ATOM   3471  CG  PRO A 443     -58.155 209.793  62.734  0.00  0.00      PROA C  
ATOM   3472  CD  PRO A 443     -59.098 209.079  63.706  0.00  0.00      PROA C  
ATOM   3473  N   GLY A 444     -54.904 208.375  65.941  0.00  0.00      PROA N  
ATOM   3474  CA  GLY A 444     -54.029 208.522  67.099  0.00  0.00      PROA C  
ATOM   3475  C   GLY A 444     -54.497 207.822  68.354  0.00  0.00      PROA C  
ATOM   3476  O   GLY A 444     -53.934 208.032  69.425  0.00  0.00      PROA O  
ATOM   3477  N   ASP A 445     -55.522 206.947  68.290  0.00  0.00      PROA N  
ATOM   3478  CA  ASP A 445     -55.832 206.042  69.390  0.00  0.00      PROA C  
ATOM   3479  C   ASP A 445     -54.686 205.055  69.675  0.00  0.00      PROA C  
ATOM   3480  O   ASP A 445     -54.240 204.900  70.813  0.00  0.00      PROA O  
ATOM   3481  CB  ASP A 445     -57.139 205.252  69.120  0.00  0.00      PROA C  
ATOM   3482  CG  ASP A 445     -58.396 206.093  69.274  0.00  0.00      PROA C  
ATOM   3483  OD1 ASP A 445     -58.355 207.242  69.799  0.00  0.00      PROA O  
ATOM   3484  OD2 ASP A 445     -59.488 205.564  68.926  0.00  0.00      PROA O1-
ATOM   3485  N   PHE A 446     -54.130 204.438  68.606  0.00  0.00      PROA N  
ATOM   3486  CA  PHE A 446     -53.058 203.456  68.703  0.00  0.00      PROA C  
ATOM   3487  C   PHE A 446     -51.904 203.840  67.788  0.00  0.00      PROA C  
ATOM   3488  O   PHE A 446     -51.649 203.151  66.795  0.00  0.00      PROA O  
ATOM   3489  CB  PHE A 446     -53.523 202.022  68.314  0.00  0.00      PROA C  
ATOM   3490  CG  PHE A 446     -54.656 201.611  69.201  0.00  0.00      PROA C  
ATOM   3491  CD1 PHE A 446     -54.402 201.039  70.458  0.00  0.00      PROA C  
ATOM   3492  CD2 PHE A 446     -55.983 201.822  68.798  0.00  0.00      PROA C  
ATOM   3493  CE1 PHE A 446     -55.457 200.740  71.328  0.00  0.00      PROA C  
ATOM   3494  CE2 PHE A 446     -57.038 201.541  69.668  0.00  0.00      PROA C  
ATOM   3495  CZ  PHE A 446     -56.774 201.003  70.934  0.00  0.00      PROA C  
ATOM   3496  N   PRO A 447     -51.165 204.917  68.032  0.00  0.00      PROA N  
ATOM   3497  CA  PRO A 447     -50.153 205.404  67.101  0.00  0.00      PROA C  
ATOM   3498  C   PRO A 447     -48.884 204.555  67.135  0.00  0.00      PROA C  
ATOM   3499  O   PRO A 447     -47.946 204.830  66.386  0.00  0.00      PROA O  
ATOM   3500  CB  PRO A 447     -49.917 206.827  67.622  0.00  0.00      PROA C  
ATOM   3501  CG  PRO A 447     -50.053 206.688  69.134  0.00  0.00      PROA C  
ATOM   3502  CD  PRO A 447     -51.216 205.711  69.263  0.00  0.00      PROA C  
ATOM   3503  N   TRP A 448     -48.849 203.493  67.959  0.00  0.00      PROA N  
ATOM   3504  CA  TRP A 448     -47.787 202.513  67.982  0.00  0.00      PROA C  
ATOM   3505  C   TRP A 448     -48.144 201.283  67.164  0.00  0.00      PROA C  
ATOM   3506  O   TRP A 448     -47.326 200.376  67.040  0.00  0.00      PROA O  
ATOM   3507  CB  TRP A 448     -47.511 202.035  69.437  0.00  0.00      PROA C  
ATOM   3508  CG  TRP A 448     -48.732 201.613  70.196  0.00  0.00      PROA C  
ATOM   3509  CD1 TRP A 448     -49.408 200.424  70.091  0.00  0.00      PROA C  
ATOM   3510  CD2 TRP A 448     -49.448 202.416  71.146  0.00  0.00      PROA C  
ATOM   3511  CE2 TRP A 448     -50.573 201.659  71.550  0.00  0.00      PROA C  
ATOM   3512  CE3 TRP A 448     -49.236 203.687  71.686  0.00  0.00      PROA C  
ATOM   3513  NE1 TRP A 448     -50.524 200.461  70.894  0.00  0.00      PROA N  
ATOM   3514  CZ2 TRP A 448     -51.490 202.150  72.460  0.00  0.00      PROA C  
ATOM   3515  CZ3 TRP A 448     -50.158 204.174  72.614  0.00  0.00      PROA C  
ATOM   3516  CH2 TRP A 448     -51.267 203.421  72.987  0.00  0.00      PROA C  
ATOM   3517  N   GLN A 449     -49.369 201.204  66.603  0.00  0.00      PROA N  
ATOM   3518  CA  GLN A 449     -49.844 200.043  65.876  0.00  0.00      PROA C  
ATOM   3519  C   GLN A 449     -49.036 199.756  64.610  0.00  0.00      PROA C  
ATOM   3520  O   GLN A 449     -48.941 200.588  63.703  0.00  0.00      PROA O  
ATOM   3521  CB  GLN A 449     -51.345 200.201  65.511  0.00  0.00      PROA C  
ATOM   3522  CG  GLN A 449     -51.996 198.994  64.793  0.00  0.00      PROA C  
ATOM   3523  CD  GLN A 449     -51.959 197.720  65.640  0.00  0.00      PROA C  
ATOM   3524  NE2 GLN A 449     -52.825 197.669  66.679  0.00  0.00      PROA N  
ATOM   3525  OE1 GLN A 449     -51.191 196.787  65.398  0.00  0.00      PROA O  
ATOM   3526  N   VAL A 450     -48.437 198.556  64.531  0.00  0.00      PROA N  
ATOM   3527  CA  VAL A 450     -47.614 198.140  63.415  0.00  0.00      PROA C  
ATOM   3528  C   VAL A 450     -48.255 196.936  62.753  0.00  0.00      PROA C  
ATOM   3529  O   VAL A 450     -48.649 195.968  63.402  0.00  0.00      PROA O  
ATOM   3530  CB  VAL A 450     -46.183 197.795  63.825  0.00  0.00      PROA C  
ATOM   3531  CG1 VAL A 450     -45.367 197.333  62.610  0.00  0.00      PROA C  
ATOM   3532  CG2 VAL A 450     -45.522 199.034  64.454  0.00  0.00      PROA C  
ATOM   3533  N   LEU A 451     -48.367 196.974  61.418  0.00  0.00      PROA N  
ATOM   3534  CA  LEU A 451     -48.823 195.878  60.602  0.00  0.00      PROA C  
ATOM   3535  C   LEU A 451     -47.613 195.228  59.937  0.00  0.00      PROA C  
ATOM   3536  O   LEU A 451     -46.786 195.892  59.304  0.00  0.00      PROA O  
ATOM   3537  CB  LEU A 451     -49.832 196.392  59.548  0.00  0.00      PROA C  
ATOM   3538  CG  LEU A 451     -50.402 195.337  58.580  0.00  0.00      PROA C  
ATOM   3539  CD1 LEU A 451     -51.229 194.268  59.308  0.00  0.00      PROA C  
ATOM   3540  CD2 LEU A 451     -51.246 196.019  57.495  0.00  0.00      PROA C  
ATOM   3541  N   LEU A 452     -47.471 193.902  60.094  0.00  0.00      PROA N  
ATOM   3542  CA  LEU A 452     -46.364 193.135  59.570  0.00  0.00      PROA C  
ATOM   3543  C   LEU A 452     -46.874 192.259  58.434  0.00  0.00      PROA C  
ATOM   3544  O   LEU A 452     -47.677 191.344  58.642  0.00  0.00      PROA O  
ATOM   3545  CB  LEU A 452     -45.717 192.232  60.660  0.00  0.00      PROA C  
ATOM   3546  CG  LEU A 452     -45.230 192.971  61.927  0.00  0.00      PROA C  
ATOM   3547  CD1 LEU A 452     -44.769 191.971  63.000  0.00  0.00      PROA C  
ATOM   3548  CD2 LEU A 452     -44.102 193.963  61.612  0.00  0.00      PROA C  
ATOM   3549  N   LEU A 453     -46.419 192.540  57.200  0.00  0.00      PROA N  
ATOM   3550  CA  LEU A 453     -46.811 191.839  55.992  0.00  0.00      PROA C  
ATOM   3551  C   LEU A 453     -45.593 191.184  55.344  0.00  0.00      PROA C  
ATOM   3552  O   LEU A 453     -44.499 191.128  55.911  0.00  0.00      PROA O  
ATOM   3553  CB  LEU A 453     -47.518 192.776  54.969  0.00  0.00      PROA C  
ATOM   3554  CG  LEU A 453     -48.789 193.483  55.487  0.00  0.00      PROA C  
ATOM   3555  CD1 LEU A 453     -49.389 194.367  54.383  0.00  0.00      PROA C  
ATOM   3556  CD2 LEU A 453     -49.852 192.496  55.996  0.00  0.00      PROA C  
ATOM   3557  N   GLY A 454     -45.762 190.643  54.118  0.00  0.00      PROA N  
ATOM   3558  CA  GLY A 454     -44.744 189.869  53.416  0.00  0.00      PROA C  
ATOM   3559  C   GLY A 454     -44.956 188.398  53.651  0.00  0.00      PROA C  
ATOM   3560  O   GLY A 454     -46.041 187.867  53.411  0.00  0.00      PROA O  
ATOM   3561  N   GLU A 455     -43.917 187.682  54.120  0.00  0.00      PROA N  
ATOM   3562  CA  GLU A 455     -44.023 186.280  54.498  0.00  0.00      PROA C  
ATOM   3563  C   GLU A 455     -45.007 186.006  55.635  0.00  0.00      PROA C  
ATOM   3564  O   GLU A 455     -45.741 185.016  55.618  0.00  0.00      PROA O  
ATOM   3565  CB  GLU A 455     -42.632 185.671  54.811  0.00  0.00      PROA C  
ATOM   3566  CG  GLU A 455     -41.751 185.433  53.554  0.00  0.00      PROA C  
ATOM   3567  CD  GLU A 455     -42.165 184.208  52.742  0.00  0.00      PROA C  
ATOM   3568  OE1 GLU A 455     -43.203 184.258  52.029  0.00  0.00      PROA O  
ATOM   3569  OE2 GLU A 455     -41.441 183.177  52.786  0.00  0.00      PROA O1-
ATOM   3570  N   THR A 456     -45.052 186.889  56.657  0.00  0.00      PROA N  
ATOM   3571  CA  THR A 456     -46.000 186.779  57.768  0.00  0.00      PROA C  
ATOM   3572  C   THR A 456     -47.194 187.693  57.560  0.00  0.00      PROA C  
ATOM   3573  O   THR A 456     -47.166 188.632  56.767  0.00  0.00      PROA O  
ATOM   3574  CB  THR A 456     -45.375 187.065  59.140  0.00  0.00      PROA C  
ATOM   3575  CG2 THR A 456     -45.295 188.559  59.505  0.00  0.00      PROA C  
ATOM   3576  OG1 THR A 456     -46.103 186.395  60.164  0.00  0.00      PROA O  
ATOM   3577  N   THR A 457     -48.299 187.421  58.282  0.00  0.00      PROA N  
ATOM   3578  CA  THR A 457     -49.386 188.378  58.464  0.00  0.00      PROA C  
ATOM   3579  C   THR A 457     -49.596 188.506  59.958  0.00  0.00      PROA C  
ATOM   3580  O   THR A 457     -50.087 187.584  60.613  0.00  0.00      PROA O  
ATOM   3581  CB  THR A 457     -50.692 187.969  57.791  0.00  0.00      PROA C  
ATOM   3582  CG2 THR A 457     -51.799 189.004  58.045  0.00  0.00      PROA C  
ATOM   3583  OG1 THR A 457     -50.518 187.895  56.379  0.00  0.00      PROA O  
ATOM   3584  N   ALA A 458     -49.193 189.644  60.547  0.00  0.00      PROA N  
ATOM   3585  CA  ALA A 458     -49.115 189.782  61.984  0.00  0.00      PROA C  
ATOM   3586  C   ALA A 458     -49.128 191.248  62.397  0.00  0.00      PROA C  
ATOM   3587  O   ALA A 458     -49.139 192.157  61.565  0.00  0.00      PROA O  
ATOM   3588  CB  ALA A 458     -47.843 189.097  62.528  0.00  0.00      PROA C  
ATOM   3589  N   ALA A 459     -49.149 191.506  63.714  0.00  0.00      PROA N  
ATOM   3590  CA  ALA A 459     -49.150 192.835  64.272  0.00  0.00      PROA C  
ATOM   3591  C   ALA A 459     -47.956 193.040  65.200  0.00  0.00      PROA C  
ATOM   3592  O   ALA A 459     -47.292 192.099  65.645  0.00  0.00      PROA O  
ATOM   3593  CB  ALA A 459     -50.462 193.094  65.037  0.00  0.00      PROA C  
ATOM   3594  N   GLY A 460     -47.623 194.306  65.489  0.00  0.00      PROA N  
ATOM   3595  CA  GLY A 460     -46.608 194.660  66.462  0.00  0.00      PROA C  
ATOM   3596  C   GLY A 460     -46.889 195.995  67.089  0.00  0.00      PROA C  
ATOM   3597  O   GLY A 460     -47.867 196.672  66.766  0.00  0.00      PROA O  
ATOM   3598  N   ALA A 461     -45.999 196.416  67.998  0.00  0.00      PROA N  
ATOM   3599  CA  ALA A 461     -46.037 197.720  68.614  0.00  0.00      PROA C  
ATOM   3600  C   ALA A 461     -44.692 198.421  68.488  0.00  0.00      PROA C  
ATOM   3601  O   ALA A 461     -43.638 197.872  68.813  0.00  0.00      PROA O  
ATOM   3602  CB  ALA A 461     -46.446 197.624  70.094  0.00  0.00      PROA C  
ATOM   3603  N   LEU A 462     -44.703 199.667  67.985  0.00  0.00      PROA N  
ATOM   3604  CA  LEU A 462     -43.542 200.533  67.917  0.00  0.00      PROA C  
ATOM   3605  C   LEU A 462     -42.947 200.867  69.292  0.00  0.00      PROA C  
ATOM   3606  O   LEU A 462     -43.655 201.248  70.227  0.00  0.00      PROA O  
ATOM   3607  CB  LEU A 462     -43.924 201.830  67.157  0.00  0.00      PROA C  
ATOM   3608  CG  LEU A 462     -42.805 202.874  66.951  0.00  0.00      PROA C  
ATOM   3609  CD1 LEU A 462     -41.683 202.360  66.037  0.00  0.00      PROA C  
ATOM   3610  CD2 LEU A 462     -43.393 204.165  66.371  0.00  0.00      PROA C  
ATOM   3611  N   ILE A 463     -41.618 200.728  69.429  0.00  0.00      PROA N  
ATOM   3612  CA  ILE A 463     -40.831 201.079  70.595  0.00  0.00      PROA C  
ATOM   3613  C   ILE A 463     -39.683 201.964  70.121  0.00  0.00      PROA C  
ATOM   3614  O   ILE A 463     -39.029 201.690  69.114  0.00  0.00      PROA O  
ATOM   3615  CB  ILE A 463     -40.366 199.854  71.397  0.00  0.00      PROA C  
ATOM   3616  CG1 ILE A 463     -41.581 199.271  72.167  0.00  0.00      PROA C  
ATOM   3617  CG2 ILE A 463     -39.190 200.203  72.339  0.00  0.00      PROA C  
ATOM   3618  CD  ILE A 463     -41.252 198.112  73.115  0.00  0.00      PROA C  
ATOM   3619  N   HIS A 464     -39.429 203.100  70.815  0.00  0.00      PROA N  
ATOM   3620  CA  HIS A 464     -38.591 204.184  70.308  0.00  0.00      PROA C  
ATOM   3621  C   HIS A 464     -38.941 204.604  68.868  0.00  0.00      PROA C  
ATOM   3622  O   HIS A 464     -40.108 204.626  68.479  0.00  0.00      PROA O  
ATOM   3623  CB  HIS A 464     -37.069 203.928  70.510  0.00  0.00      PROA C  
ATOM   3624  CG  HIS A 464     -36.682 203.693  71.951  0.00  0.00      PROA C  
ATOM   3625  CD2 HIS A 464     -36.286 204.583  72.904  0.00  0.00      PROA C  
ATOM   3626  ND1 HIS A 464     -36.462 202.445  72.496  0.00  0.00      PROA N  
ATOM   3627  CE1 HIS A 464     -35.977 202.630  73.748  0.00  0.00      PROA C  
ATOM   3628  NE2 HIS A 464     -35.848 203.913  74.043  0.00  0.00      PROA N  
ATOM   3629  N   ASP A 465     -37.950 204.982  68.043  0.00  0.00      PROA N  
ATOM   3630  CA  ASP A 465     -38.163 205.371  66.667  0.00  0.00      PROA C  
ATOM   3631  C   ASP A 465     -37.698 204.304  65.663  0.00  0.00      PROA C  
ATOM   3632  O   ASP A 465     -37.808 204.504  64.453  0.00  0.00      PROA O  
ATOM   3633  CB  ASP A 465     -37.537 206.775  66.408  0.00  0.00      PROA C  
ATOM   3634  CG  ASP A 465     -36.098 206.978  66.860  0.00  0.00      PROA C  
ATOM   3635  OD1 ASP A 465     -35.439 206.059  67.418  0.00  0.00      PROA O  
ATOM   3636  OD2 ASP A 465     -35.583 208.111  66.652  0.00  0.00      PROA O1-
ATOM   3637  N   ASP A 466     -37.231 203.120  66.114  0.00  0.00      PROA N  
ATOM   3638  CA  ASP A 466     -36.731 202.102  65.200  0.00  0.00      PROA C  
ATOM   3639  C   ASP A 466     -36.782 200.662  65.747  0.00  0.00      PROA C  
ATOM   3640  O   ASP A 466     -36.132 199.762  65.208  0.00  0.00      PROA O  
ATOM   3641  CB  ASP A 466     -35.314 202.452  64.640  0.00  0.00      PROA C  
ATOM   3642  CG  ASP A 466     -34.168 202.414  65.647  0.00  0.00      PROA C  
ATOM   3643  OD1 ASP A 466     -34.382 202.382  66.886  0.00  0.00      PROA O  
ATOM   3644  OD2 ASP A 466     -32.996 202.490  65.176  0.00  0.00      PROA O1-
ATOM   3645  N   TRP A 467     -37.598 200.382  66.784  0.00  0.00      PROA N  
ATOM   3646  CA  TRP A 467     -37.835 199.029  67.259  0.00  0.00      PROA C  
ATOM   3647  C   TRP A 467     -39.305 198.658  67.144  0.00  0.00      PROA C  
ATOM   3648  O   TRP A 467     -40.199 199.452  67.433  0.00  0.00      PROA O  
ATOM   3649  CB  TRP A 467     -37.377 198.804  68.726  0.00  0.00      PROA C  
ATOM   3650  CG  TRP A 467     -35.896 198.863  68.908  0.00  0.00      PROA C  
ATOM   3651  CD1 TRP A 467     -35.135 199.925  69.324  0.00  0.00      PROA C  
ATOM   3652  CD2 TRP A 467     -34.991 197.777  68.659  0.00  0.00      PROA C  
ATOM   3653  CE2 TRP A 467     -33.692 198.254  68.956  0.00  0.00      PROA C  
ATOM   3654  CE3 TRP A 467     -35.161 196.462  68.225  0.00  0.00      PROA C  
ATOM   3655  NE1 TRP A 467     -33.807 199.557  69.347  0.00  0.00      PROA N  
ATOM   3656  CZ2 TRP A 467     -32.575 197.444  68.839  0.00  0.00      PROA C  
ATOM   3657  CZ3 TRP A 467     -34.033 195.651  68.099  0.00  0.00      PROA C  
ATOM   3658  CH2 TRP A 467     -32.762 196.133  68.397  0.00  0.00      PROA C  
ATOM   3659  N   VAL A 468     -39.601 197.422  66.716  0.00  0.00      PROA N  
ATOM   3660  CA  VAL A 468     -40.954 196.888  66.734  0.00  0.00      PROA C  
ATOM   3661  C   VAL A 468     -40.990 195.660  67.626  0.00  0.00      PROA C  
ATOM   3662  O   VAL A 468     -40.221 194.710  67.463  0.00  0.00      PROA O  
ATOM   3663  CB  VAL A 468     -41.516 196.599  65.343  0.00  0.00      PROA C  
ATOM   3664  CG1 VAL A 468     -42.871 195.862  65.421  0.00  0.00      PROA C  
ATOM   3665  CG2 VAL A 468     -41.696 197.945  64.613  0.00  0.00      PROA C  
ATOM   3666  N   LEU A 469     -41.889 195.677  68.624  0.00  0.00      PROA N  
ATOM   3667  CA  LEU A 469     -42.135 194.593  69.546  0.00  0.00      PROA C  
ATOM   3668  C   LEU A 469     -43.254 193.707  69.012  0.00  0.00      PROA C  
ATOM   3669  O   LEU A 469     -44.287 194.195  68.553  0.00  0.00      PROA O  
ATOM   3670  CB  LEU A 469     -42.531 195.169  70.928  0.00  0.00      PROA C  
ATOM   3671  CG  LEU A 469     -42.783 194.135  72.045  0.00  0.00      PROA C  
ATOM   3672  CD1 LEU A 469     -41.506 193.354  72.380  0.00  0.00      PROA C  
ATOM   3673  CD2 LEU A 469     -43.330 194.818  73.308  0.00  0.00      PROA C  
ATOM   3674  N   THR A 470     -43.075 192.376  69.032  0.00  0.00      PROA N  
ATOM   3675  CA  THR A 470     -44.064 191.446  68.506  0.00  0.00      PROA C  
ATOM   3676  C   THR A 470     -43.869 190.088  69.167  0.00  0.00      PROA C  
ATOM   3677  O   THR A 470     -42.984 189.890  70.001  0.00  0.00      PROA O  
ATOM   3678  CB  THR A 470     -44.055 191.328  66.974  0.00  0.00      PROA C  
ATOM   3679  CG2 THR A 470     -42.784 190.624  66.485  0.00  0.00      PROA C  
ATOM   3680  OG1 THR A 470     -45.170 190.612  66.452  0.00  0.00      PROA O  
ATOM   3681  N   ALA A 471     -44.744 189.117  68.856  0.00  0.00      PROA N  
ATOM   3682  CA  ALA A 471     -44.630 187.737  69.267  0.00  0.00      PROA C  
ATOM   3683  C   ALA A 471     -43.515 187.001  68.521  0.00  0.00      PROA C  
ATOM   3684  O   ALA A 471     -43.280 187.224  67.333  0.00  0.00      PROA O  
ATOM   3685  CB  ALA A 471     -45.969 187.012  69.045  0.00  0.00      PROA C  
ATOM   3686  N   ALA A 472     -42.804 186.074  69.188  0.00  0.00      PROA N  
ATOM   3687  CA  ALA A 472     -41.821 185.222  68.550  0.00  0.00      PROA C  
ATOM   3688  C   ALA A 472     -42.412 184.321  67.475  0.00  0.00      PROA C  
ATOM   3689  O   ALA A 472     -41.865 184.207  66.381  0.00  0.00      PROA O  
ATOM   3690  CB  ALA A 472     -41.082 184.360  69.592  0.00  0.00      PROA C  
ATOM   3691  N   HIS A 473     -43.578 183.700  67.741  0.00  0.00      PROA N  
ATOM   3692  CA  HIS A 473     -44.261 182.788  66.838  0.00  0.00      PROA C  
ATOM   3693  C   HIS A 473     -44.638 183.421  65.501  0.00  0.00      PROA C  
ATOM   3694  O   HIS A 473     -44.571 182.782  64.449  0.00  0.00      PROA O  
ATOM   3695  CB  HIS A 473     -45.514 182.145  67.498  0.00  0.00      PROA C  
ATOM   3696  CG  HIS A 473     -46.786 182.953  67.471  0.00  0.00      PROA C  
ATOM   3697  CD2 HIS A 473     -47.802 182.932  66.564  0.00  0.00      PROA C  
ATOM   3698  ND1 HIS A 473     -47.250 183.700  68.529  0.00  0.00      PROA N  
ATOM   3699  CE1 HIS A 473     -48.497 184.115  68.215  0.00  0.00      PROA C  
ATOM   3700  NE2 HIS A 473     -48.881 183.672  67.027  0.00  0.00      PROA N  
ATOM   3701  N   ALA A 474     -45.029 184.712  65.515  0.00  0.00      PROA N  
ATOM   3702  CA  ALA A 474     -45.362 185.499  64.347  0.00  0.00      PROA C  
ATOM   3703  C   ALA A 474     -44.228 185.643  63.327  0.00  0.00      PROA C  
ATOM   3704  O   ALA A 474     -44.445 185.550  62.117  0.00  0.00      PROA O  
ATOM   3705  CB  ALA A 474     -45.817 186.898  64.813  0.00  0.00      PROA C  
ATOM   3706  N   VAL A 475     -42.985 185.866  63.792  0.00  0.00      PROA N  
ATOM   3707  CA  VAL A 475     -41.842 186.147  62.934  0.00  0.00      PROA C  
ATOM   3708  C   VAL A 475     -40.772 185.051  62.957  0.00  0.00      PROA C  
ATOM   3709  O   VAL A 475     -39.716 185.199  62.343  0.00  0.00      PROA O  
ATOM   3710  CB  VAL A 475     -41.223 187.512  63.255  0.00  0.00      PROA C  
ATOM   3711  CG1 VAL A 475     -42.175 188.623  62.765  0.00  0.00      PROA C  
ATOM   3712  CG2 VAL A 475     -40.957 187.655  64.765  0.00  0.00      PROA C  
ATOM   3713  N   TYR A 476     -41.011 183.892  63.615  0.00  0.00      PROA N  
ATOM   3714  CA  TYR A 476     -40.003 182.848  63.819  0.00  0.00      PROA C  
ATOM   3715  C   TYR A 476     -39.404 182.273  62.532  0.00  0.00      PROA C  
ATOM   3716  O   TYR A 476     -38.188 182.163  62.378  0.00  0.00      PROA O  
ATOM   3717  CB  TYR A 476     -40.571 181.692  64.703  0.00  0.00      PROA C  
ATOM   3718  CG  TYR A 476     -39.523 180.649  65.025  0.00  0.00      PROA C  
ATOM   3719  CD1 TYR A 476     -38.663 180.840  66.119  0.00  0.00      PROA C  
ATOM   3720  CD2 TYR A 476     -39.388 179.484  64.249  0.00  0.00      PROA C  
ATOM   3721  CE1 TYR A 476     -37.679 179.892  66.429  0.00  0.00      PROA C  
ATOM   3722  CE2 TYR A 476     -38.395 178.539  64.546  0.00  0.00      PROA C  
ATOM   3723  CZ  TYR A 476     -37.543 178.743  65.640  0.00  0.00      PROA C  
ATOM   3724  OH  TYR A 476     -36.551 177.791  65.959  0.00  0.00      PROA O  
ATOM   3725  N   GLY A 477     -40.254 181.949  61.532  0.00  0.00      PROA N  
ATOM   3726  CA  GLY A 477     -39.809 181.386  60.251  0.00  0.00      PROA C  
ATOM   3727  C   GLY A 477     -39.117 182.391  59.365  0.00  0.00      PROA C  
ATOM   3728  O   GLY A 477     -38.475 182.057  58.372  0.00  0.00      PROA O  
ATOM   3729  N   LYS A 478     -39.250 183.674  59.730  0.00  0.00      PROA N  
ATOM   3730  CA  LYS A 478     -38.815 184.824  58.982  0.00  0.00      PROA C  
ATOM   3731  C   LYS A 478     -37.553 185.401  59.626  0.00  0.00      PROA C  
ATOM   3732  O   LYS A 478     -37.040 186.446  59.229  0.00  0.00      PROA O  
ATOM   3733  CB  LYS A 478     -39.971 185.864  58.919  0.00  0.00      PROA C  
ATOM   3734  CG  LYS A 478     -41.270 185.327  58.265  0.00  0.00      PROA C  
ATOM   3735  CD  LYS A 478     -42.255 184.585  59.204  0.00  0.00      PROA C  
ATOM   3736  CE  LYS A 478     -43.387 183.860  58.449  0.00  0.00      PROA C  
ATOM   3737  NZ  LYS A 478     -44.307 183.149  59.381  0.00  0.00      PROA N1+
ATOM   3738  N   THR A 479     -36.985 184.688  60.628  0.00  0.00      PROA N  
ATOM   3739  CA  THR A 479     -35.715 185.024  61.279  0.00  0.00      PROA C  
ATOM   3740  C   THR A 479     -34.515 185.048  60.351  0.00  0.00      PROA C  
ATOM   3741  O   THR A 479     -33.691 185.962  60.399  0.00  0.00      PROA O  
ATOM   3742  CB  THR A 479     -35.342 184.118  62.457  0.00  0.00      PROA C  
ATOM   3743  CG2 THR A 479     -36.232 184.485  63.643  0.00  0.00      PROA C  
ATOM   3744  OG1 THR A 479     -35.549 182.737  62.189  0.00  0.00      PROA O  
ATOM   3745  N   GLU A 480     -34.390 184.037  59.466  0.00  0.00      PROA N  
ATOM   3746  CA  GLU A 480     -33.360 183.969  58.444  0.00  0.00      PROA C  
ATOM   3747  C   GLU A 480     -33.445 185.082  57.399  0.00  0.00      PROA C  
ATOM   3748  O   GLU A 480     -32.431 185.618  56.948  0.00  0.00      PROA O  
ATOM   3749  CB  GLU A 480     -33.319 182.568  57.771  0.00  0.00      PROA C  
ATOM   3750  CG  GLU A 480     -34.598 182.141  57.003  0.00  0.00      PROA C  
ATOM   3751  CD  GLU A 480     -34.453 180.747  56.396  0.00  0.00      PROA C  
ATOM   3752  OE1 GLU A 480     -33.618 180.570  55.469  0.00  0.00      PROA O  
ATOM   3753  OE2 GLU A 480     -35.178 179.810  56.826  0.00  0.00      PROA O1-
ATOM   3754  N   ALA A 481     -34.675 185.462  57.005  0.00  0.00      PROA N  
ATOM   3755  CA  ALA A 481     -34.949 186.411  55.949  0.00  0.00      PROA C  
ATOM   3756  C   ALA A 481     -35.609 187.674  56.488  0.00  0.00      PROA C  
ATOM   3757  O   ALA A 481     -36.785 187.945  56.239  0.00  0.00      PROA O  
ATOM   3758  CB  ALA A 481     -35.842 185.742  54.882  0.00  0.00      PROA C  
ATOM   3759  N   MET A 482     -34.849 188.510  57.223  0.00  0.00      PROA N  
ATOM   3760  CA  MET A 482     -35.333 189.737  57.845  0.00  0.00      PROA C  
ATOM   3761  C   MET A 482     -35.974 190.738  56.881  0.00  0.00      PROA C  
ATOM   3762  O   MET A 482     -36.987 191.368  57.178  0.00  0.00      PROA O  
ATOM   3763  CB  MET A 482     -34.235 190.388  58.736  0.00  0.00      PROA C  
ATOM   3764  CG  MET A 482     -32.856 190.646  58.081  0.00  0.00      PROA C  
ATOM   3765  SD  MET A 482     -32.760 192.108  57.001  0.00  0.00      PROA S  
ATOM   3766  CE  MET A 482     -31.044 191.814  56.487  0.00  0.00      PROA C  
ATOM   3767  N   SER A 483     -35.433 190.849  55.652  0.00  0.00      PROA N  
ATOM   3768  CA  SER A 483     -35.898 191.764  54.619  0.00  0.00      PROA C  
ATOM   3769  C   SER A 483     -37.241 191.376  54.017  0.00  0.00      PROA C  
ATOM   3770  O   SER A 483     -37.885 192.172  53.332  0.00  0.00      PROA O  
ATOM   3771  CB  SER A 483     -34.852 191.907  53.473  0.00  0.00      PROA C  
ATOM   3772  OG  SER A 483     -34.480 190.645  52.902  0.00  0.00      PROA O  
ATOM   3773  N   SER A 484     -37.712 190.135  54.270  0.00  0.00      PROA N  
ATOM   3774  CA  SER A 484     -38.997 189.652  53.777  0.00  0.00      PROA C  
ATOM   3775  C   SER A 484     -40.183 190.238  54.535  0.00  0.00      PROA C  
ATOM   3776  O   SER A 484     -41.308 190.241  54.032  0.00  0.00      PROA O  
ATOM   3777  CB  SER A 484     -39.113 188.094  53.795  0.00  0.00      PROA C  
ATOM   3778  OG  SER A 484     -39.174 187.528  55.110  0.00  0.00      PROA O  
ATOM   3779  N   LEU A 485     -39.969 190.777  55.753  0.00  0.00      PROA N  
ATOM   3780  CA  LEU A 485     -41.012 191.438  56.511  0.00  0.00      PROA C  
ATOM   3781  C   LEU A 485     -41.251 192.863  56.012  0.00  0.00      PROA C  
ATOM   3782  O   LEU A 485     -40.364 193.718  56.002  0.00  0.00      PROA O  
ATOM   3783  CB  LEU A 485     -40.720 191.471  58.032  0.00  0.00      PROA C  
ATOM   3784  CG  LEU A 485     -40.510 190.093  58.698  0.00  0.00      PROA C  
ATOM   3785  CD1 LEU A 485     -40.053 190.270  60.154  0.00  0.00      PROA C  
ATOM   3786  CD2 LEU A 485     -41.782 189.235  58.643  0.00  0.00      PROA C  
ATOM   3787  N   ASP A 486     -42.490 193.143  55.581  0.00  0.00      PROA N  
ATOM   3788  CA  ASP A 486     -42.918 194.433  55.099  0.00  0.00      PROA C  
ATOM   3789  C   ASP A 486     -43.629 195.138  56.256  0.00  0.00      PROA C  
ATOM   3790  O   ASP A 486     -44.685 194.706  56.725  0.00  0.00      PROA O  
ATOM   3791  CB  ASP A 486     -43.763 194.204  53.814  0.00  0.00      PROA C  
ATOM   3792  CG  ASP A 486     -44.329 195.443  53.136  0.00  0.00      PROA C  
ATOM   3793  OD1 ASP A 486     -44.554 196.500  53.773  0.00  0.00      PROA O  
ATOM   3794  OD2 ASP A 486     -44.678 195.317  51.929  0.00  0.00      PROA O1-
ATOM   3795  N   ILE A 487     -43.007 196.206  56.794  0.00  0.00      PROA N  
ATOM   3796  CA  ILE A 487     -43.441 196.839  58.025  0.00  0.00      PROA C  
ATOM   3797  C   ILE A 487     -44.174 198.132  57.718  0.00  0.00      PROA C  
ATOM   3798  O   ILE A 487     -43.642 199.058  57.102  0.00  0.00      PROA O  
ATOM   3799  CB  ILE A 487     -42.286 197.042  59.005  0.00  0.00      PROA C  
ATOM   3800  CG1 ILE A 487     -41.661 195.659  59.330  0.00  0.00      PROA C  
ATOM   3801  CG2 ILE A 487     -42.791 197.763  60.273  0.00  0.00      PROA C  
ATOM   3802  CD  ILE A 487     -40.736 195.632  60.551  0.00  0.00      PROA C  
ATOM   3803  N   ARG A 488     -45.454 198.203  58.122  0.00  0.00      PROA N  
ATOM   3804  CA  ARG A 488     -46.340 199.296  57.798  0.00  0.00      PROA C  
ATOM   3805  C   ARG A 488     -46.975 199.856  59.060  0.00  0.00      PROA C  
ATOM   3806  O   ARG A 488     -47.357 199.123  59.972  0.00  0.00      PROA O  
ATOM   3807  CB  ARG A 488     -47.445 198.829  56.817  0.00  0.00      PROA C  
ATOM   3808  CG  ARG A 488     -46.861 198.145  55.565  0.00  0.00      PROA C  
ATOM   3809  CD  ARG A 488     -47.879 197.948  54.442  0.00  0.00      PROA C  
ATOM   3810  NE  ARG A 488     -47.135 197.321  53.309  0.00  0.00      PROA N  
ATOM   3811  CZ  ARG A 488     -47.591 197.218  52.074  0.00  0.00      PROA C  
ATOM   3812  NH1 ARG A 488     -48.791 197.614  51.709  0.00  0.00      PROA N1+
ATOM   3813  NH2 ARG A 488     -46.808 196.672  51.175  0.00  0.00      PROA N  
ATOM   3814  N   MET A 489     -47.102 201.189  59.150  0.00  0.00      PROA N  
ATOM   3815  CA  MET A 489     -47.666 201.826  60.320  0.00  0.00      PROA C  
ATOM   3816  C   MET A 489     -48.198 203.206  59.961  0.00  0.00      PROA C  
ATOM   3817  O   MET A 489     -47.958 203.719  58.866  0.00  0.00      PROA O  
ATOM   3818  CB  MET A 489     -46.652 201.880  61.502  0.00  0.00      PROA C  
ATOM   3819  CG  MET A 489     -45.302 202.549  61.176  0.00  0.00      PROA C  
ATOM   3820  SD  MET A 489     -44.126 202.552  62.565  0.00  0.00      PROA S  
ATOM   3821  CE  MET A 489     -43.363 200.953  62.172  0.00  0.00      PROA C  
ATOM   3822  N   GLY A 490     -48.982 203.829  60.870  0.00  0.00      PROA N  
ATOM   3823  CA  GLY A 490     -49.434 205.215  60.727  0.00  0.00      PROA C  
ATOM   3824  C   GLY A 490     -50.770 205.398  60.081  0.00  0.00      PROA C  
ATOM   3825  O   GLY A 490     -51.127 206.508  59.687  0.00  0.00      PROA O  
ATOM   3826  N   ILE A 491     -51.562 204.323  59.964  0.00  0.00      PROA N  
ATOM   3827  CA  ILE A 491     -52.874 204.410  59.357  0.00  0.00      PROA C  
ATOM   3828  C   ILE A 491     -53.802 203.376  59.975  0.00  0.00      PROA C  
ATOM   3829  O   ILE A 491     -53.387 202.309  60.431  0.00  0.00      PROA O  
ATOM   3830  CB  ILE A 491     -52.808 204.297  57.831  0.00  0.00      PROA C  
ATOM   3831  CG1 ILE A 491     -54.103 204.743  57.109  0.00  0.00      PROA C  
ATOM   3832  CG2 ILE A 491     -52.371 202.880  57.398  0.00  0.00      PROA C  
ATOM   3833  CD  ILE A 491     -54.521 206.192  57.386  0.00  0.00      PROA C  
ATOM   3834  N   LEU A 492     -55.111 203.698  60.042  0.00  0.00      PROA N  
ATOM   3835  CA  LEU A 492     -56.126 202.847  60.635  0.00  0.00      PROA C  
ATOM   3836  C   LEU A 492     -56.556 201.713  59.721  0.00  0.00      PROA C  
ATOM   3837  O   LEU A 492     -57.157 200.736  60.157  0.00  0.00      PROA O  
ATOM   3838  CB  LEU A 492     -57.396 203.671  60.964  0.00  0.00      PROA C  
ATOM   3839  CG  LEU A 492     -57.177 204.858  61.922  0.00  0.00      PROA C  
ATOM   3840  CD1 LEU A 492     -58.455 205.702  61.983  0.00  0.00      PROA C  
ATOM   3841  CD2 LEU A 492     -56.768 204.395  63.329  0.00  0.00      PROA C  
ATOM   3842  N   LYS A 493     -56.271 201.812  58.416  0.00  0.00      PROA N  
ATOM   3843  CA  LYS A 493     -56.757 200.868  57.435  0.00  0.00      PROA C  
ATOM   3844  C   LYS A 493     -55.611 200.105  56.805  0.00  0.00      PROA C  
ATOM   3845  O   LYS A 493     -54.740 200.675  56.151  0.00  0.00      PROA O  
ATOM   3846  CB  LYS A 493     -57.605 201.574  56.349  0.00  0.00      PROA C  
ATOM   3847  CG  LYS A 493     -58.873 202.229  56.922  0.00  0.00      PROA C  
ATOM   3848  CD  LYS A 493     -59.719 202.986  55.877  0.00  0.00      PROA C  
ATOM   3849  CE  LYS A 493     -60.304 202.099  54.765  0.00  0.00      PROA C  
ATOM   3850  NZ  LYS A 493     -61.181 202.894  53.868  0.00  0.00      PROA N1+
ATOM   3851  N   ARG A 494     -55.605 198.767  56.968  0.00  0.00      PROA N  
ATOM   3852  CA  ARG A 494     -54.587 197.867  56.446  0.00  0.00      PROA C  
ATOM   3853  C   ARG A 494     -54.428 197.915  54.926  0.00  0.00      PROA C  
ATOM   3854  O   ARG A 494     -53.331 197.783  54.381  0.00  0.00      PROA O  
ATOM   3855  CB  ARG A 494     -54.846 196.410  56.918  0.00  0.00      PROA C  
ATOM   3856  CG  ARG A 494     -56.239 195.854  56.559  0.00  0.00      PROA C  
ATOM   3857  CD  ARG A 494     -56.471 194.412  57.027  0.00  0.00      PROA C  
ATOM   3858  NE  ARG A 494     -57.884 194.085  56.656  0.00  0.00      PROA N  
ATOM   3859  CZ  ARG A 494     -58.290 193.689  55.457  0.00  0.00      PROA C  
ATOM   3860  NH1 ARG A 494     -57.460 193.294  54.520  0.00  0.00      PROA N1+
ATOM   3861  NH2 ARG A 494     -59.579 193.669  55.190  0.00  0.00      PROA N  
ATOM   3862  N   LEU A 495     -55.548 198.135  54.205  0.00  0.00      PROA N  
ATOM   3863  CA  LEU A 495     -55.599 198.237  52.757  0.00  0.00      PROA C  
ATOM   3864  C   LEU A 495     -55.087 199.569  52.207  0.00  0.00      PROA C  
ATOM   3865  O   LEU A 495     -54.838 199.696  51.008  0.00  0.00      PROA O  
ATOM   3866  CB  LEU A 495     -57.059 198.046  52.260  0.00  0.00      PROA C  
ATOM   3867  CG  LEU A 495     -57.675 196.657  52.540  0.00  0.00      PROA C  
ATOM   3868  CD1 LEU A 495     -59.155 196.641  52.129  0.00  0.00      PROA C  
ATOM   3869  CD2 LEU A 495     -56.912 195.545  51.806  0.00  0.00      PROA C  
ATOM   3870  N   SER A 496     -54.931 200.605  53.062  0.00  0.00      PROA N  
ATOM   3871  CA  SER A 496     -54.608 201.970  52.647  0.00  0.00      PROA C  
ATOM   3872  C   SER A 496     -53.324 202.128  51.838  0.00  0.00      PROA C  
ATOM   3873  O   SER A 496     -52.271 201.579  52.167  0.00  0.00      PROA O  
ATOM   3874  CB  SER A 496     -54.552 202.948  53.860  0.00  0.00      PROA C  
ATOM   3875  OG  SER A 496     -54.233 204.299  53.508  0.00  0.00      PROA O  
ATOM   3876  N   LEU A 497     -53.397 202.921  50.744  0.00  0.00      PROA N  
ATOM   3877  CA  LEU A 497     -52.255 203.353  49.954  0.00  0.00      PROA C  
ATOM   3878  C   LEU A 497     -51.280 204.223  50.743  0.00  0.00      PROA C  
ATOM   3879  O   LEU A 497     -50.062 204.090  50.628  0.00  0.00      PROA O  
ATOM   3880  CB  LEU A 497     -52.711 204.113  48.680  0.00  0.00      PROA C  
ATOM   3881  CG  LEU A 497     -53.630 203.309  47.730  0.00  0.00      PROA C  
ATOM   3882  CD1 LEU A 497     -54.054 204.179  46.536  0.00  0.00      PROA C  
ATOM   3883  CD2 LEU A 497     -52.964 202.017  47.230  0.00  0.00      PROA C  
ATOM   3884  N   ILE A 498     -51.809 205.136  51.585  0.00  0.00      PROA N  
ATOM   3885  CA  ILE A 498     -51.006 205.960  52.474  0.00  0.00      PROA C  
ATOM   3886  C   ILE A 498     -50.752 205.254  53.804  0.00  0.00      PROA C  
ATOM   3887  O   ILE A 498     -51.669 204.857  54.524  0.00  0.00      PROA O  
ATOM   3888  CB  ILE A 498     -51.542 207.385  52.656  0.00  0.00      PROA C  
ATOM   3889  CG1 ILE A 498     -50.601 208.233  53.550  0.00  0.00      PROA C  
ATOM   3890  CG2 ILE A 498     -52.999 207.394  53.173  0.00  0.00      PROA C  
ATOM   3891  CD  ILE A 498     -50.858 209.742  53.450  0.00  0.00      PROA C  
ATOM   3892  N   TYR A 499     -49.461 205.051  54.116  0.00  0.00      PROA N  
ATOM   3893  CA  TYR A 499     -48.949 204.464  55.335  0.00  0.00      PROA C  
ATOM   3894  C   TYR A 499     -47.478 204.874  55.343  0.00  0.00      PROA C  
ATOM   3895  O   TYR A 499     -46.955 205.319  54.318  0.00  0.00      PROA O  
ATOM   3896  CB  TYR A 499     -49.125 202.908  55.383  0.00  0.00      PROA C  
ATOM   3897  CG  TYR A 499     -48.345 202.183  54.309  0.00  0.00      PROA C  
ATOM   3898  CD1 TYR A 499     -48.881 202.012  53.022  0.00  0.00      PROA C  
ATOM   3899  CD2 TYR A 499     -47.067 201.667  54.582  0.00  0.00      PROA C  
ATOM   3900  CE1 TYR A 499     -48.136 201.386  52.013  0.00  0.00      PROA C  
ATOM   3901  CE2 TYR A 499     -46.320 201.044  53.576  0.00  0.00      PROA C  
ATOM   3902  CZ  TYR A 499     -46.849 200.909  52.288  0.00  0.00      PROA C  
ATOM   3903  OH  TYR A 499     -46.091 200.291  51.274  0.00  0.00      PROA O  
ATOM   3904  N   THR A 500     -46.758 204.743  56.475  0.00  0.00      PROA N  
ATOM   3905  CA  THR A 500     -45.308 204.953  56.492  0.00  0.00      PROA C  
ATOM   3906  C   THR A 500     -44.594 203.613  56.433  0.00  0.00      PROA C  
ATOM   3907  O   THR A 500     -44.670 202.807  57.363  0.00  0.00      PROA O  
ATOM   3908  CB  THR A 500     -44.762 205.746  57.683  0.00  0.00      PROA C  
ATOM   3909  CG2 THR A 500     -45.357 207.163  57.674  0.00  0.00      PROA C  
ATOM   3910  OG1 THR A 500     -45.086 205.150  58.931  0.00  0.00      PROA O  
ATOM   3911  N   GLN A 501     -43.898 203.335  55.312  0.00  0.00      PROA N  
ATOM   3912  CA  GLN A 501     -43.086 202.145  55.118  0.00  0.00      PROA C  
ATOM   3913  C   GLN A 501     -41.864 202.083  56.036  0.00  0.00      PROA C  
ATOM   3914  O   GLN A 501     -41.169 203.078  56.259  0.00  0.00      PROA O  
ATOM   3915  CB  GLN A 501     -42.606 202.068  53.641  0.00  0.00      PROA C  
ATOM   3916  CG  GLN A 501     -41.877 200.765  53.216  0.00  0.00      PROA C  
ATOM   3917  CD  GLN A 501     -42.835 199.570  53.140  0.00  0.00      PROA C  
ATOM   3918  NE2 GLN A 501     -42.719 198.599  54.067  0.00  0.00      PROA N  
ATOM   3919  OE1 GLN A 501     -43.686 199.515  52.245  0.00  0.00      PROA O  
ATOM   3920  N   ALA A 502     -41.556 200.887  56.554  0.00  0.00      PROA N  
ATOM   3921  CA  ALA A 502     -40.319 200.585  57.227  0.00  0.00      PROA C  
ATOM   3922  C   ALA A 502     -39.851 199.200  56.791  0.00  0.00      PROA C  
ATOM   3923  O   ALA A 502     -40.604 198.429  56.189  0.00  0.00      PROA O  
ATOM   3924  CB  ALA A 502     -40.494 200.662  58.756  0.00  0.00      PROA C  
ATOM   3925  N   TRP A 503     -38.573 198.868  57.061  0.00  0.00      PROA N  
ATOM   3926  CA  TRP A 503     -37.972 197.608  56.665  0.00  0.00      PROA C  
ATOM   3927  C   TRP A 503     -37.012 197.148  57.762  0.00  0.00      PROA C  
ATOM   3928  O   TRP A 503     -36.426 198.013  58.418  0.00  0.00      PROA O  
ATOM   3929  CB  TRP A 503     -37.158 197.742  55.345  0.00  0.00      PROA C  
ATOM   3930  CG  TRP A 503     -37.953 198.171  54.150  0.00  0.00      PROA C  
ATOM   3931  CD1 TRP A 503     -37.891 199.386  53.515  0.00  0.00      PROA C  
ATOM   3932  CD2 TRP A 503     -38.917 197.380  53.433  0.00  0.00      PROA C  
ATOM   3933  CE2 TRP A 503     -39.394 198.184  52.368  0.00  0.00      PROA C  
ATOM   3934  CE3 TRP A 503     -39.403 196.079  53.581  0.00  0.00      PROA C  
ATOM   3935  NE1 TRP A 503     -38.754 199.388  52.441  0.00  0.00      PROA N  
ATOM   3936  CZ2 TRP A 503     -40.336 197.717  51.464  0.00  0.00      PROA C  
ATOM   3937  CZ3 TRP A 503     -40.353 195.611  52.670  0.00  0.00      PROA C  
ATOM   3938  CH2 TRP A 503     -40.815 196.415  51.632  0.00  0.00      PROA C  
ATOM   3939  N   PRO A 504     -36.779 195.861  58.018  0.00  0.00      PROA N  
ATOM   3940  CA  PRO A 504     -35.858 195.462  59.081  0.00  0.00      PROA C  
ATOM   3941  C   PRO A 504     -34.390 195.464  58.702  0.00  0.00      PROA C  
ATOM   3942  O   PRO A 504     -34.051 195.271  57.534  0.00  0.00      PROA O  
ATOM   3943  CB  PRO A 504     -36.243 194.009  59.387  0.00  0.00      PROA C  
ATOM   3944  CG  PRO A 504     -37.718 193.968  59.032  0.00  0.00      PROA C  
ATOM   3945  CD  PRO A 504     -37.764 194.804  57.759  0.00  0.00      PROA C  
ATOM   3946  N   GLU A 505     -33.502 195.645  59.694  0.00  0.00      PROA N  
ATOM   3947  CA  GLU A 505     -32.109 195.236  59.626  0.00  0.00      PROA C  
ATOM   3948  C   GLU A 505     -31.924 193.847  60.223  0.00  0.00      PROA C  
ATOM   3949  O   GLU A 505     -31.082 193.069  59.775  0.00  0.00      PROA O  
ATOM   3950  CB  GLU A 505     -31.176 196.159  60.461  0.00  0.00      PROA C  
ATOM   3951  CG  GLU A 505     -31.134 197.621  59.979  0.00  0.00      PROA C  
ATOM   3952  CD  GLU A 505     -30.000 198.417  60.615  0.00  0.00      PROA C  
ATOM   3953  OE1 GLU A 505     -29.977 198.562  61.866  0.00  0.00      PROA O  
ATOM   3954  OE2 GLU A 505     -29.114 198.917  59.869  0.00  0.00      PROA O1-
ATOM   3955  N   ALA A 506     -32.700 193.515  61.275  0.00  0.00      PROA N  
ATOM   3956  CA  ALA A 506     -32.514 192.284  62.007  0.00  0.00      PROA C  
ATOM   3957  C   ALA A 506     -33.757 191.932  62.809  0.00  0.00      PROA C  
ATOM   3958  O   ALA A 506     -34.546 192.795  63.197  0.00  0.00      PROA O  
ATOM   3959  CB  ALA A 506     -31.305 192.393  62.964  0.00  0.00      PROA C  
ATOM   3960  N   VAL A 507     -33.940 190.625  63.074  0.00  0.00      PROA N  
ATOM   3961  CA  VAL A 507     -35.063 190.083  63.817  0.00  0.00      PROA C  
ATOM   3962  C   VAL A 507     -34.501 189.246  64.962  0.00  0.00      PROA C  
ATOM   3963  O   VAL A 507     -33.696 188.334  64.752  0.00  0.00      PROA O  
ATOM   3964  CB  VAL A 507     -35.976 189.236  62.925  0.00  0.00      PROA C  
ATOM   3965  CG1 VAL A 507     -37.113 188.594  63.741  0.00  0.00      PROA C  
ATOM   3966  CG2 VAL A 507     -36.571 190.113  61.806  0.00  0.00      PROA C  
ATOM   3967  N   PHE A 508     -34.892 189.551  66.212  0.00  0.00      PROA N  
ATOM   3968  CA  PHE A 508     -34.381 188.906  67.408  0.00  0.00      PROA C  
ATOM   3969  C   PHE A 508     -35.502 188.175  68.135  0.00  0.00      PROA C  
ATOM   3970  O   PHE A 508     -36.403 188.784  68.709  0.00  0.00      PROA O  
ATOM   3971  CB  PHE A 508     -33.751 189.930  68.393  0.00  0.00      PROA C  
ATOM   3972  CG  PHE A 508     -32.642 190.694  67.722  0.00  0.00      PROA C  
ATOM   3973  CD1 PHE A 508     -31.359 190.132  67.608  0.00  0.00      PROA C  
ATOM   3974  CD2 PHE A 508     -32.862 191.991  67.228  0.00  0.00      PROA C  
ATOM   3975  CE1 PHE A 508     -30.320 190.844  66.994  0.00  0.00      PROA C  
ATOM   3976  CE2 PHE A 508     -31.826 192.708  66.616  0.00  0.00      PROA C  
ATOM   3977  CZ  PHE A 508     -30.555 192.132  66.497  0.00  0.00      PROA C  
ATOM   3978  N   ILE A 509     -35.452 186.828  68.137  0.00  0.00      PROA N  
ATOM   3979  CA  ILE A 509     -36.367 185.972  68.887  0.00  0.00      PROA C  
ATOM   3980  C   ILE A 509     -35.694 185.634  70.207  0.00  0.00      PROA C  
ATOM   3981  O   ILE A 509     -34.488 185.379  70.255  0.00  0.00      PROA O  
ATOM   3982  CB  ILE A 509     -36.772 184.702  68.111  0.00  0.00      PROA C  
ATOM   3983  CG1 ILE A 509     -37.971 184.946  67.164  0.00  0.00      PROA C  
ATOM   3984  CG2 ILE A 509     -37.117 183.501  69.022  0.00  0.00      PROA C  
ATOM   3985  CD  ILE A 509     -37.782 186.102  66.190  0.00  0.00      PROA C  
ATOM   3986  N   HIS A 510     -36.443 185.642  71.334  0.00  0.00      PROA N  
ATOM   3987  CA  HIS A 510     -35.911 185.198  72.615  0.00  0.00      PROA C  
ATOM   3988  C   HIS A 510     -35.448 183.744  72.590  0.00  0.00      PROA C  
ATOM   3989  O   HIS A 510     -36.173 182.840  72.181  0.00  0.00      PROA O  
ATOM   3990  CB  HIS A 510     -36.926 185.437  73.766  0.00  0.00      PROA C  
ATOM   3991  CG  HIS A 510     -36.421 185.100  75.148  0.00  0.00      PROA C  
ATOM   3992  CD2 HIS A 510     -36.006 185.924  76.149  0.00  0.00      PROA C  
ATOM   3993  ND1 HIS A 510     -36.488 183.843  75.712  0.00  0.00      PROA N  
ATOM   3994  CE1 HIS A 510     -36.084 183.955  77.003  0.00  0.00      PROA C  
ATOM   3995  NE2 HIS A 510     -35.776 185.201  77.314  0.00  0.00      PROA N  
ATOM   3996  N   GLU A 511     -34.209 183.479  73.038  0.00  0.00      PROA N  
ATOM   3997  CA  GLU A 511     -33.526 182.204  72.961  0.00  0.00      PROA C  
ATOM   3998  C   GLU A 511     -34.240 181.023  73.617  0.00  0.00      PROA C  
ATOM   3999  O   GLU A 511     -34.202 179.893  73.127  0.00  0.00      PROA O  
ATOM   4000  CB  GLU A 511     -32.059 182.348  73.454  0.00  0.00      PROA C  
ATOM   4001  CG  GLU A 511     -31.881 183.171  74.761  0.00  0.00      PROA C  
ATOM   4002  CD  GLU A 511     -31.570 184.650  74.508  0.00  0.00      PROA C  
ATOM   4003  OE1 GLU A 511     -30.464 185.108  74.905  0.00  0.00      PROA O  
ATOM   4004  OE2 GLU A 511     -32.421 185.365  73.917  0.00  0.00      PROA O1-
ATOM   4005  N   GLY A 512     -34.945 181.275  74.738  0.00  0.00      PROA N  
ATOM   4006  CA  GLY A 512     -35.805 180.303  75.413  0.00  0.00      PROA C  
ATOM   4007  C   GLY A 512     -37.061 179.902  74.664  0.00  0.00      PROA C  
ATOM   4008  O   GLY A 512     -37.689 178.899  75.000  0.00  0.00      PROA O  
ATOM   4009  N   TYR A 513     -37.493 180.668  73.637  0.00  0.00      PROA N  
ATOM   4010  CA  TYR A 513     -38.618 180.291  72.794  0.00  0.00      PROA C  
ATOM   4011  C   TYR A 513     -38.342 179.017  71.982  0.00  0.00      PROA C  
ATOM   4012  O   TYR A 513     -37.307 178.879  71.325  0.00  0.00      PROA O  
ATOM   4013  CB  TYR A 513     -39.051 181.462  71.858  0.00  0.00      PROA C  
ATOM   4014  CG  TYR A 513     -40.242 181.113  70.996  0.00  0.00      PROA C  
ATOM   4015  CD1 TYR A 513     -41.514 180.967  71.574  0.00  0.00      PROA C  
ATOM   4016  CD2 TYR A 513     -40.096 180.915  69.613  0.00  0.00      PROA C  
ATOM   4017  CE1 TYR A 513     -42.613 180.585  70.792  0.00  0.00      PROA C  
ATOM   4018  CE2 TYR A 513     -41.196 180.550  68.825  0.00  0.00      PROA C  
ATOM   4019  CZ  TYR A 513     -42.449 180.365  69.419  0.00  0.00      PROA C  
ATOM   4020  OH  TYR A 513     -43.528 179.912  68.634  0.00  0.00      PROA O  
ATOM   4021  N   THR A 514     -39.285 178.056  72.003  0.00  0.00      PROA N  
ATOM   4022  CA  THR A 514     -39.207 176.843  71.193  0.00  0.00      PROA C  
ATOM   4023  C   THR A 514     -40.438 176.811  70.320  0.00  0.00      PROA C  
ATOM   4024  O   THR A 514     -41.559 176.685  70.805  0.00  0.00      PROA O  
ATOM   4025  CB  THR A 514     -39.144 175.555  72.014  0.00  0.00      PROA C  
ATOM   4026  CG2 THR A 514     -38.997 174.319  71.106  0.00  0.00      PROA C  
ATOM   4027  OG1 THR A 514     -38.008 175.571  72.874  0.00  0.00      PROA O  
ATOM   4028  N   HIS A 515     -40.274 176.952  68.987  0.00  0.00      PROA N  
ATOM   4029  CA  HIS A 515     -41.396 177.050  68.063  0.00  0.00      PROA C  
ATOM   4030  C   HIS A 515     -42.297 175.824  68.006  0.00  0.00      PROA C  
ATOM   4031  O   HIS A 515     -43.524 175.923  67.945  0.00  0.00      PROA O  
ATOM   4032  CB  HIS A 515     -40.909 177.429  66.646  0.00  0.00      PROA C  
ATOM   4033  CG  HIS A 515     -42.005 177.785  65.674  0.00  0.00      PROA C  
ATOM   4034  CD2 HIS A 515     -42.258 177.324  64.419  0.00  0.00      PROA C  
ATOM   4035  ND1 HIS A 515     -42.956 178.754  65.918  0.00  0.00      PROA N  
ATOM   4036  CE1 HIS A 515     -43.738 178.837  64.813  0.00  0.00      PROA C  
ATOM   4037  NE2 HIS A 515     -43.353 177.986  63.874  0.00  0.00      PROA N  
ATOM   4038  N   GLY A 516     -41.693 174.616  68.047  0.00  0.00      PROA N  
ATOM   4039  CA  GLY A 516     -42.420 173.348  67.999  0.00  0.00      PROA C  
ATOM   4040  C   GLY A 516     -43.261 173.026  69.213  0.00  0.00      PROA C  
ATOM   4041  O   GLY A 516     -44.305 172.382  69.098  0.00  0.00      PROA O  
ATOM   4042  N   ALA A 517     -42.824 173.444  70.417  0.00  0.00      PROA N  
ATOM   4043  CA  ALA A 517     -43.471 173.077  71.662  0.00  0.00      PROA C  
ATOM   4044  C   ALA A 517     -43.732 174.278  72.573  0.00  0.00      PROA C  
ATOM   4045  O   ALA A 517     -42.813 174.896  73.115  0.00  0.00      PROA O  
ATOM   4046  CB  ALA A 517     -42.606 172.037  72.406  0.00  0.00      PROA C  
ATOM   4047  N   GLY A 518     -45.028 174.584  72.810  0.00  0.00      PROA N  
ATOM   4048  CA  GLY A 518     -45.493 175.652  73.698  0.00  0.00      PROA C  
ATOM   4049  C   GLY A 518     -45.193 177.081  73.293  0.00  0.00      PROA C  
ATOM   4050  O   GLY A 518     -44.506 177.380  72.317  0.00  0.00      PROA O  
ATOM   4051  N   PHE A 519     -45.758 178.021  74.069  0.00  0.00      PROA N  
ATOM   4052  CA  PHE A 519     -45.677 179.447  73.807  0.00  0.00      PROA C  
ATOM   4053  C   PHE A 519     -44.917 180.190  74.896  0.00  0.00      PROA C  
ATOM   4054  O   PHE A 519     -44.947 181.417  74.983  0.00  0.00      PROA O  
ATOM   4055  CB  PHE A 519     -47.095 180.048  73.662  0.00  0.00      PROA C  
ATOM   4056  CG  PHE A 519     -47.741 179.579  72.386  0.00  0.00      PROA C  
ATOM   4057  CD1 PHE A 519     -47.500 180.269  71.185  0.00  0.00      PROA C  
ATOM   4058  CD2 PHE A 519     -48.638 178.495  72.378  0.00  0.00      PROA C  
ATOM   4059  CE1 PHE A 519     -48.126 179.877  69.996  0.00  0.00      PROA C  
ATOM   4060  CE2 PHE A 519     -49.263 178.095  71.190  0.00  0.00      PROA C  
ATOM   4061  CZ  PHE A 519     -49.005 178.787  69.998  0.00  0.00      PROA C  
ATOM   4062  N   ASP A 520     -44.186 179.470  75.775  0.00  0.00      PROA N  
ATOM   4063  CA  ASP A 520     -43.352 180.107  76.778  0.00  0.00      PROA C  
ATOM   4064  C   ASP A 520     -42.240 180.951  76.133  0.00  0.00      PROA C  
ATOM   4065  O   ASP A 520     -41.556 180.515  75.204  0.00  0.00      PROA O  
ATOM   4066  CB  ASP A 520     -42.783 179.057  77.769  0.00  0.00      PROA C  
ATOM   4067  CG  ASP A 520     -42.264 179.685  79.058  0.00  0.00      PROA C  
ATOM   4068  OD1 ASP A 520     -42.786 180.751  79.480  0.00  0.00      PROA O  
ATOM   4069  OD2 ASP A 520     -41.410 179.043  79.726  0.00  0.00      PROA O1-
ATOM   4070  N   ASN A 521     -42.064 182.200  76.608  0.00  0.00      PROA N  
ATOM   4071  CA  ASN A 521     -41.157 183.180  76.032  0.00  0.00      PROA C  
ATOM   4072  C   ASN A 521     -41.502 183.623  74.605  0.00  0.00      PROA C  
ATOM   4073  O   ASN A 521     -40.618 183.927  73.804  0.00  0.00      PROA O  
ATOM   4074  CB  ASN A 521     -39.655 182.772  76.099  0.00  0.00      PROA C  
ATOM   4075  CG  ASN A 521     -39.259 182.163  77.442  0.00  0.00      PROA C  
ATOM   4076  ND2 ASN A 521     -39.186 180.814  77.509  0.00  0.00      PROA N  
ATOM   4077  OD1 ASN A 521     -38.944 182.872  78.401  0.00  0.00      PROA O  
ATOM   4078  N   ASP A 522     -42.801 183.710  74.253  0.00  0.00      PROA N  
ATOM   4079  CA  ASP A 522     -43.250 184.156  72.947  0.00  0.00      PROA C  
ATOM   4080  C   ASP A 522     -43.120 185.683  72.776  0.00  0.00      PROA C  
ATOM   4081  O   ASP A 522     -44.082 186.449  72.896  0.00  0.00      PROA O  
ATOM   4082  CB  ASP A 522     -44.675 183.598  72.676  0.00  0.00      PROA C  
ATOM   4083  CG  ASP A 522     -45.218 183.945  71.303  0.00  0.00      PROA C  
ATOM   4084  OD1 ASP A 522     -44.415 184.040  70.344  0.00  0.00      PROA O  
ATOM   4085  OD2 ASP A 522     -46.466 184.004  71.146  0.00  0.00      PROA O1-
ATOM   4086  N   ILE A 523     -41.884 186.154  72.536  0.00  0.00      PROA N  
ATOM   4087  CA  ILE A 523     -41.541 187.556  72.415  0.00  0.00      PROA C  
ATOM   4088  C   ILE A 523     -40.381 187.751  71.439  0.00  0.00      PROA C  
ATOM   4089  O   ILE A 523     -39.418 186.977  71.394  0.00  0.00      PROA O  
ATOM   4090  CB  ILE A 523     -41.242 188.192  73.776  0.00  0.00      PROA C  
ATOM   4091  CG1 ILE A 523     -41.025 189.718  73.676  0.00  0.00      PROA C  
ATOM   4092  CG2 ILE A 523     -40.057 187.495  74.484  0.00  0.00      PROA C  
ATOM   4093  CD  ILE A 523     -41.184 190.420  75.028  0.00  0.00      PROA C  
ATOM   4094  N   ALA A 524     -40.468 188.795  70.596  0.00  0.00      PROA N  
ATOM   4095  CA  ALA A 524     -39.477 189.109  69.602  0.00  0.00      PROA C  
ATOM   4096  C   ALA A 524     -39.376 190.609  69.357  0.00  0.00      PROA C  
ATOM   4097  O   ALA A 524     -40.335 191.371  69.504  0.00  0.00      PROA O  
ATOM   4098  CB  ALA A 524     -39.803 188.417  68.267  0.00  0.00      PROA C  
ATOM   4099  N   LEU A 525     -38.171 191.050  68.964  0.00  0.00      PROA N  
ATOM   4100  CA  LEU A 525     -37.858 192.421  68.627  0.00  0.00      PROA C  
ATOM   4101  C   LEU A 525     -37.362 192.504  67.194  0.00  0.00      PROA C  
ATOM   4102  O   LEU A 525     -36.528 191.714  66.753  0.00  0.00      PROA O  
ATOM   4103  CB  LEU A 525     -36.766 193.019  69.553  0.00  0.00      PROA C  
ATOM   4104  CG  LEU A 525     -37.224 193.286  71.000  0.00  0.00      PROA C  
ATOM   4105  CD1 LEU A 525     -36.013 193.576  71.896  0.00  0.00      PROA C  
ATOM   4106  CD2 LEU A 525     -38.225 194.450  71.075  0.00  0.00      PROA C  
ATOM   4107  N   ILE A 526     -37.861 193.483  66.428  0.00  0.00      PROA N  
ATOM   4108  CA  ILE A 526     -37.396 193.755  65.082  0.00  0.00      PROA C  
ATOM   4109  C   ILE A 526     -36.748 195.126  65.056  0.00  0.00      PROA C  
ATOM   4110  O   ILE A 526     -37.322 196.126  65.493  0.00  0.00      PROA O  
ATOM   4111  CB  ILE A 526     -38.482 193.643  64.014  0.00  0.00      PROA C  
ATOM   4112  CG1 ILE A 526     -39.046 192.207  63.941  0.00  0.00      PROA C  
ATOM   4113  CG2 ILE A 526     -37.899 194.014  62.637  0.00  0.00      PROA C  
ATOM   4114  CD  ILE A 526     -40.313 191.998  64.765  0.00  0.00      PROA C  
ATOM   4115  N   LYS A 527     -35.504 195.181  64.548  0.00  0.00      PROA N  
ATOM   4116  CA  LYS A 527     -34.730 196.389  64.370  0.00  0.00      PROA C  
ATOM   4117  C   LYS A 527     -35.007 196.985  63.001  0.00  0.00      PROA C  
ATOM   4118  O   LYS A 527     -34.781 196.332  61.986  0.00  0.00      PROA O  
ATOM   4119  CB  LYS A 527     -33.216 196.057  64.473  0.00  0.00      PROA C  
ATOM   4120  CG  LYS A 527     -32.249 197.213  64.166  0.00  0.00      PROA C  
ATOM   4121  CD  LYS A 527     -32.287 198.323  65.229  0.00  0.00      PROA C  
ATOM   4122  CE  LYS A 527     -31.583 199.629  64.832  0.00  0.00      PROA C  
ATOM   4123  NZ  LYS A 527     -30.193 199.387  64.385  0.00  0.00      PROA N1+
ATOM   4124  N   LEU A 528     -35.502 198.229  62.917  0.00  0.00      PROA N  
ATOM   4125  CA  LEU A 528     -35.812 198.888  61.659  0.00  0.00      PROA C  
ATOM   4126  C   LEU A 528     -34.587 199.567  61.035  0.00  0.00      PROA C  
ATOM   4127  O   LEU A 528     -33.683 200.040  61.727  0.00  0.00      PROA O  
ATOM   4128  CB  LEU A 528     -36.977 199.906  61.811  0.00  0.00      PROA C  
ATOM   4129  CG  LEU A 528     -38.406 199.305  61.794  0.00  0.00      PROA C  
ATOM   4130  CD1 LEU A 528     -38.599 198.062  62.675  0.00  0.00      PROA C  
ATOM   4131  CD2 LEU A 528     -39.433 200.376  62.190  0.00  0.00      PROA C  
ATOM   4132  N   LYS A 529     -34.531 199.628  59.684  0.00  0.00      PROA N  
ATOM   4133  CA  LYS A 529     -33.465 200.267  58.923  0.00  0.00      PROA C  
ATOM   4134  C   LYS A 529     -33.234 201.746  59.204  0.00  0.00      PROA C  
ATOM   4135  O   LYS A 529     -32.096 202.200  59.337  0.00  0.00      PROA O  
ATOM   4136  CB  LYS A 529     -33.643 200.066  57.392  0.00  0.00      PROA C  
ATOM   4137  CG  LYS A 529     -33.298 198.648  56.903  0.00  0.00      PROA C  
ATOM   4138  CD  LYS A 529     -33.147 198.577  55.369  0.00  0.00      PROA C  
ATOM   4139  CE  LYS A 529     -32.448 197.312  54.835  0.00  0.00      PROA C  
ATOM   4140  NZ  LYS A 529     -33.296 196.100  54.978  0.00  0.00      PROA N1+
ATOM   4141  N   ASN A 530     -34.320 202.531  59.311  0.00  0.00      PROA N  
ATOM   4142  CA  ASN A 530     -34.249 203.964  59.521  0.00  0.00      PROA C  
ATOM   4143  C   ASN A 530     -35.209 204.359  60.629  0.00  0.00      PROA C  
ATOM   4144  O   ASN A 530     -36.161 203.644  60.949  0.00  0.00      PROA O  
ATOM   4145  CB  ASN A 530     -34.632 204.751  58.234  0.00  0.00      PROA C  
ATOM   4146  CG  ASN A 530     -33.714 204.395  57.067  0.00  0.00      PROA C  
ATOM   4147  ND2 ASN A 530     -32.416 204.759  57.176  0.00  0.00      PROA N  
ATOM   4148  OD1 ASN A 530     -34.138 203.821  56.060  0.00  0.00      PROA O  
ATOM   4149  N   LYS A 531     -34.972 205.532  61.253  0.00  0.00      PROA N  
ATOM   4150  CA  LYS A 531     -35.873 206.098  62.238  0.00  0.00      PROA C  
ATOM   4151  C   LYS A 531     -37.198 206.528  61.603  0.00  0.00      PROA C  
ATOM   4152  O   LYS A 531     -37.217 207.277  60.623  0.00  0.00      PROA O  
ATOM   4153  CB  LYS A 531     -35.254 207.332  62.947  0.00  0.00      PROA C  
ATOM   4154  CG  LYS A 531     -33.853 207.131  63.555  0.00  0.00      PROA C  
ATOM   4155  CD  LYS A 531     -33.714 205.848  64.396  0.00  0.00      PROA C  
ATOM   4156  CE  LYS A 531     -32.582 205.873  65.438  0.00  0.00      PROA C  
ATOM   4157  NZ  LYS A 531     -32.944 206.738  66.581  0.00  0.00      PROA N1+
ATOM   4158  N   VAL A 532     -38.348 206.072  62.133  0.00  0.00      PROA N  
ATOM   4159  CA  VAL A 532     -39.652 206.557  61.705  0.00  0.00      PROA C  
ATOM   4160  C   VAL A 532     -39.914 207.994  62.169  0.00  0.00      PROA C  
ATOM   4161  O   VAL A 532     -39.481 208.426  63.240  0.00  0.00      PROA O  
ATOM   4162  CB  VAL A 532     -40.827 205.634  62.047  0.00  0.00      PROA C  
ATOM   4163  CG1 VAL A 532     -40.591 204.258  61.391  0.00  0.00      PROA C  
ATOM   4164  CG2 VAL A 532     -41.035 205.495  63.567  0.00  0.00      PROA C  
ATOM   4165  N   THR A 533     -40.624 208.797  61.347  0.00  0.00      PROA N  
ATOM   4166  CA  THR A 533     -41.021 210.157  61.717  0.00  0.00      PROA C  
ATOM   4167  C   THR A 533     -42.153 210.117  62.728  0.00  0.00      PROA C  
ATOM   4168  O   THR A 533     -43.223 209.574  62.457  0.00  0.00      PROA O  
ATOM   4169  CB  THR A 533     -41.475 211.013  60.534  0.00  0.00      PROA C  
ATOM   4170  CG2 THR A 533     -41.735 212.471  60.954  0.00  0.00      PROA C  
ATOM   4171  OG1 THR A 533     -40.485 211.041  59.510  0.00  0.00      PROA O  
ATOM   4172  N   ILE A 534     -41.943 210.684  63.930  0.00  0.00      PROA N  
ATOM   4173  CA  ILE A 534     -42.880 210.585  65.036  0.00  0.00      PROA C  
ATOM   4174  C   ILE A 534     -43.684 211.867  65.217  0.00  0.00      PROA C  
ATOM   4175  O   ILE A 534     -43.173 212.988  65.142  0.00  0.00      PROA O  
ATOM   4176  CB  ILE A 534     -42.182 210.007  66.266  0.00  0.00      PROA C  
ATOM   4177  CG1 ILE A 534     -42.216 208.466  66.131  0.00  0.00      PROA C  
ATOM   4178  CG2 ILE A 534     -42.779 210.486  67.602  0.00  0.00      PROA C  
ATOM   4179  CD  ILE A 534     -41.012 207.746  66.719  0.00  0.00      PROA C  
ATOM   4180  N   ASN A 535     -45.011 211.702  65.354  0.00  0.00      PROA N  
ATOM   4181  CA  ASN A 535     -46.020 212.720  65.156  0.00  0.00      PROA C  
ATOM   4182  C   ASN A 535     -47.331 212.182  65.737  0.00  0.00      PROA C  
ATOM   4183  O   ASN A 535     -47.340 211.173  66.430  0.00  0.00      PROA O  
ATOM   4184  CB  ASN A 535     -46.124 213.148  63.652  0.00  0.00      PROA C  
ATOM   4185  CG  ASN A 535     -46.515 212.017  62.695  0.00  0.00      PROA C  
ATOM   4186  ND2 ASN A 535     -46.168 212.193  61.399  0.00  0.00      PROA N  
ATOM   4187  OD1 ASN A 535     -47.099 210.993  63.057  0.00  0.00      PROA O  
ATOM   4188  N   ARG A 536     -48.495 212.824  65.500  0.00  0.00      PROA N  
ATOM   4189  CA  ARG A 536     -49.764 212.341  66.037  0.00  0.00      PROA C  
ATOM   4190  C   ARG A 536     -50.163 210.912  65.632  0.00  0.00      PROA C  
ATOM   4191  O   ARG A 536     -50.706 210.147  66.432  0.00  0.00      PROA O  
ATOM   4192  CB  ARG A 536     -50.921 213.319  65.710  0.00  0.00      PROA C  
ATOM   4193  CG  ARG A 536     -50.748 214.702  66.375  0.00  0.00      PROA C  
ATOM   4194  CD  ARG A 536     -52.006 215.584  66.364  0.00  0.00      PROA C  
ATOM   4195  NE  ARG A 536     -52.320 215.911  64.936  0.00  0.00      PROA N  
ATOM   4196  CZ  ARG A 536     -53.387 216.596  64.544  0.00  0.00      PROA C  
ATOM   4197  NH1 ARG A 536     -54.278 217.061  65.392  0.00  0.00      PROA N1+
ATOM   4198  NH2 ARG A 536     -53.570 216.829  63.262  0.00  0.00      PROA N  
ATOM   4199  N   ASN A 537     -49.898 210.522  64.367  0.00  0.00      PROA N  
ATOM   4200  CA  ASN A 537     -50.203 209.192  63.858  0.00  0.00      PROA C  
ATOM   4201  C   ASN A 537     -49.159 208.131  64.222  0.00  0.00      PROA C  
ATOM   4202  O   ASN A 537     -49.474 206.940  64.234  0.00  0.00      PROA O  
ATOM   4203  CB  ASN A 537     -50.343 209.218  62.311  0.00  0.00      PROA C  
ATOM   4204  CG  ASN A 537     -51.552 210.048  61.880  0.00  0.00      PROA C  
ATOM   4205  ND2 ASN A 537     -51.566 210.438  60.583  0.00  0.00      PROA N  
ATOM   4206  OD1 ASN A 537     -52.465 210.365  62.647  0.00  0.00      PROA O  
ATOM   4207  N   ILE A 538     -47.907 208.530  64.528  0.00  0.00      PROA N  
ATOM   4208  CA  ILE A 538     -46.818 207.620  64.866  0.00  0.00      PROA C  
ATOM   4209  C   ILE A 538     -46.206 208.005  66.213  0.00  0.00      PROA C  
ATOM   4210  O   ILE A 538     -45.516 209.018  66.314  0.00  0.00      PROA O  
ATOM   4211  CB  ILE A 538     -45.680 207.637  63.835  0.00  0.00      PROA C  
ATOM   4212  CG1 ILE A 538     -46.142 207.393  62.379  0.00  0.00      PROA C  
ATOM   4213  CG2 ILE A 538     -44.592 206.611  64.229  0.00  0.00      PROA C  
ATOM   4214  CD  ILE A 538     -46.568 205.954  62.102  0.00  0.00      PROA C  
ATOM   4215  N   MET A 539     -46.390 207.192  67.271  0.00  0.00      PROA N  
ATOM   4216  CA  MET A 539     -45.708 207.352  68.548  0.00  0.00      PROA C  
ATOM   4217  C   MET A 539     -45.457 205.986  69.167  0.00  0.00      PROA C  
ATOM   4218  O   MET A 539     -46.354 205.143  69.114  0.00  0.00      PROA O  
ATOM   4219  CB  MET A 539     -46.435 208.237  69.607  0.00  0.00      PROA C  
ATOM   4220  CG  MET A 539     -46.330 209.746  69.329  0.00  0.00      PROA C  
ATOM   4221  SD  MET A 539     -47.106 210.839  70.556  0.00  0.00      PROA S  
ATOM   4222  CE  MET A 539     -48.811 210.564  69.997  0.00  0.00      PROA C  
ATOM   4223  N   PRO A 540     -44.294 205.677  69.733  0.00  0.00      PROA N  
ATOM   4224  CA  PRO A 540     -44.082 204.438  70.468  0.00  0.00      PROA C  
ATOM   4225  C   PRO A 540     -44.993 204.223  71.663  0.00  0.00      PROA C  
ATOM   4226  O   PRO A 540     -45.448 205.172  72.308  0.00  0.00      PROA O  
ATOM   4227  CB  PRO A 540     -42.620 204.521  70.915  0.00  0.00      PROA C  
ATOM   4228  CG  PRO A 540     -42.385 206.016  71.096  0.00  0.00      PROA C  
ATOM   4229  CD  PRO A 540     -43.193 206.620  69.946  0.00  0.00      PROA C  
ATOM   4230  N   ILE A 541     -45.229 202.950  72.009  0.00  0.00      PROA N  
ATOM   4231  CA  ILE A 541     -45.795 202.588  73.288  0.00  0.00      PROA C  
ATOM   4232  C   ILE A 541     -44.701 202.583  74.346  0.00  0.00      PROA C  
ATOM   4233  O   ILE A 541     -43.536 202.285  74.067  0.00  0.00      PROA O  
ATOM   4234  CB  ILE A 541     -46.529 201.258  73.247  0.00  0.00      PROA C  
ATOM   4235  CG1 ILE A 541     -47.359 201.068  74.528  0.00  0.00      PROA C  
ATOM   4236  CG2 ILE A 541     -45.581 200.063  72.988  0.00  0.00      PROA C  
ATOM   4237  CD  ILE A 541     -48.555 200.156  74.305  0.00  0.00      PROA C  
ATOM   4238  N   CYS A 542     -45.015 202.962  75.604  0.00  0.00      PROA N  
ATOM   4239  CA  CYS A 542     -44.011 202.912  76.651  0.00  0.00      PROA C  
ATOM   4240  C   CYS A 542     -43.788 201.497  77.176  0.00  0.00      PROA C  
ATOM   4241  O   CYS A 542     -44.710 200.685  77.270  0.00  0.00      PROA O  
ATOM   4242  CB  CYS A 542     -44.292 203.904  77.816  0.00  0.00      PROA C  
ATOM   4243  SG  CYS A 542     -42.809 204.899  78.191  0.00  0.00      PROA S  
ATOM   4244  N   LEU A 543     -42.534 201.160  77.534  0.00  0.00      PROA N  
ATOM   4245  CA  LEU A 543     -42.230 199.971  78.308  0.00  0.00      PROA C  
ATOM   4246  C   LEU A 543     -42.802 200.091  79.731  0.00  0.00      PROA C  
ATOM   4247  O   LEU A 543     -42.775 201.194  80.291  0.00  0.00      PROA O  
ATOM   4248  CB  LEU A 543     -40.705 199.672  78.380  0.00  0.00      PROA C  
ATOM   4249  CG  LEU A 543     -40.033 199.283  77.040  0.00  0.00      PROA C  
ATOM   4250  CD1 LEU A 543     -39.690 200.486  76.147  0.00  0.00      PROA C  
ATOM   4251  CD2 LEU A 543     -38.753 198.474  77.304  0.00  0.00      PROA C  
ATOM   4252  N   PRO A 544     -43.340 199.054  80.364  0.00  0.00      PROA N  
ATOM   4253  CA  PRO A 544     -43.724 199.101  81.769  0.00  0.00      PROA C  
ATOM   4254  C   PRO A 544     -42.565 199.407  82.711  0.00  0.00      PROA C  
ATOM   4255  O   PRO A 544     -41.485 198.820  82.603  0.00  0.00      PROA O  
ATOM   4256  CB  PRO A 544     -44.335 197.718  82.036  0.00  0.00      PROA C  
ATOM   4257  CG  PRO A 544     -43.597 196.797  81.067  0.00  0.00      PROA C  
ATOM   4258  CD  PRO A 544     -43.360 197.688  79.843  0.00  0.00      PROA C  
ATOM   4259  N   ARG A 545     -42.788 200.319  83.676  0.00  0.00      PROA N  
ATOM   4260  CA  ARG A 545     -41.917 200.505  84.819  0.00  0.00      PROA C  
ATOM   4261  C   ARG A 545     -42.046 199.359  85.824  0.00  0.00      PROA C  
ATOM   4262  O   ARG A 545     -42.951 198.529  85.746  0.00  0.00      PROA O  
ATOM   4263  CB  ARG A 545     -42.134 201.894  85.497  0.00  0.00      PROA C  
ATOM   4264  CG  ARG A 545     -43.599 202.275  85.833  0.00  0.00      PROA C  
ATOM   4265  CD  ARG A 545     -43.715 203.622  86.572  0.00  0.00      PROA C  
ATOM   4266  NE  ARG A 545     -45.170 203.953  86.721  0.00  0.00      PROA N  
ATOM   4267  CZ  ARG A 545     -45.709 204.591  87.741  0.00  0.00      PROA C  
ATOM   4268  NH1 ARG A 545     -45.170 204.862  88.898  0.00  0.00      PROA N1+
ATOM   4269  NH2 ARG A 545     -46.927 205.054  87.591  0.00  0.00      PROA N  
ATOM   4270  N   LYS A 546     -41.143 199.275  86.824  0.00  0.00      PROA N  
ATOM   4271  CA  LYS A 546     -41.209 198.267  87.878  0.00  0.00      PROA C  
ATOM   4272  C   LYS A 546     -42.501 198.325  88.697  0.00  0.00      PROA C  
ATOM   4273  O   LYS A 546     -43.042 197.312  89.144  0.00  0.00      PROA O  
ATOM   4274  CB  LYS A 546     -39.958 198.318  88.794  0.00  0.00      PROA C  
ATOM   4275  CG  LYS A 546     -39.690 199.657  89.509  0.00  0.00      PROA C  
ATOM   4276  CD  LYS A 546     -38.341 199.629  90.258  0.00  0.00      PROA C  
ATOM   4277  CE  LYS A 546     -37.900 200.964  90.887  0.00  0.00      PROA C  
ATOM   4278  NZ  LYS A 546     -38.789 201.365  92.004  0.00  0.00      PROA N1+
ATOM   4279  N   GLU A 547     -43.047 199.546  88.866  0.00  0.00      PROA N  
ATOM   4280  CA  GLU A 547     -44.281 199.837  89.572  0.00  0.00      PROA C  
ATOM   4281  C   GLU A 547     -45.544 199.485  88.782  0.00  0.00      PROA C  
ATOM   4282  O   GLU A 547     -46.647 199.443  89.334  0.00  0.00      PROA O  
ATOM   4283  CB  GLU A 547     -44.321 201.347  89.926  0.00  0.00      PROA C  
ATOM   4284  CG  GLU A 547     -43.175 201.785  90.874  0.00  0.00      PROA C  
ATOM   4285  CD  GLU A 547     -43.139 203.296  91.076  0.00  0.00      PROA C  
ATOM   4286  OE1 GLU A 547     -43.335 203.768  92.228  0.00  0.00      PROA O  
ATOM   4287  OE2 GLU A 547     -42.903 204.032  90.081  0.00  0.00      PROA O1-
ATOM   4288  N   ALA A 548     -45.424 199.210  87.464  0.00  0.00      PROA N  
ATOM   4289  CA  ALA A 548     -46.541 199.098  86.543  0.00  0.00      PROA C  
ATOM   4290  C   ALA A 548     -47.396 197.850  86.736  0.00  0.00      PROA C  
ATOM   4291  O   ALA A 548     -48.556 197.804  86.328  0.00  0.00      PROA O  
ATOM   4292  CB  ALA A 548     -46.011 199.141  85.101  0.00  0.00      PROA C  
ATOM   4293  N   ALA A 549     -46.865 196.832  87.447  0.00  0.00      PROA N  
ATOM   4294  CA  ALA A 549     -47.575 195.636  87.869  0.00  0.00      PROA C  
ATOM   4295  C   ALA A 549     -48.808 195.934  88.731  0.00  0.00      PROA C  
ATOM   4296  O   ALA A 549     -49.785 195.185  88.744  0.00  0.00      PROA O  
ATOM   4297  CB  ALA A 549     -46.602 194.718  88.633  0.00  0.00      PROA C  
ATOM   4298  N   SER A 550     -48.808 197.097  89.419  0.00  0.00      PROA N  
ATOM   4299  CA  SER A 550     -49.927 197.648  90.186  0.00  0.00      PROA C  
ATOM   4300  C   SER A 550     -51.189 197.814  89.348  0.00  0.00      PROA C  
ATOM   4301  O   SER A 550     -52.313 197.648  89.820  0.00  0.00      PROA O  
ATOM   4302  CB  SER A 550     -49.610 199.054  90.782  0.00  0.00      PROA C  
ATOM   4303  OG  SER A 550     -48.384 199.056  91.519  0.00  0.00      PROA O  
ATOM   4304  N   LEU A 551     -51.010 198.146  88.058  0.00  0.00      PROA N  
ATOM   4305  CA  LEU A 551     -52.071 198.424  87.116  0.00  0.00      PROA C  
ATOM   4306  C   LEU A 551     -52.330 197.228  86.198  0.00  0.00      PROA C  
ATOM   4307  O   LEU A 551     -53.157 197.281  85.290  0.00  0.00      PROA O  
ATOM   4308  CB  LEU A 551     -51.674 199.666  86.287  0.00  0.00      PROA C  
ATOM   4309  CG  LEU A 551     -51.298 200.901  87.138  0.00  0.00      PROA C  
ATOM   4310  CD1 LEU A 551     -50.814 202.036  86.234  0.00  0.00      PROA C  
ATOM   4311  CD2 LEU A 551     -52.470 201.377  88.007  0.00  0.00      PROA C  
ATOM   4312  N   MET A 552     -51.649 196.087  86.443  0.00  0.00      PROA N  
ATOM   4313  CA  MET A 552     -51.882 194.832  85.744  0.00  0.00      PROA C  
ATOM   4314  C   MET A 552     -52.684 193.852  86.597  0.00  0.00      PROA C  
ATOM   4315  O   MET A 552     -52.902 192.702  86.216  0.00  0.00      PROA O  
ATOM   4316  CB  MET A 552     -50.550 194.141  85.349  0.00  0.00      PROA C  
ATOM   4317  CG  MET A 552     -49.691 194.945  84.362  0.00  0.00      PROA C  
ATOM   4318  SD  MET A 552     -48.213 194.036  83.819  0.00  0.00      PROA S  
ATOM   4319  CE  MET A 552     -47.556 195.448  82.902  0.00  0.00      PROA C  
ATOM   4320  N   LYS A 553     -53.141 194.285  87.790  0.00  0.00      PROA N  
ATOM   4321  CA  LYS A 553     -53.927 193.484  88.711  0.00  0.00      PROA C  
ATOM   4322  C   LYS A 553     -55.240 192.922  88.162  0.00  0.00      PROA C  
ATOM   4323  O   LYS A 553     -55.872 193.489  87.269  0.00  0.00      PROA O  
ATOM   4324  CB  LYS A 553     -54.175 194.225  90.050  0.00  0.00      PROA C  
ATOM   4325  CG  LYS A 553     -52.908 194.364  90.914  0.00  0.00      PROA C  
ATOM   4326  CD  LYS A 553     -53.201 195.067  92.253  0.00  0.00      PROA C  
ATOM   4327  CE  LYS A 553     -51.979 195.153  93.183  0.00  0.00      PROA C  
ATOM   4328  NZ  LYS A 553     -52.333 195.818  94.461  0.00  0.00      PROA N1+
ATOM   4329  N   THR A 554     -55.683 191.761  88.694  0.00  0.00      PROA N  
ATOM   4330  CA  THR A 554     -56.952 191.113  88.348  0.00  0.00      PROA C  
ATOM   4331  C   THR A 554     -58.145 192.061  88.382  0.00  0.00      PROA C  
ATOM   4332  O   THR A 554     -58.357 192.777  89.360  0.00  0.00      PROA O  
ATOM   4333  CB  THR A 554     -57.267 189.907  89.233  0.00  0.00      PROA C  
ATOM   4334  CG2 THR A 554     -58.521 189.158  88.751  0.00  0.00      PROA C  
ATOM   4335  OG1 THR A 554     -56.190 188.978  89.188  0.00  0.00      PROA O  
ATOM   4336  N   ASP A 555     -58.911 192.090  87.274  0.00  0.00      PROA N  
ATOM   4337  CA  ASP A 555     -60.066 192.923  86.997  0.00  0.00      PROA C  
ATOM   4338  C   ASP A 555     -59.720 194.337  86.498  0.00  0.00      PROA C  
ATOM   4339  O   ASP A 555     -60.603 195.082  86.063  0.00  0.00      PROA O  
ATOM   4340  CB  ASP A 555     -61.207 192.792  88.068  0.00  0.00      PROA C  
ATOM   4341  CG  ASP A 555     -61.232 193.753  89.257  0.00  0.00      PROA C  
ATOM   4342  OD1 ASP A 555     -60.684 194.883  89.214  0.00  0.00      PROA O  
ATOM   4343  OD2 ASP A 555     -61.947 193.408  90.242  0.00  0.00      PROA O1-
ATOM   4344  N   PHE A 556     -58.424 194.727  86.453  0.00  0.00      PROA N  
ATOM   4345  CA  PHE A 556     -58.002 195.967  85.823  0.00  0.00      PROA C  
ATOM   4346  C   PHE A 556     -58.099 195.832  84.297  0.00  0.00      PROA C  
ATOM   4347  O   PHE A 556     -57.744 194.806  83.711  0.00  0.00      PROA O  
ATOM   4348  CB  PHE A 556     -56.574 196.386  86.275  0.00  0.00      PROA C  
ATOM   4349  CG  PHE A 556     -56.318 197.862  86.059  0.00  0.00      PROA C  
ATOM   4350  CD1 PHE A 556     -55.958 198.361  84.795  0.00  0.00      PROA C  
ATOM   4351  CD2 PHE A 556     -56.374 198.758  87.143  0.00  0.00      PROA C  
ATOM   4352  CE1 PHE A 556     -55.674 199.720  84.610  0.00  0.00      PROA C  
ATOM   4353  CE2 PHE A 556     -56.087 200.119  86.965  0.00  0.00      PROA C  
ATOM   4354  CZ  PHE A 556     -55.738 200.600  85.697  0.00  0.00      PROA C  
ATOM   4355  N   VAL A 557     -58.626 196.867  83.617  0.00  0.00      PROA N  
ATOM   4356  CA  VAL A 557     -58.903 196.825  82.193  0.00  0.00      PROA C  
ATOM   4357  C   VAL A 557     -57.686 197.155  81.330  0.00  0.00      PROA C  
ATOM   4358  O   VAL A 557     -57.024 198.186  81.479  0.00  0.00      PROA O  
ATOM   4359  CB  VAL A 557     -60.136 197.658  81.833  0.00  0.00      PROA C  
ATOM   4360  CG1 VAL A 557     -59.953 199.154  82.163  0.00  0.00      PROA C  
ATOM   4361  CG2 VAL A 557     -60.513 197.462  80.353  0.00  0.00      PROA C  
ATOM   4362  N   GLY A 558     -57.354 196.241  80.394  0.00  0.00      PROA N  
ATOM   4363  CA  GLY A 558     -56.373 196.467  79.345  0.00  0.00      PROA C  
ATOM   4364  C   GLY A 558     -57.070 196.629  78.018  0.00  0.00      PROA C  
ATOM   4365  O   GLY A 558     -58.251 196.320  77.867  0.00  0.00      PROA O  
ATOM   4366  N   THR A 559     -56.351 197.114  77.004  0.00  0.00      PROA N  
ATOM   4367  CA  THR A 559     -56.913 197.358  75.682  0.00  0.00      PROA C  
ATOM   4368  C   THR A 559     -56.073 196.648  74.639  0.00  0.00      PROA C  
ATOM   4369  O   THR A 559     -54.845 196.709  74.668  0.00  0.00      PROA O  
ATOM   4370  CB  THR A 559     -57.021 198.844  75.338  0.00  0.00      PROA C  
ATOM   4371  CG2 THR A 559     -57.603 199.076  73.942  0.00  0.00      PROA C  
ATOM   4372  OG1 THR A 559     -57.880 199.529  76.237  0.00  0.00      PROA O  
ATOM   4373  N   VAL A 560     -56.699 195.924  73.690  0.00  0.00      PROA N  
ATOM   4374  CA  VAL A 560     -55.998 195.307  72.567  0.00  0.00      PROA C  
ATOM   4375  C   VAL A 560     -56.612 195.810  71.274  0.00  0.00      PROA C  
ATOM   4376  O   VAL A 560     -57.832 195.904  71.151  0.00  0.00      PROA O  
ATOM   4377  CB  VAL A 560     -56.006 193.778  72.578  0.00  0.00      PROA C  
ATOM   4378  CG1 VAL A 560     -55.290 193.213  71.334  0.00  0.00      PROA C  
ATOM   4379  CG2 VAL A 560     -55.271 193.271  73.826  0.00  0.00      PROA C  
ATOM   4380  N   ALA A 561     -55.778 196.166  70.275  0.00  0.00      PROA N  
ATOM   4381  CA  ALA A 561     -56.231 196.624  68.979  0.00  0.00      PROA C  
ATOM   4382  C   ALA A 561     -55.749 195.717  67.851  0.00  0.00      PROA C  
ATOM   4383  O   ALA A 561     -54.655 195.148  67.893  0.00  0.00      PROA O  
ATOM   4384  CB  ALA A 561     -55.774 198.070  68.726  0.00  0.00      PROA C  
ATOM   4385  N   GLY A 562     -56.583 195.546  66.808  0.00  0.00      PROA N  
ATOM   4386  CA  GLY A 562     -56.248 194.731  65.654  0.00  0.00      PROA C  
ATOM   4387  C   GLY A 562     -57.269 194.819  64.547  0.00  0.00      PROA C  
ATOM   4388  O   GLY A 562     -58.310 195.465  64.667  0.00  0.00      PROA O  
ATOM   4389  N   TRP A 563     -56.983 194.146  63.425  0.00  0.00      PROA N  
ATOM   4390  CA  TRP A 563     -57.855 194.058  62.269  0.00  0.00      PROA C  
ATOM   4391  C   TRP A 563     -58.549 192.697  62.190  0.00  0.00      PROA C  
ATOM   4392  O   TRP A 563     -59.414 192.463  61.345  0.00  0.00      PROA O  
ATOM   4393  CB  TRP A 563     -57.083 194.333  60.946  0.00  0.00      PROA C  
ATOM   4394  CG  TRP A 563     -56.599 195.745  60.778  0.00  0.00      PROA C  
ATOM   4395  CD1 TRP A 563     -57.319 196.763  60.204  0.00  0.00      PROA C  
ATOM   4396  CD2 TRP A 563     -55.316 196.303  61.124  0.00  0.00      PROA C  
ATOM   4397  CE2 TRP A 563     -55.343 197.666  60.731  0.00  0.00      PROA C  
ATOM   4398  CE3 TRP A 563     -54.160 195.788  61.716  0.00  0.00      PROA C  
ATOM   4399  NE1 TRP A 563     -56.566 197.914  60.187  0.00  0.00      PROA N  
ATOM   4400  CZ2 TRP A 563     -54.252 198.503  60.903  0.00  0.00      PROA C  
ATOM   4401  CZ3 TRP A 563     -53.062 196.634  61.892  0.00  0.00      PROA C  
ATOM   4402  CH2 TRP A 563     -53.104 197.965  61.486  0.00  0.00      PROA C  
ATOM   4403  N   GLY A 564     -58.221 191.766  63.104  0.00  0.00      PROA N  
ATOM   4404  CA  GLY A 564     -58.839 190.451  63.186  0.00  0.00      PROA C  
ATOM   4405  C   GLY A 564     -58.077 189.421  62.398  0.00  0.00      PROA C  
ATOM   4406  O   GLY A 564     -58.649 188.467  61.874  0.00  0.00      PROA O  
ATOM   4407  N   LEU A 565     -56.747 189.590  62.306  0.00  0.00      PROA N  
ATOM   4408  CA  LEU A 565     -55.837 188.753  61.543  0.00  0.00      PROA C  
ATOM   4409  C   LEU A 565     -55.823 187.292  61.986  0.00  0.00      PROA C  
ATOM   4410  O   LEU A 565     -55.750 186.369  61.173  0.00  0.00      PROA O  
ATOM   4411  CB  LEU A 565     -54.393 189.324  61.574  0.00  0.00      PROA C  
ATOM   4412  CG  LEU A 565     -54.254 190.773  61.050  0.00  0.00      PROA C  
ATOM   4413  CD1 LEU A 565     -52.807 191.270  61.195  0.00  0.00      PROA C  
ATOM   4414  CD2 LEU A 565     -54.738 190.943  59.601  0.00  0.00      PROA C  
ATOM   4415  N   THR A 566     -55.887 187.058  63.311  0.00  0.00      PROA N  
ATOM   4416  CA  THR A 566     -55.681 185.741  63.910  0.00  0.00      PROA C  
ATOM   4417  C   THR A 566     -56.995 185.078  64.310  0.00  0.00      PROA C  
ATOM   4418  O   THR A 566     -57.023 183.918  64.725  0.00  0.00      PROA O  
ATOM   4419  CB  THR A 566     -54.742 185.855  65.111  0.00  0.00      PROA C  
ATOM   4420  CG2 THR A 566     -54.154 184.508  65.556  0.00  0.00      PROA C  
ATOM   4421  OG1 THR A 566     -53.630 186.669  64.760  0.00  0.00      PROA O  
ATOM   4422  N   GLN A 567     -58.153 185.761  64.138  0.00  0.00      PROA N  
ATOM   4423  CA  GLN A 567     -59.457 185.125  64.294  0.00  0.00      PROA C  
ATOM   4424  C   GLN A 567     -59.895 184.379  63.021  0.00  0.00      PROA C  
ATOM   4425  O   GLN A 567     -59.082 183.779  62.315  0.00  0.00      PROA O  
ATOM   4426  CB  GLN A 567     -60.548 186.074  64.880  0.00  0.00      PROA C  
ATOM   4427  CG  GLN A 567     -60.837 187.361  64.066  0.00  0.00      PROA C  
ATOM   4428  CD  GLN A 567     -62.181 188.001  64.445  0.00  0.00      PROA C  
ATOM   4429  NE2 GLN A 567     -62.332 188.371  65.735  0.00  0.00      PROA N  
ATOM   4430  OE1 GLN A 567     -63.083 188.161  63.619  0.00  0.00      PROA O  
ATOM   4431  N   LYS A 568     -61.203 184.362  62.704  0.00  0.00      PROA N  
ATOM   4432  CA  LYS A 568     -61.755 183.575  61.615  0.00  0.00      PROA C  
ATOM   4433  C   LYS A 568     -62.776 184.420  60.860  0.00  0.00      PROA C  
ATOM   4434  O   LYS A 568     -63.254 185.444  61.353  0.00  0.00      PROA O  
ATOM   4435  CB  LYS A 568     -62.393 182.276  62.187  0.00  0.00      PROA C  
ATOM   4436  CG  LYS A 568     -62.881 181.249  61.148  0.00  0.00      PROA C  
ATOM   4437  CD  LYS A 568     -63.280 179.906  61.791  0.00  0.00      PROA C  
ATOM   4438  CE  LYS A 568     -63.768 178.868  60.764  0.00  0.00      PROA C  
ATOM   4439  NZ  LYS A 568     -64.133 177.592  61.428  0.00  0.00      PROA N1+
ATOM   4440  N   GLY A 569     -63.126 184.023  59.618  0.00  0.00      PROA N  
ATOM   4441  CA  GLY A 569     -64.076 184.738  58.770  0.00  0.00      PROA C  
ATOM   4442  C   GLY A 569     -63.410 185.794  57.926  0.00  0.00      PROA C  
ATOM   4443  O   GLY A 569     -62.605 185.486  57.046  0.00  0.00      PROA O  
ATOM   4444  N   PHE A 570     -63.751 187.073  58.155  0.00  0.00      PROA N  
ATOM   4445  CA  PHE A 570     -63.298 188.185  57.336  0.00  0.00      PROA C  
ATOM   4446  C   PHE A 570     -62.485 189.180  58.150  0.00  0.00      PROA C  
ATOM   4447  O   PHE A 570     -62.836 189.552  59.272  0.00  0.00      PROA O  
ATOM   4448  CB  PHE A 570     -64.486 188.938  56.674  0.00  0.00      PROA C  
ATOM   4449  CG  PHE A 570     -65.270 187.999  55.794  0.00  0.00      PROA C  
ATOM   4450  CD1 PHE A 570     -64.734 187.568  54.568  0.00  0.00      PROA C  
ATOM   4451  CD2 PHE A 570     -66.556 187.563  56.161  0.00  0.00      PROA C  
ATOM   4452  CE1 PHE A 570     -65.457 186.702  53.736  0.00  0.00      PROA C  
ATOM   4453  CE2 PHE A 570     -67.282 186.696  55.334  0.00  0.00      PROA C  
ATOM   4454  CZ  PHE A 570     -66.731 186.266  54.121  0.00  0.00      PROA C  
ATOM   4455  N   LEU A 571     -61.347 189.639  57.592  0.00  0.00      PROA N  
ATOM   4456  CA  LEU A 571     -60.548 190.715  58.153  0.00  0.00      PROA C  
ATOM   4457  C   LEU A 571     -61.272 192.063  58.111  0.00  0.00      PROA C  
ATOM   4458  O   LEU A 571     -61.867 192.441  57.100  0.00  0.00      PROA O  
ATOM   4459  CB  LEU A 571     -59.193 190.846  57.412  0.00  0.00      PROA C  
ATOM   4460  CG  LEU A 571     -58.371 189.545  57.282  0.00  0.00      PROA C  
ATOM   4461  CD1 LEU A 571     -57.019 189.841  56.614  0.00  0.00      PROA C  
ATOM   4462  CD2 LEU A 571     -58.164 188.866  58.640  0.00  0.00      PROA C  
ATOM   4463  N   ALA A 572     -61.234 192.848  59.207  0.00  0.00      PROA N  
ATOM   4464  CA  ALA A 572     -61.770 194.194  59.235  0.00  0.00      PROA C  
ATOM   4465  C   ALA A 572     -60.948 195.155  58.378  0.00  0.00      PROA C  
ATOM   4466  O   ALA A 572     -59.720 195.128  58.391  0.00  0.00      PROA O  
ATOM   4467  CB  ALA A 572     -61.858 194.710  60.687  0.00  0.00      PROA C  
ATOM   4468  N   ARG A 573     -61.593 196.014  57.562  0.00  0.00      PROA N  
ATOM   4469  CA  ARG A 573     -60.898 197.076  56.848  0.00  0.00      PROA C  
ATOM   4470  C   ARG A 573     -60.289 198.135  57.761  0.00  0.00      PROA C  
ATOM   4471  O   ARG A 573     -59.151 198.566  57.575  0.00  0.00      PROA O  
ATOM   4472  CB  ARG A 573     -61.815 197.730  55.785  0.00  0.00      PROA C  
ATOM   4473  CG  ARG A 573     -62.194 196.757  54.648  0.00  0.00      PROA C  
ATOM   4474  CD  ARG A 573     -62.978 197.428  53.512  0.00  0.00      PROA C  
ATOM   4475  NE  ARG A 573     -63.205 196.400  52.441  0.00  0.00      PROA N  
ATOM   4476  CZ  ARG A 573     -64.196 195.517  52.422  0.00  0.00      PROA C  
ATOM   4477  NH1 ARG A 573     -65.110 195.444  53.364  0.00  0.00      PROA N1+
ATOM   4478  NH2 ARG A 573     -64.279 194.672  51.416  0.00  0.00      PROA N  
ATOM   4479  N   ASN A 574     -61.049 198.547  58.795  0.00  0.00      PROA N  
ATOM   4480  CA  ASN A 574     -60.650 199.545  59.770  0.00  0.00      PROA C  
ATOM   4481  C   ASN A 574     -60.112 198.872  61.030  0.00  0.00      PROA C  
ATOM   4482  O   ASN A 574     -60.558 197.795  61.425  0.00  0.00      PROA O  
ATOM   4483  CB  ASN A 574     -61.837 200.459  60.201  0.00  0.00      PROA C  
ATOM   4484  CG  ASN A 574     -62.459 201.228  59.034  0.00  0.00      PROA C  
ATOM   4485  ND2 ASN A 574     -63.562 201.951  59.345  0.00  0.00      PROA N  
ATOM   4486  OD1 ASN A 574     -62.025 201.216  57.881  0.00  0.00      PROA O  
ATOM   4487  N   LEU A 575     -59.132 199.505  61.699  0.00  0.00      PROA N  
ATOM   4488  CA  LEU A 575     -58.616 199.093  62.990  0.00  0.00      PROA C  
ATOM   4489  C   LEU A 575     -59.688 199.094  64.086  0.00  0.00      PROA C  
ATOM   4490  O   LEU A 575     -60.446 200.054  64.257  0.00  0.00      PROA O  
ATOM   4491  CB  LEU A 575     -57.420 200.001  63.383  0.00  0.00      PROA C  
ATOM   4492  CG  LEU A 575     -56.686 199.651  64.694  0.00  0.00      PROA C  
ATOM   4493  CD1 LEU A 575     -55.991 198.289  64.584  0.00  0.00      PROA C  
ATOM   4494  CD2 LEU A 575     -55.654 200.736  65.040  0.00  0.00      PROA C  
ATOM   4495  N   MET A 576     -59.774 197.998  64.856  0.00  0.00      PROA N  
ATOM   4496  CA  MET A 576     -60.762 197.801  65.893  0.00  0.00      PROA C  
ATOM   4497  C   MET A 576     -60.035 197.581  67.205  0.00  0.00      PROA C  
ATOM   4498  O   MET A 576     -58.899 197.107  67.226  0.00  0.00      PROA O  
ATOM   4499  CB  MET A 576     -61.651 196.554  65.620  0.00  0.00      PROA C  
ATOM   4500  CG  MET A 576     -62.404 196.587  64.272  0.00  0.00      PROA C  
ATOM   4501  SD  MET A 576     -63.577 197.963  64.069  0.00  0.00      PROA S  
ATOM   4502  CE  MET A 576     -64.787 197.401  65.300  0.00  0.00      PROA C  
ATOM   4503  N   PHE A 577     -60.665 197.913  68.342  0.00  0.00      PROA N  
ATOM   4504  CA  PHE A 577     -60.081 197.637  69.636  0.00  0.00      PROA C  
ATOM   4505  C   PHE A 577     -61.105 197.097  70.618  0.00  0.00      PROA C  
ATOM   4506  O   PHE A 577     -62.314 197.314  70.504  0.00  0.00      PROA O  
ATOM   4507  CB  PHE A 577     -59.322 198.859  70.223  0.00  0.00      PROA C  
ATOM   4508  CG  PHE A 577     -60.195 200.035  70.609  0.00  0.00      PROA C  
ATOM   4509  CD1 PHE A 577     -60.581 200.996  69.658  0.00  0.00      PROA C  
ATOM   4510  CD2 PHE A 577     -60.525 200.254  71.958  0.00  0.00      PROA C  
ATOM   4511  CE1 PHE A 577     -61.268 202.153  70.048  0.00  0.00      PROA C  
ATOM   4512  CE2 PHE A 577     -61.208 201.410  72.352  0.00  0.00      PROA C  
ATOM   4513  CZ  PHE A 577     -61.581 202.362  71.397  0.00  0.00      PROA C  
ATOM   4514  N   VAL A 578     -60.606 196.331  71.600  0.00  0.00      PROA N  
ATOM   4515  CA  VAL A 578     -61.371 195.712  72.661  0.00  0.00      PROA C  
ATOM   4516  C   VAL A 578     -60.813 196.135  74.007  0.00  0.00      PROA C  
ATOM   4517  O   VAL A 578     -59.598 196.200  74.208  0.00  0.00      PROA O  
ATOM   4518  CB  VAL A 578     -61.391 194.184  72.593  0.00  0.00      PROA C  
ATOM   4519  CG1 VAL A 578     -62.132 193.755  71.319  0.00  0.00      PROA C  
ATOM   4520  CG2 VAL A 578     -59.976 193.570  72.598  0.00  0.00      PROA C  
ATOM   4521  N   ASP A 579     -61.706 196.427  74.971  0.00  0.00      PROA N  
ATOM   4522  CA  ASP A 579     -61.326 196.744  76.332  0.00  0.00      PROA C  
ATOM   4523  C   ASP A 579     -61.655 195.535  77.204  0.00  0.00      PROA C  
ATOM   4524  O   ASP A 579     -62.820 195.179  77.399  0.00  0.00      PROA O  
ATOM   4525  CB  ASP A 579     -62.080 198.000  76.827  0.00  0.00      PROA C  
ATOM   4526  CG  ASP A 579     -61.674 199.240  76.040  0.00  0.00      PROA C  
ATOM   4527  OD1 ASP A 579     -60.481 199.381  75.662  0.00  0.00      PROA O  
ATOM   4528  OD2 ASP A 579     -62.540 200.150  75.900  0.00  0.00      PROA O1-
ATOM   4529  N   ILE A 580     -60.618 194.851  77.715  0.00  0.00      PROA N  
ATOM   4530  CA  ILE A 580     -60.723 193.550  78.349  0.00  0.00      PROA C  
ATOM   4531  C   ILE A 580     -60.058 193.537  79.735  0.00  0.00      PROA C  
ATOM   4532  O   ILE A 580     -58.856 193.789  79.865  0.00  0.00      PROA O  
ATOM   4533  CB  ILE A 580     -60.255 192.385  77.456  0.00  0.00      PROA C  
ATOM   4534  CG1 ILE A 580     -59.199 192.744  76.381  0.00  0.00      PROA C  
ATOM   4535  CG2 ILE A 580     -61.510 191.861  76.730  0.00  0.00      PROA C  
ATOM   4536  CD  ILE A 580     -57.802 193.034  76.920  0.00  0.00      PROA C  
ATOM   4537  N   PRO A 581     -60.781 193.281  80.828  0.00  0.00      PROA N  
ATOM   4538  CA  PRO A 581     -60.192 192.970  82.127  0.00  0.00      PROA C  
ATOM   4539  C   PRO A 581     -59.185 191.826  82.166  0.00  0.00      PROA C  
ATOM   4540  O   PRO A 581     -59.405 190.786  81.538  0.00  0.00      PROA O  
ATOM   4541  CB  PRO A 581     -61.410 192.706  83.024  0.00  0.00      PROA C  
ATOM   4542  CG  PRO A 581     -62.488 193.614  82.430  0.00  0.00      PROA C  
ATOM   4543  CD  PRO A 581     -62.231 193.482  80.931  0.00  0.00      PROA C  
ATOM   4544  N   ILE A 582     -58.089 191.980  82.939  0.00  0.00      PROA N  
ATOM   4545  CA  ILE A 582     -57.235 190.876  83.358  0.00  0.00      PROA C  
ATOM   4546  C   ILE A 582     -57.992 189.878  84.224  0.00  0.00      PROA C  
ATOM   4547  O   ILE A 582     -58.660 190.252  85.190  0.00  0.00      PROA O  
ATOM   4548  CB  ILE A 582     -55.973 191.359  84.087  0.00  0.00      PROA C  
ATOM   4549  CG1 ILE A 582     -55.029 192.127  83.132  0.00  0.00      PROA C  
ATOM   4550  CG2 ILE A 582     -55.205 190.200  84.770  0.00  0.00      PROA C  
ATOM   4551  CD  ILE A 582     -54.669 191.345  81.865  0.00  0.00      PROA C  
ATOM   4552  N   VAL A 583     -57.903 188.576  83.907  0.00  0.00      PROA N  
ATOM   4553  CA  VAL A 583     -58.510 187.527  84.707  0.00  0.00      PROA C  
ATOM   4554  C   VAL A 583     -57.446 186.864  85.568  0.00  0.00      PROA C  
ATOM   4555  O   VAL A 583     -56.246 186.948  85.298  0.00  0.00      PROA O  
ATOM   4556  CB  VAL A 583     -59.293 186.495  83.897  0.00  0.00      PROA C  
ATOM   4557  CG1 VAL A 583     -60.426 187.219  83.143  0.00  0.00      PROA C  
ATOM   4558  CG2 VAL A 583     -58.386 185.721  82.924  0.00  0.00      PROA C  
ATOM   4559  N   ASP A 584     -57.867 186.208  86.672  0.00  0.00      PROA N  
ATOM   4560  CA  ASP A 584     -56.962 185.585  87.621  0.00  0.00      PROA C  
ATOM   4561  C   ASP A 584     -56.057 184.523  86.974  0.00  0.00      PROA C  
ATOM   4562  O   ASP A 584     -56.504 183.669  86.206  0.00  0.00      PROA O  
ATOM   4563  CB  ASP A 584     -57.797 185.024  88.812  0.00  0.00      PROA C  
ATOM   4564  CG  ASP A 584     -56.975 184.481  89.974  0.00  0.00      PROA C  
ATOM   4565  OD1 ASP A 584     -55.770 184.818  90.107  0.00  0.00      PROA O  
ATOM   4566  OD2 ASP A 584     -57.569 183.770  90.829  0.00  0.00      PROA O1-
ATOM   4567  N   HIS A 585     -54.740 184.568  87.276  0.00  0.00      PROA N  
ATOM   4568  CA  HIS A 585     -53.738 183.654  86.749  0.00  0.00      PROA C  
ATOM   4569  C   HIS A 585     -54.021 182.200  87.091  0.00  0.00      PROA C  
ATOM   4570  O   HIS A 585     -53.954 181.319  86.235  0.00  0.00      PROA O  
ATOM   4571  CB  HIS A 585     -52.320 184.069  87.245  0.00  0.00      PROA C  
ATOM   4572  CG  HIS A 585     -51.215 183.049  87.063  0.00  0.00      PROA C  
ATOM   4573  CD2 HIS A 585     -50.279 182.932  86.079  0.00  0.00      PROA C  
ATOM   4574  ND1 HIS A 585     -50.842 182.148  88.040  0.00  0.00      PROA N  
ATOM   4575  CE1 HIS A 585     -49.726 181.515  87.601  0.00  0.00      PROA C  
ATOM   4576  NE2 HIS A 585     -49.345 181.959  86.416  0.00  0.00      PROA N  
ATOM   4577  N   GLN A 586     -54.409 181.927  88.355  0.00  0.00      PROA N  
ATOM   4578  CA  GLN A 586     -54.816 180.608  88.803  0.00  0.00      PROA C  
ATOM   4579  C   GLN A 586     -56.045 180.077  88.069  0.00  0.00      PROA C  
ATOM   4580  O   GLN A 586     -56.079 178.921  87.641  0.00  0.00      PROA O  
ATOM   4581  CB  GLN A 586     -55.063 180.615  90.334  0.00  0.00      PROA C  
ATOM   4582  CG  GLN A 586     -55.509 179.271  90.974  0.00  0.00      PROA C  
ATOM   4583  CD  GLN A 586     -54.492 178.139  90.791  0.00  0.00      PROA C  
ATOM   4584  NE2 GLN A 586     -54.565 177.418  89.649  0.00  0.00      PROA N  
ATOM   4585  OE1 GLN A 586     -53.650 177.885  91.658  0.00  0.00      PROA O  
ATOM   4586  N   LYS A 587     -57.077 180.927  87.871  0.00  0.00      PROA N  
ATOM   4587  CA  LYS A 587     -58.254 180.575  87.095  0.00  0.00      PROA C  
ATOM   4588  C   LYS A 587     -57.937 180.263  85.636  0.00  0.00      PROA C  
ATOM   4589  O   LYS A 587     -58.375 179.251  85.093  0.00  0.00      PROA O  
ATOM   4590  CB  LYS A 587     -59.348 181.672  87.170  0.00  0.00      PROA C  
ATOM   4591  CG  LYS A 587     -60.660 181.259  86.477  0.00  0.00      PROA C  
ATOM   4592  CD  LYS A 587     -61.840 182.219  86.724  0.00  0.00      PROA C  
ATOM   4593  CE  LYS A 587     -61.688 183.598  86.064  0.00  0.00      PROA C  
ATOM   4594  NZ  LYS A 587     -62.933 184.392  86.228  0.00  0.00      PROA N1+
ATOM   4595  N   CYS A 588     -57.109 181.099  84.976  0.00  0.00      PROA N  
ATOM   4596  CA  CYS A 588     -56.648 180.865  83.615  0.00  0.00      PROA C  
ATOM   4597  C   CYS A 588     -55.842 179.578  83.455  0.00  0.00      PROA C  
ATOM   4598  O   CYS A 588     -56.067 178.784  82.540  0.00  0.00      PROA O  
ATOM   4599  CB  CYS A 588     -55.797 182.063  83.120  0.00  0.00      PROA C  
ATOM   4600  SG  CYS A 588     -55.438 182.021  81.332  0.00  0.00      PROA S  
ATOM   4601  N   ALA A 589     -54.894 179.317  84.380  0.00  0.00      PROA N  
ATOM   4602  CA  ALA A 589     -54.107 178.105  84.392  0.00  0.00      PROA C  
ATOM   4603  C   ALA A 589     -54.930 176.830  84.571  0.00  0.00      PROA C  
ATOM   4604  O   ALA A 589     -54.767 175.862  83.825  0.00  0.00      PROA O  
ATOM   4605  CB  ALA A 589     -53.037 178.204  85.496  0.00  0.00      PROA C  
ATOM   4606  N   THR A 590     -55.880 176.802  85.534  0.00  0.00      PROA N  
ATOM   4607  CA  THR A 590     -56.775 175.654  85.713  0.00  0.00      PROA C  
ATOM   4608  C   THR A 590     -57.739 175.469  84.548  0.00  0.00      PROA C  
ATOM   4609  O   THR A 590     -58.022 174.343  84.142  0.00  0.00      PROA O  
ATOM   4610  CB  THR A 590     -57.501 175.595  87.064  0.00  0.00      PROA C  
ATOM   4611  CG2 THR A 590     -58.643 176.611  87.200  0.00  0.00      PROA C  
ATOM   4612  OG1 THR A 590     -58.038 174.301  87.335  0.00  0.00      PROA O  
ATOM   4613  N   ALA A 591     -58.237 176.570  83.941  0.00  0.00      PROA N  
ATOM   4614  CA  ALA A 591     -59.123 176.551  82.793  0.00  0.00      PROA C  
ATOM   4615  C   ALA A 591     -58.544 175.853  81.569  0.00  0.00      PROA C  
ATOM   4616  O   ALA A 591     -59.208 175.042  80.925  0.00  0.00      PROA O  
ATOM   4617  CB  ALA A 591     -59.501 177.993  82.411  0.00  0.00      PROA C  
ATOM   4618  N   TYR A 592     -57.257 176.094  81.257  0.00  0.00      PROA N  
ATOM   4619  CA  TYR A 592     -56.578 175.448  80.146  0.00  0.00      PROA C  
ATOM   4620  C   TYR A 592     -55.888 174.142  80.550  0.00  0.00      PROA C  
ATOM   4621  O   TYR A 592     -55.145 173.546  79.772  0.00  0.00      PROA O  
ATOM   4622  CB  TYR A 592     -55.580 176.425  79.461  0.00  0.00      PROA C  
ATOM   4623  CG  TYR A 592     -56.306 177.433  78.599  0.00  0.00      PROA C  
ATOM   4624  CD1 TYR A 592     -56.997 176.995  77.454  0.00  0.00      PROA C  
ATOM   4625  CD2 TYR A 592     -56.219 178.816  78.846  0.00  0.00      PROA C  
ATOM   4626  CE1 TYR A 592     -57.587 177.914  76.576  0.00  0.00      PROA C  
ATOM   4627  CE2 TYR A 592     -56.802 179.739  77.962  0.00  0.00      PROA C  
ATOM   4628  CZ  TYR A 592     -57.480 179.287  76.822  0.00  0.00      PROA C  
ATOM   4629  OH  TYR A 592     -58.031 180.202  75.899  0.00  0.00      PROA O  
ATOM   4630  N   THR A 593     -56.164 173.628  81.769  0.00  0.00      PROA N  
ATOM   4631  CA  THR A 593     -55.691 172.314  82.216  0.00  0.00      PROA C  
ATOM   4632  C   THR A 593     -56.819 171.280  82.122  0.00  0.00      PROA C  
ATOM   4633  O   THR A 593     -56.610 170.077  82.285  0.00  0.00      PROA O  
ATOM   4634  CB  THR A 593     -55.093 172.376  83.633  0.00  0.00      PROA C  
ATOM   4635  CG2 THR A 593     -54.536 171.031  84.131  0.00  0.00      PROA C  
ATOM   4636  OG1 THR A 593     -53.981 173.267  83.657  0.00  0.00      PROA O  
ATOM   4637  N   LYS A 594     -58.064 171.700  81.782  0.00  0.00      PROA N  
ATOM   4638  CA  LYS A 594     -59.202 170.800  81.599  0.00  0.00      PROA C  
ATOM   4639  C   LYS A 594     -58.981 169.761  80.494  0.00  0.00      PROA C  
ATOM   4640  O   LYS A 594     -58.285 169.998  79.512  0.00  0.00      PROA O  
ATOM   4641  CB  LYS A 594     -60.535 171.560  81.323  0.00  0.00      PROA C  
ATOM   4642  CG  LYS A 594     -60.678 172.194  79.923  0.00  0.00      PROA C  
ATOM   4643  CD  LYS A 594     -62.069 172.811  79.649  0.00  0.00      PROA C  
ATOM   4644  CE  LYS A 594     -62.483 173.954  80.590  0.00  0.00      PROA C  
ATOM   4645  NZ  LYS A 594     -63.829 174.473  80.226  0.00  0.00      PROA N1+
ATOM   4646  N   GLN A 595     -59.553 168.550  80.629  0.00  0.00      PROA N  
ATOM   4647  CA  GLN A 595     -59.497 167.529  79.591  0.00  0.00      PROA C  
ATOM   4648  C   GLN A 595     -60.253 167.962  78.312  0.00  0.00      PROA C  
ATOM   4649  O   GLN A 595     -61.346 168.524  78.443  0.00  0.00      PROA O  
ATOM   4650  CB  GLN A 595     -60.134 166.224  80.147  0.00  0.00      PROA C  
ATOM   4651  CG  GLN A 595     -59.860 164.922  79.346  0.00  0.00      PROA C  
ATOM   4652  CD  GLN A 595     -58.376 164.553  79.239  0.00  0.00      PROA C  
ATOM   4653  NE2 GLN A 595     -57.688 164.451  80.400  0.00  0.00      PROA N  
ATOM   4654  OE1 GLN A 595     -57.833 164.338  78.152  0.00  0.00      PROA O  
ATOM   4655  N   PRO A 596     -59.801 167.726  77.078  0.00  0.00      PROA N  
ATOM   4656  CA  PRO A 596     -58.447 167.353  76.687  0.00  0.00      PROA C  
ATOM   4657  C   PRO A 596     -57.581 168.580  76.379  0.00  0.00      PROA C  
ATOM   4658  O   PRO A 596     -57.754 169.208  75.332  0.00  0.00      PROA O  
ATOM   4659  CB  PRO A 596     -58.659 166.479  75.420  0.00  0.00      PROA C  
ATOM   4660  CG  PRO A 596     -60.176 166.480  75.141  0.00  0.00      PROA C  
ATOM   4661  CD  PRO A 596     -60.707 167.671  75.935  0.00  0.00      PROA C  
ATOM   4662  N   TYR A 597     -56.604 168.909  77.244  0.00  0.00      PROA N  
ATOM   4663  CA  TYR A 597     -55.578 169.913  76.990  0.00  0.00      PROA C  
ATOM   4664  C   TYR A 597     -54.267 169.453  77.637  0.00  0.00      PROA C  
ATOM   4665  O   TYR A 597     -54.314 168.796  78.684  0.00  0.00      PROA O  
ATOM   4666  CB  TYR A 597     -55.912 171.339  77.534  0.00  0.00      PROA C  
ATOM   4667  CG  TYR A 597     -56.850 172.122  76.647  0.00  0.00      PROA C  
ATOM   4668  CD1 TYR A 597     -56.329 172.930  75.619  0.00  0.00      PROA C  
ATOM   4669  CD2 TYR A 597     -58.232 172.165  76.897  0.00  0.00      PROA C  
ATOM   4670  CE1 TYR A 597     -57.171 173.744  74.849  0.00  0.00      PROA C  
ATOM   4671  CE2 TYR A 597     -59.080 172.974  76.128  0.00  0.00      PROA C  
ATOM   4672  CZ  TYR A 597     -58.547 173.765  75.103  0.00  0.00      PROA C  
ATOM   4673  OH  TYR A 597     -59.388 174.594  74.329  0.00  0.00      PROA O  
ATOM   4674  N   PRO A 598     -53.082 169.717  77.076  0.00  0.00      PROA N  
ATOM   4675  CA  PRO A 598     -51.812 169.537  77.779  0.00  0.00      PROA C  
ATOM   4676  C   PRO A 598     -51.676 170.386  79.045  0.00  0.00      PROA C  
ATOM   4677  O   PRO A 598     -52.106 171.541  79.077  0.00  0.00      PROA O  
ATOM   4678  CB  PRO A 598     -50.756 169.896  76.719  0.00  0.00      PROA C  
ATOM   4679  CG  PRO A 598     -51.450 170.946  75.848  0.00  0.00      PROA C  
ATOM   4680  CD  PRO A 598     -52.901 170.459  75.820  0.00  0.00      PROA C  
ATOM   4681  N   GLY A 599     -51.072 169.824  80.115  0.00  0.00      PROA N  
ATOM   4682  CA  GLY A 599     -50.701 170.566  81.320  0.00  0.00      PROA C  
ATOM   4683  C   GLY A 599     -49.594 171.580  81.121  0.00  0.00      PROA C  
ATOM   4684  O   GLY A 599     -48.775 171.469  80.205  0.00  0.00      PROA O  
ATOM   4685  N   ALA A 600     -49.541 172.595  82.010  0.00  0.00      PROA N  
ATOM   4686  CA  ALA A 600     -48.465 173.570  82.126  0.00  0.00      PROA C  
ATOM   4687  C   ALA A 600     -48.367 174.559  80.960  0.00  0.00      PROA C  
ATOM   4688  O   ALA A 600     -47.363 175.253  80.787  0.00  0.00      PROA O  
ATOM   4689  CB  ALA A 600     -47.111 172.895  82.449  0.00  0.00      PROA C  
ATOM   4690  N   LYS A 601     -49.427 174.655  80.128  0.00  0.00      PROA N  
ATOM   4691  CA  LYS A 601     -49.476 175.542  78.979  0.00  0.00      PROA C  
ATOM   4692  C   LYS A 601     -49.451 177.024  79.365  0.00  0.00      PROA C  
ATOM   4693  O   LYS A 601     -48.765 177.833  78.739  0.00  0.00      PROA O  
ATOM   4694  CB  LYS A 601     -50.695 175.207  78.085  0.00  0.00      PROA C  
ATOM   4695  CG  LYS A 601     -50.524 175.710  76.642  0.00  0.00      PROA C  
ATOM   4696  CD  LYS A 601     -51.679 175.285  75.718  0.00  0.00      PROA C  
ATOM   4697  CE  LYS A 601     -51.502 175.786  74.276  0.00  0.00      PROA C  
ATOM   4698  NZ  LYS A 601     -52.649 175.378  73.425  0.00  0.00      PROA N1+
ATOM   4699  N   VAL A 602     -50.169 177.409  80.447  0.00  0.00      PROA N  
ATOM   4700  CA  VAL A 602     -50.121 178.758  80.998  0.00  0.00      PROA C  
ATOM   4701  C   VAL A 602     -48.946 178.867  81.969  0.00  0.00      PROA C  
ATOM   4702  O   VAL A 602     -48.949 178.286  83.059  0.00  0.00      PROA O  
ATOM   4703  CB  VAL A 602     -51.419 179.173  81.696  0.00  0.00      PROA C  
ATOM   4704  CG1 VAL A 602     -51.311 180.613  82.241  0.00  0.00      PROA C  
ATOM   4705  CG2 VAL A 602     -52.597 179.092  80.705  0.00  0.00      PROA C  
ATOM   4706  N   THR A 603     -47.884 179.594  81.575  0.00  0.00      PROA N  
ATOM   4707  CA  THR A 603     -46.663 179.757  82.361  0.00  0.00      PROA C  
ATOM   4708  C   THR A 603     -46.705 181.018  83.220  0.00  0.00      PROA C  
ATOM   4709  O   THR A 603     -47.616 181.845  83.142  0.00  0.00      PROA O  
ATOM   4710  CB  THR A 603     -45.368 179.711  81.529  0.00  0.00      PROA C  
ATOM   4711  CG2 THR A 603     -45.431 178.513  80.570  0.00  0.00      PROA C  
ATOM   4712  OG1 THR A 603     -45.140 180.884  80.754  0.00  0.00      PROA O  
ATOM   4713  N   VAL A 604     -45.673 181.208  84.074  0.00  0.00      PROA N  
ATOM   4714  CA  VAL A 604     -45.516 182.377  84.938  0.00  0.00      PROA C  
ATOM   4715  C   VAL A 604     -45.177 183.629  84.117  0.00  0.00      PROA C  
ATOM   4716  O   VAL A 604     -45.360 184.769  84.545  0.00  0.00      PROA O  
ATOM   4717  CB  VAL A 604     -44.453 182.096  86.009  0.00  0.00      PROA C  
ATOM   4718  CG1 VAL A 604     -44.213 183.310  86.932  0.00  0.00      PROA C  
ATOM   4719  CG2 VAL A 604     -44.916 180.898  86.867  0.00  0.00      PROA C  
ATOM   4720  N   ASN A 605     -44.743 183.434  82.855  0.00  0.00      PROA N  
ATOM   4721  CA  ASN A 605     -44.395 184.489  81.923  0.00  0.00      PROA C  
ATOM   4722  C   ASN A 605     -45.593 184.919  81.078  0.00  0.00      PROA C  
ATOM   4723  O   ASN A 605     -45.457 185.634  80.085  0.00  0.00      PROA O  
ATOM   4724  CB  ASN A 605     -43.287 184.005  80.959  0.00  0.00      PROA C  
ATOM   4725  CG  ASN A 605     -42.058 183.569  81.747  0.00  0.00      PROA C  
ATOM   4726  ND2 ASN A 605     -41.544 182.353  81.452  0.00  0.00      PROA N  
ATOM   4727  OD1 ASN A 605     -41.568 184.284  82.628  0.00  0.00      PROA O  
ATOM   4728  N   MET A 606     -46.806 184.504  81.469  0.00  0.00      PROA N  
ATOM   4729  CA  MET A 606     -48.033 184.823  80.780  0.00  0.00      PROA C  
ATOM   4730  C   MET A 606     -49.023 185.513  81.705  0.00  0.00      PROA C  
ATOM   4731  O   MET A 606     -49.025 185.320  82.923  0.00  0.00      PROA O  
ATOM   4732  CB  MET A 606     -48.694 183.551  80.195  0.00  0.00      PROA C  
ATOM   4733  CG  MET A 606     -47.821 182.830  79.152  0.00  0.00      PROA C  
ATOM   4734  SD  MET A 606     -48.537 181.263  78.595  0.00  0.00      PROA S  
ATOM   4735  CE  MET A 606     -47.146 180.818  77.528  0.00  0.00      PROA C  
ATOM   4736  N   LEU A 607     -49.912 186.338  81.127  0.00  0.00      PROA N  
ATOM   4737  CA  LEU A 607     -51.076 186.864  81.812  0.00  0.00      PROA C  
ATOM   4738  C   LEU A 607     -52.263 186.680  80.879  0.00  0.00      PROA C  
ATOM   4739  O   LEU A 607     -52.104 186.475  79.674  0.00  0.00      PROA O  
ATOM   4740  CB  LEU A 607     -50.914 188.334  82.314  0.00  0.00      PROA C  
ATOM   4741  CG  LEU A 607     -51.096 189.502  81.314  0.00  0.00      PROA C  
ATOM   4742  CD1 LEU A 607     -51.147 190.838  82.074  0.00  0.00      PROA C  
ATOM   4743  CD2 LEU A 607     -49.984 189.586  80.262  0.00  0.00      PROA C  
ATOM   4744  N   CYS A 608     -53.493 186.678  81.429  0.00  0.00      PROA N  
ATOM   4745  CA  CYS A 608     -54.683 186.322  80.675  0.00  0.00      PROA C  
ATOM   4746  C   CYS A 608     -55.745 187.403  80.758  0.00  0.00      PROA C  
ATOM   4747  O   CYS A 608     -55.921 188.056  81.788  0.00  0.00      PROA O  
ATOM   4748  CB  CYS A 608     -55.319 184.998  81.163  0.00  0.00      PROA C  
ATOM   4749  SG  CYS A 608     -54.180 183.587  81.086  0.00  0.00      PROA S  
ATOM   4750  N   ALA A 609     -56.505 187.600  79.667  0.00  0.00      PROA N  
ATOM   4751  CA  ALA A 609     -57.546 188.602  79.615  0.00  0.00      PROA C  
ATOM   4752  C   ALA A 609     -58.686 188.161  78.711  0.00  0.00      PROA C  
ATOM   4753  O   ALA A 609     -58.515 187.343  77.806  0.00  0.00      PROA O  
ATOM   4754  CB  ALA A 609     -56.993 189.942  79.095  0.00  0.00      PROA C  
ATOM   4755  N   GLY A 610     -59.900 188.700  78.934  0.00  0.00      PROA N  
ATOM   4756  CA  GLY A 610     -61.034 188.419  78.061  0.00  0.00      PROA C  
ATOM   4757  C   GLY A 610     -62.367 188.652  78.723  0.00  0.00      PROA C  
ATOM   4758  O   GLY A 610     -62.527 188.502  79.934  0.00  0.00      PROA O  
ATOM   4759  N   LEU A 611     -63.381 189.030  77.916  0.00  0.00      PROA N  
ATOM   4760  CA  LEU A 611     -64.768 189.150  78.340  0.00  0.00      PROA C  
ATOM   4761  C   LEU A 611     -65.422 187.804  78.663  0.00  0.00      PROA C  
ATOM   4762  O   LEU A 611     -65.106 186.771  78.069  0.00  0.00      PROA O  
ATOM   4763  CB  LEU A 611     -65.651 189.885  77.290  0.00  0.00      PROA C  
ATOM   4764  CG  LEU A 611     -65.214 191.322  76.929  0.00  0.00      PROA C  
ATOM   4765  CD1 LEU A 611     -66.152 191.929  75.874  0.00  0.00      PROA C  
ATOM   4766  CD2 LEU A 611     -65.146 192.243  78.158  0.00  0.00      PROA C  
ATOM   4767  N   ASP A 612     -66.382 187.795  79.615  0.00  0.00      PROA N  
ATOM   4768  CA  ASP A 612     -67.215 186.637  79.914  0.00  0.00      PROA C  
ATOM   4769  C   ASP A 612     -68.076 186.191  78.724  0.00  0.00      PROA C  
ATOM   4770  O   ASP A 612     -68.169 185.004  78.405  0.00  0.00      PROA O  
ATOM   4771  CB  ASP A 612     -68.161 186.949  81.112  0.00  0.00      PROA C  
ATOM   4772  CG  ASP A 612     -67.426 187.185  82.423  0.00  0.00      PROA C  
ATOM   4773  OD1 ASP A 612     -66.240 186.798  82.577  0.00  0.00      PROA O  
ATOM   4774  OD2 ASP A 612     -68.085 187.695  83.371  0.00  0.00      PROA O1-
ATOM   4775  N   ARG A 613     -68.713 187.162  78.035  0.00  0.00      PROA N  
ATOM   4776  CA  ARG A 613     -69.611 186.914  76.920  0.00  0.00      PROA C  
ATOM   4777  C   ARG A 613     -69.476 187.995  75.852  0.00  0.00      PROA C  
ATOM   4778  O   ARG A 613     -70.443 188.638  75.440  0.00  0.00      PROA O  
ATOM   4779  CB  ARG A 613     -71.094 186.770  77.371  0.00  0.00      PROA C  
ATOM   4780  CG  ARG A 613     -71.376 185.505  78.209  0.00  0.00      PROA C  
ATOM   4781  CD  ARG A 613     -72.866 185.294  78.513  0.00  0.00      PROA C  
ATOM   4782  NE  ARG A 613     -73.005 184.003  79.265  0.00  0.00      PROA N  
ATOM   4783  CZ  ARG A 613     -73.086 182.799  78.709  0.00  0.00      PROA C  
ATOM   4784  NH1 ARG A 613     -73.059 182.607  77.409  0.00  0.00      PROA N1+
ATOM   4785  NH2 ARG A 613     -73.203 181.741  79.485  0.00  0.00      PROA N  
ATOM   4786  N   GLY A 614     -68.241 188.225  75.364  0.00  0.00      PROA N  
ATOM   4787  CA  GLY A 614     -67.995 189.072  74.199  0.00  0.00      PROA C  
ATOM   4788  C   GLY A 614     -68.277 188.349  72.903  0.00  0.00      PROA C  
ATOM   4789  O   GLY A 614     -67.743 187.267  72.662  0.00  0.00      PROA O  
ATOM   4790  N   GLY A 615     -69.114 188.936  72.015  0.00  0.00      PROA N  
ATOM   4791  CA  GLY A 615     -69.340 188.449  70.646  0.00  0.00      PROA C  
ATOM   4792  C   GLY A 615     -68.098 188.415  69.784  0.00  0.00      PROA C  
ATOM   4793  O   GLY A 615     -67.034 188.876  70.183  0.00  0.00      PROA O  
ATOM   4794  N   LYS A 616     -68.200 187.910  68.536  0.00  0.00      PROA N  
ATOM   4795  CA  LYS A 616     -67.050 187.597  67.687  0.00  0.00      PROA C  
ATOM   4796  C   LYS A 616     -66.256 188.834  67.250  0.00  0.00      PROA C  
ATOM   4797  O   LYS A 616     -65.069 188.773  66.923  0.00  0.00      PROA O  
ATOM   4798  CB  LYS A 616     -67.551 186.818  66.441  0.00  0.00      PROA C  
ATOM   4799  CG  LYS A 616     -66.460 186.143  65.587  0.00  0.00      PROA C  
ATOM   4800  CD  LYS A 616     -65.727 185.008  66.330  0.00  0.00      PROA C  
ATOM   4801  CE  LYS A 616     -64.785 184.195  65.424  0.00  0.00      PROA C  
ATOM   4802  NZ  LYS A 616     -64.213 183.029  66.152  0.00  0.00      PROA N1+
ATOM   4803  N   ASP A 617     -66.896 190.019  67.305  0.00  0.00      PROA N  
ATOM   4804  CA  ASP A 617     -66.277 191.322  67.148  0.00  0.00      PROA C  
ATOM   4805  C   ASP A 617     -65.169 191.567  68.195  0.00  0.00      PROA C  
ATOM   4806  O   ASP A 617     -64.115 192.143  67.919  0.00  0.00      PROA O  
ATOM   4807  CB  ASP A 617     -67.413 192.380  67.226  0.00  0.00      PROA C  
ATOM   4808  CG  ASP A 617     -67.020 193.748  66.691  0.00  0.00      PROA C  
ATOM   4809  OD1 ASP A 617     -66.019 193.868  65.939  0.00  0.00      PROA O  
ATOM   4810  OD2 ASP A 617     -67.789 194.715  66.942  0.00  0.00      PROA O1-
ATOM   4811  N   SER A 618     -65.384 191.080  69.433  0.00  0.00      PROA N  
ATOM   4812  CA  SER A 618     -64.434 191.142  70.530  0.00  0.00      PROA C  
ATOM   4813  C   SER A 618     -63.733 189.813  70.797  0.00  0.00      PROA C  
ATOM   4814  O   SER A 618     -64.332 188.846  71.266  0.00  0.00      PROA O  
ATOM   4815  CB  SER A 618     -65.083 191.612  71.860  0.00  0.00      PROA C  
ATOM   4816  OG  SER A 618     -66.307 190.918  72.105  0.00  0.00      PROA O  
ATOM   4817  N   CYS A 619     -62.414 189.754  70.537  0.00  0.00      PROA N  
ATOM   4818  CA  CYS A 619     -61.586 188.569  70.711  0.00  0.00      PROA C  
ATOM   4819  C   CYS A 619     -60.223 189.021  71.225  0.00  0.00      PROA C  
ATOM   4820  O   CYS A 619     -59.984 190.208  71.436  0.00  0.00      PROA O  
ATOM   4821  CB  CYS A 619     -61.406 187.772  69.382  0.00  0.00      PROA C  
ATOM   4822  SG  CYS A 619     -62.890 186.855  68.844  0.00  0.00      PROA S  
ATOM   4823  N   ARG A 620     -59.295 188.070  71.473  0.00  0.00      PROA N  
ATOM   4824  CA  ARG A 620     -57.988 188.329  72.062  0.00  0.00      PROA C  
ATOM   4825  C   ARG A 620     -57.084 189.325  71.339  0.00  0.00      PROA C  
ATOM   4826  O   ARG A 620     -56.375 190.094  71.990  0.00  0.00      PROA O  
ATOM   4827  CB  ARG A 620     -57.223 187.008  72.347  0.00  0.00      PROA C  
ATOM   4828  CG  ARG A 620     -57.013 186.060  71.145  0.00  0.00      PROA C  
ATOM   4829  CD  ARG A 620     -56.357 184.742  71.578  0.00  0.00      PROA C  
ATOM   4830  NE  ARG A 620     -56.305 183.815  70.400  0.00  0.00      PROA N  
ATOM   4831  CZ  ARG A 620     -55.247 183.620  69.626  0.00  0.00      PROA C  
ATOM   4832  NH1 ARG A 620     -54.202 184.414  69.641  0.00  0.00      PROA N1+
ATOM   4833  NH2 ARG A 620     -55.232 182.582  68.816  0.00  0.00      PROA N  
ATOM   4834  N   GLY A 621     -57.104 189.341  69.986  0.00  0.00      PROA N  
ATOM   4835  CA  GLY A 621     -56.386 190.312  69.163  0.00  0.00      PROA C  
ATOM   4836  C   GLY A 621     -55.561 189.678  68.075  0.00  0.00      PROA C  
ATOM   4837  O   GLY A 621     -55.468 188.457  67.953  0.00  0.00      PROA O  
ATOM   4838  N   ASP A 622     -54.940 190.522  67.228  0.00  0.00      PROA N  
ATOM   4839  CA  ASP A 622     -53.979 190.106  66.221  0.00  0.00      PROA C  
ATOM   4840  C   ASP A 622     -52.681 189.600  66.850  0.00  0.00      PROA C  
ATOM   4841  O   ASP A 622     -52.105 190.257  67.718  0.00  0.00      PROA O  
ATOM   4842  CB  ASP A 622     -53.611 191.273  65.266  0.00  0.00      PROA C  
ATOM   4843  CG  ASP A 622     -54.786 191.817  64.472  0.00  0.00      PROA C  
ATOM   4844  OD1 ASP A 622     -55.897 191.227  64.478  0.00  0.00      PROA O  
ATOM   4845  OD2 ASP A 622     -54.590 192.856  63.788  0.00  0.00      PROA O1-
ATOM   4846  N   ALA A 623     -52.169 188.434  66.407  0.00  0.00      PROA N  
ATOM   4847  CA  ALA A 623     -50.904 187.865  66.827  0.00  0.00      PROA C  
ATOM   4848  C   ALA A 623     -49.728 188.840  66.814  0.00  0.00      PROA C  
ATOM   4849  O   ALA A 623     -49.419 189.481  65.806  0.00  0.00      PROA O  
ATOM   4850  CB  ALA A 623     -50.552 186.643  65.960  0.00  0.00      PROA C  
ATOM   4851  N   GLY A 624     -49.061 188.983  67.977  0.00  0.00      PROA N  
ATOM   4852  CA  GLY A 624     -47.973 189.925  68.167  0.00  0.00      PROA C  
ATOM   4853  C   GLY A 624     -48.384 191.332  68.532  0.00  0.00      PROA C  
ATOM   4854  O   GLY A 624     -47.538 192.148  68.898  0.00  0.00      PROA O  
ATOM   4855  N   GLY A 625     -49.692 191.655  68.466  0.00  0.00      PROA N  
ATOM   4856  CA  GLY A 625     -50.257 192.912  68.944  0.00  0.00      PROA C  
ATOM   4857  C   GLY A 625     -50.046 193.171  70.420  0.00  0.00      PROA C  
ATOM   4858  O   GLY A 625     -49.889 192.249  71.221  0.00  0.00      PROA O  
ATOM   4859  N   ALA A 626     -50.070 194.449  70.832  0.00  0.00      PROA N  
ATOM   4860  CA  ALA A 626     -49.877 194.811  72.220  0.00  0.00      PROA C  
ATOM   4861  C   ALA A 626     -51.183 194.884  73.006  0.00  0.00      PROA C  
ATOM   4862  O   ALA A 626     -52.194 195.433  72.562  0.00  0.00      PROA O  
ATOM   4863  CB  ALA A 626     -49.126 196.151  72.341  0.00  0.00      PROA C  
ATOM   4864  N   LEU A 627     -51.151 194.328  74.229  0.00  0.00      PROA N  
ATOM   4865  CA  LEU A 627     -52.124 194.529  75.277  0.00  0.00      PROA C  
ATOM   4866  C   LEU A 627     -51.662 195.705  76.117  0.00  0.00      PROA C  
ATOM   4867  O   LEU A 627     -50.597 195.666  76.741  0.00  0.00      PROA O  
ATOM   4868  CB  LEU A 627     -52.261 193.240  76.133  0.00  0.00      PROA C  
ATOM   4869  CG  LEU A 627     -52.965 193.361  77.500  0.00  0.00      PROA C  
ATOM   4870  CD1 LEU A 627     -54.435 193.755  77.352  0.00  0.00      PROA C  
ATOM   4871  CD2 LEU A 627     -52.861 192.036  78.271  0.00  0.00      PROA C  
ATOM   4872  N   VAL A 628     -52.435 196.802  76.106  0.00  0.00      PROA N  
ATOM   4873  CA  VAL A 628     -51.980 198.093  76.579  0.00  0.00      PROA C  
ATOM   4874  C   VAL A 628     -52.764 198.537  77.806  0.00  0.00      PROA C  
ATOM   4875  O   VAL A 628     -53.964 198.293  77.945  0.00  0.00      PROA O  
ATOM   4876  CB  VAL A 628     -51.977 199.170  75.486  0.00  0.00      PROA C  
ATOM   4877  CG1 VAL A 628     -51.356 198.577  74.207  0.00  0.00      PROA C  
ATOM   4878  CG2 VAL A 628     -53.370 199.726  75.148  0.00  0.00      PROA C  
ATOM   4879  N   PHE A 629     -52.065 199.180  78.755  0.00  0.00      PROA N  
ATOM   4880  CA  PHE A 629     -52.605 199.671  80.008  0.00  0.00      PROA C  
ATOM   4881  C   PHE A 629     -52.296 201.149  80.157  0.00  0.00      PROA C  
ATOM   4882  O   PHE A 629     -51.292 201.641  79.646  0.00  0.00      PROA O  
ATOM   4883  CB  PHE A 629     -51.996 198.943  81.232  0.00  0.00      PROA C  
ATOM   4884  CG  PHE A 629     -52.430 197.510  81.250  0.00  0.00      PROA C  
ATOM   4885  CD1 PHE A 629     -53.651 197.160  81.848  0.00  0.00      PROA C  
ATOM   4886  CD2 PHE A 629     -51.617 196.500  80.709  0.00  0.00      PROA C  
ATOM   4887  CE1 PHE A 629     -54.068 195.826  81.886  0.00  0.00      PROA C  
ATOM   4888  CE2 PHE A 629     -52.033 195.164  80.738  0.00  0.00      PROA C  
ATOM   4889  CZ  PHE A 629     -53.261 194.834  81.321  0.00  0.00      PROA C  
ATOM   4890  N   LEU A 630     -53.165 201.903  80.860  0.00  0.00      PROA N  
ATOM   4891  CA  LEU A 630     -52.986 203.330  81.063  0.00  0.00      PROA C  
ATOM   4892  C   LEU A 630     -52.387 203.588  82.439  0.00  0.00      PROA C  
ATOM   4893  O   LEU A 630     -52.982 203.279  83.474  0.00  0.00      PROA O  
ATOM   4894  CB  LEU A 630     -54.344 204.063  80.880  0.00  0.00      PROA C  
ATOM   4895  CG  LEU A 630     -54.358 205.614  80.905  0.00  0.00      PROA C  
ATOM   4896  CD1 LEU A 630     -54.561 206.193  82.315  0.00  0.00      PROA C  
ATOM   4897  CD2 LEU A 630     -53.139 206.247  80.220  0.00  0.00      PROA C  
ATOM   4898  N   ASP A 631     -51.163 204.158  82.485  0.00  0.00      PROA N  
ATOM   4899  CA  ASP A 631     -50.514 204.608  83.698  0.00  0.00      PROA C  
ATOM   4900  C   ASP A 631     -51.260 205.802  84.288  0.00  0.00      PROA C  
ATOM   4901  O   ASP A 631     -51.245 206.893  83.725  0.00  0.00      PROA O  
ATOM   4902  CB  ASP A 631     -49.009 204.881  83.411  0.00  0.00      PROA C  
ATOM   4903  CG  ASP A 631     -48.184 205.200  84.641  0.00  0.00      PROA C  
ATOM   4904  OD1 ASP A 631     -48.402 206.260  85.282  0.00  0.00      PROA O  
ATOM   4905  OD2 ASP A 631     -47.261 204.411  84.974  0.00  0.00      PROA O1-
ATOM   4906  N   ASN A 632     -51.763 205.551  86.058  1.00 26.97      PROA N  
ATOM   4907  CA  ASN A 632     -53.072 206.219  85.917  1.00 26.97      PROA C  
ATOM   4908  C   ASN A 632     -53.063 207.438  84.991  1.00 26.97      PROA C  
ATOM   4909  O   ASN A 632     -53.215 207.343  83.739  1.00 26.97      PROA O  
ATOM   4910  CB  ASN A 632     -53.283 206.737  87.352  1.00 26.97      PROA C  
ATOM   4911  CG  ASN A 632     -54.691 207.233  87.629  1.00 26.97      PROA C  
ATOM   4912  ND2 ASN A 632     -55.219 206.827  88.763  1.00 26.97      PROA N  
ATOM   4913  OD1 ASN A 632     -55.232 208.068  86.868  1.00 26.97      PROA O  
ATOM   4914  N   GLU A 633     -50.858 207.711  87.075  0.00  0.00      PROA N  
ATOM   4915  CA  GLU A 633     -49.992 208.782  87.535  0.00  0.00      PROA C  
ATOM   4916  C   GLU A 633     -49.428 209.658  86.419  0.00  0.00      PROA C  
ATOM   4917  O   GLU A 633     -49.446 210.888  86.499  0.00  0.00      PROA O  
ATOM   4918  CB  GLU A 633     -48.809 208.213  88.362  0.00  0.00      PROA C  
ATOM   4919  CG  GLU A 633     -49.251 207.502  89.666  0.00  0.00      PROA C  
ATOM   4920  CD  GLU A 633     -48.057 207.076  90.512  0.00  0.00      PROA C  
ATOM   4921  OE1 GLU A 633     -47.234 206.257  90.020  0.00  0.00      PROA O  
ATOM   4922  OE2 GLU A 633     -47.926 207.543  91.675  0.00  0.00      PROA O1-
ATOM   4923  N   THR A 634     -48.926 209.039  85.332  0.00  0.00      PROA N  
ATOM   4924  CA  THR A 634     -48.227 209.771  84.276  0.00  0.00      PROA C  
ATOM   4925  C   THR A 634     -49.105 210.043  83.065  0.00  0.00      PROA C  
ATOM   4926  O   THR A 634     -48.754 210.847  82.201  0.00  0.00      PROA O  
ATOM   4927  CB  THR A 634     -46.965 209.051  83.794  0.00  0.00      PROA C  
ATOM   4928  CG2 THR A 634     -45.970 208.920  84.957  0.00  0.00      PROA C  
ATOM   4929  OG1 THR A 634     -47.228 207.736  83.328  0.00  0.00      PROA O  
ATOM   4930  N   GLN A 635     -50.286 209.401  82.994  0.00  0.00      PROA N  
ATOM   4931  CA  GLN A 635     -51.232 209.458  81.893  0.00  0.00      PROA C  
ATOM   4932  C   GLN A 635     -50.663 208.933  80.572  0.00  0.00      PROA C  
ATOM   4933  O   GLN A 635     -50.928 209.459  79.489  0.00  0.00      PROA O  
ATOM   4934  CB  GLN A 635     -51.938 210.836  81.763  0.00  0.00      PROA C  
ATOM   4935  CG  GLN A 635     -52.759 211.205  83.024  0.00  0.00      PROA C  
ATOM   4936  CD  GLN A 635     -53.436 212.571  82.898  0.00  0.00      PROA C  
ATOM   4937  NE2 GLN A 635     -54.449 212.667  82.007  0.00  0.00      PROA N  
ATOM   4938  OE1 GLN A 635     -53.083 213.539  83.580  0.00  0.00      PROA O
[truncated: 552,727 more chars]
