# Supplementary material for: Flexibility in Mannan-Binding Lectin-Associated Serine Proteases-1 and -2 Provides Insight on Lectin Pathway Activation
Source: Structure. 2017 Feb 7;25(2):364–75. doi: 10.1016/j.str.2016.12.014 (PMC5300068; doi:10.1016/j.str.2016.12.014)
Supplement: Data S5. The Ten Best-Fit Structures for the Full-Length Zymogen of MASP-2 from SASSIE Modeling, Figures 5E, 6E, and 7E [file mmc6.zip › fit04.pdb]

ATOM      1  N   HIS A   1      -5.132 106.259  28.007  0.00  0.00      PROA N  
ATOM      2  CA  HIS A   1      -4.302 106.019  26.763  0.00  0.00      PROA C  
ATOM      3  C   HIS A   1      -2.825 106.375  26.912  0.00  0.00      PROA C  
ATOM      4  O   HIS A   1      -1.980 105.499  27.095  0.00  0.00      PROA O  
ATOM      5  CB  HIS A   1      -4.957 106.727  25.531  0.00  0.00      PROA C  
ATOM      6  CG  HIS A   1      -4.258 106.480  24.210  0.00  0.00      PROA C  
ATOM      7  CD2 HIS A   1      -4.507 105.528  23.265  0.00  0.00      PROA C  
ATOM      8  ND1 HIS A   1      -3.334 107.334  23.639  0.00  0.00      PROA N  
ATOM      9  CE1 HIS A   1      -3.047 106.854  22.404  0.00  0.00      PROA C  
ATOM     10  NE2 HIS A   1      -3.735 105.757  22.132  0.00  0.00      PROA N  
ATOM     11  N   HIS A   2      -2.457 107.682  26.848  0.00  0.00      PROA N  
ATOM     12  CA  HIS A   2      -1.075 108.148  26.971  0.00  0.00      PROA C  
ATOM     13  C   HIS A   2      -0.422 107.829  28.312  0.00  0.00      PROA C  
ATOM     14  O   HIS A   2       0.739 107.426  28.387  0.00  0.00      PROA O  
ATOM     15  CB  HIS A   2      -0.973 109.671  26.706  0.00  0.00      PROA C  
ATOM     16  CG  HIS A   2      -1.430 110.047  25.320  0.00  0.00      PROA C  
ATOM     17  CD2 HIS A   2      -2.470 110.830  24.917  0.00  0.00      PROA C  
ATOM     18  ND1 HIS A   2      -0.750 109.702  24.170  0.00  0.00      PROA N  
ATOM     19  CE1 HIS A   2      -1.406 110.273  23.129  0.00  0.00      PROA C  
ATOM     20  NE2 HIS A   2      -2.460 110.964  23.533  0.00  0.00      PROA N  
ATOM     21  N   HIS A   3      -1.182 107.985  29.411  0.00  0.00      PROA N  
ATOM     22  CA  HIS A   3      -0.746 107.635  30.751  0.00  0.00      PROA C  
ATOM     23  C   HIS A   3      -1.893 106.959  31.482  0.00  0.00      PROA C  
ATOM     24  O   HIS A   3      -2.961 107.542  31.680  0.00  0.00      PROA O  
ATOM     25  CB  HIS A   3      -0.224 108.868  31.536  0.00  0.00      PROA C  
ATOM     26  CG  HIS A   3      -1.253 109.944  31.782  0.00  0.00      PROA C  
ATOM     27  CD2 HIS A   3      -1.544 111.054  31.047  0.00  0.00      PROA C  
ATOM     28  ND1 HIS A   3      -1.959 110.081  32.960  0.00  0.00      PROA N  
ATOM     29  CE1 HIS A   3      -2.659 111.240  32.879  0.00  0.00      PROA C  
ATOM     30  NE2 HIS A   3      -2.439 111.868  31.734  0.00  0.00      PROA N  
ATOM     31  N   HIS A   4      -1.721 105.679  31.870  0.00  0.00      PROA N  
ATOM     32  CA  HIS A   4      -2.771 104.914  32.526  0.00  0.00      PROA C  
ATOM     33  C   HIS A   4      -3.123 105.508  33.885  0.00  0.00      PROA C  
ATOM     34  O   HIS A   4      -2.543 105.181  34.922  0.00  0.00      PROA O  
ATOM     35  CB  HIS A   4      -2.384 103.418  32.660  0.00  0.00      PROA C  
ATOM     36  CG  HIS A   4      -3.497 102.525  33.162  0.00  0.00      PROA C  
ATOM     37  CD2 HIS A   4      -4.310 101.676  32.473  0.00  0.00      PROA C  
ATOM     38  ND1 HIS A   4      -3.764 102.295  34.497  0.00  0.00      PROA N  
ATOM     39  CE1 HIS A   4      -4.730 101.347  34.559  0.00  0.00      PROA C  
ATOM     40  NE2 HIS A   4      -5.095 100.939  33.352  0.00  0.00      PROA N  
ATOM     41  N   HIS A   5      -4.109 106.416  33.898  0.00  0.00      PROA N  
ATOM     42  CA  HIS A   5      -4.705 106.947  35.103  0.00  0.00      PROA C  
ATOM     43  C   HIS A   5      -6.112 107.367  34.724  0.00  0.00      PROA C  
ATOM     44  O   HIS A   5      -6.368 107.744  33.579  0.00  0.00      PROA O  
ATOM     45  CB  HIS A   5      -3.902 108.143  35.677  0.00  0.00      PROA C  
ATOM     46  CG  HIS A   5      -4.359 108.600  37.040  0.00  0.00      PROA C  
ATOM     47  CD2 HIS A   5      -3.891 108.257  38.274  0.00  0.00      PROA C  
ATOM     48  ND1 HIS A   5      -5.251 109.630  37.252  0.00  0.00      PROA N  
ATOM     49  CE1 HIS A   5      -5.307 109.847  38.590  0.00  0.00      PROA C  
ATOM     50  NE2 HIS A   5      -4.496 109.037  39.253  0.00  0.00      PROA N  
ATOM     51  N   HIS A   6      -7.072 107.284  35.660  0.00  0.00      PROA N  
ATOM     52  CA  HIS A   6      -8.471 107.497  35.339  0.00  0.00      PROA C  
ATOM     53  C   HIS A   6      -9.147 108.221  36.479  0.00  0.00      PROA C  
ATOM     54  O   HIS A   6      -9.419 107.648  37.535  0.00  0.00      PROA O  
ATOM     55  CB  HIS A   6      -9.221 106.161  35.082  0.00  0.00      PROA C  
ATOM     56  CG  HIS A   6      -8.573 105.312  34.013  0.00  0.00      PROA C  
ATOM     57  CD2 HIS A   6      -8.768 105.308  32.664  0.00  0.00      PROA C  
ATOM     58  ND1 HIS A   6      -7.748 104.235  34.275  0.00  0.00      PROA N  
ATOM     59  CE1 HIS A   6      -7.465 103.646  33.087  0.00  0.00      PROA C  
ATOM     60  NE2 HIS A   6      -8.063 104.260  32.078  0.00  0.00      PROA N  
ATOM     61  N   ILE A   7      -9.423 109.521  36.294  0.00  0.00      PROA N  
ATOM     62  CA  ILE A   7     -10.079 110.340  37.292  0.00  0.00      PROA C  
ATOM     63  C   ILE A   7     -11.066 111.255  36.536  0.00  0.00      PROA C  
ATOM     64  O   ILE A   7     -10.791 111.688  35.417  0.00  0.00      PROA O  
ATOM     65  CB  ILE A   7      -9.111 111.096  38.220  0.00  0.00      PROA C  
ATOM     66  CG1 ILE A   7      -7.671 110.523  38.352  0.00  0.00      PROA C  
ATOM     67  CG2 ILE A   7      -9.749 111.117  39.626  0.00  0.00      PROA C  
ATOM     68  CD  ILE A   7      -6.701 110.989  37.256  0.00  0.00      PROA C  
ATOM     69  N   ASP A   8     -12.300 111.470  37.055  0.00  0.00      PROA N  
ATOM     70  CA  ASP A   8     -13.379 112.128  36.317  0.00  0.00      PROA C  
ATOM     71  C   ASP A   8     -13.224 113.625  35.922  0.00  0.00      PROA C  
ATOM     72  O   ASP A   8     -13.525 114.013  34.790  0.00  0.00      PROA O  
ATOM     73  CB  ASP A   8     -14.715 111.885  37.085  0.00  0.00      PROA C  
ATOM     74  CG  ASP A   8     -15.963 112.077  36.229  0.00  0.00      PROA C  
ATOM     75  OD1 ASP A   8     -15.945 111.732  35.019  0.00  0.00      PROA O  
ATOM     76  OD2 ASP A   8     -17.023 112.448  36.800  0.00  0.00      PROA O1-
ATOM     77  N   GLY A   9     -12.777 114.511  36.850  0.00  0.00      PROA N  
ATOM     78  CA  GLY A   9     -12.700 115.975  36.648  0.00  0.00      PROA C  
ATOM     79  C   GLY A   9     -11.402 116.475  36.026  0.00  0.00      PROA C  
ATOM     80  O   GLY A   9     -10.802 115.812  35.197  0.00  0.00      PROA O  
ATOM     81  N   ARG A  10     -10.918 117.675  36.430  0.00  0.00      PROA N  
ATOM     82  CA  ARG A  10      -9.564 118.167  36.147  0.00  0.00      PROA C  
ATOM     83  C   ARG A  10      -9.337 119.589  36.614  0.00  0.00      PROA C  
ATOM     84  O   ARG A  10      -9.847 120.554  36.047  0.00  0.00      PROA O  
ATOM     85  CB  ARG A  10      -9.043 118.188  34.664  0.00  0.00      PROA C  
ATOM     86  CG  ARG A  10      -7.615 118.781  34.471  0.00  0.00      PROA C  
ATOM     87  CD  ARG A  10      -6.975 118.612  33.085  0.00  0.00      PROA C  
ATOM     88  NE  ARG A  10      -5.682 119.378  33.090  0.00  0.00      PROA N  
ATOM     89  CZ  ARG A  10      -4.524 118.964  33.591  0.00  0.00      PROA C  
ATOM     90  NH1 ARG A  10      -4.360 117.803  34.185  0.00  0.00      PROA N1+
ATOM     91  NH2 ARG A  10      -3.474 119.753  33.487  0.00  0.00      PROA N  
ATOM     92  N   SER A  11      -8.453 119.737  37.615  0.00  0.00      PROA N  
ATOM     93  CA  SER A  11      -7.494 120.831  37.626  0.00  0.00      PROA C  
ATOM     94  C   SER A  11      -6.242 120.192  38.189  0.00  0.00      PROA C  
ATOM     95  O   SER A  11      -6.262 119.029  38.598  0.00  0.00      PROA O  
ATOM     96  CB  SER A  11      -7.886 122.139  38.388  0.00  0.00      PROA C  
ATOM     97  OG  SER A  11      -7.813 122.019  39.809  0.00  0.00      PROA O  
ATOM     98  N   LYS A  12      -5.100 120.906  38.167  0.00  0.00      PROA N  
ATOM     99  CA  LYS A  12      -3.851 120.435  38.742  0.00  0.00      PROA C  
ATOM    100  C   LYS A  12      -3.944 120.181  40.251  0.00  0.00      PROA C  
ATOM    101  O   LYS A  12      -3.412 119.201  40.778  0.00  0.00      PROA O  
ATOM    102  CB  LYS A  12      -2.720 121.442  38.423  0.00  0.00      PROA C  
ATOM    103  CG  LYS A  12      -1.312 120.973  38.825  0.00  0.00      PROA C  
ATOM    104  CD  LYS A  12      -0.222 121.970  38.390  0.00  0.00      PROA C  
ATOM    105  CE  LYS A  12       1.205 121.493  38.709  0.00  0.00      PROA C  
ATOM    106  NZ  LYS A  12       2.212 122.472  38.227  0.00  0.00      PROA N1+
ATOM    107  N   TRP A  13      -4.670 121.064  40.968  0.00  0.00      PROA N  
ATOM    108  CA  TRP A  13      -4.889 120.992  42.404  0.00  0.00      PROA C  
ATOM    109  C   TRP A  13      -6.304 121.476  42.747  0.00  0.00      PROA C  
ATOM    110  O   TRP A  13      -6.559 121.914  43.875  0.00  0.00      PROA O  
ATOM    111  CB  TRP A  13      -3.815 121.826  43.154  0.00  0.00      PROA C  
ATOM    112  CG  TRP A  13      -2.427 121.289  42.990  0.00  0.00      PROA C  
ATOM    113  CD1 TRP A  13      -1.475 121.707  42.091  0.00  0.00      PROA C  
ATOM    114  CD2 TRP A  13      -1.847 120.197  43.724  0.00  0.00      PROA C  
ATOM    115  CE2 TRP A  13      -0.538 120.011  43.215  0.00  0.00      PROA C  
ATOM    116  CE3 TRP A  13      -2.308 119.370  44.752  0.00  0.00      PROA C  
ATOM    117  NE1 TRP A  13      -0.341 120.937  42.234  0.00  0.00      PROA N  
ATOM    118  CZ2 TRP A  13       0.300 119.018  43.695  0.00  0.00      PROA C  
ATOM    119  CZ3 TRP A  13      -1.461 118.367  45.234  0.00  0.00      PROA C  
ATOM    120  CH2 TRP A  13      -0.184 118.189  44.710  0.00  0.00      PROA C  
ATOM    121  N   PRO A  14      -7.243 121.467  41.799  0.00  0.00      PROA N  
ATOM    122  CA  PRO A  14      -8.481 122.222  41.913  0.00  0.00      PROA C  
ATOM    123  C   PRO A  14      -9.470 121.590  42.879  0.00  0.00      PROA C  
ATOM    124  O   PRO A  14     -10.149 122.317  43.608  0.00  0.00      PROA O  
ATOM    125  CB  PRO A  14      -8.959 122.296  40.458  0.00  0.00      PROA C  
ATOM    126  CG  PRO A  14      -8.480 120.988  39.824  0.00  0.00      PROA C  
ATOM    127  CD  PRO A  14      -7.134 120.766  40.513  0.00  0.00      PROA C  
ATOM    128  N   GLU A  15      -9.584 120.249  42.898  0.00  0.00      PROA N  
ATOM    129  CA  GLU A  15     -10.412 119.530  43.845  0.00  0.00      PROA C  
ATOM    130  C   GLU A  15      -9.642 119.246  45.142  0.00  0.00      PROA C  
ATOM    131  O   GLU A  15      -8.431 118.996  45.085  0.00  0.00      PROA O  
ATOM    132  CB  GLU A  15     -10.918 118.180  43.264  0.00  0.00      PROA C  
ATOM    133  CG  GLU A  15     -11.879 118.348  42.060  0.00  0.00      PROA C  
ATOM    134  CD  GLU A  15     -12.436 117.016  41.568  0.00  0.00      PROA C  
ATOM    135  OE1 GLU A  15     -11.652 116.174  41.054  0.00  0.00      PROA O  
ATOM    136  OE2 GLU A  15     -13.674 116.796  41.672  0.00  0.00      PROA O1-
ATOM    137  N   PRO A  16     -10.260 119.259  46.326  0.00  0.00      PROA N  
ATOM    138  CA  PRO A  16      -9.786 118.541  47.510  0.00  0.00      PROA C  
ATOM    139  C   PRO A  16      -9.225 117.140  47.282  0.00  0.00      PROA C  
ATOM    140  O   PRO A  16      -9.785 116.373  46.495  0.00  0.00      PROA O  
ATOM    141  CB  PRO A  16     -11.004 118.525  48.444  0.00  0.00      PROA C  
ATOM    142  CG  PRO A  16     -11.745 119.814  48.081  0.00  0.00      PROA C  
ATOM    143  CD  PRO A  16     -11.571 119.870  46.563  0.00  0.00      PROA C  
ATOM    144  N   VAL A  17      -8.136 116.772  47.984  0.00  0.00      PROA N  
ATOM    145  CA  VAL A  17      -7.558 115.440  47.896  0.00  0.00      PROA C  
ATOM    146  C   VAL A  17      -8.005 114.623  49.098  0.00  0.00      PROA C  
ATOM    147  O   VAL A  17      -7.641 114.896  50.243  0.00  0.00      PROA O  
ATOM    148  CB  VAL A  17      -6.033 115.475  47.770  0.00  0.00      PROA C  
ATOM    149  CG1 VAL A  17      -5.420 114.061  47.866  0.00  0.00      PROA C  
ATOM    150  CG2 VAL A  17      -5.664 116.118  46.417  0.00  0.00      PROA C  
ATOM    151  N   PHE A  18      -8.837 113.596  48.865  0.00  0.00      PROA N  
ATOM    152  CA  PHE A  18      -9.302 112.698  49.900  0.00  0.00      PROA C  
ATOM    153  C   PHE A  18      -9.806 111.441  49.203  0.00  0.00      PROA C  
ATOM    154  O   PHE A  18     -10.048 111.436  47.993  0.00  0.00      PROA O  
ATOM    155  CB  PHE A  18     -10.396 113.331  50.828  0.00  0.00      PROA C  
ATOM    156  CG  PHE A  18     -11.727 113.570  50.148  0.00  0.00      PROA C  
ATOM    157  CD1 PHE A  18     -11.903 114.655  49.272  0.00  0.00      PROA C  
ATOM    158  CD2 PHE A  18     -12.822 112.726  50.410  0.00  0.00      PROA C  
ATOM    159  CE1 PHE A  18     -13.133 114.868  48.636  0.00  0.00      PROA C  
ATOM    160  CE2 PHE A  18     -14.056 112.941  49.784  0.00  0.00      PROA C  
ATOM    161  CZ  PHE A  18     -14.209 114.008  48.890  0.00  0.00      PROA C  
ATOM    162  N   GLY A  19      -9.961 110.329  49.943  0.00  0.00      PROA N  
ATOM    163  CA  GLY A  19     -10.484 109.108  49.354  0.00  0.00      PROA C  
ATOM    164  C   GLY A  19     -10.437 107.925  50.275  0.00  0.00      PROA C  
ATOM    165  O   GLY A  19     -10.096 108.019  51.455  0.00  0.00      PROA O  
ATOM    166  N   ARG A  20     -10.801 106.759  49.719  0.00  0.00      PROA N  
ATOM    167  CA  ARG A  20     -10.925 105.500  50.421  0.00  0.00      PROA C  
ATOM    168  C   ARG A  20      -9.958 104.473  49.854  0.00  0.00      PROA C  
ATOM    169  O   ARG A  20      -9.825 104.307  48.639  0.00  0.00      PROA O  
ATOM    170  CB  ARG A  20     -12.379 104.981  50.297  0.00  0.00      PROA C  
ATOM    171  CG  ARG A  20     -12.664 103.612  50.948  0.00  0.00      PROA C  
ATOM    172  CD  ARG A  20     -14.156 103.256  50.900  0.00  0.00      PROA C  
ATOM    173  NE  ARG A  20     -14.326 101.883  51.471  0.00  0.00      PROA N  
ATOM    174  CZ  ARG A  20     -14.595 100.785  50.788  0.00  0.00      PROA C  
ATOM    175  NH1 ARG A  20     -14.528 100.677  49.485  0.00  0.00      PROA N1+
ATOM    176  NH2 ARG A  20     -14.984  99.762  51.515  0.00  0.00      PROA N  
ATOM    177  N   LEU A  21      -9.255 103.758  50.743  0.00  0.00      PROA N  
ATOM    178  CA  LEU A  21      -8.306 102.715  50.420  0.00  0.00      PROA C  
ATOM    179  C   LEU A  21      -8.806 101.433  51.045  0.00  0.00      PROA C  
ATOM    180  O   LEU A  21      -9.278 101.414  52.183  0.00  0.00      PROA O  
ATOM    181  CB  LEU A  21      -6.894 103.020  50.975  0.00  0.00      PROA C  
ATOM    182  CG  LEU A  21      -6.276 104.317  50.423  0.00  0.00      PROA C  
ATOM    183  CD1 LEU A  21      -5.022 104.698  51.217  0.00  0.00      PROA C  
ATOM    184  CD2 LEU A  21      -5.955 104.200  48.930  0.00  0.00      PROA C  
ATOM    185  N   VAL A  22      -8.761 100.318  50.302  0.00  0.00      PROA N  
ATOM    186  CA  VAL A  22      -9.391  99.110  50.782  0.00  0.00      PROA C  
ATOM    187  C   VAL A  22      -8.652  97.893  50.249  0.00  0.00      PROA C  
ATOM    188  O   VAL A  22      -8.115  97.883  49.137  0.00  0.00      PROA O  
ATOM    189  CB  VAL A  22     -10.881  99.110  50.423  0.00  0.00      PROA C  
ATOM    190  CG1 VAL A  22     -11.145  98.724  48.953  0.00  0.00      PROA C  
ATOM    191  CG2 VAL A  22     -11.635  98.204  51.400  0.00  0.00      PROA C  
ATOM    192  N   SER A  23      -8.575  96.815  51.051  0.00  0.00      PROA N  
ATOM    193  CA  SER A  23      -8.127  95.505  50.600  0.00  0.00      PROA C  
ATOM    194  C   SER A  23      -9.022  94.903  49.522  0.00  0.00      PROA C  
ATOM    195  O   SER A  23     -10.233  95.129  49.501  0.00  0.00      PROA O  
ATOM    196  CB  SER A  23      -7.978  94.480  51.751  0.00  0.00      PROA C  
ATOM    197  OG  SER A  23      -9.176  94.400  52.522  0.00  0.00      PROA O  
ATOM    198  N   LEU A  24      -8.463  94.114  48.573  0.00  0.00      PROA N  
ATOM    199  CA  LEU A  24      -9.283  93.482  47.547  0.00  0.00      PROA C  
ATOM    200  C   LEU A  24     -10.331  92.529  48.123  0.00  0.00      PROA C  
ATOM    201  O   LEU A  24     -10.088  91.761  49.057  0.00  0.00      PROA O  
ATOM    202  CB  LEU A  24      -8.467  92.803  46.408  0.00  0.00      PROA C  
ATOM    203  CG  LEU A  24      -8.056  91.319  46.573  0.00  0.00      PROA C  
ATOM    204  CD1 LEU A  24      -7.466  90.798  45.252  0.00  0.00      PROA C  
ATOM    205  CD2 LEU A  24      -7.071  91.086  47.728  0.00  0.00      PROA C  
ATOM    206  N   GLY A  25     -11.561  92.595  47.577  0.00  0.00      PROA N  
ATOM    207  CA  GLY A  25     -12.674  91.742  47.978  0.00  0.00      PROA C  
ATOM    208  C   GLY A  25     -13.373  92.133  49.259  0.00  0.00      PROA C  
ATOM    209  O   GLY A  25     -14.309  91.452  49.667  0.00  0.00      PROA O  
ATOM    210  N   PHE A  26     -12.980  93.247  49.912  0.00  0.00      PROA N  
ATOM    211  CA  PHE A  26     -13.571  93.734  51.156  0.00  0.00      PROA C  
ATOM    212  C   PHE A  26     -15.084  94.012  51.029  0.00  0.00      PROA C  
ATOM    213  O   PHE A  26     -15.488  94.530  49.980  0.00  0.00      PROA O  
ATOM    214  CB  PHE A  26     -12.796  95.010  51.595  0.00  0.00      PROA C  
ATOM    215  CG  PHE A  26     -13.200  95.599  52.929  0.00  0.00      PROA C  
ATOM    216  CD1 PHE A  26     -14.304  96.466  53.037  0.00  0.00      PROA C  
ATOM    217  CD2 PHE A  26     -12.431  95.344  54.078  0.00  0.00      PROA C  
ATOM    218  CE1 PHE A  26     -14.672  97.008  54.275  0.00  0.00      PROA C  
ATOM    219  CE2 PHE A  26     -12.782  95.903  55.314  0.00  0.00      PROA C  
ATOM    220  CZ  PHE A  26     -13.914  96.719  55.416  0.00  0.00      PROA C  
ATOM    221  N   PRO A  27     -15.978  93.720  51.991  0.00  0.00      PROA N  
ATOM    222  CA  PRO A  27     -15.687  93.260  53.354  0.00  0.00      PROA C  
ATOM    223  C   PRO A  27     -15.167  91.843  53.469  0.00  0.00      PROA C  
ATOM    224  O   PRO A  27     -14.513  91.521  54.465  0.00  0.00      PROA O  
ATOM    225  CB  PRO A  27     -17.029  93.388  54.088  0.00  0.00      PROA C  
ATOM    226  CG  PRO A  27     -17.743  94.520  53.352  0.00  0.00      PROA C  
ATOM    227  CD  PRO A  27     -17.341  94.262  51.901  0.00  0.00      PROA C  
ATOM    228  N   GLU A  28     -15.493  90.962  52.506  0.00  0.00      PROA N  
ATOM    229  CA  GLU A  28     -14.950  89.616  52.415  0.00  0.00      PROA C  
ATOM    230  C   GLU A  28     -13.422  89.511  52.443  0.00  0.00      PROA C  
ATOM    231  O   GLU A  28     -12.678  90.451  52.157  0.00  0.00      PROA O  
ATOM    232  CB  GLU A  28     -15.553  88.794  51.240  0.00  0.00      PROA C  
ATOM    233  CG  GLU A  28     -16.968  88.232  51.531  0.00  0.00      PROA C  
ATOM    234  CD  GLU A  28     -16.940  87.063  52.512  0.00  0.00      PROA C  
ATOM    235  OE1 GLU A  28     -17.459  87.205  53.650  0.00  0.00      PROA O  
ATOM    236  OE2 GLU A  28     -16.407  85.979  52.148  0.00  0.00      PROA O1-
ATOM    237  N   LYS A  29     -12.924  88.329  52.844  0.00  0.00      PROA N  
ATOM    238  CA  LYS A  29     -11.516  88.044  53.020  0.00  0.00      PROA C  
ATOM    239  C   LYS A  29     -10.636  88.282  51.794  0.00  0.00      PROA C  
ATOM    240  O   LYS A  29     -11.007  88.000  50.649  0.00  0.00      PROA O  
ATOM    241  CB  LYS A  29     -11.288  86.603  53.560  0.00  0.00      PROA C  
ATOM    242  CG  LYS A  29     -11.629  85.417  52.626  0.00  0.00      PROA C  
ATOM    243  CD  LYS A  29     -13.082  85.369  52.111  0.00  0.00      PROA C  
ATOM    244  CE  LYS A  29     -13.508  84.002  51.548  0.00  0.00      PROA C  
ATOM    245  NZ  LYS A  29     -14.863  84.087  50.952  0.00  0.00      PROA N1+
ATOM    246  N   TYR A  30      -9.425  88.835  52.017  0.00  0.00      PROA N  
ATOM    247  CA  TYR A  30      -8.427  88.998  50.976  0.00  0.00      PROA C  
ATOM    248  C   TYR A  30      -7.914  87.668  50.425  0.00  0.00      PROA C  
ATOM    249  O   TYR A  30      -7.802  86.665  51.135  0.00  0.00      PROA O  
ATOM    250  CB  TYR A  30      -7.251  89.951  51.350  0.00  0.00      PROA C  
ATOM    251  CG  TYR A  30      -6.534  89.568  52.623  0.00  0.00      PROA C  
ATOM    252  CD1 TYR A  30      -7.042  89.979  53.863  0.00  0.00      PROA C  
ATOM    253  CD2 TYR A  30      -5.299  88.894  52.591  0.00  0.00      PROA C  
ATOM    254  CE1 TYR A  30      -6.357  89.697  55.050  0.00  0.00      PROA C  
ATOM    255  CE2 TYR A  30      -4.597  88.630  53.777  0.00  0.00      PROA C  
ATOM    256  CZ  TYR A  30      -5.136  89.015  55.008  0.00  0.00      PROA C  
ATOM    257  OH  TYR A  30      -4.458  88.721  56.205  0.00  0.00      PROA O  
ATOM    258  N   GLY A  31      -7.624  87.631  49.106  0.00  0.00      PROA N  
ATOM    259  CA  GLY A  31      -7.030  86.479  48.435  0.00  0.00      PROA C  
ATOM    260  C   GLY A  31      -5.590  86.177  48.806  0.00  0.00      PROA C  
ATOM    261  O   GLY A  31      -5.027  86.686  49.774  0.00  0.00      PROA O  
ATOM    262  N   ASN A  32      -4.951  85.324  47.985  0.00  0.00      PROA N  
ATOM    263  CA  ASN A  32      -3.565  84.916  48.146  0.00  0.00      PROA C  
ATOM    264  C   ASN A  32      -2.747  85.427  46.965  0.00  0.00      PROA C  
ATOM    265  O   ASN A  32      -3.265  85.565  45.857  0.00  0.00      PROA O  
ATOM    266  CB  ASN A  32      -3.449  83.369  48.183  0.00  0.00      PROA C  
ATOM    267  CG  ASN A  32      -4.245  82.791  49.354  0.00  0.00      PROA C  
ATOM    268  ND2 ASN A  32      -4.850  81.599  49.134  0.00  0.00      PROA N  
ATOM    269  OD1 ASN A  32      -4.365  83.369  50.437  0.00  0.00      PROA O  
ATOM    270  N   HIS A  33      -1.446  85.711  47.172  0.00  0.00      PROA N  
ATOM    271  CA  HIS A  33      -0.513  86.147  46.139  0.00  0.00      PROA C  
ATOM    272  C   HIS A  33      -0.890  87.415  45.368  0.00  0.00      PROA C  
ATOM    273  O   HIS A  33      -1.027  87.396  44.143  0.00  0.00      PROA O  
ATOM    274  CB  HIS A  33      -0.153  85.032  45.112  0.00  0.00      PROA C  
ATOM    275  CG  HIS A  33       0.525  83.817  45.683  0.00  0.00      PROA C  
ATOM    276  CD2 HIS A  33       1.857  83.567  45.821  0.00  0.00      PROA C  
ATOM    277  ND1 HIS A  33      -0.102  82.598  45.853  0.00  0.00      PROA N  
ATOM    278  CE1 HIS A  33       0.864  81.680  46.103  0.00  0.00      PROA C  
ATOM    279  NE2 HIS A  33       2.072  82.222  46.092  0.00  0.00      PROA N  
ATOM    280  N   GLN A  34      -1.042  88.570  46.041  0.00  0.00      PROA N  
ATOM    281  CA  GLN A  34      -1.225  89.816  45.315  0.00  0.00      PROA C  
ATOM    282  C   GLN A  34      -0.549  90.995  45.982  0.00  0.00      PROA C  
ATOM    283  O   GLN A  34      -0.509  91.139  47.207  0.00  0.00      PROA O  
ATOM    284  CB  GLN A  34      -2.693  90.197  44.957  0.00  0.00      PROA C  
ATOM    285  CG  GLN A  34      -3.670  90.363  46.146  0.00  0.00      PROA C  
ATOM    286  CD  GLN A  34      -4.003  89.036  46.821  0.00  0.00      PROA C  
ATOM    287  NE2 GLN A  34      -4.758  88.177  46.099  0.00  0.00      PROA N  
ATOM    288  OE1 GLN A  34      -3.597  88.762  47.951  0.00  0.00      PROA O  
ATOM    289  N   ASP A  35      -0.004  91.874  45.121  0.00  0.00      PROA N  
ATOM    290  CA  ASP A  35       0.630  93.117  45.478  0.00  0.00      PROA C  
ATOM    291  C   ASP A  35      -0.216  94.225  44.868  0.00  0.00      PROA C  
ATOM    292  O   ASP A  35      -0.566  94.183  43.686  0.00  0.00      PROA O  
ATOM    293  CB  ASP A  35       2.065  93.239  44.881  0.00  0.00      PROA C  
ATOM    294  CG  ASP A  35       3.049  92.206  45.407  0.00  0.00      PROA C  
ATOM    295  OD1 ASP A  35       2.805  91.556  46.453  0.00  0.00      PROA O  
ATOM    296  OD2 ASP A  35       4.151  92.098  44.799  0.00  0.00      PROA O1-
ATOM    297  N   ARG A  36      -0.558  95.252  45.656  0.00  0.00      PROA N  
ATOM    298  CA  ARG A  36      -1.208  96.439  45.139  0.00  0.00      PROA C  
ATOM    299  C   ARG A  36      -0.639  97.619  45.878  0.00  0.00      PROA C  
ATOM    300  O   ARG A  36      -0.205  97.516  47.025  0.00  0.00      PROA O  
ATOM    301  CB  ARG A  36      -2.752  96.447  45.299  0.00  0.00      PROA C  
ATOM    302  CG  ARG A  36      -3.463  95.316  44.524  0.00  0.00      PROA C  
ATOM    303  CD  ARG A  36      -5.003  95.326  44.582  0.00  0.00      PROA C  
ATOM    304  NE  ARG A  36      -5.465  95.561  45.991  0.00  0.00      PROA N  
ATOM    305  CZ  ARG A  36      -5.177  94.803  47.037  0.00  0.00      PROA C  
ATOM    306  NH1 ARG A  36      -4.605  93.631  46.924  0.00  0.00      PROA N1+
ATOM    307  NH2 ARG A  36      -5.461  95.240  48.245  0.00  0.00      PROA N  
ATOM    308  N   SER A  37      -0.602  98.786  45.227  0.00  0.00      PROA N  
ATOM    309  CA  SER A  37      -0.087  99.973  45.870  0.00  0.00      PROA C  
ATOM    310  C   SER A  37      -0.811 101.185  45.346  0.00  0.00      PROA C  
ATOM    311  O   SER A  37      -1.198 101.264  44.179  0.00  0.00      PROA O  
ATOM    312  CB  SER A  37       1.454 100.129  45.710  0.00  0.00      PROA C  
ATOM    313  OG  SER A  37       1.971 101.294  46.367  0.00  0.00      PROA O  
ATOM    314  N   TRP A  38      -1.028 102.158  46.239  0.00  0.00      PROA N  
ATOM    315  CA  TRP A  38      -1.700 103.397  45.953  0.00  0.00      PROA C  
ATOM    316  C   TRP A  38      -0.730 104.499  46.317  0.00  0.00      PROA C  
ATOM    317  O   TRP A  38      -0.169 104.522  47.413  0.00  0.00      PROA O  
ATOM    318  CB  TRP A  38      -3.016 103.557  46.764  0.00  0.00      PROA C  
ATOM    319  CG  TRP A  38      -3.951 102.390  46.663  0.00  0.00      PROA C  
ATOM    320  CD1 TRP A  38      -5.061 102.288  45.863  0.00  0.00      PROA C  
ATOM    321  CD2 TRP A  38      -3.890 101.176  47.436  0.00  0.00      PROA C  
ATOM    322  CE2 TRP A  38      -5.000 100.388  47.052  0.00  0.00      PROA C  
ATOM    323  CE3 TRP A  38      -3.016 100.696  48.412  0.00  0.00      PROA C  
ATOM    324  NE1 TRP A  38      -5.690 101.083  46.100  0.00  0.00      PROA N  
ATOM    325  CZ2 TRP A  38      -5.252  99.151  47.627  0.00  0.00      PROA C  
ATOM    326  CZ3 TRP A  38      -3.255  99.444  48.977  0.00  0.00      PROA C  
ATOM    327  CH2 TRP A  38      -4.358  98.687  48.597  0.00  0.00      PROA C  
ATOM    328  N   THR A  39      -0.489 105.436  45.386  0.00  0.00      PROA N  
ATOM    329  CA  THR A  39       0.353 106.596  45.638  0.00  0.00      PROA C  
ATOM    330  C   THR A  39      -0.541 107.811  45.715  0.00  0.00      PROA C  
ATOM    331  O   THR A  39      -1.168 108.237  44.743  0.00  0.00      PROA O  
ATOM    332  CB  THR A  39       1.537 106.761  44.671  0.00  0.00      PROA C  
ATOM    333  CG2 THR A  39       1.120 106.643  43.195  0.00  0.00      PROA C  
ATOM    334  OG1 THR A  39       2.229 107.999  44.822  0.00  0.00      PROA O  
ATOM    335  N   LEU A  40      -0.650 108.382  46.919  0.00  0.00      PROA N  
ATOM    336  CA  LEU A  40      -1.515 109.494  47.217  0.00  0.00      PROA C  
ATOM    337  C   LEU A  40      -0.665 110.746  47.189  0.00  0.00      PROA C  
ATOM    338  O   LEU A  40       0.396 110.819  47.811  0.00  0.00      PROA O  
ATOM    339  CB  LEU A  40      -2.232 109.348  48.588  0.00  0.00      PROA C  
ATOM    340  CG  LEU A  40      -3.100 108.075  48.773  0.00  0.00      PROA C  
ATOM    341  CD1 LEU A  40      -3.895 107.701  47.512  0.00  0.00      PROA C  
ATOM    342  CD2 LEU A  40      -2.295 106.873  49.294  0.00  0.00      PROA C  
ATOM    343  N   THR A  41      -1.095 111.755  46.416  0.00  0.00      PROA N  
ATOM    344  CA  THR A  41      -0.345 112.988  46.218  0.00  0.00      PROA C  
ATOM    345  C   THR A  41      -1.230 114.167  46.534  0.00  0.00      PROA C  
ATOM    346  O   THR A  41      -2.304 114.331  45.954  0.00  0.00      PROA O  
ATOM    347  CB  THR A  41       0.206 113.185  44.802  0.00  0.00      PROA C  
ATOM    348  CG2 THR A  41       1.346 112.180  44.567  0.00  0.00      PROA C  
ATOM    349  OG1 THR A  41      -0.783 112.949  43.800  0.00  0.00      PROA O  
ATOM    350  N   ALA A  42      -0.790 115.025  47.463  0.00  0.00      PROA N  
ATOM    351  CA  ALA A  42      -1.475 116.237  47.834  0.00  0.00      PROA C  
ATOM    352  C   ALA A  42      -0.834 117.450  47.143  0.00  0.00      PROA C  
ATOM    353  O   ALA A  42       0.298 117.351  46.653  0.00  0.00      PROA O  
ATOM    354  CB  ALA A  42      -1.422 116.402  49.367  0.00  0.00      PROA C  
ATOM    355  N   PRO A  43      -1.500 118.604  47.051  0.00  0.00      PROA N  
ATOM    356  CA  PRO A  43      -0.862 119.892  46.780  0.00  0.00      PROA C  
ATOM    357  C   PRO A  43       0.385 120.215  47.623  0.00  0.00      PROA C  
ATOM    358  O   PRO A  43       0.434 119.772  48.775  0.00  0.00      PROA O  
ATOM    359  CB  PRO A  43      -1.985 120.939  46.966  0.00  0.00      PROA C  
ATOM    360  CG  PRO A  43      -3.161 120.187  47.606  0.00  0.00      PROA C  
ATOM    361  CD  PRO A  43      -2.952 118.737  47.186  0.00  0.00      PROA C  
ATOM    362  N   PRO A  44       1.393 120.954  47.143  0.00  0.00      PROA N  
ATOM    363  CA  PRO A  44       2.373 121.656  47.977  0.00  0.00      PROA C  
ATOM    364  C   PRO A  44       1.833 122.314  49.247  0.00  0.00      PROA C  
ATOM    365  O   PRO A  44       0.819 123.013  49.193  0.00  0.00      PROA O  
ATOM    366  CB  PRO A  44       3.030 122.664  47.019  0.00  0.00      PROA C  
ATOM    367  CG  PRO A  44       2.917 121.983  45.653  0.00  0.00      PROA C  
ATOM    368  CD  PRO A  44       1.548 121.306  45.730  0.00  0.00      PROA C  
ATOM    369  N   GLY A  45       2.501 122.107  50.404  0.00  0.00      PROA N  
ATOM    370  CA  GLY A  45       2.089 122.670  51.691  0.00  0.00      PROA C  
ATOM    371  C   GLY A  45       0.956 121.925  52.362  0.00  0.00      PROA C  
ATOM    372  O   GLY A  45       0.393 122.375  53.358  0.00  0.00      PROA O  
ATOM    373  N   PHE A  46       0.618 120.736  51.851  0.00  0.00      PROA N  
ATOM    374  CA  PHE A  46      -0.307 119.814  52.470  0.00  0.00      PROA C  
ATOM    375  C   PHE A  46       0.433 118.531  52.807  0.00  0.00      PROA C  
ATOM    376  O   PHE A  46       1.451 118.184  52.208  0.00  0.00      PROA O  
ATOM    377  CB  PHE A  46      -1.547 119.466  51.593  0.00  0.00      PROA C  
ATOM    378  CG  PHE A  46      -2.559 120.585  51.517  0.00  0.00      PROA C  
ATOM    379  CD1 PHE A  46      -2.308 121.753  50.775  0.00  0.00      PROA C  
ATOM    380  CD2 PHE A  46      -3.835 120.418  52.086  0.00  0.00      PROA C  
ATOM    381  CE1 PHE A  46      -3.301 122.727  50.610  0.00  0.00      PROA C  
ATOM    382  CE2 PHE A  46      -4.828 121.394  51.938  0.00  0.00      PROA C  
ATOM    383  CZ  PHE A  46      -4.559 122.549  51.197  0.00  0.00      PROA C  
ATOM    384  N   ARG A  47      -0.077 117.793  53.799  0.00  0.00      PROA N  
ATOM    385  CA  ARG A  47       0.376 116.465  54.131  0.00  0.00      PROA C  
ATOM    386  C   ARG A  47      -0.854 115.584  54.175  0.00  0.00      PROA C  
ATOM    387  O   ARG A  47      -1.978 116.056  54.323  0.00  0.00      PROA O  
ATOM    388  CB  ARG A  47       1.144 116.419  55.478  0.00  0.00      PROA C  
ATOM    389  CG  ARG A  47       0.353 116.902  56.713  0.00  0.00      PROA C  
ATOM    390  CD  ARG A  47       1.178 116.809  58.003  0.00  0.00      PROA C  
ATOM    391  NE  ARG A  47       0.298 117.257  59.128  0.00  0.00      PROA N  
ATOM    392  CZ  ARG A  47       0.563 117.070  60.412  0.00  0.00      PROA C  
ATOM    393  NH1 ARG A  47       1.697 116.575  60.849  0.00  0.00      PROA N1+
ATOM    394  NH2 ARG A  47      -0.365 117.400  61.279  0.00  0.00      PROA N  
ATOM    395  N   LEU A  48      -0.696 114.271  54.004  0.00  0.00      PROA N  
ATOM    396  CA  LEU A  48      -1.803 113.346  53.936  0.00  0.00      PROA C  
ATOM    397  C   LEU A  48      -2.027 112.692  55.284  0.00  0.00      PROA C  
ATOM    398  O   LEU A  48      -1.111 112.144  55.900  0.00  0.00      PROA O  
ATOM    399  CB  LEU A  48      -1.565 112.298  52.828  0.00  0.00      PROA C  
ATOM    400  CG  LEU A  48      -1.584 112.921  51.414  0.00  0.00      PROA C  
ATOM    401  CD1 LEU A  48      -0.521 112.282  50.516  0.00  0.00      PROA C  
ATOM    402  CD2 LEU A  48      -2.977 112.824  50.775  0.00  0.00      PROA C  
ATOM    403  N   ARG A  49      -3.276 112.766  55.772  0.00  0.00      PROA N  
ATOM    404  CA  ARG A  49      -3.727 112.182  57.012  0.00  0.00      PROA C  
ATOM    405  C   ARG A  49      -4.466 110.898  56.693  0.00  0.00      PROA C  
ATOM    406  O   ARG A  49      -5.500 110.918  56.027  0.00  0.00      PROA O  
ATOM    407  CB  ARG A  49      -4.697 113.161  57.719  0.00  0.00      PROA C  
ATOM    408  CG  ARG A  49      -5.251 112.684  59.078  0.00  0.00      PROA C  
ATOM    409  CD  ARG A  49      -6.146 113.745  59.732  0.00  0.00      PROA C  
ATOM    410  NE  ARG A  49      -6.604 113.228  61.063  0.00  0.00      PROA N  
ATOM    411  CZ  ARG A  49      -7.761 112.621  61.290  0.00  0.00      PROA C  
ATOM    412  NH1 ARG A  49      -8.575 112.256  60.326  0.00  0.00      PROA N1+
ATOM    413  NH2 ARG A  49      -8.129 112.378  62.531  0.00  0.00      PROA N  
ATOM    414  N   LEU A  50      -3.943 109.748  57.144  0.00  0.00      PROA N  
ATOM    415  CA  LEU A  50      -4.502 108.441  56.867  0.00  0.00      PROA C  
ATOM    416  C   LEU A  50      -4.910 107.758  58.162  0.00  0.00      PROA C  
ATOM    417  O   LEU A  50      -4.200 107.800  59.170  0.00  0.00      PROA O  
ATOM    418  CB  LEU A  50      -3.497 107.584  56.051  0.00  0.00      PROA C  
ATOM    419  CG  LEU A  50      -3.960 106.158  55.671  0.00  0.00      PROA C  
ATOM    420  CD1 LEU A  50      -3.392 105.755  54.303  0.00  0.00      PROA C  
ATOM    421  CD2 LEU A  50      -3.546 105.096  56.702  0.00  0.00      PROA C  
ATOM    422  N   TYR A  51      -6.095 107.123  58.173  0.00  0.00      PROA N  
ATOM    423  CA  TYR A  51      -6.600 106.420  59.332  0.00  0.00      PROA C  
ATOM    424  C   TYR A  51      -7.369 105.179  58.893  0.00  0.00      PROA C  
ATOM    425  O   TYR A  51      -8.025 105.152  57.850  0.00  0.00      PROA O  
ATOM    426  CB  TYR A  51      -7.467 107.330  60.258  0.00  0.00      PROA C  
ATOM    427  CG  TYR A  51      -8.675 107.926  59.568  0.00  0.00      PROA C  
ATOM    428  CD1 TYR A  51      -8.567 109.120  58.832  0.00  0.00      PROA C  
ATOM    429  CD2 TYR A  51      -9.941 107.326  59.700  0.00  0.00      PROA C  
ATOM    430  CE1 TYR A  51      -9.693 109.688  58.221  0.00  0.00      PROA C  
ATOM    431  CE2 TYR A  51     -11.071 107.894  59.092  0.00  0.00      PROA C  
ATOM    432  CZ  TYR A  51     -10.945 109.078  58.355  0.00  0.00      PROA C  
ATOM    433  OH  TYR A  51     -12.068 109.646  57.716  0.00  0.00      PROA O  
ATOM    434  N   PHE A  52      -7.281 104.097  59.692  0.00  0.00      PROA N  
ATOM    435  CA  PHE A  52      -7.906 102.823  59.390  0.00  0.00      PROA C  
ATOM    436  C   PHE A  52      -9.234 102.682  60.125  0.00  0.00      PROA C  
ATOM    437  O   PHE A  52      -9.290 102.557  61.350  0.00  0.00      PROA O  
ATOM    438  CB  PHE A  52      -7.000 101.617  59.763  0.00  0.00      PROA C  
ATOM    439  CG  PHE A  52      -5.756 101.569  58.911  0.00  0.00      PROA C  
ATOM    440  CD1 PHE A  52      -4.607 102.304  59.257  0.00  0.00      PROA C  
ATOM    441  CD2 PHE A  52      -5.689 100.699  57.810  0.00  0.00      PROA C  
ATOM    442  CE1 PHE A  52      -3.419 102.161  58.530  0.00  0.00      PROA C  
ATOM    443  CE2 PHE A  52      -4.505 100.559  57.073  0.00  0.00      PROA C  
ATOM    444  CZ  PHE A  52      -3.367 101.289  57.437  0.00  0.00      PROA C  
ATOM    445  N   THR A  53     -10.360 102.692  59.385  0.00  0.00      PROA N  
ATOM    446  CA  THR A  53     -11.683 102.344  59.907  0.00  0.00      PROA C  
ATOM    447  C   THR A  53     -11.763 100.893  60.351  0.00  0.00      PROA C  
ATOM    448  O   THR A  53     -12.327 100.568  61.398  0.00  0.00      PROA O  
ATOM    449  CB  THR A  53     -12.826 102.673  58.945  0.00  0.00      PROA C  
ATOM    450  CG2 THR A  53     -14.196 102.224  59.481  0.00  0.00      PROA C  
ATOM    451  OG1 THR A  53     -12.914 104.084  58.788  0.00  0.00      PROA O  
ATOM    452  N   HIS A  54     -11.150  99.976  59.577  0.00  0.00      PROA N  
ATOM    453  CA  HIS A  54     -11.118  98.569  59.925  0.00  0.00      PROA C  
ATOM    454  C   HIS A  54      -9.782  97.973  59.525  0.00  0.00      PROA C  
ATOM    455  O   HIS A  54      -9.242  98.283  58.463  0.00  0.00      PROA O  
ATOM    456  CB  HIS A  54     -12.255  97.778  59.229  0.00  0.00      PROA C  
ATOM    457  CG  HIS A  54     -12.405  96.377  59.760  0.00  0.00      PROA C  
ATOM    458  CD2 HIS A  54     -11.919  95.195  59.290  0.00  0.00      PROA C  
ATOM    459  ND1 HIS A  54     -13.235  96.048  60.812  0.00  0.00      PROA N  
ATOM    460  CE1 HIS A  54     -13.204  94.699  60.942  0.00  0.00      PROA C  
ATOM    461  NE2 HIS A  54     -12.417  94.137  60.040  0.00  0.00      PROA N  
ATOM    462  N   PHE A  55      -9.205  97.106  60.379  0.00  0.00      PROA N  
ATOM    463  CA  PHE A  55      -7.964  96.425  60.072  0.00  0.00      PROA C  
ATOM    464  C   PHE A  55      -8.018  95.026  60.682  0.00  0.00      PROA C  
ATOM    465  O   PHE A  55      -8.353  94.844  61.855  0.00  0.00      PROA O  
ATOM    466  CB  PHE A  55      -6.756  97.228  60.621  0.00  0.00      PROA C  
ATOM    467  CG  PHE A  55      -5.459  96.712  60.060  0.00  0.00      PROA C  
ATOM    468  CD1 PHE A  55      -4.727  95.705  60.711  0.00  0.00      PROA C  
ATOM    469  CD2 PHE A  55      -4.933  97.281  58.890  0.00  0.00      PROA C  
ATOM    470  CE1 PHE A  55      -3.499  95.273  60.195  0.00  0.00      PROA C  
ATOM    471  CE2 PHE A  55      -3.704  96.861  58.376  0.00  0.00      PROA C  
ATOM    472  CZ  PHE A  55      -2.988  95.850  59.026  0.00  0.00      PROA C  
ATOM    473  N   ASN A  56      -7.699  93.999  59.881  0.00  0.00      PROA N  
ATOM    474  CA  ASN A  56      -7.905  92.616  60.240  0.00  0.00      PROA C  
ATOM    475  C   ASN A  56      -7.065  91.757  59.292  0.00  0.00      PROA C  
ATOM    476  O   ASN A  56      -7.549  91.283  58.265  0.00  0.00      PROA O  
ATOM    477  CB  ASN A  56      -9.429  92.286  60.135  0.00  0.00      PROA C  
ATOM    478  CG  ASN A  56      -9.819  90.889  60.610  0.00  0.00      PROA C  
ATOM    479  ND2 ASN A  56      -9.862  90.696  61.948  0.00  0.00      PROA N  
ATOM    480  OD1 ASN A  56     -10.150  89.996  59.826  0.00  0.00      PROA O  
ATOM    481  N   LEU A  57      -5.766  91.580  59.604  0.00  0.00      PROA N  
ATOM    482  CA  LEU A  57      -4.805  90.839  58.798  0.00  0.00      PROA C  
ATOM    483  C   LEU A  57      -4.196  89.723  59.643  0.00  0.00      PROA C  
ATOM    484  O   LEU A  57      -4.217  89.760  60.874  0.00  0.00      PROA O  
ATOM    485  CB  LEU A  57      -3.646  91.730  58.245  0.00  0.00      PROA C  
ATOM    486  CG  LEU A  57      -3.905  92.413  56.880  0.00  0.00      PROA C  
ATOM    487  CD1 LEU A  57      -4.956  93.526  56.937  0.00  0.00      PROA C  
ATOM    488  CD2 LEU A  57      -2.591  92.965  56.297  0.00  0.00      PROA C  
ATOM    489  N   GLU A  58      -3.626  88.679  59.011  0.00  0.00      PROA N  
ATOM    490  CA  GLU A  58      -2.872  87.653  59.711  0.00  0.00      PROA C  
ATOM    491  C   GLU A  58      -1.620  88.201  60.424  0.00  0.00      PROA C  
ATOM    492  O   GLU A  58      -0.966  89.149  59.982  0.00  0.00      PROA O  
ATOM    493  CB  GLU A  58      -2.545  86.430  58.808  0.00  0.00      PROA C  
ATOM    494  CG  GLU A  58      -1.907  85.225  59.549  0.00  0.00      PROA C  
ATOM    495  CD  GLU A  58      -1.855  83.949  58.704  0.00  0.00      PROA C  
ATOM    496  OE1 GLU A  58      -0.727  83.456  58.424  0.00  0.00      PROA O  
ATOM    497  OE2 GLU A  58      -2.933  83.400  58.348  0.00  0.00      PROA O1-
ATOM    498  N   LEU A  59      -1.285  87.639  61.605  0.00  0.00      PROA N  
ATOM    499  CA  LEU A  59      -0.132  88.041  62.389  0.00  0.00      PROA C  
ATOM    500  C   LEU A  59       1.039  87.112  62.085  0.00  0.00      PROA C  
ATOM    501  O   LEU A  59       0.903  85.887  62.073  0.00  0.00      PROA O  
ATOM    502  CB  LEU A  59      -0.510  88.025  63.899  0.00  0.00      PROA C  
ATOM    503  CG  LEU A  59       0.517  88.567  64.928  0.00  0.00      PROA C  
ATOM    504  CD1 LEU A  59       1.600  87.548  65.324  0.00  0.00      PROA C  
ATOM    505  CD2 LEU A  59       1.146  89.905  64.514  0.00  0.00      PROA C  
ATOM    506  N   SER A  60       2.235  87.667  61.806  0.00  0.00      PROA N  
ATOM    507  CA  SER A  60       3.457  86.884  61.666  0.00  0.00      PROA C  
ATOM    508  C   SER A  60       4.664  87.764  61.892  0.00  0.00      PROA C  
ATOM    509  O   SER A  60       4.581  88.984  61.763  0.00  0.00      PROA O  
ATOM    510  CB  SER A  60       3.603  86.161  60.299  0.00  0.00      PROA C  
ATOM    511  OG  SER A  60       2.732  85.032  60.236  0.00  0.00      PROA O  
ATOM    512  N   TYR A  61       5.815  87.158  62.262  0.00  0.00      PROA N  
ATOM    513  CA  TYR A  61       7.036  87.850  62.652  0.00  0.00      PROA C  
ATOM    514  C   TYR A  61       7.503  88.957  61.699  0.00  0.00      PROA C  
ATOM    515  O   TYR A  61       7.776  88.724  60.518  0.00  0.00      PROA O  
ATOM    516  CB  TYR A  61       8.170  86.832  62.990  0.00  0.00      PROA C  
ATOM    517  CG  TYR A  61       9.496  87.491  63.303  0.00  0.00      PROA C  
ATOM    518  CD1 TYR A  61       9.650  88.230  64.488  0.00  0.00      PROA C  
ATOM    519  CD2 TYR A  61      10.580  87.398  62.413  0.00  0.00      PROA C  
ATOM    520  CE1 TYR A  61      10.859  88.881  64.770  0.00  0.00      PROA C  
ATOM    521  CE2 TYR A  61      11.789  88.051  62.691  0.00  0.00      PROA C  
ATOM    522  CZ  TYR A  61      11.927  88.794  63.869  0.00  0.00      PROA C  
ATOM    523  OH  TYR A  61      13.144  89.456  64.137  0.00  0.00      PROA O  
ATOM    524  N   ARG A  62       7.550  90.202  62.218  0.00  0.00      PROA N  
ATOM    525  CA  ARG A  62       8.045  91.398  61.560  0.00  0.00      PROA C  
ATOM    526  C   ARG A  62       7.137  91.824  60.394  0.00  0.00      PROA C  
ATOM    527  O   ARG A  62       7.476  92.663  59.558  0.00  0.00      PROA O  
ATOM    528  CB  ARG A  62       9.552  91.230  61.205  0.00  0.00      PROA C  
ATOM    529  CG  ARG A  62      10.309  92.508  60.788  0.00  0.00      PROA C  
ATOM    530  CD  ARG A  62      11.813  92.261  60.605  0.00  0.00      PROA C  
ATOM    531  NE  ARG A  62      12.437  93.567  60.215  0.00  0.00      PROA N  
ATOM    532  CZ  ARG A  62      13.724  93.722  59.934  0.00  0.00      PROA C  
ATOM    533  NH1 ARG A  62      14.582  92.727  59.976  0.00  0.00      PROA N1+
ATOM    534  NH2 ARG A  62      14.173  94.915  59.599  0.00  0.00      PROA N  
ATOM    535  N   CYS A  63       5.920  91.235  60.331  0.00  0.00      PROA N  
ATOM    536  CA  CYS A  63       4.926  91.410  59.287  0.00  0.00      PROA C  
ATOM    537  C   CYS A  63       5.403  90.983  57.899  0.00  0.00      PROA C  
ATOM    538  O   CYS A  63       4.924  91.480  56.885  0.00  0.00      PROA O  
ATOM    539  CB  CYS A  63       4.339  92.851  59.249  0.00  0.00      PROA C  
ATOM    540  SG  CYS A  63       3.557  93.361  60.808  0.00  0.00      PROA S  
ATOM    541  N   GLU A  64       6.370  90.044  57.803  0.00  0.00      PROA N  
ATOM    542  CA  GLU A  64       6.953  89.652  56.528  0.00  0.00      PROA C  
ATOM    543  C   GLU A  64       6.001  89.005  55.521  0.00  0.00      PROA C  
ATOM    544  O   GLU A  64       5.989  89.351  54.339  0.00  0.00      PROA O  
ATOM    545  CB  GLU A  64       8.190  88.738  56.742  0.00  0.00      PROA C  
ATOM    546  CG  GLU A  64       9.395  89.489  57.367  0.00  0.00      PROA C  
ATOM    547  CD  GLU A  64      10.660  88.643  57.525  0.00  0.00      PROA C  
ATOM    548  OE1 GLU A  64      10.670  87.434  57.169  0.00  0.00      PROA O  
ATOM    549  OE2 GLU A  64      11.684  89.201  58.007  0.00  0.00      PROA O1-
ATOM    550  N   TYR A  65       5.178  88.037  55.971  0.00  0.00      PROA N  
ATOM    551  CA  TYR A  65       4.264  87.305  55.110  0.00  0.00      PROA C  
ATOM    552  C   TYR A  65       3.131  88.124  54.480  0.00  0.00      PROA C  
ATOM    553  O   TYR A  65       2.883  88.047  53.276  0.00  0.00      PROA O  
ATOM    554  CB  TYR A  65       3.737  86.041  55.831  0.00  0.00      PROA C  
ATOM    555  CG  TYR A  65       4.880  85.070  56.018  0.00  0.00      PROA C  
ATOM    556  CD1 TYR A  65       5.288  84.246  54.954  0.00  0.00      PROA C  
ATOM    557  CD2 TYR A  65       5.553  84.965  57.247  0.00  0.00      PROA C  
ATOM    558  CE1 TYR A  65       6.347  83.341  55.111  0.00  0.00      PROA C  
ATOM    559  CE2 TYR A  65       6.614  84.063  57.409  0.00  0.00      PROA C  
ATOM    560  CZ  TYR A  65       7.010  83.250  56.342  0.00  0.00      PROA C  
ATOM    561  OH  TYR A  65       8.078  82.344  56.513  0.00  0.00      PROA O  
ATOM    562  N   ASP A  66       2.450  88.978  55.260  0.00  0.00      PROA N  
ATOM    563  CA  ASP A  66       1.396  89.823  54.743  0.00  0.00      PROA C  
ATOM    564  C   ASP A  66       1.347  91.130  55.529  0.00  0.00      PROA C  
ATOM    565  O   ASP A  66       1.573  91.180  56.742  0.00  0.00      PROA O  
ATOM    566  CB  ASP A  66       0.009  89.119  54.643  0.00  0.00      PROA C  
ATOM    567  CG  ASP A  66      -0.614  88.677  55.964  0.00  0.00      PROA C  
ATOM    568  OD1 ASP A  66       0.104  88.218  56.894  0.00  0.00      PROA O  
ATOM    569  OD2 ASP A  66      -1.877  88.664  56.017  0.00  0.00      PROA O1-
ATOM    570  N   PHE A  67       1.096  92.245  54.819  0.00  0.00      PROA N  
ATOM    571  CA  PHE A  67       1.236  93.554  55.406  0.00  0.00      PROA C  
ATOM    572  C   PHE A  67       0.479  94.638  54.658  0.00  0.00      PROA C  
ATOM    573  O   PHE A  67       0.163  94.526  53.470  0.00  0.00      PROA O  
ATOM    574  CB  PHE A  67       2.731  93.995  55.553  0.00  0.00      PROA C  
ATOM    575  CG  PHE A  67       3.525  94.039  54.258  0.00  0.00      PROA C  
ATOM    576  CD1 PHE A  67       3.449  95.158  53.408  0.00  0.00      PROA C  
ATOM    577  CD2 PHE A  67       4.446  93.026  53.937  0.00  0.00      PROA C  
ATOM    578  CE1 PHE A  67       4.263  95.265  52.273  0.00  0.00      PROA C  
ATOM    579  CE2 PHE A  67       5.277  93.132  52.814  0.00  0.00      PROA C  
ATOM    580  CZ  PHE A  67       5.187  94.255  51.982  0.00  0.00      PROA C  
ATOM    581  N   VAL A  68       0.243  95.754  55.370  0.00  0.00      PROA N  
ATOM    582  CA  VAL A  68      -0.004  97.056  54.782  0.00  0.00      PROA C  
ATOM    583  C   VAL A  68       1.172  97.923  55.198  0.00  0.00      PROA C  
ATOM    584  O   VAL A  68       1.466  98.077  56.381  0.00  0.00      PROA O  
ATOM    585  CB  VAL A  68      -1.313  97.705  55.223  0.00  0.00      PROA C  
ATOM    586  CG1 VAL A  68      -1.457  99.114  54.611  0.00  0.00      PROA C  
ATOM    587  CG2 VAL A  68      -2.484  96.816  54.768  0.00  0.00      PROA C  
ATOM    588  N   LYS A  69       1.921  98.482  54.238  0.00  0.00      PROA N  
ATOM    589  CA  LYS A  69       3.106  99.263  54.523  0.00  0.00      PROA C  
ATOM    590  C   LYS A  69       2.896 100.691  54.071  0.00  0.00      PROA C  
ATOM    591  O   LYS A  69       2.434 100.955  52.960  0.00  0.00      PROA O  
ATOM    592  CB  LYS A  69       4.364  98.646  53.861  0.00  0.00      PROA C  
ATOM    593  CG  LYS A  69       5.675  99.402  54.137  0.00  0.00      PROA C  
ATOM    594  CD  LYS A  69       6.904  98.788  53.434  0.00  0.00      PROA C  
ATOM    595  CE  LYS A  69       7.260  97.363  53.892  0.00  0.00      PROA C  
ATOM    596  NZ  LYS A  69       8.481  96.877  53.197  0.00  0.00      PROA N1+
ATOM    597  N   LEU A  70       3.227 101.649  54.951  0.00  0.00      PROA N  
ATOM    598  CA  LEU A  70       3.037 103.064  54.721  0.00  0.00      PROA C  
ATOM    599  C   LEU A  70       4.401 103.703  54.537  0.00  0.00      PROA C  
ATOM    600  O   LEU A  70       5.227 103.737  55.446  0.00  0.00      PROA O  
ATOM    601  CB  LEU A  70       2.297 103.723  55.913  0.00  0.00      PROA C  
ATOM    602  CG  LEU A  70       0.920 103.105  56.242  0.00  0.00      PROA C  
ATOM    603  CD1 LEU A  70       0.329 103.763  57.493  0.00  0.00      PROA C  
ATOM    604  CD2 LEU A  70      -0.071 103.220  55.078  0.00  0.00      PROA C  
ATOM    605  N   THR A  71       4.695 104.199  53.326  0.00  0.00      PROA N  
ATOM    606  CA  THR A  71       6.001 104.742  52.962  0.00  0.00      PROA C  
ATOM    607  C   THR A  71       5.826 106.162  52.484  0.00  0.00      PROA C  
ATOM    608  O   THR A  71       4.945 106.459  51.684  0.00  0.00      PROA O  
ATOM    609  CB  THR A  71       6.693 103.930  51.866  0.00  0.00      PROA C  
ATOM    610  CG2 THR A  71       8.054 104.521  51.463  0.00  0.00      PROA C  
ATOM    611  OG1 THR A  71       6.948 102.608  52.327  0.00  0.00      PROA O  
ATOM    612  N   SER A  72       6.647 107.108  52.962  0.00  0.00      PROA N  
ATOM    613  CA  SER A  72       6.616 108.476  52.467  0.00  0.00      PROA C  
ATOM    614  C   SER A  72       8.043 108.906  52.204  0.00  0.00      PROA C  
ATOM    615  O   SER A  72       8.892 108.908  53.098  0.00  0.00      PROA O  
ATOM    616  CB  SER A  72       5.931 109.439  53.467  0.00  0.00      PROA C  
ATOM    617  OG  SER A  72       5.799 110.765  52.961  0.00  0.00      PROA O  
ATOM    618  N   GLY A  73       8.373 109.246  50.936  0.00  0.00      PROA N  
ATOM    619  CA  GLY A  73       9.761 109.368  50.485  0.00  0.00      PROA C  
ATOM    620  C   GLY A  73      10.559 108.094  50.674  0.00  0.00      PROA C  
ATOM    621  O   GLY A  73      10.132 107.008  50.284  0.00  0.00      PROA O  
ATOM    622  N   THR A  74      11.750 108.189  51.295  0.00  0.00      PROA N  
ATOM    623  CA  THR A  74      12.586 107.020  51.573  0.00  0.00      PROA C  
ATOM    624  C   THR A  74      12.308 106.450  52.957  0.00  0.00      PROA C  
ATOM    625  O   THR A  74      12.875 105.431  53.352  0.00  0.00      PROA O  
ATOM    626  CB  THR A  74      14.087 107.318  51.460  0.00  0.00      PROA C  
ATOM    627  CG2 THR A  74      14.401 107.727  50.011  0.00  0.00      PROA C  
ATOM    628  OG1 THR A  74      14.504 108.395  52.301  0.00  0.00      PROA O  
ATOM    629  N   LYS A  75      11.398 107.080  53.727  0.00  0.00      PROA N  
ATOM    630  CA  LYS A  75      11.057 106.683  55.078  0.00  0.00      PROA C  
ATOM    631  C   LYS A  75       9.840 105.765  55.104  0.00  0.00      PROA C  
ATOM    632  O   LYS A  75       8.778 106.084  54.567  0.00  0.00      PROA O  
ATOM    633  CB  LYS A  75      10.773 107.898  56.009  0.00  0.00      PROA C  
ATOM    634  CG  LYS A  75      11.983 108.794  56.350  0.00  0.00      PROA C  
ATOM    635  CD  LYS A  75      12.429 109.745  55.221  0.00  0.00      PROA C  
ATOM    636  CE  LYS A  75      13.488 110.765  55.678  0.00  0.00      PROA C  
ATOM    637  NZ  LYS A  75      13.907 111.640  54.554  0.00  0.00      PROA N1+
ATOM    638  N   VAL A  76       9.947 104.597  55.766  0.00  0.00      PROA N  
ATOM    639  CA  VAL A  76       8.790 103.766  56.067  0.00  0.00      PROA C  
ATOM    640  C   VAL A  76       8.197 104.190  57.409  0.00  0.00      PROA C  
ATOM    641  O   VAL A  76       8.826 104.103  58.467  0.00  0.00      PROA O  
ATOM    642  CB  VAL A  76       9.075 102.264  55.966  0.00  0.00      PROA C  
ATOM    643  CG1 VAL A  76      10.271 101.821  56.834  0.00  0.00      PROA C  
ATOM    644  CG2 VAL A  76       7.810 101.451  56.308  0.00  0.00      PROA C  
ATOM    645  N   LEU A  77       6.960 104.733  57.391  0.00  0.00      PROA N  
ATOM    646  CA  LEU A  77       6.220 105.145  58.574  0.00  0.00      PROA C  
ATOM    647  C   LEU A  77       5.891 103.965  59.472  0.00  0.00      PROA C  
ATOM    648  O   LEU A  77       6.110 103.987  60.686  0.00  0.00      PROA O  
ATOM    649  CB  LEU A  77       4.856 105.807  58.213  0.00  0.00      PROA C  
ATOM    650  CG  LEU A  77       4.885 107.238  57.637  0.00  0.00      PROA C  
ATOM    651  CD1 LEU A  77       5.592 107.351  56.284  0.00  0.00      PROA C  
ATOM    652  CD2 LEU A  77       3.442 107.749  57.488  0.00  0.00      PROA C  
ATOM    653  N   ALA A  78       5.363 102.892  58.858  0.00  0.00      PROA N  
ATOM    654  CA  ALA A  78       4.943 101.718  59.571  0.00  0.00      PROA C  
ATOM    655  C   ALA A  78       4.777 100.551  58.615  0.00  0.00      PROA C  
ATOM    656  O   ALA A  78       4.509 100.716  57.423  0.00  0.00      PROA O  
ATOM    657  CB  ALA A  78       3.603 101.968  60.301  0.00  0.00      PROA C  
ATOM    658  N   THR A  79       4.909  99.325  59.153  0.00  0.00      PROA N  
ATOM    659  CA  THR A  79       4.506  98.103  58.468  0.00  0.00      PROA C  
ATOM    660  C   THR A  79       3.483  97.452  59.370  0.00  0.00      PROA C  
ATOM    661  O   THR A  79       3.785  97.052  60.496  0.00  0.00      PROA O  
ATOM    662  CB  THR A  79       5.641  97.119  58.208  0.00  0.00      PROA C  
ATOM    663  CG2 THR A  79       5.155  95.973  57.308  0.00  0.00      PROA C  
ATOM    664  OG1 THR A  79       6.709  97.761  57.524  0.00  0.00      PROA O  
ATOM    665  N   LEU A  80       2.227  97.377  58.911  0.00  0.00      PROA N  
ATOM    666  CA  LEU A  80       1.091  96.984  59.709  0.00  0.00      PROA C  
ATOM    667  C   LEU A  80       0.671  95.554  59.405  0.00  0.00      PROA C  
ATOM    668  O   LEU A  80       0.575  95.143  58.246  0.00  0.00      PROA O  
ATOM    669  CB  LEU A  80      -0.146  97.902  59.490  0.00  0.00      PROA C  
ATOM    670  CG  LEU A  80      -0.019  99.390  59.903  0.00  0.00      PROA C  
ATOM    671  CD1 LEU A  80       0.624  99.575  61.285  0.00  0.00      PROA C  
ATOM    672  CD2 LEU A  80       0.677 100.259  58.845  0.00  0.00      PROA C  
ATOM    673  N   CYS A  81       0.389  94.768  60.459  0.00  0.00      PROA N  
ATOM    674  CA  CYS A  81      -0.163  93.433  60.346  0.00  0.00      PROA C  
ATOM    675  C   CYS A  81      -0.792  93.025  61.671  0.00  0.00      PROA C  
ATOM    676  O   CYS A  81      -0.594  93.671  62.701  0.00  0.00      PROA O  
ATOM    677  CB  CYS A  81       0.851  92.343  59.888  0.00  0.00      PROA C  
ATOM    678  SG  CYS A  81       2.164  91.917  61.082  0.00  0.00      PROA S  
ATOM    679  N   GLY A  82      -1.576  91.924  61.676  0.00  0.00      PROA N  
ATOM    680  CA  GLY A  82      -2.258  91.425  62.868  0.00  0.00      PROA C  
ATOM    681  C   GLY A  82      -3.418  92.246  63.395  0.00  0.00      PROA C  
ATOM    682  O   GLY A  82      -3.656  93.396  63.029  0.00  0.00      PROA O  
ATOM    683  N   GLN A  83      -4.206  91.627  64.294  0.00  0.00      PROA N  
ATOM    684  CA  GLN A  83      -5.288  92.268  65.026  0.00  0.00      PROA C  
ATOM    685  C   GLN A  83      -4.833  93.356  65.998  0.00  0.00      PROA C  
ATOM    686  O   GLN A  83      -5.418  94.438  66.081  0.00  0.00      PROA O  
ATOM    687  CB  GLN A  83      -6.160  91.221  65.783  0.00  0.00      PROA C  
ATOM    688  CG  GLN A  83      -7.156  90.402  64.912  0.00  0.00      PROA C  
ATOM    689  CD  GLN A  83      -6.590  89.910  63.578  0.00  0.00      PROA C  
ATOM    690  NE2 GLN A  83      -5.746  88.854  63.620  0.00  0.00      PROA N  
ATOM    691  OE1 GLN A  83      -6.889  90.458  62.516  0.00  0.00      PROA O  
ATOM    692  N   GLU A  84      -3.756  93.068  66.755  0.00  0.00      PROA N  
ATOM    693  CA  GLU A  84      -3.255  93.918  67.818  0.00  0.00      PROA C  
ATOM    694  C   GLU A  84      -1.733  93.957  67.781  0.00  0.00      PROA C  
ATOM    695  O   GLU A  84      -1.071  93.051  67.271  0.00  0.00      PROA O  
ATOM    696  CB  GLU A  84      -3.716  93.430  69.222  0.00  0.00      PROA C  
ATOM    697  CG  GLU A  84      -5.249  93.534  69.450  0.00  0.00      PROA C  
ATOM    698  CD  GLU A  84      -5.709  93.133  70.851  0.00  0.00      PROA C  
ATOM    699  OE1 GLU A  84      -4.876  92.746  71.712  0.00  0.00      PROA O  
ATOM    700  OE2 GLU A  84      -6.942  93.205  71.107  0.00  0.00      PROA O1-
ATOM    701  N   SER A  85      -1.138  95.049  68.309  0.00  0.00      PROA N  
ATOM    702  CA  SER A  85       0.307  95.249  68.358  0.00  0.00      PROA C  
ATOM    703  C   SER A  85       1.034  94.221  69.222  0.00  0.00      PROA C  
ATOM    704  O   SER A  85       0.535  93.762  70.252  0.00  0.00      PROA O  
ATOM    705  CB  SER A  85       0.686  96.674  68.869  0.00  0.00      PROA C  
ATOM    706  OG  SER A  85       2.051  97.028  68.606  0.00  0.00      PROA O  
ATOM    707  N   THR A  86       2.265  93.868  68.823  0.00  0.00      PROA N  
ATOM    708  CA  THR A  86       3.208  93.064  69.590  0.00  0.00      PROA C  
ATOM    709  C   THR A  86       4.405  93.979  69.827  0.00  0.00      PROA C  
ATOM    710  O   THR A  86       4.361  95.180  69.543  0.00  0.00      PROA O  
ATOM    711  CB  THR A  86       3.634  91.743  68.896  0.00  0.00      PROA C  
ATOM    712  CG2 THR A  86       2.423  91.052  68.255  0.00  0.00      PROA C  
ATOM    713  OG1 THR A  86       4.612  91.914  67.878  0.00  0.00      PROA O  
ATOM    714  N   ASP A  87       5.518  93.452  70.379  0.00  0.00      PROA N  
ATOM    715  CA  ASP A  87       6.790  94.151  70.427  0.00  0.00      PROA C  
ATOM    716  C   ASP A  87       7.358  94.464  69.024  0.00  0.00      PROA C  
ATOM    717  O   ASP A  87       7.852  95.558  68.745  0.00  0.00      PROA O  
ATOM    718  CB  ASP A  87       7.768  93.284  71.276  0.00  0.00      PROA C  
ATOM    719  CG  ASP A  87       9.086  93.968  71.607  0.00  0.00      PROA C  
ATOM    720  OD1 ASP A  87       9.151  95.224  71.646  0.00  0.00      PROA O  
ATOM    721  OD2 ASP A  87      10.058  93.241  71.951  0.00  0.00      PROA O1-
ATOM    722  N   THR A  88       7.272  93.488  68.094  0.00  0.00      PROA N  
ATOM    723  CA  THR A  88       7.926  93.540  66.785  0.00  0.00      PROA C  
ATOM    724  C   THR A  88       6.951  93.820  65.639  0.00  0.00      PROA C  
ATOM    725  O   THR A  88       7.344  94.302  64.574  0.00  0.00      PROA O  
ATOM    726  CB  THR A  88       8.856  92.316  66.546  0.00  0.00      PROA C  
ATOM    727  CG2 THR A  88       8.459  91.118  67.427  0.00  0.00      PROA C  
ATOM    728  OG1 THR A  88       8.913  91.821  65.214  0.00  0.00      PROA O  
ATOM    729  N   GLU A  89       5.640  93.614  65.849  0.00  0.00      PROA N  
ATOM    730  CA  GLU A  89       4.602  93.818  64.857  0.00  0.00      PROA C  
ATOM    731  C   GLU A  89       3.656  94.919  65.313  0.00  0.00      PROA C  
ATOM    732  O   GLU A  89       3.254  94.973  66.474  0.00  0.00      PROA O  
ATOM    733  CB  GLU A  89       3.764  92.532  64.617  0.00  0.00      PROA C  
ATOM    734  CG  GLU A  89       4.553  91.347  64.007  0.00  0.00      PROA C  
ATOM    735  CD  GLU A  89       5.423  90.591  65.011  0.00  0.00      PROA C  
ATOM    736  OE1 GLU A  89       4.886  90.036  66.010  0.00  0.00      PROA O  
ATOM    737  OE2 GLU A  89       6.664  90.533  64.790  0.00  0.00      PROA O1-
ATOM    738  N   ARG A  90       3.265  95.836  64.407  0.00  0.00      PROA N  
ATOM    739  CA  ARG A  90       2.375  96.934  64.738  0.00  0.00      PROA C  
ATOM    740  C   ARG A  90       1.020  96.729  64.077  0.00  0.00      PROA C  
ATOM    741  O   ARG A  90       0.922  96.325  62.919  0.00  0.00      PROA O  
ATOM    742  CB  ARG A  90       2.974  98.297  64.299  0.00  0.00      PROA C  
ATOM    743  CG  ARG A  90       2.140  99.534  64.711  0.00  0.00      PROA C  
ATOM    744  CD  ARG A  90       2.829 100.864  64.372  0.00  0.00      PROA C  
ATOM    745  NE  ARG A  90       1.945 101.978  64.848  0.00  0.00      PROA N  
ATOM    746  CZ  ARG A  90       2.263 103.262  64.765  0.00  0.00      PROA C  
ATOM    747  NH1 ARG A  90       3.391 103.677  64.229  0.00  0.00      PROA N1+
ATOM    748  NH2 ARG A  90       1.438 104.170  65.238  0.00  0.00      PROA N  
ATOM    749  N   ALA A  91      -0.068  97.018  64.815  0.00  0.00      PROA N  
ATOM    750  CA  ALA A  91      -1.410  97.077  64.277  0.00  0.00      PROA C  
ATOM    751  C   ALA A  91      -1.903  98.510  64.465  0.00  0.00      PROA C  
ATOM    752  O   ALA A  91      -1.604  99.112  65.503  0.00  0.00      PROA O  
ATOM    753  CB  ALA A  91      -2.345  96.091  65.000  0.00  0.00      PROA C  
ATOM    754  N   PRO A  92      -2.604  99.127  63.520  0.00  0.00      PROA N  
ATOM    755  CA  PRO A  92      -2.823 100.565  63.527  0.00  0.00      PROA C  
ATOM    756  C   PRO A  92      -3.828 100.989  64.581  0.00  0.00      PROA C  
ATOM    757  O   PRO A  92      -3.642 102.038  65.198  0.00  0.00      PROA O  
ATOM    758  CB  PRO A  92      -3.314 100.869  62.105  0.00  0.00      PROA C  
ATOM    759  CG  PRO A  92      -3.961  99.568  61.625  0.00  0.00      PROA C  
ATOM    760  CD  PRO A  92      -3.116  98.492  62.305  0.00  0.00      PROA C  
ATOM    761  N   GLY A  93      -4.922 100.224  64.797  0.00  0.00      PROA N  
ATOM    762  CA  GLY A  93      -6.017 100.618  65.683  0.00  0.00      PROA C  
ATOM    763  C   GLY A  93      -6.604 101.977  65.361  0.00  0.00      PROA C  
ATOM    764  O   GLY A  93      -7.042 102.239  64.241  0.00  0.00      PROA O  
ATOM    765  N   ASN A  94      -5.984 105.226  66.340  1.00 26.97      PROA N  
ATOM    766  CA  ASN A  94      -7.019 104.174  66.351  1.00 26.97      PROA C  
ATOM    767  C   ASN A  94      -7.757 103.997  65.021  1.00 26.97      PROA C  
ATOM    768  O   ASN A  94      -7.318 103.259  64.093  1.00 26.97      PROA O  
ATOM    769  CB  ASN A  94      -8.023 104.774  67.354  1.00 26.97      PROA C  
ATOM    770  CG  ASN A  94      -9.088 103.798  67.821  1.00 26.97      PROA C  
ATOM    771  ND2 ASN A  94      -9.320 103.795  69.115  1.00 26.97      PROA N  
ATOM    772  OD1 ASN A  94      -9.763 103.148  66.990  1.00 26.97      PROA O  
ATOM    773  N   ASP A  95      -4.820 104.820  65.612  0.00  0.00      PROA N  
ATOM    774  CA  ASP A  95      -3.720 105.698  65.240  0.00  0.00      PROA C  
ATOM    775  C   ASP A  95      -3.924 106.422  63.901  0.00  0.00      PROA C  
ATOM    776  O   ASP A  95      -4.463 105.883  62.930  0.00  0.00      PROA O  
ATOM    777  CB  ASP A  95      -2.341 104.972  65.197  0.00  0.00      PROA C  
ATOM    778  CG  ASP A  95      -1.878 104.441  66.547  0.00  0.00      PROA C  
ATOM    779  OD1 ASP A  95      -2.435 104.814  67.612  0.00  0.00      PROA O  
ATOM    780  OD2 ASP A  95      -0.850 103.704  66.555  0.00  0.00      PROA O1-
ATOM    781  N   THR A  96      -3.469 107.687  63.839  0.00  0.00      PROA N  
ATOM    782  CA  THR A  96      -3.475 108.503  62.632  0.00  0.00      PROA C  
ATOM    783  C   THR A  96      -2.072 108.575  62.070  0.00  0.00      PROA C  
ATOM    784  O   THR A  96      -1.103 108.817  62.793  0.00  0.00      PROA O  
ATOM    785  CB  THR A  96      -3.973 109.938  62.832  0.00  0.00      PROA C  
ATOM    786  CG2 THR A  96      -5.479 109.894  63.129  0.00  0.00      PROA C  
ATOM    787  OG1 THR A  96      -3.346 110.589  63.938  0.00  0.00      PROA O  
ATOM    788  N   PHE A  97      -1.930 108.375  60.754  0.00  0.00      PROA N  
ATOM    789  CA  PHE A  97      -0.651 108.368  60.077  0.00  0.00      PROA C  
ATOM    790  C   PHE A  97      -0.535 109.612  59.217  0.00  0.00      PROA C  
ATOM    791  O   PHE A  97      -1.438 109.951  58.452  0.00  0.00      PROA O  
ATOM    792  CB  PHE A  97      -0.464 107.097  59.210  0.00  0.00      PROA C  
ATOM    793  CG  PHE A  97      -0.452 105.885  60.106  0.00  0.00      PROA C  
ATOM    794  CD1 PHE A  97      -1.644 105.206  60.415  0.00  0.00      PROA C  
ATOM    795  CD2 PHE A  97       0.759 105.404  60.635  0.00  0.00      PROA C  
ATOM    796  CE1 PHE A  97      -1.633 104.096  61.266  0.00  0.00      PROA C  
ATOM    797  CE2 PHE A  97       0.775 104.279  61.469  0.00  0.00      PROA C  
ATOM    798  CZ  PHE A  97      -0.422 103.628  61.791  0.00  0.00      PROA C  
ATOM    799  N   TYR A  98       0.590 110.339  59.352  0.00  0.00      PROA N  
ATOM    800  CA  TYR A  98       0.843 111.574  58.638  0.00  0.00      PROA C  
ATOM    801  C   TYR A  98       2.044 111.444  57.722  0.00  0.00      PROA C  
ATOM    802  O   TYR A  98       3.143 111.083  58.145  0.00  0.00      PROA O  
ATOM    803  CB  TYR A  98       1.086 112.763  59.601  0.00  0.00      PROA C  
ATOM    804  CG  TYR A  98      -0.215 113.276  60.149  0.00  0.00      PROA C  
ATOM    805  CD1 TYR A  98      -1.048 114.046  59.320  0.00  0.00      PROA C  
ATOM    806  CD2 TYR A  98      -0.569 113.101  61.498  0.00  0.00      PROA C  
ATOM    807  CE1 TYR A  98      -2.192 114.663  59.837  0.00  0.00      PROA C  
ATOM    808  CE2 TYR A  98      -1.726 113.707  62.013  0.00  0.00      PROA C  
ATOM    809  CZ  TYR A  98      -2.525 114.506  61.185  0.00  0.00      PROA C  
ATOM    810  OH  TYR A  98      -3.638 115.189  61.711  0.00  0.00      PROA O  
ATOM    811  N   SER A  99       1.856 111.744  56.423  0.00  0.00      PROA N  
ATOM    812  CA  SER A  99       2.925 111.760  55.432  0.00  0.00      PROA C  
ATOM    813  C   SER A  99       4.028 112.779  55.701  0.00  0.00      PROA C  
ATOM    814  O   SER A  99       3.818 113.834  56.307  0.00  0.00      PROA O  
ATOM    815  CB  SER A  99       2.412 111.931  53.975  0.00  0.00      PROA C  
ATOM    816  OG  SER A  99       1.881 113.228  53.702  0.00  0.00      PROA O  
ATOM    817  N   LEU A 100       5.256 112.474  55.245  0.00  0.00      PROA N  
ATOM    818  CA  LEU A 100       6.382 113.380  55.286  0.00  0.00      PROA C  
ATOM    819  C   LEU A 100       6.397 114.170  53.978  0.00  0.00      PROA C  
ATOM    820  O   LEU A 100       6.869 113.712  52.935  0.00  0.00      PROA O  
ATOM    821  CB  LEU A 100       7.741 112.647  55.492  0.00  0.00      PROA C  
ATOM    822  CG  LEU A 100       7.964 112.020  56.891  0.00  0.00      PROA C  
ATOM    823  CD1 LEU A 100       7.266 110.663  57.085  0.00  0.00      PROA C  
ATOM    824  CD2 LEU A 100       9.468 111.846  57.159  0.00  0.00      PROA C  
ATOM    825  N   GLY A 101       5.857 115.406  54.003  0.00  0.00      PROA N  
ATOM    826  CA  GLY A 101       5.577 116.179  52.793  0.00  0.00      PROA C  
ATOM    827  C   GLY A 101       4.416 115.649  51.965  0.00  0.00      PROA C  
ATOM    828  O   GLY A 101       3.679 114.776  52.432  0.00  0.00      PROA O  
ATOM    829  N   PRO A 102       4.181 116.162  50.755  0.00  0.00      PROA N  
ATOM    830  CA  PRO A 102       2.900 115.971  50.064  0.00  0.00      PROA C  
ATOM    831  C   PRO A 102       2.619 114.604  49.445  0.00  0.00      PROA C  
ATOM    832  O   PRO A 102       1.720 114.525  48.609  0.00  0.00      PROA O  
ATOM    833  CB  PRO A 102       2.940 117.030  48.942  0.00  0.00      PROA C  
ATOM    834  CG  PRO A 102       3.834 118.135  49.493  0.00  0.00      PROA C  
ATOM    835  CD  PRO A 102       4.900 117.338  50.236  0.00  0.00      PROA C  
ATOM    836  N   SER A 103       3.316 113.510  49.802  0.00  0.00      PROA N  
ATOM    837  CA  SER A 103       3.076 112.226  49.149  0.00  0.00      PROA C  
ATOM    838  C   SER A 103       3.157 111.048  50.097  0.00  0.00      PROA C  
ATOM    839  O   SER A 103       4.038 110.945  50.951  0.00  0.00      PROA O  
ATOM    840  CB  SER A 103       3.980 111.964  47.907  0.00  0.00      PROA C  
ATOM    841  OG  SER A 103       5.379 112.017  48.212  0.00  0.00      PROA O  
ATOM    842  N   LEU A 104       2.196 110.118  49.969  0.00  0.00      PROA N  
ATOM    843  CA  LEU A 104       2.105 108.921  50.776  0.00  0.00      PROA C  
ATOM    844  C   LEU A 104       1.930 107.725  49.863  0.00  0.00      PROA C  
ATOM    845  O   LEU A 104       1.060 107.703  48.994  0.00  0.00      PROA O  
ATOM    846  CB  LEU A 104       0.903 108.996  51.750  0.00  0.00      PROA C  
ATOM    847  CG  LEU A 104       0.794 107.854  52.785  0.00  0.00      PROA C  
ATOM    848  CD1 LEU A 104       2.040 107.737  53.678  0.00  0.00      PROA C  
ATOM    849  CD2 LEU A 104      -0.453 108.055  53.659  0.00  0.00      PROA C  
ATOM    850  N   LYS A 105       2.762 106.690  50.028  0.00  0.00      PROA N  
ATOM    851  CA  LYS A 105       2.657 105.459  49.286  0.00  0.00      PROA C  
ATOM    852  C   LYS A 105       2.190 104.361  50.219  0.00  0.00      PROA C  
ATOM    853  O   LYS A 105       2.805 104.066  51.245  0.00  0.00      PROA O  
ATOM    854  CB  LYS A 105       4.005 105.093  48.619  0.00  0.00      PROA C  
ATOM    855  CG  LYS A 105       4.019 103.751  47.866  0.00  0.00      PROA C  
ATOM    856  CD  LYS A 105       5.378 103.510  47.180  0.00  0.00      PROA C  
ATOM    857  CE  LYS A 105       5.556 102.132  46.516  0.00  0.00      PROA C  
ATOM    858  NZ  LYS A 105       4.606 101.942  45.392  0.00  0.00      PROA N1+
ATOM    859  N   VAL A 106       1.061 103.730  49.874  0.00  0.00      PROA N  
ATOM    860  CA  VAL A 106       0.458 102.670  50.651  0.00  0.00      PROA C  
ATOM    861  C   VAL A 106       0.647 101.404  49.847  0.00  0.00      PROA C  
ATOM    862  O   VAL A 106       0.372 101.370  48.648  0.00  0.00      PROA O  
ATOM    863  CB  VAL A 106      -1.020 102.941  50.924  0.00  0.00      PROA C  
ATOM    864  CG1 VAL A 106      -1.644 101.800  51.754  0.00  0.00      PROA C  
ATOM    865  CG2 VAL A 106      -1.140 104.283  51.673  0.00  0.00      PROA C  
ATOM    866  N   THR A 107       1.191 100.338  50.455  0.00  0.00      PROA N  
ATOM    867  CA  THR A 107       1.467  99.084  49.757  0.00  0.00      PROA C  
ATOM    868  C   THR A 107       0.817  97.941  50.494  0.00  0.00      PROA C  
ATOM    869  O   THR A 107       1.050  97.747  51.684  0.00  0.00      PROA O  
ATOM    870  CB  THR A 107       2.957  98.773  49.619  0.00  0.00      PROA C  
ATOM    871  CG2 THR A 107       3.194  97.508  48.775  0.00  0.00      PROA C  
ATOM    872  OG1 THR A 107       3.624  99.842  48.959  0.00  0.00      PROA O  
ATOM    873  N   PHE A 108      -0.007  97.144  49.796  0.00  0.00      PROA N  
ATOM    874  CA  PHE A 108      -0.587  95.919  50.303  0.00  0.00      PROA C  
ATOM    875  C   PHE A 108       0.187  94.731  49.739  0.00  0.00      PROA C  
ATOM    876  O   PHE A 108       0.510  94.685  48.550  0.00  0.00      PROA O  
ATOM    877  CB  PHE A 108      -2.102  95.838  49.944  0.00  0.00      PROA C  
ATOM    878  CG  PHE A 108      -2.755  94.550  50.396  0.00  0.00      PROA C  
ATOM    879  CD1 PHE A 108      -2.699  93.394  49.594  0.00  0.00      PROA C  
ATOM    880  CD2 PHE A 108      -3.451  94.490  51.615  0.00  0.00      PROA C  
ATOM    881  CE1 PHE A 108      -3.303  92.202  50.011  0.00  0.00      PROA C  
ATOM    882  CE2 PHE A 108      -4.068  93.305  52.032  0.00  0.00      PROA C  
ATOM    883  CZ  PHE A 108      -3.991  92.162  51.229  0.00  0.00      PROA C  
ATOM    884  N   HIS A 109       0.486  93.734  50.587  0.00  0.00      PROA N  
ATOM    885  CA  HIS A 109       1.125  92.503  50.170  0.00  0.00      PROA C  
ATOM    886  C   HIS A 109       0.552  91.338  50.952  0.00  0.00      PROA C  
ATOM    887  O   HIS A 109       0.291  91.444  52.150  0.00  0.00      PROA O  
ATOM    888  CB  HIS A 109       2.656  92.544  50.405  0.00  0.00      PROA C  
ATOM    889  CG  HIS A 109       3.388  91.245  50.161  0.00  0.00      PROA C  
ATOM    890  CD2 HIS A 109       4.050  90.426  51.028  0.00  0.00      PROA C  
ATOM    891  ND1 HIS A 109       3.606  90.714  48.910  0.00  0.00      PROA N  
ATOM    892  CE1 HIS A 109       4.370  89.607  49.065  0.00  0.00      PROA C  
ATOM    893  NE2 HIS A 109       4.670  89.391  50.335  0.00  0.00      PROA N  
ATOM    894  N   SER A 110       0.350  90.186  50.288  0.00  0.00      PROA N  
ATOM    895  CA  SER A 110      -0.075  88.964  50.950  0.00  0.00      PROA C  
ATOM    896  C   SER A 110       0.549  87.766  50.262  0.00  0.00      PROA C  
ATOM    897  O   SER A 110       0.684  87.731  49.036  0.00  0.00      PROA O  
ATOM    898  CB  SER A 110      -1.620  88.800  50.989  0.00  0.00      PROA C  
ATOM    899  OG  SER A 110      -2.041  87.612  51.668  0.00  0.00      PROA O  
ATOM    900  N   ASP A 111       0.966  86.753  51.045  0.00  0.00      PROA N  
ATOM    901  CA  ASP A 111       1.633  85.560  50.583  0.00  0.00      PROA C  
ATOM    902  C   ASP A 111       0.661  84.469  50.098  0.00  0.00      PROA C  
ATOM    903  O   ASP A 111      -0.434  84.733  49.597  0.00  0.00      PROA O  
ATOM    904  CB  ASP A 111       2.593  85.036  51.697  0.00  0.00      PROA C  
ATOM    905  CG  ASP A 111       1.856  84.506  52.928  0.00  0.00      PROA C  
ATOM    906  OD1 ASP A 111       0.915  85.172  53.432  0.00  0.00      PROA O  
ATOM    907  OD2 ASP A 111       2.264  83.425  53.432  0.00  0.00      PROA O1-
ATOM    908  N   TYR A 112       1.083  83.193  50.208  0.00  0.00      PROA N  
ATOM    909  CA  TYR A 112       0.452  82.062  49.564  0.00  0.00      PROA C  
ATOM    910  C   TYR A 112      -0.808  81.525  50.235  0.00  0.00      PROA C  
ATOM    911  O   TYR A 112      -1.626  80.881  49.578  0.00  0.00      PROA O  
ATOM    912  CB  TYR A 112       1.477  80.905  49.345  0.00  0.00      PROA C  
ATOM    913  CG  TYR A 112       2.138  80.422  50.615  0.00  0.00      PROA C  
ATOM    914  CD1 TYR A 112       1.559  79.383  51.365  0.00  0.00      PROA C  
ATOM    915  CD2 TYR A 112       3.382  80.938  51.023  0.00  0.00      PROA C  
ATOM    916  CE1 TYR A 112       2.187  78.897  52.520  0.00  0.00      PROA C  
ATOM    917  CE2 TYR A 112       4.015  80.453  52.177  0.00  0.00      PROA C  
ATOM    918  CZ  TYR A 112       3.413  79.434  52.927  0.00  0.00      PROA C  
ATOM    919  OH  TYR A 112       4.043  78.933  54.086  0.00  0.00      PROA O  
ATOM    920  N   SER A 113      -1.019  81.751  51.545  0.00  0.00      PROA N  
ATOM    921  CA  SER A 113      -2.207  81.252  52.232  0.00  0.00      PROA C  
ATOM    922  C   SER A 113      -2.477  81.963  53.543  0.00  0.00      PROA C  
ATOM    923  O   SER A 113      -1.568  82.457  54.209  0.00  0.00      PROA O  
ATOM    924  CB  SER A 113      -2.174  79.719  52.519  0.00  0.00      PROA C  
ATOM    925  OG  SER A 113      -2.454  78.974  51.331  0.00  0.00      PROA O  
ATOM    926  N   ASN A 114      -3.761  81.979  53.959  0.00  0.00      PROA N  
ATOM    927  CA  ASN A 114      -4.202  82.504  55.239  0.00  0.00      PROA C  
ATOM    928  C   ASN A 114      -4.791  81.352  56.045  0.00  0.00      PROA C  
ATOM    929  O   ASN A 114      -5.554  80.536  55.523  0.00  0.00      PROA O  
ATOM    930  CB  ASN A 114      -5.304  83.589  55.089  0.00  0.00      PROA C  
ATOM    931  CG  ASN A 114      -4.800  84.814  54.327  0.00  0.00      PROA C  
ATOM    932  ND2 ASN A 114      -5.751  85.549  53.700  0.00  0.00      PROA N  
ATOM    933  OD1 ASN A 114      -3.609  85.126  54.261  0.00  0.00      PROA O  
ATOM    934  N   GLU A 115      -4.441  81.240  57.340  0.00  0.00      PROA N  
ATOM    935  CA  GLU A 115      -4.996  80.245  58.248  0.00  0.00      PROA C  
ATOM    936  C   GLU A 115      -6.503  80.377  58.466  0.00  0.00      PROA C  
ATOM    937  O   GLU A 115      -7.247  79.393  58.482  0.00  0.00      PROA O  
ATOM    938  CB  GLU A 115      -4.270  80.276  59.621  0.00  0.00      PROA C  
ATOM    939  CG  GLU A 115      -2.804  79.772  59.572  0.00  0.00      PROA C  
ATOM    940  CD  GLU A 115      -2.693  78.304  59.171  0.00  0.00      PROA C  
ATOM    941  OE1 GLU A 115      -3.199  77.426  59.921  0.00  0.00      PROA O  
ATOM    942  OE2 GLU A 115      -2.082  78.001  58.111  0.00  0.00      PROA O1-
ATOM    943  N   LYS A 116      -6.978  81.626  58.611  0.00  0.00      PROA N  
ATOM    944  CA  LYS A 116      -8.362  81.974  58.853  0.00  0.00      PROA C  
ATOM    945  C   LYS A 116      -8.769  83.014  57.814  0.00  0.00      PROA C  
ATOM    946  O   LYS A 116      -7.893  83.628  57.196  0.00  0.00      PROA O  
ATOM    947  CB  LYS A 116      -8.542  82.558  60.284  0.00  0.00      PROA C  
ATOM    948  CG  LYS A 116      -8.177  81.592  61.429  0.00  0.00      PROA C  
ATOM    949  CD  LYS A 116      -9.085  80.347  61.481  0.00  0.00      PROA C  
ATOM    950  CE  LYS A 116      -8.738  79.328  62.582  0.00  0.00      PROA C  
ATOM    951  NZ  LYS A 116      -8.958  79.894  63.936  0.00  0.00      PROA N1+
ATOM    952  N   PRO A 117     -10.050  83.272  57.561  0.00  0.00      PROA N  
ATOM    953  CA  PRO A 117     -10.439  84.181  56.488  0.00  0.00      PROA C  
ATOM    954  C   PRO A 117     -10.455  85.611  57.016  0.00  0.00      PROA C  
ATOM    955  O   PRO A 117     -11.508  86.190  57.290  0.00  0.00      PROA O  
ATOM    956  CB  PRO A 117     -11.840  83.673  56.086  0.00  0.00      PROA C  
ATOM    957  CG  PRO A 117     -12.401  83.039  57.362  0.00  0.00      PROA C  
ATOM    958  CD  PRO A 117     -11.159  82.411  57.990  0.00  0.00      PROA C  
ATOM    959  N   PHE A 118      -9.261  86.204  57.172  0.00  0.00      PROA N  
ATOM    960  CA  PHE A 118      -9.060  87.582  57.568  0.00  0.00      PROA C  
ATOM    961  C   PHE A 118      -9.629  88.597  56.571  0.00  0.00      PROA C  
ATOM    962  O   PHE A 118      -9.417  88.515  55.361  0.00  0.00      PROA O  
ATOM    963  CB  PHE A 118      -7.563  87.849  57.855  0.00  0.00      PROA C  
ATOM    964  CG  PHE A 118      -7.104  87.035  59.035  0.00  0.00      PROA C  
ATOM    965  CD1 PHE A 118      -7.533  87.369  60.331  0.00  0.00      PROA C  
ATOM    966  CD2 PHE A 118      -6.215  85.959  58.873  0.00  0.00      PROA C  
ATOM    967  CE1 PHE A 118      -7.103  86.628  61.440  0.00  0.00      PROA C  
ATOM    968  CE2 PHE A 118      -5.772  85.224  59.980  0.00  0.00      PROA C  
ATOM    969  CZ  PHE A 118      -6.216  85.559  61.265  0.00  0.00      PROA C  
ATOM    970  N   THR A 119     -10.410  89.573  57.071  0.00  0.00      PROA N  
ATOM    971  CA  THR A 119     -11.142  90.560  56.276  0.00  0.00      PROA C  
ATOM    972  C   THR A 119     -10.271  91.487  55.450  0.00  0.00      PROA C  
ATOM    973  O   THR A 119     -10.598  91.807  54.307  0.00  0.00      PROA O  
ATOM    974  CB  THR A 119     -12.191  91.331  57.096  0.00  0.00      PROA C  
ATOM    975  CG2 THR A 119     -12.377  92.803  56.697  0.00  0.00      PROA C  
ATOM    976  OG1 THR A 119     -13.476  90.739  56.947  0.00  0.00      PROA O  
ATOM    977  N   GLY A 120      -9.121  91.932  55.996  0.00  0.00      PROA N  
ATOM    978  CA  GLY A 120      -8.241  92.892  55.349  0.00  0.00      PROA C  
ATOM    979  C   GLY A 120      -8.357  94.249  55.982  0.00  0.00      PROA C  
ATOM    980  O   GLY A 120      -8.349  94.374  57.204  0.00  0.00      PROA O  
ATOM    981  N   PHE A 121      -8.441  95.325  55.187  0.00  0.00      PROA N  
ATOM    982  CA  PHE A 121      -8.405  96.660  55.745  0.00  0.00      PROA C  
ATOM    983  C   PHE A 121      -9.321  97.590  54.964  0.00  0.00      PROA C  
ATOM    984  O   PHE A 121      -9.542  97.442  53.761  0.00  0.00      PROA O  
ATOM    985  CB  PHE A 121      -6.946  97.231  55.824  0.00  0.00      PROA C  
ATOM    986  CG  PHE A 121      -6.426  97.860  54.546  0.00  0.00      PROA C  
ATOM    987  CD1 PHE A 121      -5.811  97.086  53.548  0.00  0.00      PROA C  
ATOM    988  CD2 PHE A 121      -6.544  99.249  54.346  0.00  0.00      PROA C  
ATOM    989  CE1 PHE A 121      -5.350  97.683  52.364  0.00  0.00      PROA C  
ATOM    990  CE2 PHE A 121      -6.081  99.848  53.171  0.00  0.00      PROA C  
ATOM    991  CZ  PHE A 121      -5.486  99.064  52.177  0.00  0.00      PROA C  
ATOM    992  N   GLU A 122      -9.845  98.602  55.674  0.00  0.00      PROA N  
ATOM    993  CA  GLU A 122     -10.486  99.759  55.097  0.00  0.00      PROA C  
ATOM    994  C   GLU A 122      -9.889 100.989  55.747  0.00  0.00      PROA C  
ATOM    995  O   GLU A 122      -9.871 101.120  56.974  0.00  0.00      PROA O  
ATOM    996  CB  GLU A 122     -12.025  99.742  55.274  0.00  0.00      PROA C  
ATOM    997  CG  GLU A 122     -12.751 101.032  54.817  0.00  0.00      PROA C  
ATOM    998  CD  GLU A 122     -14.267 100.916  54.976  0.00  0.00      PROA C  
ATOM    999  OE1 GLU A 122     -14.761 100.825  56.131  0.00  0.00      PROA O  
ATOM   1000  OE2 GLU A 122     -14.982 100.936  53.936  0.00  0.00      PROA O1-
ATOM   1001  N   ALA A 123      -9.361 101.916  54.939  0.00  0.00      PROA N  
ATOM   1002  CA  ALA A 123      -8.746 103.127  55.414  0.00  0.00      PROA C  
ATOM   1003  C   ALA A 123      -9.244 104.309  54.607  0.00  0.00      PROA C  
ATOM   1004  O   ALA A 123      -9.672 104.193  53.459  0.00  0.00      PROA O  
ATOM   1005  CB  ALA A 123      -7.209 103.043  55.317  0.00  0.00      PROA C  
ATOM   1006  N   PHE A 124      -9.202 105.497  55.217  0.00  0.00      PROA N  
ATOM   1007  CA  PHE A 124      -9.565 106.737  54.576  0.00  0.00      PROA C  
ATOM   1008  C   PHE A 124      -8.402 107.695  54.695  0.00  0.00      PROA C  
ATOM   1009  O   PHE A 124      -7.715 107.749  55.719  0.00  0.00      PROA O  
ATOM   1010  CB  PHE A 124     -10.841 107.379  55.171  0.00  0.00      PROA C  
ATOM   1011  CG  PHE A 124     -12.060 106.562  54.833  0.00  0.00      PROA C  
ATOM   1012  CD1 PHE A 124     -12.519 105.557  55.701  0.00  0.00      PROA C  
ATOM   1013  CD2 PHE A 124     -12.797 106.841  53.670  0.00  0.00      PROA C  
ATOM   1014  CE1 PHE A 124     -13.687 104.839  55.409  0.00  0.00      PROA C  
ATOM   1015  CE2 PHE A 124     -13.980 106.145  53.389  0.00  0.00      PROA C  
ATOM   1016  CZ  PHE A 124     -14.421 105.139  54.257  0.00  0.00      PROA C  
ATOM   1017  N   TYR A 125      -8.141 108.460  53.623  0.00  0.00      PROA N  
ATOM   1018  CA  TYR A 125      -7.112 109.475  53.614  0.00  0.00      PROA C  
ATOM   1019  C   TYR A 125      -7.739 110.813  53.261  0.00  0.00      PROA C  
ATOM   1020  O   TYR A 125      -8.718 110.900  52.518  0.00  0.00      PROA O  
ATOM   1021  CB  TYR A 125      -5.906 109.151  52.676  0.00  0.00      PROA C  
ATOM   1022  CG  TYR A 125      -6.261 109.156  51.208  0.00  0.00      PROA C  
ATOM   1023  CD1 TYR A 125      -6.803 108.007  50.616  0.00  0.00      PROA C  
ATOM   1024  CD2 TYR A 125      -6.031 110.289  50.405  0.00  0.00      PROA C  
ATOM   1025  CE1 TYR A 125      -7.129 107.987  49.255  0.00  0.00      PROA C  
ATOM   1026  CE2 TYR A 125      -6.367 110.279  49.043  0.00  0.00      PROA C  
ATOM   1027  CZ  TYR A 125      -6.923 109.127  48.470  0.00  0.00      PROA C  
ATOM   1028  OH  TYR A 125      -7.283 109.106  47.106  0.00  0.00      PROA O  
ATOM   1029  N   ALA A 126      -7.168 111.896  53.800  0.00  0.00      PROA N  
ATOM   1030  CA  ALA A 126      -7.509 113.239  53.408  0.00  0.00      PROA C  
ATOM   1031  C   ALA A 126      -6.264 114.099  53.497  0.00  0.00      PROA C  
ATOM   1032  O   ALA A 126      -5.453 113.968  54.415  0.00  0.00      PROA O  
ATOM   1033  CB  ALA A 126      -8.625 113.821  54.300  0.00  0.00      PROA C  
ATOM   1034  N   ALA A 127      -6.053 115.000  52.525  0.00  0.00      PROA N  
ATOM   1035  CA  ALA A 127      -5.043 116.025  52.630  0.00  0.00      PROA C  
ATOM   1036  C   ALA A 127      -5.359 117.036  53.735  0.00  0.00      PROA C  
ATOM   1037  O   ALA A 127      -6.467 117.565  53.847  0.00  0.00      PROA O  
ATOM   1038  CB  ALA A 127      -4.831 116.730  51.278  0.00  0.00      PROA C  
ATOM   1039  N   GLU A 128      -4.362 117.313  54.583  0.00  0.00      PROA N  
ATOM   1040  CA  GLU A 128      -4.425 118.246  55.678  0.00  0.00      PROA C  
ATOM   1041  C   GLU A 128      -3.411 119.342  55.415  0.00  0.00      PROA C  
ATOM   1042  O   GLU A 128      -2.252 119.093  55.079  0.00  0.00      PROA O  
ATOM   1043  CB  GLU A 128      -4.121 117.559  57.040  0.00  0.00      PROA C  
ATOM   1044  CG  GLU A 128      -4.091 118.528  58.252  0.00  0.00      PROA C  
ATOM   1045  CD  GLU A 128      -3.757 117.830  59.567  0.00  0.00      PROA C  
ATOM   1046  OE1 GLU A 128      -4.591 117.036  60.079  0.00  0.00      PROA O  
ATOM   1047  OE2 GLU A 128      -2.647 118.073  60.114  0.00  0.00      PROA O1-
ATOM   1048  N   ASP A 129      -3.841 120.608  55.540  0.00  0.00      PROA N  
ATOM   1049  CA  ASP A 129      -2.982 121.763  55.427  0.00  0.00      PROA C  
ATOM   1050  C   ASP A 129      -1.881 121.761  56.506  0.00  0.00      PROA C  
ATOM   1051  O   ASP A 129      -2.171 121.680  57.704  0.00  0.00      PROA O  
ATOM   1052  CB  ASP A 129      -3.910 123.001  55.515  0.00  0.00      PROA C  
ATOM   1053  CG  ASP A 129      -3.160 124.318  55.425  0.00  0.00      PROA C  
ATOM   1054  OD1 ASP A 129      -2.204 124.419  54.614  0.00  0.00      PROA O  
ATOM   1055  OD2 ASP A 129      -3.618 125.293  56.085  0.00  0.00      PROA O1-
ATOM   1056  N   VAL A 130      -0.589 121.822  56.124  0.00  0.00      PROA N  
ATOM   1057  CA  VAL A 130       0.487 121.817  57.103  0.00  0.00      PROA C  
ATOM   1058  C   VAL A 130       0.698 123.232  57.643  0.00  0.00      PROA C  
ATOM   1059  O   VAL A 130       0.482 124.235  56.958  0.00  0.00      PROA O  
ATOM   1060  CB  VAL A 130       1.775 121.159  56.596  0.00  0.00      PROA C  
ATOM   1061  CG1 VAL A 130       2.701 122.136  55.850  0.00  0.00      PROA C  
ATOM   1062  CG2 VAL A 130       2.523 120.508  57.778  0.00  0.00      PROA C  
ATOM   1063  N   ASP A 131       1.081 123.348  58.931  0.00  0.00      PROA N  
ATOM   1064  CA  ASP A 131       1.252 124.634  59.569  0.00  0.00      PROA C  
ATOM   1065  C   ASP A 131       2.725 124.841  59.903  0.00  0.00      PROA C  
ATOM   1066  O   ASP A 131       3.249 124.275  60.865  0.00  0.00      PROA O  
ATOM   1067  CB  ASP A 131       0.327 124.700  60.820  0.00  0.00      PROA C  
ATOM   1068  CG  ASP A 131       0.358 126.037  61.547  0.00  0.00      PROA C  
ATOM   1069  OD1 ASP A 131       0.999 127.000  61.055  0.00  0.00      PROA O  
ATOM   1070  OD2 ASP A 131      -0.300 126.138  62.620  0.00  0.00      PROA O1-
ATOM   1071  N   GLU A 132       3.427 125.680  59.120  0.00  0.00      PROA N  
ATOM   1072  CA  GLU A 132       4.805 126.059  59.350  0.00  0.00      PROA C  
ATOM   1073  C   GLU A 132       4.963 127.093  60.462  0.00  0.00      PROA C  
ATOM   1074  O   GLU A 132       6.055 127.298  60.992  0.00  0.00      PROA O  
ATOM   1075  CB  GLU A 132       5.449 126.632  58.060  0.00  0.00      PROA C  
ATOM   1076  CG  GLU A 132       5.536 125.624  56.883  0.00  0.00      PROA C  
ATOM   1077  CD  GLU A 132       4.310 125.598  55.961  0.00  0.00      PROA C  
ATOM   1078  OE1 GLU A 132       3.235 126.151  56.312  0.00  0.00      PROA O  
ATOM   1079  OE2 GLU A 132       4.442 125.014  54.848  0.00  0.00      PROA O1-
ATOM   1080  N   CYS A 133       3.863 127.747  60.877  0.00  0.00      PROA N  
ATOM   1081  CA  CYS A 133       3.870 128.796  61.879  0.00  0.00      PROA C  
ATOM   1082  C   CYS A 133       3.622 128.223  63.268  0.00  0.00      PROA C  
ATOM   1083  O   CYS A 133       3.479 128.957  64.248  0.00  0.00      PROA O  
ATOM   1084  CB  CYS A 133       2.780 129.857  61.576  0.00  0.00      PROA C  
ATOM   1085  SG  CYS A 133       3.035 130.700  59.987  0.00  0.00      PROA S  
ATOM   1086  N   ARG A 134       3.607 126.879  63.388  0.00  0.00      PROA N  
ATOM   1087  CA  ARG A 134       3.475 126.148  64.631  0.00  0.00      PROA C  
ATOM   1088  C   ARG A 134       4.531 126.504  65.675  0.00  0.00      PROA C  
ATOM   1089  O   ARG A 134       5.697 126.771  65.370  0.00  0.00      PROA O  
ATOM   1090  CB  ARG A 134       3.503 124.613  64.391  0.00  0.00      PROA C  
ATOM   1091  CG  ARG A 134       4.811 124.076  63.756  0.00  0.00      PROA C  
ATOM   1092  CD  ARG A 134       4.870 122.548  63.606  0.00  0.00      PROA C  
ATOM   1093  NE  ARG A 134       3.770 122.168  62.668  0.00  0.00      PROA N  
ATOM   1094  CZ  ARG A 134       3.287 120.942  62.533  0.00  0.00      PROA C  
ATOM   1095  NH1 ARG A 134       3.865 119.896  63.079  0.00  0.00      PROA N1+
ATOM   1096  NH2 ARG A 134       2.180 120.761  61.845  0.00  0.00      PROA N  
ATOM   1097  N   THR A 135       4.139 126.514  66.965  0.00  0.00      PROA N  
ATOM   1098  CA  THR A 135       5.071 126.821  68.047  0.00  0.00      PROA C  
ATOM   1099  C   THR A 135       5.771 125.551  68.482  0.00  0.00      PROA C  
ATOM   1100  O   THR A 135       5.264 124.766  69.285  0.00  0.00      PROA O  
ATOM   1101  CB  THR A 135       4.435 127.503  69.259  0.00  0.00      PROA C  
ATOM   1102  CG2 THR A 135       5.486 127.830  70.338  0.00  0.00      PROA C  
ATOM   1103  OG1 THR A 135       3.858 128.749  68.876  0.00  0.00      PROA O  
ATOM   1104  N   SER A 136       6.980 125.316  67.941  0.00  0.00      PROA N  
ATOM   1105  CA  SER A 136       7.862 124.244  68.383  0.00  0.00      PROA C  
ATOM   1106  C   SER A 136       8.803 124.803  69.427  0.00  0.00      PROA C  
ATOM   1107  O   SER A 136       9.380 125.875  69.251  0.00  0.00      PROA O  
ATOM   1108  CB  SER A 136       8.706 123.621  67.239  0.00  0.00      PROA C  
ATOM   1109  OG  SER A 136       7.862 122.989  66.271  0.00  0.00      PROA O  
ATOM   1110  N   LEU A 137       8.958 124.113  70.574  0.00  0.00      PROA N  
ATOM   1111  CA  LEU A 137       9.795 124.577  71.672  0.00  0.00      PROA C  
ATOM   1112  C   LEU A 137      11.278 124.715  71.325  0.00  0.00      PROA C  
ATOM   1113  O   LEU A 137      11.929 125.699  71.680  0.00  0.00      PROA O  
ATOM   1114  CB  LEU A 137       9.636 123.660  72.915  0.00  0.00      PROA C  
ATOM   1115  CG  LEU A 137       8.194 123.535  73.460  0.00  0.00      PROA C  
ATOM   1116  CD1 LEU A 137       8.163 122.588  74.670  0.00  0.00      PROA C  
ATOM   1117  CD2 LEU A 137       7.592 124.897  73.843  0.00  0.00      PROA C  
ATOM   1118  N   GLY A 138      11.847 123.723  70.603  0.00  0.00      PROA N  
ATOM   1119  CA  GLY A 138      13.272 123.698  70.271  0.00  0.00      PROA C  
ATOM   1120  C   GLY A 138      13.671 124.540  69.081  0.00  0.00      PROA C  
ATOM   1121  O   GLY A 138      14.736 125.159  69.073  0.00  0.00      PROA O  
ATOM   1122  N   ASP A 139      12.831 124.577  68.032  0.00  0.00      PROA N  
ATOM   1123  CA  ASP A 139      13.148 125.234  66.772  0.00  0.00      PROA C  
ATOM   1124  C   ASP A 139      12.694 126.696  66.734  0.00  0.00      PROA C  
ATOM   1125  O   ASP A 139      11.717 127.103  67.364  0.00  0.00      PROA O  
ATOM   1126  CB  ASP A 139      12.531 124.461  65.571  0.00  0.00      PROA C  
ATOM   1127  CG  ASP A 139      13.142 123.079  65.386  0.00  0.00      PROA C  
ATOM   1128  OD1 ASP A 139      14.280 122.814  65.854  0.00  0.00      PROA O  
ATOM   1129  OD2 ASP A 139      12.519 122.258  64.659  0.00  0.00      PROA O1-
ATOM   1130  N   SER A 140      13.420 127.543  65.976  0.00  0.00      PROA N  
ATOM   1131  CA  SER A 140      13.019 128.913  65.664  0.00  0.00      PROA C  
ATOM   1132  C   SER A 140      11.751 129.030  64.817  0.00  0.00      PROA C  
ATOM   1133  O   SER A 140      11.496 128.231  63.913  0.00  0.00      PROA O  
ATOM   1134  CB  SER A 140      14.154 129.737  64.986  0.00  0.00      PROA C  
ATOM   1135  OG  SER A 140      14.690 129.080  63.828  0.00  0.00      PROA O  
ATOM   1136  N   VAL A 141      10.917 130.058  65.084  0.00  0.00      PROA N  
ATOM   1137  CA  VAL A 141       9.788 130.445  64.240  0.00  0.00      PROA C  
ATOM   1138  C   VAL A 141      10.267 130.959  62.866  0.00  0.00      PROA C  
ATOM   1139  O   VAL A 141      11.308 131.626  62.833  0.00  0.00      PROA O  
ATOM   1140  CB  VAL A 141       8.901 131.472  64.956  0.00  0.00      PROA C  
ATOM   1141  CG1 VAL A 141       7.723 131.955  64.083  0.00  0.00      PROA C  
ATOM   1142  CG2 VAL A 141       8.343 130.834  66.247  0.00  0.00      PROA C  
ATOM   1143  N   PRO A 142       9.617 130.726  61.712  0.00  0.00      PROA N  
ATOM   1144  CA  PRO A 142      10.174 131.164  60.430  0.00  0.00      PROA C  
ATOM   1145  C   PRO A 142      10.136 132.672  60.243  0.00  0.00      PROA C  
ATOM   1146  O   PRO A 142      11.089 133.243  59.714  0.00  0.00      PROA O  
ATOM   1147  CB  PRO A 142       9.298 130.458  59.379  0.00  0.00      PROA C  
ATOM   1148  CG  PRO A 142       8.868 129.171  60.080  0.00  0.00      PROA C  
ATOM   1149  CD  PRO A 142       8.658 129.627  61.525  0.00  0.00      PROA C  
ATOM   1150  N   CYS A 143       9.038 133.336  60.639  0.00  0.00      PROA N  
ATOM   1151  CA  CYS A 143       8.881 134.770  60.470  0.00  0.00      PROA C  
ATOM   1152  C   CYS A 143       9.412 135.557  61.657  0.00  0.00      PROA C  
ATOM   1153  O   CYS A 143       9.222 135.194  62.819  0.00  0.00      PROA O  
ATOM   1154  CB  CYS A 143       7.404 135.159  60.250  0.00  0.00      PROA C  
ATOM   1155  SG  CYS A 143       6.701 134.305  58.810  0.00  0.00      PROA S  
ATOM   1156  N   ASP A 144      10.110 136.674  61.377  0.00  0.00      PROA N  
ATOM   1157  CA  ASP A 144      10.673 137.563  62.375  0.00  0.00      PROA C  
ATOM   1158  C   ASP A 144       9.630 138.215  63.304  0.00  0.00      PROA C  
ATOM   1159  O   ASP A 144       9.769 138.214  64.529  0.00  0.00      PROA O  
ATOM   1160  CB  ASP A 144      11.531 138.587  61.586  0.00  0.00      PROA C  
ATOM   1161  CG  ASP A 144      12.400 139.519  62.417  0.00  0.00      PROA C  
ATOM   1162  OD1 ASP A 144      12.623 139.267  63.630  0.00  0.00      PROA O  
ATOM   1163  OD2 ASP A 144      12.953 140.477  61.811  0.00  0.00      PROA O1-
ATOM   1164  N   HIS A 145       8.514 138.725  62.734  0.00  0.00      PROA N  
ATOM   1165  CA  HIS A 145       7.432 139.314  63.514  0.00  0.00      PROA C  
ATOM   1166  C   HIS A 145       6.224 138.394  63.553  0.00  0.00      PROA C  
ATOM   1167  O   HIS A 145       6.006 137.683  64.536  0.00  0.00      PROA O  
ATOM   1168  CB  HIS A 145       7.009 140.704  62.985  0.00  0.00      PROA C  
ATOM   1169  CG  HIS A 145       8.078 141.749  63.163  0.00  0.00      PROA C  
ATOM   1170  CD2 HIS A 145       9.325 141.833  62.620  0.00  0.00      PROA C  
ATOM   1171  ND1 HIS A 145       7.906 142.913  63.882  0.00  0.00      PROA N  
ATOM   1172  CE1 HIS A 145       9.046 143.637  63.752  0.00  0.00      PROA C  
ATOM   1173  NE2 HIS A 145       9.937 143.019  62.997  0.00  0.00      PROA N  
ATOM   1174  N   TYR A 146       5.398 138.386  62.487  0.00  0.00      PROA N  
ATOM   1175  CA  TYR A 146       4.144 137.657  62.460  0.00  0.00      PROA C  
ATOM   1176  C   TYR A 146       4.181 136.600  61.371  0.00  0.00      PROA C  
ATOM   1177  O   TYR A 146       4.591 136.847  60.236  0.00  0.00      PROA O  
ATOM   1178  CB  TYR A 146       2.932 138.598  62.213  0.00  0.00      PROA C  
ATOM   1179  CG  TYR A 146       2.914 139.722  63.217  0.00  0.00      PROA C  
ATOM   1180  CD1 TYR A 146       2.772 139.443  64.587  0.00  0.00      PROA C  
ATOM   1181  CD2 TYR A 146       3.019 141.062  62.805  0.00  0.00      PROA C  
ATOM   1182  CE1 TYR A 146       2.764 140.480  65.531  0.00  0.00      PROA C  
ATOM   1183  CE2 TYR A 146       3.010 142.101  63.747  0.00  0.00      PROA C  
ATOM   1184  CZ  TYR A 146       2.887 141.809  65.110  0.00  0.00      PROA C  
ATOM   1185  OH  TYR A 146       2.881 142.854  66.058  0.00  0.00      PROA O  
ATOM   1186  N   CYS A 147       3.753 135.370  61.711  0.00  0.00      PROA N  
ATOM   1187  CA  CYS A 147       3.703 134.246  60.795  0.00  0.00      PROA C  
ATOM   1188  C   CYS A 147       2.246 133.917  60.542  0.00  0.00      PROA C  
ATOM   1189  O   CYS A 147       1.471 133.701  61.476  0.00  0.00      PROA O  
ATOM   1190  CB  CYS A 147       4.439 133.016  61.403  0.00  0.00      PROA C  
ATOM   1191  SG  CYS A 147       4.806 131.647  60.249  0.00  0.00      PROA S  
ATOM   1192  N   HIS A 148       1.831 133.888  59.263  0.00  0.00      PROA N  
ATOM   1193  CA  HIS A 148       0.456 133.627  58.890  0.00  0.00      PROA C  
ATOM   1194  C   HIS A 148       0.377 132.398  58.015  0.00  0.00      PROA C  
ATOM   1195  O   HIS A 148       0.946 132.338  56.926  0.00  0.00      PROA O  
ATOM   1196  CB  HIS A 148      -0.157 134.823  58.136  0.00  0.00      PROA C  
ATOM   1197  CG  HIS A 148      -0.073 136.078  58.951  0.00  0.00      PROA C  
ATOM   1198  CD2 HIS A 148       0.613 137.224  58.705  0.00  0.00      PROA C  
ATOM   1199  ND1 HIS A 148      -0.717 136.273  60.156  0.00  0.00      PROA N  
ATOM   1200  CE1 HIS A 148      -0.391 137.518  60.582  0.00  0.00      PROA C  
ATOM   1201  NE2 HIS A 148       0.415 138.131  59.733  0.00  0.00      PROA N  
ATOM   1202  N   ASN A 149      -0.343 131.368  58.490  0.00  0.00      PROA N  
ATOM   1203  CA  ASN A 149      -0.559 130.131  57.771  0.00  0.00      PROA C  
ATOM   1204  C   ASN A 149      -1.864 130.213  56.981  0.00  0.00      PROA C  
ATOM   1205  O   ASN A 149      -2.891 130.682  57.476  0.00  0.00      PROA O  
ATOM   1206  CB  ASN A 149      -0.524 128.955  58.784  0.00  0.00      PROA C  
ATOM   1207  CG  ASN A 149      -0.855 127.570  58.223  0.00  0.00      PROA C  
ATOM   1208  ND2 ASN A 149      -0.178 127.156  57.133  0.00  0.00      PROA N  
ATOM   1209  OD1 ASN A 149      -1.721 126.868  58.757  0.00  0.00      PROA O  
ATOM   1210  N   TYR A 150      -1.841 129.764  55.719  0.00  0.00      PROA N  
ATOM   1211  CA  TYR A 150      -2.988 129.734  54.837  0.00  0.00      PROA C  
ATOM   1212  C   TYR A 150      -2.930 128.377  54.144  0.00  0.00      PROA C  
ATOM   1213  O   TYR A 150      -1.918 127.680  54.215  0.00  0.00      PROA O  
ATOM   1214  CB  TYR A 150      -2.991 130.916  53.812  0.00  0.00      PROA C  
ATOM   1215  CG  TYR A 150      -1.931 130.809  52.735  0.00  0.00      PROA C  
ATOM   1216  CD1 TYR A 150      -0.627 131.278  52.960  0.00  0.00      PROA C  
ATOM   1217  CD2 TYR A 150      -2.246 130.268  51.476  0.00  0.00      PROA C  
ATOM   1218  CE1 TYR A 150       0.342 131.213  51.948  0.00  0.00      PROA C  
ATOM   1219  CE2 TYR A 150      -1.275 130.182  50.469  0.00  0.00      PROA C  
ATOM   1220  CZ  TYR A 150       0.018 130.659  50.703  0.00  0.00      PROA C  
ATOM   1221  OH  TYR A 150       0.988 130.584  49.681  0.00  0.00      PROA O  
ATOM   1222  N   LEU A 151      -4.021 127.959  53.465  0.00  0.00      PROA N  
ATOM   1223  CA  LEU A 151      -4.072 126.674  52.783  0.00  0.00      PROA C  
ATOM   1224  C   LEU A 151      -2.963 126.471  51.743  0.00  0.00      PROA C  
ATOM   1225  O   LEU A 151      -2.939 127.089  50.676  0.00  0.00      PROA O  
ATOM   1226  CB  LEU A 151      -5.456 126.371  52.146  0.00  0.00      PROA C  
ATOM   1227  CG  LEU A 151      -6.579 125.965  53.130  0.00  0.00      PROA C  
ATOM   1228  CD1 LEU A 151      -7.123 127.134  53.967  0.00  0.00      PROA C  
ATOM   1229  CD2 LEU A 151      -7.739 125.301  52.369  0.00  0.00      PROA C  
ATOM   1230  N   GLY A 152      -2.011 125.576  52.057  0.00  0.00      PROA N  
ATOM   1231  CA  GLY A 152      -0.883 125.234  51.208  0.00  0.00      PROA C  
ATOM   1232  C   GLY A 152       0.331 126.124  51.352  0.00  0.00      PROA C  
ATOM   1233  O   GLY A 152       1.194 126.143  50.472  0.00  0.00      PROA O  
ATOM   1234  N   GLY A 153       0.471 126.874  52.463  0.00  0.00      PROA N  
ATOM   1235  CA  GLY A 153       1.697 127.621  52.709  0.00  0.00      PROA C  
ATOM   1236  C   GLY A 153       1.639 128.595  53.858  0.00  0.00      PROA C  
ATOM   1237  O   GLY A 153       0.732 128.614  54.689  0.00  0.00      PROA O  
ATOM   1238  N   TYR A 154       2.650 129.474  53.925  0.00  0.00      PROA N  
ATOM   1239  CA  TYR A 154       2.715 130.512  54.929  0.00  0.00      PROA C  
ATOM   1240  C   TYR A 154       3.259 131.773  54.284  0.00  0.00      PROA C  
ATOM   1241  O   TYR A 154       3.930 131.745  53.249  0.00  0.00      PROA O  
ATOM   1242  CB  TYR A 154       3.572 130.117  56.178  0.00  0.00      PROA C  
ATOM   1243  CG  TYR A 154       5.053 129.955  55.895  0.00  0.00      PROA C  
ATOM   1244  CD1 TYR A 154       5.520 128.820  55.214  0.00  0.00      PROA C  
ATOM   1245  CD2 TYR A 154       5.991 130.908  56.338  0.00  0.00      PROA C  
ATOM   1246  CE1 TYR A 154       6.885 128.638  54.968  0.00  0.00      PROA C  
ATOM   1247  CE2 TYR A 154       7.362 130.736  56.082  0.00  0.00      PROA C  
ATOM   1248  CZ  TYR A 154       7.806 129.596  55.398  0.00  0.00      PROA C  
ATOM   1249  OH  TYR A 154       9.173 129.384  55.129  0.00  0.00      PROA O  
ATOM   1250  N   TYR A 155       2.977 132.923  54.905  0.00  0.00      PROA N  
ATOM   1251  CA  TYR A 155       3.621 134.170  54.572  0.00  0.00      PROA C  
ATOM   1252  C   TYR A 155       3.948 134.878  55.869  0.00  0.00      PROA C  
ATOM   1253  O   TYR A 155       3.353 134.631  56.922  0.00  0.00      PROA O  
ATOM   1254  CB  TYR A 155       2.799 135.084  53.606  0.00  0.00      PROA C  
ATOM   1255  CG  TYR A 155       1.423 135.448  54.119  0.00  0.00      PROA C  
ATOM   1256  CD1 TYR A 155       0.328 134.622  53.825  0.00  0.00      PROA C  
ATOM   1257  CD2 TYR A 155       1.194 136.648  54.817  0.00  0.00      PROA C  
ATOM   1258  CE1 TYR A 155      -0.962 134.952  54.258  0.00  0.00      PROA C  
ATOM   1259  CE2 TYR A 155      -0.099 136.993  55.243  0.00  0.00      PROA C  
ATOM   1260  CZ  TYR A 155      -1.174 136.135  54.973  0.00  0.00      PROA C  
ATOM   1261  OH  TYR A 155      -2.473 136.450  55.418  0.00  0.00      PROA O  
ATOM   1262  N   CYS A 156       4.939 135.778  55.817  0.00  0.00      PROA N  
ATOM   1263  CA  CYS A 156       5.298 136.607  56.944  0.00  0.00      PROA C  
ATOM   1264  C   CYS A 156       4.657 137.970  56.794  0.00  0.00      PROA C  
ATOM   1265  O   CYS A 156       4.428 138.460  55.688  0.00  0.00      PROA O  
ATOM   1266  CB  CYS A 156       6.832 136.766  57.077  0.00  0.00      PROA C  
ATOM   1267  SG  CYS A 156       7.669 135.161  57.262  0.00  0.00      PROA S  
ATOM   1268  N   SER A 157       4.347 138.632  57.918  0.00  0.00      PROA N  
ATOM   1269  CA  SER A 157       4.022 140.047  57.902  0.00  0.00      PROA C  
ATOM   1270  C   SER A 157       4.713 140.657  59.097  0.00  0.00      PROA C  
ATOM   1271  O   SER A 157       5.185 139.960  59.998  0.00  0.00      PROA O  
ATOM   1272  CB  SER A 157       2.496 140.415  57.867  0.00  0.00      PROA C  
ATOM   1273  OG  SER A 157       1.839 140.461  59.140  0.00  0.00      PROA O  
ATOM   1274  N   CYS A 158       4.832 141.992  59.106  0.00  0.00      PROA N  
ATOM   1275  CA  CYS A 158       5.494 142.716  60.168  0.00  0.00      PROA C  
ATOM   1276  C   CYS A 158       4.698 143.962  60.495  0.00  0.00      PROA C  
ATOM   1277  O   CYS A 158       3.796 144.359  59.755  0.00  0.00      PROA O  
ATOM   1278  CB  CYS A 158       6.950 143.079  59.785  0.00  0.00      PROA C  
ATOM   1279  SG  CYS A 158       7.969 141.583  59.589  0.00  0.00      PROA S  
ATOM   1280  N   ARG A 159       4.989 144.573  61.663  0.00  0.00      PROA N  
ATOM   1281  CA  ARG A 159       4.418 145.828  62.127  0.00  0.00      PROA C  
ATOM   1282  C   ARG A 159       4.346 147.005  61.145  0.00  0.00      PROA C  
ATOM   1283  O   ARG A 159       5.011 147.058  60.110  0.00  0.00      PROA O  
ATOM   1284  CB  ARG A 159       5.072 146.282  63.462  0.00  0.00      PROA C  
ATOM   1285  CG  ARG A 159       4.663 145.411  64.669  0.00  0.00      PROA C  
ATOM   1286  CD  ARG A 159       5.062 145.995  66.033  0.00  0.00      PROA C  
ATOM   1287  NE  ARG A 159       6.561 146.034  66.108  0.00  0.00      PROA N  
ATOM   1288  CZ  ARG A 159       7.329 145.068  66.590  0.00  0.00      PROA C  
ATOM   1289  NH1 ARG A 159       6.852 143.908  66.984  0.00  0.00      PROA N1+
ATOM   1290  NH2 ARG A 159       8.629 145.262  66.671  0.00  0.00      PROA N  
ATOM   1291  N   VAL A 160       3.529 148.027  61.479  0.00  0.00      PROA N  
ATOM   1292  CA  VAL A 160       3.516 149.309  60.784  0.00  0.00      PROA C  
ATOM   1293  C   VAL A 160       4.892 149.981  60.774  0.00  0.00      PROA C  
ATOM   1294  O   VAL A 160       5.564 150.094  61.801  0.00  0.00      PROA O  
ATOM   1295  CB  VAL A 160       2.448 150.240  61.370  0.00  0.00      PROA C  
ATOM   1296  CG1 VAL A 160       2.638 151.711  60.940  0.00  0.00      PROA C  
ATOM   1297  CG2 VAL A 160       1.059 149.727  60.938  0.00  0.00      PROA C  
ATOM   1298  N   GLY A 161       5.358 150.418  59.581  0.00  0.00      PROA N  
ATOM   1299  CA  GLY A 161       6.680 151.018  59.399  0.00  0.00      PROA C  
ATOM   1300  C   GLY A 161       7.755 150.006  59.095  0.00  0.00      PROA C  
ATOM   1301  O   GLY A 161       8.935 150.343  59.035  0.00  0.00      PROA O  
ATOM   1302  N   TYR A 162       7.366 148.741  58.865  0.00  0.00      PROA N  
ATOM   1303  CA  TYR A 162       8.236 147.644  58.489  0.00  0.00      PROA C  
ATOM   1304  C   TYR A 162       7.792 147.065  57.147  0.00  0.00      PROA C  
ATOM   1305  O   TYR A 162       6.600 146.941  56.856  0.00  0.00      PROA O  
ATOM   1306  CB  TYR A 162       8.248 146.480  59.527  0.00  0.00      PROA C  
ATOM   1307  CG  TYR A 162       8.879 146.828  60.856  0.00  0.00      PROA C  
ATOM   1308  CD1 TYR A 162       8.271 147.712  61.770  0.00  0.00      PROA C  
ATOM   1309  CD2 TYR A 162      10.033 146.139  61.267  0.00  0.00      PROA C  
ATOM   1310  CE1 TYR A 162       8.824 147.933  63.042  0.00  0.00      PROA C  
ATOM   1311  CE2 TYR A 162      10.561 146.326  62.549  0.00  0.00      PROA C  
ATOM   1312  CZ  TYR A 162       9.970 147.232  63.435  0.00  0.00      PROA C  
ATOM   1313  OH  TYR A 162      10.523 147.386  64.724  0.00  0.00      PROA O  
ATOM   1314  N   ILE A 163       8.757 146.691  56.288  0.00  0.00      PROA N  
ATOM   1315  CA  ILE A 163       8.518 145.997  55.033  0.00  0.00      PROA C  
ATOM   1316  C   ILE A 163       9.334 144.713  55.028  0.00  0.00      PROA C  
ATOM   1317  O   ILE A 163      10.412 144.638  55.620  0.00  0.00      PROA O  
ATOM   1318  CB  ILE A 163       8.812 146.867  53.803  0.00  0.00      PROA C  
ATOM   1319  CG1 ILE A 163       8.434 146.165  52.474  0.00  0.00      PROA C  
ATOM   1320  CG2 ILE A 163      10.277 147.365  53.807  0.00  0.00      PROA C  
ATOM   1321  CD  ILE A 163       8.319 147.132  51.289  0.00  0.00      PROA C  
ATOM   1322  N   LEU A 164       8.831 143.632  54.393  0.00  0.00      PROA N  
ATOM   1323  CA  LEU A 164       9.574 142.389  54.246  0.00  0.00      PROA C  
ATOM   1324  C   LEU A 164      10.899 142.560  53.505  0.00  0.00      PROA C  
ATOM   1325  O   LEU A 164      11.005 143.264  52.497  0.00  0.00      PROA O  
ATOM   1326  CB  LEU A 164       8.763 141.271  53.536  0.00  0.00      PROA C  
ATOM   1327  CG  LEU A 164       7.736 140.521  54.412  0.00  0.00      PROA C  
ATOM   1328  CD1 LEU A 164       6.567 141.398  54.881  0.00  0.00      PROA C  
ATOM   1329  CD2 LEU A 164       7.200 139.304  53.642  0.00  0.00      PROA C  
ATOM   1330  N   HIS A 165      11.950 141.884  54.000  0.00  0.00      PROA N  
ATOM   1331  CA  HIS A 165      13.245 141.823  53.356  0.00  0.00      PROA C  
ATOM   1332  C   HIS A 165      13.216 140.851  52.175  0.00  0.00      PROA C  
ATOM   1333  O   HIS A 165      12.232 140.150  51.937  0.00  0.00      PROA O  
ATOM   1334  CB  HIS A 165      14.351 141.449  54.384  0.00  0.00      PROA C  
ATOM   1335  CG  HIS A 165      15.759 141.553  53.858  0.00  0.00      PROA C  
ATOM   1336  CD2 HIS A 165      16.430 142.633  53.367  0.00  0.00      PROA C  
ATOM   1337  ND1 HIS A 165      16.657 140.506  53.828  0.00  0.00      PROA N  
ATOM   1338  CE1 HIS A 165      17.813 140.986  53.306  0.00  0.00      PROA C  
ATOM   1339  NE2 HIS A 165      17.722 142.272  53.005  0.00  0.00      PROA N  
ATOM   1340  N   GLN A 166      14.310 140.785  51.388  0.00  0.00      PROA N  
ATOM   1341  CA  GLN A 166      14.458 139.954  50.201  0.00  0.00      PROA C  
ATOM   1342  C   GLN A 166      14.227 138.466  50.452  0.00  0.00      PROA C  
ATOM   1343  O   GLN A 166      13.652 137.752  49.630  0.00  0.00      PROA O  
ATOM   1344  CB  GLN A 166      15.846 140.240  49.559  0.00  0.00      PROA C  
ATOM   1345  CG  GLN A 166      16.266 139.375  48.336  0.00  0.00      PROA C  
ATOM   1346  CD  GLN A 166      16.837 137.997  48.703  0.00  0.00      PROA C  
ATOM   1347  NE2 GLN A 166      16.385 136.938  47.993  0.00  0.00      PROA N  
ATOM   1348  OE1 GLN A 166      17.687 137.858  49.588  0.00  0.00      PROA O  
ATOM   1349  N   ASN A 167      14.640 137.976  51.640  0.00  0.00      PROA N  
ATOM   1350  CA  ASN A 167      14.444 136.597  52.058  0.00  0.00      PROA C  
ATOM   1351  C   ASN A 167      12.978 136.266  52.372  0.00  0.00      PROA C  
ATOM   1352  O   ASN A 167      12.605 135.096  52.443  0.00  0.00      PROA O  
ATOM   1353  CB  ASN A 167      15.394 136.256  53.255  0.00  0.00      PROA C  
ATOM   1354  CG  ASN A 167      15.107 137.018  54.553  0.00  0.00      PROA C  
ATOM   1355  ND2 ASN A 167      16.107 137.063  55.458  0.00  0.00      PROA N  
ATOM   1356  OD1 ASN A 167      14.043 137.596  54.781  0.00  0.00      PROA O  
ATOM   1357  N   LYS A 168      12.131 137.298  52.585  0.00  0.00      PROA N  
ATOM   1358  CA  LYS A 168      10.706 137.216  52.858  0.00  0.00      PROA C  
ATOM   1359  C   LYS A 168      10.369 136.709  54.258  0.00  0.00      PROA C  
ATOM   1360  O   LYS A 168       9.225 136.377  54.563  0.00  0.00      PROA O  
ATOM   1361  CB  LYS A 168       9.894 136.502  51.739  0.00  0.00      PROA C  
ATOM   1362  CG  LYS A 168       9.942 137.243  50.390  0.00  0.00      PROA C  
ATOM   1363  CD  LYS A 168       9.352 136.433  49.217  0.00  0.00      PROA C  
ATOM   1364  CE  LYS A 168       7.871 136.051  49.381  0.00  0.00      PROA C  
ATOM   1365  NZ  LYS A 168       7.384 135.321  48.183  0.00  0.00      PROA N1+
ATOM   1366  N   HIS A 169      11.372 136.667  55.155  0.00  0.00      PROA N  
ATOM   1367  CA  HIS A 169      11.246 136.115  56.491  0.00  0.00      PROA C  
ATOM   1368  C   HIS A 169      11.550 137.159  57.545  0.00  0.00      PROA C  
ATOM   1369  O   HIS A 169      10.845 137.270  58.551  0.00  0.00      PROA O  
ATOM   1370  CB  HIS A 169      12.172 134.887  56.684  0.00  0.00      PROA C  
ATOM   1371  CG  HIS A 169      11.678 133.665  55.949  0.00  0.00      PROA C  
ATOM   1372  CD2 HIS A 169      11.138 132.516  56.442  0.00  0.00      PROA C  
ATOM   1373  ND1 HIS A 169      11.803 133.459  54.591  0.00  0.00      PROA N  
ATOM   1374  CE1 HIS A 169      11.323 132.222  54.322  0.00  0.00      PROA C  
ATOM   1375  NE2 HIS A 169      10.907 131.609  55.417  0.00  0.00      PROA N  
ATOM   1376  N   THR A 170      12.595 137.977  57.324  0.00  0.00      PROA N  
ATOM   1377  CA  THR A 170      12.929 139.110  58.176  0.00  0.00      PROA C  
ATOM   1378  C   THR A 170      12.366 140.384  57.588  0.00  0.00      PROA C  
ATOM   1379  O   THR A 170      11.990 140.449  56.416  0.00  0.00      PROA O  
ATOM   1380  CB  THR A 170      14.419 139.286  58.468  0.00  0.00      PROA C  
ATOM   1381  CG2 THR A 170      14.916 138.083  59.280  0.00  0.00      PROA C  
ATOM   1382  OG1 THR A 170      15.202 139.330  57.282  0.00  0.00      PROA O  
ATOM   1383  N   CYS A 171      12.250 141.443  58.407  0.00  0.00      PROA N  
ATOM   1384  CA  CYS A 171      11.723 142.715  57.955  0.00  0.00      PROA C  
ATOM   1385  C   CYS A 171      12.680 143.851  58.231  0.00  0.00      PROA C  
ATOM   1386  O   CYS A 171      13.455 143.859  59.187  0.00  0.00      PROA O  
ATOM   1387  CB  CYS A 171      10.359 143.045  58.587  0.00  0.00      PROA C  
ATOM   1388  SG  CYS A 171       9.067 141.948  57.947  0.00  0.00      PROA S  
ATOM   1389  N   SER A 172      12.619 144.859  57.352  0.00  0.00      PROA N  
ATOM   1390  CA  SER A 172      13.420 146.064  57.389  0.00  0.00      PROA C  
ATOM   1391  C   SER A 172      12.482 147.209  57.702  0.00  0.00      PROA C  
ATOM   1392  O   SER A 172      11.426 147.349  57.087  0.00  0.00      PROA O  
ATOM   1393  CB  SER A 172      14.073 146.385  56.006  0.00  0.00      PROA C  
ATOM   1394  OG  SER A 172      14.931 145.331  55.555  0.00  0.00      PROA O  
ATOM   1395  N   ALA A 173      12.814 148.071  58.681  0.00  0.00      PROA N  
ATOM   1396  CA  ALA A 173      12.081 149.309  58.877  0.00  0.00      PROA C  
ATOM   1397  C   ALA A 173      11.805 150.075  57.579  0.00  0.00      PROA C  
ATOM   1398  O   ALA A 173      11.684 149.495  56.498  0.00  0.00      PROA O  
ATOM   1399  CB  ALA A 173      12.789 150.224  59.891  0.00  0.00      PROA C  
ATOM   1400  N   LEU A 174      11.711 151.418  57.661  0.00  0.00      PROA N  
ATOM   1401  CA  LEU A 174      11.652 152.308  56.513  0.00  0.00      PROA C  
ATOM   1402  C   LEU A 174      12.254 151.631  55.281  0.00  0.00      PROA C  
ATOM   1403  O   LEU A 174      11.981 150.473  54.966  0.00  0.00      PROA O  
ATOM   1404  CB  LEU A 174      12.341 153.683  56.750  0.00  0.00      PROA C  
ATOM   1405  CG  LEU A 174      11.651 154.607  57.779  0.00  0.00      PROA C  
ATOM   1406  CD1 LEU A 174      12.105 154.326  59.216  0.00  0.00      PROA C  
ATOM   1407  CD2 LEU A 174      11.923 156.083  57.446  0.00  0.00      PROA C  
ATOM   1408  N   CYS A 175      13.097 152.373  54.543  0.00  0.00      PROA N  
ATOM   1409  CA  CYS A 175      13.657 151.967  53.266  0.00  0.00      PROA C  
ATOM   1410  C   CYS A 175      15.171 151.790  53.348  0.00  0.00      PROA C  
ATOM   1411  O   CYS A 175      15.879 151.801  52.342  0.00  0.00      PROA O  
ATOM   1412  CB  CYS A 175      13.272 153.008  52.179  0.00  0.00      PROA C  
ATOM   1413  SG  CYS A 175      13.625 154.727  52.673  0.00  0.00      PROA S  
ATOM   1414  N   SER A 176      15.719 151.628  54.569  0.00  0.00      PROA N  
ATOM   1415  CA  SER A 176      17.156 151.505  54.804  0.00  0.00      PROA C  
ATOM   1416  C   SER A 176      17.621 150.095  55.137  0.00  0.00      PROA C  
ATOM   1417  O   SER A 176      18.813 149.853  55.328  0.00  0.00      PROA O  
ATOM   1418  CB  SER A 176      17.610 152.463  55.948  0.00  0.00      PROA C  
ATOM   1419  OG  SER A 176      16.893 152.241  57.172  0.00  0.00      PROA O  
ATOM   1420  N   GLY A 177      16.700 149.110  55.211  0.00  0.00      PROA N  
ATOM   1421  CA  GLY A 177      17.018 147.764  55.695  0.00  0.00      PROA C  
ATOM   1422  C   GLY A 177      17.317 146.749  54.623  0.00  0.00      PROA C  
ATOM   1423  O   GLY A 177      17.829 145.667  54.907  0.00  0.00      PROA O  
ATOM   1424  N   GLN A 178      16.970 147.043  53.358  0.00  0.00      PROA N  
ATOM   1425  CA  GLN A 178      16.953 146.042  52.307  0.00  0.00      PROA C  
ATOM   1426  C   GLN A 178      18.336 145.746  51.719  0.00  0.00      PROA C  
ATOM   1427  O   GLN A 178      19.060 146.630  51.252  0.00  0.00      PROA O  
ATOM   1428  CB  GLN A 178      15.940 146.434  51.204  0.00  0.00      PROA C  
ATOM   1429  CG  GLN A 178      15.576 145.266  50.256  0.00  0.00      PROA C  
ATOM   1430  CD  GLN A 178      14.374 145.601  49.365  0.00  0.00      PROA C  
ATOM   1431  NE2 GLN A 178      13.859 144.569  48.654  0.00  0.00      PROA N  
ATOM   1432  OE1 GLN A 178      13.886 146.732  49.290  0.00  0.00      PROA O  
ATOM   1433  N   VAL A 179      18.731 144.455  51.749  0.00  0.00      PROA N  
ATOM   1434  CA  VAL A 179      20.004 143.972  51.240  0.00  0.00      PROA C  
ATOM   1435  C   VAL A 179      19.727 142.988  50.114  0.00  0.00      PROA C  
ATOM   1436  O   VAL A 179      18.909 142.073  50.237  0.00  0.00      PROA O  
ATOM   1437  CB  VAL A 179      20.874 143.310  52.314  0.00  0.00      PROA C  
ATOM   1438  CG1 VAL A 179      22.234 142.876  51.723  0.00  0.00      PROA C  
ATOM   1439  CG2 VAL A 179      21.107 144.302  53.472  0.00  0.00      PROA C  
ATOM   1440  N   PHE A 180      20.400 143.172  48.969  0.00  0.00      PROA N  
ATOM   1441  CA  PHE A 180      20.208 142.399  47.761  0.00  0.00      PROA C  
ATOM   1442  C   PHE A 180      21.412 141.495  47.531  0.00  0.00      PROA C  
ATOM   1443  O   PHE A 180      22.516 141.957  47.232  0.00  0.00      PROA O  
ATOM   1444  CB  PHE A 180      20.030 143.327  46.529  0.00  0.00      PROA C  
ATOM   1445  CG  PHE A 180      18.806 144.192  46.668  0.00  0.00      PROA C  
ATOM   1446  CD1 PHE A 180      18.878 145.449  47.295  0.00  0.00      PROA C  
ATOM   1447  CD2 PHE A 180      17.583 143.783  46.107  0.00  0.00      PROA C  
ATOM   1448  CE1 PHE A 180      17.746 146.266  47.387  0.00  0.00      PROA C  
ATOM   1449  CE2 PHE A 180      16.454 144.607  46.176  0.00  0.00      PROA C  
ATOM   1450  CZ  PHE A 180      16.537 145.851  46.815  0.00  0.00      PROA C  
ATOM   1451  N   THR A 181      21.230 140.167  47.688  0.00  0.00      PROA N  
ATOM   1452  CA  THR A 181      22.313 139.195  47.526  0.00  0.00      PROA C  
ATOM   1453  C   THR A 181      22.174 138.352  46.269  0.00  0.00      PROA C  
ATOM   1454  O   THR A 181      23.099 137.631  45.889  0.00  0.00      PROA O  
ATOM   1455  CB  THR A 181      22.441 138.245  48.720  0.00  0.00      PROA C  
ATOM   1456  CG2 THR A 181      22.847 139.060  49.960  0.00  0.00      PROA C  
ATOM   1457  OG1 THR A 181      21.204 137.602  49.027  0.00  0.00      PROA O  
ATOM   1458  N   GLY A 182      21.019 138.425  45.567  0.00  0.00      PROA N  
ATOM   1459  CA  GLY A 182      20.779 137.710  44.310  0.00  0.00      PROA C  
ATOM   1460  C   GLY A 182      21.580 138.209  43.129  0.00  0.00      PROA C  
ATOM   1461  O   GLY A 182      22.138 139.306  43.144  0.00  0.00      PROA O  
ATOM   1462  N   ARG A 183      21.612 137.428  42.031  0.00  0.00      PROA N  
ATOM   1463  CA  ARG A 183      22.194 137.839  40.760  0.00  0.00      PROA C  
ATOM   1464  C   ARG A 183      21.537 139.058  40.112  0.00  0.00      PROA C  
ATOM   1465  O   ARG A 183      22.209 139.944  39.586  0.00  0.00      PROA O  
ATOM   1466  CB  ARG A 183      22.206 136.665  39.742  0.00  0.00      PROA C  
ATOM   1467  CG  ARG A 183      23.230 135.544  40.047  0.00  0.00      PROA C  
ATOM   1468  CD  ARG A 183      24.715 135.918  39.884  0.00  0.00      PROA C  
ATOM   1469  NE  ARG A 183      24.954 136.309  38.453  0.00  0.00      PROA N  
ATOM   1470  CZ  ARG A 183      25.219 135.480  37.453  0.00  0.00      PROA C  
ATOM   1471  NH1 ARG A 183      25.275 134.177  37.593  0.00  0.00      PROA N1+
ATOM   1472  NH2 ARG A 183      25.433 136.000  36.260  0.00  0.00      PROA N  
ATOM   1473  N   SER A 184      20.197 139.135  40.137  0.00  0.00      PROA N  
ATOM   1474  CA  SER A 184      19.474 140.210  39.471  0.00  0.00      PROA C  
ATOM   1475  C   SER A 184      18.280 140.601  40.316  0.00  0.00      PROA C  
ATOM   1476  O   SER A 184      17.780 139.818  41.127  0.00  0.00      PROA O  
ATOM   1477  CB  SER A 184      18.925 139.818  38.060  0.00  0.00      PROA C  
ATOM   1478  OG  SER A 184      19.925 139.241  37.213  0.00  0.00      PROA O  
ATOM   1479  N   GLY A 185      17.771 141.834  40.142  0.00  0.00      PROA N  
ATOM   1480  CA  GLY A 185      16.590 142.282  40.867  0.00  0.00      PROA C  
ATOM   1481  C   GLY A 185      16.274 143.719  40.578  0.00  0.00      PROA C  
ATOM   1482  O   GLY A 185      16.941 144.378  39.782  0.00  0.00      PROA O  
ATOM   1483  N   PHE A 186      15.223 144.247  41.228  0.00  0.00      PROA N  
ATOM   1484  CA  PHE A 186      14.760 145.609  41.031  0.00  0.00      PROA C  
ATOM   1485  C   PHE A 186      14.824 146.416  42.318  0.00  0.00      PROA C  
ATOM   1486  O   PHE A 186      14.425 145.964  43.393  0.00  0.00      PROA O  
ATOM   1487  CB  PHE A 186      13.308 145.677  40.490  0.00  0.00      PROA C  
ATOM   1488  CG  PHE A 186      13.231 145.123  39.093  0.00  0.00      PROA C  
ATOM   1489  CD1 PHE A 186      13.452 145.963  37.988  0.00  0.00      PROA C  
ATOM   1490  CD2 PHE A 186      12.857 143.788  38.867  0.00  0.00      PROA C  
ATOM   1491  CE1 PHE A 186      13.287 145.482  36.683  0.00  0.00      PROA C  
ATOM   1492  CE2 PHE A 186      12.715 143.297  37.563  0.00  0.00      PROA C  
ATOM   1493  CZ  PHE A 186      12.925 144.147  36.470  0.00  0.00      PROA C  
ATOM   1494  N   LEU A 187      15.323 147.658  42.208  0.00  0.00      PROA N  
ATOM   1495  CA  LEU A 187      15.358 148.645  43.269  0.00  0.00      PROA C  
ATOM   1496  C   LEU A 187      14.462 149.793  42.820  0.00  0.00      PROA C  
ATOM   1497  O   LEU A 187      14.309 150.068  41.628  0.00  0.00      PROA O  
ATOM   1498  CB  LEU A 187      16.780 149.203  43.559  0.00  0.00      PROA C  
ATOM   1499  CG  LEU A 187      17.745 148.320  44.386  0.00  0.00      PROA C  
ATOM   1500  CD1 LEU A 187      18.085 146.975  43.735  0.00  0.00      PROA C  
ATOM   1501  CD2 LEU A 187      19.056 149.078  44.636  0.00  0.00      PROA C  
ATOM   1502  N   SER A 188      13.792 150.489  43.752  0.00  0.00      PROA N  
ATOM   1503  CA  SER A 188      12.919 151.591  43.368  0.00  0.00      PROA C  
ATOM   1504  C   SER A 188      12.734 152.523  44.537  0.00  0.00      PROA C  
ATOM   1505  O   SER A 188      12.950 152.148  45.691  0.00  0.00      PROA O  
ATOM   1506  CB  SER A 188      11.483 151.160  42.939  0.00  0.00      PROA C  
ATOM   1507  OG  SER A 188      11.523 150.080  42.011  0.00  0.00      PROA O  
ATOM   1508  N   SER A 189      12.287 153.770  44.275  0.00  0.00      PROA N  
ATOM   1509  CA  SER A 189      11.819 154.685  45.313  0.00  0.00      PROA C  
ATOM   1510  C   SER A 189      10.637 154.079  46.076  0.00  0.00      PROA C  
ATOM   1511  O   SER A 189       9.840 153.387  45.439  0.00  0.00      PROA O  
ATOM   1512  CB  SER A 189      11.343 156.058  44.761  0.00  0.00      PROA C  
ATOM   1513  OG  SER A 189      12.235 156.556  43.769  0.00  0.00      PROA O  
ATOM   1514  N   PRO A 190      10.466 154.254  47.390  0.00  0.00      PROA N  
ATOM   1515  CA  PRO A 190       9.581 153.430  48.220  0.00  0.00      PROA C  
ATOM   1516  C   PRO A 190       8.172 153.134  47.721  0.00  0.00      PROA C  
ATOM   1517  O   PRO A 190       7.722 151.994  47.849  0.00  0.00      PROA O  
ATOM   1518  CB  PRO A 190       9.588 154.121  49.585  0.00  0.00      PROA C  
ATOM   1519  CG  PRO A 190      10.986 154.734  49.654  0.00  0.00      PROA C  
ATOM   1520  CD  PRO A 190      11.256 155.178  48.214  0.00  0.00      PROA C  
ATOM   1521  N   GLU A 191       7.452 154.139  47.184  0.00  0.00      PROA N  
ATOM   1522  CA  GLU A 191       6.055 153.979  46.818  0.00  0.00      PROA C  
ATOM   1523  C   GLU A 191       5.880 153.922  45.291  0.00  0.00      PROA C  
ATOM   1524  O   GLU A 191       4.760 153.822  44.793  0.00  0.00      PROA O  
ATOM   1525  CB  GLU A 191       5.248 155.156  47.435  0.00  0.00      PROA C  
ATOM   1526  CG  GLU A 191       3.757 154.844  47.732  0.00  0.00      PROA C  
ATOM   1527  CD  GLU A 191       3.566 153.774  48.808  0.00  0.00      PROA C  
ATOM   1528  OE1 GLU A 191       3.852 154.046  50.006  0.00  0.00      PROA O  
ATOM   1529  OE2 GLU A 191       3.093 152.654  48.471  0.00  0.00      PROA O1-
ATOM   1530  N   TYR A 192       6.992 153.953  44.512  0.00  0.00      PROA N  
ATOM   1531  CA  TYR A 192       7.048 153.908  43.048  0.00  0.00      PROA C  
ATOM   1532  C   TYR A 192       6.028 152.960  42.364  0.00  0.00      PROA C  
ATOM   1533  O   TYR A 192       5.933 151.804  42.799  0.00  0.00      PROA O  
ATOM   1534  CB  TYR A 192       8.512 153.610  42.591  0.00  0.00      PROA C  
ATOM   1535  CG  TYR A 192       8.702 153.642  41.095  0.00  0.00      PROA C  
ATOM   1536  CD1 TYR A 192       8.436 152.508  40.307  0.00  0.00      PROA C  
ATOM   1537  CD2 TYR A 192       9.129 154.823  40.463  0.00  0.00      PROA C  
ATOM   1538  CE1 TYR A 192       8.498 152.582  38.909  0.00  0.00      PROA C  
ATOM   1539  CE2 TYR A 192       9.216 154.893  39.066  0.00  0.00      PROA C  
ATOM   1540  CZ  TYR A 192       8.875 153.780  38.291  0.00  0.00      PROA C  
ATOM   1541  OH  TYR A 192       8.875 153.871  36.887  0.00  0.00      PROA O  
ATOM   1542  N   PRO A 193       5.258 153.320  41.321  0.00  0.00      PROA N  
ATOM   1543  CA  PRO A 193       5.318 154.583  40.580  0.00  0.00      PROA C  
ATOM   1544  C   PRO A 193       4.778 155.786  41.329  0.00  0.00      PROA C  
ATOM   1545  O   PRO A 193       5.023 156.912  40.899  0.00  0.00      PROA O  
ATOM   1546  CB  PRO A 193       4.470 154.324  39.320  0.00  0.00      PROA C  
ATOM   1547  CG  PRO A 193       4.544 152.810  39.126  0.00  0.00      PROA C  
ATOM   1548  CD  PRO A 193       4.527 152.297  40.563  0.00  0.00      PROA C  
ATOM   1549  N   GLN A 194       3.998 155.598  42.404  0.00  0.00      PROA N  
ATOM   1550  CA  GLN A 194       3.434 156.686  43.185  0.00  0.00      PROA C  
ATOM   1551  C   GLN A 194       4.483 157.617  43.835  0.00  0.00      PROA C  
ATOM   1552  O   GLN A 194       5.587 157.156  44.140  0.00  0.00      PROA O  
ATOM   1553  CB  GLN A 194       2.370 156.205  44.215  0.00  0.00      PROA C  
ATOM   1554  CG  GLN A 194       0.982 155.833  43.622  0.00  0.00      PROA C  
ATOM   1555  CD  GLN A 194       1.039 154.763  42.525  0.00  0.00      PROA C  
ATOM   1556  NE2 GLN A 194       0.728 155.151  41.266  0.00  0.00      PROA N  
ATOM   1557  OE1 GLN A 194       1.349 153.594  42.775  0.00  0.00      PROA O  
ATOM   1558  N   PRO A 195       4.214 158.920  44.020  0.00  0.00      PROA N  
ATOM   1559  CA  PRO A 195       5.095 159.875  44.702  0.00  0.00      PROA C  
ATOM   1560  C   PRO A 195       5.878 159.403  45.922  0.00  0.00      PROA C  
ATOM   1561  O   PRO A 195       5.296 158.809  46.832  0.00  0.00      PROA O  
ATOM   1562  CB  PRO A 195       4.171 161.056  45.027  0.00  0.00      PROA C  
ATOM   1563  CG  PRO A 195       3.181 161.055  43.861  0.00  0.00      PROA C  
ATOM   1564  CD  PRO A 195       2.961 159.564  43.605  0.00  0.00      PROA C  
ATOM   1565  N   TYR A 196       7.200 159.671  45.974  0.00  0.00      PROA N  
ATOM   1566  CA  TYR A 196       8.050 159.281  47.088  0.00  0.00      PROA C  
ATOM   1567  C   TYR A 196       7.745 159.932  48.459  0.00  0.00      PROA C  
ATOM   1568  O   TYR A 196       7.339 161.100  48.512  0.00  0.00      PROA O  
ATOM   1569  CB  TYR A 196       9.571 159.320  46.749  0.00  0.00      PROA C  
ATOM   1570  CG  TYR A 196       9.984 160.552  45.983  0.00  0.00      PROA C  
ATOM   1571  CD1 TYR A 196      10.107 161.792  46.629  0.00  0.00      PROA C  
ATOM   1572  CD2 TYR A 196      10.352 160.456  44.630  0.00  0.00      PROA C  
ATOM   1573  CE1 TYR A 196      10.582 162.913  45.933  0.00  0.00      PROA C  
ATOM   1574  CE2 TYR A 196      10.832 161.575  43.933  0.00  0.00      PROA C  
ATOM   1575  CZ  TYR A 196      10.958 162.801  44.590  0.00  0.00      PROA C  
ATOM   1576  OH  TYR A 196      11.510 163.912  43.925  0.00  0.00      PROA O  
ATOM   1577  N   PRO A 197       7.900 159.220  49.588  0.00  0.00      PROA N  
ATOM   1578  CA  PRO A 197       7.781 159.773  50.942  0.00  0.00      PROA C  
ATOM   1579  C   PRO A 197       8.757 160.901  51.264  0.00  0.00      PROA C  
ATOM   1580  O   PRO A 197       9.953 160.787  50.994  0.00  0.00      PROA O  
ATOM   1581  CB  PRO A 197       7.971 158.556  51.862  0.00  0.00      PROA C  
ATOM   1582  CG  PRO A 197       8.792 157.575  51.030  0.00  0.00      PROA C  
ATOM   1583  CD  PRO A 197       8.261 157.801  49.622  0.00  0.00      PROA C  
ATOM   1584  N   LYS A 198       8.245 162.002  51.852  0.00  0.00      PROA N  
ATOM   1585  CA  LYS A 198       8.930 163.280  51.941  0.00  0.00      PROA C  
ATOM   1586  C   LYS A 198      10.226 163.288  52.751  0.00  0.00      PROA C  
ATOM   1587  O   LYS A 198      11.263 163.756  52.294  0.00  0.00      PROA O  
ATOM   1588  CB  LYS A 198       7.976 164.342  52.551  0.00  0.00      PROA C  
ATOM   1589  CG  LYS A 198       6.537 164.351  51.999  0.00  0.00      PROA C  
ATOM   1590  CD  LYS A 198       6.420 164.345  50.463  0.00  0.00      PROA C  
ATOM   1591  CE  LYS A 198       4.956 164.261  50.000  0.00  0.00      PROA C  
ATOM   1592  NZ  LYS A 198       4.879 163.968  48.549  0.00  0.00      PROA N1+
ATOM   1593  N   LEU A 199      10.226 162.726  53.978  0.00  0.00      PROA N  
ATOM   1594  CA  LEU A 199      11.370 162.842  54.880  0.00  0.00      PROA C  
ATOM   1595  C   LEU A 199      12.161 161.545  54.901  0.00  0.00      PROA C  
ATOM   1596  O   LEU A 199      12.924 161.251  55.823  0.00  0.00      PROA O  
ATOM   1597  CB  LEU A 199      10.943 163.283  56.311  0.00  0.00      PROA C  
ATOM   1598  CG  LEU A 199      10.822 164.815  56.523  0.00  0.00      PROA C  
ATOM   1599  CD1 LEU A 199      12.176 165.529  56.380  0.00  0.00      PROA C  
ATOM   1600  CD2 LEU A 199       9.778 165.486  55.621  0.00  0.00      PROA C  
ATOM   1601  N   SER A 200      11.986 160.703  53.868  0.00  0.00      PROA N  
ATOM   1602  CA  SER A 200      12.731 159.463  53.718  0.00  0.00      PROA C  
ATOM   1603  C   SER A 200      14.241 159.620  53.531  0.00  0.00      PROA C  
ATOM   1604  O   SER A 200      14.744 160.499  52.826  0.00  0.00      PROA O  
ATOM   1605  CB  SER A 200      12.163 158.516  52.621  0.00  0.00      PROA C  
ATOM   1606  OG  SER A 200      12.168 159.089  51.311  0.00  0.00      PROA O  
ATOM   1607  N   SER A 201      15.007 158.725  54.185  0.00  0.00      PROA N  
ATOM   1608  CA  SER A 201      16.417 158.519  53.905  0.00  0.00      PROA C  
ATOM   1609  C   SER A 201      16.569 157.039  53.639  0.00  0.00      PROA C  
ATOM   1610  O   SER A 201      16.472 156.210  54.544  0.00  0.00      PROA O  
ATOM   1611  CB  SER A 201      17.332 158.956  55.086  0.00  0.00      PROA C  
ATOM   1612  OG  SER A 201      18.727 158.762  54.814  0.00  0.00      PROA O  
ATOM   1613  N   CYS A 202      16.789 156.664  52.371  0.00  0.00      PROA N  
ATOM   1614  CA  CYS A 202      16.748 155.285  51.938  0.00  0.00      PROA C  
ATOM   1615  C   CYS A 202      18.136 154.813  51.599  0.00  0.00      PROA C  
ATOM   1616  O   CYS A 202      18.920 155.524  50.972  0.00  0.00      PROA O  
ATOM   1617  CB  CYS A 202      15.849 155.081  50.696  0.00  0.00      PROA C  
ATOM   1618  SG  CYS A 202      14.145 155.642  50.945  0.00  0.00      PROA S  
ATOM   1619  N   ALA A 203      18.468 153.590  52.029  0.00  0.00      PROA N  
ATOM   1620  CA  ALA A 203      19.750 152.982  51.787  0.00  0.00      PROA C  
ATOM   1621  C   ALA A 203      19.515 151.582  51.250  0.00  0.00      PROA C  
ATOM   1622  O   ALA A 203      18.908 150.732  51.903  0.00  0.00      PROA O  
ATOM   1623  CB  ALA A 203      20.596 152.937  53.076  0.00  0.00      PROA C  
ATOM   1624  N   TYR A 204      19.994 151.320  50.028  0.00  0.00      PROA N  
ATOM   1625  CA  TYR A 204      19.818 150.054  49.351  0.00  0.00      PROA C  
ATOM   1626  C   TYR A 204      21.205 149.474  49.189  0.00  0.00      PROA C  
ATOM   1627  O   TYR A 204      22.127 150.144  48.722  0.00  0.00      PROA O  
ATOM   1628  CB  TYR A 204      19.169 150.183  47.943  0.00  0.00      PROA C  
ATOM   1629  CG  TYR A 204      17.888 150.978  47.962  0.00  0.00      PROA C  
ATOM   1630  CD1 TYR A 204      17.925 152.384  47.975  0.00  0.00      PROA C  
ATOM   1631  CD2 TYR A 204      16.638 150.337  47.864  0.00  0.00      PROA C  
ATOM   1632  CE1 TYR A 204      16.745 153.133  47.951  0.00  0.00      PROA C  
ATOM   1633  CE2 TYR A 204      15.454 151.087  47.802  0.00  0.00      PROA C  
ATOM   1634  CZ  TYR A 204      15.511 152.485  47.853  0.00  0.00      PROA C  
ATOM   1635  OH  TYR A 204      14.331 153.243  47.745  0.00  0.00      PROA O  
ATOM   1636  N   ASN A 205      21.402 148.216  49.609  0.00  0.00      PROA N  
ATOM   1637  CA  ASN A 205      22.712 147.603  49.611  0.00  0.00      PROA C  
ATOM   1638  C   ASN A 205      22.720 146.365  48.745  0.00  0.00      PROA C  
ATOM   1639  O   ASN A 205      22.067 145.371  49.039  0.00  0.00      PROA O  
ATOM   1640  CB  ASN A 205      23.124 147.234  51.057  0.00  0.00      PROA C  
ATOM   1641  CG  ASN A 205      23.477 148.524  51.784  0.00  0.00      PROA C  
ATOM   1642  ND2 ASN A 205      22.744 148.871  52.861  0.00  0.00      PROA N  
ATOM   1643  OD1 ASN A 205      24.422 149.214  51.386  0.00  0.00      PROA O  
ATOM   1644  N   ILE A 206      23.496 146.386  47.650  0.00  0.00      PROA N  
ATOM   1645  CA  ILE A 206      23.715 145.221  46.817  0.00  0.00      PROA C  
ATOM   1646  C   ILE A 206      25.031 144.620  47.274  0.00  0.00      PROA C  
ATOM   1647  O   ILE A 206      26.066 145.294  47.313  0.00  0.00      PROA O  
ATOM   1648  CB  ILE A 206      23.730 145.536  45.322  0.00  0.00      PROA C  
ATOM   1649  CG1 ILE A 206      22.490 146.371  44.901  0.00  0.00      PROA C  
ATOM   1650  CG2 ILE A 206      23.805 144.206  44.537  0.00  0.00      PROA C  
ATOM   1651  CD  ILE A 206      22.564 146.905  43.465  0.00  0.00      PROA C  
ATOM   1652  N   ARG A 207      25.012 143.352  47.712  0.00  0.00      PROA N  
ATOM   1653  CA  ARG A 207      26.184 142.671  48.217  0.00  0.00      PROA C  
ATOM   1654  C   ARG A 207      26.341 141.309  47.577  0.00  0.00      PROA C  
ATOM   1655  O   ARG A 207      25.584 140.375  47.842  0.00  0.00      PROA O  
ATOM   1656  CB  ARG A 207      26.142 142.511  49.763  0.00  0.00      PROA C  
ATOM   1657  CG  ARG A 207      26.286 143.837  50.538  0.00  0.00      PROA C  
ATOM   1658  CD  ARG A 207      27.639 144.530  50.321  0.00  0.00      PROA C  
ATOM   1659  NE  ARG A 207      27.635 145.802  51.112  0.00  0.00      PROA N  
ATOM   1660  CZ  ARG A 207      27.005 146.912  50.756  0.00  0.00      PROA C  
ATOM   1661  NH1 ARG A 207      26.401 147.047  49.598  0.00  0.00      PROA N1+
ATOM   1662  NH2 ARG A 207      26.951 147.915  51.606  0.00  0.00      PROA N  
ATOM   1663  N   LEU A 208      27.372 141.162  46.734  0.00  0.00      PROA N  
ATOM   1664  CA  LEU A 208      27.710 139.914  46.092  0.00  0.00      PROA C  
ATOM   1665  C   LEU A 208      29.055 139.456  46.615  0.00  0.00      PROA C  
ATOM   1666  O   LEU A 208      29.869 140.250  47.090  0.00  0.00      PROA O  
ATOM   1667  CB  LEU A 208      27.824 140.067  44.558  0.00  0.00      PROA C  
ATOM   1668  CG  LEU A 208      26.655 140.814  43.893  0.00  0.00      PROA C  
ATOM   1669  CD1 LEU A 208      26.984 141.022  42.416  0.00  0.00      PROA C  
ATOM   1670  CD2 LEU A 208      25.312 140.089  44.055  0.00  0.00      PROA C  
ATOM   1671  N   GLU A 209      29.343 138.145  46.540  0.00  0.00      PROA N  
ATOM   1672  CA  GLU A 209      30.683 137.636  46.772  0.00  0.00      PROA C  
ATOM   1673  C   GLU A 209      31.680 138.128  45.717  0.00  0.00      PROA C  
ATOM   1674  O   GLU A 209      31.318 138.499  44.597  0.00  0.00      PROA O  
ATOM   1675  CB  GLU A 209      30.714 136.095  46.926  0.00  0.00      PROA C  
ATOM   1676  CG  GLU A 209      30.502 135.283  45.626  0.00  0.00      PROA C  
ATOM   1677  CD  GLU A 209      30.409 133.795  45.937  0.00  0.00      PROA C  
ATOM   1678  OE1 GLU A 209      29.371 133.363  46.511  0.00  0.00      PROA O  
ATOM   1679  OE2 GLU A 209      31.357 133.034  45.610  0.00  0.00      PROA O1-
ATOM   1680  N   GLU A 210      32.975 138.203  46.089  0.00  0.00      PROA N  
ATOM   1681  CA  GLU A 210      34.034 138.732  45.244  0.00  0.00      PROA C  
ATOM   1682  C   GLU A 210      34.157 138.048  43.878  0.00  0.00      PROA C  
ATOM   1683  O   GLU A 210      34.059 136.825  43.748  0.00  0.00      PROA O  
ATOM   1684  CB  GLU A 210      35.388 138.693  46.007  0.00  0.00      PROA C  
ATOM   1685  CG  GLU A 210      36.625 139.231  45.242  0.00  0.00      PROA C  
ATOM   1686  CD  GLU A 210      36.548 140.736  45.000  0.00  0.00      PROA C  
ATOM   1687  OE1 GLU A 210      36.739 141.516  45.971  0.00  0.00      PROA O  
ATOM   1688  OE2 GLU A 210      36.317 141.153  43.834  0.00  0.00      PROA O1-
ATOM   1689  N   GLY A 211      34.360 138.853  42.813  0.00  0.00      PROA N  
ATOM   1690  CA  GLY A 211      34.484 138.405  41.431  0.00  0.00      PROA C  
ATOM   1691  C   GLY A 211      33.362 138.904  40.557  0.00  0.00      PROA C  
ATOM   1692  O   GLY A 211      33.581 139.271  39.402  0.00  0.00      PROA O  
ATOM   1693  N   PHE A 212      32.120 138.942  41.074  0.00  0.00      PROA N  
ATOM   1694  CA  PHE A 212      30.990 139.537  40.375  0.00  0.00      PROA C  
ATOM   1695  C   PHE A 212      31.059 141.051  40.184  0.00  0.00      PROA C  
ATOM   1696  O   PHE A 212      31.588 141.789  41.014  0.00  0.00      PROA O  
ATOM   1697  CB  PHE A 212      29.623 139.157  40.997  0.00  0.00      PROA C  
ATOM   1698  CG  PHE A 212      29.277 137.734  40.667  0.00  0.00      PROA C  
ATOM   1699  CD1 PHE A 212      28.884 137.407  39.357  0.00  0.00      PROA C  
ATOM   1700  CD2 PHE A 212      29.278 136.731  41.651  0.00  0.00      PROA C  
ATOM   1701  CE1 PHE A 212      28.512 136.097  39.031  0.00  0.00      PROA C  
ATOM   1702  CE2 PHE A 212      28.900 135.421  41.329  0.00  0.00      PROA C  
ATOM   1703  CZ  PHE A 212      28.514 135.107  40.020  0.00  0.00      PROA C  
ATOM   1704  N   SER A 213      30.500 141.542  39.064  0.00  0.00      PROA N  
ATOM   1705  CA  SER A 213      30.450 142.951  38.719  0.00  0.00      PROA C  
ATOM   1706  C   SER A 213      29.010 143.399  38.556  0.00  0.00      PROA C  
ATOM   1707  O   SER A 213      28.240 142.829  37.778  0.00  0.00      PROA O  
ATOM   1708  CB  SER A 213      31.213 143.257  37.401  0.00  0.00      PROA C  
ATOM   1709  OG  SER A 213      32.615 143.027  37.561  0.00  0.00      PROA O  
ATOM   1710  N   ILE A 214      28.594 144.432  39.308  0.00  0.00      PROA N  
ATOM   1711  CA  ILE A 214      27.225 144.930  39.316  0.00  0.00      PROA C  
ATOM   1712  C   ILE A 214      26.980 145.942  38.201  0.00  0.00      PROA C  
ATOM   1713  O   ILE A 214      27.709 146.922  38.029  0.00  0.00      PROA O  
ATOM   1714  CB  ILE A 214      26.839 145.511  40.681  0.00  0.00      PROA C  
ATOM   1715  CG1 ILE A 214      26.839 144.398  41.754  0.00  0.00      PROA C  
ATOM   1716  CG2 ILE A 214      25.460 146.214  40.637  0.00  0.00      PROA C  
ATOM   1717  CD  ILE A 214      26.953 144.922  43.187  0.00  0.00      PROA C  
ATOM   1718  N   THR A 215      25.921 145.728  37.399  0.00  0.00      PROA N  
ATOM   1719  CA  THR A 215      25.502 146.651  36.351  0.00  0.00      PROA C  
ATOM   1720  C   THR A 215      24.114 147.158  36.672  0.00  0.00      PROA C  
ATOM   1721  O   THR A 215      23.204 146.377  36.956  0.00  0.00      PROA O  
ATOM   1722  CB  THR A 215      25.503 146.023  34.962  0.00  0.00      PROA C  
ATOM   1723  CG2 THR A 215      25.020 147.006  33.883  0.00  0.00      PROA C  
ATOM   1724  OG1 THR A 215      26.828 145.646  34.604  0.00  0.00      PROA O  
ATOM   1725  N   LEU A 216      23.925 148.490  36.649  0.00  0.00      PROA N  
ATOM   1726  CA  LEU A 216      22.682 149.151  36.991  0.00  0.00      PROA C  
ATOM   1727  C   LEU A 216      22.056 149.782  35.754  0.00  0.00      PROA C  
ATOM   1728  O   LEU A 216      22.679 150.584  35.053  0.00  0.00      PROA O  
ATOM   1729  CB  LEU A 216      22.887 150.288  38.028  0.00  0.00      PROA C  
ATOM   1730  CG  LEU A 216      23.656 149.902  39.307  0.00  0.00      PROA C  
ATOM   1731  CD1 LEU A 216      23.830 151.137  40.201  0.00  0.00      PROA C  
ATOM   1732  CD2 LEU A 216      22.970 148.770  40.084  0.00  0.00      PROA C  
ATOM   1733  N   ASP A 217      20.785 149.439  35.482  0.00  0.00      PROA N  
ATOM   1734  CA  ASP A 217      20.009 149.970  34.383  0.00  0.00      PROA C  
ATOM   1735  C   ASP A 217      18.811 150.735  34.930  0.00  0.00      PROA C  
ATOM   1736  O   ASP A 217      17.951 150.179  35.611  0.00  0.00      PROA O  
ATOM   1737  CB  ASP A 217      19.479 148.823  33.476  0.00  0.00      PROA C  
ATOM   1738  CG  ASP A 217      20.582 148.199  32.646  0.00  0.00      PROA C  
ATOM   1739  OD1 ASP A 217      21.549 148.898  32.259  0.00  0.00      PROA O  
ATOM   1740  OD2 ASP A 217      20.428 147.017  32.234  0.00  0.00      PROA O1-
ATOM   1741  N   PHE A 218      18.704 152.042  34.619  0.00  0.00      PROA N  
ATOM   1742  CA  PHE A 218      17.509 152.822  34.890  0.00  0.00      PROA C  
ATOM   1743  C   PHE A 218      16.432 152.484  33.867  0.00  0.00      PROA C  
ATOM   1744  O   PHE A 218      16.595 152.717  32.668  0.00  0.00      PROA O  
ATOM   1745  CB  PHE A 218      17.789 154.351  34.910  0.00  0.00      PROA C  
ATOM   1746  CG  PHE A 218      18.574 154.746  36.138  0.00  0.00      PROA C  
ATOM   1747  CD1 PHE A 218      19.947 154.454  36.269  0.00  0.00      PROA C  
ATOM   1748  CD2 PHE A 218      17.943 155.477  37.162  0.00  0.00      PROA C  
ATOM   1749  CE1 PHE A 218      20.663 154.859  37.404  0.00  0.00      PROA C  
ATOM   1750  CE2 PHE A 218      18.657 155.887  38.295  0.00  0.00      PROA C  
ATOM   1751  CZ  PHE A 218      20.016 155.577  38.417  0.00  0.00      PROA C  
ATOM   1752  N   VAL A 219      15.322 151.867  34.318  0.00  0.00      PROA N  
ATOM   1753  CA  VAL A 219      14.377 151.210  33.427  0.00  0.00      PROA C  
ATOM   1754  C   VAL A 219      13.160 152.059  33.060  0.00  0.00      PROA C  
ATOM   1755  O   VAL A 219      13.192 152.829  32.101  0.00  0.00      PROA O  
ATOM   1756  CB  VAL A 219      14.019 149.789  33.886  0.00  0.00      PROA C  
ATOM   1757  CG1 VAL A 219      15.175 148.847  33.488  0.00  0.00      PROA C  
ATOM   1758  CG2 VAL A 219      13.800 149.710  35.410  0.00  0.00      PROA C  
ATOM   1759  N   GLU A 220      12.023 151.895  33.766  0.00  0.00      PROA N  
ATOM   1760  CA  GLU A 220      10.743 152.466  33.382  0.00  0.00      PROA C  
ATOM   1761  C   GLU A 220      10.621 153.993  33.353  0.00  0.00      PROA C  
ATOM   1762  O   GLU A 220      10.134 154.566  32.377  0.00  0.00      PROA O  
ATOM   1763  CB  GLU A 220       9.621 151.852  34.259  0.00  0.00      PROA C  
ATOM   1764  CG  GLU A 220       9.376 150.350  33.965  0.00  0.00      PROA C  
ATOM   1765  CD  GLU A 220       8.204 149.783  34.763  0.00  0.00      PROA C  
ATOM   1766  OE1 GLU A 220       7.045 150.230  34.552  0.00  0.00      PROA O  
ATOM   1767  OE2 GLU A 220       8.426 148.870  35.602  0.00  0.00      PROA O1-
ATOM   1768  N   SER A 221      11.070 154.701  34.408  0.00  0.00      PROA N  
ATOM   1769  CA  SER A 221      10.935 156.152  34.468  0.00  0.00      PROA C  
ATOM   1770  C   SER A 221      11.904 156.720  35.489  0.00  0.00      PROA C  
ATOM   1771  O   SER A 221      12.306 156.049  36.440  0.00  0.00      PROA O  
ATOM   1772  CB  SER A 221       9.485 156.605  34.839  0.00  0.00      PROA C  
ATOM   1773  OG  SER A 221       9.281 158.022  34.731  0.00  0.00      PROA O  
ATOM   1774  N   PHE A 222      12.309 157.990  35.305  0.00  0.00      PROA N  
ATOM   1775  CA  PHE A 222      13.123 158.702  36.266  0.00  0.00      PROA C  
ATOM   1776  C   PHE A 222      12.577 160.120  36.403  0.00  0.00      PROA C  
ATOM   1777  O   PHE A 222      12.548 160.886  35.439  0.00  0.00      PROA O  
ATOM   1778  CB  PHE A 222      14.606 158.699  35.806  0.00  0.00      PROA C  
ATOM   1779  CG  PHE A 222      15.526 159.328  36.815  0.00  0.00      PROA C  
ATOM   1780  CD1 PHE A 222      15.960 158.583  37.919  0.00  0.00      PROA C  
ATOM   1781  CD2 PHE A 222      16.010 160.633  36.645  0.00  0.00      PROA C  
ATOM   1782  CE1 PHE A 222      16.823 159.143  38.868  0.00  0.00      PROA C  
ATOM   1783  CE2 PHE A 222      16.893 161.190  37.577  0.00  0.00      PROA C  
ATOM   1784  CZ  PHE A 222      17.289 160.450  38.698  0.00  0.00      PROA C  
ATOM   1785  N   ASP A 223      12.114 160.501  37.605  0.00  0.00      PROA N  
ATOM   1786  CA  ASP A 223      11.725 161.865  37.880  0.00  0.00      PROA C  
ATOM   1787  C   ASP A 223      11.966 162.157  39.358  0.00  0.00      PROA C  
ATOM   1788  O   ASP A 223      11.175 161.806  40.236  0.00  0.00      PROA O  
ATOM   1789  CB  ASP A 223      10.267 162.145  37.428  0.00  0.00      PROA C  
ATOM   1790  CG  ASP A 223       9.954 163.627  37.321  0.00  0.00      PROA C  
ATOM   1791  OD1 ASP A 223      10.610 164.474  37.977  0.00  0.00      PROA O  
ATOM   1792  OD2 ASP A 223       8.974 163.966  36.600  0.00  0.00      PROA O1-
ATOM   1793  N   VAL A 224      13.107 162.800  39.641  0.00  0.00      PROA N  
ATOM   1794  CA  VAL A 224      13.544 163.195  40.966  0.00  0.00      PROA C  
ATOM   1795  C   VAL A 224      13.767 164.692  40.902  0.00  0.00      PROA C  
ATOM   1796  O   VAL A 224      14.381 165.179  39.950  0.00  0.00      PROA O  
ATOM   1797  CB  VAL A 224      14.831 162.478  41.380  0.00  0.00      PROA C  
ATOM   1798  CG1 VAL A 224      15.407 163.046  42.692  0.00  0.00      PROA C  
ATOM   1799  CG2 VAL A 224      14.539 160.974  41.544  0.00  0.00      PROA C  
ATOM   1800  N   GLU A 225      13.249 165.480  41.876  0.00  0.00      PROA N  
ATOM   1801  CA  GLU A 225      13.287 166.932  41.787  0.00  0.00      PROA C  
ATOM   1802  C   GLU A 225      14.671 167.561  41.609  0.00  0.00      PROA C  
ATOM   1803  O   GLU A 225      15.634 167.287  42.326  0.00  0.00      PROA O  
ATOM   1804  CB  GLU A 225      12.533 167.668  42.929  0.00  0.00      PROA C  
ATOM   1805  CG  GLU A 225      11.005 167.409  42.920  0.00  0.00      PROA C  
ATOM   1806  CD  GLU A 225      10.181 168.601  43.413  0.00  0.00      PROA C  
ATOM   1807  OE1 GLU A 225       9.244 169.022  42.680  0.00  0.00      PROA O  
ATOM   1808  OE2 GLU A 225      10.441 169.127  44.526  0.00  0.00      PROA O1-
ATOM   1809  N   MET A 226      14.758 168.444  40.600  0.00  0.00      PROA N  
ATOM   1810  CA  MET A 226      15.957 169.112  40.156  0.00  0.00      PROA C  
ATOM   1811  C   MET A 226      15.696 170.604  40.212  0.00  0.00      PROA C  
ATOM   1812  O   MET A 226      14.572 171.060  39.990  0.00  0.00      PROA O  
ATOM   1813  CB  MET A 226      16.287 168.661  38.709  0.00  0.00      PROA C  
ATOM   1814  CG  MET A 226      17.529 169.305  38.061  0.00  0.00      PROA C  
ATOM   1815  SD  MET A 226      18.000 168.579  36.459  0.00  0.00      PROA S  
ATOM   1816  CE  MET A 226      16.597 169.212  35.494  0.00  0.00      PROA C  
ATOM   1817  N   HIS A 227      16.720 171.412  40.530  0.00  0.00      PROA N  
ATOM   1818  CA  HIS A 227      16.581 172.857  40.590  0.00  0.00      PROA C  
ATOM   1819  C   HIS A 227      17.444 173.478  39.486  0.00  0.00      PROA C  
ATOM   1820  O   HIS A 227      18.504 172.923  39.182  0.00  0.00      PROA O  
ATOM   1821  CB  HIS A 227      16.955 173.397  41.993  0.00  0.00      PROA C  
ATOM   1822  CG  HIS A 227      16.667 174.860  42.199  0.00  0.00      PROA C  
ATOM   1823  CD2 HIS A 227      15.493 175.546  42.096  0.00  0.00      PROA C  
ATOM   1824  ND1 HIS A 227      17.597 175.776  42.647  0.00  0.00      PROA N  
ATOM   1825  CE1 HIS A 227      16.959 176.967  42.773  0.00  0.00      PROA C  
ATOM   1826  NE2 HIS A 227      15.679 176.877  42.447  0.00  0.00      PROA N  
ATOM   1827  N   PRO A 228      17.080 174.577  38.812  0.00  0.00      PROA N  
ATOM   1828  CA  PRO A 228      17.898 175.086  37.711  0.00  0.00      PROA C  
ATOM   1829  C   PRO A 228      19.202 175.720  38.172  0.00  0.00      PROA C  
ATOM   1830  O   PRO A 228      20.220 175.558  37.498  0.00  0.00      PROA O  
ATOM   1831  CB  PRO A 228      16.998 176.121  37.015  0.00  0.00      PROA C  
ATOM   1832  CG  PRO A 228      15.587 175.594  37.273  0.00  0.00      PROA C  
ATOM   1833  CD  PRO A 228      15.692 175.049  38.699  0.00  0.00      PROA C  
ATOM   1834  N   GLU A 229      19.185 176.487  39.283  0.00  0.00      PROA N  
ATOM   1835  CA  GLU A 229      20.352 177.186  39.809  0.00  0.00      PROA C  
ATOM   1836  C   GLU A 229      21.502 176.276  40.250  0.00  0.00      PROA C  
ATOM   1837  O   GLU A 229      22.675 176.546  39.981  0.00  0.00      PROA O  
ATOM   1838  CB  GLU A 229      19.964 178.133  40.977  0.00  0.00      PROA C  
ATOM   1839  CG  GLU A 229      18.995 179.279  40.578  0.00  0.00      PROA C  
ATOM   1840  CD  GLU A 229      19.562 180.190  39.495  0.00  0.00      PROA C  
ATOM   1841  OE1 GLU A 229      20.615 180.842  39.733  0.00  0.00      PROA O  
ATOM   1842  OE2 GLU A 229      18.955 180.287  38.395  0.00  0.00      PROA O1-
ATOM   1843  N   ALA A 230      21.182 175.158  40.923  0.00  0.00      PROA N  
ATOM   1844  CA  ALA A 230      22.148 174.178  41.373  0.00  0.00      PROA C  
ATOM   1845  C   ALA A 230      21.485 172.821  41.245  0.00  0.00      PROA C  
ATOM   1846  O   ALA A 230      20.297 172.698  41.523  0.00  0.00      PROA O  
ATOM   1847  CB  ALA A 230      22.570 174.435  42.835  0.00  0.00      PROA C  
ATOM   1848  N   GLN A 231      22.217 171.789  40.763  0.00  0.00      PROA N  
ATOM   1849  CA  GLN A 231      21.651 170.514  40.335  0.00  0.00      PROA C  
ATOM   1850  C   GLN A 231      20.609 169.832  41.226  0.00  0.00      PROA C  
ATOM   1851  O   GLN A 231      19.421 169.809  40.898  0.00  0.00      PROA O  
ATOM   1852  CB  GLN A 231      22.746 169.507  39.867  0.00  0.00      PROA C  
ATOM   1853  CG  GLN A 231      23.897 169.221  40.873  0.00  0.00      PROA C  
ATOM   1854  CD  GLN A 231      25.070 168.436  40.264  0.00  0.00      PROA C  
ATOM   1855  NE2 GLN A 231      24.769 167.462  39.376  0.00  0.00      PROA N  
ATOM   1856  OE1 GLN A 231      26.237 168.677  40.587  0.00  0.00      PROA O  
ATOM   1857  N   CYS A 232      21.013 169.289  42.394  0.00  0.00      PROA N  
ATOM   1858  CA  CYS A 232      20.154 168.418  43.189  0.00  0.00      PROA C  
ATOM   1859  C   CYS A 232      20.125 168.816  44.673  0.00  0.00      PROA C  
ATOM   1860  O   CYS A 232      20.542 168.017  45.518  0.00  0.00      PROA O  
ATOM   1861  CB  CYS A 232      20.621 166.931  43.070  0.00  0.00      PROA C  
ATOM   1862  SG  CYS A 232      20.823 166.315  41.363  0.00  0.00      PROA S  
ATOM   1863  N   PRO A 233      19.673 170.010  45.079  0.00  0.00      PROA N  
ATOM   1864  CA  PRO A 233      19.722 170.444  46.471  0.00  0.00      PROA C  
ATOM   1865  C   PRO A 233      18.671 169.753  47.326  0.00  0.00      PROA C  
ATOM   1866  O   PRO A 233      18.922 169.513  48.509  0.00  0.00      PROA O  
ATOM   1867  CB  PRO A 233      19.485 171.963  46.389  0.00  0.00      PROA C  
ATOM   1868  CG  PRO A 233      18.630 172.151  45.133  0.00  0.00      PROA C  
ATOM   1869  CD  PRO A 233      19.171 171.069  44.199  0.00  0.00      PROA C  
ATOM   1870  N   TYR A 234      17.473 169.475  46.779  0.00  0.00      PROA N  
ATOM   1871  CA  TYR A 234      16.343 169.009  47.563  0.00  0.00      PROA C  
ATOM   1872  C   TYR A 234      16.368 167.492  47.693  0.00  0.00      PROA C  
ATOM   1873  O   TYR A 234      16.483 166.940  48.790  0.00  0.00      PROA O  
ATOM   1874  CB  TYR A 234      14.996 169.452  46.916  0.00  0.00      PROA C  
ATOM   1875  CG  TYR A 234      14.966 170.937  46.651  0.00  0.00      PROA C  
ATOM   1876  CD1 TYR A 234      15.248 171.856  47.678  0.00  0.00      PROA C  
ATOM   1877  CD2 TYR A 234      14.630 171.431  45.376  0.00  0.00      PROA C  
ATOM   1878  CE1 TYR A 234      15.218 173.236  47.433  0.00  0.00      PROA C  
ATOM   1879  CE2 TYR A 234      14.592 172.810  45.130  0.00  0.00      PROA C  
ATOM   1880  CZ  TYR A 234      14.891 173.712  46.158  0.00  0.00      PROA C  
ATOM   1881  OH  TYR A 234      14.847 175.099  45.906  0.00  0.00      PROA O  
ATOM   1882  N   ASP A 235      16.304 166.786  46.549  0.00  0.00      PROA N  
ATOM   1883  CA  ASP A 235      16.199 165.346  46.495  0.00  0.00      PROA C  
ATOM   1884  C   ASP A 235      17.417 164.833  45.741  0.00  0.00      PROA C  
ATOM   1885  O   ASP A 235      17.792 165.372  44.699  0.00  0.00      PROA O  
ATOM   1886  CB  ASP A 235      14.895 164.910  45.771  0.00  0.00      PROA C  
ATOM   1887  CG  ASP A 235      13.626 165.482  46.402  0.00  0.00      PROA C  
ATOM   1888  OD1 ASP A 235      13.602 165.847  47.607  0.00  0.00      PROA O  
ATOM   1889  OD2 ASP A 235      12.580 165.449  45.702  0.00  0.00      PROA O1-
ATOM   1890  N   SER A 236      18.105 163.798  46.257  0.00  0.00      PROA N  
ATOM   1891  CA  SER A 236      19.320 163.330  45.606  0.00  0.00      PROA C  
ATOM   1892  C   SER A 236      19.524 161.835  45.717  0.00  0.00      PROA C  
ATOM   1893  O   SER A 236      19.447 161.232  46.790  0.00  0.00      PROA O  
ATOM   1894  CB  SER A 236      20.606 164.080  46.066  0.00  0.00      PROA C  
ATOM   1895  OG  SER A 236      20.783 164.054  47.487  0.00  0.00      PROA O  
ATOM   1896  N   LEU A 237      19.835 161.205  44.571  0.00  0.00      PROA N  
ATOM   1897  CA  LEU A 237      20.150 159.798  44.455  0.00  0.00      PROA C  
ATOM   1898  C   LEU A 237      21.641 159.649  44.194  0.00  0.00      PROA C  
ATOM   1899  O   LEU A 237      22.169 160.177  43.215  0.00  0.00      PROA O  
ATOM   1900  CB  LEU A 237      19.342 159.190  43.282  0.00  0.00      PROA C  
ATOM   1901  CG  LEU A 237      19.600 157.699  42.986  0.00  0.00      PROA C  
ATOM   1902  CD1 LEU A 237      19.165 156.816  44.158  0.00  0.00      PROA C  
ATOM   1903  CD2 LEU A 237      18.861 157.273  41.712  0.00  0.00      PROA C  
ATOM   1904  N   LYS A 238      22.371 158.965  45.091  0.00  0.00      PROA N  
ATOM   1905  CA  LYS A 238      23.802 158.759  44.965  0.00  0.00      PROA C  
ATOM   1906  C   LYS A 238      24.093 157.271  44.931  0.00  0.00      PROA C  
ATOM   1907  O   LYS A 238      23.541 156.492  45.711  0.00  0.00      PROA O  
ATOM   1908  CB  LYS A 238      24.650 159.394  46.106  0.00  0.00      PROA C  
ATOM   1909  CG  LYS A 238      24.612 160.934  46.219  0.00  0.00      PROA C  
ATOM   1910  CD  LYS A 238      23.320 161.549  46.801  0.00  0.00      PROA C  
ATOM   1911  CE  LYS A 238      22.918 161.007  48.184  0.00  0.00      PROA C  
ATOM   1912  NZ  LYS A 238      21.626 161.590  48.613  0.00  0.00      PROA N1+
ATOM   1913  N   ILE A 239      24.988 156.844  44.025  0.00  0.00      PROA N  
ATOM   1914  CA  ILE A 239      25.411 155.462  43.905  0.00  0.00      PROA C  
ATOM   1915  C   ILE A 239      26.874 155.407  44.304  0.00  0.00      PROA C  
ATOM   1916  O   ILE A 239      27.736 156.036  43.692  0.00  0.00      PROA O  
ATOM   1917  CB  ILE A 239      25.172 154.870  42.508  0.00  0.00      PROA C  
ATOM   1918  CG1 ILE A 239      23.661 154.660  42.231  0.00  0.00      PROA C  
ATOM   1919  CG2 ILE A 239      25.911 153.520  42.356  0.00  0.00      PROA C  
ATOM   1920  CD  ILE A 239      22.937 155.852  41.600  0.00  0.00      PROA C  
ATOM   1921  N   GLN A 240      27.200 154.663  45.371  0.00  0.00      PROA N  
ATOM   1922  CA  GLN A 240      28.546 154.534  45.883  0.00  0.00      PROA C  
ATOM   1923  C   GLN A 240      29.034 153.109  45.716  0.00  0.00      PROA C  
ATOM   1924  O   GLN A 240      28.366 152.136  46.068  0.00  0.00      PROA O  
ATOM   1925  CB  GLN A 240      28.643 155.022  47.356  0.00  0.00      PROA C  
ATOM   1926  CG  GLN A 240      29.946 154.645  48.110  0.00  0.00      PROA C  
ATOM   1927  CD  GLN A 240      29.909 155.059  49.586  0.00  0.00      PROA C  
ATOM   1928  NE2 GLN A 240      29.877 156.380  49.864  0.00  0.00      PROA N  
ATOM   1929  OE1 GLN A 240      29.922 154.214  50.487  0.00  0.00      PROA O  
ATOM   1930  N   THR A 241      30.236 152.960  45.140  0.00  0.00      PROA N  
ATOM   1931  CA  THR A 241      30.861 151.679  44.854  0.00  0.00      PROA C  
ATOM   1932  C   THR A 241      32.217 151.713  45.526  0.00  0.00      PROA C  
ATOM   1933  O   THR A 241      32.667 152.764  45.986  0.00  0.00      PROA O  
ATOM   1934  CB  THR A 241      31.012 151.389  43.351  0.00  0.00      PROA C  
ATOM   1935  CG2 THR A 241      29.708 151.728  42.621  0.00  0.00      PROA C  
ATOM   1936  OG1 THR A 241      32.039 152.141  42.709  0.00  0.00      PROA O  
ATOM   1937  N   ASP A 242      32.913 150.561  45.635  0.00  0.00      PROA N  
ATOM   1938  CA  ASP A 242      34.244 150.524  46.218  0.00  0.00      PROA C  
ATOM   1939  C   ASP A 242      35.256 151.406  45.459  0.00  0.00      PROA C  
ATOM   1940  O   ASP A 242      35.994 152.203  46.044  0.00  0.00      PROA O  
ATOM   1941  CB  ASP A 242      34.702 149.037  46.267  0.00  0.00      PROA C  
ATOM   1942  CG  ASP A 242      35.941 148.802  47.120  0.00  0.00      PROA C  
ATOM   1943  OD1 ASP A 242      36.250 149.624  48.021  0.00  0.00      PROA O  
ATOM   1944  OD2 ASP A 242      36.566 147.718  46.966  0.00  0.00      PROA O1-
ATOM   1945  N   LYS A 243      35.274 151.313  44.111  0.00  0.00      PROA N  
ATOM   1946  CA  LYS A 243      36.075 152.177  43.262  0.00  0.00      PROA C  
ATOM   1947  C   LYS A 243      35.698 153.657  43.208  0.00  0.00      PROA C  
ATOM   1948  O   LYS A 243      36.565 154.529  43.284  0.00  0.00      PROA O  
ATOM   1949  CB  LYS A 243      36.172 151.618  41.821  0.00  0.00      PROA C  
ATOM   1950  CG  LYS A 243      37.047 150.355  41.729  0.00  0.00      PROA C  
ATOM   1951  CD  LYS A 243      37.336 149.970  40.266  0.00  0.00      PROA C  
ATOM   1952  CE  LYS A 243      38.216 148.722  40.077  0.00  0.00      PROA C  
ATOM   1953  NZ  LYS A 243      39.589 148.933  40.601  0.00  0.00      PROA N1+
ATOM   1954  N   ARG A 244      34.398 153.982  43.057  0.00  0.00      PROA N  
ATOM   1955  CA  ARG A 244      33.998 155.338  42.709  0.00  0.00      PROA C  
ATOM   1956  C   ARG A 244      32.580 155.636  43.191  0.00  0.00      PROA C  
ATOM   1957  O   ARG A 244      31.732 154.751  43.314  0.00  0.00      PROA O  
ATOM   1958  CB  ARG A 244      34.039 155.519  41.161  0.00  0.00      PROA C  
ATOM   1959  CG  ARG A 244      34.164 156.984  40.680  0.00  0.00      PROA C  
ATOM   1960  CD  ARG A 244      33.773 157.225  39.214  0.00  0.00      PROA C  
ATOM   1961  NE  ARG A 244      34.696 156.425  38.349  0.00  0.00      PROA N  
ATOM   1962  CZ  ARG A 244      34.616 156.373  37.027  0.00  0.00      PROA C  
ATOM   1963  NH1 ARG A 244      33.729 157.062  36.345  0.00  0.00      PROA N1+
ATOM   1964  NH2 ARG A 244      35.455 155.609  36.358  0.00  0.00      PROA N  
ATOM   1965  N   GLU A 245      32.286 156.924  43.456  0.00  0.00      PROA N  
ATOM   1966  CA  GLU A 245      30.941 157.431  43.664  0.00  0.00      PROA C  
ATOM   1967  C   GLU A 245      30.382 158.061  42.390  0.00  0.00      PROA C  
ATOM   1968  O   GLU A 245      31.081 158.746  41.638  0.00  0.00      PROA O  
ATOM   1969  CB  GLU A 245      30.887 158.464  44.816  0.00  0.00      PROA C  
ATOM   1970  CG  GLU A 245      31.222 157.841  46.192  0.00  0.00      PROA C  
ATOM   1971  CD  GLU A 245      31.051 158.837  47.334  0.00  0.00      PROA C  
ATOM   1972  OE1 GLU A 245      31.826 159.828  47.408  0.00  0.00      PROA O  
ATOM   1973  OE2 GLU A 245      30.145 158.629  48.186  0.00  0.00      PROA O1-
ATOM   1974  N   TYR A 246      29.088 157.828  42.124  0.00  0.00      PROA N  
ATOM   1975  CA  TYR A 246      28.354 158.322  40.978  0.00  0.00      PROA C  
ATOM   1976  C   TYR A 246      27.178 159.170  41.460  0.00  0.00      PROA C  
ATOM   1977  O   TYR A 246      26.605 158.942  42.530  0.00  0.00      PROA O  
ATOM   1978  CB  TYR A 246      27.808 157.170  40.084  0.00  0.00      PROA C  
ATOM   1979  CG  TYR A 246      28.911 156.268  39.587  0.00  0.00      PROA C  
ATOM   1980  CD1 TYR A 246      29.310 155.141  40.329  0.00  0.00      PROA C  
ATOM   1981  CD2 TYR A 246      29.500 156.490  38.329  0.00  0.00      PROA C  
ATOM   1982  CE1 TYR A 246      30.297 154.275  39.840  0.00  0.00      PROA C  
ATOM   1983  CE2 TYR A 246      30.479 155.617  37.831  0.00  0.00      PROA C  
ATOM   1984  CZ  TYR A 246      30.880 154.511  38.591  0.00  0.00      PROA C  
ATOM   1985  OH  TYR A 246      31.869 153.629  38.107  0.00  0.00      PROA O  
ATOM   1986  N   GLY A 247      26.794 160.195  40.668  0.00  0.00      PROA N  
ATOM   1987  CA  GLY A 247      25.751 161.154  41.031  0.00  0.00      PROA C  
ATOM   1988  C   GLY A 247      26.286 162.325  41.831  0.00  0.00      PROA C  
ATOM   1989  O   GLY A 247      27.491 162.591  41.778  0.00  0.00      PROA O  
ATOM   1990  N   PRO A 248      25.478 163.065  42.591  0.00  0.00      PROA N  
ATOM   1991  CA  PRO A 248      24.013 163.101  42.597  0.00  0.00      PROA C  
ATOM   1992  C   PRO A 248      23.276 163.001  41.268  0.00  0.00      PROA C  
ATOM   1993  O   PRO A 248      23.621 163.705  40.319  0.00  0.00      PROA O  
ATOM   1994  CB  PRO A 248      23.688 164.416  43.324  0.00  0.00      PROA C  
ATOM   1995  CG  PRO A 248      24.849 164.576  44.305  0.00  0.00      PROA C  
ATOM   1996  CD  PRO A 248      26.041 164.083  43.483  0.00  0.00      PROA C  
ATOM   1997  N   PHE A 249      22.233 162.156  41.201  0.00  0.00      PROA N  
ATOM   1998  CA  PHE A 249      21.323 162.074  40.077  0.00  0.00      PROA C  
ATOM   1999  C   PHE A 249      19.982 162.701  40.439  0.00  0.00      PROA C  
ATOM   2000  O   PHE A 249      19.397 162.426  41.489  0.00  0.00      PROA O  
ATOM   2001  CB  PHE A 249      21.077 160.612  39.612  0.00  0.00      PROA C  
ATOM   2002  CG  PHE A 249      22.341 160.005  39.069  0.00  0.00      PROA C  
ATOM   2003  CD1 PHE A 249      22.770 160.321  37.767  0.00  0.00      PROA C  
ATOM   2004  CD2 PHE A 249      23.071 159.064  39.815  0.00  0.00      PROA C  
ATOM   2005  CE1 PHE A 249      23.915 159.721  37.227  0.00  0.00      PROA C  
ATOM   2006  CE2 PHE A 249      24.216 158.462  39.277  0.00  0.00      PROA C  
ATOM   2007  CZ  PHE A 249      24.638 158.791  37.983  0.00  0.00      PROA C  
ATOM   2008  N   CYS A 250      19.471 163.571  39.550  0.00  0.00      PROA N  
ATOM   2009  CA  CYS A 250      18.148 164.154  39.645  0.00  0.00      PROA C  
ATOM   2010  C   CYS A 250      17.782 164.677  38.260  0.00  0.00      PROA C  
ATOM   2011  O   CYS A 250      18.646 164.783  37.385  0.00  0.00      PROA O  
ATOM   2012  CB  CYS A 250      18.010 165.262  40.726  0.00  0.00      PROA C  
ATOM   2013  SG  CYS A 250      19.059 166.720  40.446  0.00  0.00      PROA S  
ATOM   2014  N   GLY A 251      16.491 164.972  38.007  0.00  0.00      PROA N  
ATOM   2015  CA  GLY A 251      15.989 165.367  36.692  0.00  0.00      PROA C  
ATOM   2016  C   GLY A 251      14.911 164.444  36.192  0.00  0.00      PROA C  
ATOM   2017  O   GLY A 251      14.475 163.528  36.888  0.00  0.00      PROA O  
ATOM   2018  N   LYS A 252      14.434 164.696  34.955  0.00  0.00      PROA N  
ATOM   2019  CA  LYS A 252      13.280 164.028  34.367  0.00  0.00      PROA C  
ATOM   2020  C   LYS A 252      13.633 163.029  33.266  0.00  0.00      PROA C  
ATOM   2021  O   LYS A 252      12.761 162.448  32.617  0.00  0.00      PROA O  
ATOM   2022  CB  LYS A 252      12.295 165.092  33.816  0.00  0.00      PROA C  
ATOM   2023  CG  LYS A 252      11.658 165.923  34.940  0.00  0.00      PROA C  
ATOM   2024  CD  LYS A 252      10.596 166.926  34.456  0.00  0.00      PROA C  
ATOM   2025  CE  LYS A 252       9.776 167.554  35.599  0.00  0.00      PROA C  
ATOM   2026  NZ  LYS A 252       8.740 166.622  36.096  0.00  0.00      PROA N1+
ATOM   2027  N   THR A 253      14.936 162.792  33.036  0.00  0.00      PROA N  
ATOM   2028  CA  THR A 253      15.429 161.929  31.963  0.00  0.00      PROA C  
ATOM   2029  C   THR A 253      16.188 160.778  32.582  0.00  0.00      PROA C  
ATOM   2030  O   THR A 253      17.000 160.979  33.482  0.00  0.00      PROA O  
ATOM   2031  CB  THR A 253      16.350 162.657  30.977  0.00  0.00      PROA C  
ATOM   2032  CG2 THR A 253      16.842 161.729  29.851  0.00  0.00      PROA C  
ATOM   2033  OG1 THR A 253      15.647 163.720  30.341  0.00  0.00      PROA O  
ATOM   2034  N   LEU A 254      15.940 159.531  32.121  0.00  0.00      PROA N  
ATOM   2035  CA  LEU A 254      16.651 158.330  32.540  0.00  0.00      PROA C  
ATOM   2036  C   LEU A 254      18.176 158.438  32.349  0.00  0.00      PROA C  
ATOM   2037  O   LEU A 254      18.612 158.539  31.195  0.00  0.00      PROA O  
ATOM   2038  CB  LEU A 254      16.147 157.105  31.730  0.00  0.00      PROA C  
ATOM   2039  CG  LEU A 254      14.678 156.709  31.992  0.00  0.00      PROA C  
ATOM   2040  CD1 LEU A 254      14.070 156.013  30.766  0.00  0.00      PROA C  
ATOM   2041  CD2 LEU A 254      14.574 155.782  33.209  0.00  0.00      PROA C  
ATOM   2042  N   PRO A 255      19.040 158.468  33.372  0.00  0.00      PROA N  
ATOM   2043  CA  PRO A 255      20.485 158.454  33.178  0.00  0.00      PROA C  
ATOM   2044  C   PRO A 255      20.988 157.184  32.466  0.00  0.00      PROA C  
ATOM   2045  O   PRO A 255      20.326 156.144  32.585  0.00  0.00      PROA O  
ATOM   2046  CB  PRO A 255      21.067 158.657  34.588  0.00  0.00      PROA C  
ATOM   2047  CG  PRO A 255      19.987 158.121  35.526  0.00  0.00      PROA C  
ATOM   2048  CD  PRO A 255      18.678 158.418  34.792  0.00  0.00      PROA C  
ATOM   2049  N   PRO A 256      22.091 157.213  31.709  0.00  0.00      PROA N  
ATOM   2050  CA  PRO A 256      22.751 156.031  31.153  0.00  0.00      PROA C  
ATOM   2051  C   PRO A 256      23.010 154.863  32.099  0.00  0.00      PROA C  
ATOM   2052  O   PRO A 256      23.088 155.044  33.317  0.00  0.00      PROA O  
ATOM   2053  CB  PRO A 256      24.070 156.581  30.583  0.00  0.00      PROA C  
ATOM   2054  CG  PRO A 256      23.724 158.015  30.183  0.00  0.00      PROA C  
ATOM   2055  CD  PRO A 256      22.773 158.449  31.300  0.00  0.00      PROA C  
ATOM   2056  N   ARG A 257      23.186 153.647  31.537  0.00  0.00      PROA N  
ATOM   2057  CA  ARG A 257      23.675 152.476  32.249  0.00  0.00      PROA C  
ATOM   2058  C   ARG A 257      24.953 152.707  33.053  0.00  0.00      PROA C  
ATOM   2059  O   ARG A 257      25.917 153.307  32.567  0.00  0.00      PROA O  
ATOM   2060  CB  ARG A 257      23.866 151.278  31.269  0.00  0.00      PROA C  
ATOM   2061  CG  ARG A 257      24.762 150.115  31.763  0.00  0.00      PROA C  
ATOM   2062  CD  ARG A 257      24.910 148.951  30.770  0.00  0.00      PROA C  
ATOM   2063  NE  ARG A 257      23.623 148.198  30.772  0.00  0.00      PROA N  
ATOM   2064  CZ  ARG A 257      23.400 147.066  30.133  0.00  0.00      PROA C  
ATOM   2065  NH1 ARG A 257      24.265 146.525  29.304  0.00  0.00      PROA N1+
ATOM   2066  NH2 ARG A 257      22.258 146.453  30.345  0.00  0.00      PROA N  
ATOM   2067  N   ILE A 258      24.995 152.217  34.306  0.00  0.00      PROA N  
ATOM   2068  CA  ILE A 258      26.181 152.300  35.138  0.00  0.00      PROA C  
ATOM   2069  C   ILE A 258      26.717 150.884  35.270  0.00  0.00      PROA C  
ATOM   2070  O   ILE A 258      26.152 150.037  35.962  0.00  0.00      PROA O  
ATOM   2071  CB  ILE A 258      25.942 152.916  36.524  0.00  0.00      PROA C  
ATOM   2072  CG1 ILE A 258      25.115 154.227  36.440  0.00  0.00      PROA C  
ATOM   2073  CG2 ILE A 258      27.316 153.158  37.191  0.00  0.00      PROA C  
ATOM   2074  CD  ILE A 258      24.820 154.865  37.804  0.00  0.00      PROA C  
ATOM   2075  N   GLU A 259      27.841 150.580  34.594  0.00  0.00      PROA N  
ATOM   2076  CA  GLU A 259      28.504 149.297  34.710  0.00  0.00      PROA C  
ATOM   2077  C   GLU A 259      29.681 149.446  35.664  0.00  0.00      PROA C  
ATOM   2078  O   GLU A 259      30.613 150.223  35.447  0.00  0.00      PROA O  
ATOM   2079  CB  GLU A 259      28.900 148.706  33.326  0.00  0.00      PROA C  
ATOM   2080  CG  GLU A 259      29.879 149.554  32.469  0.00  0.00      PROA C  
ATOM   2081  CD  GLU A 259      30.147 148.987  31.074  0.00  0.00      PROA C  
ATOM   2082  OE1 GLU A 259      29.592 147.923  30.696  0.00  0.00      PROA O  
ATOM   2083  OE2 GLU A 259      30.938 149.625  30.326  0.00  0.00      PROA O1-
ATOM   2084  N   THR A 260      29.633 148.728  36.801  0.00  0.00      PROA N  
ATOM   2085  CA  THR A 260      30.581 148.898  37.895  0.00  0.00      PROA C  
ATOM   2086  C   THR A 260      31.391 147.622  38.004  0.00  0.00      PROA C  
ATOM   2087  O   THR A 260      30.862 146.517  37.919  0.00  0.00      PROA O  
ATOM   2088  CB  THR A 260      29.931 149.243  39.251  0.00  0.00      PROA C  
ATOM   2089  CG2 THR A 260      28.893 150.361  39.071  0.00  0.00      PROA C  
ATOM   2090  OG1 THR A 260      29.274 148.156  39.891  0.00  0.00      PROA O  
ATOM   2091  N   ASP A 261      32.728 147.731  38.159  0.00  0.00      PROA N  
ATOM   2092  CA  ASP A 261      33.597 146.581  38.353  0.00  0.00      PROA C  
ATOM   2093  C   ASP A 261      33.295 145.825  39.661  0.00  0.00      PROA C  
ATOM   2094  O   ASP A 261      33.343 144.597  39.733  0.00  0.00      PROA O  
ATOM   2095  CB  ASP A 261      35.078 147.048  38.285  0.00  0.00      PROA C  
ATOM   2096  CG  ASP A 261      36.061 145.894  38.127  0.00  0.00      PROA C  
ATOM   2097  OD1 ASP A 261      35.715 144.866  37.489  0.00  0.00      PROA O  
ATOM   2098  OD2 ASP A 261      37.241 146.056  38.536  0.00  0.00      PROA O1-
ATOM   2099  N   SER A 262      32.978 146.594  40.725  0.00  0.00      PROA N  
ATOM   2100  CA  SER A 262      32.736 146.130  42.088  0.00  0.00      PROA C  
ATOM   2101  C   SER A 262      31.575 145.146  42.287  0.00  0.00      PROA C  
ATOM   2102  O   SER A 262      30.570 145.137  41.571  0.00  0.00      PROA O  
ATOM   2103  CB  SER A 262      32.560 147.321  43.078  0.00  0.00      PROA C  
ATOM   2104  OG  SER A 262      32.590 146.917  44.454  0.00  0.00      PROA O  
ATOM   2105  N   ASN A 263      31.719 144.296  43.325  0.00  0.00      PROA N  
ATOM   2106  CA  ASN A 263      30.748 143.332  43.798  0.00  0.00      PROA C  
ATOM   2107  C   ASN A 263      29.872 143.921  44.910  0.00  0.00      PROA C  
ATOM   2108  O   ASN A 263      28.947 143.269  45.399  0.00  0.00      PROA O  
ATOM   2109  CB  ASN A 263      31.509 142.083  44.351  0.00  0.00      PROA C  
ATOM   2110  CG  ASN A 263      32.454 142.426  45.511  0.00  0.00      PROA C  
ATOM   2111  ND2 ASN A 263      32.241 141.788  46.683  0.00  0.00      PROA N  
ATOM   2112  OD1 ASN A 263      33.358 143.258  45.392  0.00  0.00      PROA O  
ATOM   2113  N   LYS A 264      30.137 145.171  45.337  0.00  0.00      PROA N  
ATOM   2114  CA  LYS A 264      29.354 145.839  46.354  0.00  0.00      PROA C  
ATOM   2115  C   LYS A 264      28.960 147.245  45.928  0.00  0.00      PROA C  
ATOM   2116  O   LYS A 264      29.786 148.094  45.590  0.00  0.00      PROA O  
ATOM   2117  CB  LYS A 264      30.040 145.838  47.747  0.00  0.00      PROA C  
ATOM   2118  CG  LYS A 264      31.481 146.376  47.784  0.00  0.00      PROA C  
ATOM   2119  CD  LYS A 264      32.076 146.317  49.204  0.00  0.00      PROA C  
ATOM   2120  CE  LYS A 264      33.500 146.889  49.294  0.00  0.00      PROA C  
ATOM   2121  NZ  LYS A 264      34.031 146.783  50.676  0.00  0.00      PROA N1+
ATOM   2122  N   VAL A 265      27.644 147.518  45.929  0.00  0.00      PROA N  
ATOM   2123  CA  VAL A 265      27.097 148.816  45.580  0.00  0.00      PROA C  
ATOM   2124  C   VAL A 265      26.187 149.249  46.710  0.00  0.00      PROA C  
ATOM   2125  O   VAL A 265      25.360 148.481  47.201  0.00  0.00      PROA O  
ATOM   2126  CB  VAL A 265      26.351 148.804  44.244  0.00  0.00      PROA C  
ATOM   2127  CG1 VAL A 265      25.662 150.154  43.981  0.00  0.00      PROA C  
ATOM   2128  CG2 VAL A 265      27.345 148.517  43.103  0.00  0.00      PROA C  
ATOM   2129  N   THR A 266      26.324 150.494  47.192  0.00  0.00      PROA N  
ATOM   2130  CA  THR A 266      25.381 151.071  48.140  0.00  0.00      PROA C  
ATOM   2131  C   THR A 266      24.760 152.282  47.484  0.00  0.00      PROA C  
ATOM   2132  O   THR A 266      25.428 153.137  46.899  0.00  0.00      PROA O  
ATOM   2133  CB  THR A 266      25.964 151.386  49.523  0.00  0.00      PROA C  
ATOM   2134  CG2 THR A 266      26.977 152.536  49.505  0.00  0.00      PROA C  
ATOM   2135  OG1 THR A 266      24.951 151.717  50.469  0.00  0.00      PROA O  
ATOM   2136  N   ILE A 267      23.425 152.351  47.506  0.00  0.00      PROA N  
ATOM   2137  CA  ILE A 267      22.670 153.388  46.841  0.00  0.00      PROA C  
ATOM   2138  C   ILE A 267      21.920 154.135  47.912  0.00  0.00      PROA C  
ATOM   2139  O   ILE A 267      21.228 153.544  48.741  0.00  0.00      PROA O  
ATOM   2140  CB  ILE A 267      21.730 152.838  45.773  0.00  0.00      PROA C  
ATOM   2141  CG1 ILE A 267      22.553 151.988  44.770  0.00  0.00      PROA C  
ATOM   2142  CG2 ILE A 267      20.959 154.002  45.113  0.00  0.00      PROA C  
ATOM   2143  CD  ILE A 267      21.800 151.574  43.506  0.00  0.00      PROA C  
ATOM   2144  N   THR A 268      22.072 155.469  47.947  0.00  0.00      PROA N  
ATOM   2145  CA  THR A 268      21.437 156.304  48.956  0.00  0.00      PROA C  
ATOM   2146  C   THR A 268      20.543 157.323  48.299  0.00  0.00      PROA C  
ATOM   2147  O   THR A 268      20.946 158.080  47.416  0.00  0.00      PROA O  
ATOM   2148  CB  THR A 268      22.373 156.988  49.956  0.00  0.00      PROA C  
ATOM   2149  CG2 THR A 268      22.896 155.932  50.944  0.00  0.00      PROA C  
ATOM   2150  OG1 THR A 268      23.509 157.577  49.335  0.00  0.00      PROA O  
ATOM   2151  N   PHE A 269      19.269 157.354  48.722  0.00  0.00      PROA N  
ATOM   2152  CA  PHE A 269      18.274 158.267  48.209  0.00  0.00      PROA C  
ATOM   2153  C   PHE A 269      17.730 159.081  49.372  0.00  0.00      PROA C  
ATOM   2154  O   PHE A 269      17.194 158.542  50.340  0.00  0.00      PROA O  
ATOM   2155  CB  PHE A 269      17.157 157.504  47.440  0.00  0.00      PROA C  
ATOM   2156  CG  PHE A 269      16.057 158.406  46.935  0.00  0.00      PROA C  
ATOM   2157  CD1 PHE A 269      16.355 159.451  46.046  0.00  0.00      PROA C  
ATOM   2158  CD2 PHE A 269      14.718 158.200  47.317  0.00  0.00      PROA C  
ATOM   2159  CE1 PHE A 269      15.343 160.289  45.562  0.00  0.00      PROA C  
ATOM   2160  CE2 PHE A 269      13.702 159.036  46.835  0.00  0.00      PROA C  
ATOM   2161  CZ  PHE A 269      14.016 160.083  45.958  0.00  0.00      PROA C  
ATOM   2162  N   THR A 270      17.893 160.411  49.314  0.00  0.00      PROA N  
ATOM   2163  CA  THR A 270      17.391 161.326  50.331  0.00  0.00      PROA C  
ATOM   2164  C   THR A 270      16.489 162.331  49.657  0.00  0.00      PROA C  
ATOM   2165  O   THR A 270      16.681 162.697  48.498  0.00  0.00      PROA O  
ATOM   2166  CB  THR A 270      18.447 162.069  51.153  0.00  0.00      PROA C  
ATOM   2167  CG2 THR A 270      19.185 161.059  52.042  0.00  0.00      PROA C  
ATOM   2168  OG1 THR A 270      19.431 162.699  50.339  0.00  0.00      PROA O  
ATOM   2169  N   THR A 271      15.445 162.788  50.362  0.00  0.00      PROA N  
ATOM   2170  CA  THR A 271      14.466 163.695  49.784  0.00  0.00      PROA C  
ATOM   2171  C   THR A 271      13.969 164.678  50.833  0.00  0.00      PROA C  
ATOM   2172  O   THR A 271      14.110 164.463  52.041  0.00  0.00      PROA O  
ATOM   2173  CB  THR A 271      13.365 162.995  48.972  0.00  0.00      PROA C  
ATOM   2174  CG2 THR A 271      12.804 161.787  49.732  0.00  0.00      PROA C  
ATOM   2175  OG1 THR A 271      12.280 163.838  48.616  0.00  0.00      PROA O  
ATOM   2176  N   ASP A 272      13.487 165.841  50.369  0.00  0.00      PROA N  
ATOM   2177  CA  ASP A 272      13.041 166.967  51.157  0.00  0.00      PROA C  
ATOM   2178  C   ASP A 272      11.514 166.978  51.416  0.00  0.00      PROA C  
ATOM   2179  O   ASP A 272      10.727 166.202  50.873  0.00  0.00      PROA O  
ATOM   2180  CB  ASP A 272      13.538 168.290  50.492  0.00  0.00      PROA C  
ATOM   2181  CG  ASP A 272      13.597 169.496  51.421  0.00  0.00      PROA C  
ATOM   2182  OD1 ASP A 272      13.397 169.350  52.657  0.00  0.00      PROA O  
ATOM   2183  OD2 ASP A 272      13.883 170.616  50.923  0.00  0.00      PROA O1-
ATOM   2184  N   GLU A 273      11.079 167.918  52.273  0.00  0.00      PROA N  
ATOM   2185  CA  GLU A 273       9.738 168.141  52.781  0.00  0.00      PROA C  
ATOM   2186  C   GLU A 273       8.633 168.283  51.730  0.00  0.00      PROA C  
ATOM   2187  O   GLU A 273       7.540 167.732  51.868  0.00  0.00      PROA O  
ATOM   2188  CB  GLU A 273       9.806 169.408  53.685  0.00  0.00      PROA C  
ATOM   2189  CG  GLU A 273       8.479 170.096  54.108  0.00  0.00      PROA C  
ATOM   2190  CD  GLU A 273       7.707 169.338  55.187  0.00  0.00      PROA C  
ATOM   2191  OE1 GLU A 273       6.512 169.005  54.960  0.00  0.00      PROA O  
ATOM   2192  OE2 GLU A 273       8.268 169.114  56.293  0.00  0.00      PROA O1-
ATOM   2193  N   SER A 274       8.900 169.023  50.636  0.00  0.00      PROA N  
ATOM   2194  CA  SER A 274       7.948 169.247  49.551  0.00  0.00      PROA C  
ATOM   2195  C   SER A 274       8.289 168.442  48.300  0.00  0.00      PROA C  
ATOM   2196  O   SER A 274       9.396 167.924  48.140  0.00  0.00      PROA O  
ATOM   2197  CB  SER A 274       7.779 170.755  49.178  0.00  0.00      PROA C  
ATOM   2198  OG  SER A 274       9.007 171.385  48.793  0.00  0.00      PROA O  
ATOM   2199  N   GLY A 275       7.308 168.307  47.377  0.00  0.00      PROA N  
ATOM   2200  CA  GLY A 275       7.469 167.619  46.094  0.00  0.00      PROA C  
ATOM   2201  C   GLY A 275       6.631 166.375  45.996  0.00  0.00      PROA C  
ATOM   2202  O   GLY A 275       6.320 165.715  46.986  0.00  0.00      PROA O  
ATOM   2203  N   ASN A 276       5.935 166.227  44.260  1.00 26.97      PROA N  
ATOM   2204  CA  ASN A 276       5.133 165.194  44.945  1.00 26.97      PROA C  
ATOM   2205  C   ASN A 276       5.792 163.813  45.000  1.00 26.97      PROA C  
ATOM   2206  O   ASN A 276       6.606 163.483  45.910  1.00 26.97      PROA O  
ATOM   2207  CB  ASN A 276       3.930 165.088  43.989  1.00 26.97      PROA C  
ATOM   2208  CG  ASN A 276       2.757 164.307  44.555  1.00 26.97      PROA C  
ATOM   2209  ND2 ASN A 276       1.577 164.858  44.381  1.00 26.97      PROA N  
ATOM   2210  OD1 ASN A 276       2.929 163.163  45.037  1.00 26.97      PROA O  
ATOM   2211  N   HIS A 277       6.905 164.098  42.876  0.00  0.00      PROA N  
ATOM   2212  CA  HIS A 277       7.328 163.403  41.672  0.00  0.00      PROA C  
ATOM   2213  C   HIS A 277       7.484 161.895  41.858  0.00  0.00      PROA C  
ATOM   2214  O   HIS A 277       7.650 161.386  42.966  0.00  0.00      PROA O  
ATOM   2215  CB  HIS A 277       8.551 164.070  41.007  0.00  0.00      PROA C  
ATOM   2216  CG  HIS A 277       8.135 165.356  40.331  0.00  0.00      PROA C  
ATOM   2217  CD2 HIS A 277       7.628 165.539  39.080  0.00  0.00      PROA C  
ATOM   2218  ND1 HIS A 277       8.308 166.623  40.846  0.00  0.00      PROA N  
ATOM   2219  CE1 HIS A 277       7.896 167.506  39.903  0.00  0.00      PROA C  
ATOM   2220  NE2 HIS A 277       7.475 166.895  38.806  0.00  0.00      PROA N  
ATOM   2221  N   THR A 278       7.357 161.136  40.744  0.00  0.00      PROA N  
ATOM   2222  CA  THR A 278       7.274 159.671  40.718  0.00  0.00      PROA C  
ATOM   2223  C   THR A 278       8.463 158.934  41.326  0.00  0.00      PROA C  
ATOM   2224  O   THR A 278       8.293 157.929  42.023  0.00  0.00      PROA O  
ATOM   2225  CB  THR A 278       6.885 159.099  39.334  0.00  0.00      PROA C  
ATOM   2226  CG2 THR A 278       7.789 159.637  38.216  0.00  0.00      PROA C  
ATOM   2227  OG1 THR A 278       6.942 157.679  39.241  0.00  0.00      PROA O  
ATOM   2228  N   GLY A 279       9.701 159.422  41.107  0.00  0.00      PROA N  
ATOM   2229  CA  GLY A 279      10.911 158.767  41.581  0.00  0.00      PROA C  
ATOM   2230  C   GLY A 279      11.592 157.973  40.511  0.00  0.00      PROA C  
ATOM   2231  O   GLY A 279      11.586 158.326  39.332  0.00  0.00      PROA O  
ATOM   2232  N   TRP A 280      12.254 156.890  40.924  0.00  0.00      PROA N  
ATOM   2233  CA  TRP A 280      13.155 156.133  40.095  0.00  0.00      PROA C  
ATOM   2234  C   TRP A 280      12.953 154.639  40.293  0.00  0.00      PROA C  
ATOM   2235  O   TRP A 280      12.500 154.164  41.338  0.00  0.00      PROA O  
ATOM   2236  CB  TRP A 280      14.625 156.535  40.423  0.00  0.00      PROA C  
ATOM   2237  CG  TRP A 280      15.037 156.410  41.861  0.00  0.00      PROA C  
ATOM   2238  CD1 TRP A 280      14.971 157.401  42.810  0.00  0.00      PROA C  
ATOM   2239  CD2 TRP A 280      15.526 155.236  42.531  0.00  0.00      PROA C  
ATOM   2240  CE2 TRP A 280      15.699 155.586  43.892  0.00  0.00      PROA C  
ATOM   2241  CE3 TRP A 280      15.831 153.940  42.109  0.00  0.00      PROA C  
ATOM   2242  NE1 TRP A 280      15.343 156.896  44.032  0.00  0.00      PROA N  
ATOM   2243  CZ2 TRP A 280      16.152 154.674  44.827  0.00  0.00      PROA C  
ATOM   2244  CZ3 TRP A 280      16.304 153.026  43.053  0.00  0.00      PROA C  
ATOM   2245  CH2 TRP A 280      16.461 153.384  44.388  0.00  0.00      PROA C  
ATOM   2246  N   LYS A 281      13.309 153.856  39.260  0.00  0.00      PROA N  
ATOM   2247  CA  LYS A 281      13.360 152.415  39.333  0.00  0.00      PROA C  
ATOM   2248  C   LYS A 281      14.546 151.918  38.533  0.00  0.00      PROA C  
ATOM   2249  O   LYS A 281      14.749 152.305  37.379  0.00  0.00      PROA O  
ATOM   2250  CB  LYS A 281      12.042 151.760  38.851  0.00  0.00      PROA C  
ATOM   2251  CG  LYS A 281      12.070 150.228  38.710  0.00  0.00      PROA C  
ATOM   2252  CD  LYS A 281      10.677 149.662  38.370  0.00  0.00      PROA C  
ATOM   2253  CE  LYS A 281      10.665 148.141  38.155  0.00  0.00      PROA C  
ATOM   2254  NZ  LYS A 281       9.301 147.666  37.828  0.00  0.00      PROA N1+
ATOM   2255  N   ILE A 282      15.375 151.049  39.137  0.00  0.00      PROA N  
ATOM   2256  CA  ILE A 282      16.529 150.478  38.470  0.00  0.00      PROA C  
ATOM   2257  C   ILE A 282      16.459 148.971  38.522  0.00  0.00      PROA C  
ATOM   2258  O   ILE A 282      16.021 148.356  39.497  0.00  0.00      PROA O  
ATOM   2259  CB  ILE A 282      17.897 150.959  38.965  0.00  0.00      PROA C  
ATOM   2260  CG1 ILE A 282      18.248 150.492  40.392  0.00  0.00      PROA C  
ATOM   2261  CG2 ILE A 282      17.942 152.492  38.849  0.00  0.00      PROA C  
ATOM   2262  CD  ILE A 282      19.641 150.929  40.847  0.00  0.00      PROA C  
ATOM   2263  N   HIS A 283      16.906 148.336  37.434  0.00  0.00      PROA N  
ATOM   2264  CA  HIS A 283      17.178 146.921  37.380  0.00  0.00      PROA C  
ATOM   2265  C   HIS A 283      18.665 146.739  37.607  0.00  0.00      PROA C  
ATOM   2266  O   HIS A 283      19.487 147.373  36.942  0.00  0.00      PROA O  
ATOM   2267  CB  HIS A 283      16.796 146.327  36.003  0.00  0.00      PROA C  
ATOM   2268  CG  HIS A 283      17.055 144.848  35.873  0.00  0.00      PROA C  
ATOM   2269  CD2 HIS A 283      17.857 144.166  35.009  0.00  0.00      PROA C  
ATOM   2270  ND1 HIS A 283      16.390 143.889  36.605  0.00  0.00      PROA N  
ATOM   2271  CE1 HIS A 283      16.819 142.680  36.166  0.00  0.00      PROA C  
ATOM   2272  NE2 HIS A 283      17.710 142.797  35.193  0.00  0.00      PROA N  
ATOM   2273  N   TYR A 284      19.058 145.875  38.556  0.00  0.00      PROA N  
ATOM   2274  CA  TYR A 284      20.452 145.550  38.763  0.00  0.00      PROA C  
ATOM   2275  C   TYR A 284      20.631 144.136  38.236  0.00  0.00      PROA C  
ATOM   2276  O   TYR A 284      19.770 143.264  38.382  0.00  0.00      PROA O  
ATOM   2277  CB  TYR A 284      20.919 145.731  40.247  0.00  0.00      PROA C  
ATOM   2278  CG  TYR A 284      20.750 144.530  41.147  0.00  0.00      PROA C  
ATOM   2279  CD1 TYR A 284      21.781 143.577  41.265  0.00  0.00      PROA C  
ATOM   2280  CD2 TYR A 284      19.580 144.362  41.901  0.00  0.00      PROA C  
ATOM   2281  CE1 TYR A 284      21.624 142.457  42.091  0.00  0.00      PROA C  
ATOM   2282  CE2 TYR A 284      19.430 143.255  42.747  0.00  0.00      PROA C  
ATOM   2283  CZ  TYR A 284      20.445 142.297  42.826  0.00  0.00      PROA C  
ATOM   2284  OH  TYR A 284      20.275 141.160  43.637  0.00  0.00      PROA O  
ATOM   2285  N   THR A 285      21.771 143.879  37.586  0.00  0.00      PROA N  
ATOM   2286  CA  THR A 285      22.116 142.537  37.164  0.00  0.00      PROA C  
ATOM   2287  C   THR A 285      23.598 142.360  37.361  0.00  0.00      PROA C  
ATOM   2288  O   THR A 285      24.360 143.326  37.450  0.00  0.00      PROA O  
ATOM   2289  CB  THR A 285      21.677 142.202  35.741  0.00  0.00      PROA C  
ATOM   2290  CG2 THR A 285      22.558 142.873  34.675  0.00  0.00      PROA C  
ATOM   2291  OG1 THR A 285      21.691 140.794  35.525  0.00  0.00      PROA O  
ATOM   2292  N   SER A 286      24.042 141.101  37.490  0.00  0.00      PROA N  
ATOM   2293  CA  SER A 286      25.388 140.778  37.927  0.00  0.00      PROA C  
ATOM   2294  C   SER A 286      26.069 139.966  36.859  0.00  0.00      PROA C  
ATOM   2295  O   SER A 286      25.612 138.891  36.465  0.00  0.00      PROA O  
ATOM   2296  CB  SER A 286      25.423 139.984  39.253  0.00  0.00      PROA C  
ATOM   2297  OG  SER A 286      24.687 140.679  40.256  0.00  0.00      PROA O  
ATOM   2298  N   THR A 287      27.192 140.492  36.357  0.00  0.00      PROA N  
ATOM   2299  CA  THR A 287      27.908 139.966  35.203  0.00  0.00      PROA C  
ATOM   2300  C   THR A 287      29.317 139.691  35.670  0.00  0.00      PROA C  
ATOM   2301  O   THR A 287      30.286 140.071  35.017  0.00  0.00      PROA O  
ATOM   2302  CB  THR A 287      27.913 140.962  34.031  0.00  0.00      PROA C  
ATOM   2303  CG2 THR A 287      28.506 140.377  32.737  0.00  0.00      PROA C  
ATOM   2304  OG1 THR A 287      26.580 141.348  33.714  0.00  0.00      PROA O  
ATOM   2305  N   ALA A 288      29.482 139.053  36.833  0.00  0.00      PROA N  
ATOM   2306  CA  ALA A 288      30.769 138.609  37.297  0.00  0.00      PROA C  
ATOM   2307  C   ALA A 288      30.525 137.489  38.293  0.00  0.00      PROA C  
ATOM   2308  O   ALA A 288      30.147 137.746  39.437  0.00  0.00      PROA O  
ATOM   2309  CB  ALA A 288      31.561 139.764  37.915  0.00  0.00      PROA C  
ATOM   2310  N   GLN A 289      30.652 136.212  37.877  0.00  0.00      PROA N  
ATOM   2311  CA  GLN A 289      30.326 135.091  38.746  0.00  0.00      PROA C  
ATOM   2312  C   GLN A 289      31.532 134.333  39.343  0.00  0.00      PROA C  
ATOM   2313  O   GLN A 289      32.529 134.111  38.644  0.00  0.00      PROA O  
ATOM   2314  CB  GLN A 289      29.283 134.124  38.120  0.00  0.00      PROA C  
ATOM   2315  CG  GLN A 289      29.645 133.551  36.729  0.00  0.00      PROA C  
ATOM   2316  CD  GLN A 289      28.469 132.766  36.138  0.00  0.00      PROA C  
ATOM   2317  NE2 GLN A 289      28.094 131.648  36.802  0.00  0.00      PROA N  
ATOM   2318  OE1 GLN A 289      27.877 133.136  35.120  0.00  0.00      PROA O  
ATOM   2319  N   PRO A 290      31.517 133.960  40.634  0.00  0.00      PROA N  
ATOM   2320  CA  PRO A 290      32.588 133.195  41.266  0.00  0.00      PROA C  
ATOM   2321  C   PRO A 290      32.114 132.002  42.083  0.00  0.00      PROA C  
ATOM   2322  O   PRO A 290      31.002 131.993  42.617  0.00  0.00      PROA O  
ATOM   2323  CB  PRO A 290      33.332 134.231  42.125  0.00  0.00      PROA C  
ATOM   2324  CG  PRO A 290      32.247 135.238  42.506  0.00  0.00      PROA C  
ATOM   2325  CD  PRO A 290      30.361 134.097  41.534  0.00  0.00      PROA C  
ATOM   2326  N   CYS A 291      32.975 130.981  42.193  0.00  0.00      PROA N  
ATOM   2327  CA  CYS A 291      32.710 129.747  42.899  0.00  0.00      PROA C  
ATOM   2328  C   CYS A 291      33.622 129.691  44.127  0.00  0.00      PROA C  
ATOM   2329  O   CYS A 291      34.763 130.155  44.028  0.00  0.00      PROA O  
ATOM   2330  CB  CYS A 291      32.950 128.526  41.973  0.00  0.00      PROA C  
ATOM   2331  SG  CYS A 291      32.152 128.800  40.356  0.00  0.00      PROA S  
ATOM   2332  N   PRO A 292      33.184 129.215  45.304  0.00  0.00      PROA N  
ATOM   2333  CA  PRO A 292      34.009 129.046  46.505  0.00  0.00      PROA C  
ATOM   2334  C   PRO A 292      35.424 128.522  46.304  0.00  0.00      PROA C  
ATOM   2335  O   PRO A 292      35.594 127.528  45.602  0.00  0.00      PROA O  
ATOM   2336  CB  PRO A 292      33.172 128.120  47.402  0.00  0.00      PROA C  
ATOM   2337  CG  PRO A 292      31.731 128.477  47.034  0.00  0.00      PROA C  
ATOM   2338  CD  PRO A 292      31.820 128.731  45.528  0.00  0.00      PROA C  
ATOM   2339  N   ASP A 293      36.438 129.151  46.936  0.00  0.00      PROA N  
ATOM   2340  CA  ASP A 293      37.825 128.722  46.908  0.00  0.00      PROA C  
ATOM   2341  C   ASP A 293      37.998 127.307  47.512  0.00  0.00      PROA C  
ATOM   2342  O   ASP A 293      37.781 127.155  48.722  0.00  0.00      PROA O  
ATOM   2343  CB  ASP A 293      38.665 129.805  47.652  0.00  0.00      PROA C  
ATOM   2344  CG  ASP A 293      40.167 129.559  47.690  0.00  0.00      PROA C  
ATOM   2345  OD1 ASP A 293      40.696 128.733  46.905  0.00  0.00      PROA O  
ATOM   2346  OD2 ASP A 293      40.855 130.270  48.473  0.00  0.00      PROA O1-
ATOM   2347  N   PRO A 294      38.334 126.243  46.781  0.00  0.00      PROA N  
ATOM   2348  CA  PRO A 294      38.255 124.897  47.313  0.00  0.00      PROA C  
ATOM   2349  C   PRO A 294      39.566 124.518  47.991  0.00  0.00      PROA C  
ATOM   2350  O   PRO A 294      40.639 124.541  47.384  0.00  0.00      PROA O  
ATOM   2351  CB  PRO A 294      37.952 124.045  46.067  0.00  0.00      PROA C  
ATOM   2352  CG  PRO A 294      38.657 124.772  44.917  0.00  0.00      PROA C  
ATOM   2353  CD  PRO A 294      38.600 126.246  45.338  0.00  0.00      PROA C  
ATOM   2354  N   THR A 295      39.516 124.157  49.287  0.00  0.00      PROA N  
ATOM   2355  CA  THR A 295      40.641 123.526  49.974  0.00  0.00      PROA C  
ATOM   2356  C   THR A 295      40.959 122.152  49.407  0.00  0.00      PROA C  
ATOM   2357  O   THR A 295      40.065 121.343  49.167  0.00  0.00      PROA O  
ATOM   2358  CB  THR A 295      40.463 123.387  51.489  0.00  0.00      PROA C  
ATOM   2359  CG2 THR A 295      40.557 124.784  52.125  0.00  0.00      PROA C  
ATOM   2360  OG1 THR A 295      39.184 122.853  51.834  0.00  0.00      PROA O  
ATOM   2361  N   ALA A 296      42.252 121.832  49.191  0.00  0.00      PROA N  
ATOM   2362  CA  ALA A 296      42.662 120.490  48.826  0.00  0.00      PROA C  
ATOM   2363  C   ALA A 296      42.333 119.456  49.917  0.00  0.00      PROA C  
ATOM   2364  O   ALA A 296      42.432 119.797  51.104  0.00  0.00      PROA O  
ATOM   2365  CB  ALA A 296      44.172 120.464  48.514  0.00  0.00      PROA C  
ATOM   2366  N   PRO A 297      41.923 118.219  49.618  0.00  0.00      PROA N  
ATOM   2367  CA  PRO A 297      41.856 117.154  50.618  0.00  0.00      PROA C  
ATOM   2368  C   PRO A 297      43.203 116.907  51.315  0.00  0.00      PROA C  
ATOM   2369  O   PRO A 297      44.231 117.067  50.646  0.00  0.00      PROA O  
ATOM   2370  CB  PRO A 297      41.350 115.936  49.824  0.00  0.00      PROA C  
ATOM   2371  CG  PRO A 297      41.828 116.185  48.390  0.00  0.00      PROA C  
ATOM   2372  CD  PRO A 297      41.744 117.706  48.254  0.00  0.00      PROA C  
ATOM   2373  N   PRO A 298      43.292 116.560  52.603  0.00  0.00      PROA N  
ATOM   2374  CA  PRO A 298      44.556 116.165  53.226  0.00  0.00      PROA C  
ATOM   2375  C   PRO A 298      45.189 114.972  52.517  0.00  0.00      PROA C  
ATOM   2376  O   PRO A 298      44.507 113.975  52.291  0.00  0.00      PROA O  
ATOM   2377  CB  PRO A 298      44.172 115.872  54.688  0.00  0.00      PROA C  
ATOM   2378  CG  PRO A 298      42.708 115.424  54.612  0.00  0.00      PROA C  
ATOM   2379  CD  PRO A 298      42.140 116.265  53.465  0.00  0.00      PROA C  
ATOM   2380  N   ASN A 299      46.477 115.076  52.119  0.00  0.00      PROA N  
ATOM   2381  CA  ASN A 299      47.196 114.044  51.378  0.00  0.00      PROA C  
ATOM   2382  C   ASN A 299      46.770 113.960  49.909  0.00  0.00      PROA C  
ATOM   2383  O   ASN A 299      47.006 112.969  49.215  0.00  0.00      PROA O  
ATOM   2384  CB  ASN A 299      47.217 112.652  52.074  0.00  0.00      PROA C  
ATOM   2385  CG  ASN A 299      47.628 112.778  53.539  0.00  0.00      PROA C  
ATOM   2386  ND2 ASN A 299      48.888 113.211  53.782  0.00  0.00      PROA N  
ATOM   2387  OD1 ASN A 299      46.862 112.498  54.466  0.00  0.00      PROA O  
ATOM   2388  N   GLY A 300      46.151 115.032  49.383  0.00  0.00      PROA N  
ATOM   2389  CA  GLY A 300      45.829 115.158  47.972  0.00  0.00      PROA C  
ATOM   2390  C   GLY A 300      45.974 116.564  47.473  0.00  0.00      PROA C  
ATOM   2391  O   GLY A 300      46.540 117.438  48.128  0.00  0.00      PROA O  
ATOM   2392  N   HIS A 301      45.466 116.809  46.258  0.00  0.00      PROA N  
ATOM   2393  CA  HIS A 301      45.592 118.089  45.597  0.00  0.00      PROA C  
ATOM   2394  C   HIS A 301      44.504 118.262  44.557  0.00  0.00      PROA C  
ATOM   2395  O   HIS A 301      43.851 117.306  44.133  0.00  0.00      PROA O  
ATOM   2396  CB  HIS A 301      46.993 118.297  44.953  0.00  0.00      PROA C  
ATOM   2397  CG  HIS A 301      47.389 117.253  43.938  0.00  0.00      PROA C  
ATOM   2398  CD2 HIS A 301      48.197 116.165  44.087  0.00  0.00      PROA C  
ATOM   2399  ND1 HIS A 301      47.169 117.370  42.580  0.00  0.00      PROA N  
ATOM   2400  CE1 HIS A 301      47.826 116.348  41.976  0.00  0.00      PROA C  
ATOM   2401  NE2 HIS A 301      48.467 115.590  42.851  0.00  0.00      PROA N  
ATOM   2402  N   ILE A 302      44.273 119.522  44.145  0.00  0.00      PROA N  
ATOM   2403  CA  ILE A 302      43.277 119.905  43.159  0.00  0.00      PROA C  
ATOM   2404  C   ILE A 302      44.019 120.475  41.962  0.00  0.00      PROA C  
ATOM   2405  O   ILE A 302      44.927 121.294  42.108  0.00  0.00      PROA O  
ATOM   2406  CB  ILE A 302      42.284 120.937  43.707  0.00  0.00      PROA C  
ATOM   2407  CG1 ILE A 302      41.491 120.343  44.896  0.00  0.00      PROA C  
ATOM   2408  CG2 ILE A 302      41.324 121.412  42.591  0.00  0.00      PROA C  
ATOM   2409  CD  ILE A 302      40.684 121.380  45.683  0.00  0.00      PROA C  
ATOM   2410  N   SER A 303      43.675 120.030  40.740  0.00  0.00      PROA N  
ATOM   2411  CA  SER A 303      44.270 120.541  39.514  0.00  0.00      PROA C  
ATOM   2412  C   SER A 303      43.166 120.926  38.536  0.00  0.00      PROA C  
ATOM   2413  O   SER A 303      42.158 120.212  38.477  0.00  0.00      PROA O  
ATOM   2414  CB  SER A 303      45.194 119.487  38.840  0.00  0.00      PROA C  
ATOM   2415  OG  SER A 303      45.917 120.027  37.726  0.00  0.00      PROA O  
ATOM   2416  N   PRO A 304      43.265 121.980  37.726  0.00  0.00      PROA N  
ATOM   2417  CA  PRO A 304      44.172 123.126  37.843  0.00  0.00      PROA C  
ATOM   2418  C   PRO A 304      44.157 123.860  39.180  0.00  0.00      PROA C  
ATOM   2419  O   PRO A 304      43.143 123.858  39.877  0.00  0.00      PROA O  
ATOM   2420  CB  PRO A 304      43.740 124.056  36.691  0.00  0.00      PROA C  
ATOM   2421  CG  PRO A 304      43.113 123.110  35.663  0.00  0.00      PROA C  
ATOM   2422  CD  PRO A 304      42.404 122.087  36.546  0.00  0.00      PROA C  
ATOM   2423  N   VAL A 305      45.268 124.521  39.551  0.00  0.00      PROA N  
ATOM   2424  CA  VAL A 305      45.288 125.454  40.671  0.00  0.00      PROA C  
ATOM   2425  C   VAL A 305      45.039 126.852  40.120  0.00  0.00      PROA C  
ATOM   2426  O   VAL A 305      45.803 127.354  39.292  0.00  0.00      PROA O  
ATOM   2427  CB  VAL A 305      46.601 125.424  41.455  0.00  0.00      PROA C  
ATOM   2428  CG1 VAL A 305      46.575 126.457  42.603  0.00  0.00      PROA C  
ATOM   2429  CG2 VAL A 305      46.812 124.012  42.031  0.00  0.00      PROA C  
ATOM   2430  N   GLN A 306      43.948 127.514  40.550  0.00  0.00      PROA N  
ATOM   2431  CA  GLN A 306      43.594 128.844  40.086  0.00  0.00      PROA C  
ATOM   2432  C   GLN A 306      43.403 129.807  41.248  0.00  0.00      PROA C  
ATOM   2433  O   GLN A 306      43.077 129.426  42.372  0.00  0.00      PROA O  
ATOM   2434  CB  GLN A 306      42.321 128.833  39.195  0.00  0.00      PROA C  
ATOM   2435  CG  GLN A 306      42.501 127.986  37.909  0.00  0.00      PROA C  
ATOM   2436  CD  GLN A 306      41.343 128.046  36.902  0.00  0.00      PROA C  
ATOM   2437  NE2 GLN A 306      40.264 128.802  37.200  0.00  0.00      PROA N  
ATOM   2438  OE1 GLN A 306      41.414 127.417  35.841  0.00  0.00      PROA O  
ATOM   2439  N   ALA A 307      43.633 131.114  41.002  0.00  0.00      PROA N  
ATOM   2440  CA  ALA A 307      43.302 132.179  41.932  0.00  0.00      PROA C  
ATOM   2441  C   ALA A 307      41.799 132.302  42.197  0.00  0.00      PROA C  
ATOM   2442  O   ALA A 307      41.350 132.491  43.328  0.00  0.00      PROA O  
ATOM   2443  CB  ALA A 307      43.852 133.515  41.390  0.00  0.00      PROA C  
ATOM   2444  N   THR A 308      40.988 132.177  41.129  0.00  0.00      PROA N  
ATOM   2445  CA  THR A 308      39.537 132.281  41.201  0.00  0.00      PROA C  
ATOM   2446  C   THR A 308      38.927 131.197  40.335  0.00  0.00      PROA C  
ATOM   2447  O   THR A 308      39.571 130.621  39.456  0.00  0.00      PROA O  
ATOM   2448  CB  THR A 308      39.014 133.670  40.805  0.00  0.00      PROA C  
ATOM   2449  CG2 THR A 308      39.055 133.910  39.285  0.00  0.00      PROA C  
ATOM   2450  OG1 THR A 308      37.678 133.892  41.256  0.00  0.00      PROA O  
ATOM   2451  N   TYR A 309      37.661 130.858  40.617  0.00  0.00      PROA N  
ATOM   2452  CA  TYR A 309      36.977 129.698  40.091  0.00  0.00      PROA C  
ATOM   2453  C   TYR A 309      35.643 130.178  39.548  0.00  0.00      PROA C  
ATOM   2454  O   TYR A 309      34.960 130.981  40.185  0.00  0.00      PROA O  
ATOM   2455  CB  TYR A 309      36.776 128.617  41.193  0.00  0.00      PROA C  
ATOM   2456  CG  TYR A 309      38.112 128.134  41.711  0.00  0.00      PROA C  
ATOM   2457  CD1 TYR A 309      38.818 128.852  42.696  0.00  0.00      PROA C  
ATOM   2458  CD2 TYR A 309      38.679 126.950  41.215  0.00  0.00      PROA C  
ATOM   2459  CE1 TYR A 309      40.104 128.456  43.085  0.00  0.00      PROA C  
ATOM   2460  CE2 TYR A 309      39.947 126.523  41.631  0.00  0.00      PROA C  
ATOM   2461  CZ  TYR A 309      40.668 127.291  42.549  0.00  0.00      PROA C  
ATOM   2462  OH  TYR A 309      41.974 126.913  42.919  0.00  0.00      PROA O  
ATOM   2463  N   VAL A 310      35.252 129.743  38.339  0.00  0.00      PROA N  
ATOM   2464  CA  VAL A 310      34.082 130.270  37.651  0.00  0.00      PROA C  
ATOM   2465  C   VAL A 310      33.394 129.127  36.911  0.00  0.00      PROA C  
ATOM   2466  O   VAL A 310      33.956 128.040  36.758  0.00  0.00      PROA O  
ATOM   2467  CB  VAL A 310      34.470 131.435  36.732  0.00  0.00      PROA C  
ATOM   2468  CG1 VAL A 310      35.269 130.958  35.504  0.00  0.00      PROA C  
ATOM   2469  CG2 VAL A 310      33.245 132.270  36.313  0.00  0.00      PROA C  
ATOM   2470  N   LEU A 311      32.125 129.327  36.488  0.00  0.00      PROA N  
ATOM   2471  CA  LEU A 311      31.323 128.452  35.641  0.00  0.00      PROA C  
ATOM   2472  C   LEU A 311      32.045 127.598  34.605  0.00  0.00      PROA C  
ATOM   2473  O   LEU A 311      32.961 128.048  33.913  0.00  0.00      PROA O  
ATOM   2474  CB  LEU A 311      30.207 129.225  34.893  0.00  0.00      PROA C  
ATOM   2475  CG  LEU A 311      28.915 129.436  35.700  0.00  0.00      PROA C  
ATOM   2476  CD1 LEU A 311      29.110 130.242  36.995  0.00  0.00      PROA C  
ATOM   2477  CD2 LEU A 311      27.845 130.035  34.779  0.00  0.00      PROA C  
ATOM   2478  N   LYS A 312      31.594 126.333  34.471  0.00  0.00      PROA N  
ATOM   2479  CA  LYS A 312      32.033 125.363  33.481  0.00  0.00      PROA C  
ATOM   2480  C   LYS A 312      33.466 124.848  33.614  0.00  0.00      PROA C  
ATOM   2481  O   LYS A 312      33.777 123.732  33.189  0.00  0.00      PROA O  
ATOM   2482  CB  LYS A 312      31.684 125.804  32.028  0.00  0.00      PROA C  
ATOM   2483  CG  LYS A 312      32.213 124.895  30.905  0.00  0.00      PROA C  
ATOM   2484  CD  LYS A 312      31.693 125.302  29.515  0.00  0.00      PROA C  
ATOM   2485  CE  LYS A 312      32.108 124.321  28.407  0.00  0.00      PROA C  
ATOM   2486  NZ  LYS A 312      31.478 124.686  27.119  0.00  0.00      PROA N1+
ATOM   2487  N   ASP A 313      34.376 125.597  34.267  0.00  0.00      PROA N  
ATOM   2488  CA  ASP A 313      35.702 125.117  34.593  0.00  0.00      PROA C  
ATOM   2489  C   ASP A 313      35.643 123.877  35.493  0.00  0.00      PROA C  
ATOM   2490  O   ASP A 313      34.843 123.778  36.431  0.00  0.00      PROA O  
ATOM   2491  CB  ASP A 313      36.613 126.222  35.193  0.00  0.00      PROA C  
ATOM   2492  CG  ASP A 313      36.997 127.298  34.185  0.00  0.00      PROA C  
ATOM   2493  OD1 ASP A 313      36.815 127.118  32.950  0.00  0.00      PROA O  
ATOM   2494  OD2 ASP A 313      37.592 128.321  34.624  0.00  0.00      PROA O1-
ATOM   2495  N   SER A 314      36.471 122.869  35.161  0.00  0.00      PROA N  
ATOM   2496  CA  SER A 314      36.392 121.557  35.774  0.00  0.00      PROA C  
ATOM   2497  C   SER A 314      37.699 121.233  36.454  0.00  0.00      PROA C  
ATOM   2498  O   SER A 314      38.788 121.485  35.934  0.00  0.00      PROA O  
ATOM   2499  CB  SER A 314      36.007 120.428  34.776  0.00  0.00      PROA C  
ATOM   2500  OG  SER A 314      35.842 119.160  35.424  0.00  0.00      PROA O  
ATOM   2501  N   PHE A 315      37.595 120.693  37.676  0.00  0.00      PROA N  
ATOM   2502  CA  PHE A 315      38.710 120.526  38.575  0.00  0.00      PROA C  
ATOM   2503  C   PHE A 315      38.781 119.086  39.017  0.00  0.00      PROA C  
ATOM   2504  O   PHE A 315      37.790 118.478  39.423  0.00  0.00      PROA O  
ATOM   2505  CB  PHE A 315      38.616 121.485  39.788  0.00  0.00      PROA C  
ATOM   2506  CG  PHE A 315      38.695 122.893  39.263  0.00  0.00      PROA C  
ATOM   2507  CD1 PHE A 315      39.944 123.497  39.052  0.00  0.00      PROA C  
ATOM   2508  CD2 PHE A 315      37.534 123.598  38.904  0.00  0.00      PROA C  
ATOM   2509  CE1 PHE A 315      40.037 124.759  38.453  0.00  0.00      PROA C  
ATOM   2510  CE2 PHE A 315      37.619 124.858  38.301  0.00  0.00      PROA C  
ATOM   2511  CZ  PHE A 315      38.873 125.436  38.069  0.00  0.00      PROA C  
ATOM   2512  N   SER A 316      39.975 118.490  38.918  0.00  0.00      PROA N  
ATOM   2513  CA  SER A 316      40.204 117.098  39.253  0.00  0.00      PROA C  
ATOM   2514  C   SER A 316      40.897 117.022  40.588  0.00  0.00      PROA C  
ATOM   2515  O   SER A 316      41.944 117.636  40.798  0.00  0.00      PROA O  
ATOM   2516  CB  SER A 316      41.096 116.360  38.219  0.00  0.00      PROA C  
ATOM   2517  OG  SER A 316      40.466 116.305  36.936  0.00  0.00      PROA O  
ATOM   2518  N   VAL A 317      40.330 116.254  41.533  0.00  0.00      PROA N  
ATOM   2519  CA  VAL A 317      41.041 115.875  42.741  0.00  0.00      PROA C  
ATOM   2520  C   VAL A 317      41.897 114.653  42.477  0.00  0.00      PROA C  
ATOM   2521  O   VAL A 317      41.538 113.746  41.719  0.00  0.00      PROA O  
ATOM   2522  CB  VAL A 317      40.167 115.661  43.977  0.00  0.00      PROA C  
ATOM   2523  CG1 VAL A 317      39.927 117.013  44.666  0.00  0.00      PROA C  
ATOM   2524  CG2 VAL A 317      38.841 114.989  43.595  0.00  0.00      PROA C  
ATOM   2525  N   PHE A 318      43.076 114.631  43.107  0.00  0.00      PROA N  
ATOM   2526  CA  PHE A 318      43.998 113.524  43.087  0.00  0.00      PROA C  
ATOM   2527  C   PHE A 318      44.499 113.347  44.504  0.00  0.00      PROA C  
ATOM   2528  O   PHE A 318      44.460 114.273  45.313  0.00  0.00      PROA O  
ATOM   2529  CB  PHE A 318      45.238 113.785  42.187  0.00  0.00      PROA C  
ATOM   2530  CG  PHE A 318      44.861 113.961  40.742  0.00  0.00      PROA C  
ATOM   2531  CD1 PHE A 318      44.743 112.839  39.905  0.00  0.00      PROA C  
ATOM   2532  CD2 PHE A 318      44.717 115.244  40.185  0.00  0.00      PROA C  
ATOM   2533  CE1 PHE A 318      44.474 112.993  38.538  0.00  0.00      PROA C  
ATOM   2534  CE2 PHE A 318      44.450 115.400  38.819  0.00  0.00      PROA C  
ATOM   2535  CZ  PHE A 318      44.324 114.275  37.996  0.00  0.00      PROA C  
ATOM   2536  N   CYS A 319      45.009 112.149  44.826  0.00  0.00      PROA N  
ATOM   2537  CA  CYS A 319      45.692 111.894  46.079  0.00  0.00      PROA C  
ATOM   2538  C   CYS A 319      47.139 111.564  45.777  0.00  0.00      PROA C  
ATOM   2539  O   CYS A 319      47.474 111.128  44.673  0.00  0.00      PROA O  
ATOM   2540  CB  CYS A 319      45.072 110.728  46.879  0.00  0.00      PROA C  
ATOM   2541  SG  CYS A 319      43.316 110.987  47.224  0.00  0.00      PROA S  
ATOM   2542  N   LYS A 320      48.057 111.767  46.746  0.00  0.00      PROA N  
ATOM   2543  CA  LYS A 320      49.421 111.274  46.621  0.00  0.00      PROA C  
ATOM   2544  C   LYS A 320      49.474 109.744  46.558  0.00  0.00      PROA C  
ATOM   2545  O   LYS A 320      48.539 109.049  46.961  0.00  0.00      PROA O  
ATOM   2546  CB  LYS A 320      50.392 111.820  47.703  0.00  0.00      PROA C  
ATOM   2547  CG  LYS A 320      50.128 111.354  49.145  0.00  0.00      PROA C  
ATOM   2548  CD  LYS A 320      51.283 111.689  50.115  0.00  0.00      PROA C  
ATOM   2549  CE  LYS A 320      51.632 113.184  50.216  0.00  0.00      PROA C  
ATOM   2550  NZ  LYS A 320      52.765 113.397  51.153  0.00  0.00      PROA N1+
ATOM   2551  N   THR A 321      50.560 109.169  45.999  0.00  0.00      PROA N  
ATOM   2552  CA  THR A 321      50.734 107.717  45.871  0.00  0.00      PROA C  
ATOM   2553  C   THR A 321      50.558 106.980  47.197  0.00  0.00      PROA C  
ATOM   2554  O   THR A 321      51.120 107.369  48.222  0.00  0.00      PROA O  
ATOM   2555  CB  THR A 321      52.096 107.332  45.286  0.00  0.00      PROA C  
ATOM   2556  CG2 THR A 321      52.172 105.837  44.930  0.00  0.00      PROA C  
ATOM   2557  OG1 THR A 321      52.367 108.062  44.093  0.00  0.00      PROA O  
ATOM   2558  N   GLY A 322      49.721 105.913  47.207  0.00  0.00      PROA N  
ATOM   2559  CA  GLY A 322      49.403 105.141  48.409  0.00  0.00      PROA C  
ATOM   2560  C   GLY A 322      48.134 105.574  49.091  0.00  0.00      PROA C  
ATOM   2561  O   GLY A 322      47.738 105.036  50.122  0.00  0.00      PROA O  
ATOM   2562  N   PHE A 323      47.450 106.562  48.511  0.00  0.00      PROA N  
ATOM   2563  CA  PHE A 323      46.175 107.058  48.969  0.00  0.00      PROA C  
ATOM   2564  C   PHE A 323      45.219 107.028  47.782  0.00  0.00      PROA C  
ATOM   2565  O   PHE A 323      45.629 107.159  46.627  0.00  0.00      PROA O  
ATOM   2566  CB  PHE A 323      46.258 108.516  49.509  0.00  0.00      PROA C  
ATOM   2567  CG  PHE A 323      47.081 108.680  50.765  0.00  0.00      PROA C  
ATOM   2568  CD1 PHE A 323      48.484 108.567  50.739  0.00  0.00      PROA C  
ATOM   2569  CD2 PHE A 323      46.469 109.098  51.960  0.00  0.00      PROA C  
ATOM   2570  CE1 PHE A 323      49.253 108.826  51.880  0.00  0.00      PROA C  
ATOM   2571  CE2 PHE A 323      47.235 109.377  53.098  0.00  0.00      PROA C  
ATOM   2572  CZ  PHE A 323      48.626 109.233  53.062  0.00  0.00      PROA C  
ATOM   2573  N   GLU A 324      43.913 106.854  48.041  0.00  0.00      PROA N  
ATOM   2574  CA  GLU A 324      42.886 106.928  47.014  0.00  0.00      PROA C  
ATOM   2575  C   GLU A 324      41.758 107.815  47.508  0.00  0.00      PROA C  
ATOM   2576  O   GLU A 324      41.544 107.972  48.710  0.00  0.00      PROA O  
ATOM   2577  CB  GLU A 324      42.335 105.538  46.590  0.00  0.00      PROA C  
ATOM   2578  CG  GLU A 324      43.382 104.678  45.836  0.00  0.00      PROA C  
ATOM   2579  CD  GLU A 324      42.786 103.418  45.212  0.00  0.00      PROA C  
ATOM   2580  OE1 GLU A 324      42.355 102.502  45.962  0.00  0.00      PROA O  
ATOM   2581  OE2 GLU A 324      42.762 103.316  43.955  0.00  0.00      PROA O1-
ATOM   2582  N   LEU A 325      41.014 108.463  46.589  0.00  0.00      PROA N  
ATOM   2583  CA  LEU A 325      39.862 109.271  46.949  0.00  0.00      PROA C  
ATOM   2584  C   LEU A 325      38.725 108.403  47.446  0.00  0.00      PROA C  
ATOM   2585  O   LEU A 325      38.440 107.354  46.874  0.00  0.00      PROA O  
ATOM   2586  CB  LEU A 325      39.327 110.120  45.775  0.00  0.00      PROA C  
ATOM   2587  CG  LEU A 325      40.344 111.119  45.201  0.00  0.00      PROA C  
ATOM   2588  CD1 LEU A 325      39.932 111.488  43.780  0.00  0.00      PROA C  
ATOM   2589  CD2 LEU A 325      40.474 112.379  46.067  0.00  0.00      PROA C  
ATOM   2590  N   LEU A 326      38.036 108.821  48.513  0.00  0.00      PROA N  
ATOM   2591  CA  LEU A 326      36.973 108.045  49.101  0.00  0.00      PROA C  
ATOM   2592  C   LEU A 326      35.643 108.762  48.947  0.00  0.00      PROA C  
ATOM   2593  O   LEU A 326      35.414 109.837  49.506  0.00  0.00      PROA O  
ATOM   2594  CB  LEU A 326      37.286 107.771  50.592  0.00  0.00      PROA C  
ATOM   2595  CG  LEU A 326      36.295 106.843  51.324  0.00  0.00      PROA C  
ATOM   2596  CD1 LEU A 326      36.224 105.450  50.677  0.00  0.00      PROA C  
ATOM   2597  CD2 LEU A 326      36.676 106.716  52.807  0.00  0.00      PROA C  
ATOM   2598  N   GLN A 327      34.716 108.162  48.177  0.00  0.00      PROA N  
ATOM   2599  CA  GLN A 327      33.342 108.612  48.083  0.00  0.00      PROA C  
ATOM   2600  C   GLN A 327      32.482 107.553  48.743  0.00  0.00      PROA C  
ATOM   2601  O   GLN A 327      32.375 106.427  48.260  0.00  0.00      PROA O  
ATOM   2602  CB  GLN A 327      32.884 108.811  46.613  0.00  0.00      PROA C  
ATOM   2603  CG  GLN A 327      31.389 109.202  46.471  0.00  0.00      PROA C  
ATOM   2604  CD  GLN A 327      30.941 109.371  45.017  0.00  0.00      PROA C  
ATOM   2605  NE2 GLN A 327      31.053 108.285  44.217  0.00  0.00      PROA N  
ATOM   2606  OE1 GLN A 327      30.465 110.433  44.604  0.00  0.00      PROA O  
ATOM   2607  N   GLY A 328      31.851 107.862  49.896  0.00  0.00      PROA N  
ATOM   2608  CA  GLY A 328      31.174 106.843  50.704  0.00  0.00      PROA C  
ATOM   2609  C   GLY A 328      32.104 105.731  51.143  0.00  0.00      PROA C  
ATOM   2610  O   GLY A 328      33.079 105.962  51.856  0.00  0.00      PROA O  
ATOM   2611  N   SER A 329      31.823 104.485  50.720  0.00  0.00      PROA N  
ATOM   2612  CA  SER A 329      32.685 103.337  50.973  0.00  0.00      PROA C  
ATOM   2613  C   SER A 329      33.495 102.908  49.754  0.00  0.00      PROA C  
ATOM   2614  O   SER A 329      34.275 101.958  49.832  0.00  0.00      PROA O  
ATOM   2615  CB  SER A 329      31.859 102.113  51.478  0.00  0.00      PROA C  
ATOM   2616  OG  SER A 329      30.816 101.726  50.568  0.00  0.00      PROA O  
ATOM   2617  N   VAL A 330      33.358 103.587  48.593  0.00  0.00      PROA N  
ATOM   2618  CA  VAL A 330      34.004 103.171  47.351  0.00  0.00      PROA C  
ATOM   2619  C   VAL A 330      35.233 104.044  47.040  0.00  0.00      PROA C  
ATOM   2620  O   VAL A 330      35.140 105.278  47.058  0.00  0.00      PROA O  
ATOM   2621  CB  VAL A 330      33.037 103.062  46.162  0.00  0.00      PROA C  
ATOM   2622  CG1 VAL A 330      32.294 104.378  45.864  0.00  0.00      PROA C  
ATOM   2623  CG2 VAL A 330      33.766 102.552  44.900  0.00  0.00      PROA C  
ATOM   2624  N   PRO A 331      36.420 103.481  46.774  0.00  0.00      PROA N  
ATOM   2625  CA  PRO A 331      37.588 104.284  46.445  0.00  0.00      PROA C  
ATOM   2626  C   PRO A 331      37.663 104.575  44.947  0.00  0.00      PROA C  
ATOM   2627  O   PRO A 331      37.293 103.735  44.122  0.00  0.00      PROA O  
ATOM   2628  CB  PRO A 331      38.771 103.422  46.917  0.00  0.00      PROA C  
ATOM   2629  CG  PRO A 331      38.274 101.984  46.758  0.00  0.00      PROA C  
ATOM   2630  CD  PRO A 331      36.790 102.099  47.108  0.00  0.00      PROA C  
ATOM   2631  N   LEU A 332      38.131 105.780  44.575  0.00  0.00      PROA N  
ATOM   2632  CA  LEU A 332      38.319 106.205  43.200  0.00  0.00      PROA C  
ATOM   2633  C   LEU A 332      39.718 106.779  42.995  0.00  0.00      PROA C  
ATOM   2634  O   LEU A 332      40.285 107.447  43.859  0.00  0.00      PROA O  
ATOM   2635  CB  LEU A 332      37.267 107.248  42.727  0.00  0.00      PROA C  
ATOM   2636  CG  LEU A 332      35.802 106.756  42.793  0.00  0.00      PROA C  
ATOM   2637  CD1 LEU A 332      35.087 107.259  44.057  0.00  0.00      PROA C  
ATOM   2638  CD2 LEU A 332      35.014 107.171  41.540  0.00  0.00      PROA C  
ATOM   2639  N   LYS A 333      40.334 106.513  41.820  0.00  0.00      PROA N  
ATOM   2640  CA  LYS A 333      41.611 107.104  41.433  0.00  0.00      PROA C  
ATOM   2641  C   LYS A 333      41.559 108.629  41.272  0.00  0.00      PROA C  
ATOM   2642  O   LYS A 333      42.474 109.350  41.676  0.00  0.00      PROA O  
ATOM   2643  CB  LYS A 333      42.219 106.433  40.162  0.00  0.00      PROA C  
ATOM   2644  CG  LYS A 333      41.566 106.703  38.786  0.00  0.00      PROA C  
ATOM   2645  CD  LYS A 333      40.184 106.066  38.514  0.00  0.00      PROA C  
ATOM   2646  CE  LYS A 333      40.185 104.526  38.535  0.00  0.00      PROA C  
ATOM   2647  NZ  LYS A 333      38.876 103.984  38.087  0.00  0.00      PROA N1+
ATOM   2648  N   SER A 334      40.462 109.147  40.685  0.00  0.00      PROA N  
ATOM   2649  CA  SER A 334      40.283 110.557  40.374  0.00  0.00      PROA C  
ATOM   2650  C   SER A 334      38.808 110.883  40.470  0.00  0.00      PROA C  
ATOM   2651  O   SER A 334      37.954 110.011  40.299  0.00  0.00      PROA O  
ATOM   2652  CB  SER A 334      40.736 110.956  38.934  0.00  0.00      PROA C  
ATOM   2653  OG  SER A 334      42.117 110.664  38.708  0.00  0.00      PROA O  
ATOM   2654  N   PHE A 335      38.462 112.154  40.741  0.00  0.00      PROA N  
ATOM   2655  CA  PHE A 335      37.076 112.577  40.780  0.00  0.00      PROA C  
ATOM   2656  C   PHE A 335      37.048 114.001  40.245  0.00  0.00      PROA C  
ATOM   2657  O   PHE A 335      37.968 114.787  40.476  0.00  0.00      PROA O  
ATOM   2658  CB  PHE A 335      36.503 112.496  42.226  0.00  0.00      PROA C  
ATOM   2659  CG  PHE A 335      35.002 112.381  42.210  0.00  0.00      PROA C  
ATOM   2660  CD1 PHE A 335      34.176 113.515  42.117  0.00  0.00      PROA C  
ATOM   2661  CD2 PHE A 335      34.404 111.114  42.317  0.00  0.00      PROA C  
ATOM   2662  CE1 PHE A 335      32.781 113.380  42.097  0.00  0.00      PROA C  
ATOM   2663  CE2 PHE A 335      33.012 110.975  42.299  0.00  0.00      PROA C  
ATOM   2664  CZ  PHE A 335      32.199 112.110  42.187  0.00  0.00      PROA C  
ATOM   2665  N   THR A 336      36.004 114.355  39.476  0.00  0.00      PROA N  
ATOM   2666  CA  THR A 336      35.927 115.626  38.760  0.00  0.00      PROA C  
ATOM   2667  C   THR A 336      34.780 116.481  39.258  0.00  0.00      PROA C  
ATOM   2668  O   THR A 336      33.626 116.052  39.293  0.00  0.00      PROA O  
ATOM   2669  CB  THR A 336      35.763 115.483  37.242  0.00  0.00      PROA C  
ATOM   2670  CG2 THR A 336      37.064 114.905  36.661  0.00  0.00      PROA C  
ATOM   2671  OG1 THR A 336      34.709 114.589  36.884  0.00  0.00      PROA O  
ATOM   2672  N   ALA A 337      35.080 117.739  39.624  0.00  0.00      PROA N  
ATOM   2673  CA  ALA A 337      34.094 118.752  39.922  0.00  0.00      PROA C  
ATOM   2674  C   ALA A 337      33.869 119.661  38.735  0.00  0.00      PROA C  
ATOM   2675  O   ALA A 337      34.748 119.848  37.891  0.00  0.00      PROA O  
ATOM   2676  CB  ALA A 337      34.555 119.642  41.086  0.00  0.00      PROA C  
ATOM   2677  N   VAL A 338      32.680 120.266  38.661  0.00  0.00      PROA N  
ATOM   2678  CA  VAL A 338      32.342 121.307  37.715  0.00  0.00      PROA C  
ATOM   2679  C   VAL A 338      31.604 122.383  38.495  0.00  0.00      PROA C  
ATOM   2680  O   VAL A 338      30.663 122.104  39.241  0.00  0.00      PROA O  
ATOM   2681  CB  VAL A 338      31.461 120.824  36.554  0.00  0.00      PROA C  
ATOM   2682  CG1 VAL A 338      31.126 121.991  35.600  0.00  0.00      PROA C  
ATOM   2683  CG2 VAL A 338      32.180 119.713  35.766  0.00  0.00      PROA C  
ATOM   2684  N   CYS A 339      31.995 123.670  38.365  0.00  0.00      PROA N  
ATOM   2685  CA  CYS A 339      31.169 124.733  38.921  0.00  0.00      PROA C  
ATOM   2686  C   CYS A 339      29.943 124.979  38.042  0.00  0.00      PROA C  
ATOM   2687  O   CYS A 339      30.051 125.258  36.843  0.00  0.00      PROA O  
ATOM   2688  CB  CYS A 339      31.922 126.059  39.160  0.00  0.00      PROA C  
ATOM   2689  SG  CYS A 339      30.915 127.237  40.116  0.00  0.00      PROA S  
ATOM   2690  N   GLN A 340      28.739 124.851  38.633  0.00  0.00      PROA N  
ATOM   2691  CA  GLN A 340      27.472 125.011  37.944  0.00  0.00      PROA C  
ATOM   2692  C   GLN A 340      27.106 126.488  37.773  0.00  0.00      PROA C  
ATOM   2693  O   GLN A 340      27.857 127.386  38.150  0.00  0.00      PROA O  
ATOM   2694  CB  GLN A 340      26.337 124.215  38.652  0.00  0.00      PROA C  
ATOM   2695  CG  GLN A 340      25.918 124.759  40.040  0.00  0.00      PROA C  
ATOM   2696  CD  GLN A 340      24.968 123.817  40.784  0.00  0.00      PROA C  
ATOM   2697  NE2 GLN A 340      23.744 123.634  40.236  0.00  0.00      PROA N  
ATOM   2698  OE1 GLN A 340      25.292 123.260  41.837  0.00  0.00      PROA O  
ATOM   2699  N   LYS A 341      25.953 126.776  37.121  0.00  0.00      PROA N  
ATOM   2700  CA  LYS A 341      25.495 128.134  36.858  0.00  0.00      PROA C  
ATOM   2701  C   LYS A 341      25.266 129.012  38.093  0.00  0.00      PROA C  
ATOM   2702  O   LYS A 341      25.683 130.171  38.139  0.00  0.00      PROA O  
ATOM   2703  CB  LYS A 341      24.265 128.156  35.908  0.00  0.00      PROA C  
ATOM   2704  CG  LYS A 341      23.040 127.347  36.376  0.00  0.00      PROA C  
ATOM   2705  CD  LYS A 341      21.831 127.457  35.419  0.00  0.00      PROA C  
ATOM   2706  CE  LYS A 341      22.013 126.891  33.998  0.00  0.00      PROA C  
ATOM   2707  NZ  LYS A 341      22.195 125.416  34.015  0.00  0.00      PROA N1+
ATOM   2708  N   ASP A 342      24.634 128.466  39.156  0.00  0.00      PROA N  
ATOM   2709  CA  ASP A 342      24.725 129.014  40.501  0.00  0.00      PROA C  
ATOM   2710  C   ASP A 342      26.153 128.849  41.036  0.00  0.00      PROA C  
ATOM   2711  O   ASP A 342      26.811 127.849  40.761  0.00  0.00      PROA O  
ATOM   2712  CB  ASP A 342      23.721 128.328  41.469  0.00  0.00      PROA C  
ATOM   2713  CG  ASP A 342      22.272 128.618  41.114  0.00  0.00      PROA C  
ATOM   2714  OD1 ASP A 342      21.966 129.651  40.462  0.00  0.00      PROA O  
ATOM   2715  OD2 ASP A 342      21.389 127.855  41.595  0.00  0.00      PROA O1-
ATOM   2716  N   GLY A 343      26.680 129.812  41.826  0.00  0.00      PROA N  
ATOM   2717  CA  GLY A 343      28.081 129.796  42.263  0.00  0.00      PROA C  
ATOM   2718  C   GLY A 343      28.366 128.801  43.363  0.00  0.00      PROA C  
ATOM   2719  O   GLY A 343      28.608 129.157  44.514  0.00  0.00      PROA O  
ATOM   2720  N   SER A 344      28.344 127.509  43.015  0.00  0.00      PROA N  
ATOM   2721  CA  SER A 344      28.545 126.393  43.913  0.00  0.00      PROA C  
ATOM   2722  C   SER A 344      29.160 125.247  43.135  0.00  0.00      PROA C  
ATOM   2723  O   SER A 344      28.889 125.038  41.951  0.00  0.00      PROA O  
ATOM   2724  CB  SER A 344      27.210 125.898  44.552  0.00  0.00      PROA C  
ATOM   2725  OG  SER A 344      27.389 124.832  45.498  0.00  0.00      PROA O  
ATOM   2726  N   TRP A 345      30.020 124.453  43.796  0.00  0.00      PROA N  
ATOM   2727  CA  TRP A 345      30.467 123.170  43.290  0.00  0.00      PROA C  
ATOM   2728  C   TRP A 345      29.338 122.149  43.188  0.00  0.00      PROA C  
ATOM   2729  O   TRP A 345      28.444 122.096  44.038  0.00  0.00      PROA O  
ATOM   2730  CB  TRP A 345      31.623 122.607  44.159  0.00  0.00      PROA C  
ATOM   2731  CG  TRP A 345      32.795 123.536  44.199  0.00  0.00      PROA C  
ATOM   2732  CD1 TRP A 345      33.231 124.329  45.233  0.00  0.00      PROA C  
ATOM   2733  CD2 TRP A 345      33.591 123.874  43.053  0.00  0.00      PROA C  
ATOM   2734  CE2 TRP A 345      34.488 124.887  43.467  0.00  0.00      PROA C  
ATOM   2735  CE3 TRP A 345      33.609 123.430  41.730  0.00  0.00      PROA C  
ATOM   2736  NE1 TRP A 345      34.250 125.140  44.782  0.00  0.00      PROA N  
ATOM   2737  CZ2 TRP A 345      35.389 125.464  42.590  0.00  0.00      PROA C  
ATOM   2738  CZ3 TRP A 345      34.522 124.011  40.850  0.00  0.00      PROA C  
ATOM   2739  CH2 TRP A 345      35.390 125.013  41.270  0.00  0.00      PROA C  
ATOM   2740  N   ASP A 346      29.351 121.308  42.137  0.00  0.00      PROA N  
ATOM   2741  CA  ASP A 346      28.490 120.150  42.016  0.00  0.00      PROA C  
ATOM   2742  C   ASP A 346      28.724 119.098  43.115  0.00  0.00      PROA C  
ATOM   2743  O   ASP A 346      27.778 118.566  43.702  0.00  0.00      PROA O  
ATOM   2744  CB  ASP A 346      28.601 119.547  40.583  0.00  0.00      PROA C  
ATOM   2745  CG  ASP A 346      29.985 119.034  40.180  0.00  0.00      PROA C  
ATOM   2746  OD1 ASP A 346      31.017 119.416  40.789  0.00  0.00      PROA O  
ATOM   2747  OD2 ASP A 346      30.041 118.286  39.164  0.00  0.00      PROA O1-
ATOM   2748  N   ARG A 347      30.001 118.808  43.432  0.00  0.00      PROA N  
ATOM   2749  CA  ARG A 347      30.405 117.819  44.411  0.00  0.00      PROA C  
ATOM   2750  C   ARG A 347      31.199 118.485  45.548  0.00  0.00      PROA C  
ATOM   2751  O   ARG A 347      32.210 119.147  45.289  0.00  0.00      PROA O  
ATOM   2752  CB  ARG A 347      31.232 116.692  43.709  0.00  0.00      PROA C  
ATOM   2753  CG  ARG A 347      32.666 117.037  43.226  0.00  0.00      PROA C  
ATOM   2754  CD  ARG A 347      33.753 116.596  44.216  0.00  0.00      PROA C  
ATOM   2755  NE  ARG A 347      35.089 117.121  43.779  0.00  0.00      PROA N  
ATOM   2756  CZ  ARG A 347      35.615 118.269  44.192  0.00  0.00      PROA C  
ATOM   2757  NH1 ARG A 347      34.943 119.145  44.899  0.00  0.00      PROA N1+
ATOM   2758  NH2 ARG A 347      36.837 118.587  43.820  0.00  0.00      PROA N  
ATOM   2759  N   PRO A 348      30.823 118.374  46.825  0.00  0.00      PROA N  
ATOM   2760  CA  PRO A 348      31.725 118.565  47.968  0.00  0.00      PROA C  
ATOM   2761  C   PRO A 348      32.987 117.708  47.911  0.00  0.00      PROA C  
ATOM   2762  O   PRO A 348      32.906 116.564  47.461  0.00  0.00      PROA O  
ATOM   2763  CB  PRO A 348      30.847 118.231  49.189  0.00  0.00      PROA C  
ATOM   2764  CG  PRO A 348      29.425 118.539  48.713  0.00  0.00      PROA C  
ATOM   2765  CD  PRO A 348      29.455 118.078  47.256  0.00  0.00      PROA C  
ATOM   2766  N   ILE A 349      34.160 118.221  48.345  0.00  0.00      PROA N  
ATOM   2767  CA  ILE A 349      35.436 117.513  48.231  0.00  0.00      PROA C  
ATOM   2768  C   ILE A 349      35.464 116.112  48.880  0.00  0.00      PROA C  
ATOM   2769  O   ILE A 349      35.059 115.963  50.040  0.00  0.00      PROA O  
ATOM   2770  CB  ILE A 349      36.634 118.321  48.752  0.00  0.00      PROA C  
ATOM   2771  CG1 ILE A 349      36.396 118.908  50.167  0.00  0.00      PROA C  
ATOM   2772  CG2 ILE A 349      36.975 119.425  47.728  0.00  0.00      PROA C  
ATOM   2773  CD  ILE A 349      37.697 119.299  50.878  0.00  0.00      PROA C  
ATOM   2774  N   PRO A 350      35.932 115.055  48.211  0.00  0.00      PROA N  
ATOM   2775  CA  PRO A 350      36.068 113.748  48.840  0.00  0.00      PROA C  
ATOM   2776  C   PRO A 350      37.425 113.650  49.523  0.00  0.00      PROA C  
ATOM   2777  O   PRO A 350      38.424 114.171  49.025  0.00  0.00      PROA O  
ATOM   2778  CB  PRO A 350      35.934 112.761  47.664  0.00  0.00      PROA C  
ATOM   2779  CG  PRO A 350      36.463 113.533  46.454  0.00  0.00      PROA C  
ATOM   2780  CD  PRO A 350      36.056 114.977  46.752  0.00  0.00      PROA C  
ATOM   2781  N   GLU A 351      37.481 113.016  50.709  0.00  0.00      PROA N  
ATOM   2782  CA  GLU A 351      38.718 112.761  51.426  0.00  0.00      PROA C  
ATOM   2783  C   GLU A 351      39.661 111.787  50.716  0.00  0.00      PROA C  
ATOM   2784  O   GLU A 351      39.234 110.862  50.025  0.00  0.00      PROA O  
ATOM   2785  CB  GLU A 351      38.448 112.275  52.876  0.00  0.00      PROA C  
ATOM   2786  CG  GLU A 351      37.793 113.360  53.769  0.00  0.00      PROA C  
ATOM   2787  CD  GLU A 351      37.534 112.869  55.190  0.00  0.00      PROA C  
ATOM   2788  OE1 GLU A 351      38.512 112.575  55.927  0.00  0.00      PROA O  
ATOM   2789  OE2 GLU A 351      36.344 112.785  55.599  0.00  0.00      PROA O1-
ATOM   2790  N   CYS A 352      40.985 111.958  50.896  0.00  0.00      PROA N  
ATOM   2791  CA  CYS A 352      41.955 110.944  50.512  0.00  0.00      PROA C  
ATOM   2792  C   CYS A 352      42.144 109.968  51.662  0.00  0.00      PROA C  
ATOM   2793  O   CYS A 352      42.505 110.345  52.778  0.00  0.00      PROA O  
ATOM   2794  CB  CYS A 352      43.335 111.546  50.151  0.00  0.00      PROA C  
ATOM   2795  SG  CYS A 352      43.289 112.474  48.595  0.00  0.00      PROA S  
ATOM   2796  N   SER A 353      41.901 108.673  51.413  0.00  0.00      PROA N  
ATOM   2797  CA  SER A 353      42.073 107.617  52.396  0.00  0.00      PROA C  
ATOM   2798  C   SER A 353      42.714 106.417  51.736  0.00  0.00      PROA C  
ATOM   2799  O   SER A 353      42.389 106.068  50.601  0.00  0.00      PROA O  
ATOM   2800  CB  SER A 353      40.740 107.158  53.067  0.00  0.00      PROA C  
ATOM   2801  OG  SER A 353      39.755 106.720  52.122  0.00  0.00      PROA O  
ATOM   2802  N   ILE A 354      43.650 105.739  52.436  0.00  0.00      PROA N  
ATOM   2803  CA  ILE A 354      44.248 104.493  51.965  0.00  0.00      PROA C  
ATOM   2804  C   ILE A 354      43.179 103.419  51.786  0.00  0.00      PROA C  
ATOM   2805  O   ILE A 354      42.300 103.269  52.639  0.00  0.00      PROA O  
ATOM   2806  CB  ILE A 354      45.342 103.928  52.890  0.00  0.00      PROA C  
ATOM   2807  CG1 ILE A 354      45.952 104.990  53.843  0.00  0.00      PROA C  
ATOM   2808  CG2 ILE A 354      46.395 103.271  51.971  0.00  0.00      PROA C  
ATOM   2809  CD  ILE A 354      47.122 104.467  54.687  0.00  0.00      PROA C  
ATOM   2810  N   ILE A 355      43.200 102.635  50.686  0.00  0.00      PROA N  
ATOM   2811  CA  ILE A 355      42.318 101.479  50.590  0.00  0.00      PROA C  
ATOM   2812  C   ILE A 355      42.680 100.425  51.637  0.00  0.00      PROA C  
ATOM   2813  O   ILE A 355      43.656 100.551  52.383  0.00  0.00      PROA O  
ATOM   2814  CB  ILE A 355      42.172 100.898  49.180  0.00  0.00      PROA C  
ATOM   2815  CG1 ILE A 355      40.913 100.009  49.012  0.00  0.00      PROA C  
ATOM   2816  CG2 ILE A 355      43.424 100.107  48.752  0.00  0.00      PROA C  
ATOM   2817  CD  ILE A 355      39.579 100.730  49.240  0.00  0.00      PROA C  
ATOM   2818  N   ASP A 356      41.854  99.373  51.742  0.00  0.00      PROA N  
ATOM   2819  CA  ASP A 356      42.000  98.328  52.721  0.00  0.00      PROA C  
ATOM   2820  C   ASP A 356      41.566  97.024  52.065  0.00  0.00      PROA C  
ATOM   2821  O   ASP A 356      40.960  97.015  50.989  0.00  0.00      PROA O  
ATOM   2822  CB  ASP A 356      41.160  98.690  53.980  0.00  0.00      PROA C  
ATOM   2823  CG  ASP A 356      41.261  97.685  55.117  0.00  0.00      PROA C  
ATOM   2824  OD1 ASP A 356      42.094  96.746  55.049  0.00  0.00      PROA O  
ATOM   2825  OD2 ASP A 356      40.515  97.855  56.121  0.00  0.00      PROA O1-
ATOM   2826  N   CYS A 357      41.871  95.878  52.698  0.00  0.00      PROA N  
ATOM   2827  CA  CYS A 357      41.506  94.575  52.181  0.00  0.00      PROA C  
ATOM   2828  C   CYS A 357      40.143  94.152  52.716  0.00  0.00      PROA C  
ATOM   2829  O   CYS A 357      39.582  93.133  52.307  0.00  0.00      PROA O  
ATOM   2830  CB  CYS A 357      42.569  93.507  52.557  0.00  0.00      PROA C  
ATOM   2831  SG  CYS A 357      44.155  93.781  51.708  0.00  0.00      PROA S  
ATOM   2832  N   GLY A 358      39.547  94.978  53.603  0.00  0.00      PROA N  
ATOM   2833  CA  GLY A 358      38.280  94.742  54.283  0.00  0.00      PROA C  
ATOM   2834  C   GLY A 358      38.301  93.591  55.271  0.00  0.00      PROA C  
ATOM   2835  O   GLY A 358      39.299  92.868  55.368  0.00  0.00      PROA O  
ATOM   2836  N   PRO A 359      37.241  93.400  56.059  0.00  0.00      PROA N  
ATOM   2837  CA  PRO A 359      37.057  92.235  56.922  0.00  0.00      PROA C  
ATOM   2838  C   PRO A 359      37.435  90.885  56.298  0.00  0.00      PROA C  
ATOM   2839  O   PRO A 359      36.925  90.623  55.201  0.00  0.00      PROA O  
ATOM   2840  CB  PRO A 359      35.579  92.309  57.338  0.00  0.00      PROA C  
ATOM   2841  CG  PRO A 359      35.285  93.811  57.326  0.00  0.00      PROA C  
ATOM   2842  CD  PRO A 359      36.091  94.306  56.121  0.00  0.00      PROA C  
ATOM   2843  N   PRO A 360      38.267  90.018  56.874  0.00  0.00      PROA N  
ATOM   2844  CA  PRO A 360      38.498  88.681  56.342  0.00  0.00      PROA C  
ATOM   2845  C   PRO A 360      37.235  87.829  56.297  0.00  0.00      PROA C  
ATOM   2846  O   PRO A 360      36.477  87.789  57.271  0.00  0.00      PROA O  
ATOM   2847  CB  PRO A 360      39.576  88.102  57.269  0.00  0.00      PROA C  
ATOM   2848  CG  PRO A 360      39.361  88.810  58.607  0.00  0.00      PROA C  
ATOM   2849  CD  PRO A 360      38.911  90.207  58.178  0.00  0.00      PROA C  
ATOM   2850  N   ASP A 361      36.977  87.137  55.169  0.00  0.00      PROA N  
ATOM   2851  CA  ASP A 361      35.885  86.186  55.073  0.00  0.00      PROA C  
ATOM   2852  C   ASP A 361      36.059  84.992  56.021  0.00  0.00      PROA C  
ATOM   2853  O   ASP A 361      37.173  84.529  56.292  0.00  0.00      PROA O  
ATOM   2854  CB  ASP A 361      35.652  85.708  53.612  0.00  0.00      PROA C  
ATOM   2855  CG  ASP A 361      35.093  86.808  52.721  0.00  0.00      PROA C  
ATOM   2856  OD1 ASP A 361      34.412  87.743  53.217  0.00  0.00      PROA O  
ATOM   2857  OD2 ASP A 361      35.228  86.676  51.474  0.00  0.00      PROA O1-
ATOM   2858  N   ASP A 362      34.929  84.492  56.564  0.00  0.00      PROA N  
ATOM   2859  CA  ASP A 362      34.869  83.355  57.464  0.00  0.00      PROA C  
ATOM   2860  C   ASP A 362      35.405  82.061  56.842  0.00  0.00      PROA C  
ATOM   2861  O   ASP A 362      35.261  81.803  55.646  0.00  0.00      PROA O  
ATOM   2862  CB  ASP A 362      33.418  83.114  57.972  0.00  0.00      PROA C  
ATOM   2863  CG  ASP A 362      32.889  84.257  58.826  0.00  0.00      PROA C  
ATOM   2864  OD1 ASP A 362      33.681  85.025  59.430  0.00  0.00      PROA O  
ATOM   2865  OD2 ASP A 362      31.640  84.330  58.990  0.00  0.00      PROA O1-
ATOM   2866  N   LEU A 363      36.034  81.207  57.671  0.00  0.00      PROA N  
ATOM   2867  CA  LEU A 363      36.583  79.933  57.251  0.00  0.00      PROA C  
ATOM   2868  C   LEU A 363      35.726  78.795  57.803  0.00  0.00      PROA C  
ATOM   2869  O   LEU A 363      35.683  78.618  59.025  0.00  0.00      PROA O  
ATOM   2870  CB  LEU A 363      38.042  79.813  57.758  0.00  0.00      PROA C  
ATOM   2871  CG  LEU A 363      38.768  78.474  57.508  0.00  0.00      PROA C  
ATOM   2872  CD1 LEU A 363      38.744  78.060  56.031  0.00  0.00      PROA C  
ATOM   2873  CD2 LEU A 363      40.222  78.586  57.985  0.00  0.00      PROA C  
ATOM   2874  N   PRO A 364      35.006  78.005  56.997  0.00  0.00      PROA N  
ATOM   2875  CA  PRO A 364      34.354  76.773  57.439  0.00  0.00      PROA C  
ATOM   2876  C   PRO A 364      35.262  75.816  58.202  0.00  0.00      PROA C  
ATOM   2877  O   PRO A 364      36.329  75.467  57.699  0.00  0.00      PROA O  
ATOM   2878  CB  PRO A 364      33.800  76.162  56.142  0.00  0.00      PROA C  
ATOM   2879  CG  PRO A 364      33.496  77.388  55.278  0.00  0.00      PROA C  
ATOM   2880  CD  PRO A 364      34.655  78.331  55.612  0.00  0.00      PROA C  
ATOM   2881  N   ASN A 365      34.856  75.400  59.422  0.00  0.00      PROA N  
ATOM   2882  CA  ASN A 365      35.605  74.495  60.290  0.00  0.00      PROA C  
ATOM   2883  C   ASN A 365      36.828  75.170  60.920  0.00  0.00      PROA C  
ATOM   2884  O   ASN A 365      37.736  74.511  61.435  0.00  0.00      PROA O  
ATOM   2885  CB  ASN A 365      35.990  73.138  59.627  0.00  0.00      PROA C  
ATOM   2886  CG  ASN A 365      34.780  72.476  58.970  0.00  0.00      PROA C  
ATOM   2887  ND2 ASN A 365      35.021  71.790  57.827  0.00  0.00      PROA N  
ATOM   2888  OD1 ASN A 365      33.635  72.579  59.422  0.00  0.00      PROA O  
ATOM   2889  N   GLY A 366      36.875  76.518  60.898  0.00  0.00      PROA N  
ATOM   2890  CA  GLY A 366      37.975  77.298  61.439  0.00  0.00      PROA C  
ATOM   2891  C   GLY A 366      37.566  78.666  61.928  0.00  0.00      PROA C  
ATOM   2892  O   GLY A 366      36.388  78.986  62.091  0.00  0.00      PROA O  
ATOM   2893  N   HIS A 367      38.578  79.511  62.186  0.00  0.00      PROA N  
ATOM   2894  CA  HIS A 367      38.439  80.829  62.778  0.00  0.00      PROA C  
ATOM   2895  C   HIS A 367      39.568  81.736  62.299  0.00  0.00      PROA C  
ATOM   2896  O   HIS A 367      40.560  81.278  61.731  0.00  0.00      PROA O  
ATOM   2897  CB  HIS A 367      38.490  80.779  64.335  0.00  0.00      PROA C  
ATOM   2898  CG  HIS A 367      37.393  79.953  64.961  0.00  0.00      PROA C  
ATOM   2899  CD2 HIS A 367      36.159  80.335  65.395  0.00  0.00      PROA C  
ATOM   2900  ND1 HIS A 367      37.547  78.645  65.381  0.00  0.00      PROA N  
ATOM   2901  CE1 HIS A 367      36.404  78.289  66.019  0.00  0.00      PROA C  
ATOM   2902  NE2 HIS A 367      35.532  79.285  66.057  0.00  0.00      PROA N  
ATOM   2903  N   VAL A 368      39.434  83.060  62.528  0.00  0.00      PROA N  
ATOM   2904  CA  VAL A 368      40.435  84.070  62.205  0.00  0.00      PROA C  
ATOM   2905  C   VAL A 368      41.002  84.705  63.467  0.00  0.00      PROA C  
ATOM   2906  O   VAL A 368      40.295  84.960  64.445  0.00  0.00      PROA O  
ATOM   2907  CB  VAL A 368      39.922  85.201  61.301  0.00  0.00      PROA C  
ATOM   2908  CG1 VAL A 368      39.719  84.645  59.886  0.00  0.00      PROA C  
ATOM   2909  CG2 VAL A 368      38.619  85.836  61.829  0.00  0.00      PROA C  
ATOM   2910  N   ASP A 369      42.320  84.974  63.473  0.00  0.00      PROA N  
ATOM   2911  CA  ASP A 369      42.981  85.761  64.490  0.00  0.00      PROA C  
ATOM   2912  C   ASP A 369      43.721  86.917  63.807  0.00  0.00      PROA C  
ATOM   2913  O   ASP A 369      44.421  86.726  62.810  0.00  0.00      PROA O  
ATOM   2914  CB  ASP A 369      43.935  84.849  65.314  0.00  0.00      PROA C  
ATOM   2915  CG  ASP A 369      44.481  85.508  66.570  0.00  0.00      PROA C  
ATOM   2916  OD1 ASP A 369      43.929  86.541  67.031  0.00  0.00      PROA O  
ATOM   2917  OD2 ASP A 369      45.430  84.934  67.173  0.00  0.00      PROA O1-
ATOM   2918  N   TYR A 370      43.577  88.159  64.313  0.00  0.00      PROA N  
ATOM   2919  CA  TYR A 370      44.291  89.311  63.789  0.00  0.00      PROA C  
ATOM   2920  C   TYR A 370      45.638  89.454  64.495  0.00  0.00      PROA C  
ATOM   2921  O   TYR A 370      45.719  89.847  65.661  0.00  0.00      PROA O  
ATOM   2922  CB  TYR A 370      43.521  90.649  63.971  0.00  0.00      PROA C  
ATOM   2923  CG  TYR A 370      42.170  90.648  63.309  0.00  0.00      PROA C  
ATOM   2924  CD1 TYR A 370      41.023  90.272  64.030  0.00  0.00      PROA C  
ATOM   2925  CD2 TYR A 370      42.016  91.149  62.004  0.00  0.00      PROA C  
ATOM   2926  CE1 TYR A 370      39.749  90.376  63.454  0.00  0.00      PROA C  
ATOM   2927  CE2 TYR A 370      40.744  91.255  61.425  0.00  0.00      PROA C  
ATOM   2928  CZ  TYR A 370      39.611  90.872  62.152  0.00  0.00      PROA C  
ATOM   2929  OH  TYR A 370      38.327  91.023  61.586  0.00  0.00      PROA O  
ATOM   2930  N   ILE A 371      46.744  89.119  63.803  0.00  0.00      PROA N  
ATOM   2931  CA  ILE A 371      48.098  89.229  64.329  0.00  0.00      PROA C  
ATOM   2932  C   ILE A 371      48.529  90.672  64.590  0.00  0.00      PROA C  
ATOM   2933  O   ILE A 371      49.085  91.002  65.641  0.00  0.00      PROA O  
ATOM   2934  CB  ILE A 371      49.101  88.513  63.417  0.00  0.00      PROA C  
ATOM   2935  CG1 ILE A 371      48.717  87.024  63.191  0.00  0.00      PROA C  
ATOM   2936  CG2 ILE A 371      50.543  88.636  63.963  0.00  0.00      PROA C  
ATOM   2937  CD  ILE A 371      48.563  86.201  64.479  0.00  0.00      PROA C  
ATOM   2938  N   THR A 372      48.251  91.586  63.637  0.00  0.00      PROA N  
ATOM   2939  CA  THR A 372      48.687  92.981  63.707  0.00  0.00      PROA C  
ATOM   2940  C   THR A 372      47.885  93.852  64.660  0.00  0.00      PROA C  
ATOM   2941  O   THR A 372      48.389  94.850  65.179  0.00  0.00      PROA O  
ATOM   2942  CB  THR A 372      48.737  93.653  62.335  0.00  0.00      PROA C  
ATOM   2943  CG2 THR A 372      50.031  93.202  61.640  0.00  0.00      PROA C  
ATOM   2944  OG1 THR A 372      47.662  93.221  61.506  0.00  0.00      PROA O  
ATOM   2945  N   GLY A 373      46.628  93.475  64.959  0.00  0.00      PROA N  
ATOM   2946  CA  GLY A 373      45.797  94.179  65.933  0.00  0.00      PROA C  
ATOM   2947  C   GLY A 373      44.323  93.989  65.644  0.00  0.00      PROA C  
ATOM   2948  O   GLY A 373      43.975  93.761  64.484  0.00  0.00      PROA O  
ATOM   2949  N   PRO A 374      43.412  94.068  66.623  0.00  0.00      PROA N  
ATOM   2950  CA  PRO A 374      41.980  93.839  66.424  0.00  0.00      PROA C  
ATOM   2951  C   PRO A 374      41.317  94.646  65.312  0.00  0.00      PROA C  
ATOM   2952  O   PRO A 374      41.296  95.877  65.372  0.00  0.00      PROA O  
ATOM   2953  CB  PRO A 374      41.359  94.139  67.799  0.00  0.00      PROA C  
ATOM   2954  CG  PRO A 374      42.468  93.757  68.780  0.00  0.00      PROA C  
ATOM   2955  CD  PRO A 374      43.737  94.207  68.050  0.00  0.00      PROA C  
ATOM   2956  N   GLU A 375      40.747  93.950  64.304  0.00  0.00      PROA N  
ATOM   2957  CA  GLU A 375      39.999  94.517  63.190  0.00  0.00      PROA C  
ATOM   2958  C   GLU A 375      40.831  95.484  62.331  0.00  0.00      PROA C  
ATOM   2959  O   GLU A 375      40.329  96.425  61.712  0.00  0.00      PROA O  
ATOM   2960  CB  GLU A 375      38.651  95.116  63.689  0.00  0.00      PROA C  
ATOM   2961  CG  GLU A 375      37.561  95.276  62.597  0.00  0.00      PROA C  
ATOM   2962  CD  GLU A 375      36.228  95.739  63.175  0.00  0.00      PROA C  
ATOM   2963  OE1 GLU A 375      35.603  94.979  63.963  0.00  0.00      PROA O  
ATOM   2964  OE2 GLU A 375      35.774  96.867  62.840  0.00  0.00      PROA O1-
ATOM   2965  N   VAL A 376      42.156  95.244  62.237  0.00  0.00      PROA N  
ATOM   2966  CA  VAL A 376      43.047  96.011  61.381  0.00  0.00      PROA C  
ATOM   2967  C   VAL A 376      43.126  95.318  60.025  0.00  0.00      PROA C  
ATOM   2968  O   VAL A 376      43.612  94.193  59.902  0.00  0.00      PROA O  
ATOM   2969  CB  VAL A 376      44.436  96.207  61.990  0.00  0.00      PROA C  
ATOM   2970  CG1 VAL A 376      45.353  96.991  61.028  0.00  0.00      PROA C  
ATOM   2971  CG2 VAL A 376      44.299  96.987  63.313  0.00  0.00      PROA C  
ATOM   2972  N   THR A 377      42.586  95.967  58.972  0.00  0.00      PROA N  
ATOM   2973  CA  THR A 377      42.388  95.346  57.661  0.00  0.00      PROA C  
ATOM   2974  C   THR A 377      43.144  96.051  56.544  0.00  0.00      PROA C  
ATOM   2975  O   THR A 377      43.055  95.675  55.374  0.00  0.00      PROA O  
ATOM   2976  CB  THR A 377      40.904  95.283  57.281  0.00  0.00      PROA C  
ATOM   2977  CG2 THR A 377      40.167  94.402  58.308  0.00  0.00      PROA C  
ATOM   2978  OG1 THR A 377      40.273  96.562  57.294  0.00  0.00      PROA O  
ATOM   2979  N   THR A 378      43.938  97.087  56.877  0.00  0.00      PROA N  
ATOM   2980  CA  THR A 378      44.698  97.892  55.920  0.00  0.00      PROA C  
ATOM   2981  C   THR A 378      46.041  97.281  55.550  0.00  0.00      PROA C  
ATOM   2982  O   THR A 378      46.491  96.318  56.166  0.00  0.00      PROA O  
ATOM   2983  CB  THR A 378      44.906  99.340  56.375  0.00  0.00      PROA C  
ATOM   2984  CG2 THR A 378      43.555 100.069  56.287  0.00  0.00      PROA C  
ATOM   2985  OG1 THR A 378      45.342  99.417  57.732  0.00  0.00      PROA O  
ATOM   2986  N   TYR A 379      46.712  97.814  54.503  0.00  0.00      PROA N  
ATOM   2987  CA  TYR A 379      48.042  97.431  54.025  0.00  0.00      PROA C  
ATOM   2988  C   TYR A 379      49.039  96.887  55.062  0.00  0.00      PROA C  
ATOM   2989  O   TYR A 379      49.333  97.522  56.077  0.00  0.00      PROA O  
ATOM   2990  CB  TYR A 379      48.700  98.606  53.248  0.00  0.00      PROA C  
ATOM   2991  CG  TYR A 379      50.016  98.241  52.604  0.00  0.00      PROA C  
ATOM   2992  CD1 TYR A 379      50.055  97.269  51.589  0.00  0.00      PROA C  
ATOM   2993  CD2 TYR A 379      51.208  98.893  52.968  0.00  0.00      PROA C  
ATOM   2994  CE1 TYR A 379      51.261  96.958  50.943  0.00  0.00      PROA C  
ATOM   2995  CE2 TYR A 379      52.413  98.588  52.320  0.00  0.00      PROA C  
ATOM   2996  CZ  TYR A 379      52.439  97.629  51.299  0.00  0.00      PROA C  
ATOM   2997  OH  TYR A 379      53.654  97.343  50.641  0.00  0.00      PROA O  
ATOM   2998  N   LYS A 380      49.565  95.674  54.804  0.00  0.00      PROA N  
ATOM   2999  CA  LYS A 380      50.513  94.972  55.646  0.00  0.00      PROA C  
ATOM   3000  C   LYS A 380      49.981  94.506  56.999  0.00  0.00      PROA C  
ATOM   3001  O   LYS A 380      50.729  94.006  57.841  0.00  0.00      PROA O  
ATOM   3002  CB  LYS A 380      51.914  95.634  55.731  0.00  0.00      PROA C  
ATOM   3003  CG  LYS A 380      52.697  95.625  54.405  0.00  0.00      PROA C  
ATOM   3004  CD  LYS A 380      53.002  94.219  53.850  0.00  0.00      PROA C  
ATOM   3005  CE  LYS A 380      54.003  94.240  52.681  0.00  0.00      PROA C  
ATOM   3006  NZ  LYS A 380      54.215  92.881  52.130  0.00  0.00      PROA N1+
ATOM   3007  N   ALA A 381      48.652  94.586  57.225  0.00  0.00      PROA N  
ATOM   3008  CA  ALA A 381      47.983  93.836  58.263  0.00  0.00      PROA C  
ATOM   3009  C   ALA A 381      48.117  92.338  58.042  0.00  0.00      PROA C  
ATOM   3010  O   ALA A 381      48.096  91.864  56.904  0.00  0.00      PROA O  
ATOM   3011  CB  ALA A 381      46.491  94.193  58.343  0.00  0.00      PROA C  
ATOM   3012  N   VAL A 382      48.274  91.568  59.128  0.00  0.00      PROA N  
ATOM   3013  CA  VAL A 382      48.486  90.135  59.056  0.00  0.00      PROA C  
ATOM   3014  C   VAL A 382      47.379  89.445  59.822  0.00  0.00      PROA C  
ATOM   3015  O   VAL A 382      47.075  89.772  60.971  0.00  0.00      PROA O  
ATOM   3016  CB  VAL A 382      49.860  89.695  59.568  0.00  0.00      PROA C  
ATOM   3017  CG1 VAL A 382      50.006  88.158  59.529  0.00  0.00      PROA C  
ATOM   3018  CG2 VAL A 382      50.951  90.337  58.689  0.00  0.00      PROA C  
ATOM   3019  N   ILE A 383      46.740  88.455  59.185  0.00  0.00      PROA N  
ATOM   3020  CA  ILE A 383      45.735  87.610  59.790  0.00  0.00      PROA C  
ATOM   3021  C   ILE A 383      46.232  86.179  59.756  0.00  0.00      PROA C  
ATOM   3022  O   ILE A 383      46.918  85.740  58.829  0.00  0.00      PROA O  
ATOM   3023  CB  ILE A 383      44.356  87.700  59.134  0.00  0.00      PROA C  
ATOM   3024  CG1 ILE A 383      44.419  87.364  57.624  0.00  0.00      PROA C  
ATOM   3025  CG2 ILE A 383      43.790  89.108  59.422  0.00  0.00      PROA C  
ATOM   3026  CD  ILE A 383      43.073  87.436  56.904  0.00  0.00      PROA C  
ATOM   3027  N   GLN A 384      45.902  85.414  60.804  0.00  0.00      PROA N  
ATOM   3028  CA  GLN A 384      46.199  84.006  60.883  0.00  0.00      PROA C  
ATOM   3029  C   GLN A 384      44.886  83.249  60.939  0.00  0.00      PROA C  
ATOM   3030  O   GLN A 384      44.148  83.286  61.925  0.00  0.00      PROA O  
ATOM   3031  CB  GLN A 384      47.049  83.699  62.142  0.00  0.00      PROA C  
ATOM   3032  CG  GLN A 384      47.450  82.217  62.351  0.00  0.00      PROA C  
ATOM   3033  CD  GLN A 384      48.317  81.673  61.210  0.00  0.00      PROA C  
ATOM   3034  NE2 GLN A 384      47.788  80.701  60.437  0.00  0.00      PROA N  
ATOM   3035  OE1 GLN A 384      49.464  82.091  61.026  0.00  0.00      PROA O  
ATOM   3036  N   TYR A 385      44.554  82.532  59.856  0.00  0.00      PROA N  
ATOM   3037  CA  TYR A 385      43.529  81.513  59.855  0.00  0.00      PROA C  
ATOM   3038  C   TYR A 385      43.920  80.310  60.710  0.00  0.00      PROA C  
ATOM   3039  O   TYR A 385      45.088  79.929  60.786  0.00  0.00      PROA O  
ATOM   3040  CB  TYR A 385      43.170  81.056  58.417  0.00  0.00      PROA C  
ATOM   3041  CG  TYR A 385      42.353  82.103  57.704  0.00  0.00      PROA C  
ATOM   3042  CD1 TYR A 385      40.957  82.099  57.851  0.00  0.00      PROA C  
ATOM   3043  CD2 TYR A 385      42.936  83.040  56.831  0.00  0.00      PROA C  
ATOM   3044  CE1 TYR A 385      40.154  83.003  57.145  0.00  0.00      PROA C  
ATOM   3045  CE2 TYR A 385      42.136  83.970  56.144  0.00  0.00      PROA C  
ATOM   3046  CZ  TYR A 385      40.744  83.956  56.313  0.00  0.00      PROA C  
ATOM   3047  OH  TYR A 385      39.919  84.902  55.673  0.00  0.00      PROA O  
ATOM   3048  N   SER A 386      42.945  79.684  61.385  0.00  0.00      PROA N  
ATOM   3049  CA  SER A 386      43.177  78.490  62.188  0.00  0.00      PROA C  
ATOM   3050  C   SER A 386      42.030  77.533  61.980  0.00  0.00      PROA C  
ATOM   3051  O   SER A 386      40.871  77.936  61.998  0.00  0.00      PROA O  
ATOM   3052  CB  SER A 386      43.264  78.778  63.714  0.00  0.00      PROA C  
ATOM   3053  OG  SER A 386      44.388  79.605  64.026  0.00  0.00      PROA O  
ATOM   3054  N   CYS A 387      42.308  76.233  61.776  0.00  0.00      PROA N  
ATOM   3055  CA  CYS A 387      41.279  75.204  61.718  0.00  0.00      PROA C  
ATOM   3056  C   CYS A 387      41.043  74.634  63.107  0.00  0.00      PROA C  
ATOM   3057  O   CYS A 387      41.912  74.718  63.977  0.00  0.00      PROA O  
ATOM   3058  CB  CYS A 387      41.672  74.052  60.760  0.00  0.00      PROA C  
ATOM   3059  SG  CYS A 387      41.908  74.653  59.064  0.00  0.00      PROA S  
ATOM   3060  N   GLU A 388      39.858  74.042  63.377  0.00  0.00      PROA N  
ATOM   3061  CA  GLU A 388      39.612  73.358  64.642  0.00  0.00      PROA C  
ATOM   3062  C   GLU A 388      40.578  72.190  64.907  0.00  0.00      PROA C  
ATOM   3063  O   GLU A 388      40.890  71.390  64.024  0.00  0.00      PROA O  
ATOM   3064  CB  GLU A 388      38.127  72.953  64.822  0.00  0.00      PROA C  
ATOM   3065  CG  GLU A 388      37.193  74.177  65.027  0.00  0.00      PROA C  
ATOM   3066  CD  GLU A 388      35.727  73.821  65.282  0.00  0.00      PROA C  
ATOM   3067  OE1 GLU A 388      35.357  72.618  65.324  0.00  0.00      PROA O  
ATOM   3068  OE2 GLU A 388      34.916  74.771  65.457  0.00  0.00      PROA O1-
ATOM   3069  N   GLU A 389      41.125  72.134  66.141  0.00  0.00      PROA N  
ATOM   3070  CA  GLU A 389      42.410  71.511  66.433  0.00  0.00      PROA C  
ATOM   3071  C   GLU A 389      42.590  70.028  66.122  0.00  0.00      PROA C  
ATOM   3072  O   GLU A 389      43.594  69.623  65.532  0.00  0.00      PROA O  
ATOM   3073  CB  GLU A 389      42.763  71.734  67.932  0.00  0.00      PROA C  
ATOM   3074  CG  GLU A 389      43.124  73.199  68.295  0.00  0.00      PROA C  
ATOM   3075  CD  GLU A 389      44.481  73.630  67.747  0.00  0.00      PROA C  
ATOM   3076  OE1 GLU A 389      44.543  74.614  66.964  0.00  0.00      PROA O  
ATOM   3077  OE2 GLU A 389      45.514  73.006  68.114  0.00  0.00      PROA O1-
ATOM   3078  N   THR A 390      41.630  69.169  66.516  0.00  0.00      PROA N  
ATOM   3079  CA  THR A 390      41.860  67.724  66.512  0.00  0.00      PROA C  
ATOM   3080  C   THR A 390      41.340  67.022  65.279  0.00  0.00      PROA C  
ATOM   3081  O   THR A 390      41.849  65.967  64.901  0.00  0.00      PROA O  
ATOM   3082  CB  THR A 390      41.261  67.022  67.738  0.00  0.00      PROA C  
ATOM   3083  CG2 THR A 390      42.096  67.415  68.969  0.00  0.00      PROA C  
ATOM   3084  OG1 THR A 390      39.919  67.433  68.003  0.00  0.00      PROA O  
ATOM   3085  N   PHE A 391      40.320  67.588  64.609  0.00  0.00      PROA N  
ATOM   3086  CA  PHE A 391      39.619  66.884  63.548  0.00  0.00      PROA C  
ATOM   3087  C   PHE A 391      39.857  67.481  62.170  0.00  0.00      PROA C  
ATOM   3088  O   PHE A 391      39.463  66.897  61.160  0.00  0.00      PROA O  
ATOM   3089  CB  PHE A 391      38.099  66.851  63.857  0.00  0.00      PROA C  
ATOM   3090  CG  PHE A 391      37.827  66.120  65.146  0.00  0.00      PROA C  
ATOM   3091  CD1 PHE A 391      38.200  64.772  65.291  0.00  0.00      PROA C  
ATOM   3092  CD2 PHE A 391      37.156  66.755  66.206  0.00  0.00      PROA C  
ATOM   3093  CE1 PHE A 391      37.943  64.082  66.482  0.00  0.00      PROA C  
ATOM   3094  CE2 PHE A 391      36.892  66.067  67.398  0.00  0.00      PROA C  
ATOM   3095  CZ  PHE A 391      37.291  64.733  67.537  0.00  0.00      PROA C  
ATOM   3096  N   TYR A 392      40.564  68.625  62.076  0.00  0.00      PROA N  
ATOM   3097  CA  TYR A 392      40.793  69.304  60.813  0.00  0.00      PROA C  
ATOM   3098  C   TYR A 392      42.246  69.739  60.679  0.00  0.00      PROA C  
ATOM   3099  O   TYR A 392      42.957  69.988  61.652  0.00  0.00      PROA O  
ATOM   3100  CB  TYR A 392      39.865  70.536  60.616  0.00  0.00      PROA C  
ATOM   3101  CG  TYR A 392      38.413  70.144  60.732  0.00  0.00      PROA C  
ATOM   3102  CD1 TYR A 392      37.681  69.700  59.618  0.00  0.00      PROA C  
ATOM   3103  CD2 TYR A 392      37.761  70.241  61.973  0.00  0.00      PROA C  
ATOM   3104  CE1 TYR A 392      36.333  69.330  59.750  0.00  0.00      PROA C  
ATOM   3105  CE2 TYR A 392      36.412  69.887  62.107  0.00  0.00      PROA C  
ATOM   3106  CZ  TYR A 392      35.698  69.431  60.994  0.00  0.00      PROA C  
ATOM   3107  OH  TYR A 392      34.334  69.095  61.136  0.00  0.00      PROA O  
ATOM   3108  N   THR A 393      42.721  69.817  59.424  0.00  0.00      PROA N  
ATOM   3109  CA  THR A 393      44.091  70.138  59.047  0.00  0.00      PROA C  
ATOM   3110  C   THR A 393      44.095  71.413  58.232  0.00  0.00      PROA C  
ATOM   3111  O   THR A 393      43.235  71.640  57.381  0.00  0.00      PROA O  
ATOM   3112  CB  THR A 393      44.801  69.049  58.221  0.00  0.00      PROA C  
ATOM   3113  CG2 THR A 393      44.843  67.741  59.019  0.00  0.00      PROA C  
ATOM   3114  OG1 THR A 393      44.161  68.754  56.981  0.00  0.00      PROA O  
ATOM   3115  N   MET A 394      45.073  72.301  58.476  0.00  0.00      PROA N  
ATOM   3116  CA  MET A 394      45.238  73.499  57.681  0.00  0.00      PROA C  
ATOM   3117  C   MET A 394      45.983  73.218  56.379  0.00  0.00      PROA C  
ATOM   3118  O   MET A 394      47.145  72.806  56.380  0.00  0.00      PROA O  
ATOM   3119  CB  MET A 394      45.961  74.597  58.504  0.00  0.00      PROA C  
ATOM   3120  CG  MET A 394      46.280  75.897  57.737  0.00  0.00      PROA C  
ATOM   3121  SD  MET A 394      44.826  76.732  57.041  0.00  0.00      PROA S  
ATOM   3122  CE  MET A 394      44.210  77.419  58.598  0.00  0.00      PROA C  
ATOM   3123  N   SER A 395      45.330  73.443  55.222  0.00  0.00      PROA N  
ATOM   3124  CA  SER A 395      46.002  73.416  53.926  0.00  0.00      PROA C  
ATOM   3125  C   SER A 395      46.506  74.802  53.566  0.00  0.00      PROA C  
ATOM   3126  O   SER A 395      45.830  75.801  53.800  0.00  0.00      PROA O  
ATOM   3127  CB  SER A 395      45.105  72.919  52.765  0.00  0.00      PROA C  
ATOM   3128  OG  SER A 395      44.734  71.553  52.962  0.00  0.00      PROA O  
ATOM   3129  N   SER A 396      47.727  74.882  52.992  0.00  0.00      PROA N  
ATOM   3130  CA  SER A 396      48.376  76.115  52.534  0.00  0.00      PROA C  
ATOM   3131  C   SER A 396      48.541  77.238  53.558  0.00  0.00      PROA C  
ATOM   3132  O   SER A 396      48.209  78.397  53.303  0.00  0.00      PROA O  
ATOM   3133  CB  SER A 396      47.863  76.668  51.162  0.00  0.00      PROA C  
ATOM   3134  OG  SER A 396      46.466  76.980  51.159  0.00  0.00      PROA O  
ATOM   3135  N   ASN A 397      49.108  76.908  54.740  0.00  0.00      PROA N  
ATOM   3136  CA  ASN A 397      49.684  77.836  55.714  0.00  0.00      PROA C  
ATOM   3137  C   ASN A 397      48.677  78.554  56.613  0.00  0.00      PROA C  
ATOM   3138  O   ASN A 397      48.686  78.398  57.834  0.00  0.00      PROA O  
ATOM   3139  CB  ASN A 397      50.692  78.852  55.091  0.00  0.00      PROA C  
ATOM   3140  CG  ASN A 397      51.823  78.124  54.363  0.00  0.00      PROA C  
ATOM   3141  ND2 ASN A 397      52.443  78.811  53.376  0.00  0.00      PROA N  
ATOM   3142  OD1 ASN A 397      52.153  76.965  54.631  0.00  0.00      PROA O  
ATOM   3143  N   GLY A 398      47.789  79.381  56.026  0.00  0.00      PROA N  
ATOM   3144  CA  GLY A 398      46.753  80.124  56.741  0.00  0.00      PROA C  
ATOM   3145  C   GLY A 398      47.160  81.512  57.170  0.00  0.00      PROA C  
ATOM   3146  O   GLY A 398      46.366  82.241  57.759  0.00  0.00      PROA O  
ATOM   3147  N   LYS A 399      48.396  81.946  56.868  0.00  0.00      PROA N  
ATOM   3148  CA  LYS A 399      48.848  83.290  57.186  0.00  0.00      PROA C  
ATOM   3149  C   LYS A 399      48.704  84.185  55.967  0.00  0.00      PROA C  
ATOM   3150  O   LYS A 399      49.311  83.959  54.916  0.00  0.00      PROA O  
ATOM   3151  CB  LYS A 399      50.304  83.302  57.708  0.00  0.00      PROA C  
ATOM   3152  CG  LYS A 399      50.779  84.695  58.163  0.00  0.00      PROA C  
ATOM   3153  CD  LYS A 399      52.184  84.702  58.800  0.00  0.00      PROA C  
ATOM   3154  CE  LYS A 399      52.293  83.900  60.108  0.00  0.00      PROA C  
ATOM   3155  NZ  LYS A 399      53.654  84.023  60.691  0.00  0.00      PROA N1+
ATOM   3156  N   TYR A 400      47.854  85.220  56.080  0.00  0.00      PROA N  
ATOM   3157  CA  TYR A 400      47.507  86.105  54.988  0.00  0.00      PROA C  
ATOM   3158  C   TYR A 400      47.862  87.536  55.351  0.00  0.00      PROA C  
ATOM   3159  O   TYR A 400      47.629  87.999  56.468  0.00  0.00      PROA O  
ATOM   3160  CB  TYR A 400      46.008  86.009  54.562  0.00  0.00      PROA C  
ATOM   3161  CG  TYR A 400      45.710  84.763  53.760  0.00  0.00      PROA C  
ATOM   3162  CD1 TYR A 400      45.782  83.480  54.332  0.00  0.00      PROA C  
ATOM   3163  CD2 TYR A 400      45.281  84.870  52.426  0.00  0.00      PROA C  
ATOM   3164  CE1 TYR A 400      45.521  82.334  53.568  0.00  0.00      PROA C  
ATOM   3165  CE2 TYR A 400      44.990  83.733  51.665  0.00  0.00      PROA C  
ATOM   3166  CZ  TYR A 400      45.127  82.464  52.233  0.00  0.00      PROA C  
ATOM   3167  OH  TYR A 400      44.856  81.321  51.459  0.00  0.00      PROA O  
ATOM   3168  N   VAL A 401      48.461  88.269  54.401  0.00  0.00      PROA N  
ATOM   3169  CA  VAL A 401      48.866  89.649  54.577  0.00  0.00      PROA C  
ATOM   3170  C   VAL A 401      48.093  90.520  53.597  0.00  0.00      PROA C  
ATOM   3171  O   VAL A 401      47.851  90.146  52.448  0.00  0.00      PROA O  
ATOM   3172  CB  VAL A 401      50.383  89.823  54.464  0.00  0.00      PROA C  
ATOM   3173  CG1 VAL A 401      50.919  89.376  53.089  0.00  0.00      PROA C  
ATOM   3174  CG2 VAL A 401      50.798  91.274  54.771  0.00  0.00      PROA C  
ATOM   3175  N   CYS A 402      47.607  91.697  54.040  0.00  0.00      PROA N  
ATOM   3176  CA  CYS A 402      46.941  92.649  53.164  0.00  0.00      PROA C  
ATOM   3177  C   CYS A 402      47.927  93.317  52.201  0.00  0.00      PROA C  
ATOM   3178  O   CYS A 402      48.766  94.127  52.603  0.00  0.00      PROA O  
ATOM   3179  CB  CYS A 402      46.158  93.721  53.973  0.00  0.00      PROA C  
ATOM   3180  SG  CYS A 402      45.252  94.936  52.955  0.00  0.00      PROA S  
ATOM   3181  N   GLU A 403      47.847  92.981  50.901  0.00  0.00      PROA N  
ATOM   3182  CA  GLU A 403      48.743  93.496  49.882  0.00  0.00      PROA C  
ATOM   3183  C   GLU A 403      48.272  94.784  49.217  0.00  0.00      PROA C  
ATOM   3184  O   GLU A 403      47.167  95.282  49.438  0.00  0.00      PROA O  
ATOM   3185  CB  GLU A 403      49.118  92.402  48.847  0.00  0.00      PROA C  
ATOM   3186  CG  GLU A 403      50.207  91.431  49.372  0.00  0.00      PROA C  
ATOM   3187  CD  GLU A 403      51.557  92.112  49.576  0.00  0.00      PROA C  
ATOM   3188  OE1 GLU A 403      52.120  92.666  48.594  0.00  0.00      PROA O  
ATOM   3189  OE2 GLU A 403      52.085  92.095  50.721  0.00  0.00      PROA O1-
ATOM   3190  N   ALA A 404      49.147  95.382  48.379  0.00  0.00      PROA N  
ATOM   3191  CA  ALA A 404      48.981  96.706  47.811  0.00  0.00      PROA C  
ATOM   3192  C   ALA A 404      47.870  96.814  46.767  0.00  0.00      PROA C  
ATOM   3193  O   ALA A 404      47.384  97.905  46.462  0.00  0.00      PROA O  
ATOM   3194  CB  ALA A 404      50.316  97.145  47.178  0.00  0.00      PROA C  
ATOM   3195  N   ASP A 405      47.406  95.674  46.226  0.00  0.00      PROA N  
ATOM   3196  CA  ASP A 405      46.313  95.603  45.281  0.00  0.00      PROA C  
ATOM   3197  C   ASP A 405      44.970  95.387  45.996  0.00  0.00      PROA C  
ATOM   3198  O   ASP A 405      43.914  95.311  45.363  0.00  0.00      PROA O  
ATOM   3199  CB  ASP A 405      46.612  94.512  44.208  0.00  0.00      PROA C  
ATOM   3200  CG  ASP A 405      46.832  93.097  44.732  0.00  0.00      PROA C  
ATOM   3201  OD1 ASP A 405      46.841  92.856  45.966  0.00  0.00      PROA O  
ATOM   3202  OD2 ASP A 405      47.032  92.194  43.871  0.00  0.00      PROA O1-
ATOM   3203  N   GLY A 406      44.975  95.364  47.349  0.00  0.00      PROA N  
ATOM   3204  CA  GLY A 406      43.774  95.371  48.176  0.00  0.00      PROA C  
ATOM   3205  C   GLY A 406      43.153  94.020  48.398  0.00  0.00      PROA C  
ATOM   3206  O   GLY A 406      41.966  93.914  48.706  0.00  0.00      PROA O  
ATOM   3207  N   PHE A 407      43.951  92.949  48.272  0.00  0.00      PROA N  
ATOM   3208  CA  PHE A 407      43.515  91.593  48.533  0.00  0.00      PROA C  
ATOM   3209  C   PHE A 407      44.359  90.934  49.612  0.00  0.00      PROA C  
ATOM   3210  O   PHE A 407      45.590  91.026  49.633  0.00  0.00      PROA O  
ATOM   3211  CB  PHE A 407      43.565  90.710  47.264  0.00  0.00      PROA C  
ATOM   3212  CG  PHE A 407      42.592  91.208  46.228  0.00  0.00      PROA C  
ATOM   3213  CD1 PHE A 407      41.219  90.944  46.367  0.00  0.00      PROA C  
ATOM   3214  CD2 PHE A 407      43.039  91.899  45.088  0.00  0.00      PROA C  
ATOM   3215  CE1 PHE A 407      40.305  91.381  45.397  0.00  0.00      PROA C  
ATOM   3216  CE2 PHE A 407      42.130  92.340  44.117  0.00  0.00      PROA C  
ATOM   3217  CZ  PHE A 407      40.762  92.081  44.273  0.00  0.00      PROA C  
ATOM   3218  N   TRP A 408      43.695  90.210  50.540  0.00  0.00      PROA N  
ATOM   3219  CA  TRP A 408      44.352  89.305  51.468  0.00  0.00      PROA C  
ATOM   3220  C   TRP A 408      45.142  88.230  50.726  0.00  0.00      PROA C  
ATOM   3221  O   TRP A 408      44.604  87.471  49.921  0.00  0.00      PROA O  
ATOM   3222  CB  TRP A 408      43.339  88.635  52.439  0.00  0.00      PROA C  
ATOM   3223  CG  TRP A 408      42.665  89.583  53.384  0.00  0.00      PROA C  
ATOM   3224  CD1 TRP A 408      41.357  90.004  53.365  0.00  0.00      PROA C  
ATOM   3225  CD2 TRP A 408      43.284  90.219  54.517  0.00  0.00      PROA C  
ATOM   3226  CE2 TRP A 408      42.287  91.013  55.132  0.00  0.00      PROA C  
ATOM   3227  CE3 TRP A 408      44.567  90.178  55.065  0.00  0.00      PROA C  
ATOM   3228  NE1 TRP A 408      41.142  90.867  54.416  0.00  0.00      PROA N  
ATOM   3229  CZ2 TRP A 408      42.549  91.767  56.265  0.00  0.00      PROA C  
ATOM   3230  CZ3 TRP A 408      44.821  90.922  56.220  0.00  0.00      PROA C  
ATOM   3231  CH2 TRP A 408      43.833  91.709  56.807  0.00  0.00      PROA C  
ATOM   3232  N   THR A 409      46.465  88.184  50.955  0.00  0.00      PROA N  
ATOM   3233  CA  THR A 409      47.380  87.420  50.122  0.00  0.00      PROA C  
ATOM   3234  C   THR A 409      48.202  86.464  50.957  0.00  0.00      PROA C  
ATOM   3235  O   THR A 409      48.861  86.852  51.921  0.00  0.00      PROA O  
ATOM   3236  CB  THR A 409      48.287  88.346  49.320  0.00  0.00      PROA C  
ATOM   3237  CG2 THR A 409      49.392  87.598  48.563  0.00  0.00      PROA C  
ATOM   3238  OG1 THR A 409      47.522  89.037  48.336  0.00  0.00      PROA O  
ATOM   3239  N   SER A 410      48.165  85.163  50.612  0.00  0.00      PROA N  
ATOM   3240  CA  SER A 410      49.026  84.119  51.164  0.00  0.00      PROA C  
ATOM   3241  C   SER A 410      50.500  84.334  50.832  0.00  0.00      PROA C  
ATOM   3242  O   SER A 410      50.845  84.965  49.835  0.00  0.00      PROA O  
ATOM   3243  CB  SER A 410      48.583  82.697  50.693  0.00  0.00      PROA C  
ATOM   3244  OG  SER A 410      49.403  81.635  51.199  0.00  0.00      PROA O  
ATOM   3245  N   SER A 411      51.434  83.783  51.632  0.00  0.00      PROA N  
ATOM   3246  CA  SER A 411      52.863  83.761  51.314  0.00  0.00      PROA C  
ATOM   3247  C   SER A 411      53.187  83.040  50.004  0.00  0.00      PROA C  
ATOM   3248  O   SER A 411      54.165  83.347  49.321  0.00  0.00      PROA O  
ATOM   3249  CB  SER A 411      53.721  83.160  52.464  0.00  0.00      PROA C  
ATOM   3250  OG  SER A 411      53.280  81.850  52.844  0.00  0.00      PROA O  
ATOM   3251  N   LYS A 412      52.318  82.091  49.593  0.00  0.00      PROA N  
ATOM   3252  CA  LYS A 412      52.365  81.420  48.306  0.00  0.00      PROA C  
ATOM   3253  C   LYS A 412      51.908  82.313  47.145  0.00  0.00      PROA C  
ATOM   3254  O   LYS A 412      52.182  82.036  45.977  0.00  0.00      PROA O  
ATOM   3255  CB  LYS A 412      51.460  80.158  48.350  0.00  0.00      PROA C  
ATOM   3256  CG  LYS A 412      51.824  79.143  49.454  0.00  0.00      PROA C  
ATOM   3257  CD  LYS A 412      53.271  78.608  49.393  0.00  0.00      PROA C  
ATOM   3258  CE  LYS A 412      53.626  77.893  48.077  0.00  0.00      PROA C  
ATOM   3259  NZ  LYS A 412      54.997  77.328  48.137  0.00  0.00      PROA N1+
ATOM   3260  N   GLY A 413      51.197  83.421  47.451  0.00  0.00      PROA N  
ATOM   3261  CA  GLY A 413      50.704  84.412  46.494  0.00  0.00      PROA C  
ATOM   3262  C   GLY A 413      49.218  84.318  46.277  0.00  0.00      PROA C  
ATOM   3263  O   GLY A 413      48.607  85.191  45.661  0.00  0.00      PROA O  
ATOM   3264  N   GLU A 414      48.595  83.239  46.784  0.00  0.00      PROA N  
ATOM   3265  CA  GLU A 414      47.179  82.959  46.639  0.00  0.00      PROA C  
ATOM   3266  C   GLU A 414      46.231  83.978  47.272  0.00  0.00      PROA C  
ATOM   3267  O   GLU A 414      46.447  84.481  48.378  0.00  0.00      PROA O  
ATOM   3268  CB  GLU A 414      46.841  81.509  47.075  0.00  0.00      PROA C  
ATOM   3269  CG  GLU A 414      47.484  80.456  46.133  0.00  0.00      PROA C  
ATOM   3270  CD  GLU A 414      47.088  79.024  46.482  0.00  0.00      PROA C  
ATOM   3271  OE1 GLU A 414      47.528  78.507  47.542  0.00  0.00      PROA O  
ATOM   3272  OE2 GLU A 414      46.348  78.386  45.683  0.00  0.00      PROA O1-
ATOM   3273  N   LYS A 415      45.146  84.299  46.539  0.00  0.00      PROA N  
ATOM   3274  CA  LYS A 415      44.177  85.323  46.891  0.00  0.00      PROA C  
ATOM   3275  C   LYS A 415      42.900  84.717  47.466  0.00  0.00      PROA C  
ATOM   3276  O   LYS A 415      42.026  85.415  47.985  0.00  0.00      PROA O  
ATOM   3277  CB  LYS A 415      43.806  86.086  45.591  0.00  0.00      PROA C  
ATOM   3278  CG  LYS A 415      44.982  86.842  44.942  0.00  0.00      PROA C  
ATOM   3279  CD  LYS A 415      45.243  88.191  45.628  0.00  0.00      PROA C  
ATOM   3280  CE  LYS A 415      46.416  89.001  45.057  0.00  0.00      PROA C  
ATOM   3281  NZ  LYS A 415      47.714  88.457  45.522  0.00  0.00      PROA N1+
ATOM   3282  N   SER A 416      42.772  83.380  47.394  0.00  0.00      PROA N  
ATOM   3283  CA  SER A 416      41.604  82.634  47.844  0.00  0.00      PROA C  
ATOM   3284  C   SER A 416      41.769  82.180  49.279  0.00  0.00      PROA C  
ATOM   3285  O   SER A 416      42.880  82.094  49.804  0.00  0.00      PROA O  
ATOM   3286  CB  SER A 416      41.328  81.368  46.979  0.00  0.00      PROA C  
ATOM   3287  OG  SER A 416      41.130  81.709  45.601  0.00  0.00      PROA O  
ATOM   3288  N   LEU A 417      40.649  81.862  49.962  0.00  0.00      PROA N  
ATOM   3289  CA  LEU A 417      40.650  81.317  51.310  0.00  0.00      PROA C  
ATOM   3290  C   LEU A 417      41.417  79.992  51.439  0.00  0.00      PROA C  
ATOM   3291  O   LEU A 417      41.387  79.181  50.502  0.00  0.00      PROA O  
ATOM   3292  CB  LEU A 417      39.200  81.093  51.819  0.00  0.00      PROA C  
ATOM   3293  CG  LEU A 417      38.372  82.380  52.005  0.00  0.00      PROA C  
ATOM   3294  CD1 LEU A 417      36.924  82.034  52.384  0.00  0.00      PROA C  
ATOM   3295  CD2 LEU A 417      38.993  83.285  53.075  0.00  0.00      PROA C  
ATOM   3296  N   PRO A 418      42.129  79.715  52.536  0.00  0.00      PROA N  
ATOM   3297  CA  PRO A 418      42.581  78.362  52.846  0.00  0.00      PROA C  
ATOM   3298  C   PRO A 418      41.426  77.374  53.001  0.00  0.00      PROA C  
ATOM   3299  O   PRO A 418      40.267  77.774  53.133  0.00  0.00      PROA O  
ATOM   3300  CB  PRO A 418      43.373  78.549  54.142  0.00  0.00      PROA C  
ATOM   3301  CG  PRO A 418      42.619  79.656  54.877  0.00  0.00      PROA C  
ATOM   3302  CD  PRO A 418      42.141  80.564  53.739  0.00  0.00      PROA C  
ATOM   3303  N   VAL A 419      41.719  76.062  52.987  0.00  0.00      PROA N  
ATOM   3304  CA  VAL A 419      40.712  75.040  53.214  0.00  0.00      PROA C  
ATOM   3305  C   VAL A 419      41.085  74.205  54.427  0.00  0.00      PROA C  
ATOM   3306  O   VAL A 419      42.196  73.683  54.559  0.00  0.00      PROA O  
ATOM   3307  CB  VAL A 419      40.403  74.200  51.968  0.00  0.00      PROA C  
ATOM   3308  CG1 VAL A 419      41.665  73.546  51.372  0.00  0.00      PROA C  
ATOM   3309  CG2 VAL A 419      39.319  73.142  52.267  0.00  0.00      PROA C  
ATOM   3310  N   CYS A 420      40.140  74.073  55.383  0.00  0.00      PROA N  
ATOM   3311  CA  CYS A 420      40.279  73.177  56.516  0.00  0.00      PROA C  
ATOM   3312  C   CYS A 420      39.877  71.774  56.115  0.00  0.00      PROA C  
ATOM   3313  O   CYS A 420      38.744  71.338  56.327  0.00  0.00      PROA O  
ATOM   3314  CB  CYS A 420      39.418  73.618  57.726  0.00  0.00      PROA C  
ATOM   3315  SG  CYS A 420      40.031  75.142  58.483  0.00  0.00      PROA S  
ATOM   3316  N   LYS A 421      40.813  71.025  55.507  0.00  0.00      PROA N  
ATOM   3317  CA  LYS A 421      40.600  69.636  55.172  0.00  0.00      PROA C  
ATOM   3318  C   LYS A 421      39.627  68.952  56.133  0.00  0.00      PROA C  
ATOM   3319  O   LYS A 421      39.821  69.065  57.346  0.00  0.00      PROA O  
ATOM   3320  CB  LYS A 421      41.916  68.830  55.091  0.00  0.00      PROA C  
ATOM   3321  CG  LYS A 421      42.797  69.243  53.905  0.00  0.00      PROA C  
ATOM   3322  CD  LYS A 421      43.965  68.264  53.697  0.00  0.00      PROA C  
ATOM   3323  CE  LYS A 421      44.784  68.550  52.429  0.00  0.00      PROA C  
ATOM   3324  NZ  LYS A 421      45.704  67.422  52.143  0.00  0.00      PROA N1+
ATOM   3325  N   PRO A 422      38.576  68.271  55.708  0.00  0.00      PROA N  
ATOM   3326  CA  PRO A 422      37.704  67.519  56.605  0.00  0.00      PROA C  
ATOM   3327  C   PRO A 422      38.242  67.293  58.013  0.00  0.00      PROA C  
ATOM   3328  O   PRO A 422      39.453  67.333  58.245  0.00  0.00      PROA O  
ATOM   3329  CB  PRO A 422      37.440  66.217  55.855  0.00  0.00      PROA C  
ATOM   3330  CG  PRO A 422      38.643  66.064  54.929  0.00  0.00      PROA C  
ATOM   3331  CD  PRO A 422      38.209  68.090  54.303  0.00  0.00      PROA C  
ATOM   3332  N   VAL A 423      37.331  67.053  58.975  0.00  0.00      PROA N  
ATOM   3333  CA  VAL A 423      37.642  66.682  60.345  0.00  0.00      PROA C  
ATOM   3334  C   VAL A 423      38.412  65.364  60.417  0.00  0.00      PROA C  
ATOM   3335  O   VAL A 423      37.989  64.342  59.875  0.00  0.00      PROA O  
ATOM   3336  CB  VAL A 423      36.372  66.613  61.196  0.00  0.00      PROA C  
ATOM   3337  CG1 VAL A 423      36.640  66.010  62.585  0.00  0.00      PROA C  
ATOM   3338  CG2 VAL A 423      35.803  68.029  61.387  0.00  0.00      PROA C  
ATOM   3339  N   CYS A 424      39.586  65.360  61.085  0.00  0.00      PROA N  
ATOM   3340  CA  CYS A 424      40.452  64.197  61.129  0.00  0.00      PROA C  
ATOM   3341  C   CYS A 424      40.257  63.354  62.382  0.00  0.00      PROA C  
ATOM   3342  O   CYS A 424      40.061  63.860  63.490  0.00  0.00      PROA O  
ATOM   3343  CB  CYS A 424      41.955  64.580  60.964  0.00  0.00      PROA C  
ATOM   3344  SG  CYS A 424      42.695  65.443  62.399  0.00  0.00      PROA S  
ATOM   3345  N   GLY A 425      40.338  62.018  62.229  0.00  0.00      PROA N  
ATOM   3346  CA  GLY A 425      40.562  61.091  63.334  0.00  0.00      PROA C  
ATOM   3347  C   GLY A 425      39.437  60.875  64.312  0.00  0.00      PROA C  
ATOM   3348  O   GLY A 425      39.676  60.460  65.445  0.00  0.00      PROA O  
ATOM   3349  N   LEU A 426      38.176  61.116  63.923  0.00  0.00      PROA N  
ATOM   3350  CA  LEU A 426      37.045  60.743  64.756  0.00  0.00      PROA C  
ATOM   3351  C   LEU A 426      36.580  59.326  64.443  0.00  0.00      PROA C  
ATOM   3352  O   LEU A 426      36.617  58.869  63.301  0.00  0.00      PROA O  
ATOM   3353  CB  LEU A 426      35.851  61.724  64.659  0.00  0.00      PROA C  
ATOM   3354  CG  LEU A 426      36.152  63.161  65.136  0.00  0.00      PROA C  
ATOM   3355  CD1 LEU A 426      34.892  64.028  64.996  0.00  0.00      PROA C  
ATOM   3356  CD2 LEU A 426      36.665  63.208  66.584  0.00  0.00      PROA C  
ATOM   3357  N   SER A 427      36.135  58.598  65.485  0.00  0.00      PROA N  
ATOM   3358  CA  SER A 427      35.704  57.212  65.371  0.00  0.00      PROA C  
ATOM   3359  C   SER A 427      34.549  56.946  66.311  0.00  0.00      PROA C  
ATOM   3360  O   SER A 427      34.291  57.700  67.251  0.00  0.00      PROA O  
ATOM   3361  CB  SER A 427      36.805  56.169  65.734  0.00  0.00      PROA C  
ATOM   3362  OG  SER A 427      37.863  56.156  64.783  0.00  0.00      PROA O  
ATOM   3363  N   THR A 428      33.837  55.823  66.101  0.00  0.00      PROA N  
ATOM   3364  CA  THR A 428      32.743  55.368  66.963  0.00  0.00      PROA C  
ATOM   3365  C   THR A 428      33.291  54.469  68.078  0.00  0.00      PROA C  
ATOM   3366  O   THR A 428      32.551  53.936  68.905  0.00  0.00      PROA O  
ATOM   3367  CB  THR A 428      31.652  54.597  66.191  0.00  0.00      PROA C  
ATOM   3368  CG2 THR A 428      30.303  54.621  66.928  0.00  0.00      PROA C  
ATOM   3369  OG1 THR A 428      31.398  55.187  64.922  0.00  0.00      PROA O  
ATOM   3370  N   HIS A 429      34.630  54.292  68.176  0.00  0.00      PROA N  
ATOM   3371  CA  HIS A 429      35.291  53.641  69.306  0.00  0.00      PROA C  
ATOM   3372  C   HIS A 429      35.034  54.327  70.645  0.00  0.00      PROA C  
ATOM   3373  O   HIS A 429      35.099  55.552  70.764  0.00  0.00      PROA O  
ATOM   3374  CB  HIS A 429      36.838  53.576  69.162  0.00  0.00      PROA C  
ATOM   3375  CG  HIS A 429      37.349  52.705  68.053  0.00  0.00      PROA C  
ATOM   3376  CD2 HIS A 429      38.263  52.990  67.084  0.00  0.00      PROA C  
ATOM   3377  ND1 HIS A 429      37.090  51.353  67.942  0.00  0.00      PROA N  
ATOM   3378  CE1 HIS A 429      37.845  50.889  66.915  0.00  0.00      PROA C  
ATOM   3379  NE2 HIS A 429      38.577  51.844  66.372  0.00  0.00      PROA N  
ATOM   3380  N   THR A 430      34.750  53.543  71.704  0.00  0.00      PROA N  
ATOM   3381  CA  THR A 430      34.668  54.054  73.071  0.00  0.00      PROA C  
ATOM   3382  C   THR A 430      35.991  54.571  73.618  0.00  0.00      PROA C  
ATOM   3383  O   THR A 430      36.061  55.649  74.208  0.00  0.00      PROA O  
ATOM   3384  CB  THR A 430      34.098  53.034  74.061  0.00  0.00      PROA C  
ATOM   3385  CG2 THR A 430      32.597  52.865  73.776  0.00  0.00      PROA C  
ATOM   3386  OG1 THR A 430      34.699  51.751  73.896  0.00  0.00      PROA O  
ATOM   3387  N   SER A 431      37.082  53.805  73.430  0.00  0.00      PROA N  
ATOM   3388  CA  SER A 431      38.409  54.102  73.961  0.00  0.00      PROA C  
ATOM   3389  C   SER A 431      39.444  53.175  73.348  0.00  0.00      PROA C  
ATOM   3390  O   SER A 431      39.123  52.268  72.580  0.00  0.00      PROA O  
ATOM   3391  CB  SER A 431      38.484  54.014  75.522  0.00  0.00      PROA C  
ATOM   3392  OG  SER A 431      37.914  55.175  76.130  0.00  0.00      PROA O  
ATOM   3393  N   GLY A 432      40.738  53.381  73.686  0.00  0.00      PROA N  
ATOM   3394  CA  GLY A 432      41.841  52.501  73.297  0.00  0.00      PROA C  
ATOM   3395  C   GLY A 432      41.936  51.221  74.099  0.00  0.00      PROA C  
ATOM   3396  O   GLY A 432      42.695  50.320  73.744  0.00  0.00      PROA O  
ATOM   3397  N   GLY A 433      41.189  51.117  75.226  0.00  0.00      PROA N  
ATOM   3398  CA  GLY A 433      41.126  49.936  76.097  0.00  0.00      PROA C  
ATOM   3399  C   GLY A 433      40.869  48.629  75.375  0.00  0.00      PROA C  
ATOM   3400  O   GLY A 433      39.839  48.435  74.727  0.00  0.00      PROA O  
ATOM   3401  N   ARG A 434      41.823  47.688  75.482  0.00  0.00      PROA N  
ATOM   3402  CA  ARG A 434      41.865  46.528  74.618  0.00  0.00      PROA C  
ATOM   3403  C   ARG A 434      41.139  45.313  75.168  0.00  0.00      PROA C  
ATOM   3404  O   ARG A 434      41.275  44.933  76.334  0.00  0.00      PROA O  
ATOM   3405  CB  ARG A 434      43.315  46.153  74.204  0.00  0.00      PROA C  
ATOM   3406  CG  ARG A 434      44.313  45.875  75.349  0.00  0.00      PROA C  
ATOM   3407  CD  ARG A 434      45.719  45.527  74.831  0.00  0.00      PROA C  
ATOM   3408  NE  ARG A 434      46.607  45.268  76.012  0.00  0.00      PROA N  
ATOM   3409  CZ  ARG A 434      47.267  46.194  76.695  0.00  0.00      PROA C  
ATOM   3410  NH1 ARG A 434      47.151  47.482  76.458  0.00  0.00      PROA N1+
ATOM   3411  NH2 ARG A 434      48.075  45.818  77.665  0.00  0.00      PROA N  
ATOM   3412  N   ILE A 435      40.353  44.651  74.300  0.00  0.00      PROA N  
ATOM   3413  CA  ILE A 435      39.844  43.310  74.528  0.00  0.00      PROA C  
ATOM   3414  C   ILE A 435      40.678  42.425  73.618  0.00  0.00      PROA C  
ATOM   3415  O   ILE A 435      40.630  42.546  72.393  0.00  0.00      PROA O  
ATOM   3416  CB  ILE A 435      38.349  43.158  74.240  0.00  0.00      PROA C  
ATOM   3417  CG1 ILE A 435      37.522  44.131  75.121  0.00  0.00      PROA C  
ATOM   3418  CG2 ILE A 435      37.928  41.684  74.463  0.00  0.00      PROA C  
ATOM   3419  CD  ILE A 435      36.025  44.153  74.787  0.00  0.00      PROA C  
ATOM   3420  N   ILE A 436      41.528  41.556  74.208  0.00  0.00      PROA N  
ATOM   3421  CA  ILE A 436      42.579  40.830  73.501  0.00  0.00      PROA C  
ATOM   3422  C   ILE A 436      42.101  39.949  72.338  0.00  0.00      PROA C  
ATOM   3423  O   ILE A 436      41.016  39.358  72.361  0.00  0.00      PROA O  
ATOM   3424  CB  ILE A 436      43.477  40.056  74.475  0.00  0.00      PROA C  
ATOM   3425  CG1 ILE A 436      44.793  39.574  73.815  0.00  0.00      PROA C  
ATOM   3426  CG2 ILE A 436      42.696  38.898  75.138  0.00  0.00      PROA C  
ATOM   3427  CD  ILE A 436      45.865  39.146  74.826  0.00  0.00      PROA C  
ATOM   3428  N   GLY A 437      42.916  39.864  71.260  0.00  0.00      PROA N  
ATOM   3429  CA  GLY A 437      42.576  39.155  70.029  0.00  0.00      PROA C  
ATOM   3430  C   GLY A 437      41.779  39.984  69.047  0.00  0.00      PROA C  
ATOM   3431  O   GLY A 437      41.504  41.167  69.256  0.00  0.00      PROA O  
ATOM   3432  N   GLY A 438      41.423  39.371  67.896  0.00  0.00      PROA N  
ATOM   3433  CA  GLY A 438      40.593  39.987  66.858  0.00  0.00      PROA C  
ATOM   3434  C   GLY A 438      39.217  40.439  67.308  0.00  0.00      PROA C  
ATOM   3435  O   GLY A 438      38.511  39.744  68.041  0.00  0.00      PROA O  
ATOM   3436  N   GLN A 439      38.796  41.626  66.847  0.00  0.00      PROA N  
ATOM   3437  CA  GLN A 439      37.519  42.234  67.159  0.00  0.00      PROA C  
ATOM   3438  C   GLN A 439      36.799  42.627  65.864  0.00  0.00      PROA C  
ATOM   3439  O   GLN A 439      37.424  43.266  65.014  0.00  0.00      PROA O  
ATOM   3440  CB  GLN A 439      37.730  43.491  68.045  0.00  0.00      PROA C  
ATOM   3441  CG  GLN A 439      38.271  43.166  69.461  0.00  0.00      PROA C  
ATOM   3442  CD  GLN A 439      38.862  44.404  70.143  0.00  0.00      PROA C  
ATOM   3443  NE2 GLN A 439      40.132  44.722  69.805  0.00  0.00      PROA N  
ATOM   3444  OE1 GLN A 439      38.217  45.068  70.961  0.00  0.00      PROA O  
ATOM   3445  N   PRO A 440      35.537  42.282  65.609  0.00  0.00      PROA N  
ATOM   3446  CA  PRO A 440      34.750  42.868  64.523  0.00  0.00      PROA C  
ATOM   3447  C   PRO A 440      34.591  44.385  64.598  0.00  0.00      PROA C  
ATOM   3448  O   PRO A 440      34.135  44.897  65.624  0.00  0.00      PROA O  
ATOM   3449  CB  PRO A 440      33.393  42.145  64.608  0.00  0.00      PROA C  
ATOM   3450  CG  PRO A 440      33.728  40.807  65.274  0.00  0.00      PROA C  
ATOM   3451  CD  PRO A 440      34.821  41.191  66.272  0.00  0.00      PROA C  
ATOM   3452  N   ALA A 441      34.920  45.125  63.522  0.00  0.00      PROA N  
ATOM   3453  CA  ALA A 441      34.597  46.533  63.402  0.00  0.00      PROA C  
ATOM   3454  C   ALA A 441      33.093  46.793  63.246  0.00  0.00      PROA C  
ATOM   3455  O   ALA A 441      32.359  45.984  62.671  0.00  0.00      PROA O  
ATOM   3456  CB  ALA A 441      35.373  47.167  62.232  0.00  0.00      PROA C  
ATOM   3457  N   LYS A 442      32.597  47.932  63.759  0.00  0.00      PROA N  
ATOM   3458  CA  LYS A 442      31.212  48.349  63.613  0.00  0.00      PROA C  
ATOM   3459  C   LYS A 442      31.231  49.713  62.907  0.00  0.00      PROA C  
ATOM   3460  O   LYS A 442      32.312  50.290  62.732  0.00  0.00      PROA O  
ATOM   3461  CB  LYS A 442      30.512  48.412  65.003  0.00  0.00      PROA C  
ATOM   3462  CG  LYS A 442      30.779  49.694  65.800  0.00  0.00      PROA C  
ATOM   3463  CD  LYS A 442      30.408  49.572  67.286  0.00  0.00      PROA C  
ATOM   3464  CE  LYS A 442      30.877  50.760  68.140  0.00  0.00      PROA C  
ATOM   3465  NZ  LYS A 442      32.358  50.821  68.202  0.00  0.00      PROA N1+
ATOM   3466  N   PRO A 443      30.102  50.249  62.416  0.00  0.00      PROA N  
ATOM   3467  CA  PRO A 443      30.063  51.474  61.617  0.00  0.00      PROA C  
ATOM   3468  C   PRO A 443      30.803  52.677  62.189  0.00  0.00      PROA C  
ATOM   3469  O   PRO A 443      30.514  53.123  63.302  0.00  0.00      PROA O  
ATOM   3470  CB  PRO A 443      28.564  51.741  61.416  0.00  0.00      PROA C  
ATOM   3471  CG  PRO A 443      27.957  50.337  61.410  0.00  0.00      PROA C  
ATOM   3472  CD  PRO A 443      28.778  49.619  62.484  0.00  0.00      PROA C  
ATOM   3473  N   GLY A 444      31.765  53.230  61.422  0.00  0.00      PROA N  
ATOM   3474  CA  GLY A 444      32.535  54.408  61.802  0.00  0.00      PROA C  
ATOM   3475  C   GLY A 444      33.637  54.162  62.806  0.00  0.00      PROA C  
ATOM   3476  O   GLY A 444      34.221  55.109  63.327  0.00  0.00      PROA O  
ATOM   3477  N   ASP A 445      33.994  52.898  63.112  0.00  0.00      PROA N  
ATOM   3478  CA  ASP A 445      35.219  52.598  63.845  0.00  0.00      PROA C  
ATOM   3479  C   ASP A 445      36.479  53.029  63.076  0.00  0.00      PROA C  
ATOM   3480  O   ASP A 445      37.354  53.716  63.608  0.00  0.00      PROA O  
ATOM   3481  CB  ASP A 445      35.314  51.090  64.192  0.00  0.00      PROA C  
ATOM   3482  CG  ASP A 445      34.376  50.667  65.311  0.00  0.00      PROA C  
ATOM   3483  OD1 ASP A 445      33.772  51.522  66.019  0.00  0.00      PROA O  
ATOM   3484  OD2 ASP A 445      34.286  49.430  65.548  0.00  0.00      PROA O1-
ATOM   3485  N   PHE A 446      36.539  52.698  61.765  0.00  0.00      PROA N  
ATOM   3486  CA  PHE A 446      37.673  53.003  60.902  0.00  0.00      PROA C  
ATOM   3487  C   PHE A 446      37.202  53.722  59.645  0.00  0.00      PROA C  
ATOM   3488  O   PHE A 446      37.274  53.156  58.549  0.00  0.00      PROA O  
ATOM   3489  CB  PHE A 446      38.452  51.729  60.464  0.00  0.00      PROA C  
ATOM   3490  CG  PHE A 446      38.934  51.001  61.679  0.00  0.00      PROA C  
ATOM   3491  CD1 PHE A 446      40.145  51.364  62.291  0.00  0.00      PROA C  
ATOM   3492  CD2 PHE A 446      38.165  49.969  62.238  0.00  0.00      PROA C  
ATOM   3493  CE1 PHE A 446      40.552  50.749  63.480  0.00  0.00      PROA C  
ATOM   3494  CE2 PHE A 446      38.558  49.364  63.433  0.00  0.00      PROA C  
ATOM   3495  CZ  PHE A 446      39.750  49.756  64.055  0.00  0.00      PROA C  
ATOM   3496  N   PRO A 447      36.704  54.952  59.704  0.00  0.00      PROA N  
ATOM   3497  CA  PRO A 447      36.102  55.613  58.551  0.00  0.00      PROA C  
ATOM   3498  C   PRO A 447      37.154  56.113  57.563  0.00  0.00      PROA C  
ATOM   3499  O   PRO A 447      36.798  56.675  56.527  0.00  0.00      PROA O  
ATOM   3500  CB  PRO A 447      35.338  56.762  59.221  0.00  0.00      PROA C  
ATOM   3501  CG  PRO A 447      36.236  57.166  60.385  0.00  0.00      PROA C  
ATOM   3502  CD  PRO A 447      36.739  55.818  60.886  0.00  0.00      PROA C  
ATOM   3503  N   TRP A 448      38.450  55.881  57.837  0.00  0.00      PROA N  
ATOM   3504  CA  TRP A 448      39.538  56.152  56.926  0.00  0.00      PROA C  
ATOM   3505  C   TRP A 448      39.954  54.903  56.166  0.00  0.00      PROA C  
ATOM   3506  O   TRP A 448      40.834  54.974  55.313  0.00  0.00      PROA O  
ATOM   3507  CB  TRP A 448      40.790  56.658  57.699  0.00  0.00      PROA C  
ATOM   3508  CG  TRP A 448      41.185  55.810  58.869  0.00  0.00      PROA C  
ATOM   3509  CD1 TRP A 448      41.867  54.619  58.842  0.00  0.00      PROA C  
ATOM   3510  CD2 TRP A 448      40.869  56.076  60.244  0.00  0.00      PROA C  
ATOM   3511  CE2 TRP A 448      41.360  54.980  60.992  0.00  0.00      PROA C  
ATOM   3512  CE3 TRP A 448      40.227  57.131  60.897  0.00  0.00      PROA C  
ATOM   3513  NE1 TRP A 448      41.956  54.115  60.118  0.00  0.00      PROA N  
ATOM   3514  CZ2 TRP A 448      41.208  54.912  62.365  0.00  0.00      PROA C  
ATOM   3515  CZ3 TRP A 448      40.086  57.064  62.284  0.00  0.00      PROA C  
ATOM   3516  CH2 TRP A 448      40.563  55.970  63.001  0.00  0.00      PROA C  
ATOM   3517  N   GLN A 449      39.355  53.729  56.460  0.00  0.00      PROA N  
ATOM   3518  CA  GLN A 449      39.732  52.464  55.858  0.00  0.00      PROA C  
ATOM   3519  C   GLN A 449      39.498  52.425  54.348  0.00  0.00      PROA C  
ATOM   3520  O   GLN A 449      38.374  52.599  53.864  0.00  0.00      PROA O  
ATOM   3521  CB  GLN A 449      38.976  51.289  56.533  0.00  0.00      PROA C  
ATOM   3522  CG  GLN A 449      39.343  49.872  56.031  0.00  0.00      PROA C  
ATOM   3523  CD  GLN A 449      40.818  49.535  56.258  0.00  0.00      PROA C  
ATOM   3524  NE2 GLN A 449      41.178  49.260  57.534  0.00  0.00      PROA N  
ATOM   3525  OE1 GLN A 449      41.640  49.509  55.339  0.00  0.00      PROA O  
ATOM   3526  N   VAL A 450      40.570  52.192  53.573  0.00  0.00      PROA N  
ATOM   3527  CA  VAL A 450      40.522  52.151  52.126  0.00  0.00      PROA C  
ATOM   3528  C   VAL A 450      40.920  50.765  51.659  0.00  0.00      PROA C  
ATOM   3529  O   VAL A 450      41.923  50.195  52.089  0.00  0.00      PROA O  
ATOM   3530  CB  VAL A 450      41.430  53.191  51.471  0.00  0.00      PROA C  
ATOM   3531  CG1 VAL A 450      41.363  53.082  49.940  0.00  0.00      PROA C  
ATOM   3532  CG2 VAL A 450      40.993  54.598  51.911  0.00  0.00      PROA C  
ATOM   3533  N   LEU A 451      40.128  50.188  50.746  0.00  0.00      PROA N  
ATOM   3534  CA  LEU A 451      40.410  48.939  50.087  0.00  0.00      PROA C  
ATOM   3535  C   LEU A 451      40.906  49.235  48.674  0.00  0.00      PROA C  
ATOM   3536  O   LEU A 451      40.276  49.969  47.905  0.00  0.00      PROA O  
ATOM   3537  CB  LEU A 451      39.139  48.059  50.061  0.00  0.00      PROA C  
ATOM   3538  CG  LEU A 451      39.273  46.689  49.369  0.00  0.00      PROA C  
ATOM   3539  CD1 LEU A 451      40.273  45.771  50.087  0.00  0.00      PROA C  
ATOM   3540  CD2 LEU A 451      37.900  46.010  49.272  0.00  0.00      PROA C  
ATOM   3541  N   LEU A 452      42.074  48.682  48.310  0.00  0.00      PROA N  
ATOM   3542  CA  LEU A 452      42.709  48.891  47.028  0.00  0.00      PROA C  
ATOM   3543  C   LEU A 452      42.627  47.598  46.229  0.00  0.00      PROA C  
ATOM   3544  O   LEU A 452      43.229  46.583  46.592  0.00  0.00      PROA O  
ATOM   3545  CB  LEU A 452      44.201  49.304  47.181  0.00  0.00      PROA C  
ATOM   3546  CG  LEU A 452      44.455  50.557  48.051  0.00  0.00      PROA C  
ATOM   3547  CD1 LEU A 452      45.961  50.771  48.274  0.00  0.00      PROA C  
ATOM   3548  CD2 LEU A 452      43.829  51.815  47.436  0.00  0.00      PROA C  
ATOM   3549  N   LEU A 453      41.863  47.616  45.123  0.00  0.00      PROA N  
ATOM   3550  CA  LEU A 453      41.639  46.478  44.251  0.00  0.00      PROA C  
ATOM   3551  C   LEU A 453      42.150  46.783  42.845  0.00  0.00      PROA C  
ATOM   3552  O   LEU A 453      42.819  47.788  42.594  0.00  0.00      PROA O  
ATOM   3553  CB  LEU A 453      40.139  46.064  44.194  0.00  0.00      PROA C  
ATOM   3554  CG  LEU A 453      39.500  45.698  45.551  0.00  0.00      PROA C  
ATOM   3555  CD1 LEU A 453      38.029  45.304  45.354  0.00  0.00      PROA C  
ATOM   3556  CD2 LEU A 453      40.248  44.564  46.272  0.00  0.00      PROA C  
ATOM   3557  N   GLY A 454      41.854  45.891  41.874  0.00  0.00      PROA N  
ATOM   3558  CA  GLY A 454      42.372  45.962  40.511  0.00  0.00      PROA C  
ATOM   3559  C   GLY A 454      43.594  45.097  40.375  0.00  0.00      PROA C  
ATOM   3560  O   GLY A 454      43.567  43.905  40.688  0.00  0.00      PROA O  
ATOM   3561  N   GLU A 455      44.713  45.664  39.887  0.00  0.00      PROA N  
ATOM   3562  CA  GLU A 455      45.991  44.970  39.814  0.00  0.00      PROA C  
ATOM   3563  C   GLU A 455      46.545  44.524  41.167  0.00  0.00      PROA C  
ATOM   3564  O   GLU A 455      47.102  43.433  41.299  0.00  0.00      PROA O  
ATOM   3565  CB  GLU A 455      47.042  45.799  39.031  0.00  0.00      PROA C  
ATOM   3566  CG  GLU A 455      46.794  45.844  37.499  0.00  0.00      PROA C  
ATOM   3567  CD  GLU A 455      47.192  44.558  36.778  0.00  0.00      PROA C  
ATOM   3568  OE1 GLU A 455      46.463  43.536  36.885  0.00  0.00      PROA O  
ATOM   3569  OE2 GLU A 455      48.235  44.556  36.069  0.00  0.00      PROA O1-
ATOM   3570  N   THR A 456      46.399  45.363  42.216  0.00  0.00      PROA N  
ATOM   3571  CA  THR A 456      46.819  45.022  43.577  0.00  0.00      PROA C  
ATOM   3572  C   THR A 456      45.644  44.546  44.411  0.00  0.00      PROA C  
ATOM   3573  O   THR A 456      44.480  44.771  44.085  0.00  0.00      PROA O  
ATOM   3574  CB  THR A 456      47.527  46.172  44.307  0.00  0.00      PROA C  
ATOM   3575  CG2 THR A 456      46.576  47.183  44.976  0.00  0.00      PROA C  
ATOM   3576  OG1 THR A 456      48.404  45.659  45.304  0.00  0.00      PROA O  
ATOM   3577  N   THR A 457      45.934  43.851  45.528  0.00  0.00      PROA N  
ATOM   3578  CA  THR A 457      44.968  43.629  46.599  0.00  0.00      PROA C  
ATOM   3579  C   THR A 457      45.626  44.116  47.874  0.00  0.00      PROA C  
ATOM   3580  O   THR A 457      46.567  43.502  48.379  0.00  0.00      PROA O  
ATOM   3581  CB  THR A 457      44.545  42.172  46.760  0.00  0.00      PROA C  
ATOM   3582  CG2 THR A 457      43.552  42.005  47.921  0.00  0.00      PROA C  
ATOM   3583  OG1 THR A 457      43.880  41.719  45.585  0.00  0.00      PROA O  
ATOM   3584  N   ALA A 458      45.171  45.260  48.409  0.00  0.00      PROA N  
ATOM   3585  CA  ALA A 458      45.871  45.947  49.470  0.00  0.00      PROA C  
ATOM   3586  C   ALA A 458      44.942  46.891  50.223  0.00  0.00      PROA C  
ATOM   3587  O   ALA A 458      43.770  47.056  49.882  0.00  0.00      PROA O  
ATOM   3588  CB  ALA A 458      47.074  46.735  48.909  0.00  0.00      PROA C  
ATOM   3589  N   ALA A 459      45.455  47.523  51.291  0.00  0.00      PROA N  
ATOM   3590  CA  ALA A 459      44.716  48.458  52.102  0.00  0.00      PROA C  
ATOM   3591  C   ALA A 459      45.408  49.817  52.137  0.00  0.00      PROA C  
ATOM   3592  O   ALA A 459      46.581  49.974  51.790  0.00  0.00      PROA O  
ATOM   3593  CB  ALA A 459      44.553  47.912  53.534  0.00  0.00      PROA C  
ATOM   3594  N   GLY A 460      44.667  50.863  52.530  0.00  0.00      PROA N  
ATOM   3595  CA  GLY A 460      45.215  52.188  52.749  0.00  0.00      PROA C  
ATOM   3596  C   GLY A 460      44.428  52.944  53.782  0.00  0.00      PROA C  
ATOM   3597  O   GLY A 460      43.437  52.456  54.330  0.00  0.00      PROA O  
ATOM   3598  N   ALA A 461      44.851  54.186  54.050  0.00  0.00      PROA N  
ATOM   3599  CA  ALA A 461      44.154  55.102  54.919  0.00  0.00      PROA C  
ATOM   3600  C   ALA A 461      43.922  56.438  54.228  0.00  0.00      PROA C  
ATOM   3601  O   ALA A 461      44.835  57.053  53.674  0.00  0.00      PROA O  
ATOM   3602  CB  ALA A 461      44.922  55.314  56.235  0.00  0.00      PROA C  
ATOM   3603  N   LEU A 462      42.665  56.912  54.232  0.00  0.00      PROA N  
ATOM   3604  CA  LEU A 462      42.281  58.223  53.744  0.00  0.00      PROA C  
ATOM   3605  C   LEU A 462      42.944  59.378  54.508  0.00  0.00      PROA C  
ATOM   3606  O   LEU A 462      42.952  59.415  55.741  0.00  0.00      PROA O  
ATOM   3607  CB  LEU A 462      40.737  58.349  53.795  0.00  0.00      PROA C  
ATOM   3608  CG  LEU A 462      40.126  59.671  53.282  0.00  0.00      PROA C  
ATOM   3609  CD1 LEU A 462      40.353  59.878  51.778  0.00  0.00      PROA C  
ATOM   3610  CD2 LEU A 462      38.625  59.709  53.588  0.00  0.00      PROA C  
ATOM   3611  N   ILE A 463      43.511  60.348  53.773  0.00  0.00      PROA N  
ATOM   3612  CA  ILE A 463      44.101  61.574  54.272  0.00  0.00      PROA C  
ATOM   3613  C   ILE A 463      43.477  62.729  53.496  0.00  0.00      PROA C  
ATOM   3614  O   ILE A 463      43.329  62.681  52.274  0.00  0.00      PROA O  
ATOM   3615  CB  ILE A 463      45.636  61.566  54.224  0.00  0.00      PROA C  
ATOM   3616  CG1 ILE A 463      46.166  60.639  55.351  0.00  0.00      PROA C  
ATOM   3617  CG2 ILE A 463      46.217  62.996  54.323  0.00  0.00      PROA C  
ATOM   3618  CD  ILE A 463      47.690  60.620  55.513  0.00  0.00      PROA C  
ATOM   3619  N   HIS A 464      43.038  63.802  54.198  0.00  0.00      PROA N  
ATOM   3620  CA  HIS A 464      42.150  64.821  53.642  0.00  0.00      PROA C  
ATOM   3621  C   HIS A 464      40.931  64.233  52.906  0.00  0.00      PROA C  
ATOM   3622  O   HIS A 464      40.364  63.224  53.324  0.00  0.00      PROA O  
ATOM   3623  CB  HIS A 464      42.900  65.896  52.804  0.00  0.00      PROA C  
ATOM   3624  CG  HIS A 464      43.986  66.612  53.572  0.00  0.00      PROA C  
ATOM   3625  CD2 HIS A 464      43.923  67.757  54.308  0.00  0.00      PROA C  
ATOM   3626  ND1 HIS A 464      45.328  66.310  53.474  0.00  0.00      PROA N  
ATOM   3627  CE1 HIS A 464      46.008  67.254  54.168  0.00  0.00      PROA C  
ATOM   3628  NE2 HIS A 464      45.199  68.160  54.693  0.00  0.00      PROA N  
ATOM   3629  N   ASP A 465      40.467  64.860  51.813  0.00  0.00      PROA N  
ATOM   3630  CA  ASP A 465      39.348  64.383  51.034  0.00  0.00      PROA C  
ATOM   3631  C   ASP A 465      39.770  63.765  49.692  0.00  0.00      PROA C  
ATOM   3632  O   ASP A 465      38.919  63.326  48.918  0.00  0.00      PROA O  
ATOM   3633  CB  ASP A 465      38.283  65.512  50.885  0.00  0.00      PROA C  
ATOM   3634  CG  ASP A 465      38.786  66.871  50.419  0.00  0.00      PROA C  
ATOM   3635  OD1 ASP A 465      40.003  67.080  50.164  0.00  0.00      PROA O  
ATOM   3636  OD2 ASP A 465      37.931  67.790  50.293  0.00  0.00      PROA O1-
ATOM   3637  N   ASP A 466      41.082  63.646  49.393  0.00  0.00      PROA N  
ATOM   3638  CA  ASP A 466      41.524  63.115  48.111  0.00  0.00      PROA C  
ATOM   3639  C   ASP A 466      42.940  62.507  48.119  0.00  0.00      PROA C  
ATOM   3640  O   ASP A 466      43.541  62.297  47.061  0.00  0.00      PROA O  
ATOM   3641  CB  ASP A 466      41.352  64.148  46.951  0.00  0.00      PROA C  
ATOM   3642  CG  ASP A 466      42.263  65.371  47.001  0.00  0.00      PROA C  
ATOM   3643  OD1 ASP A 466      42.905  65.671  48.040  0.00  0.00      PROA O  
ATOM   3644  OD2 ASP A 466      42.284  66.105  45.971  0.00  0.00      PROA O1-
ATOM   3645  N   TRP A 467      43.493  62.145  49.295  0.00  0.00      PROA N  
ATOM   3646  CA  TRP A 467      44.748  61.416  49.387  0.00  0.00      PROA C  
ATOM   3647  C   TRP A 467      44.553  60.073  50.072  0.00  0.00      PROA C  
ATOM   3648  O   TRP A 467      43.830  59.947  51.059  0.00  0.00      PROA O  
ATOM   3649  CB  TRP A 467      45.860  62.201  50.136  0.00  0.00      PROA C  
ATOM   3650  CG  TRP A 467      46.341  63.409  49.401  0.00  0.00      PROA C  
ATOM   3651  CD1 TRP A 467      45.953  64.713  49.570  0.00  0.00      PROA C  
ATOM   3652  CD2 TRP A 467      47.319  63.400  48.350  0.00  0.00      PROA C  
ATOM   3653  CE2 TRP A 467      47.480  64.743  47.934  0.00  0.00      PROA C  
ATOM   3654  CE3 TRP A 467      48.064  62.393  47.737  0.00  0.00      PROA C  
ATOM   3655  NE1 TRP A 467      46.638  65.515  48.682  0.00  0.00      PROA N  
ATOM   3656  CZ2 TRP A 467      48.375  65.093  46.937  0.00  0.00      PROA C  
ATOM   3657  CZ3 TRP A 467      48.957  62.747  46.726  0.00  0.00      PROA C  
ATOM   3658  CH2 TRP A 467      49.109  64.073  46.329  0.00  0.00      PROA C  
ATOM   3659  N   VAL A 468      45.204  59.016  49.563  0.00  0.00      PROA N  
ATOM   3660  CA  VAL A 468      45.243  57.724  50.228  0.00  0.00      PROA C  
ATOM   3661  C   VAL A 468      46.686  57.374  50.546  0.00  0.00      PROA C  
ATOM   3662  O   VAL A 468      47.565  57.370  49.681  0.00  0.00      PROA O  
ATOM   3663  CB  VAL A 468      44.546  56.612  49.445  0.00  0.00      PROA C  
ATOM   3664  CG1 VAL A 468      44.778  55.230  50.096  0.00  0.00      PROA C  
ATOM   3665  CG2 VAL A 468      43.038  56.926  49.412  0.00  0.00      PROA C  
ATOM   3666  N   LEU A 469      46.960  57.096  51.832  0.00  0.00      PROA N  
ATOM   3667  CA  LEU A 469      48.245  56.679  52.340  0.00  0.00      PROA C  
ATOM   3668  C   LEU A 469      48.327  55.157  52.351  0.00  0.00      PROA C  
ATOM   3669  O   LEU A 469      47.394  54.474  52.774  0.00  0.00      PROA O  
ATOM   3670  CB  LEU A 469      48.435  57.227  53.777  0.00  0.00      PROA C  
ATOM   3671  CG  LEU A 469      49.787  56.909  54.449  0.00  0.00      PROA C  
ATOM   3672  CD1 LEU A 469      50.952  57.568  53.700  0.00  0.00      PROA C  
ATOM   3673  CD2 LEU A 469      49.784  57.357  55.919  0.00  0.00      PROA C  
ATOM   3674  N   THR A 470      49.434  54.577  51.861  0.00  0.00      PROA N  
ATOM   3675  CA  THR A 470      49.592  53.132  51.786  0.00  0.00      PROA C  
ATOM   3676  C   THR A 470      51.077  52.795  51.756  0.00  0.00      PROA C  
ATOM   3677  O   THR A 470      51.944  53.669  51.786  0.00  0.00      PROA O  
ATOM   3678  CB  THR A 470      48.848  52.485  50.607  0.00  0.00      PROA C  
ATOM   3679  CG2 THR A 470      49.500  52.864  49.273  0.00  0.00      PROA C  
ATOM   3680  OG1 THR A 470      48.803  51.063  50.675  0.00  0.00      PROA O  
ATOM   3681  N   ALA A 471      51.417  51.495  51.759  0.00  0.00      PROA N  
ATOM   3682  CA  ALA A 471      52.759  50.990  51.585  0.00  0.00      PROA C  
ATOM   3683  C   ALA A 471      53.250  51.137  50.143  0.00  0.00      PROA C  
ATOM   3684  O   ALA A 471      52.492  50.976  49.186  0.00  0.00      PROA O  
ATOM   3685  CB  ALA A 471      52.821  49.511  52.007  0.00  0.00      PROA C  
ATOM   3686  N   ALA A 472      54.549  51.421  49.937  0.00  0.00      PROA N  
ATOM   3687  CA  ALA A 472      55.151  51.448  48.620  0.00  0.00      PROA C  
ATOM   3688  C   ALA A 472      55.101  50.104  47.906  0.00  0.00      PROA C  
ATOM   3689  O   ALA A 472      54.749  50.031  46.732  0.00  0.00      PROA O  
ATOM   3690  CB  ALA A 472      56.613  51.934  48.694  0.00  0.00      PROA C  
ATOM   3691  N   HIS A 473      55.398  49.000  48.618  0.00  0.00      PROA N  
ATOM   3692  CA  HIS A 473      55.423  47.647  48.084  0.00  0.00      PROA C  
ATOM   3693  C   HIS A 473      54.084  47.195  47.505  0.00  0.00      PROA C  
ATOM   3694  O   HIS A 473      54.030  46.493  46.493  0.00  0.00      PROA O  
ATOM   3695  CB  HIS A 473      55.928  46.616  49.134  0.00  0.00      PROA C  
ATOM   3696  CG  HIS A 473      54.912  46.095  50.117  0.00  0.00      PROA C  
ATOM   3697  CD2 HIS A 473      54.139  44.974  50.046  0.00  0.00      PROA C  
ATOM   3698  ND1 HIS A 473      54.771  46.560  51.404  0.00  0.00      PROA N  
ATOM   3699  CE1 HIS A 473      53.913  45.732  52.042  0.00  0.00      PROA C  
ATOM   3700  NE2 HIS A 473      53.500  44.749  51.257  0.00  0.00      PROA N  
ATOM   3701  N   ALA A 474      52.965  47.607  48.135  0.00  0.00      PROA N  
ATOM   3702  CA  ALA A 474      51.612  47.336  47.701  0.00  0.00      PROA C  
ATOM   3703  C   ALA A 474      51.266  47.869  46.307  0.00  0.00      PROA C  
ATOM   3704  O   ALA A 474      50.615  47.191  45.510  0.00  0.00      PROA O  
ATOM   3705  CB  ALA A 474      50.637  47.934  48.737  0.00  0.00      PROA C  
ATOM   3706  N   VAL A 475      51.704  49.097  45.974  0.00  0.00      PROA N  
ATOM   3707  CA  VAL A 475      51.344  49.773  44.735  0.00  0.00      PROA C  
ATOM   3708  C   VAL A 475      52.525  49.987  43.784  0.00  0.00      PROA C  
ATOM   3709  O   VAL A 475      52.377  50.620  42.740  0.00  0.00      PROA O  
ATOM   3710  CB  VAL A 475      50.625  51.099  45.010  0.00  0.00      PROA C  
ATOM   3711  CG1 VAL A 475      49.210  50.802  45.547  0.00  0.00      PROA C  
ATOM   3712  CG2 VAL A 475      51.417  51.957  46.015  0.00  0.00      PROA C  
ATOM   3713  N   TYR A 476      53.728  49.433  44.071  0.00  0.00      PROA N  
ATOM   3714  CA  TYR A 476      54.950  49.698  43.308  0.00  0.00      PROA C  
ATOM   3715  C   TYR A 476      54.870  49.338  41.821  0.00  0.00      PROA C  
ATOM   3716  O   TYR A 476      55.222  50.128  40.945  0.00  0.00      PROA O  
ATOM   3717  CB  TYR A 476      56.178  48.987  43.960  0.00  0.00      PROA C  
ATOM   3718  CG  TYR A 476      57.476  49.328  43.261  0.00  0.00      PROA C  
ATOM   3719  CD1 TYR A 476      58.173  50.495  43.615  0.00  0.00      PROA C  
ATOM   3720  CD2 TYR A 476      58.005  48.498  42.256  0.00  0.00      PROA C  
ATOM   3721  CE1 TYR A 476      59.371  50.835  42.972  0.00  0.00      PROA C  
ATOM   3722  CE2 TYR A 476      59.196  48.842  41.600  0.00  0.00      PROA C  
ATOM   3723  CZ  TYR A 476      59.880  50.010  41.963  0.00  0.00      PROA C  
ATOM   3724  OH  TYR A 476      61.089  50.357  41.322  0.00  0.00      PROA O  
ATOM   3725  N   GLY A 477      54.331  48.143  41.491  0.00  0.00      PROA N  
ATOM   3726  CA  GLY A 477      54.200  47.677  40.104  0.00  0.00      PROA C  
ATOM   3727  C   GLY A 477      53.125  48.398  39.331  0.00  0.00      PROA C  
ATOM   3728  O   GLY A 477      53.029  48.314  38.109  0.00  0.00      PROA O  
ATOM   3729  N   LYS A 478      52.279  49.135  40.065  0.00  0.00      PROA N  
ATOM   3730  CA  LYS A 478      51.091  49.796  39.591  0.00  0.00      PROA C  
ATOM   3731  C   LYS A 478      51.355  51.299  39.485  0.00  0.00      PROA C  
ATOM   3732  O   LYS A 478      50.464  52.096  39.194  0.00  0.00      PROA O  
ATOM   3733  CB  LYS A 478      49.907  49.472  40.546  0.00  0.00      PROA C  
ATOM   3734  CG  LYS A 478      49.596  47.959  40.679  0.00  0.00      PROA C  
ATOM   3735  CD  LYS A 478      50.409  47.182  41.746  0.00  0.00      PROA C  
ATOM   3736  CE  LYS A 478      50.239  45.653  41.647  0.00  0.00      PROA C  
ATOM   3737  NZ  LYS A 478      51.042  44.939  42.679  0.00  0.00      PROA N1+
ATOM   3738  N   THR A 479      52.627  51.722  39.677  0.00  0.00      PROA N  
ATOM   3739  CA  THR A 479      53.086  53.103  39.499  0.00  0.00      PROA C  
ATOM   3740  C   THR A 479      52.905  53.655  38.098  0.00  0.00      PROA C  
ATOM   3741  O   THR A 479      52.450  54.785  37.913  0.00  0.00      PROA O  
ATOM   3742  CB  THR A 479      54.550  53.344  39.881  0.00  0.00      PROA C  
ATOM   3743  CG2 THR A 479      54.655  53.334  41.405  0.00  0.00      PROA C  
ATOM   3744  OG1 THR A 479      55.428  52.337  39.394  0.00  0.00      PROA O  
ATOM   3745  N   GLU A 480      53.250  52.860  37.064  0.00  0.00      PROA N  
ATOM   3746  CA  GLU A 480      53.041  53.198  35.667  0.00  0.00      PROA C  
ATOM   3747  C   GLU A 480      51.570  53.337  35.274  0.00  0.00      PROA C  
ATOM   3748  O   GLU A 480      51.194  54.211  34.490  0.00  0.00      PROA O  
ATOM   3749  CB  GLU A 480      53.785  52.210  34.725  0.00  0.00      PROA C  
ATOM   3750  CG  GLU A 480      53.331  50.728  34.794  0.00  0.00      PROA C  
ATOM   3751  CD  GLU A 480      54.135  49.847  33.840  0.00  0.00      PROA C  
ATOM   3752  OE1 GLU A 480      54.007  50.018  32.598  0.00  0.00      PROA O  
ATOM   3753  OE2 GLU A 480      54.898  48.963  34.315  0.00  0.00      PROA O1-
ATOM   3754  N   ALA A 481      50.701  52.473  35.831  0.00  0.00      PROA N  
ATOM   3755  CA  ALA A 481      49.298  52.376  35.493  0.00  0.00      PROA C  
ATOM   3756  C   ALA A 481      48.411  52.776  36.666  0.00  0.00      PROA C  
ATOM   3757  O   ALA A 481      47.723  51.949  37.266  0.00  0.00      PROA O  
ATOM   3758  CB  ALA A 481      48.983  50.936  35.037  0.00  0.00      PROA C  
ATOM   3759  N   MET A 482      48.376  54.080  37.006  0.00  0.00      PROA N  
ATOM   3760  CA  MET A 482      47.613  54.623  38.123  0.00  0.00      PROA C  
ATOM   3761  C   MET A 482      46.115  54.316  38.090  0.00  0.00      PROA C  
ATOM   3762  O   MET A 482      45.490  54.015  39.105  0.00  0.00      PROA O  
ATOM   3763  CB  MET A 482      47.906  56.139  38.321  0.00  0.00      PROA C  
ATOM   3764  CG  MET A 482      47.743  57.056  37.085  0.00  0.00      PROA C  
ATOM   3765  SD  MET A 482      46.030  57.506  36.661  0.00  0.00      PROA S  
ATOM   3766  CE  MET A 482      46.475  58.430  35.164  0.00  0.00      PROA C  
ATOM   3767  N   SER A 483      45.509  54.307  36.886  0.00  0.00      PROA N  
ATOM   3768  CA  SER A 483      44.092  54.059  36.669  0.00  0.00      PROA C  
ATOM   3769  C   SER A 483      43.679  52.614  36.911  0.00  0.00      PROA C  
ATOM   3770  O   SER A 483      42.493  52.301  37.025  0.00  0.00      PROA O  
ATOM   3771  CB  SER A 483      43.653  54.477  35.233  0.00  0.00      PROA C  
ATOM   3772  OG  SER A 483      44.439  53.851  34.210  0.00  0.00      PROA O  
ATOM   3773  N   SER A 484      44.657  51.686  37.012  0.00  0.00      PROA N  
ATOM   3774  CA  SER A 484      44.396  50.275  37.271  0.00  0.00      PROA C  
ATOM   3775  C   SER A 484      44.009  49.998  38.720  0.00  0.00      PROA C  
ATOM   3776  O   SER A 484      43.408  48.967  39.021  0.00  0.00      PROA O  
ATOM   3777  CB  SER A 484      45.596  49.350  36.890  0.00  0.00      PROA C  
ATOM   3778  OG  SER A 484      46.744  49.504  37.735  0.00  0.00      PROA O  
ATOM   3779  N   LEU A 485      44.314  50.919  39.657  0.00  0.00      PROA N  
ATOM   3780  CA  LEU A 485      43.909  50.791  41.043  0.00  0.00      PROA C  
ATOM   3781  C   LEU A 485      42.448  51.193  41.240  0.00  0.00      PROA C  
ATOM   3782  O   LEU A 485      42.027  52.315  40.955  0.00  0.00      PROA O  
ATOM   3783  CB  LEU A 485      44.801  51.612  42.007  0.00  0.00      PROA C  
ATOM   3784  CG  LEU A 485      46.308  51.278  41.966  0.00  0.00      PROA C  
ATOM   3785  CD1 LEU A 485      47.098  52.275  42.826  0.00  0.00      PROA C  
ATOM   3786  CD2 LEU A 485      46.586  49.841  42.431  0.00  0.00      PROA C  
ATOM   3787  N   ASP A 486      41.635  50.254  41.745  0.00  0.00      PROA N  
ATOM   3788  CA  ASP A 486      40.234  50.448  42.028  0.00  0.00      PROA C  
ATOM   3789  C   ASP A 486      40.109  50.745  43.524  0.00  0.00      PROA C  
ATOM   3790  O   ASP A 486      40.400  49.902  44.377  0.00  0.00      PROA O  
ATOM   3791  CB  ASP A 486      39.467  49.198  41.512  0.00  0.00      PROA C  
ATOM   3792  CG  ASP A 486      37.959  49.187  41.716  0.00  0.00      PROA C  
ATOM   3793  OD1 ASP A 486      37.413  49.837  42.639  0.00  0.00      PROA O  
ATOM   3794  OD2 ASP A 486      37.297  48.393  40.991  0.00  0.00      PROA O1-
ATOM   3795  N   ILE A 487      39.744  51.996  43.869  0.00  0.00      PROA N  
ATOM   3796  CA  ILE A 487      39.796  52.488  45.233  0.00  0.00      PROA C  
ATOM   3797  C   ILE A 487      38.401  52.524  45.829  0.00  0.00      PROA C  
ATOM   3798  O   ILE A 487      37.489  53.187  45.328  0.00  0.00      PROA O  
ATOM   3799  CB  ILE A 487      40.506  53.839  45.330  0.00  0.00      PROA C  
ATOM   3800  CG1 ILE A 487      41.950  53.680  44.783  0.00  0.00      PROA C  
ATOM   3801  CG2 ILE A 487      40.488  54.340  46.789  0.00  0.00      PROA C  
ATOM   3802  CD  ILE A 487      42.907  54.826  45.128  0.00  0.00      PROA C  
ATOM   3803  N   ARG A 488      38.197  51.762  46.917  0.00  0.00      PROA N  
ATOM   3804  CA  ARG A 488      36.905  51.568  47.534  0.00  0.00      PROA C  
ATOM   3805  C   ARG A 488      36.974  51.883  49.019  0.00  0.00      PROA C  
ATOM   3806  O   ARG A 488      37.939  51.552  49.707  0.00  0.00      PROA O  
ATOM   3807  CB  ARG A 488      36.417  50.113  47.328  0.00  0.00      PROA C  
ATOM   3808  CG  ARG A 488      36.437  49.695  45.844  0.00  0.00      PROA C  
ATOM   3809  CD  ARG A 488      35.683  48.396  45.560  0.00  0.00      PROA C  
ATOM   3810  NE  ARG A 488      35.770  48.177  44.086  0.00  0.00      PROA N  
ATOM   3811  CZ  ARG A 488      35.044  47.304  43.411  0.00  0.00      PROA C  
ATOM   3812  NH1 ARG A 488      34.187  46.483  43.977  0.00  0.00      PROA N1+
ATOM   3813  NH2 ARG A 488      35.206  47.247  42.111  0.00  0.00      PROA N  
ATOM   3814  N   MET A 489      35.939  52.546  49.558  0.00  0.00      PROA N  
ATOM   3815  CA  MET A 489      35.917  52.921  50.956  0.00  0.00      PROA C  
ATOM   3816  C   MET A 489      34.483  53.134  51.419  0.00  0.00      PROA C  
ATOM   3817  O   MET A 489      33.550  53.170  50.615  0.00  0.00      PROA O  
ATOM   3818  CB  MET A 489      36.814  54.162  51.242  0.00  0.00      PROA C  
ATOM   3819  CG  MET A 489      36.499  55.407  50.391  0.00  0.00      PROA C  
ATOM   3820  SD  MET A 489      37.597  56.822  50.720  0.00  0.00      PROA S  
ATOM   3821  CE  MET A 489      38.857  56.374  49.493  0.00  0.00      PROA C  
ATOM   3822  N   GLY A 490      34.266  53.235  52.750  0.00  0.00      PROA N  
ATOM   3823  CA  GLY A 490      32.968  53.595  53.328  0.00  0.00      PROA C  
ATOM   3824  C   GLY A 490      32.086  52.447  53.703  0.00  0.00      PROA C  
ATOM   3825  O   GLY A 490      30.896  52.632  53.955  0.00  0.00      PROA O  
ATOM   3826  N   ILE A 491      32.638  51.228  53.771  0.00  0.00      PROA N  
ATOM   3827  CA  ILE A 491      31.859  50.061  54.132  0.00  0.00      PROA C  
ATOM   3828  C   ILE A 491      32.742  49.046  54.839  0.00  0.00      PROA C  
ATOM   3829  O   ILE A 491      33.950  48.952  54.611  0.00  0.00      PROA O  
ATOM   3830  CB  ILE A 491      31.130  49.463  52.924  0.00  0.00      PROA C  
ATOM   3831  CG1 ILE A 491      30.012  48.459  53.297  0.00  0.00      PROA C  
ATOM   3832  CG2 ILE A 491      32.133  48.854  51.918  0.00  0.00      PROA C  
ATOM   3833  CD  ILE A 491      28.905  49.040  54.186  0.00  0.00      PROA C  
ATOM   3834  N   LEU A 492      32.148  48.269  55.769  0.00  0.00      PROA N  
ATOM   3835  CA  LEU A 492      32.849  47.278  56.564  0.00  0.00      PROA C  
ATOM   3836  C   LEU A 492      33.115  45.990  55.804  0.00  0.00      PROA C  
ATOM   3837  O   LEU A 492      33.948  45.178  56.198  0.00  0.00      PROA O  
ATOM   3838  CB  LEU A 492      32.016  46.902  57.815  0.00  0.00      PROA C  
ATOM   3839  CG  LEU A 492      31.671  48.078  58.749  0.00  0.00      PROA C  
ATOM   3840  CD1 LEU A 492      30.674  47.605  59.812  0.00  0.00      PROA C  
ATOM   3841  CD2 LEU A 492      32.923  48.673  59.412  0.00  0.00      PROA C  
ATOM   3842  N   LYS A 493      32.405  45.754  54.694  0.00  0.00      PROA N  
ATOM   3843  CA  LYS A 493      32.470  44.501  53.975  0.00  0.00      PROA C  
ATOM   3844  C   LYS A 493      33.054  44.701  52.592  0.00  0.00      PROA C  
ATOM   3845  O   LYS A 493      32.499  45.409  51.754  0.00  0.00      PROA O  
ATOM   3846  CB  LYS A 493      31.075  43.833  53.886  0.00  0.00      PROA C  
ATOM   3847  CG  LYS A 493      30.509  43.462  55.267  0.00  0.00      PROA C  
ATOM   3848  CD  LYS A 493      29.098  42.838  55.224  0.00  0.00      PROA C  
ATOM   3849  CE  LYS A 493      29.018  41.493  54.483  0.00  0.00      PROA C  
ATOM   3850  NZ  LYS A 493      27.649  40.924  54.579  0.00  0.00      PROA N1+
ATOM   3851  N   ARG A 494      34.196  44.043  52.311  0.00  0.00      PROA N  
ATOM   3852  CA  ARG A 494      34.911  44.114  51.045  0.00  0.00      PROA C  
ATOM   3853  C   ARG A 494      34.086  43.673  49.835  0.00  0.00      PROA C  
ATOM   3854  O   ARG A 494      34.208  44.212  48.733  0.00  0.00      PROA O  
ATOM   3855  CB  ARG A 494      36.239  43.312  51.117  0.00  0.00      PROA C  
ATOM   3856  CG  ARG A 494      36.077  41.832  51.519  0.00  0.00      PROA C  
ATOM   3857  CD  ARG A 494      37.399  41.057  51.576  0.00  0.00      PROA C  
ATOM   3858  NE  ARG A 494      37.045  39.681  52.050  0.00  0.00      PROA N  
ATOM   3859  CZ  ARG A 494      36.583  38.702  51.284  0.00  0.00      PROA C  
ATOM   3860  NH1 ARG A 494      36.620  38.747  49.973  0.00  0.00      PROA N1+
ATOM   3861  NH2 ARG A 494      36.081  37.625  51.852  0.00  0.00      PROA N  
ATOM   3862  N   LEU A 495      33.196  42.678  50.036  0.00  0.00      PROA N  
ATOM   3863  CA  LEU A 495      32.308  42.140  49.021  0.00  0.00      PROA C  
ATOM   3864  C   LEU A 495      31.109  43.033  48.702  0.00  0.00      PROA C  
ATOM   3865  O   LEU A 495      30.423  42.826  47.700  0.00  0.00      PROA O  
ATOM   3866  CB  LEU A 495      31.766  40.754  49.470  0.00  0.00      PROA C  
ATOM   3867  CG  LEU A 495      32.832  39.648  49.632  0.00  0.00      PROA C  
ATOM   3868  CD1 LEU A 495      32.193  38.376  50.209  0.00  0.00      PROA C  
ATOM   3869  CD2 LEU A 495      33.524  39.333  48.298  0.00  0.00      PROA C  
ATOM   3870  N   SER A 496      30.808  44.040  49.552  0.00  0.00      PROA N  
ATOM   3871  CA  SER A 496      29.601  44.862  49.458  0.00  0.00      PROA C  
ATOM   3872  C   SER A 496      29.405  45.595  48.134  0.00  0.00      PROA C  
ATOM   3873  O   SER A 496      30.319  46.210  47.584  0.00  0.00      PROA O  
ATOM   3874  CB  SER A 496      29.514  45.901  50.617  0.00  0.00      PROA C  
ATOM   3875  OG  SER A 496      28.351  46.736  50.567  0.00  0.00      PROA O  
ATOM   3876  N   LEU A 497      28.162  45.549  47.601  0.00  0.00      PROA N  
ATOM   3877  CA  LEU A 497      27.719  46.332  46.460  0.00  0.00      PROA C  
ATOM   3878  C   LEU A 497      27.748  47.836  46.721  0.00  0.00      PROA C  
ATOM   3879  O   LEU A 497      28.141  48.630  45.865  0.00  0.00      PROA O  
ATOM   3880  CB  LEU A 497      26.292  45.913  46.012  0.00  0.00      PROA C  
ATOM   3881  CG  LEU A 497      26.139  44.426  45.617  0.00  0.00      PROA C  
ATOM   3882  CD1 LEU A 497      24.679  44.121  45.244  0.00  0.00      PROA C  
ATOM   3883  CD2 LEU A 497      27.072  44.030  44.462  0.00  0.00      PROA C  
ATOM   3884  N   ILE A 498      27.340  48.261  47.935  0.00  0.00      PROA N  
ATOM   3885  CA  ILE A 498      27.410  49.649  48.360  0.00  0.00      PROA C  
ATOM   3886  C   ILE A 498      28.766  49.968  48.985  0.00  0.00      PROA C  
ATOM   3887  O   ILE A 498      29.208  49.344  49.952  0.00  0.00      PROA O  
ATOM   3888  CB  ILE A 498      26.236  50.092  49.241  0.00  0.00      PROA C  
ATOM   3889  CG1 ILE A 498      26.331  51.599  49.594  0.00  0.00      PROA C  
ATOM   3890  CG2 ILE A 498      26.093  49.207  50.501  0.00  0.00      PROA C  
ATOM   3891  CD  ILE A 498      25.017  52.186  50.124  0.00  0.00      PROA C  
ATOM   3892  N   TYR A 499      29.469  50.942  48.383  0.00  0.00      PROA N  
ATOM   3893  CA  TYR A 499      30.745  51.475  48.807  0.00  0.00      PROA C  
ATOM   3894  C   TYR A 499      30.852  52.799  48.053  0.00  0.00      PROA C  
ATOM   3895  O   TYR A 499      30.091  53.036  47.111  0.00  0.00      PROA O  
ATOM   3896  CB  TYR A 499      31.943  50.518  48.485  0.00  0.00      PROA C  
ATOM   3897  CG  TYR A 499      32.149  50.294  47.003  0.00  0.00      PROA C  
ATOM   3898  CD1 TYR A 499      31.424  49.306  46.317  0.00  0.00      PROA C  
ATOM   3899  CD2 TYR A 499      33.072  51.074  46.286  0.00  0.00      PROA C  
ATOM   3900  CE1 TYR A 499      31.579  49.134  44.934  0.00  0.00      PROA C  
ATOM   3901  CE2 TYR A 499      33.227  50.907  44.905  0.00  0.00      PROA C  
ATOM   3902  CZ  TYR A 499      32.475  49.943  44.226  0.00  0.00      PROA C  
ATOM   3903  OH  TYR A 499      32.624  49.784  42.833  0.00  0.00      PROA O  
ATOM   3904  N   THR A 500      31.782  53.701  48.424  0.00  0.00      PROA N  
ATOM   3905  CA  THR A 500      32.045  54.904  47.631  0.00  0.00      PROA C  
ATOM   3906  C   THR A 500      33.271  54.689  46.760  0.00  0.00      PROA C  
ATOM   3907  O   THR A 500      34.391  54.552  47.256  0.00  0.00      PROA O  
ATOM   3908  CB  THR A 500      32.231  56.201  48.425  0.00  0.00      PROA C  
ATOM   3909  CG2 THR A 500      30.942  56.521  49.198  0.00  0.00      PROA C  
ATOM   3910  OG1 THR A 500      33.289  56.116  49.369  0.00  0.00      PROA O  
ATOM   3911  N   GLN A 501      33.076  54.626  45.426  0.00  0.00      PROA N  
ATOM   3912  CA  GLN A 501      34.138  54.513  44.441  0.00  0.00      PROA C  
ATOM   3913  C   GLN A 501      35.042  55.745  44.373  0.00  0.00      PROA C  
ATOM   3914  O   GLN A 501      34.583  56.889  44.419  0.00  0.00      PROA O  
ATOM   3915  CB  GLN A 501      33.529  54.261  43.034  0.00  0.00      PROA C  
ATOM   3916  CG  GLN A 501      34.530  53.935  41.892  0.00  0.00      PROA C  
ATOM   3917  CD  GLN A 501      35.151  52.542  42.054  0.00  0.00      PROA C  
ATOM   3918  NE2 GLN A 501      36.454  52.459  42.383  0.00  0.00      PROA N  
ATOM   3919  OE1 GLN A 501      34.458  51.533  41.882  0.00  0.00      PROA O  
ATOM   3920  N   ALA A 502      36.354  55.525  44.217  0.00  0.00      PROA N  
ATOM   3921  CA  ALA A 502      37.316  56.545  43.885  0.00  0.00      PROA C  
ATOM   3922  C   ALA A 502      38.301  55.975  42.868  0.00  0.00      PROA C  
ATOM   3923  O   ALA A 502      38.360  54.763  42.642  0.00  0.00      PROA O  
ATOM   3924  CB  ALA A 502      38.043  57.044  45.149  0.00  0.00      PROA C  
ATOM   3925  N   TRP A 503      39.077  56.853  42.204  0.00  0.00      PROA N  
ATOM   3926  CA  TRP A 503      40.024  56.467  41.174  0.00  0.00      PROA C  
ATOM   3927  C   TRP A 503      41.262  57.357  41.277  0.00  0.00      PROA C  
ATOM   3928  O   TRP A 503      41.111  58.516  41.671  0.00  0.00      PROA O  
ATOM   3929  CB  TRP A 503      39.430  56.639  39.746  0.00  0.00      PROA C  
ATOM   3930  CG  TRP A 503      38.210  55.818  39.462  0.00  0.00      PROA C  
ATOM   3931  CD1 TRP A 503      36.925  56.279  39.315  0.00  0.00      PROA C  
ATOM   3932  CD2 TRP A 503      38.160  54.393  39.271  0.00  0.00      PROA C  
ATOM   3933  CE2 TRP A 503      36.809  54.064  39.005  0.00  0.00      PROA C  
ATOM   3934  CE3 TRP A 503      39.123  53.383  39.284  0.00  0.00      PROA C  
ATOM   3935  NE1 TRP A 503      36.086  55.223  39.034  0.00  0.00      PROA N  
ATOM   3936  CZ2 TRP A 503      36.409  52.759  38.759  0.00  0.00      PROA C  
ATOM   3937  CZ3 TRP A 503      38.718  52.068  39.037  0.00  0.00      PROA C  
ATOM   3938  CH2 TRP A 503      37.385  51.760  38.783  0.00  0.00      PROA C  
ATOM   3939  N   PRO A 504      42.480  56.930  40.944  0.00  0.00      PROA N  
ATOM   3940  CA  PRO A 504      43.642  57.811  41.063  0.00  0.00      PROA C  
ATOM   3941  C   PRO A 504      43.856  58.763  39.902  0.00  0.00      PROA C  
ATOM   3942  O   PRO A 504      43.466  58.462  38.773  0.00  0.00      PROA O  
ATOM   3943  CB  PRO A 504      44.839  56.853  41.088  0.00  0.00      PROA C  
ATOM   3944  CG  PRO A 504      44.252  55.593  41.696  0.00  0.00      PROA C  
ATOM   3945  CD  PRO A 504      42.885  55.522  41.026  0.00  0.00      PROA C  
ATOM   3946  N   GLU A 505      44.512  59.906  40.160  0.00  0.00      PROA N  
ATOM   3947  CA  GLU A 505      45.198  60.698  39.154  0.00  0.00      PROA C  
ATOM   3948  C   GLU A 505      46.669  60.313  39.073  0.00  0.00      PROA C  
ATOM   3949  O   GLU A 505      47.278  60.347  38.003  0.00  0.00      PROA O  
ATOM   3950  CB  GLU A 505      45.200  62.217  39.489  0.00  0.00      PROA C  
ATOM   3951  CG  GLU A 505      43.799  62.856  39.543  0.00  0.00      PROA C  
ATOM   3952  CD  GLU A 505      43.849  64.380  39.573  0.00  0.00      PROA C  
ATOM   3953  OE1 GLU A 505      44.427  64.957  40.532  0.00  0.00      PROA O  
ATOM   3954  OE2 GLU A 505      43.304  65.025  38.636  0.00  0.00      PROA O1-
ATOM   3955  N   ALA A 506      47.283  59.959  40.220  0.00  0.00      PROA N  
ATOM   3956  CA  ALA A 506      48.704  59.711  40.286  0.00  0.00      PROA C  
ATOM   3957  C   ALA A 506      49.062  58.901  41.521  0.00  0.00      PROA C  
ATOM   3958  O   ALA A 506      48.368  58.929  42.540  0.00  0.00      PROA O  
ATOM   3959  CB  ALA A 506      49.491  61.041  40.305  0.00  0.00      PROA C  
ATOM   3960  N   VAL A 507      50.181  58.158  41.439  0.00  0.00      PROA N  
ATOM   3961  CA  VAL A 507      50.689  57.310  42.502  0.00  0.00      PROA C  
ATOM   3962  C   VAL A 507      52.136  57.716  42.767  0.00  0.00      PROA C  
ATOM   3963  O   VAL A 507      52.969  57.742  41.857  0.00  0.00      PROA O  
ATOM   3964  CB  VAL A 507      50.603  55.826  42.133  0.00  0.00      PROA C  
ATOM   3965  CG1 VAL A 507      51.227  54.943  43.230  0.00  0.00      PROA C  
ATOM   3966  CG2 VAL A 507      49.130  55.427  41.921  0.00  0.00      PROA C  
ATOM   3967  N   PHE A 508      52.468  58.071  44.021  0.00  0.00      PROA N  
ATOM   3968  CA  PHE A 508      53.777  58.563  44.411  0.00  0.00      PROA C  
ATOM   3969  C   PHE A 508      54.427  57.609  45.404  0.00  0.00      PROA C  
ATOM   3970  O   PHE A 508      54.003  57.487  46.553  0.00  0.00      PROA O  
ATOM   3971  CB  PHE A 508      53.694  59.968  45.070  0.00  0.00      PROA C  
ATOM   3972  CG  PHE A 508      53.046  60.953  44.134  0.00  0.00      PROA C  
ATOM   3973  CD1 PHE A 508      53.795  61.562  43.114  0.00  0.00      PROA C  
ATOM   3974  CD2 PHE A 508      51.693  61.302  44.286  0.00  0.00      PROA C  
ATOM   3975  CE1 PHE A 508      53.199  62.488  42.247  0.00  0.00      PROA C  
ATOM   3976  CE2 PHE A 508      51.093  62.228  43.424  0.00  0.00      PROA C  
ATOM   3977  CZ  PHE A 508      51.847  62.819  42.403  0.00  0.00      PROA C  
ATOM   3978  N   ILE A 509      55.499  56.917  44.975  0.00  0.00      PROA N  
ATOM   3979  CA  ILE A 509      56.319  56.058  45.825  0.00  0.00      PROA C  
ATOM   3980  C   ILE A 509      57.501  56.885  46.302  0.00  0.00      PROA C  
ATOM   3981  O   ILE A 509      58.076  57.666  45.539  0.00  0.00      PROA O  
ATOM   3982  CB  ILE A 509      56.775  54.768  45.112  0.00  0.00      PROA C  
ATOM   3983  CG1 ILE A 509      55.719  53.640  45.201  0.00  0.00      PROA C  
ATOM   3984  CG2 ILE A 509      58.118  54.209  45.638  0.00  0.00      PROA C  
ATOM   3985  CD  ILE A 509      54.332  54.034  44.708  0.00  0.00      PROA C  
ATOM   3986  N   HIS A 510      57.897  56.763  47.591  0.00  0.00      PROA N  
ATOM   3987  CA  HIS A 510      59.100  57.414  48.091  0.00  0.00      PROA C  
ATOM   3988  C   HIS A 510      60.362  56.961  47.362  0.00  0.00      PROA C  
ATOM   3989  O   HIS A 510      60.639  55.772  47.223  0.00  0.00      PROA O  
ATOM   3990  CB  HIS A 510      59.250  57.228  49.626  0.00  0.00      PROA C  
ATOM   3991  CG  HIS A 510      60.417  57.953  50.250  0.00  0.00      PROA C  
ATOM   3992  CD2 HIS A 510      60.438  59.096  50.990  0.00  0.00      PROA C  
ATOM   3993  ND1 HIS A 510      61.694  57.439  50.334  0.00  0.00      PROA N  
ATOM   3994  CE1 HIS A 510      62.429  58.299  51.085  0.00  0.00      PROA C  
ATOM   3995  NE2 HIS A 510      61.710  59.324  51.502  0.00  0.00      PROA N  
ATOM   3996  N   GLU A 511      61.173  57.915  46.873  0.00  0.00      PROA N  
ATOM   3997  CA  GLU A 511      62.329  57.704  46.027  0.00  0.00      PROA C  
ATOM   3998  C   GLU A 511      63.410  56.783  46.590  0.00  0.00      PROA C  
ATOM   3999  O   GLU A 511      64.040  56.009  45.866  0.00  0.00      PROA O  
ATOM   4000  CB  GLU A 511      62.908  59.067  45.557  0.00  0.00      PROA C  
ATOM   4001  CG  GLU A 511      63.029  60.149  46.666  0.00  0.00      PROA C  
ATOM   4002  CD  GLU A 511      61.819  61.087  46.733  0.00  0.00      PROA C  
ATOM   4003  OE1 GLU A 511      61.995  62.314  46.502  0.00  0.00      PROA O  
ATOM   4004  OE2 GLU A 511      60.688  60.611  47.018  0.00  0.00      PROA O1-
ATOM   4005  N   GLY A 512      63.623  56.825  47.921  0.00  0.00      PROA N  
ATOM   4006  CA  GLY A 512      64.508  55.914  48.648  0.00  0.00      PROA C  
ATOM   4007  C   GLY A 512      64.051  54.470  48.724  0.00  0.00      PROA C  
ATOM   4008  O   GLY A 512      64.842  53.586  49.052  0.00  0.00      PROA O  
ATOM   4009  N   TYR A 513      62.762  54.169  48.448  0.00  0.00      PROA N  
ATOM   4010  CA  TYR A 513      62.272  52.800  48.383  0.00  0.00      PROA C  
ATOM   4011  C   TYR A 513      62.908  52.002  47.235  0.00  0.00      PROA C  
ATOM   4012  O   TYR A 513      62.955  52.447  46.086  0.00  0.00      PROA O  
ATOM   4013  CB  TYR A 513      60.715  52.751  48.297  0.00  0.00      PROA C  
ATOM   4014  CG  TYR A 513      60.174  51.340  48.266  0.00  0.00      PROA C  
ATOM   4015  CD1 TYR A 513      60.239  50.533  49.415  0.00  0.00      PROA C  
ATOM   4016  CD2 TYR A 513      59.614  50.810  47.092  0.00  0.00      PROA C  
ATOM   4017  CE1 TYR A 513      59.793  49.204  49.378  0.00  0.00      PROA C  
ATOM   4018  CE2 TYR A 513      59.152  49.487  47.058  0.00  0.00      PROA C  
ATOM   4019  CZ  TYR A 513      59.262  48.680  48.193  0.00  0.00      PROA C  
ATOM   4020  OH  TYR A 513      58.876  47.326  48.122  0.00  0.00      PROA O  
ATOM   4021  N   THR A 514      63.402  50.784  47.530  0.00  0.00      PROA N  
ATOM   4022  CA  THR A 514      63.934  49.874  46.520  0.00  0.00      PROA C  
ATOM   4023  C   THR A 514      63.127  48.600  46.599  0.00  0.00      PROA C  
ATOM   4024  O   THR A 514      63.168  47.882  47.594  0.00  0.00      PROA O  
ATOM   4025  CB  THR A 514      65.414  49.538  46.708  0.00  0.00      PROA C  
ATOM   4026  CG2 THR A 514      65.930  48.628  45.577  0.00  0.00      PROA C  
ATOM   4027  OG1 THR A 514      66.199  50.726  46.671  0.00  0.00      PROA O  
ATOM   4028  N   HIS A 515      62.333  48.287  45.552  0.00  0.00      PROA N  
ATOM   4029  CA  HIS A 515      61.427  47.146  45.567  0.00  0.00      PROA C  
ATOM   4030  C   HIS A 515      62.099  45.787  45.700  0.00  0.00      PROA C  
ATOM   4031  O   HIS A 515      61.634  44.900  46.420  0.00  0.00      PROA O  
ATOM   4032  CB  HIS A 515      60.494  47.170  44.336  0.00  0.00      PROA C  
ATOM   4033  CG  HIS A 515      59.366  46.171  44.377  0.00  0.00      PROA C  
ATOM   4034  CD2 HIS A 515      58.967  45.248  43.458  0.00  0.00      PROA C  
ATOM   4035  ND1 HIS A 515      58.463  46.080  45.416  0.00  0.00      PROA N  
ATOM   4036  CE1 HIS A 515      57.569  45.116  45.089  0.00  0.00      PROA C  
ATOM   4037  NE2 HIS A 515      57.833  44.580  43.907  0.00  0.00      PROA N  
ATOM   4038  N   GLY A 516      63.244  45.598  45.008  0.00  0.00      PROA N  
ATOM   4039  CA  GLY A 516      64.005  44.349  45.030  0.00  0.00      PROA C  
ATOM   4040  C   GLY A 516      64.680  44.013  46.341  0.00  0.00      PROA C  
ATOM   4041  O   GLY A 516      64.822  42.840  46.688  0.00  0.00      PROA O  
ATOM   4042  N   ALA A 517      65.137  45.030  47.097  0.00  0.00      PROA N  
ATOM   4043  CA  ALA A 517      65.920  44.827  48.301  0.00  0.00      PROA C  
ATOM   4044  C   ALA A 517      65.401  45.633  49.492  0.00  0.00      PROA C  
ATOM   4045  O   ALA A 517      65.476  46.863  49.528  0.00  0.00      PROA O  
ATOM   4046  CB  ALA A 517      67.394  45.195  48.025  0.00  0.00      PROA C  
ATOM   4047  N   GLY A 518      64.916  44.924  50.536  0.00  0.00      PROA N  
ATOM   4048  CA  GLY A 518      64.430  45.497  51.792  0.00  0.00      PROA C  
ATOM   4049  C   GLY A 518      63.172  46.340  51.738  0.00  0.00      PROA C  
ATOM   4050  O   GLY A 518      62.601  46.639  50.690  0.00  0.00      PROA O  
ATOM   4051  N   PHE A 519      62.695  46.726  52.934  0.00  0.00      PROA N  
ATOM   4052  CA  PHE A 519      61.455  47.459  53.115  0.00  0.00      PROA C  
ATOM   4053  C   PHE A 519      61.687  48.849  53.690  0.00  0.00      PROA C  
ATOM   4054  O   PHE A 519      60.762  49.526  54.139  0.00  0.00      PROA O  
ATOM   4055  CB  PHE A 519      60.495  46.670  54.037  0.00  0.00      PROA C  
ATOM   4056  CG  PHE A 519      59.979  45.442  53.335  0.00  0.00      PROA C  
ATOM   4057  CD1 PHE A 519      58.848  45.535  52.504  0.00  0.00      PROA C  
ATOM   4058  CD2 PHE A 519      60.567  44.182  53.543  0.00  0.00      PROA C  
ATOM   4059  CE1 PHE A 519      58.325  44.397  51.879  0.00  0.00      PROA C  
ATOM   4060  CE2 PHE A 519      60.050  43.040  52.917  0.00  0.00      PROA C  
ATOM   4061  CZ  PHE A 519      58.929  43.150  52.082  0.00  0.00      PROA C  
ATOM   4062  N   ASP A 520      62.944  49.342  53.691  0.00  0.00      PROA N  
ATOM   4063  CA  ASP A 520      63.234  50.697  54.126  0.00  0.00      PROA C  
ATOM   4064  C   ASP A 520      62.538  51.737  53.232  0.00  0.00      PROA C  
ATOM   4065  O   ASP A 520      62.569  51.653  52.002  0.00  0.00      PROA O  
ATOM   4066  CB  ASP A 520      64.765  50.934  54.209  0.00  0.00      PROA C  
ATOM   4067  CG  ASP A 520      65.127  52.158  55.042  0.00  0.00      PROA C  
ATOM   4068  OD1 ASP A 520      64.371  52.509  55.987  0.00  0.00      PROA O  
ATOM   4069  OD2 ASP A 520      66.244  52.705  54.835  0.00  0.00      PROA O1-
ATOM   4070  N   ASN A 521      61.867  52.728  53.852  0.00  0.00      PROA N  
ATOM   4071  CA  ASN A 521      61.044  53.716  53.173  0.00  0.00      PROA C  
ATOM   4072  C   ASN A 521      59.815  53.149  52.451  0.00  0.00      PROA C  
ATOM   4073  O   ASN A 521      59.393  53.666  51.417  0.00  0.00      PROA O  
ATOM   4074  CB  ASN A 521      61.834  54.642  52.200  0.00  0.00      PROA C  
ATOM   4075  CG  ASN A 521      63.162  55.125  52.779  0.00  0.00      PROA C  
ATOM   4076  ND2 ASN A 521      64.279  54.473  52.383  0.00  0.00      PROA N  
ATOM   4077  OD1 ASN A 521      63.222  56.113  53.514  0.00  0.00      PROA O  
ATOM   4078  N   ASP A 522      59.179  52.091  52.994  0.00  0.00      PROA N  
ATOM   4079  CA  ASP A 522      57.985  51.495  52.425  0.00  0.00      PROA C  
ATOM   4080  C   ASP A 522      56.729  52.354  52.676  0.00  0.00      PROA C  
ATOM   4081  O   ASP A 522      55.916  52.097  53.570  0.00  0.00      PROA O  
ATOM   4082  CB  ASP A 522      57.864  50.024  52.912  0.00  0.00      PROA C  
ATOM   4083  CG  ASP A 522      56.683  49.278  52.320  0.00  0.00      PROA C  
ATOM   4084  OD1 ASP A 522      56.315  49.560  51.155  0.00  0.00      PROA O  
ATOM   4085  OD2 ASP A 522      56.191  48.317  52.969  0.00  0.00      PROA O1-
ATOM   4086  N   ILE A 523      56.584  53.441  51.896  0.00  0.00      PROA N  
ATOM   4087  CA  ILE A 523      55.515  54.411  52.019  0.00  0.00      PROA C  
ATOM   4088  C   ILE A 523      55.162  55.007  50.657  0.00  0.00      PROA C  
ATOM   4089  O   ILE A 523      56.023  55.289  49.816  0.00  0.00      PROA O  
ATOM   4090  CB  ILE A 523      55.847  55.502  53.041  0.00  0.00      PROA C  
ATOM   4091  CG1 ILE A 523      54.656  56.453  53.291  0.00  0.00      PROA C  
ATOM   4092  CG2 ILE A 523      57.124  56.281  52.649  0.00  0.00      PROA C  
ATOM   4093  CD  ILE A 523      54.800  57.235  54.601  0.00  0.00      PROA C  
ATOM   4094  N   ALA A 524      53.855  55.184  50.394  0.00  0.00      PROA N  
ATOM   4095  CA  ALA A 524      53.350  55.712  49.155  0.00  0.00      PROA C  
ATOM   4096  C   ALA A 524      52.067  56.506  49.360  0.00  0.00      PROA C  
ATOM   4097  O   ALA A 524      51.273  56.260  50.270  0.00  0.00      PROA O  
ATOM   4098  CB  ALA A 524      53.069  54.579  48.152  0.00  0.00      PROA C  
ATOM   4099  N   LEU A 525      51.852  57.494  48.476  0.00  0.00      PROA N  
ATOM   4100  CA  LEU A 525      50.681  58.342  48.448  0.00  0.00      PROA C  
ATOM   4101  C   LEU A 525      49.974  58.206  47.111  0.00  0.00      PROA C  
ATOM   4102  O   LEU A 525      50.594  58.230  46.047  0.00  0.00      PROA O  
ATOM   4103  CB  LEU A 525      51.033  59.838  48.660  0.00  0.00      PROA C  
ATOM   4104  CG  LEU A 525      51.484  60.198  50.089  0.00  0.00      PROA C  
ATOM   4105  CD1 LEU A 525      52.096  61.605  50.115  0.00  0.00      PROA C  
ATOM   4106  CD2 LEU A 525      50.322  60.110  51.091  0.00  0.00      PROA C  
ATOM   4107  N   ILE A 526      48.642  58.069  47.132  0.00  0.00      PROA N  
ATOM   4108  CA  ILE A 526      47.825  58.046  45.934  0.00  0.00      PROA C  
ATOM   4109  C   ILE A 526      46.921  59.264  45.935  0.00  0.00      PROA C  
ATOM   4110  O   ILE A 526      46.209  59.545  46.902  0.00  0.00      PROA O  
ATOM   4111  CB  ILE A 526      47.015  56.763  45.758  0.00  0.00      PROA C  
ATOM   4112  CG1 ILE A 526      47.941  55.535  45.614  0.00  0.00      PROA C  
ATOM   4113  CG2 ILE A 526      46.138  56.870  44.497  0.00  0.00      PROA C  
ATOM   4114  CD  ILE A 526      48.191  54.792  46.923  0.00  0.00      PROA C  
ATOM   4115  N   LYS A 527      46.958  60.028  44.829  0.00  0.00      PROA N  
ATOM   4116  CA  LYS A 527      46.135  61.192  44.593  0.00  0.00      PROA C  
ATOM   4117  C   LYS A 527      44.837  60.781  43.919  0.00  0.00      PROA C  
ATOM   4118  O   LYS A 527      44.859  60.205  42.835  0.00  0.00      PROA O  
ATOM   4119  CB  LYS A 527      46.889  62.182  43.663  0.00  0.00      PROA C  
ATOM   4120  CG  LYS A 527      46.091  63.413  43.200  0.00  0.00      PROA C  
ATOM   4121  CD  LYS A 527      45.790  64.396  44.344  0.00  0.00      PROA C  
ATOM   4122  CE  LYS A 527      44.750  65.478  44.016  0.00  0.00      PROA C  
ATOM   4123  NZ  LYS A 527      45.096  66.212  42.779  0.00  0.00      PROA N1+
ATOM   4124  N   LEU A 528      43.671  61.054  44.525  0.00  0.00      PROA N  
ATOM   4125  CA  LEU A 528      42.375  60.696  43.971  0.00  0.00      PROA C  
ATOM   4126  C   LEU A 528      41.854  61.739  42.977  0.00  0.00      PROA C  
ATOM   4127  O   LEU A 528      42.121  62.937  43.089  0.00  0.00      PROA O  
ATOM   4128  CB  LEU A 528      41.323  60.436  45.086  0.00  0.00      PROA C  
ATOM   4129  CG  LEU A 528      41.374  59.036  45.751  0.00  0.00      PROA C  
ATOM   4130  CD1 LEU A 528      42.777  58.558  46.151  0.00  0.00      PROA C  
ATOM   4131  CD2 LEU A 528      40.453  59.003  46.980  0.00  0.00      PROA C  
ATOM   4132  N   LYS A 529      41.082  61.293  41.957  0.00  0.00      PROA N  
ATOM   4133  CA  LYS A 529      40.470  62.144  40.944  0.00  0.00      PROA C  
ATOM   4134  C   LYS A 529      39.529  63.226  41.454  0.00  0.00      PROA C  
ATOM   4135  O   LYS A 529      39.573  64.374  41.007  0.00  0.00      PROA O  
ATOM   4136  CB  LYS A 529      39.738  61.312  39.853  0.00  0.00      PROA C  
ATOM   4137  CG  LYS A 529      40.685  60.613  38.860  0.00  0.00      PROA C  
ATOM   4138  CD  LYS A 529      39.944  60.098  37.609  0.00  0.00      PROA C  
ATOM   4139  CE  LYS A 529      40.846  59.727  36.416  0.00  0.00      PROA C  
ATOM   4140  NZ  LYS A 529      41.632  58.492  36.669  0.00  0.00      PROA N1+
ATOM   4141  N   ASN A 530      38.658  62.883  42.419  0.00  0.00      PROA N  
ATOM   4142  CA  ASN A 530      37.668  63.793  42.959  0.00  0.00      PROA C  
ATOM   4143  C   ASN A 530      37.688  63.717  44.476  0.00  0.00      PROA C  
ATOM   4144  O   ASN A 530      38.151  62.741  45.071  0.00  0.00      PROA O  
ATOM   4145  CB  ASN A 530      36.235  63.439  42.467  0.00  0.00      PROA C  
ATOM   4146  CG  ASN A 530      36.140  63.482  40.944  0.00  0.00      PROA C  
ATOM   4147  ND2 ASN A 530      36.288  64.691  40.356  0.00  0.00      PROA N  
ATOM   4148  OD1 ASN A 530      35.917  62.466  40.279  0.00  0.00      PROA O  
ATOM   4149  N   LYS A 531      37.177  64.770  45.147  0.00  0.00      PROA N  
ATOM   4150  CA  LYS A 531      37.011  64.783  46.588  0.00  0.00      PROA C  
ATOM   4151  C   LYS A 531      35.944  63.783  47.038  0.00  0.00      PROA C  
ATOM   4152  O   LYS A 531      34.813  63.797  46.545  0.00  0.00      PROA O  
ATOM   4153  CB  LYS A 531      36.608  66.187  47.111  0.00  0.00      PROA C  
ATOM   4154  CG  LYS A 531      37.504  67.359  46.663  0.00  0.00      PROA C  
ATOM   4155  CD  LYS A 531      39.011  67.091  46.822  0.00  0.00      PROA C  
ATOM   4156  CE  LYS A 531      39.889  68.350  46.926  0.00  0.00      PROA C  
ATOM   4157  NZ  LYS A 531      39.731  68.989  48.250  0.00  0.00      PROA N1+
ATOM   4158  N   VAL A 532      36.261  62.880  47.985  0.00  0.00      PROA N  
ATOM   4159  CA  VAL A 532      35.269  62.005  48.593  0.00  0.00      PROA C  
ATOM   4160  C   VAL A 532      34.320  62.767  49.523  0.00  0.00      PROA C  
ATOM   4161  O   VAL A 532      34.691  63.737  50.188  0.00  0.00      PROA O  
ATOM   4162  CB  VAL A 532      35.843  60.759  49.276  0.00  0.00      PROA C  
ATOM   4163  CG1 VAL A 532      36.633  59.936  48.237  0.00  0.00      PROA C  
ATOM   4164  CG2 VAL A 532      36.725  61.112  50.488  0.00  0.00      PROA C  
ATOM   4165  N   THR A 533      33.034  62.356  49.577  0.00  0.00      PROA N  
ATOM   4166  CA  THR A 533      32.054  62.939  50.495  0.00  0.00      PROA C  
ATOM   4167  C   THR A 533      32.313  62.461  51.913  0.00  0.00      PROA C  
ATOM   4168  O   THR A 533      32.282  61.264  52.191  0.00  0.00      PROA O  
ATOM   4169  CB  THR A 533      30.602  62.609  50.143  0.00  0.00      PROA C  
ATOM   4170  CG2 THR A 533      29.612  63.367  51.046  0.00  0.00      PROA C  
ATOM   4171  OG1 THR A 533      30.305  62.970  48.798  0.00  0.00      PROA O  
ATOM   4172  N   ILE A 534      32.586  63.388  52.849  0.00  0.00      PROA N  
ATOM   4173  CA  ILE A 534      32.999  63.060  54.202  0.00  0.00      PROA C  
ATOM   4174  C   ILE A 534      31.859  63.225  55.201  0.00  0.00      PROA C  
ATOM   4175  O   ILE A 534      31.085  64.185  55.174  0.00  0.00      PROA O  
ATOM   4176  CB  ILE A 534      34.328  63.741  54.526  0.00  0.00      PROA C  
ATOM   4177  CG1 ILE A 534      35.455  62.829  53.987  0.00  0.00      PROA C  
ATOM   4178  CG2 ILE A 534      34.511  64.069  56.019  0.00  0.00      PROA C  
ATOM   4179  CD  ILE A 534      36.690  63.563  53.488  0.00  0.00      PROA C  
ATOM   4180  N   ASN A 535      31.682  62.197  56.049  0.00  0.00      PROA N  
ATOM   4181  CA  ASN A 535      30.482  61.919  56.810  0.00  0.00      PROA C  
ATOM   4182  C   ASN A 535      30.845  60.872  57.867  0.00  0.00      PROA C  
ATOM   4183  O   ASN A 535      32.014  60.585  58.086  0.00  0.00      PROA O  
ATOM   4184  CB  ASN A 535      29.293  61.495  55.882  0.00  0.00      PROA C  
ATOM   4185  CG  ASN A 535      29.545  60.221  55.068  0.00  0.00      PROA C  
ATOM   4186  ND2 ASN A 535      28.796  60.078  53.950  0.00  0.00      PROA N  
ATOM   4187  OD1 ASN A 535      30.378  59.369  55.382  0.00  0.00      PROA O  
ATOM   4188  N   ARG A 536      29.876  60.259  58.579  0.00  0.00      PROA N  
ATOM   4189  CA  ARG A 536      30.183  59.256  59.595  0.00  0.00      PROA C  
ATOM   4190  C   ARG A 536      30.969  58.027  59.107  0.00  0.00      PROA C  
ATOM   4191  O   ARG A 536      31.851  57.515  59.799  0.00  0.00      PROA O  
ATOM   4192  CB  ARG A 536      28.903  58.797  60.337  0.00  0.00      PROA C  
ATOM   4193  CG  ARG A 536      28.230  59.932  61.139  0.00  0.00      PROA C  
ATOM   4194  CD  ARG A 536      27.169  59.466  62.148  0.00  0.00      PROA C  
ATOM   4195  NE  ARG A 536      26.039  58.860  61.373  0.00  0.00      PROA N  
ATOM   4196  CZ  ARG A 536      24.979  58.284  61.925  0.00  0.00      PROA C  
ATOM   4197  NH1 ARG A 536      24.822  58.197  63.227  0.00  0.00      PROA N1+
ATOM   4198  NH2 ARG A 536      24.041  57.779  61.151  0.00  0.00      PROA N  
ATOM   4199  N   ASN A 537      30.658  57.527  57.892  0.00  0.00      PROA N  
ATOM   4200  CA  ASN A 537      31.337  56.383  57.301  0.00  0.00      PROA C  
ATOM   4201  C   ASN A 537      32.671  56.727  56.629  0.00  0.00      PROA C  
ATOM   4202  O   ASN A 537      33.522  55.850  56.472  0.00  0.00      PROA O  
ATOM   4203  CB  ASN A 537      30.429  55.696  56.242  0.00  0.00      PROA C  
ATOM   4204  CG  ASN A 537      29.193  55.078  56.894  0.00  0.00      PROA C  
ATOM   4205  ND2 ASN A 537      28.172  54.780  56.055  0.00  0.00      PROA N  
ATOM   4206  OD1 ASN A 537      29.101  54.863  58.106  0.00  0.00      PROA O  
ATOM   4207  N   ILE A 538      32.886  57.995  56.225  0.00  0.00      PROA N  
ATOM   4208  CA  ILE A 538      34.100  58.445  55.552  0.00  0.00      PROA C  
ATOM   4209  C   ILE A 538      34.711  59.630  56.301  0.00  0.00      PROA C  
ATOM   4210  O   ILE A 538      34.170  60.734  56.265  0.00  0.00      PROA O  
ATOM   4211  CB  ILE A 538      33.850  58.908  54.110  0.00  0.00      PROA C  
ATOM   4212  CG1 ILE A 538      33.111  57.871  53.232  0.00  0.00      PROA C  
ATOM   4213  CG2 ILE A 538      35.185  59.315  53.445  0.00  0.00      PROA C  
ATOM   4214  CD  ILE A 538      33.967  56.665  52.853  0.00  0.00      PROA C  
ATOM   4215  N   MET A 539      35.876  59.458  56.956  0.00  0.00      PROA N  
ATOM   4216  CA  MET A 539      36.646  60.546  57.543  0.00  0.00      PROA C  
ATOM   4217  C   MET A 539      38.131  60.231  57.445  0.00  0.00      PROA C  
ATOM   4218  O   MET A 539      38.505  59.083  57.692  0.00  0.00      PROA O  
ATOM   4219  CB  MET A 539      36.321  60.891  59.030  0.00  0.00      PROA C  
ATOM   4220  CG  MET A 539      35.014  61.681  59.210  0.00  0.00      PROA C  
ATOM   4221  SD  MET A 539      34.604  62.166  60.912  0.00  0.00      PROA S  
ATOM   4222  CE  MET A 539      34.023  60.528  61.437  0.00  0.00      PROA C  
ATOM   4223  N   PRO A 540      39.019  61.150  57.077  0.00  0.00      PROA N  
ATOM   4224  CA  PRO A 540      40.455  60.919  57.127  0.00  0.00      PROA C  
ATOM   4225  C   PRO A 540      41.016  60.581  58.497  0.00  0.00      PROA C  
ATOM   4226  O   PRO A 540      40.493  61.005  59.532  0.00  0.00      PROA O  
ATOM   4227  CB  PRO A 540      41.057  62.228  56.608  0.00  0.00      PROA C  
ATOM   4228  CG  PRO A 540      40.049  63.284  57.047  0.00  0.00      PROA C  
ATOM   4229  CD  PRO A 540      38.712  62.565  56.857  0.00  0.00      PROA C  
ATOM   4230  N   ILE A 541      42.138  59.848  58.516  0.00  0.00      PROA N  
ATOM   4231  CA  ILE A 541      42.959  59.721  59.697  0.00  0.00      PROA C  
ATOM   4232  C   ILE A 541      43.858  60.943  59.826  0.00  0.00      PROA C  
ATOM   4233  O   ILE A 541      44.275  61.544  58.832  0.00  0.00      PROA O  
ATOM   4234  CB  ILE A 541      43.770  58.436  59.710  0.00  0.00      PROA C  
ATOM   4235  CG1 ILE A 541      44.381  58.206  61.103  0.00  0.00      PROA C  
ATOM   4236  CG2 ILE A 541      44.840  58.397  58.594  0.00  0.00      PROA C  
ATOM   4237  CD  ILE A 541      44.630  56.733  61.382  0.00  0.00      PROA C  
ATOM   4238  N   CYS A 542      44.158  61.398  61.062  0.00  0.00      PROA N  
ATOM   4239  CA  CYS A 542      45.061  62.524  61.224  0.00  0.00      PROA C  
ATOM   4240  C   CYS A 542      46.523  62.125  61.058  0.00  0.00      PROA C  
ATOM   4241  O   CYS A 542      46.947  61.032  61.439  0.00  0.00      PROA O  
ATOM   4242  CB  CYS A 542      44.838  63.300  62.553  0.00  0.00      PROA C  
ATOM   4243  SG  CYS A 542      44.690  65.092  62.240  0.00  0.00      PROA S  
ATOM   4244  N   LEU A 543      47.346  63.017  60.473  0.00  0.00      PROA N  
ATOM   4245  CA  LEU A 543      48.791  62.897  60.511  0.00  0.00      PROA C  
ATOM   4246  C   LEU A 543      49.311  63.082  61.946  0.00  0.00      PROA C  
ATOM   4247  O   LEU A 543      48.759  63.916  62.676  0.00  0.00      PROA O  
ATOM   4248  CB  LEU A 543      49.506  63.901  59.561  0.00  0.00      PROA C  
ATOM   4249  CG  LEU A 543      49.271  63.676  58.047  0.00  0.00      PROA C  
ATOM   4250  CD1 LEU A 543      47.936  64.242  57.537  0.00  0.00      PROA C  
ATOM   4251  CD2 LEU A 543      50.420  64.295  57.235  0.00  0.00      PROA C  
ATOM   4252  N   PRO A 544      50.318  62.361  62.431  0.00  0.00      PROA N  
ATOM   4253  CA  PRO A 544      50.939  62.640  63.718  0.00  0.00      PROA C  
ATOM   4254  C   PRO A 544      51.549  64.035  63.815  0.00  0.00      PROA C  
ATOM   4255  O   PRO A 544      52.263  64.481  62.913  0.00  0.00      PROA O  
ATOM   4256  CB  PRO A 544      51.996  61.537  63.871  0.00  0.00      PROA C  
ATOM   4257  CG  PRO A 544      52.401  61.215  62.434  0.00  0.00      PROA C  
ATOM   4258  CD  PRO A 544      51.099  61.405  61.649  0.00  0.00      PROA C  
ATOM   4259  N   ARG A 545      51.297  64.734  64.938  0.00  0.00      PROA N  
ATOM   4260  CA  ARG A 545      52.027  65.926  65.321  0.00  0.00      PROA C  
ATOM   4261  C   ARG A 545      53.441  65.594  65.802  0.00  0.00      PROA C  
ATOM   4262  O   ARG A 545      53.790  64.438  66.039  0.00  0.00      PROA O  
ATOM   4263  CB  ARG A 545      51.245  66.778  66.368  0.00  0.00      PROA C  
ATOM   4264  CG  ARG A 545      50.708  66.019  67.609  0.00  0.00      PROA C  
ATOM   4265  CD  ARG A 545      50.021  66.947  68.630  0.00  0.00      PROA C  
ATOM   4266  NE  ARG A 545      49.423  66.098  69.711  0.00  0.00      PROA N  
ATOM   4267  CZ  ARG A 545      49.324  66.433  70.982  0.00  0.00      PROA C  
ATOM   4268  NH1 ARG A 545      49.901  67.429  71.600  0.00  0.00      PROA N1+
ATOM   4269  NH2 ARG A 545      48.528  65.718  71.738  0.00  0.00      PROA N  
ATOM   4270  N   LYS A 546      54.315  66.608  65.979  0.00  0.00      PROA N  
ATOM   4271  CA  LYS A 546      55.665  66.417  66.501  0.00  0.00      PROA C  
ATOM   4272  C   LYS A 546      55.696  65.799  67.902  0.00  0.00      PROA C  
ATOM   4273  O   LYS A 546      56.580  65.018  68.256  0.00  0.00      PROA O  
ATOM   4274  CB  LYS A 546      56.487  67.732  66.448  0.00  0.00      PROA C  
ATOM   4275  CG  LYS A 546      55.904  68.933  67.217  0.00  0.00      PROA C  
ATOM   4276  CD  LYS A 546      56.725  70.214  66.958  0.00  0.00      PROA C  
ATOM   4277  CE  LYS A 546      56.148  71.509  67.558  0.00  0.00      PROA C  
ATOM   4278  NZ  LYS A 546      56.188  71.493  69.041  0.00  0.00      PROA N1+
ATOM   4279  N   GLU A 547      54.671  66.119  68.719  0.00  0.00      PROA N  
ATOM   4280  CA  GLU A 547      54.474  65.626  70.070  0.00  0.00      PROA C  
ATOM   4281  C   GLU A 547      53.953  64.188  70.135  0.00  0.00      PROA C  
ATOM   4282  O   GLU A 547      53.970  63.554  71.193  0.00  0.00      PROA O  
ATOM   4283  CB  GLU A 547      53.470  66.552  70.807  0.00  0.00      PROA C  
ATOM   4284  CG  GLU A 547      53.975  68.010  70.954  0.00  0.00      PROA C  
ATOM   4285  CD  GLU A 547      52.909  68.934  71.534  0.00  0.00      PROA C  
ATOM   4286  OE1 GLU A 547      53.113  69.487  72.647  0.00  0.00      PROA O  
ATOM   4287  OE2 GLU A 547      51.854  69.127  70.872  0.00  0.00      PROA O1-
ATOM   4288  N   ALA A 548      53.483  63.622  69.001  0.00  0.00      PROA N  
ATOM   4289  CA  ALA A 548      52.744  62.372  68.953  0.00  0.00      PROA C  
ATOM   4290  C   ALA A 548      53.583  61.131  69.237  0.00  0.00      PROA C  
ATOM   4291  O   ALA A 548      53.062  60.083  69.615  0.00  0.00      PROA O  
ATOM   4292  CB  ALA A 548      52.074  62.237  67.577  0.00  0.00      PROA C  
ATOM   4293  N   ALA A 549      54.926  61.249  69.144  0.00  0.00      PROA N  
ATOM   4294  CA  ALA A 549      55.891  60.232  69.526  0.00  0.00      PROA C  
ATOM   4295  C   ALA A 549      55.774  59.805  70.994  0.00  0.00      PROA C  
ATOM   4296  O   ALA A 549      56.088  58.675  71.366  0.00  0.00      PROA O  
ATOM   4297  CB  ALA A 549      57.311  60.755  69.237  0.00  0.00      PROA C  
ATOM   4298  N   SER A 550      55.237  60.700  71.852  0.00  0.00      PROA N  
ATOM   4299  CA  SER A 550      54.902  60.459  73.257  0.00  0.00      PROA C  
ATOM   4300  C   SER A 550      53.948  59.284  73.439  0.00  0.00      PROA C  
ATOM   4301  O   SER A 550      54.014  58.536  74.415  0.00  0.00      PROA O  
ATOM   4302  CB  SER A 550      54.215  61.688  73.929  0.00  0.00      PROA C  
ATOM   4303  OG  SER A 550      54.971  62.888  73.742  0.00  0.00      PROA O  
ATOM   4304  N   LEU A 551      53.034  59.101  72.473  0.00  0.00      PROA N  
ATOM   4305  CA  LEU A 551      51.993  58.097  72.491  0.00  0.00      PROA C  
ATOM   4306  C   LEU A 551      52.355  56.902  71.608  0.00  0.00      PROA C  
ATOM   4307  O   LEU A 551      51.578  55.964  71.445  0.00  0.00      PROA O  
ATOM   4308  CB  LEU A 551      50.678  58.748  72.008  0.00  0.00      PROA C  
ATOM   4309  CG  LEU A 551      50.282  60.027  72.783  0.00  0.00      PROA C  
ATOM   4310  CD1 LEU A 551      49.035  60.655  72.159  0.00  0.00      PROA C  
ATOM   4311  CD2 LEU A 551      50.046  59.743  74.273  0.00  0.00      PROA C  
ATOM   4312  N   MET A 552      53.582  56.886  71.042  0.00  0.00      PROA N  
ATOM   4313  CA  MET A 552      54.118  55.762  70.288  0.00  0.00      PROA C  
ATOM   4314  C   MET A 552      55.123  54.960  71.110  0.00  0.00      PROA C  
ATOM   4315  O   MET A 552      55.756  54.027  70.615  0.00  0.00      PROA O  
ATOM   4316  CB  MET A 552      54.829  56.230  68.990  0.00  0.00      PROA C  
ATOM   4317  CG  MET A 552      53.904  56.928  67.982  0.00  0.00      PROA C  
ATOM   4318  SD  MET A 552      54.747  57.329  66.423  0.00  0.00      PROA S  
ATOM   4319  CE  MET A 552      53.324  58.234  65.768  0.00  0.00      PROA C  
ATOM   4320  N   LYS A 553      55.305  55.313  72.400  0.00  0.00      PROA N  
ATOM   4321  CA  LYS A 553      56.212  54.646  73.317  0.00  0.00      PROA C  
ATOM   4322  C   LYS A 553      55.974  53.149  73.529  0.00  0.00      PROA C  
ATOM   4323  O   LYS A 553      54.858  52.640  73.412  0.00  0.00      PROA O  
ATOM   4324  CB  LYS A 553      56.292  55.378  74.681  0.00  0.00      PROA C  
ATOM   4325  CG  LYS A 553      57.021  56.731  74.605  0.00  0.00      PROA C  
ATOM   4326  CD  LYS A 553      57.118  57.409  75.985  0.00  0.00      PROA C  
ATOM   4327  CE  LYS A 553      57.911  58.726  75.969  0.00  0.00      PROA C  
ATOM   4328  NZ  LYS A 553      57.986  59.314  77.329  0.00  0.00      PROA N1+
ATOM   4329  N   THR A 554      57.049  52.393  73.843  0.00  0.00      PROA N  
ATOM   4330  CA  THR A 554      57.003  50.961  74.153  0.00  0.00      PROA C  
ATOM   4331  C   THR A 554      55.933  50.597  75.175  0.00  0.00      PROA C  
ATOM   4332  O   THR A 554      55.846  51.204  76.243  0.00  0.00      PROA O  
ATOM   4333  CB  THR A 554      58.344  50.412  74.640  0.00  0.00      PROA C  
ATOM   4334  CG2 THR A 554      58.307  48.884  74.810  0.00  0.00      PROA C  
ATOM   4335  OG1 THR A 554      59.360  50.695  73.684  0.00  0.00      PROA O  
ATOM   4336  N   ASP A 555      55.083  49.614  74.820  0.00  0.00      PROA N  
ATOM   4337  CA  ASP A 555      53.944  49.097  75.554  0.00  0.00      PROA C  
ATOM   4338  C   ASP A 555      52.660  49.930  75.398  0.00  0.00      PROA C  
ATOM   4339  O   ASP A 555      51.582  49.507  75.826  0.00  0.00      PROA O  
ATOM   4340  CB  ASP A 555      54.305  48.586  76.995  0.00  0.00      PROA C  
ATOM   4341  CG  ASP A 555      54.194  49.546  78.180  0.00  0.00      PROA C  
ATOM   4342  OD1 ASP A 555      53.441  50.551  78.156  0.00  0.00      PROA O  
ATOM   4343  OD2 ASP A 555      54.798  49.204  79.237  0.00  0.00      PROA O1-
ATOM   4344  N   PHE A 556      52.703  51.092  74.704  0.00  0.00      PROA N  
ATOM   4345  CA  PHE A 556      51.505  51.838  74.352  0.00  0.00      PROA C  
ATOM   4346  C   PHE A 556      50.748  51.104  73.237  0.00  0.00      PROA C  
ATOM   4347  O   PHE A 556      51.335  50.587  72.282  0.00  0.00      PROA O  
ATOM   4348  CB  PHE A 556      51.835  53.306  73.958  0.00  0.00      PROA C  
ATOM   4349  CG  PHE A 556      50.631  54.214  74.084  0.00  0.00      PROA C  
ATOM   4350  CD1 PHE A 556      49.651  54.267  73.077  0.00  0.00      PROA C  
ATOM   4351  CD2 PHE A 556      50.505  55.075  75.189  0.00  0.00      PROA C  
ATOM   4352  CE1 PHE A 556      48.564  55.144  73.175  0.00  0.00      PROA C  
ATOM   4353  CE2 PHE A 556      49.421  55.959  75.292  0.00  0.00      PROA C  
ATOM   4354  CZ  PHE A 556      48.449  55.992  74.284  0.00  0.00      PROA C  
ATOM   4355  N   VAL A 557      49.411  51.010  73.356  0.00  0.00      PROA N  
ATOM   4356  CA  VAL A 557      48.584  50.233  72.451  0.00  0.00      PROA C  
ATOM   4357  C   VAL A 557      48.203  50.988  71.179  0.00  0.00      PROA C  
ATOM   4358  O   VAL A 557      47.665  52.099  71.200  0.00  0.00      PROA O  
ATOM   4359  CB  VAL A 557      47.377  49.625  73.171  0.00  0.00      PROA C  
ATOM   4360  CG1 VAL A 557      46.435  50.700  73.752  0.00  0.00      PROA C  
ATOM   4361  CG2 VAL A 557      46.612  48.668  72.239  0.00  0.00      PROA C  
ATOM   4362  N   GLY A 558      48.504  50.381  70.012  0.00  0.00      PROA N  
ATOM   4363  CA  GLY A 558      48.035  50.832  68.712  0.00  0.00      PROA C  
ATOM   4364  C   GLY A 558      46.980  49.889  68.193  0.00  0.00      PROA C  
ATOM   4365  O   GLY A 558      46.800  48.781  68.696  0.00  0.00      PROA O  
ATOM   4366  N   THR A 559      46.251  50.299  67.152  0.00  0.00      PROA N  
ATOM   4367  CA  THR A 559      45.174  49.503  66.580  0.00  0.00      PROA C  
ATOM   4368  C   THR A 559      45.402  49.344  65.090  0.00  0.00      PROA C  
ATOM   4369  O   THR A 559      45.723  50.305  64.394  0.00  0.00      PROA O  
ATOM   4370  CB  THR A 559      43.787  50.095  66.831  0.00  0.00      PROA C  
ATOM   4371  CG2 THR A 559      42.672  49.249  66.212  0.00  0.00      PROA C  
ATOM   4372  OG1 THR A 559      43.493  50.171  68.219  0.00  0.00      PROA O  
ATOM   4373  N   VAL A 560      45.271  48.118  64.545  0.00  0.00      PROA N  
ATOM   4374  CA  VAL A 560      45.343  47.875  63.105  0.00  0.00      PROA C  
ATOM   4375  C   VAL A 560      44.062  47.192  62.663  0.00  0.00      PROA C  
ATOM   4376  O   VAL A 560      43.569  46.284  63.331  0.00  0.00      PROA O  
ATOM   4377  CB  VAL A 560      46.547  47.044  62.663  0.00  0.00      PROA C  
ATOM   4378  CG1 VAL A 560      46.517  46.794  61.141  0.00  0.00      PROA C  
ATOM   4379  CG2 VAL A 560      47.841  47.799  62.999  0.00  0.00      PROA C  
ATOM   4380  N   ALA A 561      43.476  47.623  61.527  0.00  0.00      PROA N  
ATOM   4381  CA  ALA A 561      42.276  47.035  60.972  0.00  0.00      PROA C  
ATOM   4382  C   ALA A 561      42.510  46.469  59.574  0.00  0.00      PROA C  
ATOM   4383  O   ALA A 561      43.295  46.994  58.781  0.00  0.00      PROA O  
ATOM   4384  CB  ALA A 561      41.134  48.063  60.941  0.00  0.00      PROA C  
ATOM   4385  N   GLY A 562      41.832  45.352  59.249  0.00  0.00      PROA N  
ATOM   4386  CA  GLY A 562      41.937  44.716  57.947  0.00  0.00      PROA C  
ATOM   4387  C   GLY A 562      40.968  43.575  57.763  0.00  0.00      PROA C  
ATOM   4388  O   GLY A 562      40.226  43.193  58.668  0.00  0.00      PROA O  
ATOM   4389  N   TRP A 563      40.965  42.992  56.557  0.00  0.00      PROA N  
ATOM   4390  CA  TRP A 563      40.149  41.848  56.194  0.00  0.00      PROA C  
ATOM   4391  C   TRP A 563      40.975  40.562  56.146  0.00  0.00      PROA C  
ATOM   4392  O   TRP A 563      40.447  39.463  55.967  0.00  0.00      PROA O  
ATOM   4393  CB  TRP A 563      39.431  42.065  54.831  0.00  0.00      PROA C  
ATOM   4394  CG  TRP A 563      38.370  43.127  54.837  0.00  0.00      PROA C  
ATOM   4395  CD1 TRP A 563      37.048  42.921  55.146  0.00  0.00      PROA C  
ATOM   4396  CD2 TRP A 563      38.490  44.521  54.492  0.00  0.00      PROA C  
ATOM   4397  CE2 TRP A 563      37.197  45.089  54.622  0.00  0.00      PROA C  
ATOM   4398  CE3 TRP A 563      39.553  45.333  54.086  0.00  0.00      PROA C  
ATOM   4399  NE1 TRP A 563      36.352  44.101  55.025  0.00  0.00      PROA N  
ATOM   4400  CZ2 TRP A 563      36.948  46.424  54.345  0.00  0.00      PROA C  
ATOM   4401  CZ3 TRP A 563      39.301  46.680  53.810  0.00  0.00      PROA C  
ATOM   4402  CH2 TRP A 563      38.021  47.214  53.931  0.00  0.00      PROA C  
ATOM   4403  N   GLY A 564      42.301  40.653  56.351  0.00  0.00      PROA N  
ATOM   4404  CA  GLY A 564      43.201  39.510  56.391  0.00  0.00      PROA C  
ATOM   4405  C   GLY A 564      43.799  39.217  55.042  0.00  0.00      PROA C  
ATOM   4406  O   GLY A 564      44.096  38.071  54.711  0.00  0.00      PROA O  
ATOM   4407  N   LEU A 565      43.999  40.266  54.227  0.00  0.00      PROA N  
ATOM   4408  CA  LEU A 565      44.501  40.199  52.865  0.00  0.00      PROA C  
ATOM   4409  C   LEU A 565      45.894  39.588  52.750  0.00  0.00      PROA C  
ATOM   4410  O   LEU A 565      46.195  38.828  51.827  0.00  0.00      PROA O  
ATOM   4411  CB  LEU A 565      44.485  41.599  52.193  0.00  0.00      PROA C  
ATOM   4412  CG  LEU A 565      43.100  42.286  52.152  0.00  0.00      PROA C  
ATOM   4413  CD1 LEU A 565      43.207  43.693  51.541  0.00  0.00      PROA C  
ATOM   4414  CD2 LEU A 565      42.034  41.460  51.416  0.00  0.00      PROA C  
ATOM   4415  N   THR A 566      46.785  39.923  53.704  0.00  0.00      PROA N  
ATOM   4416  CA  THR A 566      48.208  39.592  53.633  0.00  0.00      PROA C  
ATOM   4417  C   THR A 566      48.569  38.406  54.519  0.00  0.00      PROA C  
ATOM   4418  O   THR A 566      49.699  37.915  54.500  0.00  0.00      PROA O  
ATOM   4419  CB  THR A 566      49.046  40.818  53.997  0.00  0.00      PROA C  
ATOM   4420  CG2 THR A 566      50.518  40.698  53.573  0.00  0.00      PROA C  
ATOM   4421  OG1 THR A 566      48.535  41.955  53.312  0.00  0.00      PROA O  
ATOM   4422  N   GLN A 567      47.605  37.845  55.290  0.00  0.00      PROA N  
ATOM   4423  CA  GLN A 567      47.814  36.586  55.997  0.00  0.00      PROA C  
ATOM   4424  C   GLN A 567      47.576  35.365  55.091  0.00  0.00      PROA C  
ATOM   4425  O   GLN A 567      47.895  35.375  53.901  0.00  0.00      PROA O  
ATOM   4426  CB  GLN A 567      47.074  36.511  57.369  0.00  0.00      PROA C  
ATOM   4427  CG  GLN A 567      45.534  36.681  57.321  0.00  0.00      PROA C  
ATOM   4428  CD  GLN A 567      44.851  36.170  58.598  0.00  0.00      PROA C  
ATOM   4429  NE2 GLN A 567      45.224  36.754  59.758  0.00  0.00      PROA N  
ATOM   4430  OE1 GLN A 567      44.014  35.264  58.573  0.00  0.00      PROA O  
ATOM   4431  N   LYS A 568      47.039  34.256  55.634  0.00  0.00      PROA N  
ATOM   4432  CA  LYS A 568      46.902  32.999  54.922  0.00  0.00      PROA C  
ATOM   4433  C   LYS A 568      45.530  32.403  55.224  0.00  0.00      PROA C  
ATOM   4434  O   LYS A 568      44.858  32.792  56.182  0.00  0.00      PROA O  
ATOM   4435  CB  LYS A 568      48.051  32.037  55.341  0.00  0.00      PROA C  
ATOM   4436  CG  LYS A 568      48.149  30.716  54.556  0.00  0.00      PROA C  
ATOM   4437  CD  LYS A 568      49.440  29.937  54.872  0.00  0.00      PROA C  
ATOM   4438  CE  LYS A 568      49.553  28.615  54.093  0.00  0.00      PROA C  
ATOM   4439  NZ  LYS A 568      50.813  27.906  54.424  0.00  0.00      PROA N1+
ATOM   4440  N   GLY A 569      45.061  31.449  54.392  0.00  0.00      PROA N  
ATOM   4441  CA  GLY A 569      43.761  30.801  54.545  0.00  0.00      PROA C  
ATOM   4442  C   GLY A 569      42.662  31.546  53.834  0.00  0.00      PROA C  
ATOM   4443  O   GLY A 569      42.653  31.641  52.606  0.00  0.00      PROA O  
ATOM   4444  N   PHE A 570      41.684  32.074  54.589  0.00  0.00      PROA N  
ATOM   4445  CA  PHE A 570      40.492  32.699  54.041  0.00  0.00      PROA C  
ATOM   4446  C   PHE A 570      40.391  34.160  54.455  0.00  0.00      PROA C  
ATOM   4447  O   PHE A 570      40.612  34.531  55.610  0.00  0.00      PROA O  
ATOM   4448  CB  PHE A 570      39.196  31.965  54.485  0.00  0.00      PROA C  
ATOM   4449  CG  PHE A 570      39.225  30.532  54.021  0.00  0.00      PROA C  
ATOM   4450  CD1 PHE A 570      39.047  30.227  52.661  0.00  0.00      PROA C  
ATOM   4451  CD2 PHE A 570      39.399  29.477  54.935  0.00  0.00      PROA C  
ATOM   4452  CE1 PHE A 570      39.064  28.897  52.218  0.00  0.00      PROA C  
ATOM   4453  CE2 PHE A 570      39.417  28.146  54.497  0.00  0.00      PROA C  
ATOM   4454  CZ  PHE A 570      39.250  27.858  53.137  0.00  0.00      PROA C  
ATOM   4455  N   LEU A 571      40.053  35.044  53.495  0.00  0.00      PROA N  
ATOM   4456  CA  LEU A 571      39.745  36.440  53.754  0.00  0.00      PROA C  
ATOM   4457  C   LEU A 571      38.454  36.614  54.559  0.00  0.00      PROA C  
ATOM   4458  O   LEU A 571      37.432  35.985  54.276  0.00  0.00      PROA O  
ATOM   4459  CB  LEU A 571      39.627  37.237  52.430  0.00  0.00      PROA C  
ATOM   4460  CG  LEU A 571      40.815  37.096  51.453  0.00  0.00      PROA C  
ATOM   4461  CD1 LEU A 571      40.606  38.010  50.236  0.00  0.00      PROA C  
ATOM   4462  CD2 LEU A 571      42.151  37.405  52.136  0.00  0.00      PROA C  
ATOM   4463  N   ALA A 572      38.449  37.490  55.584  0.00  0.00      PROA N  
ATOM   4464  CA  ALA A 572      37.252  37.831  56.327  0.00  0.00      PROA C  
ATOM   4465  C   ALA A 572      36.265  38.635  55.484  0.00  0.00      PROA C  
ATOM   4466  O   ALA A 572      36.648  39.543  54.749  0.00  0.00      PROA O  
ATOM   4467  CB  ALA A 572      37.617  38.603  57.612  0.00  0.00      PROA C  
ATOM   4468  N   ARG A 573      34.958  38.306  55.520  0.00  0.00      PROA N  
ATOM   4469  CA  ARG A 573      33.932  39.126  54.890  0.00  0.00      PROA C  
ATOM   4470  C   ARG A 573      33.776  40.507  55.519  0.00  0.00      PROA C  
ATOM   4471  O   ARG A 573      33.664  41.519  54.827  0.00  0.00      PROA O  
ATOM   4472  CB  ARG A 573      32.573  38.387  54.845  0.00  0.00      PROA C  
ATOM   4473  CG  ARG A 573      32.606  37.139  53.937  0.00  0.00      PROA C  
ATOM   4474  CD  ARG A 573      31.230  36.479  53.763  0.00  0.00      PROA C  
ATOM   4475  NE  ARG A 573      31.386  35.341  52.796  0.00  0.00      PROA N  
ATOM   4476  CZ  ARG A 573      31.783  34.115  53.113  0.00  0.00      PROA C  
ATOM   4477  NH1 ARG A 573      32.092  33.754  54.339  0.00  0.00      PROA N1+
ATOM   4478  NH2 ARG A 573      31.872  33.207  52.163  0.00  0.00      PROA N  
ATOM   4479  N   ASN A 574      33.800  40.560  56.866  0.00  0.00      PROA N  
ATOM   4480  CA  ASN A 574      33.664  41.775  57.648  0.00  0.00      PROA C  
ATOM   4481  C   ASN A 574      35.038  42.296  58.061  0.00  0.00      PROA C  
ATOM   4482  O   ASN A 574      35.973  41.531  58.302  0.00  0.00      PROA O  
ATOM   4483  CB  ASN A 574      32.841  41.550  58.952  0.00  0.00      PROA C  
ATOM   4484  CG  ASN A 574      31.418  41.053  58.687  0.00  0.00      PROA C  
ATOM   4485  ND2 ASN A 574      30.703  40.741  59.795  0.00  0.00      PROA N  
ATOM   4486  OD1 ASN A 574      30.921  40.927  57.566  0.00  0.00      PROA O  
ATOM   4487  N   LEU A 575      35.190  43.629  58.160  0.00  0.00      PROA N  
ATOM   4488  CA  LEU A 575      36.370  44.288  58.687  0.00  0.00      PROA C  
ATOM   4489  C   LEU A 575      36.660  43.910  60.144  0.00  0.00      PROA C  
ATOM   4490  O   LEU A 575      35.781  43.930  61.011  0.00  0.00      PROA O  
ATOM   4491  CB  LEU A 575      36.216  45.825  58.533  0.00  0.00      PROA C  
ATOM   4492  CG  LEU A 575      37.420  46.688  58.963  0.00  0.00      PROA C  
ATOM   4493  CD1 LEU A 575      38.631  46.425  58.059  0.00  0.00      PROA C  
ATOM   4494  CD2 LEU A 575      37.055  48.180  58.925  0.00  0.00      PROA C  
ATOM   4495  N   MET A 576      37.918  43.547  60.441  0.00  0.00      PROA N  
ATOM   4496  CA  MET A 576      38.356  43.102  61.745  0.00  0.00      PROA C  
ATOM   4497  C   MET A 576      39.456  44.029  62.218  0.00  0.00      PROA C  
ATOM   4498  O   MET A 576      40.167  44.629  61.412  0.00  0.00      PROA O  
ATOM   4499  CB  MET A 576      38.929  41.657  61.703  0.00  0.00      PROA C  
ATOM   4500  CG  MET A 576      37.948  40.593  61.163  0.00  0.00      PROA C  
ATOM   4501  SD  MET A 576      36.417  40.385  62.125  0.00  0.00      PROA S  
ATOM   4502  CE  MET A 576      37.185  39.650  63.597  0.00  0.00      PROA C  
ATOM   4503  N   PHE A 577      39.636  44.177  63.540  0.00  0.00      PROA N  
ATOM   4504  CA  PHE A 577      40.730  44.961  64.069  0.00  0.00      PROA C  
ATOM   4505  C   PHE A 577      41.397  44.281  65.252  0.00  0.00      PROA C  
ATOM   4506  O   PHE A 577      40.815  43.453  65.955  0.00  0.00      PROA O  
ATOM   4507  CB  PHE A 577      40.311  46.417  64.414  0.00  0.00      PROA C  
ATOM   4508  CG  PHE A 577      39.347  46.551  65.575  0.00  0.00      PROA C  
ATOM   4509  CD1 PHE A 577      37.960  46.419  65.387  0.00  0.00      PROA C  
ATOM   4510  CD2 PHE A 577      39.818  46.943  66.840  0.00  0.00      PROA C  
ATOM   4511  CE1 PHE A 577      37.066  46.683  66.433  0.00  0.00      PROA C  
ATOM   4512  CE2 PHE A 577      38.929  47.212  67.887  0.00  0.00      PROA C  
ATOM   4513  CZ  PHE A 577      37.550  47.081  67.685  0.00  0.00      PROA C  
ATOM   4514  N   VAL A 578      42.680  44.617  65.454  0.00  0.00      PROA N  
ATOM   4515  CA  VAL A 578      43.528  44.118  66.516  0.00  0.00      PROA C  
ATOM   4516  C   VAL A 578      44.093  45.282  67.308  0.00  0.00      PROA C  
ATOM   4517  O   VAL A 578      44.501  46.302  66.748  0.00  0.00      PROA O  
ATOM   4518  CB  VAL A 578      44.685  43.248  66.022  0.00  0.00      PROA C  
ATOM   4519  CG1 VAL A 578      44.110  41.972  65.391  0.00  0.00      PROA C  
ATOM   4520  CG2 VAL A 578      45.577  43.974  64.995  0.00  0.00      PROA C  
ATOM   4521  N   ASP A 579      44.134  45.144  68.646  0.00  0.00      PROA N  
ATOM   4522  CA  ASP A 579      44.740  46.124  69.524  0.00  0.00      PROA C  
ATOM   4523  C   ASP A 579      46.072  45.558  70.009  0.00  0.00      PROA C  
ATOM   4524  O   ASP A 579      46.123  44.570  70.746  0.00  0.00      PROA O  
ATOM   4525  CB  ASP A 579      43.807  46.433  70.718  0.00  0.00      PROA C  
ATOM   4526  CG  ASP A 579      42.518  47.105  70.260  0.00  0.00      PROA C  
ATOM   4527  OD1 ASP A 579      42.545  47.928  69.306  0.00  0.00      PROA O  
ATOM   4528  OD2 ASP A 579      41.477  46.898  70.946  0.00  0.00      PROA O1-
ATOM   4529  N   ILE A 580      47.188  46.159  69.564  0.00  0.00      PROA N  
ATOM   4530  CA  ILE A 580      48.527  45.619  69.710  0.00  0.00      PROA C  
ATOM   4531  C   ILE A 580      49.488  46.642  70.337  0.00  0.00      PROA C  
ATOM   4532  O   ILE A 580      49.707  47.726  69.788  0.00  0.00      PROA O  
ATOM   4533  CB  ILE A 580      49.087  44.992  68.419  0.00  0.00      PROA C  
ATOM   4534  CG1 ILE A 580      48.521  45.562  67.094  0.00  0.00      PROA C  
ATOM   4535  CG2 ILE A 580      48.740  43.491  68.474  0.00  0.00      PROA C  
ATOM   4536  CD  ILE A 580      48.992  46.970  66.744  0.00  0.00      PROA C  
ATOM   4537  N   PRO A 581      50.078  46.383  71.506  0.00  0.00      PROA N  
ATOM   4538  CA  PRO A 581      51.204  47.154  72.026  0.00  0.00      PROA C  
ATOM   4539  C   PRO A 581      52.415  47.301  71.110  0.00  0.00      PROA C  
ATOM   4540  O   PRO A 581      52.824  46.331  70.465  0.00  0.00      PROA O  
ATOM   4541  CB  PRO A 581      51.551  46.446  73.344  0.00  0.00      PROA C  
ATOM   4542  CG  PRO A 581      50.202  45.905  73.819  0.00  0.00      PROA C  
ATOM   4543  CD  PRO A 581      49.559  45.449  72.511  0.00  0.00      PROA C  
ATOM   4544  N   ILE A 582      53.032  48.500  71.073  0.00  0.00      PROA N  
ATOM   4545  CA  ILE A 582      54.376  48.700  70.544  0.00  0.00      PROA C  
ATOM   4546  C   ILE A 582      55.415  47.927  71.344  0.00  0.00      PROA C  
ATOM   4547  O   ILE A 582      55.459  48.003  72.573  0.00  0.00      PROA O  
ATOM   4548  CB  ILE A 582      54.759  50.185  70.474  0.00  0.00      PROA C  
ATOM   4549  CG1 ILE A 582      53.905  50.940  69.427  0.00  0.00      PROA C  
ATOM   4550  CG2 ILE A 582      56.265  50.393  70.175  0.00  0.00      PROA C  
ATOM   4551  CD  ILE A 582      53.929  50.297  68.037  0.00  0.00      PROA C  
ATOM   4552  N   VAL A 583      56.291  47.166  70.666  0.00  0.00      PROA N  
ATOM   4553  CA  VAL A 583      57.377  46.451  71.312  0.00  0.00      PROA C  
ATOM   4554  C   VAL A 583      58.676  47.217  71.117  0.00  0.00      PROA C  
ATOM   4555  O   VAL A 583      58.808  48.056  70.222  0.00  0.00      PROA O  
ATOM   4556  CB  VAL A 583      57.519  44.995  70.872  0.00  0.00      PROA C  
ATOM   4557  CG1 VAL A 583      56.211  44.251  71.207  0.00  0.00      PROA C  
ATOM   4558  CG2 VAL A 583      57.855  44.878  69.375  0.00  0.00      PROA C  
ATOM   4559  N   ASP A 584      59.675  46.972  71.994  0.00  0.00      PROA N  
ATOM   4560  CA  ASP A 584      60.945  47.675  71.971  0.00  0.00      PROA C  
ATOM   4561  C   ASP A 584      61.686  47.527  70.632  0.00  0.00      PROA C  
ATOM   4562  O   ASP A 584      61.807  46.434  70.074  0.00  0.00      PROA O  
ATOM   4563  CB  ASP A 584      61.797  47.206  73.189  0.00  0.00      PROA C  
ATOM   4564  CG  ASP A 584      63.097  47.972  73.398  0.00  0.00      PROA C  
ATOM   4565  OD1 ASP A 584      63.252  49.106  72.875  0.00  0.00      PROA O  
ATOM   4566  OD2 ASP A 584      63.953  47.472  74.177  0.00  0.00      PROA O1-
ATOM   4567  N   HIS A 585      62.195  48.650  70.080  0.00  0.00      PROA N  
ATOM   4568  CA  HIS A 585      62.914  48.701  68.816  0.00  0.00      PROA C  
ATOM   4569  C   HIS A 585      64.161  47.833  68.806  0.00  0.00      PROA C  
ATOM   4570  O   HIS A 585      64.404  47.075  67.867  0.00  0.00      PROA O  
ATOM   4571  CB  HIS A 585      63.268  50.175  68.458  0.00  0.00      PROA C  
ATOM   4572  CG  HIS A 585      64.288  50.377  67.357  0.00  0.00      PROA C  
ATOM   4573  CD2 HIS A 585      64.111  50.634  66.030  0.00  0.00      PROA C  
ATOM   4574  ND1 HIS A 585      65.639  50.544  67.591  0.00  0.00      PROA N  
ATOM   4575  CE1 HIS A 585      66.217  50.865  66.407  0.00  0.00      PROA C  
ATOM   4576  NE2 HIS A 585      65.329  50.935  65.431  0.00  0.00      PROA N  
ATOM   4577  N   GLN A 586      64.956  47.881  69.896  0.00  0.00      PROA N  
ATOM   4578  CA  GLN A 586      66.120  47.034  70.080  0.00  0.00      PROA C  
ATOM   4579  C   GLN A 586      65.782  45.545  70.113  0.00  0.00      PROA C  
ATOM   4580  O   GLN A 586      66.445  44.729  69.471  0.00  0.00      PROA O  
ATOM   4581  CB  GLN A 586      66.882  47.442  71.368  0.00  0.00      PROA C  
ATOM   4582  CG  GLN A 586      68.159  46.627  71.710  0.00  0.00      PROA C  
ATOM   4583  CD  GLN A 586      69.242  46.702  70.627  0.00  0.00      PROA C  
ATOM   4584  NE2 GLN A 586      69.161  45.817  69.607  0.00  0.00      PROA N  
ATOM   4585  OE1 GLN A 586      70.159  47.527  70.691  0.00  0.00      PROA O  
ATOM   4586  N   LYS A 587      64.708  45.160  70.838  0.00  0.00      PROA N  
ATOM   4587  CA  LYS A 587      64.220  43.791  70.861  0.00  0.00      PROA C  
ATOM   4588  C   LYS A 587      63.758  43.297  69.494  0.00  0.00      PROA C  
ATOM   4589  O   LYS A 587      64.128  42.212  69.052  0.00  0.00      PROA O  
ATOM   4590  CB  LYS A 587      63.084  43.598  71.900  0.00  0.00      PROA C  
ATOM   4591  CG  LYS A 587      62.651  42.127  72.047  0.00  0.00      PROA C  
ATOM   4592  CD  LYS A 587      61.692  41.861  73.225  0.00  0.00      PROA C  
ATOM   4593  CE  LYS A 587      60.291  42.469  73.054  0.00  0.00      PROA C  
ATOM   4594  NZ  LYS A 587      59.398  42.032  74.159  0.00  0.00      PROA N1+
ATOM   4595  N   CYS A 588      62.978  44.115  68.757  0.00  0.00      PROA N  
ATOM   4596  CA  CYS A 588      62.550  43.809  67.399  0.00  0.00      PROA C  
ATOM   4597  C   CYS A 588      63.706  43.651  66.414  0.00  0.00      PROA C  
ATOM   4598  O   CYS A 588      63.763  42.700  65.633  0.00  0.00      PROA O  
ATOM   4599  CB  CYS A 588      61.582  44.903  66.879  0.00  0.00      PROA C  
ATOM   4600  SG  CYS A 588      60.741  44.461  65.323  0.00  0.00      PROA S  
ATOM   4601  N   ALA A 589      64.690  44.574  66.456  0.00  0.00      PROA N  
ATOM   4602  CA  ALA A 589      65.876  44.508  65.632  0.00  0.00      PROA C  
ATOM   4603  C   ALA A 589      66.737  43.271  65.878  0.00  0.00      PROA C  
ATOM   4604  O   ALA A 589      67.136  42.581  64.937  0.00  0.00      PROA O  
ATOM   4605  CB  ALA A 589      66.711  45.786  65.840  0.00  0.00      PROA C  
ATOM   4606  N   THR A 590      67.013  42.917  67.154  0.00  0.00      PROA N  
ATOM   4607  CA  THR A 590      67.755  41.695  67.481  0.00  0.00      PROA C  
ATOM   4608  C   THR A 590      66.984  40.427  67.139  0.00  0.00      PROA C  
ATOM   4609  O   THR A 590      67.565  39.448  66.671  0.00  0.00      PROA O  
ATOM   4610  CB  THR A 590      68.332  41.640  68.903  0.00  0.00      PROA C  
ATOM   4611  CG2 THR A 590      67.279  41.391  69.990  0.00  0.00      PROA C  
ATOM   4612  OG1 THR A 590      69.342  40.642  69.040  0.00  0.00      PROA O  
ATOM   4613  N   ALA A 591      65.644  40.418  67.314  0.00  0.00      PROA N  
ATOM   4614  CA  ALA A 591      64.774  39.304  66.986  0.00  0.00      PROA C  
ATOM   4615  C   ALA A 591      64.820  38.887  65.521  0.00  0.00      PROA C  
ATOM   4616  O   ALA A 591      64.912  37.704  65.199  0.00  0.00      PROA O  
ATOM   4617  CB  ALA A 591      63.324  39.657  67.359  0.00  0.00      PROA C  
ATOM   4618  N   TYR A 592      64.830  39.859  64.591  0.00  0.00      PROA N  
ATOM   4619  CA  TYR A 592      64.925  39.588  63.166  0.00  0.00      PROA C  
ATOM   4620  C   TYR A 592      66.371  39.551  62.663  0.00  0.00      PROA C  
ATOM   4621  O   TYR A 592      66.628  39.483  61.462  0.00  0.00      PROA O  
ATOM   4622  CB  TYR A 592      64.071  40.600  62.350  0.00  0.00      PROA C  
ATOM   4623  CG  TYR A 592      62.597  40.273  62.445  0.00  0.00      PROA C  
ATOM   4624  CD1 TYR A 592      62.115  39.078  61.877  0.00  0.00      PROA C  
ATOM   4625  CD2 TYR A 592      61.671  41.183  62.988  0.00  0.00      PROA C  
ATOM   4626  CE1 TYR A 592      60.742  38.798  61.853  0.00  0.00      PROA C  
ATOM   4627  CE2 TYR A 592      60.294  40.908  62.957  0.00  0.00      PROA C  
ATOM   4628  CZ  TYR A 592      59.829  39.718  62.381  0.00  0.00      PROA C  
ATOM   4629  OH  TYR A 592      58.446  39.447  62.298  0.00  0.00      PROA O  
ATOM   4630  N   THR A 593      67.362  39.535  63.581  0.00  0.00      PROA N  
ATOM   4631  CA  THR A 593      68.776  39.347  63.238  0.00  0.00      PROA C  
ATOM   4632  C   THR A 593      69.212  37.908  63.536  0.00  0.00      PROA C  
ATOM   4633  O   THR A 593      70.307  37.475  63.173  0.00  0.00      PROA O  
ATOM   4634  CB  THR A 593      69.676  40.373  63.951  0.00  0.00      PROA C  
ATOM   4635  CG2 THR A 593      71.166  40.251  63.587  0.00  0.00      PROA C  
ATOM   4636  OG1 THR A 593      69.310  41.696  63.569  0.00  0.00      PROA O  
ATOM   4637  N   LYS A 594      68.336  37.075  64.155  0.00  0.00      PROA N  
ATOM   4638  CA  LYS A 594      68.615  35.667  64.432  0.00  0.00      PROA C  
ATOM   4639  C   LYS A 594      68.890  34.843  63.170  0.00  0.00      PROA C  
ATOM   4640  O   LYS A 594      68.367  35.114  62.093  0.00  0.00      PROA O  
ATOM   4641  CB  LYS A 594      67.483  34.977  65.253  0.00  0.00      PROA C  
ATOM   4642  CG  LYS A 594      66.177  34.675  64.487  0.00  0.00      PROA C  
ATOM   4643  CD  LYS A 594      65.142  33.865  65.301  0.00  0.00      PROA C  
ATOM   4644  CE  LYS A 594      64.640  34.539  66.589  0.00  0.00      PROA C  
ATOM   4645  NZ  LYS A 594      63.645  33.675  67.280  0.00  0.00      PROA N1+
ATOM   4646  N   GLN A 595      69.751  33.811  63.252  0.00  0.00      PROA N  
ATOM   4647  CA  GLN A 595      70.000  32.900  62.143  0.00  0.00      PROA C  
ATOM   4648  C   GLN A 595      68.742  32.078  61.774  0.00  0.00      PROA C  
ATOM   4649  O   GLN A 595      68.057  31.617  62.694  0.00  0.00      PROA O  
ATOM   4650  CB  GLN A 595      71.146  31.931  62.548  0.00  0.00      PROA C  
ATOM   4651  CG  GLN A 595      71.810  31.121  61.401  0.00  0.00      PROA C  
ATOM   4652  CD  GLN A 595      72.468  31.988  60.322  0.00  0.00      PROA C  
ATOM   4653  NE2 GLN A 595      73.382  32.893  60.742  0.00  0.00      PROA N  
ATOM   4654  OE1 GLN A 595      72.199  31.859  59.125  0.00  0.00      PROA O  
ATOM   4655  N   PRO A 596      68.382  31.813  60.516  0.00  0.00      PROA N  
ATOM   4656  CA  PRO A 596      68.851  32.471  59.303  0.00  0.00      PROA C  
ATOM   4657  C   PRO A 596      67.968  33.665  58.921  0.00  0.00      PROA C  
ATOM   4658  O   PRO A 596      66.851  33.474  58.433  0.00  0.00      PROA O  
ATOM   4659  CB  PRO A 596      68.783  31.351  58.229  0.00  0.00      PROA C  
ATOM   4660  CG  PRO A 596      68.192  30.111  58.930  0.00  0.00      PROA C  
ATOM   4661  CD  PRO A 596      67.538  30.666  60.193  0.00  0.00      PROA C  
ATOM   4662  N   TYR A 597      68.465  34.906  59.076  0.00  0.00      PROA N  
ATOM   4663  CA  TYR A 597      67.834  36.119  58.572  0.00  0.00      PROA C  
ATOM   4664  C   TYR A 597      68.927  37.098  58.130  0.00  0.00      PROA C  
ATOM   4665  O   TYR A 597      70.003  37.109  58.740  0.00  0.00      PROA O  
ATOM   4666  CB  TYR A 597      66.915  36.852  59.601  0.00  0.00      PROA C  
ATOM   4667  CG  TYR A 597      65.543  36.235  59.737  0.00  0.00      PROA C  
ATOM   4668  CD1 TYR A 597      64.496  36.667  58.902  0.00  0.00      PROA C  
ATOM   4669  CD2 TYR A 597      65.248  35.322  60.764  0.00  0.00      PROA C  
ATOM   4670  CE1 TYR A 597      63.192  36.183  59.077  0.00  0.00      PROA C  
ATOM   4671  CE2 TYR A 597      63.947  34.831  60.942  0.00  0.00      PROA C  
ATOM   4672  CZ  TYR A 597      62.918  35.264  60.097  0.00  0.00      PROA C  
ATOM   4673  OH  TYR A 597      61.601  34.788  60.273  0.00  0.00      PROA O  
ATOM   4674  N   PRO A 598      68.754  37.910  57.081  0.00  0.00      PROA N  
ATOM   4675  CA  PRO A 598      69.646  39.031  56.789  0.00  0.00      PROA C  
ATOM   4676  C   PRO A 598      69.712  40.080  57.901  0.00  0.00      PROA C  
ATOM   4677  O   PRO A 598      68.698  40.398  58.527  0.00  0.00      PROA O  
ATOM   4678  CB  PRO A 598      69.088  39.607  55.475  0.00  0.00      PROA C  
ATOM   4679  CG  PRO A 598      67.586  39.322  55.557  0.00  0.00      PROA C  
ATOM   4680  CD  PRO A 598      67.536  37.964  56.261  0.00  0.00      PROA C  
ATOM   4681  N   GLY A 599      70.913  40.639  58.167  0.00  0.00      PROA N  
ATOM   4682  CA  GLY A 599      71.097  41.782  59.061  0.00  0.00      PROA C  
ATOM   4683  C   GLY A 599      70.510  43.082  58.552  0.00  0.00      PROA C  
ATOM   4684  O   GLY A 599      70.332  43.281  57.348  0.00  0.00      PROA O  
ATOM   4685  N   ALA A 600      70.215  44.014  59.483  0.00  0.00      PROA N  
ATOM   4686  CA  ALA A 600      69.823  45.390  59.216  0.00  0.00      PROA C  
ATOM   4687  C   ALA A 600      68.436  45.552  58.586  0.00  0.00      PROA C  
ATOM   4688  O   ALA A 600      68.086  46.611  58.061  0.00  0.00      PROA O  
ATOM   4689  CB  ALA A 600      70.921  46.160  58.443  0.00  0.00      PROA C  
ATOM   4690  N   LYS A 601      67.600  44.492  58.630  0.00  0.00      PROA N  
ATOM   4691  CA  LYS A 601      66.260  44.494  58.070  0.00  0.00      PROA C  
ATOM   4692  C   LYS A 601      65.314  45.466  58.784  0.00  0.00      PROA C  
ATOM   4693  O   LYS A 601      64.533  46.176  58.150  0.00  0.00      PROA O  
ATOM   4694  CB  LYS A 601      65.682  43.058  58.037  0.00  0.00      PROA C  
ATOM   4695  CG  LYS A 601      64.546  42.904  57.013  0.00  0.00      PROA C  
ATOM   4696  CD  LYS A 601      64.041  41.454  56.891  0.00  0.00      PROA C  
ATOM   4697  CE  LYS A 601      62.908  41.304  55.863  0.00  0.00      PROA C  
ATOM   4698  NZ  LYS A 601      62.432  39.898  55.797  0.00  0.00      PROA N1+
ATOM   4699  N   VAL A 602      65.398  45.554  60.133  0.00  0.00      PROA N  
ATOM   4700  CA  VAL A 602      64.653  46.534  60.915  0.00  0.00      PROA C  
ATOM   4701  C   VAL A 602      65.438  47.844  60.966  0.00  0.00      PROA C  
ATOM   4702  O   VAL A 602      66.490  47.946  61.604  0.00  0.00      PROA O  
ATOM   4703  CB  VAL A 602      64.335  46.058  62.336  0.00  0.00      PROA C  
ATOM   4704  CG1 VAL A 602      63.533  47.129  63.106  0.00  0.00      PROA C  
ATOM   4705  CG2 VAL A 602      63.517  44.753  62.281  0.00  0.00      PROA C  
ATOM   4706  N   THR A 603      64.957  48.880  60.253  0.00  0.00      PROA N  
ATOM   4707  CA  THR A 603      65.611  50.182  60.155  0.00  0.00      PROA C  
ATOM   4708  C   THR A 603      65.079  51.165  61.193  0.00  0.00      PROA C  
ATOM   4709  O   THR A 603      64.125  50.904  61.928  0.00  0.00      PROA O  
ATOM   4710  CB  THR A 603      65.565  50.805  58.746  0.00  0.00      PROA C  
ATOM   4711  CG2 THR A 603      65.963  49.739  57.714  0.00  0.00      PROA C  
ATOM   4712  OG1 THR A 603      64.285  51.313  58.384  0.00  0.00      PROA O  
ATOM   4713  N   VAL A 604      65.695  52.368  61.266  0.00  0.00      PROA N  
ATOM   4714  CA  VAL A 604      65.295  53.452  62.163  0.00  0.00      PROA C  
ATOM   4715  C   VAL A 604      63.960  54.068  61.723  0.00  0.00      PROA C  
ATOM   4716  O   VAL A 604      63.246  54.714  62.490  0.00  0.00      PROA O  
ATOM   4717  CB  VAL A 604      66.409  54.505  62.238  0.00  0.00      PROA C  
ATOM   4718  CG1 VAL A 604      66.029  55.698  63.141  0.00  0.00      PROA C  
ATOM   4719  CG2 VAL A 604      67.686  53.840  62.795  0.00  0.00      PROA C  
ATOM   4720  N   ASN A 605      63.547  53.800  60.467  0.00  0.00      PROA N  
ATOM   4721  CA  ASN A 605      62.308  54.274  59.880  0.00  0.00      PROA C  
ATOM   4722  C   ASN A 605      61.163  53.288  60.099  0.00  0.00      PROA C  
ATOM   4723  O   ASN A 605      60.097  53.395  59.492  0.00  0.00      PROA O  
ATOM   4724  CB  ASN A 605      62.480  54.468  58.355  0.00  0.00      PROA C  
ATOM   4725  CG  ASN A 605      63.609  55.453  58.075  0.00  0.00      PROA C  
ATOM   4726  ND2 ASN A 605      64.550  55.064  57.185  0.00  0.00      PROA N  
ATOM   4727  OD1 ASN A 605      63.670  56.546  58.648  0.00  0.00      PROA O  
ATOM   4728  N   MET A 606      61.353  52.307  60.991  0.00  0.00      PROA N  
ATOM   4729  CA  MET A 606      60.371  51.298  61.310  0.00  0.00      PROA C  
ATOM   4730  C   MET A 606      60.050  51.289  62.797  0.00  0.00      PROA C  
ATOM   4731  O   MET A 606      60.869  51.652  63.645  0.00  0.00      PROA O  
ATOM   4732  CB  MET A 606      60.860  49.890  60.893  0.00  0.00      PROA C  
ATOM   4733  CG  MET A 606      61.106  49.750  59.380  0.00  0.00      PROA C  
ATOM   4734  SD  MET A 606      61.826  48.151  58.928  0.00  0.00      PROA S  
ATOM   4735  CE  MET A 606      61.992  48.538  57.169  0.00  0.00      PROA C  
ATOM   4736  N   LEU A 607      58.830  50.851  63.145  0.00  0.00      PROA N  
ATOM   4737  CA  LEU A 607      58.456  50.530  64.508  0.00  0.00      PROA C  
ATOM   4738  C   LEU A 607      57.748  49.184  64.472  0.00  0.00      PROA C  
ATOM   4739  O   LEU A 607      57.294  48.728  63.420  0.00  0.00      PROA O  
ATOM   4740  CB  LEU A 607      57.623  51.641  65.223  0.00  0.00      PROA C  
ATOM   4741  CG  LEU A 607      56.105  51.753  64.937  0.00  0.00      PROA C  
ATOM   4742  CD1 LEU A 607      55.457  52.733  65.930  0.00  0.00      PROA C  
ATOM   4743  CD2 LEU A 607      55.783  52.225  63.514  0.00  0.00      PROA C  
ATOM   4744  N   CYS A 608      57.696  48.476  65.617  0.00  0.00      PROA N  
ATOM   4745  CA  CYS A 608      57.220  47.104  65.664  0.00  0.00      PROA C  
ATOM   4746  C   CYS A 608      56.110  46.929  66.684  0.00  0.00      PROA C  
ATOM   4747  O   CYS A 608      56.110  47.548  67.750  0.00  0.00      PROA O  
ATOM   4748  CB  CYS A 608      58.343  46.100  66.013  0.00  0.00      PROA C  
ATOM   4749  SG  CYS A 608      59.738  46.155  64.853  0.00  0.00      PROA S  
ATOM   4750  N   ALA A 609      55.139  46.049  66.388  0.00  0.00      PROA N  
ATOM   4751  CA  ALA A 609      54.023  45.794  67.272  0.00  0.00      PROA C  
ATOM   4752  C   ALA A 609      53.546  44.356  67.152  0.00  0.00      PROA C  
ATOM   4753  O   ALA A 609      53.742  43.692  66.133  0.00  0.00      PROA O  
ATOM   4754  CB  ALA A 609      52.844  46.734  66.953  0.00  0.00      PROA C  
ATOM   4755  N   GLY A 610      52.894  43.827  68.205  0.00  0.00      PROA N  
ATOM   4756  CA  GLY A 610      52.310  42.492  68.153  0.00  0.00      PROA C  
ATOM   4757  C   GLY A 610      52.105  41.878  69.513  0.00  0.00      PROA C  
ATOM   4758  O   GLY A 610      52.840  42.143  70.463  0.00  0.00      PROA O  
ATOM   4759  N   LEU A 611      51.074  41.015  69.634  0.00  0.00      PROA N  
ATOM   4760  CA  LEU A 611      50.812  40.208  70.816  0.00  0.00      PROA C  
ATOM   4761  C   LEU A 611      51.858  39.114  71.046  0.00  0.00      PROA C  
ATOM   4762  O   LEU A 611      52.436  38.561  70.108  0.00  0.00      PROA O  
ATOM   4763  CB  LEU A 611      49.405  39.542  70.784  0.00  0.00      PROA C  
ATOM   4764  CG  LEU A 611      48.205  40.510  70.682  0.00  0.00      PROA C  
ATOM   4765  CD1 LEU A 611      46.880  39.732  70.641  0.00  0.00      PROA C  
ATOM   4766  CD2 LEU A 611      48.174  41.532  71.828  0.00  0.00      PROA C  
ATOM   4767  N   ASP A 612      52.110  38.758  72.326  0.00  0.00      PROA N  
ATOM   4768  CA  ASP A 612      52.943  37.623  72.702  0.00  0.00      PROA C  
ATOM   4769  C   ASP A 612      52.393  36.280  72.201  0.00  0.00      PROA C  
ATOM   4770  O   ASP A 612      53.124  35.443  71.666  0.00  0.00      PROA O  
ATOM   4771  CB  ASP A 612      53.081  37.546  74.252  0.00  0.00      PROA C  
ATOM   4772  CG  ASP A 612      53.825  38.729  74.857  0.00  0.00      PROA C  
ATOM   4773  OD1 ASP A 612      54.555  39.463  74.144  0.00  0.00      PROA O  
ATOM   4774  OD2 ASP A 612      53.754  38.877  76.108  0.00  0.00      PROA O1-
ATOM   4775  N   ARG A 613      51.069  36.066  72.360  0.00  0.00      PROA N  
ATOM   4776  CA  ARG A 613      50.395  34.831  71.996  0.00  0.00      PROA C  
ATOM   4777  C   ARG A 613      49.000  35.108  71.444  0.00  0.00      PROA C  
ATOM   4778  O   ARG A 613      47.990  34.575  71.909  0.00  0.00      PROA O  
ATOM   4779  CB  ARG A 613      50.328  33.819  73.177  0.00  0.00      PROA C  
ATOM   4780  CG  ARG A 613      51.699  33.245  73.592  0.00  0.00      PROA C  
ATOM   4781  CD  ARG A 613      51.601  32.135  74.648  0.00  0.00      PROA C  
ATOM   4782  NE  ARG A 613      52.987  31.620  74.904  0.00  0.00      PROA N  
ATOM   4783  CZ  ARG A 613      53.605  30.693  74.181  0.00  0.00      PROA C  
ATOM   4784  NH1 ARG A 613      53.052  30.108  73.142  0.00  0.00      PROA N1+
ATOM   4785  NH2 ARG A 613      54.827  30.330  74.513  0.00  0.00      PROA N  
ATOM   4786  N   GLY A 614      48.907  35.967  70.410  0.00  0.00      PROA N  
ATOM   4787  CA  GLY A 614      47.676  36.162  69.649  0.00  0.00      PROA C  
ATOM   4788  C   GLY A 614      47.452  35.060  68.640  0.00  0.00      PROA C  
ATOM   4789  O   GLY A 614      48.324  34.779  67.818  0.00  0.00      PROA O  
ATOM   4790  N   GLY A 615      46.264  34.412  68.656  0.00  0.00      PROA N  
ATOM   4791  CA  GLY A 615      45.831  33.452  67.630  0.00  0.00      PROA C  
ATOM   4792  C   GLY A 615      45.744  34.030  66.235  0.00  0.00      PROA C  
ATOM   4793  O   GLY A 615      45.907  35.228  66.031  0.00  0.00      PROA O  
ATOM   4794  N   LYS A 616      45.428  33.199  65.218  0.00  0.00      PROA N  
ATOM   4795  CA  LYS A 616      45.541  33.561  63.805  0.00  0.00      PROA C  
ATOM   4796  C   LYS A 616      44.559  34.657  63.373  0.00  0.00      PROA C  
ATOM   4797  O   LYS A 616      44.770  35.385  62.401  0.00  0.00      PROA O  
ATOM   4798  CB  LYS A 616      45.326  32.286  62.947  0.00  0.00      PROA C  
ATOM   4799  CG  LYS A 616      45.703  32.405  61.457  0.00  0.00      PROA C  
ATOM   4800  CD  LYS A 616      47.213  32.623  61.232  0.00  0.00      PROA C  
ATOM   4801  CE  LYS A 616      47.627  32.537  59.752  0.00  0.00      PROA C  
ATOM   4802  NZ  LYS A 616      49.106  32.612  59.603  0.00  0.00      PROA N1+
ATOM   4803  N   ASP A 617      43.473  34.843  64.151  0.00  0.00      PROA N  
ATOM   4804  CA  ASP A 617      42.543  35.952  64.051  0.00  0.00      PROA C  
ATOM   4805  C   ASP A 617      43.243  37.315  64.238  0.00  0.00      PROA C  
ATOM   4806  O   ASP A 617      42.943  38.308  63.573  0.00  0.00      PROA O  
ATOM   4807  CB  ASP A 617      41.426  35.707  65.105  0.00  0.00      PROA C  
ATOM   4808  CG  ASP A 617      40.172  36.536  64.880  0.00  0.00      PROA C  
ATOM   4809  OD1 ASP A 617      39.954  37.060  63.757  0.00  0.00      PROA O  
ATOM   4810  OD2 ASP A 617      39.328  36.584  65.816  0.00  0.00      PROA O1-
ATOM   4811  N   SER A 618      44.240  37.366  65.142  0.00  0.00      PROA N  
ATOM   4812  CA  SER A 618      45.067  38.532  65.406  0.00  0.00      PROA C  
ATOM   4813  C   SER A 618      46.459  38.437  64.788  0.00  0.00      PROA C  
ATOM   4814  O   SER A 618      47.302  37.646  65.208  0.00  0.00      PROA O  
ATOM   4815  CB  SER A 618      45.239  38.814  66.923  0.00  0.00      PROA C  
ATOM   4816  OG  SER A 618      45.566  37.618  67.632  0.00  0.00      PROA O  
ATOM   4817  N   CYS A 619      46.743  39.291  63.787  0.00  0.00      PROA N  
ATOM   4818  CA  CYS A 619      48.008  39.333  63.067  0.00  0.00      PROA C  
ATOM   4819  C   CYS A 619      48.328  40.794  62.767  0.00  0.00      PROA C  
ATOM   4820  O   CYS A 619      47.579  41.698  63.134  0.00  0.00      PROA O  
ATOM   4821  CB  CYS A 619      47.958  38.524  61.734  0.00  0.00      PROA C  
ATOM   4822  SG  CYS A 619      47.956  36.711  61.950  0.00  0.00      PROA S  
ATOM   4823  N   ARG A 620      49.478  41.067  62.112  0.00  0.00      PROA N  
ATOM   4824  CA  ARG A 620      49.974  42.410  61.843  0.00  0.00      PROA C  
ATOM   4825  C   ARG A 620      49.055  43.347  61.062  0.00  0.00      PROA C  
ATOM   4826  O   ARG A 620      49.013  44.544  61.349  0.00  0.00      PROA O  
ATOM   4827  CB  ARG A 620      51.387  42.375  61.203  0.00  0.00      PROA C  
ATOM   4828  CG  ARG A 620      51.535  41.555  59.901  0.00  0.00      PROA C  
ATOM   4829  CD  ARG A 620      52.996  41.497  59.437  0.00  0.00      PROA C  
ATOM   4830  NE  ARG A 620      53.095  40.579  58.255  0.00  0.00      PROA N  
ATOM   4831  CZ  ARG A 620      53.129  40.966  56.987  0.00  0.00      PROA C  
ATOM   4832  NH1 ARG A 620      52.815  42.183  56.609  0.00  0.00      PROA N1+
ATOM   4833  NH2 ARG A 620      53.505  40.103  56.067  0.00  0.00      PROA N  
ATOM   4834  N   GLY A 621      48.297  42.820  60.073  0.00  0.00      PROA N  
ATOM   4835  CA  GLY A 621      47.290  43.567  59.320  0.00  0.00      PROA C  
ATOM   4836  C   GLY A 621      47.430  43.420  57.828  0.00  0.00      PROA C  
ATOM   4837  O   GLY A 621      48.349  42.781  57.318  0.00  0.00      PROA O  
ATOM   4838  N   ASP A 622      46.482  44.016  57.079  0.00  0.00      PROA N  
ATOM   4839  CA  ASP A 622      46.535  44.121  55.631  0.00  0.00      PROA C  
ATOM   4840  C   ASP A 622      47.651  45.058  55.169  0.00  0.00      PROA C  
ATOM   4841  O   ASP A 622      47.777  46.178  55.665  0.00  0.00      PROA O  
ATOM   4842  CB  ASP A 622      45.201  44.661  55.048  0.00  0.00      PROA C  
ATOM   4843  CG  ASP A 622      44.000  43.772  55.325  0.00  0.00      PROA C  
ATOM   4844  OD1 ASP A 622      44.147  42.625  55.819  0.00  0.00      PROA O  
ATOM   4845  OD2 ASP A 622      42.866  44.219  55.009  0.00  0.00      PROA O1-
ATOM   4846  N   ALA A 623      48.473  44.637  54.186  0.00  0.00      PROA N  
ATOM   4847  CA  ALA A 623      49.514  45.435  53.570  0.00  0.00      PROA C  
ATOM   4848  C   ALA A 623      49.080  46.837  53.146  0.00  0.00      PROA C  
ATOM   4849  O   ALA A 623      48.113  47.027  52.404  0.00  0.00      PROA O  
ATOM   4850  CB  ALA A 623      50.100  44.702  52.351  0.00  0.00      PROA C  
ATOM   4851  N   GLY A 624      49.796  47.860  53.654  0.00  0.00      PROA N  
ATOM   4852  CA  GLY A 624      49.474  49.257  53.423  0.00  0.00      PROA C  
ATOM   4853  C   GLY A 624      48.450  49.853  54.360  0.00  0.00      PROA C  
ATOM   4854  O   GLY A 624      48.254  51.068  54.369  0.00  0.00      PROA O  
ATOM   4855  N   GLY A 625      47.783  49.026  55.191  0.00  0.00      PROA N  
ATOM   4856  CA  GLY A 625      46.895  49.469  56.260  0.00  0.00      PROA C  
ATOM   4857  C   GLY A 625      47.560  50.335  57.307  0.00  0.00      PROA C  
ATOM   4858  O   GLY A 625      48.768  50.261  57.534  0.00  0.00      PROA O  
ATOM   4859  N   ALA A 626      46.776  51.170  58.008  0.00  0.00      PROA N  
ATOM   4860  CA  ALA A 626      47.307  52.044  59.032  0.00  0.00      PROA C  
ATOM   4861  C   ALA A 626      47.303  51.411  60.421  0.00  0.00      PROA C  
ATOM   4862  O   ALA A 626      46.337  50.782  60.860  0.00  0.00      PROA O  
ATOM   4863  CB  ALA A 626      46.537  53.378  59.071  0.00  0.00      PROA C  
ATOM   4864  N   LEU A 627      48.418  51.604  61.144  0.00  0.00      PROA N  
ATOM   4865  CA  LEU A 627      48.555  51.389  62.566  0.00  0.00      PROA C  
ATOM   4866  C   LEU A 627      48.224  52.695  63.264  0.00  0.00      PROA C  
ATOM   4867  O   LEU A 627      48.903  53.710  63.077  0.00  0.00      PROA O  
ATOM   4868  CB  LEU A 627      49.996  50.917  62.900  0.00  0.00      PROA C  
ATOM   4869  CG  LEU A 627      50.446  50.983  64.374  0.00  0.00      PROA C  
ATOM   4870  CD1 LEU A 627      49.632  50.042  65.262  0.00  0.00      PROA C  
ATOM   4871  CD2 LEU A 627      51.939  50.639  64.489  0.00  0.00      PROA C  
ATOM   4872  N   VAL A 628      47.134  52.709  64.045  0.00  0.00      PROA N  
ATOM   4873  CA  VAL A 628      46.509  53.931  64.510  0.00  0.00      PROA C  
ATOM   4874  C   VAL A 628      46.606  54.058  66.023  0.00  0.00      PROA C  
ATOM   4875  O   VAL A 628      46.529  53.083  66.773  0.00  0.00      PROA O  
ATOM   4876  CB  VAL A 628      45.066  54.096  64.017  0.00  0.00      PROA C  
ATOM   4877  CG1 VAL A 628      45.010  53.746  62.518  0.00  0.00      PROA C  
ATOM   4878  CG2 VAL A 628      44.042  53.228  64.765  0.00  0.00      PROA C  
ATOM   4879  N   PHE A 629      46.823  55.294  66.501  0.00  0.00      PROA N  
ATOM   4880  CA  PHE A 629      46.967  55.640  67.902  0.00  0.00      PROA C  
ATOM   4881  C   PHE A 629      45.977  56.729  68.268  0.00  0.00      PROA C  
ATOM   4882  O   PHE A 629      45.600  57.549  67.433  0.00  0.00      PROA O  
ATOM   4883  CB  PHE A 629      48.385  56.170  68.229  0.00  0.00      PROA C  
ATOM   4884  CG  PHE A 629      49.395  55.076  68.076  0.00  0.00      PROA C  
ATOM   4885  CD1 PHE A 629      49.646  54.204  69.148  0.00  0.00      PROA C  
ATOM   4886  CD2 PHE A 629      50.127  54.928  66.886  0.00  0.00      PROA C  
ATOM   4887  CE1 PHE A 629      50.594  53.184  69.028  0.00  0.00      PROA C  
ATOM   4888  CE2 PHE A 629      51.072  53.903  66.758  0.00  0.00      PROA C  
ATOM   4889  CZ  PHE A 629      51.297  53.031  67.829  0.00  0.00      PROA C  
ATOM   4890  N   LEU A 630      45.519  56.760  69.536  0.00  0.00      PROA N  
ATOM   4891  CA  LEU A 630      44.561  57.745  70.004  0.00  0.00      PROA C  
ATOM   4892  C   LEU A 630      45.284  58.862  70.745  0.00  0.00      PROA C  
ATOM   4893  O   LEU A 630      45.922  58.648  71.778  0.00  0.00      PROA O  
ATOM   4894  CB  LEU A 630      43.494  57.058  70.900  0.00  0.00      PROA C  
ATOM   4895  CG  LEU A 630      42.285  57.899  71.390  0.00  0.00      PROA C  
ATOM   4896  CD1 LEU A 630      42.543  58.603  72.732  0.00  0.00      PROA C  
ATOM   4897  CD2 LEU A 630      41.764  58.888  70.339  0.00  0.00      PROA C  
ATOM   4898  N   ASP A 631      45.214  60.103  70.215  0.00  0.00      PROA N  
ATOM   4899  CA  ASP A 631      45.713  61.298  70.862  0.00  0.00      PROA C  
ATOM   4900  C   ASP A 631      44.882  61.616  72.104  0.00  0.00      PROA C  
ATOM   4901  O   ASP A 631      43.721  62.002  72.001  0.00  0.00      PROA O  
ATOM   4902  CB  ASP A 631      45.775  62.460  69.828  0.00  0.00      PROA C  
ATOM   4903  CG  ASP A 631      46.436  63.723  70.342  0.00  0.00      PROA C  
ATOM   4904  OD1 ASP A 631      45.891  64.381  71.266  0.00  0.00      PROA O  
ATOM   4905  OD2 ASP A 631      47.504  64.112  69.802  0.00  0.00      PROA O1-
ATOM   4906  N   ASN A 632      45.904  61.784  73.645  1.00 26.97      PROA N  
ATOM   4907  CA  ASN A 632      44.924  61.115  74.523  1.00 26.97      PROA C  
ATOM   4908  C   ASN A 632      43.462  61.427  74.193  1.00 26.97      PROA C  
ATOM   4909  O   ASN A 632      42.807  60.780  73.326  1.00 26.97      PROA O  
ATOM   4910  CB  ASN A 632      45.242  61.791  75.871  1.00 26.97      PROA C  
ATOM   4911  CG  ASN A 632      44.598  61.116  77.068  1.00 26.97      PROA C  
ATOM   4912  ND2 ASN A 632      45.386  60.938  78.106  1.00 26.97      PROA N  
ATOM   4913  OD1 ASN A 632      43.369  60.872  77.076  1.00 26.97      PROA O  
ATOM   4914  N   GLU A 633      45.025  64.024  74.503  0.00  0.00      PROA N  
ATOM   4915  CA  GLU A 633      44.685  65.429  74.644  0.00  0.00      PROA C  
ATOM   4916  C   GLU A 633      43.548  65.896  73.738  0.00  0.00      PROA C  
ATOM   4917  O   GLU A 633      42.620  66.580  74.175  0.00  0.00      PROA O  
ATOM   4918  CB  GLU A 633      45.926  66.322  74.380  0.00  0.00      PROA C  
ATOM   4919  CG  GLU A 633      47.071  66.108  75.402  0.00  0.00      PROA C  
ATOM   4920  CD  GLU A 633      48.214  67.094  75.188  0.00  0.00      PROA C  
ATOM   4921  OE1 GLU A 633      48.825  67.076  74.085  0.00  0.00      PROA O  
ATOM   4922  OE2 GLU A 633      48.521  67.892  76.113  0.00  0.00      PROA O1-
ATOM   4923  N   THR A 634      43.584  65.517  72.445  0.00  0.00      PROA N  
ATOM   4924  CA  THR A 634      42.632  66.029  71.460  0.00  0.00      PROA C  
ATOM   4925  C   THR A 634      41.503  65.055  71.168  0.00  0.00      PROA C  
ATOM   4926  O   THR A 634      40.499  65.420  70.555  0.00  0.00      PROA O  
ATOM   4927  CB  THR A 634      43.298  66.395  70.131  0.00  0.00      PROA C  
ATOM   4928  CG2 THR A 634      44.325  67.515  70.360  0.00  0.00      PROA C  
ATOM   4929  OG1 THR A 634      44.000  65.306  69.550  0.00  0.00      PROA O  
ATOM   4930  N   GLN A 635      41.628  63.797  71.631  0.00  0.00      PROA N  
ATOM   4931  CA  GLN A 635      40.707  62.698  71.396  0.00  0.00      PROA C  
ATOM   4932  C   GLN A 635      40.560  62.329  69.917  0.00  0.00      PROA C  
ATOM   4933  O   GLN A 635      39.477  62.000  69.429  0.00  0.00      PROA O  
ATOM   4934  CB  GLN A 635      39.350  62.868  72.134  0.00  0.00      PROA C  
ATOM   4935  CG  GLN A 635      39.515  62.940  73.673  0.00  0.00      PROA C  
ATOM   4936  CD  GLN A 635      38.177  63.127  74.392  0.00  0.00      PROA C  
ATOM   4937  NE2 GLN A 635      37.322  62.079  74.366  0.00  0.00      PROA N  
ATOM   4938  OE1 GLN A 635      37.891  64.178  74.976  0.00  0.00      PROA O
[truncated: 552,727 more chars]
