# Supplementary material for: Flexibility in Mannan-Binding Lectin-Associated Serine Proteases-1 and -2 Provides Insight on Lectin Pathway Activation
Source: Structure. 2017 Feb 7;25(2):364–75. doi: 10.1016/j.str.2016.12.014 (PMC5300068; doi:10.1016/j.str.2016.12.014)
Supplement: Data S5. The Ten Best-Fit Structures for the Full-Length Zymogen of MASP-2 from SASSIE Modeling, Figures 5E, 6E, and 7E [file mmc6.zip › fit05.pdb]

ATOM      1  N   HIS A   1     -19.734 106.887  26.939  0.00  0.00      PROA N  
ATOM      2  CA  HIS A   1     -20.646 106.745  25.738  0.00  0.00      PROA C  
ATOM      3  C   HIS A   1     -19.950 106.937  24.392  0.00  0.00      PROA C  
ATOM      4  O   HIS A   1     -19.638 105.968  23.701  0.00  0.00      PROA O  
ATOM      5  CB  HIS A   1     -21.894 107.676  25.894  0.00  0.00      PROA C  
ATOM      6  CG  HIS A   1     -22.922 107.551  24.788  0.00  0.00      PROA C  
ATOM      7  CD2 HIS A   1     -24.037 106.767  24.730  0.00  0.00      PROA C  
ATOM      8  ND1 HIS A   1     -23.000 108.385  23.690  0.00  0.00      PROA N  
ATOM      9  CE1 HIS A   1     -24.126 108.056  23.010  0.00  0.00      PROA C  
ATOM     10  NE2 HIS A   1     -24.790 107.078  23.604  0.00  0.00      PROA N  
ATOM     11  N   HIS A   2     -19.673 108.200  23.973  0.00  0.00      PROA N  
ATOM     12  CA  HIS A   2     -19.015 108.512  22.703  0.00  0.00      PROA C  
ATOM     13  C   HIS A   2     -17.604 107.950  22.572  0.00  0.00      PROA C  
ATOM     14  O   HIS A   2     -17.207 107.434  21.526  0.00  0.00      PROA O  
ATOM     15  CB  HIS A   2     -18.979 110.041  22.455  0.00  0.00      PROA C  
ATOM     16  CG  HIS A   2     -20.357 110.647  22.385  0.00  0.00      PROA C  
ATOM     17  CD2 HIS A   2     -20.955 111.572  23.187  0.00  0.00      PROA C  
ATOM     18  ND1 HIS A   2     -21.250 110.403  21.361  0.00  0.00      PROA N  
ATOM     19  CE1 HIS A   2     -22.343 111.173  21.589  0.00  0.00      PROA C  
ATOM     20  NE2 HIS A   2     -22.212 111.896  22.690  0.00  0.00      PROA N  
ATOM     21  N   HIS A   3     -16.817 108.023  23.661  0.00  0.00      PROA N  
ATOM     22  CA  HIS A   3     -15.484 107.450  23.733  0.00  0.00      PROA C  
ATOM     23  C   HIS A   3     -15.304 106.790  25.089  0.00  0.00      PROA C  
ATOM     24  O   HIS A   3     -15.387 107.438  26.135  0.00  0.00      PROA O  
ATOM     25  CB  HIS A   3     -14.379 108.508  23.468  0.00  0.00      PROA C  
ATOM     26  CG  HIS A   3     -14.324 109.631  24.474  0.00  0.00      PROA C  
ATOM     27  CD2 HIS A   3     -14.923 110.855  24.446  0.00  0.00      PROA C  
ATOM     28  ND1 HIS A   3     -13.448 109.669  25.541  0.00  0.00      PROA N  
ATOM     29  CE1 HIS A   3     -13.571 110.888  26.122  0.00  0.00      PROA C  
ATOM     30  NE2 HIS A   3     -14.456 111.646  25.491  0.00  0.00      PROA N  
ATOM     31  N   HIS A   4     -15.095 105.458  25.114  0.00  0.00      PROA N  
ATOM     32  CA  HIS A   4     -14.966 104.711  26.356  0.00  0.00      PROA C  
ATOM     33  C   HIS A   4     -13.728 105.141  27.137  0.00  0.00      PROA C  
ATOM     34  O   HIS A   4     -12.625 104.621  26.968  0.00  0.00      PROA O  
ATOM     35  CB  HIS A   4     -14.955 103.181  26.101  0.00  0.00      PROA C  
ATOM     36  CG  HIS A   4     -15.011 102.336  27.354  0.00  0.00      PROA C  
ATOM     37  CD2 HIS A   4     -16.063 101.672  27.909  0.00  0.00      PROA C  
ATOM     38  ND1 HIS A   4     -13.901 101.949  28.078  0.00  0.00      PROA N  
ATOM     39  CE1 HIS A   4     -14.325 101.096  29.042  0.00  0.00      PROA C  
ATOM     40  NE2 HIS A   4     -15.633 100.896  28.980  0.00  0.00      PROA N  
ATOM     41  N   HIS A   5     -13.902 106.127  28.028  0.00  0.00      PROA N  
ATOM     42  CA  HIS A   5     -12.900 106.539  28.985  0.00  0.00      PROA C  
ATOM     43  C   HIS A   5     -13.659 107.138  30.153  0.00  0.00      PROA C  
ATOM     44  O   HIS A   5     -14.745 107.693  29.979  0.00  0.00      PROA O  
ATOM     45  CB  HIS A   5     -11.901 107.563  28.385  0.00  0.00      PROA C  
ATOM     46  CG  HIS A   5     -10.719 107.867  29.269  0.00  0.00      PROA C  
ATOM     47  CD2 HIS A   5      -9.472 107.314  29.275  0.00  0.00      PROA C  
ATOM     48  ND1 HIS A   5     -10.656 108.937  30.137  0.00  0.00      PROA N  
ATOM     49  CE1 HIS A   5      -9.399 108.970  30.647  0.00  0.00      PROA C  
ATOM     50  NE2 HIS A   5      -8.642 108.003  30.152  0.00  0.00      PROA N  
ATOM     51  N   HIS A   6     -13.129 107.016  31.381  0.00  0.00      PROA N  
ATOM     52  CA  HIS A   6     -13.865 107.402  32.571  0.00  0.00      PROA C  
ATOM     53  C   HIS A   6     -12.918 108.021  33.573  0.00  0.00      PROA C  
ATOM     54  O   HIS A   6     -12.125 107.335  34.219  0.00  0.00      PROA O  
ATOM     55  CB  HIS A   6     -14.573 106.191  33.238  0.00  0.00      PROA C  
ATOM     56  CG  HIS A   6     -15.484 105.442  32.293  0.00  0.00      PROA C  
ATOM     57  CD2 HIS A   6     -16.801 105.643  32.005  0.00  0.00      PROA C  
ATOM     58  ND1 HIS A   6     -15.137 104.267  31.654  0.00  0.00      PROA N  
ATOM     59  CE1 HIS A   6     -16.239 103.824  30.999  0.00  0.00      PROA C  
ATOM     60  NE2 HIS A   6     -17.276 104.626  31.182  0.00  0.00      PROA N  
ATOM     61  N   ILE A   7     -12.971 109.354  33.714  0.00  0.00      PROA N  
ATOM     62  CA  ILE A   7     -12.134 110.085  34.644  0.00  0.00      PROA C  
ATOM     63  C   ILE A   7     -13.021 111.184  35.268  0.00  0.00      PROA C  
ATOM     64  O   ILE A   7     -13.894 111.741  34.603  0.00  0.00      PROA O  
ATOM     65  CB  ILE A   7     -10.825 110.610  34.030  0.00  0.00      PROA C  
ATOM     66  CG1 ILE A   7     -10.309 109.892  32.751  0.00  0.00      PROA C  
ATOM     67  CG2 ILE A   7      -9.733 110.495  35.118  0.00  0.00      PROA C  
ATOM     68  CD  ILE A   7     -10.921 110.412  31.442  0.00  0.00      PROA C  
ATOM     69  N   ASP A   8     -12.921 111.440  36.596  0.00  0.00      PROA N  
ATOM     70  CA  ASP A   8     -13.862 112.292  37.323  0.00  0.00      PROA C  
ATOM     71  C   ASP A   8     -13.932 113.809  36.980  0.00  0.00      PROA C  
ATOM     72  O   ASP A   8     -15.020 114.376  36.852  0.00  0.00      PROA O  
ATOM     73  CB  ASP A   8     -13.641 112.072  38.852  0.00  0.00      PROA C  
ATOM     74  CG  ASP A   8     -14.826 112.496  39.714  0.00  0.00      PROA C  
ATOM     75  OD1 ASP A   8     -15.998 112.323  39.290  0.00  0.00      PROA O  
ATOM     76  OD2 ASP A   8     -14.594 112.883  40.891  0.00  0.00      PROA O1-
ATOM     77  N   GLY A   9     -12.777 114.511  36.850  0.00  0.00      PROA N  
ATOM     78  CA  GLY A   9     -12.700 115.975  36.648  0.00  0.00      PROA C  
ATOM     79  C   GLY A   9     -11.402 116.475  36.026  0.00  0.00      PROA C  
ATOM     80  O   GLY A   9     -10.802 115.812  35.197  0.00  0.00      PROA O  
ATOM     81  N   ARG A  10     -10.918 117.675  36.430  0.00  0.00      PROA N  
ATOM     82  CA  ARG A  10      -9.564 118.167  36.147  0.00  0.00      PROA C  
ATOM     83  C   ARG A  10      -9.337 119.589  36.614  0.00  0.00      PROA C  
ATOM     84  O   ARG A  10      -9.847 120.554  36.047  0.00  0.00      PROA O  
ATOM     85  CB  ARG A  10      -9.043 118.188  34.664  0.00  0.00      PROA C  
ATOM     86  CG  ARG A  10      -7.615 118.781  34.471  0.00  0.00      PROA C  
ATOM     87  CD  ARG A  10      -6.975 118.612  33.085  0.00  0.00      PROA C  
ATOM     88  NE  ARG A  10      -5.682 119.378  33.090  0.00  0.00      PROA N  
ATOM     89  CZ  ARG A  10      -4.524 118.964  33.591  0.00  0.00      PROA C  
ATOM     90  NH1 ARG A  10      -4.360 117.803  34.185  0.00  0.00      PROA N1+
ATOM     91  NH2 ARG A  10      -3.474 119.753  33.487  0.00  0.00      PROA N  
ATOM     92  N   SER A  11      -8.453 119.737  37.615  0.00  0.00      PROA N  
ATOM     93  CA  SER A  11      -7.494 120.831  37.626  0.00  0.00      PROA C  
ATOM     94  C   SER A  11      -6.242 120.192  38.189  0.00  0.00      PROA C  
ATOM     95  O   SER A  11      -6.262 119.029  38.598  0.00  0.00      PROA O  
ATOM     96  CB  SER A  11      -7.886 122.139  38.388  0.00  0.00      PROA C  
ATOM     97  OG  SER A  11      -7.813 122.019  39.809  0.00  0.00      PROA O  
ATOM     98  N   LYS A  12      -5.100 120.906  38.167  0.00  0.00      PROA N  
ATOM     99  CA  LYS A  12      -3.851 120.435  38.742  0.00  0.00      PROA C  
ATOM    100  C   LYS A  12      -3.944 120.181  40.251  0.00  0.00      PROA C  
ATOM    101  O   LYS A  12      -3.412 119.201  40.778  0.00  0.00      PROA O  
ATOM    102  CB  LYS A  12      -2.720 121.442  38.423  0.00  0.00      PROA C  
ATOM    103  CG  LYS A  12      -1.312 120.973  38.825  0.00  0.00      PROA C  
ATOM    104  CD  LYS A  12      -0.222 121.970  38.390  0.00  0.00      PROA C  
ATOM    105  CE  LYS A  12       1.205 121.493  38.709  0.00  0.00      PROA C  
ATOM    106  NZ  LYS A  12       2.212 122.472  38.227  0.00  0.00      PROA N1+
ATOM    107  N   TRP A  13      -4.670 121.064  40.968  0.00  0.00      PROA N  
ATOM    108  CA  TRP A  13      -4.889 120.992  42.404  0.00  0.00      PROA C  
ATOM    109  C   TRP A  13      -6.304 121.476  42.747  0.00  0.00      PROA C  
ATOM    110  O   TRP A  13      -6.559 121.914  43.875  0.00  0.00      PROA O  
ATOM    111  CB  TRP A  13      -3.815 121.826  43.154  0.00  0.00      PROA C  
ATOM    112  CG  TRP A  13      -2.427 121.289  42.990  0.00  0.00      PROA C  
ATOM    113  CD1 TRP A  13      -1.475 121.707  42.091  0.00  0.00      PROA C  
ATOM    114  CD2 TRP A  13      -1.847 120.197  43.724  0.00  0.00      PROA C  
ATOM    115  CE2 TRP A  13      -0.538 120.011  43.215  0.00  0.00      PROA C  
ATOM    116  CE3 TRP A  13      -2.308 119.370  44.752  0.00  0.00      PROA C  
ATOM    117  NE1 TRP A  13      -0.341 120.937  42.234  0.00  0.00      PROA N  
ATOM    118  CZ2 TRP A  13       0.300 119.018  43.695  0.00  0.00      PROA C  
ATOM    119  CZ3 TRP A  13      -1.461 118.367  45.234  0.00  0.00      PROA C  
ATOM    120  CH2 TRP A  13      -0.184 118.189  44.710  0.00  0.00      PROA C  
ATOM    121  N   PRO A  14      -7.243 121.467  41.799  0.00  0.00      PROA N  
ATOM    122  CA  PRO A  14      -8.481 122.222  41.913  0.00  0.00      PROA C  
ATOM    123  C   PRO A  14      -9.470 121.590  42.879  0.00  0.00      PROA C  
ATOM    124  O   PRO A  14     -10.149 122.317  43.608  0.00  0.00      PROA O  
ATOM    125  CB  PRO A  14      -8.959 122.296  40.458  0.00  0.00      PROA C  
ATOM    126  CG  PRO A  14      -8.480 120.988  39.824  0.00  0.00      PROA C  
ATOM    127  CD  PRO A  14      -7.134 120.766  40.513  0.00  0.00      PROA C  
ATOM    128  N   GLU A  15      -9.584 120.249  42.898  0.00  0.00      PROA N  
ATOM    129  CA  GLU A  15     -10.412 119.530  43.845  0.00  0.00      PROA C  
ATOM    130  C   GLU A  15      -9.642 119.246  45.142  0.00  0.00      PROA C  
ATOM    131  O   GLU A  15      -8.431 118.996  45.085  0.00  0.00      PROA O  
ATOM    132  CB  GLU A  15     -10.918 118.180  43.264  0.00  0.00      PROA C  
ATOM    133  CG  GLU A  15     -11.879 118.348  42.060  0.00  0.00      PROA C  
ATOM    134  CD  GLU A  15     -12.436 117.016  41.568  0.00  0.00      PROA C  
ATOM    135  OE1 GLU A  15     -11.652 116.174  41.054  0.00  0.00      PROA O  
ATOM    136  OE2 GLU A  15     -13.674 116.796  41.672  0.00  0.00      PROA O1-
ATOM    137  N   PRO A  16     -10.260 119.259  46.326  0.00  0.00      PROA N  
ATOM    138  CA  PRO A  16      -9.786 118.541  47.510  0.00  0.00      PROA C  
ATOM    139  C   PRO A  16      -9.225 117.140  47.282  0.00  0.00      PROA C  
ATOM    140  O   PRO A  16      -9.785 116.373  46.495  0.00  0.00      PROA O  
ATOM    141  CB  PRO A  16     -11.004 118.525  48.444  0.00  0.00      PROA C  
ATOM    142  CG  PRO A  16     -11.745 119.814  48.081  0.00  0.00      PROA C  
ATOM    143  CD  PRO A  16     -11.571 119.870  46.563  0.00  0.00      PROA C  
ATOM    144  N   VAL A  17      -8.136 116.772  47.984  0.00  0.00      PROA N  
ATOM    145  CA  VAL A  17      -7.558 115.440  47.896  0.00  0.00      PROA C  
ATOM    146  C   VAL A  17      -8.005 114.623  49.098  0.00  0.00      PROA C  
ATOM    147  O   VAL A  17      -7.641 114.896  50.243  0.00  0.00      PROA O  
ATOM    148  CB  VAL A  17      -6.033 115.475  47.770  0.00  0.00      PROA C  
ATOM    149  CG1 VAL A  17      -5.420 114.061  47.866  0.00  0.00      PROA C  
ATOM    150  CG2 VAL A  17      -5.664 116.118  46.417  0.00  0.00      PROA C  
ATOM    151  N   PHE A  18      -8.837 113.596  48.865  0.00  0.00      PROA N  
ATOM    152  CA  PHE A  18      -9.302 112.698  49.900  0.00  0.00      PROA C  
ATOM    153  C   PHE A  18      -9.806 111.441  49.203  0.00  0.00      PROA C  
ATOM    154  O   PHE A  18     -10.048 111.436  47.993  0.00  0.00      PROA O  
ATOM    155  CB  PHE A  18     -10.396 113.331  50.828  0.00  0.00      PROA C  
ATOM    156  CG  PHE A  18     -11.727 113.570  50.148  0.00  0.00      PROA C  
ATOM    157  CD1 PHE A  18     -11.903 114.655  49.272  0.00  0.00      PROA C  
ATOM    158  CD2 PHE A  18     -12.822 112.726  50.410  0.00  0.00      PROA C  
ATOM    159  CE1 PHE A  18     -13.133 114.868  48.636  0.00  0.00      PROA C  
ATOM    160  CE2 PHE A  18     -14.056 112.941  49.784  0.00  0.00      PROA C  
ATOM    161  CZ  PHE A  18     -14.209 114.008  48.890  0.00  0.00      PROA C  
ATOM    162  N   GLY A  19      -9.961 110.329  49.943  0.00  0.00      PROA N  
ATOM    163  CA  GLY A  19     -10.484 109.108  49.354  0.00  0.00      PROA C  
ATOM    164  C   GLY A  19     -10.437 107.925  50.275  0.00  0.00      PROA C  
ATOM    165  O   GLY A  19     -10.096 108.019  51.455  0.00  0.00      PROA O  
ATOM    166  N   ARG A  20     -10.801 106.759  49.719  0.00  0.00      PROA N  
ATOM    167  CA  ARG A  20     -10.925 105.500  50.421  0.00  0.00      PROA C  
ATOM    168  C   ARG A  20      -9.958 104.473  49.854  0.00  0.00      PROA C  
ATOM    169  O   ARG A  20      -9.825 104.307  48.639  0.00  0.00      PROA O  
ATOM    170  CB  ARG A  20     -12.379 104.981  50.297  0.00  0.00      PROA C  
ATOM    171  CG  ARG A  20     -12.664 103.612  50.948  0.00  0.00      PROA C  
ATOM    172  CD  ARG A  20     -14.156 103.256  50.900  0.00  0.00      PROA C  
ATOM    173  NE  ARG A  20     -14.326 101.883  51.471  0.00  0.00      PROA N  
ATOM    174  CZ  ARG A  20     -14.595 100.785  50.788  0.00  0.00      PROA C  
ATOM    175  NH1 ARG A  20     -14.528 100.677  49.485  0.00  0.00      PROA N1+
ATOM    176  NH2 ARG A  20     -14.984  99.762  51.515  0.00  0.00      PROA N  
ATOM    177  N   LEU A  21      -9.255 103.758  50.743  0.00  0.00      PROA N  
ATOM    178  CA  LEU A  21      -8.306 102.715  50.420  0.00  0.00      PROA C  
ATOM    179  C   LEU A  21      -8.806 101.433  51.045  0.00  0.00      PROA C  
ATOM    180  O   LEU A  21      -9.278 101.414  52.183  0.00  0.00      PROA O  
ATOM    181  CB  LEU A  21      -6.894 103.020  50.975  0.00  0.00      PROA C  
ATOM    182  CG  LEU A  21      -6.276 104.317  50.423  0.00  0.00      PROA C  
ATOM    183  CD1 LEU A  21      -5.022 104.698  51.217  0.00  0.00      PROA C  
ATOM    184  CD2 LEU A  21      -5.955 104.200  48.930  0.00  0.00      PROA C  
ATOM    185  N   VAL A  22      -8.761 100.318  50.302  0.00  0.00      PROA N  
ATOM    186  CA  VAL A  22      -9.391  99.110  50.782  0.00  0.00      PROA C  
ATOM    187  C   VAL A  22      -8.652  97.893  50.249  0.00  0.00      PROA C  
ATOM    188  O   VAL A  22      -8.115  97.883  49.137  0.00  0.00      PROA O  
ATOM    189  CB  VAL A  22     -10.881  99.110  50.423  0.00  0.00      PROA C  
ATOM    190  CG1 VAL A  22     -11.145  98.724  48.953  0.00  0.00      PROA C  
ATOM    191  CG2 VAL A  22     -11.635  98.204  51.400  0.00  0.00      PROA C  
ATOM    192  N   SER A  23      -8.575  96.815  51.051  0.00  0.00      PROA N  
ATOM    193  CA  SER A  23      -8.127  95.505  50.600  0.00  0.00      PROA C  
ATOM    194  C   SER A  23      -9.022  94.903  49.522  0.00  0.00      PROA C  
ATOM    195  O   SER A  23     -10.233  95.129  49.501  0.00  0.00      PROA O  
ATOM    196  CB  SER A  23      -7.978  94.480  51.751  0.00  0.00      PROA C  
ATOM    197  OG  SER A  23      -9.176  94.400  52.522  0.00  0.00      PROA O  
ATOM    198  N   LEU A  24      -8.463  94.114  48.573  0.00  0.00      PROA N  
ATOM    199  CA  LEU A  24      -9.283  93.482  47.547  0.00  0.00      PROA C  
ATOM    200  C   LEU A  24     -10.331  92.529  48.123  0.00  0.00      PROA C  
ATOM    201  O   LEU A  24     -10.088  91.761  49.057  0.00  0.00      PROA O  
ATOM    202  CB  LEU A  24      -8.467  92.803  46.408  0.00  0.00      PROA C  
ATOM    203  CG  LEU A  24      -8.056  91.319  46.573  0.00  0.00      PROA C  
ATOM    204  CD1 LEU A  24      -7.466  90.798  45.252  0.00  0.00      PROA C  
ATOM    205  CD2 LEU A  24      -7.071  91.086  47.728  0.00  0.00      PROA C  
ATOM    206  N   GLY A  25     -11.561  92.595  47.577  0.00  0.00      PROA N  
ATOM    207  CA  GLY A  25     -12.674  91.742  47.978  0.00  0.00      PROA C  
ATOM    208  C   GLY A  25     -13.373  92.133  49.259  0.00  0.00      PROA C  
ATOM    209  O   GLY A  25     -14.309  91.452  49.667  0.00  0.00      PROA O  
ATOM    210  N   PHE A  26     -12.980  93.247  49.912  0.00  0.00      PROA N  
ATOM    211  CA  PHE A  26     -13.571  93.734  51.156  0.00  0.00      PROA C  
ATOM    212  C   PHE A  26     -15.084  94.012  51.029  0.00  0.00      PROA C  
ATOM    213  O   PHE A  26     -15.488  94.530  49.980  0.00  0.00      PROA O  
ATOM    214  CB  PHE A  26     -12.796  95.010  51.595  0.00  0.00      PROA C  
ATOM    215  CG  PHE A  26     -13.200  95.599  52.929  0.00  0.00      PROA C  
ATOM    216  CD1 PHE A  26     -14.304  96.466  53.037  0.00  0.00      PROA C  
ATOM    217  CD2 PHE A  26     -12.431  95.344  54.078  0.00  0.00      PROA C  
ATOM    218  CE1 PHE A  26     -14.672  97.008  54.275  0.00  0.00      PROA C  
ATOM    219  CE2 PHE A  26     -12.782  95.903  55.314  0.00  0.00      PROA C  
ATOM    220  CZ  PHE A  26     -13.914  96.719  55.416  0.00  0.00      PROA C  
ATOM    221  N   PRO A  27     -15.978  93.720  51.991  0.00  0.00      PROA N  
ATOM    222  CA  PRO A  27     -15.687  93.260  53.354  0.00  0.00      PROA C  
ATOM    223  C   PRO A  27     -15.167  91.843  53.469  0.00  0.00      PROA C  
ATOM    224  O   PRO A  27     -14.513  91.521  54.465  0.00  0.00      PROA O  
ATOM    225  CB  PRO A  27     -17.029  93.388  54.088  0.00  0.00      PROA C  
ATOM    226  CG  PRO A  27     -17.743  94.520  53.352  0.00  0.00      PROA C  
ATOM    227  CD  PRO A  27     -17.341  94.262  51.901  0.00  0.00      PROA C  
ATOM    228  N   GLU A  28     -15.493  90.962  52.506  0.00  0.00      PROA N  
ATOM    229  CA  GLU A  28     -14.950  89.616  52.415  0.00  0.00      PROA C  
ATOM    230  C   GLU A  28     -13.422  89.511  52.443  0.00  0.00      PROA C  
ATOM    231  O   GLU A  28     -12.678  90.451  52.157  0.00  0.00      PROA O  
ATOM    232  CB  GLU A  28     -15.553  88.794  51.240  0.00  0.00      PROA C  
ATOM    233  CG  GLU A  28     -16.968  88.232  51.531  0.00  0.00      PROA C  
ATOM    234  CD  GLU A  28     -16.940  87.063  52.512  0.00  0.00      PROA C  
ATOM    235  OE1 GLU A  28     -17.459  87.205  53.650  0.00  0.00      PROA O  
ATOM    236  OE2 GLU A  28     -16.407  85.979  52.148  0.00  0.00      PROA O1-
ATOM    237  N   LYS A  29     -12.924  88.329  52.844  0.00  0.00      PROA N  
ATOM    238  CA  LYS A  29     -11.516  88.044  53.020  0.00  0.00      PROA C  
ATOM    239  C   LYS A  29     -10.636  88.282  51.794  0.00  0.00      PROA C  
ATOM    240  O   LYS A  29     -11.007  88.000  50.649  0.00  0.00      PROA O  
ATOM    241  CB  LYS A  29     -11.288  86.603  53.560  0.00  0.00      PROA C  
ATOM    242  CG  LYS A  29     -11.629  85.417  52.626  0.00  0.00      PROA C  
ATOM    243  CD  LYS A  29     -13.082  85.369  52.111  0.00  0.00      PROA C  
ATOM    244  CE  LYS A  29     -13.508  84.002  51.548  0.00  0.00      PROA C  
ATOM    245  NZ  LYS A  29     -14.863  84.087  50.952  0.00  0.00      PROA N1+
ATOM    246  N   TYR A  30      -9.425  88.835  52.017  0.00  0.00      PROA N  
ATOM    247  CA  TYR A  30      -8.427  88.998  50.976  0.00  0.00      PROA C  
ATOM    248  C   TYR A  30      -7.914  87.668  50.425  0.00  0.00      PROA C  
ATOM    249  O   TYR A  30      -7.802  86.665  51.135  0.00  0.00      PROA O  
ATOM    250  CB  TYR A  30      -7.251  89.951  51.350  0.00  0.00      PROA C  
ATOM    251  CG  TYR A  30      -6.534  89.568  52.623  0.00  0.00      PROA C  
ATOM    252  CD1 TYR A  30      -7.042  89.979  53.863  0.00  0.00      PROA C  
ATOM    253  CD2 TYR A  30      -5.299  88.894  52.591  0.00  0.00      PROA C  
ATOM    254  CE1 TYR A  30      -6.357  89.697  55.050  0.00  0.00      PROA C  
ATOM    255  CE2 TYR A  30      -4.597  88.630  53.777  0.00  0.00      PROA C  
ATOM    256  CZ  TYR A  30      -5.136  89.015  55.008  0.00  0.00      PROA C  
ATOM    257  OH  TYR A  30      -4.458  88.721  56.205  0.00  0.00      PROA O  
ATOM    258  N   GLY A  31      -7.624  87.631  49.106  0.00  0.00      PROA N  
ATOM    259  CA  GLY A  31      -7.030  86.479  48.435  0.00  0.00      PROA C  
ATOM    260  C   GLY A  31      -5.590  86.177  48.806  0.00  0.00      PROA C  
ATOM    261  O   GLY A  31      -5.027  86.686  49.774  0.00  0.00      PROA O  
ATOM    262  N   ASN A  32      -4.951  85.324  47.985  0.00  0.00      PROA N  
ATOM    263  CA  ASN A  32      -3.565  84.916  48.146  0.00  0.00      PROA C  
ATOM    264  C   ASN A  32      -2.747  85.427  46.965  0.00  0.00      PROA C  
ATOM    265  O   ASN A  32      -3.265  85.565  45.857  0.00  0.00      PROA O  
ATOM    266  CB  ASN A  32      -3.449  83.369  48.183  0.00  0.00      PROA C  
ATOM    267  CG  ASN A  32      -4.245  82.791  49.354  0.00  0.00      PROA C  
ATOM    268  ND2 ASN A  32      -4.850  81.599  49.134  0.00  0.00      PROA N  
ATOM    269  OD1 ASN A  32      -4.365  83.369  50.437  0.00  0.00      PROA O  
ATOM    270  N   HIS A  33      -1.446  85.711  47.172  0.00  0.00      PROA N  
ATOM    271  CA  HIS A  33      -0.513  86.147  46.139  0.00  0.00      PROA C  
ATOM    272  C   HIS A  33      -0.890  87.415  45.368  0.00  0.00      PROA C  
ATOM    273  O   HIS A  33      -1.027  87.396  44.143  0.00  0.00      PROA O  
ATOM    274  CB  HIS A  33      -0.153  85.032  45.112  0.00  0.00      PROA C  
ATOM    275  CG  HIS A  33       0.525  83.817  45.683  0.00  0.00      PROA C  
ATOM    276  CD2 HIS A  33       1.857  83.567  45.821  0.00  0.00      PROA C  
ATOM    277  ND1 HIS A  33      -0.102  82.598  45.853  0.00  0.00      PROA N  
ATOM    278  CE1 HIS A  33       0.864  81.680  46.103  0.00  0.00      PROA C  
ATOM    279  NE2 HIS A  33       2.072  82.222  46.092  0.00  0.00      PROA N  
ATOM    280  N   GLN A  34      -1.042  88.570  46.041  0.00  0.00      PROA N  
ATOM    281  CA  GLN A  34      -1.225  89.816  45.315  0.00  0.00      PROA C  
ATOM    282  C   GLN A  34      -0.549  90.995  45.982  0.00  0.00      PROA C  
ATOM    283  O   GLN A  34      -0.509  91.139  47.207  0.00  0.00      PROA O  
ATOM    284  CB  GLN A  34      -2.693  90.197  44.957  0.00  0.00      PROA C  
ATOM    285  CG  GLN A  34      -3.670  90.363  46.146  0.00  0.00      PROA C  
ATOM    286  CD  GLN A  34      -4.003  89.036  46.821  0.00  0.00      PROA C  
ATOM    287  NE2 GLN A  34      -4.758  88.177  46.099  0.00  0.00      PROA N  
ATOM    288  OE1 GLN A  34      -3.597  88.762  47.951  0.00  0.00      PROA O  
ATOM    289  N   ASP A  35      -0.004  91.874  45.121  0.00  0.00      PROA N  
ATOM    290  CA  ASP A  35       0.630  93.117  45.478  0.00  0.00      PROA C  
ATOM    291  C   ASP A  35      -0.216  94.225  44.868  0.00  0.00      PROA C  
ATOM    292  O   ASP A  35      -0.566  94.183  43.686  0.00  0.00      PROA O  
ATOM    293  CB  ASP A  35       2.065  93.239  44.881  0.00  0.00      PROA C  
ATOM    294  CG  ASP A  35       3.049  92.206  45.407  0.00  0.00      PROA C  
ATOM    295  OD1 ASP A  35       2.805  91.556  46.453  0.00  0.00      PROA O  
ATOM    296  OD2 ASP A  35       4.151  92.098  44.799  0.00  0.00      PROA O1-
ATOM    297  N   ARG A  36      -0.558  95.252  45.656  0.00  0.00      PROA N  
ATOM    298  CA  ARG A  36      -1.208  96.439  45.139  0.00  0.00      PROA C  
ATOM    299  C   ARG A  36      -0.639  97.619  45.878  0.00  0.00      PROA C  
ATOM    300  O   ARG A  36      -0.205  97.516  47.025  0.00  0.00      PROA O  
ATOM    301  CB  ARG A  36      -2.752  96.447  45.299  0.00  0.00      PROA C  
ATOM    302  CG  ARG A  36      -3.463  95.316  44.524  0.00  0.00      PROA C  
ATOM    303  CD  ARG A  36      -5.003  95.326  44.582  0.00  0.00      PROA C  
ATOM    304  NE  ARG A  36      -5.465  95.561  45.991  0.00  0.00      PROA N  
ATOM    305  CZ  ARG A  36      -5.177  94.803  47.037  0.00  0.00      PROA C  
ATOM    306  NH1 ARG A  36      -4.605  93.631  46.924  0.00  0.00      PROA N1+
ATOM    307  NH2 ARG A  36      -5.461  95.240  48.245  0.00  0.00      PROA N  
ATOM    308  N   SER A  37      -0.602  98.786  45.227  0.00  0.00      PROA N  
ATOM    309  CA  SER A  37      -0.087  99.973  45.870  0.00  0.00      PROA C  
ATOM    310  C   SER A  37      -0.811 101.185  45.346  0.00  0.00      PROA C  
ATOM    311  O   SER A  37      -1.198 101.264  44.179  0.00  0.00      PROA O  
ATOM    312  CB  SER A  37       1.454 100.129  45.710  0.00  0.00      PROA C  
ATOM    313  OG  SER A  37       1.971 101.294  46.367  0.00  0.00      PROA O  
ATOM    314  N   TRP A  38      -1.028 102.158  46.239  0.00  0.00      PROA N  
ATOM    315  CA  TRP A  38      -1.700 103.397  45.953  0.00  0.00      PROA C  
ATOM    316  C   TRP A  38      -0.730 104.499  46.317  0.00  0.00      PROA C  
ATOM    317  O   TRP A  38      -0.169 104.522  47.413  0.00  0.00      PROA O  
ATOM    318  CB  TRP A  38      -3.016 103.557  46.764  0.00  0.00      PROA C  
ATOM    319  CG  TRP A  38      -3.951 102.390  46.663  0.00  0.00      PROA C  
ATOM    320  CD1 TRP A  38      -5.061 102.288  45.863  0.00  0.00      PROA C  
ATOM    321  CD2 TRP A  38      -3.890 101.176  47.436  0.00  0.00      PROA C  
ATOM    322  CE2 TRP A  38      -5.000 100.388  47.052  0.00  0.00      PROA C  
ATOM    323  CE3 TRP A  38      -3.016 100.696  48.412  0.00  0.00      PROA C  
ATOM    324  NE1 TRP A  38      -5.690 101.083  46.100  0.00  0.00      PROA N  
ATOM    325  CZ2 TRP A  38      -5.252  99.151  47.627  0.00  0.00      PROA C  
ATOM    326  CZ3 TRP A  38      -3.255  99.444  48.977  0.00  0.00      PROA C  
ATOM    327  CH2 TRP A  38      -4.358  98.687  48.597  0.00  0.00      PROA C  
ATOM    328  N   THR A  39      -0.489 105.436  45.386  0.00  0.00      PROA N  
ATOM    329  CA  THR A  39       0.353 106.596  45.638  0.00  0.00      PROA C  
ATOM    330  C   THR A  39      -0.541 107.811  45.715  0.00  0.00      PROA C  
ATOM    331  O   THR A  39      -1.168 108.237  44.743  0.00  0.00      PROA O  
ATOM    332  CB  THR A  39       1.537 106.761  44.671  0.00  0.00      PROA C  
ATOM    333  CG2 THR A  39       1.120 106.643  43.195  0.00  0.00      PROA C  
ATOM    334  OG1 THR A  39       2.229 107.999  44.822  0.00  0.00      PROA O  
ATOM    335  N   LEU A  40      -0.650 108.382  46.919  0.00  0.00      PROA N  
ATOM    336  CA  LEU A  40      -1.515 109.494  47.217  0.00  0.00      PROA C  
ATOM    337  C   LEU A  40      -0.665 110.746  47.189  0.00  0.00      PROA C  
ATOM    338  O   LEU A  40       0.396 110.819  47.811  0.00  0.00      PROA O  
ATOM    339  CB  LEU A  40      -2.232 109.348  48.588  0.00  0.00      PROA C  
ATOM    340  CG  LEU A  40      -3.100 108.075  48.773  0.00  0.00      PROA C  
ATOM    341  CD1 LEU A  40      -3.895 107.701  47.512  0.00  0.00      PROA C  
ATOM    342  CD2 LEU A  40      -2.295 106.873  49.294  0.00  0.00      PROA C  
ATOM    343  N   THR A  41      -1.095 111.755  46.416  0.00  0.00      PROA N  
ATOM    344  CA  THR A  41      -0.345 112.988  46.218  0.00  0.00      PROA C  
ATOM    345  C   THR A  41      -1.230 114.167  46.534  0.00  0.00      PROA C  
ATOM    346  O   THR A  41      -2.304 114.331  45.954  0.00  0.00      PROA O  
ATOM    347  CB  THR A  41       0.206 113.185  44.802  0.00  0.00      PROA C  
ATOM    348  CG2 THR A  41       1.346 112.180  44.567  0.00  0.00      PROA C  
ATOM    349  OG1 THR A  41      -0.783 112.949  43.800  0.00  0.00      PROA O  
ATOM    350  N   ALA A  42      -0.790 115.025  47.463  0.00  0.00      PROA N  
ATOM    351  CA  ALA A  42      -1.475 116.237  47.834  0.00  0.00      PROA C  
ATOM    352  C   ALA A  42      -0.834 117.450  47.143  0.00  0.00      PROA C  
ATOM    353  O   ALA A  42       0.298 117.351  46.653  0.00  0.00      PROA O  
ATOM    354  CB  ALA A  42      -1.422 116.402  49.367  0.00  0.00      PROA C  
ATOM    355  N   PRO A  43      -1.500 118.604  47.051  0.00  0.00      PROA N  
ATOM    356  CA  PRO A  43      -0.862 119.892  46.780  0.00  0.00      PROA C  
ATOM    357  C   PRO A  43       0.385 120.215  47.623  0.00  0.00      PROA C  
ATOM    358  O   PRO A  43       0.434 119.772  48.775  0.00  0.00      PROA O  
ATOM    359  CB  PRO A  43      -1.985 120.939  46.966  0.00  0.00      PROA C  
ATOM    360  CG  PRO A  43      -3.161 120.187  47.606  0.00  0.00      PROA C  
ATOM    361  CD  PRO A  43      -2.952 118.737  47.186  0.00  0.00      PROA C  
ATOM    362  N   PRO A  44       1.393 120.954  47.143  0.00  0.00      PROA N  
ATOM    363  CA  PRO A  44       2.373 121.656  47.977  0.00  0.00      PROA C  
ATOM    364  C   PRO A  44       1.833 122.314  49.247  0.00  0.00      PROA C  
ATOM    365  O   PRO A  44       0.819 123.013  49.193  0.00  0.00      PROA O  
ATOM    366  CB  PRO A  44       3.030 122.664  47.019  0.00  0.00      PROA C  
ATOM    367  CG  PRO A  44       2.917 121.983  45.653  0.00  0.00      PROA C  
ATOM    368  CD  PRO A  44       1.548 121.306  45.730  0.00  0.00      PROA C  
ATOM    369  N   GLY A  45       2.501 122.107  50.404  0.00  0.00      PROA N  
ATOM    370  CA  GLY A  45       2.089 122.670  51.691  0.00  0.00      PROA C  
ATOM    371  C   GLY A  45       0.956 121.925  52.362  0.00  0.00      PROA C  
ATOM    372  O   GLY A  45       0.393 122.375  53.358  0.00  0.00      PROA O  
ATOM    373  N   PHE A  46       0.618 120.736  51.851  0.00  0.00      PROA N  
ATOM    374  CA  PHE A  46      -0.307 119.814  52.470  0.00  0.00      PROA C  
ATOM    375  C   PHE A  46       0.433 118.531  52.807  0.00  0.00      PROA C  
ATOM    376  O   PHE A  46       1.451 118.184  52.208  0.00  0.00      PROA O  
ATOM    377  CB  PHE A  46      -1.547 119.466  51.593  0.00  0.00      PROA C  
ATOM    378  CG  PHE A  46      -2.559 120.585  51.517  0.00  0.00      PROA C  
ATOM    379  CD1 PHE A  46      -2.308 121.753  50.775  0.00  0.00      PROA C  
ATOM    380  CD2 PHE A  46      -3.835 120.418  52.086  0.00  0.00      PROA C  
ATOM    381  CE1 PHE A  46      -3.301 122.727  50.610  0.00  0.00      PROA C  
ATOM    382  CE2 PHE A  46      -4.828 121.394  51.938  0.00  0.00      PROA C  
ATOM    383  CZ  PHE A  46      -4.559 122.549  51.197  0.00  0.00      PROA C  
ATOM    384  N   ARG A  47      -0.077 117.793  53.799  0.00  0.00      PROA N  
ATOM    385  CA  ARG A  47       0.376 116.465  54.131  0.00  0.00      PROA C  
ATOM    386  C   ARG A  47      -0.854 115.584  54.175  0.00  0.00      PROA C  
ATOM    387  O   ARG A  47      -1.978 116.056  54.323  0.00  0.00      PROA O  
ATOM    388  CB  ARG A  47       1.144 116.419  55.478  0.00  0.00      PROA C  
ATOM    389  CG  ARG A  47       0.353 116.902  56.713  0.00  0.00      PROA C  
ATOM    390  CD  ARG A  47       1.178 116.809  58.003  0.00  0.00      PROA C  
ATOM    391  NE  ARG A  47       0.298 117.257  59.128  0.00  0.00      PROA N  
ATOM    392  CZ  ARG A  47       0.563 117.070  60.412  0.00  0.00      PROA C  
ATOM    393  NH1 ARG A  47       1.697 116.575  60.849  0.00  0.00      PROA N1+
ATOM    394  NH2 ARG A  47      -0.365 117.400  61.279  0.00  0.00      PROA N  
ATOM    395  N   LEU A  48      -0.696 114.271  54.004  0.00  0.00      PROA N  
ATOM    396  CA  LEU A  48      -1.803 113.346  53.936  0.00  0.00      PROA C  
ATOM    397  C   LEU A  48      -2.027 112.692  55.284  0.00  0.00      PROA C  
ATOM    398  O   LEU A  48      -1.111 112.144  55.900  0.00  0.00      PROA O  
ATOM    399  CB  LEU A  48      -1.565 112.298  52.828  0.00  0.00      PROA C  
ATOM    400  CG  LEU A  48      -1.584 112.921  51.414  0.00  0.00      PROA C  
ATOM    401  CD1 LEU A  48      -0.521 112.282  50.516  0.00  0.00      PROA C  
ATOM    402  CD2 LEU A  48      -2.977 112.824  50.775  0.00  0.00      PROA C  
ATOM    403  N   ARG A  49      -3.276 112.766  55.772  0.00  0.00      PROA N  
ATOM    404  CA  ARG A  49      -3.727 112.182  57.012  0.00  0.00      PROA C  
ATOM    405  C   ARG A  49      -4.466 110.898  56.693  0.00  0.00      PROA C  
ATOM    406  O   ARG A  49      -5.500 110.918  56.027  0.00  0.00      PROA O  
ATOM    407  CB  ARG A  49      -4.697 113.161  57.719  0.00  0.00      PROA C  
ATOM    408  CG  ARG A  49      -5.251 112.684  59.078  0.00  0.00      PROA C  
ATOM    409  CD  ARG A  49      -6.146 113.745  59.732  0.00  0.00      PROA C  
ATOM    410  NE  ARG A  49      -6.604 113.228  61.063  0.00  0.00      PROA N  
ATOM    411  CZ  ARG A  49      -7.761 112.621  61.290  0.00  0.00      PROA C  
ATOM    412  NH1 ARG A  49      -8.575 112.256  60.326  0.00  0.00      PROA N1+
ATOM    413  NH2 ARG A  49      -8.129 112.378  62.531  0.00  0.00      PROA N  
ATOM    414  N   LEU A  50      -3.943 109.748  57.144  0.00  0.00      PROA N  
ATOM    415  CA  LEU A  50      -4.502 108.441  56.867  0.00  0.00      PROA C  
ATOM    416  C   LEU A  50      -4.910 107.758  58.162  0.00  0.00      PROA C  
ATOM    417  O   LEU A  50      -4.200 107.800  59.170  0.00  0.00      PROA O  
ATOM    418  CB  LEU A  50      -3.497 107.584  56.051  0.00  0.00      PROA C  
ATOM    419  CG  LEU A  50      -3.960 106.158  55.671  0.00  0.00      PROA C  
ATOM    420  CD1 LEU A  50      -3.392 105.755  54.303  0.00  0.00      PROA C  
ATOM    421  CD2 LEU A  50      -3.546 105.096  56.702  0.00  0.00      PROA C  
ATOM    422  N   TYR A  51      -6.095 107.123  58.173  0.00  0.00      PROA N  
ATOM    423  CA  TYR A  51      -6.600 106.420  59.332  0.00  0.00      PROA C  
ATOM    424  C   TYR A  51      -7.369 105.179  58.893  0.00  0.00      PROA C  
ATOM    425  O   TYR A  51      -8.025 105.152  57.850  0.00  0.00      PROA O  
ATOM    426  CB  TYR A  51      -7.467 107.330  60.258  0.00  0.00      PROA C  
ATOM    427  CG  TYR A  51      -8.675 107.926  59.568  0.00  0.00      PROA C  
ATOM    428  CD1 TYR A  51      -8.567 109.120  58.832  0.00  0.00      PROA C  
ATOM    429  CD2 TYR A  51      -9.941 107.326  59.700  0.00  0.00      PROA C  
ATOM    430  CE1 TYR A  51      -9.693 109.688  58.221  0.00  0.00      PROA C  
ATOM    431  CE2 TYR A  51     -11.071 107.894  59.092  0.00  0.00      PROA C  
ATOM    432  CZ  TYR A  51     -10.945 109.078  58.355  0.00  0.00      PROA C  
ATOM    433  OH  TYR A  51     -12.068 109.646  57.716  0.00  0.00      PROA O  
ATOM    434  N   PHE A  52      -7.281 104.097  59.692  0.00  0.00      PROA N  
ATOM    435  CA  PHE A  52      -7.906 102.823  59.390  0.00  0.00      PROA C  
ATOM    436  C   PHE A  52      -9.234 102.682  60.125  0.00  0.00      PROA C  
ATOM    437  O   PHE A  52      -9.290 102.557  61.350  0.00  0.00      PROA O  
ATOM    438  CB  PHE A  52      -7.000 101.617  59.763  0.00  0.00      PROA C  
ATOM    439  CG  PHE A  52      -5.756 101.569  58.911  0.00  0.00      PROA C  
ATOM    440  CD1 PHE A  52      -4.607 102.304  59.257  0.00  0.00      PROA C  
ATOM    441  CD2 PHE A  52      -5.689 100.699  57.810  0.00  0.00      PROA C  
ATOM    442  CE1 PHE A  52      -3.419 102.161  58.530  0.00  0.00      PROA C  
ATOM    443  CE2 PHE A  52      -4.505 100.559  57.073  0.00  0.00      PROA C  
ATOM    444  CZ  PHE A  52      -3.367 101.289  57.437  0.00  0.00      PROA C  
ATOM    445  N   THR A  53     -10.360 102.692  59.385  0.00  0.00      PROA N  
ATOM    446  CA  THR A  53     -11.683 102.344  59.907  0.00  0.00      PROA C  
ATOM    447  C   THR A  53     -11.763 100.893  60.351  0.00  0.00      PROA C  
ATOM    448  O   THR A  53     -12.327 100.568  61.398  0.00  0.00      PROA O  
ATOM    449  CB  THR A  53     -12.826 102.673  58.945  0.00  0.00      PROA C  
ATOM    450  CG2 THR A  53     -14.196 102.224  59.481  0.00  0.00      PROA C  
ATOM    451  OG1 THR A  53     -12.914 104.084  58.788  0.00  0.00      PROA O  
ATOM    452  N   HIS A  54     -11.150  99.976  59.577  0.00  0.00      PROA N  
ATOM    453  CA  HIS A  54     -11.118  98.569  59.925  0.00  0.00      PROA C  
ATOM    454  C   HIS A  54      -9.782  97.973  59.525  0.00  0.00      PROA C  
ATOM    455  O   HIS A  54      -9.242  98.283  58.463  0.00  0.00      PROA O  
ATOM    456  CB  HIS A  54     -12.255  97.778  59.229  0.00  0.00      PROA C  
ATOM    457  CG  HIS A  54     -12.405  96.377  59.760  0.00  0.00      PROA C  
ATOM    458  CD2 HIS A  54     -11.919  95.195  59.290  0.00  0.00      PROA C  
ATOM    459  ND1 HIS A  54     -13.235  96.048  60.812  0.00  0.00      PROA N  
ATOM    460  CE1 HIS A  54     -13.204  94.699  60.942  0.00  0.00      PROA C  
ATOM    461  NE2 HIS A  54     -12.417  94.137  60.040  0.00  0.00      PROA N  
ATOM    462  N   PHE A  55      -9.205  97.106  60.379  0.00  0.00      PROA N  
ATOM    463  CA  PHE A  55      -7.964  96.425  60.072  0.00  0.00      PROA C  
ATOM    464  C   PHE A  55      -8.018  95.026  60.682  0.00  0.00      PROA C  
ATOM    465  O   PHE A  55      -8.353  94.844  61.855  0.00  0.00      PROA O  
ATOM    466  CB  PHE A  55      -6.756  97.228  60.621  0.00  0.00      PROA C  
ATOM    467  CG  PHE A  55      -5.459  96.712  60.060  0.00  0.00      PROA C  
ATOM    468  CD1 PHE A  55      -4.727  95.705  60.711  0.00  0.00      PROA C  
ATOM    469  CD2 PHE A  55      -4.933  97.281  58.890  0.00  0.00      PROA C  
ATOM    470  CE1 PHE A  55      -3.499  95.273  60.195  0.00  0.00      PROA C  
ATOM    471  CE2 PHE A  55      -3.704  96.861  58.376  0.00  0.00      PROA C  
ATOM    472  CZ  PHE A  55      -2.988  95.850  59.026  0.00  0.00      PROA C  
ATOM    473  N   ASN A  56      -7.699  93.999  59.881  0.00  0.00      PROA N  
ATOM    474  CA  ASN A  56      -7.905  92.616  60.240  0.00  0.00      PROA C  
ATOM    475  C   ASN A  56      -7.065  91.757  59.292  0.00  0.00      PROA C  
ATOM    476  O   ASN A  56      -7.549  91.283  58.265  0.00  0.00      PROA O  
ATOM    477  CB  ASN A  56      -9.429  92.286  60.135  0.00  0.00      PROA C  
ATOM    478  CG  ASN A  56      -9.819  90.889  60.610  0.00  0.00      PROA C  
ATOM    479  ND2 ASN A  56      -9.862  90.696  61.948  0.00  0.00      PROA N  
ATOM    480  OD1 ASN A  56     -10.150  89.996  59.826  0.00  0.00      PROA O  
ATOM    481  N   LEU A  57      -5.766  91.580  59.604  0.00  0.00      PROA N  
ATOM    482  CA  LEU A  57      -4.805  90.839  58.798  0.00  0.00      PROA C  
ATOM    483  C   LEU A  57      -4.196  89.723  59.643  0.00  0.00      PROA C  
ATOM    484  O   LEU A  57      -4.217  89.760  60.874  0.00  0.00      PROA O  
ATOM    485  CB  LEU A  57      -3.646  91.730  58.245  0.00  0.00      PROA C  
ATOM    486  CG  LEU A  57      -3.905  92.413  56.880  0.00  0.00      PROA C  
ATOM    487  CD1 LEU A  57      -4.956  93.526  56.937  0.00  0.00      PROA C  
ATOM    488  CD2 LEU A  57      -2.591  92.965  56.297  0.00  0.00      PROA C  
ATOM    489  N   GLU A  58      -3.626  88.679  59.011  0.00  0.00      PROA N  
ATOM    490  CA  GLU A  58      -2.872  87.653  59.711  0.00  0.00      PROA C  
ATOM    491  C   GLU A  58      -1.620  88.201  60.424  0.00  0.00      PROA C  
ATOM    492  O   GLU A  58      -0.966  89.149  59.982  0.00  0.00      PROA O  
ATOM    493  CB  GLU A  58      -2.545  86.430  58.808  0.00  0.00      PROA C  
ATOM    494  CG  GLU A  58      -1.907  85.225  59.549  0.00  0.00      PROA C  
ATOM    495  CD  GLU A  58      -1.855  83.949  58.704  0.00  0.00      PROA C  
ATOM    496  OE1 GLU A  58      -0.727  83.456  58.424  0.00  0.00      PROA O  
ATOM    497  OE2 GLU A  58      -2.933  83.400  58.348  0.00  0.00      PROA O1-
ATOM    498  N   LEU A  59      -1.285  87.639  61.605  0.00  0.00      PROA N  
ATOM    499  CA  LEU A  59      -0.132  88.041  62.389  0.00  0.00      PROA C  
ATOM    500  C   LEU A  59       1.039  87.112  62.085  0.00  0.00      PROA C  
ATOM    501  O   LEU A  59       0.903  85.887  62.073  0.00  0.00      PROA O  
ATOM    502  CB  LEU A  59      -0.510  88.025  63.899  0.00  0.00      PROA C  
ATOM    503  CG  LEU A  59       0.517  88.567  64.928  0.00  0.00      PROA C  
ATOM    504  CD1 LEU A  59       1.600  87.548  65.324  0.00  0.00      PROA C  
ATOM    505  CD2 LEU A  59       1.146  89.905  64.514  0.00  0.00      PROA C  
ATOM    506  N   SER A  60       2.235  87.667  61.806  0.00  0.00      PROA N  
ATOM    507  CA  SER A  60       3.457  86.884  61.666  0.00  0.00      PROA C  
ATOM    508  C   SER A  60       4.664  87.764  61.892  0.00  0.00      PROA C  
ATOM    509  O   SER A  60       4.581  88.984  61.763  0.00  0.00      PROA O  
ATOM    510  CB  SER A  60       3.603  86.161  60.299  0.00  0.00      PROA C  
ATOM    511  OG  SER A  60       2.732  85.032  60.236  0.00  0.00      PROA O  
ATOM    512  N   TYR A  61       5.815  87.158  62.262  0.00  0.00      PROA N  
ATOM    513  CA  TYR A  61       7.036  87.850  62.652  0.00  0.00      PROA C  
ATOM    514  C   TYR A  61       7.503  88.957  61.699  0.00  0.00      PROA C  
ATOM    515  O   TYR A  61       7.776  88.724  60.518  0.00  0.00      PROA O  
ATOM    516  CB  TYR A  61       8.170  86.832  62.990  0.00  0.00      PROA C  
ATOM    517  CG  TYR A  61       9.496  87.491  63.303  0.00  0.00      PROA C  
ATOM    518  CD1 TYR A  61       9.650  88.230  64.488  0.00  0.00      PROA C  
ATOM    519  CD2 TYR A  61      10.580  87.398  62.413  0.00  0.00      PROA C  
ATOM    520  CE1 TYR A  61      10.859  88.881  64.770  0.00  0.00      PROA C  
ATOM    521  CE2 TYR A  61      11.789  88.051  62.691  0.00  0.00      PROA C  
ATOM    522  CZ  TYR A  61      11.927  88.794  63.869  0.00  0.00      PROA C  
ATOM    523  OH  TYR A  61      13.144  89.456  64.137  0.00  0.00      PROA O  
ATOM    524  N   ARG A  62       7.550  90.202  62.218  0.00  0.00      PROA N  
ATOM    525  CA  ARG A  62       8.045  91.398  61.560  0.00  0.00      PROA C  
ATOM    526  C   ARG A  62       7.137  91.824  60.394  0.00  0.00      PROA C  
ATOM    527  O   ARG A  62       7.476  92.663  59.558  0.00  0.00      PROA O  
ATOM    528  CB  ARG A  62       9.552  91.230  61.205  0.00  0.00      PROA C  
ATOM    529  CG  ARG A  62      10.309  92.508  60.788  0.00  0.00      PROA C  
ATOM    530  CD  ARG A  62      11.813  92.261  60.605  0.00  0.00      PROA C  
ATOM    531  NE  ARG A  62      12.437  93.567  60.215  0.00  0.00      PROA N  
ATOM    532  CZ  ARG A  62      13.724  93.722  59.934  0.00  0.00      PROA C  
ATOM    533  NH1 ARG A  62      14.582  92.727  59.976  0.00  0.00      PROA N1+
ATOM    534  NH2 ARG A  62      14.173  94.915  59.599  0.00  0.00      PROA N  
ATOM    535  N   CYS A  63       5.920  91.235  60.331  0.00  0.00      PROA N  
ATOM    536  CA  CYS A  63       4.926  91.410  59.287  0.00  0.00      PROA C  
ATOM    537  C   CYS A  63       5.403  90.983  57.899  0.00  0.00      PROA C  
ATOM    538  O   CYS A  63       4.924  91.480  56.885  0.00  0.00      PROA O  
ATOM    539  CB  CYS A  63       4.339  92.851  59.249  0.00  0.00      PROA C  
ATOM    540  SG  CYS A  63       3.557  93.361  60.808  0.00  0.00      PROA S  
ATOM    541  N   GLU A  64       6.370  90.044  57.803  0.00  0.00      PROA N  
ATOM    542  CA  GLU A  64       6.953  89.652  56.528  0.00  0.00      PROA C  
ATOM    543  C   GLU A  64       6.001  89.005  55.521  0.00  0.00      PROA C  
ATOM    544  O   GLU A  64       5.989  89.351  54.339  0.00  0.00      PROA O  
ATOM    545  CB  GLU A  64       8.190  88.738  56.742  0.00  0.00      PROA C  
ATOM    546  CG  GLU A  64       9.395  89.489  57.367  0.00  0.00      PROA C  
ATOM    547  CD  GLU A  64      10.660  88.643  57.525  0.00  0.00      PROA C  
ATOM    548  OE1 GLU A  64      10.670  87.434  57.169  0.00  0.00      PROA O  
ATOM    549  OE2 GLU A  64      11.684  89.201  58.007  0.00  0.00      PROA O1-
ATOM    550  N   TYR A  65       5.178  88.037  55.971  0.00  0.00      PROA N  
ATOM    551  CA  TYR A  65       4.264  87.305  55.110  0.00  0.00      PROA C  
ATOM    552  C   TYR A  65       3.131  88.124  54.480  0.00  0.00      PROA C  
ATOM    553  O   TYR A  65       2.883  88.047  53.276  0.00  0.00      PROA O  
ATOM    554  CB  TYR A  65       3.737  86.041  55.831  0.00  0.00      PROA C  
ATOM    555  CG  TYR A  65       4.880  85.070  56.018  0.00  0.00      PROA C  
ATOM    556  CD1 TYR A  65       5.288  84.246  54.954  0.00  0.00      PROA C  
ATOM    557  CD2 TYR A  65       5.553  84.965  57.247  0.00  0.00      PROA C  
ATOM    558  CE1 TYR A  65       6.347  83.341  55.111  0.00  0.00      PROA C  
ATOM    559  CE2 TYR A  65       6.614  84.063  57.409  0.00  0.00      PROA C  
ATOM    560  CZ  TYR A  65       7.010  83.250  56.342  0.00  0.00      PROA C  
ATOM    561  OH  TYR A  65       8.078  82.344  56.513  0.00  0.00      PROA O  
ATOM    562  N   ASP A  66       2.450  88.978  55.260  0.00  0.00      PROA N  
ATOM    563  CA  ASP A  66       1.396  89.823  54.743  0.00  0.00      PROA C  
ATOM    564  C   ASP A  66       1.347  91.130  55.529  0.00  0.00      PROA C  
ATOM    565  O   ASP A  66       1.573  91.180  56.742  0.00  0.00      PROA O  
ATOM    566  CB  ASP A  66       0.009  89.119  54.643  0.00  0.00      PROA C  
ATOM    567  CG  ASP A  66      -0.614  88.677  55.964  0.00  0.00      PROA C  
ATOM    568  OD1 ASP A  66       0.104  88.218  56.894  0.00  0.00      PROA O  
ATOM    569  OD2 ASP A  66      -1.877  88.664  56.017  0.00  0.00      PROA O1-
ATOM    570  N   PHE A  67       1.096  92.245  54.819  0.00  0.00      PROA N  
ATOM    571  CA  PHE A  67       1.236  93.554  55.406  0.00  0.00      PROA C  
ATOM    572  C   PHE A  67       0.479  94.638  54.658  0.00  0.00      PROA C  
ATOM    573  O   PHE A  67       0.163  94.526  53.470  0.00  0.00      PROA O  
ATOM    574  CB  PHE A  67       2.731  93.995  55.553  0.00  0.00      PROA C  
ATOM    575  CG  PHE A  67       3.525  94.039  54.258  0.00  0.00      PROA C  
ATOM    576  CD1 PHE A  67       3.449  95.158  53.408  0.00  0.00      PROA C  
ATOM    577  CD2 PHE A  67       4.446  93.026  53.937  0.00  0.00      PROA C  
ATOM    578  CE1 PHE A  67       4.263  95.265  52.273  0.00  0.00      PROA C  
ATOM    579  CE2 PHE A  67       5.277  93.132  52.814  0.00  0.00      PROA C  
ATOM    580  CZ  PHE A  67       5.187  94.255  51.982  0.00  0.00      PROA C  
ATOM    581  N   VAL A  68       0.243  95.754  55.370  0.00  0.00      PROA N  
ATOM    582  CA  VAL A  68      -0.004  97.056  54.782  0.00  0.00      PROA C  
ATOM    583  C   VAL A  68       1.172  97.923  55.198  0.00  0.00      PROA C  
ATOM    584  O   VAL A  68       1.466  98.077  56.381  0.00  0.00      PROA O  
ATOM    585  CB  VAL A  68      -1.313  97.705  55.223  0.00  0.00      PROA C  
ATOM    586  CG1 VAL A  68      -1.457  99.114  54.611  0.00  0.00      PROA C  
ATOM    587  CG2 VAL A  68      -2.484  96.816  54.768  0.00  0.00      PROA C  
ATOM    588  N   LYS A  69       1.921  98.482  54.238  0.00  0.00      PROA N  
ATOM    589  CA  LYS A  69       3.106  99.263  54.523  0.00  0.00      PROA C  
ATOM    590  C   LYS A  69       2.896 100.691  54.071  0.00  0.00      PROA C  
ATOM    591  O   LYS A  69       2.434 100.955  52.960  0.00  0.00      PROA O  
ATOM    592  CB  LYS A  69       4.364  98.646  53.861  0.00  0.00      PROA C  
ATOM    593  CG  LYS A  69       5.675  99.402  54.137  0.00  0.00      PROA C  
ATOM    594  CD  LYS A  69       6.904  98.788  53.434  0.00  0.00      PROA C  
ATOM    595  CE  LYS A  69       7.260  97.363  53.892  0.00  0.00      PROA C  
ATOM    596  NZ  LYS A  69       8.481  96.877  53.197  0.00  0.00      PROA N1+
ATOM    597  N   LEU A  70       3.227 101.649  54.951  0.00  0.00      PROA N  
ATOM    598  CA  LEU A  70       3.037 103.064  54.721  0.00  0.00      PROA C  
ATOM    599  C   LEU A  70       4.401 103.703  54.537  0.00  0.00      PROA C  
ATOM    600  O   LEU A  70       5.227 103.737  55.446  0.00  0.00      PROA O  
ATOM    601  CB  LEU A  70       2.297 103.723  55.913  0.00  0.00      PROA C  
ATOM    602  CG  LEU A  70       0.920 103.105  56.242  0.00  0.00      PROA C  
ATOM    603  CD1 LEU A  70       0.329 103.763  57.493  0.00  0.00      PROA C  
ATOM    604  CD2 LEU A  70      -0.071 103.220  55.078  0.00  0.00      PROA C  
ATOM    605  N   THR A  71       4.695 104.199  53.326  0.00  0.00      PROA N  
ATOM    606  CA  THR A  71       6.001 104.742  52.962  0.00  0.00      PROA C  
ATOM    607  C   THR A  71       5.826 106.162  52.484  0.00  0.00      PROA C  
ATOM    608  O   THR A  71       4.945 106.459  51.684  0.00  0.00      PROA O  
ATOM    609  CB  THR A  71       6.693 103.930  51.866  0.00  0.00      PROA C  
ATOM    610  CG2 THR A  71       8.054 104.521  51.463  0.00  0.00      PROA C  
ATOM    611  OG1 THR A  71       6.948 102.608  52.327  0.00  0.00      PROA O  
ATOM    612  N   SER A  72       6.647 107.108  52.962  0.00  0.00      PROA N  
ATOM    613  CA  SER A  72       6.616 108.476  52.467  0.00  0.00      PROA C  
ATOM    614  C   SER A  72       8.043 108.906  52.204  0.00  0.00      PROA C  
ATOM    615  O   SER A  72       8.892 108.908  53.098  0.00  0.00      PROA O  
ATOM    616  CB  SER A  72       5.931 109.439  53.467  0.00  0.00      PROA C  
ATOM    617  OG  SER A  72       5.799 110.765  52.961  0.00  0.00      PROA O  
ATOM    618  N   GLY A  73       8.373 109.246  50.936  0.00  0.00      PROA N  
ATOM    619  CA  GLY A  73       9.761 109.368  50.485  0.00  0.00      PROA C  
ATOM    620  C   GLY A  73      10.559 108.094  50.674  0.00  0.00      PROA C  
ATOM    621  O   GLY A  73      10.132 107.008  50.284  0.00  0.00      PROA O  
ATOM    622  N   THR A  74      11.750 108.189  51.295  0.00  0.00      PROA N  
ATOM    623  CA  THR A  74      12.586 107.020  51.573  0.00  0.00      PROA C  
ATOM    624  C   THR A  74      12.308 106.450  52.957  0.00  0.00      PROA C  
ATOM    625  O   THR A  74      12.875 105.431  53.352  0.00  0.00      PROA O  
ATOM    626  CB  THR A  74      14.087 107.318  51.460  0.00  0.00      PROA C  
ATOM    627  CG2 THR A  74      14.401 107.727  50.011  0.00  0.00      PROA C  
ATOM    628  OG1 THR A  74      14.504 108.395  52.301  0.00  0.00      PROA O  
ATOM    629  N   LYS A  75      11.398 107.080  53.727  0.00  0.00      PROA N  
ATOM    630  CA  LYS A  75      11.057 106.683  55.078  0.00  0.00      PROA C  
ATOM    631  C   LYS A  75       9.840 105.765  55.104  0.00  0.00      PROA C  
ATOM    632  O   LYS A  75       8.778 106.084  54.567  0.00  0.00      PROA O  
ATOM    633  CB  LYS A  75      10.773 107.898  56.009  0.00  0.00      PROA C  
ATOM    634  CG  LYS A  75      11.983 108.794  56.350  0.00  0.00      PROA C  
ATOM    635  CD  LYS A  75      12.429 109.745  55.221  0.00  0.00      PROA C  
ATOM    636  CE  LYS A  75      13.488 110.765  55.678  0.00  0.00      PROA C  
ATOM    637  NZ  LYS A  75      13.907 111.640  54.554  0.00  0.00      PROA N1+
ATOM    638  N   VAL A  76       9.947 104.597  55.766  0.00  0.00      PROA N  
ATOM    639  CA  VAL A  76       8.790 103.766  56.067  0.00  0.00      PROA C  
ATOM    640  C   VAL A  76       8.197 104.190  57.409  0.00  0.00      PROA C  
ATOM    641  O   VAL A  76       8.826 104.103  58.467  0.00  0.00      PROA O  
ATOM    642  CB  VAL A  76       9.075 102.264  55.966  0.00  0.00      PROA C  
ATOM    643  CG1 VAL A  76      10.271 101.821  56.834  0.00  0.00      PROA C  
ATOM    644  CG2 VAL A  76       7.810 101.451  56.308  0.00  0.00      PROA C  
ATOM    645  N   LEU A  77       6.960 104.733  57.391  0.00  0.00      PROA N  
ATOM    646  CA  LEU A  77       6.220 105.145  58.574  0.00  0.00      PROA C  
ATOM    647  C   LEU A  77       5.891 103.965  59.472  0.00  0.00      PROA C  
ATOM    648  O   LEU A  77       6.110 103.987  60.686  0.00  0.00      PROA O  
ATOM    649  CB  LEU A  77       4.856 105.807  58.213  0.00  0.00      PROA C  
ATOM    650  CG  LEU A  77       4.885 107.238  57.637  0.00  0.00      PROA C  
ATOM    651  CD1 LEU A  77       5.592 107.351  56.284  0.00  0.00      PROA C  
ATOM    652  CD2 LEU A  77       3.442 107.749  57.488  0.00  0.00      PROA C  
ATOM    653  N   ALA A  78       5.363 102.892  58.858  0.00  0.00      PROA N  
ATOM    654  CA  ALA A  78       4.943 101.718  59.571  0.00  0.00      PROA C  
ATOM    655  C   ALA A  78       4.777 100.551  58.615  0.00  0.00      PROA C  
ATOM    656  O   ALA A  78       4.509 100.716  57.423  0.00  0.00      PROA O  
ATOM    657  CB  ALA A  78       3.603 101.968  60.301  0.00  0.00      PROA C  
ATOM    658  N   THR A  79       4.909  99.325  59.153  0.00  0.00      PROA N  
ATOM    659  CA  THR A  79       4.506  98.103  58.468  0.00  0.00      PROA C  
ATOM    660  C   THR A  79       3.483  97.452  59.370  0.00  0.00      PROA C  
ATOM    661  O   THR A  79       3.785  97.052  60.496  0.00  0.00      PROA O  
ATOM    662  CB  THR A  79       5.641  97.119  58.208  0.00  0.00      PROA C  
ATOM    663  CG2 THR A  79       5.155  95.973  57.308  0.00  0.00      PROA C  
ATOM    664  OG1 THR A  79       6.709  97.761  57.524  0.00  0.00      PROA O  
ATOM    665  N   LEU A  80       2.227  97.377  58.911  0.00  0.00      PROA N  
ATOM    666  CA  LEU A  80       1.091  96.984  59.709  0.00  0.00      PROA C  
ATOM    667  C   LEU A  80       0.671  95.554  59.405  0.00  0.00      PROA C  
ATOM    668  O   LEU A  80       0.575  95.143  58.246  0.00  0.00      PROA O  
ATOM    669  CB  LEU A  80      -0.146  97.902  59.490  0.00  0.00      PROA C  
ATOM    670  CG  LEU A  80      -0.019  99.390  59.903  0.00  0.00      PROA C  
ATOM    671  CD1 LEU A  80       0.624  99.575  61.285  0.00  0.00      PROA C  
ATOM    672  CD2 LEU A  80       0.677 100.259  58.845  0.00  0.00      PROA C  
ATOM    673  N   CYS A  81       0.389  94.768  60.459  0.00  0.00      PROA N  
ATOM    674  CA  CYS A  81      -0.163  93.433  60.346  0.00  0.00      PROA C  
ATOM    675  C   CYS A  81      -0.792  93.025  61.671  0.00  0.00      PROA C  
ATOM    676  O   CYS A  81      -0.594  93.671  62.701  0.00  0.00      PROA O  
ATOM    677  CB  CYS A  81       0.851  92.343  59.888  0.00  0.00      PROA C  
ATOM    678  SG  CYS A  81       2.164  91.917  61.082  0.00  0.00      PROA S  
ATOM    679  N   GLY A  82      -1.576  91.924  61.676  0.00  0.00      PROA N  
ATOM    680  CA  GLY A  82      -2.258  91.425  62.868  0.00  0.00      PROA C  
ATOM    681  C   GLY A  82      -3.418  92.246  63.395  0.00  0.00      PROA C  
ATOM    682  O   GLY A  82      -3.656  93.396  63.029  0.00  0.00      PROA O  
ATOM    683  N   GLN A  83      -4.206  91.627  64.294  0.00  0.00      PROA N  
ATOM    684  CA  GLN A  83      -5.288  92.268  65.026  0.00  0.00      PROA C  
ATOM    685  C   GLN A  83      -4.833  93.356  65.998  0.00  0.00      PROA C  
ATOM    686  O   GLN A  83      -5.418  94.438  66.081  0.00  0.00      PROA O  
ATOM    687  CB  GLN A  83      -6.160  91.221  65.783  0.00  0.00      PROA C  
ATOM    688  CG  GLN A  83      -7.156  90.402  64.912  0.00  0.00      PROA C  
ATOM    689  CD  GLN A  83      -6.590  89.910  63.578  0.00  0.00      PROA C  
ATOM    690  NE2 GLN A  83      -5.746  88.854  63.620  0.00  0.00      PROA N  
ATOM    691  OE1 GLN A  83      -6.889  90.458  62.516  0.00  0.00      PROA O  
ATOM    692  N   GLU A  84      -3.756  93.068  66.755  0.00  0.00      PROA N  
ATOM    693  CA  GLU A  84      -3.255  93.918  67.818  0.00  0.00      PROA C  
ATOM    694  C   GLU A  84      -1.733  93.957  67.781  0.00  0.00      PROA C  
ATOM    695  O   GLU A  84      -1.071  93.051  67.271  0.00  0.00      PROA O  
ATOM    696  CB  GLU A  84      -3.716  93.430  69.222  0.00  0.00      PROA C  
ATOM    697  CG  GLU A  84      -5.249  93.534  69.450  0.00  0.00      PROA C  
ATOM    698  CD  GLU A  84      -5.709  93.133  70.851  0.00  0.00      PROA C  
ATOM    699  OE1 GLU A  84      -4.876  92.746  71.712  0.00  0.00      PROA O  
ATOM    700  OE2 GLU A  84      -6.942  93.205  71.107  0.00  0.00      PROA O1-
ATOM    701  N   SER A  85      -1.138  95.049  68.309  0.00  0.00      PROA N  
ATOM    702  CA  SER A  85       0.307  95.249  68.358  0.00  0.00      PROA C  
ATOM    703  C   SER A  85       1.034  94.221  69.222  0.00  0.00      PROA C  
ATOM    704  O   SER A  85       0.535  93.762  70.252  0.00  0.00      PROA O  
ATOM    705  CB  SER A  85       0.686  96.674  68.869  0.00  0.00      PROA C  
ATOM    706  OG  SER A  85       2.051  97.028  68.606  0.00  0.00      PROA O  
ATOM    707  N   THR A  86       2.265  93.868  68.823  0.00  0.00      PROA N  
ATOM    708  CA  THR A  86       3.208  93.064  69.590  0.00  0.00      PROA C  
ATOM    709  C   THR A  86       4.405  93.979  69.827  0.00  0.00      PROA C  
ATOM    710  O   THR A  86       4.361  95.180  69.543  0.00  0.00      PROA O  
ATOM    711  CB  THR A  86       3.634  91.743  68.896  0.00  0.00      PROA C  
ATOM    712  CG2 THR A  86       2.423  91.052  68.255  0.00  0.00      PROA C  
ATOM    713  OG1 THR A  86       4.612  91.914  67.878  0.00  0.00      PROA O  
ATOM    714  N   ASP A  87       5.518  93.452  70.379  0.00  0.00      PROA N  
ATOM    715  CA  ASP A  87       6.790  94.151  70.427  0.00  0.00      PROA C  
ATOM    716  C   ASP A  87       7.358  94.464  69.024  0.00  0.00      PROA C  
ATOM    717  O   ASP A  87       7.852  95.558  68.745  0.00  0.00      PROA O  
ATOM    718  CB  ASP A  87       7.768  93.284  71.276  0.00  0.00      PROA C  
ATOM    719  CG  ASP A  87       9.086  93.968  71.607  0.00  0.00      PROA C  
ATOM    720  OD1 ASP A  87       9.151  95.224  71.646  0.00  0.00      PROA O  
ATOM    721  OD2 ASP A  87      10.058  93.241  71.951  0.00  0.00      PROA O1-
ATOM    722  N   THR A  88       7.272  93.488  68.094  0.00  0.00      PROA N  
ATOM    723  CA  THR A  88       7.926  93.540  66.785  0.00  0.00      PROA C  
ATOM    724  C   THR A  88       6.951  93.820  65.639  0.00  0.00      PROA C  
ATOM    725  O   THR A  88       7.344  94.302  64.574  0.00  0.00      PROA O  
ATOM    726  CB  THR A  88       8.856  92.316  66.546  0.00  0.00      PROA C  
ATOM    727  CG2 THR A  88       8.459  91.118  67.427  0.00  0.00      PROA C  
ATOM    728  OG1 THR A  88       8.913  91.821  65.214  0.00  0.00      PROA O  
ATOM    729  N   GLU A  89       5.640  93.614  65.849  0.00  0.00      PROA N  
ATOM    730  CA  GLU A  89       4.602  93.818  64.857  0.00  0.00      PROA C  
ATOM    731  C   GLU A  89       3.656  94.919  65.313  0.00  0.00      PROA C  
ATOM    732  O   GLU A  89       3.254  94.973  66.474  0.00  0.00      PROA O  
ATOM    733  CB  GLU A  89       3.764  92.532  64.617  0.00  0.00      PROA C  
ATOM    734  CG  GLU A  89       4.553  91.347  64.007  0.00  0.00      PROA C  
ATOM    735  CD  GLU A  89       5.423  90.591  65.011  0.00  0.00      PROA C  
ATOM    736  OE1 GLU A  89       4.886  90.036  66.010  0.00  0.00      PROA O  
ATOM    737  OE2 GLU A  89       6.664  90.533  64.790  0.00  0.00      PROA O1-
ATOM    738  N   ARG A  90       3.265  95.836  64.407  0.00  0.00      PROA N  
ATOM    739  CA  ARG A  90       2.375  96.934  64.738  0.00  0.00      PROA C  
ATOM    740  C   ARG A  90       1.020  96.729  64.077  0.00  0.00      PROA C  
ATOM    741  O   ARG A  90       0.922  96.325  62.919  0.00  0.00      PROA O  
ATOM    742  CB  ARG A  90       2.974  98.297  64.299  0.00  0.00      PROA C  
ATOM    743  CG  ARG A  90       2.140  99.534  64.711  0.00  0.00      PROA C  
ATOM    744  CD  ARG A  90       2.829 100.864  64.372  0.00  0.00      PROA C  
ATOM    745  NE  ARG A  90       1.945 101.978  64.848  0.00  0.00      PROA N  
ATOM    746  CZ  ARG A  90       2.263 103.262  64.765  0.00  0.00      PROA C  
ATOM    747  NH1 ARG A  90       3.391 103.677  64.229  0.00  0.00      PROA N1+
ATOM    748  NH2 ARG A  90       1.438 104.170  65.238  0.00  0.00      PROA N  
ATOM    749  N   ALA A  91      -0.068  97.018  64.815  0.00  0.00      PROA N  
ATOM    750  CA  ALA A  91      -1.410  97.077  64.277  0.00  0.00      PROA C  
ATOM    751  C   ALA A  91      -1.903  98.510  64.465  0.00  0.00      PROA C  
ATOM    752  O   ALA A  91      -1.604  99.112  65.503  0.00  0.00      PROA O  
ATOM    753  CB  ALA A  91      -2.345  96.091  65.000  0.00  0.00      PROA C  
ATOM    754  N   PRO A  92      -2.604  99.127  63.520  0.00  0.00      PROA N  
ATOM    755  CA  PRO A  92      -2.823 100.565  63.527  0.00  0.00      PROA C  
ATOM    756  C   PRO A  92      -3.828 100.989  64.581  0.00  0.00      PROA C  
ATOM    757  O   PRO A  92      -3.642 102.038  65.198  0.00  0.00      PROA O  
ATOM    758  CB  PRO A  92      -3.314 100.869  62.105  0.00  0.00      PROA C  
ATOM    759  CG  PRO A  92      -3.961  99.568  61.625  0.00  0.00      PROA C  
ATOM    760  CD  PRO A  92      -3.116  98.492  62.305  0.00  0.00      PROA C  
ATOM    761  N   GLY A  93      -4.922 100.224  64.797  0.00  0.00      PROA N  
ATOM    762  CA  GLY A  93      -6.017 100.618  65.683  0.00  0.00      PROA C  
ATOM    763  C   GLY A  93      -6.604 101.977  65.361  0.00  0.00      PROA C  
ATOM    764  O   GLY A  93      -7.042 102.239  64.241  0.00  0.00      PROA O  
ATOM    765  N   ASN A  94      -5.984 105.226  66.340  1.00 26.97      PROA N  
ATOM    766  CA  ASN A  94      -7.019 104.174  66.351  1.00 26.97      PROA C  
ATOM    767  C   ASN A  94      -7.757 103.997  65.021  1.00 26.97      PROA C  
ATOM    768  O   ASN A  94      -7.318 103.259  64.093  1.00 26.97      PROA O  
ATOM    769  CB  ASN A  94      -8.023 104.774  67.354  1.00 26.97      PROA C  
ATOM    770  CG  ASN A  94      -9.088 103.798  67.821  1.00 26.97      PROA C  
ATOM    771  ND2 ASN A  94      -9.320 103.795  69.115  1.00 26.97      PROA N  
ATOM    772  OD1 ASN A  94      -9.763 103.148  66.990  1.00 26.97      PROA O  
ATOM    773  N   ASP A  95      -4.820 104.820  65.612  0.00  0.00      PROA N  
ATOM    774  CA  ASP A  95      -3.720 105.698  65.240  0.00  0.00      PROA C  
ATOM    775  C   ASP A  95      -3.924 106.422  63.901  0.00  0.00      PROA C  
ATOM    776  O   ASP A  95      -4.463 105.883  62.930  0.00  0.00      PROA O  
ATOM    777  CB  ASP A  95      -2.341 104.972  65.197  0.00  0.00      PROA C  
ATOM    778  CG  ASP A  95      -1.878 104.441  66.547  0.00  0.00      PROA C  
ATOM    779  OD1 ASP A  95      -2.435 104.814  67.612  0.00  0.00      PROA O  
ATOM    780  OD2 ASP A  95      -0.850 103.704  66.555  0.00  0.00      PROA O1-
ATOM    781  N   THR A  96      -3.469 107.687  63.839  0.00  0.00      PROA N  
ATOM    782  CA  THR A  96      -3.475 108.503  62.632  0.00  0.00      PROA C  
ATOM    783  C   THR A  96      -2.072 108.575  62.070  0.00  0.00      PROA C  
ATOM    784  O   THR A  96      -1.103 108.817  62.793  0.00  0.00      PROA O  
ATOM    785  CB  THR A  96      -3.973 109.938  62.832  0.00  0.00      PROA C  
ATOM    786  CG2 THR A  96      -5.479 109.894  63.129  0.00  0.00      PROA C  
ATOM    787  OG1 THR A  96      -3.346 110.589  63.938  0.00  0.00      PROA O  
ATOM    788  N   PHE A  97      -1.930 108.375  60.754  0.00  0.00      PROA N  
ATOM    789  CA  PHE A  97      -0.651 108.368  60.077  0.00  0.00      PROA C  
ATOM    790  C   PHE A  97      -0.535 109.612  59.217  0.00  0.00      PROA C  
ATOM    791  O   PHE A  97      -1.438 109.951  58.452  0.00  0.00      PROA O  
ATOM    792  CB  PHE A  97      -0.464 107.097  59.210  0.00  0.00      PROA C  
ATOM    793  CG  PHE A  97      -0.452 105.885  60.106  0.00  0.00      PROA C  
ATOM    794  CD1 PHE A  97      -1.644 105.206  60.415  0.00  0.00      PROA C  
ATOM    795  CD2 PHE A  97       0.759 105.404  60.635  0.00  0.00      PROA C  
ATOM    796  CE1 PHE A  97      -1.633 104.096  61.266  0.00  0.00      PROA C  
ATOM    797  CE2 PHE A  97       0.775 104.279  61.469  0.00  0.00      PROA C  
ATOM    798  CZ  PHE A  97      -0.422 103.628  61.791  0.00  0.00      PROA C  
ATOM    799  N   TYR A  98       0.590 110.339  59.352  0.00  0.00      PROA N  
ATOM    800  CA  TYR A  98       0.843 111.574  58.638  0.00  0.00      PROA C  
ATOM    801  C   TYR A  98       2.044 111.444  57.722  0.00  0.00      PROA C  
ATOM    802  O   TYR A  98       3.143 111.083  58.145  0.00  0.00      PROA O  
ATOM    803  CB  TYR A  98       1.086 112.763  59.601  0.00  0.00      PROA C  
ATOM    804  CG  TYR A  98      -0.215 113.276  60.149  0.00  0.00      PROA C  
ATOM    805  CD1 TYR A  98      -1.048 114.046  59.320  0.00  0.00      PROA C  
ATOM    806  CD2 TYR A  98      -0.569 113.101  61.498  0.00  0.00      PROA C  
ATOM    807  CE1 TYR A  98      -2.192 114.663  59.837  0.00  0.00      PROA C  
ATOM    808  CE2 TYR A  98      -1.726 113.707  62.013  0.00  0.00      PROA C  
ATOM    809  CZ  TYR A  98      -2.525 114.506  61.185  0.00  0.00      PROA C  
ATOM    810  OH  TYR A  98      -3.638 115.189  61.711  0.00  0.00      PROA O  
ATOM    811  N   SER A  99       1.856 111.744  56.423  0.00  0.00      PROA N  
ATOM    812  CA  SER A  99       2.925 111.760  55.432  0.00  0.00      PROA C  
ATOM    813  C   SER A  99       4.028 112.779  55.701  0.00  0.00      PROA C  
ATOM    814  O   SER A  99       3.818 113.834  56.307  0.00  0.00      PROA O  
ATOM    815  CB  SER A  99       2.412 111.931  53.975  0.00  0.00      PROA C  
ATOM    816  OG  SER A  99       1.881 113.228  53.702  0.00  0.00      PROA O  
ATOM    817  N   LEU A 100       5.256 112.474  55.245  0.00  0.00      PROA N  
ATOM    818  CA  LEU A 100       6.382 113.380  55.286  0.00  0.00      PROA C  
ATOM    819  C   LEU A 100       6.397 114.170  53.978  0.00  0.00      PROA C  
ATOM    820  O   LEU A 100       6.869 113.712  52.935  0.00  0.00      PROA O  
ATOM    821  CB  LEU A 100       7.741 112.647  55.492  0.00  0.00      PROA C  
ATOM    822  CG  LEU A 100       7.964 112.020  56.891  0.00  0.00      PROA C  
ATOM    823  CD1 LEU A 100       7.266 110.663  57.085  0.00  0.00      PROA C  
ATOM    824  CD2 LEU A 100       9.468 111.846  57.159  0.00  0.00      PROA C  
ATOM    825  N   GLY A 101       5.857 115.406  54.003  0.00  0.00      PROA N  
ATOM    826  CA  GLY A 101       5.577 116.179  52.793  0.00  0.00      PROA C  
ATOM    827  C   GLY A 101       4.416 115.649  51.965  0.00  0.00      PROA C  
ATOM    828  O   GLY A 101       3.679 114.776  52.432  0.00  0.00      PROA O  
ATOM    829  N   PRO A 102       4.181 116.162  50.755  0.00  0.00      PROA N  
ATOM    830  CA  PRO A 102       2.900 115.971  50.064  0.00  0.00      PROA C  
ATOM    831  C   PRO A 102       2.619 114.604  49.445  0.00  0.00      PROA C  
ATOM    832  O   PRO A 102       1.720 114.525  48.609  0.00  0.00      PROA O  
ATOM    833  CB  PRO A 102       2.940 117.030  48.942  0.00  0.00      PROA C  
ATOM    834  CG  PRO A 102       3.834 118.135  49.493  0.00  0.00      PROA C  
ATOM    835  CD  PRO A 102       4.900 117.338  50.236  0.00  0.00      PROA C  
ATOM    836  N   SER A 103       3.316 113.510  49.802  0.00  0.00      PROA N  
ATOM    837  CA  SER A 103       3.076 112.226  49.149  0.00  0.00      PROA C  
ATOM    838  C   SER A 103       3.157 111.048  50.097  0.00  0.00      PROA C  
ATOM    839  O   SER A 103       4.038 110.945  50.951  0.00  0.00      PROA O  
ATOM    840  CB  SER A 103       3.980 111.964  47.907  0.00  0.00      PROA C  
ATOM    841  OG  SER A 103       5.379 112.017  48.212  0.00  0.00      PROA O  
ATOM    842  N   LEU A 104       2.196 110.118  49.969  0.00  0.00      PROA N  
ATOM    843  CA  LEU A 104       2.105 108.921  50.776  0.00  0.00      PROA C  
ATOM    844  C   LEU A 104       1.930 107.725  49.863  0.00  0.00      PROA C  
ATOM    845  O   LEU A 104       1.060 107.703  48.994  0.00  0.00      PROA O  
ATOM    846  CB  LEU A 104       0.903 108.996  51.750  0.00  0.00      PROA C  
ATOM    847  CG  LEU A 104       0.794 107.854  52.785  0.00  0.00      PROA C  
ATOM    848  CD1 LEU A 104       2.040 107.737  53.678  0.00  0.00      PROA C  
ATOM    849  CD2 LEU A 104      -0.453 108.055  53.659  0.00  0.00      PROA C  
ATOM    850  N   LYS A 105       2.762 106.690  50.028  0.00  0.00      PROA N  
ATOM    851  CA  LYS A 105       2.657 105.459  49.286  0.00  0.00      PROA C  
ATOM    852  C   LYS A 105       2.190 104.361  50.219  0.00  0.00      PROA C  
ATOM    853  O   LYS A 105       2.805 104.066  51.245  0.00  0.00      PROA O  
ATOM    854  CB  LYS A 105       4.005 105.093  48.619  0.00  0.00      PROA C  
ATOM    855  CG  LYS A 105       4.019 103.751  47.866  0.00  0.00      PROA C  
ATOM    856  CD  LYS A 105       5.378 103.510  47.180  0.00  0.00      PROA C  
ATOM    857  CE  LYS A 105       5.556 102.132  46.516  0.00  0.00      PROA C  
ATOM    858  NZ  LYS A 105       4.606 101.942  45.392  0.00  0.00      PROA N1+
ATOM    859  N   VAL A 106       1.061 103.730  49.874  0.00  0.00      PROA N  
ATOM    860  CA  VAL A 106       0.458 102.670  50.651  0.00  0.00      PROA C  
ATOM    861  C   VAL A 106       0.647 101.404  49.847  0.00  0.00      PROA C  
ATOM    862  O   VAL A 106       0.372 101.370  48.648  0.00  0.00      PROA O  
ATOM    863  CB  VAL A 106      -1.020 102.941  50.924  0.00  0.00      PROA C  
ATOM    864  CG1 VAL A 106      -1.644 101.800  51.754  0.00  0.00      PROA C  
ATOM    865  CG2 VAL A 106      -1.140 104.283  51.673  0.00  0.00      PROA C  
ATOM    866  N   THR A 107       1.191 100.338  50.455  0.00  0.00      PROA N  
ATOM    867  CA  THR A 107       1.467  99.084  49.757  0.00  0.00      PROA C  
ATOM    868  C   THR A 107       0.817  97.941  50.494  0.00  0.00      PROA C  
ATOM    869  O   THR A 107       1.050  97.747  51.684  0.00  0.00      PROA O  
ATOM    870  CB  THR A 107       2.957  98.773  49.619  0.00  0.00      PROA C  
ATOM    871  CG2 THR A 107       3.194  97.508  48.775  0.00  0.00      PROA C  
ATOM    872  OG1 THR A 107       3.624  99.842  48.959  0.00  0.00      PROA O  
ATOM    873  N   PHE A 108      -0.007  97.144  49.796  0.00  0.00      PROA N  
ATOM    874  CA  PHE A 108      -0.587  95.919  50.303  0.00  0.00      PROA C  
ATOM    875  C   PHE A 108       0.187  94.731  49.739  0.00  0.00      PROA C  
ATOM    876  O   PHE A 108       0.510  94.685  48.550  0.00  0.00      PROA O  
ATOM    877  CB  PHE A 108      -2.102  95.838  49.944  0.00  0.00      PROA C  
ATOM    878  CG  PHE A 108      -2.755  94.550  50.396  0.00  0.00      PROA C  
ATOM    879  CD1 PHE A 108      -2.699  93.394  49.594  0.00  0.00      PROA C  
ATOM    880  CD2 PHE A 108      -3.451  94.490  51.615  0.00  0.00      PROA C  
ATOM    881  CE1 PHE A 108      -3.303  92.202  50.011  0.00  0.00      PROA C  
ATOM    882  CE2 PHE A 108      -4.068  93.305  52.032  0.00  0.00      PROA C  
ATOM    883  CZ  PHE A 108      -3.991  92.162  51.229  0.00  0.00      PROA C  
ATOM    884  N   HIS A 109       0.486  93.734  50.587  0.00  0.00      PROA N  
ATOM    885  CA  HIS A 109       1.125  92.503  50.170  0.00  0.00      PROA C  
ATOM    886  C   HIS A 109       0.552  91.338  50.952  0.00  0.00      PROA C  
ATOM    887  O   HIS A 109       0.291  91.444  52.150  0.00  0.00      PROA O  
ATOM    888  CB  HIS A 109       2.656  92.544  50.405  0.00  0.00      PROA C  
ATOM    889  CG  HIS A 109       3.388  91.245  50.161  0.00  0.00      PROA C  
ATOM    890  CD2 HIS A 109       4.050  90.426  51.028  0.00  0.00      PROA C  
ATOM    891  ND1 HIS A 109       3.606  90.714  48.910  0.00  0.00      PROA N  
ATOM    892  CE1 HIS A 109       4.370  89.607  49.065  0.00  0.00      PROA C  
ATOM    893  NE2 HIS A 109       4.670  89.391  50.335  0.00  0.00      PROA N  
ATOM    894  N   SER A 110       0.350  90.186  50.288  0.00  0.00      PROA N  
ATOM    895  CA  SER A 110      -0.075  88.964  50.950  0.00  0.00      PROA C  
ATOM    896  C   SER A 110       0.549  87.766  50.262  0.00  0.00      PROA C  
ATOM    897  O   SER A 110       0.684  87.731  49.036  0.00  0.00      PROA O  
ATOM    898  CB  SER A 110      -1.620  88.800  50.989  0.00  0.00      PROA C  
ATOM    899  OG  SER A 110      -2.041  87.612  51.668  0.00  0.00      PROA O  
ATOM    900  N   ASP A 111       0.966  86.753  51.045  0.00  0.00      PROA N  
ATOM    901  CA  ASP A 111       1.633  85.560  50.583  0.00  0.00      PROA C  
ATOM    902  C   ASP A 111       0.661  84.469  50.098  0.00  0.00      PROA C  
ATOM    903  O   ASP A 111      -0.434  84.733  49.597  0.00  0.00      PROA O  
ATOM    904  CB  ASP A 111       2.593  85.036  51.697  0.00  0.00      PROA C  
ATOM    905  CG  ASP A 111       1.856  84.506  52.928  0.00  0.00      PROA C  
ATOM    906  OD1 ASP A 111       0.915  85.172  53.432  0.00  0.00      PROA O  
ATOM    907  OD2 ASP A 111       2.264  83.425  53.432  0.00  0.00      PROA O1-
ATOM    908  N   TYR A 112       1.083  83.193  50.208  0.00  0.00      PROA N  
ATOM    909  CA  TYR A 112       0.452  82.062  49.564  0.00  0.00      PROA C  
ATOM    910  C   TYR A 112      -0.808  81.525  50.235  0.00  0.00      PROA C  
ATOM    911  O   TYR A 112      -1.626  80.881  49.578  0.00  0.00      PROA O  
ATOM    912  CB  TYR A 112       1.477  80.905  49.345  0.00  0.00      PROA C  
ATOM    913  CG  TYR A 112       2.138  80.422  50.615  0.00  0.00      PROA C  
ATOM    914  CD1 TYR A 112       1.559  79.383  51.365  0.00  0.00      PROA C  
ATOM    915  CD2 TYR A 112       3.382  80.938  51.023  0.00  0.00      PROA C  
ATOM    916  CE1 TYR A 112       2.187  78.897  52.520  0.00  0.00      PROA C  
ATOM    917  CE2 TYR A 112       4.015  80.453  52.177  0.00  0.00      PROA C  
ATOM    918  CZ  TYR A 112       3.413  79.434  52.927  0.00  0.00      PROA C  
ATOM    919  OH  TYR A 112       4.043  78.933  54.086  0.00  0.00      PROA O  
ATOM    920  N   SER A 113      -1.019  81.751  51.545  0.00  0.00      PROA N  
ATOM    921  CA  SER A 113      -2.207  81.252  52.232  0.00  0.00      PROA C  
ATOM    922  C   SER A 113      -2.477  81.963  53.543  0.00  0.00      PROA C  
ATOM    923  O   SER A 113      -1.568  82.457  54.209  0.00  0.00      PROA O  
ATOM    924  CB  SER A 113      -2.174  79.719  52.519  0.00  0.00      PROA C  
ATOM    925  OG  SER A 113      -2.454  78.974  51.331  0.00  0.00      PROA O  
ATOM    926  N   ASN A 114      -3.761  81.979  53.959  0.00  0.00      PROA N  
ATOM    927  CA  ASN A 114      -4.202  82.504  55.239  0.00  0.00      PROA C  
ATOM    928  C   ASN A 114      -4.791  81.352  56.045  0.00  0.00      PROA C  
ATOM    929  O   ASN A 114      -5.554  80.536  55.523  0.00  0.00      PROA O  
ATOM    930  CB  ASN A 114      -5.304  83.589  55.089  0.00  0.00      PROA C  
ATOM    931  CG  ASN A 114      -4.800  84.814  54.327  0.00  0.00      PROA C  
ATOM    932  ND2 ASN A 114      -5.751  85.549  53.700  0.00  0.00      PROA N  
ATOM    933  OD1 ASN A 114      -3.609  85.126  54.261  0.00  0.00      PROA O  
ATOM    934  N   GLU A 115      -4.441  81.240  57.340  0.00  0.00      PROA N  
ATOM    935  CA  GLU A 115      -4.996  80.245  58.248  0.00  0.00      PROA C  
ATOM    936  C   GLU A 115      -6.503  80.377  58.466  0.00  0.00      PROA C  
ATOM    937  O   GLU A 115      -7.247  79.393  58.482  0.00  0.00      PROA O  
ATOM    938  CB  GLU A 115      -4.270  80.276  59.621  0.00  0.00      PROA C  
ATOM    939  CG  GLU A 115      -2.804  79.772  59.572  0.00  0.00      PROA C  
ATOM    940  CD  GLU A 115      -2.693  78.304  59.171  0.00  0.00      PROA C  
ATOM    941  OE1 GLU A 115      -3.199  77.426  59.921  0.00  0.00      PROA O  
ATOM    942  OE2 GLU A 115      -2.082  78.001  58.111  0.00  0.00      PROA O1-
ATOM    943  N   LYS A 116      -6.978  81.626  58.611  0.00  0.00      PROA N  
ATOM    944  CA  LYS A 116      -8.362  81.974  58.853  0.00  0.00      PROA C  
ATOM    945  C   LYS A 116      -8.769  83.014  57.814  0.00  0.00      PROA C  
ATOM    946  O   LYS A 116      -7.893  83.628  57.196  0.00  0.00      PROA O  
ATOM    947  CB  LYS A 116      -8.542  82.558  60.284  0.00  0.00      PROA C  
ATOM    948  CG  LYS A 116      -8.177  81.592  61.429  0.00  0.00      PROA C  
ATOM    949  CD  LYS A 116      -9.085  80.347  61.481  0.00  0.00      PROA C  
ATOM    950  CE  LYS A 116      -8.738  79.328  62.582  0.00  0.00      PROA C  
ATOM    951  NZ  LYS A 116      -8.958  79.894  63.936  0.00  0.00      PROA N1+
ATOM    952  N   PRO A 117     -10.050  83.272  57.561  0.00  0.00      PROA N  
ATOM    953  CA  PRO A 117     -10.439  84.181  56.488  0.00  0.00      PROA C  
ATOM    954  C   PRO A 117     -10.455  85.611  57.016  0.00  0.00      PROA C  
ATOM    955  O   PRO A 117     -11.508  86.190  57.290  0.00  0.00      PROA O  
ATOM    956  CB  PRO A 117     -11.840  83.673  56.086  0.00  0.00      PROA C  
ATOM    957  CG  PRO A 117     -12.401  83.039  57.362  0.00  0.00      PROA C  
ATOM    958  CD  PRO A 117     -11.159  82.411  57.990  0.00  0.00      PROA C  
ATOM    959  N   PHE A 118      -9.261  86.204  57.172  0.00  0.00      PROA N  
ATOM    960  CA  PHE A 118      -9.060  87.582  57.568  0.00  0.00      PROA C  
ATOM    961  C   PHE A 118      -9.629  88.597  56.571  0.00  0.00      PROA C  
ATOM    962  O   PHE A 118      -9.417  88.515  55.361  0.00  0.00      PROA O  
ATOM    963  CB  PHE A 118      -7.563  87.849  57.855  0.00  0.00      PROA C  
ATOM    964  CG  PHE A 118      -7.104  87.035  59.035  0.00  0.00      PROA C  
ATOM    965  CD1 PHE A 118      -7.533  87.369  60.331  0.00  0.00      PROA C  
ATOM    966  CD2 PHE A 118      -6.215  85.959  58.873  0.00  0.00      PROA C  
ATOM    967  CE1 PHE A 118      -7.103  86.628  61.440  0.00  0.00      PROA C  
ATOM    968  CE2 PHE A 118      -5.772  85.224  59.980  0.00  0.00      PROA C  
ATOM    969  CZ  PHE A 118      -6.216  85.559  61.265  0.00  0.00      PROA C  
ATOM    970  N   THR A 119     -10.410  89.573  57.071  0.00  0.00      PROA N  
ATOM    971  CA  THR A 119     -11.142  90.560  56.276  0.00  0.00      PROA C  
ATOM    972  C   THR A 119     -10.271  91.487  55.450  0.00  0.00      PROA C  
ATOM    973  O   THR A 119     -10.598  91.807  54.307  0.00  0.00      PROA O  
ATOM    974  CB  THR A 119     -12.191  91.331  57.096  0.00  0.00      PROA C  
ATOM    975  CG2 THR A 119     -12.377  92.803  56.697  0.00  0.00      PROA C  
ATOM    976  OG1 THR A 119     -13.476  90.739  56.947  0.00  0.00      PROA O  
ATOM    977  N   GLY A 120      -9.121  91.932  55.996  0.00  0.00      PROA N  
ATOM    978  CA  GLY A 120      -8.241  92.892  55.349  0.00  0.00      PROA C  
ATOM    979  C   GLY A 120      -8.357  94.249  55.982  0.00  0.00      PROA C  
ATOM    980  O   GLY A 120      -8.349  94.374  57.204  0.00  0.00      PROA O  
ATOM    981  N   PHE A 121      -8.441  95.325  55.187  0.00  0.00      PROA N  
ATOM    982  CA  PHE A 121      -8.405  96.660  55.745  0.00  0.00      PROA C  
ATOM    983  C   PHE A 121      -9.321  97.590  54.964  0.00  0.00      PROA C  
ATOM    984  O   PHE A 121      -9.542  97.442  53.761  0.00  0.00      PROA O  
ATOM    985  CB  PHE A 121      -6.946  97.231  55.824  0.00  0.00      PROA C  
ATOM    986  CG  PHE A 121      -6.426  97.860  54.546  0.00  0.00      PROA C  
ATOM    987  CD1 PHE A 121      -5.811  97.086  53.548  0.00  0.00      PROA C  
ATOM    988  CD2 PHE A 121      -6.544  99.249  54.346  0.00  0.00      PROA C  
ATOM    989  CE1 PHE A 121      -5.350  97.683  52.364  0.00  0.00      PROA C  
ATOM    990  CE2 PHE A 121      -6.081  99.848  53.171  0.00  0.00      PROA C  
ATOM    991  CZ  PHE A 121      -5.486  99.064  52.177  0.00  0.00      PROA C  
ATOM    992  N   GLU A 122      -9.845  98.602  55.674  0.00  0.00      PROA N  
ATOM    993  CA  GLU A 122     -10.486  99.759  55.097  0.00  0.00      PROA C  
ATOM    994  C   GLU A 122      -9.889 100.989  55.747  0.00  0.00      PROA C  
ATOM    995  O   GLU A 122      -9.871 101.120  56.974  0.00  0.00      PROA O  
ATOM    996  CB  GLU A 122     -12.025  99.742  55.274  0.00  0.00      PROA C  
ATOM    997  CG  GLU A 122     -12.751 101.032  54.817  0.00  0.00      PROA C  
ATOM    998  CD  GLU A 122     -14.267 100.916  54.976  0.00  0.00      PROA C  
ATOM    999  OE1 GLU A 122     -14.761 100.825  56.131  0.00  0.00      PROA O  
ATOM   1000  OE2 GLU A 122     -14.982 100.936  53.936  0.00  0.00      PROA O1-
ATOM   1001  N   ALA A 123      -9.361 101.916  54.939  0.00  0.00      PROA N  
ATOM   1002  CA  ALA A 123      -8.746 103.127  55.414  0.00  0.00      PROA C  
ATOM   1003  C   ALA A 123      -9.244 104.309  54.607  0.00  0.00      PROA C  
ATOM   1004  O   ALA A 123      -9.672 104.193  53.459  0.00  0.00      PROA O  
ATOM   1005  CB  ALA A 123      -7.209 103.043  55.317  0.00  0.00      PROA C  
ATOM   1006  N   PHE A 124      -9.202 105.497  55.217  0.00  0.00      PROA N  
ATOM   1007  CA  PHE A 124      -9.565 106.737  54.576  0.00  0.00      PROA C  
ATOM   1008  C   PHE A 124      -8.402 107.695  54.695  0.00  0.00      PROA C  
ATOM   1009  O   PHE A 124      -7.715 107.749  55.719  0.00  0.00      PROA O  
ATOM   1010  CB  PHE A 124     -10.841 107.379  55.171  0.00  0.00      PROA C  
ATOM   1011  CG  PHE A 124     -12.060 106.562  54.833  0.00  0.00      PROA C  
ATOM   1012  CD1 PHE A 124     -12.519 105.557  55.701  0.00  0.00      PROA C  
ATOM   1013  CD2 PHE A 124     -12.797 106.841  53.670  0.00  0.00      PROA C  
ATOM   1014  CE1 PHE A 124     -13.687 104.839  55.409  0.00  0.00      PROA C  
ATOM   1015  CE2 PHE A 124     -13.980 106.145  53.389  0.00  0.00      PROA C  
ATOM   1016  CZ  PHE A 124     -14.421 105.139  54.257  0.00  0.00      PROA C  
ATOM   1017  N   TYR A 125      -8.141 108.460  53.623  0.00  0.00      PROA N  
ATOM   1018  CA  TYR A 125      -7.112 109.475  53.614  0.00  0.00      PROA C  
ATOM   1019  C   TYR A 125      -7.739 110.813  53.261  0.00  0.00      PROA C  
ATOM   1020  O   TYR A 125      -8.718 110.900  52.518  0.00  0.00      PROA O  
ATOM   1021  CB  TYR A 125      -5.906 109.151  52.676  0.00  0.00      PROA C  
ATOM   1022  CG  TYR A 125      -6.261 109.156  51.208  0.00  0.00      PROA C  
ATOM   1023  CD1 TYR A 125      -6.803 108.007  50.616  0.00  0.00      PROA C  
ATOM   1024  CD2 TYR A 125      -6.031 110.289  50.405  0.00  0.00      PROA C  
ATOM   1025  CE1 TYR A 125      -7.129 107.987  49.255  0.00  0.00      PROA C  
ATOM   1026  CE2 TYR A 125      -6.367 110.279  49.043  0.00  0.00      PROA C  
ATOM   1027  CZ  TYR A 125      -6.923 109.127  48.470  0.00  0.00      PROA C  
ATOM   1028  OH  TYR A 125      -7.283 109.106  47.106  0.00  0.00      PROA O  
ATOM   1029  N   ALA A 126      -7.168 111.896  53.800  0.00  0.00      PROA N  
ATOM   1030  CA  ALA A 126      -7.509 113.239  53.408  0.00  0.00      PROA C  
ATOM   1031  C   ALA A 126      -6.264 114.099  53.497  0.00  0.00      PROA C  
ATOM   1032  O   ALA A 126      -5.453 113.968  54.415  0.00  0.00      PROA O  
ATOM   1033  CB  ALA A 126      -8.625 113.821  54.300  0.00  0.00      PROA C  
ATOM   1034  N   ALA A 127      -6.053 115.000  52.525  0.00  0.00      PROA N  
ATOM   1035  CA  ALA A 127      -5.043 116.025  52.630  0.00  0.00      PROA C  
ATOM   1036  C   ALA A 127      -5.359 117.036  53.735  0.00  0.00      PROA C  
ATOM   1037  O   ALA A 127      -6.467 117.565  53.847  0.00  0.00      PROA O  
ATOM   1038  CB  ALA A 127      -4.831 116.730  51.278  0.00  0.00      PROA C  
ATOM   1039  N   GLU A 128      -4.362 117.313  54.583  0.00  0.00      PROA N  
ATOM   1040  CA  GLU A 128      -4.425 118.246  55.678  0.00  0.00      PROA C  
ATOM   1041  C   GLU A 128      -3.411 119.342  55.415  0.00  0.00      PROA C  
ATOM   1042  O   GLU A 128      -2.252 119.093  55.079  0.00  0.00      PROA O  
ATOM   1043  CB  GLU A 128      -4.121 117.559  57.040  0.00  0.00      PROA C  
ATOM   1044  CG  GLU A 128      -4.091 118.528  58.252  0.00  0.00      PROA C  
ATOM   1045  CD  GLU A 128      -3.757 117.830  59.567  0.00  0.00      PROA C  
ATOM   1046  OE1 GLU A 128      -4.591 117.036  60.079  0.00  0.00      PROA O  
ATOM   1047  OE2 GLU A 128      -2.647 118.073  60.114  0.00  0.00      PROA O1-
ATOM   1048  N   ASP A 129      -3.841 120.608  55.540  0.00  0.00      PROA N  
ATOM   1049  CA  ASP A 129      -2.982 121.763  55.427  0.00  0.00      PROA C  
ATOM   1050  C   ASP A 129      -1.881 121.761  56.506  0.00  0.00      PROA C  
ATOM   1051  O   ASP A 129      -2.171 121.680  57.704  0.00  0.00      PROA O  
ATOM   1052  CB  ASP A 129      -3.910 123.001  55.515  0.00  0.00      PROA C  
ATOM   1053  CG  ASP A 129      -3.160 124.318  55.425  0.00  0.00      PROA C  
ATOM   1054  OD1 ASP A 129      -2.204 124.419  54.614  0.00  0.00      PROA O  
ATOM   1055  OD2 ASP A 129      -3.618 125.293  56.085  0.00  0.00      PROA O1-
ATOM   1056  N   VAL A 130      -0.589 121.822  56.124  0.00  0.00      PROA N  
ATOM   1057  CA  VAL A 130       0.487 121.817  57.103  0.00  0.00      PROA C  
ATOM   1058  C   VAL A 130       0.698 123.232  57.643  0.00  0.00      PROA C  
ATOM   1059  O   VAL A 130       0.482 124.235  56.958  0.00  0.00      PROA O  
ATOM   1060  CB  VAL A 130       1.775 121.159  56.596  0.00  0.00      PROA C  
ATOM   1061  CG1 VAL A 130       2.701 122.136  55.850  0.00  0.00      PROA C  
ATOM   1062  CG2 VAL A 130       2.523 120.508  57.778  0.00  0.00      PROA C  
ATOM   1063  N   ASP A 131       1.081 123.348  58.931  0.00  0.00      PROA N  
ATOM   1064  CA  ASP A 131       1.252 124.634  59.569  0.00  0.00      PROA C  
ATOM   1065  C   ASP A 131       2.725 124.841  59.903  0.00  0.00      PROA C  
ATOM   1066  O   ASP A 131       3.249 124.275  60.865  0.00  0.00      PROA O  
ATOM   1067  CB  ASP A 131       0.327 124.700  60.820  0.00  0.00      PROA C  
ATOM   1068  CG  ASP A 131       0.358 126.037  61.547  0.00  0.00      PROA C  
ATOM   1069  OD1 ASP A 131       0.999 127.000  61.055  0.00  0.00      PROA O  
ATOM   1070  OD2 ASP A 131      -0.300 126.138  62.620  0.00  0.00      PROA O1-
ATOM   1071  N   GLU A 132       3.427 125.680  59.120  0.00  0.00      PROA N  
ATOM   1072  CA  GLU A 132       4.805 126.059  59.350  0.00  0.00      PROA C  
ATOM   1073  C   GLU A 132       4.963 127.093  60.462  0.00  0.00      PROA C  
ATOM   1074  O   GLU A 132       6.055 127.298  60.992  0.00  0.00      PROA O  
ATOM   1075  CB  GLU A 132       5.449 126.632  58.060  0.00  0.00      PROA C  
ATOM   1076  CG  GLU A 132       5.536 125.624  56.883  0.00  0.00      PROA C  
ATOM   1077  CD  GLU A 132       4.310 125.598  55.961  0.00  0.00      PROA C  
ATOM   1078  OE1 GLU A 132       3.235 126.151  56.312  0.00  0.00      PROA O  
ATOM   1079  OE2 GLU A 132       4.442 125.014  54.848  0.00  0.00      PROA O1-
ATOM   1080  N   CYS A 133       3.863 127.747  60.877  0.00  0.00      PROA N  
ATOM   1081  CA  CYS A 133       3.870 128.796  61.879  0.00  0.00      PROA C  
ATOM   1082  C   CYS A 133       3.622 128.223  63.268  0.00  0.00      PROA C  
ATOM   1083  O   CYS A 133       3.479 128.957  64.248  0.00  0.00      PROA O  
ATOM   1084  CB  CYS A 133       2.780 129.857  61.576  0.00  0.00      PROA C  
ATOM   1085  SG  CYS A 133       3.035 130.700  59.987  0.00  0.00      PROA S  
ATOM   1086  N   ARG A 134       3.607 126.879  63.388  0.00  0.00      PROA N  
ATOM   1087  CA  ARG A 134       3.475 126.148  64.631  0.00  0.00      PROA C  
ATOM   1088  C   ARG A 134       4.531 126.504  65.675  0.00  0.00      PROA C  
ATOM   1089  O   ARG A 134       5.697 126.771  65.370  0.00  0.00      PROA O  
ATOM   1090  CB  ARG A 134       3.503 124.613  64.391  0.00  0.00      PROA C  
ATOM   1091  CG  ARG A 134       4.811 124.076  63.756  0.00  0.00      PROA C  
ATOM   1092  CD  ARG A 134       4.870 122.548  63.606  0.00  0.00      PROA C  
ATOM   1093  NE  ARG A 134       3.770 122.168  62.668  0.00  0.00      PROA N  
ATOM   1094  CZ  ARG A 134       3.287 120.942  62.533  0.00  0.00      PROA C  
ATOM   1095  NH1 ARG A 134       3.865 119.896  63.079  0.00  0.00      PROA N1+
ATOM   1096  NH2 ARG A 134       2.180 120.761  61.845  0.00  0.00      PROA N  
ATOM   1097  N   THR A 135       4.139 126.514  66.965  0.00  0.00      PROA N  
ATOM   1098  CA  THR A 135       5.071 126.821  68.047  0.00  0.00      PROA C  
ATOM   1099  C   THR A 135       5.771 125.551  68.482  0.00  0.00      PROA C  
ATOM   1100  O   THR A 135       5.264 124.766  69.285  0.00  0.00      PROA O  
ATOM   1101  CB  THR A 135       4.435 127.503  69.259  0.00  0.00      PROA C  
ATOM   1102  CG2 THR A 135       5.486 127.830  70.338  0.00  0.00      PROA C  
ATOM   1103  OG1 THR A 135       3.858 128.749  68.876  0.00  0.00      PROA O  
ATOM   1104  N   SER A 136       6.980 125.316  67.941  0.00  0.00      PROA N  
ATOM   1105  CA  SER A 136       7.862 124.244  68.383  0.00  0.00      PROA C  
ATOM   1106  C   SER A 136       8.803 124.803  69.427  0.00  0.00      PROA C  
ATOM   1107  O   SER A 136       9.380 125.875  69.251  0.00  0.00      PROA O  
ATOM   1108  CB  SER A 136       8.706 123.621  67.239  0.00  0.00      PROA C  
ATOM   1109  OG  SER A 136       7.862 122.989  66.271  0.00  0.00      PROA O  
ATOM   1110  N   LEU A 137       8.958 124.113  70.574  0.00  0.00      PROA N  
ATOM   1111  CA  LEU A 137       9.795 124.577  71.672  0.00  0.00      PROA C  
ATOM   1112  C   LEU A 137      11.278 124.715  71.325  0.00  0.00      PROA C  
ATOM   1113  O   LEU A 137      11.929 125.699  71.680  0.00  0.00      PROA O  
ATOM   1114  CB  LEU A 137       9.636 123.660  72.915  0.00  0.00      PROA C  
ATOM   1115  CG  LEU A 137       8.194 123.535  73.460  0.00  0.00      PROA C  
ATOM   1116  CD1 LEU A 137       8.163 122.588  74.670  0.00  0.00      PROA C  
ATOM   1117  CD2 LEU A 137       7.592 124.897  73.843  0.00  0.00      PROA C  
ATOM   1118  N   GLY A 138      11.847 123.723  70.603  0.00  0.00      PROA N  
ATOM   1119  CA  GLY A 138      13.272 123.698  70.271  0.00  0.00      PROA C  
ATOM   1120  C   GLY A 138      13.671 124.540  69.081  0.00  0.00      PROA C  
ATOM   1121  O   GLY A 138      14.736 125.159  69.073  0.00  0.00      PROA O  
ATOM   1122  N   ASP A 139      12.831 124.577  68.032  0.00  0.00      PROA N  
ATOM   1123  CA  ASP A 139      13.148 125.234  66.772  0.00  0.00      PROA C  
ATOM   1124  C   ASP A 139      12.694 126.696  66.734  0.00  0.00      PROA C  
ATOM   1125  O   ASP A 139      11.717 127.103  67.364  0.00  0.00      PROA O  
ATOM   1126  CB  ASP A 139      12.531 124.461  65.571  0.00  0.00      PROA C  
ATOM   1127  CG  ASP A 139      13.142 123.079  65.386  0.00  0.00      PROA C  
ATOM   1128  OD1 ASP A 139      14.280 122.814  65.854  0.00  0.00      PROA O  
ATOM   1129  OD2 ASP A 139      12.519 122.258  64.659  0.00  0.00      PROA O1-
ATOM   1130  N   SER A 140      13.420 127.543  65.976  0.00  0.00      PROA N  
ATOM   1131  CA  SER A 140      13.019 128.913  65.664  0.00  0.00      PROA C  
ATOM   1132  C   SER A 140      11.751 129.030  64.817  0.00  0.00      PROA C  
ATOM   1133  O   SER A 140      11.496 128.231  63.913  0.00  0.00      PROA O  
ATOM   1134  CB  SER A 140      14.154 129.737  64.986  0.00  0.00      PROA C  
ATOM   1135  OG  SER A 140      14.690 129.080  63.828  0.00  0.00      PROA O  
ATOM   1136  N   VAL A 141      10.917 130.058  65.084  0.00  0.00      PROA N  
ATOM   1137  CA  VAL A 141       9.788 130.445  64.240  0.00  0.00      PROA C  
ATOM   1138  C   VAL A 141      10.267 130.959  62.866  0.00  0.00      PROA C  
ATOM   1139  O   VAL A 141      11.308 131.626  62.833  0.00  0.00      PROA O  
ATOM   1140  CB  VAL A 141       8.901 131.472  64.956  0.00  0.00      PROA C  
ATOM   1141  CG1 VAL A 141       7.723 131.955  64.083  0.00  0.00      PROA C  
ATOM   1142  CG2 VAL A 141       8.343 130.834  66.247  0.00  0.00      PROA C  
ATOM   1143  N   PRO A 142       9.617 130.726  61.712  0.00  0.00      PROA N  
ATOM   1144  CA  PRO A 142      10.174 131.164  60.430  0.00  0.00      PROA C  
ATOM   1145  C   PRO A 142      10.136 132.672  60.243  0.00  0.00      PROA C  
ATOM   1146  O   PRO A 142      11.089 133.243  59.714  0.00  0.00      PROA O  
ATOM   1147  CB  PRO A 142       9.298 130.458  59.379  0.00  0.00      PROA C  
ATOM   1148  CG  PRO A 142       8.868 129.171  60.080  0.00  0.00      PROA C  
ATOM   1149  CD  PRO A 142       8.658 129.627  61.525  0.00  0.00      PROA C  
ATOM   1150  N   CYS A 143       9.038 133.336  60.639  0.00  0.00      PROA N  
ATOM   1151  CA  CYS A 143       8.881 134.770  60.470  0.00  0.00      PROA C  
ATOM   1152  C   CYS A 143       9.412 135.557  61.657  0.00  0.00      PROA C  
ATOM   1153  O   CYS A 143       9.222 135.194  62.819  0.00  0.00      PROA O  
ATOM   1154  CB  CYS A 143       7.404 135.159  60.250  0.00  0.00      PROA C  
ATOM   1155  SG  CYS A 143       6.701 134.305  58.810  0.00  0.00      PROA S  
ATOM   1156  N   ASP A 144      10.110 136.674  61.377  0.00  0.00      PROA N  
ATOM   1157  CA  ASP A 144      10.673 137.563  62.375  0.00  0.00      PROA C  
ATOM   1158  C   ASP A 144       9.630 138.215  63.304  0.00  0.00      PROA C  
ATOM   1159  O   ASP A 144       9.769 138.214  64.529  0.00  0.00      PROA O  
ATOM   1160  CB  ASP A 144      11.531 138.587  61.586  0.00  0.00      PROA C  
ATOM   1161  CG  ASP A 144      12.400 139.519  62.417  0.00  0.00      PROA C  
ATOM   1162  OD1 ASP A 144      12.623 139.267  63.630  0.00  0.00      PROA O  
ATOM   1163  OD2 ASP A 144      12.953 140.477  61.811  0.00  0.00      PROA O1-
ATOM   1164  N   HIS A 145       8.514 138.725  62.734  0.00  0.00      PROA N  
ATOM   1165  CA  HIS A 145       7.432 139.314  63.514  0.00  0.00      PROA C  
ATOM   1166  C   HIS A 145       6.224 138.394  63.553  0.00  0.00      PROA C  
ATOM   1167  O   HIS A 145       6.006 137.683  64.536  0.00  0.00      PROA O  
ATOM   1168  CB  HIS A 145       7.009 140.704  62.985  0.00  0.00      PROA C  
ATOM   1169  CG  HIS A 145       8.078 141.749  63.163  0.00  0.00      PROA C  
ATOM   1170  CD2 HIS A 145       9.325 141.833  62.620  0.00  0.00      PROA C  
ATOM   1171  ND1 HIS A 145       7.906 142.913  63.882  0.00  0.00      PROA N  
ATOM   1172  CE1 HIS A 145       9.046 143.637  63.752  0.00  0.00      PROA C  
ATOM   1173  NE2 HIS A 145       9.937 143.019  62.997  0.00  0.00      PROA N  
ATOM   1174  N   TYR A 146       5.398 138.386  62.487  0.00  0.00      PROA N  
ATOM   1175  CA  TYR A 146       4.144 137.657  62.460  0.00  0.00      PROA C  
ATOM   1176  C   TYR A 146       4.181 136.600  61.371  0.00  0.00      PROA C  
ATOM   1177  O   TYR A 146       4.591 136.847  60.236  0.00  0.00      PROA O  
ATOM   1178  CB  TYR A 146       2.932 138.598  62.213  0.00  0.00      PROA C  
ATOM   1179  CG  TYR A 146       2.914 139.722  63.217  0.00  0.00      PROA C  
ATOM   1180  CD1 TYR A 146       2.772 139.443  64.587  0.00  0.00      PROA C  
ATOM   1181  CD2 TYR A 146       3.019 141.062  62.805  0.00  0.00      PROA C  
ATOM   1182  CE1 TYR A 146       2.764 140.480  65.531  0.00  0.00      PROA C  
ATOM   1183  CE2 TYR A 146       3.010 142.101  63.747  0.00  0.00      PROA C  
ATOM   1184  CZ  TYR A 146       2.887 141.809  65.110  0.00  0.00      PROA C  
ATOM   1185  OH  TYR A 146       2.881 142.854  66.058  0.00  0.00      PROA O  
ATOM   1186  N   CYS A 147       3.753 135.370  61.711  0.00  0.00      PROA N  
ATOM   1187  CA  CYS A 147       3.703 134.246  60.795  0.00  0.00      PROA C  
ATOM   1188  C   CYS A 147       2.246 133.917  60.542  0.00  0.00      PROA C  
ATOM   1189  O   CYS A 147       1.471 133.701  61.476  0.00  0.00      PROA O  
ATOM   1190  CB  CYS A 147       4.439 133.016  61.403  0.00  0.00      PROA C  
ATOM   1191  SG  CYS A 147       4.806 131.647  60.249  0.00  0.00      PROA S  
ATOM   1192  N   HIS A 148       1.831 133.888  59.263  0.00  0.00      PROA N  
ATOM   1193  CA  HIS A 148       0.456 133.627  58.890  0.00  0.00      PROA C  
ATOM   1194  C   HIS A 148       0.377 132.398  58.015  0.00  0.00      PROA C  
ATOM   1195  O   HIS A 148       0.946 132.338  56.926  0.00  0.00      PROA O  
ATOM   1196  CB  HIS A 148      -0.157 134.823  58.136  0.00  0.00      PROA C  
ATOM   1197  CG  HIS A 148      -0.073 136.078  58.951  0.00  0.00      PROA C  
ATOM   1198  CD2 HIS A 148       0.613 137.224  58.705  0.00  0.00      PROA C  
ATOM   1199  ND1 HIS A 148      -0.717 136.273  60.156  0.00  0.00      PROA N  
ATOM   1200  CE1 HIS A 148      -0.391 137.518  60.582  0.00  0.00      PROA C  
ATOM   1201  NE2 HIS A 148       0.415 138.131  59.733  0.00  0.00      PROA N  
ATOM   1202  N   ASN A 149      -0.343 131.368  58.490  0.00  0.00      PROA N  
ATOM   1203  CA  ASN A 149      -0.559 130.131  57.771  0.00  0.00      PROA C  
ATOM   1204  C   ASN A 149      -1.864 130.213  56.981  0.00  0.00      PROA C  
ATOM   1205  O   ASN A 149      -2.891 130.682  57.476  0.00  0.00      PROA O  
ATOM   1206  CB  ASN A 149      -0.524 128.955  58.784  0.00  0.00      PROA C  
ATOM   1207  CG  ASN A 149      -0.855 127.570  58.223  0.00  0.00      PROA C  
ATOM   1208  ND2 ASN A 149      -0.178 127.156  57.133  0.00  0.00      PROA N  
ATOM   1209  OD1 ASN A 149      -1.721 126.868  58.757  0.00  0.00      PROA O  
ATOM   1210  N   TYR A 150      -1.841 129.764  55.719  0.00  0.00      PROA N  
ATOM   1211  CA  TYR A 150      -2.988 129.734  54.837  0.00  0.00      PROA C  
ATOM   1212  C   TYR A 150      -2.930 128.377  54.144  0.00  0.00      PROA C  
ATOM   1213  O   TYR A 150      -1.918 127.680  54.215  0.00  0.00      PROA O  
ATOM   1214  CB  TYR A 150      -2.991 130.916  53.812  0.00  0.00      PROA C  
ATOM   1215  CG  TYR A 150      -1.931 130.809  52.735  0.00  0.00      PROA C  
ATOM   1216  CD1 TYR A 150      -0.627 131.278  52.960  0.00  0.00      PROA C  
ATOM   1217  CD2 TYR A 150      -2.246 130.268  51.476  0.00  0.00      PROA C  
ATOM   1218  CE1 TYR A 150       0.342 131.213  51.948  0.00  0.00      PROA C  
ATOM   1219  CE2 TYR A 150      -1.275 130.182  50.469  0.00  0.00      PROA C  
ATOM   1220  CZ  TYR A 150       0.018 130.659  50.703  0.00  0.00      PROA C  
ATOM   1221  OH  TYR A 150       0.988 130.584  49.681  0.00  0.00      PROA O  
ATOM   1222  N   LEU A 151      -4.021 127.959  53.465  0.00  0.00      PROA N  
ATOM   1223  CA  LEU A 151      -4.072 126.674  52.783  0.00  0.00      PROA C  
ATOM   1224  C   LEU A 151      -2.963 126.471  51.743  0.00  0.00      PROA C  
ATOM   1225  O   LEU A 151      -2.939 127.089  50.676  0.00  0.00      PROA O  
ATOM   1226  CB  LEU A 151      -5.456 126.371  52.146  0.00  0.00      PROA C  
ATOM   1227  CG  LEU A 151      -6.579 125.965  53.130  0.00  0.00      PROA C  
ATOM   1228  CD1 LEU A 151      -7.123 127.134  53.967  0.00  0.00      PROA C  
ATOM   1229  CD2 LEU A 151      -7.739 125.301  52.369  0.00  0.00      PROA C  
ATOM   1230  N   GLY A 152      -2.011 125.576  52.057  0.00  0.00      PROA N  
ATOM   1231  CA  GLY A 152      -0.883 125.234  51.208  0.00  0.00      PROA C  
ATOM   1232  C   GLY A 152       0.331 126.124  51.352  0.00  0.00      PROA C  
ATOM   1233  O   GLY A 152       1.194 126.143  50.472  0.00  0.00      PROA O  
ATOM   1234  N   GLY A 153       0.471 126.874  52.463  0.00  0.00      PROA N  
ATOM   1235  CA  GLY A 153       1.697 127.621  52.709  0.00  0.00      PROA C  
ATOM   1236  C   GLY A 153       1.639 128.595  53.858  0.00  0.00      PROA C  
ATOM   1237  O   GLY A 153       0.732 128.614  54.689  0.00  0.00      PROA O  
ATOM   1238  N   TYR A 154       2.650 129.474  53.925  0.00  0.00      PROA N  
ATOM   1239  CA  TYR A 154       2.715 130.512  54.929  0.00  0.00      PROA C  
ATOM   1240  C   TYR A 154       3.259 131.773  54.284  0.00  0.00      PROA C  
ATOM   1241  O   TYR A 154       3.930 131.745  53.249  0.00  0.00      PROA O  
ATOM   1242  CB  TYR A 154       3.572 130.117  56.178  0.00  0.00      PROA C  
ATOM   1243  CG  TYR A 154       5.053 129.955  55.895  0.00  0.00      PROA C  
ATOM   1244  CD1 TYR A 154       5.520 128.820  55.214  0.00  0.00      PROA C  
ATOM   1245  CD2 TYR A 154       5.991 130.908  56.338  0.00  0.00      PROA C  
ATOM   1246  CE1 TYR A 154       6.885 128.638  54.968  0.00  0.00      PROA C  
ATOM   1247  CE2 TYR A 154       7.362 130.736  56.082  0.00  0.00      PROA C  
ATOM   1248  CZ  TYR A 154       7.806 129.596  55.398  0.00  0.00      PROA C  
ATOM   1249  OH  TYR A 154       9.173 129.384  55.129  0.00  0.00      PROA O  
ATOM   1250  N   TYR A 155       2.977 132.923  54.905  0.00  0.00      PROA N  
ATOM   1251  CA  TYR A 155       3.621 134.170  54.572  0.00  0.00      PROA C  
ATOM   1252  C   TYR A 155       3.948 134.878  55.869  0.00  0.00      PROA C  
ATOM   1253  O   TYR A 155       3.353 134.631  56.922  0.00  0.00      PROA O  
ATOM   1254  CB  TYR A 155       2.799 135.084  53.606  0.00  0.00      PROA C  
ATOM   1255  CG  TYR A 155       1.423 135.448  54.119  0.00  0.00      PROA C  
ATOM   1256  CD1 TYR A 155       0.328 134.622  53.825  0.00  0.00      PROA C  
ATOM   1257  CD2 TYR A 155       1.194 136.648  54.817  0.00  0.00      PROA C  
ATOM   1258  CE1 TYR A 155      -0.962 134.952  54.258  0.00  0.00      PROA C  
ATOM   1259  CE2 TYR A 155      -0.099 136.993  55.243  0.00  0.00      PROA C  
ATOM   1260  CZ  TYR A 155      -1.174 136.135  54.973  0.00  0.00      PROA C  
ATOM   1261  OH  TYR A 155      -2.473 136.450  55.418  0.00  0.00      PROA O  
ATOM   1262  N   CYS A 156       4.939 135.778  55.817  0.00  0.00      PROA N  
ATOM   1263  CA  CYS A 156       5.298 136.607  56.944  0.00  0.00      PROA C  
ATOM   1264  C   CYS A 156       4.657 137.970  56.794  0.00  0.00      PROA C  
ATOM   1265  O   CYS A 156       4.428 138.460  55.688  0.00  0.00      PROA O  
ATOM   1266  CB  CYS A 156       6.832 136.766  57.077  0.00  0.00      PROA C  
ATOM   1267  SG  CYS A 156       7.669 135.161  57.262  0.00  0.00      PROA S  
ATOM   1268  N   SER A 157       4.347 138.632  57.918  0.00  0.00      PROA N  
ATOM   1269  CA  SER A 157       4.022 140.047  57.902  0.00  0.00      PROA C  
ATOM   1270  C   SER A 157       4.713 140.657  59.097  0.00  0.00      PROA C  
ATOM   1271  O   SER A 157       5.185 139.960  59.998  0.00  0.00      PROA O  
ATOM   1272  CB  SER A 157       2.496 140.415  57.867  0.00  0.00      PROA C  
ATOM   1273  OG  SER A 157       1.839 140.461  59.140  0.00  0.00      PROA O  
ATOM   1274  N   CYS A 158       4.832 141.992  59.106  0.00  0.00      PROA N  
ATOM   1275  CA  CYS A 158       5.494 142.716  60.168  0.00  0.00      PROA C  
ATOM   1276  C   CYS A 158       4.698 143.962  60.495  0.00  0.00      PROA C  
ATOM   1277  O   CYS A 158       3.796 144.359  59.755  0.00  0.00      PROA O  
ATOM   1278  CB  CYS A 158       6.950 143.079  59.785  0.00  0.00      PROA C  
ATOM   1279  SG  CYS A 158       7.969 141.583  59.589  0.00  0.00      PROA S  
ATOM   1280  N   ARG A 159       4.989 144.573  61.663  0.00  0.00      PROA N  
ATOM   1281  CA  ARG A 159       4.418 145.828  62.127  0.00  0.00      PROA C  
ATOM   1282  C   ARG A 159       4.346 147.005  61.145  0.00  0.00      PROA C  
ATOM   1283  O   ARG A 159       5.011 147.058  60.110  0.00  0.00      PROA O  
ATOM   1284  CB  ARG A 159       5.072 146.282  63.462  0.00  0.00      PROA C  
ATOM   1285  CG  ARG A 159       4.663 145.411  64.669  0.00  0.00      PROA C  
ATOM   1286  CD  ARG A 159       5.062 145.995  66.033  0.00  0.00      PROA C  
ATOM   1287  NE  ARG A 159       6.561 146.034  66.108  0.00  0.00      PROA N  
ATOM   1288  CZ  ARG A 159       7.329 145.068  66.590  0.00  0.00      PROA C  
ATOM   1289  NH1 ARG A 159       6.852 143.908  66.984  0.00  0.00      PROA N1+
ATOM   1290  NH2 ARG A 159       8.629 145.262  66.671  0.00  0.00      PROA N  
ATOM   1291  N   VAL A 160       3.529 148.027  61.479  0.00  0.00      PROA N  
ATOM   1292  CA  VAL A 160       3.516 149.309  60.784  0.00  0.00      PROA C  
ATOM   1293  C   VAL A 160       4.892 149.981  60.774  0.00  0.00      PROA C  
ATOM   1294  O   VAL A 160       5.564 150.094  61.801  0.00  0.00      PROA O  
ATOM   1295  CB  VAL A 160       2.448 150.240  61.370  0.00  0.00      PROA C  
ATOM   1296  CG1 VAL A 160       2.638 151.711  60.940  0.00  0.00      PROA C  
ATOM   1297  CG2 VAL A 160       1.059 149.727  60.938  0.00  0.00      PROA C  
ATOM   1298  N   GLY A 161       5.358 150.418  59.581  0.00  0.00      PROA N  
ATOM   1299  CA  GLY A 161       6.680 151.018  59.399  0.00  0.00      PROA C  
ATOM   1300  C   GLY A 161       7.755 150.006  59.095  0.00  0.00      PROA C  
ATOM   1301  O   GLY A 161       8.935 150.343  59.035  0.00  0.00      PROA O  
ATOM   1302  N   TYR A 162       7.366 148.741  58.865  0.00  0.00      PROA N  
ATOM   1303  CA  TYR A 162       8.236 147.644  58.489  0.00  0.00      PROA C  
ATOM   1304  C   TYR A 162       7.792 147.065  57.147  0.00  0.00      PROA C  
ATOM   1305  O   TYR A 162       6.600 146.941  56.856  0.00  0.00      PROA O  
ATOM   1306  CB  TYR A 162       8.248 146.480  59.527  0.00  0.00      PROA C  
ATOM   1307  CG  TYR A 162       8.879 146.828  60.856  0.00  0.00      PROA C  
ATOM   1308  CD1 TYR A 162       8.271 147.712  61.770  0.00  0.00      PROA C  
ATOM   1309  CD2 TYR A 162      10.033 146.139  61.267  0.00  0.00      PROA C  
ATOM   1310  CE1 TYR A 162       8.824 147.933  63.042  0.00  0.00      PROA C  
ATOM   1311  CE2 TYR A 162      10.561 146.326  62.549  0.00  0.00      PROA C  
ATOM   1312  CZ  TYR A 162       9.970 147.232  63.435  0.00  0.00      PROA C  
ATOM   1313  OH  TYR A 162      10.523 147.386  64.724  0.00  0.00      PROA O  
ATOM   1314  N   ILE A 163       8.757 146.691  56.288  0.00  0.00      PROA N  
ATOM   1315  CA  ILE A 163       8.518 145.997  55.033  0.00  0.00      PROA C  
ATOM   1316  C   ILE A 163       9.334 144.713  55.028  0.00  0.00      PROA C  
ATOM   1317  O   ILE A 163      10.412 144.638  55.620  0.00  0.00      PROA O  
ATOM   1318  CB  ILE A 163       8.812 146.867  53.803  0.00  0.00      PROA C  
ATOM   1319  CG1 ILE A 163       8.434 146.165  52.474  0.00  0.00      PROA C  
ATOM   1320  CG2 ILE A 163      10.277 147.365  53.807  0.00  0.00      PROA C  
ATOM   1321  CD  ILE A 163       8.319 147.132  51.289  0.00  0.00      PROA C  
ATOM   1322  N   LEU A 164       8.831 143.632  54.393  0.00  0.00      PROA N  
ATOM   1323  CA  LEU A 164       9.574 142.389  54.246  0.00  0.00      PROA C  
ATOM   1324  C   LEU A 164      10.899 142.560  53.505  0.00  0.00      PROA C  
ATOM   1325  O   LEU A 164      11.005 143.264  52.497  0.00  0.00      PROA O  
ATOM   1326  CB  LEU A 164       8.763 141.271  53.536  0.00  0.00      PROA C  
ATOM   1327  CG  LEU A 164       7.736 140.521  54.412  0.00  0.00      PROA C  
ATOM   1328  CD1 LEU A 164       6.567 141.398  54.881  0.00  0.00      PROA C  
ATOM   1329  CD2 LEU A 164       7.200 139.304  53.642  0.00  0.00      PROA C  
ATOM   1330  N   HIS A 165      11.950 141.884  54.000  0.00  0.00      PROA N  
ATOM   1331  CA  HIS A 165      13.245 141.823  53.356  0.00  0.00      PROA C  
ATOM   1332  C   HIS A 165      13.216 140.851  52.175  0.00  0.00      PROA C  
ATOM   1333  O   HIS A 165      12.232 140.150  51.937  0.00  0.00      PROA O  
ATOM   1334  CB  HIS A 165      14.351 141.449  54.384  0.00  0.00      PROA C  
ATOM   1335  CG  HIS A 165      15.759 141.553  53.858  0.00  0.00      PROA C  
ATOM   1336  CD2 HIS A 165      16.430 142.633  53.367  0.00  0.00      PROA C  
ATOM   1337  ND1 HIS A 165      16.657 140.506  53.828  0.00  0.00      PROA N  
ATOM   1338  CE1 HIS A 165      17.813 140.986  53.306  0.00  0.00      PROA C  
ATOM   1339  NE2 HIS A 165      17.722 142.272  53.005  0.00  0.00      PROA N  
ATOM   1340  N   GLN A 166      14.310 140.785  51.388  0.00  0.00      PROA N  
ATOM   1341  CA  GLN A 166      14.458 139.954  50.201  0.00  0.00      PROA C  
ATOM   1342  C   GLN A 166      14.227 138.466  50.452  0.00  0.00      PROA C  
ATOM   1343  O   GLN A 166      13.652 137.752  49.630  0.00  0.00      PROA O  
ATOM   1344  CB  GLN A 166      15.846 140.240  49.559  0.00  0.00      PROA C  
ATOM   1345  CG  GLN A 166      16.266 139.375  48.336  0.00  0.00      PROA C  
ATOM   1346  CD  GLN A 166      16.837 137.997  48.703  0.00  0.00      PROA C  
ATOM   1347  NE2 GLN A 166      16.385 136.938  47.993  0.00  0.00      PROA N  
ATOM   1348  OE1 GLN A 166      17.687 137.858  49.588  0.00  0.00      PROA O  
ATOM   1349  N   ASN A 167      14.640 137.976  51.640  0.00  0.00      PROA N  
ATOM   1350  CA  ASN A 167      14.444 136.597  52.058  0.00  0.00      PROA C  
ATOM   1351  C   ASN A 167      12.978 136.266  52.372  0.00  0.00      PROA C  
ATOM   1352  O   ASN A 167      12.605 135.096  52.443  0.00  0.00      PROA O  
ATOM   1353  CB  ASN A 167      15.394 136.256  53.255  0.00  0.00      PROA C  
ATOM   1354  CG  ASN A 167      15.107 137.018  54.553  0.00  0.00      PROA C  
ATOM   1355  ND2 ASN A 167      16.107 137.063  55.458  0.00  0.00      PROA N  
ATOM   1356  OD1 ASN A 167      14.043 137.596  54.781  0.00  0.00      PROA O  
ATOM   1357  N   LYS A 168      12.131 137.298  52.585  0.00  0.00      PROA N  
ATOM   1358  CA  LYS A 168      10.706 137.216  52.858  0.00  0.00      PROA C  
ATOM   1359  C   LYS A 168      10.369 136.709  54.258  0.00  0.00      PROA C  
ATOM   1360  O   LYS A 168       9.225 136.377  54.563  0.00  0.00      PROA O  
ATOM   1361  CB  LYS A 168       9.894 136.502  51.739  0.00  0.00      PROA C  
ATOM   1362  CG  LYS A 168       9.942 137.243  50.390  0.00  0.00      PROA C  
ATOM   1363  CD  LYS A 168       9.352 136.433  49.217  0.00  0.00      PROA C  
ATOM   1364  CE  LYS A 168       7.871 136.051  49.381  0.00  0.00      PROA C  
ATOM   1365  NZ  LYS A 168       7.384 135.321  48.183  0.00  0.00      PROA N1+
ATOM   1366  N   HIS A 169      11.372 136.667  55.155  0.00  0.00      PROA N  
ATOM   1367  CA  HIS A 169      11.246 136.115  56.491  0.00  0.00      PROA C  
ATOM   1368  C   HIS A 169      11.550 137.159  57.545  0.00  0.00      PROA C  
ATOM   1369  O   HIS A 169      10.845 137.270  58.551  0.00  0.00      PROA O  
ATOM   1370  CB  HIS A 169      12.172 134.887  56.684  0.00  0.00      PROA C  
ATOM   1371  CG  HIS A 169      11.678 133.665  55.949  0.00  0.00      PROA C  
ATOM   1372  CD2 HIS A 169      11.138 132.516  56.442  0.00  0.00      PROA C  
ATOM   1373  ND1 HIS A 169      11.803 133.459  54.591  0.00  0.00      PROA N  
ATOM   1374  CE1 HIS A 169      11.323 132.222  54.322  0.00  0.00      PROA C  
ATOM   1375  NE2 HIS A 169      10.907 131.609  55.417  0.00  0.00      PROA N  
ATOM   1376  N   THR A 170      12.595 137.977  57.324  0.00  0.00      PROA N  
ATOM   1377  CA  THR A 170      12.929 139.110  58.176  0.00  0.00      PROA C  
ATOM   1378  C   THR A 170      12.366 140.384  57.588  0.00  0.00      PROA C  
ATOM   1379  O   THR A 170      11.990 140.449  56.416  0.00  0.00      PROA O  
ATOM   1380  CB  THR A 170      14.419 139.286  58.468  0.00  0.00      PROA C  
ATOM   1381  CG2 THR A 170      14.916 138.083  59.280  0.00  0.00      PROA C  
ATOM   1382  OG1 THR A 170      15.202 139.330  57.282  0.00  0.00      PROA O  
ATOM   1383  N   CYS A 171      12.250 141.443  58.407  0.00  0.00      PROA N  
ATOM   1384  CA  CYS A 171      11.723 142.715  57.955  0.00  0.00      PROA C  
ATOM   1385  C   CYS A 171      12.680 143.851  58.231  0.00  0.00      PROA C  
ATOM   1386  O   CYS A 171      13.455 143.859  59.187  0.00  0.00      PROA O  
ATOM   1387  CB  CYS A 171      10.359 143.045  58.587  0.00  0.00      PROA C  
ATOM   1388  SG  CYS A 171       9.067 141.948  57.947  0.00  0.00      PROA S  
ATOM   1389  N   SER A 172      12.619 144.859  57.352  0.00  0.00      PROA N  
ATOM   1390  CA  SER A 172      13.420 146.064  57.389  0.00  0.00      PROA C  
ATOM   1391  C   SER A 172      12.482 147.209  57.702  0.00  0.00      PROA C  
ATOM   1392  O   SER A 172      11.426 147.349  57.087  0.00  0.00      PROA O  
ATOM   1393  CB  SER A 172      14.073 146.385  56.006  0.00  0.00      PROA C  
ATOM   1394  OG  SER A 172      14.931 145.331  55.555  0.00  0.00      PROA O  
ATOM   1395  N   ALA A 173      12.814 148.071  58.681  0.00  0.00      PROA N  
ATOM   1396  CA  ALA A 173      12.081 149.309  58.877  0.00  0.00      PROA C  
ATOM   1397  C   ALA A 173      11.805 150.075  57.579  0.00  0.00      PROA C  
ATOM   1398  O   ALA A 173      11.684 149.495  56.498  0.00  0.00      PROA O  
ATOM   1399  CB  ALA A 173      12.789 150.224  59.891  0.00  0.00      PROA C  
ATOM   1400  N   LEU A 174      11.711 151.418  57.661  0.00  0.00      PROA N  
ATOM   1401  CA  LEU A 174      11.652 152.308  56.513  0.00  0.00      PROA C  
ATOM   1402  C   LEU A 174      12.254 151.631  55.281  0.00  0.00      PROA C  
ATOM   1403  O   LEU A 174      11.981 150.473  54.966  0.00  0.00      PROA O  
ATOM   1404  CB  LEU A 174      12.341 153.683  56.750  0.00  0.00      PROA C  
ATOM   1405  CG  LEU A 174      11.651 154.607  57.779  0.00  0.00      PROA C  
ATOM   1406  CD1 LEU A 174      12.105 154.326  59.216  0.00  0.00      PROA C  
ATOM   1407  CD2 LEU A 174      11.923 156.083  57.446  0.00  0.00      PROA C  
ATOM   1408  N   CYS A 175      13.097 152.373  54.543  0.00  0.00      PROA N  
ATOM   1409  CA  CYS A 175      13.657 151.967  53.266  0.00  0.00      PROA C  
ATOM   1410  C   CYS A 175      15.171 151.790  53.348  0.00  0.00      PROA C  
ATOM   1411  O   CYS A 175      15.879 151.801  52.342  0.00  0.00      PROA O  
ATOM   1412  CB  CYS A 175      13.272 153.008  52.179  0.00  0.00      PROA C  
ATOM   1413  SG  CYS A 175      13.625 154.727  52.673  0.00  0.00      PROA S  
ATOM   1414  N   SER A 176      15.719 151.628  54.569  0.00  0.00      PROA N  
ATOM   1415  CA  SER A 176      17.156 151.505  54.804  0.00  0.00      PROA C  
ATOM   1416  C   SER A 176      17.621 150.095  55.137  0.00  0.00      PROA C  
ATOM   1417  O   SER A 176      18.813 149.853  55.328  0.00  0.00      PROA O  
ATOM   1418  CB  SER A 176      17.610 152.463  55.948  0.00  0.00      PROA C  
ATOM   1419  OG  SER A 176      16.893 152.241  57.172  0.00  0.00      PROA O  
ATOM   1420  N   GLY A 177      16.700 149.110  55.211  0.00  0.00      PROA N  
ATOM   1421  CA  GLY A 177      17.018 147.764  55.695  0.00  0.00      PROA C  
ATOM   1422  C   GLY A 177      17.317 146.749  54.623  0.00  0.00      PROA C  
ATOM   1423  O   GLY A 177      17.829 145.667  54.907  0.00  0.00      PROA O  
ATOM   1424  N   GLN A 178      16.970 147.043  53.358  0.00  0.00      PROA N  
ATOM   1425  CA  GLN A 178      16.953 146.042  52.307  0.00  0.00      PROA C  
ATOM   1426  C   GLN A 178      18.336 145.746  51.719  0.00  0.00      PROA C  
ATOM   1427  O   GLN A 178      19.060 146.630  51.252  0.00  0.00      PROA O  
ATOM   1428  CB  GLN A 178      15.940 146.434  51.204  0.00  0.00      PROA C  
ATOM   1429  CG  GLN A 178      15.576 145.266  50.256  0.00  0.00      PROA C  
ATOM   1430  CD  GLN A 178      14.374 145.601  49.365  0.00  0.00      PROA C  
ATOM   1431  NE2 GLN A 178      13.859 144.569  48.654  0.00  0.00      PROA N  
ATOM   1432  OE1 GLN A 178      13.886 146.732  49.290  0.00  0.00      PROA O  
ATOM   1433  N   VAL A 179      18.731 144.455  51.749  0.00  0.00      PROA N  
ATOM   1434  CA  VAL A 179      20.004 143.972  51.240  0.00  0.00      PROA C  
ATOM   1435  C   VAL A 179      19.727 142.988  50.114  0.00  0.00      PROA C  
ATOM   1436  O   VAL A 179      18.909 142.073  50.237  0.00  0.00      PROA O  
ATOM   1437  CB  VAL A 179      20.874 143.310  52.314  0.00  0.00      PROA C  
ATOM   1438  CG1 VAL A 179      22.234 142.876  51.723  0.00  0.00      PROA C  
ATOM   1439  CG2 VAL A 179      21.107 144.302  53.472  0.00  0.00      PROA C  
ATOM   1440  N   PHE A 180      20.400 143.172  48.969  0.00  0.00      PROA N  
ATOM   1441  CA  PHE A 180      20.208 142.399  47.761  0.00  0.00      PROA C  
ATOM   1442  C   PHE A 180      21.412 141.495  47.531  0.00  0.00      PROA C  
ATOM   1443  O   PHE A 180      22.516 141.957  47.232  0.00  0.00      PROA O  
ATOM   1444  CB  PHE A 180      20.030 143.327  46.529  0.00  0.00      PROA C  
ATOM   1445  CG  PHE A 180      18.806 144.192  46.668  0.00  0.00      PROA C  
ATOM   1446  CD1 PHE A 180      18.878 145.449  47.295  0.00  0.00      PROA C  
ATOM   1447  CD2 PHE A 180      17.583 143.783  46.107  0.00  0.00      PROA C  
ATOM   1448  CE1 PHE A 180      17.746 146.266  47.387  0.00  0.00      PROA C  
ATOM   1449  CE2 PHE A 180      16.454 144.607  46.176  0.00  0.00      PROA C  
ATOM   1450  CZ  PHE A 180      16.537 145.851  46.815  0.00  0.00      PROA C  
ATOM   1451  N   THR A 181      21.230 140.167  47.688  0.00  0.00      PROA N  
ATOM   1452  CA  THR A 181      22.313 139.195  47.526  0.00  0.00      PROA C  
ATOM   1453  C   THR A 181      22.174 138.352  46.269  0.00  0.00      PROA C  
ATOM   1454  O   THR A 181      23.099 137.631  45.889  0.00  0.00      PROA O  
ATOM   1455  CB  THR A 181      22.441 138.245  48.720  0.00  0.00      PROA C  
ATOM   1456  CG2 THR A 181      22.847 139.060  49.960  0.00  0.00      PROA C  
ATOM   1457  OG1 THR A 181      21.204 137.602  49.027  0.00  0.00      PROA O  
ATOM   1458  N   GLY A 182      21.019 138.425  45.567  0.00  0.00      PROA N  
ATOM   1459  CA  GLY A 182      20.779 137.710  44.310  0.00  0.00      PROA C  
ATOM   1460  C   GLY A 182      21.580 138.209  43.129  0.00  0.00      PROA C  
ATOM   1461  O   GLY A 182      22.138 139.306  43.144  0.00  0.00      PROA O  
ATOM   1462  N   ARG A 183      21.612 137.428  42.031  0.00  0.00      PROA N  
ATOM   1463  CA  ARG A 183      22.194 137.839  40.760  0.00  0.00      PROA C  
ATOM   1464  C   ARG A 183      21.537 139.058  40.112  0.00  0.00      PROA C  
ATOM   1465  O   ARG A 183      22.209 139.944  39.586  0.00  0.00      PROA O  
ATOM   1466  CB  ARG A 183      22.206 136.665  39.742  0.00  0.00      PROA C  
ATOM   1467  CG  ARG A 183      23.230 135.544  40.047  0.00  0.00      PROA C  
ATOM   1468  CD  ARG A 183      24.715 135.918  39.884  0.00  0.00      PROA C  
ATOM   1469  NE  ARG A 183      24.954 136.309  38.453  0.00  0.00      PROA N  
ATOM   1470  CZ  ARG A 183      25.219 135.480  37.453  0.00  0.00      PROA C  
ATOM   1471  NH1 ARG A 183      25.275 134.177  37.593  0.00  0.00      PROA N1+
ATOM   1472  NH2 ARG A 183      25.433 136.000  36.260  0.00  0.00      PROA N  
ATOM   1473  N   SER A 184      20.197 139.135  40.137  0.00  0.00      PROA N  
ATOM   1474  CA  SER A 184      19.474 140.210  39.471  0.00  0.00      PROA C  
ATOM   1475  C   SER A 184      18.280 140.601  40.316  0.00  0.00      PROA C  
ATOM   1476  O   SER A 184      17.780 139.818  41.127  0.00  0.00      PROA O  
ATOM   1477  CB  SER A 184      18.925 139.818  38.060  0.00  0.00      PROA C  
ATOM   1478  OG  SER A 184      19.925 139.241  37.213  0.00  0.00      PROA O  
ATOM   1479  N   GLY A 185      17.771 141.834  40.142  0.00  0.00      PROA N  
ATOM   1480  CA  GLY A 185      16.590 142.282  40.867  0.00  0.00      PROA C  
ATOM   1481  C   GLY A 185      16.274 143.719  40.578  0.00  0.00      PROA C  
ATOM   1482  O   GLY A 185      16.941 144.378  39.782  0.00  0.00      PROA O  
ATOM   1483  N   PHE A 186      15.223 144.247  41.228  0.00  0.00      PROA N  
ATOM   1484  CA  PHE A 186      14.760 145.609  41.031  0.00  0.00      PROA C  
ATOM   1485  C   PHE A 186      14.824 146.416  42.318  0.00  0.00      PROA C  
ATOM   1486  O   PHE A 186      14.425 145.964  43.393  0.00  0.00      PROA O  
ATOM   1487  CB  PHE A 186      13.308 145.677  40.490  0.00  0.00      PROA C  
ATOM   1488  CG  PHE A 186      13.231 145.123  39.093  0.00  0.00      PROA C  
ATOM   1489  CD1 PHE A 186      13.452 145.963  37.988  0.00  0.00      PROA C  
ATOM   1490  CD2 PHE A 186      12.857 143.788  38.867  0.00  0.00      PROA C  
ATOM   1491  CE1 PHE A 186      13.287 145.482  36.683  0.00  0.00      PROA C  
ATOM   1492  CE2 PHE A 186      12.715 143.297  37.563  0.00  0.00      PROA C  
ATOM   1493  CZ  PHE A 186      12.925 144.147  36.470  0.00  0.00      PROA C  
ATOM   1494  N   LEU A 187      15.323 147.658  42.208  0.00  0.00      PROA N  
ATOM   1495  CA  LEU A 187      15.358 148.645  43.269  0.00  0.00      PROA C  
ATOM   1496  C   LEU A 187      14.462 149.793  42.820  0.00  0.00      PROA C  
ATOM   1497  O   LEU A 187      14.309 150.068  41.628  0.00  0.00      PROA O  
ATOM   1498  CB  LEU A 187      16.780 149.203  43.559  0.00  0.00      PROA C  
ATOM   1499  CG  LEU A 187      17.745 148.320  44.386  0.00  0.00      PROA C  
ATOM   1500  CD1 LEU A 187      18.085 146.975  43.735  0.00  0.00      PROA C  
ATOM   1501  CD2 LEU A 187      19.056 149.078  44.636  0.00  0.00      PROA C  
ATOM   1502  N   SER A 188      13.792 150.489  43.752  0.00  0.00      PROA N  
ATOM   1503  CA  SER A 188      12.919 151.591  43.368  0.00  0.00      PROA C  
ATOM   1504  C   SER A 188      12.734 152.523  44.537  0.00  0.00      PROA C  
ATOM   1505  O   SER A 188      12.950 152.148  45.691  0.00  0.00      PROA O  
ATOM   1506  CB  SER A 188      11.483 151.160  42.939  0.00  0.00      PROA C  
ATOM   1507  OG  SER A 188      11.523 150.080  42.011  0.00  0.00      PROA O  
ATOM   1508  N   SER A 189      12.287 153.770  44.275  0.00  0.00      PROA N  
ATOM   1509  CA  SER A 189      11.819 154.685  45.313  0.00  0.00      PROA C  
ATOM   1510  C   SER A 189      10.637 154.079  46.076  0.00  0.00      PROA C  
ATOM   1511  O   SER A 189       9.840 153.387  45.439  0.00  0.00      PROA O  
ATOM   1512  CB  SER A 189      11.343 156.058  44.761  0.00  0.00      PROA C  
ATOM   1513  OG  SER A 189      12.235 156.556  43.769  0.00  0.00      PROA O  
ATOM   1514  N   PRO A 190      10.466 154.254  47.390  0.00  0.00      PROA N  
ATOM   1515  CA  PRO A 190       9.581 153.430  48.220  0.00  0.00      PROA C  
ATOM   1516  C   PRO A 190       8.172 153.134  47.721  0.00  0.00      PROA C  
ATOM   1517  O   PRO A 190       7.722 151.994  47.849  0.00  0.00      PROA O  
ATOM   1518  CB  PRO A 190       9.588 154.121  49.585  0.00  0.00      PROA C  
ATOM   1519  CG  PRO A 190      10.986 154.734  49.654  0.00  0.00      PROA C  
ATOM   1520  CD  PRO A 190      11.256 155.178  48.214  0.00  0.00      PROA C  
ATOM   1521  N   GLU A 191       7.452 154.139  47.184  0.00  0.00      PROA N  
ATOM   1522  CA  GLU A 191       6.055 153.979  46.818  0.00  0.00      PROA C  
ATOM   1523  C   GLU A 191       5.880 153.922  45.291  0.00  0.00      PROA C  
ATOM   1524  O   GLU A 191       4.760 153.822  44.793  0.00  0.00      PROA O  
ATOM   1525  CB  GLU A 191       5.248 155.156  47.435  0.00  0.00      PROA C  
ATOM   1526  CG  GLU A 191       3.757 154.844  47.732  0.00  0.00      PROA C  
ATOM   1527  CD  GLU A 191       3.566 153.774  48.808  0.00  0.00      PROA C  
ATOM   1528  OE1 GLU A 191       3.852 154.046  50.006  0.00  0.00      PROA O  
ATOM   1529  OE2 GLU A 191       3.093 152.654  48.471  0.00  0.00      PROA O1-
ATOM   1530  N   TYR A 192       6.992 153.953  44.512  0.00  0.00      PROA N  
ATOM   1531  CA  TYR A 192       7.048 153.908  43.048  0.00  0.00      PROA C  
ATOM   1532  C   TYR A 192       6.028 152.960  42.364  0.00  0.00      PROA C  
ATOM   1533  O   TYR A 192       5.933 151.804  42.799  0.00  0.00      PROA O  
ATOM   1534  CB  TYR A 192       8.512 153.610  42.591  0.00  0.00      PROA C  
ATOM   1535  CG  TYR A 192       8.702 153.642  41.095  0.00  0.00      PROA C  
ATOM   1536  CD1 TYR A 192       8.436 152.508  40.307  0.00  0.00      PROA C  
ATOM   1537  CD2 TYR A 192       9.129 154.823  40.463  0.00  0.00      PROA C  
ATOM   1538  CE1 TYR A 192       8.498 152.582  38.909  0.00  0.00      PROA C  
ATOM   1539  CE2 TYR A 192       9.216 154.893  39.066  0.00  0.00      PROA C  
ATOM   1540  CZ  TYR A 192       8.875 153.780  38.291  0.00  0.00      PROA C  
ATOM   1541  OH  TYR A 192       8.875 153.871  36.887  0.00  0.00      PROA O  
ATOM   1542  N   PRO A 193       5.258 153.320  41.321  0.00  0.00      PROA N  
ATOM   1543  CA  PRO A 193       5.318 154.583  40.580  0.00  0.00      PROA C  
ATOM   1544  C   PRO A 193       4.778 155.786  41.329  0.00  0.00      PROA C  
ATOM   1545  O   PRO A 193       5.023 156.912  40.899  0.00  0.00      PROA O  
ATOM   1546  CB  PRO A 193       4.470 154.324  39.320  0.00  0.00      PROA C  
ATOM   1547  CG  PRO A 193       4.544 152.810  39.126  0.00  0.00      PROA C  
ATOM   1548  CD  PRO A 193       4.527 152.297  40.563  0.00  0.00      PROA C  
ATOM   1549  N   GLN A 194       3.998 155.598  42.404  0.00  0.00      PROA N  
ATOM   1550  CA  GLN A 194       3.434 156.686  43.185  0.00  0.00      PROA C  
ATOM   1551  C   GLN A 194       4.483 157.617  43.835  0.00  0.00      PROA C  
ATOM   1552  O   GLN A 194       5.587 157.156  44.140  0.00  0.00      PROA O  
ATOM   1553  CB  GLN A 194       2.370 156.205  44.215  0.00  0.00      PROA C  
ATOM   1554  CG  GLN A 194       0.982 155.833  43.622  0.00  0.00      PROA C  
ATOM   1555  CD  GLN A 194       1.039 154.763  42.525  0.00  0.00      PROA C  
ATOM   1556  NE2 GLN A 194       0.728 155.151  41.266  0.00  0.00      PROA N  
ATOM   1557  OE1 GLN A 194       1.349 153.594  42.775  0.00  0.00      PROA O  
ATOM   1558  N   PRO A 195       4.214 158.920  44.020  0.00  0.00      PROA N  
ATOM   1559  CA  PRO A 195       5.095 159.875  44.702  0.00  0.00      PROA C  
ATOM   1560  C   PRO A 195       5.878 159.403  45.922  0.00  0.00      PROA C  
ATOM   1561  O   PRO A 195       5.296 158.809  46.832  0.00  0.00      PROA O  
ATOM   1562  CB  PRO A 195       4.171 161.056  45.027  0.00  0.00      PROA C  
ATOM   1563  CG  PRO A 195       3.181 161.055  43.861  0.00  0.00      PROA C  
ATOM   1564  CD  PRO A 195       2.961 159.564  43.605  0.00  0.00      PROA C  
ATOM   1565  N   TYR A 196       7.200 159.671  45.974  0.00  0.00      PROA N  
ATOM   1566  CA  TYR A 196       8.050 159.281  47.088  0.00  0.00      PROA C  
ATOM   1567  C   TYR A 196       7.745 159.932  48.459  0.00  0.00      PROA C  
ATOM   1568  O   TYR A 196       7.339 161.100  48.512  0.00  0.00      PROA O  
ATOM   1569  CB  TYR A 196       9.571 159.320  46.749  0.00  0.00      PROA C  
ATOM   1570  CG  TYR A 196       9.984 160.552  45.983  0.00  0.00      PROA C  
ATOM   1571  CD1 TYR A 196      10.107 161.792  46.629  0.00  0.00      PROA C  
ATOM   1572  CD2 TYR A 196      10.352 160.456  44.630  0.00  0.00      PROA C  
ATOM   1573  CE1 TYR A 196      10.582 162.913  45.933  0.00  0.00      PROA C  
ATOM   1574  CE2 TYR A 196      10.832 161.575  43.933  0.00  0.00      PROA C  
ATOM   1575  CZ  TYR A 196      10.958 162.801  44.590  0.00  0.00      PROA C  
ATOM   1576  OH  TYR A 196      11.510 163.912  43.925  0.00  0.00      PROA O  
ATOM   1577  N   PRO A 197       7.900 159.220  49.588  0.00  0.00      PROA N  
ATOM   1578  CA  PRO A 197       7.781 159.773  50.942  0.00  0.00      PROA C  
ATOM   1579  C   PRO A 197       8.757 160.901  51.264  0.00  0.00      PROA C  
ATOM   1580  O   PRO A 197       9.953 160.787  50.994  0.00  0.00      PROA O  
ATOM   1581  CB  PRO A 197       7.971 158.556  51.862  0.00  0.00      PROA C  
ATOM   1582  CG  PRO A 197       8.792 157.575  51.030  0.00  0.00      PROA C  
ATOM   1583  CD  PRO A 197       8.261 157.801  49.622  0.00  0.00      PROA C  
ATOM   1584  N   LYS A 198       8.245 162.002  51.852  0.00  0.00      PROA N  
ATOM   1585  CA  LYS A 198       8.930 163.280  51.941  0.00  0.00      PROA C  
ATOM   1586  C   LYS A 198      10.226 163.288  52.751  0.00  0.00      PROA C  
ATOM   1587  O   LYS A 198      11.263 163.756  52.294  0.00  0.00      PROA O  
ATOM   1588  CB  LYS A 198       7.976 164.342  52.551  0.00  0.00      PROA C  
ATOM   1589  CG  LYS A 198       6.537 164.351  51.999  0.00  0.00      PROA C  
ATOM   1590  CD  LYS A 198       6.420 164.345  50.463  0.00  0.00      PROA C  
ATOM   1591  CE  LYS A 198       4.956 164.261  50.000  0.00  0.00      PROA C  
ATOM   1592  NZ  LYS A 198       4.879 163.968  48.549  0.00  0.00      PROA N1+
ATOM   1593  N   LEU A 199      10.226 162.726  53.978  0.00  0.00      PROA N  
ATOM   1594  CA  LEU A 199      11.370 162.842  54.880  0.00  0.00      PROA C  
ATOM   1595  C   LEU A 199      12.161 161.545  54.901  0.00  0.00      PROA C  
ATOM   1596  O   LEU A 199      12.924 161.251  55.823  0.00  0.00      PROA O  
ATOM   1597  CB  LEU A 199      10.943 163.283  56.311  0.00  0.00      PROA C  
ATOM   1598  CG  LEU A 199      10.822 164.815  56.523  0.00  0.00      PROA C  
ATOM   1599  CD1 LEU A 199      12.176 165.529  56.380  0.00  0.00      PROA C  
ATOM   1600  CD2 LEU A 199       9.778 165.486  55.621  0.00  0.00      PROA C  
ATOM   1601  N   SER A 200      11.986 160.703  53.868  0.00  0.00      PROA N  
ATOM   1602  CA  SER A 200      12.731 159.463  53.718  0.00  0.00      PROA C  
ATOM   1603  C   SER A 200      14.241 159.620  53.531  0.00  0.00      PROA C  
ATOM   1604  O   SER A 200      14.744 160.499  52.826  0.00  0.00      PROA O  
ATOM   1605  CB  SER A 200      12.163 158.516  52.621  0.00  0.00      PROA C  
ATOM   1606  OG  SER A 200      12.168 159.089  51.311  0.00  0.00      PROA O  
ATOM   1607  N   SER A 201      15.007 158.725  54.185  0.00  0.00      PROA N  
ATOM   1608  CA  SER A 201      16.417 158.519  53.905  0.00  0.00      PROA C  
ATOM   1609  C   SER A 201      16.569 157.039  53.639  0.00  0.00      PROA C  
ATOM   1610  O   SER A 201      16.472 156.210  54.544  0.00  0.00      PROA O  
ATOM   1611  CB  SER A 201      17.332 158.956  55.086  0.00  0.00      PROA C  
ATOM   1612  OG  SER A 201      18.727 158.762  54.814  0.00  0.00      PROA O  
ATOM   1613  N   CYS A 202      16.789 156.664  52.371  0.00  0.00      PROA N  
ATOM   1614  CA  CYS A 202      16.748 155.285  51.938  0.00  0.00      PROA C  
ATOM   1615  C   CYS A 202      18.136 154.813  51.599  0.00  0.00      PROA C  
ATOM   1616  O   CYS A 202      18.920 155.524  50.972  0.00  0.00      PROA O  
ATOM   1617  CB  CYS A 202      15.849 155.081  50.696  0.00  0.00      PROA C  
ATOM   1618  SG  CYS A 202      14.145 155.642  50.945  0.00  0.00      PROA S  
ATOM   1619  N   ALA A 203      18.468 153.590  52.029  0.00  0.00      PROA N  
ATOM   1620  CA  ALA A 203      19.750 152.982  51.787  0.00  0.00      PROA C  
ATOM   1621  C   ALA A 203      19.515 151.582  51.250  0.00  0.00      PROA C  
ATOM   1622  O   ALA A 203      18.908 150.732  51.903  0.00  0.00      PROA O  
ATOM   1623  CB  ALA A 203      20.596 152.937  53.076  0.00  0.00      PROA C  
ATOM   1624  N   TYR A 204      19.994 151.320  50.028  0.00  0.00      PROA N  
ATOM   1625  CA  TYR A 204      19.818 150.054  49.351  0.00  0.00      PROA C  
ATOM   1626  C   TYR A 204      21.205 149.474  49.189  0.00  0.00      PROA C  
ATOM   1627  O   TYR A 204      22.127 150.144  48.722  0.00  0.00      PROA O  
ATOM   1628  CB  TYR A 204      19.169 150.183  47.943  0.00  0.00      PROA C  
ATOM   1629  CG  TYR A 204      17.888 150.978  47.962  0.00  0.00      PROA C  
ATOM   1630  CD1 TYR A 204      17.925 152.384  47.975  0.00  0.00      PROA C  
ATOM   1631  CD2 TYR A 204      16.638 150.337  47.864  0.00  0.00      PROA C  
ATOM   1632  CE1 TYR A 204      16.745 153.133  47.951  0.00  0.00      PROA C  
ATOM   1633  CE2 TYR A 204      15.454 151.087  47.802  0.00  0.00      PROA C  
ATOM   1634  CZ  TYR A 204      15.511 152.485  47.853  0.00  0.00      PROA C  
ATOM   1635  OH  TYR A 204      14.331 153.243  47.745  0.00  0.00      PROA O  
ATOM   1636  N   ASN A 205      21.402 148.216  49.609  0.00  0.00      PROA N  
ATOM   1637  CA  ASN A 205      22.712 147.603  49.611  0.00  0.00      PROA C  
ATOM   1638  C   ASN A 205      22.720 146.365  48.745  0.00  0.00      PROA C  
ATOM   1639  O   ASN A 205      22.067 145.371  49.039  0.00  0.00      PROA O  
ATOM   1640  CB  ASN A 205      23.124 147.234  51.057  0.00  0.00      PROA C  
ATOM   1641  CG  ASN A 205      23.477 148.524  51.784  0.00  0.00      PROA C  
ATOM   1642  ND2 ASN A 205      22.744 148.871  52.861  0.00  0.00      PROA N  
ATOM   1643  OD1 ASN A 205      24.422 149.214  51.386  0.00  0.00      PROA O  
ATOM   1644  N   ILE A 206      23.496 146.386  47.650  0.00  0.00      PROA N  
ATOM   1645  CA  ILE A 206      23.715 145.221  46.817  0.00  0.00      PROA C  
ATOM   1646  C   ILE A 206      25.031 144.620  47.274  0.00  0.00      PROA C  
ATOM   1647  O   ILE A 206      26.066 145.294  47.313  0.00  0.00      PROA O  
ATOM   1648  CB  ILE A 206      23.730 145.536  45.322  0.00  0.00      PROA C  
ATOM   1649  CG1 ILE A 206      22.490 146.371  44.901  0.00  0.00      PROA C  
ATOM   1650  CG2 ILE A 206      23.805 144.206  44.537  0.00  0.00      PROA C  
ATOM   1651  CD  ILE A 206      22.564 146.905  43.465  0.00  0.00      PROA C  
ATOM   1652  N   ARG A 207      25.012 143.352  47.712  0.00  0.00      PROA N  
ATOM   1653  CA  ARG A 207      26.184 142.671  48.217  0.00  0.00      PROA C  
ATOM   1654  C   ARG A 207      26.341 141.309  47.577  0.00  0.00      PROA C  
ATOM   1655  O   ARG A 207      25.584 140.375  47.842  0.00  0.00      PROA O  
ATOM   1656  CB  ARG A 207      26.142 142.511  49.763  0.00  0.00      PROA C  
ATOM   1657  CG  ARG A 207      26.286 143.837  50.538  0.00  0.00      PROA C  
ATOM   1658  CD  ARG A 207      27.639 144.530  50.321  0.00  0.00      PROA C  
ATOM   1659  NE  ARG A 207      27.635 145.802  51.112  0.00  0.00      PROA N  
ATOM   1660  CZ  ARG A 207      27.005 146.912  50.756  0.00  0.00      PROA C  
ATOM   1661  NH1 ARG A 207      26.401 147.047  49.598  0.00  0.00      PROA N1+
ATOM   1662  NH2 ARG A 207      26.951 147.915  51.606  0.00  0.00      PROA N  
ATOM   1663  N   LEU A 208      27.372 141.162  46.734  0.00  0.00      PROA N  
ATOM   1664  CA  LEU A 208      27.710 139.914  46.092  0.00  0.00      PROA C  
ATOM   1665  C   LEU A 208      29.055 139.456  46.615  0.00  0.00      PROA C  
ATOM   1666  O   LEU A 208      29.869 140.250  47.090  0.00  0.00      PROA O  
ATOM   1667  CB  LEU A 208      27.824 140.067  44.558  0.00  0.00      PROA C  
ATOM   1668  CG  LEU A 208      26.655 140.814  43.893  0.00  0.00      PROA C  
ATOM   1669  CD1 LEU A 208      26.984 141.022  42.416  0.00  0.00      PROA C  
ATOM   1670  CD2 LEU A 208      25.312 140.089  44.055  0.00  0.00      PROA C  
ATOM   1671  N   GLU A 209      29.343 138.145  46.540  0.00  0.00      PROA N  
ATOM   1672  CA  GLU A 209      30.683 137.636  46.772  0.00  0.00      PROA C  
ATOM   1673  C   GLU A 209      31.680 138.128  45.717  0.00  0.00      PROA C  
ATOM   1674  O   GLU A 209      31.318 138.499  44.597  0.00  0.00      PROA O  
ATOM   1675  CB  GLU A 209      30.714 136.095  46.926  0.00  0.00      PROA C  
ATOM   1676  CG  GLU A 209      30.502 135.283  45.626  0.00  0.00      PROA C  
ATOM   1677  CD  GLU A 209      30.409 133.795  45.937  0.00  0.00      PROA C  
ATOM   1678  OE1 GLU A 209      29.371 133.363  46.511  0.00  0.00      PROA O  
ATOM   1679  OE2 GLU A 209      31.357 133.034  45.610  0.00  0.00      PROA O1-
ATOM   1680  N   GLU A 210      32.975 138.203  46.089  0.00  0.00      PROA N  
ATOM   1681  CA  GLU A 210      34.034 138.732  45.244  0.00  0.00      PROA C  
ATOM   1682  C   GLU A 210      34.157 138.048  43.878  0.00  0.00      PROA C  
ATOM   1683  O   GLU A 210      34.059 136.825  43.748  0.00  0.00      PROA O  
ATOM   1684  CB  GLU A 210      35.388 138.693  46.007  0.00  0.00      PROA C  
ATOM   1685  CG  GLU A 210      36.625 139.231  45.242  0.00  0.00      PROA C  
ATOM   1686  CD  GLU A 210      36.548 140.736  45.000  0.00  0.00      PROA C  
ATOM   1687  OE1 GLU A 210      36.739 141.516  45.971  0.00  0.00      PROA O  
ATOM   1688  OE2 GLU A 210      36.317 141.153  43.834  0.00  0.00      PROA O1-
ATOM   1689  N   GLY A 211      34.360 138.853  42.813  0.00  0.00      PROA N  
ATOM   1690  CA  GLY A 211      34.484 138.405  41.431  0.00  0.00      PROA C  
ATOM   1691  C   GLY A 211      33.362 138.904  40.557  0.00  0.00      PROA C  
ATOM   1692  O   GLY A 211      33.581 139.271  39.402  0.00  0.00      PROA O  
ATOM   1693  N   PHE A 212      32.120 138.942  41.074  0.00  0.00      PROA N  
ATOM   1694  CA  PHE A 212      30.990 139.537  40.375  0.00  0.00      PROA C  
ATOM   1695  C   PHE A 212      31.059 141.051  40.184  0.00  0.00      PROA C  
ATOM   1696  O   PHE A 212      31.588 141.789  41.014  0.00  0.00      PROA O  
ATOM   1697  CB  PHE A 212      29.623 139.157  40.997  0.00  0.00      PROA C  
ATOM   1698  CG  PHE A 212      29.277 137.734  40.667  0.00  0.00      PROA C  
ATOM   1699  CD1 PHE A 212      28.884 137.407  39.357  0.00  0.00      PROA C  
ATOM   1700  CD2 PHE A 212      29.278 136.731  41.651  0.00  0.00      PROA C  
ATOM   1701  CE1 PHE A 212      28.512 136.097  39.031  0.00  0.00      PROA C  
ATOM   1702  CE2 PHE A 212      28.900 135.421  41.329  0.00  0.00      PROA C  
ATOM   1703  CZ  PHE A 212      28.514 135.107  40.020  0.00  0.00      PROA C  
ATOM   1704  N   SER A 213      30.500 141.542  39.064  0.00  0.00      PROA N  
ATOM   1705  CA  SER A 213      30.450 142.951  38.719  0.00  0.00      PROA C  
ATOM   1706  C   SER A 213      29.010 143.399  38.556  0.00  0.00      PROA C  
ATOM   1707  O   SER A 213      28.240 142.829  37.778  0.00  0.00      PROA O  
ATOM   1708  CB  SER A 213      31.213 143.257  37.401  0.00  0.00      PROA C  
ATOM   1709  OG  SER A 213      32.615 143.027  37.561  0.00  0.00      PROA O  
ATOM   1710  N   ILE A 214      28.594 144.432  39.308  0.00  0.00      PROA N  
ATOM   1711  CA  ILE A 214      27.225 144.930  39.316  0.00  0.00      PROA C  
ATOM   1712  C   ILE A 214      26.980 145.942  38.201  0.00  0.00      PROA C  
ATOM   1713  O   ILE A 214      27.709 146.922  38.029  0.00  0.00      PROA O  
ATOM   1714  CB  ILE A 214      26.839 145.511  40.681  0.00  0.00      PROA C  
ATOM   1715  CG1 ILE A 214      26.839 144.398  41.754  0.00  0.00      PROA C  
ATOM   1716  CG2 ILE A 214      25.460 146.214  40.637  0.00  0.00      PROA C  
ATOM   1717  CD  ILE A 214      26.953 144.922  43.187  0.00  0.00      PROA C  
ATOM   1718  N   THR A 215      25.921 145.728  37.399  0.00  0.00      PROA N  
ATOM   1719  CA  THR A 215      25.502 146.651  36.351  0.00  0.00      PROA C  
ATOM   1720  C   THR A 215      24.114 147.158  36.672  0.00  0.00      PROA C  
ATOM   1721  O   THR A 215      23.204 146.377  36.956  0.00  0.00      PROA O  
ATOM   1722  CB  THR A 215      25.503 146.023  34.962  0.00  0.00      PROA C  
ATOM   1723  CG2 THR A 215      25.020 147.006  33.883  0.00  0.00      PROA C  
ATOM   1724  OG1 THR A 215      26.828 145.646  34.604  0.00  0.00      PROA O  
ATOM   1725  N   LEU A 216      23.925 148.490  36.649  0.00  0.00      PROA N  
ATOM   1726  CA  LEU A 216      22.682 149.151  36.991  0.00  0.00      PROA C  
ATOM   1727  C   LEU A 216      22.056 149.782  35.754  0.00  0.00      PROA C  
ATOM   1728  O   LEU A 216      22.679 150.584  35.053  0.00  0.00      PROA O  
ATOM   1729  CB  LEU A 216      22.887 150.288  38.028  0.00  0.00      PROA C  
ATOM   1730  CG  LEU A 216      23.656 149.902  39.307  0.00  0.00      PROA C  
ATOM   1731  CD1 LEU A 216      23.830 151.137  40.201  0.00  0.00      PROA C  
ATOM   1732  CD2 LEU A 216      22.970 148.770  40.084  0.00  0.00      PROA C  
ATOM   1733  N   ASP A 217      20.785 149.439  35.482  0.00  0.00      PROA N  
ATOM   1734  CA  ASP A 217      20.009 149.970  34.383  0.00  0.00      PROA C  
ATOM   1735  C   ASP A 217      18.811 150.735  34.930  0.00  0.00      PROA C  
ATOM   1736  O   ASP A 217      17.951 150.179  35.611  0.00  0.00      PROA O  
ATOM   1737  CB  ASP A 217      19.479 148.823  33.476  0.00  0.00      PROA C  
ATOM   1738  CG  ASP A 217      20.582 148.199  32.646  0.00  0.00      PROA C  
ATOM   1739  OD1 ASP A 217      21.549 148.898  32.259  0.00  0.00      PROA O  
ATOM   1740  OD2 ASP A 217      20.428 147.017  32.234  0.00  0.00      PROA O1-
ATOM   1741  N   PHE A 218      18.704 152.042  34.619  0.00  0.00      PROA N  
ATOM   1742  CA  PHE A 218      17.509 152.822  34.890  0.00  0.00      PROA C  
ATOM   1743  C   PHE A 218      16.432 152.484  33.867  0.00  0.00      PROA C  
ATOM   1744  O   PHE A 218      16.595 152.717  32.668  0.00  0.00      PROA O  
ATOM   1745  CB  PHE A 218      17.789 154.351  34.910  0.00  0.00      PROA C  
ATOM   1746  CG  PHE A 218      18.574 154.746  36.138  0.00  0.00      PROA C  
ATOM   1747  CD1 PHE A 218      19.947 154.454  36.269  0.00  0.00      PROA C  
ATOM   1748  CD2 PHE A 218      17.943 155.477  37.162  0.00  0.00      PROA C  
ATOM   1749  CE1 PHE A 218      20.663 154.859  37.404  0.00  0.00      PROA C  
ATOM   1750  CE2 PHE A 218      18.657 155.887  38.295  0.00  0.00      PROA C  
ATOM   1751  CZ  PHE A 218      20.016 155.577  38.417  0.00  0.00      PROA C  
ATOM   1752  N   VAL A 219      15.322 151.867  34.318  0.00  0.00      PROA N  
ATOM   1753  CA  VAL A 219      14.377 151.210  33.427  0.00  0.00      PROA C  
ATOM   1754  C   VAL A 219      13.160 152.059  33.060  0.00  0.00      PROA C  
ATOM   1755  O   VAL A 219      13.192 152.829  32.101  0.00  0.00      PROA O  
ATOM   1756  CB  VAL A 219      14.019 149.789  33.886  0.00  0.00      PROA C  
ATOM   1757  CG1 VAL A 219      15.175 148.847  33.488  0.00  0.00      PROA C  
ATOM   1758  CG2 VAL A 219      13.800 149.710  35.410  0.00  0.00      PROA C  
ATOM   1759  N   GLU A 220      12.023 151.895  33.766  0.00  0.00      PROA N  
ATOM   1760  CA  GLU A 220      10.743 152.466  33.382  0.00  0.00      PROA C  
ATOM   1761  C   GLU A 220      10.621 153.993  33.353  0.00  0.00      PROA C  
ATOM   1762  O   GLU A 220      10.134 154.566  32.377  0.00  0.00      PROA O  
ATOM   1763  CB  GLU A 220       9.621 151.852  34.259  0.00  0.00      PROA C  
ATOM   1764  CG  GLU A 220       9.376 150.350  33.965  0.00  0.00      PROA C  
ATOM   1765  CD  GLU A 220       8.204 149.783  34.763  0.00  0.00      PROA C  
ATOM   1766  OE1 GLU A 220       7.045 150.230  34.552  0.00  0.00      PROA O  
ATOM   1767  OE2 GLU A 220       8.426 148.870  35.602  0.00  0.00      PROA O1-
ATOM   1768  N   SER A 221      11.070 154.701  34.408  0.00  0.00      PROA N  
ATOM   1769  CA  SER A 221      10.935 156.152  34.468  0.00  0.00      PROA C  
ATOM   1770  C   SER A 221      11.904 156.720  35.489  0.00  0.00      PROA C  
ATOM   1771  O   SER A 221      12.306 156.049  36.440  0.00  0.00      PROA O  
ATOM   1772  CB  SER A 221       9.485 156.605  34.839  0.00  0.00      PROA C  
ATOM   1773  OG  SER A 221       9.281 158.022  34.731  0.00  0.00      PROA O  
ATOM   1774  N   PHE A 222      12.309 157.990  35.305  0.00  0.00      PROA N  
ATOM   1775  CA  PHE A 222      13.123 158.702  36.266  0.00  0.00      PROA C  
ATOM   1776  C   PHE A 222      12.577 160.120  36.403  0.00  0.00      PROA C  
ATOM   1777  O   PHE A 222      12.548 160.886  35.439  0.00  0.00      PROA O  
ATOM   1778  CB  PHE A 222      14.606 158.699  35.806  0.00  0.00      PROA C  
ATOM   1779  CG  PHE A 222      15.526 159.328  36.815  0.00  0.00      PROA C  
ATOM   1780  CD1 PHE A 222      15.960 158.583  37.919  0.00  0.00      PROA C  
ATOM   1781  CD2 PHE A 222      16.010 160.633  36.645  0.00  0.00      PROA C  
ATOM   1782  CE1 PHE A 222      16.823 159.143  38.868  0.00  0.00      PROA C  
ATOM   1783  CE2 PHE A 222      16.893 161.190  37.577  0.00  0.00      PROA C  
ATOM   1784  CZ  PHE A 222      17.289 160.450  38.698  0.00  0.00      PROA C  
ATOM   1785  N   ASP A 223      12.114 160.501  37.605  0.00  0.00      PROA N  
ATOM   1786  CA  ASP A 223      11.725 161.865  37.880  0.00  0.00      PROA C  
ATOM   1787  C   ASP A 223      11.966 162.157  39.358  0.00  0.00      PROA C  
ATOM   1788  O   ASP A 223      11.175 161.806  40.236  0.00  0.00      PROA O  
ATOM   1789  CB  ASP A 223      10.267 162.145  37.428  0.00  0.00      PROA C  
ATOM   1790  CG  ASP A 223       9.954 163.627  37.321  0.00  0.00      PROA C  
ATOM   1791  OD1 ASP A 223      10.610 164.474  37.977  0.00  0.00      PROA O  
ATOM   1792  OD2 ASP A 223       8.974 163.965  36.600  0.00  0.00      PROA O1-
ATOM   1793  N   VAL A 224      13.107 162.800  39.641  0.00  0.00      PROA N  
ATOM   1794  CA  VAL A 224      13.544 163.195  40.966  0.00  0.00      PROA C  
ATOM   1795  C   VAL A 224      13.767 164.692  40.902  0.00  0.00      PROA C  
ATOM   1796  O   VAL A 224      14.381 165.179  39.950  0.00  0.00      PROA O  
ATOM   1797  CB  VAL A 224      14.831 162.478  41.380  0.00  0.00      PROA C  
ATOM   1798  CG1 VAL A 224      15.407 163.046  42.692  0.00  0.00      PROA C  
ATOM   1799  CG2 VAL A 224      14.539 160.974  41.544  0.00  0.00      PROA C  
ATOM   1800  N   GLU A 225      13.249 165.480  41.876  0.00  0.00      PROA N  
ATOM   1801  CA  GLU A 225      13.287 166.932  41.787  0.00  0.00      PROA C  
ATOM   1802  C   GLU A 225      14.671 167.561  41.609  0.00  0.00      PROA C  
ATOM   1803  O   GLU A 225      15.634 167.287  42.326  0.00  0.00      PROA O  
ATOM   1804  CB  GLU A 225      12.533 167.668  42.929  0.00  0.00      PROA C  
ATOM   1805  CG  GLU A 225      11.005 167.409  42.920  0.00  0.00      PROA C  
ATOM   1806  CD  GLU A 225      10.181 168.601  43.413  0.00  0.00      PROA C  
ATOM   1807  OE1 GLU A 225       9.244 169.022  42.680  0.00  0.00      PROA O  
ATOM   1808  OE2 GLU A 225      10.441 169.127  44.526  0.00  0.00      PROA O1-
ATOM   1809  N   MET A 226      14.758 168.444  40.600  0.00  0.00      PROA N  
ATOM   1810  CA  MET A 226      15.957 169.112  40.156  0.00  0.00      PROA C  
ATOM   1811  C   MET A 226      15.696 170.604  40.212  0.00  0.00      PROA C  
ATOM   1812  O   MET A 226      14.572 171.060  39.990  0.00  0.00      PROA O  
ATOM   1813  CB  MET A 226      16.287 168.661  38.709  0.00  0.00      PROA C  
ATOM   1814  CG  MET A 226      17.529 169.305  38.061  0.00  0.00      PROA C  
ATOM   1815  SD  MET A 226      18.000 168.579  36.459  0.00  0.00      PROA S  
ATOM   1816  CE  MET A 226      16.597 169.212  35.494  0.00  0.00      PROA C  
ATOM   1817  N   HIS A 227      16.720 171.412  40.530  0.00  0.00      PROA N  
ATOM   1818  CA  HIS A 227      16.581 172.857  40.590  0.00  0.00      PROA C  
ATOM   1819  C   HIS A 227      17.444 173.478  39.486  0.00  0.00      PROA C  
ATOM   1820  O   HIS A 227      18.504 172.923  39.182  0.00  0.00      PROA O  
ATOM   1821  CB  HIS A 227      16.955 173.397  41.993  0.00  0.00      PROA C  
ATOM   1822  CG  HIS A 227      16.667 174.860  42.199  0.00  0.00      PROA C  
ATOM   1823  CD2 HIS A 227      15.493 175.546  42.096  0.00  0.00      PROA C  
ATOM   1824  ND1 HIS A 227      17.597 175.776  42.647  0.00  0.00      PROA N  
ATOM   1825  CE1 HIS A 227      16.959 176.967  42.773  0.00  0.00      PROA C  
ATOM   1826  NE2 HIS A 227      15.679 176.877  42.447  0.00  0.00      PROA N  
ATOM   1827  N   PRO A 228      17.080 174.577  38.812  0.00  0.00      PROA N  
ATOM   1828  CA  PRO A 228      17.898 175.086  37.711  0.00  0.00      PROA C  
ATOM   1829  C   PRO A 228      19.202 175.720  38.172  0.00  0.00      PROA C  
ATOM   1830  O   PRO A 228      20.220 175.558  37.498  0.00  0.00      PROA O  
ATOM   1831  CB  PRO A 228      16.998 176.121  37.015  0.00  0.00      PROA C  
ATOM   1832  CG  PRO A 228      15.587 175.594  37.273  0.00  0.00      PROA C  
ATOM   1833  CD  PRO A 228      15.692 175.049  38.699  0.00  0.00      PROA C  
ATOM   1834  N   GLU A 229      19.185 176.487  39.283  0.00  0.00      PROA N  
ATOM   1835  CA  GLU A 229      20.352 177.186  39.809  0.00  0.00      PROA C  
ATOM   1836  C   GLU A 229      21.502 176.276  40.250  0.00  0.00      PROA C  
ATOM   1837  O   GLU A 229      22.675 176.546  39.981  0.00  0.00      PROA O  
ATOM   1838  CB  GLU A 229      19.964 178.133  40.977  0.00  0.00      PROA C  
ATOM   1839  CG  GLU A 229      18.995 179.279  40.578  0.00  0.00      PROA C  
ATOM   1840  CD  GLU A 229      19.562 180.190  39.495  0.00  0.00      PROA C  
ATOM   1841  OE1 GLU A 229      20.615 180.842  39.733  0.00  0.00      PROA O  
ATOM   1842  OE2 GLU A 229      18.955 180.287  38.395  0.00  0.00      PROA O1-
ATOM   1843  N   ALA A 230      21.182 175.158  40.923  0.00  0.00      PROA N  
ATOM   1844  CA  ALA A 230      22.148 174.178  41.373  0.00  0.00      PROA C  
ATOM   1845  C   ALA A 230      21.485 172.821  41.245  0.00  0.00      PROA C  
ATOM   1846  O   ALA A 230      20.297 172.698  41.523  0.00  0.00      PROA O  
ATOM   1847  CB  ALA A 230      22.570 174.435  42.835  0.00  0.00      PROA C  
ATOM   1848  N   GLN A 231      22.217 171.789  40.763  0.00  0.00      PROA N  
ATOM   1849  CA  GLN A 231      21.651 170.514  40.335  0.00  0.00      PROA C  
ATOM   1850  C   GLN A 231      20.609 169.832  41.226  0.00  0.00      PROA C  
ATOM   1851  O   GLN A 231      19.421 169.809  40.898  0.00  0.00      PROA O  
ATOM   1852  CB  GLN A 231      22.746 169.507  39.867  0.00  0.00      PROA C  
ATOM   1853  CG  GLN A 231      23.897 169.221  40.873  0.00  0.00      PROA C  
ATOM   1854  CD  GLN A 231      25.070 168.436  40.264  0.00  0.00      PROA C  
ATOM   1855  NE2 GLN A 231      24.769 167.462  39.376  0.00  0.00      PROA N  
ATOM   1856  OE1 GLN A 231      26.237 168.677  40.587  0.00  0.00      PROA O  
ATOM   1857  N   CYS A 232      21.013 169.289  42.394  0.00  0.00      PROA N  
ATOM   1858  CA  CYS A 232      20.154 168.418  43.189  0.00  0.00      PROA C  
ATOM   1859  C   CYS A 232      20.125 168.816  44.673  0.00  0.00      PROA C  
ATOM   1860  O   CYS A 232      20.542 168.017  45.518  0.00  0.00      PROA O  
ATOM   1861  CB  CYS A 232      20.621 166.931  43.070  0.00  0.00      PROA C  
ATOM   1862  SG  CYS A 232      20.823 166.315  41.363  0.00  0.00      PROA S  
ATOM   1863  N   PRO A 233      19.673 170.010  45.079  0.00  0.00      PROA N  
ATOM   1864  CA  PRO A 233      19.722 170.444  46.471  0.00  0.00      PROA C  
ATOM   1865  C   PRO A 233      18.671 169.753  47.326  0.00  0.00      PROA C  
ATOM   1866  O   PRO A 233      18.922 169.513  48.509  0.00  0.00      PROA O  
ATOM   1867  CB  PRO A 233      19.485 171.963  46.389  0.00  0.00      PROA C  
ATOM   1868  CG  PRO A 233      18.630 172.151  45.133  0.00  0.00      PROA C  
ATOM   1869  CD  PRO A 233      19.171 171.069  44.199  0.00  0.00      PROA C  
ATOM   1870  N   TYR A 234      17.473 169.475  46.779  0.00  0.00      PROA N  
ATOM   1871  CA  TYR A 234      16.343 169.009  47.563  0.00  0.00      PROA C  
ATOM   1872  C   TYR A 234      16.368 167.492  47.693  0.00  0.00      PROA C  
ATOM   1873  O   TYR A 234      16.483 166.940  48.790  0.00  0.00      PROA O  
ATOM   1874  CB  TYR A 234      14.996 169.452  46.916  0.00  0.00      PROA C  
ATOM   1875  CG  TYR A 234      14.966 170.937  46.651  0.00  0.00      PROA C  
ATOM   1876  CD1 TYR A 234      15.248 171.856  47.678  0.00  0.00      PROA C  
ATOM   1877  CD2 TYR A 234      14.630 171.431  45.376  0.00  0.00      PROA C  
ATOM   1878  CE1 TYR A 234      15.218 173.236  47.433  0.00  0.00      PROA C  
ATOM   1879  CE2 TYR A 234      14.592 172.810  45.130  0.00  0.00      PROA C  
ATOM   1880  CZ  TYR A 234      14.891 173.712  46.158  0.00  0.00      PROA C  
ATOM   1881  OH  TYR A 234      14.847 175.099  45.906  0.00  0.00      PROA O  
ATOM   1882  N   ASP A 235      16.304 166.786  46.549  0.00  0.00      PROA N  
ATOM   1883  CA  ASP A 235      16.199 165.346  46.495  0.00  0.00      PROA C  
ATOM   1884  C   ASP A 235      17.417 164.833  45.741  0.00  0.00      PROA C  
ATOM   1885  O   ASP A 235      17.792 165.372  44.699  0.00  0.00      PROA O  
ATOM   1886  CB  ASP A 235      14.895 164.910  45.771  0.00  0.00      PROA C  
ATOM   1887  CG  ASP A 235      13.626 165.482  46.402  0.00  0.00      PROA C  
ATOM   1888  OD1 ASP A 235      13.602 165.847  47.607  0.00  0.00      PROA O  
ATOM   1889  OD2 ASP A 235      12.580 165.449  45.702  0.00  0.00      PROA O1-
ATOM   1890  N   SER A 236      18.105 163.798  46.257  0.00  0.00      PROA N  
ATOM   1891  CA  SER A 236      19.320 163.330  45.606  0.00  0.00      PROA C  
ATOM   1892  C   SER A 236      19.524 161.835  45.717  0.00  0.00      PROA C  
ATOM   1893  O   SER A 236      19.447 161.232  46.790  0.00  0.00      PROA O  
ATOM   1894  CB  SER A 236      20.606 164.080  46.066  0.00  0.00      PROA C  
ATOM   1895  OG  SER A 236      20.783 164.054  47.487  0.00  0.00      PROA O  
ATOM   1896  N   LEU A 237      19.835 161.205  44.571  0.00  0.00      PROA N  
ATOM   1897  CA  LEU A 237      20.150 159.798  44.455  0.00  0.00      PROA C  
ATOM   1898  C   LEU A 237      21.641 159.649  44.194  0.00  0.00      PROA C  
ATOM   1899  O   LEU A 237      22.169 160.177  43.215  0.00  0.00      PROA O  
ATOM   1900  CB  LEU A 237      19.342 159.190  43.282  0.00  0.00      PROA C  
ATOM   1901  CG  LEU A 237      19.600 157.699  42.986  0.00  0.00      PROA C  
ATOM   1902  CD1 LEU A 237      19.165 156.816  44.158  0.00  0.00      PROA C  
ATOM   1903  CD2 LEU A 237      18.861 157.273  41.712  0.00  0.00      PROA C  
ATOM   1904  N   LYS A 238      22.371 158.965  45.091  0.00  0.00      PROA N  
ATOM   1905  CA  LYS A 238      23.802 158.759  44.965  0.00  0.00      PROA C  
ATOM   1906  C   LYS A 238      24.093 157.271  44.931  0.00  0.00      PROA C  
ATOM   1907  O   LYS A 238      23.541 156.492  45.711  0.00  0.00      PROA O  
ATOM   1908  CB  LYS A 238      24.650 159.394  46.106  0.00  0.00      PROA C  
ATOM   1909  CG  LYS A 238      24.612 160.934  46.219  0.00  0.00      PROA C  
ATOM   1910  CD  LYS A 238      23.320 161.549  46.801  0.00  0.00      PROA C  
ATOM   1911  CE  LYS A 238      22.918 161.007  48.184  0.00  0.00      PROA C  
ATOM   1912  NZ  LYS A 238      21.626 161.590  48.613  0.00  0.00      PROA N1+
ATOM   1913  N   ILE A 239      24.988 156.844  44.025  0.00  0.00      PROA N  
ATOM   1914  CA  ILE A 239      25.411 155.462  43.905  0.00  0.00      PROA C  
ATOM   1915  C   ILE A 239      26.874 155.407  44.304  0.00  0.00      PROA C  
ATOM   1916  O   ILE A 239      27.736 156.036  43.692  0.00  0.00      PROA O  
ATOM   1917  CB  ILE A 239      25.172 154.870  42.508  0.00  0.00      PROA C  
ATOM   1918  CG1 ILE A 239      23.661 154.660  42.231  0.00  0.00      PROA C  
ATOM   1919  CG2 ILE A 239      25.911 153.520  42.356  0.00  0.00      PROA C  
ATOM   1920  CD  ILE A 239      22.937 155.852  41.600  0.00  0.00      PROA C  
ATOM   1921  N   GLN A 240      27.200 154.663  45.371  0.00  0.00      PROA N  
ATOM   1922  CA  GLN A 240      28.546 154.534  45.883  0.00  0.00      PROA C  
ATOM   1923  C   GLN A 240      29.034 153.109  45.716  0.00  0.00      PROA C  
ATOM   1924  O   GLN A 240      28.366 152.136  46.068  0.00  0.00      PROA O  
ATOM   1925  CB  GLN A 240      28.643 155.022  47.356  0.00  0.00      PROA C  
ATOM   1926  CG  GLN A 240      29.946 154.645  48.110  0.00  0.00      PROA C  
ATOM   1927  CD  GLN A 240      29.909 155.059  49.586  0.00  0.00      PROA C  
ATOM   1928  NE2 GLN A 240      29.877 156.380  49.864  0.00  0.00      PROA N  
ATOM   1929  OE1 GLN A 240      29.922 154.214  50.487  0.00  0.00      PROA O  
ATOM   1930  N   THR A 241      30.236 152.960  45.140  0.00  0.00      PROA N  
ATOM   1931  CA  THR A 241      30.861 151.679  44.854  0.00  0.00      PROA C  
ATOM   1932  C   THR A 241      32.217 151.713  45.526  0.00  0.00      PROA C  
ATOM   1933  O   THR A 241      32.667 152.764  45.986  0.00  0.00      PROA O  
ATOM   1934  CB  THR A 241      31.012 151.389  43.351  0.00  0.00      PROA C  
ATOM   1935  CG2 THR A 241      29.708 151.728  42.621  0.00  0.00      PROA C  
ATOM   1936  OG1 THR A 241      32.039 152.141  42.709  0.00  0.00      PROA O  
ATOM   1937  N   ASP A 242      32.913 150.561  45.635  0.00  0.00      PROA N  
ATOM   1938  CA  ASP A 242      34.244 150.524  46.218  0.00  0.00      PROA C  
ATOM   1939  C   ASP A 242      35.256 151.406  45.459  0.00  0.00      PROA C  
ATOM   1940  O   ASP A 242      35.994 152.203  46.044  0.00  0.00      PROA O  
ATOM   1941  CB  ASP A 242      34.702 149.037  46.267  0.00  0.00      PROA C  
ATOM   1942  CG  ASP A 242      35.941 148.802  47.120  0.00  0.00      PROA C  
ATOM   1943  OD1 ASP A 242      36.250 149.624  48.021  0.00  0.00      PROA O  
ATOM   1944  OD2 ASP A 242      36.566 147.718  46.966  0.00  0.00      PROA O1-
ATOM   1945  N   LYS A 243      35.274 151.313  44.111  0.00  0.00      PROA N  
ATOM   1946  CA  LYS A 243      36.075 152.177  43.262  0.00  0.00      PROA C  
ATOM   1947  C   LYS A 243      35.698 153.657  43.208  0.00  0.00      PROA C  
ATOM   1948  O   LYS A 243      36.565 154.529  43.284  0.00  0.00      PROA O  
ATOM   1949  CB  LYS A 243      36.172 151.618  41.821  0.00  0.00      PROA C  
ATOM   1950  CG  LYS A 243      37.047 150.355  41.729  0.00  0.00      PROA C  
ATOM   1951  CD  LYS A 243      37.336 149.970  40.266  0.00  0.00      PROA C  
ATOM   1952  CE  LYS A 243      38.216 148.722  40.077  0.00  0.00      PROA C  
ATOM   1953  NZ  LYS A 243      39.589 148.933  40.601  0.00  0.00      PROA N1+
ATOM   1954  N   ARG A 244      34.398 153.982  43.057  0.00  0.00      PROA N  
ATOM   1955  CA  ARG A 244      33.998 155.338  42.709  0.00  0.00      PROA C  
ATOM   1956  C   ARG A 244      32.580 155.636  43.191  0.00  0.00      PROA C  
ATOM   1957  O   ARG A 244      31.732 154.751  43.314  0.00  0.00      PROA O  
ATOM   1958  CB  ARG A 244      34.039 155.519  41.161  0.00  0.00      PROA C  
ATOM   1959  CG  ARG A 244      34.164 156.984  40.680  0.00  0.00      PROA C  
ATOM   1960  CD  ARG A 244      33.773 157.225  39.214  0.00  0.00      PROA C  
ATOM   1961  NE  ARG A 244      34.696 156.425  38.349  0.00  0.00      PROA N  
ATOM   1962  CZ  ARG A 244      34.616 156.373  37.027  0.00  0.00      PROA C  
ATOM   1963  NH1 ARG A 244      33.729 157.062  36.345  0.00  0.00      PROA N1+
ATOM   1964  NH2 ARG A 244      35.455 155.609  36.358  0.00  0.00      PROA N  
ATOM   1965  N   GLU A 245      32.286 156.924  43.456  0.00  0.00      PROA N  
ATOM   1966  CA  GLU A 245      30.941 157.431  43.664  0.00  0.00      PROA C  
ATOM   1967  C   GLU A 245      30.382 158.061  42.390  0.00  0.00      PROA C  
ATOM   1968  O   GLU A 245      31.081 158.746  41.638  0.00  0.00      PROA O  
ATOM   1969  CB  GLU A 245      30.887 158.464  44.816  0.00  0.00      PROA C  
ATOM   1970  CG  GLU A 245      31.222 157.841  46.192  0.00  0.00      PROA C  
ATOM   1971  CD  GLU A 245      31.051 158.837  47.334  0.00  0.00      PROA C  
ATOM   1972  OE1 GLU A 245      31.826 159.828  47.408  0.00  0.00      PROA O  
ATOM   1973  OE2 GLU A 245      30.145 158.629  48.186  0.00  0.00      PROA O1-
ATOM   1974  N   TYR A 246      29.088 157.828  42.124  0.00  0.00      PROA N  
ATOM   1975  CA  TYR A 246      28.354 158.322  40.978  0.00  0.00      PROA C  
ATOM   1976  C   TYR A 246      27.178 159.170  41.460  0.00  0.00      PROA C  
ATOM   1977  O   TYR A 246      26.605 158.942  42.530  0.00  0.00      PROA O  
ATOM   1978  CB  TYR A 246      27.808 157.170  40.084  0.00  0.00      PROA C  
ATOM   1979  CG  TYR A 246      28.911 156.268  39.587  0.00  0.00      PROA C  
ATOM   1980  CD1 TYR A 246      29.310 155.141  40.329  0.00  0.00      PROA C  
ATOM   1981  CD2 TYR A 246      29.500 156.490  38.329  0.00  0.00      PROA C  
ATOM   1982  CE1 TYR A 246      30.297 154.275  39.840  0.00  0.00      PROA C  
ATOM   1983  CE2 TYR A 246      30.479 155.617  37.831  0.00  0.00      PROA C  
ATOM   1984  CZ  TYR A 246      30.880 154.511  38.591  0.00  0.00      PROA C  
ATOM   1985  OH  TYR A 246      31.869 153.629  38.107  0.00  0.00      PROA O  
ATOM   1986  N   GLY A 247      26.794 160.195  40.668  0.00  0.00      PROA N  
ATOM   1987  CA  GLY A 247      25.751 161.154  41.031  0.00  0.00      PROA C  
ATOM   1988  C   GLY A 247      26.286 162.325  41.831  0.00  0.00      PROA C  
ATOM   1989  O   GLY A 247      27.491 162.591  41.778  0.00  0.00      PROA O  
ATOM   1990  N   PRO A 248      25.478 163.065  42.591  0.00  0.00      PROA N  
ATOM   1991  CA  PRO A 248      24.013 163.101  42.597  0.00  0.00      PROA C  
ATOM   1992  C   PRO A 248      23.276 163.001  41.268  0.00  0.00      PROA C  
ATOM   1993  O   PRO A 248      23.621 163.705  40.319  0.00  0.00      PROA O  
ATOM   1994  CB  PRO A 248      23.688 164.416  43.324  0.00  0.00      PROA C  
ATOM   1995  CG  PRO A 248      24.849 164.576  44.305  0.00  0.00      PROA C  
ATOM   1996  CD  PRO A 248      26.041 164.083  43.483  0.00  0.00      PROA C  
ATOM   1997  N   PHE A 249      22.233 162.156  41.201  0.00  0.00      PROA N  
ATOM   1998  CA  PHE A 249      21.323 162.074  40.077  0.00  0.00      PROA C  
ATOM   1999  C   PHE A 249      19.982 162.701  40.439  0.00  0.00      PROA C  
ATOM   2000  O   PHE A 249      19.397 162.426  41.489  0.00  0.00      PROA O  
ATOM   2001  CB  PHE A 249      21.077 160.612  39.612  0.00  0.00      PROA C  
ATOM   2002  CG  PHE A 249      22.341 160.005  39.069  0.00  0.00      PROA C  
ATOM   2003  CD1 PHE A 249      22.770 160.321  37.767  0.00  0.00      PROA C  
ATOM   2004  CD2 PHE A 249      23.071 159.064  39.815  0.00  0.00      PROA C  
ATOM   2005  CE1 PHE A 249      23.915 159.721  37.227  0.00  0.00      PROA C  
ATOM   2006  CE2 PHE A 249      24.216 158.462  39.277  0.00  0.00      PROA C  
ATOM   2007  CZ  PHE A 249      24.638 158.791  37.983  0.00  0.00      PROA C  
ATOM   2008  N   CYS A 250      19.471 163.571  39.550  0.00  0.00      PROA N  
ATOM   2009  CA  CYS A 250      18.148 164.154  39.645  0.00  0.00      PROA C  
ATOM   2010  C   CYS A 250      17.782 164.677  38.260  0.00  0.00      PROA C  
ATOM   2011  O   CYS A 250      18.646 164.783  37.385  0.00  0.00      PROA O  
ATOM   2012  CB  CYS A 250      18.010 165.262  40.726  0.00  0.00      PROA C  
ATOM   2013  SG  CYS A 250      19.059 166.720  40.446  0.00  0.00      PROA S  
ATOM   2014  N   GLY A 251      16.491 164.972  38.007  0.00  0.00      PROA N  
ATOM   2015  CA  GLY A 251      15.989 165.367  36.692  0.00  0.00      PROA C  
ATOM   2016  C   GLY A 251      14.911 164.444  36.192  0.00  0.00      PROA C  
ATOM   2017  O   GLY A 251      14.475 163.528  36.888  0.00  0.00      PROA O  
ATOM   2018  N   LYS A 252      14.434 164.696  34.955  0.00  0.00      PROA N  
ATOM   2019  CA  LYS A 252      13.280 164.028  34.367  0.00  0.00      PROA C  
ATOM   2020  C   LYS A 252      13.633 163.029  33.266  0.00  0.00      PROA C  
ATOM   2021  O   LYS A 252      12.761 162.448  32.617  0.00  0.00      PROA O  
ATOM   2022  CB  LYS A 252      12.295 165.092  33.816  0.00  0.00      PROA C  
ATOM   2023  CG  LYS A 252      11.658 165.923  34.940  0.00  0.00      PROA C  
ATOM   2024  CD  LYS A 252      10.596 166.926  34.456  0.00  0.00      PROA C  
ATOM   2025  CE  LYS A 252       9.776 167.554  35.599  0.00  0.00      PROA C  
ATOM   2026  NZ  LYS A 252       8.740 166.622  36.096  0.00  0.00      PROA N1+
ATOM   2027  N   THR A 253      14.936 162.792  33.036  0.00  0.00      PROA N  
ATOM   2028  CA  THR A 253      15.429 161.929  31.963  0.00  0.00      PROA C  
ATOM   2029  C   THR A 253      16.188 160.778  32.582  0.00  0.00      PROA C  
ATOM   2030  O   THR A 253      17.000 160.979  33.482  0.00  0.00      PROA O  
ATOM   2031  CB  THR A 253      16.350 162.657  30.977  0.00  0.00      PROA C  
ATOM   2032  CG2 THR A 253      16.842 161.729  29.851  0.00  0.00      PROA C  
ATOM   2033  OG1 THR A 253      15.647 163.720  30.341  0.00  0.00      PROA O  
ATOM   2034  N   LEU A 254      15.940 159.531  32.121  0.00  0.00      PROA N  
ATOM   2035  CA  LEU A 254      16.651 158.330  32.540  0.00  0.00      PROA C  
ATOM   2036  C   LEU A 254      18.176 158.438  32.349  0.00  0.00      PROA C  
ATOM   2037  O   LEU A 254      18.612 158.539  31.195  0.00  0.00      PROA O  
ATOM   2038  CB  LEU A 254      16.147 157.105  31.730  0.00  0.00      PROA C  
ATOM   2039  CG  LEU A 254      14.678 156.709  31.992  0.00  0.00      PROA C  
ATOM   2040  CD1 LEU A 254      14.070 156.013  30.766  0.00  0.00      PROA C  
ATOM   2041  CD2 LEU A 254      14.574 155.782  33.209  0.00  0.00      PROA C  
ATOM   2042  N   PRO A 255      19.040 158.468  33.372  0.00  0.00      PROA N  
ATOM   2043  CA  PRO A 255      20.485 158.454  33.178  0.00  0.00      PROA C  
ATOM   2044  C   PRO A 255      20.988 157.184  32.466  0.00  0.00      PROA C  
ATOM   2045  O   PRO A 255      20.326 156.144  32.585  0.00  0.00      PROA O  
ATOM   2046  CB  PRO A 255      21.067 158.657  34.588  0.00  0.00      PROA C  
ATOM   2047  CG  PRO A 255      19.987 158.121  35.526  0.00  0.00      PROA C  
ATOM   2048  CD  PRO A 255      18.678 158.418  34.792  0.00  0.00      PROA C  
ATOM   2049  N   PRO A 256      22.091 157.213  31.709  0.00  0.00      PROA N  
ATOM   2050  CA  PRO A 256      22.751 156.031  31.153  0.00  0.00      PROA C  
ATOM   2051  C   PRO A 256      23.010 154.863  32.099  0.00  0.00      PROA C  
ATOM   2052  O   PRO A 256      23.088 155.044  33.317  0.00  0.00      PROA O  
ATOM   2053  CB  PRO A 256      24.070 156.581  30.583  0.00  0.00      PROA C  
ATOM   2054  CG  PRO A 256      23.724 158.015  30.183  0.00  0.00      PROA C  
ATOM   2055  CD  PRO A 256      22.773 158.449  31.300  0.00  0.00      PROA C  
ATOM   2056  N   ARG A 257      23.186 153.647  31.537  0.00  0.00      PROA N  
ATOM   2057  CA  ARG A 257      23.675 152.476  32.249  0.00  0.00      PROA C  
ATOM   2058  C   ARG A 257      24.953 152.707  33.053  0.00  0.00      PROA C  
ATOM   2059  O   ARG A 257      25.917 153.307  32.567  0.00  0.00      PROA O  
ATOM   2060  CB  ARG A 257      23.866 151.278  31.269  0.00  0.00      PROA C  
ATOM   2061  CG  ARG A 257      24.762 150.115  31.763  0.00  0.00      PROA C  
ATOM   2062  CD  ARG A 257      24.910 148.951  30.770  0.00  0.00      PROA C  
ATOM   2063  NE  ARG A 257      23.623 148.198  30.772  0.00  0.00      PROA N  
ATOM   2064  CZ  ARG A 257      23.400 147.066  30.133  0.00  0.00      PROA C  
ATOM   2065  NH1 ARG A 257      24.265 146.525  29.304  0.00  0.00      PROA N1+
ATOM   2066  NH2 ARG A 257      22.258 146.453  30.345  0.00  0.00      PROA N  
ATOM   2067  N   ILE A 258      24.995 152.217  34.306  0.00  0.00      PROA N  
ATOM   2068  CA  ILE A 258      26.181 152.300  35.138  0.00  0.00      PROA C  
ATOM   2069  C   ILE A 258      26.717 150.884  35.270  0.00  0.00      PROA C  
ATOM   2070  O   ILE A 258      26.152 150.037  35.962  0.00  0.00      PROA O  
ATOM   2071  CB  ILE A 258      25.942 152.916  36.524  0.00  0.00      PROA C  
ATOM   2072  CG1 ILE A 258      25.115 154.227  36.440  0.00  0.00      PROA C  
ATOM   2073  CG2 ILE A 258      27.316 153.158  37.191  0.00  0.00      PROA C  
ATOM   2074  CD  ILE A 258      24.820 154.865  37.804  0.00  0.00      PROA C  
ATOM   2075  N   GLU A 259      27.841 150.580  34.594  0.00  0.00      PROA N  
ATOM   2076  CA  GLU A 259      28.504 149.297  34.710  0.00  0.00      PROA C  
ATOM   2077  C   GLU A 259      29.681 149.446  35.664  0.00  0.00      PROA C  
ATOM   2078  O   GLU A 259      30.613 150.223  35.447  0.00  0.00      PROA O  
ATOM   2079  CB  GLU A 259      28.900 148.706  33.326  0.00  0.00      PROA C  
ATOM   2080  CG  GLU A 259      29.879 149.554  32.469  0.00  0.00      PROA C  
ATOM   2081  CD  GLU A 259      30.147 148.987  31.074  0.00  0.00      PROA C  
ATOM   2082  OE1 GLU A 259      29.592 147.923  30.696  0.00  0.00      PROA O  
ATOM   2083  OE2 GLU A 259      30.938 149.625  30.326  0.00  0.00      PROA O1-
ATOM   2084  N   THR A 260      29.633 148.728  36.801  0.00  0.00      PROA N  
ATOM   2085  CA  THR A 260      30.581 148.898  37.895  0.00  0.00      PROA C  
ATOM   2086  C   THR A 260      31.391 147.622  38.004  0.00  0.00      PROA C  
ATOM   2087  O   THR A 260      30.862 146.517  37.919  0.00  0.00      PROA O  
ATOM   2088  CB  THR A 260      29.931 149.243  39.251  0.00  0.00      PROA C  
ATOM   2089  CG2 THR A 260      28.893 150.361  39.071  0.00  0.00      PROA C  
ATOM   2090  OG1 THR A 260      29.274 148.156  39.891  0.00  0.00      PROA O  
ATOM   2091  N   ASP A 261      32.728 147.731  38.159  0.00  0.00      PROA N  
ATOM   2092  CA  ASP A 261      33.597 146.581  38.353  0.00  0.00      PROA C  
ATOM   2093  C   ASP A 261      33.295 145.825  39.661  0.00  0.00      PROA C  
ATOM   2094  O   ASP A 261      33.343 144.597  39.733  0.00  0.00      PROA O  
ATOM   2095  CB  ASP A 261      35.078 147.048  38.285  0.00  0.00      PROA C  
ATOM   2096  CG  ASP A 261      36.061 145.894  38.127  0.00  0.00      PROA C  
ATOM   2097  OD1 ASP A 261      35.715 144.866  37.489  0.00  0.00      PROA O  
ATOM   2098  OD2 ASP A 261      37.241 146.056  38.536  0.00  0.00      PROA O1-
ATOM   2099  N   SER A 262      32.978 146.594  40.725  0.00  0.00      PROA N  
ATOM   2100  CA  SER A 262      32.736 146.130  42.088  0.00  0.00      PROA C  
ATOM   2101  C   SER A 262      31.575 145.146  42.287  0.00  0.00      PROA C  
ATOM   2102  O   SER A 262      30.570 145.137  41.571  0.00  0.00      PROA O  
ATOM   2103  CB  SER A 262      32.560 147.321  43.078  0.00  0.00      PROA C  
ATOM   2104  OG  SER A 262      32.590 146.917  44.454  0.00  0.00      PROA O  
ATOM   2105  N   ASN A 263      31.719 144.296  43.325  0.00  0.00      PROA N  
ATOM   2106  CA  ASN A 263      30.748 143.332  43.798  0.00  0.00      PROA C  
ATOM   2107  C   ASN A 263      29.872 143.921  44.910  0.00  0.00      PROA C  
ATOM   2108  O   ASN A 263      28.947 143.269  45.399  0.00  0.00      PROA O  
ATOM   2109  CB  ASN A 263      31.509 142.083  44.351  0.00  0.00      PROA C  
ATOM   2110  CG  ASN A 263      32.454 142.426  45.511  0.00  0.00      PROA C  
ATOM   2111  ND2 ASN A 263      32.241 141.788  46.683  0.00  0.00      PROA N  
ATOM   2112  OD1 ASN A 263      33.358 143.258  45.392  0.00  0.00      PROA O  
ATOM   2113  N   LYS A 264      30.137 145.171  45.337  0.00  0.00      PROA N  
ATOM   2114  CA  LYS A 264      29.354 145.839  46.354  0.00  0.00      PROA C  
ATOM   2115  C   LYS A 264      28.960 147.245  45.928  0.00  0.00      PROA C  
ATOM   2116  O   LYS A 264      29.786 148.094  45.590  0.00  0.00      PROA O  
ATOM   2117  CB  LYS A 264      30.040 145.838  47.747  0.00  0.00      PROA C  
ATOM   2118  CG  LYS A 264      31.481 146.376  47.784  0.00  0.00      PROA C  
ATOM   2119  CD  LYS A 264      32.076 146.317  49.204  0.00  0.00      PROA C  
ATOM   2120  CE  LYS A 264      33.500 146.889  49.294  0.00  0.00      PROA C  
ATOM   2121  NZ  LYS A 264      34.031 146.783  50.676  0.00  0.00      PROA N1+
ATOM   2122  N   VAL A 265      27.644 147.518  45.929  0.00  0.00      PROA N  
ATOM   2123  CA  VAL A 265      27.097 148.816  45.580  0.00  0.00      PROA C  
ATOM   2124  C   VAL A 265      26.187 149.249  46.710  0.00  0.00      PROA C  
ATOM   2125  O   VAL A 265      25.360 148.481  47.201  0.00  0.00      PROA O  
ATOM   2126  CB  VAL A 265      26.351 148.804  44.244  0.00  0.00      PROA C  
ATOM   2127  CG1 VAL A 265      25.662 150.154  43.981  0.00  0.00      PROA C  
ATOM   2128  CG2 VAL A 265      27.345 148.517  43.103  0.00  0.00      PROA C  
ATOM   2129  N   THR A 266      26.324 150.494  47.192  0.00  0.00      PROA N  
ATOM   2130  CA  THR A 266      25.381 151.071  48.140  0.00  0.00      PROA C  
ATOM   2131  C   THR A 266      24.760 152.282  47.484  0.00  0.00      PROA C  
ATOM   2132  O   THR A 266      25.428 153.137  46.899  0.00  0.00      PROA O  
ATOM   2133  CB  THR A 266      25.964 151.386  49.523  0.00  0.00      PROA C  
ATOM   2134  CG2 THR A 266      26.977 152.536  49.505  0.00  0.00      PROA C  
ATOM   2135  OG1 THR A 266      24.951 151.717  50.469  0.00  0.00      PROA O  
ATOM   2136  N   ILE A 267      23.425 152.351  47.506  0.00  0.00      PROA N  
ATOM   2137  CA  ILE A 267      22.670 153.388  46.841  0.00  0.00      PROA C  
ATOM   2138  C   ILE A 267      21.920 154.135  47.912  0.00  0.00      PROA C  
ATOM   2139  O   ILE A 267      21.228 153.544  48.741  0.00  0.00      PROA O  
ATOM   2140  CB  ILE A 267      21.730 152.838  45.773  0.00  0.00      PROA C  
ATOM   2141  CG1 ILE A 267      22.553 151.988  44.770  0.00  0.00      PROA C  
ATOM   2142  CG2 ILE A 267      20.959 154.002  45.113  0.00  0.00      PROA C  
ATOM   2143  CD  ILE A 267      21.800 151.574  43.506  0.00  0.00      PROA C  
ATOM   2144  N   THR A 268      22.072 155.469  47.947  0.00  0.00      PROA N  
ATOM   2145  CA  THR A 268      21.437 156.304  48.956  0.00  0.00      PROA C  
ATOM   2146  C   THR A 268      20.543 157.323  48.299  0.00  0.00      PROA C  
ATOM   2147  O   THR A 268      20.946 158.080  47.416  0.00  0.00      PROA O  
ATOM   2148  CB  THR A 268      22.373 156.988  49.956  0.00  0.00      PROA C  
ATOM   2149  CG2 THR A 268      22.896 155.932  50.944  0.00  0.00      PROA C  
ATOM   2150  OG1 THR A 268      23.509 157.577  49.335  0.00  0.00      PROA O  
ATOM   2151  N   PHE A 269      19.269 157.354  48.722  0.00  0.00      PROA N  
ATOM   2152  CA  PHE A 269      18.274 158.267  48.209  0.00  0.00      PROA C  
ATOM   2153  C   PHE A 269      17.730 159.080  49.372  0.00  0.00      PROA C  
ATOM   2154  O   PHE A 269      17.194 158.542  50.340  0.00  0.00      PROA O  
ATOM   2155  CB  PHE A 269      17.157 157.504  47.440  0.00  0.00      PROA C  
ATOM   2156  CG  PHE A 269      16.057 158.406  46.935  0.00  0.00      PROA C  
ATOM   2157  CD1 PHE A 269      16.355 159.451  46.046  0.00  0.00      PROA C  
ATOM   2158  CD2 PHE A 269      14.718 158.200  47.317  0.00  0.00      PROA C  
ATOM   2159  CE1 PHE A 269      15.343 160.289  45.562  0.00  0.00      PROA C  
ATOM   2160  CE2 PHE A 269      13.702 159.036  46.835  0.00  0.00      PROA C  
ATOM   2161  CZ  PHE A 269      14.016 160.083  45.958  0.00  0.00      PROA C  
ATOM   2162  N   THR A 270      17.893 160.411  49.314  0.00  0.00      PROA N  
ATOM   2163  CA  THR A 270      17.391 161.326  50.331  0.00  0.00      PROA C  
ATOM   2164  C   THR A 270      16.489 162.331  49.657  0.00  0.00      PROA C  
ATOM   2165  O   THR A 270      16.681 162.697  48.498  0.00  0.00      PROA O  
ATOM   2166  CB  THR A 270      18.447 162.069  51.153  0.00  0.00      PROA C  
ATOM   2167  CG2 THR A 270      19.185 161.059  52.042  0.00  0.00      PROA C  
ATOM   2168  OG1 THR A 270      19.431 162.699  50.339  0.00  0.00      PROA O  
ATOM   2169  N   THR A 271      15.445 162.788  50.362  0.00  0.00      PROA N  
ATOM   2170  CA  THR A 271      14.466 163.695  49.784  0.00  0.00      PROA C  
ATOM   2171  C   THR A 271      13.969 164.678  50.833  0.00  0.00      PROA C  
ATOM   2172  O   THR A 271      14.110 164.463  52.041  0.00  0.00      PROA O  
ATOM   2173  CB  THR A 271      13.365 162.995  48.972  0.00  0.00      PROA C  
ATOM   2174  CG2 THR A 271      12.804 161.787  49.732  0.00  0.00      PROA C  
ATOM   2175  OG1 THR A 271      12.280 163.838  48.616  0.00  0.00      PROA O  
ATOM   2176  N   ASP A 272      13.487 165.841  50.369  0.00  0.00      PROA N  
ATOM   2177  CA  ASP A 272      13.041 166.967  51.157  0.00  0.00      PROA C  
ATOM   2178  C   ASP A 272      11.514 166.978  51.416  0.00  0.00      PROA C  
ATOM   2179  O   ASP A 272      10.727 166.202  50.873  0.00  0.00      PROA O  
ATOM   2180  CB  ASP A 272      13.538 168.290  50.492  0.00  0.00      PROA C  
ATOM   2181  CG  ASP A 272      13.597 169.496  51.421  0.00  0.00      PROA C  
ATOM   2182  OD1 ASP A 272      13.397 169.350  52.657  0.00  0.00      PROA O  
ATOM   2183  OD2 ASP A 272      13.883 170.616  50.923  0.00  0.00      PROA O1-
ATOM   2184  N   GLU A 273      11.079 167.918  52.273  0.00  0.00      PROA N  
ATOM   2185  CA  GLU A 273       9.738 168.141  52.781  0.00  0.00      PROA C  
ATOM   2186  C   GLU A 273       8.633 168.283  51.730  0.00  0.00      PROA C  
ATOM   2187  O   GLU A 273       7.540 167.732  51.868  0.00  0.00      PROA O  
ATOM   2188  CB  GLU A 273       9.806 169.408  53.685  0.00  0.00      PROA C  
ATOM   2189  CG  GLU A 273       8.479 170.096  54.108  0.00  0.00      PROA C  
ATOM   2190  CD  GLU A 273       7.707 169.338  55.187  0.00  0.00      PROA C  
ATOM   2191  OE1 GLU A 273       6.512 169.005  54.960  0.00  0.00      PROA O  
ATOM   2192  OE2 GLU A 273       8.268 169.114  56.293  0.00  0.00      PROA O1-
ATOM   2193  N   SER A 274       8.900 169.023  50.636  0.00  0.00      PROA N  
ATOM   2194  CA  SER A 274       7.948 169.247  49.551  0.00  0.00      PROA C  
ATOM   2195  C   SER A 274       8.289 168.442  48.300  0.00  0.00      PROA C  
ATOM   2196  O   SER A 274       9.396 167.924  48.140  0.00  0.00      PROA O  
ATOM   2197  CB  SER A 274       7.779 170.755  49.178  0.00  0.00      PROA C  
ATOM   2198  OG  SER A 274       9.007 171.385  48.793  0.00  0.00      PROA O  
ATOM   2199  N   GLY A 275       7.308 168.307  47.377  0.00  0.00      PROA N  
ATOM   2200  CA  GLY A 275       7.469 167.619  46.094  0.00  0.00      PROA C  
ATOM   2201  C   GLY A 275       6.631 166.375  45.996  0.00  0.00      PROA C  
ATOM   2202  O   GLY A 275       6.320 165.715  46.986  0.00  0.00      PROA O  
ATOM   2203  N   ASN A 276       5.935 166.227  44.260  1.00 26.97      PROA N  
ATOM   2204  CA  ASN A 276       5.133 165.194  44.945  1.00 26.97      PROA C  
ATOM   2205  C   ASN A 276       5.792 163.813  45.000  1.00 26.97      PROA C  
ATOM   2206  O   ASN A 276       6.606 163.483  45.910  1.00 26.97      PROA O  
ATOM   2207  CB  ASN A 276       3.930 165.088  43.989  1.00 26.97      PROA C  
ATOM   2208  CG  ASN A 276       2.757 164.307  44.555  1.00 26.97      PROA C  
ATOM   2209  ND2 ASN A 276       1.577 164.858  44.381  1.00 26.97      PROA N  
ATOM   2210  OD1 ASN A 276       2.929 163.163  45.037  1.00 26.97      PROA O  
ATOM   2211  N   HIS A 277       6.905 164.098  42.876  0.00  0.00      PROA N  
ATOM   2212  CA  HIS A 277       7.328 163.403  41.672  0.00  0.00      PROA C  
ATOM   2213  C   HIS A 277       7.484 161.895  41.858  0.00  0.00      PROA C  
ATOM   2214  O   HIS A 277       7.650 161.386  42.966  0.00  0.00      PROA O  
ATOM   2215  CB  HIS A 277       8.551 164.070  41.007  0.00  0.00      PROA C  
ATOM   2216  CG  HIS A 277       8.135 165.356  40.331  0.00  0.00      PROA C  
ATOM   2217  CD2 HIS A 277       7.628 165.539  39.080  0.00  0.00      PROA C  
ATOM   2218  ND1 HIS A 277       8.308 166.623  40.846  0.00  0.00      PROA N  
ATOM   2219  CE1 HIS A 277       7.896 167.506  39.903  0.00  0.00      PROA C  
ATOM   2220  NE2 HIS A 277       7.475 166.895  38.806  0.00  0.00      PROA N  
ATOM   2221  N   THR A 278       7.357 161.136  40.744  0.00  0.00      PROA N  
ATOM   2222  CA  THR A 278       7.274 159.671  40.718  0.00  0.00      PROA C  
ATOM   2223  C   THR A 278       8.463 158.934  41.326  0.00  0.00      PROA C  
ATOM   2224  O   THR A 278       8.293 157.929  42.023  0.00  0.00      PROA O  
ATOM   2225  CB  THR A 278       6.885 159.099  39.334  0.00  0.00      PROA C  
ATOM   2226  CG2 THR A 278       7.789 159.637  38.216  0.00  0.00      PROA C  
ATOM   2227  OG1 THR A 278       6.942 157.679  39.241  0.00  0.00      PROA O  
ATOM   2228  N   GLY A 279       9.701 159.422  41.107  0.00  0.00      PROA N  
ATOM   2229  CA  GLY A 279      10.911 158.767  41.581  0.00  0.00      PROA C  
ATOM   2230  C   GLY A 279      11.592 157.973  40.511  0.00  0.00      PROA C  
ATOM   2231  O   GLY A 279      11.586 158.326  39.332  0.00  0.00      PROA O  
ATOM   2232  N   TRP A 280      12.254 156.890  40.924  0.00  0.00      PROA N  
ATOM   2233  CA  TRP A 280      13.155 156.133  40.095  0.00  0.00      PROA C  
ATOM   2234  C   TRP A 280      12.953 154.639  40.293  0.00  0.00      PROA C  
ATOM   2235  O   TRP A 280      12.500 154.164  41.338  0.00  0.00      PROA O  
ATOM   2236  CB  TRP A 280      14.625 156.535  40.423  0.00  0.00      PROA C  
ATOM   2237  CG  TRP A 280      15.037 156.410  41.861  0.00  0.00      PROA C  
ATOM   2238  CD1 TRP A 280      14.971 157.401  42.810  0.00  0.00      PROA C  
ATOM   2239  CD2 TRP A 280      15.526 155.236  42.531  0.00  0.00      PROA C  
ATOM   2240  CE2 TRP A 280      15.699 155.586  43.892  0.00  0.00      PROA C  
ATOM   2241  CE3 TRP A 280      15.831 153.940  42.109  0.00  0.00      PROA C  
ATOM   2242  NE1 TRP A 280      15.343 156.896  44.032  0.00  0.00      PROA N  
ATOM   2243  CZ2 TRP A 280      16.152 154.674  44.827  0.00  0.00      PROA C  
ATOM   2244  CZ3 TRP A 280      16.304 153.026  43.053  0.00  0.00      PROA C  
ATOM   2245  CH2 TRP A 280      16.461 153.384  44.388  0.00  0.00      PROA C  
ATOM   2246  N   LYS A 281      13.309 153.856  39.260  0.00  0.00      PROA N  
ATOM   2247  CA  LYS A 281      13.360 152.415  39.333  0.00  0.00      PROA C  
ATOM   2248  C   LYS A 281      14.546 151.918  38.533  0.00  0.00      PROA C  
ATOM   2249  O   LYS A 281      14.749 152.305  37.379  0.00  0.00      PROA O  
ATOM   2250  CB  LYS A 281      12.042 151.760  38.851  0.00  0.00      PROA C  
ATOM   2251  CG  LYS A 281      12.070 150.228  38.710  0.00  0.00      PROA C  
ATOM   2252  CD  LYS A 281      10.677 149.662  38.370  0.00  0.00      PROA C  
ATOM   2253  CE  LYS A 281      10.665 148.141  38.155  0.00  0.00      PROA C  
ATOM   2254  NZ  LYS A 281       9.301 147.666  37.828  0.00  0.00      PROA N1+
ATOM   2255  N   ILE A 282      15.375 151.049  39.137  0.00  0.00      PROA N  
ATOM   2256  CA  ILE A 282      16.529 150.478  38.470  0.00  0.00      PROA C  
ATOM   2257  C   ILE A 282      16.459 148.971  38.522  0.00  0.00      PROA C  
ATOM   2258  O   ILE A 282      16.021 148.356  39.497  0.00  0.00      PROA O  
ATOM   2259  CB  ILE A 282      17.897 150.959  38.965  0.00  0.00      PROA C  
ATOM   2260  CG1 ILE A 282      18.248 150.492  40.392  0.00  0.00      PROA C  
ATOM   2261  CG2 ILE A 282      17.942 152.492  38.849  0.00  0.00      PROA C  
ATOM   2262  CD  ILE A 282      19.641 150.929  40.847  0.00  0.00      PROA C  
ATOM   2263  N   HIS A 283      16.906 148.336  37.434  0.00  0.00      PROA N  
ATOM   2264  CA  HIS A 283      17.178 146.921  37.380  0.00  0.00      PROA C  
ATOM   2265  C   HIS A 283      18.665 146.739  37.607  0.00  0.00      PROA C  
ATOM   2266  O   HIS A 283      19.487 147.373  36.942  0.00  0.00      PROA O  
ATOM   2267  CB  HIS A 283      16.796 146.327  36.003  0.00  0.00      PROA C  
ATOM   2268  CG  HIS A 283      17.055 144.848  35.873  0.00  0.00      PROA C  
ATOM   2269  CD2 HIS A 283      17.857 144.166  35.009  0.00  0.00      PROA C  
ATOM   2270  ND1 HIS A 283      16.390 143.889  36.605  0.00  0.00      PROA N  
ATOM   2271  CE1 HIS A 283      16.819 142.680  36.166  0.00  0.00      PROA C  
ATOM   2272  NE2 HIS A 283      17.710 142.797  35.193  0.00  0.00      PROA N  
ATOM   2273  N   TYR A 284      19.058 145.875  38.556  0.00  0.00      PROA N  
ATOM   2274  CA  TYR A 284      20.452 145.550  38.763  0.00  0.00      PROA C  
ATOM   2275  C   TYR A 284      20.631 144.136  38.236  0.00  0.00      PROA C  
ATOM   2276  O   TYR A 284      19.770 143.264  38.382  0.00  0.00      PROA O  
ATOM   2277  CB  TYR A 284      20.919 145.731  40.247  0.00  0.00      PROA C  
ATOM   2278  CG  TYR A 284      20.750 144.530  41.147  0.00  0.00      PROA C  
ATOM   2279  CD1 TYR A 284      21.781 143.577  41.265  0.00  0.00      PROA C  
ATOM   2280  CD2 TYR A 284      19.580 144.362  41.901  0.00  0.00      PROA C  
ATOM   2281  CE1 TYR A 284      21.624 142.457  42.091  0.00  0.00      PROA C  
ATOM   2282  CE2 TYR A 284      19.430 143.255  42.747  0.00  0.00      PROA C  
ATOM   2283  CZ  TYR A 284      20.445 142.297  42.826  0.00  0.00      PROA C  
ATOM   2284  OH  TYR A 284      20.275 141.160  43.637  0.00  0.00      PROA O  
ATOM   2285  N   THR A 285      21.771 143.879  37.586  0.00  0.00      PROA N  
ATOM   2286  CA  THR A 285      22.116 142.537  37.164  0.00  0.00      PROA C  
ATOM   2287  C   THR A 285      23.598 142.360  37.361  0.00  0.00      PROA C  
ATOM   2288  O   THR A 285      24.360 143.326  37.450  0.00  0.00      PROA O  
ATOM   2289  CB  THR A 285      21.677 142.202  35.741  0.00  0.00      PROA C  
ATOM   2290  CG2 THR A 285      22.558 142.873  34.675  0.00  0.00      PROA C  
ATOM   2291  OG1 THR A 285      21.691 140.794  35.525  0.00  0.00      PROA O  
ATOM   2292  N   SER A 286      24.042 141.101  37.490  0.00  0.00      PROA N  
ATOM   2293  CA  SER A 286      25.388 140.778  37.927  0.00  0.00      PROA C  
ATOM   2294  C   SER A 286      26.069 139.966  36.859  0.00  0.00      PROA C  
ATOM   2295  O   SER A 286      25.612 138.891  36.465  0.00  0.00      PROA O  
ATOM   2296  CB  SER A 286      25.423 139.984  39.253  0.00  0.00      PROA C  
ATOM   2297  OG  SER A 286      24.687 140.679  40.256  0.00  0.00      PROA O  
ATOM   2298  N   THR A 287      27.192 140.492  36.357  0.00  0.00      PROA N  
ATOM   2299  CA  THR A 287      27.908 139.966  35.203  0.00  0.00      PROA C  
ATOM   2300  C   THR A 287      29.317 139.691  35.670  0.00  0.00      PROA C  
ATOM   2301  O   THR A 287      30.286 140.071  35.017  0.00  0.00      PROA O  
ATOM   2302  CB  THR A 287      27.913 140.962  34.031  0.00  0.00      PROA C  
ATOM   2303  CG2 THR A 287      28.506 140.377  32.737  0.00  0.00      PROA C  
ATOM   2304  OG1 THR A 287      26.580 141.348  33.714  0.00  0.00      PROA O  
ATOM   2305  N   ALA A 288      29.482 139.053  36.833  0.00  0.00      PROA N  
ATOM   2306  CA  ALA A 288      30.769 138.609  37.297  0.00  0.00      PROA C  
ATOM   2307  C   ALA A 288      30.525 137.489  38.293  0.00  0.00      PROA C  
ATOM   2308  O   ALA A 288      29.377 137.187  38.619  0.00  0.00      PROA O  
ATOM   2309  CB  ALA A 288      31.561 139.764  37.915  0.00  0.00      PROA C  
ATOM   2310  N   GLN A 289      31.581 136.783  38.747  0.00  0.00      PROA N  
ATOM   2311  CA  GLN A 289      31.410 135.628  39.616  0.00  0.00      PROA C  
ATOM   2312  C   GLN A 289      31.747 135.854  41.106  0.00  0.00      PROA C  
ATOM   2313  O   GLN A 289      32.731 136.536  41.420  0.00  0.00      PROA O  
ATOM   2314  CB  GLN A 289      32.085 134.346  39.055  0.00  0.00      PROA C  
ATOM   2315  CG  GLN A 289      33.591 134.466  38.724  0.00  0.00      PROA C  
ATOM   2316  CD  GLN A 289      34.097 133.207  38.012  0.00  0.00      PROA C  
ATOM   2317  NE2 GLN A 289      34.068 132.056  38.725  0.00  0.00      PROA N  
ATOM   2318  OE1 GLN A 289      34.496 133.227  36.845  0.00  0.00      PROA O  
ATOM   2319  N   PRO A 290      30.943 135.352  42.058  0.00  0.00      PROA N  
ATOM   2320  CA  PRO A 290      31.211 135.472  43.488  0.00  0.00      PROA C  
ATOM   2321  C   PRO A 290      31.072 134.172  44.267  0.00  0.00      PROA C  
ATOM   2322  O   PRO A 290      30.305 133.281  43.894  0.00  0.00      PROA O  
ATOM   2323  CB  PRO A 290      30.222 136.547  43.967  0.00  0.00      PROA C  
ATOM   2324  CG  PRO A 290      29.032 136.397  43.021  0.00  0.00      PROA C  
ATOM   2325  CD  PRO A 290      29.798 134.463  41.807  0.00  0.00      PROA C  
ATOM   2326  N   CYS A 291      31.817 134.064  45.375  0.00  0.00      PROA N  
ATOM   2327  CA  CYS A 291      31.854 132.904  46.239  0.00  0.00      PROA C  
ATOM   2328  C   CYS A 291      31.225 133.286  47.582  0.00  0.00      PROA C  
ATOM   2329  O   CYS A 291      31.418 134.428  48.012  0.00  0.00      PROA O  
ATOM   2330  CB  CYS A 291      33.312 132.411  46.430  0.00  0.00      PROA C  
ATOM   2331  SG  CYS A 291      34.161 132.330  44.817  0.00  0.00      PROA S  
ATOM   2332  N   PRO A 292      30.429 132.435  48.250  0.00  0.00      PROA N  
ATOM   2333  CA  PRO A 292      29.854 132.684  49.576  0.00  0.00      PROA C  
ATOM   2334  C   PRO A 292      30.750 133.363  50.602  0.00  0.00      PROA C  
ATOM   2335  O   PRO A 292      31.889 132.934  50.772  0.00  0.00      PROA O  
ATOM   2336  CB  PRO A 292      29.391 131.294  50.044  0.00  0.00      PROA C  
ATOM   2337  CG  PRO A 292      29.019 130.587  48.741  0.00  0.00      PROA C  
ATOM   2338  CD  PRO A 292      30.079 131.099  47.764  0.00  0.00      PROA C  
ATOM   2339  N   ASP A 293      30.246 134.394  51.313  0.00  0.00      PROA N  
ATOM   2340  CA  ASP A 293      30.946 135.088  52.379  0.00  0.00      PROA C  
ATOM   2341  C   ASP A 293      31.301 134.133  53.546  0.00  0.00      PROA C  
ATOM   2342  O   ASP A 293      30.375 133.654  54.214  0.00  0.00      PROA O  
ATOM   2343  CB  ASP A 293      30.052 136.284  52.826  0.00  0.00      PROA C  
ATOM   2344  CG  ASP A 293      30.639 137.172  53.915  0.00  0.00      PROA C  
ATOM   2345  OD1 ASP A 293      31.867 137.126  54.178  0.00  0.00      PROA O  
ATOM   2346  OD2 ASP A 293      29.867 138.000  54.471  0.00  0.00      PROA O1-
ATOM   2347  N   PRO A 294      32.553 133.779  53.837  0.00  0.00      PROA N  
ATOM   2348  CA  PRO A 294      32.845 132.707  54.767  0.00  0.00      PROA C  
ATOM   2349  C   PRO A 294      32.946 133.251  56.187  0.00  0.00      PROA C  
ATOM   2350  O   PRO A 294      33.751 134.138  56.485  0.00  0.00      PROA O  
ATOM   2351  CB  PRO A 294      34.177 132.139  54.242  0.00  0.00      PROA C  
ATOM   2352  CG  PRO A 294      34.901 133.346  53.636  0.00  0.00      PROA C  
ATOM   2353  CD  PRO A 294      33.757 134.234  53.132  0.00  0.00      PROA C  
ATOM   2354  N   THR A 295      32.121 132.731  57.115  0.00  0.00      PROA N  
ATOM   2355  CA  THR A 295      32.292 132.971  58.546  0.00  0.00      PROA C  
ATOM   2356  C   THR A 295      33.580 132.362  59.077  0.00  0.00      PROA C  
ATOM   2357  O   THR A 295      33.917 131.221  58.766  0.00  0.00      PROA O  
ATOM   2358  CB  THR A 295      31.135 132.472  59.416  0.00  0.00      PROA C  
ATOM   2359  CG2 THR A 295      29.914 133.375  59.175  0.00  0.00      PROA C  
ATOM   2360  OG1 THR A 295      30.745 131.139  59.082  0.00  0.00      PROA O  
ATOM   2361  N   ALA A 296      34.337 133.098  59.918  0.00  0.00      PROA N  
ATOM   2362  CA  ALA A 296      35.481 132.539  60.612  0.00  0.00      PROA C  
ATOM   2363  C   ALA A 296      35.089 131.400  61.569  0.00  0.00      PROA C  
ATOM   2364  O   ALA A 296      34.015 131.485  62.182  0.00  0.00      PROA O  
ATOM   2365  CB  ALA A 296      36.223 133.646  61.387  0.00  0.00      PROA C  
ATOM   2366  N   PRO A 297      35.860 130.321  61.738  0.00  0.00      PROA N  
ATOM   2367  CA  PRO A 297      35.640 129.363  62.821  0.00  0.00      PROA C  
ATOM   2368  C   PRO A 297      35.667 130.019  64.209  0.00  0.00      PROA C  
ATOM   2369  O   PRO A 297      36.430 130.979  64.374  0.00  0.00      PROA O  
ATOM   2370  CB  PRO A 297      36.754 128.319  62.620  0.00  0.00      PROA C  
ATOM   2371  CG  PRO A 297      37.885 129.090  61.933  0.00  0.00      PROA C  
ATOM   2372  CD  PRO A 297      37.139 130.095  61.053  0.00  0.00      PROA C  
ATOM   2373  N   PRO A 298      34.885 129.609  65.213  0.00  0.00      PROA N  
ATOM   2374  CA  PRO A 298      35.021 130.119  66.578  0.00  0.00      PROA C  
ATOM   2375  C   PRO A 298      36.423 129.883  67.132  0.00  0.00      PROA C  
ATOM   2376  O   PRO A 298      36.920 128.761  67.055  0.00  0.00      PROA O  
ATOM   2377  CB  PRO A 298      33.923 129.379  67.362  0.00  0.00      PROA C  
ATOM   2378  CG  PRO A 298      33.754 128.051  66.615  0.00  0.00      PROA C  
ATOM   2379  CD  PRO A 298      34.005 128.434  65.153  0.00  0.00      PROA C  
ATOM   2380  N   ASN A 299      37.090 130.938  67.652  0.00  0.00      PROA N  
ATOM   2381  CA  ASN A 299      38.456 130.878  68.163  0.00  0.00      PROA C  
ATOM   2382  C   ASN A 299      39.505 130.789  67.049  0.00  0.00      PROA C  
ATOM   2383  O   ASN A 299      40.656 130.407  67.264  0.00  0.00      PROA O  
ATOM   2384  CB  ASN A 299      38.678 129.815  69.278  0.00  0.00      PROA C  
ATOM   2385  CG  ASN A 299      37.606 129.923  70.359  0.00  0.00      PROA C  
ATOM   2386  ND2 ASN A 299      37.588 131.065  71.086  0.00  0.00      PROA N  
ATOM   2387  OD1 ASN A 299      36.792 129.020  70.573  0.00  0.00      PROA O  
ATOM   2388  N   GLY A 300      39.132 131.179  65.817  0.00  0.00      PROA N  
ATOM   2389  CA  GLY A 300      40.055 131.297  64.702  0.00  0.00      PROA C  
ATOM   2390  C   GLY A 300      39.727 132.450  63.803  0.00  0.00      PROA C  
ATOM   2391  O   GLY A 300      38.926 133.328  64.126  0.00  0.00      PROA O  
ATOM   2392  N   HIS A 301      40.373 132.482  62.630  0.00  0.00      PROA N  
ATOM   2393  CA  HIS A 301      40.231 133.566  61.683  0.00  0.00      PROA C  
ATOM   2394  C   HIS A 301      40.595 133.104  60.286  0.00  0.00      PROA C  
ATOM   2395  O   HIS A 301      41.232 132.069  60.088  0.00  0.00      PROA O  
ATOM   2396  CB  HIS A 301      41.070 134.817  62.074  0.00  0.00      PROA C  
ATOM   2397  CG  HIS A 301      42.551 134.571  62.222  0.00  0.00      PROA C  
ATOM   2398  CD2 HIS A 301      43.285 134.372  63.354  0.00  0.00      PROA C  
ATOM   2399  ND1 HIS A 301      43.471 134.745  61.207  0.00  0.00      PROA N  
ATOM   2400  CE1 HIS A 301      44.705 134.622  61.756  0.00  0.00      PROA C  
ATOM   2401  NE2 HIS A 301      44.644 134.398  63.059  0.00  0.00      PROA N  
ATOM   2402  N   ILE A 302      40.157 133.878  59.275  0.00  0.00      PROA N  
ATOM   2403  CA  ILE A 302      40.393 133.615  57.866  0.00  0.00      PROA C  
ATOM   2404  C   ILE A 302      41.252 134.748  57.331  0.00  0.00      PROA C  
ATOM   2405  O   ILE A 302      40.987 135.923  57.589  0.00  0.00      PROA O  
ATOM   2406  CB  ILE A 302      39.089 133.516  57.066  0.00  0.00      PROA C  
ATOM   2407  CG1 ILE A 302      38.232 132.332  57.576  0.00  0.00      PROA C  
ATOM   2408  CG2 ILE A 302      39.387 133.366  55.556  0.00  0.00      PROA C  
ATOM   2409  CD  ILE A 302      36.800 132.324  57.035  0.00  0.00      PROA C  
ATOM   2410  N   SER A 303      42.331 134.426  56.595  0.00  0.00      PROA N  
ATOM   2411  CA  SER A 303      43.196 135.421  55.979  0.00  0.00      PROA C  
ATOM   2412  C   SER A 303      43.391 135.082  54.505  0.00  0.00      PROA C  
ATOM   2413  O   SER A 303      43.500 133.893  54.186  0.00  0.00      PROA O  
ATOM   2414  CB  SER A 303      44.589 135.479  56.670  0.00  0.00      PROA C  
ATOM   2415  OG  SER A 303      45.393 136.563  56.188  0.00  0.00      PROA O  
ATOM   2416  N   PRO A 304      43.480 136.020  53.563  0.00  0.00      PROA N  
ATOM   2417  CA  PRO A 304      43.060 137.422  53.643  0.00  0.00      PROA C  
ATOM   2418  C   PRO A 304      41.619 137.667  54.081  0.00  0.00      PROA C  
ATOM   2419  O   PRO A 304      40.753 136.821  53.865  0.00  0.00      PROA O  
ATOM   2420  CB  PRO A 304      43.309 137.962  52.221  0.00  0.00      PROA C  
ATOM   2421  CG  PRO A 304      44.418 137.063  51.669  0.00  0.00      PROA C  
ATOM   2422  CD  PRO A 304      44.059 135.700  52.257  0.00  0.00      PROA C  
ATOM   2423  N   VAL A 305      41.330 138.837  54.680  0.00  0.00      PROA N  
ATOM   2424  CA  VAL A 305      39.961 139.281  54.912  0.00  0.00      PROA C  
ATOM   2425  C   VAL A 305      39.550 140.161  53.738  0.00  0.00      PROA C  
ATOM   2426  O   VAL A 305      40.166 141.196  53.473  0.00  0.00      PROA O  
ATOM   2427  CB  VAL A 305      39.792 140.046  56.225  0.00  0.00      PROA C  
ATOM   2428  CG1 VAL A 305      38.332 140.522  56.397  0.00  0.00      PROA C  
ATOM   2429  CG2 VAL A 305      40.178 139.126  57.397  0.00  0.00      PROA C  
ATOM   2430  N   GLN A 306      38.507 139.762  52.986  0.00  0.00      PROA N  
ATOM   2431  CA  GLN A 306      38.031 140.504  51.832  0.00  0.00      PROA C  
ATOM   2432  C   GLN A 306      36.546 140.814  51.941  0.00  0.00      PROA C  
ATOM   2433  O   GLN A 306      35.775 140.117  52.602  0.00  0.00      PROA O  
ATOM   2434  CB  GLN A 306      38.319 139.760  50.499  0.00  0.00      PROA C  
ATOM   2435  CG  GLN A 306      39.834 139.545  50.251  0.00  0.00      PROA C  
ATOM   2436  CD  GLN A 306      40.209 138.952  48.885  0.00  0.00      PROA C  
ATOM   2437  NE2 GLN A 306      39.221 138.650  48.016  0.00  0.00      PROA N  
ATOM   2438  OE1 GLN A 306      41.397 138.767  48.598  0.00  0.00      PROA O  
ATOM   2439  N   ALA A 307      36.102 141.914  51.297  0.00  0.00      PROA N  
ATOM   2440  CA  ALA A 307      34.696 142.235  51.129  0.00  0.00      PROA C  
ATOM   2441  C   ALA A 307      33.940 141.207  50.283  0.00  0.00      PROA C  
ATOM   2442  O   ALA A 307      32.815 140.811  50.591  0.00  0.00      PROA O  
ATOM   2443  CB  ALA A 307      34.569 143.635  50.493  0.00  0.00      PROA C  
ATOM   2444  N   THR A 308      34.574 140.744  49.189  0.00  0.00      PROA N  
ATOM   2445  CA  THR A 308      33.995 139.776  48.269  0.00  0.00      PROA C  
ATOM   2446  C   THR A 308      35.059 138.763  47.893  0.00  0.00      PROA C  
ATOM   2447  O   THR A 308      36.261 138.987  48.051  0.00  0.00      PROA O  
ATOM   2448  CB  THR A 308      33.381 140.426  47.021  0.00  0.00      PROA C  
ATOM   2449  CG2 THR A 308      34.443 140.898  46.011  0.00  0.00      PROA C  
ATOM   2450  OG1 THR A 308      32.481 139.550  46.344  0.00  0.00      PROA O  
ATOM   2451  N   TYR A 309      34.617 137.585  47.433  0.00  0.00      PROA N  
ATOM   2452  CA  TYR A 309      35.434 136.406  47.254  0.00  0.00      PROA C  
ATOM   2453  C   TYR A 309      35.165 135.889  45.851  0.00  0.00      PROA C  
ATOM   2454  O   TYR A 309      34.016 135.837  45.413  0.00  0.00      PROA O  
ATOM   2455  CB  TYR A 309      35.100 135.323  48.322  0.00  0.00      PROA C  
ATOM   2456  CG  TYR A 309      35.390 135.844  49.711  0.00  0.00      PROA C  
ATOM   2457  CD1 TYR A 309      34.463 136.652  50.398  0.00  0.00      PROA C  
ATOM   2458  CD2 TYR A 309      36.600 135.528  50.349  0.00  0.00      PROA C  
ATOM   2459  CE1 TYR A 309      34.791 137.220  51.637  0.00  0.00      PROA C  
ATOM   2460  CE2 TYR A 309      36.917 136.057  51.607  0.00  0.00      PROA C  
ATOM   2461  CZ  TYR A 309      36.020 136.922  52.238  0.00  0.00      PROA C  
ATOM   2462  OH  TYR A 309      36.359 137.520  53.468  0.00  0.00      PROA O  
ATOM   2463  N   VAL A 310      36.214 135.538  45.089  0.00  0.00      PROA N  
ATOM   2464  CA  VAL A 310      36.084 135.196  43.680  0.00  0.00      PROA C  
ATOM   2465  C   VAL A 310      37.057 134.065  43.359  0.00  0.00      PROA C  
ATOM   2466  O   VAL A 310      37.946 133.749  44.154  0.00  0.00      PROA O  
ATOM   2467  CB  VAL A 310      36.290 136.434  42.798  0.00  0.00      PROA C  
ATOM   2468  CG1 VAL A 310      37.759 136.899  42.793  0.00  0.00      PROA C  
ATOM   2469  CG2 VAL A 310      35.768 136.214  41.366  0.00  0.00      PROA C  
ATOM   2470  N   LEU A 311      36.868 133.381  42.208  0.00  0.00      PROA N  
ATOM   2471  CA  LEU A 311      37.741 132.372  41.621  0.00  0.00      PROA C  
ATOM   2472  C   LEU A 311      39.242 132.491  41.868  0.00  0.00      PROA C  
ATOM   2473  O   LEU A 311      39.829 133.572  41.806  0.00  0.00      PROA O  
ATOM   2474  CB  LEU A 311      37.544 132.247  40.089  0.00  0.00      PROA C  
ATOM   2475  CG  LEU A 311      36.387 131.330  39.660  0.00  0.00      PROA C  
ATOM   2476  CD1 LEU A 311      35.008 131.780  40.168  0.00  0.00      PROA C  
ATOM   2477  CD2 LEU A 311      36.433 131.150  38.137  0.00  0.00      PROA C  
ATOM   2478  N   LYS A 312      39.887 131.332  42.124  0.00  0.00      PROA N  
ATOM   2479  CA  LYS A 312      41.322 131.163  42.277  0.00  0.00      PROA C  
ATOM   2480  C   LYS A 312      41.959 131.801  43.512  0.00  0.00      PROA C  
ATOM   2481  O   LYS A 312      42.994 131.337  43.997  0.00  0.00      PROA O  
ATOM   2482  CB  LYS A 312      42.098 131.483  40.964  0.00  0.00      PROA C  
ATOM   2483  CG  LYS A 312      43.633 131.444  41.065  0.00  0.00      PROA C  
ATOM   2484  CD  LYS A 312      44.323 131.609  39.700  0.00  0.00      PROA C  
ATOM   2485  CE  LYS A 312      45.848 131.436  39.773  0.00  0.00      PROA C  
ATOM   2486  NZ  LYS A 312      46.448 131.476  38.420  0.00  0.00      PROA N1+
ATOM   2487  N   ASP A 313      41.340 132.835  44.111  0.00  0.00      PROA N  
ATOM   2488  CA  ASP A 313      41.774 133.386  45.377  0.00  0.00      PROA C  
ATOM   2489  C   ASP A 313      41.729 132.333  46.490  0.00  0.00      PROA C  
ATOM   2490  O   ASP A 313      40.798 131.528  46.602  0.00  0.00      PROA O  
ATOM   2491  CB  ASP A 313      41.003 134.675  45.771  0.00  0.00      PROA C  
ATOM   2492  CG  ASP A 313      41.325 135.866  44.877  0.00  0.00      PROA C  
ATOM   2493  OD1 ASP A 313      42.321 135.841  44.106  0.00  0.00      PROA O  
ATOM   2494  OD2 ASP A 313      40.620 136.905  45.016  0.00  0.00      PROA O1-
ATOM   2495  N   SER A 314      42.800 132.291  47.305  0.00  0.00      PROA N  
ATOM   2496  CA  SER A 314      43.011 131.228  48.269  0.00  0.00      PROA C  
ATOM   2497  C   SER A 314      43.080 131.806  49.659  0.00  0.00      PROA C  
ATOM   2498  O   SER A 314      43.697 132.844  49.907  0.00  0.00      PROA O  
ATOM   2499  CB  SER A 314      44.273 130.368  47.977  0.00  0.00      PROA C  
ATOM   2500  OG  SER A 314      44.405 129.267  48.885  0.00  0.00      PROA O  
ATOM   2501  N   PHE A 315      42.391 131.139  50.596  0.00  0.00      PROA N  
ATOM   2502  CA  PHE A 315      42.143 131.649  51.922  0.00  0.00      PROA C  
ATOM   2503  C   PHE A 315      42.604 130.636  52.939  0.00  0.00      PROA C  
ATOM   2504  O   PHE A 315      42.300 129.445  52.858  0.00  0.00      PROA O  
ATOM   2505  CB  PHE A 315      40.651 132.015  52.125  0.00  0.00      PROA C  
ATOM   2506  CG  PHE A 315      40.321 133.129  51.168  0.00  0.00      PROA C  
ATOM   2507  CD1 PHE A 315      40.558 134.463  51.531  0.00  0.00      PROA C  
ATOM   2508  CD2 PHE A 315      39.843 132.854  49.876  0.00  0.00      PROA C  
ATOM   2509  CE1 PHE A 315      40.369 135.500  50.609  0.00  0.00      PROA C  
ATOM   2510  CE2 PHE A 315      39.655 133.884  48.948  0.00  0.00      PROA C  
ATOM   2511  CZ  PHE A 315      39.925 135.209  49.314  0.00  0.00      PROA C  
ATOM   2512  N   SER A 316      43.388 131.092  53.922  0.00  0.00      PROA N  
ATOM   2513  CA  SER A 316      43.957 130.242  54.950  0.00  0.00      PROA C  
ATOM   2514  C   SER A 316      43.186 130.436  56.229  0.00  0.00      PROA C  
ATOM   2515  O   SER A 316      43.027 131.556  56.714  0.00  0.00      PROA O  
ATOM   2516  CB  SER A 316      45.447 130.560  55.249  0.00  0.00      PROA C  
ATOM   2517  OG  SER A 316      46.269 130.311  54.106  0.00  0.00      PROA O  
ATOM   2518  N   VAL A 317      42.687 129.337  56.819  0.00  0.00      PROA N  
ATOM   2519  CA  VAL A 317      42.184 129.359  58.180  0.00  0.00      PROA C  
ATOM   2520  C   VAL A 317      43.327 129.179  59.159  0.00  0.00      PROA C  
ATOM   2521  O   VAL A 317      44.291 128.445  58.920  0.00  0.00      PROA O  
ATOM   2522  CB  VAL A 317      41.059 128.368  58.481  0.00  0.00      PROA C  
ATOM   2523  CG1 VAL A 317      39.714 128.994  58.084  0.00  0.00      PROA C  
ATOM   2524  CG2 VAL A 317      41.293 127.041  57.746  0.00  0.00      PROA C  
ATOM   2525  N   PHE A 318      43.230 129.882  60.291  0.00  0.00      PROA N  
ATOM   2526  CA  PHE A 318      44.142 129.783  61.402  0.00  0.00      PROA C  
ATOM   2527  C   PHE A 318      43.300 129.757  62.658  0.00  0.00      PROA C  
ATOM   2528  O   PHE A 318      42.157 130.213  62.669  0.00  0.00      PROA O  
ATOM   2529  CB  PHE A 318      45.098 131.004  61.511  0.00  0.00      PROA C  
ATOM   2530  CG  PHE A 318      46.003 131.122  60.316  0.00  0.00      PROA C  
ATOM   2531  CD1 PHE A 318      47.223 130.426  60.286  0.00  0.00      PROA C  
ATOM   2532  CD2 PHE A 318      45.693 131.998  59.260  0.00  0.00      PROA C  
ATOM   2533  CE1 PHE A 318      48.113 130.593  59.216  0.00  0.00      PROA C  
ATOM   2534  CE2 PHE A 318      46.582 132.167  58.191  0.00  0.00      PROA C  
ATOM   2535  CZ  PHE A 318      47.791 131.460  58.166  0.00  0.00      PROA C  
ATOM   2536  N   CYS A 319      43.864 129.241  63.761  0.00  0.00      PROA N  
ATOM   2537  CA  CYS A 319      43.250 129.319  65.072  0.00  0.00      PROA C  
ATOM   2538  C   CYS A 319      44.129 130.173  65.961  0.00  0.00      PROA C  
ATOM   2539  O   CYS A 319      45.330 130.315  65.720  0.00  0.00      PROA O  
ATOM   2540  CB  CYS A 319      43.062 127.938  65.736  0.00  0.00      PROA C  
ATOM   2541  SG  CYS A 319      42.089 126.810  64.712  0.00  0.00      PROA S  
ATOM   2542  N   LYS A 320      43.563 130.783  67.024  0.00  0.00      PROA N  
ATOM   2543  CA  LYS A 320      44.367 131.435  68.048  0.00  0.00      PROA C  
ATOM   2544  C   LYS A 320      45.263 130.439  68.793  0.00  0.00      PROA C  
ATOM   2545  O   LYS A 320      45.026 129.230  68.789  0.00  0.00      PROA O  
ATOM   2546  CB  LYS A 320      43.543 132.296  69.045  0.00  0.00      PROA C  
ATOM   2547  CG  LYS A 320      42.593 131.526  69.977  0.00  0.00      PROA C  
ATOM   2548  CD  LYS A 320      42.030 132.394  71.125  0.00  0.00      PROA C  
ATOM   2549  CE  LYS A 320      41.253 133.642  70.674  0.00  0.00      PROA C  
ATOM   2550  NZ  LYS A 320      40.775 134.418  71.848  0.00  0.00      PROA N1+
ATOM   2551  N   THR A 321      46.358 130.918  69.421  0.00  0.00      PROA N  
ATOM   2552  CA  THR A 321      47.301 130.074  70.164  0.00  0.00      PROA C  
ATOM   2553  C   THR A 321      46.614 129.203  71.215  0.00  0.00      PROA C  
ATOM   2554  O   THR A 321      45.790 129.678  71.997  0.00  0.00      PROA O  
ATOM   2555  CB  THR A 321      48.402 130.882  70.858  0.00  0.00      PROA C  
ATOM   2556  CG2 THR A 321      49.514 129.981  71.422  0.00  0.00      PROA C  
ATOM   2557  OG1 THR A 321      49.019 131.790  69.950  0.00  0.00      PROA O  
ATOM   2558  N   GLY A 322      46.916 127.881  71.217  0.00  0.00      PROA N  
ATOM   2559  CA  GLY A 322      46.300 126.908  72.121  0.00  0.00      PROA C  
ATOM   2560  C   GLY A 322      45.128 126.181  71.522  0.00  0.00      PROA C  
ATOM   2561  O   GLY A 322      44.492 125.344  72.158  0.00  0.00      PROA O  
ATOM   2562  N   PHE A 323      44.821 126.477  70.257  0.00  0.00      PROA N  
ATOM   2563  CA  PHE A 323      43.787 125.830  69.489  0.00  0.00      PROA C  
ATOM   2564  C   PHE A 323      44.415 125.351  68.185  0.00  0.00      PROA C  
ATOM   2565  O   PHE A 323      45.373 125.942  67.682  0.00  0.00      PROA O  
ATOM   2566  CB  PHE A 323      42.603 126.784  69.152  0.00  0.00      PROA C  
ATOM   2567  CG  PHE A 323      41.805 127.248  70.348  0.00  0.00      PROA C  
ATOM   2568  CD1 PHE A 323      42.338 128.169  71.270  0.00  0.00      PROA C  
ATOM   2569  CD2 PHE A 323      40.454 126.881  70.478  0.00  0.00      PROA C  
ATOM   2570  CE1 PHE A 323      41.559 128.680  72.315  0.00  0.00      PROA C  
ATOM   2571  CE2 PHE A 323      39.666 127.404  71.511  0.00  0.00      PROA C  
ATOM   2572  CZ  PHE A 323      40.220 128.297  72.435  0.00  0.00      PROA C  
ATOM   2573  N   GLU A 324      43.889 124.261  67.604  0.00  0.00      PROA N  
ATOM   2574  CA  GLU A 324      44.315 123.774  66.303  0.00  0.00      PROA C  
ATOM   2575  C   GLU A 324      43.088 123.490  65.456  0.00  0.00      PROA C  
ATOM   2576  O   GLU A 324      42.001 123.225  65.971  0.00  0.00      PROA O  
ATOM   2577  CB  GLU A 324      45.221 122.513  66.381  0.00  0.00      PROA C  
ATOM   2578  CG  GLU A 324      46.609 122.805  67.006  0.00  0.00      PROA C  
ATOM   2579  CD  GLU A 324      47.585 121.638  66.872  0.00  0.00      PROA C  
ATOM   2580  OE1 GLU A 324      47.361 120.570  67.502  0.00  0.00      PROA O  
ATOM   2581  OE2 GLU A 324      48.608 121.782  66.148  0.00  0.00      PROA O1-
ATOM   2582  N   LEU A 325      43.210 123.576  64.116  0.00  0.00      PROA N  
ATOM   2583  CA  LEU A 325      42.121 123.245  63.213  0.00  0.00      PROA C  
ATOM   2584  C   LEU A 325      41.840 121.757  63.223  0.00  0.00      PROA C  
ATOM   2585  O   LEU A 325      42.761 120.944  63.212  0.00  0.00      PROA O  
ATOM   2586  CB  LEU A 325      42.399 123.662  61.752  0.00  0.00      PROA C  
ATOM   2587  CG  LEU A 325      42.630 125.169  61.557  0.00  0.00      PROA C  
ATOM   2588  CD1 LEU A 325      43.400 125.390  60.259  0.00  0.00      PROA C  
ATOM   2589  CD2 LEU A 325      41.316 125.962  61.544  0.00  0.00      PROA C  
ATOM   2590  N   LEU A 326      40.563 121.359  63.229  0.00  0.00      PROA N  
ATOM   2591  CA  LEU A 326      40.186 119.969  63.295  0.00  0.00      PROA C  
ATOM   2592  C   LEU A 326      39.488 119.547  62.014  0.00  0.00      PROA C  
ATOM   2593  O   LEU A 326      38.397 120.015  61.681  0.00  0.00      PROA O  
ATOM   2594  CB  LEU A 326      39.278 119.730  64.526  0.00  0.00      PROA C  
ATOM   2595  CG  LEU A 326      38.895 118.262  64.798  0.00  0.00      PROA C  
ATOM   2596  CD1 LEU A 326      40.129 117.379  65.046  0.00  0.00      PROA C  
ATOM   2597  CD2 LEU A 326      37.935 118.172  65.996  0.00  0.00      PROA C  
ATOM   2598  N   GLN A 327      40.113 118.622  61.260  0.00  0.00      PROA N  
ATOM   2599  CA  GLN A 327      39.500 117.975  60.118  0.00  0.00      PROA C  
ATOM   2600  C   GLN A 327      39.285 116.522  60.494  0.00  0.00      PROA C  
ATOM   2601  O   GLN A 327      40.236 115.767  60.687  0.00  0.00      PROA O  
ATOM   2602  CB  GLN A 327      40.385 118.057  58.845  0.00  0.00      PROA C  
ATOM   2603  CG  GLN A 327      39.801 117.292  57.627  0.00  0.00      PROA C  
ATOM   2604  CD  GLN A 327      40.694 117.357  56.385  0.00  0.00      PROA C  
ATOM   2605  NE2 GLN A 327      41.940 116.842  56.505  0.00  0.00      PROA N  
ATOM   2606  OE1 GLN A 327      40.285 117.821  55.316  0.00  0.00      PROA O  
ATOM   2607  N   GLY A 328      38.019 116.075  60.642  0.00  0.00      PROA N  
ATOM   2608  CA  GLY A 328      37.727 114.753  61.202  0.00  0.00      PROA C  
ATOM   2609  C   GLY A 328      38.289 114.571  62.597  0.00  0.00      PROA C  
ATOM   2610  O   GLY A 328      37.924 115.287  63.527  0.00  0.00      PROA O  
ATOM   2611  N   SER A 329      39.203 113.599  62.775  0.00  0.00      PROA N  
ATOM   2612  CA  SER A 329      39.906 113.379  64.033  0.00  0.00      PROA C  
ATOM   2613  C   SER A 329      41.346 113.883  64.016  0.00  0.00      PROA C  
ATOM   2614  O   SER A 329      42.052 113.772  65.020  0.00  0.00      PROA O  
ATOM   2615  CB  SER A 329      39.913 111.867  64.417  0.00  0.00      PROA C  
ATOM   2616  OG  SER A 329      40.493 111.032  63.401  0.00  0.00      PROA O  
ATOM   2617  N   VAL A 330      41.834 114.463  62.897  0.00  0.00      PROA N  
ATOM   2618  CA  VAL A 330      43.232 114.864  62.758  0.00  0.00      PROA C  
ATOM   2619  C   VAL A 330      43.396 116.386  62.916  0.00  0.00      PROA C  
ATOM   2620  O   VAL A 330      42.682 117.160  62.264  0.00  0.00      PROA O  
ATOM   2621  CB  VAL A 330      43.902 114.324  61.485  0.00  0.00      PROA C  
ATOM   2622  CG1 VAL A 330      43.180 114.751  60.193  0.00  0.00      PROA C  
ATOM   2623  CG2 VAL A 330      45.392 114.723  61.432  0.00  0.00      PROA C  
ATOM   2624  N   PRO A 331      44.289 116.891  63.778  0.00  0.00      PROA N  
ATOM   2625  CA  PRO A 331      44.485 118.326  63.921  0.00  0.00      PROA C  
ATOM   2626  C   PRO A 331      45.514 118.852  62.922  0.00  0.00      PROA C  
ATOM   2627  O   PRO A 331      46.490 118.169  62.603  0.00  0.00      PROA O  
ATOM   2628  CB  PRO A 331      44.967 118.488  65.372  0.00  0.00      PROA C  
ATOM   2629  CG  PRO A 331      45.711 117.183  65.668  0.00  0.00      PROA C  
ATOM   2630  CD  PRO A 331      44.899 116.148  64.889  0.00  0.00      PROA C  
ATOM   2631  N   LEU A 332      45.299 120.074  62.401  0.00  0.00      PROA N  
ATOM   2632  CA  LEU A 332      46.196 120.749  61.482  0.00  0.00      PROA C  
ATOM   2633  C   LEU A 332      46.495 122.169  61.957  0.00  0.00      PROA C  
ATOM   2634  O   LEU A 332      45.644 122.867  62.508  0.00  0.00      PROA O  
ATOM   2635  CB  LEU A 332      45.659 120.804  60.024  0.00  0.00      PROA C  
ATOM   2636  CG  LEU A 332      45.402 119.420  59.382  0.00  0.00      PROA C  
ATOM   2637  CD1 LEU A 332      43.919 119.025  59.449  0.00  0.00      PROA C  
ATOM   2638  CD2 LEU A 332      45.897 119.376  57.927  0.00  0.00      PROA C  
ATOM   2639  N   LYS A 333      47.749 122.638  61.766  0.00  0.00      PROA N  
ATOM   2640  CA  LYS A 333      48.139 124.016  62.046  0.00  0.00      PROA C  
ATOM   2641  C   LYS A 333      47.421 125.050  61.170  0.00  0.00      PROA C  
ATOM   2642  O   LYS A 333      47.010 126.115  61.636  0.00  0.00      PROA O  
ATOM   2643  CB  LYS A 333      49.685 124.222  61.990  0.00  0.00      PROA C  
ATOM   2644  CG  LYS A 333      50.396 124.197  60.617  0.00  0.00      PROA C  
ATOM   2645  CD  LYS A 333      50.508 122.834  59.895  0.00  0.00      PROA C  
ATOM   2646  CE  LYS A 333      51.327 121.780  60.663  0.00  0.00      PROA C  
ATOM   2647  NZ  LYS A 333      51.548 120.566  59.835  0.00  0.00      PROA N1+
ATOM   2648  N   SER A 334      47.242 124.735  59.871  0.00  0.00      PROA N  
ATOM   2649  CA  SER A 334      46.661 125.628  58.880  0.00  0.00      PROA C  
ATOM   2650  C   SER A 334      45.935 124.789  57.851  0.00  0.00      PROA C  
ATOM   2651  O   SER A 334      46.265 123.622  57.637  0.00  0.00      PROA O  
ATOM   2652  CB  SER A 334      47.707 126.485  58.101  0.00  0.00      PROA C  
ATOM   2653  OG  SER A 334      48.486 127.304  58.976  0.00  0.00      PROA O  
ATOM   2654  N   PHE A 335      44.923 125.362  57.174  0.00  0.00      PROA N  
ATOM   2655  CA  PHE A 335      44.218 124.663  56.118  0.00  0.00      PROA C  
ATOM   2656  C   PHE A 335      43.851 125.713  55.080  0.00  0.00      PROA C  
ATOM   2657  O   PHE A 335      43.542 126.858  55.414  0.00  0.00      PROA O  
ATOM   2658  CB  PHE A 335      42.955 123.938  56.670  0.00  0.00      PROA C  
ATOM   2659  CG  PHE A 335      42.547 122.799  55.772  0.00  0.00      PROA C  
ATOM   2660  CD1 PHE A 335      41.738 123.006  54.641  0.00  0.00      PROA C  
ATOM   2661  CD2 PHE A 335      42.958 121.492  56.081  0.00  0.00      PROA C  
ATOM   2662  CE1 PHE A 335      41.377 121.932  53.817  0.00  0.00      PROA C  
ATOM   2663  CE2 PHE A 335      42.599 120.416  55.262  0.00  0.00      PROA C  
ATOM   2664  CZ  PHE A 335      41.809 120.637  54.127  0.00  0.00      PROA C  
ATOM   2665  N   THR A 336      43.920 125.357  53.785  0.00  0.00      PROA N  
ATOM   2666  CA  THR A 336      43.761 126.302  52.683  0.00  0.00      PROA C  
ATOM   2667  C   THR A 336      42.542 125.983  51.842  0.00  0.00      PROA C  
ATOM   2668  O   THR A 336      42.375 124.868  51.348  0.00  0.00      PROA O  
ATOM   2669  CB  THR A 336      44.964 126.367  51.734  0.00  0.00      PROA C  
ATOM   2670  CG2 THR A 336      46.147 127.000  52.484  0.00  0.00      PROA C  
ATOM   2671  OG1 THR A 336      45.387 125.077  51.292  0.00  0.00      PROA O  
ATOM   2672  N   ALA A 337      41.672 126.987  51.636  0.00  0.00      PROA N  
ATOM   2673  CA  ALA A 337      40.574 126.926  50.700  0.00  0.00      PROA C  
ATOM   2674  C   ALA A 337      40.929 127.605  49.397  0.00  0.00      PROA C  
ATOM   2675  O   ALA A 337      41.766 128.509  49.349  0.00  0.00      PROA O  
ATOM   2676  CB  ALA A 337      39.336 127.646  51.256  0.00  0.00      PROA C  
ATOM   2677  N   VAL A 338      40.276 127.190  48.308  0.00  0.00      PROA N  
ATOM   2678  CA  VAL A 338      40.336 127.835  47.014  0.00  0.00      PROA C  
ATOM   2679  C   VAL A 338      38.910 127.904  46.493  0.00  0.00      PROA C  
ATOM   2680  O   VAL A 338      38.179 126.912  46.488  0.00  0.00      PROA O  
ATOM   2681  CB  VAL A 338      41.215 127.096  45.995  0.00  0.00      PROA C  
ATOM   2682  CG1 VAL A 338      41.215 127.830  44.637  0.00  0.00      PROA C  
ATOM   2683  CG2 VAL A 338      42.661 126.991  46.516  0.00  0.00      PROA C  
ATOM   2684  N   CYS A 339      38.438 129.083  46.030  0.00  0.00      PROA N  
ATOM   2685  CA  CYS A 339      37.164 129.123  45.325  0.00  0.00      PROA C  
ATOM   2686  C   CYS A 339      37.318 128.585  43.903  0.00  0.00      PROA C  
ATOM   2687  O   CYS A 339      38.132 129.072  43.111  0.00  0.00      PROA O  
ATOM   2688  CB  CYS A 339      36.502 130.517  45.294  0.00  0.00      PROA C  
ATOM   2689  SG  CYS A 339      34.797 130.433  44.660  0.00  0.00      PROA S  
ATOM   2690  N   GLN A 340      36.541 127.537  43.565  0.00  0.00      PROA N  
ATOM   2691  CA  GLN A 340      36.582 126.876  42.274  0.00  0.00      PROA C  
ATOM   2692  C   GLN A 340      35.796 127.657  41.216  0.00  0.00      PROA C  
ATOM   2693  O   GLN A 340      35.257 128.732  41.476  0.00  0.00      PROA O  
ATOM   2694  CB  GLN A 340      36.098 125.400  42.376  0.00  0.00      PROA C  
ATOM   2695  CG  GLN A 340      34.591 125.221  42.684  0.00  0.00      PROA C  
ATOM   2696  CD  GLN A 340      34.219 123.768  42.996  0.00  0.00      PROA C  
ATOM   2697  NE2 GLN A 340      34.350 122.879  41.985  0.00  0.00      PROA N  
ATOM   2698  OE1 GLN A 340      33.809 123.424  44.109  0.00  0.00      PROA O  
ATOM   2699  N   LYS A 341      35.773 127.158  39.957  0.00  0.00      PROA N  
ATOM   2700  CA  LYS A 341      35.093 127.809  38.844  0.00  0.00      PROA C  
ATOM   2701  C   LYS A 341      33.585 128.019  39.015  0.00  0.00      PROA C  
ATOM   2702  O   LYS A 341      33.055 129.097  38.738  0.00  0.00      PROA O  
ATOM   2703  CB  LYS A 341      35.423 127.128  37.486  0.00  0.00      PROA C  
ATOM   2704  CG  LYS A 341      35.104 125.623  37.394  0.00  0.00      PROA C  
ATOM   2705  CD  LYS A 341      35.398 125.018  36.002  0.00  0.00      PROA C  
ATOM   2706  CE  LYS A 341      36.866 125.022  35.536  0.00  0.00      PROA C  
ATOM   2707  NZ  LYS A 341      37.711 124.141  36.384  0.00  0.00      PROA N1+
ATOM   2708  N   ASP A 342      32.853 127.005  39.526  0.00  0.00      PROA N  
ATOM   2709  CA  ASP A 342      31.541 127.196  40.128  0.00  0.00      PROA C  
ATOM   2710  C   ASP A 342      31.675 127.996  41.430  0.00  0.00      PROA C  
ATOM   2711  O   ASP A 342      32.643 127.829  42.168  0.00  0.00      PROA O  
ATOM   2712  CB  ASP A 342      30.839 125.840  40.416  0.00  0.00      PROA C  
ATOM   2713  CG  ASP A 342      30.491 125.078  39.147  0.00  0.00      PROA C  
ATOM   2714  OD1 ASP A 342      30.338 125.686  38.055  0.00  0.00      PROA O  
ATOM   2715  OD2 ASP A 342      30.247 123.844  39.256  0.00  0.00      PROA O1-
ATOM   2716  N   GLY A 343      30.710 128.881  41.766  0.00  0.00      PROA N  
ATOM   2717  CA  GLY A 343      30.831 129.781  42.919  0.00  0.00      PROA C  
ATOM   2718  C   GLY A 343      30.609 129.101  44.250  0.00  0.00      PROA C  
ATOM   2719  O   GLY A 343      29.600 129.303  44.922  0.00  0.00      PROA O  
ATOM   2720  N   SER A 344      31.573 128.267  44.658  0.00  0.00      PROA N  
ATOM   2721  CA  SER A 344      31.546 127.483  45.874  0.00  0.00      PROA C  
ATOM   2722  C   SER A 344      32.969 127.279  46.352  0.00  0.00      PROA C  
ATOM   2723  O   SER A 344      33.914 127.162  45.570  0.00  0.00      PROA O  
ATOM   2724  CB  SER A 344      30.888 126.083  45.662  0.00  0.00      PROA C  
ATOM   2725  OG  SER A 344      30.790 125.309  46.867  0.00  0.00      PROA O  
ATOM   2726  N   TRP A 345      33.164 127.224  47.681  0.00  0.00      PROA N  
ATOM   2727  CA  TRP A 345      34.397 126.757  48.286  0.00  0.00      PROA C  
ATOM   2728  C   TRP A 345      34.665 125.280  48.014  0.00  0.00      PROA C  
ATOM   2729  O   TRP A 345      33.747 124.456  47.990  0.00  0.00      PROA O  
ATOM   2730  CB  TRP A 345      34.399 127.031  49.813  0.00  0.00      PROA C  
ATOM   2731  CG  TRP A 345      34.241 128.487  50.120  0.00  0.00      PROA C  
ATOM   2732  CD1 TRP A 345      33.150 129.147  50.630  0.00  0.00      PROA C  
ATOM   2733  CD2 TRP A 345      35.203 129.491  49.763  0.00  0.00      PROA C  
ATOM   2734  CE2 TRP A 345      34.622 130.742  50.082  0.00  0.00      PROA C  
ATOM   2735  CE3 TRP A 345      36.477 129.444  49.194  0.00  0.00      PROA C  
ATOM   2736  NE1 TRP A 345      33.388 130.504  50.601  0.00  0.00      PROA N  
ATOM   2737  CZ2 TRP A 345      35.279 131.934  49.837  0.00  0.00      PROA C  
ATOM   2738  CZ3 TRP A 345      37.139 130.647  48.952  0.00  0.00      PROA C  
ATOM   2739  CH2 TRP A 345      36.549 131.869  49.262  0.00  0.00      PROA C  
ATOM   2740  N   ASP A 346      35.941 124.908  47.800  0.00  0.00      PROA N  
ATOM   2741  CA  ASP A 346      36.386 123.531  47.753  0.00  0.00      PROA C  
ATOM   2742  C   ASP A 346      36.179 122.777  49.078  0.00  0.00      PROA C  
ATOM   2743  O   ASP A 346      35.708 121.637  49.098  0.00  0.00      PROA O  
ATOM   2744  CB  ASP A 346      37.862 123.461  47.253  0.00  0.00      PROA C  
ATOM   2745  CG  ASP A 346      38.898 124.164  48.132  0.00  0.00      PROA C  
ATOM   2746  OD1 ASP A 346      38.550 125.043  48.961  0.00  0.00      PROA O  
ATOM   2747  OD2 ASP A 346      40.110 123.880  47.921  0.00  0.00      PROA O1-
ATOM   2748  N   ARG A 347      36.502 123.424  50.215  0.00  0.00      PROA N  
ATOM   2749  CA  ARG A 347      36.409 122.855  51.544  0.00  0.00      PROA C  
ATOM   2750  C   ARG A 347      35.421 123.663  52.404  0.00  0.00      PROA C  
ATOM   2751  O   ARG A 347      35.588 124.878  52.559  0.00  0.00      PROA O  
ATOM   2752  CB  ARG A 347      37.831 122.800  52.194  0.00  0.00      PROA C  
ATOM   2753  CG  ARG A 347      38.481 124.138  52.634  0.00  0.00      PROA C  
ATOM   2754  CD  ARG A 347      38.302 124.425  54.132  0.00  0.00      PROA C  
ATOM   2755  NE  ARG A 347      38.786 125.809  54.452  0.00  0.00      PROA N  
ATOM   2756  CZ  ARG A 347      38.012 126.888  54.470  0.00  0.00      PROA C  
ATOM   2757  NH1 ARG A 347      36.772 126.881  54.044  0.00  0.00      PROA N1+
ATOM   2758  NH2 ARG A 347      38.522 128.039  54.858  0.00  0.00      PROA N  
ATOM   2759  N   PRO A 348      34.370 123.087  52.992  0.00  0.00      PROA N  
ATOM   2760  CA  PRO A 348      33.669 123.645  54.156  0.00  0.00      PROA C  
ATOM   2761  C   PRO A 348      34.585 123.963  55.335  0.00  0.00      PROA C  
ATOM   2762  O   PRO A 348      35.528 123.208  55.573  0.00  0.00      PROA O  
ATOM   2763  CB  PRO A 348      32.621 122.572  54.504  0.00  0.00      PROA C  
ATOM   2764  CG  PRO A 348      32.365 121.864  53.171  0.00  0.00      PROA C  
ATOM   2765  CD  PRO A 348      33.755 121.838  52.537  0.00  0.00      PROA C  
ATOM   2766  N   ILE A 349      34.347 125.063  56.084  0.00  0.00      PROA N  
ATOM   2767  CA  ILE A 349      35.230 125.504  57.165  0.00  0.00      PROA C  
ATOM   2768  C   ILE A 349      35.496 124.448  58.261  0.00  0.00      PROA C  
ATOM   2769  O   ILE A 349      34.546 123.848  58.779  0.00  0.00      PROA O  
ATOM   2770  CB  ILE A 349      34.774 126.807  57.837  0.00  0.00      PROA C  
ATOM   2771  CG1 ILE A 349      33.281 126.780  58.253  0.00  0.00      PROA C  
ATOM   2772  CG2 ILE A 349      35.080 127.991  56.893  0.00  0.00      PROA C  
ATOM   2773  CD  ILE A 349      32.935 127.836  59.310  0.00  0.00      PROA C  
ATOM   2774  N   PRO A 350      36.739 124.181  58.669  0.00  0.00      PROA N  
ATOM   2775  CA  PRO A 350      37.003 123.270  59.774  0.00  0.00      PROA C  
ATOM   2776  C   PRO A 350      36.963 124.037  61.088  0.00  0.00      PROA C  
ATOM   2777  O   PRO A 350      37.389 125.191  61.161  0.00  0.00      PROA O  
ATOM   2778  CB  PRO A 350      38.408 122.717  59.463  0.00  0.00      PROA C  
ATOM   2779  CG  PRO A 350      39.099 123.840  58.688  0.00  0.00      PROA C  
ATOM   2780  CD  PRO A 350      37.953 124.484  57.904  0.00  0.00      PROA C  
ATOM   2781  N   GLU A 351      36.405 123.427  62.150  0.00  0.00      PROA N  
ATOM   2782  CA  GLU A 351      36.385 123.996  63.485  0.00  0.00      PROA C  
ATOM   2783  C   GLU A 351      37.768 124.128  64.127  0.00  0.00      PROA C  
ATOM   2784  O   GLU A 351      38.669 123.322  63.895  0.00  0.00      PROA O  
ATOM   2785  CB  GLU A 351      35.437 123.208  64.429  0.00  0.00      PROA C  
ATOM   2786  CG  GLU A 351      33.945 123.320  64.024  0.00  0.00      PROA C  
ATOM   2787  CD  GLU A 351      33.025 122.541  64.959  0.00  0.00      PROA C  
ATOM   2788  OE1 GLU A 351      32.927 122.897  66.164  0.00  0.00      PROA O  
ATOM   2789  OE2 GLU A 351      32.370 121.567  64.498  0.00  0.00      PROA O1-
ATOM   2790  N   CYS A 352      37.963 125.149  64.986  0.00  0.00      PROA N  
ATOM   2791  CA  CYS A 352      39.122 125.214  65.861  0.00  0.00      PROA C  
ATOM   2792  C   CYS A 352      38.820 124.470  67.152  0.00  0.00      PROA C  
ATOM   2793  O   CYS A 352      37.866 124.778  67.868  0.00  0.00      PROA O  
ATOM   2794  CB  CYS A 352      39.521 126.667  66.216  0.00  0.00      PROA C  
ATOM   2795  SG  CYS A 352      40.209 127.554  64.794  0.00  0.00      PROA S  
ATOM   2796  N   SER A 353      39.638 123.460  67.483  0.00  0.00      PROA N  
ATOM   2797  CA  SER A 353      39.503 122.680  68.702  0.00  0.00      PROA C  
ATOM   2798  C   SER A 353      40.872 122.435  69.295  0.00  0.00      PROA C  
ATOM   2799  O   SER A 353      41.838 122.177  68.576  0.00  0.00      PROA O  
ATOM   2800  CB  SER A 353      38.803 121.301  68.493  0.00  0.00      PROA C  
ATOM   2801  OG  SER A 353      39.456 120.479  67.517  0.00  0.00      PROA O  
ATOM   2802  N   ILE A 354      40.999 122.507  70.638  0.00  0.00      PROA N  
ATOM   2803  CA  ILE A 354      42.233 122.166  71.340  0.00  0.00      PROA C  
ATOM   2804  C   ILE A 354      42.610 120.710  71.085  0.00  0.00      PROA C  
ATOM   2805  O   ILE A 354      41.746 119.829  71.121  0.00  0.00      PROA O  
ATOM   2806  CB  ILE A 354      42.174 122.385  72.864  0.00  0.00      PROA C  
ATOM   2807  CG1 ILE A 354      41.054 123.366  73.302  0.00  0.00      PROA C  
ATOM   2808  CG2 ILE A 354      43.582 122.850  73.293  0.00  0.00      PROA C  
ATOM   2809  CD  ILE A 354      41.060 123.682  74.804  0.00  0.00      PROA C  
ATOM   2810  N   ILE A 355      43.896 120.391  70.820  0.00  0.00      PROA N  
ATOM   2811  CA  ILE A 355      44.313 118.997  70.772  0.00  0.00      PROA C  
ATOM   2812  C   ILE A 355      44.189 118.340  72.149  0.00  0.00      PROA C  
ATOM   2813  O   ILE A 355      43.855 118.980  73.151  0.00  0.00      PROA O  
ATOM   2814  CB  ILE A 355      45.675 118.755  70.114  0.00  0.00      PROA C  
ATOM   2815  CG1 ILE A 355      45.882 117.288  69.656  0.00  0.00      PROA C  
ATOM   2816  CG2 ILE A 355      46.839 119.179  71.031  0.00  0.00      PROA C  
ATOM   2817  CD  ILE A 355      44.885 116.795  68.601  0.00  0.00      PROA C  
ATOM   2818  N   ASP A 356      44.412 117.019  72.208  0.00  0.00      PROA N  
ATOM   2819  CA  ASP A 356      44.266 116.229  73.402  0.00  0.00      PROA C  
ATOM   2820  C   ASP A 356      45.343 115.152  73.372  0.00  0.00      PROA C  
ATOM   2821  O   ASP A 356      45.987 114.916  72.346  0.00  0.00      PROA O  
ATOM   2822  CB  ASP A 356      42.822 115.651  73.456  0.00  0.00      PROA C  
ATOM   2823  CG  ASP A 356      42.518 114.827  74.698  0.00  0.00      PROA C  
ATOM   2824  OD1 ASP A 356      43.348 114.788  75.640  0.00  0.00      PROA O  
ATOM   2825  OD2 ASP A 356      41.406 114.232  74.751  0.00  0.00      PROA O1-
ATOM   2826  N   CYS A 357      45.571 114.470  74.507  0.00  0.00      PROA N  
ATOM   2827  CA  CYS A 357      46.562 113.418  74.603  0.00  0.00      PROA C  
ATOM   2828  C   CYS A 357      45.938 112.066  74.277  0.00  0.00      PROA C  
ATOM   2829  O   CYS A 357      46.627 111.049  74.176  0.00  0.00      PROA O  
ATOM   2830  CB  CYS A 357      47.192 113.371  76.022  0.00  0.00      PROA C  
ATOM   2831  SG  CYS A 357      48.213 114.836  76.374  0.00  0.00      PROA S  
ATOM   2832  N   GLY A 358      44.609 112.046  74.031  0.00  0.00      PROA N  
ATOM   2833  CA  GLY A 358      43.802 110.863  73.761  0.00  0.00      PROA C  
ATOM   2834  C   GLY A 358      43.666 109.911  74.934  0.00  0.00      PROA C  
ATOM   2835  O   GLY A 358      44.304 110.106  75.974  0.00  0.00      PROA O  
ATOM   2836  N   PRO A 359      42.817 108.887  74.836  0.00  0.00      PROA N  
ATOM   2837  CA  PRO A 359      42.719 107.802  75.812  0.00  0.00      PROA C  
ATOM   2838  C   PRO A 359      44.058 107.263  76.334  0.00  0.00      PROA C  
ATOM   2839  O   PRO A 359      44.887 106.924  75.479  0.00  0.00      PROA O  
ATOM   2840  CB  PRO A 359      41.881 106.731  75.096  0.00  0.00      PROA C  
ATOM   2841  CG  PRO A 359      40.981 107.550  74.168  0.00  0.00      PROA C  
ATOM   2842  CD  PRO A 359      41.907 108.680  73.706  0.00  0.00      PROA C  
ATOM   2843  N   PRO A 360      44.349 107.154  77.629  0.00  0.00      PROA N  
ATOM   2844  CA  PRO A 360      45.562 106.503  78.110  0.00  0.00      PROA C  
ATOM   2845  C   PRO A 360      45.652 105.036  77.705  0.00  0.00      PROA C  
ATOM   2846  O   PRO A 360      44.674 104.293  77.834  0.00  0.00      PROA O  
ATOM   2847  CB  PRO A 360      45.504 106.700  79.630  0.00  0.00      PROA C  
ATOM   2848  CG  PRO A 360      44.012 106.785  79.956  0.00  0.00      PROA C  
ATOM   2849  CD  PRO A 360      43.442 107.499  78.729  0.00  0.00      PROA C  
ATOM   2850  N   ASP A 361      46.820 104.588  77.201  0.00  0.00      PROA N  
ATOM   2851  CA  ASP A 361      47.059 103.184  76.921  0.00  0.00      PROA C  
ATOM   2852  C   ASP A 361      47.026 102.319  78.188  0.00  0.00      PROA C  
ATOM   2853  O   ASP A 361      47.426 102.741  79.279  0.00  0.00      PROA O  
ATOM   2854  CB  ASP A 361      48.376 102.961  76.127  0.00  0.00      PROA C  
ATOM   2855  CG  ASP A 361      48.291 103.480  74.699  0.00  0.00      PROA C  
ATOM   2856  OD1 ASP A 361      47.180 103.546  74.111  0.00  0.00      PROA O  
ATOM   2857  OD2 ASP A 361      49.373 103.715  74.096  0.00  0.00      PROA O1-
ATOM   2858  N   ASP A 362      46.512 101.078  78.049  0.00  0.00      PROA N  
ATOM   2859  CA  ASP A 362      46.412 100.094  79.111  0.00  0.00      PROA C  
ATOM   2860  C   ASP A 362      47.768  99.704  79.708  0.00  0.00      PROA C  
ATOM   2861  O   ASP A 362      48.791  99.646  79.021  0.00  0.00      PROA O  
ATOM   2862  CB  ASP A 362      45.680  98.810  78.623  0.00  0.00      PROA C  
ATOM   2863  CG  ASP A 362      44.228  99.059  78.245  0.00  0.00      PROA C  
ATOM   2864  OD1 ASP A 362      43.598 100.033  78.732  0.00  0.00      PROA O  
ATOM   2865  OD2 ASP A 362      43.659  98.195  77.523  0.00  0.00      PROA O1-
ATOM   2866  N   LEU A 363      47.791  99.414  81.022  0.00  0.00      PROA N  
ATOM   2867  CA  LEU A 363      48.985  99.010  81.738  0.00  0.00      PROA C  
ATOM   2868  C   LEU A 363      48.898  97.526  82.089  0.00  0.00      PROA C  
ATOM   2869  O   LEU A 363      48.032  97.150  82.886  0.00  0.00      PROA O  
ATOM   2870  CB  LEU A 363      49.126  99.867  83.020  0.00  0.00      PROA C  
ATOM   2871  CG  LEU A 363      50.281  99.513  83.982  0.00  0.00      PROA C  
ATOM   2872  CD1 LEU A 363      51.643  99.485  83.279  0.00  0.00      PROA C  
ATOM   2873  CD2 LEU A 363      50.318 100.531  85.130  0.00  0.00      PROA C  
ATOM   2874  N   PRO A 364      49.720  96.625  81.537  0.00  0.00      PROA N  
ATOM   2875  CA  PRO A 364      49.835  95.242  81.996  0.00  0.00      PROA C  
ATOM   2876  C   PRO A 364      50.055  95.091  83.497  0.00  0.00      PROA C  
ATOM   2877  O   PRO A 364      50.978  95.701  84.036  0.00  0.00      PROA O  
ATOM   2878  CB  PRO A 364      50.995  94.671  81.164  0.00  0.00      PROA C  
ATOM   2879  CG  PRO A 364      50.903  95.452  79.851  0.00  0.00      PROA C  
ATOM   2880  CD  PRO A 364      50.505  96.853  80.320  0.00  0.00      PROA C  
ATOM   2881  N   ASN A 365      49.203  94.296  84.181  0.00  0.00      PROA N  
ATOM   2882  CA  ASN A 365      49.262  94.049  85.620  0.00  0.00      PROA C  
ATOM   2883  C   ASN A 365      48.800  95.259  86.440  0.00  0.00      PROA C  
ATOM   2884  O   ASN A 365      49.050  95.357  87.644  0.00  0.00      PROA O  
ATOM   2885  CB  ASN A 365      50.635  93.517  86.127  0.00  0.00      PROA C  
ATOM   2886  CG  ASN A 365      51.115  92.330  85.294  0.00  0.00      PROA C  
ATOM   2887  ND2 ASN A 365      52.452  92.242  85.091  0.00  0.00      PROA N  
ATOM   2888  OD1 ASN A 365      50.340  91.507  84.795  0.00  0.00      PROA O  
ATOM   2889  N   GLY A 366      48.101  96.217  85.795  0.00  0.00      PROA N  
ATOM   2890  CA  GLY A 366      47.613  97.428  86.431  0.00  0.00      PROA C  
ATOM   2891  C   GLY A 366      46.359  97.982  85.799  0.00  0.00      PROA C  
ATOM   2892  O   GLY A 366      45.680  97.337  85.000  0.00  0.00      PROA O  
ATOM   2893  N   HIS A 367      46.026  99.227  86.178  0.00  0.00      PROA N  
ATOM   2894  CA  HIS A 367      44.808  99.920  85.802  0.00  0.00      PROA C  
ATOM   2895  C   HIS A 367      45.051 101.426  85.779  0.00  0.00      PROA C  
ATOM   2896  O   HIS A 367      46.060 101.920  86.285  0.00  0.00      PROA O  
ATOM   2897  CB  HIS A 367      43.643  99.636  86.798  0.00  0.00      PROA C  
ATOM   2898  CG  HIS A 367      43.253  98.181  86.890  0.00  0.00      PROA C  
ATOM   2899  CD2 HIS A 367      42.311  97.489  86.189  0.00  0.00      PROA C  
ATOM   2900  ND1 HIS A 367      43.685  97.321  87.882  0.00  0.00      PROA N  
ATOM   2901  CE1 HIS A 367      43.016  96.152  87.721  0.00  0.00      PROA C  
ATOM   2902  NE2 HIS A 367      42.165  96.208  86.708  0.00  0.00      PROA N  
ATOM   2903  N   VAL A 368      44.112 102.192  85.184  0.00  0.00      PROA N  
ATOM   2904  CA  VAL A 368      44.137 103.650  85.124  0.00  0.00      PROA C  
ATOM   2905  C   VAL A 368      42.996 104.252  85.932  0.00  0.00      PROA C  
ATOM   2906  O   VAL A 368      41.871 103.747  85.953  0.00  0.00      PROA O  
ATOM   2907  CB  VAL A 368      44.060 104.224  83.702  0.00  0.00      PROA C  
ATOM   2908  CG1 VAL A 368      45.394 103.962  82.993  0.00  0.00      PROA C  
ATOM   2909  CG2 VAL A 368      42.886 103.640  82.890  0.00  0.00      PROA C  
ATOM   2910  N   ASP A 369      43.270 105.367  86.633  0.00  0.00      PROA N  
ATOM   2911  CA  ASP A 369      42.266 106.186  87.277  0.00  0.00      PROA C  
ATOM   2912  C   ASP A 369      42.407 107.623  86.764  0.00  0.00      PROA C  
ATOM   2913  O   ASP A 369      43.510 108.171  86.697  0.00  0.00      PROA O  
ATOM   2914  CB  ASP A 369      42.429 106.087  88.821  0.00  0.00      PROA C  
ATOM   2915  CG  ASP A 369      41.273 106.692  89.601  0.00  0.00      PROA C  
ATOM   2916  OD1 ASP A 369      40.177 106.922  89.024  0.00  0.00      PROA O  
ATOM   2917  OD2 ASP A 369      41.421 106.861  90.842  0.00  0.00      PROA O1-
ATOM   2918  N   TYR A 370      41.295 108.276  86.371  0.00  0.00      PROA N  
ATOM   2919  CA  TYR A 370      41.307 109.664  85.939  0.00  0.00      PROA C  
ATOM   2920  C   TYR A 370      41.115 110.584  87.143  0.00  0.00      PROA C  
ATOM   2921  O   TYR A 370      40.023 110.696  87.706  0.00  0.00      PROA O  
ATOM   2922  CB  TYR A 370      40.192 109.999  84.910  0.00  0.00      PROA C  
ATOM   2923  CG  TYR A 370      40.271 109.164  83.661  0.00  0.00      PROA C  
ATOM   2924  CD1 TYR A 370      39.546 107.964  83.557  0.00  0.00      PROA C  
ATOM   2925  CD2 TYR A 370      40.962 109.636  82.531  0.00  0.00      PROA C  
ATOM   2926  CE1 TYR A 370      39.527 107.239  82.357  0.00  0.00      PROA C  
ATOM   2927  CE2 TYR A 370      40.944 108.915  81.328  0.00  0.00      PROA C  
ATOM   2928  CZ  TYR A 370      40.223 107.718  81.242  0.00  0.00      PROA C  
ATOM   2929  OH  TYR A 370      40.167 107.018  80.019  0.00  0.00      PROA O  
ATOM   2930  N   ILE A 371      42.189 111.266  87.586  0.00  0.00      PROA N  
ATOM   2931  CA  ILE A 371      42.158 112.202  88.701  0.00  0.00      PROA C  
ATOM   2932  C   ILE A 371      41.311 113.444  88.423  0.00  0.00      PROA C  
ATOM   2933  O   ILE A 371      40.496 113.869  89.245  0.00  0.00      PROA O  
ATOM   2934  CB  ILE A 371      43.577 112.589  89.132  0.00  0.00      PROA C  
ATOM   2935  CG1 ILE A 371      44.436 111.344  89.484  0.00  0.00      PROA C  
ATOM   2936  CG2 ILE A 371      43.550 113.594  90.309  0.00  0.00      PROA C  
ATOM   2937  CD  ILE A 371      43.834 110.436  90.567  0.00  0.00      PROA C  
ATOM   2938  N   THR A 372      41.466 114.046  87.225  0.00  0.00      PROA N  
ATOM   2939  CA  THR A 372      40.795 115.294  86.858  0.00  0.00      PROA C  
ATOM   2940  C   THR A 372      39.325 115.145  86.502  0.00  0.00      PROA C  
ATOM   2941  O   THR A 372      38.543 116.088  86.644  0.00  0.00      PROA O  
ATOM   2942  CB  THR A 372      41.511 116.040  85.733  0.00  0.00      PROA C  
ATOM   2943  CG2 THR A 372      42.711 116.775  86.348  0.00  0.00      PROA C  
ATOM   2944  OG1 THR A 372      42.042 115.136  84.767  0.00  0.00      PROA O  
ATOM   2945  N   GLY A 373      38.892 113.944  86.076  0.00  0.00      PROA N  
ATOM   2946  CA  GLY A 373      37.487 113.658  85.796  0.00  0.00      PROA C  
ATOM   2947  C   GLY A 373      37.339 112.539  84.788  0.00  0.00      PROA C  
ATOM   2948  O   GLY A 373      38.252 112.350  83.980  0.00  0.00      PROA O  
ATOM   2949  N   PRO A 374      36.244 111.768  84.767  0.00  0.00      PROA N  
ATOM   2950  CA  PRO A 374      36.062 110.636  83.857  0.00  0.00      PROA C  
ATOM   2951  C   PRO A 374      36.273 110.921  82.374  0.00  0.00      PROA C  
ATOM   2952  O   PRO A 374      35.552 111.736  81.794  0.00  0.00      PROA O  
ATOM   2953  CB  PRO A 374      34.632 110.148  84.150  0.00  0.00      PROA C  
ATOM   2954  CG  PRO A 374      34.435 110.492  85.627  0.00  0.00      PROA C  
ATOM   2955  CD  PRO A 374      35.166 111.831  85.764  0.00  0.00      PROA C  
ATOM   2956  N   GLU A 375      37.250 110.229  81.748  0.00  0.00      PROA N  
ATOM   2957  CA  GLU A 375      37.565 110.291  80.327  0.00  0.00      PROA C  
ATOM   2958  C   GLU A 375      37.975 111.697  79.859  0.00  0.00      PROA C  
ATOM   2959  O   GLU A 375      37.784 112.098  78.708  0.00  0.00      PROA O  
ATOM   2960  CB  GLU A 375      36.420 109.654  79.487  0.00  0.00      PROA C  
ATOM   2961  CG  GLU A 375      36.829 109.193  78.063  0.00  0.00      PROA C  
ATOM   2962  CD  GLU A 375      35.700 108.460  77.347  0.00  0.00      PROA C  
ATOM   2963  OE1 GLU A 375      35.300 107.354  77.801  0.00  0.00      PROA O  
ATOM   2964  OE2 GLU A 375      35.202 108.970  76.307  0.00  0.00      PROA O1-
ATOM   2965  N   VAL A 376      38.605 112.487  80.754  0.00  0.00      PROA N  
ATOM   2966  CA  VAL A 376      39.141 113.799  80.421  0.00  0.00      PROA C  
ATOM   2967  C   VAL A 376      40.594 113.631  79.992  0.00  0.00      PROA C  
ATOM   2968  O   VAL A 376      41.456 113.229  80.775  0.00  0.00      PROA O  
ATOM   2969  CB  VAL A 376      39.009 114.803  81.567  0.00  0.00      PROA C  
ATOM   2970  CG1 VAL A 376      39.625 116.164  81.180  0.00  0.00      PROA C  
ATOM   2971  CG2 VAL A 376      37.514 114.996  81.897  0.00  0.00      PROA C  
ATOM   2972  N   THR A 377      40.885 113.885  78.699  0.00  0.00      PROA N  
ATOM   2973  CA  THR A 377      42.175 113.561  78.088  0.00  0.00      PROA C  
ATOM   2974  C   THR A 377      42.903 114.782  77.544  0.00  0.00      PROA C  
ATOM   2975  O   THR A 377      43.986 114.678  76.966  0.00  0.00      PROA O  
ATOM   2976  CB  THR A 377      42.027 112.538  76.955  0.00  0.00      PROA C  
ATOM   2977  CG2 THR A 377      41.470 111.227  77.543  0.00  0.00      PROA C  
ATOM   2978  OG1 THR A 377      41.120 112.963  75.940  0.00  0.00      PROA O  
ATOM   2979  N   THR A 378      42.338 115.990  77.737  0.00  0.00      PROA N  
ATOM   2980  CA  THR A 378      42.888 117.253  77.243  0.00  0.00      PROA C  
ATOM   2981  C   THR A 378      43.939 117.854  78.165  0.00  0.00      PROA C  
ATOM   2982  O   THR A 378      44.129 117.401  79.291  0.00  0.00      PROA O  
ATOM   2983  CB  THR A 378      41.817 118.305  76.940  0.00  0.00      PROA C  
ATOM   2984  CG2 THR A 378      41.055 117.863  75.679  0.00  0.00      PROA C  
ATOM   2985  OG1 THR A 378      40.863 118.417  77.996  0.00  0.00      PROA O  
ATOM   2986  N   TYR A 379      44.680 118.885  77.694  0.00  0.00      PROA N  
ATOM   2987  CA  TYR A 379      45.686 119.652  78.429  0.00  0.00      PROA C  
ATOM   2988  C   TYR A 379      45.498 119.796  79.949  0.00  0.00      PROA C  
ATOM   2989  O   TYR A 379      44.460 120.251  80.436  0.00  0.00      PROA O  
ATOM   2990  CB  TYR A 379      45.863 121.062  77.799  0.00  0.00      PROA C  
ATOM   2991  CG  TYR A 379      46.985 121.862  78.418  0.00  0.00      PROA C  
ATOM   2992  CD1 TYR A 379      48.312 121.412  78.306  0.00  0.00      PROA C  
ATOM   2993  CD2 TYR A 379      46.733 123.084  79.067  0.00  0.00      PROA C  
ATOM   2994  CE1 TYR A 379      49.370 122.172  78.827  0.00  0.00      PROA C  
ATOM   2995  CE2 TYR A 379      47.789 123.847  79.584  0.00  0.00      PROA C  
ATOM   2996  CZ  TYR A 379      49.109 123.398  79.454  0.00  0.00      PROA C  
ATOM   2997  OH  TYR A 379      50.167 124.183  79.962  0.00  0.00      PROA O  
ATOM   2998  N   LYS A 380      46.525 119.387  80.719  0.00  0.00      PROA N  
ATOM   2999  CA  LYS A 380      46.557 119.424  82.167  0.00  0.00      PROA C  
ATOM   3000  C   LYS A 380      45.589 118.481  82.877  0.00  0.00      PROA C  
ATOM   3001  O   LYS A 380      45.448 118.515  84.101  0.00  0.00      PROA O  
ATOM   3002  CB  LYS A 380      46.584 120.852  82.776  0.00  0.00      PROA C  
ATOM   3003  CG  LYS A 380      47.870 121.643  82.472  0.00  0.00      PROA C  
ATOM   3004  CD  LYS A 380      49.161 121.000  83.018  0.00  0.00      PROA C  
ATOM   3005  CE  LYS A 380      50.379 121.937  82.933  0.00  0.00      PROA C  
ATOM   3006  NZ  LYS A 380      51.612 121.261  83.399  0.00  0.00      PROA N1+
ATOM   3007  N   ALA A 381      44.943 117.554  82.139  0.00  0.00      PROA N  
ATOM   3008  CA  ALA A 381      44.329 116.379  82.711  0.00  0.00      PROA C  
ATOM   3009  C   ALA A 381      45.356 115.491  83.396  0.00  0.00      PROA C  
ATOM   3010  O   ALA A 381      46.489 115.362  82.928  0.00  0.00      PROA O  
ATOM   3011  CB  ALA A 381      43.592 115.552  81.646  0.00  0.00      PROA C  
ATOM   3012  N   VAL A 382      44.982 114.877  84.527  0.00  0.00      PROA N  
ATOM   3013  CA  VAL A 382      45.882 114.063  85.319  0.00  0.00      PROA C  
ATOM   3014  C   VAL A 382      45.307 112.668  85.423  0.00  0.00      PROA C  
ATOM   3015  O   VAL A 382      44.140 112.465  85.765  0.00  0.00      PROA O  
ATOM   3016  CB  VAL A 382      46.166 114.640  86.708  0.00  0.00      PROA C  
ATOM   3017  CG1 VAL A 382      47.077 113.702  87.529  0.00  0.00      PROA C  
ATOM   3018  CG2 VAL A 382      46.851 116.012  86.550  0.00  0.00      PROA C  
ATOM   3019  N   ILE A 383      46.132 111.658  85.121  0.00  0.00      PROA N  
ATOM   3020  CA  ILE A 383      45.797 110.259  85.268  0.00  0.00      PROA C  
ATOM   3021  C   ILE A 383      46.759 109.639  86.261  0.00  0.00      PROA C  
ATOM   3022  O   ILE A 383      47.938 109.995  86.348  0.00  0.00      PROA O  
ATOM   3023  CB  ILE A 383      45.813 109.465  83.960  0.00  0.00      PROA C  
ATOM   3024  CG1 ILE A 383      47.188 109.557  83.253  0.00  0.00      PROA C  
ATOM   3025  CG2 ILE A 383      44.644 109.973  83.088  0.00  0.00      PROA C  
ATOM   3026  CD  ILE A 383      47.274 108.786  81.937  0.00  0.00      PROA C  
ATOM   3027  N   GLN A 384      46.255 108.691  87.060  0.00  0.00      PROA N  
ATOM   3028  CA  GLN A 384      47.054 107.926  87.984  0.00  0.00      PROA C  
ATOM   3029  C   GLN A 384      46.998 106.471  87.563  0.00  0.00      PROA C  
ATOM   3030  O   GLN A 384      45.975 105.793  87.676  0.00  0.00      PROA O  
ATOM   3031  CB  GLN A 384      46.517 108.087  89.430  0.00  0.00      PROA C  
ATOM   3032  CG  GLN A 384      47.287 107.320  90.534  0.00  0.00      PROA C  
ATOM   3033  CD  GLN A 384      48.747 107.772  90.657  0.00  0.00      PROA C  
ATOM   3034  NE2 GLN A 384      49.704 106.876  90.334  0.00  0.00      PROA N  
ATOM   3035  OE1 GLN A 384      49.032 108.903  91.064  0.00  0.00      PROA O  
ATOM   3036  N   TYR A 385      48.120 105.945  87.051  0.00  0.00      PROA N  
ATOM   3037  CA  TYR A 385      48.344 104.524  86.906  0.00  0.00      PROA C  
ATOM   3038  C   TYR A 385      48.459 103.823  88.256  0.00  0.00      PROA C  
ATOM   3039  O   TYR A 385      48.982 104.375  89.224  0.00  0.00      PROA O  
ATOM   3040  CB  TYR A 385      49.591 104.222  86.036  0.00  0.00      PROA C  
ATOM   3041  CG  TYR A 385      49.314 104.490  84.578  0.00  0.00      PROA C  
ATOM   3042  CD1 TYR A 385      48.753 103.473  83.791  0.00  0.00      PROA C  
ATOM   3043  CD2 TYR A 385      49.670 105.703  83.960  0.00  0.00      PROA C  
ATOM   3044  CE1 TYR A 385      48.551 103.651  82.416  0.00  0.00      PROA C  
ATOM   3045  CE2 TYR A 385      49.442 105.897  82.587  0.00  0.00      PROA C  
ATOM   3046  CZ  TYR A 385      48.870 104.872  81.819  0.00  0.00      PROA C  
ATOM   3047  OH  TYR A 385      48.589 105.052  80.450  0.00  0.00      PROA O  
ATOM   3048  N   SER A 386      47.960 102.582  88.358  0.00  0.00      PROA N  
ATOM   3049  CA  SER A 386      48.060 101.784  89.572  0.00  0.00      PROA C  
ATOM   3050  C   SER A 386      48.371 100.358  89.194  0.00  0.00      PROA C  
ATOM   3051  O   SER A 386      47.765  99.810  88.279  0.00  0.00      PROA O  
ATOM   3052  CB  SER A 386      46.747 101.761  90.407  0.00  0.00      PROA C  
ATOM   3053  OG  SER A 386      46.419 103.065  90.898  0.00  0.00      PROA O  
ATOM   3054  N   CYS A 387      49.324  99.705  89.882  0.00  0.00      PROA N  
ATOM   3055  CA  CYS A 387      49.596  98.284  89.705  0.00  0.00      PROA C  
ATOM   3056  C   CYS A 387      48.751  97.473  90.674  0.00  0.00      PROA C  
ATOM   3057  O   CYS A 387      48.310  97.985  91.704  0.00  0.00      PROA O  
ATOM   3058  CB  CYS A 387      51.091  97.953  89.938  0.00  0.00      PROA C  
ATOM   3059  SG  CYS A 387      52.156  98.841  88.768  0.00  0.00      PROA S  
ATOM   3060  N   GLU A 388      48.481  96.182  90.381  0.00  0.00      PROA N  
ATOM   3061  CA  GLU A 388      47.792  95.308  91.324  0.00  0.00      PROA C  
ATOM   3062  C   GLU A 388      48.530  95.146  92.664  0.00  0.00      PROA C  
ATOM   3063  O   GLU A 388      49.750  94.983  92.720  0.00  0.00      PROA O  
ATOM   3064  CB  GLU A 388      47.393  93.949  90.697  0.00  0.00      PROA C  
ATOM   3065  CG  GLU A 388      46.270  94.085  89.633  0.00  0.00      PROA C  
ATOM   3066  CD  GLU A 388      45.793  92.759  89.039  0.00  0.00      PROA C  
ATOM   3067  OE1 GLU A 388      46.294  91.668  89.422  0.00  0.00      PROA O  
ATOM   3068  OE2 GLU A 388      44.880  92.801  88.169  0.00  0.00      PROA O1-
ATOM   3069  N   GLU A 389      47.780  95.268  93.781  0.00  0.00      PROA N  
ATOM   3070  CA  GLU A 389      48.304  95.698  95.071  0.00  0.00      PROA C  
ATOM   3071  C   GLU A 389      49.408  94.871  95.723  0.00  0.00      PROA C  
ATOM   3072  O   GLU A 389      50.409  95.413  96.197  0.00  0.00      PROA O  
ATOM   3073  CB  GLU A 389      47.134  95.825  96.088  0.00  0.00      PROA C  
ATOM   3074  CG  GLU A 389      46.173  97.014  95.817  0.00  0.00      PROA C  
ATOM   3075  CD  GLU A 389      46.802  98.369  96.129  0.00  0.00      PROA C  
ATOM   3076  OE1 GLU A 389      46.896  99.228  95.213  0.00  0.00      PROA O  
ATOM   3077  OE2 GLU A 389      47.188  98.606  97.305  0.00  0.00      PROA O1-
ATOM   3078  N   THR A 390      49.259  93.533  95.777  0.00  0.00      PROA N  
ATOM   3079  CA  THR A 390      50.120  92.710  96.628  0.00  0.00      PROA C  
ATOM   3080  C   THR A 390      51.290  92.090  95.900  0.00  0.00      PROA C  
ATOM   3081  O   THR A 390      52.320  91.799  96.508  0.00  0.00      PROA O  
ATOM   3082  CB  THR A 390      49.356  91.582  97.334  0.00  0.00      PROA C  
ATOM   3083  CG2 THR A 390      48.457  92.215  98.409  0.00  0.00      PROA C  
ATOM   3084  OG1 THR A 390      48.496  90.865  96.448  0.00  0.00      PROA O  
ATOM   3085  N   PHE A 391      51.174  91.878  94.576  0.00  0.00      PROA N  
ATOM   3086  CA  PHE A 391      52.154  91.096  93.840  0.00  0.00      PROA C  
ATOM   3087  C   PHE A 391      52.976  91.924  92.865  0.00  0.00      PROA C  
ATOM   3088  O   PHE A 391      53.950  91.433  92.294  0.00  0.00      PROA O  
ATOM   3089  CB  PHE A 391      51.443  89.941  93.086  0.00  0.00      PROA C  
ATOM   3090  CG  PHE A 391      50.751  89.014  94.051  0.00  0.00      PROA C  
ATOM   3091  CD1 PHE A 391      51.490  88.331  95.034  0.00  0.00      PROA C  
ATOM   3092  CD2 PHE A 391      49.368  88.778  93.958  0.00  0.00      PROA C  
ATOM   3093  CE1 PHE A 391      50.858  87.459  95.928  0.00  0.00      PROA C  
ATOM   3094  CE2 PHE A 391      48.732  87.902  94.847  0.00  0.00      PROA C  
ATOM   3095  CZ  PHE A 391      49.476  87.249  95.836  0.00  0.00      PROA C  
ATOM   3096  N   TYR A 392      52.656  93.223  92.694  0.00  0.00      PROA N  
ATOM   3097  CA  TYR A 392      53.342  94.080  91.742  0.00  0.00      PROA C  
ATOM   3098  C   TYR A 392      53.678  95.430  92.362  0.00  0.00      PROA C  
ATOM   3099  O   TYR A 392      53.016  95.924  93.276  0.00  0.00      PROA O  
ATOM   3100  CB  TYR A 392      52.528  94.301  90.436  0.00  0.00      PROA C  
ATOM   3101  CG  TYR A 392      52.182  92.985  89.785  0.00  0.00      PROA C  
ATOM   3102  CD1 TYR A 392      53.053  92.368  88.870  0.00  0.00      PROA C  
ATOM   3103  CD2 TYR A 392      50.957  92.362  90.075  0.00  0.00      PROA C  
ATOM   3104  CE1 TYR A 392      52.717  91.138  88.282  0.00  0.00      PROA C  
ATOM   3105  CE2 TYR A 392      50.610  91.141  89.481  0.00  0.00      PROA C  
ATOM   3106  CZ  TYR A 392      51.492  90.529  88.584  0.00  0.00      PROA C  
ATOM   3107  OH  TYR A 392      51.125  89.309  87.976  0.00  0.00      PROA O  
ATOM   3108  N   THR A 393      54.762  96.049  91.866  0.00  0.00      PROA N  
ATOM   3109  CA  THR A 393      55.322  97.306  92.343  0.00  0.00      PROA C  
ATOM   3110  C   THR A 393      55.264  98.329  91.230  0.00  0.00      PROA C  
ATOM   3111  O   THR A 393      55.524  98.032  90.064  0.00  0.00      PROA O  
ATOM   3112  CB  THR A 393      56.782  97.217  92.825  0.00  0.00      PROA C  
ATOM   3113  CG2 THR A 393      56.885  96.208  93.973  0.00  0.00      PROA C  
ATOM   3114  OG1 THR A 393      57.698  96.791  91.819  0.00  0.00      PROA O  
ATOM   3115  N   MET A 394      54.907  99.583  91.557  0.00  0.00      PROA N  
ATOM   3116  CA  MET A 394      54.928 100.663  90.594  0.00  0.00      PROA C  
ATOM   3117  C   MET A 394      56.330 101.237  90.415  0.00  0.00      PROA C  
ATOM   3118  O   MET A 394      56.927 101.778  91.348  0.00  0.00      PROA O  
ATOM   3119  CB  MET A 394      53.927 101.772  91.008  0.00  0.00      PROA C  
ATOM   3120  CG  MET A 394      53.919 103.027  90.109  0.00  0.00      PROA C  
ATOM   3121  SD  MET A 394      53.538 102.695  88.365  0.00  0.00      PROA S  
ATOM   3122  CE  MET A 394      51.759 102.443  88.581  0.00  0.00      PROA C  
ATOM   3123  N   SER A 395      56.896 101.142  89.196  0.00  0.00      PROA N  
ATOM   3124  CA  SER A 395      58.132 101.836  88.850  0.00  0.00      PROA C  
ATOM   3125  C   SER A 395      57.823 103.205  88.271  0.00  0.00      PROA C  
ATOM   3126  O   SER A 395      56.881 103.365  87.497  0.00  0.00      PROA O  
ATOM   3127  CB  SER A 395      59.014 101.075  87.828  0.00  0.00      PROA C  
ATOM   3128  OG  SER A 395      59.483  99.844  88.383  0.00  0.00      PROA O  
ATOM   3129  N   SER A 396      58.617 104.228  88.653  0.00  0.00      PROA N  
ATOM   3130  CA  SER A 396      58.513 105.613  88.181  0.00  0.00      PROA C  
ATOM   3131  C   SER A 396      57.162 106.309  88.353  0.00  0.00      PROA C  
ATOM   3132  O   SER A 396      56.625 106.911  87.422  0.00  0.00      PROA O  
ATOM   3133  CB  SER A 396      59.112 105.879  86.759  0.00  0.00      PROA C  
ATOM   3134  OG  SER A 396      58.495 105.105  85.726  0.00  0.00      PROA O  
ATOM   3135  N   ASN A 397      56.607 106.267  89.585  0.00  0.00      PROA N  
ATOM   3136  CA  ASN A 397      55.533 107.129  90.080  0.00  0.00      PROA C  
ATOM   3137  C   ASN A 397      54.122 106.741  89.637  0.00  0.00      PROA C  
ATOM   3138  O   ASN A 397      53.262 106.418  90.457  0.00  0.00      PROA O  
ATOM   3139  CB  ASN A 397      55.790 108.650  89.841  0.00  0.00      PROA C  
ATOM   3140  CG  ASN A 397      57.114 109.087  90.470  0.00  0.00      PROA C  
ATOM   3141  ND2 ASN A 397      57.706 110.176  89.928  0.00  0.00      PROA N  
ATOM   3142  OD1 ASN A 397      57.641 108.480  91.407  0.00  0.00      PROA O  
ATOM   3143  N   GLY A 398      53.843 106.786  88.319  0.00  0.00      PROA N  
ATOM   3144  CA  GLY A 398      52.551 106.429  87.735  0.00  0.00      PROA C  
ATOM   3145  C   GLY A 398      51.597 107.585  87.570  0.00  0.00      PROA C  
ATOM   3146  O   GLY A 398      50.489 107.413  87.069  0.00  0.00      PROA O  
ATOM   3147  N   LYS A 399      51.993 108.811  87.953  0.00  0.00      PROA N  
ATOM   3148  CA  LYS A 399      51.163 109.990  87.771  0.00  0.00      PROA C  
ATOM   3149  C   LYS A 399      51.577 110.723  86.506  0.00  0.00      PROA C  
ATOM   3150  O   LYS A 399      52.711 111.191  86.365  0.00  0.00      PROA O  
ATOM   3151  CB  LYS A 399      51.220 110.932  88.996  0.00  0.00      PROA C  
ATOM   3152  CG  LYS A 399      50.265 112.136  88.887  0.00  0.00      PROA C  
ATOM   3153  CD  LYS A 399      50.219 113.018  90.152  0.00  0.00      PROA C  
ATOM   3154  CE  LYS A 399      49.674 112.307  91.404  0.00  0.00      PROA C  
ATOM   3155  NZ  LYS A 399      49.594 113.247  92.551  0.00  0.00      PROA N1+
ATOM   3156  N   TYR A 400      50.655 110.807  85.533  0.00  0.00      PROA N  
ATOM   3157  CA  TYR A 400      50.910 111.367  84.222  0.00  0.00      PROA C  
ATOM   3158  C   TYR A 400      49.966 112.527  83.964  0.00  0.00      PROA C  
ATOM   3159  O   TYR A 400      48.774 112.474  84.265  0.00  0.00      PROA O  
ATOM   3160  CB  TYR A 400      50.810 110.319  83.069  0.00  0.00      PROA C  
ATOM   3161  CG  TYR A 400      52.012 109.404  83.008  0.00  0.00      PROA C  
ATOM   3162  CD1 TYR A 400      52.288 108.475  84.026  0.00  0.00      PROA C  
ATOM   3163  CD2 TYR A 400      52.851 109.419  81.880  0.00  0.00      PROA C  
ATOM   3164  CE1 TYR A 400      53.418 107.649  83.963  0.00  0.00      PROA C  
ATOM   3165  CE2 TYR A 400      53.965 108.576  81.795  0.00  0.00      PROA C  
ATOM   3166  CZ  TYR A 400      54.256 107.703  82.846  0.00  0.00      PROA C  
ATOM   3167  OH  TYR A 400      55.390 106.873  82.768  0.00  0.00      PROA O  
ATOM   3168  N   VAL A 401      50.499 113.626  83.408  0.00  0.00      PROA N  
ATOM   3169  CA  VAL A 401      49.744 114.822  83.093  0.00  0.00      PROA C  
ATOM   3170  C   VAL A 401      49.783 115.050  81.589  0.00  0.00      PROA C  
ATOM   3171  O   VAL A 401      50.800 114.834  80.927  0.00  0.00      PROA O  
ATOM   3172  CB  VAL A 401      50.226 116.035  83.895  0.00  0.00      PROA C  
ATOM   3173  CG1 VAL A 401      51.707 116.361  83.620  0.00  0.00      PROA C  
ATOM   3174  CG2 VAL A 401      49.334 117.262  83.629  0.00  0.00      PROA C  
ATOM   3175  N   CYS A 402      48.645 115.428  80.974  0.00  0.00      PROA N  
ATOM   3176  CA  CYS A 402      48.594 115.767  79.560  0.00  0.00      PROA C  
ATOM   3177  C   CYS A 402      49.295 117.097  79.272  0.00  0.00      PROA C  
ATOM   3178  O   CYS A 402      48.815 118.170  79.646  0.00  0.00      PROA O  
ATOM   3179  CB  CYS A 402      47.132 115.797  79.030  0.00  0.00      PROA C  
ATOM   3180  SG  CYS A 402      46.972 116.171  77.250  0.00  0.00      PROA S  
ATOM   3181  N   GLU A 403      50.461 117.050  78.602  0.00  0.00      PROA N  
ATOM   3182  CA  GLU A 403      51.261 118.223  78.299  0.00  0.00      PROA C  
ATOM   3183  C   GLU A 403      50.926 118.890  76.970  0.00  0.00      PROA C  
ATOM   3184  O   GLU A 403      50.129 118.408  76.164  0.00  0.00      PROA O  
ATOM   3185  CB  GLU A 403      52.779 117.932  78.445  0.00  0.00      PROA C  
ATOM   3186  CG  GLU A 403      53.248 117.943  79.924  0.00  0.00      PROA C  
ATOM   3187  CD  GLU A 403      53.155 119.325  80.562  0.00  0.00      PROA C  
ATOM   3188  OE1 GLU A 403      53.798 120.282  80.052  0.00  0.00      PROA O  
ATOM   3189  OE2 GLU A 403      52.447 119.477  81.594  0.00  0.00      PROA O1-
ATOM   3190  N   ALA A 404      51.535 120.072  76.721  0.00  0.00      PROA N  
ATOM   3191  CA  ALA A 404      51.203 120.962  75.626  0.00  0.00      PROA C  
ATOM   3192  C   ALA A 404      51.597 120.441  74.244  0.00  0.00      PROA C  
ATOM   3193  O   ALA A 404      51.086 120.898  73.220  0.00  0.00      PROA O  
ATOM   3194  CB  ALA A 404      51.886 122.322  75.869  0.00  0.00      PROA C  
ATOM   3195  N   ASP A 405      52.486 119.435  74.184  0.00  0.00      PROA N  
ATOM   3196  CA  ASP A 405      52.906 118.786  72.960  0.00  0.00      PROA C  
ATOM   3197  C   ASP A 405      52.036 117.557  72.652  0.00  0.00      PROA C  
ATOM   3198  O   ASP A 405      52.228 116.875  71.643  0.00  0.00      PROA O  
ATOM   3199  CB  ASP A 405      54.427 118.451  73.035  0.00  0.00      PROA C  
ATOM   3200  CG  ASP A 405      54.859 117.543  74.183  0.00  0.00      PROA C  
ATOM   3201  OD1 ASP A 405      54.034 117.159  75.051  0.00  0.00      PROA O  
ATOM   3202  OD2 ASP A 405      56.081 117.227  74.232  0.00  0.00      PROA O1-
ATOM   3203  N   GLY A 406      51.000 117.298  73.484  0.00  0.00      PROA N  
ATOM   3204  CA  GLY A 406      49.968 116.301  73.224  0.00  0.00      PROA C  
ATOM   3205  C   GLY A 406      50.329 114.898  73.629  0.00  0.00      PROA C  
ATOM   3206  O   GLY A 406      49.765 113.930  73.119  0.00  0.00      PROA O  
ATOM   3207  N   PHE A 407      51.264 114.755  74.579  0.00  0.00      PROA N  
ATOM   3208  CA  PHE A 407      51.657 113.473  75.126  0.00  0.00      PROA C  
ATOM   3209  C   PHE A 407      51.449 113.422  76.631  0.00  0.00      PROA C  
ATOM   3210  O   PHE A 407      51.779 114.352  77.374  0.00  0.00      PROA O  
ATOM   3211  CB  PHE A 407      53.137 113.138  74.825  0.00  0.00      PROA C  
ATOM   3212  CG  PHE A 407      53.357 112.980  73.344  0.00  0.00      PROA C  
ATOM   3213  CD1 PHE A 407      52.950 111.803  72.693  0.00  0.00      PROA C  
ATOM   3214  CD2 PHE A 407      54.010 113.977  72.598  0.00  0.00      PROA C  
ATOM   3215  CE1 PHE A 407      53.172 111.633  71.319  0.00  0.00      PROA C  
ATOM   3216  CE2 PHE A 407      54.233 113.813  71.224  0.00  0.00      PROA C  
ATOM   3217  CZ  PHE A 407      53.811 112.641  70.585  0.00  0.00      PROA C  
ATOM   3218  N   TRP A 408      50.907 112.288  77.129  0.00  0.00      PROA N  
ATOM   3219  CA  TRP A 408      50.890 111.965  78.545  0.00  0.00      PROA C  
ATOM   3220  C   TRP A 408      52.303 111.926  79.121  0.00  0.00      PROA C  
ATOM   3221  O   TRP A 408      53.166 111.175  78.669  0.00  0.00      PROA O  
ATOM   3222  CB  TRP A 408      50.173 110.612  78.822  0.00  0.00      PROA C  
ATOM   3223  CG  TRP A 408      48.709 110.609  78.504  0.00  0.00      PROA C  
ATOM   3224  CD1 TRP A 408      48.074 109.975  77.463  0.00  0.00      PROA C  
ATOM   3225  CD2 TRP A 408      47.685 111.273  79.265  0.00  0.00      PROA C  
ATOM   3226  CE2 TRP A 408      46.456 110.997  78.621  0.00  0.00      PROA C  
ATOM   3227  CE3 TRP A 408      47.695 112.052  80.424  0.00  0.00      PROA C  
ATOM   3228  NE1 TRP A 408      46.722 110.218  77.539  0.00  0.00      PROA N  
ATOM   3229  CZ2 TRP A 408      45.251 111.489  79.100  0.00  0.00      PROA C  
ATOM   3230  CZ3 TRP A 408      46.476 112.527  80.916  0.00  0.00      PROA C  
ATOM   3231  CH2 TRP A 408      45.276 112.258  80.264  0.00  0.00      PROA C  
ATOM   3232  N   THR A 409      52.576 112.789  80.114  0.00  0.00      PROA N  
ATOM   3233  CA  THR A 409      53.931 113.068  80.562  0.00  0.00      PROA C  
ATOM   3234  C   THR A 409      54.067 112.843  82.051  0.00  0.00      PROA C  
ATOM   3235  O   THR A 409      53.321 113.397  82.857  0.00  0.00      PROA O  
ATOM   3236  CB  THR A 409      54.344 114.488  80.195  0.00  0.00      PROA C  
ATOM   3237  CG2 THR A 409      55.693 114.898  80.799  0.00  0.00      PROA C  
ATOM   3238  OG1 THR A 409      54.486 114.599  78.781  0.00  0.00      PROA O  
ATOM   3239  N   SER A 410      55.028 111.992  82.457  0.00  0.00      PROA N  
ATOM   3240  CA  SER A 410      55.444 111.788  83.843  0.00  0.00      PROA C  
ATOM   3241  C   SER A 410      56.059 113.037  84.464  0.00  0.00      PROA C  
ATOM   3242  O   SER A 410      56.602 113.896  83.771  0.00  0.00      PROA O  
ATOM   3243  CB  SER A 410      56.438 110.590  83.977  0.00  0.00      PROA C  
ATOM   3244  OG  SER A 410      56.885 110.353  85.318  0.00  0.00      PROA O  
ATOM   3245  N   SER A 411      56.039 113.176  85.805  0.00  0.00      PROA N  
ATOM   3246  CA  SER A 411      56.756 114.230  86.523  0.00  0.00      PROA C  
ATOM   3247  C   SER A 411      58.269 114.208  86.290  0.00  0.00      PROA C  
ATOM   3248  O   SER A 411      58.947 115.235  86.342  0.00  0.00      PROA O  
ATOM   3249  CB  SER A 411      56.467 114.215  88.051  0.00  0.00      PROA C  
ATOM   3250  OG  SER A 411      56.741 112.940  88.645  0.00  0.00      PROA O  
ATOM   3251  N   LYS A 412      58.823 113.021  85.960  0.00  0.00      PROA N  
ATOM   3252  CA  LYS A 412      60.200 112.832  85.541  0.00  0.00      PROA C  
ATOM   3253  C   LYS A 412      60.469 113.332  84.116  0.00  0.00      PROA C  
ATOM   3254  O   LYS A 412      61.615 113.550  83.718  0.00  0.00      PROA O  
ATOM   3255  CB  LYS A 412      60.559 111.322  85.617  0.00  0.00      PROA C  
ATOM   3256  CG  LYS A 412      60.371 110.684  87.008  0.00  0.00      PROA C  
ATOM   3257  CD  LYS A 412      61.174 111.354  88.144  0.00  0.00      PROA C  
ATOM   3258  CE  LYS A 412      62.697 111.359  87.924  0.00  0.00      PROA C  
ATOM   3259  NZ  LYS A 412      63.398 111.932  89.100  0.00  0.00      PROA N1+
ATOM   3260  N   GLY A 413      59.403 113.528  83.310  0.00  0.00      PROA N  
ATOM   3261  CA  GLY A 413      59.448 114.032  81.937  0.00  0.00      PROA C  
ATOM   3262  C   GLY A 413      59.190 112.956  80.917  0.00  0.00      PROA C  
ATOM   3263  O   GLY A 413      58.997 113.233  79.733  0.00  0.00      PROA O  
ATOM   3264  N   GLU A 414      59.181 111.686  81.360  0.00  0.00      PROA N  
ATOM   3265  CA  GLU A 414      58.989 110.520  80.518  0.00  0.00      PROA C  
ATOM   3266  C   GLU A 414      57.640 110.429  79.805  0.00  0.00      PROA C  
ATOM   3267  O   GLU A 414      56.579 110.721  80.362  0.00  0.00      PROA O  
ATOM   3268  CB  GLU A 414      59.329 109.211  81.279  0.00  0.00      PROA C  
ATOM   3269  CG  GLU A 414      60.838 109.120  81.631  0.00  0.00      PROA C  
ATOM   3270  CD  GLU A 414      61.217 107.798  82.294  0.00  0.00      PROA C  
ATOM   3271  OE1 GLU A 414      60.815 107.563  83.464  0.00  0.00      PROA O  
ATOM   3272  OE2 GLU A 414      61.944 106.986  81.658  0.00  0.00      PROA O1-
ATOM   3273  N   LYS A 415      57.686 110.015  78.522  0.00  0.00      PROA N  
ATOM   3274  CA  LYS A 415      56.545 109.963  77.624  0.00  0.00      PROA C  
ATOM   3275  C   LYS A 415      56.016 108.541  77.463  0.00  0.00      PROA C  
ATOM   3276  O   LYS A 415      54.954 108.303  76.885  0.00  0.00      PROA O  
ATOM   3277  CB  LYS A 415      57.020 110.460  76.232  0.00  0.00      PROA C  
ATOM   3278  CG  LYS A 415      57.493 111.927  76.210  0.00  0.00      PROA C  
ATOM   3279  CD  LYS A 415      56.312 112.907  76.127  0.00  0.00      PROA C  
ATOM   3280  CE  LYS A 415      56.694 114.395  76.124  0.00  0.00      PROA C  
ATOM   3281  NZ  LYS A 415      57.046 114.856  77.488  0.00  0.00      PROA N1+
ATOM   3282  N   SER A 416      56.757 107.551  77.995  0.00  0.00      PROA N  
ATOM   3283  CA  SER A 416      56.436 106.133  77.897  0.00  0.00      PROA C  
ATOM   3284  C   SER A 416      55.621 105.676  79.089  0.00  0.00      PROA C  
ATOM   3285  O   SER A 416      55.619 106.307  80.146  0.00  0.00      PROA O  
ATOM   3286  CB  SER A 416      57.705 105.232  77.821  0.00  0.00      PROA C  
ATOM   3287  OG  SER A 416      58.525 105.577  76.698  0.00  0.00      PROA O  
ATOM   3288  N   LEU A 417      54.903 104.542  78.952  0.00  0.00      PROA N  
ATOM   3289  CA  LEU A 417      54.154 103.923  80.034  0.00  0.00      PROA C  
ATOM   3290  C   LEU A 417      55.019 103.537  81.243  0.00  0.00      PROA C  
ATOM   3291  O   LEU A 417      56.176 103.135  81.056  0.00  0.00      PROA O  
ATOM   3292  CB  LEU A 417      53.413 102.651  79.538  0.00  0.00      PROA C  
ATOM   3293  CG  LEU A 417      52.304 102.909  78.498  0.00  0.00      PROA C  
ATOM   3294  CD1 LEU A 417      51.731 101.579  77.986  0.00  0.00      PROA C  
ATOM   3295  CD2 LEU A 417      51.183 103.770  79.092  0.00  0.00      PROA C  
ATOM   3296  N   PRO A 418      54.547 103.651  82.488  0.00  0.00      PROA N  
ATOM   3297  CA  PRO A 418      55.187 102.990  83.622  0.00  0.00      PROA C  
ATOM   3298  C   PRO A 418      55.230 101.470  83.474  0.00  0.00      PROA C  
ATOM   3299  O   PRO A 418      54.538 100.899  82.628  0.00  0.00      PROA O  
ATOM   3300  CB  PRO A 418      54.334 103.440  84.812  0.00  0.00      PROA C  
ATOM   3301  CG  PRO A 418      52.921 103.527  84.238  0.00  0.00      PROA C  
ATOM   3302  CD  PRO A 418      53.157 104.018  82.806  0.00  0.00      PROA C  
ATOM   3303  N   VAL A 419      56.047 100.784  84.292  0.00  0.00      PROA N  
ATOM   3304  CA  VAL A 419      56.101  99.333  84.296  0.00  0.00      PROA C  
ATOM   3305  C   VAL A 419      55.733  98.804  85.672  0.00  0.00      PROA C  
ATOM   3306  O   VAL A 419      56.271  99.210  86.706  0.00  0.00      PROA O  
ATOM   3307  CB  VAL A 419      57.424  98.770  83.761  0.00  0.00      PROA C  
ATOM   3308  CG1 VAL A 419      58.647  99.326  84.516  0.00  0.00      PROA C  
ATOM   3309  CG2 VAL A 419      57.417  97.226  83.778  0.00  0.00      PROA C  
ATOM   3310  N   CYS A 420      54.758  97.870  85.719  0.00  0.00      PROA N  
ATOM   3311  CA  CYS A 420      54.410  97.149  86.929  0.00  0.00      PROA C  
ATOM   3312  C   CYS A 420      55.352  95.980  87.121  0.00  0.00      PROA C  
ATOM   3313  O   CYS A 420      55.060  94.842  86.749  0.00  0.00      PROA O  
ATOM   3314  CB  CYS A 420      52.954  96.618  86.902  0.00  0.00      PROA C  
ATOM   3315  SG  CYS A 420      51.737  97.953  86.997  0.00  0.00      PROA S  
ATOM   3316  N   LYS A 421      56.532  96.243  87.710  0.00  0.00      PROA N  
ATOM   3317  CA  LYS A 421      57.477  95.206  88.055  0.00  0.00      PROA C  
ATOM   3318  C   LYS A 421      56.789  93.874  88.357  0.00  0.00      PROA C  
ATOM   3319  O   LYS A 421      55.849  93.866  89.156  0.00  0.00      PROA O  
ATOM   3320  CB  LYS A 421      58.400  95.601  89.228  0.00  0.00      PROA C  
ATOM   3321  CG  LYS A 421      59.381  96.724  88.865  0.00  0.00      PROA C  
ATOM   3322  CD  LYS A 421      60.449  96.921  89.954  0.00  0.00      PROA C  
ATOM   3323  CE  LYS A 421      61.541  97.928  89.564  0.00  0.00      PROA C  
ATOM   3324  NZ  LYS A 421      62.671  97.861  90.522  0.00  0.00      PROA N1+
ATOM   3325  N   PRO A 422      57.149  92.744  87.773  0.00  0.00      PROA N  
ATOM   3326  CA  PRO A 422      56.580  91.449  88.134  0.00  0.00      PROA C  
ATOM   3327  C   PRO A 422      55.784  91.416  89.433  0.00  0.00      PROA C  
ATOM   3328  O   PRO A 422      55.972  92.259  90.315  0.00  0.00      PROA O  
ATOM   3329  CB  PRO A 422      57.784  90.512  88.153  0.00  0.00      PROA C  
ATOM   3330  CG  PRO A 422      58.973  91.428  88.426  0.00  0.00      PROA C  
ATOM   3331  CD  PRO A 422      58.220  92.619  86.783  0.00  0.00      PROA C  
ATOM   3332  N   VAL A 423      54.874  90.432  89.558  0.00  0.00      PROA N  
ATOM   3333  CA  VAL A 423      54.112  90.148  90.762  0.00  0.00      PROA C  
ATOM   3334  C   VAL A 423      55.019  89.779  91.936  0.00  0.00      PROA C  
ATOM   3335  O   VAL A 423      55.858  88.882  91.843  0.00  0.00      PROA O  
ATOM   3336  CB  VAL A 423      53.081  89.045  90.510  0.00  0.00      PROA C  
ATOM   3337  CG1 VAL A 423      52.416  88.569  91.812  0.00  0.00      PROA C  
ATOM   3338  CG2 VAL A 423      51.981  89.574  89.574  0.00  0.00      PROA C  
ATOM   3339  N   CYS A 424      54.881  90.485  93.079  0.00  0.00      PROA N  
ATOM   3340  CA  CYS A 424      55.756  90.295  94.220  0.00  0.00      PROA C  
ATOM   3341  C   CYS A 424      55.179  89.351  95.267  0.00  0.00      PROA C  
ATOM   3342  O   CYS A 424      53.982  89.355  95.564  0.00  0.00      PROA O  
ATOM   3343  CB  CYS A 424      56.161  91.650  94.879  0.00  0.00      PROA C  
ATOM   3344  SG  CYS A 424      54.818  92.499  95.788  0.00  0.00      PROA S  
ATOM   3345  N   GLY A 425      56.049  88.525  95.880  0.00  0.00      PROA N  
ATOM   3346  CA  GLY A 425      55.766  87.848  97.142  0.00  0.00      PROA C  
ATOM   3347  C   GLY A 425      54.762  86.725  97.130  0.00  0.00      PROA C  
ATOM   3348  O   GLY A 425      54.185  86.403  98.167  0.00  0.00      PROA O  
ATOM   3349  N   LEU A 426      54.527  86.069  95.984  0.00  0.00      PROA N  
ATOM   3350  CA  LEU A 426      53.719  84.861  95.957  0.00  0.00      PROA C  
ATOM   3351  C   LEU A 426      54.581  83.623  96.170  0.00  0.00      PROA C  
ATOM   3352  O   LEU A 426      55.727  83.547  95.728  0.00  0.00      PROA O  
ATOM   3353  CB  LEU A 426      52.878  84.704  94.668  0.00  0.00      PROA C  
ATOM   3354  CG  LEU A 426      51.826  85.811  94.441  0.00  0.00      PROA C  
ATOM   3355  CD1 LEU A 426      51.058  85.536  93.138  0.00  0.00      PROA C  
ATOM   3356  CD2 LEU A 426      50.841  85.940  95.614  0.00  0.00      PROA C  
ATOM   3357  N   SER A 427      54.024  82.620  96.875  0.00  0.00      PROA N  
ATOM   3358  CA  SER A 427      54.725  81.390  97.214  0.00  0.00      PROA C  
ATOM   3359  C   SER A 427      53.768  80.219  97.185  0.00  0.00      PROA C  
ATOM   3360  O   SER A 427      52.547  80.379  97.220  0.00  0.00      PROA O  
ATOM   3361  CB  SER A 427      55.364  81.391  98.636  0.00  0.00      PROA C  
ATOM   3362  OG  SER A 427      56.450  82.305  98.735  0.00  0.00      PROA O  
ATOM   3363  N   THR A 428      54.311  78.987  97.161  0.00  0.00      PROA N  
ATOM   3364  CA  THR A 428      53.537  77.745  97.215  0.00  0.00      PROA C  
ATOM   3365  C   THR A 428      53.336  77.314  98.673  0.00  0.00      PROA C  
ATOM   3366  O   THR A 428      52.745  76.275  98.968  0.00  0.00      PROA O  
ATOM   3367  CB  THR A 428      54.203  76.589  96.440  0.00  0.00      PROA C  
ATOM   3368  CG2 THR A 428      53.184  75.515  96.024  0.00  0.00      PROA C  
ATOM   3369  OG1 THR A 428      54.786  77.045  95.226  0.00  0.00      PROA O  
ATOM   3370  N   HIS A 429      53.787  78.123  99.662  0.00  0.00      PROA N  
ATOM   3371  CA  HIS A 429      53.475  77.938 101.078  0.00  0.00      PROA C  
ATOM   3372  C   HIS A 429      51.982  77.980 101.388  0.00  0.00      PROA C  
ATOM   3373  O   HIS A 429      51.247  78.839 100.901  0.00  0.00      PROA O  
ATOM   3374  CB  HIS A 429      54.121  79.015 101.996  0.00  0.00      PROA C  
ATOM   3375  CG  HIS A 429      55.619  78.985 102.075  0.00  0.00      PROA C  
ATOM   3376  CD2 HIS A 429      56.510  80.005 101.926  0.00  0.00      PROA C  
ATOM   3377  ND1 HIS A 429      56.355  77.900 102.508  0.00  0.00      PROA N  
ATOM   3378  CE1 HIS A 429      57.646  78.305 102.591  0.00  0.00      PROA C  
ATOM   3379  NE2 HIS A 429      57.786  79.575 102.255  0.00  0.00      PROA N  
ATOM   3380  N   THR A 430      51.495  77.048 102.233  0.00  0.00      PROA N  
ATOM   3381  CA  THR A 430      50.130  77.088 102.756  0.00  0.00      PROA C  
ATOM   3382  C   THR A 430      49.851  78.277 103.665  0.00  0.00      PROA C  
ATOM   3383  O   THR A 430      48.831  78.954 103.538  0.00  0.00      PROA O  
ATOM   3384  CB  THR A 430      49.732  75.807 103.494  0.00  0.00      PROA C  
ATOM   3385  CG2 THR A 430      49.561  74.683 102.461  0.00  0.00      PROA C  
ATOM   3386  OG1 THR A 430      50.749  75.387 104.401  0.00  0.00      PROA O  
ATOM   3387  N   SER A 431      50.764  78.560 104.614  0.00  0.00      PROA N  
ATOM   3388  CA  SER A 431      50.618  79.603 105.623  0.00  0.00      PROA C  
ATOM   3389  C   SER A 431      51.929  79.816 106.359  0.00  0.00      PROA C  
ATOM   3390  O   SER A 431      52.914  79.110 106.137  0.00  0.00      PROA O  
ATOM   3391  CB  SER A 431      49.479  79.311 106.656  0.00  0.00      PROA C  
ATOM   3392  OG  SER A 431      48.193  79.588 106.095  0.00  0.00      PROA O  
ATOM   3393  N   GLY A 432      51.972  80.810 107.276  0.00  0.00      PROA N  
ATOM   3394  CA  GLY A 432      53.106  81.061 108.166  0.00  0.00      PROA C  
ATOM   3395  C   GLY A 432      53.209  80.108 109.337  0.00  0.00      PROA C  
ATOM   3396  O   GLY A 432      54.217  80.095 110.041  0.00  0.00      PROA O  
ATOM   3397  N   GLY A 433      52.150  79.301 109.598  0.00  0.00      PROA N  
ATOM   3398  CA  GLY A 433      52.095  78.290 110.663  0.00  0.00      PROA C  
ATOM   3399  C   GLY A 433      53.281  77.349 110.706  0.00  0.00      PROA C  
ATOM   3400  O   GLY A 433      53.557  76.607 109.761  0.00  0.00      PROA O  
ATOM   3401  N   ARG A 434      54.016  77.362 111.831  0.00  0.00      PROA N  
ATOM   3402  CA  ARG A 434      55.329  76.759 111.904  0.00  0.00      PROA C  
ATOM   3403  C   ARG A 434      55.327  75.315 112.375  0.00  0.00      PROA C  
ATOM   3404  O   ARG A 434      54.673  74.938 113.350  0.00  0.00      PROA O  
ATOM   3405  CB  ARG A 434      56.320  77.605 112.750  0.00  0.00      PROA C  
ATOM   3406  CG  ARG A 434      55.904  77.911 114.206  0.00  0.00      PROA C  
ATOM   3407  CD  ARG A 434      56.947  78.763 114.948  0.00  0.00      PROA C  
ATOM   3408  NE  ARG A 434      56.457  78.998 116.346  0.00  0.00      PROA N  
ATOM   3409  CZ  ARG A 434      55.637  79.971 116.720  0.00  0.00      PROA C  
ATOM   3410  NH1 ARG A 434      55.086  80.811 115.873  0.00  0.00      PROA N1+
ATOM   3411  NH2 ARG A 434      55.348  80.108 117.998  0.00  0.00      PROA N  
ATOM   3412  N   ILE A 435      56.107  74.466 111.680  0.00  0.00      PROA N  
ATOM   3413  CA  ILE A 435      56.493  73.150 112.155  0.00  0.00      PROA C  
ATOM   3414  C   ILE A 435      57.948  73.302 112.563  0.00  0.00      PROA C  
ATOM   3415  O   ILE A 435      58.818  73.576 111.735  0.00  0.00      PROA O  
ATOM   3416  CB  ILE A 435      56.318  72.040 111.115  0.00  0.00      PROA C  
ATOM   3417  CG1 ILE A 435      54.840  71.958 110.650  0.00  0.00      PROA C  
ATOM   3418  CG2 ILE A 435      56.809  70.696 111.706  0.00  0.00      PROA C  
ATOM   3419  CD  ILE A 435      54.606  70.976 109.495  0.00  0.00      PROA C  
ATOM   3420  N   ILE A 436      58.236  73.202 113.880  0.00  0.00      PROA N  
ATOM   3421  CA  ILE A 436      59.516  73.580 114.470  0.00  0.00      PROA C  
ATOM   3422  C   ILE A 436      60.742  72.854 113.899  0.00  0.00      PROA C  
ATOM   3423  O   ILE A 436      60.696  71.679 113.521  0.00  0.00      PROA O  
ATOM   3424  CB  ILE A 436      59.470  73.508 116.002  0.00  0.00      PROA C  
ATOM   3425  CG1 ILE A 436      60.667  74.232 116.668  0.00  0.00      PROA C  
ATOM   3426  CG2 ILE A 436      59.332  72.044 116.478  0.00  0.00      PROA C  
ATOM   3427  CD  ILE A 436      60.460  74.512 118.162  0.00  0.00      PROA C  
ATOM   3428  N   GLY A 437      61.888  73.570 113.804  0.00  0.00      PROA N  
ATOM   3429  CA  GLY A 437      63.118  73.072 113.193  0.00  0.00      PROA C  
ATOM   3430  C   GLY A 437      63.174  73.255 111.693  0.00  0.00      PROA C  
ATOM   3431  O   GLY A 437      62.282  73.829 111.068  0.00  0.00      PROA O  
ATOM   3432  N   GLY A 438      64.284  72.795 111.075  0.00  0.00      PROA N  
ATOM   3433  CA  GLY A 438      64.489  72.819 109.625  0.00  0.00      PROA C  
ATOM   3434  C   GLY A 438      63.451  72.071 108.810  0.00  0.00      PROA C  
ATOM   3435  O   GLY A 438      63.033  70.963 109.148  0.00  0.00      PROA O  
ATOM   3436  N   GLN A 439      63.030  72.669 107.685  0.00  0.00      PROA N  
ATOM   3437  CA  GLN A 439      62.046  72.123 106.772  0.00  0.00      PROA C  
ATOM   3438  C   GLN A 439      62.607  72.119 105.345  0.00  0.00      PROA C  
ATOM   3439  O   GLN A 439      63.120  73.154 104.912  0.00  0.00      PROA O  
ATOM   3440  CB  GLN A 439      60.745  72.968 106.823  0.00  0.00      PROA C  
ATOM   3441  CG  GLN A 439      59.998  72.868 108.177  0.00  0.00      PROA C  
ATOM   3442  CD  GLN A 439      58.987  74.006 108.355  0.00  0.00      PROA C  
ATOM   3443  NE2 GLN A 439      59.485  75.184 108.794  0.00  0.00      PROA N  
ATOM   3444  OE1 GLN A 439      57.784  73.853 108.117  0.00  0.00      PROA O  
ATOM   3445  N   PRO A 440      62.585  71.039 104.566  0.00  0.00      PROA N  
ATOM   3446  CA  PRO A 440      62.856  71.081 103.128  0.00  0.00      PROA C  
ATOM   3447  C   PRO A 440      61.924  71.989 102.330  0.00  0.00      PROA C  
ATOM   3448  O   PRO A 440      60.704  71.829 102.412  0.00  0.00      PROA O  
ATOM   3449  CB  PRO A 440      62.746  69.611 102.680  0.00  0.00      PROA C  
ATOM   3450  CG  PRO A 440      63.063  68.813 103.948  0.00  0.00      PROA C  
ATOM   3451  CD  PRO A 440      62.433  69.665 105.050  0.00  0.00      PROA C  
ATOM   3452  N   ALA A 441      62.463  72.925 101.526  0.00  0.00      PROA N  
ATOM   3453  CA  ALA A 441      61.690  73.680 100.560  0.00  0.00      PROA C  
ATOM   3454  C   ALA A 441      61.185  72.822  99.393  0.00  0.00      PROA C  
ATOM   3455  O   ALA A 441      61.833  71.856  98.980  0.00  0.00      PROA O  
ATOM   3456  CB  ALA A 441      62.504  74.876 100.032  0.00  0.00      PROA C  
ATOM   3457  N   LYS A 442      60.009  73.154  98.832  0.00  0.00      PROA N  
ATOM   3458  CA  LYS A 442      59.450  72.486  97.668  0.00  0.00      PROA C  
ATOM   3459  C   LYS A 442      59.265  73.560  96.586  0.00  0.00      PROA C  
ATOM   3460  O   LYS A 442      59.436  74.750  96.879  0.00  0.00      PROA O  
ATOM   3461  CB  LYS A 442      58.113  71.778  98.036  0.00  0.00      PROA C  
ATOM   3462  CG  LYS A 442      56.885  72.696  98.057  0.00  0.00      PROA C  
ATOM   3463  CD  LYS A 442      55.678  72.078  98.780  0.00  0.00      PROA C  
ATOM   3464  CE  LYS A 442      54.523  73.063  99.009  0.00  0.00      PROA C  
ATOM   3465  NZ  LYS A 442      54.918  74.141  99.948  0.00  0.00      PROA N1+
ATOM   3466  N   PRO A 443      58.992  73.218  95.317  0.00  0.00      PROA N  
ATOM   3467  CA  PRO A 443      58.935  74.173  94.210  0.00  0.00      PROA C  
ATOM   3468  C   PRO A 443      58.076  75.412  94.432  0.00  0.00      PROA C  
ATOM   3469  O   PRO A 443      56.878  75.307  94.703  0.00  0.00      PROA O  
ATOM   3470  CB  PRO A 443      58.463  73.331  93.015  0.00  0.00      PROA C  
ATOM   3471  CG  PRO A 443      59.034  71.944  93.317  0.00  0.00      PROA C  
ATOM   3472  CD  PRO A 443      58.854  71.838  94.833  0.00  0.00      PROA C  
ATOM   3473  N   GLY A 444      58.682  76.611  94.303  0.00  0.00      PROA N  
ATOM   3474  CA  GLY A 444      57.996  77.890  94.440  0.00  0.00      PROA C  
ATOM   3475  C   GLY A 444      57.704  78.317  95.860  0.00  0.00      PROA C  
ATOM   3476  O   GLY A 444      56.975  79.281  96.078  0.00  0.00      PROA O  
ATOM   3477  N   ASP A 445      58.268  77.651  96.888  0.00  0.00      PROA N  
ATOM   3478  CA  ASP A 445      58.256  78.178  98.248  0.00  0.00      PROA C  
ATOM   3479  C   ASP A 445      59.025  79.505  98.366  0.00  0.00      PROA C  
ATOM   3480  O   ASP A 445      58.521  80.494  98.901  0.00  0.00      PROA O  
ATOM   3481  CB  ASP A 445      58.836  77.152  99.256  0.00  0.00      PROA C  
ATOM   3482  CG  ASP A 445      57.895  75.994  99.548  0.00  0.00      PROA C  
ATOM   3483  OD1 ASP A 445      56.687  76.021  99.177  0.00  0.00      PROA O  
ATOM   3484  OD2 ASP A 445      58.352  75.043 100.241  0.00  0.00      PROA O1-
ATOM   3485  N   PHE A 446      60.241  79.562  97.774  0.00  0.00      PROA N  
ATOM   3486  CA  PHE A 446      61.110  80.731  97.818  0.00  0.00      PROA C  
ATOM   3487  C   PHE A 446      61.545  81.119  96.411  0.00  0.00      PROA C  
ATOM   3488  O   PHE A 446      62.724  80.985  96.072  0.00  0.00      PROA O  
ATOM   3489  CB  PHE A 446      62.392  80.493  98.668  0.00  0.00      PROA C  
ATOM   3490  CG  PHE A 446      61.999  80.114 100.061  0.00  0.00      PROA C  
ATOM   3491  CD1 PHE A 446      61.717  81.106 101.014  0.00  0.00      PROA C  
ATOM   3492  CD2 PHE A 446      61.878  78.763 100.420  0.00  0.00      PROA C  
ATOM   3493  CE1 PHE A 446      61.260  80.756 102.290  0.00  0.00      PROA C  
ATOM   3494  CE2 PHE A 446      61.405  78.409 101.685  0.00  0.00      PROA C  
ATOM   3495  CZ  PHE A 446      61.094  79.405 102.618  0.00  0.00      PROA C  
ATOM   3496  N   PRO A 447      60.671  81.595  95.530  0.00  0.00      PROA N  
ATOM   3497  CA  PRO A 447      61.013  81.832  94.133  0.00  0.00      PROA C  
ATOM   3498  C   PRO A 447      61.847  83.100  93.953  0.00  0.00      PROA C  
ATOM   3499  O   PRO A 447      62.232  83.421  92.829  0.00  0.00      PROA O  
ATOM   3500  CB  PRO A 447      59.624  81.953  93.493  0.00  0.00      PROA C  
ATOM   3501  CG  PRO A 447      58.790  82.651  94.562  0.00  0.00      PROA C  
ATOM   3502  CD  PRO A 447      59.295  81.994  95.842  0.00  0.00      PROA C  
ATOM   3503  N   TRP A 448      62.178  83.807  95.048  0.00  0.00      PROA N  
ATOM   3504  CA  TRP A 448      63.088  84.929  95.050  0.00  0.00      PROA C  
ATOM   3505  C   TRP A 448      64.489  84.510  95.464  0.00  0.00      PROA C  
ATOM   3506  O   TRP A 448      65.395  85.338  95.468  0.00  0.00      PROA O  
ATOM   3507  CB  TRP A 448      62.617  86.018  96.056  0.00  0.00      PROA C  
ATOM   3508  CG  TRP A 448      62.296  85.504  97.426  0.00  0.00      PROA C  
ATOM   3509  CD1 TRP A 448      63.182  85.179  98.422  0.00  0.00      PROA C  
ATOM   3510  CD2 TRP A 448      60.983  85.210  97.926  0.00  0.00      PROA C  
ATOM   3511  CE2 TRP A 448      61.155  84.672  99.224  0.00  0.00      PROA C  
ATOM   3512  CE3 TRP A 448      59.697  85.356  97.400  0.00  0.00      PROA C  
ATOM   3513  NE1 TRP A 448      62.494  84.663  99.495  0.00  0.00      PROA N  
ATOM   3514  CZ2 TRP A 448      60.078  84.266  99.990  0.00  0.00      PROA C  
ATOM   3515  CZ3 TRP A 448      58.612  84.956  98.181  0.00  0.00      PROA C  
ATOM   3516  CH2 TRP A 448      58.802  84.415  99.449  0.00  0.00      PROA C  
ATOM   3517  N   GLN A 449      64.705  83.232  95.840  0.00  0.00      PROA N  
ATOM   3518  CA  GLN A 449      65.979  82.746  96.333  0.00  0.00      PROA C  
ATOM   3519  C   GLN A 449      67.097  82.830  95.294  0.00  0.00      PROA C  
ATOM   3520  O   GLN A 449      67.016  82.243  94.210  0.00  0.00      PROA O  
ATOM   3521  CB  GLN A 449      65.849  81.284  96.840  0.00  0.00      PROA C  
ATOM   3522  CG  GLN A 449      67.126  80.669  97.462  0.00  0.00      PROA C  
ATOM   3523  CD  GLN A 449      67.608  81.441  98.693  0.00  0.00      PROA C  
ATOM   3524  NE2 GLN A 449      66.883  81.274  99.824  0.00  0.00      PROA N  
ATOM   3525  OE1 GLN A 449      68.599  82.174  98.669  0.00  0.00      PROA O  
ATOM   3526  N   VAL A 450      68.170  83.572  95.615  0.00  0.00      PROA N  
ATOM   3527  CA  VAL A 450      69.299  83.776  94.732  0.00  0.00      PROA C  
ATOM   3528  C   VAL A 450      70.542  83.197  95.380  0.00  0.00      PROA C  
ATOM   3529  O   VAL A 450      70.840  83.439  96.549  0.00  0.00      PROA O  
ATOM   3530  CB  VAL A 450      69.536  85.248  94.398  0.00  0.00      PROA C  
ATOM   3531  CG1 VAL A 450      70.761  85.408  93.486  0.00  0.00      PROA C  
ATOM   3532  CG2 VAL A 450      68.290  85.819  93.699  0.00  0.00      PROA C  
ATOM   3533  N   LEU A 451      71.308  82.410  94.612  0.00  0.00      PROA N  
ATOM   3534  CA  LEU A 451      72.588  81.879  95.004  0.00  0.00      PROA C  
ATOM   3535  C   LEU A 451      73.684  82.691  94.318  0.00  0.00      PROA C  
ATOM   3536  O   LEU A 451      73.679  82.887  93.098  0.00  0.00      PROA O  
ATOM   3537  CB  LEU A 451      72.676  80.383  94.620  0.00  0.00      PROA C  
ATOM   3538  CG  LEU A 451      74.000  79.670  94.958  0.00  0.00      PROA C  
ATOM   3539  CD1 LEU A 451      74.262  79.620  96.469  0.00  0.00      PROA C  
ATOM   3540  CD2 LEU A 451      74.001  78.254  94.367  0.00  0.00      PROA C  
ATOM   3541  N   LEU A 452      74.642  83.206  95.104  0.00  0.00      PROA N  
ATOM   3542  CA  LEU A 452      75.727  84.034  94.628  0.00  0.00      PROA C  
ATOM   3543  C   LEU A 452      77.023  83.240  94.728  0.00  0.00      PROA C  
ATOM   3544  O   LEU A 452      77.486  82.906  95.823  0.00  0.00      PROA O  
ATOM   3545  CB  LEU A 452      75.865  85.343  95.457  0.00  0.00      PROA C  
ATOM   3546  CG  LEU A 452      74.593  86.218  95.528  0.00  0.00      PROA C  
ATOM   3547  CD1 LEU A 452      74.788  87.389  96.505  0.00  0.00      PROA C  
ATOM   3548  CD2 LEU A 452      74.185  86.747  94.146  0.00  0.00      PROA C  
ATOM   3549  N   LEU A 453      77.625  82.914  93.570  0.00  0.00      PROA N  
ATOM   3550  CA  LEU A 453      78.847  82.139  93.461  0.00  0.00      PROA C  
ATOM   3551  C   LEU A 453      79.937  82.967  92.784  0.00  0.00      PROA C  
ATOM   3552  O   LEU A 453      79.802  84.173  92.562  0.00  0.00      PROA O  
ATOM   3553  CB  LEU A 453      78.633  80.806  92.685  0.00  0.00      PROA C  
ATOM   3554  CG  LEU A 453      77.573  79.856  93.282  0.00  0.00      PROA C  
ATOM   3555  CD1 LEU A 453      77.465  78.582  92.430  0.00  0.00      PROA C  
ATOM   3556  CD2 LEU A 453      77.869  79.479  94.743  0.00  0.00      PROA C  
ATOM   3557  N   GLY A 454      81.079  82.328  92.449  0.00  0.00      PROA N  
ATOM   3558  CA  GLY A 454      82.265  82.992  91.918  0.00  0.00      PROA C  
ATOM   3559  C   GLY A 454      83.234  83.292  93.029  0.00  0.00      PROA C  
ATOM   3560  O   GLY A 454      83.628  82.402  93.784  0.00  0.00      PROA O  
ATOM   3561  N   GLU A 455      83.664  84.560  93.160  0.00  0.00      PROA N  
ATOM   3562  CA  GLU A 455      84.509  85.004  94.260  0.00  0.00      PROA C  
ATOM   3563  C   GLU A 455      83.880  84.843  95.644  0.00  0.00      PROA C  
ATOM   3564  O   GLU A 455      84.548  84.468  96.608  0.00  0.00      PROA O  
ATOM   3565  CB  GLU A 455      85.005  86.457  94.043  0.00  0.00      PROA C  
ATOM   3566  CG  GLU A 455      86.090  86.594  92.940  0.00  0.00      PROA C  
ATOM   3567  CD  GLU A 455      87.475  86.130  93.385  0.00  0.00      PROA C  
ATOM   3568  OE1 GLU A 455      87.712  84.897  93.492  0.00  0.00      PROA O  
ATOM   3569  OE2 GLU A 455      88.362  86.997  93.615  0.00  0.00      PROA O1-
ATOM   3570  N   THR A 456      82.563  85.119  95.774  0.00  0.00      PROA N  
ATOM   3571  CA  THR A 456      81.827  84.935  97.027  0.00  0.00      PROA C  
ATOM   3572  C   THR A 456      81.060  83.625  97.023  0.00  0.00      PROA C  
ATOM   3573  O   THR A 456      80.816  83.015  95.984  0.00  0.00      PROA O  
ATOM   3574  CB  THR A 456      80.865  86.086  97.349  0.00  0.00      PROA C  
ATOM   3575  CG2 THR A 456      79.492  85.981  96.659  0.00  0.00      PROA C  
ATOM   3576  OG1 THR A 456      80.652  86.173  98.754  0.00  0.00      PROA O  
ATOM   3577  N   THR A 457      80.664  83.151  98.220  0.00  0.00      PROA N  
ATOM   3578  CA  THR A 457      79.642  82.119  98.368  0.00  0.00      PROA C  
ATOM   3579  C   THR A 457      78.601  82.683  99.313  0.00  0.00      PROA C  
ATOM   3580  O   THR A 457      78.845  82.837 100.511  0.00  0.00      PROA O  
ATOM   3581  CB  THR A 457      80.171  80.796  98.913  0.00  0.00      PROA C  
ATOM   3582  CG2 THR A 457      79.041  79.766  99.071  0.00  0.00      PROA C  
ATOM   3583  OG1 THR A 457      81.115  80.232  98.007  0.00  0.00      PROA O  
ATOM   3584  N   ALA A 458      77.418  83.044  98.788  0.00  0.00      PROA N  
ATOM   3585  CA  ALA A 458      76.448  83.813  99.534  0.00  0.00      PROA C  
ATOM   3586  C   ALA A 458      75.053  83.662  98.941  0.00  0.00      PROA C  
ATOM   3587  O   ALA A 458      74.850  83.008  97.916  0.00  0.00      PROA O  
ATOM   3588  CB  ALA A 458      76.843  85.305  99.565  0.00  0.00      PROA C  
ATOM   3589  N   ALA A 459      74.046  84.259  99.598  0.00  0.00      PROA N  
ATOM   3590  CA  ALA A 459      72.672  84.226  99.165  0.00  0.00      PROA C  
ATOM   3591  C   ALA A 459      72.130  85.637  98.956  0.00  0.00      PROA C  
ATOM   3592  O   ALA A 459      72.692  86.638  99.408  0.00  0.00      PROA O  
ATOM   3593  CB  ALA A 459      71.804  83.476 100.194  0.00  0.00      PROA C  
ATOM   3594  N   GLY A 460      71.019  85.755  98.214  0.00  0.00      PROA N  
ATOM   3595  CA  GLY A 460      70.307  87.006  98.042  0.00  0.00      PROA C  
ATOM   3596  C   GLY A 460      68.842  86.776  97.800  0.00  0.00      PROA C  
ATOM   3597  O   GLY A 460      68.363  85.641  97.746  0.00  0.00      PROA O  
ATOM   3598  N   ALA A 461      68.097  87.874  97.620  0.00  0.00      PROA N  
ATOM   3599  CA  ALA A 461      66.701  87.846  97.257  0.00  0.00      PROA C  
ATOM   3600  C   ALA A 461      66.437  88.721  96.040  0.00  0.00      PROA C  
ATOM   3601  O   ALA A 461      66.828  89.889  95.979  0.00  0.00      PROA O  
ATOM   3602  CB  ALA A 461      65.812  88.293  98.431  0.00  0.00      PROA C  
ATOM   3603  N   LEU A 462      65.772  88.155  95.018  0.00  0.00      PROA N  
ATOM   3604  CA  LEU A 462      65.317  88.867  93.841  0.00  0.00      PROA C  
ATOM   3605  C   LEU A 462      64.311  89.984  94.153  0.00  0.00      PROA C  
ATOM   3606  O   LEU A 462      63.336  89.790  94.884  0.00  0.00      PROA O  
ATOM   3607  CB  LEU A 462      64.712  87.852  92.838  0.00  0.00      PROA C  
ATOM   3608  CG  LEU A 462      64.196  88.416  91.497  0.00  0.00      PROA C  
ATOM   3609  CD1 LEU A 462      65.324  88.994  90.630  0.00  0.00      PROA C  
ATOM   3610  CD2 LEU A 462      63.455  87.324  90.718  0.00  0.00      PROA C  
ATOM   3611  N   ILE A 463      64.538  91.182  93.591  0.00  0.00      PROA N  
ATOM   3612  CA  ILE A 463      63.675  92.345  93.663  0.00  0.00      PROA C  
ATOM   3613  C   ILE A 463      63.450  92.835  92.237  0.00  0.00      PROA C  
ATOM   3614  O   ILE A 463      64.377  92.922  91.429  0.00  0.00      PROA O  
ATOM   3615  CB  ILE A 463      64.211  93.434  94.604  0.00  0.00      PROA C  
ATOM   3616  CG1 ILE A 463      64.010  92.969  96.071  0.00  0.00      PROA C  
ATOM   3617  CG2 ILE A 463      63.545  94.803  94.329  0.00  0.00      PROA C  
ATOM   3618  CD  ILE A 463      64.385  94.005  97.137  0.00  0.00      PROA C  
ATOM   3619  N   HIS A 464      62.182  93.127  91.858  0.00  0.00      PROA N  
ATOM   3620  CA  HIS A 464      61.775  93.296  90.465  0.00  0.00      PROA C  
ATOM   3621  C   HIS A 464      62.272  92.168  89.542  0.00  0.00      PROA C  
ATOM   3622  O   HIS A 464      62.313  91.002  89.931  0.00  0.00      PROA O  
ATOM   3623  CB  HIS A 464      62.084  94.715  89.904  0.00  0.00      PROA C  
ATOM   3624  CG  HIS A 464      61.449  95.831  90.701  0.00  0.00      PROA C  
ATOM   3625  CD2 HIS A 464      60.236  96.433  90.544  0.00  0.00      PROA C  
ATOM   3626  ND1 HIS A 464      62.121  96.592  91.634  0.00  0.00      PROA N  
ATOM   3627  CE1 HIS A 464      61.289  97.591  92.018  0.00  0.00      PROA C  
ATOM   3628  NE2 HIS A 464      60.130  97.539  91.382  0.00  0.00      PROA N  
ATOM   3629  N   ASP A 465      62.631  92.469  88.283  0.00  0.00      PROA N  
ATOM   3630  CA  ASP A 465      63.134  91.494  87.342  0.00  0.00      PROA C  
ATOM   3631  C   ASP A 465      64.647  91.618  87.101  0.00  0.00      PROA C  
ATOM   3632  O   ASP A 465      65.211  90.858  86.313  0.00  0.00      PROA O  
ATOM   3633  CB  ASP A 465      62.294  91.539  86.029  0.00  0.00      PROA C  
ATOM   3634  CG  ASP A 465      62.081  92.908  85.399  0.00  0.00      PROA C  
ATOM   3635  OD1 ASP A 465      62.557  93.958  85.909  0.00  0.00      PROA O  
ATOM   3636  OD2 ASP A 465      61.404  92.953  84.335  0.00  0.00      PROA O1-
ATOM   3637  N   ASP A 466      65.365  92.519  87.804  0.00  0.00      PROA N  
ATOM   3638  CA  ASP A 466      66.790  92.705  87.569  0.00  0.00      PROA C  
ATOM   3639  C   ASP A 466      67.570  93.290  88.763  0.00  0.00      PROA C  
ATOM   3640  O   ASP A 466      68.698  93.766  88.605  0.00  0.00      PROA O  
ATOM   3641  CB  ASP A 466      67.075  93.501  86.254  0.00  0.00      PROA C  
ATOM   3642  CG  ASP A 466      66.666  94.971  86.258  0.00  0.00      PROA C  
ATOM   3643  OD1 ASP A 466      65.904  95.440  87.143  0.00  0.00      PROA O  
ATOM   3644  OD2 ASP A 466      67.073  95.676  85.290  0.00  0.00      PROA O1-
ATOM   3645  N   TRP A 467      67.032  93.218  89.998  0.00  0.00      PROA N  
ATOM   3646  CA  TRP A 467      67.760  93.592  91.200  0.00  0.00      PROA C  
ATOM   3647  C   TRP A 467      67.894  92.411  92.148  0.00  0.00      PROA C  
ATOM   3648  O   TRP A 467      66.964  91.633  92.350  0.00  0.00      PROA O  
ATOM   3649  CB  TRP A 467      67.111  94.776  91.966  0.00  0.00      PROA C  
ATOM   3650  CG  TRP A 467      67.181  96.076  91.234  0.00  0.00      PROA C  
ATOM   3651  CD1 TRP A 467      66.217  96.661  90.453  0.00  0.00      PROA C  
ATOM   3652  CD2 TRP A 467      68.316  96.955  91.219  0.00  0.00      PROA C  
ATOM   3653  CE2 TRP A 467      67.962  98.062  90.412  0.00  0.00      PROA C  
ATOM   3654  CE3 TRP A 467      69.578  96.907  91.812  0.00  0.00      PROA C  
ATOM   3655  NE1 TRP A 467      66.692  97.855  89.955  0.00  0.00      PROA N  
ATOM   3656  CZ2 TRP A 467      68.834  99.117  90.202  0.00  0.00      PROA C  
ATOM   3657  CZ3 TRP A 467      70.458  97.966  91.590  0.00  0.00      PROA C  
ATOM   3658  CH2 TRP A 467      70.095  99.051  90.797  0.00  0.00      PROA C  
ATOM   3659  N   VAL A 468      69.072  92.244  92.768  0.00  0.00      PROA N  
ATOM   3660  CA  VAL A 468      69.270  91.268  93.827  0.00  0.00      PROA C  
ATOM   3661  C   VAL A 468      69.677  91.992  95.098  0.00  0.00      PROA C  
ATOM   3662  O   VAL A 468      70.633  92.769  95.131  0.00  0.00      PROA O  
ATOM   3663  CB  VAL A 468      70.256  90.160  93.461  0.00  0.00      PROA C  
ATOM   3664  CG1 VAL A 468      70.575  89.261  94.676  0.00  0.00      PROA C  
ATOM   3665  CG2 VAL A 468      69.625  89.313  92.338  0.00  0.00      PROA C  
ATOM   3666  N   LEU A 469      68.918  91.760  96.182  0.00  0.00      PROA N  
ATOM   3667  CA  LEU A 469      69.164  92.290  97.503  0.00  0.00      PROA C  
ATOM   3668  C   LEU A 469      70.007  91.308  98.305  0.00  0.00      PROA C  
ATOM   3669  O   LEU A 469      69.749  90.104  98.309  0.00  0.00      PROA O  
ATOM   3670  CB  LEU A 469      67.813  92.536  98.220  0.00  0.00      PROA C  
ATOM   3671  CG  LEU A 469      67.899  93.151  99.633  0.00  0.00      PROA C  
ATOM   3672  CD1 LEU A 469      68.498  94.562  99.590  0.00  0.00      PROA C  
ATOM   3673  CD2 LEU A 469      66.515  93.185 100.298  0.00  0.00      PROA C  
ATOM   3674  N   THR A 470      71.058  91.785  98.991  0.00  0.00      PROA N  
ATOM   3675  CA  THR A 470      71.951  90.924  99.753  0.00  0.00      PROA C  
ATOM   3676  C   THR A 470      72.636  91.750 100.834  0.00  0.00      PROA C  
ATOM   3677  O   THR A 470      72.417  92.955 100.970  0.00  0.00      PROA O  
ATOM   3678  CB  THR A 470      72.978  90.173  98.890  0.00  0.00      PROA C  
ATOM   3679  CG2 THR A 470      74.018  91.137  98.309  0.00  0.00      PROA C  
ATOM   3680  OG1 THR A 470      73.682  89.158  99.599  0.00  0.00      PROA O  
ATOM   3681  N   ALA A 471      73.448  91.103 101.686  0.00  0.00      PROA N  
ATOM   3682  CA  ALA A 471      74.288  91.740 102.674  0.00  0.00      PROA C  
ATOM   3683  C   ALA A 471      75.486  92.452 102.041  0.00  0.00      PROA C  
ATOM   3684  O   ALA A 471      76.072  91.981 101.065  0.00  0.00      PROA O  
ATOM   3685  CB  ALA A 471      74.784  90.697 103.692  0.00  0.00      PROA C  
ATOM   3686  N   ALA A 472      75.910  93.603 102.593  0.00  0.00      PROA N  
ATOM   3687  CA  ALA A 472      77.111  94.289 102.165  0.00  0.00      PROA C  
ATOM   3688  C   ALA A 472      78.378  93.467 102.360  0.00  0.00      PROA C  
ATOM   3689  O   ALA A 472      79.216  93.383 101.466  0.00  0.00      PROA O  
ATOM   3690  CB  ALA A 472      77.261  95.641 102.891  0.00  0.00      PROA C  
ATOM   3691  N   HIS A 473      78.521  92.793 103.518  0.00  0.00      PROA N  
ATOM   3692  CA  HIS A 473      79.676  91.985 103.874  0.00  0.00      PROA C  
ATOM   3693  C   HIS A 473      79.940  90.835 102.904  0.00  0.00      PROA C  
ATOM   3694  O   HIS A 473      81.088  90.504 102.603  0.00  0.00      PROA O  
ATOM   3695  CB  HIS A 473      79.584  91.446 105.331  0.00  0.00      PROA C  
ATOM   3696  CG  HIS A 473      78.776  90.191 105.540  0.00  0.00      PROA C  
ATOM   3697  CD2 HIS A 473      79.191  88.892 105.559  0.00  0.00      PROA C  
ATOM   3698  ND1 HIS A 473      77.480  90.173 105.999  0.00  0.00      PROA N  
ATOM   3699  CE1 HIS A 473      77.158  88.884 106.250  0.00  0.00      PROA C  
ATOM   3700  NE2 HIS A 473      78.167  88.064 105.999  0.00  0.00      PROA N  
ATOM   3701  N   ALA A 474      78.867  90.210 102.378  0.00  0.00      PROA N  
ATOM   3702  CA  ALA A 474      78.915  89.147 101.397  0.00  0.00      PROA C  
ATOM   3703  C   ALA A 474      79.597  89.522 100.078  0.00  0.00      PROA C  
ATOM   3704  O   ALA A 474      80.373  88.745  99.519  0.00  0.00      PROA O  
ATOM   3705  CB  ALA A 474      77.473  88.676 101.116  0.00  0.00      PROA C  
ATOM   3706  N   VAL A 475      79.330  90.731  99.551  0.00  0.00      PROA N  
ATOM   3707  CA  VAL A 475      79.808  91.165  98.245  0.00  0.00      PROA C  
ATOM   3708  C   VAL A 475      80.811  92.321  98.310  0.00  0.00      PROA C  
ATOM   3709  O   VAL A 475      81.230  92.840  97.277  0.00  0.00      PROA O  
ATOM   3710  CB  VAL A 475      78.645  91.512  97.309  0.00  0.00      PROA C  
ATOM   3711  CG1 VAL A 475      77.933  90.209  96.889  0.00  0.00      PROA C  
ATOM   3712  CG2 VAL A 475      77.655  92.472  97.994  0.00  0.00      PROA C  
ATOM   3713  N   TYR A 476      81.276  92.742  99.511  0.00  0.00      PROA N  
ATOM   3714  CA  TYR A 476      82.118  93.927  99.689  0.00  0.00      PROA C  
ATOM   3715  C   TYR A 476      83.441  93.898  98.918  0.00  0.00      PROA C  
ATOM   3716  O   TYR A 476      83.806  94.847  98.224  0.00  0.00      PROA O  
ATOM   3717  CB  TYR A 476      82.393  94.191 101.204  0.00  0.00      PROA C  
ATOM   3718  CG  TYR A 476      83.168  95.470 101.432  0.00  0.00      PROA C  
ATOM   3719  CD1 TYR A 476      82.485  96.695 101.513  0.00  0.00      PROA C  
ATOM   3720  CD2 TYR A 476      84.568  95.462 101.565  0.00  0.00      PROA C  
ATOM   3721  CE1 TYR A 476      83.185  97.892 101.712  0.00  0.00      PROA C  
ATOM   3722  CE2 TYR A 476      85.274  96.660 101.750  0.00  0.00      PROA C  
ATOM   3723  CZ  TYR A 476      84.580  97.875 101.827  0.00  0.00      PROA C  
ATOM   3724  OH  TYR A 476      85.278  99.084 102.032  0.00  0.00      PROA O  
ATOM   3725  N   GLY A 477      84.172  92.762  98.965  0.00  0.00      PROA N  
ATOM   3726  CA  GLY A 477      85.459  92.605  98.275  0.00  0.00      PROA C  
ATOM   3727  C   GLY A 477      85.321  92.479  96.778  0.00  0.00      PROA C  
ATOM   3728  O   GLY A 477      86.284  92.578  96.021  0.00  0.00      PROA O  
ATOM   3729  N   LYS A 478      84.080  92.248  96.328  0.00  0.00      PROA N  
ATOM   3730  CA  LYS A 478      83.707  91.947  94.971  0.00  0.00      PROA C  
ATOM   3731  C   LYS A 478      83.058  93.178  94.336  0.00  0.00      PROA C  
ATOM   3732  O   LYS A 478      82.565  93.146  93.210  0.00  0.00      PROA O  
ATOM   3733  CB  LYS A 478      82.760  90.712  94.961  0.00  0.00      PROA C  
ATOM   3734  CG  LYS A 478      83.377  89.435  95.586  0.00  0.00      PROA C  
ATOM   3735  CD  LYS A 478      83.232  89.284  97.122  0.00  0.00      PROA C  
ATOM   3736  CE  LYS A 478      84.084  88.138  97.705  0.00  0.00      PROA C  
ATOM   3737  NZ  LYS A 478      83.929  88.030  99.183  0.00  0.00      PROA N1+
ATOM   3738  N   THR A 479      83.090  94.332  95.045  0.00  0.00      PROA N  
ATOM   3739  CA  THR A 479      82.626  95.632  94.550  0.00  0.00      PROA C  
ATOM   3740  C   THR A 479      83.356  96.138  93.320  0.00  0.00      PROA C  
ATOM   3741  O   THR A 479      82.740  96.621  92.369  0.00  0.00      PROA O  
ATOM   3742  CB  THR A 479      82.670  96.762  95.584  0.00  0.00      PROA C  
ATOM   3743  CG2 THR A 479      81.527  96.549  96.574  0.00  0.00      PROA C  
ATOM   3744  OG1 THR A 479      83.878  96.785  96.336  0.00  0.00      PROA O  
ATOM   3745  N   GLU A 480      84.700  96.029  93.303  0.00  0.00      PROA N  
ATOM   3746  CA  GLU A 480      85.534  96.369  92.163  0.00  0.00      PROA C  
ATOM   3747  C   GLU A 480      85.290  95.494  90.932  0.00  0.00      PROA C  
ATOM   3748  O   GLU A 480      85.303  95.969  89.795  0.00  0.00      PROA O  
ATOM   3749  CB  GLU A 480      87.040  96.393  92.546  0.00  0.00      PROA C  
ATOM   3750  CG  GLU A 480      87.644  95.048  93.028  0.00  0.00      PROA C  
ATOM   3751  CD  GLU A 480      89.121  95.191  93.390  0.00  0.00      PROA C  
ATOM   3752  OE1 GLU A 480      89.951  95.445  92.477  0.00  0.00      PROA O  
ATOM   3753  OE2 GLU A 480      89.478  95.039  94.590  0.00  0.00      PROA O1-
ATOM   3754  N   ALA A 481      85.047  94.188  91.145  0.00  0.00      PROA N  
ATOM   3755  CA  ALA A 481      84.909  93.192  90.105  0.00  0.00      PROA C  
ATOM   3756  C   ALA A 481      83.497  92.621  90.059  0.00  0.00      PROA C  
ATOM   3757  O   ALA A 481      83.258  91.460  90.394  0.00  0.00      PROA O  
ATOM   3758  CB  ALA A 481      85.943  92.069  90.337  0.00  0.00      PROA C  
ATOM   3759  N   MET A 482      82.515  93.424  89.603  0.00  0.00      PROA N  
ATOM   3760  CA  MET A 482      81.107  93.050  89.532  0.00  0.00      PROA C  
ATOM   3761  C   MET A 482      80.817  91.786  88.720  0.00  0.00      PROA C  
ATOM   3762  O   MET A 482      79.991  90.953  89.086  0.00  0.00      PROA O  
ATOM   3763  CB  MET A 482      80.225  94.255  89.093  0.00  0.00      PROA C  
ATOM   3764  CG  MET A 482      80.634  94.993  87.795  0.00  0.00      PROA C  
ATOM   3765  SD  MET A 482      80.168  94.166  86.241  0.00  0.00      PROA S  
ATOM   3766  CE  MET A 482      80.972  95.387  85.165  0.00  0.00      PROA C  
ATOM   3767  N   SER A 483      81.562  91.574  87.616  0.00  0.00      PROA N  
ATOM   3768  CA  SER A 483      81.408  90.441  86.716  0.00  0.00      PROA C  
ATOM   3769  C   SER A 483      81.871  89.118  87.309  0.00  0.00      PROA C  
ATOM   3770  O   SER A 483      81.570  88.045  86.785  0.00  0.00      PROA O  
ATOM   3771  CB  SER A 483      82.154  90.679  85.368  0.00  0.00      PROA C  
ATOM   3772  OG  SER A 483      83.541  90.996  85.552  0.00  0.00      PROA O  
ATOM   3773  N   SER A 484      82.611  89.158  88.440  0.00  0.00      PROA N  
ATOM   3774  CA  SER A 484      83.092  87.963  89.124  0.00  0.00      PROA C  
ATOM   3775  C   SER A 484      81.992  87.234  89.890  0.00  0.00      PROA C  
ATOM   3776  O   SER A 484      82.125  86.050  90.198  0.00  0.00      PROA O  
ATOM   3777  CB  SER A 484      84.274  88.251  90.102  0.00  0.00      PROA C  
ATOM   3778  OG  SER A 484      83.905  89.013  91.258  0.00  0.00      PROA O  
ATOM   3779  N   LEU A 485      80.864  87.907  90.196  0.00  0.00      PROA N  
ATOM   3780  CA  LEU A 485      79.728  87.278  90.841  0.00  0.00      PROA C  
ATOM   3781  C   LEU A 485      78.886  86.483  89.843  0.00  0.00      PROA C  
ATOM   3782  O   LEU A 485      78.363  87.003  88.857  0.00  0.00      PROA O  
ATOM   3783  CB  LEU A 485      78.821  88.293  91.581  0.00  0.00      PROA C  
ATOM   3784  CG  LEU A 485      79.520  89.138  92.668  0.00  0.00      PROA C  
ATOM   3785  CD1 LEU A 485      78.566  90.220  93.196  0.00  0.00      PROA C  
ATOM   3786  CD2 LEU A 485      80.027  88.268  93.828  0.00  0.00      PROA C  
ATOM   3787  N   ASP A 486      78.742  85.174  90.096  0.00  0.00      PROA N  
ATOM   3788  CA  ASP A 486      77.966  84.264  89.291  0.00  0.00      PROA C  
ATOM   3789  C   ASP A 486      76.604  84.103  89.970  0.00  0.00      PROA C  
ATOM   3790  O   ASP A 486      76.493  83.577  91.080  0.00  0.00      PROA O  
ATOM   3791  CB  ASP A 486      78.798  82.962  89.108  0.00  0.00      PROA C  
ATOM   3792  CG  ASP A 486      78.160  81.851  88.288  0.00  0.00      PROA C  
ATOM   3793  OD1 ASP A 486      76.915  81.738  88.184  0.00  0.00      PROA O  
ATOM   3794  OD2 ASP A 486      78.940  80.974  87.823  0.00  0.00      PROA O1-
ATOM   3795  N   ILE A 487      75.540  84.635  89.335  0.00  0.00      PROA N  
ATOM   3796  CA  ILE A 487      74.232  84.758  89.950  0.00  0.00      PROA C  
ATOM   3797  C   ILE A 487      73.301  83.686  89.414  0.00  0.00      PROA C  
ATOM   3798  O   ILE A 487      73.036  83.585  88.214  0.00  0.00      PROA O  
ATOM   3799  CB  ILE A 487      73.653  86.164  89.793  0.00  0.00      PROA C  
ATOM   3800  CG1 ILE A 487      74.628  87.178  90.451  0.00  0.00      PROA C  
ATOM   3801  CG2 ILE A 487      72.242  86.226  90.418  0.00  0.00      PROA C  
ATOM   3802  CD  ILE A 487      74.046  88.573  90.699  0.00  0.00      PROA C  
ATOM   3803  N   ARG A 488      72.804  82.822  90.316  0.00  0.00      PROA N  
ATOM   3804  CA  ARG A 488      72.015  81.663  89.970  0.00  0.00      PROA C  
ATOM   3805  C   ARG A 488      70.714  81.653  90.755  0.00  0.00      PROA C  
ATOM   3806  O   ARG A 488      70.670  81.983  91.940  0.00  0.00      PROA O  
ATOM   3807  CB  ARG A 488      72.807  80.361  90.251  0.00  0.00      PROA C  
ATOM   3808  CG  ARG A 488      74.191  80.363  89.573  0.00  0.00      PROA C  
ATOM   3809  CD  ARG A 488      74.873  78.995  89.564  0.00  0.00      PROA C  
ATOM   3810  NE  ARG A 488      76.164  79.177  88.837  0.00  0.00      PROA N  
ATOM   3811  CZ  ARG A 488      76.927  78.192  88.399  0.00  0.00      PROA C  
ATOM   3812  NH1 ARG A 488      76.658  76.921  88.604  0.00  0.00      PROA N1+
ATOM   3813  NH2 ARG A 488      78.019  78.506  87.745  0.00  0.00      PROA N  
ATOM   3814  N   MET A 489      69.602  81.275  90.105  0.00  0.00      PROA N  
ATOM   3815  CA  MET A 489      68.307  81.258  90.752  0.00  0.00      PROA C  
ATOM   3816  C   MET A 489      67.371  80.304  90.024  0.00  0.00      PROA C  
ATOM   3817  O   MET A 489      67.674  79.816  88.934  0.00  0.00      PROA O  
ATOM   3818  CB  MET A 489      67.701  82.687  90.881  0.00  0.00      PROA C  
ATOM   3819  CG  MET A 489      67.584  83.471  89.559  0.00  0.00      PROA C  
ATOM   3820  SD  MET A 489      66.915  85.153  89.754  0.00  0.00      PROA S  
ATOM   3821  CE  MET A 489      68.516  85.964  90.027  0.00  0.00      PROA C  
ATOM   3822  N   GLY A 490      66.213  79.975  90.641  0.00  0.00      PROA N  
ATOM   3823  CA  GLY A 490      65.151  79.197  89.997  0.00  0.00      PROA C  
ATOM   3824  C   GLY A 490      65.199  77.720  90.230  0.00  0.00      PROA C  
ATOM   3825  O   GLY A 490      64.520  76.958  89.543  0.00  0.00      PROA O  
ATOM   3826  N   ILE A 491      65.985  77.267  91.215  0.00  0.00      PROA N  
ATOM   3827  CA  ILE A 491      66.087  75.853  91.515  0.00  0.00      PROA C  
ATOM   3828  C   ILE A 491      66.374  75.655  92.995  0.00  0.00      PROA C  
ATOM   3829  O   ILE A 491      66.990  76.487  93.663  0.00  0.00      PROA O  
ATOM   3830  CB  ILE A 491      67.114  75.151  90.621  0.00  0.00      PROA C  
ATOM   3831  CG1 ILE A 491      67.010  73.606  90.634  0.00  0.00      PROA C  
ATOM   3832  CG2 ILE A 491      68.548  75.629  90.943  0.00  0.00      PROA C  
ATOM   3833  CD  ILE A 491      65.648  73.056  90.189  0.00  0.00      PROA C  
ATOM   3834  N   LEU A 492      65.882  74.533  93.563  0.00  0.00      PROA N  
ATOM   3835  CA  LEU A 492      66.028  74.207  94.969  0.00  0.00      PROA C  
ATOM   3836  C   LEU A 492      67.402  73.655  95.309  0.00  0.00      PROA C  
ATOM   3837  O   LEU A 492      67.806  73.619  96.468  0.00  0.00      PROA O  
ATOM   3838  CB  LEU A 492      64.993  73.131  95.384  0.00  0.00      PROA C  
ATOM   3839  CG  LEU A 492      63.519  73.519  95.155  0.00  0.00      PROA C  
ATOM   3840  CD1 LEU A 492      62.630  72.295  95.400  0.00  0.00      PROA C  
ATOM   3841  CD2 LEU A 492      63.086  74.689  96.051  0.00  0.00      PROA C  
ATOM   3842  N   LYS A 493      68.164  73.195  94.307  0.00  0.00      PROA N  
ATOM   3843  CA  LYS A 493      69.422  72.518  94.528  0.00  0.00      PROA C  
ATOM   3844  C   LYS A 493      70.574  73.322  93.964  0.00  0.00      PROA C  
ATOM   3845  O   LYS A 493      70.662  73.567  92.762  0.00  0.00      PROA O  
ATOM   3846  CB  LYS A 493      69.404  71.092  93.924  0.00  0.00      PROA C  
ATOM   3847  CG  LYS A 493      68.352  70.185  94.583  0.00  0.00      PROA C  
ATOM   3848  CD  LYS A 493      68.269  68.770  93.975  0.00  0.00      PROA C  
ATOM   3849  CE  LYS A 493      69.548  67.930  94.137  0.00  0.00      PROA C  
ATOM   3850  NZ  LYS A 493      69.341  66.556  93.612  0.00  0.00      PROA N1+
ATOM   3851  N   ARG A 494      71.517  73.733  94.835  0.00  0.00      PROA N  
ATOM   3852  CA  ARG A 494      72.691  74.519  94.485  0.00  0.00      PROA C  
ATOM   3853  C   ARG A 494      73.604  73.857  93.452  0.00  0.00      PROA C  
ATOM   3854  O   ARG A 494      74.206  74.513  92.601  0.00  0.00      PROA O  
ATOM   3855  CB  ARG A 494      73.498  74.898  95.758  0.00  0.00      PROA C  
ATOM   3856  CG  ARG A 494      73.936  73.700  96.624  0.00  0.00      PROA C  
ATOM   3857  CD  ARG A 494      74.739  74.095  97.869  0.00  0.00      PROA C  
ATOM   3858  NE  ARG A 494      75.003  72.819  98.606  0.00  0.00      PROA N  
ATOM   3859  CZ  ARG A 494      75.980  71.965  98.333  0.00  0.00      PROA C  
ATOM   3860  NH1 ARG A 494      76.985  72.262  97.543  0.00  0.00      PROA N1+
ATOM   3861  NH2 ARG A 494      75.961  70.770  98.887  0.00  0.00      PROA N  
ATOM   3862  N   LEU A 495      73.701  72.511  93.500  0.00  0.00      PROA N  
ATOM   3863  CA  LEU A 495      74.495  71.702  92.594  0.00  0.00      PROA C  
ATOM   3864  C   LEU A 495      73.871  71.521  91.209  0.00  0.00      PROA C  
ATOM   3865  O   LEU A 495      74.541  71.080  90.274  0.00  0.00      PROA O  
ATOM   3866  CB  LEU A 495      74.724  70.290  93.202  0.00  0.00      PROA C  
ATOM   3867  CG  LEU A 495      75.540  70.260  94.512  0.00  0.00      PROA C  
ATOM   3868  CD1 LEU A 495      75.577  68.833  95.082  0.00  0.00      PROA C  
ATOM   3869  CD2 LEU A 495      76.969  70.779  94.297  0.00  0.00      PROA C  
ATOM   3870  N   SER A 496      72.569  71.840  91.040  0.00  0.00      PROA N  
ATOM   3871  CA  SER A 496      71.807  71.565  89.821  0.00  0.00      PROA C  
ATOM   3872  C   SER A 496      72.374  72.169  88.539  0.00  0.00      PROA C  
ATOM   3873  O   SER A 496      72.761  73.337  88.481  0.00  0.00      PROA O  
ATOM   3874  CB  SER A 496      70.316  71.999  89.956  0.00  0.00      PROA C  
ATOM   3875  OG  SER A 496      69.528  71.756  88.785  0.00  0.00      PROA O  
ATOM   3876  N   LEU A 497      72.412  71.357  87.458  0.00  0.00      PROA N  
ATOM   3877  CA  LEU A 497      72.730  71.787  86.107  0.00  0.00      PROA C  
ATOM   3878  C   LEU A 497      71.722  72.786  85.546  0.00  0.00      PROA C  
ATOM   3879  O   LEU A 497      72.081  73.763  84.888  0.00  0.00      PROA O  
ATOM   3880  CB  LEU A 497      72.846  70.574  85.144  0.00  0.00      PROA C  
ATOM   3881  CG  LEU A 497      73.909  69.523  85.538  0.00  0.00      PROA C  
ATOM   3882  CD1 LEU A 497      73.895  68.351  84.544  0.00  0.00      PROA C  
ATOM   3883  CD2 LEU A 497      75.321  70.125  85.622  0.00  0.00      PROA C  
ATOM   3884  N   ILE A 498      70.417  72.564  85.814  0.00  0.00      PROA N  
ATOM   3885  CA  ILE A 498      69.357  73.484  85.435  0.00  0.00      PROA C  
ATOM   3886  C   ILE A 498      69.136  74.546  86.509  0.00  0.00      PROA C  
ATOM   3887  O   ILE A 498      68.866  74.256  87.676  0.00  0.00      PROA O  
ATOM   3888  CB  ILE A 498      68.056  72.794  85.010  0.00  0.00      PROA C  
ATOM   3889  CG1 ILE A 498      66.995  73.825  84.546  0.00  0.00      PROA C  
ATOM   3890  CG2 ILE A 498      67.511  71.857  86.114  0.00  0.00      PROA C  
ATOM   3891  CD  ILE A 498      65.842  73.198  83.750  0.00  0.00      PROA C  
ATOM   3892  N   TYR A 499      69.301  75.819  86.111  0.00  0.00      PROA N  
ATOM   3893  CA  TYR A 499      69.094  77.007  86.908  0.00  0.00      PROA C  
ATOM   3894  C   TYR A 499      68.994  78.125  85.872  0.00  0.00      PROA C  
ATOM   3895  O   TYR A 499      69.352  77.922  84.709  0.00  0.00      PROA O  
ATOM   3896  CB  TYR A 499      70.249  77.261  87.936  0.00  0.00      PROA C  
ATOM   3897  CG  TYR A 499      71.586  77.526  87.281  0.00  0.00      PROA C  
ATOM   3898  CD1 TYR A 499      72.421  76.465  86.895  0.00  0.00      PROA C  
ATOM   3899  CD2 TYR A 499      72.017  78.842  87.048  0.00  0.00      PROA C  
ATOM   3900  CE1 TYR A 499      73.637  76.711  86.242  0.00  0.00      PROA C  
ATOM   3901  CE2 TYR A 499      73.228  79.091  86.393  0.00  0.00      PROA C  
ATOM   3902  CZ  TYR A 499      74.037  78.026  85.983  0.00  0.00      PROA C  
ATOM   3903  OH  TYR A 499      75.251  78.278  85.314  0.00  0.00      PROA O  
ATOM   3904  N   THR A 500      68.517  79.330  86.240  0.00  0.00      PROA N  
ATOM   3905  CA  THR A 500      68.565  80.483  85.336  0.00  0.00      PROA C  
ATOM   3906  C   THR A 500      69.752  81.363  85.688  0.00  0.00      PROA C  
ATOM   3907  O   THR A 500      69.802  81.972  86.759  0.00  0.00      PROA O  
ATOM   3908  CB  THR A 500      67.305  81.355  85.298  0.00  0.00      PROA C  
ATOM   3909  CG2 THR A 500      66.117  80.519  84.796  0.00  0.00      PROA C  
ATOM   3910  OG1 THR A 500      66.960  81.871  86.575  0.00  0.00      PROA O  
ATOM   3911  N   GLN A 501      70.758  81.427  84.791  0.00  0.00      PROA N  
ATOM   3912  CA  GLN A 501      71.926  82.283  84.921  0.00  0.00      PROA C  
ATOM   3913  C   GLN A 501      71.602  83.775  84.844  0.00  0.00      PROA C  
ATOM   3914  O   GLN A 501      70.797  84.223  84.023  0.00  0.00      PROA O  
ATOM   3915  CB  GLN A 501      72.959  81.938  83.811  0.00  0.00      PROA C  
ATOM   3916  CG  GLN A 501      74.343  82.633  83.912  0.00  0.00      PROA C  
ATOM   3917  CD  GLN A 501      75.173  82.092  85.082  0.00  0.00      PROA C  
ATOM   3918  NE2 GLN A 501      75.382  82.897  86.141  0.00  0.00      PROA N  
ATOM   3919  OE1 GLN A 501      75.631  80.945  85.037  0.00  0.00      PROA O  
ATOM   3920  N   ALA A 502      72.264  84.583  85.683  0.00  0.00      PROA N  
ATOM   3921  CA  ALA A 502      72.278  86.020  85.589  0.00  0.00      PROA C  
ATOM   3922  C   ALA A 502      73.694  86.514  85.874  0.00  0.00      PROA C  
ATOM   3923  O   ALA A 502      74.545  85.770  86.368  0.00  0.00      PROA O  
ATOM   3924  CB  ALA A 502      71.261  86.642  86.565  0.00  0.00      PROA C  
ATOM   3925  N   TRP A 503      73.982  87.785  85.532  0.00  0.00      PROA N  
ATOM   3926  CA  TRP A 503      75.296  88.379  85.695  0.00  0.00      PROA C  
ATOM   3927  C   TRP A 503      75.133  89.844  86.100  0.00  0.00      PROA C  
ATOM   3928  O   TRP A 503      74.150  90.456  85.675  0.00  0.00      PROA O  
ATOM   3929  CB  TRP A 503      76.120  88.340  84.375  0.00  0.00      PROA C  
ATOM   3930  CG  TRP A 503      76.392  86.968  83.838  0.00  0.00      PROA C  
ATOM   3931  CD1 TRP A 503      75.843  86.401  82.715  0.00  0.00      PROA C  
ATOM   3932  CD2 TRP A 503      77.297  85.995  84.390  0.00  0.00      PROA C  
ATOM   3933  CE2 TRP A 503      77.248  84.863  83.540  0.00  0.00      PROA C  
ATOM   3934  CE3 TRP A 503      78.146  85.984  85.499  0.00  0.00      PROA C  
ATOM   3935  NE1 TRP A 503      76.364  85.138  82.536  0.00  0.00      PROA N  
ATOM   3936  CZ2 TRP A 503      78.018  83.735  83.779  0.00  0.00      PROA C  
ATOM   3937  CZ3 TRP A 503      78.920  84.846  85.738  0.00  0.00      PROA C  
ATOM   3938  CH2 TRP A 503      78.856  83.739  84.897  0.00  0.00      PROA C  
ATOM   3939  N   PRO A 504      76.015  90.476  86.874  0.00  0.00      PROA N  
ATOM   3940  CA  PRO A 504      75.818  91.877  87.246  0.00  0.00      PROA C  
ATOM   3941  C   PRO A 504      76.272  92.891  86.214  0.00  0.00      PROA C  
ATOM   3942  O   PRO A 504      77.185  92.617  85.434  0.00  0.00      PROA O  
ATOM   3943  CB  PRO A 504      76.704  92.066  88.483  0.00  0.00      PROA C  
ATOM   3944  CG  PRO A 504      76.727  90.678  89.098  0.00  0.00      PROA C  
ATOM   3945  CD  PRO A 504      76.845  89.786  87.869  0.00  0.00      PROA C  
ATOM   3946  N   GLU A 505      75.662  94.089  86.223  0.00  0.00      PROA N  
ATOM   3947  CA  GLU A 505      76.235  95.299  85.659  0.00  0.00      PROA C  
ATOM   3948  C   GLU A 505      76.980  96.092  86.724  0.00  0.00      PROA C  
ATOM   3949  O   GLU A 505      77.987  96.742  86.445  0.00  0.00      PROA O  
ATOM   3950  CB  GLU A 505      75.151  96.275  85.118  0.00  0.00      PROA C  
ATOM   3951  CG  GLU A 505      74.312  95.710  83.956  0.00  0.00      PROA C  
ATOM   3952  CD  GLU A 505      73.478  96.780  83.260  0.00  0.00      PROA C  
ATOM   3953  OE1 GLU A 505      72.607  97.407  83.919  0.00  0.00      PROA O  
ATOM   3954  OE2 GLU A 505      73.679  97.007  82.035  0.00  0.00      PROA O1-
ATOM   3955  N   ALA A 506      76.480  96.073  87.976  0.00  0.00      PROA N  
ATOM   3956  CA  ALA A 506      77.020  96.898  89.031  0.00  0.00      PROA C  
ATOM   3957  C   ALA A 506      76.617  96.371  90.399  0.00  0.00      PROA C  
ATOM   3958  O   ALA A 506      75.588  95.712  90.564  0.00  0.00      PROA O  
ATOM   3959  CB  ALA A 506      76.538  98.359  88.886  0.00  0.00      PROA C  
ATOM   3960  N   VAL A 507      77.444  96.670  91.417  0.00  0.00      PROA N  
ATOM   3961  CA  VAL A 507      77.242  96.256  92.794  0.00  0.00      PROA C  
ATOM   3962  C   VAL A 507      77.282  97.508  93.665  0.00  0.00      PROA C  
ATOM   3963  O   VAL A 507      78.243  98.283  93.627  0.00  0.00      PROA O  
ATOM   3964  CB  VAL A 507      78.306  95.250  93.245  0.00  0.00      PROA C  
ATOM   3965  CG1 VAL A 507      78.135  94.887  94.732  0.00  0.00      PROA C  
ATOM   3966  CG2 VAL A 507      78.213  93.975  92.385  0.00  0.00      PROA C  
ATOM   3967  N   PHE A 508      76.224  97.755  94.457  0.00  0.00      PROA N  
ATOM   3968  CA  PHE A 508      76.076  98.945  95.275  0.00  0.00      PROA C  
ATOM   3969  C   PHE A 508      76.031  98.572  96.750  0.00  0.00      PROA C  
ATOM   3970  O   PHE A 508      75.070  97.978  97.237  0.00  0.00      PROA O  
ATOM   3971  CB  PHE A 508      74.775  99.724  94.932  0.00  0.00      PROA C  
ATOM   3972  CG  PHE A 508      74.759 100.110  93.478  0.00  0.00      PROA C  
ATOM   3973  CD1 PHE A 508      75.461 101.243  93.034  0.00  0.00      PROA C  
ATOM   3974  CD2 PHE A 508      74.016  99.364  92.547  0.00  0.00      PROA C  
ATOM   3975  CE1 PHE A 508      75.439 101.613  91.683  0.00  0.00      PROA C  
ATOM   3976  CE2 PHE A 508      73.989  99.730  91.196  0.00  0.00      PROA C  
ATOM   3977  CZ  PHE A 508      74.704 100.854  90.764  0.00  0.00      PROA C  
ATOM   3978  N   ILE A 509      77.085  98.937  97.506  0.00  0.00      PROA N  
ATOM   3979  CA  ILE A 509      77.156  98.774  98.955  0.00  0.00      PROA C  
ATOM   3980  C   ILE A 509      76.718 100.088  99.582  0.00  0.00      PROA C  
ATOM   3981  O   ILE A 509      77.071 101.168  99.100  0.00  0.00      PROA O  
ATOM   3982  CB  ILE A 509      78.555  98.348  99.444  0.00  0.00      PROA C  
ATOM   3983  CG1 ILE A 509      78.758  96.814  99.385  0.00  0.00      PROA C  
ATOM   3984  CG2 ILE A 509      78.882  98.820 100.880  0.00  0.00      PROA C  
ATOM   3985  CD  ILE A 509      78.481  96.192  98.022  0.00  0.00      PROA C  
ATOM   3986  N   HIS A 510      75.911 100.048 100.667  0.00  0.00      PROA N  
ATOM   3987  CA  HIS A 510      75.557 101.251 101.408  0.00  0.00      PROA C  
ATOM   3988  C   HIS A 510      76.775 101.969 101.984  0.00  0.00      PROA C  
ATOM   3989  O   HIS A 510      77.617 101.378 102.657  0.00  0.00      PROA O  
ATOM   3990  CB  HIS A 510      74.516 100.949 102.520  0.00  0.00      PROA C  
ATOM   3991  CG  HIS A 510      74.014 102.155 103.275  0.00  0.00      PROA C  
ATOM   3992  CD2 HIS A 510      72.826 102.814 103.176  0.00  0.00      PROA C  
ATOM   3993  ND1 HIS A 510      74.639 102.692 104.381  0.00  0.00      PROA N  
ATOM   3994  CE1 HIS A 510      73.826 103.661 104.876  0.00  0.00      PROA C  
ATOM   3995  NE2 HIS A 510      72.714 103.774 104.173  0.00  0.00      PROA N  
ATOM   3996  N   GLU A 511      76.898 103.283 101.732  0.00  0.00      PROA N  
ATOM   3997  CA  GLU A 511      78.042 104.112 102.052  0.00  0.00      PROA C  
ATOM   3998  C   GLU A 511      78.452 104.145 103.523  0.00  0.00      PROA C  
ATOM   3999  O   GLU A 511      79.636 104.196 103.862  0.00  0.00      PROA O  
ATOM   4000  CB  GLU A 511      77.853 105.539 101.465  0.00  0.00      PROA C  
ATOM   4001  CG  GLU A 511      76.444 106.160 101.681  0.00  0.00      PROA C  
ATOM   4002  CD  GLU A 511      75.494 105.931 100.500  0.00  0.00      PROA C  
ATOM   4003  OE1 GLU A 511      75.064 106.936  99.870  0.00  0.00      PROA O  
ATOM   4004  OE2 GLU A 511      75.167 104.754 100.193  0.00  0.00      PROA O1-
ATOM   4005  N   GLY A 512      77.465 104.080 104.439  0.00  0.00      PROA N  
ATOM   4006  CA  GLY A 512      77.680 103.951 105.881  0.00  0.00      PROA C  
ATOM   4007  C   GLY A 512      78.256 102.628 106.347  0.00  0.00      PROA C  
ATOM   4008  O   GLY A 512      78.737 102.524 107.475  0.00  0.00      PROA O  
ATOM   4009  N   TYR A 513      78.219 101.561 105.517  0.00  0.00      PROA N  
ATOM   4010  CA  TYR A 513      78.854 100.292 105.840  0.00  0.00      PROA C  
ATOM   4011  C   TYR A 513      80.383 100.409 105.938  0.00  0.00      PROA C  
ATOM   4012  O   TYR A 513      81.048 100.956 105.056  0.00  0.00      PROA O  
ATOM   4013  CB  TYR A 513      78.447  99.173 104.833  0.00  0.00      PROA C  
ATOM   4014  CG  TYR A 513      79.061  97.833 105.164  0.00  0.00      PROA C  
ATOM   4015  CD1 TYR A 513      78.629  97.118 106.294  0.00  0.00      PROA C  
ATOM   4016  CD2 TYR A 513      80.080  97.291 104.363  0.00  0.00      PROA C  
ATOM   4017  CE1 TYR A 513      79.235  95.902 106.642  0.00  0.00      PROA C  
ATOM   4018  CE2 TYR A 513      80.676  96.068 104.700  0.00  0.00      PROA C  
ATOM   4019  CZ  TYR A 513      80.267  95.385 105.850  0.00  0.00      PROA C  
ATOM   4020  OH  TYR A 513      80.933  94.202 106.227  0.00  0.00      PROA O  
ATOM   4021  N   THR A 514      80.974  99.873 107.024  0.00  0.00      PROA N  
ATOM   4022  CA  THR A 514      82.423  99.813 107.195  0.00  0.00      PROA C  
ATOM   4023  C   THR A 514      82.792  98.358 107.358  0.00  0.00      PROA C  
ATOM   4024  O   THR A 514      82.423  97.715 108.337  0.00  0.00      PROA O  
ATOM   4025  CB  THR A 514      82.935 100.596 108.404  0.00  0.00      PROA C  
ATOM   4026  CG2 THR A 514      84.472 100.548 108.492  0.00  0.00      PROA C  
ATOM   4027  OG1 THR A 514      82.573 101.969 108.294  0.00  0.00      PROA O  
ATOM   4028  N   HIS A 515      83.519  97.775 106.381  0.00  0.00      PROA N  
ATOM   4029  CA  HIS A 515      83.834  96.352 106.379  0.00  0.00      PROA C  
ATOM   4030  C   HIS A 515      84.685  95.876 107.547  0.00  0.00      PROA C  
ATOM   4031  O   HIS A 515      84.458  94.810 108.123  0.00  0.00      PROA O  
ATOM   4032  CB  HIS A 515      84.476  95.935 105.036  0.00  0.00      PROA C  
ATOM   4033  CG  HIS A 515      84.623  94.447 104.841  0.00  0.00      PROA C  
ATOM   4034  CD2 HIS A 515      85.708  93.704 104.488  0.00  0.00      PROA C  
ATOM   4035  ND1 HIS A 515      83.576  93.556 104.945  0.00  0.00      PROA N  
ATOM   4036  CE1 HIS A 515      84.064  92.325 104.656  0.00  0.00      PROA C  
ATOM   4037  NE2 HIS A 515      85.358  92.364 104.372  0.00  0.00      PROA N  
ATOM   4038  N   GLY A 516      85.693  96.684 107.943  0.00  0.00      PROA N  
ATOM   4039  CA  GLY A 516      86.598  96.366 109.046  0.00  0.00      PROA C  
ATOM   4040  C   GLY A 516      85.981  96.374 110.427  0.00  0.00      PROA C  
ATOM   4041  O   GLY A 516      86.393  95.610 111.300  0.00  0.00      PROA O  
ATOM   4042  N   ALA A 517      84.989  97.252 110.673  0.00  0.00      PROA N  
ATOM   4043  CA  ALA A 517      84.417  97.447 111.991  0.00  0.00      PROA C  
ATOM   4044  C   ALA A 517      82.888  97.411 111.988  0.00  0.00      PROA C  
ATOM   4045  O   ALA A 517      82.218  98.297 111.455  0.00  0.00      PROA O  
ATOM   4046  CB  ALA A 517      84.907  98.791 112.572  0.00  0.00      PROA C  
ATOM   4047  N   GLY A 518      82.308  96.392 112.661  0.00  0.00      PROA N  
ATOM   4048  CA  GLY A 518      80.866  96.208 112.832  0.00  0.00      PROA C  
ATOM   4049  C   GLY A 518      80.045  95.904 111.595  0.00  0.00      PROA C  
ATOM   4050  O   GLY A 518      80.512  95.896 110.457  0.00  0.00      PROA O  
ATOM   4051  N   PHE A 519      78.754  95.611 111.828  0.00  0.00      PROA N  
ATOM   4052  CA  PHE A 519      77.816  95.200 110.798  0.00  0.00      PROA C  
ATOM   4053  C   PHE A 519      76.691  96.207 110.610  0.00  0.00      PROA C  
ATOM   4054  O   PHE A 519      75.678  95.933 109.967  0.00  0.00      PROA O  
ATOM   4055  CB  PHE A 519      77.221  93.813 111.136  0.00  0.00      PROA C  
ATOM   4056  CG  PHE A 519      78.265  92.739 110.990  0.00  0.00      PROA C  
ATOM   4057  CD1 PHE A 519      78.495  92.155 109.732  0.00  0.00      PROA C  
ATOM   4058  CD2 PHE A 519      78.976  92.257 112.103  0.00  0.00      PROA C  
ATOM   4059  CE1 PHE A 519      79.429  91.123 109.582  0.00  0.00      PROA C  
ATOM   4060  CE2 PHE A 519      79.915  91.227 111.958  0.00  0.00      PROA C  
ATOM   4061  CZ  PHE A 519      80.142  90.661 110.696  0.00  0.00      PROA C  
ATOM   4062  N   ASP A 520      76.828  97.434 111.160  0.00  0.00      PROA N  
ATOM   4063  CA  ASP A 520      75.849  98.483 110.941  0.00  0.00      PROA C  
ATOM   4064  C   ASP A 520      75.754  98.865 109.454  0.00  0.00      PROA C  
ATOM   4065  O   ASP A 520      76.764  99.056 108.773  0.00  0.00      PROA O  
ATOM   4066  CB  ASP A 520      76.149  99.713 111.838  0.00  0.00      PROA C  
ATOM   4067  CG  ASP A 520      74.955 100.652 111.969  0.00  0.00      PROA C  
ATOM   4068  OD1 ASP A 520      73.788 100.183 111.892  0.00  0.00      PROA O  
ATOM   4069  OD2 ASP A 520      75.178 101.853 112.280  0.00  0.00      PROA O1-
ATOM   4070  N   ASN A 521      74.520  98.953 108.921  0.00  0.00      PROA N  
ATOM   4071  CA  ASN A 521      74.246  99.170 107.509  0.00  0.00      PROA C  
ATOM   4072  C   ASN A 521      74.718  98.046 106.578  0.00  0.00      PROA C  
ATOM   4073  O   ASN A 521      75.104  98.290 105.435  0.00  0.00      PROA O  
ATOM   4074  CB  ASN A 521      74.752 100.539 106.966  0.00  0.00      PROA C  
ATOM   4075  CG  ASN A 521      74.469 101.702 107.914  0.00  0.00      PROA C  
ATOM   4076  ND2 ASN A 521      75.489 102.120 108.697  0.00  0.00      PROA N  
ATOM   4077  OD1 ASN A 521      73.382 102.284 107.911  0.00  0.00      PROA O  
ATOM   4078  N   ASP A 522      74.666  96.774 107.024  0.00  0.00      PROA N  
ATOM   4079  CA  ASP A 522      75.046  95.627 106.221  0.00  0.00      PROA C  
ATOM   4080  C   ASP A 522      73.980  95.279 105.161  0.00  0.00      PROA C  
ATOM   4081  O   ASP A 522      73.165  94.364 105.315  0.00  0.00      PROA O  
ATOM   4082  CB  ASP A 522      75.427  94.448 107.159  0.00  0.00      PROA C  
ATOM   4083  CG  ASP A 522      75.911  93.212 106.425  0.00  0.00      PROA C  
ATOM   4084  OD1 ASP A 522      76.543  93.358 105.352  0.00  0.00      PROA O  
ATOM   4085  OD2 ASP A 522      75.770  92.089 106.977  0.00  0.00      PROA O1-
ATOM   4086  N   ILE A 523      73.949  96.061 104.067  0.00  0.00      PROA N  
ATOM   4087  CA  ILE A 523      72.984  95.944 102.994  0.00  0.00      PROA C  
ATOM   4088  C   ILE A 523      73.604  96.351 101.658  0.00  0.00      PROA C  
ATOM   4089  O   ILE A 523      74.381  97.307 101.554  0.00  0.00      PROA O  
ATOM   4090  CB  ILE A 523      71.706  96.737 103.285  0.00  0.00      PROA C  
ATOM   4091  CG1 ILE A 523      70.613  96.497 102.220  0.00  0.00      PROA C  
ATOM   4092  CG2 ILE A 523      71.999  98.244 103.470  0.00  0.00      PROA C  
ATOM   4093  CD  ILE A 523      69.218  96.892 102.718  0.00  0.00      PROA C  
ATOM   4094  N   ALA A 524      73.291  95.596 100.590  0.00  0.00      PROA N  
ATOM   4095  CA  ALA A 524      73.804  95.827  99.266  0.00  0.00      PROA C  
ATOM   4096  C   ALA A 524      72.801  95.423  98.193  0.00  0.00      PROA C  
ATOM   4097  O   ALA A 524      71.972  94.526  98.363  0.00  0.00      PROA O  
ATOM   4098  CB  ALA A 524      75.106  95.038  99.039  0.00  0.00      PROA C  
ATOM   4099  N   LEU A 525      72.881  96.108  97.041  0.00  0.00      PROA N  
ATOM   4100  CA  LEU A 525      72.066  95.863  95.871  0.00  0.00      PROA C  
ATOM   4101  C   LEU A 525      72.950  95.516  94.686  0.00  0.00      PROA C  
ATOM   4102  O   LEU A 525      73.961  96.166  94.423  0.00  0.00      PROA O  
ATOM   4103  CB  LEU A 525      71.204  97.095  95.488  0.00  0.00      PROA C  
ATOM   4104  CG  LEU A 525      70.044  97.396  96.458  0.00  0.00      PROA C  
ATOM   4105  CD1 LEU A 525      69.458  98.785  96.170  0.00  0.00      PROA C  
ATOM   4106  CD2 LEU A 525      68.940  96.330  96.375  0.00  0.00      PROA C  
ATOM   4107  N   ILE A 526      72.579  94.476  93.928  0.00  0.00      PROA N  
ATOM   4108  CA  ILE A 526      73.258  94.103  92.702  0.00  0.00      PROA C  
ATOM   4109  C   ILE A 526      72.305  94.293  91.538  0.00  0.00      PROA C  
ATOM   4110  O   ILE A 526      71.173  93.805  91.536  0.00  0.00      PROA O  
ATOM   4111  CB  ILE A 526      73.830  92.686  92.715  0.00  0.00      PROA C  
ATOM   4112  CG1 ILE A 526      74.905  92.530  93.812  0.00  0.00      PROA C  
ATOM   4113  CG2 ILE A 526      74.468  92.370  91.350  0.00  0.00      PROA C  
ATOM   4114  CD  ILE A 526      74.373  91.959  95.124  0.00  0.00      PROA C  
ATOM   4115  N   LYS A 527      72.762  95.045  90.520  0.00  0.00      PROA N  
ATOM   4116  CA  LYS A 527      72.048  95.300  89.289  0.00  0.00      PROA C  
ATOM   4117  C   LYS A 527      72.376  94.225  88.267  0.00  0.00      PROA C  
ATOM   4118  O   LYS A 527      73.536  94.047  87.909  0.00  0.00      PROA O  
ATOM   4119  CB  LYS A 527      72.475  96.680  88.717  0.00  0.00      PROA C  
ATOM   4120  CG  LYS A 527      71.910  97.041  87.333  0.00  0.00      PROA C  
ATOM   4121  CD  LYS A 527      70.392  97.289  87.352  0.00  0.00      PROA C  
ATOM   4122  CE  LYS A 527      69.725  97.351  85.970  0.00  0.00      PROA C  
ATOM   4123  NZ  LYS A 527      70.398  98.324  85.081  0.00  0.00      PROA N1+
ATOM   4124  N   LEU A 528      71.383  93.475  87.765  0.00  0.00      PROA N  
ATOM   4125  CA  LEU A 528      71.589  92.416  86.791  0.00  0.00      PROA C  
ATOM   4126  C   LEU A 528      71.627  92.942  85.352  0.00  0.00      PROA C  
ATOM   4127  O   LEU A 528      70.976  93.928  85.001  0.00  0.00      PROA O  
ATOM   4128  CB  LEU A 528      70.526  91.290  86.929  0.00  0.00      PROA C  
ATOM   4129  CG  LEU A 528      70.786  90.248  88.048  0.00  0.00      PROA C  
ATOM   4130  CD1 LEU A 528      71.187  90.841  89.407  0.00  0.00      PROA C  
ATOM   4131  CD2 LEU A 528      69.554  89.348  88.227  0.00  0.00      PROA C  
ATOM   4132  N   LYS A 529      72.411  92.279  84.469  0.00  0.00      PROA N  
ATOM   4133  CA  LYS A 529      72.539  92.613  83.056  0.00  0.00      PROA C  
ATOM   4134  C   LYS A 529      71.253  92.592  82.242  0.00  0.00      PROA C  
ATOM   4135  O   LYS A 529      70.992  93.488  81.438  0.00  0.00      PROA O  
ATOM   4136  CB  LYS A 529      73.601  91.727  82.345  0.00  0.00      PROA C  
ATOM   4137  CG  LYS A 529      75.056  92.102  82.683  0.00  0.00      PROA C  
ATOM   4138  CD  LYS A 529      76.068  91.455  81.715  0.00  0.00      PROA C  
ATOM   4139  CE  LYS A 529      77.485  92.060  81.744  0.00  0.00      PROA C  
ATOM   4140  NZ  LYS A 529      78.212  91.727  82.996  0.00  0.00      PROA N1+
ATOM   4141  N   ASN A 530      70.411  91.564  82.444  0.00  0.00      PROA N  
ATOM   4142  CA  ASN A 530      69.179  91.386  81.701  0.00  0.00      PROA C  
ATOM   4143  C   ASN A 530      68.050  91.070  82.667  0.00  0.00      PROA C  
ATOM   4144  O   ASN A 530      68.266  90.621  83.794  0.00  0.00      PROA O  
ATOM   4145  CB  ASN A 530      69.291  90.221  80.676  0.00  0.00      PROA C  
ATOM   4146  CG  ASN A 530      70.419  90.463  79.676  0.00  0.00      PROA C  
ATOM   4147  ND2 ASN A 530      70.267  91.500  78.822  0.00  0.00      PROA N  
ATOM   4148  OD1 ASN A 530      71.415  89.733  79.632  0.00  0.00      PROA O  
ATOM   4149  N   LYS A 531      66.793  91.303  82.234  0.00  0.00      PROA N  
ATOM   4150  CA  LYS A 531      65.615  90.931  82.993  0.00  0.00      PROA C  
ATOM   4151  C   LYS A 531      65.464  89.410  83.083  0.00  0.00      PROA C  
ATOM   4152  O   LYS A 531      65.475  88.711  82.067  0.00  0.00      PROA O  
ATOM   4153  CB  LYS A 531      64.317  91.508  82.367  0.00  0.00      PROA C  
ATOM   4154  CG  LYS A 531      64.317  93.024  82.087  0.00  0.00      PROA C  
ATOM   4155  CD  LYS A 531      64.825  93.878  83.263  0.00  0.00      PROA C  
ATOM   4156  CE  LYS A 531      64.344  95.339  83.260  0.00  0.00      PROA C  
ATOM   4157  NZ  LYS A 531      62.919  95.420  83.648  0.00  0.00      PROA N1+
ATOM   4158  N   VAL A 532      65.321  88.845  84.296  0.00  0.00      PROA N  
ATOM   4159  CA  VAL A 532      65.005  87.434  84.468  0.00  0.00      PROA C  
ATOM   4160  C   VAL A 532      63.564  87.112  84.059  0.00  0.00      PROA C  
ATOM   4161  O   VAL A 532      62.641  87.914  84.219  0.00  0.00      PROA O  
ATOM   4162  CB  VAL A 532      65.336  86.864  85.851  0.00  0.00      PROA C  
ATOM   4163  CG1 VAL A 532      66.842  87.052  86.124  0.00  0.00      PROA C  
ATOM   4164  CG2 VAL A 532      64.487  87.507  86.964  0.00  0.00      PROA C  
ATOM   4165  N   THR A 533      63.331  85.912  83.484  0.00  0.00      PROA N  
ATOM   4166  CA  THR A 533      61.987  85.448  83.135  0.00  0.00      PROA C  
ATOM   4167  C   THR A 533      61.229  85.044  84.387  0.00  0.00      PROA C  
ATOM   4168  O   THR A 533      61.653  84.154  85.122  0.00  0.00      PROA O  
ATOM   4169  CB  THR A 533      61.971  84.260  82.171  0.00  0.00      PROA C  
ATOM   4170  CG2 THR A 533      60.541  83.912  81.722  0.00  0.00      PROA C  
ATOM   4171  OG1 THR A 533      62.724  84.543  80.995  0.00  0.00      PROA O  
ATOM   4172  N   ILE A 534      60.088  85.698  84.670  0.00  0.00      PROA N  
ATOM   4173  CA  ILE A 534      59.349  85.519  85.908  0.00  0.00      PROA C  
ATOM   4174  C   ILE A 534      58.117  84.641  85.712  0.00  0.00      PROA C  
ATOM   4175  O   ILE A 534      57.369  84.754  84.739  0.00  0.00      PROA O  
ATOM   4176  CB  ILE A 534      59.156  86.864  86.605  0.00  0.00      PROA C  
ATOM   4177  CG1 ILE A 534      60.432  87.137  87.436  0.00  0.00      PROA C  
ATOM   4178  CG2 ILE A 534      57.879  86.943  87.461  0.00  0.00      PROA C  
ATOM   4179  CD  ILE A 534      60.819  88.604  87.552  0.00  0.00      PROA C  
ATOM   4180  N   ASN A 535      57.960  83.658  86.616  0.00  0.00      PROA N  
ATOM   4181  CA  ASN A 535      57.134  82.480  86.457  0.00  0.00      PROA C  
ATOM   4182  C   ASN A 535      56.999  81.828  87.836  0.00  0.00      PROA C  
ATOM   4183  O   ASN A 535      57.361  82.419  88.844  0.00  0.00      PROA O  
ATOM   4184  CB  ASN A 535      57.701  81.520  85.356  0.00  0.00      PROA C  
ATOM   4185  CG  ASN A 535      59.105  80.978  85.647  0.00  0.00      PROA C  
ATOM   4186  ND2 ASN A 535      59.809  80.556  84.572  0.00  0.00      PROA N  
ATOM   4187  OD1 ASN A 535      59.591  80.929  86.779  0.00  0.00      PROA O  
ATOM   4188  N   ARG A 536      56.466  80.594  87.956  0.00  0.00      PROA N  
ATOM   4189  CA  ARG A 536      56.321  79.940  89.254  0.00  0.00      PROA C  
ATOM   4190  C   ARG A 536      57.619  79.746  90.056  0.00  0.00      PROA C  
ATOM   4191  O   ARG A 536      57.644  79.895  91.279  0.00  0.00      PROA O  
ATOM   4192  CB  ARG A 536      55.582  78.584  89.121  0.00  0.00      PROA C  
ATOM   4193  CG  ARG A 536      54.128  78.736  88.626  0.00  0.00      PROA C  
ATOM   4194  CD  ARG A 536      53.255  77.482  88.795  0.00  0.00      PROA C  
ATOM   4195  NE  ARG A 536      53.822  76.411  87.913  0.00  0.00      PROA N  
ATOM   4196  CZ  ARG A 536      53.365  75.167  87.861  0.00  0.00      PROA C  
ATOM   4197  NH1 ARG A 536      52.351  74.757  88.591  0.00  0.00      PROA N1+
ATOM   4198  NH2 ARG A 536      53.937  74.301  87.052  0.00  0.00      PROA N  
ATOM   4199  N   ASN A 537      58.733  79.409  89.372  0.00  0.00      PROA N  
ATOM   4200  CA  ASN A 537      60.032  79.216  90.002  0.00  0.00      PROA C  
ATOM   4201  C   ASN A 537      60.796  80.518  90.268  0.00  0.00      PROA C  
ATOM   4202  O   ASN A 537      61.667  80.551  91.138  0.00  0.00      PROA O  
ATOM   4203  CB  ASN A 537      60.933  78.300  89.129  0.00  0.00      PROA C  
ATOM   4204  CG  ASN A 537      60.365  76.884  89.047  0.00  0.00      PROA C  
ATOM   4205  ND2 ASN A 537      60.848  76.112  88.045  0.00  0.00      PROA N  
ATOM   4206  OD1 ASN A 537      59.511  76.449  89.826  0.00  0.00      PROA O  
ATOM   4207  N   ILE A 538      60.490  81.610  89.538  0.00  0.00      PROA N  
ATOM   4208  CA  ILE A 538      61.159  82.899  89.676  0.00  0.00      PROA C  
ATOM   4209  C   ILE A 538      60.132  84.003  89.932  0.00  0.00      PROA C  
ATOM   4210  O   ILE A 538      59.387  84.380  89.029  0.00  0.00      PROA O  
ATOM   4211  CB  ILE A 538      61.947  83.304  88.421  0.00  0.00      PROA C  
ATOM   4212  CG1 ILE A 538      62.953  82.234  87.935  0.00  0.00      PROA C  
ATOM   4213  CG2 ILE A 538      62.672  84.648  88.660  0.00  0.00      PROA C  
ATOM   4214  CD  ILE A 538      64.176  82.086  88.835  0.00  0.00      PROA C  
ATOM   4215  N   MET A 539      60.092  84.590  91.144  0.00  0.00      PROA N  
ATOM   4216  CA  MET A 539      59.295  85.769  91.450  0.00  0.00      PROA C  
ATOM   4217  C   MET A 539      60.019  86.622  92.479  0.00  0.00      PROA C  
ATOM   4218  O   MET A 539      60.571  86.058  93.426  0.00  0.00      PROA O  
ATOM   4219  CB  MET A 539      57.849  85.502  91.974  0.00  0.00      PROA C  
ATOM   4220  CG  MET A 539      56.860  85.083  90.873  0.00  0.00      PROA C  
ATOM   4221  SD  MET A 539      55.144  84.812  91.405  0.00  0.00      PROA S  
ATOM   4222  CE  MET A 539      55.438  83.186  92.158  0.00  0.00      PROA C  
ATOM   4223  N   PRO A 540      60.093  87.945  92.366  0.00  0.00      PROA N  
ATOM   4224  CA  PRO A 540      60.641  88.795  93.413  0.00  0.00      PROA C  
ATOM   4225  C   PRO A 540      59.942  88.710  94.758  0.00  0.00      PROA C  
ATOM   4226  O   PRO A 540      58.741  88.438  94.846  0.00  0.00      PROA O  
ATOM   4227  CB  PRO A 540      60.528  90.209  92.837  0.00  0.00      PROA C  
ATOM   4228  CG  PRO A 540      59.290  90.136  91.950  0.00  0.00      PROA C  
ATOM   4229  CD  PRO A 540      59.397  88.735  91.347  0.00  0.00      PROA C  
ATOM   4230  N   ILE A 541      60.686  89.000  95.834  0.00  0.00      PROA N  
ATOM   4231  CA  ILE A 541      60.103  89.277  97.126  0.00  0.00      PROA C  
ATOM   4232  C   ILE A 541      59.629  90.723  97.171  0.00  0.00      PROA C  
ATOM   4233  O   ILE A 541      60.209  91.611  96.539  0.00  0.00      PROA O  
ATOM   4234  CB  ILE A 541      61.051  88.971  98.274  0.00  0.00      PROA C  
ATOM   4235  CG1 ILE A 541      60.292  88.991  99.611  0.00  0.00      PROA C  
ATOM   4236  CG2 ILE A 541      62.283  89.906  98.292  0.00  0.00      PROA C  
ATOM   4237  CD  ILE A 541      60.955  88.110 100.658  0.00  0.00      PROA C  
ATOM   4238  N   CYS A 542      58.520  91.019  97.883  0.00  0.00      PROA N  
ATOM   4239  CA  CYS A 542      58.075  92.396  97.996  0.00  0.00      PROA C  
ATOM   4240  C   CYS A 542      58.891  93.189  99.012  0.00  0.00      PROA C  
ATOM   4241  O   CYS A 542      59.324  92.673 100.044  0.00  0.00      PROA O  
ATOM   4242  CB  CYS A 542      56.550  92.524  98.279  0.00  0.00      PROA C  
ATOM   4243  SG  CYS A 542      55.774  93.700  97.119  0.00  0.00      PROA S  
ATOM   4244  N   LEU A 543      59.126  94.487  98.740  0.00  0.00      PROA N  
ATOM   4245  CA  LEU A 543      59.627  95.421  99.731  0.00  0.00      PROA C  
ATOM   4246  C   LEU A 543      58.580  95.651 100.834  0.00  0.00      PROA C  
ATOM   4247  O   LEU A 543      57.384  95.696 100.518  0.00  0.00      PROA O  
ATOM   4248  CB  LEU A 543      60.049  96.786  99.116  0.00  0.00      PROA C  
ATOM   4249  CG  LEU A 543      61.270  96.744  98.165  0.00  0.00      PROA C  
ATOM   4250  CD1 LEU A 543      60.929  96.279  96.739  0.00  0.00      PROA C  
ATOM   4251  CD2 LEU A 543      61.935  98.129  98.095  0.00  0.00      PROA C  
ATOM   4252  N   PRO A 544      58.919  95.782 102.113  0.00  0.00      PROA N  
ATOM   4253  CA  PRO A 544      57.969  96.176 103.144  0.00  0.00      PROA C  
ATOM   4254  C   PRO A 544      57.334  97.542 102.903  0.00  0.00      PROA C  
ATOM   4255  O   PRO A 544      58.021  98.517 102.589  0.00  0.00      PROA O  
ATOM   4256  CB  PRO A 544      58.789  96.143 104.441  0.00  0.00      PROA C  
ATOM   4257  CG  PRO A 544      60.209  96.474 103.987  0.00  0.00      PROA C  
ATOM   4258  CD  PRO A 544      60.296  95.826 102.601  0.00  0.00      PROA C  
ATOM   4259  N   ARG A 545      56.002  97.635 103.079  0.00  0.00      PROA N  
ATOM   4260  CA  ARG A 545      55.293  98.894 103.186  0.00  0.00      PROA C  
ATOM   4261  C   ARG A 545      55.555  99.579 104.529  0.00  0.00      PROA C  
ATOM   4262  O   ARG A 545      56.110  98.994 105.457  0.00  0.00      PROA O  
ATOM   4263  CB  ARG A 545      53.767  98.730 102.909  0.00  0.00      PROA C  
ATOM   4264  CG  ARG A 545      53.042  97.605 103.691  0.00  0.00      PROA C  
ATOM   4265  CD  ARG A 545      51.525  97.564 103.420  0.00  0.00      PROA C  
ATOM   4266  NE  ARG A 545      50.955  96.363 104.113  0.00  0.00      PROA N  
ATOM   4267  CZ  ARG A 545      49.755  96.289 104.653  0.00  0.00      PROA C  
ATOM   4268  NH1 ARG A 545      48.922  97.263 104.901  0.00  0.00      PROA N1+
ATOM   4269  NH2 ARG A 545      49.300  95.099 104.959  0.00  0.00      PROA N  
ATOM   4270  N   LYS A 546      55.149 100.857 104.689  0.00  0.00      PROA N  
ATOM   4271  CA  LYS A 546      55.282 101.586 105.947  0.00  0.00      PROA C  
ATOM   4272  C   LYS A 546      54.540 100.929 107.114  0.00  0.00      PROA C  
ATOM   4273  O   LYS A 546      54.974 100.956 108.267  0.00  0.00      PROA O  
ATOM   4274  CB  LYS A 546      54.875 103.075 105.788  0.00  0.00      PROA C  
ATOM   4275  CG  LYS A 546      53.438 103.341 105.297  0.00  0.00      PROA C  
ATOM   4276  CD  LYS A 546      53.209 104.844 105.029  0.00  0.00      PROA C  
ATOM   4277  CE  LYS A 546      51.855 105.209 104.394  0.00  0.00      PROA C  
ATOM   4278  NZ  LYS A 546      50.727 104.955 105.322  0.00  0.00      PROA N1+
ATOM   4279  N   GLU A 547      53.403 100.273 106.806  0.00  0.00      PROA N  
ATOM   4280  CA  GLU A 547      52.558  99.549 107.738  0.00  0.00      PROA C  
ATOM   4281  C   GLU A 547      53.121  98.187 108.154  0.00  0.00      PROA C  
ATOM   4282  O   GLU A 547      52.649  97.572 109.114  0.00  0.00      PROA O  
ATOM   4283  CB  GLU A 547      51.162  99.335 107.098  0.00  0.00      PROA C  
ATOM   4284  CG  GLU A 547      50.418 100.661 106.790  0.00  0.00      PROA C  
ATOM   4285  CD  GLU A 547      49.125 100.431 106.017  0.00  0.00      PROA C  
ATOM   4286  OE1 GLU A 547      48.026 100.747 106.546  0.00  0.00      PROA O  
ATOM   4287  OE2 GLU A 547      49.194  99.937 104.859  0.00  0.00      PROA O1-
ATOM   4288  N   ALA A 548      54.156  97.675 107.452  0.00  0.00      PROA N  
ATOM   4289  CA  ALA A 548      54.633  96.309 107.570  0.00  0.00      PROA C  
ATOM   4290  C   ALA A 548      55.356  96.004 108.877  0.00  0.00      PROA C  
ATOM   4291  O   ALA A 548      55.463  94.850 109.290  0.00  0.00      PROA O  
ATOM   4292  CB  ALA A 548      55.559  95.995 106.384  0.00  0.00      PROA C  
ATOM   4293  N   ALA A 549      55.797  97.051 109.608  0.00  0.00      PROA N  
ATOM   4294  CA  ALA A 549      56.363  96.970 110.944  0.00  0.00      PROA C  
ATOM   4295  C   ALA A 549      55.417  96.325 111.965  0.00  0.00      PROA C  
ATOM   4296  O   ALA A 549      55.843  95.708 112.941  0.00  0.00      PROA O  
ATOM   4297  CB  ALA A 549      56.761  98.385 111.407  0.00  0.00      PROA C  
ATOM   4298  N   SER A 550      54.093  96.399 111.707  0.00  0.00      PROA N  
ATOM   4299  CA  SER A 550      53.026  95.739 112.462  0.00  0.00      PROA C  
ATOM   4300  C   SER A 550      53.215  94.230 112.548  0.00  0.00      PROA C  
ATOM   4301  O   SER A 550      52.885  93.586 113.544  0.00  0.00      PROA O  
ATOM   4302  CB  SER A 550      51.617  95.969 111.833  0.00  0.00      PROA C  
ATOM   4303  OG  SER A 550      51.354  97.357 111.608  0.00  0.00      PROA O  
ATOM   4304  N   LEU A 551      53.769  93.635 111.478  0.00  0.00      PROA N  
ATOM   4305  CA  LEU A 551      53.965  92.210 111.327  0.00  0.00      PROA C  
ATOM   4306  C   LEU A 551      55.415  91.813 111.607  0.00  0.00      PROA C  
ATOM   4307  O   LEU A 551      55.800  90.653 111.479  0.00  0.00      PROA O  
ATOM   4308  CB  LEU A 551      53.563  91.813 109.889  0.00  0.00      PROA C  
ATOM   4309  CG  LEU A 551      52.141  92.263 109.481  0.00  0.00      PROA C  
ATOM   4310  CD1 LEU A 551      51.883  91.925 108.012  0.00  0.00      PROA C  
ATOM   4311  CD2 LEU A 551      51.062  91.630 110.371  0.00  0.00      PROA C  
ATOM   4312  N   MET A 552      56.258  92.773 112.045  0.00  0.00      PROA N  
ATOM   4313  CA  MET A 552      57.625  92.524 112.478  0.00  0.00      PROA C  
ATOM   4314  C   MET A 552      57.746  92.537 113.999  0.00  0.00      PROA C  
ATOM   4315  O   MET A 552      58.840  92.438 114.555  0.00  0.00      PROA O  
ATOM   4316  CB  MET A 552      58.607  93.585 111.913  0.00  0.00      PROA C  
ATOM   4317  CG  MET A 552      58.713  93.592 110.381  0.00  0.00      PROA C  
ATOM   4318  SD  MET A 552      59.977  94.749 109.773  0.00  0.00      PROA S  
ATOM   4319  CE  MET A 552      59.537  94.480 108.040  0.00  0.00      PROA C  
ATOM   4320  N   LYS A 553      56.612  92.670 114.719  0.00  0.00      PROA N  
ATOM   4321  CA  LYS A 553      56.554  92.688 116.170  0.00  0.00      PROA C  
ATOM   4322  C   LYS A 553      57.126  91.459 116.881  0.00  0.00      PROA C  
ATOM   4323  O   LYS A 553      57.133  90.343 116.358  0.00  0.00      PROA O  
ATOM   4324  CB  LYS A 553      55.125  92.994 116.685  0.00  0.00      PROA C  
ATOM   4325  CG  LYS A 553      54.684  94.447 116.435  0.00  0.00      PROA C  
ATOM   4326  CD  LYS A 553      53.277  94.725 116.996  0.00  0.00      PROA C  
ATOM   4327  CE  LYS A 553      52.830  96.188 116.841  0.00  0.00      PROA C  
ATOM   4328  NZ  LYS A 553      51.480  96.393 117.421  0.00  0.00      PROA N1+
ATOM   4329  N   THR A 554      57.638  91.646 118.118  0.00  0.00      PROA N  
ATOM   4330  CA  THR A 554      58.159  90.579 118.977  0.00  0.00      PROA C  
ATOM   4331  C   THR A 554      57.219  89.386 119.099  0.00  0.00      PROA C  
ATOM   4332  O   THR A 554      56.034  89.542 119.391  0.00  0.00      PROA O  
ATOM   4333  CB  THR A 554      58.511  91.064 120.384  0.00  0.00      PROA C  
ATOM   4334  CG2 THR A 554      59.196  89.963 121.212  0.00  0.00      PROA C  
ATOM   4335  OG1 THR A 554      59.427  92.151 120.308  0.00  0.00      PROA O  
ATOM   4336  N   ASP A 555      57.754  88.179 118.831  0.00  0.00      PROA N  
ATOM   4337  CA  ASP A 555      57.098  86.885 118.811  0.00  0.00      PROA C  
ATOM   4338  C   ASP A 555      56.354  86.574 117.501  0.00  0.00      PROA C  
ATOM   4339  O   ASP A 555      55.904  85.445 117.288  0.00  0.00      PROA O  
ATOM   4340  CB  ASP A 555      56.374  86.527 120.158  0.00  0.00      PROA C  
ATOM   4341  CG  ASP A 555      54.898  86.887 120.333  0.00  0.00      PROA C  
ATOM   4342  OD1 ASP A 555      54.128  87.044 119.352  0.00  0.00      PROA O  
ATOM   4343  OD2 ASP A 555      54.457  86.886 121.518  0.00  0.00      PROA O1-
ATOM   4344  N   PHE A 556      56.276  87.525 116.540  0.00  0.00      PROA N  
ATOM   4345  CA  PHE A 556      55.759  87.251 115.209  0.00  0.00      PROA C  
ATOM   4346  C   PHE A 556      56.778  86.420 114.418  0.00  0.00      PROA C  
ATOM   4347  O   PHE A 556      57.988  86.658 114.465  0.00  0.00      PROA O  
ATOM   4348  CB  PHE A 556      55.375  88.559 114.459  0.00  0.00      PROA C  
ATOM   4349  CG  PHE A 556      54.397  88.304 113.333  0.00  0.00      PROA C  
ATOM   4350  CD1 PHE A 556      54.833  87.831 112.082  0.00  0.00      PROA C  
ATOM   4351  CD2 PHE A 556      53.031  88.600 113.499  0.00  0.00      PROA C  
ATOM   4352  CE1 PHE A 556      53.932  87.644 111.028  0.00  0.00      PROA C  
ATOM   4353  CE2 PHE A 556      52.123  88.418 112.445  0.00  0.00      PROA C  
ATOM   4354  CZ  PHE A 556      52.575  87.938 111.210  0.00  0.00      PROA C  
ATOM   4355  N   VAL A 557      56.306  85.388 113.695  0.00  0.00      PROA N  
ATOM   4356  CA  VAL A 557      57.164  84.438 113.009  0.00  0.00      PROA C  
ATOM   4357  C   VAL A 557      57.619  84.918 111.632  0.00  0.00      PROA C  
ATOM   4358  O   VAL A 557      56.826  85.292 110.763  0.00  0.00      PROA O  
ATOM   4359  CB  VAL A 557      56.547  83.038 112.982  0.00  0.00      PROA C  
ATOM   4360  CG1 VAL A 557      55.209  82.998 112.214  0.00  0.00      PROA C  
ATOM   4361  CG2 VAL A 557      57.543  82.014 112.407  0.00  0.00      PROA C  
ATOM   4362  N   GLY A 558      58.951  84.931 111.415  0.00  0.00      PROA N  
ATOM   4363  CA  GLY A 558      59.564  85.145 110.114  0.00  0.00      PROA C  
ATOM   4364  C   GLY A 558      60.139  83.851 109.599  0.00  0.00      PROA C  
ATOM   4365  O   GLY A 558      60.291  82.875 110.332  0.00  0.00      PROA O  
ATOM   4366  N   THR A 559      60.489  83.806 108.311  0.00  0.00      PROA N  
ATOM   4367  CA  THR A 559      61.018  82.606 107.678  0.00  0.00      PROA C  
ATOM   4368  C   THR A 559      62.334  82.932 107.001  0.00  0.00      PROA C  
ATOM   4369  O   THR A 559      62.456  83.943 106.312  0.00  0.00      PROA O  
ATOM   4370  CB  THR A 559      60.055  81.983 106.667  0.00  0.00      PROA C  
ATOM   4371  CG2 THR A 559      60.635  80.730 106.007  0.00  0.00      PROA C  
ATOM   4372  OG1 THR A 559      58.842  81.572 107.282  0.00  0.00      PROA O  
ATOM   4373  N   VAL A 560      63.379  82.103 107.189  0.00  0.00      PROA N  
ATOM   4374  CA  VAL A 560      64.651  82.252 106.485  0.00  0.00      PROA C  
ATOM   4375  C   VAL A 560      64.953  80.961 105.747  0.00  0.00      PROA C  
ATOM   4376  O   VAL A 560      64.769  79.870 106.285  0.00  0.00      PROA O  
ATOM   4377  CB  VAL A 560      65.833  82.618 107.383  0.00  0.00      PROA C  
ATOM   4378  CG1 VAL A 560      67.140  82.705 106.568  0.00  0.00      PROA C  
ATOM   4379  CG2 VAL A 560      65.580  83.987 108.030  0.00  0.00      PROA C  
ATOM   4380  N   ALA A 561      65.412  81.049 104.481  0.00  0.00      PROA N  
ATOM   4381  CA  ALA A 561      65.776  79.901 103.680  0.00  0.00      PROA C  
ATOM   4382  C   ALA A 561      67.242  79.936 103.261  0.00  0.00      PROA C  
ATOM   4383  O   ALA A 561      67.826  80.996 103.019  0.00  0.00      PROA O  
ATOM   4384  CB  ALA A 561      64.874  79.800 102.439  0.00  0.00      PROA C  
ATOM   4385  N   GLY A 562      67.882  78.754 103.185  0.00  0.00      PROA N  
ATOM   4386  CA  GLY A 562      69.271  78.634 102.777  0.00  0.00      PROA C  
ATOM   4387  C   GLY A 562      69.721  77.203 102.615  0.00  0.00      PROA C  
ATOM   4388  O   GLY A 562      68.986  76.252 102.881  0.00  0.00      PROA O  
ATOM   4389  N   TRP A 563      70.972  77.024 102.171  0.00  0.00      PROA N  
ATOM   4390  CA  TRP A 563      71.611  75.733 101.999  0.00  0.00      PROA C  
ATOM   4391  C   TRP A 563      72.612  75.448 103.119  0.00  0.00      PROA C  
ATOM   4392  O   TRP A 563      73.177  74.358 103.217  0.00  0.00      PROA O  
ATOM   4393  CB  TRP A 563      72.320  75.623 100.618  0.00  0.00      PROA C  
ATOM   4394  CG  TRP A 563      71.397  75.597  99.434  0.00  0.00      PROA C  
ATOM   4395  CD1 TRP A 563      70.845  74.464  98.889  0.00  0.00      PROA C  
ATOM   4396  CD2 TRP A 563      70.948  76.697  98.618  0.00  0.00      PROA C  
ATOM   4397  CE2 TRP A 563      70.123  76.145  97.605  0.00  0.00      PROA C  
ATOM   4398  CE3 TRP A 563      71.165  78.077  98.644  0.00  0.00      PROA C  
ATOM   4399  NE1 TRP A 563      70.074  74.799  97.800  0.00  0.00      PROA N  
ATOM   4400  CZ2 TRP A 563      69.533  76.932  96.628  0.00  0.00      PROA C  
ATOM   4401  CZ3 TRP A 563      70.567  78.869  97.660  0.00  0.00      PROA C  
ATOM   4402  CH2 TRP A 563      69.772  78.306  96.666  0.00  0.00      PROA C  
ATOM   4403  N   GLY A 564      72.830  76.411 104.033  0.00  0.00      PROA N  
ATOM   4404  CA  GLY A 564      73.710  76.260 105.183  0.00  0.00      PROA C  
ATOM   4405  C   GLY A 564      75.108  76.731 104.888  0.00  0.00      PROA C  
ATOM   4406  O   GLY A 564      76.082  76.220 105.437  0.00  0.00      PROA O  
ATOM   4407  N   LEU A 565      75.235  77.738 104.009  0.00  0.00      PROA N  
ATOM   4408  CA  LEU A 565      76.490  78.297 103.535  0.00  0.00      PROA C  
ATOM   4409  C   LEU A 565      77.360  78.887 104.643  0.00  0.00      PROA C  
ATOM   4410  O   LEU A 565      78.585  78.751 104.647  0.00  0.00      PROA O  
ATOM   4411  CB  LEU A 565      76.247  79.365 102.435  0.00  0.00      PROA C  
ATOM   4412  CG  LEU A 565      75.460  78.862 101.201  0.00  0.00      PROA C  
ATOM   4413  CD1 LEU A 565      75.205  80.009 100.211  0.00  0.00      PROA C  
ATOM   4414  CD2 LEU A 565      76.137  77.678 100.491  0.00  0.00      PROA C  
ATOM   4415  N   THR A 566      76.725  79.571 105.614  0.00  0.00      PROA N  
ATOM   4416  CA  THR A 566      77.417  80.365 106.628  0.00  0.00      PROA C  
ATOM   4417  C   THR A 566      77.489  79.647 107.972  0.00  0.00      PROA C  
ATOM   4418  O   THR A 566      78.134  80.116 108.911  0.00  0.00      PROA O  
ATOM   4419  CB  THR A 566      76.740  81.728 106.775  0.00  0.00      PROA C  
ATOM   4420  CG2 THR A 566      77.607  82.764 107.504  0.00  0.00      PROA C  
ATOM   4421  OG1 THR A 566      76.490  82.268 105.484  0.00  0.00      PROA O  
ATOM   4422  N   GLN A 567      76.885  78.441 108.105  0.00  0.00      PROA N  
ATOM   4423  CA  GLN A 567      77.086  77.600 109.280  0.00  0.00      PROA C  
ATOM   4424  C   GLN A 567      78.375  76.765 109.182  0.00  0.00      PROA C  
ATOM   4425  O   GLN A 567      79.396  77.216 108.659  0.00  0.00      PROA O  
ATOM   4426  CB  GLN A 567      75.824  76.774 109.679  0.00  0.00      PROA C  
ATOM   4427  CG  GLN A 567      75.274  75.809 108.598  0.00  0.00      PROA C  
ATOM   4428  CD  GLN A 567      74.340  74.743 109.189  0.00  0.00      PROA C  
ATOM   4429  NE2 GLN A 567      73.243  75.192 109.838  0.00  0.00      PROA N  
ATOM   4430  OE1 GLN A 567      74.581  73.537 109.091  0.00  0.00      PROA O  
ATOM   4431  N   LYS A 568      78.382  75.528 109.714  0.00  0.00      PROA N  
ATOM   4432  CA  LYS A 568      79.573  74.704 109.814  0.00  0.00      PROA C  
ATOM   4433  C   LYS A 568      79.220  73.271 109.425  0.00  0.00      PROA C  
ATOM   4434  O   LYS A 568      78.050  72.885 109.390  0.00  0.00      PROA O  
ATOM   4435  CB  LYS A 568      80.139  74.784 111.261  0.00  0.00      PROA C  
ATOM   4436  CG  LYS A 568      81.496  74.095 111.496  0.00  0.00      PROA C  
ATOM   4437  CD  LYS A 568      82.089  74.419 112.881  0.00  0.00      PROA C  
ATOM   4438  CE  LYS A 568      83.448  73.739 113.129  0.00  0.00      PROA C  
ATOM   4439  NZ  LYS A 568      83.981  74.086 114.470  0.00  0.00      PROA N1+
ATOM   4440  N   GLY A 569      80.232  72.441 109.096  0.00  0.00      PROA N  
ATOM   4441  CA  GLY A 569      80.046  71.051 108.687  0.00  0.00      PROA C  
ATOM   4442  C   GLY A 569      79.840  70.913 107.201  0.00  0.00      PROA C  
ATOM   4443  O   GLY A 569      80.738  71.197 106.408  0.00  0.00      PROA O  
ATOM   4444  N   PHE A 570      78.652  70.442 106.784  0.00  0.00      PROA N  
ATOM   4445  CA  PHE A 570      78.355  70.127 105.396  0.00  0.00      PROA C  
ATOM   4446  C   PHE A 570      77.209  70.976 104.867  0.00  0.00      PROA C  
ATOM   4447  O   PHE A 570      76.183  71.173 105.521  0.00  0.00      PROA O  
ATOM   4448  CB  PHE A 570      77.991  68.627 105.208  0.00  0.00      PROA C  
ATOM   4449  CG  PHE A 570      79.138  67.755 105.649  0.00  0.00      PROA C  
ATOM   4450  CD1 PHE A 570      80.302  67.670 104.865  0.00  0.00      PROA C  
ATOM   4451  CD2 PHE A 570      79.057  66.990 106.826  0.00  0.00      PROA C  
ATOM   4452  CE1 PHE A 570      81.372  66.856 105.260  0.00  0.00      PROA C  
ATOM   4453  CE2 PHE A 570      80.124  66.175 107.226  0.00  0.00      PROA C  
ATOM   4454  CZ  PHE A 570      81.283  66.109 106.441  0.00  0.00      PROA C  
ATOM   4455  N   LEU A 571      77.365  71.517 103.642  0.00  0.00      PROA N  
ATOM   4456  CA  LEU A 571      76.308  72.204 102.921  0.00  0.00      PROA C  
ATOM   4457  C   LEU A 571      75.174  71.262 102.509  0.00  0.00      PROA C  
ATOM   4458  O   LEU A 571      75.405  70.162 102.004  0.00  0.00      PROA O  
ATOM   4459  CB  LEU A 571      76.865  72.908 101.657  0.00  0.00      PROA C  
ATOM   4460  CG  LEU A 571      78.082  73.831 101.884  0.00  0.00      PROA C  
ATOM   4461  CD1 LEU A 571      78.464  74.530 100.571  0.00  0.00      PROA C  
ATOM   4462  CD2 LEU A 571      77.815  74.862 102.986  0.00  0.00      PROA C  
ATOM   4463  N   ALA A 572      73.902  71.668 102.695  0.00  0.00      PROA N  
ATOM   4464  CA  ALA A 572      72.754  70.917 102.224  0.00  0.00      PROA C  
ATOM   4465  C   ALA A 572      72.654  70.923 100.700  0.00  0.00      PROA C  
ATOM   4466  O   ALA A 572      72.855  71.948 100.053  0.00  0.00      PROA O  
ATOM   4467  CB  ALA A 572      71.456  71.467 102.851  0.00  0.00      PROA C  
ATOM   4468  N   ARG A 573      72.384  69.767 100.061  0.00  0.00      PROA N  
ATOM   4469  CA  ARG A 573      72.098  69.717  98.633  0.00  0.00      PROA C  
ATOM   4470  C   ARG A 573      70.811  70.433  98.238  0.00  0.00      PROA C  
ATOM   4471  O   ARG A 573      70.763  71.172  97.255  0.00  0.00      PROA O  
ATOM   4472  CB  ARG A 573      72.096  68.259  98.113  0.00  0.00      PROA C  
ATOM   4473  CG  ARG A 573      73.488  67.597  98.197  0.00  0.00      PROA C  
ATOM   4474  CD  ARG A 573      73.538  66.206  97.549  0.00  0.00      PROA C  
ATOM   4475  NE  ARG A 573      74.956  65.716  97.622  0.00  0.00      PROA N  
ATOM   4476  CZ  ARG A 573      75.503  65.102  98.664  0.00  0.00      PROA C  
ATOM   4477  NH1 ARG A 573      74.847  64.850  99.774  0.00  0.00      PROA N1+
ATOM   4478  NH2 ARG A 573      76.761  64.720  98.591  0.00  0.00      PROA N  
ATOM   4479  N   ASN A 574      69.745  70.239  99.040  0.00  0.00      PROA N  
ATOM   4480  CA  ASN A 574      68.435  70.828  98.832  0.00  0.00      PROA C  
ATOM   4481  C   ASN A 574      68.274  72.081  99.690  0.00  0.00      PROA C  
ATOM   4482  O   ASN A 574      68.803  72.176 100.798  0.00  0.00      PROA O  
ATOM   4483  CB  ASN A 574      67.280  69.853  99.211  0.00  0.00      PROA C  
ATOM   4484  CG  ASN A 574      67.297  68.556  98.399  0.00  0.00      PROA C  
ATOM   4485  ND2 ASN A 574      66.376  67.634  98.771  0.00  0.00      PROA N  
ATOM   4486  OD1 ASN A 574      68.075  68.324  97.472  0.00  0.00      PROA O  
ATOM   4487  N   LEU A 575      67.523  73.080  99.192  0.00  0.00      PROA N  
ATOM   4488  CA  LEU A 575      67.137  74.267  99.930  0.00  0.00      PROA C  
ATOM   4489  C   LEU A 575      66.305  73.947 101.177  0.00  0.00      PROA C  
ATOM   4490  O   LEU A 575      65.338  73.180 101.138  0.00  0.00      PROA O  
ATOM   4491  CB  LEU A 575      66.373  75.236  98.987  0.00  0.00      PROA C  
ATOM   4492  CG  LEU A 575      65.959  76.598  99.582  0.00  0.00      PROA C  
ATOM   4493  CD1 LEU A 575      67.192  77.441  99.927  0.00  0.00      PROA C  
ATOM   4494  CD2 LEU A 575      65.062  77.365  98.598  0.00  0.00      PROA C  
ATOM   4495  N   MET A 576      66.676  74.535 102.325  0.00  0.00      PROA N  
ATOM   4496  CA  MET A 576      66.046  74.301 103.606  0.00  0.00      PROA C  
ATOM   4497  C   MET A 576      65.530  75.626 104.130  0.00  0.00      PROA C  
ATOM   4498  O   MET A 576      66.059  76.686 103.797  0.00  0.00      PROA O  
ATOM   4499  CB  MET A 576      67.048  73.728 104.649  0.00  0.00      PROA C  
ATOM   4500  CG  MET A 576      67.728  72.407 104.227  0.00  0.00      PROA C  
ATOM   4501  SD  MET A 576      66.601  71.006 103.947  0.00  0.00      PROA S  
ATOM   4502  CE  MET A 576      66.104  70.777 105.678  0.00  0.00      PROA C  
ATOM   4503  N   PHE A 577      64.482  75.612 104.968  0.00  0.00      PROA N  
ATOM   4504  CA  PHE A 577      63.999  76.824 105.592  0.00  0.00      PROA C  
ATOM   4505  C   PHE A 577      63.665  76.614 107.058  0.00  0.00      PROA C  
ATOM   4506  O   PHE A 577      63.381  75.508 107.523  0.00  0.00      PROA O  
ATOM   4507  CB  PHE A 577      62.807  77.457 104.823  0.00  0.00      PROA C  
ATOM   4508  CG  PHE A 577      61.523  76.653 104.852  0.00  0.00      PROA C  
ATOM   4509  CD1 PHE A 577      61.294  75.616 103.930  0.00  0.00      PROA C  
ATOM   4510  CD2 PHE A 577      60.480  77.022 105.719  0.00  0.00      PROA C  
ATOM   4511  CE1 PHE A 577      60.051  74.972 103.870  0.00  0.00      PROA C  
ATOM   4512  CE2 PHE A 577      59.236  76.384 105.660  0.00  0.00      PROA C  
ATOM   4513  CZ  PHE A 577      59.020  75.357 104.735  0.00  0.00      PROA C  
ATOM   4514  N   VAL A 578      63.739  77.713 107.823  0.00  0.00      PROA N  
ATOM   4515  CA  VAL A 578      63.458  77.778 109.241  0.00  0.00      PROA C  
ATOM   4516  C   VAL A 578      62.394  78.827 109.505  0.00  0.00      PROA C  
ATOM   4517  O   VAL A 578      62.407  79.914 108.925  0.00  0.00      PROA O  
ATOM   4518  CB  VAL A 578      64.686  78.093 110.098  0.00  0.00      PROA C  
ATOM   4519  CG1 VAL A 578      65.683  76.931 109.981  0.00  0.00      PROA C  
ATOM   4520  CG2 VAL A 578      65.377  79.408 109.684  0.00  0.00      PROA C  
ATOM   4521  N   ASP A 579      61.444  78.516 110.406  0.00  0.00      PROA N  
ATOM   4522  CA  ASP A 579      60.427  79.452 110.837  0.00  0.00      PROA C  
ATOM   4523  C   ASP A 579      60.786  79.919 112.245  0.00  0.00      PROA C  
ATOM   4524  O   ASP A 579      60.767  79.145 113.206  0.00  0.00      PROA O  
ATOM   4525  CB  ASP A 579      59.032  78.783 110.819  0.00  0.00      PROA C  
ATOM   4526  CG  ASP A 579      58.608  78.415 109.402  0.00  0.00      PROA C  
ATOM   4527  OD1 ASP A 579      58.911  79.170 108.440  0.00  0.00      PROA O  
ATOM   4528  OD2 ASP A 579      57.853  77.411 109.263  0.00  0.00      PROA O1-
ATOM   4529  N   ILE A 580      61.165  81.200 112.384  0.00  0.00      PROA N  
ATOM   4530  CA  ILE A 580      61.776  81.752 113.579  0.00  0.00      PROA C  
ATOM   4531  C   ILE A 580      61.044  83.015 114.061  0.00  0.00      PROA C  
ATOM   4532  O   ILE A 580      60.952  84.011 113.337  0.00  0.00      PROA O  
ATOM   4533  CB  ILE A 580      63.298  81.958 113.460  0.00  0.00      PROA C  
ATOM   4534  CG1 ILE A 580      63.834  82.190 112.025  0.00  0.00      PROA C  
ATOM   4535  CG2 ILE A 580      63.957  80.678 114.010  0.00  0.00      PROA C  
ATOM   4536  CD  ILE A 580      63.494  83.548 111.420  0.00  0.00      PROA C  
ATOM   4537  N   PRO A 581      60.467  83.042 115.265  0.00  0.00      PROA N  
ATOM   4538  CA  PRO A 581      60.008  84.269 115.909  0.00  0.00      PROA C  
ATOM   4539  C   PRO A 581      61.029  85.394 116.047  0.00  0.00      PROA C  
ATOM   4540  O   PRO A 581      62.187  85.140 116.390  0.00  0.00      PROA O  
ATOM   4541  CB  PRO A 581      59.481  83.790 117.270  0.00  0.00      PROA C  
ATOM   4542  CG  PRO A 581      58.971  82.379 116.973  0.00  0.00      PROA C  
ATOM   4543  CD  PRO A 581      60.026  81.852 116.003  0.00  0.00      PROA C  
ATOM   4544  N   ILE A 582      60.605  86.656 115.826  0.00  0.00      PROA N  
ATOM   4545  CA  ILE A 582      61.340  87.840 116.253  0.00  0.00      PROA C  
ATOM   4546  C   ILE A 582      61.473  87.900 117.769  0.00  0.00      PROA C  
ATOM   4547  O   ILE A 582      60.492  87.758 118.501  0.00  0.00      PROA O  
ATOM   4548  CB  ILE A 582      60.712  89.138 115.725  0.00  0.00      PROA C  
ATOM   4549  CG1 ILE A 582      60.840  89.241 114.186  0.00  0.00      PROA C  
ATOM   4550  CG2 ILE A 582      61.316  90.400 116.391  0.00  0.00      PROA C  
ATOM   4551  CD  ILE A 582      62.275  89.074 113.677  0.00  0.00      PROA C  
ATOM   4552  N   VAL A 583      62.694  88.124 118.284  0.00  0.00      PROA N  
ATOM   4553  CA  VAL A 583      62.930  88.287 119.707  0.00  0.00      PROA C  
ATOM   4554  C   VAL A 583      63.085  89.765 120.031  0.00  0.00      PROA C  
ATOM   4555  O   VAL A 583      63.367  90.595 119.164  0.00  0.00      PROA O  
ATOM   4556  CB  VAL A 583      64.107  87.474 120.244  0.00  0.00      PROA C  
ATOM   4557  CG1 VAL A 583      63.830  85.979 119.988  0.00  0.00      PROA C  
ATOM   4558  CG2 VAL A 583      65.440  87.908 119.609  0.00  0.00      PROA C  
ATOM   4559  N   ASP A 584      62.858  90.143 121.309  0.00  0.00      PROA N  
ATOM   4560  CA  ASP A 584      62.904  91.525 121.750  0.00  0.00      PROA C  
ATOM   4561  C   ASP A 584      64.262  92.194 121.480  0.00  0.00      PROA C  
ATOM   4562  O   ASP A 584      65.326  91.636 121.756  0.00  0.00      PROA O  
ATOM   4563  CB  ASP A 584      62.487  91.584 123.251  0.00  0.00      PROA C  
ATOM   4564  CG  ASP A 584      62.328  92.989 123.820  0.00  0.00      PROA C  
ATOM   4565  OD1 ASP A 584      62.169  93.968 123.047  0.00  0.00      PROA O  
ATOM   4566  OD2 ASP A 584      62.270  93.110 125.074  0.00  0.00      PROA O1-
ATOM   4567  N   HIS A 585      64.245  93.423 120.918  0.00  0.00      PROA N  
ATOM   4568  CA  HIS A 585      65.430  94.198 120.582  0.00  0.00      PROA C  
ATOM   4569  C   HIS A 585      66.310  94.490 121.787  0.00  0.00      PROA C  
ATOM   4570  O   HIS A 585      67.528  94.316 121.744  0.00  0.00      PROA O  
ATOM   4571  CB  HIS A 585      65.021  95.520 119.868  0.00  0.00      PROA C  
ATOM   4572  CG  HIS A 585      66.095  96.581 119.745  0.00  0.00      PROA C  
ATOM   4573  CD2 HIS A 585      66.928  96.875 118.707  0.00  0.00      PROA C  
ATOM   4574  ND1 HIS A 585      66.258  97.608 120.655  0.00  0.00      PROA N  
ATOM   4575  CE1 HIS A 585      67.188  98.453 120.147  0.00  0.00      PROA C  
ATOM   4576  NE2 HIS A 585      67.622  98.052 118.965  0.00  0.00      PROA N  
ATOM   4577  N   GLN A 586      65.694  94.884 122.921  0.00  0.00      PROA N  
ATOM   4578  CA  GLN A 586      66.385  95.095 124.179  0.00  0.00      PROA C  
ATOM   4579  C   GLN A 586      67.058  93.835 124.715  0.00  0.00      PROA C  
ATOM   4580  O   GLN A 586      68.213  93.865 125.145  0.00  0.00      PROA O  
ATOM   4581  CB  GLN A 586      65.410  95.677 125.236  0.00  0.00      PROA C  
ATOM   4582  CG  GLN A 586      65.997  95.962 126.645  0.00  0.00      PROA C  
ATOM   4583  CD  GLN A 586      67.146  96.978 126.636  0.00  0.00      PROA C  
ATOM   4584  NE2 GLN A 586      68.391  96.503 126.404  0.00  0.00      PROA N  
ATOM   4585  OE1 GLN A 586      66.944  98.178 126.848  0.00  0.00      PROA O  
ATOM   4586  N   LYS A 587      66.359  92.678 124.666  0.00  0.00      PROA N  
ATOM   4587  CA  LYS A 587      66.926  91.395 125.043  0.00  0.00      PROA C  
ATOM   4588  C   LYS A 587      68.106  90.982 124.170  0.00  0.00      PROA C  
ATOM   4589  O   LYS A 587      69.157  90.584 124.667  0.00  0.00      PROA O  
ATOM   4590  CB  LYS A 587      65.859  90.269 125.050  0.00  0.00      PROA C  
ATOM   4591  CG  LYS A 587      66.403  88.931 125.587  0.00  0.00      PROA C  
ATOM   4592  CD  LYS A 587      65.325  87.856 125.824  0.00  0.00      PROA C  
ATOM   4593  CE  LYS A 587      64.677  87.311 124.542  0.00  0.00      PROA C  
ATOM   4594  NZ  LYS A 587      63.769  86.178 124.861  0.00  0.00      PROA N1+
ATOM   4595  N   CYS A 588      67.983  91.124 122.834  0.00  0.00      PROA N  
ATOM   4596  CA  CYS A 588      69.065  90.861 121.895  0.00  0.00      PROA C  
ATOM   4597  C   CYS A 588      70.287  91.752 122.105  0.00  0.00      PROA C  
ATOM   4598  O   CYS A 588      71.428  91.287 122.135  0.00  0.00      PROA O  
ATOM   4599  CB  CYS A 588      68.564  91.019 120.436  0.00  0.00      PROA C  
ATOM   4600  SG  CYS A 588      69.740  90.407 119.184  0.00  0.00      PROA S  
ATOM   4601  N   ALA A 589      70.071  93.071 122.297  0.00  0.00      PROA N  
ATOM   4602  CA  ALA A 589      71.128  94.016 122.578  0.00  0.00      PROA C  
ATOM   4603  C   ALA A 589      71.886  93.736 123.874  0.00  0.00      PROA C  
ATOM   4604  O   ALA A 589      73.118  93.720 123.896  0.00  0.00      PROA O  
ATOM   4605  CB  ALA A 589      70.542  95.441 122.603  0.00  0.00      PROA C  
ATOM   4606  N   THR A 590      71.176  93.455 124.992  0.00  0.00      PROA N  
ATOM   4607  CA  THR A 590      71.824  93.086 126.254  0.00  0.00      PROA C  
ATOM   4608  C   THR A 590      72.530  91.738 126.184  0.00  0.00      PROA C  
ATOM   4609  O   THR A 590      73.611  91.567 126.747  0.00  0.00      PROA O  
ATOM   4610  CB  THR A 590      70.936  93.196 127.503  0.00  0.00      PROA C  
ATOM   4611  CG2 THR A 590      69.889  92.081 127.618  0.00  0.00      PROA C  
ATOM   4612  OG1 THR A 590      71.697  93.204 128.710  0.00  0.00      PROA O  
ATOM   4613  N   ALA A 591      71.967  90.752 125.451  0.00  0.00      PROA N  
ATOM   4614  CA  ALA A 591      72.545  89.436 125.252  0.00  0.00      PROA C  
ATOM   4615  C   ALA A 591      73.923  89.452 124.600  0.00  0.00      PROA C  
ATOM   4616  O   ALA A 591      74.845  88.769 125.044  0.00  0.00      PROA O  
ATOM   4617  CB  ALA A 591      71.598  88.583 124.391  0.00  0.00      PROA C  
ATOM   4618  N   TYR A 592      74.121  90.294 123.570  0.00  0.00      PROA N  
ATOM   4619  CA  TYR A 592      75.404  90.438 122.902  0.00  0.00      PROA C  
ATOM   4620  C   TYR A 592      76.280  91.528 123.527  0.00  0.00      PROA C  
ATOM   4621  O   TYR A 592      77.332  91.884 122.996  0.00  0.00      PROA O  
ATOM   4622  CB  TYR A 592      75.214  90.674 121.377  0.00  0.00      PROA C  
ATOM   4623  CG  TYR A 592      74.843  89.391 120.667  0.00  0.00      PROA C  
ATOM   4624  CD1 TYR A 592      75.776  88.338 120.606  0.00  0.00      PROA C  
ATOM   4625  CD2 TYR A 592      73.630  89.257 119.966  0.00  0.00      PROA C  
ATOM   4626  CE1 TYR A 592      75.505  87.180 119.864  0.00  0.00      PROA C  
ATOM   4627  CE2 TYR A 592      73.360  88.101 119.215  0.00  0.00      PROA C  
ATOM   4628  CZ  TYR A 592      74.303  87.066 119.158  0.00  0.00      PROA C  
ATOM   4629  OH  TYR A 592      74.068  85.918 118.371  0.00  0.00      PROA O  
ATOM   4630  N   THR A 593      75.896  92.050 124.712  0.00  0.00      PROA N  
ATOM   4631  CA  THR A 593      76.719  92.985 125.487  0.00  0.00      PROA C  
ATOM   4632  C   THR A 593      77.408  92.256 126.645  0.00  0.00      PROA C  
ATOM   4633  O   THR A 593      78.278  92.801 127.328  0.00  0.00      PROA O  
ATOM   4634  CB  THR A 593      75.899  94.190 125.981  0.00  0.00      PROA C  
ATOM   4635  CG2 THR A 593      76.727  95.228 126.758  0.00  0.00      PROA C  
ATOM   4636  OG1 THR A 593      75.361  94.905 124.872  0.00  0.00      PROA O  
ATOM   4637  N   LYS A 594      77.099  90.954 126.876  0.00  0.00      PROA N  
ATOM   4638  CA  LYS A 594      77.737  90.140 127.909  0.00  0.00      PROA C  
ATOM   4639  C   LYS A 594      79.251  90.004 127.723  0.00  0.00      PROA C  
ATOM   4640  O   LYS A 594      79.772  90.016 126.611  0.00  0.00      PROA O  
ATOM   4641  CB  LYS A 594      77.110  88.717 128.029  0.00  0.00      PROA C  
ATOM   4642  CG  LYS A 594      77.447  87.728 126.893  0.00  0.00      PROA C  
ATOM   4643  CD  LYS A 594      76.921  86.293 127.130  0.00  0.00      PROA C  
ATOM   4644  CE  LYS A 594      75.395  86.161 127.262  0.00  0.00      PROA C  
ATOM   4645  NZ  LYS A 594      75.007  84.741 127.475  0.00  0.00      PROA N1+
ATOM   4646  N   GLN A 595      80.025  89.893 128.820  0.00  0.00      PROA N  
ATOM   4647  CA  GLN A 595      81.460  89.651 128.754  0.00  0.00      PROA C  
ATOM   4648  C   GLN A 595      81.787  88.268 128.142  0.00  0.00      PROA C  
ATOM   4649  O   GLN A 595      81.102  87.299 128.492  0.00  0.00      PROA O  
ATOM   4650  CB  GLN A 595      82.040  89.726 130.194  0.00  0.00      PROA C  
ATOM   4651  CG  GLN A 595      83.583  89.853 130.316  0.00  0.00      PROA C  
ATOM   4652  CD  GLN A 595      84.162  91.109 129.655  0.00  0.00      PROA C  
ATOM   4653  NE2 GLN A 595      83.640  92.296 130.040  0.00  0.00      PROA N  
ATOM   4654  OE1 GLN A 595      85.074  91.050 128.826  0.00  0.00      PROA O  
ATOM   4655  N   PRO A 596      82.791  88.063 127.286  0.00  0.00      PROA N  
ATOM   4656  CA  PRO A 596      83.526  89.067 126.527  0.00  0.00      PROA C  
ATOM   4657  C   PRO A 596      82.891  89.327 125.156  0.00  0.00      PROA C  
ATOM   4658  O   PRO A 596      83.013  88.496 124.253  0.00  0.00      PROA O  
ATOM   4659  CB  PRO A 596      84.945  88.451 126.384  0.00  0.00      PROA C  
ATOM   4660  CG  PRO A 596      84.884  87.059 127.043  0.00  0.00      PROA C  
ATOM   4661  CD  PRO A 596      83.392  86.742 127.122  0.00  0.00      PROA C  
ATOM   4662  N   TYR A 597      82.257  90.497 124.955  0.00  0.00      PROA N  
ATOM   4663  CA  TYR A 597      81.788  90.971 123.659  0.00  0.00      PROA C  
ATOM   4664  C   TYR A 597      81.951  92.494 123.600  0.00  0.00      PROA C  
ATOM   4665  O   TYR A 597      81.818  93.151 124.640  0.00  0.00      PROA O  
ATOM   4666  CB  TYR A 597      80.295  90.632 123.343  0.00  0.00      PROA C  
ATOM   4667  CG  TYR A 597      80.083  89.216 122.864  0.00  0.00      PROA C  
ATOM   4668  CD1 TYR A 597      80.160  88.923 121.490  0.00  0.00      PROA C  
ATOM   4669  CD2 TYR A 597      79.686  88.195 123.745  0.00  0.00      PROA C  
ATOM   4670  CE1 TYR A 597      79.866  87.638 121.012  0.00  0.00      PROA C  
ATOM   4671  CE2 TYR A 597      79.395  86.908 123.274  0.00  0.00      PROA C  
ATOM   4672  CZ  TYR A 597      79.485  86.630 121.905  0.00  0.00      PROA C  
ATOM   4673  OH  TYR A 597      79.183  85.341 121.416  0.00  0.00      PROA O  
ATOM   4674  N   PRO A 598      82.269  93.118 122.461  0.00  0.00      PROA N  
ATOM   4675  CA  PRO A 598      82.174  94.568 122.297  0.00  0.00      PROA C  
ATOM   4676  C   PRO A 598      80.764  95.127 122.496  0.00  0.00      PROA C  
ATOM   4677  O   PRO A 598      79.779  94.511 122.079  0.00  0.00      PROA O  
ATOM   4678  CB  PRO A 598      82.702  94.807 120.871  0.00  0.00      PROA C  
ATOM   4679  CG  PRO A 598      82.309  93.536 120.115  0.00  0.00      PROA C  
ATOM   4680  CD  PRO A 598      82.484  92.444 121.173  0.00  0.00      PROA C  
ATOM   4681  N   GLY A 599      80.641  96.309 123.138  0.00  0.00      PROA N  
ATOM   4682  CA  GLY A 599      79.386  97.055 123.234  0.00  0.00      PROA C  
ATOM   4683  C   GLY A 599      78.888  97.621 121.920  0.00  0.00      PROA C  
ATOM   4684  O   GLY A 599      79.657  97.851 120.984  0.00  0.00      PROA O  
ATOM   4685  N   ALA A 600      77.564  97.877 121.840  0.00  0.00      PROA N  
ATOM   4686  CA  ALA A 600      76.899  98.588 120.758  0.00  0.00      PROA C  
ATOM   4687  C   ALA A 600      76.854  97.833 119.426  0.00  0.00      PROA C  
ATOM   4688  O   ALA A 600      76.573  98.404 118.370  0.00  0.00      PROA O  
ATOM   4689  CB  ALA A 600      77.435 100.032 120.605  0.00  0.00      PROA C  
ATOM   4690  N   LYS A 601      77.125  96.510 119.446  0.00  0.00      PROA N  
ATOM   4691  CA  LYS A 601      77.127  95.666 118.263  0.00  0.00      PROA C  
ATOM   4692  C   LYS A 601      75.741  95.529 117.623  0.00  0.00      PROA C  
ATOM   4693  O   LYS A 601      75.597  95.578 116.402  0.00  0.00      PROA O  
ATOM   4694  CB  LYS A 601      77.746  94.284 118.583  0.00  0.00      PROA C  
ATOM   4695  CG  LYS A 601      78.258  93.562 117.326  0.00  0.00      PROA C  
ATOM   4696  CD  LYS A 601      78.976  92.238 117.645  0.00  0.00      PROA C  
ATOM   4697  CE  LYS A 601      79.491  91.523 116.386  0.00  0.00      PROA C  
ATOM   4698  NZ  LYS A 601      80.151  90.239 116.734  0.00  0.00      PROA N1+
ATOM   4699  N   VAL A 602      74.674  95.401 118.447  0.00  0.00      PROA N  
ATOM   4700  CA  VAL A 602      73.296  95.399 117.971  0.00  0.00      PROA C  
ATOM   4701  C   VAL A 602      72.799  96.839 117.853  0.00  0.00      PROA C  
ATOM   4702  O   VAL A 602      72.587  97.537 118.850  0.00  0.00      PROA O  
ATOM   4703  CB  VAL A 602      72.349  94.589 118.861  0.00  0.00      PROA C  
ATOM   4704  CG1 VAL A 602      70.912  94.611 118.296  0.00  0.00      PROA C  
ATOM   4705  CG2 VAL A 602      72.836  93.129 118.952  0.00  0.00      PROA C  
ATOM   4706  N   THR A 603      72.635  97.337 116.613  0.00  0.00      PROA N  
ATOM   4707  CA  THR A 603      72.215  98.707 116.327  0.00  0.00      PROA C  
ATOM   4708  C   THR A 603      70.705  98.811 116.137  0.00  0.00      PROA C  
ATOM   4709  O   THR A 603      69.969  97.822 116.108  0.00  0.00      PROA O  
ATOM   4710  CB  THR A 603      72.956  99.358 115.143  0.00  0.00      PROA C  
ATOM   4711  CG2 THR A 603      74.463  99.101 115.293  0.00  0.00      PROA C  
ATOM   4712  OG1 THR A 603      72.549  98.866 113.870  0.00  0.00      PROA O  
ATOM   4713  N   VAL A 604      70.194 100.054 115.979  0.00  0.00      PROA N  
ATOM   4714  CA  VAL A 604      68.782 100.346 115.738  0.00  0.00      PROA C  
ATOM   4715  C   VAL A 604      68.359  99.903 114.331  0.00  0.00      PROA C  
ATOM   4716  O   VAL A 604      67.183  99.698 114.028  0.00  0.00      PROA O  
ATOM   4717  CB  VAL A 604      68.511 101.839 115.969  0.00  0.00      PROA C  
ATOM   4718  CG1 VAL A 604      67.041 102.219 115.691  0.00  0.00      PROA C  
ATOM   4719  CG2 VAL A 604      68.850 102.186 117.434  0.00  0.00      PROA C  
ATOM   4720  N   ASN A 605      69.346  99.659 113.445  0.00  0.00      PROA N  
ATOM   4721  CA  ASN A 605      69.145  99.214 112.079  0.00  0.00      PROA C  
ATOM   4722  C   ASN A 605      69.142  97.690 111.973  0.00  0.00      PROA C  
ATOM   4723  O   ASN A 605      69.211  97.120 110.884  0.00  0.00      PROA O  
ATOM   4724  CB  ASN A 605      70.279  99.747 111.172  0.00  0.00      PROA C  
ATOM   4725  CG  ASN A 605      70.326 101.270 111.230  0.00  0.00      PROA C  
ATOM   4726  ND2 ASN A 605      71.530 101.834 111.476  0.00  0.00      PROA N  
ATOM   4727  OD1 ASN A 605      69.307 101.954 111.080  0.00  0.00      PROA O  
ATOM   4728  N   MET A 606      69.043  96.991 113.112  0.00  0.00      PROA N  
ATOM   4729  CA  MET A 606      69.027  95.550 113.181  0.00  0.00      PROA C  
ATOM   4730  C   MET A 606      67.774  95.043 113.880  0.00  0.00      PROA C  
ATOM   4731  O   MET A 606      67.183  95.714 114.729  0.00  0.00      PROA O  
ATOM   4732  CB  MET A 606      70.271  95.011 113.926  0.00  0.00      PROA C  
ATOM   4733  CG  MET A 606      71.601  95.367 113.237  0.00  0.00      PROA C  
ATOM   4734  SD  MET A 606      73.051  94.868 114.200  0.00  0.00      PROA S  
ATOM   4735  CE  MET A 606      74.259  95.573 113.054  0.00  0.00      PROA C  
ATOM   4736  N   LEU A 607      67.349  93.817 113.538  0.00  0.00      PROA N  
ATOM   4737  CA  LEU A 607      66.345  93.083 114.282  0.00  0.00      PROA C  
ATOM   4738  C   LEU A 607      66.875  91.671 114.474  0.00  0.00      PROA C  
ATOM   4739  O   LEU A 607      67.792  91.231 113.777  0.00  0.00      PROA O  
ATOM   4740  CB  LEU A 607      64.919  93.121 113.645  0.00  0.00      PROA C  
ATOM   4741  CG  LEU A 607      64.592  92.177 112.462  0.00  0.00      PROA C  
ATOM   4742  CD1 LEU A 607      63.081  92.204 112.174  0.00  0.00      PROA C  
ATOM   4743  CD2 LEU A 607      65.336  92.532 111.170  0.00  0.00      PROA C  
ATOM   4744  N   CYS A 608      66.353  90.940 115.479  0.00  0.00      PROA N  
ATOM   4745  CA  CYS A 608      66.908  89.658 115.880  0.00  0.00      PROA C  
ATOM   4746  C   CYS A 608      65.854  88.567 115.883  0.00  0.00      PROA C  
ATOM   4747  O   CYS A 608      64.692  88.793 116.223  0.00  0.00      PROA O  
ATOM   4748  CB  CYS A 608      67.544  89.703 117.289  0.00  0.00      PROA C  
ATOM   4749  SG  CYS A 608      68.864  90.941 117.440  0.00  0.00      PROA S  
ATOM   4750  N   ALA A 609      66.249  87.333 115.524  0.00  0.00      PROA N  
ATOM   4751  CA  ALA A 609      65.342  86.208 115.480  0.00  0.00      PROA C  
ATOM   4752  C   ALA A 609      66.061  84.910 115.812  0.00  0.00      PROA C  
ATOM   4753  O   ALA A 609      67.275  84.783 115.646  0.00  0.00      PROA O  
ATOM   4754  CB  ALA A 609      64.700  86.074 114.086  0.00  0.00      PROA C  
ATOM   4755  N   GLY A 610      65.321  83.895 116.297  0.00  0.00      PROA N  
ATOM   4756  CA  GLY A 610      65.897  82.580 116.551  0.00  0.00      PROA C  
ATOM   4757  C   GLY A 610      65.109  81.766 117.544  0.00  0.00      PROA C  
ATOM   4758  O   GLY A 610      64.465  82.293 118.451  0.00  0.00      PROA O  
ATOM   4759  N   LEU A 611      65.152  80.426 117.391  0.00  0.00      PROA N  
ATOM   4760  CA  LEU A 611      64.588  79.473 118.335  0.00  0.00      PROA C  
ATOM   4761  C   LEU A 611      65.339  79.423 119.668  0.00  0.00      PROA C  
ATOM   4762  O   LEU A 611      66.554  79.627 119.736  0.00  0.00      PROA O  
ATOM   4763  CB  LEU A 611      64.521  78.029 117.757  0.00  0.00      PROA C  
ATOM   4764  CG  LEU A 611      63.689  77.859 116.466  0.00  0.00      PROA C  
ATOM   4765  CD1 LEU A 611      63.716  76.399 115.988  0.00  0.00      PROA C  
ATOM   4766  CD2 LEU A 611      62.235  78.325 116.638  0.00  0.00      PROA C  
ATOM   4767  N   ASP A 612      64.620  79.124 120.773  0.00  0.00      PROA N  
ATOM   4768  CA  ASP A 612      65.212  78.869 122.080  0.00  0.00      PROA C  
ATOM   4769  C   ASP A 612      66.153  77.656 122.090  0.00  0.00      PROA C  
ATOM   4770  O   ASP A 612      67.257  77.700 122.637  0.00  0.00      PROA O  
ATOM   4771  CB  ASP A 612      64.096  78.630 123.140  0.00  0.00      PROA C  
ATOM   4772  CG  ASP A 612      63.225  79.853 123.394  0.00  0.00      PROA C  
ATOM   4773  OD1 ASP A 612      63.614  81.001 123.064  0.00  0.00      PROA O  
ATOM   4774  OD2 ASP A 612      62.151  79.674 124.031  0.00  0.00      PROA O1-
ATOM   4775  N   ARG A 613      65.719  76.544 121.458  0.00  0.00      PROA N  
ATOM   4776  CA  ARG A 613      66.455  75.291 121.418  0.00  0.00      PROA C  
ATOM   4777  C   ARG A 613      66.284  74.594 120.072  0.00  0.00      PROA C  
ATOM   4778  O   ARG A 613      65.887  73.431 119.978  0.00  0.00      PROA O  
ATOM   4779  CB  ARG A 613      66.066  74.336 122.584  0.00  0.00      PROA C  
ATOM   4780  CG  ARG A 613      66.496  74.838 123.979  0.00  0.00      PROA C  
ATOM   4781  CD  ARG A 613      66.247  73.817 125.098  0.00  0.00      PROA C  
ATOM   4782  NE  ARG A 613      66.774  74.400 126.377  0.00  0.00      PROA N  
ATOM   4783  CZ  ARG A 613      68.037  74.336 126.784  0.00  0.00      PROA C  
ATOM   4784  NH1 ARG A 613      68.983  73.737 126.095  0.00  0.00      PROA N1+
ATOM   4785  NH2 ARG A 613      68.370  74.893 127.931  0.00  0.00      PROA N  
ATOM   4786  N   GLY A 614      66.591  75.305 118.969  0.00  0.00      PROA N  
ATOM   4787  CA  GLY A 614      66.678  74.707 117.639  0.00  0.00      PROA C  
ATOM   4788  C   GLY A 614      67.987  73.982 117.430  0.00  0.00      PROA C  
ATOM   4789  O   GLY A 614      69.058  74.558 117.620  0.00  0.00      PROA O  
ATOM   4790  N   GLY A 615      67.944  72.696 117.010  0.00  0.00      PROA N  
ATOM   4791  CA  GLY A 615      69.121  71.923 116.588  0.00  0.00      PROA C  
ATOM   4792  C   GLY A 615      69.862  72.511 115.408  0.00  0.00      PROA C  
ATOM   4793  O   GLY A 615      69.423  73.482 114.800  0.00  0.00      PROA O  
ATOM   4794  N   LYS A 616      71.000  71.908 115.003  0.00  0.00      PROA N  
ATOM   4795  CA  LYS A 616      71.936  72.494 114.043  0.00  0.00      PROA C  
ATOM   4796  C   LYS A 616      71.361  72.627 112.628  0.00  0.00      PROA C  
ATOM   4797  O   LYS A 616      71.789  73.452 111.818  0.00  0.00      PROA O  
ATOM   4798  CB  LYS A 616      73.224  71.629 114.015  0.00  0.00      PROA C  
ATOM   4799  CG  LYS A 616      74.437  72.251 113.295  0.00  0.00      PROA C  
ATOM   4800  CD  LYS A 616      74.980  73.509 114.002  0.00  0.00      PROA C  
ATOM   4801  CE  LYS A 616      76.309  74.015 113.412  0.00  0.00      PROA C  
ATOM   4802  NZ  LYS A 616      76.860  75.140 114.216  0.00  0.00      PROA N1+
ATOM   4803  N   ASP A 617      70.307  71.843 112.323  0.00  0.00      PROA N  
ATOM   4804  CA  ASP A 617      69.484  71.959 111.134  0.00  0.00      PROA C  
ATOM   4805  C   ASP A 617      68.824  73.351 111.020  0.00  0.00      PROA C  
ATOM   4806  O   ASP A 617      68.705  73.939 109.944  0.00  0.00      PROA O  
ATOM   4807  CB  ASP A 617      68.439  70.809 111.188  0.00  0.00      PROA C  
ATOM   4808  CG  ASP A 617      67.760  70.529 109.857  0.00  0.00      PROA C  
ATOM   4809  OD1 ASP A 617      68.277  70.939 108.786  0.00  0.00      PROA O  
ATOM   4810  OD2 ASP A 617      66.736  69.793 109.868  0.00  0.00      PROA O1-
ATOM   4811  N   SER A 618      68.416  73.926 112.168  0.00  0.00      PROA N  
ATOM   4812  CA  SER A 618      67.845  75.257 112.277  0.00  0.00      PROA C  
ATOM   4813  C   SER A 618      68.824  76.292 112.826  0.00  0.00      PROA C  
ATOM   4814  O   SER A 618      69.199  76.271 113.997  0.00  0.00      PROA O  
ATOM   4815  CB  SER A 618      66.570  75.293 113.162  0.00  0.00      PROA C  
ATOM   4816  OG  SER A 618      66.774  74.578 114.381  0.00  0.00      PROA O  
ATOM   4817  N   CYS A 619      69.230  77.259 111.982  0.00  0.00      PROA N  
ATOM   4818  CA  CYS A 619      70.173  78.315 112.323  0.00  0.00      PROA C  
ATOM   4819  C   CYS A 619      69.716  79.593 111.628  0.00  0.00      PROA C  
ATOM   4820  O   CYS A 619      68.700  79.613 110.936  0.00  0.00      PROA O  
ATOM   4821  CB  CYS A 619      71.630  77.972 111.884  0.00  0.00      PROA C  
ATOM   4822  SG  CYS A 619      72.445  76.693 112.901  0.00  0.00      PROA S  
ATOM   4823  N   ARG A 620      70.447  80.713 111.822  0.00  0.00      PROA N  
ATOM   4824  CA  ARG A 620      70.086  82.030 111.315  0.00  0.00      PROA C  
ATOM   4825  C   ARG A 620      69.889  82.163 109.806  0.00  0.00      PROA C  
ATOM   4826  O   ARG A 620      69.003  82.898 109.366  0.00  0.00      PROA O  
ATOM   4827  CB  ARG A 620      71.057  83.123 111.834  0.00  0.00      PROA C  
ATOM   4828  CG  ARG A 620      72.559  82.907 111.543  0.00  0.00      PROA C  
ATOM   4829  CD  ARG A 620      73.422  83.986 112.211  0.00  0.00      PROA C  
ATOM   4830  NE  ARG A 620      74.869  83.647 112.009  0.00  0.00      PROA N  
ATOM   4831  CZ  ARG A 620      75.654  84.168 111.076  0.00  0.00      PROA C  
ATOM   4832  NH1 ARG A 620      75.186  84.845 110.054  0.00  0.00      PROA N1+
ATOM   4833  NH2 ARG A 620      76.957  84.013 111.180  0.00  0.00      PROA N  
ATOM   4834  N   GLY A 621      70.698  81.448 108.990  0.00  0.00      PROA N  
ATOM   4835  CA  GLY A 621      70.553  81.384 107.536  0.00  0.00      PROA C  
ATOM   4836  C   GLY A 621      71.834  81.657 106.796  0.00  0.00      PROA C  
ATOM   4837  O   GLY A 621      72.873  81.964 107.380  0.00  0.00      PROA O  
ATOM   4838  N   ASP A 622      71.788  81.530 105.456  0.00  0.00      PROA N  
ATOM   4839  CA  ASP A 622      72.872  81.905 104.564  0.00  0.00      PROA C  
ATOM   4840  C   ASP A 622      73.081  83.419 104.528  0.00  0.00      PROA C  
ATOM   4841  O   ASP A 622      72.129  84.181 104.358  0.00  0.00      PROA O  
ATOM   4842  CB  ASP A 622      72.602  81.437 103.108  0.00  0.00      PROA C  
ATOM   4843  CG  ASP A 622      72.482  79.930 102.955  0.00  0.00      PROA C  
ATOM   4844  OD1 ASP A 622      72.768  79.161 103.907  0.00  0.00      PROA O  
ATOM   4845  OD2 ASP A 622      72.119  79.491 101.832  0.00  0.00      PROA O1-
ATOM   4846  N   ALA A 623      74.337  83.894 104.658  0.00  0.00      PROA N  
ATOM   4847  CA  ALA A 623      74.717  85.288 104.551  0.00  0.00      PROA C  
ATOM   4848  C   ALA A 623      74.146  86.015 103.335  0.00  0.00      PROA C  
ATOM   4849  O   ALA A 623      74.307  85.598 102.186  0.00  0.00      PROA O  
ATOM   4850  CB  ALA A 623      76.249  85.426 104.543  0.00  0.00      PROA C  
ATOM   4851  N   GLY A 624      73.427  87.127 103.591  0.00  0.00      PROA N  
ATOM   4852  CA  GLY A 624      72.745  87.895 102.564  0.00  0.00      PROA C  
ATOM   4853  C   GLY A 624      71.365  87.406 102.194  0.00  0.00      PROA C  
ATOM   4854  O   GLY A 624      70.636  88.094 101.480  0.00  0.00      PROA O  
ATOM   4855  N   GLY A 625      70.954  86.217 102.681  0.00  0.00      PROA N  
ATOM   4856  CA  GLY A 625      69.598  85.695 102.549  0.00  0.00      PROA C  
ATOM   4857  C   GLY A 625      68.530  86.564 103.176  0.00  0.00      PROA C  
ATOM   4858  O   GLY A 625      68.783  87.327 104.109  0.00  0.00      PROA O  
ATOM   4859  N   ALA A 626      67.281  86.450 102.697  0.00  0.00      PROA N  
ATOM   4860  CA  ALA A 626      66.183  87.235 103.220  0.00  0.00      PROA C  
ATOM   4861  C   ALA A 626      65.448  86.545 104.367  0.00  0.00      PROA C  
ATOM   4862  O   ALA A 626      65.137  85.352 104.332  0.00  0.00      PROA O  
ATOM   4863  CB  ALA A 626      65.181  87.593 102.107  0.00  0.00      PROA C  
ATOM   4864  N   LEU A 627      65.141  87.333 105.410  0.00  0.00      PROA N  
ATOM   4865  CA  LEU A 627      64.198  87.022 106.459  0.00  0.00      PROA C  
ATOM   4866  C   LEU A 627      62.842  87.551 106.032  0.00  0.00      PROA C  
ATOM   4867  O   LEU A 627      62.654  88.758 105.850  0.00  0.00      PROA O  
ATOM   4868  CB  LEU A 627      64.659  87.658 107.799  0.00  0.00      PROA C  
ATOM   4869  CG  LEU A 627      63.625  87.751 108.939  0.00  0.00      PROA C  
ATOM   4870  CD1 LEU A 627      63.184  86.370 109.424  0.00  0.00      PROA C  
ATOM   4871  CD2 LEU A 627      64.203  88.551 110.117  0.00  0.00      PROA C  
ATOM   4872  N   VAL A 628      61.877  86.646 105.811  0.00  0.00      PROA N  
ATOM   4873  CA  VAL A 628      60.653  86.953 105.100  0.00  0.00      PROA C  
ATOM   4874  C   VAL A 628      59.440  86.831 106.012  0.00  0.00      PROA C  
ATOM   4875  O   VAL A 628      59.362  85.972 106.893  0.00  0.00      PROA O  
ATOM   4876  CB  VAL A 628      60.481  86.135 103.813  0.00  0.00      PROA C  
ATOM   4877  CG1 VAL A 628      61.816  86.132 103.045  0.00  0.00      PROA C  
ATOM   4878  CG2 VAL A 628      60.041  84.681 104.046  0.00  0.00      PROA C  
ATOM   4879  N   PHE A 629      58.468  87.739 105.831  0.00  0.00      PROA N  
ATOM   4880  CA  PHE A 629      57.241  87.820 106.599  0.00  0.00      PROA C  
ATOM   4881  C   PHE A 629      56.047  87.796 105.663  0.00  0.00      PROA C  
ATOM   4882  O   PHE A 629      56.129  88.242 104.520  0.00  0.00      PROA O  
ATOM   4883  CB  PHE A 629      57.155  89.125 107.428  0.00  0.00      PROA C  
ATOM   4884  CG  PHE A 629      58.193  89.121 108.508  0.00  0.00      PROA C  
ATOM   4885  CD1 PHE A 629      57.915  88.506 109.739  0.00  0.00      PROA C  
ATOM   4886  CD2 PHE A 629      59.433  89.756 108.322  0.00  0.00      PROA C  
ATOM   4887  CE1 PHE A 629      58.867  88.503 110.763  0.00  0.00      PROA C  
ATOM   4888  CE2 PHE A 629      60.392  89.749 109.341  0.00  0.00      PROA C  
ATOM   4889  CZ  PHE A 629      60.106  89.116 110.556  0.00  0.00      PROA C  
ATOM   4890  N   LEU A 630      54.899  87.261 106.125  0.00  0.00      PROA N  
ATOM   4891  CA  LEU A 630      53.692  87.169 105.322  0.00  0.00      PROA C  
ATOM   4892  C   LEU A 630      52.745  88.307 105.677  0.00  0.00      PROA C  
ATOM   4893  O   LEU A 630      52.265  88.422 106.807  0.00  0.00      PROA O  
ATOM   4894  CB  LEU A 630      53.026  85.780 105.528  0.00  0.00      PROA C  
ATOM   4895  CG  LEU A 630      51.801  85.409 104.651  0.00  0.00      PROA C  
ATOM   4896  CD1 LEU A 630      50.461  85.826 105.278  0.00  0.00      PROA C  
ATOM   4897  CD2 LEU A 630      51.912  85.909 103.204  0.00  0.00      PROA C  
ATOM   4898  N   ASP A 631      52.460  89.202 104.706  0.00  0.00      PROA N  
ATOM   4899  CA  ASP A 631      51.471  90.252 104.823  0.00  0.00      PROA C  
ATOM   4900  C   ASP A 631      50.068  89.653 104.895  0.00  0.00      PROA C  
ATOM   4901  O   ASP A 631      49.564  89.114 103.913  0.00  0.00      PROA O  
ATOM   4902  CB  ASP A 631      51.663  91.278 103.670  0.00  0.00      PROA C  
ATOM   4903  CG  ASP A 631      50.792  92.513 103.778  0.00  0.00      PROA C  
ATOM   4904  OD1 ASP A 631      49.542  92.407 103.669  0.00  0.00      PROA O  
ATOM   4905  OD2 ASP A 631      51.343  93.634 103.932  0.00  0.00      PROA O1-
ATOM   4906  N   ASN A 632      49.108  90.208 106.386  1.00 26.97      PROA N  
ATOM   4907  CA  ASN A 632      48.475  88.897 106.626  1.00 26.97      PROA C  
ATOM   4908  C   ASN A 632      48.091  88.137 105.354  1.00 26.97      PROA C  
ATOM   4909  O   ASN A 632      48.904  87.392 104.735  1.00 26.97      PROA O  
ATOM   4910  CB  ASN A 632      47.165  89.336 107.309  1.00 26.97      PROA C  
ATOM   4911  CG  ASN A 632      46.395  88.198 107.957  1.00 26.97      PROA C  
ATOM   4912  ND2 ASN A 632      45.940  88.442 109.166  1.00 26.97      PROA N  
ATOM   4913  OD1 ASN A 632      46.126  87.161 107.306  1.00 26.97      PROA O  
ATOM   4914  N   GLU A 633      46.946  90.957 105.253  0.00  0.00      PROA N  
ATOM   4915  CA  GLU A 633      45.965  91.649 104.436  0.00  0.00      PROA C  
ATOM   4916  C   GLU A 633      46.049  91.330 102.945  0.00  0.00      PROA C  
ATOM   4917  O   GLU A 633      45.040  91.060 102.290  0.00  0.00      PROA O  
ATOM   4918  CB  GLU A 633      46.084  93.186 104.620  0.00  0.00      PROA C  
ATOM   4919  CG  GLU A 633      45.776  93.662 106.062  0.00  0.00      PROA C  
ATOM   4920  CD  GLU A 633      45.775  95.182 106.169  0.00  0.00      PROA C  
ATOM   4921  OE1 GLU A 633      46.838  95.805 105.897  0.00  0.00      PROA O  
ATOM   4922  OE2 GLU A 633      44.723  95.775 106.529  0.00  0.00      PROA O1-
ATOM   4923  N   THR A 634      47.269  91.334 102.374  0.00  0.00      PROA N  
ATOM   4924  CA  THR A 634      47.449  91.191 100.929  0.00  0.00      PROA C  
ATOM   4925  C   THR A 634      47.840  89.781 100.519  0.00  0.00      PROA C  
ATOM   4926  O   THR A 634      47.795  89.433  99.339  0.00  0.00      PROA O  
ATOM   4927  CB  THR A 634      48.496  92.156 100.366  0.00  0.00      PROA C  
ATOM   4928  CG2 THR A 634      48.042  93.605 100.602  0.00  0.00      PROA C  
ATOM   4929  OG1 THR A 634      49.763  92.017 100.992  0.00  0.00      PROA O  
ATOM   4930  N   GLN A 635      48.204  88.926 101.494  0.00  0.00      PROA N  
ATOM   4931  CA  GLN A 635      48.685  87.568 101.311  0.00  0.00      PROA C  
ATOM   4932  C   GLN A 635      49.985  87.484 100.507  0.00  0.00      PROA C  
ATOM   4933  O   GLN A 635      50.194  86.583  99.692  0.00  0.00      PROA O  
ATOM   4934  CB  GLN A 635      47.584  86.589 100.819  0.00  0.00      PROA C  
ATOM   4935  CG  GLN A 635      46.403  86.471 101.816  0.00  0.00      PROA C  
ATOM   4936  CD  GLN A 635      45.313  85.521 101.317  0.00  0.00      PROA C  
ATOM   4937  NE2 GLN A 635      45.626  84.205 101.276  0.00  0.00      PROA N  
ATOM   4938  OE1 GLN A 635      44.198  85.929 100.975  0.00  0.00      PROA O
[truncated: 552,727 more chars]
