# Supplementary material for: Flexibility in Mannan-Binding Lectin-Associated Serine Proteases-1 and -2 Provides Insight on Lectin Pathway Activation
Source: Structure. 2017 Feb 7;25(2):364–75. doi: 10.1016/j.str.2016.12.014 (PMC5300068; doi:10.1016/j.str.2016.12.014)
Supplement: Data S6. The Ten Best-Fit Structures for Full-Length Activated MASP-2 from SASSIE Modeling, Figures 5F, 6F and 7F [file mmc7.zip › fit04.pdb]

ATOM      1  N   HIS A   1     -36.391  78.892 -41.266  0.00  0.00      PROA N  
ATOM      2  CA  HIS A   1     -37.302  79.343 -42.385  0.00  0.00      PROA C  
ATOM      3  C   HIS A   1     -38.642  78.614 -42.428  0.00  0.00      PROA C  
ATOM      4  O   HIS A   1     -39.658  79.122 -41.952  0.00  0.00      PROA O  
ATOM      5  CB  HIS A   1     -36.565  79.250 -43.759  0.00  0.00      PROA C  
ATOM      6  CG  HIS A   1     -35.398  80.201 -43.893  0.00  0.00      PROA C  
ATOM      7  CD2 HIS A   1     -34.071  79.945 -44.074  0.00  0.00      PROA C  
ATOM      8  ND1 HIS A   1     -35.527  81.574 -43.956  0.00  0.00      PROA N  
ATOM      9  CE1 HIS A   1     -34.286  82.087 -44.153  0.00  0.00      PROA C  
ATOM     10  NE2 HIS A   1     -33.369  81.134 -44.231  0.00  0.00      PROA N  
ATOM     11  N   HIS A   2     -38.687  77.388 -42.993  0.00  0.00      PROA N  
ATOM     12  CA  HIS A   2     -39.911  76.614 -43.139  0.00  0.00      PROA C  
ATOM     13  C   HIS A   2     -39.632  75.176 -42.732  0.00  0.00      PROA C  
ATOM     14  O   HIS A   2     -38.785  74.498 -43.317  0.00  0.00      PROA O  
ATOM     15  CB  HIS A   2     -40.413  76.678 -44.611  0.00  0.00      PROA C  
ATOM     16  CG  HIS A   2     -41.764  76.056 -44.879  0.00  0.00      PROA C  
ATOM     17  CD2 HIS A   2     -42.988  76.649 -44.971  0.00  0.00      PROA C  
ATOM     18  ND1 HIS A   2     -41.951  74.752 -45.291  0.00  0.00      PROA N  
ATOM     19  CE1 HIS A   2     -43.267  74.605 -45.583  0.00  0.00      PROA C  
ATOM     20  NE2 HIS A   2     -43.938  75.731 -45.403  0.00  0.00      PROA N  
ATOM     21  N   HIS A   3     -40.327  74.673 -41.693  0.00  0.00      PROA N  
ATOM     22  CA  HIS A   3     -40.274  73.281 -41.272  0.00  0.00      PROA C  
ATOM     23  C   HIS A   3     -40.698  72.299 -42.365  0.00  0.00      PROA C  
ATOM     24  O   HIS A   3     -41.567  72.589 -43.191  0.00  0.00      PROA O  
ATOM     25  CB  HIS A   3     -41.114  73.060 -39.982  0.00  0.00      PROA C  
ATOM     26  CG  HIS A   3     -41.125  71.645 -39.453  0.00  0.00      PROA C  
ATOM     27  CD2 HIS A   3     -40.309  71.050 -38.538  0.00  0.00      PROA C  
ATOM     28  ND1 HIS A   3     -42.129  70.730 -39.707  0.00  0.00      PROA N  
ATOM     29  CE1 HIS A   3     -41.864  69.625 -38.967  0.00  0.00      PROA C  
ATOM     30  NE2 HIS A   3     -40.769  69.773 -38.238  0.00  0.00      PROA N  
ATOM     31  N   HIS A   4     -40.071  71.102 -42.405  0.00  0.00      PROA N  
ATOM     32  CA  HIS A   4     -40.360  70.063 -43.381  0.00  0.00      PROA C  
ATOM     33  C   HIS A   4     -41.671  69.339 -43.089  0.00  0.00      PROA C  
ATOM     34  O   HIS A   4     -41.721  68.203 -42.614  0.00  0.00      PROA O  
ATOM     35  CB  HIS A   4     -39.188  69.055 -43.509  0.00  0.00      PROA C  
ATOM     36  CG  HIS A   4     -39.402  67.985 -44.554  0.00  0.00      PROA C  
ATOM     37  CD2 HIS A   4     -39.592  66.643 -44.411  0.00  0.00      PROA C  
ATOM     38  ND1 HIS A   4     -39.335  68.213 -45.913  0.00  0.00      PROA N  
ATOM     39  CE1 HIS A   4     -39.499  67.017 -46.530  0.00  0.00      PROA C  
ATOM     40  NE2 HIS A   4     -39.658  66.031 -45.658  0.00  0.00      PROA N  
ATOM     41  N   HIS A   5     -42.795  70.020 -43.368  0.00  0.00      PROA N  
ATOM     42  CA  HIS A   5     -44.133  69.463 -43.374  0.00  0.00      PROA C  
ATOM     43  C   HIS A   5     -44.252  68.451 -44.516  0.00  0.00      PROA C  
ATOM     44  O   HIS A   5     -43.629  68.597 -45.570  0.00  0.00      PROA O  
ATOM     45  CB  HIS A   5     -45.166  70.624 -43.505  0.00  0.00      PROA C  
ATOM     46  CG  HIS A   5     -46.442  70.545 -42.698  0.00  0.00      PROA C  
ATOM     47  CD2 HIS A   5     -47.505  71.401 -42.729  0.00  0.00      PROA C  
ATOM     48  ND1 HIS A   5     -46.694  69.682 -41.651  0.00  0.00      PROA N  
ATOM     49  CE1 HIS A   5     -47.880  70.048 -41.102  0.00  0.00      PROA C  
ATOM     50  NE2 HIS A   5     -48.407  71.095 -41.716  0.00  0.00      PROA N  
ATOM     51  N   HIS A   6     -45.058  67.381 -44.357  0.00  0.00      PROA N  
ATOM     52  CA  HIS A   6     -45.171  66.333 -45.376  0.00  0.00      PROA C  
ATOM     53  C   HIS A   6     -46.011  66.800 -46.562  0.00  0.00      PROA C  
ATOM     54  O   HIS A   6     -46.480  66.026 -47.398  0.00  0.00      PROA O  
ATOM     55  CB  HIS A   6     -45.792  65.048 -44.773  0.00  0.00      PROA C  
ATOM     56  CG  HIS A   6     -45.008  64.528 -43.594  0.00  0.00      PROA C  
ATOM     57  CD2 HIS A   6     -43.872  63.774 -43.567  0.00  0.00      PROA C  
ATOM     58  ND1 HIS A   6     -45.427  64.619 -42.281  0.00  0.00      PROA N  
ATOM     59  CE1 HIS A   6     -44.527  63.944 -41.522  0.00  0.00      PROA C  
ATOM     60  NE2 HIS A   6     -43.564  63.413 -42.259  0.00  0.00      PROA N  
ATOM     61  N   ILE A   7     -46.209  68.123 -46.605  0.00  0.00      PROA N  
ATOM     62  CA  ILE A   7     -47.157  68.865 -47.380  0.00  0.00      PROA C  
ATOM     63  C   ILE A   7     -46.442  70.039 -48.051  0.00  0.00      PROA C  
ATOM     64  O   ILE A   7     -45.631  70.725 -47.427  0.00  0.00      PROA O  
ATOM     65  CB  ILE A   7     -48.243  69.354 -46.420  0.00  0.00      PROA C  
ATOM     66  CG1 ILE A   7     -47.735  70.272 -45.271  0.00  0.00      PROA C  
ATOM     67  CG2 ILE A   7     -48.943  68.098 -45.841  0.00  0.00      PROA C  
ATOM     68  CD  ILE A   7     -48.785  70.575 -44.191  0.00  0.00      PROA C  
ATOM     69  N   ASP A   8     -46.680  70.307 -49.355  0.00  0.00      PROA N  
ATOM     70  CA  ASP A   8     -46.009  71.405 -50.041  0.00  0.00      PROA C  
ATOM     71  C   ASP A   8     -46.945  72.626 -50.158  0.00  0.00      PROA C  
ATOM     72  O   ASP A   8     -47.860  72.640 -50.983  0.00  0.00      PROA O  
ATOM     73  CB  ASP A   8     -45.495  70.898 -51.421  0.00  0.00      PROA C  
ATOM     74  CG  ASP A   8     -44.633  71.902 -52.173  0.00  0.00      PROA C  
ATOM     75  OD1 ASP A   8     -44.166  72.905 -51.575  0.00  0.00      PROA O  
ATOM     76  OD2 ASP A   8     -44.345  71.649 -53.374  0.00  0.00      PROA O1-
ATOM     77  N   GLY A   9     -46.718  73.680 -49.324  0.00  0.00      PROA N  
ATOM     78  CA  GLY A   9     -47.576  74.872 -49.184  0.00  0.00      PROA C  
ATOM     79  C   GLY A   9     -48.543  74.773 -48.021  0.00  0.00      PROA C  
ATOM     80  O   GLY A   9     -48.892  73.667 -47.614  0.00  0.00      PROA O  
ATOM     81  N   ARG A  10     -49.038  75.930 -47.463  0.00  0.00      PROA N  
ATOM     82  CA  ARG A  10     -50.178  75.995 -46.504  0.00  0.00      PROA C  
ATOM     83  C   ARG A  10     -51.582  76.879 -46.616  0.00  0.00      PROA C  
ATOM     84  O   ARG A  10     -51.796  77.526 -45.614  0.00  0.00      PROA O  
ATOM     85  CB  ARG A  10     -49.560  76.121 -45.071  0.00  0.00      PROA C  
ATOM     86  CG  ARG A  10     -48.798  74.838 -44.641  0.00  0.00      PROA C  
ATOM     87  CD  ARG A  10     -48.332  74.807 -43.182  0.00  0.00      PROA C  
ATOM     88  NE  ARG A  10     -47.814  73.415 -42.958  0.00  0.00      PROA N  
ATOM     89  CZ  ARG A  10     -47.215  73.001 -41.852  0.00  0.00      PROA C  
ATOM     90  NH1 ARG A  10     -47.059  73.768 -40.799  0.00  0.00      PROA N1+
ATOM     91  NH2 ARG A  10     -46.771  71.764 -41.808  0.00  0.00      PROA N  
ATOM     92  N   SER A  11     -52.742  76.962 -47.548  0.00  0.00      PROA N  
ATOM     93  CA  SER A  11     -53.887  76.144 -48.385  0.00  0.00      PROA C  
ATOM     94  C   SER A  11     -54.815  74.659 -48.179  0.00  0.00      PROA C  
ATOM     95  O   SER A  11     -55.057  74.068 -49.217  0.00  0.00      PROA O  
ATOM     96  CB  SER A  11     -54.040  76.522 -49.927  0.00  0.00      PROA C  
ATOM     97  OG  SER A  11     -54.173  77.929 -50.174  0.00  0.00      PROA O  
ATOM     98  N   LYS A  12     -55.490  73.933 -47.051  0.00  0.00      PROA N  
ATOM     99  CA  LYS A  12     -56.063  74.019 -45.534  0.00  0.00      PROA C  
ATOM    100  C   LYS A  12     -57.010  75.103 -44.556  0.00  0.00      PROA C  
ATOM    101  O   LYS A  12     -57.040  74.768 -43.386  0.00  0.00      PROA O  
ATOM    102  CB  LYS A  12     -55.321  73.098 -44.471  0.00  0.00      PROA C  
ATOM    103  CG  LYS A  12     -54.284  72.053 -44.938  0.00  0.00      PROA C  
ATOM    104  CD  LYS A  12     -53.331  71.596 -43.797  0.00  0.00      PROA C  
ATOM    105  CE  LYS A  12     -52.162  72.502 -43.357  0.00  0.00      PROA C  
ATOM    106  NZ  LYS A  12     -51.322  71.824 -42.324  0.00  0.00      PROA N1+
ATOM    107  N   TRP A  13     -57.824  76.329 -44.629  0.00  0.00      PROA N  
ATOM    108  CA  TRP A  13     -58.493  77.581 -45.322  0.00  0.00      PROA C  
ATOM    109  C   TRP A  13     -58.158  79.181 -45.426  0.00  0.00      PROA C  
ATOM    110  O   TRP A  13     -57.879  79.783 -44.386  0.00  0.00      PROA O  
ATOM    111  CB  TRP A  13     -60.002  77.536 -44.895  0.00  0.00      PROA C  
ATOM    112  CG  TRP A  13     -60.771  76.335 -45.366  0.00  0.00      PROA C  
ATOM    113  CD1 TRP A  13     -61.000  75.179 -44.660  0.00  0.00      PROA C  
ATOM    114  CD2 TRP A  13     -61.437  76.169 -46.636  0.00  0.00      PROA C  
ATOM    115  CE2 TRP A  13     -62.005  74.873 -46.638  0.00  0.00      PROA C  
ATOM    116  CE3 TRP A  13     -61.631  76.998 -47.746  0.00  0.00      PROA C  
ATOM    117  NE1 TRP A  13     -61.730  74.304 -45.434  0.00  0.00      PROA N  
ATOM    118  CZ2 TRP A  13     -62.703  74.380 -47.731  0.00  0.00      PROA C  
ATOM    119  CZ3 TRP A  13     -62.344  76.504 -48.843  0.00  0.00      PROA C  
ATOM    120  CH2 TRP A  13     -62.864  75.214 -48.840  0.00  0.00      PROA C  
ATOM    121  N   PRO A  14     -58.145  79.999 -46.533  0.00  0.00      PROA N  
ATOM    122  CA  PRO A  14     -56.847  80.590 -46.923  0.00  0.00      PROA C  
ATOM    123  C   PRO A  14     -56.433  82.036 -47.088  0.00  0.00      PROA C  
ATOM    124  O   PRO A  14     -57.192  82.995 -46.960  0.00  0.00      PROA O  
ATOM    125  CB  PRO A  14     -56.652  79.889 -48.293  0.00  0.00      PROA C  
ATOM    126  CG  PRO A  14     -58.031  80.004 -48.928  0.00  0.00      PROA C  
ATOM    127  CD  PRO A  14     -58.925  79.662 -47.741  0.00  0.00      PROA C  
ATOM    128  N   GLU A  15     -55.106  82.138 -47.358  0.00  0.00      PROA N  
ATOM    129  CA  GLU A  15     -54.357  83.168 -48.054  0.00  0.00      PROA C  
ATOM    130  C   GLU A  15     -55.184  83.828 -49.176  0.00  0.00      PROA C  
ATOM    131  O   GLU A  15     -56.079  83.199 -49.752  0.00  0.00      PROA O  
ATOM    132  CB  GLU A  15     -53.038  82.495 -48.553  0.00  0.00      PROA C  
ATOM    133  CG  GLU A  15     -53.126  81.796 -49.935  0.00  0.00      PROA C  
ATOM    134  CD  GLU A  15     -51.845  81.043 -50.286  0.00  0.00      PROA C  
ATOM    135  OE1 GLU A  15     -51.866  79.784 -50.322  0.00  0.00      PROA O  
ATOM    136  OE2 GLU A  15     -50.800  81.701 -50.545  0.00  0.00      PROA O1-
ATOM    137  N   PRO A  16     -54.959  85.110 -49.429  0.00  0.00      PROA N  
ATOM    138  CA  PRO A  16     -55.925  86.030 -50.031  0.00  0.00      PROA C  
ATOM    139  C   PRO A  16     -56.798  85.561 -51.191  0.00  0.00      PROA C  
ATOM    140  O   PRO A  16     -56.292  84.969 -52.148  0.00  0.00      PROA O  
ATOM    141  CB  PRO A  16     -55.070  87.239 -50.406  0.00  0.00      PROA C  
ATOM    142  CG  PRO A  16     -53.641  86.722 -50.512  0.00  0.00      PROA C  
ATOM    143  CD  PRO A  16     -53.614  85.697 -49.388  0.00  0.00      PROA C  
ATOM    144  N   VAL A  17     -58.110  85.881 -51.157  0.00  0.00      PROA N  
ATOM    145  CA  VAL A  17     -59.003  85.652 -52.286  0.00  0.00      PROA C  
ATOM    146  C   VAL A  17     -59.265  86.987 -52.973  0.00  0.00      PROA C  
ATOM    147  O   VAL A  17     -59.922  87.885 -52.438  0.00  0.00      PROA O  
ATOM    148  CB  VAL A  17     -60.283  84.923 -51.891  0.00  0.00      PROA C  
ATOM    149  CG1 VAL A  17     -61.294  84.879 -53.058  0.00  0.00      PROA C  
ATOM    150  CG2 VAL A  17     -59.911  83.491 -51.452  0.00  0.00      PROA C  
ATOM    151  N   PHE A  18     -58.690  87.141 -54.181  0.00  0.00      PROA N  
ATOM    152  CA  PHE A  18     -58.519  88.413 -54.851  0.00  0.00      PROA C  
ATOM    153  C   PHE A  18     -58.714  88.262 -56.345  0.00  0.00      PROA C  
ATOM    154  O   PHE A  18     -58.598  87.162 -56.893  0.00  0.00      PROA O  
ATOM    155  CB  PHE A  18     -57.069  88.951 -54.613  0.00  0.00      PROA C  
ATOM    156  CG  PHE A  18     -55.929  88.154 -55.226  0.00  0.00      PROA C  
ATOM    157  CD1 PHE A  18     -55.254  87.181 -54.471  0.00  0.00      PROA C  
ATOM    158  CD2 PHE A  18     -55.457  88.440 -56.521  0.00  0.00      PROA C  
ATOM    159  CE1 PHE A  18     -54.163  86.481 -55.001  0.00  0.00      PROA C  
ATOM    160  CE2 PHE A  18     -54.368  87.744 -57.061  0.00  0.00      PROA C  
ATOM    161  CZ  PHE A  18     -53.723  86.761 -56.301  0.00  0.00      PROA C  
ATOM    162  N   GLY A  19     -58.950  89.389 -57.050  0.00  0.00      PROA N  
ATOM    163  CA  GLY A  19     -58.768  89.426 -58.494  0.00  0.00      PROA C  
ATOM    164  C   GLY A  19     -59.601  90.434 -59.230  0.00  0.00      PROA C  
ATOM    165  O   GLY A  19     -60.440  91.152 -58.685  0.00  0.00      PROA O  
ATOM    166  N   ARG A  20     -59.357  90.480 -60.548  0.00  0.00      PROA N  
ATOM    167  CA  ARG A  20     -60.122  91.234 -61.511  0.00  0.00      PROA C  
ATOM    168  C   ARG A  20     -60.828  90.272 -62.453  0.00  0.00      PROA C  
ATOM    169  O   ARG A  20     -60.240  89.304 -62.941  0.00  0.00      PROA O  
ATOM    170  CB  ARG A  20     -59.225  92.204 -62.336  0.00  0.00      PROA C  
ATOM    171  CG  ARG A  20     -59.934  92.847 -63.549  0.00  0.00      PROA C  
ATOM    172  CD  ARG A  20     -59.124  93.870 -64.355  0.00  0.00      PROA C  
ATOM    173  NE  ARG A  20     -58.061  93.154 -65.124  0.00  0.00      PROA N  
ATOM    174  CZ  ARG A  20     -57.498  93.654 -66.217  0.00  0.00      PROA C  
ATOM    175  NH1 ARG A  20     -57.803  94.838 -66.697  0.00  0.00      PROA N1+
ATOM    176  NH2 ARG A  20     -56.597  92.938 -66.858  0.00  0.00      PROA N  
ATOM    177  N   LEU A  21     -62.109  90.546 -62.749  0.00  0.00      PROA N  
ATOM    178  CA  LEU A  21     -62.852  89.920 -63.820  0.00  0.00      PROA C  
ATOM    179  C   LEU A  21     -63.056  90.962 -64.899  0.00  0.00      PROA C  
ATOM    180  O   LEU A  21     -63.293  92.142 -64.631  0.00  0.00      PROA O  
ATOM    181  CB  LEU A  21     -64.237  89.374 -63.394  0.00  0.00      PROA C  
ATOM    182  CG  LEU A  21     -64.204  88.246 -62.347  0.00  0.00      PROA C  
ATOM    183  CD1 LEU A  21     -65.607  87.653 -62.181  0.00  0.00      PROA C  
ATOM    184  CD2 LEU A  21     -63.196  87.148 -62.703  0.00  0.00      PROA C  
ATOM    185  N   VAL A  22     -62.915  90.566 -66.170  0.00  0.00      PROA N  
ATOM    186  CA  VAL A  22     -62.922  91.539 -67.236  0.00  0.00      PROA C  
ATOM    187  C   VAL A  22     -63.466  90.886 -68.493  0.00  0.00      PROA C  
ATOM    188  O   VAL A  22     -63.279  89.687 -68.736  0.00  0.00      PROA O  
ATOM    189  CB  VAL A  22     -61.516  92.125 -67.420  0.00  0.00      PROA C  
ATOM    190  CG1 VAL A  22     -60.563  91.184 -68.187  0.00  0.00      PROA C  
ATOM    191  CG2 VAL A  22     -61.613  93.504 -68.079  0.00  0.00      PROA C  
ATOM    192  N   SER A  23     -64.177  91.650 -69.347  0.00  0.00      PROA N  
ATOM    193  CA  SER A  23     -64.532  91.204 -70.691  0.00  0.00      PROA C  
ATOM    194  C   SER A  23     -63.302  90.870 -71.518  0.00  0.00      PROA C  
ATOM    195  O   SER A  23     -62.304  91.590 -71.510  0.00  0.00      PROA O  
ATOM    196  CB  SER A  23     -65.344  92.240 -71.521  0.00  0.00      PROA C  
ATOM    197  OG  SER A  23     -66.638  92.464 -70.966  0.00  0.00      PROA O  
ATOM    198  N   LEU A  24     -63.316  89.753 -72.268  0.00  0.00      PROA N  
ATOM    199  CA  LEU A  24     -62.209  89.422 -73.148  0.00  0.00      PROA C  
ATOM    200  C   LEU A  24     -62.024  90.442 -74.272  0.00  0.00      PROA C  
ATOM    201  O   LEU A  24     -62.961  90.832 -74.974  0.00  0.00      PROA O  
ATOM    202  CB  LEU A  24     -62.206  87.957 -73.667  0.00  0.00      PROA C  
ATOM    203  CG  LEU A  24     -63.405  87.459 -74.503  0.00  0.00      PROA C  
ATOM    204  CD1 LEU A  24     -63.121  86.032 -74.997  0.00  0.00      PROA C  
ATOM    205  CD2 LEU A  24     -64.741  87.469 -73.744  0.00  0.00      PROA C  
ATOM    206  N   GLY A  25     -60.777  90.940 -74.406  0.00  0.00      PROA N  
ATOM    207  CA  GLY A  25     -60.398  91.998 -75.335  0.00  0.00      PROA C  
ATOM    208  C   GLY A  25     -60.289  93.359 -74.688  0.00  0.00      PROA C  
ATOM    209  O   GLY A  25     -59.679  94.257 -75.262  0.00  0.00      PROA O  
ATOM    210  N   PHE A  26     -60.845  93.550 -73.471  0.00  0.00      PROA N  
ATOM    211  CA  PHE A  26     -60.941  94.834 -72.779  0.00  0.00      PROA C  
ATOM    212  C   PHE A  26     -59.579  95.525 -72.552  0.00  0.00      PROA C  
ATOM    213  O   PHE A  26     -58.609  94.816 -72.255  0.00  0.00      PROA O  
ATOM    214  CB  PHE A  26     -61.679  94.602 -71.426  0.00  0.00      PROA C  
ATOM    215  CG  PHE A  26     -62.023  95.848 -70.645  0.00  0.00      PROA C  
ATOM    216  CD1 PHE A  26     -61.085  96.481 -69.809  0.00  0.00      PROA C  
ATOM    217  CD2 PHE A  26     -63.321  96.378 -70.718  0.00  0.00      PROA C  
ATOM    218  CE1 PHE A  26     -61.409  97.673 -69.147  0.00  0.00      PROA C  
ATOM    219  CE2 PHE A  26     -63.657  97.559 -70.048  0.00  0.00      PROA C  
ATOM    220  CZ  PHE A  26     -62.693  98.218 -69.276  0.00  0.00      PROA C  
ATOM    221  N   PRO A  27     -59.398  96.857 -72.660  0.00  0.00      PROA N  
ATOM    222  CA  PRO A  27     -60.420  97.877 -72.911  0.00  0.00      PROA C  
ATOM    223  C   PRO A  27     -61.000  97.861 -74.302  0.00  0.00      PROA C  
ATOM    224  O   PRO A  27     -62.085  98.408 -74.500  0.00  0.00      PROA O  
ATOM    225  CB  PRO A  27     -59.704  99.213 -72.654  0.00  0.00      PROA C  
ATOM    226  CG  PRO A  27     -58.650  98.852 -71.613  0.00  0.00      PROA C  
ATOM    227  CD  PRO A  27     -58.203  97.462 -72.069  0.00  0.00      PROA C  
ATOM    228  N   GLU A  28     -60.287  97.288 -75.290  0.00  0.00      PROA N  
ATOM    229  CA  GLU A  28     -60.786  97.118 -76.643  0.00  0.00      PROA C  
ATOM    230  C   GLU A  28     -62.094  96.315 -76.714  0.00  0.00      PROA C  
ATOM    231  O   GLU A  28     -62.404  95.476 -75.866  0.00  0.00      PROA O  
ATOM    232  CB  GLU A  28     -59.674  96.626 -77.616  0.00  0.00      PROA C  
ATOM    233  CG  GLU A  28     -60.124  96.250 -79.052  0.00  0.00      PROA C  
ATOM    234  CD  GLU A  28     -58.944  95.887 -79.950  0.00  0.00      PROA C  
ATOM    235  OE1 GLU A  28     -58.100  96.777 -80.241  0.00  0.00      PROA O  
ATOM    236  OE2 GLU A  28     -58.851  94.710 -80.392  0.00  0.00      PROA O1-
ATOM    237  N   LYS A  29     -62.951  96.649 -77.696  0.00  0.00      PROA N  
ATOM    238  CA  LYS A  29     -64.342  96.249 -77.749  0.00  0.00      PROA C  
ATOM    239  C   LYS A  29     -64.514  94.725 -77.789  0.00  0.00      PROA C  
ATOM    240  O   LYS A  29     -63.780  94.015 -78.483  0.00  0.00      PROA O  
ATOM    241  CB  LYS A  29     -65.028  96.904 -78.980  0.00  0.00      PROA C  
ATOM    242  CG  LYS A  29     -64.482  98.294 -79.382  0.00  0.00      PROA C  
ATOM    243  CD  LYS A  29     -64.533  99.387 -78.288  0.00  0.00      PROA C  
ATOM    244  CE  LYS A  29     -63.804 100.676 -78.728  0.00  0.00      PROA C  
ATOM    245  NZ  LYS A  29     -63.928 101.761 -77.721  0.00  0.00      PROA N1+
ATOM    246  N   TYR A  30     -65.475  94.171 -77.019  0.00  0.00      PROA N  
ATOM    247  CA  TYR A  30     -65.687  92.732 -76.973  0.00  0.00      PROA C  
ATOM    248  C   TYR A  30     -66.189  92.123 -78.290  0.00  0.00      PROA C  
ATOM    249  O   TYR A  30     -67.008  92.700 -79.010  0.00  0.00      PROA O  
ATOM    250  CB  TYR A  30     -66.528  92.262 -75.752  0.00  0.00      PROA C  
ATOM    251  CG  TYR A  30     -67.911  92.858 -75.701  0.00  0.00      PROA C  
ATOM    252  CD1 TYR A  30     -68.969  92.268 -76.411  0.00  0.00      PROA C  
ATOM    253  CD2 TYR A  30     -68.191  93.941 -74.855  0.00  0.00      PROA C  
ATOM    254  CE1 TYR A  30     -70.271  92.766 -76.295  0.00  0.00      PROA C  
ATOM    255  CE2 TYR A  30     -69.499  94.426 -74.715  0.00  0.00      PROA C  
ATOM    256  CZ  TYR A  30     -70.541  93.836 -75.441  0.00  0.00      PROA C  
ATOM    257  OH  TYR A  30     -71.866  94.291 -75.322  0.00  0.00      PROA O  
ATOM    258  N   GLY A  31     -65.669  90.928 -78.648  0.00  0.00      PROA N  
ATOM    259  CA  GLY A  31     -66.109  90.146 -79.802  0.00  0.00      PROA C  
ATOM    260  C   GLY A  31     -67.511  89.571 -79.735  0.00  0.00      PROA C  
ATOM    261  O   GLY A  31     -68.212  89.626 -78.725  0.00  0.00      PROA O  
ATOM    262  N   ASN A  32     -67.930  88.942 -80.846  0.00  0.00      PROA N  
ATOM    263  CA  ASN A  32     -69.234  88.316 -81.000  0.00  0.00      PROA C  
ATOM    264  C   ASN A  32     -69.184  86.832 -80.634  0.00  0.00      PROA C  
ATOM    265  O   ASN A  32     -68.143  86.184 -80.746  0.00  0.00      PROA O  
ATOM    266  CB  ASN A  32     -69.724  88.444 -82.467  0.00  0.00      PROA C  
ATOM    267  CG  ASN A  32     -69.804  89.913 -82.885  0.00  0.00      PROA C  
ATOM    268  ND2 ASN A  32     -69.467  90.190 -84.167  0.00  0.00      PROA N  
ATOM    269  OD1 ASN A  32     -70.120  90.816 -82.107  0.00  0.00      PROA O  
ATOM    270  N   HIS A  33     -70.323  86.259 -80.191  0.00  0.00      PROA N  
ATOM    271  CA  HIS A  33     -70.494  84.843 -79.875  0.00  0.00      PROA C  
ATOM    272  C   HIS A  33     -69.581  84.333 -78.759  0.00  0.00      PROA C  
ATOM    273  O   HIS A  33     -68.965  83.271 -78.869  0.00  0.00      PROA O  
ATOM    274  CB  HIS A  33     -70.342  83.917 -81.117  0.00  0.00      PROA C  
ATOM    275  CG  HIS A  33     -71.214  84.276 -82.288  0.00  0.00      PROA C  
ATOM    276  CD2 HIS A  33     -70.861  84.816 -83.488  0.00  0.00      PROA C  
ATOM    277  ND1 HIS A  33     -72.515  83.840 -82.443  0.00  0.00      PROA N  
ATOM    278  CE1 HIS A  33     -72.892  84.144 -83.709  0.00  0.00      PROA C  
ATOM    279  NE2 HIS A  33     -71.920  84.738 -84.383  0.00  0.00      PROA N  
ATOM    280  N   GLN A  34     -69.464  85.081 -77.647  0.00  0.00      PROA N  
ATOM    281  CA  GLN A  34     -68.481  84.789 -76.619  0.00  0.00      PROA C  
ATOM    282  C   GLN A  34     -69.139  84.373 -75.316  0.00  0.00      PROA C  
ATOM    283  O   GLN A  34     -70.031  85.048 -74.803  0.00  0.00      PROA O  
ATOM    284  CB  GLN A  34     -67.557  86.003 -76.349  0.00  0.00      PROA C  
ATOM    285  CG  GLN A  34     -66.842  86.502 -77.628  0.00  0.00      PROA C  
ATOM    286  CD  GLN A  34     -65.734  87.514 -77.341  0.00  0.00      PROA C  
ATOM    287  NE2 GLN A  34     -66.064  88.554 -76.542  0.00  0.00      PROA N  
ATOM    288  OE1 GLN A  34     -64.604  87.398 -77.824  0.00  0.00      PROA O  
ATOM    289  N   ASP A  35     -68.677  83.239 -74.755  0.00  0.00      PROA N  
ATOM    290  CA  ASP A  35     -69.101  82.726 -73.470  0.00  0.00      PROA C  
ATOM    291  C   ASP A  35     -67.878  82.646 -72.562  0.00  0.00      PROA C  
ATOM    292  O   ASP A  35     -66.935  81.897 -72.827  0.00  0.00      PROA O  
ATOM    293  CB  ASP A  35     -69.699  81.297 -73.606  0.00  0.00      PROA C  
ATOM    294  CG  ASP A  35     -71.018  81.296 -74.358  0.00  0.00      PROA C  
ATOM    295  OD1 ASP A  35     -71.875  82.183 -74.112  0.00  0.00      PROA O  
ATOM    296  OD2 ASP A  35     -71.268  80.317 -75.116  0.00  0.00      PROA O1-
ATOM    297  N   ARG A  36     -67.870  83.410 -71.455  0.00  0.00      PROA N  
ATOM    298  CA  ARG A  36     -66.887  83.255 -70.398  0.00  0.00      PROA C  
ATOM    299  C   ARG A  36     -67.591  83.118 -69.068  0.00  0.00      PROA C  
ATOM    300  O   ARG A  36     -68.703  83.601 -68.857  0.00  0.00      PROA O  
ATOM    301  CB  ARG A  36     -65.790  84.357 -70.344  0.00  0.00      PROA C  
ATOM    302  CG  ARG A  36     -64.783  84.263 -71.512  0.00  0.00      PROA C  
ATOM    303  CD  ARG A  36     -63.301  84.430 -71.136  0.00  0.00      PROA C  
ATOM    304  NE  ARG A  36     -63.069  85.817 -70.614  0.00  0.00      PROA N  
ATOM    305  CZ  ARG A  36     -61.870  86.274 -70.271  0.00  0.00      PROA C  
ATOM    306  NH1 ARG A  36     -60.788  85.533 -70.377  0.00  0.00      PROA N1+
ATOM    307  NH2 ARG A  36     -61.716  87.503 -69.822  0.00  0.00      PROA N  
ATOM    308  N   SER A  37     -66.990  82.385 -68.123  0.00  0.00      PROA N  
ATOM    309  CA  SER A  37     -67.580  82.241 -66.807  0.00  0.00      PROA C  
ATOM    310  C   SER A  37     -66.495  82.036 -65.784  0.00  0.00      PROA C  
ATOM    311  O   SER A  37     -65.468  81.412 -66.052  0.00  0.00      PROA O  
ATOM    312  CB  SER A  37     -68.592  81.072 -66.695  0.00  0.00      PROA C  
ATOM    313  OG  SER A  37     -69.642  81.236 -67.648  0.00  0.00      PROA O  
ATOM    314  N   TRP A  38     -66.703  82.579 -64.577  0.00  0.00      PROA N  
ATOM    315  CA  TRP A  38     -65.721  82.555 -63.517  0.00  0.00      PROA C  
ATOM    316  C   TRP A  38     -66.409  82.156 -62.232  0.00  0.00      PROA C  
ATOM    317  O   TRP A  38     -67.461  82.684 -61.875  0.00  0.00      PROA O  
ATOM    318  CB  TRP A  38     -65.025  83.929 -63.326  0.00  0.00      PROA C  
ATOM    319  CG  TRP A  38     -64.460  84.514 -64.583  0.00  0.00      PROA C  
ATOM    320  CD1 TRP A  38     -63.163  84.428 -65.026  0.00  0.00      PROA C  
ATOM    321  CD2 TRP A  38     -65.165  85.333 -65.534  0.00  0.00      PROA C  
ATOM    322  CE2 TRP A  38     -64.222  85.736 -66.505  0.00  0.00      PROA C  
ATOM    323  CE3 TRP A  38     -66.488  85.767 -65.643  0.00  0.00      PROA C  
ATOM    324  NE1 TRP A  38     -63.022  85.172 -66.179  0.00  0.00      PROA N  
ATOM    325  CZ2 TRP A  38     -64.568  86.581 -67.546  0.00  0.00      PROA C  
ATOM    326  CZ3 TRP A  38     -66.846  86.578 -66.721  0.00  0.00      PROA C  
ATOM    327  CH2 TRP A  38     -65.899  86.987 -67.655  0.00  0.00      PROA C  
ATOM    328  N   THR A  39     -65.825  81.187 -61.505  0.00  0.00      PROA N  
ATOM    329  CA  THR A  39     -66.318  80.764 -60.201  0.00  0.00      PROA C  
ATOM    330  C   THR A  39     -65.376  81.290 -59.142  0.00  0.00      PROA C  
ATOM    331  O   THR A  39     -64.167  81.049 -59.154  0.00  0.00      PROA O  
ATOM    332  CB  THR A  39     -66.566  79.253 -60.072  0.00  0.00      PROA C  
ATOM    333  CG2 THR A  39     -65.333  78.403 -60.424  0.00  0.00      PROA C  
ATOM    334  OG1 THR A  39     -67.005  78.860 -58.774  0.00  0.00      PROA O  
ATOM    335  N   LEU A  40     -65.921  82.071 -58.203  0.00  0.00      PROA N  
ATOM    336  CA  LEU A  40     -65.174  82.757 -57.180  0.00  0.00      PROA C  
ATOM    337  C   LEU A  40     -65.498  82.079 -55.862  0.00  0.00      PROA C  
ATOM    338  O   LEU A  40     -66.663  81.849 -55.538  0.00  0.00      PROA O  
ATOM    339  CB  LEU A  40     -65.576  84.254 -57.122  0.00  0.00      PROA C  
ATOM    340  CG  LEU A  40     -65.605  84.988 -58.483  0.00  0.00      PROA C  
ATOM    341  CD1 LEU A  40     -66.026  86.451 -58.282  0.00  0.00      PROA C  
ATOM    342  CD2 LEU A  40     -64.259  84.909 -59.214  0.00  0.00      PROA C  
ATOM    343  N   THR A  41     -64.472  81.686 -55.086  0.00  0.00      PROA N  
ATOM    344  CA  THR A  41     -64.658  80.939 -53.843  0.00  0.00      PROA C  
ATOM    345  C   THR A  41     -63.882  81.578 -52.714  0.00  0.00      PROA C  
ATOM    346  O   THR A  41     -62.658  81.698 -52.771  0.00  0.00      PROA O  
ATOM    347  CB  THR A  41     -64.237  79.464 -53.907  0.00  0.00      PROA C  
ATOM    348  CG2 THR A  41     -65.210  78.699 -54.820  0.00  0.00      PROA C  
ATOM    349  OG1 THR A  41     -62.925  79.291 -54.443  0.00  0.00      PROA O  
ATOM    350  N   ALA A  42     -64.580  81.975 -51.640  0.00  0.00      PROA N  
ATOM    351  CA  ALA A  42     -64.005  82.491 -50.421  0.00  0.00      PROA C  
ATOM    352  C   ALA A  42     -63.934  81.384 -49.356  0.00  0.00      PROA C  
ATOM    353  O   ALA A  42     -64.607  80.356 -49.494  0.00  0.00      PROA O  
ATOM    354  CB  ALA A  42     -64.867  83.669 -49.918  0.00  0.00      PROA C  
ATOM    355  N   PRO A  43     -63.128  81.500 -48.298  0.00  0.00      PROA N  
ATOM    356  CA  PRO A  43     -63.249  80.667 -47.100  0.00  0.00      PROA C  
ATOM    357  C   PRO A  43     -64.648  80.653 -46.449  0.00  0.00      PROA C  
ATOM    358  O   PRO A  43     -65.375  81.638 -46.606  0.00  0.00      PROA O  
ATOM    359  CB  PRO A  43     -62.142  81.177 -46.149  0.00  0.00      PROA C  
ATOM    360  CG  PRO A  43     -61.627  82.495 -46.750  0.00  0.00      PROA C  
ATOM    361  CD  PRO A  43     -61.992  82.420 -48.231  0.00  0.00      PROA C  
ATOM    362  N   PRO A  44     -65.086  79.602 -45.744  0.00  0.00      PROA N  
ATOM    363  CA  PRO A  44     -66.261  79.616 -44.866  0.00  0.00      PROA C  
ATOM    364  C   PRO A  44     -66.453  80.841 -43.969  0.00  0.00      PROA C  
ATOM    365  O   PRO A  44     -65.551  81.193 -43.207  0.00  0.00      PROA O  
ATOM    366  CB  PRO A  44     -66.138  78.311 -44.061  0.00  0.00      PROA C  
ATOM    367  CG  PRO A  44     -65.400  77.367 -45.013  0.00  0.00      PROA C  
ATOM    368  CD  PRO A  44     -64.412  78.300 -45.716  0.00  0.00      PROA C  
ATOM    369  N   GLY A  45     -67.643  81.484 -44.017  0.00  0.00      PROA N  
ATOM    370  CA  GLY A  45     -67.983  82.650 -43.197  0.00  0.00      PROA C  
ATOM    371  C   GLY A  45     -67.491  83.958 -43.769  0.00  0.00      PROA C  
ATOM    372  O   GLY A  45     -67.616  85.017 -43.155  0.00  0.00      PROA O  
ATOM    373  N   PHE A  46     -66.941  83.902 -44.986  0.00  0.00      PROA N  
ATOM    374  CA  PHE A  46     -66.516  85.040 -45.765  0.00  0.00      PROA C  
ATOM    375  C   PHE A  46     -67.415  85.136 -46.990  0.00  0.00      PROA C  
ATOM    376  O   PHE A  46     -68.158  84.216 -47.332  0.00  0.00      PROA O  
ATOM    377  CB  PHE A  46     -65.023  84.965 -46.178  0.00  0.00      PROA C  
ATOM    378  CG  PHE A  46     -64.118  84.947 -44.968  0.00  0.00      PROA C  
ATOM    379  CD1 PHE A  46     -63.823  83.749 -44.298  0.00  0.00      PROA C  
ATOM    380  CD2 PHE A  46     -63.451  86.111 -44.564  0.00  0.00      PROA C  
ATOM    381  CE1 PHE A  46     -62.857  83.699 -43.288  0.00  0.00      PROA C  
ATOM    382  CE2 PHE A  46     -62.482  86.078 -43.552  0.00  0.00      PROA C  
ATOM    383  CZ  PHE A  46     -62.173  84.865 -42.927  0.00  0.00      PROA C  
ATOM    384  N   ARG A  47     -67.405  86.296 -47.651  0.00  0.00      PROA N  
ATOM    385  CA  ARG A  47     -68.342  86.643 -48.692  0.00  0.00      PROA C  
ATOM    386  C   ARG A  47     -67.640  87.459 -49.744  0.00  0.00      PROA C  
ATOM    387  O   ARG A  47     -66.691  88.177 -49.452  0.00  0.00      PROA O  
ATOM    388  CB  ARG A  47     -69.513  87.433 -48.065  0.00  0.00      PROA C  
ATOM    389  CG  ARG A  47     -70.473  88.175 -49.011  0.00  0.00      PROA C  
ATOM    390  CD  ARG A  47     -71.700  88.728 -48.275  0.00  0.00      PROA C  
ATOM    391  NE  ARG A  47     -71.246  89.934 -47.515  0.00  0.00      PROA N  
ATOM    392  CZ  ARG A  47     -71.945  90.574 -46.594  0.00  0.00      PROA C  
ATOM    393  NH1 ARG A  47     -73.136  90.212 -46.187  0.00  0.00      PROA N1+
ATOM    394  NH2 ARG A  47     -71.373  91.647 -46.098  0.00  0.00      PROA N  
ATOM    395  N   LEU A  48     -68.047  87.359 -51.014  0.00  0.00      PROA N  
ATOM    396  CA  LEU A  48     -67.422  88.110 -52.078  0.00  0.00      PROA C  
ATOM    397  C   LEU A  48     -68.188  89.391 -52.344  0.00  0.00      PROA C  
ATOM    398  O   LEU A  48     -69.390  89.372 -52.613  0.00  0.00      PROA O  
ATOM    399  CB  LEU A  48     -67.303  87.250 -53.355  0.00  0.00      PROA C  
ATOM    400  CG  LEU A  48     -66.317  86.074 -53.180  0.00  0.00      PROA C  
ATOM    401  CD1 LEU A  48     -66.945  84.751 -53.637  0.00  0.00      PROA C  
ATOM    402  CD2 LEU A  48     -64.996  86.349 -53.912  0.00  0.00      PROA C  
ATOM    403  N   ARG A  49     -67.493  90.545 -52.271  0.00  0.00      PROA N  
ATOM    404  CA  ARG A  49     -68.031  91.820 -52.691  0.00  0.00      PROA C  
ATOM    405  C   ARG A  49     -67.402  92.154 -54.039  0.00  0.00      PROA C  
ATOM    406  O   ARG A  49     -66.181  92.191 -54.211  0.00  0.00      PROA O  
ATOM    407  CB  ARG A  49     -67.866  92.960 -51.636  0.00  0.00      PROA C  
ATOM    408  CG  ARG A  49     -66.438  93.455 -51.319  0.00  0.00      PROA C  
ATOM    409  CD  ARG A  49     -66.388  94.647 -50.343  0.00  0.00      PROA C  
ATOM    410  NE  ARG A  49     -64.941  94.999 -50.164  0.00  0.00      PROA N  
ATOM    411  CZ  ARG A  49     -64.477  96.150 -49.703  0.00  0.00      PROA C  
ATOM    412  NH1 ARG A  49     -65.197  97.115 -49.189  0.00  0.00      PROA N1+
ATOM    413  NH2 ARG A  49     -63.183  96.358 -49.707  0.00  0.00      PROA N  
ATOM    414  N   LEU A  50     -68.247  92.347 -55.062  0.00  0.00      PROA N  
ATOM    415  CA  LEU A  50     -67.831  92.565 -56.429  0.00  0.00      PROA C  
ATOM    416  C   LEU A  50     -68.312  93.933 -56.876  0.00  0.00      PROA C  
ATOM    417  O   LEU A  50     -69.488  94.282 -56.749  0.00  0.00      PROA O  
ATOM    418  CB  LEU A  50     -68.354  91.422 -57.340  0.00  0.00      PROA C  
ATOM    419  CG  LEU A  50     -67.930  91.481 -58.826  0.00  0.00      PROA C  
ATOM    420  CD1 LEU A  50     -67.784  90.066 -59.408  0.00  0.00      PROA C  
ATOM    421  CD2 LEU A  50     -68.924  92.266 -59.692  0.00  0.00      PROA C  
ATOM    422  N   TYR A  51     -67.380  94.765 -57.372  0.00  0.00      PROA N  
ATOM    423  CA  TYR A  51     -67.641  96.137 -57.752  0.00  0.00      PROA C  
ATOM    424  C   TYR A  51     -67.155  96.418 -59.170  0.00  0.00      PROA C  
ATOM    425  O   TYR A  51     -66.056  96.035 -59.576  0.00  0.00      PROA O  
ATOM    426  CB  TYR A  51     -67.111  97.177 -56.711  0.00  0.00      PROA C  
ATOM    427  CG  TYR A  51     -65.656  97.014 -56.309  0.00  0.00      PROA C  
ATOM    428  CD1 TYR A  51     -65.264  96.042 -55.367  0.00  0.00      PROA C  
ATOM    429  CD2 TYR A  51     -64.688  97.925 -56.770  0.00  0.00      PROA C  
ATOM    430  CE1 TYR A  51     -63.931  95.952 -54.937  0.00  0.00      PROA C  
ATOM    431  CE2 TYR A  51     -63.361  97.857 -56.319  0.00  0.00      PROA C  
ATOM    432  CZ  TYR A  51     -62.976  96.857 -55.416  0.00  0.00      PROA C  
ATOM    433  OH  TYR A  51     -61.631  96.753 -54.992  0.00  0.00      PROA O  
ATOM    434  N   PHE A  52     -68.001  97.085 -59.983  0.00  0.00      PROA N  
ATOM    435  CA  PHE A  52     -67.717  97.364 -61.379  0.00  0.00      PROA C  
ATOM    436  C   PHE A  52     -67.020  98.703 -61.559  0.00  0.00      PROA C  
ATOM    437  O   PHE A  52     -67.611  99.779 -61.451  0.00  0.00      PROA O  
ATOM    438  CB  PHE A  52     -68.992  97.337 -62.260  0.00  0.00      PROA C  
ATOM    439  CG  PHE A  52     -69.528  95.935 -62.366  0.00  0.00      PROA C  
ATOM    440  CD1 PHE A  52     -70.431  95.431 -61.415  0.00  0.00      PROA C  
ATOM    441  CD2 PHE A  52     -69.188  95.134 -63.468  0.00  0.00      PROA C  
ATOM    442  CE1 PHE A  52     -70.992  94.159 -61.570  0.00  0.00      PROA C  
ATOM    443  CE2 PHE A  52     -69.747  93.858 -63.627  0.00  0.00      PROA C  
ATOM    444  CZ  PHE A  52     -70.650  93.371 -62.675  0.00  0.00      PROA C  
ATOM    445  N   THR A  53     -65.712  98.658 -61.847  0.00  0.00      PROA N  
ATOM    446  CA  THR A  53     -64.888  99.801 -62.222  0.00  0.00      PROA C  
ATOM    447  C   THR A  53     -65.314 100.439 -63.531  0.00  0.00      PROA C  
ATOM    448  O   THR A  53     -65.378 101.664 -63.662  0.00  0.00      PROA O  
ATOM    449  CB  THR A  53     -63.413  99.424 -62.249  0.00  0.00      PROA C  
ATOM    450  CG2 THR A  53     -62.507 100.560 -62.744  0.00  0.00      PROA C  
ATOM    451  OG1 THR A  53     -63.006  99.124 -60.923  0.00  0.00      PROA O  
ATOM    452  N   HIS A  54     -65.664  99.612 -64.532  0.00  0.00      PROA N  
ATOM    453  CA  HIS A  54     -66.137 100.093 -65.815  0.00  0.00      PROA C  
ATOM    454  C   HIS A  54     -67.198  99.139 -66.327  0.00  0.00      PROA C  
ATOM    455  O   HIS A  54     -67.075  97.924 -66.177  0.00  0.00      PROA O  
ATOM    456  CB  HIS A  54     -64.986 100.163 -66.849  0.00  0.00      PROA C  
ATOM    457  CG  HIS A  54     -65.335 100.902 -68.115  0.00  0.00      PROA C  
ATOM    458  CD2 HIS A  54     -65.818 100.441 -69.303  0.00  0.00      PROA C  
ATOM    459  ND1 HIS A  54     -64.989 102.219 -68.341  0.00  0.00      PROA N  
ATOM    460  CE1 HIS A  54     -65.287 102.499 -69.633  0.00  0.00      PROA C  
ATOM    461  NE2 HIS A  54     -65.790 101.449 -70.259  0.00  0.00      PROA N  
ATOM    462  N   PHE A  55     -68.283  99.659 -66.927  0.00  0.00      PROA N  
ATOM    463  CA  PHE A  55     -69.300  98.807 -67.509  0.00  0.00      PROA C  
ATOM    464  C   PHE A  55     -69.914  99.503 -68.718  0.00  0.00      PROA C  
ATOM    465  O   PHE A  55     -70.333 100.660 -68.652  0.00  0.00      PROA O  
ATOM    466  CB  PHE A  55     -70.392  98.475 -66.455  0.00  0.00      PROA C  
ATOM    467  CG  PHE A  55     -71.293  97.357 -66.915  0.00  0.00      PROA C  
ATOM    468  CD1 PHE A  55     -72.436  97.607 -67.692  0.00  0.00      PROA C  
ATOM    469  CD2 PHE A  55     -71.034  96.042 -66.502  0.00  0.00      PROA C  
ATOM    470  CE1 PHE A  55     -73.288  96.559 -68.061  0.00  0.00      PROA C  
ATOM    471  CE2 PHE A  55     -71.889  94.994 -66.854  0.00  0.00      PROA C  
ATOM    472  CZ  PHE A  55     -73.016  95.252 -67.641  0.00  0.00      PROA C  
ATOM    473  N   ASN A  56     -70.006  98.788 -69.852  0.00  0.00      PROA N  
ATOM    474  CA  ASN A  56     -70.654  99.270 -71.051  0.00  0.00      PROA C  
ATOM    475  C   ASN A  56     -70.897  98.086 -71.982  0.00  0.00      PROA C  
ATOM    476  O   ASN A  56     -70.032  97.677 -72.757  0.00  0.00      PROA O  
ATOM    477  CB  ASN A  56     -69.830 100.395 -71.751  0.00  0.00      PROA C  
ATOM    478  CG  ASN A  56     -70.379 100.874 -73.094  0.00  0.00      PROA C  
ATOM    479  ND2 ASN A  56     -71.701 101.165 -73.147  0.00  0.00      PROA N  
ATOM    480  OD1 ASN A  56     -69.659 100.968 -74.092  0.00  0.00      PROA O  
ATOM    481  N   LEU A  57     -72.107  97.507 -71.893  0.00  0.00      PROA N  
ATOM    482  CA  LEU A  57     -72.584  96.432 -72.743  0.00  0.00      PROA C  
ATOM    483  C   LEU A  57     -73.717  96.955 -73.620  0.00  0.00      PROA C  
ATOM    484  O   LEU A  57     -74.276  98.027 -73.379  0.00  0.00      PROA O  
ATOM    485  CB  LEU A  57     -73.087  95.213 -71.913  0.00  0.00      PROA C  
ATOM    486  CG  LEU A  57     -72.017  94.149 -71.568  0.00  0.00      PROA C  
ATOM    487  CD1 LEU A  57     -70.876  94.671 -70.685  0.00  0.00      PROA C  
ATOM    488  CD2 LEU A  57     -72.690  92.939 -70.903  0.00  0.00      PROA C  
ATOM    489  N   GLU A  58     -74.096  96.201 -74.669  0.00  0.00      PROA N  
ATOM    490  CA  GLU A  58     -75.309  96.429 -75.438  0.00  0.00      PROA C  
ATOM    491  C   GLU A  58     -76.577  96.360 -74.575  0.00  0.00      PROA C  
ATOM    492  O   GLU A  58     -76.650  95.611 -73.598  0.00  0.00      PROA O  
ATOM    493  CB  GLU A  58     -75.407  95.426 -76.615  0.00  0.00      PROA C  
ATOM    494  CG  GLU A  58     -76.527  95.693 -77.658  0.00  0.00      PROA C  
ATOM    495  CD  GLU A  58     -77.816  94.872 -77.507  0.00  0.00      PROA C  
ATOM    496  OE1 GLU A  58     -77.970  94.066 -76.552  0.00  0.00      PROA O  
ATOM    497  OE2 GLU A  58     -78.705  95.035 -78.391  0.00  0.00      PROA O1-
ATOM    498  N   LEU A  59     -77.595  97.188 -74.888  0.00  0.00      PROA N  
ATOM    499  CA  LEU A  59     -78.825  97.260 -74.121  0.00  0.00      PROA C  
ATOM    500  C   LEU A  59     -79.976  96.699 -74.947  0.00  0.00      PROA C  
ATOM    501  O   LEU A  59     -80.261  97.157 -76.057  0.00  0.00      PROA O  
ATOM    502  CB  LEU A  59     -79.095  98.735 -73.709  0.00  0.00      PROA C  
ATOM    503  CG  LEU A  59     -80.278  99.022 -72.747  0.00  0.00      PROA C  
ATOM    504  CD1 LEU A  59     -81.638  99.132 -73.458  0.00  0.00      PROA C  
ATOM    505  CD2 LEU A  59     -80.358  98.036 -71.574  0.00  0.00      PROA C  
ATOM    506  N   SER A  60     -80.687  95.683 -74.415  0.00  0.00      PROA N  
ATOM    507  CA  SER A  60     -81.870  95.141 -75.062  0.00  0.00      PROA C  
ATOM    508  C   SER A  60     -82.706  94.453 -74.000  0.00  0.00      PROA C  
ATOM    509  O   SER A  60     -82.215  94.176 -72.904  0.00  0.00      PROA O  
ATOM    510  CB  SER A  60     -81.556  94.130 -76.201  0.00  0.00      PROA C  
ATOM    511  OG  SER A  60     -82.708  93.837 -77.004  0.00  0.00      PROA O  
ATOM    512  N   TYR A  61     -84.003  94.209 -74.294  0.00  0.00      PROA N  
ATOM    513  CA  TYR A  61     -85.014  93.672 -73.394  0.00  0.00      PROA C  
ATOM    514  C   TYR A  61     -84.562  92.541 -72.463  0.00  0.00      PROA C  
ATOM    515  O   TYR A  61     -84.104  91.485 -72.908  0.00  0.00      PROA O  
ATOM    516  CB  TYR A  61     -86.326  93.331 -74.169  0.00  0.00      PROA C  
ATOM    517  CG  TYR A  61     -87.402  92.707 -73.307  0.00  0.00      PROA C  
ATOM    518  CD1 TYR A  61     -87.924  93.418 -72.213  0.00  0.00      PROA C  
ATOM    519  CD2 TYR A  61     -87.893  91.418 -73.576  0.00  0.00      PROA C  
ATOM    520  CE1 TYR A  61     -88.900  92.843 -71.386  0.00  0.00      PROA C  
ATOM    521  CE2 TYR A  61     -88.871  90.841 -72.753  0.00  0.00      PROA C  
ATOM    522  CZ  TYR A  61     -89.370  91.552 -71.656  0.00  0.00      PROA C  
ATOM    523  OH  TYR A  61     -90.346  90.959 -70.826  0.00  0.00      PROA O  
ATOM    524  N   ARG A  62     -84.664  92.794 -71.139  0.00  0.00      PROA N  
ATOM    525  CA  ARG A  62     -84.278  91.957 -70.012  0.00  0.00      PROA C  
ATOM    526  C   ARG A  62     -82.885  91.328 -70.117  0.00  0.00      PROA C  
ATOM    527  O   ARG A  62     -82.601  90.264 -69.561  0.00  0.00      PROA O  
ATOM    528  CB  ARG A  62     -85.381  90.944 -69.581  0.00  0.00      PROA C  
ATOM    529  CG  ARG A  62     -85.760  89.907 -70.655  0.00  0.00      PROA C  
ATOM    530  CD  ARG A  62     -86.865  88.930 -70.247  0.00  0.00      PROA C  
ATOM    531  NE  ARG A  62     -87.074  88.055 -71.439  0.00  0.00      PROA N  
ATOM    532  CZ  ARG A  62     -87.899  87.027 -71.520  0.00  0.00      PROA C  
ATOM    533  NH1 ARG A  62     -88.639  86.595 -70.530  0.00  0.00      PROA N1+
ATOM    534  NH2 ARG A  62     -87.940  86.432 -72.691  0.00  0.00      PROA N  
ATOM    535  N   CYS A  63     -81.970  92.018 -70.832  0.00  0.00      PROA N  
ATOM    536  CA  CYS A  63     -80.598  91.623 -71.078  0.00  0.00      PROA C  
ATOM    537  C   CYS A  63     -80.449  90.266 -71.767  0.00  0.00      PROA C  
ATOM    538  O   CYS A  63     -79.530  89.504 -71.477  0.00  0.00      PROA O  
ATOM    539  CB  CYS A  63     -79.738  91.689 -69.784  0.00  0.00      PROA C  
ATOM    540  SG  CYS A  63     -79.799  93.309 -68.961  0.00  0.00      PROA S  
ATOM    541  N   GLU A  64     -81.350  89.914 -72.713  0.00  0.00      PROA N  
ATOM    542  CA  GLU A  64     -81.284  88.642 -73.424  0.00  0.00      PROA C  
ATOM    543  C   GLU A  64     -80.036  88.409 -74.275  0.00  0.00      PROA C  
ATOM    544  O   GLU A  64     -79.470  87.314 -74.285  0.00  0.00      PROA O  
ATOM    545  CB  GLU A  64     -82.560  88.360 -74.267  0.00  0.00      PROA C  
ATOM    546  CG  GLU A  64     -83.784  88.007 -73.383  0.00  0.00      PROA C  
ATOM    547  CD  GLU A  64     -84.972  87.437 -74.154  0.00  0.00      PROA C  
ATOM    548  OE1 GLU A  64     -84.817  86.406 -74.860  0.00  0.00      PROA O  
ATOM    549  OE2 GLU A  64     -86.101  87.980 -74.011  0.00  0.00      PROA O1-
ATOM    550  N   TYR A  65     -79.574  89.433 -75.018  0.00  0.00      PROA N  
ATOM    551  CA  TYR A  65     -78.540  89.239 -76.021  0.00  0.00      PROA C  
ATOM    552  C   TYR A  65     -77.124  89.352 -75.461  0.00  0.00      PROA C  
ATOM    553  O   TYR A  65     -76.347  88.398 -75.551  0.00  0.00      PROA O  
ATOM    554  CB  TYR A  65     -78.765  90.193 -77.219  0.00  0.00      PROA C  
ATOM    555  CG  TYR A  65     -80.102  89.904 -77.868  0.00  0.00      PROA C  
ATOM    556  CD1 TYR A  65     -80.443  88.601 -78.283  0.00  0.00      PROA C  
ATOM    557  CD2 TYR A  65     -81.030  90.938 -78.080  0.00  0.00      PROA C  
ATOM    558  CE1 TYR A  65     -81.692  88.334 -78.863  0.00  0.00      PROA C  
ATOM    559  CE2 TYR A  65     -82.281  90.675 -78.657  0.00  0.00      PROA C  
ATOM    560  CZ  TYR A  65     -82.613  89.373 -79.045  0.00  0.00      PROA C  
ATOM    561  OH  TYR A  65     -83.872  89.115 -79.628  0.00  0.00      PROA O  
ATOM    562  N   ASP A  66     -76.774  90.482 -74.814  0.00  0.00      PROA N  
ATOM    563  CA  ASP A  66     -75.493  90.641 -74.148  0.00  0.00      PROA C  
ATOM    564  C   ASP A  66     -75.743  90.808 -72.655  0.00  0.00      PROA C  
ATOM    565  O   ASP A  66     -76.618  91.572 -72.237  0.00  0.00      PROA O  
ATOM    566  CB  ASP A  66     -74.678  91.867 -74.646  0.00  0.00      PROA C  
ATOM    567  CG  ASP A  66     -74.175  91.737 -76.082  0.00  0.00      PROA C  
ATOM    568  OD1 ASP A  66     -74.351  90.690 -76.757  0.00  0.00      PROA O  
ATOM    569  OD2 ASP A  66     -73.520  92.714 -76.534  0.00  0.00      PROA O1-
ATOM    570  N   PHE A  67     -74.981  90.092 -71.807  0.00  0.00      PROA N  
ATOM    571  CA  PHE A  67     -75.160  90.210 -70.376  0.00  0.00      PROA C  
ATOM    572  C   PHE A  67     -73.930  89.840 -69.562  0.00  0.00      PROA C  
ATOM    573  O   PHE A  67     -73.081  89.041 -69.964  0.00  0.00      PROA O  
ATOM    574  CB  PHE A  67     -76.389  89.406 -69.843  0.00  0.00      PROA C  
ATOM    575  CG  PHE A  67     -76.342  87.913 -70.097  0.00  0.00      PROA C  
ATOM    576  CD1 PHE A  67     -75.663  87.064 -69.205  0.00  0.00      PROA C  
ATOM    577  CD2 PHE A  67     -77.081  87.330 -71.143  0.00  0.00      PROA C  
ATOM    578  CE1 PHE A  67     -75.729  85.672 -69.341  0.00  0.00      PROA C  
ATOM    579  CE2 PHE A  67     -77.163  85.938 -71.277  0.00  0.00      PROA C  
ATOM    580  CZ  PHE A  67     -76.488  85.108 -70.373  0.00  0.00      PROA C  
ATOM    581  N   VAL A  68     -73.872  90.408 -68.343  0.00  0.00      PROA N  
ATOM    582  CA  VAL A  68     -73.093  89.899 -67.231  0.00  0.00      PROA C  
ATOM    583  C   VAL A  68     -74.106  89.402 -66.216  0.00  0.00      PROA C  
ATOM    584  O   VAL A  68     -75.008  90.131 -65.808  0.00  0.00      PROA O  
ATOM    585  CB  VAL A  68     -72.182  90.938 -66.579  0.00  0.00      PROA C  
ATOM    586  CG1 VAL A  68     -71.511  90.376 -65.306  0.00  0.00      PROA C  
ATOM    587  CG2 VAL A  68     -71.100  91.356 -67.586  0.00  0.00      PROA C  
ATOM    588  N   LYS A  69     -74.024  88.131 -65.800  0.00  0.00      PROA N  
ATOM    589  CA  LYS A  69     -74.972  87.556 -64.868  0.00  0.00      PROA C  
ATOM    590  C   LYS A  69     -74.218  87.179 -63.612  0.00  0.00      PROA C  
ATOM    591  O   LYS A  69     -73.158  86.551 -63.661  0.00  0.00      PROA O  
ATOM    592  CB  LYS A  69     -75.655  86.302 -65.463  0.00  0.00      PROA C  
ATOM    593  CG  LYS A  69     -77.031  85.989 -64.856  0.00  0.00      PROA C  
ATOM    594  CD  LYS A  69     -77.668  84.767 -65.546  0.00  0.00      PROA C  
ATOM    595  CE  LYS A  69     -79.137  84.489 -65.184  0.00  0.00      PROA C  
ATOM    596  NZ  LYS A  69     -80.052  85.465 -65.831  0.00  0.00      PROA N1+
ATOM    597  N   LEU A  70     -74.762  87.575 -62.452  0.00  0.00      PROA N  
ATOM    598  CA  LEU A  70     -74.169  87.338 -61.155  0.00  0.00      PROA C  
ATOM    599  C   LEU A  70     -75.068  86.379 -60.403  0.00  0.00      PROA C  
ATOM    600  O   LEU A  70     -76.215  86.691 -60.083  0.00  0.00      PROA O  
ATOM    601  CB  LEU A  70     -74.030  88.658 -60.354  0.00  0.00      PROA C  
ATOM    602  CG  LEU A  70     -73.191  89.752 -61.049  0.00  0.00      PROA C  
ATOM    603  CD1 LEU A  70     -73.201  91.036 -60.215  0.00  0.00      PROA C  
ATOM    604  CD2 LEU A  70     -71.745  89.305 -61.299  0.00  0.00      PROA C  
ATOM    605  N   THR A  71     -74.588  85.157 -60.129  0.00  0.00      PROA N  
ATOM    606  CA  THR A  71     -75.390  84.122 -59.487  0.00  0.00      PROA C  
ATOM    607  C   THR A  71     -74.613  83.526 -58.336  0.00  0.00      PROA C  
ATOM    608  O   THR A  71     -73.500  83.039 -58.521  0.00  0.00      PROA O  
ATOM    609  CB  THR A  71     -75.815  82.974 -60.417  0.00  0.00      PROA C  
ATOM    610  CG2 THR A  71     -76.602  83.529 -61.615  0.00  0.00      PROA C  
ATOM    611  OG1 THR A  71     -74.711  82.247 -60.950  0.00  0.00      PROA O  
ATOM    612  N   SER A  72     -75.172  83.512 -57.117  0.00  0.00      PROA N  
ATOM    613  CA  SER A  72     -74.568  82.816 -55.987  0.00  0.00      PROA C  
ATOM    614  C   SER A  72     -75.529  81.745 -55.518  0.00  0.00      PROA C  
ATOM    615  O   SER A  72     -76.642  82.033 -55.073  0.00  0.00      PROA O  
ATOM    616  CB  SER A  72     -74.192  83.740 -54.795  0.00  0.00      PROA C  
ATOM    617  OG  SER A  72     -75.300  84.518 -54.338  0.00  0.00      PROA O  
ATOM    618  N   GLY A  73     -75.134  80.456 -55.628  0.00  0.00      PROA N  
ATOM    619  CA  GLY A  73     -76.060  79.324 -55.535  0.00  0.00      PROA C  
ATOM    620  C   GLY A  73     -77.149  79.359 -56.588  0.00  0.00      PROA C  
ATOM    621  O   GLY A  73     -76.922  79.755 -57.731  0.00  0.00      PROA O  
ATOM    622  N   THR A  74     -78.379  78.932 -56.237  0.00  0.00      PROA N  
ATOM    623  CA  THR A  74     -79.504  78.965 -57.179  0.00  0.00      PROA C  
ATOM    624  C   THR A  74     -80.070  80.369 -57.369  0.00  0.00      PROA C  
ATOM    625  O   THR A  74     -80.767  80.641 -58.348  0.00  0.00      PROA O  
ATOM    626  CB  THR A  74     -80.632  77.990 -56.812  0.00  0.00      PROA C  
ATOM    627  CG2 THR A  74     -81.410  78.417 -55.555  0.00  0.00      PROA C  
ATOM    628  OG1 THR A  74     -81.572  77.817 -57.872  0.00  0.00      PROA O  
ATOM    629  N   LYS A  75     -79.783  81.306 -56.440  0.00  0.00      PROA N  
ATOM    630  CA  LYS A  75     -80.154  82.705 -56.564  0.00  0.00      PROA C  
ATOM    631  C   LYS A  75     -79.465  83.448 -57.712  0.00  0.00      PROA C  
ATOM    632  O   LYS A  75     -78.252  83.358 -57.912  0.00  0.00      PROA O  
ATOM    633  CB  LYS A  75     -79.973  83.504 -55.239  0.00  0.00      PROA C  
ATOM    634  CG  LYS A  75     -81.049  83.257 -54.160  0.00  0.00      PROA C  
ATOM    635  CD  LYS A  75     -80.995  81.905 -53.415  0.00  0.00      PROA C  
ATOM    636  CE  LYS A  75     -79.694  81.661 -52.627  0.00  0.00      PROA C  
ATOM    637  NZ  LYS A  75     -79.818  80.469 -51.747  0.00  0.00      PROA N1+
ATOM    638  N   VAL A  76     -80.233  84.253 -58.474  0.00  0.00      PROA N  
ATOM    639  CA  VAL A  76     -79.684  85.179 -59.451  0.00  0.00      PROA C  
ATOM    640  C   VAL A  76     -79.672  86.552 -58.804  0.00  0.00      PROA C  
ATOM    641  O   VAL A  76     -80.716  87.170 -58.587  0.00  0.00      PROA O  
ATOM    642  CB  VAL A  76     -80.484  85.221 -60.753  0.00  0.00      PROA C  
ATOM    643  CG1 VAL A  76     -79.851  86.229 -61.738  0.00  0.00      PROA C  
ATOM    644  CG2 VAL A  76     -80.528  83.809 -61.373  0.00  0.00      PROA C  
ATOM    645  N   LEU A  77     -78.478  87.057 -58.435  0.00  0.00      PROA N  
ATOM    646  CA  LEU A  77     -78.312  88.373 -57.845  0.00  0.00      PROA C  
ATOM    647  C   LEU A  77     -78.666  89.493 -58.809  0.00  0.00      PROA C  
ATOM    648  O   LEU A  77     -79.402  90.424 -58.475  0.00  0.00      PROA O  
ATOM    649  CB  LEU A  77     -76.860  88.590 -57.345  0.00  0.00      PROA C  
ATOM    650  CG  LEU A  77     -76.340  87.512 -56.373  0.00  0.00      PROA C  
ATOM    651  CD1 LEU A  77     -74.911  87.850 -55.927  0.00  0.00      PROA C  
ATOM    652  CD2 LEU A  77     -77.254  87.347 -55.150  0.00  0.00      PROA C  
ATOM    653  N   ALA A  78     -78.167  89.390 -60.055  0.00  0.00      PROA N  
ATOM    654  CA  ALA A  78     -78.447  90.365 -61.076  0.00  0.00      PROA C  
ATOM    655  C   ALA A  78     -78.163  89.806 -62.458  0.00  0.00      PROA C  
ATOM    656  O   ALA A  78     -77.328  88.920 -62.645  0.00  0.00      PROA O  
ATOM    657  CB  ALA A  78     -77.600  91.642 -60.871  0.00  0.00      PROA C  
ATOM    658  N   THR A  79     -78.854  90.358 -63.473  0.00  0.00      PROA N  
ATOM    659  CA  THR A  79     -78.492  90.187 -64.875  0.00  0.00      PROA C  
ATOM    660  C   THR A  79     -78.305  91.590 -65.406  0.00  0.00      PROA C  
ATOM    661  O   THR A  79     -79.226  92.409 -65.393  0.00  0.00      PROA O  
ATOM    662  CB  THR A  79     -79.523  89.455 -65.725  0.00  0.00      PROA C  
ATOM    663  CG2 THR A  79     -78.904  89.066 -67.074  0.00  0.00      PROA C  
ATOM    664  OG1 THR A  79     -79.925  88.249 -65.084  0.00  0.00      PROA O  
ATOM    665  N   LEU A  80     -77.078  91.918 -65.829  0.00  0.00      PROA N  
ATOM    666  CA  LEU A  80     -76.630  93.274 -66.039  0.00  0.00      PROA C  
ATOM    667  C   LEU A  80     -76.315  93.534 -67.501  0.00  0.00      PROA C  
ATOM    668  O   LEU A  80     -75.662  92.730 -68.171  0.00  0.00      PROA O  
ATOM    669  CB  LEU A  80     -75.360  93.556 -65.199  0.00  0.00      PROA C  
ATOM    670  CG  LEU A  80     -75.544  93.409 -63.674  0.00  0.00      PROA C  
ATOM    671  CD1 LEU A  80     -74.181  93.411 -62.973  0.00  0.00      PROA C  
ATOM    672  CD2 LEU A  80     -76.448  94.509 -63.099  0.00  0.00      PROA C  
ATOM    673  N   CYS A  81     -76.782  94.679 -68.027  0.00  0.00      PROA N  
ATOM    674  CA  CYS A  81     -76.539  95.092 -69.394  0.00  0.00      PROA C  
ATOM    675  C   CYS A  81     -76.800  96.587 -69.556  0.00  0.00      PROA C  
ATOM    676  O   CYS A  81     -77.404  97.228 -68.695  0.00  0.00      PROA O  
ATOM    677  CB  CYS A  81     -77.357  94.290 -70.445  0.00  0.00      PROA C  
ATOM    678  SG  CYS A  81     -79.159  94.557 -70.422  0.00  0.00      PROA S  
ATOM    679  N   GLY A  82     -76.341  97.183 -70.682  0.00  0.00      PROA N  
ATOM    680  CA  GLY A  82     -76.453  98.618 -70.956  0.00  0.00      PROA C  
ATOM    681  C   GLY A  82     -75.602  99.545 -70.113  0.00  0.00      PROA C  
ATOM    682  O   GLY A  82     -75.080  99.198 -69.057  0.00  0.00      PROA O  
ATOM    683  N   GLN A  83     -75.418 100.795 -70.586  0.00  0.00      PROA N  
ATOM    684  CA  GLN A  83     -74.801 101.858 -69.804  0.00  0.00      PROA C  
ATOM    685  C   GLN A  83     -75.627 102.280 -68.584  0.00  0.00      PROA C  
ATOM    686  O   GLN A  83     -75.111 102.456 -67.479  0.00  0.00      PROA O  
ATOM    687  CB  GLN A  83     -74.546 103.091 -70.715  0.00  0.00      PROA C  
ATOM    688  CG  GLN A  83     -73.802 104.286 -70.057  0.00  0.00      PROA C  
ATOM    689  CD  GLN A  83     -72.510 103.882 -69.339  0.00  0.00      PROA C  
ATOM    690  NE2 GLN A  83     -71.548 103.321 -70.106  0.00  0.00      PROA N  
ATOM    691  OE1 GLN A  83     -72.344 104.070 -68.131  0.00  0.00      PROA O  
ATOM    692  N   GLU A  84     -76.954 102.435 -68.778  0.00  0.00      PROA N  
ATOM    693  CA  GLU A  84     -77.877 102.950 -67.779  0.00  0.00      PROA C  
ATOM    694  C   GLU A  84     -79.008 101.967 -67.502  0.00  0.00      PROA C  
ATOM    695  O   GLU A  84     -79.470 101.239 -68.382  0.00  0.00      PROA O  
ATOM    696  CB  GLU A  84     -78.489 104.313 -68.205  0.00  0.00      PROA C  
ATOM    697  CG  GLU A  84     -77.446 105.457 -68.303  0.00  0.00      PROA C  
ATOM    698  CD  GLU A  84     -78.043 106.834 -68.593  0.00  0.00      PROA C  
ATOM    699  OE1 GLU A  84     -79.287 106.976 -68.726  0.00  0.00      PROA O  
ATOM    700  OE2 GLU A  84     -77.249 107.809 -68.692  0.00  0.00      PROA O1-
ATOM    701  N   SER A  85     -79.478 101.920 -66.236  0.00  0.00      PROA N  
ATOM    702  CA  SER A  85     -80.631 101.123 -65.822  0.00  0.00      PROA C  
ATOM    703  C   SER A  85     -81.932 101.569 -66.492  0.00  0.00      PROA C  
ATOM    704  O   SER A  85     -82.160 102.754 -66.742  0.00  0.00      PROA O  
ATOM    705  CB  SER A  85     -80.829 101.152 -64.276  0.00  0.00      PROA C  
ATOM    706  OG  SER A  85     -81.735 100.147 -63.802  0.00  0.00      PROA O  
ATOM    707  N   THR A  86     -82.828 100.612 -66.781  0.00  0.00      PROA N  
ATOM    708  CA  THR A  86     -84.162 100.836 -67.328  0.00  0.00      PROA C  
ATOM    709  C   THR A  86     -85.136 100.266 -66.300  0.00  0.00      PROA C  
ATOM    710  O   THR A  86     -84.753  99.902 -65.185  0.00  0.00      PROA O  
ATOM    711  CB  THR A  86     -84.390 100.201 -68.722  0.00  0.00      PROA C  
ATOM    712  CG2 THR A  86     -83.172 100.429 -69.628  0.00  0.00      PROA C  
ATOM    713  OG1 THR A  86     -84.629  98.800 -68.680  0.00  0.00      PROA O  
ATOM    714  N   ASP A  87     -86.445 100.187 -66.626  0.00  0.00      PROA N  
ATOM    715  CA  ASP A  87     -87.414  99.459 -65.826  0.00  0.00      PROA C  
ATOM    716  C   ASP A  87     -87.104  97.948 -65.729  0.00  0.00      PROA C  
ATOM    717  O   ASP A  87     -87.130  97.346 -64.652  0.00  0.00      PROA O  
ATOM    718  CB  ASP A  87     -88.824  99.729 -66.431  0.00  0.00      PROA C  
ATOM    719  CG  ASP A  87     -89.982  99.220 -65.584  0.00  0.00      PROA C  
ATOM    720  OD1 ASP A  87     -89.824  99.027 -64.351  0.00  0.00      PROA O  
ATOM    721  OD2 ASP A  87     -91.111  99.110 -66.134  0.00  0.00      PROA O1-
ATOM    722  N   THR A  88     -86.763  97.306 -66.866  0.00  0.00      PROA N  
ATOM    723  CA  THR A  88     -86.594  95.854 -66.957  0.00  0.00      PROA C  
ATOM    724  C   THR A  88     -85.149  95.397 -67.088  0.00  0.00      PROA C  
ATOM    725  O   THR A  88     -84.852  94.213 -66.919  0.00  0.00      PROA O  
ATOM    726  CB  THR A  88     -87.423  95.218 -68.084  0.00  0.00      PROA C  
ATOM    727  CG2 THR A  88     -88.882  95.123 -67.604  0.00  0.00      PROA C  
ATOM    728  OG1 THR A  88     -87.428  96.007 -69.270  0.00  0.00      PROA O  
ATOM    729  N   GLU A  89     -84.202  96.319 -67.328  0.00  0.00      PROA N  
ATOM    730  CA  GLU A  89     -82.785  96.037 -67.461  0.00  0.00      PROA C  
ATOM    731  C   GLU A  89     -82.010  96.798 -66.396  0.00  0.00      PROA C  
ATOM    732  O   GLU A  89     -82.278  97.967 -66.124  0.00  0.00      PROA O  
ATOM    733  CB  GLU A  89     -82.229  96.451 -68.851  0.00  0.00      PROA C  
ATOM    734  CG  GLU A  89     -82.840  95.684 -70.050  0.00  0.00      PROA C  
ATOM    735  CD  GLU A  89     -84.211  96.200 -70.491  0.00  0.00      PROA C  
ATOM    736  OE1 GLU A  89     -84.328  97.385 -70.910  0.00  0.00      PROA O  
ATOM    737  OE2 GLU A  89     -85.190  95.407 -70.436  0.00  0.00      PROA O1-
ATOM    738  N   ARG A  90     -81.014  96.155 -65.757  0.00  0.00      PROA N  
ATOM    739  CA  ARG A  90     -80.214  96.784 -64.722  0.00  0.00      PROA C  
ATOM    740  C   ARG A  90     -78.792  97.002 -65.215  0.00  0.00      PROA C  
ATOM    741  O   ARG A  90     -78.201  96.152 -65.879  0.00  0.00      PROA O  
ATOM    742  CB  ARG A  90     -80.204  95.935 -63.422  0.00  0.00      PROA C  
ATOM    743  CG  ARG A  90     -79.438  96.573 -62.238  0.00  0.00      PROA C  
ATOM    744  CD  ARG A  90     -79.564  95.773 -60.934  0.00  0.00      PROA C  
ATOM    745  NE  ARG A  90     -78.834  96.526 -59.860  0.00  0.00      PROA N  
ATOM    746  CZ  ARG A  90     -78.815  96.165 -58.585  0.00  0.00      PROA C  
ATOM    747  NH1 ARG A  90     -79.414  95.075 -58.154  0.00  0.00      PROA N1+
ATOM    748  NH2 ARG A  90     -78.190  96.908 -57.699  0.00  0.00      PROA N  
ATOM    749  N   ALA A  91     -78.208  98.169 -64.888  0.00  0.00      PROA N  
ATOM    750  CA  ALA A  91     -76.810  98.460 -65.117  0.00  0.00      PROA C  
ATOM    751  C   ALA A  91     -76.169  98.689 -63.750  0.00  0.00      PROA C  
ATOM    752  O   ALA A  91     -76.820  99.278 -62.879  0.00  0.00      PROA O  
ATOM    753  CB  ALA A  91     -76.639  99.708 -66.001  0.00  0.00      PROA C  
ATOM    754  N   PRO A  92     -74.953  98.234 -63.470  0.00  0.00      PROA N  
ATOM    755  CA  PRO A  92     -74.440  98.181 -62.110  0.00  0.00      PROA C  
ATOM    756  C   PRO A  92     -74.081  99.553 -61.575  0.00  0.00      PROA C  
ATOM    757  O   PRO A  92     -74.335  99.825 -60.402  0.00  0.00      PROA O  
ATOM    758  CB  PRO A  92     -73.211  97.270 -62.213  0.00  0.00      PROA C  
ATOM    759  CG  PRO A  92     -72.749  97.385 -63.666  0.00  0.00      PROA C  
ATOM    760  CD  PRO A  92     -74.056  97.587 -64.430  0.00  0.00      PROA C  
ATOM    761  N   GLY A  93     -73.463 100.436 -62.389  0.00  0.00      PROA N  
ATOM    762  CA  GLY A  93     -72.937 101.721 -61.929  0.00  0.00      PROA C  
ATOM    763  C   GLY A  93     -71.979 101.607 -60.762  0.00  0.00      PROA C  
ATOM    764  O   GLY A  93     -70.981 100.888 -60.815  0.00  0.00      PROA O  
ATOM    765  N   ASN A  94     -72.378 101.755 -57.471  1.00 26.97      PROA N  
ATOM    766  CA  ASN A  94     -71.592 102.431 -58.522  1.00 26.97      PROA C  
ATOM    767  C   ASN A  94     -70.256 101.757 -58.846  1.00 26.97      PROA C  
ATOM    768  O   ASN A  94     -70.156 100.810 -59.677  1.00 26.97      PROA O  
ATOM    769  CB  ASN A  94     -71.272 103.766 -57.822  1.00 26.97      PROA C  
ATOM    770  CG  ASN A  94     -70.708 104.829 -58.748  1.00 26.97      PROA C  
ATOM    771  ND2 ASN A  94     -71.229 106.028 -58.613  1.00 26.97      PROA N  
ATOM    772  OD1 ASN A  94     -69.730 104.573 -59.489  1.00 26.97      PROA O  
ATOM    773  N   ASP A  95     -72.930 100.509 -57.747  0.00  0.00      PROA N  
ATOM    774  CA  ASP A  95     -73.413  99.440 -56.885  0.00  0.00      PROA C  
ATOM    775  C   ASP A  95     -72.370  98.342 -56.641  0.00  0.00      PROA C  
ATOM    776  O   ASP A  95     -71.569  97.984 -57.509  0.00  0.00      PROA O  
ATOM    777  CB  ASP A  95     -74.722  98.766 -57.399  0.00  0.00      PROA C  
ATOM    778  CG  ASP A  95     -75.916  99.707 -57.484  0.00  0.00      PROA C  
ATOM    779  OD1 ASP A  95     -75.894 100.829 -56.914  0.00  0.00      PROA O  
ATOM    780  OD2 ASP A  95     -76.957  99.269 -58.054  0.00  0.00      PROA O1-
ATOM    781  N   THR A  96     -72.375  97.779 -55.419  0.00  0.00      PROA N  
ATOM    782  CA  THR A  96     -71.496  96.679 -55.043  0.00  0.00      PROA C  
ATOM    783  C   THR A  96     -72.370  95.472 -54.807  0.00  0.00      PROA C  
ATOM    784  O   THR A  96     -73.403  95.547 -54.139  0.00  0.00      PROA O  
ATOM    785  CB  THR A  96     -70.661  96.959 -53.798  0.00  0.00      PROA C  
ATOM    786  CG2 THR A  96     -69.713  95.792 -53.478  0.00  0.00      PROA C  
ATOM    787  OG1 THR A  96     -69.841  98.105 -54.007  0.00  0.00      PROA O  
ATOM    788  N   PHE A  97     -71.995  94.327 -55.394  0.00  0.00      PROA N  
ATOM    789  CA  PHE A  97     -72.775  93.109 -55.368  0.00  0.00      PROA C  
ATOM    790  C   PHE A  97     -72.155  92.143 -54.380  0.00  0.00      PROA C  
ATOM    791  O   PHE A  97     -70.947  91.909 -54.386  0.00  0.00      PROA O  
ATOM    792  CB  PHE A  97     -72.883  92.456 -56.771  0.00  0.00      PROA C  
ATOM    793  CG  PHE A  97     -73.657  93.378 -57.680  0.00  0.00      PROA C  
ATOM    794  CD1 PHE A  97     -73.010  94.427 -58.356  0.00  0.00      PROA C  
ATOM    795  CD2 PHE A  97     -75.039  93.200 -57.869  0.00  0.00      PROA C  
ATOM    796  CE1 PHE A  97     -73.736  95.313 -59.160  0.00  0.00      PROA C  
ATOM    797  CE2 PHE A  97     -75.763  94.070 -58.695  0.00  0.00      PROA C  
ATOM    798  CZ  PHE A  97     -75.112  95.133 -59.335  0.00  0.00      PROA C  
ATOM    799  N   TYR A  98     -72.979  91.584 -53.478  0.00  0.00      PROA N  
ATOM    800  CA  TYR A  98     -72.518  90.783 -52.362  0.00  0.00      PROA C  
ATOM    801  C   TYR A  98     -73.045  89.365 -52.511  0.00  0.00      PROA C  
ATOM    802  O   TYR A  98     -74.252  89.140 -52.614  0.00  0.00      PROA O  
ATOM    803  CB  TYR A  98     -73.008  91.370 -51.011  0.00  0.00      PROA C  
ATOM    804  CG  TYR A  98     -72.492  92.770 -50.806  0.00  0.00      PROA C  
ATOM    805  CD1 TYR A  98     -71.225  92.975 -50.236  0.00  0.00      PROA C  
ATOM    806  CD2 TYR A  98     -73.289  93.889 -51.106  0.00  0.00      PROA C  
ATOM    807  CE1 TYR A  98     -70.756  94.271 -49.977  0.00  0.00      PROA C  
ATOM    808  CE2 TYR A  98     -72.819  95.187 -50.858  0.00  0.00      PROA C  
ATOM    809  CZ  TYR A  98     -71.554  95.378 -50.292  0.00  0.00      PROA C  
ATOM    810  OH  TYR A  98     -71.100  96.688 -50.033  0.00  0.00      PROA O  
ATOM    811  N   SER A  99     -72.147  88.359 -52.551  0.00  0.00      PROA N  
ATOM    812  CA  SER A  99     -72.530  86.955 -52.661  0.00  0.00      PROA C  
ATOM    813  C   SER A  99     -73.355  86.429 -51.492  0.00  0.00      PROA C  
ATOM    814  O   SER A  99     -73.152  86.797 -50.334  0.00  0.00      PROA O  
ATOM    815  CB  SER A  99     -71.322  85.999 -52.906  0.00  0.00      PROA C  
ATOM    816  OG  SER A  99     -70.425  85.877 -51.797  0.00  0.00      PROA O  
ATOM    817  N   LEU A 100     -74.318  85.527 -51.755  0.00  0.00      PROA N  
ATOM    818  CA  LEU A 100     -74.955  84.764 -50.695  0.00  0.00      PROA C  
ATOM    819  C   LEU A 100     -74.138  83.497 -50.472  0.00  0.00      PROA C  
ATOM    820  O   LEU A 100     -73.980  82.656 -51.360  0.00  0.00      PROA O  
ATOM    821  CB  LEU A 100     -76.455  84.448 -50.959  0.00  0.00      PROA C  
ATOM    822  CG  LEU A 100     -77.437  85.567 -50.527  0.00  0.00      PROA C  
ATOM    823  CD1 LEU A 100     -77.197  86.911 -51.230  0.00  0.00      PROA C  
ATOM    824  CD2 LEU A 100     -78.891  85.124 -50.749  0.00  0.00      PROA C  
ATOM    825  N   GLY A 101     -73.564  83.348 -49.259  0.00  0.00      PROA N  
ATOM    826  CA  GLY A 101     -72.540  82.346 -48.973  0.00  0.00      PROA C  
ATOM    827  C   GLY A 101     -71.193  82.626 -49.621  0.00  0.00      PROA C  
ATOM    828  O   GLY A 101     -71.007  83.641 -50.300  0.00  0.00      PROA O  
ATOM    829  N   PRO A 102     -70.212  81.761 -49.393  0.00  0.00      PROA N  
ATOM    830  CA  PRO A 102     -68.817  82.000 -49.756  0.00  0.00      PROA C  
ATOM    831  C   PRO A 102     -68.498  81.812 -51.234  0.00  0.00      PROA C  
ATOM    832  O   PRO A 102     -67.324  81.670 -51.570  0.00  0.00      PROA O  
ATOM    833  CB  PRO A 102     -68.073  80.976 -48.877  0.00  0.00      PROA C  
ATOM    834  CG  PRO A 102     -69.040  79.800 -48.764  0.00  0.00      PROA C  
ATOM    835  CD  PRO A 102     -70.387  80.508 -48.645  0.00  0.00      PROA C  
ATOM    836  N   SER A 103     -69.468  81.825 -52.165  0.00  0.00      PROA N  
ATOM    837  CA  SER A 103     -69.135  81.653 -53.570  0.00  0.00      PROA C  
ATOM    838  C   SER A 103     -70.036  82.462 -54.479  0.00  0.00      PROA C  
ATOM    839  O   SER A 103     -71.244  82.573 -54.275  0.00  0.00      PROA O  
ATOM    840  CB  SER A 103     -69.109  80.159 -54.008  0.00  0.00      PROA C  
ATOM    841  OG  SER A 103     -68.714  79.982 -55.375  0.00  0.00      PROA O  
ATOM    842  N   LEU A 104     -69.429  83.064 -55.517  0.00  0.00      PROA N  
ATOM    843  CA  LEU A 104     -70.101  83.831 -56.541  0.00  0.00      PROA C  
ATOM    844  C   LEU A 104     -69.730  83.252 -57.893  0.00  0.00      PROA C  
ATOM    845  O   LEU A 104     -68.572  82.938 -58.162  0.00  0.00      PROA O  
ATOM    846  CB  LEU A 104     -69.688  85.324 -56.483  0.00  0.00      PROA C  
ATOM    847  CG  LEU A 104     -70.420  86.273 -57.458  0.00  0.00      PROA C  
ATOM    848  CD1 LEU A 104     -71.946  86.220 -57.297  0.00  0.00      PROA C  
ATOM    849  CD2 LEU A 104     -69.934  87.718 -57.264  0.00  0.00      PROA C  
ATOM    850  N   LYS A 105     -70.714  83.078 -58.784  0.00  0.00      PROA N  
ATOM    851  CA  LYS A 105     -70.498  82.608 -60.131  0.00  0.00      PROA C  
ATOM    852  C   LYS A 105     -70.857  83.768 -61.046  0.00  0.00      PROA C  
ATOM    853  O   LYS A 105     -71.947  84.341 -60.975  0.00  0.00      PROA O  
ATOM    854  CB  LYS A 105     -71.374  81.357 -60.414  0.00  0.00      PROA C  
ATOM    855  CG  LYS A 105     -70.626  80.162 -61.031  0.00  0.00      PROA C  
ATOM    856  CD  LYS A 105     -70.240  80.369 -62.509  0.00  0.00      PROA C  
ATOM    857  CE  LYS A 105     -69.608  79.138 -63.190  0.00  0.00      PROA C  
ATOM    858  NZ  LYS A 105     -70.576  78.015 -63.302  0.00  0.00      PROA N1+
ATOM    859  N   VAL A 106     -69.914  84.160 -61.913  0.00  0.00      PROA N  
ATOM    860  CA  VAL A 106     -70.064  85.291 -62.805  0.00  0.00      PROA C  
ATOM    861  C   VAL A 106     -70.057  84.747 -64.218  0.00  0.00      PROA C  
ATOM    862  O   VAL A 106     -69.188  83.960 -64.591  0.00  0.00      PROA O  
ATOM    863  CB  VAL A 106     -68.960  86.326 -62.609  0.00  0.00      PROA C  
ATOM    864  CG1 VAL A 106     -69.153  87.518 -63.571  0.00  0.00      PROA C  
ATOM    865  CG2 VAL A 106     -68.984  86.799 -61.141  0.00  0.00      PROA C  
ATOM    866  N   THR A 107     -71.059  85.112 -65.034  0.00  0.00      PROA N  
ATOM    867  CA  THR A 107     -71.195  84.639 -66.410  0.00  0.00      PROA C  
ATOM    868  C   THR A 107     -71.218  85.824 -67.342  0.00  0.00      PROA C  
ATOM    869  O   THR A 107     -71.978  86.766 -67.132  0.00  0.00      PROA O  
ATOM    870  CB  THR A 107     -72.472  83.831 -66.650  0.00  0.00      PROA C  
ATOM    871  CG2 THR A 107     -72.602  83.355 -68.109  0.00  0.00      PROA C  
ATOM    872  OG1 THR A 107     -72.486  82.669 -65.828  0.00  0.00      PROA O  
ATOM    873  N   PHE A 108     -70.401  85.803 -68.407  0.00  0.00      PROA N  
ATOM    874  CA  PHE A 108     -70.407  86.797 -69.459  0.00  0.00      PROA C  
ATOM    875  C   PHE A 108     -70.866  86.139 -70.755  0.00  0.00      PROA C  
ATOM    876  O   PHE A 108     -70.388  85.068 -71.138  0.00  0.00      PROA O  
ATOM    877  CB  PHE A 108     -69.005  87.459 -69.608  0.00  0.00      PROA C  
ATOM    878  CG  PHE A 108     -68.903  88.408 -70.781  0.00  0.00      PROA C  
ATOM    879  CD1 PHE A 108     -69.600  89.628 -70.766  0.00  0.00      PROA C  
ATOM    880  CD2 PHE A 108     -68.109  88.095 -71.899  0.00  0.00      PROA C  
ATOM    881  CE1 PHE A 108     -69.510  90.518 -71.843  0.00  0.00      PROA C  
ATOM    882  CE2 PHE A 108     -68.028  88.977 -72.985  0.00  0.00      PROA C  
ATOM    883  CZ  PHE A 108     -68.725  90.191 -72.954  0.00  0.00      PROA C  
ATOM    884  N   HIS A 109     -71.826  86.771 -71.449  0.00  0.00      PROA N  
ATOM    885  CA  HIS A 109     -72.387  86.250 -72.675  0.00  0.00      PROA C  
ATOM    886  C   HIS A 109     -72.651  87.380 -73.649  0.00  0.00      PROA C  
ATOM    887  O   HIS A 109     -73.056  88.479 -73.265  0.00  0.00      PROA O  
ATOM    888  CB  HIS A 109     -73.714  85.491 -72.429  0.00  0.00      PROA C  
ATOM    889  CG  HIS A 109     -74.404  84.998 -73.678  0.00  0.00      PROA C  
ATOM    890  CD2 HIS A 109     -75.569  85.402 -74.261  0.00  0.00      PROA C  
ATOM    891  ND1 HIS A 109     -73.980  83.913 -74.411  0.00  0.00      PROA N  
ATOM    892  CE1 HIS A 109     -74.882  83.712 -75.400  0.00  0.00      PROA C  
ATOM    893  NE2 HIS A 109     -75.871  84.590 -75.350  0.00  0.00      PROA N  
ATOM    894  N   SER A 110     -72.425  87.131 -74.949  0.00  0.00      PROA N  
ATOM    895  CA  SER A 110     -72.745  88.081 -75.997  0.00  0.00      PROA C  
ATOM    896  C   SER A 110     -73.157  87.339 -77.256  0.00  0.00      PROA C  
ATOM    897  O   SER A 110     -72.647  86.252 -77.544  0.00  0.00      PROA O  
ATOM    898  CB  SER A 110     -71.581  89.065 -76.298  0.00  0.00      PROA C  
ATOM    899  OG  SER A 110     -71.889  89.959 -77.364  0.00  0.00      PROA O  
ATOM    900  N   ASP A 111     -74.118  87.893 -78.025  0.00  0.00      PROA N  
ATOM    901  CA  ASP A 111     -74.658  87.255 -79.212  0.00  0.00      PROA C  
ATOM    902  C   ASP A 111     -73.852  87.568 -80.492  0.00  0.00      PROA C  
ATOM    903  O   ASP A 111     -72.640  87.788 -80.470  0.00  0.00      PROA O  
ATOM    904  CB  ASP A 111     -76.207  87.467 -79.333  0.00  0.00      PROA C  
ATOM    905  CG  ASP A 111     -76.691  88.762 -79.984  0.00  0.00      PROA C  
ATOM    906  OD1 ASP A 111     -75.945  89.771 -80.042  0.00  0.00      PROA O  
ATOM    907  OD2 ASP A 111     -77.876  88.778 -80.416  0.00  0.00      PROA O1-
ATOM    908  N   TYR A 112     -74.509  87.520 -81.669  0.00  0.00      PROA N  
ATOM    909  CA  TYR A 112     -73.859  87.517 -82.962  0.00  0.00      PROA C  
ATOM    910  C   TYR A 112     -73.352  88.870 -83.473  0.00  0.00      PROA C  
ATOM    911  O   TYR A 112     -72.485  88.904 -84.347  0.00  0.00      PROA O  
ATOM    912  CB  TYR A 112     -74.774  86.842 -84.032  0.00  0.00      PROA C  
ATOM    913  CG  TYR A 112     -76.093  87.545 -84.249  0.00  0.00      PROA C  
ATOM    914  CD1 TYR A 112     -77.242  87.166 -83.532  0.00  0.00      PROA C  
ATOM    915  CD2 TYR A 112     -76.211  88.535 -85.240  0.00  0.00      PROA C  
ATOM    916  CE1 TYR A 112     -78.474  87.793 -83.772  0.00  0.00      PROA C  
ATOM    917  CE2 TYR A 112     -77.439  89.167 -85.479  0.00  0.00      PROA C  
ATOM    918  CZ  TYR A 112     -78.570  88.798 -84.742  0.00  0.00      PROA C  
ATOM    919  OH  TYR A 112     -79.804  89.434 -84.993  0.00  0.00      PROA O  
ATOM    920  N   SER A 113     -73.851  90.020 -82.974  0.00  0.00      PROA N  
ATOM    921  CA  SER A 113     -73.436  91.308 -83.526  0.00  0.00      PROA C  
ATOM    922  C   SER A 113     -73.616  92.458 -82.544  0.00  0.00      PROA C  
ATOM    923  O   SER A 113     -74.538  92.475 -81.728  0.00  0.00      PROA O  
ATOM    924  CB  SER A 113     -74.201  91.644 -84.850  0.00  0.00      PROA C  
ATOM    925  OG  SER A 113     -73.744  92.837 -85.504  0.00  0.00      PROA O  
ATOM    926  N   ASN A 114     -72.744  93.486 -82.651  0.00  0.00      PROA N  
ATOM    927  CA  ASN A 114     -72.819  94.716 -81.880  0.00  0.00      PROA C  
ATOM    928  C   ASN A 114     -73.053  95.873 -82.846  0.00  0.00      PROA C  
ATOM    929  O   ASN A 114     -72.279  96.082 -83.782  0.00  0.00      PROA O  
ATOM    930  CB  ASN A 114     -71.493  95.017 -81.121  0.00  0.00      PROA C  
ATOM    931  CG  ASN A 114     -71.167  93.968 -80.058  0.00  0.00      PROA C  
ATOM    932  ND2 ASN A 114     -69.934  94.073 -79.503  0.00  0.00      PROA N  
ATOM    933  OD1 ASN A 114     -71.944  93.079 -79.711  0.00  0.00      PROA O  
ATOM    934  N   GLU A 115     -74.130  96.660 -82.657  0.00  0.00      PROA N  
ATOM    935  CA  GLU A 115     -74.449  97.834 -83.453  0.00  0.00      PROA C  
ATOM    936  C   GLU A 115     -73.377  98.921 -83.438  0.00  0.00      PROA C  
ATOM    937  O   GLU A 115     -73.041  99.504 -84.472  0.00  0.00      PROA O  
ATOM    938  CB  GLU A 115     -75.812  98.440 -83.020  0.00  0.00      PROA C  
ATOM    939  CG  GLU A 115     -77.047  97.582 -83.414  0.00  0.00      PROA C  
ATOM    940  CD  GLU A 115     -77.300  96.339 -82.557  0.00  0.00      PROA C  
ATOM    941  OE1 GLU A 115     -76.598  96.108 -81.539  0.00  0.00      PROA O  
ATOM    942  OE2 GLU A 115     -78.236  95.571 -82.918  0.00  0.00      PROA O1-
ATOM    943  N   LYS A 116     -72.790  99.193 -82.261  0.00  0.00      PROA N  
ATOM    944  CA  LYS A 116     -71.678 100.108 -82.123  0.00  0.00      PROA C  
ATOM    945  C   LYS A 116     -70.629  99.481 -81.211  0.00  0.00      PROA C  
ATOM    946  O   LYS A 116     -70.948  98.541 -80.479  0.00  0.00      PROA O  
ATOM    947  CB  LYS A 116     -72.131 101.501 -81.604  0.00  0.00      PROA C  
ATOM    948  CG  LYS A 116     -72.946 101.500 -80.299  0.00  0.00      PROA C  
ATOM    949  CD  LYS A 116     -73.213 102.943 -79.821  0.00  0.00      PROA C  
ATOM    950  CE  LYS A 116     -74.055 103.079 -78.541  0.00  0.00      PROA C  
ATOM    951  NZ  LYS A 116     -75.478 102.734 -78.789  0.00  0.00      PROA N1+
ATOM    952  N   PRO A 117     -69.370  99.914 -81.240  0.00  0.00      PROA N  
ATOM    953  CA  PRO A 117     -68.367  99.622 -80.219  0.00  0.00      PROA C  
ATOM    954  C   PRO A 117     -68.825  99.603 -78.759  0.00  0.00      PROA C  
ATOM    955  O   PRO A 117     -69.247 100.638 -78.240  0.00  0.00      PROA O  
ATOM    956  CB  PRO A 117     -67.308 100.699 -80.493  0.00  0.00      PROA C  
ATOM    957  CG  PRO A 117     -67.318 100.819 -82.016  0.00  0.00      PROA C  
ATOM    958  CD  PRO A 117     -68.809 100.727 -82.329  0.00  0.00      PROA C  
ATOM    959  N   PHE A 118     -68.680  98.459 -78.064  0.00  0.00      PROA N  
ATOM    960  CA  PHE A 118     -68.960  98.339 -76.644  0.00  0.00      PROA C  
ATOM    961  C   PHE A 118     -67.703  97.835 -75.958  0.00  0.00      PROA C  
ATOM    962  O   PHE A 118     -67.168  96.779 -76.298  0.00  0.00      PROA O  
ATOM    963  CB  PHE A 118     -70.139  97.375 -76.344  0.00  0.00      PROA C  
ATOM    964  CG  PHE A 118     -71.440  97.910 -76.878  0.00  0.00      PROA C  
ATOM    965  CD1 PHE A 118     -72.008  99.068 -76.320  0.00  0.00      PROA C  
ATOM    966  CD2 PHE A 118     -72.144  97.233 -77.887  0.00  0.00      PROA C  
ATOM    967  CE1 PHE A 118     -73.237  99.558 -76.779  0.00  0.00      PROA C  
ATOM    968  CE2 PHE A 118     -73.364  97.729 -78.367  0.00  0.00      PROA C  
ATOM    969  CZ  PHE A 118     -73.912  98.891 -77.811  0.00  0.00      PROA C  
ATOM    970  N   THR A 119     -67.162  98.606 -74.994  0.00  0.00      PROA N  
ATOM    971  CA  THR A 119     -65.929  98.268 -74.281  0.00  0.00      PROA C  
ATOM    972  C   THR A 119     -66.003  96.972 -73.497  0.00  0.00      PROA C  
ATOM    973  O   THR A 119     -65.070  96.170 -73.523  0.00  0.00      PROA O  
ATOM    974  CB  THR A 119     -65.418  99.362 -73.344  0.00  0.00      PROA C  
ATOM    975  CG2 THR A 119     -64.865 100.518 -74.189  0.00  0.00      PROA C  
ATOM    976  OG1 THR A 119     -66.474  99.897 -72.564  0.00  0.00      PROA O  
ATOM    977  N   GLY A 120     -67.131  96.723 -72.800  0.00  0.00      PROA N  
ATOM    978  CA  GLY A 120     -67.314  95.575 -71.927  0.00  0.00      PROA C  
ATOM    979  C   GLY A 120     -67.321  95.973 -70.484  0.00  0.00      PROA C  
ATOM    980  O   GLY A 120     -67.615  97.115 -70.130  0.00  0.00      PROA O  
ATOM    981  N   PHE A 121     -67.018  95.019 -69.596  0.00  0.00      PROA N  
ATOM    982  CA  PHE A 121     -66.998  95.258 -68.172  0.00  0.00      PROA C  
ATOM    983  C   PHE A 121     -65.585  95.051 -67.637  0.00  0.00      PROA C  
ATOM    984  O   PHE A 121     -64.809  94.224 -68.121  0.00  0.00      PROA O  
ATOM    985  CB  PHE A 121     -68.049  94.383 -67.414  0.00  0.00      PROA C  
ATOM    986  CG  PHE A 121     -67.609  92.970 -67.104  0.00  0.00      PROA C  
ATOM    987  CD1 PHE A 121     -67.778  91.934 -68.035  0.00  0.00      PROA C  
ATOM    988  CD2 PHE A 121     -67.043  92.669 -65.852  0.00  0.00      PROA C  
ATOM    989  CE1 PHE A 121     -67.353  90.632 -67.741  0.00  0.00      PROA C  
ATOM    990  CE2 PHE A 121     -66.634  91.368 -65.546  0.00  0.00      PROA C  
ATOM    991  CZ  PHE A 121     -66.781  90.349 -66.494  0.00  0.00      PROA C  
ATOM    992  N   GLU A 122     -65.247  95.824 -66.594  0.00  0.00      PROA N  
ATOM    993  CA  GLU A 122     -64.111  95.589 -65.738  0.00  0.00      PROA C  
ATOM    994  C   GLU A 122     -64.592  95.612 -64.300  0.00  0.00      PROA C  
ATOM    995  O   GLU A 122     -65.101  96.623 -63.812  0.00  0.00      PROA O  
ATOM    996  CB  GLU A 122     -62.990  96.628 -65.982  0.00  0.00      PROA C  
ATOM    997  CG  GLU A 122     -61.811  96.556 -64.987  0.00  0.00      PROA C  
ATOM    998  CD  GLU A 122     -60.583  97.326 -65.483  0.00  0.00      PROA C  
ATOM    999  OE1 GLU A 122     -60.668  98.574 -65.642  0.00  0.00      PROA O  
ATOM   1000  OE2 GLU A 122     -59.515  96.687 -65.703  0.00  0.00      PROA O1-
ATOM   1001  N   ALA A 123     -64.483  94.475 -63.596  0.00  0.00      PROA N  
ATOM   1002  CA  ALA A 123     -64.983  94.309 -62.253  0.00  0.00      PROA C  
ATOM   1003  C   ALA A 123     -63.896  93.783 -61.343  0.00  0.00      PROA C  
ATOM   1004  O   ALA A 123     -63.102  92.916 -61.705  0.00  0.00      PROA O  
ATOM   1005  CB  ALA A 123     -66.173  93.335 -62.211  0.00  0.00      PROA C  
ATOM   1006  N   PHE A 124     -63.832  94.299 -60.113  0.00  0.00      PROA N  
ATOM   1007  CA  PHE A 124     -62.864  93.869 -59.130  0.00  0.00      PROA C  
ATOM   1008  C   PHE A 124     -63.645  93.158 -58.046  0.00  0.00      PROA C  
ATOM   1009  O   PHE A 124     -64.699  93.624 -57.605  0.00  0.00      PROA O  
ATOM   1010  CB  PHE A 124     -62.078  95.053 -58.501  0.00  0.00      PROA C  
ATOM   1011  CG  PHE A 124     -61.365  95.931 -59.505  0.00  0.00      PROA C  
ATOM   1012  CD1 PHE A 124     -61.009  95.509 -60.802  0.00  0.00      PROA C  
ATOM   1013  CD2 PHE A 124     -61.012  97.234 -59.115  0.00  0.00      PROA C  
ATOM   1014  CE1 PHE A 124     -60.404  96.391 -61.704  0.00  0.00      PROA C  
ATOM   1015  CE2 PHE A 124     -60.385  98.111 -60.003  0.00  0.00      PROA C  
ATOM   1016  CZ  PHE A 124     -60.103  97.696 -61.309  0.00  0.00      PROA C  
ATOM   1017  N   TYR A 125     -63.161  91.985 -57.605  0.00  0.00      PROA N  
ATOM   1018  CA  TYR A 125     -63.813  91.241 -56.552  0.00  0.00      PROA C  
ATOM   1019  C   TYR A 125     -62.874  91.126 -55.370  0.00  0.00      PROA C  
ATOM   1020  O   TYR A 125     -61.679  90.837 -55.476  0.00  0.00      PROA O  
ATOM   1021  CB  TYR A 125     -64.386  89.864 -56.995  0.00  0.00      PROA C  
ATOM   1022  CG  TYR A 125     -63.334  88.893 -57.459  0.00  0.00      PROA C  
ATOM   1023  CD1 TYR A 125     -62.931  88.874 -58.803  0.00  0.00      PROA C  
ATOM   1024  CD2 TYR A 125     -62.786  87.952 -56.569  0.00  0.00      PROA C  
ATOM   1025  CE1 TYR A 125     -61.985  87.943 -59.251  0.00  0.00      PROA C  
ATOM   1026  CE2 TYR A 125     -61.825  87.033 -57.008  0.00  0.00      PROA C  
ATOM   1027  CZ  TYR A 125     -61.422  87.034 -58.350  0.00  0.00      PROA C  
ATOM   1028  OH  TYR A 125     -60.399  86.163 -58.770  0.00  0.00      PROA O  
ATOM   1029  N   ALA A 126     -63.438  91.393 -54.193  0.00  0.00      PROA N  
ATOM   1030  CA  ALA A 126     -62.765  91.306 -52.936  0.00  0.00      PROA C  
ATOM   1031  C   ALA A 126     -63.555  90.337 -52.096  0.00  0.00      PROA C  
ATOM   1032  O   ALA A 126     -64.720  90.574 -51.776  0.00  0.00      PROA O  
ATOM   1033  CB  ALA A 126     -62.780  92.692 -52.256  0.00  0.00      PROA C  
ATOM   1034  N   ALA A 127     -62.973  89.196 -51.693  0.00  0.00      PROA N  
ATOM   1035  CA  ALA A 127     -63.559  88.484 -50.584  0.00  0.00      PROA C  
ATOM   1036  C   ALA A 127     -63.392  89.291 -49.286  0.00  0.00      PROA C  
ATOM   1037  O   ALA A 127     -62.354  89.908 -49.036  0.00  0.00      PROA O  
ATOM   1038  CB  ALA A 127     -63.035  87.046 -50.518  0.00  0.00      PROA C  
ATOM   1039  N   GLU A 128     -64.452  89.345 -48.474  0.00  0.00      PROA N  
ATOM   1040  CA  GLU A 128     -64.552  90.135 -47.276  0.00  0.00      PROA C  
ATOM   1041  C   GLU A 128     -65.119  89.258 -46.177  0.00  0.00      PROA C  
ATOM   1042  O   GLU A 128     -65.768  88.236 -46.414  0.00  0.00      PROA O  
ATOM   1043  CB  GLU A 128     -65.482  91.374 -47.465  0.00  0.00      PROA C  
ATOM   1044  CG  GLU A 128     -66.964  91.041 -47.812  0.00  0.00      PROA C  
ATOM   1045  CD  GLU A 128     -67.986  92.134 -47.489  0.00  0.00      PROA C  
ATOM   1046  OE1 GLU A 128     -67.626  93.269 -47.079  0.00  0.00      PROA O  
ATOM   1047  OE2 GLU A 128     -69.204  91.831 -47.634  0.00  0.00      PROA O1-
ATOM   1048  N   ASP A 129     -64.874  89.633 -44.913  0.00  0.00      PROA N  
ATOM   1049  CA  ASP A 129     -65.536  89.021 -43.787  0.00  0.00      PROA C  
ATOM   1050  C   ASP A 129     -67.049  89.309 -43.768  0.00  0.00      PROA C  
ATOM   1051  O   ASP A 129     -67.483  90.432 -44.043  0.00  0.00      PROA O  
ATOM   1052  CB  ASP A 129     -64.834  89.517 -42.506  0.00  0.00      PROA C  
ATOM   1053  CG  ASP A 129     -65.358  88.793 -41.276  0.00  0.00      PROA C  
ATOM   1054  OD1 ASP A 129     -65.564  87.550 -41.346  0.00  0.00      PROA O  
ATOM   1055  OD2 ASP A 129     -65.486  89.467 -40.219  0.00  0.00      PROA O1-
ATOM   1056  N   VAL A 130     -67.903  88.318 -43.431  0.00  0.00      PROA N  
ATOM   1057  CA  VAL A 130     -69.322  88.581 -43.243  0.00  0.00      PROA C  
ATOM   1058  C   VAL A 130     -69.560  89.238 -41.892  0.00  0.00      PROA C  
ATOM   1059  O   VAL A 130     -69.286  88.666 -40.834  0.00  0.00      PROA O  
ATOM   1060  CB  VAL A 130     -70.227  87.355 -43.359  0.00  0.00      PROA C  
ATOM   1061  CG1 VAL A 130     -71.709  87.755 -43.178  0.00  0.00      PROA C  
ATOM   1062  CG2 VAL A 130     -70.061  86.744 -44.756  0.00  0.00      PROA C  
ATOM   1063  N   ASP A 131     -70.103  90.473 -41.892  0.00  0.00      PROA N  
ATOM   1064  CA  ASP A 131     -70.469  91.156 -40.673  0.00  0.00      PROA C  
ATOM   1065  C   ASP A 131     -71.859  90.680 -40.230  0.00  0.00      PROA C  
ATOM   1066  O   ASP A 131     -72.893  91.256 -40.568  0.00  0.00      PROA O  
ATOM   1067  CB  ASP A 131     -70.355  92.695 -40.888  0.00  0.00      PROA C  
ATOM   1068  CG  ASP A 131     -70.344  93.474 -39.586  0.00  0.00      PROA C  
ATOM   1069  OD1 ASP A 131     -70.527  92.876 -38.496  0.00  0.00      PROA O  
ATOM   1070  OD2 ASP A 131     -70.087  94.708 -39.614  0.00  0.00      PROA O1-
ATOM   1071  N   GLU A 132     -71.917  89.575 -39.460  0.00  0.00      PROA N  
ATOM   1072  CA  GLU A 132     -73.164  88.954 -39.034  0.00  0.00      PROA C  
ATOM   1073  C   GLU A 132     -73.875  89.756 -37.948  0.00  0.00      PROA C  
ATOM   1074  O   GLU A 132     -75.084  89.645 -37.738  0.00  0.00      PROA O  
ATOM   1075  CB  GLU A 132     -72.892  87.516 -38.532  0.00  0.00      PROA C  
ATOM   1076  CG  GLU A 132     -72.428  86.533 -39.642  0.00  0.00      PROA C  
ATOM   1077  CD  GLU A 132     -73.550  85.970 -40.520  0.00  0.00      PROA C  
ATOM   1078  OE1 GLU A 132     -73.274  84.985 -41.261  0.00  0.00      PROA O  
ATOM   1079  OE2 GLU A 132     -74.704  86.475 -40.497  0.00  0.00      PROA O1-
ATOM   1080  N   CYS A 133     -73.125  90.650 -37.267  0.00  0.00      PROA N  
ATOM   1081  CA  CYS A 133     -73.661  91.625 -36.336  0.00  0.00      PROA C  
ATOM   1082  C   CYS A 133     -74.376  92.772 -37.028  0.00  0.00      PROA C  
ATOM   1083  O   CYS A 133     -75.143  93.492 -36.385  0.00  0.00      PROA O  
ATOM   1084  CB  CYS A 133     -72.533  92.270 -35.484  0.00  0.00      PROA C  
ATOM   1085  SG  CYS A 133     -72.099  91.293 -34.029  0.00  0.00      PROA S  
ATOM   1086  N   ARG A 134     -74.139  92.988 -38.341  0.00  0.00      PROA N  
ATOM   1087  CA  ARG A 134     -74.686  94.104 -39.091  0.00  0.00      PROA C  
ATOM   1088  C   ARG A 134     -76.202  94.229 -38.988  0.00  0.00      PROA C  
ATOM   1089  O   ARG A 134     -76.961  93.306 -39.295  0.00  0.00      PROA O  
ATOM   1090  CB  ARG A 134     -74.243  94.066 -40.577  0.00  0.00      PROA C  
ATOM   1091  CG  ARG A 134     -74.752  95.229 -41.458  0.00  0.00      PROA C  
ATOM   1092  CD  ARG A 134     -74.295  95.157 -42.925  0.00  0.00      PROA C  
ATOM   1093  NE  ARG A 134     -72.806  95.321 -42.943  0.00  0.00      PROA N  
ATOM   1094  CZ  ARG A 134     -72.055  95.242 -44.032  0.00  0.00      PROA C  
ATOM   1095  NH1 ARG A 134     -72.561  95.015 -45.224  0.00  0.00      PROA N1+
ATOM   1096  NH2 ARG A 134     -70.752  95.402 -43.928  0.00  0.00      PROA N  
ATOM   1097  N   THR A 135     -76.679  95.395 -38.511  0.00  0.00      PROA N  
ATOM   1098  CA  THR A 135     -78.097  95.593 -38.245  0.00  0.00      PROA C  
ATOM   1099  C   THR A 135     -78.761  96.179 -39.465  0.00  0.00      PROA C  
ATOM   1100  O   THR A 135     -78.678  97.377 -39.742  0.00  0.00      PROA O  
ATOM   1101  CB  THR A 135     -78.383  96.457 -37.019  0.00  0.00      PROA C  
ATOM   1102  CG2 THR A 135     -79.895  96.646 -36.790  0.00  0.00      PROA C  
ATOM   1103  OG1 THR A 135     -77.877  95.820 -35.848  0.00  0.00      PROA O  
ATOM   1104  N   SER A 136     -79.453  95.325 -40.239  0.00  0.00      PROA N  
ATOM   1105  CA  SER A 136     -80.371  95.768 -41.278  0.00  0.00      PROA C  
ATOM   1106  C   SER A 136     -81.761  95.863 -40.686  0.00  0.00      PROA C  
ATOM   1107  O   SER A 136     -82.137  95.095 -39.800  0.00  0.00      PROA O  
ATOM   1108  CB  SER A 136     -80.405  94.854 -42.532  0.00  0.00      PROA C  
ATOM   1109  OG  SER A 136     -79.142  94.864 -43.205  0.00  0.00      PROA O  
ATOM   1110  N   LEU A 137     -82.562  96.850 -41.134  0.00  0.00      PROA N  
ATOM   1111  CA  LEU A 137     -83.912  97.082 -40.642  0.00  0.00      PROA C  
ATOM   1112  C   LEU A 137     -84.854  95.901 -40.882  0.00  0.00      PROA C  
ATOM   1113  O   LEU A 137     -85.624  95.496 -40.007  0.00  0.00      PROA O  
ATOM   1114  CB  LEU A 137     -84.447  98.388 -41.299  0.00  0.00      PROA C  
ATOM   1115  CG  LEU A 137     -85.810  98.958 -40.822  0.00  0.00      PROA C  
ATOM   1116  CD1 LEU A 137     -87.030  98.303 -41.495  0.00  0.00      PROA C  
ATOM   1117  CD2 LEU A 137     -85.952  98.969 -39.292  0.00  0.00      PROA C  
ATOM   1118  N   GLY A 138     -84.789  95.303 -42.094  0.00  0.00      PROA N  
ATOM   1119  CA  GLY A 138     -85.719  94.272 -42.551  0.00  0.00      PROA C  
ATOM   1120  C   GLY A 138     -85.695  92.944 -41.829  0.00  0.00      PROA C  
ATOM   1121  O   GLY A 138     -86.749  92.390 -41.515  0.00  0.00      PROA O  
ATOM   1122  N   ASP A 139     -84.504  92.379 -41.559  0.00  0.00      PROA N  
ATOM   1123  CA  ASP A 139     -84.364  91.049 -40.986  0.00  0.00      PROA C  
ATOM   1124  C   ASP A 139     -83.920  91.067 -39.517  0.00  0.00      PROA C  
ATOM   1125  O   ASP A 139     -83.420  92.056 -38.974  0.00  0.00      PROA O  
ATOM   1126  CB  ASP A 139     -83.508  90.110 -41.896  0.00  0.00      PROA C  
ATOM   1127  CG  ASP A 139     -82.039  90.475 -42.070  0.00  0.00      PROA C  
ATOM   1128  OD1 ASP A 139     -81.561  91.517 -41.559  0.00  0.00      PROA O  
ATOM   1129  OD2 ASP A 139     -81.334  89.695 -42.770  0.00  0.00      PROA O1-
ATOM   1130  N   SER A 140     -84.171  89.947 -38.805  0.00  0.00      PROA N  
ATOM   1131  CA  SER A 140     -83.758  89.758 -37.416  0.00  0.00      PROA C  
ATOM   1132  C   SER A 140     -82.254  89.621 -37.221  0.00  0.00      PROA C  
ATOM   1133  O   SER A 140     -81.538  89.053 -38.047  0.00  0.00      PROA O  
ATOM   1134  CB  SER A 140     -84.445  88.548 -36.719  0.00  0.00      PROA C  
ATOM   1135  OG  SER A 140     -85.854  88.764 -36.575  0.00  0.00      PROA O  
ATOM   1136  N   VAL A 141     -81.730  90.132 -36.088  0.00  0.00      PROA N  
ATOM   1137  CA  VAL A 141     -80.373  89.869 -35.622  0.00  0.00      PROA C  
ATOM   1138  C   VAL A 141     -80.153  88.375 -35.277  0.00  0.00      PROA C  
ATOM   1139  O   VAL A 141     -81.086  87.747 -34.761  0.00  0.00      PROA O  
ATOM   1140  CB  VAL A 141     -80.006  90.811 -34.468  0.00  0.00      PROA C  
ATOM   1141  CG1 VAL A 141     -80.923  90.603 -33.245  0.00  0.00      PROA C  
ATOM   1142  CG2 VAL A 141     -78.520  90.685 -34.074  0.00  0.00      PROA C  
ATOM   1143  N   PRO A 142     -79.001  87.723 -35.523  0.00  0.00      PROA N  
ATOM   1144  CA  PRO A 142     -78.854  86.296 -35.227  0.00  0.00      PROA C  
ATOM   1145  C   PRO A 142     -78.788  86.000 -33.739  0.00  0.00      PROA C  
ATOM   1146  O   PRO A 142     -79.339  84.994 -33.291  0.00  0.00      PROA O  
ATOM   1147  CB  PRO A 142     -77.541  85.896 -35.925  0.00  0.00      PROA C  
ATOM   1148  CG  PRO A 142     -77.462  86.855 -37.112  0.00  0.00      PROA C  
ATOM   1149  CD  PRO A 142     -78.028  88.155 -36.536  0.00  0.00      PROA C  
ATOM   1150  N   CYS A 143     -78.094  86.843 -32.956  0.00  0.00      PROA N  
ATOM   1151  CA  CYS A 143     -77.969  86.662 -31.522  0.00  0.00      PROA C  
ATOM   1152  C   CYS A 143     -79.080  87.372 -30.768  0.00  0.00      PROA C  
ATOM   1153  O   CYS A 143     -79.391  88.536 -31.014  0.00  0.00      PROA O  
ATOM   1154  CB  CYS A 143     -76.615  87.177 -30.993  0.00  0.00      PROA C  
ATOM   1155  SG  CYS A 143     -75.206  86.328 -31.768  0.00  0.00      PROA S  
ATOM   1156  N   ASP A 144     -79.713  86.664 -29.815  0.00  0.00      PROA N  
ATOM   1157  CA  ASP A 144     -80.839  87.139 -29.033  0.00  0.00      PROA C  
ATOM   1158  C   ASP A 144     -80.548  88.402 -28.200  0.00  0.00      PROA C  
ATOM   1159  O   ASP A 144     -81.303  89.376 -28.226  0.00  0.00      PROA O  
ATOM   1160  CB  ASP A 144     -81.256  85.917 -28.177  0.00  0.00      PROA C  
ATOM   1161  CG  ASP A 144     -82.548  86.029 -27.388  0.00  0.00      PROA C  
ATOM   1162  OD1 ASP A 144     -83.439  86.855 -27.715  0.00  0.00      PROA O  
ATOM   1163  OD2 ASP A 144     -82.725  85.155 -26.497  0.00  0.00      PROA O1-
ATOM   1164  N   HIS A 145     -79.392  88.437 -27.501  0.00  0.00      PROA N  
ATOM   1165  CA  HIS A 145     -78.908  89.634 -26.825  0.00  0.00      PROA C  
ATOM   1166  C   HIS A 145     -77.682  90.211 -27.507  0.00  0.00      PROA C  
ATOM   1167  O   HIS A 145     -77.763  91.244 -28.172  0.00  0.00      PROA O  
ATOM   1168  CB  HIS A 145     -78.641  89.411 -25.315  0.00  0.00      PROA C  
ATOM   1169  CG  HIS A 145     -79.882  89.593 -24.480  0.00  0.00      PROA C  
ATOM   1170  CD2 HIS A 145     -80.736  90.653 -24.457  0.00  0.00      PROA C  
ATOM   1171  ND1 HIS A 145     -80.301  88.754 -23.467  0.00  0.00      PROA N  
ATOM   1172  CE1 HIS A 145     -81.375  89.341 -22.880  0.00  0.00      PROA C  
ATOM   1173  NE2 HIS A 145     -81.669  90.502 -23.440  0.00  0.00      PROA N  
ATOM   1174  N   TYR A 146     -76.506  89.574 -27.344  0.00  0.00      PROA N  
ATOM   1175  CA  TYR A 146     -75.241  90.140 -27.776  0.00  0.00      PROA C  
ATOM   1176  C   TYR A 146     -74.587  89.306 -28.858  0.00  0.00      PROA C  
ATOM   1177  O   TYR A 146     -74.499  88.083 -28.759  0.00  0.00      PROA O  
ATOM   1178  CB  TYR A 146     -74.245  90.244 -26.590  0.00  0.00      PROA C  
ATOM   1179  CG  TYR A 146     -74.699  91.177 -25.495  0.00  0.00      PROA C  
ATOM   1180  CD1 TYR A 146     -75.381  92.379 -25.768  0.00  0.00      PROA C  
ATOM   1181  CD2 TYR A 146     -74.343  90.894 -24.164  0.00  0.00      PROA C  
ATOM   1182  CE1 TYR A 146     -75.699  93.271 -24.736  0.00  0.00      PROA C  
ATOM   1183  CE2 TYR A 146     -74.638  91.797 -23.134  0.00  0.00      PROA C  
ATOM   1184  CZ  TYR A 146     -75.306  92.991 -23.425  0.00  0.00      PROA C  
ATOM   1185  OH  TYR A 146     -75.561  93.932 -22.406  0.00  0.00      PROA O  
ATOM   1186  N   CYS A 147     -74.091  89.966 -29.922  0.00  0.00      PROA N  
ATOM   1187  CA  CYS A 147     -73.369  89.317 -30.998  0.00  0.00      PROA C  
ATOM   1188  C   CYS A 147     -71.909  89.735 -30.982  0.00  0.00      PROA C  
ATOM   1189  O   CYS A 147     -71.558  90.897 -30.756  0.00  0.00      PROA O  
ATOM   1190  CB  CYS A 147     -73.992  89.604 -32.400  0.00  0.00      PROA C  
ATOM   1191  SG  CYS A 147     -73.831  91.330 -32.964  0.00  0.00      PROA S  
ATOM   1192  N   HIS A 148     -71.014  88.773 -31.243  0.00  0.00      PROA N  
ATOM   1193  CA  HIS A 148     -69.604  89.030 -31.420  0.00  0.00      PROA C  
ATOM   1194  C   HIS A 148     -69.249  88.605 -32.822  0.00  0.00      PROA C  
ATOM   1195  O   HIS A 148     -69.331  87.428 -33.171  0.00  0.00      PROA O  
ATOM   1196  CB  HIS A 148     -68.753  88.194 -30.444  0.00  0.00      PROA C  
ATOM   1197  CG  HIS A 148     -69.292  88.250 -29.053  0.00  0.00      PROA C  
ATOM   1198  CD2 HIS A 148     -70.026  87.327 -28.376  0.00  0.00      PROA C  
ATOM   1199  ND1 HIS A 148     -69.070  89.277 -28.166  0.00  0.00      PROA N  
ATOM   1200  CE1 HIS A 148     -69.691  88.947 -27.011  0.00  0.00      PROA C  
ATOM   1201  NE2 HIS A 148     -70.281  87.771 -27.092  0.00  0.00      PROA N  
ATOM   1202  N   ASN A 149     -68.856  89.557 -33.679  0.00  0.00      PROA N  
ATOM   1203  CA  ASN A 149     -68.366  89.249 -35.004  0.00  0.00      PROA C  
ATOM   1204  C   ASN A 149     -66.880  88.871 -34.952  0.00  0.00      PROA C  
ATOM   1205  O   ASN A 149     -66.156  89.249 -34.033  0.00  0.00      PROA O  
ATOM   1206  CB  ASN A 149     -68.680  90.439 -35.947  0.00  0.00      PROA C  
ATOM   1207  CG  ASN A 149     -68.144  90.265 -37.366  0.00  0.00      PROA C  
ATOM   1208  ND2 ASN A 149     -68.549  89.175 -38.051  0.00  0.00      PROA N  
ATOM   1209  OD1 ASN A 149     -67.361  91.096 -37.832  0.00  0.00      PROA O  
ATOM   1210  N   TYR A 150     -66.401  88.089 -35.926  0.00  0.00      PROA N  
ATOM   1211  CA  TYR A 150     -65.018  87.695 -36.022  0.00  0.00      PROA C  
ATOM   1212  C   TYR A 150     -64.735  87.235 -37.443  0.00  0.00      PROA C  
ATOM   1213  O   TYR A 150     -65.677  86.958 -38.187  0.00  0.00      PROA O  
ATOM   1214  CB  TYR A 150     -64.676  86.574 -35.007  0.00  0.00      PROA C  
ATOM   1215  CG  TYR A 150     -65.630  85.392 -34.997  0.00  0.00      PROA C  
ATOM   1216  CD1 TYR A 150     -65.602  84.442 -36.028  0.00  0.00      PROA C  
ATOM   1217  CD2 TYR A 150     -66.412  85.112 -33.862  0.00  0.00      PROA C  
ATOM   1218  CE1 TYR A 150     -66.241  83.202 -35.893  0.00  0.00      PROA C  
ATOM   1219  CE2 TYR A 150     -67.027  83.864 -33.711  0.00  0.00      PROA C  
ATOM   1220  CZ  TYR A 150     -66.946  82.907 -34.727  0.00  0.00      PROA C  
ATOM   1221  OH  TYR A 150     -67.629  81.679 -34.613  0.00  0.00      PROA O  
ATOM   1222  N   LEU A 151     -63.440  87.104 -37.847  0.00  0.00      PROA N  
ATOM   1223  CA  LEU A 151     -63.085  86.535 -39.147  0.00  0.00      PROA C  
ATOM   1224  C   LEU A 151     -63.670  85.156 -39.399  0.00  0.00      PROA C  
ATOM   1225  O   LEU A 151     -63.272  84.157 -38.798  0.00  0.00      PROA O  
ATOM   1226  CB  LEU A 151     -61.552  86.406 -39.429  0.00  0.00      PROA C  
ATOM   1227  CG  LEU A 151     -60.808  87.664 -39.926  0.00  0.00      PROA C  
ATOM   1228  CD1 LEU A 151     -61.730  88.681 -40.608  0.00  0.00      PROA C  
ATOM   1229  CD2 LEU A 151     -60.012  88.299 -38.791  0.00  0.00      PROA C  
ATOM   1230  N   GLY A 152     -64.622  85.079 -40.335  0.00  0.00      PROA N  
ATOM   1231  CA  GLY A 152     -65.246  83.838 -40.738  0.00  0.00      PROA C  
ATOM   1232  C   GLY A 152     -66.373  83.381 -39.846  0.00  0.00      PROA C  
ATOM   1233  O   GLY A 152     -66.670  82.186 -39.791  0.00  0.00      PROA O  
ATOM   1234  N   GLY A 153     -67.063  84.301 -39.139  0.00  0.00      PROA N  
ATOM   1235  CA  GLY A 153     -68.293  83.952 -38.433  0.00  0.00      PROA C  
ATOM   1236  C   GLY A 153     -68.695  84.861 -37.294  0.00  0.00      PROA C  
ATOM   1237  O   GLY A 153     -68.419  86.061 -37.254  0.00  0.00      PROA O  
ATOM   1238  N   TYR A 154     -69.425  84.272 -36.330  0.00  0.00      PROA N  
ATOM   1239  CA  TYR A 154     -70.000  84.970 -35.202  0.00  0.00      PROA C  
ATOM   1240  C   TYR A 154     -70.170  84.004 -34.041  0.00  0.00      PROA C  
ATOM   1241  O   TYR A 154     -70.219  82.783 -34.209  0.00  0.00      PROA O  
ATOM   1242  CB  TYR A 154     -71.383  85.620 -35.539  0.00  0.00      PROA C  
ATOM   1243  CG  TYR A 154     -72.486  84.632 -35.897  0.00  0.00      PROA C  
ATOM   1244  CD1 TYR A 154     -72.444  83.923 -37.110  0.00  0.00      PROA C  
ATOM   1245  CD2 TYR A 154     -73.598  84.440 -35.051  0.00  0.00      PROA C  
ATOM   1246  CE1 TYR A 154     -73.467  83.041 -37.469  0.00  0.00      PROA C  
ATOM   1247  CE2 TYR A 154     -74.628  83.551 -35.406  0.00  0.00      PROA C  
ATOM   1248  CZ  TYR A 154     -74.560  82.854 -36.621  0.00  0.00      PROA C  
ATOM   1249  OH  TYR A 154     -75.569  81.958 -37.031  0.00  0.00      PROA O  
ATOM   1250  N   TYR A 155     -70.262  84.533 -32.813  0.00  0.00      PROA N  
ATOM   1251  CA  TYR A 155     -70.786  83.768 -31.703  0.00  0.00      PROA C  
ATOM   1252  C   TYR A 155     -71.607  84.751 -30.892  0.00  0.00      PROA C  
ATOM   1253  O   TYR A 155     -71.520  85.969 -31.065  0.00  0.00      PROA O  
ATOM   1254  CB  TYR A 155     -69.710  82.980 -30.872  0.00  0.00      PROA C  
ATOM   1255  CG  TYR A 155     -69.017  83.732 -29.754  0.00  0.00      PROA C  
ATOM   1256  CD1 TYR A 155     -68.053  84.715 -30.024  0.00  0.00      PROA C  
ATOM   1257  CD2 TYR A 155     -69.297  83.415 -28.411  0.00  0.00      PROA C  
ATOM   1258  CE1 TYR A 155     -67.423  85.409 -28.978  0.00  0.00      PROA C  
ATOM   1259  CE2 TYR A 155     -68.660  84.094 -27.365  0.00  0.00      PROA C  
ATOM   1260  CZ  TYR A 155     -67.733  85.100 -27.648  0.00  0.00      PROA C  
ATOM   1261  OH  TYR A 155     -67.140  85.820 -26.590  0.00  0.00      PROA O  
ATOM   1262  N   CYS A 156     -72.472  84.224 -30.016  0.00  0.00      PROA N  
ATOM   1263  CA  CYS A 156     -73.391  85.023 -29.238  0.00  0.00      PROA C  
ATOM   1264  C   CYS A 156     -73.030  84.966 -27.766  0.00  0.00      PROA C  
ATOM   1265  O   CYS A 156     -72.422  84.007 -27.287  0.00  0.00      PROA O  
ATOM   1266  CB  CYS A 156     -74.848  84.519 -29.385  0.00  0.00      PROA C  
ATOM   1267  SG  CYS A 156     -75.411  84.427 -31.113  0.00  0.00      PROA S  
ATOM   1268  N   SER A 157     -73.445  85.996 -27.015  0.00  0.00      PROA N  
ATOM   1269  CA  SER A 157     -73.463  85.976 -25.561  0.00  0.00      PROA C  
ATOM   1270  C   SER A 157     -74.694  86.734 -25.127  0.00  0.00      PROA C  
ATOM   1271  O   SER A 157     -75.539  87.131 -25.930  0.00  0.00      PROA O  
ATOM   1272  CB  SER A 157     -72.227  86.581 -24.816  0.00  0.00      PROA C  
ATOM   1273  OG  SER A 157     -71.014  85.914 -25.150  0.00  0.00      PROA O  
ATOM   1274  N   CYS A 158     -74.846  86.943 -23.817  0.00  0.00      PROA N  
ATOM   1275  CA  CYS A 158     -76.002  87.589 -23.250  0.00  0.00      PROA C  
ATOM   1276  C   CYS A 158     -75.618  88.137 -21.893  0.00  0.00      PROA C  
ATOM   1277  O   CYS A 158     -74.526  87.873 -21.385  0.00  0.00      PROA O  
ATOM   1278  CB  CYS A 158     -77.208  86.613 -23.155  0.00  0.00      PROA C  
ATOM   1279  SG  CYS A 158     -76.742  84.926 -22.648  0.00  0.00      PROA S  
ATOM   1280  N   ARG A 159     -76.502  88.963 -21.292  0.00  0.00      PROA N  
ATOM   1281  CA  ARG A 159     -76.313  89.519 -19.961  0.00  0.00      PROA C  
ATOM   1282  C   ARG A 159     -76.163  88.454 -18.876  0.00  0.00      PROA C  
ATOM   1283  O   ARG A 159     -76.746  87.376 -18.955  0.00  0.00      PROA O  
ATOM   1284  CB  ARG A 159     -77.456  90.493 -19.553  0.00  0.00      PROA C  
ATOM   1285  CG  ARG A 159     -77.547  91.780 -20.405  0.00  0.00      PROA C  
ATOM   1286  CD  ARG A 159     -78.551  91.744 -21.571  0.00  0.00      PROA C  
ATOM   1287  NE  ARG A 159     -78.386  93.050 -22.286  0.00  0.00      PROA N  
ATOM   1288  CZ  ARG A 159     -79.353  93.787 -22.812  0.00  0.00      PROA C  
ATOM   1289  NH1 ARG A 159     -80.604  93.397 -22.885  0.00  0.00      PROA N1+
ATOM   1290  NH2 ARG A 159     -79.045  94.973 -23.298  0.00  0.00      PROA N  
ATOM   1291  N   VAL A 160     -75.368  88.707 -17.814  0.00  0.00      PROA N  
ATOM   1292  CA  VAL A 160     -75.315  87.786 -16.680  0.00  0.00      PROA C  
ATOM   1293  C   VAL A 160     -76.674  87.660 -15.987  0.00  0.00      PROA C  
ATOM   1294  O   VAL A 160     -77.430  88.623 -15.842  0.00  0.00      PROA O  
ATOM   1295  CB  VAL A 160     -74.169  88.078 -15.717  0.00  0.00      PROA C  
ATOM   1296  CG1 VAL A 160     -74.190  87.184 -14.458  0.00  0.00      PROA C  
ATOM   1297  CG2 VAL A 160     -72.845  87.853 -16.477  0.00  0.00      PROA C  
ATOM   1298  N   GLY A 161     -77.043  86.414 -15.622  0.00  0.00      PROA N  
ATOM   1299  CA  GLY A 161     -78.405  86.038 -15.256  0.00  0.00      PROA C  
ATOM   1300  C   GLY A 161     -79.075  85.341 -16.409  0.00  0.00      PROA C  
ATOM   1301  O   GLY A 161     -80.176  84.819 -16.278  0.00  0.00      PROA O  
ATOM   1302  N   TYR A 162     -78.394  85.284 -17.565  0.00  0.00      PROA N  
ATOM   1303  CA  TYR A 162     -78.756  84.517 -18.735  0.00  0.00      PROA C  
ATOM   1304  C   TYR A 162     -77.571  83.628 -19.124  0.00  0.00      PROA C  
ATOM   1305  O   TYR A 162     -76.407  84.011 -18.984  0.00  0.00      PROA O  
ATOM   1306  CB  TYR A 162     -79.139  85.406 -19.959  0.00  0.00      PROA C  
ATOM   1307  CG  TYR A 162     -80.354  86.286 -19.773  0.00  0.00      PROA C  
ATOM   1308  CD1 TYR A 162     -80.324  87.444 -18.970  0.00  0.00      PROA C  
ATOM   1309  CD2 TYR A 162     -81.502  86.046 -20.552  0.00  0.00      PROA C  
ATOM   1310  CE1 TYR A 162     -81.427  88.312 -18.909  0.00  0.00      PROA C  
ATOM   1311  CE2 TYR A 162     -82.588  86.928 -20.516  0.00  0.00      PROA C  
ATOM   1312  CZ  TYR A 162     -82.562  88.050 -19.686  0.00  0.00      PROA C  
ATOM   1313  OH  TYR A 162     -83.681  88.909 -19.694  0.00  0.00      PROA O  
ATOM   1314  N   ILE A 163     -77.844  82.402 -19.610  0.00  0.00      PROA N  
ATOM   1315  CA  ILE A 163     -76.835  81.490 -20.140  0.00  0.00      PROA C  
ATOM   1316  C   ILE A 163     -77.238  81.020 -21.521  0.00  0.00      PROA C  
ATOM   1317  O   ILE A 163     -78.417  80.929 -21.861  0.00  0.00      PROA O  
ATOM   1318  CB  ILE A 163     -76.526  80.274 -19.257  0.00  0.00      PROA C  
ATOM   1319  CG1 ILE A 163     -77.808  79.709 -18.594  0.00  0.00      PROA C  
ATOM   1320  CG2 ILE A 163     -75.424  80.693 -18.259  0.00  0.00      PROA C  
ATOM   1321  CD  ILE A 163     -77.593  78.372 -17.875  0.00  0.00      PROA C  
ATOM   1322  N   LEU A 164     -76.236  80.718 -22.369  0.00  0.00      PROA N  
ATOM   1323  CA  LEU A 164     -76.421  80.255 -23.731  0.00  0.00      PROA C  
ATOM   1324  C   LEU A 164     -77.236  78.966 -23.826  0.00  0.00      PROA C  
ATOM   1325  O   LEU A 164     -76.985  77.985 -23.122  0.00  0.00      PROA O  
ATOM   1326  CB  LEU A 164     -75.051  80.023 -24.436  0.00  0.00      PROA C  
ATOM   1327  CG  LEU A 164     -74.262  81.283 -24.874  0.00  0.00      PROA C  
ATOM   1328  CD1 LEU A 164     -74.995  82.015 -26.003  0.00  0.00      PROA C  
ATOM   1329  CD2 LEU A 164     -73.887  82.250 -23.740  0.00  0.00      PROA C  
ATOM   1330  N   HIS A 165     -78.229  78.933 -24.736  0.00  0.00      PROA N  
ATOM   1331  CA  HIS A 165     -78.977  77.731 -25.052  0.00  0.00      PROA C  
ATOM   1332  C   HIS A 165     -78.181  76.832 -25.993  0.00  0.00      PROA C  
ATOM   1333  O   HIS A 165     -77.150  77.218 -26.544  0.00  0.00      PROA O  
ATOM   1334  CB  HIS A 165     -80.382  78.072 -25.630  0.00  0.00      PROA C  
ATOM   1335  CG  HIS A 165     -81.240  76.888 -26.001  0.00  0.00      PROA C  
ATOM   1336  CD2 HIS A 165     -81.829  75.934 -25.225  0.00  0.00      PROA C  
ATOM   1337  ND1 HIS A 165     -81.641  76.620 -27.292  0.00  0.00      PROA N  
ATOM   1338  CE1 HIS A 165     -82.429  75.517 -27.249  0.00  0.00      PROA C  
ATOM   1339  NE2 HIS A 165     -82.565  75.060 -26.015  0.00  0.00      PROA N  
ATOM   1340  N   GLN A 166     -78.641  75.585 -26.200  0.00  0.00      PROA N  
ATOM   1341  CA  GLN A 166     -77.997  74.549 -26.990  0.00  0.00      PROA C  
ATOM   1342  C   GLN A 166     -77.709  74.931 -28.440  0.00  0.00      PROA C  
ATOM   1343  O   GLN A 166     -76.690  74.547 -29.014  0.00  0.00      PROA O  
ATOM   1344  CB  GLN A 166     -78.801  73.219 -26.921  0.00  0.00      PROA C  
ATOM   1345  CG  GLN A 166     -78.619  72.377 -25.623  0.00  0.00      PROA C  
ATOM   1346  CD  GLN A 166     -78.678  73.182 -24.319  0.00  0.00      PROA C  
ATOM   1347  NE2 GLN A 166     -77.538  73.266 -23.594  0.00  0.00      PROA N  
ATOM   1348  OE1 GLN A 166     -79.716  73.736 -23.943  0.00  0.00      PROA O  
ATOM   1349  N   ASN A 167     -78.590  75.742 -29.061  0.00  0.00      PROA N  
ATOM   1350  CA  ASN A 167     -78.431  76.183 -30.439  0.00  0.00      PROA C  
ATOM   1351  C   ASN A 167     -77.623  77.480 -30.537  0.00  0.00      PROA C  
ATOM   1352  O   ASN A 167     -77.474  78.039 -31.623  0.00  0.00      PROA O  
ATOM   1353  CB  ASN A 167     -79.818  76.321 -31.145  0.00  0.00      PROA C  
ATOM   1354  CG  ASN A 167     -80.722  77.417 -30.577  0.00  0.00      PROA C  
ATOM   1355  ND2 ASN A 167     -81.822  77.718 -31.303  0.00  0.00      PROA N  
ATOM   1356  OD1 ASN A 167     -80.475  78.009 -29.524  0.00  0.00      PROA O  
ATOM   1357  N   LYS A 168     -77.070  77.971 -29.404  0.00  0.00      PROA N  
ATOM   1358  CA  LYS A 168     -76.138  79.086 -29.257  0.00  0.00      PROA C  
ATOM   1359  C   LYS A 168     -76.689  80.480 -29.569  0.00  0.00      PROA C  
ATOM   1360  O   LYS A 168     -76.218  81.478 -29.034  0.00  0.00      PROA O  
ATOM   1361  CB  LYS A 168     -74.835  78.870 -30.085  0.00  0.00      PROA C  
ATOM   1362  CG  LYS A 168     -74.085  77.533 -29.894  0.00  0.00      PROA C  
ATOM   1363  CD  LYS A 168     -73.241  77.388 -28.607  0.00  0.00      PROA C  
ATOM   1364  CE  LYS A 168     -74.026  77.054 -27.329  0.00  0.00      PROA C  
ATOM   1365  NZ  LYS A 168     -73.100  76.716 -26.215  0.00  0.00      PROA N1+
ATOM   1366  N   HIS A 169     -77.710  80.598 -30.432  0.00  0.00      PROA N  
ATOM   1367  CA  HIS A 169     -78.330  81.848 -30.842  0.00  0.00      PROA C  
ATOM   1368  C   HIS A 169     -79.025  82.613 -29.724  0.00  0.00      PROA C  
ATOM   1369  O   HIS A 169     -78.981  83.842 -29.651  0.00  0.00      PROA O  
ATOM   1370  CB  HIS A 169     -79.317  81.610 -32.015  0.00  0.00      PROA C  
ATOM   1371  CG  HIS A 169     -78.615  81.274 -33.310  0.00  0.00      PROA C  
ATOM   1372  CD2 HIS A 169     -78.542  81.995 -34.464  0.00  0.00      PROA C  
ATOM   1373  ND1 HIS A 169     -77.966  80.084 -33.576  0.00  0.00      PROA N  
ATOM   1374  CE1 HIS A 169     -77.520  80.144 -34.854  0.00  0.00      PROA C  
ATOM   1375  NE2 HIS A 169     -77.843  81.288 -35.433  0.00  0.00      PROA N  
ATOM   1376  N   THR A 170     -79.703  81.883 -28.823  0.00  0.00      PROA N  
ATOM   1377  CA  THR A 170     -80.573  82.449 -27.802  0.00  0.00      PROA C  
ATOM   1378  C   THR A 170     -80.130  82.018 -26.423  0.00  0.00      PROA C  
ATOM   1379  O   THR A 170     -79.394  81.046 -26.255  0.00  0.00      PROA O  
ATOM   1380  CB  THR A 170     -82.064  82.197 -28.088  0.00  0.00      PROA C  
ATOM   1381  CG2 THR A 170     -82.304  80.703 -28.372  0.00  0.00      PROA C  
ATOM   1382  OG1 THR A 170     -82.950  82.577 -27.038  0.00  0.00      PROA O  
ATOM   1383  N   CYS A 171     -80.515  82.783 -25.386  0.00  0.00      PROA N  
ATOM   1384  CA  CYS A 171     -80.152  82.499 -24.016  0.00  0.00      PROA C  
ATOM   1385  C   CYS A 171     -81.375  82.288 -23.150  0.00  0.00      PROA C  
ATOM   1386  O   CYS A 171     -82.389  82.979 -23.249  0.00  0.00      PROA O  
ATOM   1387  CB  CYS A 171     -79.320  83.618 -23.355  0.00  0.00      PROA C  
ATOM   1388  SG  CYS A 171     -77.661  83.791 -24.052  0.00  0.00      PROA S  
ATOM   1389  N   SER A 172     -81.273  81.316 -22.233  0.00  0.00      PROA N  
ATOM   1390  CA  SER A 172     -82.238  81.073 -21.180  0.00  0.00      PROA C  
ATOM   1391  C   SER A 172     -81.595  80.250 -20.078  0.00  0.00      PROA C  
ATOM   1392  O   SER A 172     -81.039  80.790 -19.121  0.00  0.00      PROA O  
ATOM   1393  CB  SER A 172     -83.501  80.316 -21.694  0.00  0.00      PROA C  
ATOM   1394  OG  SER A 172     -83.173  79.115 -22.404  0.00  0.00      PROA O  
ATOM   1395  N   ALA A 173     -81.649  78.907 -20.167  0.00  0.00      PROA N  
ATOM   1396  CA  ALA A 173     -80.903  78.043 -19.272  0.00  0.00      PROA C  
ATOM   1397  C   ALA A 173     -79.988  77.038 -19.979  0.00  0.00      PROA C  
ATOM   1398  O   ALA A 173     -80.214  76.653 -21.127  0.00  0.00      PROA O  
ATOM   1399  CB  ALA A 173     -81.845  77.305 -18.304  0.00  0.00      PROA C  
ATOM   1400  N   LEU A 174     -78.938  76.558 -19.280  0.00  0.00      PROA N  
ATOM   1401  CA  LEU A 174     -78.129  75.421 -19.689  0.00  0.00      PROA C  
ATOM   1402  C   LEU A 174     -77.606  74.689 -18.459  0.00  0.00      PROA C  
ATOM   1403  O   LEU A 174     -77.206  75.281 -17.455  0.00  0.00      PROA O  
ATOM   1404  CB  LEU A 174     -76.926  75.781 -20.606  0.00  0.00      PROA C  
ATOM   1405  CG  LEU A 174     -77.294  76.376 -21.979  0.00  0.00      PROA C  
ATOM   1406  CD1 LEU A 174     -77.321  77.905 -21.934  0.00  0.00      PROA C  
ATOM   1407  CD2 LEU A 174     -76.305  75.916 -23.061  0.00  0.00      PROA C  
ATOM   1408  N   CYS A 175     -77.605  73.350 -18.521  0.00  0.00      PROA N  
ATOM   1409  CA  CYS A 175     -77.168  72.484 -17.441  0.00  0.00      PROA C  
ATOM   1410  C   CYS A 175     -75.725  72.041 -17.651  0.00  0.00      PROA C  
ATOM   1411  O   CYS A 175     -75.149  71.297 -16.859  0.00  0.00      PROA O  
ATOM   1412  CB  CYS A 175     -78.128  71.273 -17.327  0.00  0.00      PROA C  
ATOM   1413  SG  CYS A 175     -78.512  70.502 -18.934  0.00  0.00      PROA S  
ATOM   1414  N   SER A 176     -75.085  72.544 -18.724  0.00  0.00      PROA N  
ATOM   1415  CA  SER A 176     -73.646  72.531 -18.930  0.00  0.00      PROA C  
ATOM   1416  C   SER A 176     -72.944  73.631 -18.143  0.00  0.00      PROA C  
ATOM   1417  O   SER A 176     -73.556  74.590 -17.672  0.00  0.00      PROA O  
ATOM   1418  CB  SER A 176     -73.272  72.640 -20.440  0.00  0.00      PROA C  
ATOM   1419  OG  SER A 176     -73.860  73.790 -21.067  0.00  0.00      PROA O  
ATOM   1420  N   GLY A 177     -71.609  73.513 -17.968  0.00  0.00      PROA N  
ATOM   1421  CA  GLY A 177     -70.770  74.566 -17.386  0.00  0.00      PROA C  
ATOM   1422  C   GLY A 177     -70.832  74.667 -15.887  0.00  0.00      PROA C  
ATOM   1423  O   GLY A 177     -70.331  75.622 -15.293  0.00  0.00      PROA O  
ATOM   1424  N   GLN A 178     -71.430  73.664 -15.222  0.00  0.00      PROA N  
ATOM   1425  CA  GLN A 178     -71.541  73.636 -13.780  0.00  0.00      PROA C  
ATOM   1426  C   GLN A 178     -70.338  72.892 -13.222  0.00  0.00      PROA C  
ATOM   1427  O   GLN A 178     -70.053  71.750 -13.595  0.00  0.00      PROA O  
ATOM   1428  CB  GLN A 178     -72.873  72.977 -13.345  0.00  0.00      PROA C  
ATOM   1429  CG  GLN A 178     -73.238  73.270 -11.869  0.00  0.00      PROA C  
ATOM   1430  CD  GLN A 178     -74.657  72.810 -11.518  0.00  0.00      PROA C  
ATOM   1431  NE2 GLN A 178     -75.113  73.191 -10.301  0.00  0.00      PROA N  
ATOM   1432  OE1 GLN A 178     -75.359  72.141 -12.281  0.00  0.00      PROA O  
ATOM   1433  N   VAL A 179     -69.576  73.558 -12.336  0.00  0.00      PROA N  
ATOM   1434  CA  VAL A 179     -68.337  73.043 -11.782  0.00  0.00      PROA C  
ATOM   1435  C   VAL A 179     -68.486  72.842 -10.283  0.00  0.00      PROA C  
ATOM   1436  O   VAL A 179     -68.978  73.700  -9.545  0.00  0.00      PROA O  
ATOM   1437  CB  VAL A 179     -67.104  73.903 -12.095  0.00  0.00      PROA C  
ATOM   1438  CG1 VAL A 179     -66.821  73.858 -13.610  0.00  0.00      PROA C  
ATOM   1439  CG2 VAL A 179     -67.274  75.364 -11.630  0.00  0.00      PROA C  
ATOM   1440  N   PHE A 180     -68.081  71.658  -9.802  0.00  0.00      PROA N  
ATOM   1441  CA  PHE A 180     -68.173  71.276  -8.411  0.00  0.00      PROA C  
ATOM   1442  C   PHE A 180     -66.769  71.108  -7.854  0.00  0.00      PROA C  
ATOM   1443  O   PHE A 180     -66.067  70.134  -8.139  0.00  0.00      PROA O  
ATOM   1444  CB  PHE A 180     -68.975  69.958  -8.254  0.00  0.00      PROA C  
ATOM   1445  CG  PHE A 180     -70.400  70.152  -8.695  0.00  0.00      PROA C  
ATOM   1446  CD1 PHE A 180     -70.788  69.902 -10.024  0.00  0.00      PROA C  
ATOM   1447  CD2 PHE A 180     -71.380  70.540  -7.764  0.00  0.00      PROA C  
ATOM   1448  CE1 PHE A 180     -72.121  70.059 -10.420  0.00  0.00      PROA C  
ATOM   1449  CE2 PHE A 180     -72.718  70.679  -8.151  0.00  0.00      PROA C  
ATOM   1450  CZ  PHE A 180     -73.088  70.437  -9.480  0.00  0.00      PROA C  
ATOM   1451  N   THR A 181     -66.320  72.088  -7.045  0.00  0.00      PROA N  
ATOM   1452  CA  THR A 181     -64.974  72.102  -6.475  0.00  0.00      PROA C  
ATOM   1453  C   THR A 181     -64.981  71.855  -4.977  0.00  0.00      PROA C  
ATOM   1454  O   THR A 181     -63.936  71.605  -4.374  0.00  0.00      PROA O  
ATOM   1455  CB  THR A 181     -64.242  73.423  -6.733  0.00  0.00      PROA C  
ATOM   1456  CG2 THR A 181     -64.030  73.585  -8.248  0.00  0.00      PROA C  
ATOM   1457  OG1 THR A 181     -64.999  74.550  -6.293  0.00  0.00      PROA O  
ATOM   1458  N   GLY A 182     -66.169  71.890  -4.325  0.00  0.00      PROA N  
ATOM   1459  CA  GLY A 182     -66.338  71.555  -2.908  0.00  0.00      PROA C  
ATOM   1460  C   GLY A 182     -66.130  70.092  -2.605  0.00  0.00      PROA C  
ATOM   1461  O   GLY A 182     -66.206  69.245  -3.489  0.00  0.00      PROA O  
ATOM   1462  N   ARG A 183     -65.906  69.738  -1.326  0.00  0.00      PROA N  
ATOM   1463  CA  ARG A 183     -65.742  68.357  -0.885  0.00  0.00      PROA C  
ATOM   1464  C   ARG A 183     -66.966  67.470  -1.137  0.00  0.00      PROA C  
ATOM   1465  O   ARG A 183     -66.855  66.317  -1.552  0.00  0.00      PROA O  
ATOM   1466  CB  ARG A 183     -65.377  68.306   0.621  0.00  0.00      PROA C  
ATOM   1467  CG  ARG A 183     -64.076  69.051   1.012  0.00  0.00      PROA C  
ATOM   1468  CD  ARG A 183     -62.778  68.592   0.322  0.00  0.00      PROA C  
ATOM   1469  NE  ARG A 183     -62.581  67.125   0.555  0.00  0.00      PROA N  
ATOM   1470  CZ  ARG A 183     -62.222  66.552   1.695  0.00  0.00      PROA C  
ATOM   1471  NH1 ARG A 183     -61.954  67.215   2.794  0.00  0.00      PROA N1+
ATOM   1472  NH2 ARG A 183     -62.126  65.238   1.704  0.00  0.00      PROA N  
ATOM   1473  N   SER A 184     -68.173  68.010  -0.896  0.00  0.00      PROA N  
ATOM   1474  CA  SER A 184     -69.426  67.303  -1.118  0.00  0.00      PROA C  
ATOM   1475  C   SER A 184     -70.500  68.225  -1.641  0.00  0.00      PROA C  
ATOM   1476  O   SER A 184     -70.444  69.446  -1.488  0.00  0.00      PROA O  
ATOM   1477  CB  SER A 184     -69.980  66.577   0.144  0.00  0.00      PROA C  
ATOM   1478  OG  SER A 184     -69.375  65.294   0.291  0.00  0.00      PROA O  
ATOM   1479  N   GLY A 185     -71.525  67.641  -2.284  0.00  0.00      PROA N  
ATOM   1480  CA  GLY A 185     -72.646  68.392  -2.819  0.00  0.00      PROA C  
ATOM   1481  C   GLY A 185     -73.593  67.467  -3.520  0.00  0.00      PROA C  
ATOM   1482  O   GLY A 185     -73.433  66.246  -3.489  0.00  0.00      PROA O  
ATOM   1483  N   PHE A 186     -74.617  68.035  -4.171  0.00  0.00      PROA N  
ATOM   1484  CA  PHE A 186     -75.619  67.282  -4.900  0.00  0.00      PROA C  
ATOM   1485  C   PHE A 186     -75.625  67.672  -6.368  0.00  0.00      PROA C  
ATOM   1486  O   PHE A 186     -75.605  68.851  -6.728  0.00  0.00      PROA O  
ATOM   1487  CB  PHE A 186     -77.054  67.483  -4.342  0.00  0.00      PROA C  
ATOM   1488  CG  PHE A 186     -77.174  66.922  -2.951  0.00  0.00      PROA C  
ATOM   1489  CD1 PHE A 186     -77.563  65.584  -2.758  0.00  0.00      PROA C  
ATOM   1490  CD2 PHE A 186     -76.978  67.740  -1.825  0.00  0.00      PROA C  
ATOM   1491  CE1 PHE A 186     -77.753  65.076  -1.466  0.00  0.00      PROA C  
ATOM   1492  CE2 PHE A 186     -77.148  67.230  -0.532  0.00  0.00      PROA C  
ATOM   1493  CZ  PHE A 186     -77.538  65.897  -0.353  0.00  0.00      PROA C  
ATOM   1494  N   LEU A 187     -75.681  66.661  -7.249  0.00  0.00      PROA N  
ATOM   1495  CA  LEU A 187     -75.872  66.816  -8.679  0.00  0.00      PROA C  
ATOM   1496  C   LEU A 187     -77.249  66.249  -8.977  0.00  0.00      PROA C  
ATOM   1497  O   LEU A 187     -77.732  65.336  -8.303  0.00  0.00      PROA O  
ATOM   1498  CB  LEU A 187     -74.813  66.071  -9.541  0.00  0.00      PROA C  
ATOM   1499  CG  LEU A 187     -73.438  66.754  -9.715  0.00  0.00      PROA C  
ATOM   1500  CD1 LEU A 187     -72.664  66.936  -8.405  0.00  0.00      PROA C  
ATOM   1501  CD2 LEU A 187     -72.570  65.940 -10.683  0.00  0.00      PROA C  
ATOM   1502  N   SER A 188     -77.977  66.802  -9.960  0.00  0.00      PROA N  
ATOM   1503  CA  SER A 188     -79.336  66.347 -10.216  0.00  0.00      PROA C  
ATOM   1504  C   SER A 188     -79.729  66.680 -11.631  0.00  0.00      PROA C  
ATOM   1505  O   SER A 188     -79.172  67.589 -12.248  0.00  0.00      PROA O  
ATOM   1506  CB  SER A 188     -80.406  67.019  -9.302  0.00  0.00      PROA C  
ATOM   1507  OG  SER A 188     -80.021  66.958  -7.929  0.00  0.00      PROA O  
ATOM   1508  N   SER A 189     -80.741  65.977 -12.181  0.00  0.00      PROA N  
ATOM   1509  CA  SER A 189     -81.394  66.365 -13.428  0.00  0.00      PROA C  
ATOM   1510  C   SER A 189     -82.002  67.765 -13.301  0.00  0.00      PROA C  
ATOM   1511  O   SER A 189     -82.481  68.082 -12.209  0.00  0.00      PROA O  
ATOM   1512  CB  SER A 189     -82.542  65.411 -13.860  0.00  0.00      PROA C  
ATOM   1513  OG  SER A 189     -82.153  64.047 -13.741  0.00  0.00      PROA O  
ATOM   1514  N   PRO A 190     -81.997  68.637 -14.313  0.00  0.00      PROA N  
ATOM   1515  CA  PRO A 190     -82.174  70.083 -14.146  0.00  0.00      PROA C  
ATOM   1516  C   PRO A 190     -83.319  70.580 -13.276  0.00  0.00      PROA C  
ATOM   1517  O   PRO A 190     -83.119  71.528 -12.514  0.00  0.00      PROA O  
ATOM   1518  CB  PRO A 190     -82.227  70.626 -15.576  0.00  0.00      PROA C  
ATOM   1519  CG  PRO A 190     -81.332  69.652 -16.342  0.00  0.00      PROA C  
ATOM   1520  CD  PRO A 190     -81.646  68.301 -15.699  0.00  0.00      PROA C  
ATOM   1521  N   GLU A 191     -84.524  69.981 -13.384  0.00  0.00      PROA N  
ATOM   1522  CA  GLU A 191     -85.690  70.473 -12.670  0.00  0.00      PROA C  
ATOM   1523  C   GLU A 191     -86.146  69.481 -11.591  0.00  0.00      PROA C  
ATOM   1524  O   GLU A 191     -87.189  69.679 -10.966  0.00  0.00      PROA O  
ATOM   1525  CB  GLU A 191     -86.819  70.753 -13.701  0.00  0.00      PROA C  
ATOM   1526  CG  GLU A 191     -87.818  71.869 -13.289  0.00  0.00      PROA C  
ATOM   1527  CD  GLU A 191     -87.152  73.227 -13.055  0.00  0.00      PROA C  
ATOM   1528  OE1 GLU A 191     -86.650  73.847 -14.031  0.00  0.00      PROA O  
ATOM   1529  OE2 GLU A 191     -87.150  73.705 -11.887  0.00  0.00      PROA O1-
ATOM   1530  N   TYR A 192     -85.361  68.405 -11.315  0.00  0.00      PROA N  
ATOM   1531  CA  TYR A 192     -85.609  67.374 -10.303  0.00  0.00      PROA C  
ATOM   1532  C   TYR A 192     -86.187  67.897  -8.961  0.00  0.00      PROA C  
ATOM   1533  O   TYR A 192     -85.633  68.875  -8.443  0.00  0.00      PROA O  
ATOM   1534  CB  TYR A 192     -84.314  66.524 -10.073  0.00  0.00      PROA C  
ATOM   1535  CG  TYR A 192     -84.516  65.339  -9.153  0.00  0.00      PROA C  
ATOM   1536  CD1 TYR A 192     -84.520  65.498  -7.756  0.00  0.00      PROA C  
ATOM   1537  CD2 TYR A 192     -84.731  64.055  -9.684  0.00  0.00      PROA C  
ATOM   1538  CE1 TYR A 192     -84.849  64.425  -6.916  0.00  0.00      PROA C  
ATOM   1539  CE2 TYR A 192     -85.016  62.968  -8.843  0.00  0.00      PROA C  
ATOM   1540  CZ  TYR A 192     -85.100  63.162  -7.460  0.00  0.00      PROA C  
ATOM   1541  OH  TYR A 192     -85.453  62.098  -6.604  0.00  0.00      PROA O  
ATOM   1542  N   PRO A 193     -87.239  67.346  -8.330  0.00  0.00      PROA N  
ATOM   1543  CA  PRO A 193     -87.926  66.101  -8.689  0.00  0.00      PROA C  
ATOM   1544  C   PRO A 193     -88.776  66.180  -9.940  0.00  0.00      PROA C  
ATOM   1545  O   PRO A 193     -89.164  65.136 -10.464  0.00  0.00      PROA O  
ATOM   1546  CB  PRO A 193     -88.818  65.797  -7.471  0.00  0.00      PROA C  
ATOM   1547  CG  PRO A 193     -88.093  66.463  -6.303  0.00  0.00      PROA C  
ATOM   1548  CD  PRO A 193     -87.542  67.735  -6.946  0.00  0.00      PROA C  
ATOM   1549  N   GLN A 194     -89.138  67.386 -10.407  0.00  0.00      PROA N  
ATOM   1550  CA  GLN A 194     -89.972  67.580 -11.582  0.00  0.00      PROA C  
ATOM   1551  C   GLN A 194     -89.366  66.997 -12.874  0.00  0.00      PROA C  
ATOM   1552  O   GLN A 194     -88.136  66.947 -12.990  0.00  0.00      PROA O  
ATOM   1553  CB  GLN A 194     -90.395  69.062 -11.805  0.00  0.00      PROA C  
ATOM   1554  CG  GLN A 194     -91.397  69.651 -10.774  0.00  0.00      PROA C  
ATOM   1555  CD  GLN A 194     -90.923  69.636  -9.317  0.00  0.00      PROA C  
ATOM   1556  NE2 GLN A 194     -89.778  70.305  -9.047  0.00  0.00      PROA N  
ATOM   1557  OE1 GLN A 194     -91.560  69.060  -8.430  0.00  0.00      PROA O  
ATOM   1558  N   PRO A 195     -90.162  66.521 -13.841  0.00  0.00      PROA N  
ATOM   1559  CA  PRO A 195     -89.707  66.105 -15.167  0.00  0.00      PROA C  
ATOM   1560  C   PRO A 195     -88.587  66.899 -15.827  0.00  0.00      PROA C  
ATOM   1561  O   PRO A 195     -88.654  68.130 -15.892  0.00  0.00      PROA O  
ATOM   1562  CB  PRO A 195     -90.990  66.090 -16.005  0.00  0.00      PROA C  
ATOM   1563  CG  PRO A 195     -92.053  65.658 -14.994  0.00  0.00      PROA C  
ATOM   1564  CD  PRO A 195     -91.619  66.383 -13.718  0.00  0.00      PROA C  
ATOM   1565  N   TYR A 196     -87.549  66.210 -16.335  0.00  0.00      PROA N  
ATOM   1566  CA  TYR A 196     -86.436  66.828 -17.029  0.00  0.00      PROA C  
ATOM   1567  C   TYR A 196     -86.776  67.564 -18.347  0.00  0.00      PROA C  
ATOM   1568  O   TYR A 196     -87.715  67.154 -19.042  0.00  0.00      PROA O  
ATOM   1569  CB  TYR A 196     -85.224  65.865 -17.200  0.00  0.00      PROA C  
ATOM   1570  CG  TYR A 196     -85.641  64.463 -17.580  0.00  0.00      PROA C  
ATOM   1571  CD1 TYR A 196     -86.103  64.176 -18.874  0.00  0.00      PROA C  
ATOM   1572  CD2 TYR A 196     -85.503  63.404 -16.664  0.00  0.00      PROA C  
ATOM   1573  CE1 TYR A 196     -86.383  62.858 -19.262  0.00  0.00      PROA C  
ATOM   1574  CE2 TYR A 196     -85.818  62.089 -17.037  0.00  0.00      PROA C  
ATOM   1575  CZ  TYR A 196     -86.236  61.815 -18.341  0.00  0.00      PROA C  
ATOM   1576  OH  TYR A 196     -86.452  60.488 -18.751  0.00  0.00      PROA O  
ATOM   1577  N   PRO A 197     -86.083  68.653 -18.729  0.00  0.00      PROA N  
ATOM   1578  CA  PRO A 197     -86.094  69.228 -20.080  0.00  0.00      PROA C  
ATOM   1579  C   PRO A 197     -86.026  68.251 -21.247  0.00  0.00      PROA C  
ATOM   1580  O   PRO A 197     -85.431  67.181 -21.140  0.00  0.00      PROA O  
ATOM   1581  CB  PRO A 197     -84.936  70.245 -20.119  0.00  0.00      PROA C  
ATOM   1582  CG  PRO A 197     -84.153  70.018 -18.823  0.00  0.00      PROA C  
ATOM   1583  CD  PRO A 197     -85.158  69.387 -17.866  0.00  0.00      PROA C  
ATOM   1584  N   LYS A 198     -86.654  68.607 -22.383  0.00  0.00      PROA N  
ATOM   1585  CA  LYS A 198     -86.731  67.728 -23.533  0.00  0.00      PROA C  
ATOM   1586  C   LYS A 198     -85.398  67.619 -24.289  0.00  0.00      PROA C  
ATOM   1587  O   LYS A 198     -84.855  66.539 -24.499  0.00  0.00      PROA O  
ATOM   1588  CB  LYS A 198     -87.822  68.249 -24.508  0.00  0.00      PROA C  
ATOM   1589  CG  LYS A 198     -89.167  68.662 -23.873  0.00  0.00      PROA C  
ATOM   1590  CD  LYS A 198     -89.814  67.598 -22.971  0.00  0.00      PROA C  
ATOM   1591  CE  LYS A 198     -91.263  67.915 -22.555  0.00  0.00      PROA C  
ATOM   1592  NZ  LYS A 198     -91.355  69.174 -21.774  0.00  0.00      PROA N1+
ATOM   1593  N   LEU A 199     -84.807  68.762 -24.706  0.00  0.00      PROA N  
ATOM   1594  CA  LEU A 199     -83.712  68.765 -25.674  0.00  0.00      PROA C  
ATOM   1595  C   LEU A 199     -82.351  68.979 -25.024  0.00  0.00      PROA C  
ATOM   1596  O   LEU A 199     -81.342  69.217 -25.689  0.00  0.00      PROA O  
ATOM   1597  CB  LEU A 199     -83.964  69.821 -26.791  0.00  0.00      PROA C  
ATOM   1598  CG  LEU A 199     -84.752  69.293 -28.017  0.00  0.00      PROA C  
ATOM   1599  CD1 LEU A 199     -83.935  68.280 -28.834  0.00  0.00      PROA C  
ATOM   1600  CD2 LEU A 199     -86.117  68.700 -27.659  0.00  0.00      PROA C  
ATOM   1601  N   SER A 200     -82.279  68.892 -23.685  0.00  0.00      PROA N  
ATOM   1602  CA  SER A 200     -81.054  69.065 -22.921  0.00  0.00      PROA C  
ATOM   1603  C   SER A 200     -79.897  68.124 -23.231  0.00  0.00      PROA C  
ATOM   1604  O   SER A 200     -80.045  66.914 -23.407  0.00  0.00      PROA O  
ATOM   1605  CB  SER A 200     -81.293  69.038 -21.383  0.00  0.00      PROA C  
ATOM   1606  OG  SER A 200     -82.245  68.043 -21.008  0.00  0.00      PROA O  
ATOM   1607  N   SER A 201     -78.677  68.695 -23.258  0.00  0.00      PROA N  
ATOM   1608  CA  SER A 201     -77.444  67.942 -23.115  0.00  0.00      PROA C  
ATOM   1609  C   SER A 201     -76.692  68.601 -21.979  0.00  0.00      PROA C  
ATOM   1610  O   SER A 201     -76.192  69.721 -22.094  0.00  0.00      PROA O  
ATOM   1611  CB  SER A 201     -76.582  67.921 -24.410  0.00  0.00      PROA C  
ATOM   1612  OG  SER A 201     -75.393  67.131 -24.267  0.00  0.00      PROA O  
ATOM   1613  N   CYS A 202     -76.624  67.922 -20.827  0.00  0.00      PROA N  
ATOM   1614  CA  CYS A 202     -76.068  68.453 -19.602  0.00  0.00      PROA C  
ATOM   1615  C   CYS A 202     -74.673  67.925 -19.389  0.00  0.00      PROA C  
ATOM   1616  O   CYS A 202     -74.393  66.756 -19.646  0.00  0.00      PROA O  
ATOM   1617  CB  CYS A 202     -76.909  68.058 -18.363  0.00  0.00      PROA C  
ATOM   1618  SG  CYS A 202     -78.652  68.537 -18.495  0.00  0.00      PROA S  
ATOM   1619  N   ALA A 203     -73.768  68.784 -18.898  0.00  0.00      PROA N  
ATOM   1620  CA  ALA A 203     -72.428  68.392 -18.532  0.00  0.00      PROA C  
ATOM   1621  C   ALA A 203     -72.132  68.913 -17.134  0.00  0.00      PROA C  
ATOM   1622  O   ALA A 203     -72.097  70.120 -16.890  0.00  0.00      PROA O  
ATOM   1623  CB  ALA A 203     -71.401  68.936 -19.545  0.00  0.00      PROA C  
ATOM   1624  N   TYR A 204     -71.906  67.996 -16.183  0.00  0.00      PROA N  
ATOM   1625  CA  TYR A 204     -71.634  68.319 -14.799  0.00  0.00      PROA C  
ATOM   1626  C   TYR A 204     -70.188  67.947 -14.548  0.00  0.00      PROA C  
ATOM   1627  O   TYR A 204     -69.736  66.848 -14.879  0.00  0.00      PROA O  
ATOM   1628  CB  TYR A 204     -72.518  67.543 -13.786  0.00  0.00      PROA C  
ATOM   1629  CG  TYR A 204     -73.988  67.649 -14.094  0.00  0.00      PROA C  
ATOM   1630  CD1 TYR A 204     -74.579  66.790 -15.040  0.00  0.00      PROA C  
ATOM   1631  CD2 TYR A 204     -74.815  68.526 -13.370  0.00  0.00      PROA C  
ATOM   1632  CE1 TYR A 204     -75.954  66.836 -15.289  0.00  0.00      PROA C  
ATOM   1633  CE2 TYR A 204     -76.199  68.552 -13.595  0.00  0.00      PROA C  
ATOM   1634  CZ  TYR A 204     -76.765  67.709 -14.559  0.00  0.00      PROA C  
ATOM   1635  OH  TYR A 204     -78.158  67.696 -14.751  0.00  0.00      PROA O  
ATOM   1636  N   ASN A 205     -69.408  68.881 -13.984  0.00  0.00      PROA N  
ATOM   1637  CA  ASN A 205     -67.975  68.726 -13.874  0.00  0.00      PROA C  
ATOM   1638  C   ASN A 205     -67.580  68.696 -12.411  0.00  0.00      PROA C  
ATOM   1639  O   ASN A 205     -67.594  69.716 -11.726  0.00  0.00      PROA O  
ATOM   1640  CB  ASN A 205     -67.248  69.910 -14.569  0.00  0.00      PROA C  
ATOM   1641  CG  ASN A 205     -67.705  70.059 -16.019  0.00  0.00      PROA C  
ATOM   1642  ND2 ASN A 205     -68.700  70.947 -16.260  0.00  0.00      PROA N  
ATOM   1643  OD1 ASN A 205     -67.160  69.442 -16.937  0.00  0.00      PROA O  
ATOM   1644  N   ILE A 206     -67.172  67.529 -11.887  0.00  0.00      PROA N  
ATOM   1645  CA  ILE A 206     -66.610  67.431 -10.552  0.00  0.00      PROA C  
ATOM   1646  C   ILE A 206     -65.110  67.580 -10.705  0.00  0.00      PROA C  
ATOM   1647  O   ILE A 206     -64.482  66.905 -11.523  0.00  0.00      PROA O  
ATOM   1648  CB  ILE A 206     -66.999  66.151  -9.815  0.00  0.00      PROA C  
ATOM   1649  CG1 ILE A 206     -68.543  65.981  -9.807  0.00  0.00      PROA C  
ATOM   1650  CG2 ILE A 206     -66.421  66.205  -8.382  0.00  0.00      PROA C  
ATOM   1651  CD  ILE A 206     -69.037  64.712  -9.099  0.00  0.00      PROA C  
ATOM   1652  N   ARG A 207     -64.510  68.540  -9.989  0.00  0.00      PROA N  
ATOM   1653  CA  ARG A 207     -63.169  69.010 -10.265  0.00  0.00      PROA C  
ATOM   1654  C   ARG A 207     -62.418  69.285  -8.975  0.00  0.00      PROA C  
ATOM   1655  O   ARG A 207     -62.166  70.431  -8.602  0.00  0.00      PROA O  
ATOM   1656  CB  ARG A 207     -63.196  70.282 -11.164  0.00  0.00      PROA C  
ATOM   1657  CG  ARG A 207     -63.678  70.044 -12.614  0.00  0.00      PROA C  
ATOM   1658  CD  ARG A 207     -62.734  69.156 -13.430  0.00  0.00      PROA C  
ATOM   1659  NE  ARG A 207     -63.326  68.970 -14.795  0.00  0.00      PROA N  
ATOM   1660  CZ  ARG A 207     -64.062  67.937 -15.175  0.00  0.00      PROA C  
ATOM   1661  NH1 ARG A 207     -64.540  67.041 -14.343  0.00  0.00      PROA N1+
ATOM   1662  NH2 ARG A 207     -64.351  67.784 -16.449  0.00  0.00      PROA N  
ATOM   1663  N   LEU A 208     -62.040  68.223  -8.241  0.00  0.00      PROA N  
ATOM   1664  CA  LEU A 208     -61.248  68.371  -7.034  0.00  0.00      PROA C  
ATOM   1665  C   LEU A 208     -59.757  68.434  -7.338  0.00  0.00      PROA C  
ATOM   1666  O   LEU A 208     -59.287  68.051  -8.412  0.00  0.00      PROA O  
ATOM   1667  CB  LEU A 208     -61.506  67.244  -6.005  0.00  0.00      PROA C  
ATOM   1668  CG  LEU A 208     -62.987  67.009  -5.647  0.00  0.00      PROA C  
ATOM   1669  CD1 LEU A 208     -63.082  66.073  -4.435  0.00  0.00      PROA C  
ATOM   1670  CD2 LEU A 208     -63.759  68.300  -5.354  0.00  0.00      PROA C  
ATOM   1671  N   GLU A 209     -58.960  68.928  -6.371  0.00  0.00      PROA N  
ATOM   1672  CA  GLU A 209     -57.510  68.857  -6.402  0.00  0.00      PROA C  
ATOM   1673  C   GLU A 209     -56.978  67.421  -6.466  0.00  0.00      PROA C  
ATOM   1674  O   GLU A 209     -57.611  66.473  -5.999  0.00  0.00      PROA O  
ATOM   1675  CB  GLU A 209     -56.874  69.611  -5.204  0.00  0.00      PROA C  
ATOM   1676  CG  GLU A 209     -57.110  71.144  -5.244  0.00  0.00      PROA C  
ATOM   1677  CD  GLU A 209     -56.493  71.862  -4.046  0.00  0.00      PROA C  
ATOM   1678  OE1 GLU A 209     -55.249  71.787  -3.862  0.00  0.00      PROA O  
ATOM   1679  OE2 GLU A 209     -57.243  72.522  -3.279  0.00  0.00      PROA O1-
ATOM   1680  N   GLU A 210     -55.795  67.218  -7.082  0.00  0.00      PROA N  
ATOM   1681  CA  GLU A 210     -55.172  65.908  -7.185  0.00  0.00      PROA C  
ATOM   1682  C   GLU A 210     -54.929  65.229  -5.833  0.00  0.00      PROA C  
ATOM   1683  O   GLU A 210     -54.608  65.868  -4.827  0.00  0.00      PROA O  
ATOM   1684  CB  GLU A 210     -53.878  65.979  -8.041  0.00  0.00      PROA C  
ATOM   1685  CG  GLU A 210     -53.049  64.673  -8.189  0.00  0.00      PROA C  
ATOM   1686  CD  GLU A 210     -53.784  63.569  -8.950  0.00  0.00      PROA C  
ATOM   1687  OE1 GLU A 210     -53.399  63.284 -10.117  0.00  0.00      PROA O  
ATOM   1688  OE2 GLU A 210     -54.729  62.956  -8.386  0.00  0.00      PROA O1-
ATOM   1689  N   GLY A 211     -55.124  63.900  -5.785  0.00  0.00      PROA N  
ATOM   1690  CA  GLY A 211     -55.074  63.079  -4.584  0.00  0.00      PROA C  
ATOM   1691  C   GLY A 211     -56.433  62.698  -4.045  0.00  0.00      PROA C  
ATOM   1692  O   GLY A 211     -56.611  61.593  -3.533  0.00  0.00      PROA O  
ATOM   1693  N   PHE A 212     -57.442  63.588  -4.137  0.00  0.00      PROA N  
ATOM   1694  CA  PHE A 212     -58.818  63.268  -3.783  0.00  0.00      PROA C  
ATOM   1695  C   PHE A 212     -59.458  62.167  -4.633  0.00  0.00      PROA C  
ATOM   1696  O   PHE A 212     -59.160  62.012  -5.816  0.00  0.00      PROA O  
ATOM   1697  CB  PHE A 212     -59.743  64.514  -3.803  0.00  0.00      PROA C  
ATOM   1698  CG  PHE A 212     -59.433  65.464  -2.675  0.00  0.00      PROA C  
ATOM   1699  CD1 PHE A 212     -59.567  65.041  -1.341  0.00  0.00      PROA C  
ATOM   1700  CD2 PHE A 212     -59.108  66.807  -2.928  0.00  0.00      PROA C  
ATOM   1701  CE1 PHE A 212     -59.370  65.938  -0.284  0.00  0.00      PROA C  
ATOM   1702  CE2 PHE A 212     -58.926  67.713  -1.874  0.00  0.00      PROA C  
ATOM   1703  CZ  PHE A 212     -59.062  67.276  -0.551  0.00  0.00      PROA C  
ATOM   1704  N   SER A 213     -60.365  61.371  -4.039  0.00  0.00      PROA N  
ATOM   1705  CA  SER A 213     -61.117  60.339  -4.735  0.00  0.00      PROA C  
ATOM   1706  C   SER A 213     -62.605  60.597  -4.607  0.00  0.00      PROA C  
ATOM   1707  O   SER A 213     -63.124  60.845  -3.519  0.00  0.00      PROA O  
ATOM   1708  CB  SER A 213     -60.819  58.909  -4.203  0.00  0.00      PROA C  
ATOM   1709  OG  SER A 213     -59.471  58.531  -4.482  0.00  0.00      PROA O  
ATOM   1710  N   ILE A 214     -63.342  60.568  -5.731  0.00  0.00      PROA N  
ATOM   1711  CA  ILE A 214     -64.775  60.814  -5.754  0.00  0.00      PROA C  
ATOM   1712  C   ILE A 214     -65.600  59.544  -5.581  0.00  0.00      PROA C  
ATOM   1713  O   ILE A 214     -65.449  58.551  -6.293  0.00  0.00      PROA O  
ATOM   1714  CB  ILE A 214     -65.197  61.579  -7.012  0.00  0.00      PROA C  
ATOM   1715  CG1 ILE A 214     -64.672  63.034  -6.986  0.00  0.00      PROA C  
ATOM   1716  CG2 ILE A 214     -66.728  61.554  -7.234  0.00  0.00      PROA C  
ATOM   1717  CD  ILE A 214     -65.286  63.898  -5.879  0.00  0.00      PROA C  
ATOM   1718  N   THR A 215     -66.533  59.562  -4.614  0.00  0.00      PROA N  
ATOM   1719  CA  THR A 215     -67.557  58.540  -4.434  0.00  0.00      PROA C  
ATOM   1720  C   THR A 215     -68.899  59.135  -4.794  0.00  0.00      PROA C  
ATOM   1721  O   THR A 215     -69.241  60.231  -4.349  0.00  0.00      PROA O  
ATOM   1722  CB  THR A 215     -67.576  57.967  -3.012  0.00  0.00      PROA C  
ATOM   1723  CG2 THR A 215     -68.957  57.467  -2.552  0.00  0.00      PROA C  
ATOM   1724  OG1 THR A 215     -66.700  56.847  -2.930  0.00  0.00      PROA O  
ATOM   1725  N   LEU A 216     -69.695  58.436  -5.621  0.00  0.00      PROA N  
ATOM   1726  CA  LEU A 216     -71.008  58.882  -6.043  0.00  0.00      PROA C  
ATOM   1727  C   LEU A 216     -72.083  57.954  -5.499  0.00  0.00      PROA C  
ATOM   1728  O   LEU A 216     -72.064  56.739  -5.722  0.00  0.00      PROA O  
ATOM   1729  CB  LEU A 216     -71.155  58.919  -7.586  0.00  0.00      PROA C  
ATOM   1730  CG  LEU A 216     -70.095  59.757  -8.324  0.00  0.00      PROA C  
ATOM   1731  CD1 LEU A 216     -70.304  59.648  -9.839  0.00  0.00      PROA C  
ATOM   1732  CD2 LEU A 216     -70.109  61.228  -7.886  0.00  0.00      PROA C  
ATOM   1733  N   ASP A 217     -73.062  58.533  -4.783  0.00  0.00      PROA N  
ATOM   1734  CA  ASP A 217     -74.212  57.831  -4.261  0.00  0.00      PROA C  
ATOM   1735  C   ASP A 217     -75.469  58.367  -4.935  0.00  0.00      PROA C  
ATOM   1736  O   ASP A 217     -75.866  59.514  -4.726  0.00  0.00      PROA O  
ATOM   1737  CB  ASP A 217     -74.355  58.067  -2.729  0.00  0.00      PROA C  
ATOM   1738  CG  ASP A 217     -73.288  57.343  -1.923  0.00  0.00      PROA C  
ATOM   1739  OD1 ASP A 217     -72.932  56.183  -2.256  0.00  0.00      PROA O  
ATOM   1740  OD2 ASP A 217     -72.903  57.874  -0.845  0.00  0.00      PROA O1-
ATOM   1741  N   PHE A 218     -76.162  57.540  -5.746  0.00  0.00      PROA N  
ATOM   1742  CA  PHE A 218     -77.530  57.819  -6.158  0.00  0.00      PROA C  
ATOM   1743  C   PHE A 218     -78.459  57.762  -4.948  0.00  0.00      PROA C  
ATOM   1744  O   PHE A 218     -78.452  56.787  -4.197  0.00  0.00      PROA O  
ATOM   1745  CB  PHE A 218     -78.030  56.855  -7.267  0.00  0.00      PROA C  
ATOM   1746  CG  PHE A 218     -77.330  57.107  -8.580  0.00  0.00      PROA C  
ATOM   1747  CD1 PHE A 218     -76.033  56.621  -8.830  0.00  0.00      PROA C  
ATOM   1748  CD2 PHE A 218     -78.001  57.793  -9.609  0.00  0.00      PROA C  
ATOM   1749  CE1 PHE A 218     -75.415  56.830 -10.070  0.00  0.00      PROA C  
ATOM   1750  CE2 PHE A 218     -77.385  58.009 -10.848  0.00  0.00      PROA C  
ATOM   1751  CZ  PHE A 218     -76.093  57.523 -11.080  0.00  0.00      PROA C  
ATOM   1752  N   VAL A 219     -79.235  58.831  -4.686  0.00  0.00      PROA N  
ATOM   1753  CA  VAL A 219     -79.862  58.989  -3.378  0.00  0.00      PROA C  
ATOM   1754  C   VAL A 219     -81.381  58.851  -3.412  0.00  0.00      PROA C  
ATOM   1755  O   VAL A 219     -81.901  57.753  -3.203  0.00  0.00      PROA O  
ATOM   1756  CB  VAL A 219     -79.290  60.186  -2.600  0.00  0.00      PROA C  
ATOM   1757  CG1 VAL A 219     -79.329  61.516  -3.380  0.00  0.00      PROA C  
ATOM   1758  CG2 VAL A 219     -79.938  60.316  -1.206  0.00  0.00      PROA C  
ATOM   1759  N   GLU A 220     -82.153  59.933  -3.637  0.00  0.00      PROA N  
ATOM   1760  CA  GLU A 220     -83.601  59.906  -3.497  0.00  0.00      PROA C  
ATOM   1761  C   GLU A 220     -84.375  59.021  -4.479  0.00  0.00      PROA C  
ATOM   1762  O   GLU A 220     -85.224  58.225  -4.074  0.00  0.00      PROA O  
ATOM   1763  CB  GLU A 220     -84.170  61.349  -3.475  0.00  0.00      PROA C  
ATOM   1764  CG  GLU A 220     -83.747  62.133  -2.202  0.00  0.00      PROA C  
ATOM   1765  CD  GLU A 220     -84.371  63.523  -2.114  0.00  0.00      PROA C  
ATOM   1766  OE1 GLU A 220     -85.625  63.633  -2.067  0.00  0.00      PROA O  
ATOM   1767  OE2 GLU A 220     -83.607  64.527  -2.068  0.00  0.00      PROA O1-
ATOM   1768  N   SER A 221     -84.081  59.101  -5.792  0.00  0.00      PROA N  
ATOM   1769  CA  SER A 221     -84.727  58.241  -6.775  0.00  0.00      PROA C  
ATOM   1770  C   SER A 221     -83.937  58.242  -8.071  0.00  0.00      PROA C  
ATOM   1771  O   SER A 221     -83.082  59.098  -8.312  0.00  0.00      PROA O  
ATOM   1772  CB  SER A 221     -86.225  58.595  -7.079  0.00  0.00      PROA C  
ATOM   1773  OG  SER A 221     -86.409  59.784  -7.856  0.00  0.00      PROA O  
ATOM   1774  N   PHE A 222     -84.206  57.251  -8.939  0.00  0.00      PROA N  
ATOM   1775  CA  PHE A 222     -83.657  57.207 -10.275  0.00  0.00      PROA C  
ATOM   1776  C   PHE A 222     -84.762  56.741 -11.217  0.00  0.00      PROA C  
ATOM   1777  O   PHE A 222     -85.362  55.689 -10.996  0.00  0.00      PROA O  
ATOM   1778  CB  PHE A 222     -82.443  56.240 -10.317  0.00  0.00      PROA C  
ATOM   1779  CG  PHE A 222     -81.760  56.251 -11.659  0.00  0.00      PROA C  
ATOM   1780  CD1 PHE A 222     -80.790  57.222 -11.935  0.00  0.00      PROA C  
ATOM   1781  CD2 PHE A 222     -82.040  55.279 -12.631  0.00  0.00      PROA C  
ATOM   1782  CE1 PHE A 222     -80.152  57.264 -13.181  0.00  0.00      PROA C  
ATOM   1783  CE2 PHE A 222     -81.392  55.304 -13.873  0.00  0.00      PROA C  
ATOM   1784  CZ  PHE A 222     -80.455  56.306 -14.153  0.00  0.00      PROA C  
ATOM   1785  N   ASP A 223     -85.061  57.509 -12.280  0.00  0.00      PROA N  
ATOM   1786  CA  ASP A 223     -86.025  57.107 -13.282  0.00  0.00      PROA C  
ATOM   1787  C   ASP A 223     -85.827  57.956 -14.539  0.00  0.00      PROA C  
ATOM   1788  O   ASP A 223     -86.298  59.093 -14.640  0.00  0.00      PROA O  
ATOM   1789  CB  ASP A 223     -87.489  57.172 -12.748  0.00  0.00      PROA C  
ATOM   1790  CG  ASP A 223     -88.494  56.419 -13.608  0.00  0.00      PROA C  
ATOM   1791  OD1 ASP A 223     -88.154  55.921 -14.709  0.00  0.00      PROA O  
ATOM   1792  OD2 ASP A 223     -89.675  56.322 -13.172  0.00  0.00      PROA O1-
ATOM   1793  N   VAL A 224     -85.095  57.404 -15.523  0.00  0.00      PROA N  
ATOM   1794  CA  VAL A 224     -84.911  57.983 -16.845  0.00  0.00      PROA C  
ATOM   1795  C   VAL A 224     -85.373  56.949 -17.860  0.00  0.00      PROA C  
ATOM   1796  O   VAL A 224     -85.351  55.743 -17.593  0.00  0.00      PROA O  
ATOM   1797  CB  VAL A 224     -83.482  58.432 -17.176  0.00  0.00      PROA C  
ATOM   1798  CG1 VAL A 224     -83.013  59.487 -16.159  0.00  0.00      PROA C  
ATOM   1799  CG2 VAL A 224     -82.502  57.247 -17.217  0.00  0.00      PROA C  
ATOM   1800  N   GLU A 225     -85.845  57.384 -19.051  0.00  0.00      PROA N  
ATOM   1801  CA  GLU A 225     -86.397  56.471 -20.040  0.00  0.00      PROA C  
ATOM   1802  C   GLU A 225     -85.470  55.356 -20.526  0.00  0.00      PROA C  
ATOM   1803  O   GLU A 225     -84.262  55.516 -20.712  0.00  0.00      PROA O  
ATOM   1804  CB  GLU A 225     -87.073  57.163 -21.258  0.00  0.00      PROA C  
ATOM   1805  CG  GLU A 225     -88.388  57.894 -20.889  0.00  0.00      PROA C  
ATOM   1806  CD  GLU A 225     -89.399  57.956 -22.037  0.00  0.00      PROA C  
ATOM   1807  OE1 GLU A 225     -90.535  57.432 -21.865  0.00  0.00      PROA O  
ATOM   1808  OE2 GLU A 225     -89.087  58.529 -23.113  0.00  0.00      PROA O1-
ATOM   1809  N   MET A 226     -86.070  54.174 -20.735  0.00  0.00      PROA N  
ATOM   1810  CA  MET A 226     -85.393  52.949 -21.080  0.00  0.00      PROA C  
ATOM   1811  C   MET A 226     -86.305  52.211 -22.042  0.00  0.00      PROA C  
ATOM   1812  O   MET A 226     -87.530  52.319 -21.968  0.00  0.00      PROA O  
ATOM   1813  CB  MET A 226     -85.163  52.090 -19.807  0.00  0.00      PROA C  
ATOM   1814  CG  MET A 226     -84.354  50.797 -20.033  0.00  0.00      PROA C  
ATOM   1815  SD  MET A 226     -83.872  49.917 -18.514  0.00  0.00      PROA S  
ATOM   1816  CE  MET A 226     -85.533  49.353 -18.042  0.00  0.00      PROA C  
ATOM   1817  N   HIS A 227     -85.730  51.454 -22.989  0.00  0.00      PROA N  
ATOM   1818  CA  HIS A 227     -86.480  50.683 -23.964  0.00  0.00      PROA C  
ATOM   1819  C   HIS A 227     -86.165  49.214 -23.681  0.00  0.00      PROA C  
ATOM   1820  O   HIS A 227     -85.049  48.915 -23.251  0.00  0.00      PROA O  
ATOM   1821  CB  HIS A 227     -86.033  51.076 -25.402  0.00  0.00      PROA C  
ATOM   1822  CG  HIS A 227     -87.008  50.847 -26.535  0.00  0.00      PROA C  
ATOM   1823  CD2 HIS A 227     -87.267  51.648 -27.607  0.00  0.00      PROA C  
ATOM   1824  ND1 HIS A 227     -87.822  49.743 -26.694  0.00  0.00      PROA N  
ATOM   1825  CE1 HIS A 227     -88.526  49.921 -27.840  0.00  0.00      PROA C  
ATOM   1826  NE2 HIS A 227     -88.223  51.064 -28.430  0.00  0.00      PROA N  
ATOM   1827  N   PRO A 228     -87.059  48.244 -23.868  0.00  0.00      PROA N  
ATOM   1828  CA  PRO A 228     -86.669  46.854 -23.637  0.00  0.00      PROA C  
ATOM   1829  C   PRO A 228     -85.692  46.300 -24.669  0.00  0.00      PROA C  
ATOM   1830  O   PRO A 228     -84.779  45.569 -24.287  0.00  0.00      PROA O  
ATOM   1831  CB  PRO A 228     -88.006  46.101 -23.647  0.00  0.00      PROA C  
ATOM   1832  CG  PRO A 228     -88.963  47.105 -23.002  0.00  0.00      PROA C  
ATOM   1833  CD  PRO A 228     -88.492  48.443 -23.578  0.00  0.00      PROA C  
ATOM   1834  N   GLU A 229     -85.870  46.587 -25.979  0.00  0.00      PROA N  
ATOM   1835  CA  GLU A 229     -84.972  46.106 -27.026  0.00  0.00      PROA C  
ATOM   1836  C   GLU A 229     -83.542  46.660 -26.952  0.00  0.00      PROA C  
ATOM   1837  O   GLU A 229     -82.572  45.929 -27.165  0.00  0.00      PROA O  
ATOM   1838  CB  GLU A 229     -85.579  46.300 -28.446  0.00  0.00      PROA C  
ATOM   1839  CG  GLU A 229     -85.530  47.729 -29.051  0.00  0.00      PROA C  
ATOM   1840  CD  GLU A 229     -86.167  47.831 -30.438  0.00  0.00      PROA C  
ATOM   1841  OE1 GLU A 229     -86.821  46.862 -30.911  0.00  0.00      PROA O  
ATOM   1842  OE2 GLU A 229     -86.008  48.901 -31.088  0.00  0.00      PROA O1-
ATOM   1843  N   ALA A 230     -83.375  47.961 -26.638  0.00  0.00      PROA N  
ATOM   1844  CA  ALA A 230     -82.088  48.630 -26.581  0.00  0.00      PROA C  
ATOM   1845  C   ALA A 230     -81.915  49.329 -25.238  0.00  0.00      PROA C  
ATOM   1846  O   ALA A 230     -82.844  49.942 -24.720  0.00  0.00      PROA O  
ATOM   1847  CB  ALA A 230     -81.961  49.645 -27.736  0.00  0.00      PROA C  
ATOM   1848  N   GLN A 231     -80.720  49.243 -24.617  0.00  0.00      PROA N  
ATOM   1849  CA  GLN A 231     -80.498  49.715 -23.255  0.00  0.00      PROA C  
ATOM   1850  C   GLN A 231     -80.758  51.200 -22.979  0.00  0.00      PROA C  
ATOM   1851  O   GLN A 231     -81.461  51.546 -22.030  0.00  0.00      PROA O  
ATOM   1852  CB  GLN A 231     -79.068  49.308 -22.798  0.00  0.00      PROA C  
ATOM   1853  CG  GLN A 231     -78.599  49.897 -21.443  0.00  0.00      PROA C  
ATOM   1854  CD  GLN A 231     -77.240  49.324 -21.030  0.00  0.00      PROA C  
ATOM   1855  NE2 GLN A 231     -77.225  48.473 -19.978  0.00  0.00      PROA N  
ATOM   1856  OE1 GLN A 231     -76.202  49.619 -21.631  0.00  0.00      PROA O  
ATOM   1857  N   CYS A 232     -80.246  52.110 -23.834  0.00  0.00      PROA N  
ATOM   1858  CA  CYS A 232     -80.432  53.549 -23.658  0.00  0.00      PROA C  
ATOM   1859  C   CYS A 232     -80.562  54.290 -24.999  0.00  0.00      PROA C  
ATOM   1860  O   CYS A 232     -79.704  55.120 -25.314  0.00  0.00      PROA O  
ATOM   1861  CB  CYS A 232     -79.242  54.181 -22.869  0.00  0.00      PROA C  
ATOM   1862  SG  CYS A 232     -79.139  53.744 -21.107  0.00  0.00      PROA S  
ATOM   1863  N   PRO A 233     -81.571  54.071 -25.850  0.00  0.00      PROA N  
ATOM   1864  CA  PRO A 233     -81.728  54.816 -27.096  0.00  0.00      PROA C  
ATOM   1865  C   PRO A 233     -82.238  56.227 -26.845  0.00  0.00      PROA C  
ATOM   1866  O   PRO A 233     -81.906  57.135 -27.609  0.00  0.00      PROA O  
ATOM   1867  CB  PRO A 233     -82.735  53.974 -27.899  0.00  0.00      PROA C  
ATOM   1868  CG  PRO A 233     -83.600  53.300 -26.832  0.00  0.00      PROA C  
ATOM   1869  CD  PRO A 233     -82.602  53.041 -25.699  0.00  0.00      PROA C  
ATOM   1870  N   TYR A 234     -83.084  56.416 -25.814  0.00  0.00      PROA N  
ATOM   1871  CA  TYR A 234     -83.753  57.665 -25.512  0.00  0.00      PROA C  
ATOM   1872  C   TYR A 234     -82.811  58.621 -24.780  0.00  0.00      PROA C  
ATOM   1873  O   TYR A 234     -82.046  59.379 -25.382  0.00  0.00      PROA O  
ATOM   1874  CB  TYR A 234     -85.026  57.406 -24.646  0.00  0.00      PROA C  
ATOM   1875  CG  TYR A 234     -86.031  56.532 -25.350  0.00  0.00      PROA C  
ATOM   1876  CD1 TYR A 234     -86.586  56.936 -26.576  0.00  0.00      PROA C  
ATOM   1877  CD2 TYR A 234     -86.505  55.351 -24.748  0.00  0.00      PROA C  
ATOM   1878  CE1 TYR A 234     -87.599  56.184 -27.187  0.00  0.00      PROA C  
ATOM   1879  CE2 TYR A 234     -87.521  54.600 -25.353  0.00  0.00      PROA C  
ATOM   1880  CZ  TYR A 234     -88.073  55.021 -26.568  0.00  0.00      PROA C  
ATOM   1881  OH  TYR A 234     -89.122  54.283 -27.154  0.00  0.00      PROA O  
ATOM   1882  N   ASP A 235     -82.846  58.593 -23.442  0.00  0.00      PROA N  
ATOM   1883  CA  ASP A 235     -82.016  59.396 -22.581  0.00  0.00      PROA C  
ATOM   1884  C   ASP A 235     -80.768  58.592 -22.223  0.00  0.00      PROA C  
ATOM   1885  O   ASP A 235     -80.804  57.365 -22.139  0.00  0.00      PROA O  
ATOM   1886  CB  ASP A 235     -82.798  59.794 -21.304  0.00  0.00      PROA C  
ATOM   1887  CG  ASP A 235     -84.145  60.414 -21.667  0.00  0.00      PROA C  
ATOM   1888  OD1 ASP A 235     -84.229  61.222 -22.631  0.00  0.00      PROA O  
ATOM   1889  OD2 ASP A 235     -85.125  60.151 -20.919  0.00  0.00      PROA O1-
ATOM   1890  N   SER A 236     -79.614  59.253 -22.029  0.00  0.00      PROA N  
ATOM   1891  CA  SER A 236     -78.404  58.571 -21.581  0.00  0.00      PROA C  
ATOM   1892  C   SER A 236     -77.721  59.360 -20.496  0.00  0.00      PROA C  
ATOM   1893  O   SER A 236     -77.382  60.527 -20.687  0.00  0.00      PROA O  
ATOM   1894  CB  SER A 236     -77.346  58.323 -22.695  0.00  0.00      PROA C  
ATOM   1895  OG  SER A 236     -77.795  57.355 -23.643  0.00  0.00      PROA O  
ATOM   1896  N   LEU A 237     -77.471  58.721 -19.338  0.00  0.00      PROA N  
ATOM   1897  CA  LEU A 237     -76.620  59.255 -18.294  0.00  0.00      PROA C  
ATOM   1898  C   LEU A 237     -75.300  58.505 -18.323  0.00  0.00      PROA C  
ATOM   1899  O   LEU A 237     -75.251  57.297 -18.088  0.00  0.00      PROA O  
ATOM   1900  CB  LEU A 237     -77.281  59.102 -16.901  0.00  0.00      PROA C  
ATOM   1901  CG  LEU A 237     -76.424  59.575 -15.706  0.00  0.00      PROA C  
ATOM   1902  CD1 LEU A 237     -76.133  61.077 -15.784  0.00  0.00      PROA C  
ATOM   1903  CD2 LEU A 237     -77.117  59.253 -14.378  0.00  0.00      PROA C  
ATOM   1904  N   LYS A 238     -74.195  59.199 -18.638  0.00  0.00      PROA N  
ATOM   1905  CA  LYS A 238     -72.875  58.607 -18.717  0.00  0.00      PROA C  
ATOM   1906  C   LYS A 238     -71.976  59.279 -17.694  0.00  0.00      PROA C  
ATOM   1907  O   LYS A 238     -71.975  60.502 -17.537  0.00  0.00      PROA O  
ATOM   1908  CB  LYS A 238     -72.227  58.766 -20.117  0.00  0.00      PROA C  
ATOM   1909  CG  LYS A 238     -73.128  58.354 -21.295  0.00  0.00      PROA C  
ATOM   1910  CD  LYS A 238     -72.292  58.122 -22.572  0.00  0.00      PROA C  
ATOM   1911  CE  LYS A 238     -73.090  57.972 -23.880  0.00  0.00      PROA C  
ATOM   1912  NZ  LYS A 238     -73.524  59.294 -24.401  0.00  0.00      PROA N1+
ATOM   1913  N   ILE A 239     -71.178  58.479 -16.968  0.00  0.00      PROA N  
ATOM   1914  CA  ILE A 239     -70.282  58.968 -15.936  0.00  0.00      PROA C  
ATOM   1915  C   ILE A 239     -68.868  58.618 -16.364  0.00  0.00      PROA C  
ATOM   1916  O   ILE A 239     -68.521  57.455 -16.561  0.00  0.00      PROA O  
ATOM   1917  CB  ILE A 239     -70.650  58.408 -14.558  0.00  0.00      PROA C  
ATOM   1918  CG1 ILE A 239     -72.048  58.942 -14.140  0.00  0.00      PROA C  
ATOM   1919  CG2 ILE A 239     -69.562  58.752 -13.514  0.00  0.00      PROA C  
ATOM   1920  CD  ILE A 239     -72.585  58.393 -12.814  0.00  0.00      PROA C  
ATOM   1921  N   GLN A 240     -68.011  59.634 -16.571  0.00  0.00      PROA N  
ATOM   1922  CA  GLN A 240     -66.679  59.472 -17.113  0.00  0.00      PROA C  
ATOM   1923  C   GLN A 240     -65.620  59.928 -16.126  0.00  0.00      PROA C  
ATOM   1924  O   GLN A 240     -65.703  60.999 -15.529  0.00  0.00      PROA O  
ATOM   1925  CB  GLN A 240     -66.542  60.236 -18.458  0.00  0.00      PROA C  
ATOM   1926  CG  GLN A 240     -65.112  60.288 -19.052  0.00  0.00      PROA C  
ATOM   1927  CD  GLN A 240     -65.083  60.975 -20.421  0.00  0.00      PROA C  
ATOM   1928  NE2 GLN A 240     -65.675  60.320 -21.445  0.00  0.00      PROA N  
ATOM   1929  OE1 GLN A 240     -64.541  62.072 -20.584  0.00  0.00      PROA O  
ATOM   1930  N   THR A 241     -64.574  59.106 -15.939  0.00  0.00      PROA N  
ATOM   1931  CA  THR A 241     -63.438  59.398 -15.075  0.00  0.00      PROA C  
ATOM   1932  C   THR A 241     -62.193  59.201 -15.915  0.00  0.00      PROA C  
ATOM   1933  O   THR A 241     -62.257  58.642 -17.013  0.00  0.00      PROA O  
ATOM   1934  CB  THR A 241     -63.353  58.515 -13.821  0.00  0.00      PROA C  
ATOM   1935  CG2 THR A 241     -64.699  58.530 -13.089  0.00  0.00      PROA C  
ATOM   1936  OG1 THR A 241     -63.029  57.153 -14.083  0.00  0.00      PROA O  
ATOM   1937  N   ASP A 242     -61.013  59.667 -15.448  0.00  0.00      PROA N  
ATOM   1938  CA  ASP A 242     -59.764  59.438 -16.162  0.00  0.00      PROA C  
ATOM   1939  C   ASP A 242     -59.424  57.953 -16.346  0.00  0.00      PROA C  
ATOM   1940  O   ASP A 242     -59.053  57.522 -17.440  0.00  0.00      PROA O  
ATOM   1941  CB  ASP A 242     -58.576  60.140 -15.446  0.00  0.00      PROA C  
ATOM   1942  CG  ASP A 242     -58.580  61.650 -15.626  0.00  0.00      PROA C  
ATOM   1943  OD1 ASP A 242     -59.355  62.197 -16.455  0.00  0.00      PROA O  
ATOM   1944  OD2 ASP A 242     -57.720  62.308 -14.980  0.00  0.00      PROA O1-
ATOM   1945  N   LYS A 243     -59.564  57.124 -15.287  0.00  0.00      PROA N  
ATOM   1946  CA  LYS A 243     -59.393  55.685 -15.399  0.00  0.00      PROA C  
ATOM   1947  C   LYS A 243     -60.402  54.944 -16.274  0.00  0.00      PROA C  
ATOM   1948  O   LYS A 243     -60.021  54.112 -17.099  0.00  0.00      PROA O  
ATOM   1949  CB  LYS A 243     -59.243  54.994 -14.019  0.00  0.00      PROA C  
ATOM   1950  CG  LYS A 243     -57.852  55.223 -13.396  0.00  0.00      PROA C  
ATOM   1951  CD  LYS A 243     -57.573  54.273 -12.214  0.00  0.00      PROA C  
ATOM   1952  CE  LYS A 243     -56.088  54.146 -11.822  0.00  0.00      PROA C  
ATOM   1953  NZ  LYS A 243     -55.561  55.413 -11.270  0.00  0.00      PROA N1+
ATOM   1954  N   ARG A 244     -61.711  55.237 -16.138  0.00  0.00      PROA N  
ATOM   1955  CA  ARG A 244     -62.719  54.522 -16.900  0.00  0.00      PROA C  
ATOM   1956  C   ARG A 244     -64.054  55.247 -16.977  0.00  0.00      PROA C  
ATOM   1957  O   ARG A 244     -64.339  56.195 -16.243  0.00  0.00      PROA O  
ATOM   1958  CB  ARG A 244     -62.974  53.084 -16.363  0.00  0.00      PROA C  
ATOM   1959  CG  ARG A 244     -63.443  53.014 -14.893  0.00  0.00      PROA C  
ATOM   1960  CD  ARG A 244     -64.014  51.647 -14.492  0.00  0.00      PROA C  
ATOM   1961  NE  ARG A 244     -65.299  51.490 -15.244  0.00  0.00      PROA N  
ATOM   1962  CZ  ARG A 244     -66.055  50.403 -15.249  0.00  0.00      PROA C  
ATOM   1963  NH1 ARG A 244     -65.770  49.327 -14.556  0.00  0.00      PROA N1+
ATOM   1964  NH2 ARG A 244     -67.137  50.417 -15.996  0.00  0.00      PROA N  
ATOM   1965  N   GLU A 245     -64.923  54.785 -17.894  0.00  0.00      PROA N  
ATOM   1966  CA  GLU A 245     -66.297  55.224 -18.005  0.00  0.00      PROA C  
ATOM   1967  C   GLU A 245     -67.242  54.235 -17.332  0.00  0.00      PROA C  
ATOM   1968  O   GLU A 245     -66.936  53.054 -17.142  0.00  0.00      PROA O  
ATOM   1969  CB  GLU A 245     -66.702  55.428 -19.488  0.00  0.00      PROA C  
ATOM   1970  CG  GLU A 245     -65.907  56.570 -20.173  0.00  0.00      PROA C  
ATOM   1971  CD  GLU A 245     -66.275  56.742 -21.644  0.00  0.00      PROA C  
ATOM   1972  OE1 GLU A 245     -67.412  57.193 -21.942  0.00  0.00      PROA O  
ATOM   1973  OE2 GLU A 245     -65.420  56.451 -22.523  0.00  0.00      PROA O1-
ATOM   1974  N   TYR A 246     -68.428  54.719 -16.942  0.00  0.00      PROA N  
ATOM   1975  CA  TYR A 246     -69.496  53.955 -16.340  0.00  0.00      PROA C  
ATOM   1976  C   TYR A 246     -70.789  54.307 -17.073  0.00  0.00      PROA C  
ATOM   1977  O   TYR A 246     -70.896  55.337 -17.747  0.00  0.00      PROA O  
ATOM   1978  CB  TYR A 246     -69.685  54.269 -14.825  0.00  0.00      PROA C  
ATOM   1979  CG  TYR A 246     -68.426  54.063 -14.018  0.00  0.00      PROA C  
ATOM   1980  CD1 TYR A 246     -67.506  55.113 -13.840  0.00  0.00      PROA C  
ATOM   1981  CD2 TYR A 246     -68.208  52.852 -13.339  0.00  0.00      PROA C  
ATOM   1982  CE1 TYR A 246     -66.384  54.948 -13.017  0.00  0.00      PROA C  
ATOM   1983  CE2 TYR A 246     -67.092  52.689 -12.504  0.00  0.00      PROA C  
ATOM   1984  CZ  TYR A 246     -66.180  53.740 -12.342  0.00  0.00      PROA C  
ATOM   1985  OH  TYR A 246     -65.063  53.595 -11.492  0.00  0.00      PROA O  
ATOM   1986  N   GLY A 247     -71.819  53.441 -16.957  0.00  0.00      PROA N  
ATOM   1987  CA  GLY A 247     -73.059  53.557 -17.722  0.00  0.00      PROA C  
ATOM   1988  C   GLY A 247     -72.902  53.228 -19.198  0.00  0.00      PROA C  
ATOM   1989  O   GLY A 247     -71.999  52.465 -19.554  0.00  0.00      PROA O  
ATOM   1990  N   PRO A 248     -73.725  53.752 -20.105  0.00  0.00      PROA N  
ATOM   1991  CA  PRO A 248     -75.004  54.433 -19.883  0.00  0.00      PROA C  
ATOM   1992  C   PRO A 248     -75.934  53.868 -18.810  0.00  0.00      PROA C  
ATOM   1993  O   PRO A 248     -76.180  52.661 -18.786  0.00  0.00      PROA O  
ATOM   1994  CB  PRO A 248     -75.653  54.458 -21.275  0.00  0.00      PROA C  
ATOM   1995  CG  PRO A 248     -74.461  54.474 -22.233  0.00  0.00      PROA C  
ATOM   1996  CD  PRO A 248     -73.465  53.551 -21.532  0.00  0.00      PROA C  
ATOM   1997  N   PHE A 249     -76.469  54.725 -17.922  0.00  0.00      PROA N  
ATOM   1998  CA  PHE A 249     -77.434  54.344 -16.903  0.00  0.00      PROA C  
ATOM   1999  C   PHE A 249     -78.856  54.679 -17.341  0.00  0.00      PROA C  
ATOM   2000  O   PHE A 249     -79.166  55.826 -17.670  0.00  0.00      PROA O  
ATOM   2001  CB  PHE A 249     -77.167  55.043 -15.541  0.00  0.00      PROA C  
ATOM   2002  CG  PHE A 249     -75.852  54.607 -14.959  0.00  0.00      PROA C  
ATOM   2003  CD1 PHE A 249     -75.760  53.377 -14.284  0.00  0.00      PROA C  
ATOM   2004  CD2 PHE A 249     -74.720  55.440 -15.012  0.00  0.00      PROA C  
ATOM   2005  CE1 PHE A 249     -74.557  52.978 -13.688  0.00  0.00      PROA C  
ATOM   2006  CE2 PHE A 249     -73.515  55.041 -14.421  0.00  0.00      PROA C  
ATOM   2007  CZ  PHE A 249     -73.435  53.810 -13.757  0.00  0.00      PROA C  
ATOM   2008  N   CYS A 250     -79.756  53.669 -17.339  0.00  0.00      PROA N  
ATOM   2009  CA  CYS A 250     -81.162  53.832 -17.685  0.00  0.00      PROA C  
ATOM   2010  C   CYS A 250     -82.017  52.909 -16.833  0.00  0.00      PROA C  
ATOM   2011  O   CYS A 250     -81.536  51.910 -16.293  0.00  0.00      PROA O  
ATOM   2012  CB  CYS A 250     -81.478  53.538 -19.180  0.00  0.00      PROA C  
ATOM   2013  SG  CYS A 250     -80.699  54.740 -20.291  0.00  0.00      PROA S  
ATOM   2014  N   GLY A 251     -83.321  53.236 -16.685  0.00  0.00      PROA N  
ATOM   2015  CA  GLY A 251     -84.286  52.439 -15.927  0.00  0.00      PROA C  
ATOM   2016  C   GLY A 251     -84.790  53.153 -14.704  0.00  0.00      PROA C  
ATOM   2017  O   GLY A 251     -84.460  54.309 -14.452  0.00  0.00      PROA O  
ATOM   2018  N   LYS A 252     -85.638  52.464 -13.912  0.00  0.00      PROA N  
ATOM   2019  CA  LYS A 252     -86.249  53.029 -12.718  0.00  0.00      PROA C  
ATOM   2020  C   LYS A 252     -85.682  52.441 -11.429  0.00  0.00      PROA C  
ATOM   2021  O   LYS A 252     -86.129  52.745 -10.321  0.00  0.00      PROA O  
ATOM   2022  CB  LYS A 252     -87.791  52.870 -12.760  0.00  0.00      PROA C  
ATOM   2023  CG  LYS A 252     -88.308  51.430 -12.898  0.00  0.00      PROA C  
ATOM   2024  CD  LYS A 252     -89.840  51.285 -12.751  0.00  0.00      PROA C  
ATOM   2025  CE  LYS A 252     -90.708  51.989 -13.817  0.00  0.00      PROA C  
ATOM   2026  NZ  LYS A 252     -90.950  53.423 -13.509  0.00  0.00      PROA N1+
ATOM   2027  N   THR A 253     -84.648  51.582 -11.539  0.00  0.00      PROA N  
ATOM   2028  CA  THR A 253     -83.942  51.021 -10.389  0.00  0.00      PROA C  
ATOM   2029  C   THR A 253     -82.814  51.946  -9.972  0.00  0.00      PROA C  
ATOM   2030  O   THR A 253     -82.138  52.549 -10.802  0.00  0.00      PROA O  
ATOM   2031  CB  THR A 253     -83.429  49.590 -10.615  0.00  0.00      PROA C  
ATOM   2032  CG2 THR A 253     -82.341  49.500 -11.701  0.00  0.00      PROA C  
ATOM   2033  OG1 THR A 253     -82.911  48.989  -9.430  0.00  0.00      PROA O  
ATOM   2034  N   LEU A 254     -82.598  52.099  -8.653  0.00  0.00      PROA N  
ATOM   2035  CA  LEU A 254     -81.570  52.943  -8.067  0.00  0.00      PROA C  
ATOM   2036  C   LEU A 254     -80.163  52.346  -8.306  0.00  0.00      PROA C  
ATOM   2037  O   LEU A 254     -79.921  51.227  -7.838  0.00  0.00      PROA O  
ATOM   2038  CB  LEU A 254     -81.931  53.074  -6.560  0.00  0.00      PROA C  
ATOM   2039  CG  LEU A 254     -81.272  54.204  -5.742  0.00  0.00      PROA C  
ATOM   2040  CD1 LEU A 254     -79.796  53.928  -5.446  0.00  0.00      PROA C  
ATOM   2041  CD2 LEU A 254     -81.477  55.590  -6.373  0.00  0.00      PROA C  
ATOM   2042  N   PRO A 255     -79.219  52.960  -9.044  0.00  0.00      PROA N  
ATOM   2043  CA  PRO A 255     -77.894  52.389  -9.306  0.00  0.00      PROA C  
ATOM   2044  C   PRO A 255     -77.047  52.091  -8.061  0.00  0.00      PROA C  
ATOM   2045  O   PRO A 255     -77.170  52.845  -7.089  0.00  0.00      PROA O  
ATOM   2046  CB  PRO A 255     -77.214  53.411 -10.235  0.00  0.00      PROA C  
ATOM   2047  CG  PRO A 255     -78.379  54.110 -10.933  0.00  0.00      PROA C  
ATOM   2048  CD  PRO A 255     -79.433  54.175  -9.829  0.00  0.00      PROA C  
ATOM   2049  N   PRO A 256     -76.207  51.054  -8.000  0.00  0.00      PROA N  
ATOM   2050  CA  PRO A 256     -75.226  50.894  -6.925  0.00  0.00      PROA C  
ATOM   2051  C   PRO A 256     -74.260  52.070  -6.763  0.00  0.00      PROA C  
ATOM   2052  O   PRO A 256     -74.075  52.870  -7.684  0.00  0.00      PROA O  
ATOM   2053  CB  PRO A 256     -74.498  49.591  -7.297  0.00  0.00      PROA C  
ATOM   2054  CG  PRO A 256     -74.531  49.577  -8.826  0.00  0.00      PROA C  
ATOM   2055  CD  PRO A 256     -75.903  50.178  -9.141  0.00  0.00      PROA C  
ATOM   2056  N   ARG A 257     -73.612  52.180  -5.582  0.00  0.00      PROA N  
ATOM   2057  CA  ARG A 257     -72.544  53.135  -5.326  0.00  0.00      PROA C  
ATOM   2058  C   ARG A 257     -71.383  53.046  -6.313  0.00  0.00      PROA C  
ATOM   2059  O   ARG A 257     -70.917  51.956  -6.655  0.00  0.00      PROA O  
ATOM   2060  CB  ARG A 257     -72.003  52.984  -3.873  0.00  0.00      PROA C  
ATOM   2061  CG  ARG A 257     -70.662  53.692  -3.559  0.00  0.00      PROA C  
ATOM   2062  CD  ARG A 257     -70.187  53.491  -2.113  0.00  0.00      PROA C  
ATOM   2063  NE  ARG A 257     -68.856  54.173  -1.997  0.00  0.00      PROA N  
ATOM   2064  CZ  ARG A 257     -68.038  54.062  -0.959  0.00  0.00      PROA C  
ATOM   2065  NH1 ARG A 257     -68.276  53.263   0.055  0.00  0.00      PROA N1+
ATOM   2066  NH2 ARG A 257     -66.947  54.798  -0.938  0.00  0.00      PROA N  
ATOM   2067  N   ILE A 258     -70.874  54.203  -6.775  0.00  0.00      PROA N  
ATOM   2068  CA  ILE A 258     -69.724  54.246  -7.660  0.00  0.00      PROA C  
ATOM   2069  C   ILE A 258     -68.574  54.853  -6.877  0.00  0.00      PROA C  
ATOM   2070  O   ILE A 258     -68.566  56.040  -6.550  0.00  0.00      PROA O  
ATOM   2071  CB  ILE A 258     -69.962  55.026  -8.958  0.00  0.00      PROA C  
ATOM   2072  CG1 ILE A 258     -71.301  54.625  -9.629  0.00  0.00      PROA C  
ATOM   2073  CG2 ILE A 258     -68.762  54.775  -9.900  0.00  0.00      PROA C  
ATOM   2074  CD  ILE A 258     -71.596  55.396 -10.920  0.00  0.00      PROA C  
ATOM   2075  N   GLU A 259     -67.557  54.038  -6.543  0.00  0.00      PROA N  
ATOM   2076  CA  GLU A 259     -66.347  54.505  -5.895  0.00  0.00      PROA C  
ATOM   2077  C   GLU A 259     -65.269  54.667  -6.954  0.00  0.00      PROA C  
ATOM   2078  O   GLU A 259     -64.838  53.699  -7.584  0.00  0.00      PROA O  
ATOM   2079  CB  GLU A 259     -65.892  53.515  -4.791  0.00  0.00      PROA C  
ATOM   2080  CG  GLU A 259     -64.585  53.918  -4.057  0.00  0.00      PROA C  
ATOM   2081  CD  GLU A 259     -64.161  52.942  -2.957  0.00  0.00      PROA C  
ATOM   2082  OE1 GLU A 259     -64.802  51.875  -2.763  0.00  0.00      PROA O  
ATOM   2083  OE2 GLU A 259     -63.147  53.240  -2.268  0.00  0.00      PROA O1-
ATOM   2084  N   THR A 260     -64.823  55.912  -7.207  0.00  0.00      PROA N  
ATOM   2085  CA  THR A 260     -63.887  56.219  -8.282  0.00  0.00      PROA C  
ATOM   2086  C   THR A 260     -62.572  56.665  -7.671  0.00  0.00      PROA C  
ATOM   2087  O   THR A 260     -62.531  57.429  -6.709  0.00  0.00      PROA O  
ATOM   2088  CB  THR A 260     -64.385  57.276  -9.287  0.00  0.00      PROA C  
ATOM   2089  CG2 THR A 260     -65.820  56.960  -9.729  0.00  0.00      PROA C  
ATOM   2090  OG1 THR A 260     -64.381  58.610  -8.797  0.00  0.00      PROA O  
ATOM   2091  N   ASP A 261     -61.438  56.166  -8.203  0.00  0.00      PROA N  
ATOM   2092  CA  ASP A 261     -60.108  56.576  -7.785  0.00  0.00      PROA C  
ATOM   2093  C   ASP A 261     -59.828  58.068  -8.042  0.00  0.00      PROA C  
ATOM   2094  O   ASP A 261     -59.245  58.773  -7.217  0.00  0.00      PROA O  
ATOM   2095  CB  ASP A 261     -59.079  55.669  -8.514  0.00  0.00      PROA C  
ATOM   2096  CG  ASP A 261     -57.650  55.885  -8.041  0.00  0.00      PROA C  
ATOM   2097  OD1 ASP A 261     -57.415  55.997  -6.810  0.00  0.00      PROA O  
ATOM   2098  OD2 ASP A 261     -56.728  55.844  -8.900  0.00  0.00      PROA O1-
ATOM   2099  N   SER A 262     -60.255  58.561  -9.226  0.00  0.00      PROA N  
ATOM   2100  CA  SER A 262     -59.999  59.908  -9.727  0.00  0.00      PROA C  
ATOM   2101  C   SER A 262     -60.570  61.060  -8.894  0.00  0.00      PROA C  
ATOM   2102  O   SER A 262     -61.616  60.963  -8.246  0.00  0.00      PROA O  
ATOM   2103  CB  SER A 262     -60.463  60.080 -11.206  0.00  0.00      PROA C  
ATOM   2104  OG  SER A 262     -60.016  61.306 -11.801  0.00  0.00      PROA O  
ATOM   2105  N   ASN A 263     -59.862  62.206  -8.927  0.00  0.00      PROA N  
ATOM   2106  CA  ASN A 263     -60.259  63.476  -8.356  0.00  0.00      PROA C  
ATOM   2107  C   ASN A 263     -61.281  64.218  -9.215  0.00  0.00      PROA C  
ATOM   2108  O   ASN A 263     -61.976  65.115  -8.733  0.00  0.00      PROA O  
ATOM   2109  CB  ASN A 263     -59.004  64.384  -8.152  0.00  0.00      PROA C  
ATOM   2110  CG  ASN A 263     -58.225  64.635  -9.449  0.00  0.00      PROA C  
ATOM   2111  ND2 ASN A 263     -58.023  65.924  -9.801  0.00  0.00      PROA N  
ATOM   2112  OD1 ASN A 263     -57.810  63.713 -10.156  0.00  0.00      PROA O  
ATOM   2113  N   LYS A 264     -61.390  63.871 -10.510  0.00  0.00      PROA N  
ATOM   2114  CA  LYS A 264     -62.278  64.554 -11.423  0.00  0.00      PROA C  
ATOM   2115  C   LYS A 264     -63.188  63.605 -12.177  0.00  0.00      PROA C  
ATOM   2116  O   LYS A 264     -62.775  62.622 -12.796  0.00  0.00      PROA O  
ATOM   2117  CB  LYS A 264     -61.553  65.544 -12.370  0.00  0.00      PROA C  
ATOM   2118  CG  LYS A 264     -60.347  64.985 -13.137  0.00  0.00      PROA C  
ATOM   2119  CD  LYS A 264     -59.697  66.071 -14.018  0.00  0.00      PROA C  
ATOM   2120  CE  LYS A 264     -58.519  65.550 -14.855  0.00  0.00      PROA C  
ATOM   2121  NZ  LYS A 264     -57.914  66.640 -15.661  0.00  0.00      PROA N1+
ATOM   2122  N   VAL A 265     -64.499  63.891 -12.111  0.00  0.00      PROA N  
ATOM   2123  CA  VAL A 265     -65.534  63.089 -12.726  0.00  0.00      PROA C  
ATOM   2124  C   VAL A 265     -66.310  64.008 -13.642  0.00  0.00      PROA C  
ATOM   2125  O   VAL A 265     -66.638  65.140 -13.289  0.00  0.00      PROA O  
ATOM   2126  CB  VAL A 265     -66.468  62.430 -11.714  0.00  0.00      PROA C  
ATOM   2127  CG1 VAL A 265     -67.457  61.498 -12.440  0.00  0.00      PROA C  
ATOM   2128  CG2 VAL A 265     -65.636  61.625 -10.697  0.00  0.00      PROA C  
ATOM   2129  N   THR A 266     -66.597  63.567 -14.872  0.00  0.00      PROA N  
ATOM   2130  CA  THR A 266     -67.397  64.337 -15.811  0.00  0.00      PROA C  
ATOM   2131  C   THR A 266     -68.636  63.531 -16.075  0.00  0.00      PROA C  
ATOM   2132  O   THR A 266     -68.581  62.377 -16.497  0.00  0.00      PROA O  
ATOM   2133  CB  THR A 266     -66.704  64.646 -17.131  0.00  0.00      PROA C  
ATOM   2134  CG2 THR A 266     -67.503  65.700 -17.912  0.00  0.00      PROA C  
ATOM   2135  OG1 THR A 266     -65.415  65.196 -16.884  0.00  0.00      PROA O  
ATOM   2136  N   ILE A 267     -69.808  64.111 -15.797  0.00  0.00      PROA N  
ATOM   2137  CA  ILE A 267     -71.069  63.412 -15.897  0.00  0.00      PROA C  
ATOM   2138  C   ILE A 267     -71.860  64.081 -16.990  0.00  0.00      PROA C  
ATOM   2139  O   ILE A 267     -72.027  65.302 -17.007  0.00  0.00      PROA O  
ATOM   2140  CB  ILE A 267     -71.815  63.384 -14.569  0.00  0.00      PROA C  
ATOM   2141  CG1 ILE A 267     -70.903  62.719 -13.505  0.00  0.00      PROA C  
ATOM   2142  CG2 ILE A 267     -73.174  62.673 -14.748  0.00  0.00      PROA C  
ATOM   2143  CD  ILE A 267     -71.578  62.446 -12.161  0.00  0.00      PROA C  
ATOM   2144  N   THR A 268     -72.333  63.297 -17.969  0.00  0.00      PROA N  
ATOM   2145  CA  THR A 268     -73.082  63.824 -19.098  0.00  0.00      PROA C  
ATOM   2146  C   THR A 268     -74.442  63.179 -19.159  0.00  0.00      PROA C  
ATOM   2147  O   THR A 268     -74.586  61.958 -19.131  0.00  0.00      PROA O  
ATOM   2148  CB  THR A 268     -72.400  63.751 -20.466  0.00  0.00      PROA C  
ATOM   2149  CG2 THR A 268     -71.287  64.812 -20.520  0.00  0.00      PROA C  
ATOM   2150  OG1 THR A 268     -71.787  62.491 -20.712  0.00  0.00      PROA O  
ATOM   2151  N   PHE A 269     -75.493  64.011 -19.223  0.00  0.00      PROA N  
ATOM   2152  CA  PHE A 269     -76.863  63.558 -19.319  0.00  0.00      PROA C  
ATOM   2153  C   PHE A 269     -77.451  64.142 -20.589  0.00  0.00      PROA C  
ATOM   2154  O   PHE A 269     -77.572  65.355 -20.739  0.00  0.00      PROA O  
ATOM   2155  CB  PHE A 269     -77.681  63.940 -18.049  0.00  0.00      PROA C  
ATOM   2156  CG  PHE A 269     -79.130  63.518 -18.114  0.00  0.00      PROA C  
ATOM   2157  CD1 PHE A 269     -79.466  62.168 -18.310  0.00  0.00      PROA C  
ATOM   2158  CD2 PHE A 269     -80.165  64.454 -17.941  0.00  0.00      PROA C  
ATOM   2159  CE1 PHE A 269     -80.805  61.761 -18.353  0.00  0.00      PROA C  
ATOM   2160  CE2 PHE A 269     -81.508  64.052 -17.981  0.00  0.00      PROA C  
ATOM   2161  CZ  PHE A 269     -81.828  62.705 -18.191  0.00  0.00      PROA C  
ATOM   2162  N   THR A 270     -77.808  63.288 -21.560  0.00  0.00      PROA N  
ATOM   2163  CA  THR A 270     -78.375  63.726 -22.830  0.00  0.00      PROA C  
ATOM   2164  C   THR A 270     -79.782  63.193 -22.933  0.00  0.00      PROA C  
ATOM   2165  O   THR A 270     -80.065  62.039 -22.610  0.00  0.00      PROA O  
ATOM   2166  CB  THR A 270     -77.527  63.403 -24.064  0.00  0.00      PROA C  
ATOM   2167  CG2 THR A 270     -77.245  61.899 -24.198  0.00  0.00      PROA C  
ATOM   2168  OG1 THR A 270     -78.110  63.846 -25.288  0.00  0.00      PROA O  
ATOM   2169  N   THR A 271     -80.715  64.072 -23.318  0.00  0.00      PROA N  
ATOM   2170  CA  THR A 271     -82.139  63.874 -23.121  0.00  0.00      PROA C  
ATOM   2171  C   THR A 271     -82.861  63.948 -24.457  0.00  0.00      PROA C  
ATOM   2172  O   THR A 271     -82.505  64.745 -25.330  0.00  0.00      PROA O  
ATOM   2173  CB  THR A 271     -82.724  64.914 -22.166  0.00  0.00      PROA C  
ATOM   2174  CG2 THR A 271     -83.936  64.329 -21.454  0.00  0.00      PROA C  
ATOM   2175  OG1 THR A 271     -81.794  65.294 -21.154  0.00  0.00      PROA O  
ATOM   2176  N   ASP A 272     -83.864  63.077 -24.677  0.00  0.00      PROA N  
ATOM   2177  CA  ASP A 272     -84.650  63.019 -25.896  0.00  0.00      PROA C  
ATOM   2178  C   ASP A 272     -85.976  63.807 -25.794  0.00  0.00      PROA C  
ATOM   2179  O   ASP A 272     -86.453  64.179 -24.719  0.00  0.00      PROA O  
ATOM   2180  CB  ASP A 272     -84.876  61.535 -26.318  0.00  0.00      PROA C  
ATOM   2181  CG  ASP A 272     -85.275  61.351 -27.777  0.00  0.00      PROA C  
ATOM   2182  OD1 ASP A 272     -85.173  62.314 -28.582  0.00  0.00      PROA O  
ATOM   2183  OD2 ASP A 272     -85.645  60.207 -28.151  0.00  0.00      PROA O1-
ATOM   2184  N   GLU A 273     -86.594  64.079 -26.960  0.00  0.00      PROA N  
ATOM   2185  CA  GLU A 273     -87.733  64.951 -27.180  0.00  0.00      PROA C  
ATOM   2186  C   GLU A 273     -88.992  64.611 -26.373  0.00  0.00      PROA C  
ATOM   2187  O   GLU A 273     -89.693  65.493 -25.876  0.00  0.00      PROA O  
ATOM   2188  CB  GLU A 273     -88.110  64.938 -28.688  0.00  0.00      PROA C  
ATOM   2189  CG  GLU A 273     -86.972  65.415 -29.630  0.00  0.00      PROA C  
ATOM   2190  CD  GLU A 273     -87.357  65.452 -31.110  0.00  0.00      PROA C  
ATOM   2191  OE1 GLU A 273     -88.517  65.128 -31.477  0.00  0.00      PROA O  
ATOM   2192  OE2 GLU A 273     -86.477  65.814 -31.939  0.00  0.00      PROA O1-
ATOM   2193  N   SER A 274     -89.314  63.309 -26.243  0.00  0.00      PROA N  
ATOM   2194  CA  SER A 274     -90.480  62.820 -25.514  0.00  0.00      PROA C  
ATOM   2195  C   SER A 274     -90.133  62.340 -24.110  0.00  0.00      PROA C  
ATOM   2196  O   SER A 274     -88.972  62.108 -23.770  0.00  0.00      PROA O  
ATOM   2197  CB  SER A 274     -91.207  61.660 -26.258  0.00  0.00      PROA C  
ATOM   2198  OG  SER A 274     -91.756  62.112 -27.501  0.00  0.00      PROA O  
ATOM   2199  N   GLY A 275     -91.165  62.169 -23.252  0.00  0.00      PROA N  
ATOM   2200  CA  GLY A 275     -91.036  61.600 -21.909  0.00  0.00      PROA C  
ATOM   2201  C   GLY A 275     -91.049  62.628 -20.807  0.00  0.00      PROA C  
ATOM   2202  O   GLY A 275     -90.544  63.743 -20.937  0.00  0.00      PROA O  
ATOM   2203  N   ASN A 276     -92.018  62.079 -17.390  1.00 26.97      PROA N  
ATOM   2204  CA  ASN A 276     -91.959  62.974 -18.562  1.00 26.97      PROA C  
ATOM   2205  C   ASN A 276     -90.806  63.982 -18.532  1.00 26.97      PROA C  
ATOM   2206  O   ASN A 276     -89.647  63.702 -18.954  1.00 26.97      PROA O  
ATOM   2207  CB  ASN A 276     -93.265  63.770 -18.377  1.00 26.97      PROA C  
ATOM   2208  CG  ASN A 276     -93.663  64.595 -19.588  1.00 26.97      PROA C  
ATOM   2209  ND2 ASN A 276     -94.929  64.517 -19.933  1.00 26.97      PROA N  
ATOM   2210  OD1 ASN A 276     -92.842  65.379 -20.121  1.00 26.97      PROA O  
ATOM   2211  N   HIS A 277     -90.319  61.749 -17.197  0.00  0.00      PROA N  
ATOM   2212  CA  HIS A 277     -89.877  61.025 -16.014  0.00  0.00      PROA C  
ATOM   2213  C   HIS A 277     -89.066  61.917 -15.083  0.00  0.00      PROA C  
ATOM   2214  O   HIS A 277     -88.500  62.932 -15.484  0.00  0.00      PROA O  
ATOM   2215  CB  HIS A 277     -89.151  59.702 -16.347  0.00  0.00      PROA C  
ATOM   2216  CG  HIS A 277     -90.089  58.710 -16.990  0.00  0.00      PROA C  
ATOM   2217  CD2 HIS A 277     -90.699  57.610 -16.464  0.00  0.00      PROA C  
ATOM   2218  ND1 HIS A 277     -90.420  58.712 -18.329  0.00  0.00      PROA N  
ATOM   2219  CE1 HIS A 277     -91.219  57.639 -18.550  0.00  0.00      PROA C  
ATOM   2220  NE2 HIS A 277     -91.422  56.939 -17.444  0.00  0.00      PROA N  
ATOM   2221  N   THR A 278     -89.050  61.577 -13.774  0.00  0.00      PROA N  
ATOM   2222  CA  THR A 278     -88.472  62.404 -12.709  0.00  0.00      PROA C  
ATOM   2223  C   THR A 278     -86.986  62.715 -12.865  0.00  0.00      PROA C  
ATOM   2224  O   THR A 278     -86.546  63.838 -12.605  0.00  0.00      PROA O  
ATOM   2225  CB  THR A 278     -88.814  61.904 -11.290  0.00  0.00      PROA C  
ATOM   2226  CG2 THR A 278     -88.395  60.440 -11.086  0.00  0.00      PROA C  
ATOM   2227  OG1 THR A 278     -88.209  62.656 -10.244  0.00  0.00      PROA O  
ATOM   2228  N   GLY A 279     -86.174  61.742 -13.330  0.00  0.00      PROA N  
ATOM   2229  CA  GLY A 279     -84.737  61.907 -13.477  0.00  0.00      PROA C  
ATOM   2230  C   GLY A 279     -83.971  61.282 -12.349  0.00  0.00      PROA C  
ATOM   2231  O   GLY A 279     -84.324  60.224 -11.831  0.00  0.00      PROA O  
ATOM   2232  N   TRP A 280     -82.854  61.912 -11.981  0.00  0.00      PROA N  
ATOM   2233  CA  TRP A 280     -81.894  61.367 -11.057  0.00  0.00      PROA C  
ATOM   2234  C   TRP A 280     -81.320  62.459 -10.168  0.00  0.00      PROA C  
ATOM   2235  O   TRP A 280     -81.290  63.642 -10.516  0.00  0.00      PROA O  
ATOM   2236  CB  TRP A 280     -80.750  60.659 -11.847  0.00  0.00      PROA C  
ATOM   2237  CG  TRP A 280     -80.037  61.495 -12.871  0.00  0.00      PROA C  
ATOM   2238  CD1 TRP A 280     -80.371  61.601 -14.199  0.00  0.00      PROA C  
ATOM   2239  CD2 TRP A 280     -78.927  62.386 -12.660  0.00  0.00      PROA C  
ATOM   2240  CE2 TRP A 280     -78.679  63.030 -13.896  0.00  0.00      PROA C  
ATOM   2241  CE3 TRP A 280     -78.127  62.690 -11.554  0.00  0.00      PROA C  
ATOM   2242  NE1 TRP A 280     -79.571  62.540 -14.807  0.00  0.00      PROA N  
ATOM   2243  CZ2 TRP A 280     -77.683  63.983 -14.035  0.00  0.00      PROA C  
ATOM   2244  CZ3 TRP A 280     -77.114  63.638 -11.702  0.00  0.00      PROA C  
ATOM   2245  CH2 TRP A 280     -76.898  64.279 -12.919  0.00  0.00      PROA C  
ATOM   2246  N   LYS A 281     -80.810  62.064  -8.987  0.00  0.00      PROA N  
ATOM   2247  CA  LYS A 281     -79.918  62.911  -8.231  0.00  0.00      PROA C  
ATOM   2248  C   LYS A 281     -78.896  62.068  -7.502  0.00  0.00      PROA C  
ATOM   2249  O   LYS A 281     -79.177  60.970  -7.011  0.00  0.00      PROA O  
ATOM   2250  CB  LYS A 281     -80.603  63.895  -7.249  0.00  0.00      PROA C  
ATOM   2251  CG  LYS A 281     -81.463  63.269  -6.144  0.00  0.00      PROA C  
ATOM   2252  CD  LYS A 281     -82.004  64.327  -5.158  0.00  0.00      PROA C  
ATOM   2253  CE  LYS A 281     -80.962  64.979  -4.232  0.00  0.00      PROA C  
ATOM   2254  NZ  LYS A 281     -81.631  65.894  -3.274  0.00  0.00      PROA N1+
ATOM   2255  N   ILE A 282     -77.656  62.577  -7.441  0.00  0.00      PROA N  
ATOM   2256  CA  ILE A 282     -76.550  61.919  -6.782  0.00  0.00      PROA C  
ATOM   2257  C   ILE A 282     -75.959  62.857  -5.756  0.00  0.00      PROA C  
ATOM   2258  O   ILE A 282     -75.906  64.076  -5.929  0.00  0.00      PROA O  
ATOM   2259  CB  ILE A 282     -75.444  61.409  -7.711  0.00  0.00      PROA C  
ATOM   2260  CG1 ILE A 282     -74.698  62.536  -8.450  0.00  0.00      PROA C  
ATOM   2261  CG2 ILE A 282     -76.069  60.416  -8.702  0.00  0.00      PROA C  
ATOM   2262  CD  ILE A 282     -73.654  62.028  -9.444  0.00  0.00      PROA C  
ATOM   2263  N   HIS A 283     -75.494  62.285  -4.642  0.00  0.00      PROA N  
ATOM   2264  CA  HIS A 283     -74.701  62.969  -3.649  0.00  0.00      PROA C  
ATOM   2265  C   HIS A 283     -73.263  62.536  -3.855  0.00  0.00      PROA C  
ATOM   2266  O   HIS A 283     -72.970  61.339  -3.913  0.00  0.00      PROA O  
ATOM   2267  CB  HIS A 283     -75.163  62.592  -2.220  0.00  0.00      PROA C  
ATOM   2268  CG  HIS A 283     -74.473  63.335  -1.104  0.00  0.00      PROA C  
ATOM   2269  CD2 HIS A 283     -74.056  62.891   0.116  0.00  0.00      PROA C  
ATOM   2270  ND1 HIS A 283     -74.164  64.679  -1.137  0.00  0.00      PROA N  
ATOM   2271  CE1 HIS A 283     -73.589  64.989   0.051  0.00  0.00      PROA C  
ATOM   2272  NE2 HIS A 283     -73.501  63.936   0.846  0.00  0.00      PROA N  
ATOM   2273  N   TYR A 284     -72.326  63.491  -4.005  0.00  0.00      PROA N  
ATOM   2274  CA  TYR A 284     -70.930  63.152  -4.212  0.00  0.00      PROA C  
ATOM   2275  C   TYR A 284     -70.161  63.347  -2.908  0.00  0.00      PROA C  
ATOM   2276  O   TYR A 284     -70.355  64.297  -2.145  0.00  0.00      PROA O  
ATOM   2277  CB  TYR A 284     -70.296  63.876  -5.438  0.00  0.00      PROA C  
ATOM   2278  CG  TYR A 284     -69.877  65.302  -5.209  0.00  0.00      PROA C  
ATOM   2279  CD1 TYR A 284     -68.568  65.583  -4.782  0.00  0.00      PROA C  
ATOM   2280  CD2 TYR A 284     -70.740  66.368  -5.502  0.00  0.00      PROA C  
ATOM   2281  CE1 TYR A 284     -68.135  66.905  -4.634  0.00  0.00      PROA C  
ATOM   2282  CE2 TYR A 284     -70.307  67.694  -5.364  0.00  0.00      PROA C  
ATOM   2283  CZ  TYR A 284     -69.008  67.959  -4.915  0.00  0.00      PROA C  
ATOM   2284  OH  TYR A 284     -68.577  69.282  -4.722  0.00  0.00      PROA O  
ATOM   2285  N   THR A 285     -69.273  62.389  -2.609  0.00  0.00      PROA N  
ATOM   2286  CA  THR A 285     -68.461  62.356  -1.404  0.00  0.00      PROA C  
ATOM   2287  C   THR A 285     -67.002  62.357  -1.783  0.00  0.00      PROA C  
ATOM   2288  O   THR A 285     -66.550  61.548  -2.592  0.00  0.00      PROA O  
ATOM   2289  CB  THR A 285     -68.749  61.146  -0.513  0.00  0.00      PROA C  
ATOM   2290  CG2 THR A 285     -67.797  61.059   0.693  0.00  0.00      PROA C  
ATOM   2291  OG1 THR A 285     -70.066  61.236   0.020  0.00  0.00      PROA O  
ATOM   2292  N   SER A 286     -66.216  63.279  -1.199  0.00  0.00      PROA N  
ATOM   2293  CA  SER A 286     -64.767  63.289  -1.308  0.00  0.00      PROA C  
ATOM   2294  C   SER A 286     -64.132  62.373  -0.270  0.00  0.00      PROA C  
ATOM   2295  O   SER A 286     -64.297  62.550   0.939  0.00  0.00      PROA O  
ATOM   2296  CB  SER A 286     -64.200  64.727  -1.155  0.00  0.00      PROA C  
ATOM   2297  OG  SER A 286     -62.770  64.785  -1.130  0.00  0.00      PROA O  
ATOM   2298  N   THR A 287     -63.384  61.364  -0.740  0.00  0.00      PROA N  
ATOM   2299  CA  THR A 287     -62.733  60.347   0.077  0.00  0.00      PROA C  
ATOM   2300  C   THR A 287     -61.281  60.286  -0.342  0.00  0.00      PROA C  
ATOM   2301  O   THR A 287     -60.893  59.433  -1.139  0.00  0.00      PROA O  
ATOM   2302  CB  THR A 287     -63.379  58.964  -0.091  0.00  0.00      PROA C  
ATOM   2303  CG2 THR A 287     -62.690  57.876   0.752  0.00  0.00      PROA C  
ATOM   2304  OG1 THR A 287     -64.733  59.004   0.345  0.00  0.00      PROA O  
ATOM   2305  N   ALA A 288     -60.426  61.202   0.148  0.00  0.00      PROA N  
ATOM   2306  CA  ALA A 288     -59.010  61.141  -0.134  0.00  0.00      PROA C  
ATOM   2307  C   ALA A 288     -58.222  62.011   0.835  0.00  0.00      PROA C  
ATOM   2308  O   ALA A 288     -58.793  62.738   1.648  0.00  0.00      PROA O  
ATOM   2309  CB  ALA A 288     -58.728  61.551  -1.585  0.00  0.00      PROA C  
ATOM   2310  N   GLN A 289     -56.876  61.914   0.800  0.00  0.00      PROA N  
ATOM   2311  CA  GLN A 289     -55.954  62.638   1.663  0.00  0.00      PROA C  
ATOM   2312  C   GLN A 289     -55.730  64.118   1.283  0.00  0.00      PROA C  
ATOM   2313  O   GLN A 289     -54.633  64.641   1.514  0.00  0.00      PROA O  
ATOM   2314  CB  GLN A 289     -54.597  61.882   1.673  0.00  0.00      PROA C  
ATOM   2315  CG  GLN A 289     -53.437  62.510   2.490  0.00  0.00      PROA C  
ATOM   2316  CD  GLN A 289     -53.793  62.768   3.958  0.00  0.00      PROA C  
ATOM   2317  NE2 GLN A 289     -53.530  64.004   4.440  0.00  0.00      PROA N  
ATOM   2318  OE1 GLN A 289     -54.278  61.889   4.676  0.00  0.00      PROA O  
ATOM   2319  N   PRO A 290     -56.701  64.844   0.714  0.00  0.00      PROA N  
ATOM   2320  CA  PRO A 290     -56.664  66.299   0.589  0.00  0.00      PROA C  
ATOM   2321  C   PRO A 290     -56.128  67.074   1.789  0.00  0.00      PROA C  
ATOM   2322  O   PRO A 290     -55.179  66.630   2.439  0.00  0.00      PROA O  
ATOM   2323  CB  PRO A 290     -58.120  66.684   0.281  0.00  0.00      PROA C  
ATOM   2324  CG  PRO A 290     -58.656  65.466  -0.470  0.00  0.00      PROA C  
ATOM   2325  CD  PRO A 290     -57.830  64.276  -0.035  0.00  0.00      PROA C  
ATOM   2326  N   CYS A 291     -56.753  68.212   2.128  0.00  0.00      PROA N  
ATOM   2327  CA  CYS A 291     -56.504  68.938   3.362  0.00  0.00      PROA C  
ATOM   2328  C   CYS A 291     -57.459  68.470   4.464  0.00  0.00      PROA C  
ATOM   2329  O   CYS A 291     -58.581  68.056   4.151  0.00  0.00      PROA O  
ATOM   2330  CB  CYS A 291     -56.679  70.465   3.178  0.00  0.00      PROA C  
ATOM   2331  SG  CYS A 291     -55.518  71.132   1.954  0.00  0.00      PROA S  
ATOM   2332  N   PRO A 292     -57.093  68.491   5.753  0.00  0.00      PROA N  
ATOM   2333  CA  PRO A 292     -58.023  68.449   6.885  0.00  0.00      PROA C  
ATOM   2334  C   PRO A 292     -59.290  69.286   6.751  0.00  0.00      PROA C  
ATOM   2335  O   PRO A 292     -59.218  70.411   6.257  0.00  0.00      PROA O  
ATOM   2336  CB  PRO A 292     -57.168  68.883   8.088  0.00  0.00      PROA C  
ATOM   2337  CG  PRO A 292     -55.757  68.433   7.706  0.00  0.00      PROA C  
ATOM   2338  CD  PRO A 292     -55.718  68.714   6.205  0.00  0.00      PROA C  
ATOM   2339  N   ASP A 293     -60.450  68.765   7.203  0.00  0.00      PROA N  
ATOM   2340  CA  ASP A 293     -61.717  69.475   7.239  0.00  0.00      PROA C  
ATOM   2341  C   ASP A 293     -61.652  70.712   8.173  0.00  0.00      PROA C  
ATOM   2342  O   ASP A 293     -61.568  70.525   9.394  0.00  0.00      PROA O  
ATOM   2343  CB  ASP A 293     -62.810  68.452   7.673  0.00  0.00      PROA C  
ATOM   2344  CG  ASP A 293     -64.233  68.989   7.673  0.00  0.00      PROA C  
ATOM   2345  OD1 ASP A 293     -64.527  69.998   6.983  0.00  0.00      PROA O  
ATOM   2346  OD2 ASP A 293     -65.107  68.327   8.297  0.00  0.00      PROA O1-
ATOM   2347  N   PRO A 294     -61.626  71.964   7.707  0.00  0.00      PROA N  
ATOM   2348  CA  PRO A 294     -61.566  73.133   8.571  0.00  0.00      PROA C  
ATOM   2349  C   PRO A 294     -62.826  73.331   9.411  0.00  0.00      PROA C  
ATOM   2350  O   PRO A 294     -63.951  73.167   8.932  0.00  0.00      PROA O  
ATOM   2351  CB  PRO A 294     -61.311  74.286   7.586  0.00  0.00      PROA C  
ATOM   2352  CG  PRO A 294     -62.050  73.860   6.314  0.00  0.00      PROA C  
ATOM   2353  CD  PRO A 294     -61.893  72.337   6.317  0.00  0.00      PROA C  
ATOM   2354  N   THR A 295     -62.657  73.704  10.692  0.00  0.00      PROA N  
ATOM   2355  CA  THR A 295     -63.757  74.120  11.556  0.00  0.00      PROA C  
ATOM   2356  C   THR A 295     -63.948  75.619  11.439  0.00  0.00      PROA C  
ATOM   2357  O   THR A 295     -62.982  76.380  11.474  0.00  0.00      PROA O  
ATOM   2358  CB  THR A 295     -63.569  73.776  13.038  0.00  0.00      PROA C  
ATOM   2359  CG2 THR A 295     -63.702  72.254  13.207  0.00  0.00      PROA C  
ATOM   2360  OG1 THR A 295     -62.278  74.144  13.526  0.00  0.00      PROA O  
ATOM   2361  N   ALA A 296     -65.199  76.098  11.286  0.00  0.00      PROA N  
ATOM   2362  CA  ALA A 296     -65.488  77.522  11.262  0.00  0.00      PROA C  
ATOM   2363  C   ALA A 296     -65.127  78.243  12.575  0.00  0.00      PROA C  
ATOM   2364  O   ALA A 296     -65.294  77.649  13.649  0.00  0.00      PROA O  
ATOM   2365  CB  ALA A 296     -66.974  77.755  10.926  0.00  0.00      PROA C  
ATOM   2366  N   PRO A 297     -64.616  79.482  12.574  0.00  0.00      PROA N  
ATOM   2367  CA  PRO A 297     -64.457  80.275  13.793  0.00  0.00      PROA C  
ATOM   2368  C   PRO A 297     -65.780  80.501  14.543  0.00  0.00      PROA C  
ATOM   2369  O   PRO A 297     -66.804  80.586  13.859  0.00  0.00      PROA O  
ATOM   2370  CB  PRO A 297     -63.801  81.576  13.299  0.00  0.00      PROA C  
ATOM   2371  CG  PRO A 297     -64.271  81.719  11.849  0.00  0.00      PROA C  
ATOM   2372  CD  PRO A 297     -64.341  80.270  11.366  0.00  0.00      PROA C  
ATOM   2373  N   PRO A 298     -65.839  80.592  15.881  0.00  0.00      PROA N  
ATOM   2374  CA  PRO A 298     -67.077  80.680  16.665  0.00  0.00      PROA C  
ATOM   2375  C   PRO A 298     -68.172  81.615  16.174  0.00  0.00      PROA C  
ATOM   2376  O   PRO A 298     -69.336  81.218  16.119  0.00  0.00      PROA O  
ATOM   2377  CB  PRO A 298     -66.596  81.032  18.080  0.00  0.00      PROA C  
ATOM   2378  CG  PRO A 298     -65.239  80.330  18.172  0.00  0.00      PROA C  
ATOM   2379  CD  PRO A 298     -64.665  80.494  16.761  0.00  0.00      PROA C  
ATOM   2380  N   ASN A 299     -67.817  82.867  15.830  0.00  0.00      PROA N  
ATOM   2381  CA  ASN A 299     -68.774  83.899  15.457  0.00  0.00      PROA C  
ATOM   2382  C   ASN A 299     -68.713  84.175  13.959  0.00  0.00      PROA C  
ATOM   2383  O   ASN A 299     -69.144  85.222  13.472  0.00  0.00      PROA O  
ATOM   2384  CB  ASN A 299     -68.504  85.197  16.257  0.00  0.00      PROA C  
ATOM   2385  CG  ASN A 299     -68.546  84.896  17.753  0.00  0.00      PROA C  
ATOM   2386  ND2 ASN A 299     -67.409  85.108  18.457  0.00  0.00      PROA N  
ATOM   2387  OD1 ASN A 299     -69.572  84.481  18.301  0.00  0.00      PROA O  
ATOM   2388  N   GLY A 300     -68.157  83.229  13.181  0.00  0.00      PROA N  
ATOM   2389  CA  GLY A 300     -67.997  83.364  11.743  0.00  0.00      PROA C  
ATOM   2390  C   GLY A 300     -68.373  82.124  10.987  0.00  0.00      PROA C  
ATOM   2391  O   GLY A 300     -69.053  81.226  11.484  0.00  0.00      PROA O  
ATOM   2392  N   HIS A 301     -67.941  82.062   9.721  0.00  0.00      PROA N  
ATOM   2393  CA  HIS A 301     -68.284  80.984   8.820  0.00  0.00      PROA C  
ATOM   2394  C   HIS A 301     -67.267  80.880   7.702  0.00  0.00      PROA C  
ATOM   2395  O   HIS A 301     -66.500  81.803   7.425  0.00  0.00      PROA O  
ATOM   2396  CB  HIS A 301     -69.712  81.143   8.227  0.00  0.00      PROA C  
ATOM   2397  CG  HIS A 301     -69.939  82.415   7.446  0.00  0.00      PROA C  
ATOM   2398  CD2 HIS A 301     -70.511  83.586   7.845  0.00  0.00      PROA C  
ATOM   2399  ND1 HIS A 301     -69.795  82.518   6.076  0.00  0.00      PROA N  
ATOM   2400  CE1 HIS A 301     -70.261  83.741   5.714  0.00  0.00      PROA C  
ATOM   2401  NE2 HIS A 301     -70.709  84.424   6.756  0.00  0.00      PROA N  
ATOM   2402  N   ILE A 302     -67.245  79.713   7.035  0.00  0.00      PROA N  
ATOM   2403  CA  ILE A 302     -66.380  79.418   5.907  0.00  0.00      PROA C  
ATOM   2404  C   ILE A 302     -67.269  79.410   4.672  0.00  0.00      PROA C  
ATOM   2405  O   ILE A 302     -68.158  78.569   4.535  0.00  0.00      PROA O  
ATOM   2406  CB  ILE A 302     -65.678  78.071   6.090  0.00  0.00      PROA C  
ATOM   2407  CG1 ILE A 302     -64.808  78.085   7.374  0.00  0.00      PROA C  
ATOM   2408  CG2 ILE A 302     -64.825  77.760   4.843  0.00  0.00      PROA C  
ATOM   2409  CD  ILE A 302     -64.204  76.725   7.733  0.00  0.00      PROA C  
ATOM   2410  N   SER A 303     -67.109  80.399   3.761  0.00  0.00      PROA N  
ATOM   2411  CA  SER A 303     -68.040  80.570   2.639  0.00  0.00      PROA C  
ATOM   2412  C   SER A 303     -68.144  79.411   1.633  0.00  0.00      PROA C  
ATOM   2413  O   SER A 303     -69.269  78.970   1.379  0.00  0.00      PROA O  
ATOM   2414  CB  SER A 303     -67.869  81.956   1.936  0.00  0.00      PROA C  
ATOM   2415  OG  SER A 303     -68.750  82.170   0.824  0.00  0.00      PROA O  
ATOM   2416  N   PRO A 304     -67.086  78.824   1.072  0.00  0.00      PROA N  
ATOM   2417  CA  PRO A 304     -67.240  77.679   0.181  0.00  0.00      PROA C  
ATOM   2418  C   PRO A 304     -67.185  76.388   0.987  0.00  0.00      PROA C  
ATOM   2419  O   PRO A 304     -66.120  75.801   1.171  0.00  0.00      PROA O  
ATOM   2420  CB  PRO A 304     -66.061  77.821  -0.797  0.00  0.00      PROA C  
ATOM   2421  CG  PRO A 304     -64.971  78.515   0.021  0.00  0.00      PROA C  
ATOM   2422  CD  PRO A 304     -65.761  79.441   0.949  0.00  0.00      PROA C  
ATOM   2423  N   VAL A 305     -68.340  75.906   1.484  0.00  0.00      PROA N  
ATOM   2424  CA  VAL A 305     -68.417  74.622   2.163  0.00  0.00      PROA C  
ATOM   2425  C   VAL A 305     -68.275  73.446   1.192  0.00  0.00      PROA C  
ATOM   2426  O   VAL A 305     -69.033  73.281   0.233  0.00  0.00      PROA O  
ATOM   2427  CB  VAL A 305     -69.635  74.502   3.084  0.00  0.00      PROA C  
ATOM   2428  CG1 VAL A 305     -70.966  74.662   2.321  0.00  0.00      PROA C  
ATOM   2429  CG2 VAL A 305     -69.591  73.174   3.866  0.00  0.00      PROA C  
ATOM   2430  N   GLN A 306     -67.246  72.609   1.411  0.00  0.00      PROA N  
ATOM   2431  CA  GLN A 306     -66.952  71.444   0.603  0.00  0.00      PROA C  
ATOM   2432  C   GLN A 306     -66.862  70.224   1.509  0.00  0.00      PROA C  
ATOM   2433  O   GLN A 306     -66.497  70.313   2.682  0.00  0.00      PROA O  
ATOM   2434  CB  GLN A 306     -65.613  71.594  -0.178  0.00  0.00      PROA C  
ATOM   2435  CG  GLN A 306     -65.559  72.849  -1.089  0.00  0.00      PROA C  
ATOM   2436  CD  GLN A 306     -64.209  73.104  -1.780  0.00  0.00      PROA C  
ATOM   2437  NE2 GLN A 306     -63.239  72.178  -1.645  0.00  0.00      PROA N  
ATOM   2438  OE1 GLN A 306     -64.033  74.133  -2.441  0.00  0.00      PROA O  
ATOM   2439  N   ALA A 307     -67.209  69.031   0.985  0.00  0.00      PROA N  
ATOM   2440  CA  ALA A 307     -66.967  67.763   1.655  0.00  0.00      PROA C  
ATOM   2441  C   ALA A 307     -65.478  67.472   1.864  0.00  0.00      PROA C  
ATOM   2442  O   ALA A 307     -65.045  66.973   2.905  0.00  0.00      PROA O  
ATOM   2443  CB  ALA A 307     -67.618  66.628   0.840  0.00  0.00      PROA C  
ATOM   2444  N   THR A 308     -64.658  67.804   0.849  0.00  0.00      PROA N  
ATOM   2445  CA  THR A 308     -63.221  67.556   0.826  0.00  0.00      PROA C  
ATOM   2446  C   THR A 308     -62.570  68.775   0.205  0.00  0.00      PROA C  
ATOM   2447  O   THR A 308     -63.121  69.400  -0.702  0.00  0.00      PROA O  
ATOM   2448  CB  THR A 308     -62.824  66.313   0.015  0.00  0.00      PROA C  
ATOM   2449  CG2 THR A 308     -61.335  65.961   0.186  0.00  0.00      PROA C  
ATOM   2450  OG1 THR A 308     -63.566  65.168   0.423  0.00  0.00      PROA O  
ATOM   2451  N   TYR A 309     -61.386  69.168   0.705  0.00  0.00      PROA N  
ATOM   2452  CA  TYR A 309     -60.662  70.342   0.256  0.00  0.00      PROA C  
ATOM   2453  C   TYR A 309     -59.334  69.867  -0.307  0.00  0.00      PROA C  
ATOM   2454  O   TYR A 309     -58.704  68.968   0.251  0.00  0.00      PROA O  
ATOM   2455  CB  TYR A 309     -60.425  71.359   1.404  0.00  0.00      PROA C  
ATOM   2456  CG  TYR A 309     -61.733  71.843   1.989  0.00  0.00      PROA C  
ATOM   2457  CD1 TYR A 309     -62.418  71.066   2.941  0.00  0.00      PROA C  
ATOM   2458  CD2 TYR A 309     -62.264  73.098   1.638  0.00  0.00      PROA C  
ATOM   2459  CE1 TYR A 309     -63.632  71.504   3.482  0.00  0.00      PROA C  
ATOM   2460  CE2 TYR A 309     -63.462  73.555   2.206  0.00  0.00      PROA C  
ATOM   2461  CZ  TYR A 309     -64.149  72.755   3.128  0.00  0.00      PROA C  
ATOM   2462  OH  TYR A 309     -65.359  73.193   3.706  0.00  0.00      PROA O  
ATOM   2463  N   VAL A 310     -58.897  70.410  -1.452  0.00  0.00      PROA N  
ATOM   2464  CA  VAL A 310     -57.769  69.878  -2.198  0.00  0.00      PROA C  
ATOM   2465  C   VAL A 310     -56.834  71.009  -2.622  0.00  0.00      PROA C  
ATOM   2466  O   VAL A 310     -57.218  72.177  -2.687  0.00  0.00      PROA O  
ATOM   2467  CB  VAL A 310     -58.259  69.043  -3.390  0.00  0.00      PROA C  
ATOM   2468  CG1 VAL A 310     -58.853  69.924  -4.508  0.00  0.00      PROA C  
ATOM   2469  CG2 VAL A 310     -57.145  68.128  -3.932  0.00  0.00      PROA C  
ATOM   2470  N   LEU A 311     -55.543  70.683  -2.868  0.00  0.00      PROA N  
ATOM   2471  CA  LEU A 311     -54.453  71.556  -3.303  0.00  0.00      PROA C  
ATOM   2472  C   LEU A 311     -54.830  72.788  -4.132  0.00  0.00      PROA C  
ATOM   2473  O   LEU A 311     -55.482  72.699  -5.175  0.00  0.00      PROA O  
ATOM   2474  CB  LEU A 311     -53.406  70.699  -4.046  0.00  0.00      PROA C  
ATOM   2475  CG  LEU A 311     -51.970  71.251  -4.137  0.00  0.00      PROA C  
ATOM   2476  CD1 LEU A 311     -51.003  70.075  -4.302  0.00  0.00      PROA C  
ATOM   2477  CD2 LEU A 311     -51.733  72.203  -5.311  0.00  0.00      PROA C  
ATOM   2478  N   LYS A 312     -54.427  73.981  -3.647  0.00  0.00      PROA N  
ATOM   2479  CA  LYS A 312     -54.694  75.273  -4.256  0.00  0.00      PROA C  
ATOM   2480  C   LYS A 312     -56.154  75.719  -4.366  0.00  0.00      PROA C  
ATOM   2481  O   LYS A 312     -56.438  76.824  -4.833  0.00  0.00      PROA O  
ATOM   2482  CB  LYS A 312     -53.859  75.520  -5.544  0.00  0.00      PROA C  
ATOM   2483  CG  LYS A 312     -52.375  75.811  -5.251  0.00  0.00      PROA C  
ATOM   2484  CD  LYS A 312     -51.484  75.631  -6.497  0.00  0.00      PROA C  
ATOM   2485  CE  LYS A 312     -49.979  75.802  -6.230  0.00  0.00      PROA C  
ATOM   2486  NZ  LYS A 312     -49.608  77.236  -6.182  0.00  0.00      PROA N1+
ATOM   2487  N   ASP A 313     -57.134  74.926  -3.873  0.00  0.00      PROA N  
ATOM   2488  CA  ASP A 313     -58.455  75.435  -3.560  0.00  0.00      PROA C  
ATOM   2489  C   ASP A 313     -58.362  76.367  -2.338  0.00  0.00      PROA C  
ATOM   2490  O   ASP A 313     -57.464  76.259  -1.493  0.00  0.00      PROA O  
ATOM   2491  CB  ASP A 313     -59.552  74.315  -3.595  0.00  0.00      PROA C  
ATOM   2492  CG  ASP A 313     -59.984  73.619  -2.301  0.00  0.00      PROA C  
ATOM   2493  OD1 ASP A 313     -59.943  74.215  -1.196  0.00  0.00      PROA O  
ATOM   2494  OD2 ASP A 313     -60.542  72.491  -2.434  0.00  0.00      PROA O1-
ATOM   2495  N   SER A 314     -59.239  77.387  -2.293  0.00  0.00      PROA N  
ATOM   2496  CA  SER A 314     -59.152  78.436  -1.293  0.00  0.00      PROA C  
ATOM   2497  C   SER A 314     -60.486  78.630  -0.619  0.00  0.00      PROA C  
ATOM   2498  O   SER A 314     -61.539  78.567  -1.259  0.00  0.00      PROA O  
ATOM   2499  CB  SER A 314     -58.673  79.791  -1.894  0.00  0.00      PROA C  
ATOM   2500  OG  SER A 314     -58.491  80.808  -0.900  0.00  0.00      PROA O  
ATOM   2501  N   PHE A 315     -60.469  78.891   0.701  0.00  0.00      PROA N  
ATOM   2502  CA  PHE A 315     -61.655  79.286   1.425  0.00  0.00      PROA C  
ATOM   2503  C   PHE A 315     -61.468  80.684   1.982  0.00  0.00      PROA C  
ATOM   2504  O   PHE A 315     -60.377  81.105   2.369  0.00  0.00      PROA O  
ATOM   2505  CB  PHE A 315     -62.119  78.264   2.512  0.00  0.00      PROA C  
ATOM   2506  CG  PHE A 315     -61.274  78.145   3.769  0.00  0.00      PROA C  
ATOM   2507  CD1 PHE A 315     -61.276  79.141   4.769  0.00  0.00      PROA C  
ATOM   2508  CD2 PHE A 315     -60.582  76.951   4.027  0.00  0.00      PROA C  
ATOM   2509  CE1 PHE A 315     -60.554  78.970   5.958  0.00  0.00      PROA C  
ATOM   2510  CE2 PHE A 315     -59.875  76.769   5.222  0.00  0.00      PROA C  
ATOM   2511  CZ  PHE A 315     -59.855  77.780   6.186  0.00  0.00      PROA C  
ATOM   2512  N   SER A 316     -62.576  81.442   2.027  0.00  0.00      PROA N  
ATOM   2513  CA  SER A 316     -62.619  82.748   2.656  0.00  0.00      PROA C  
ATOM   2514  C   SER A 316     -63.387  82.616   3.949  0.00  0.00      PROA C  
ATOM   2515  O   SER A 316     -64.551  82.208   3.958  0.00  0.00      PROA O  
ATOM   2516  CB  SER A 316     -63.328  83.815   1.781  0.00  0.00      PROA C  
ATOM   2517  OG  SER A 316     -62.633  84.019   0.547  0.00  0.00      PROA O  
ATOM   2518  N   VAL A 317     -62.751  82.944   5.086  0.00  0.00      PROA N  
ATOM   2519  CA  VAL A 317     -63.445  83.055   6.358  0.00  0.00      PROA C  
ATOM   2520  C   VAL A 317     -64.069  84.427   6.494  0.00  0.00      PROA C  
ATOM   2521  O   VAL A 317     -63.496  85.454   6.122  0.00  0.00      PROA O  
ATOM   2522  CB  VAL A 317     -62.617  82.706   7.597  0.00  0.00      PROA C  
ATOM   2523  CG1 VAL A 317     -62.812  81.213   7.911  0.00  0.00      PROA C  
ATOM   2524  CG2 VAL A 317     -61.134  83.040   7.376  0.00  0.00      PROA C  
ATOM   2525  N   PHE A 318     -65.290  84.453   7.034  0.00  0.00      PROA N  
ATOM   2526  CA  PHE A 318     -66.054  85.653   7.260  0.00  0.00      PROA C  
ATOM   2527  C   PHE A 318     -66.575  85.628   8.676  0.00  0.00      PROA C  
ATOM   2528  O   PHE A 318     -66.628  84.588   9.330  0.00  0.00      PROA O  
ATOM   2529  CB  PHE A 318     -67.264  85.780   6.297  0.00  0.00      PROA C  
ATOM   2530  CG  PHE A 318     -66.814  86.073   4.895  0.00  0.00      PROA C  
ATOM   2531  CD1 PHE A 318     -66.552  87.397   4.502  0.00  0.00      PROA C  
ATOM   2532  CD2 PHE A 318     -66.737  85.052   3.933  0.00  0.00      PROA C  
ATOM   2533  CE1 PHE A 318     -66.218  87.698   3.176  0.00  0.00      PROA C  
ATOM   2534  CE2 PHE A 318     -66.411  85.350   2.603  0.00  0.00      PROA C  
ATOM   2535  CZ  PHE A 318     -66.145  86.671   2.226  0.00  0.00      PROA C  
ATOM   2536  N   CYS A 319     -66.972  86.802   9.177  0.00  0.00      PROA N  
ATOM   2537  CA  CYS A 319     -67.542  86.984  10.491  0.00  0.00      PROA C  
ATOM   2538  C   CYS A 319     -68.971  87.466  10.360  0.00  0.00      PROA C  
ATOM   2539  O   CYS A 319     -69.356  88.083   9.364  0.00  0.00      PROA O  
ATOM   2540  CB  CYS A 319     -66.740  88.045  11.278  0.00  0.00      PROA C  
ATOM   2541  SG  CYS A 319     -65.284  87.339  12.085  0.00  0.00      PROA S  
ATOM   2542  N   LYS A 320     -69.804  87.213  11.392  0.00  0.00      PROA N  
ATOM   2543  CA  LYS A 320     -71.028  87.966  11.622  0.00  0.00      PROA C  
ATOM   2544  C   LYS A 320     -70.808  89.484  11.691  0.00  0.00      PROA C  
ATOM   2545  O   LYS A 320     -69.705  89.952  11.968  0.00  0.00      PROA O  
ATOM   2546  CB  LYS A 320     -71.795  87.437  12.859  0.00  0.00      PROA C  
ATOM   2547  CG  LYS A 320     -72.471  86.074  12.629  0.00  0.00      PROA C  
ATOM   2548  CD  LYS A 320     -73.184  85.575  13.901  0.00  0.00      PROA C  
ATOM   2549  CE  LYS A 320     -74.124  84.372  13.705  0.00  0.00      PROA C  
ATOM   2550  NZ  LYS A 320     -73.384  83.160  13.273  0.00  0.00      PROA N1+
ATOM   2551  N   THR A 321     -71.843  90.305  11.410  0.00  0.00      PROA N  
ATOM   2552  CA  THR A 321     -71.706  91.743  11.127  0.00  0.00      PROA C  
ATOM   2553  C   THR A 321     -70.992  92.545  12.209  0.00  0.00      PROA C  
ATOM   2554  O   THR A 321     -70.137  93.386  11.930  0.00  0.00      PROA O  
ATOM   2555  CB  THR A 321     -73.064  92.404  10.871  0.00  0.00      PROA C  
ATOM   2556  CG2 THR A 321     -72.934  93.867  10.410  0.00  0.00      PROA C  
ATOM   2557  OG1 THR A 321     -73.780  91.710   9.852  0.00  0.00      PROA O  
ATOM   2558  N   GLY A 322     -71.298  92.260  13.491  0.00  0.00      PROA N  
ATOM   2559  CA  GLY A 322     -70.703  92.922  14.648  0.00  0.00      PROA C  
ATOM   2560  C   GLY A 322     -69.365  92.402  15.092  0.00  0.00      PROA C  
ATOM   2561  O   GLY A 322     -68.891  92.734  16.176  0.00  0.00      PROA O  
ATOM   2562  N   PHE A 323     -68.736  91.533  14.299  0.00  0.00      PROA N  
ATOM   2563  CA  PHE A 323     -67.545  90.813  14.677  0.00  0.00      PROA C  
ATOM   2564  C   PHE A 323     -66.552  90.944  13.523  0.00  0.00      PROA C  
ATOM   2565  O   PHE A 323     -66.928  91.176  12.372  0.00  0.00      PROA O  
ATOM   2566  CB  PHE A 323     -67.831  89.298  14.940  0.00  0.00      PROA C  
ATOM   2567  CG  PHE A 323     -68.950  89.025  15.924  0.00  0.00      PROA C  
ATOM   2568  CD1 PHE A 323     -70.298  89.180  15.544  0.00  0.00      PROA C  
ATOM   2569  CD2 PHE A 323     -68.681  88.460  17.183  0.00  0.00      PROA C  
ATOM   2570  CE1 PHE A 323     -71.344  88.827  16.404  0.00  0.00      PROA C  
ATOM   2571  CE2 PHE A 323     -69.725  88.086  18.042  0.00  0.00      PROA C  
ATOM   2572  CZ  PHE A 323     -71.055  88.278  17.656  0.00  0.00      PROA C  
ATOM   2573  N   GLU A 324     -65.246  90.795  13.803  0.00  0.00      PROA N  
ATOM   2574  CA  GLU A 324     -64.213  90.800  12.779  0.00  0.00      PROA C  
ATOM   2575  C   GLU A 324     -63.136  89.791  13.127  0.00  0.00      PROA C  
ATOM   2576  O   GLU A 324     -62.909  89.451  14.293  0.00  0.00      PROA O  
ATOM   2577  CB  GLU A 324     -63.576  92.195  12.494  0.00  0.00      PROA C  
ATOM   2578  CG  GLU A 324     -64.500  93.141  11.682  0.00  0.00      PROA C  
ATOM   2579  CD  GLU A 324     -63.871  94.470  11.259  0.00  0.00      PROA C  
ATOM   2580  OE1 GLU A 324     -62.677  94.742  11.544  0.00  0.00      PROA O  
ATOM   2581  OE2 GLU A 324     -64.596  95.271  10.603  0.00  0.00      PROA O1-
ATOM   2582  N   LEU A 325     -62.472  89.231  12.097  0.00  0.00      PROA N  
ATOM   2583  CA  LEU A 325     -61.378  88.303  12.280  0.00  0.00      PROA C  
ATOM   2584  C   LEU A 325     -60.159  88.975  12.887  0.00  0.00      PROA C  
ATOM   2585  O   LEU A 325     -59.772  90.070  12.480  0.00  0.00      PROA O  
ATOM   2586  CB  LEU A 325     -60.959  87.614  10.959  0.00  0.00      PROA C  
ATOM   2587  CG  LEU A 325     -62.044  86.735  10.304  0.00  0.00      PROA C  
ATOM   2588  CD1 LEU A 325     -61.568  86.287   8.920  0.00  0.00      PROA C  
ATOM   2589  CD2 LEU A 325     -62.411  85.506  11.151  0.00  0.00      PROA C  
ATOM   2590  N   LEU A 326     -59.508  88.320  13.859  0.00  0.00      PROA N  
ATOM   2591  CA  LEU A 326     -58.269  88.795  14.437  0.00  0.00      PROA C  
ATOM   2592  C   LEU A 326     -57.171  87.793  14.144  0.00  0.00      PROA C  
ATOM   2593  O   LEU A 326     -57.226  86.628  14.545  0.00  0.00      PROA O  
ATOM   2594  CB  LEU A 326     -58.341  89.013  15.972  0.00  0.00      PROA C  
ATOM   2595  CG  LEU A 326     -59.354  90.073  16.455  0.00  0.00      PROA C  
ATOM   2596  CD1 LEU A 326     -59.266  90.228  17.980  0.00  0.00      PROA C  
ATOM   2597  CD2 LEU A 326     -59.144  91.440  15.789  0.00  0.00      PROA C  
ATOM   2598  N   GLN A 327     -56.125  88.242  13.431  0.00  0.00      PROA N  
ATOM   2599  CA  GLN A 327     -54.914  87.476  13.233  0.00  0.00      PROA C  
ATOM   2600  C   GLN A 327     -53.835  88.258  13.958  0.00  0.00      PROA C  
ATOM   2601  O   GLN A 327     -53.417  89.334  13.530  0.00  0.00      PROA O  
ATOM   2602  CB  GLN A 327     -54.602  87.349  11.720  0.00  0.00      PROA C  
ATOM   2603  CG  GLN A 327     -53.399  86.437  11.383  0.00  0.00      PROA C  
ATOM   2604  CD  GLN A 327     -53.160  86.370   9.871  0.00  0.00      PROA C  
ATOM   2605  NE2 GLN A 327     -54.115  85.753   9.138  0.00  0.00      PROA N  
ATOM   2606  OE1 GLN A 327     -52.150  86.849   9.346  0.00  0.00      PROA O  
ATOM   2607  N   GLY A 328     -53.373  87.766  15.129  0.00  0.00      PROA N  
ATOM   2608  CA  GLY A 328     -52.684  88.614  16.108  0.00  0.00      PROA C  
ATOM   2609  C   GLY A 328     -53.488  89.836  16.522  0.00  0.00      PROA C  
ATOM   2610  O   GLY A 328     -54.700  89.767  16.733  0.00  0.00      PROA O  
ATOM   2611  N   SER A 329     -52.829  90.999  16.663  0.00  0.00      PROA N  
ATOM   2612  CA  SER A 329     -53.492  92.246  17.042  0.00  0.00      PROA C  
ATOM   2613  C   SER A 329     -54.257  92.921  15.909  0.00  0.00      PROA C  
ATOM   2614  O   SER A 329     -55.132  93.753  16.151  0.00  0.00      PROA O  
ATOM   2615  CB  SER A 329     -52.479  93.297  17.586  0.00  0.00      PROA C  
ATOM   2616  OG  SER A 329     -51.765  92.798  18.724  0.00  0.00      PROA O  
ATOM   2617  N   VAL A 330     -53.955  92.594  14.634  0.00  0.00      PROA N  
ATOM   2618  CA  VAL A 330     -54.526  93.286  13.484  0.00  0.00      PROA C  
ATOM   2619  C   VAL A 330     -55.894  92.703  13.072  0.00  0.00      PROA C  
ATOM   2620  O   VAL A 330     -56.042  91.477  12.981  0.00  0.00      PROA O  
ATOM   2621  CB  VAL A 330     -53.543  93.389  12.306  0.00  0.00      PROA C  
ATOM   2622  CG1 VAL A 330     -53.107  92.012  11.773  0.00  0.00      PROA C  
ATOM   2623  CG2 VAL A 330     -54.117  94.254  11.165  0.00  0.00      PROA C  
ATOM   2624  N   PRO A 331     -56.939  93.509  12.837  0.00  0.00      PROA N  
ATOM   2625  CA  PRO A 331     -58.230  92.988  12.411  0.00  0.00      PROA C  
ATOM   2626  C   PRO A 331     -58.314  92.849  10.895  0.00  0.00      PROA C  
ATOM   2627  O   PRO A 331     -57.725  93.637  10.150  0.00  0.00      PROA O  
ATOM   2628  CB  PRO A 331     -59.233  94.032  12.930  0.00  0.00      PROA C  
ATOM   2629  CG  PRO A 331     -58.453  95.348  12.905  0.00  0.00      PROA C  
ATOM   2630  CD  PRO A 331     -57.041  94.903  13.290  0.00  0.00      PROA C  
ATOM   2631  N   LEU A 332     -59.036  91.821  10.419  0.00  0.00      PROA N  
ATOM   2632  CA  LEU A 332     -59.282  91.560   9.016  0.00  0.00      PROA C  
ATOM   2633  C   LEU A 332     -60.780  91.459   8.750  0.00  0.00      PROA C  
ATOM   2634  O   LEU A 332     -61.533  90.827   9.492  0.00  0.00      PROA O  
ATOM   2635  CB  LEU A 332     -58.598  90.262   8.494  0.00  0.00      PROA C  
ATOM   2636  CG  LEU A 332     -57.052  90.271   8.535  0.00  0.00      PROA C  
ATOM   2637  CD1 LEU A 332     -56.493  89.754   9.868  0.00  0.00      PROA C  
ATOM   2638  CD2 LEU A 332     -56.473  89.427   7.387  0.00  0.00      PROA C  
ATOM   2639  N   LYS A 333     -61.258  92.085   7.649  0.00  0.00      PROA N  
ATOM   2640  CA  LYS A 333     -62.610  91.896   7.141  0.00  0.00      PROA C  
ATOM   2641  C   LYS A 333     -62.889  90.450   6.729  0.00  0.00      PROA C  
ATOM   2642  O   LYS A 333     -63.927  89.864   7.038  0.00  0.00      PROA O  
ATOM   2643  CB  LYS A 333     -62.866  92.818   5.916  0.00  0.00      PROA C  
ATOM   2644  CG  LYS A 333     -62.761  94.326   6.207  0.00  0.00      PROA C  
ATOM   2645  CD  LYS A 333     -63.819  94.826   7.207  0.00  0.00      PROA C  
ATOM   2646  CE  LYS A 333     -63.758  96.343   7.444  0.00  0.00      PROA C  
ATOM   2647  NZ  LYS A 333     -64.807  96.763   8.400  0.00  0.00      PROA N1+
ATOM   2648  N   SER A 334     -61.915  89.840   6.032  0.00  0.00      PROA N  
ATOM   2649  CA  SER A 334     -61.956  88.449   5.628  0.00  0.00      PROA C  
ATOM   2650  C   SER A 334     -60.526  87.973   5.454  0.00  0.00      PROA C  
ATOM   2651  O   SER A 334     -59.628  88.759   5.146  0.00  0.00      PROA O  
ATOM   2652  CB  SER A 334     -62.757  88.235   4.309  0.00  0.00      PROA C  
ATOM   2653  OG  SER A 334     -62.824  86.864   3.907  0.00  0.00      PROA O  
ATOM   2654  N   PHE A 335     -60.276  86.670   5.666  0.00  0.00      PROA N  
ATOM   2655  CA  PHE A 335     -58.986  86.048   5.446  0.00  0.00      PROA C  
ATOM   2656  C   PHE A 335     -59.142  84.911   4.440  0.00  0.00      PROA C  
ATOM   2657  O   PHE A 335     -60.092  84.128   4.496  0.00  0.00      PROA O  
ATOM   2658  CB  PHE A 335     -58.321  85.601   6.784  0.00  0.00      PROA C  
ATOM   2659  CG  PHE A 335     -57.042  84.830   6.565  0.00  0.00      PROA C  
ATOM   2660  CD1 PHE A 335     -55.885  85.496   6.124  0.00  0.00      PROA C  
ATOM   2661  CD2 PHE A 335     -56.997  83.438   6.753  0.00  0.00      PROA C  
ATOM   2662  CE1 PHE A 335     -54.714  84.780   5.847  0.00  0.00      PROA C  
ATOM   2663  CE2 PHE A 335     -55.826  82.719   6.483  0.00  0.00      PROA C  
ATOM   2664  CZ  PHE A 335     -54.688  83.390   6.021  0.00  0.00      PROA C  
ATOM   2665  N   THR A 336     -58.208  84.811   3.474  0.00  0.00      PROA N  
ATOM   2666  CA  THR A 336     -58.208  83.772   2.451  0.00  0.00      PROA C  
ATOM   2667  C   THR A 336     -57.157  82.722   2.759  0.00  0.00      PROA C  
ATOM   2668  O   THR A 336     -55.954  82.985   2.689  0.00  0.00      PROA O  
ATOM   2669  CB  THR A 336     -57.950  84.285   1.031  0.00  0.00      PROA C  
ATOM   2670  CG2 THR A 336     -59.129  85.167   0.595  0.00  0.00      PROA C  
ATOM   2671  OG1 THR A 336     -56.767  85.079   0.943  0.00  0.00      PROA O  
ATOM   2672  N   ALA A 337     -57.591  81.494   3.083  0.00  0.00      PROA N  
ATOM   2673  CA  ALA A 337     -56.716  80.366   3.314  0.00  0.00      PROA C  
ATOM   2674  C   ALA A 337     -56.603  79.519   2.053  0.00  0.00      PROA C  
ATOM   2675  O   ALA A 337     -57.557  79.414   1.278  0.00  0.00      PROA O  
ATOM   2676  CB  ALA A 337     -57.250  79.502   4.470  0.00  0.00      PROA C  
ATOM   2677  N   VAL A 338     -55.433  78.912   1.796  0.00  0.00      PROA N  
ATOM   2678  CA  VAL A 338     -55.219  78.037   0.650  0.00  0.00      PROA C  
ATOM   2679  C   VAL A 338     -54.707  76.674   1.090  0.00  0.00      PROA C  
ATOM   2680  O   VAL A 338     -53.925  76.533   2.035  0.00  0.00      PROA O  
ATOM   2681  CB  VAL A 338     -54.305  78.595  -0.454  0.00  0.00      PROA C  
ATOM   2682  CG1 VAL A 338     -54.853  79.947  -0.948  0.00  0.00      PROA C  
ATOM   2683  CG2 VAL A 338     -52.842  78.747   0.003  0.00  0.00      PROA C  
ATOM   2684  N   CYS A 339     -55.149  75.605   0.397  0.00  0.00      PROA N  
ATOM   2685  CA  CYS A 339     -54.557  74.283   0.526  0.00  0.00      PROA C  
ATOM   2686  C   CYS A 339     -53.145  74.229  -0.046  0.00  0.00      PROA C  
ATOM   2687  O   CYS A 339     -52.927  74.390  -1.248  0.00  0.00      PROA O  
ATOM   2688  CB  CYS A 339     -55.405  73.199  -0.184  0.00  0.00      PROA C  
ATOM   2689  SG  CYS A 339     -56.642  72.437   0.891  0.00  0.00      PROA S  
ATOM   2690  N   GLN A 340     -52.152  73.973   0.819  0.00  0.00      PROA N  
ATOM   2691  CA  GLN A 340     -50.754  73.818   0.483  0.00  0.00      PROA C  
ATOM   2692  C   GLN A 340     -50.472  72.418  -0.071  0.00  0.00      PROA C  
ATOM   2693  O   GLN A 340     -51.235  71.474   0.142  0.00  0.00      PROA O  
ATOM   2694  CB  GLN A 340     -49.905  74.150   1.743  0.00  0.00      PROA C  
ATOM   2695  CG  GLN A 340     -48.366  74.118   1.591  0.00  0.00      PROA C  
ATOM   2696  CD  GLN A 340     -47.656  74.664   2.838  0.00  0.00      PROA C  
ATOM   2697  NE2 GLN A 340     -46.303  74.596   2.822  0.00  0.00      PROA N  
ATOM   2698  OE1 GLN A 340     -48.257  75.149   3.800  0.00  0.00      PROA O  
ATOM   2699  N   LYS A 341     -49.369  72.249  -0.840  0.00  0.00      PROA N  
ATOM   2700  CA  LYS A 341     -49.055  71.025  -1.566  0.00  0.00      PROA C  
ATOM   2701  C   LYS A 341     -48.917  69.765  -0.716  0.00  0.00      PROA C  
ATOM   2702  O   LYS A 341     -49.293  68.667  -1.132  0.00  0.00      PROA O  
ATOM   2703  CB  LYS A 341     -47.829  71.167  -2.520  0.00  0.00      PROA C  
ATOM   2704  CG  LYS A 341     -46.412  71.240  -1.903  0.00  0.00      PROA C  
ATOM   2705  CD  LYS A 341     -46.041  72.534  -1.146  0.00  0.00      PROA C  
ATOM   2706  CE  LYS A 341     -46.038  73.838  -1.968  0.00  0.00      PROA C  
ATOM   2707  NZ  LYS A 341     -44.972  73.825  -3.003  0.00  0.00      PROA N1+
ATOM   2708  N   ASP A 342     -48.392  69.893   0.517  0.00  0.00      PROA N  
ATOM   2709  CA  ASP A 342     -48.209  68.787   1.436  0.00  0.00      PROA C  
ATOM   2710  C   ASP A 342     -49.522  68.344   2.105  0.00  0.00      PROA C  
ATOM   2711  O   ASP A 342     -49.587  67.293   2.746  0.00  0.00      PROA O  
ATOM   2712  CB  ASP A 342     -47.091  69.135   2.468  0.00  0.00      PROA C  
ATOM   2713  CG  ASP A 342     -47.427  70.232   3.471  0.00  0.00      PROA C  
ATOM   2714  OD1 ASP A 342     -48.505  70.871   3.388  0.00  0.00      PROA O  
ATOM   2715  OD2 ASP A 342     -46.579  70.475   4.371  0.00  0.00      PROA O1-
ATOM   2716  N   GLY A 343     -50.601  69.142   1.955  0.00  0.00      PROA N  
ATOM   2717  CA  GLY A 343     -51.918  68.899   2.526  0.00  0.00      PROA C  
ATOM   2718  C   GLY A 343     -52.193  69.768   3.719  0.00  0.00      PROA C  
ATOM   2719  O   GLY A 343     -53.259  69.685   4.327  0.00  0.00      PROA O  
ATOM   2720  N   SER A 344     -51.247  70.640   4.105  0.00  0.00      PROA N  
ATOM   2721  CA  SER A 344     -51.460  71.657   5.125  0.00  0.00      PROA C  
ATOM   2722  C   SER A 344     -52.383  72.774   4.660  0.00  0.00      PROA C  
ATOM   2723  O   SER A 344     -52.418  73.149   3.489  0.00  0.00      PROA O  
ATOM   2724  CB  SER A 344     -50.150  72.351   5.592  0.00  0.00      PROA C  
ATOM   2725  OG  SER A 344     -49.141  71.394   5.895  0.00  0.00      PROA O  
ATOM   2726  N   TRP A 345     -53.142  73.395   5.580  0.00  0.00      PROA N  
ATOM   2727  CA  TRP A 345     -53.596  74.762   5.370  0.00  0.00      PROA C  
ATOM   2728  C   TRP A 345     -52.427  75.741   5.508  0.00  0.00      PROA C  
ATOM   2729  O   TRP A 345     -51.548  75.551   6.353  0.00  0.00      PROA O  
ATOM   2730  CB  TRP A 345     -54.762  75.128   6.323  0.00  0.00      PROA C  
ATOM   2731  CG  TRP A 345     -56.001  74.337   6.033  0.00  0.00      PROA C  
ATOM   2732  CD1 TRP A 345     -56.535  73.284   6.734  0.00  0.00      PROA C  
ATOM   2733  CD2 TRP A 345     -56.817  74.508   4.861  0.00  0.00      PROA C  
ATOM   2734  CE2 TRP A 345     -57.826  73.517   4.917  0.00  0.00      PROA C  
ATOM   2735  CE3 TRP A 345     -56.783  75.399   3.787  0.00  0.00      PROA C  
ATOM   2736  NE1 TRP A 345     -57.633  72.795   6.057  0.00  0.00      PROA N  
ATOM   2737  CZ2 TRP A 345     -58.784  73.394   3.924  0.00  0.00      PROA C  
ATOM   2738  CZ3 TRP A 345     -57.752  75.277   2.788  0.00  0.00      PROA C  
ATOM   2739  CH2 TRP A 345     -58.730  74.289   2.854  0.00  0.00      PROA C  
ATOM   2740  N   ASP A 346     -52.361  76.802   4.676  0.00  0.00      PROA N  
ATOM   2741  CA  ASP A 346     -51.297  77.795   4.736  0.00  0.00      PROA C  
ATOM   2742  C   ASP A 346     -51.215  78.528   6.087  0.00  0.00      PROA C  
ATOM   2743  O   ASP A 346     -50.131  78.706   6.650  0.00  0.00      PROA O  
ATOM   2744  CB  ASP A 346     -51.363  78.773   3.526  0.00  0.00      PROA C  
ATOM   2745  CG  ASP A 346     -52.533  79.751   3.553  0.00  0.00      PROA C  
ATOM   2746  OD1 ASP A 346     -53.664  79.362   3.940  0.00  0.00      PROA O  
ATOM   2747  OD2 ASP A 346     -52.339  80.905   3.078  0.00  0.00      PROA O1-
ATOM   2748  N   ARG A 347     -52.371  78.913   6.659  0.00  0.00      PROA N  
ATOM   2749  CA  ARG A 347     -52.497  79.332   8.038  0.00  0.00      PROA C  
ATOM   2750  C   ARG A 347     -53.678  78.624   8.707  0.00  0.00      PROA C  
ATOM   2751  O   ARG A 347     -54.686  78.359   8.041  0.00  0.00      PROA O  
ATOM   2752  CB  ARG A 347     -52.676  80.862   8.212  0.00  0.00      PROA C  
ATOM   2753  CG  ARG A 347     -51.442  81.686   7.786  0.00  0.00      PROA C  
ATOM   2754  CD  ARG A 347     -51.504  83.171   8.176  0.00  0.00      PROA C  
ATOM   2755  NE  ARG A 347     -51.482  83.253   9.675  0.00  0.00      PROA N  
ATOM   2756  CZ  ARG A 347     -50.387  83.278  10.424  0.00  0.00      PROA C  
ATOM   2757  NH1 ARG A 347     -49.174  83.269   9.921  0.00  0.00      PROA N1+
ATOM   2758  NH2 ARG A 347     -50.507  83.304  11.737  0.00  0.00      PROA N  
ATOM   2759  N   PRO A 348     -53.627  78.293  10.003  0.00  0.00      PROA N  
ATOM   2760  CA  PRO A 348     -54.807  78.097  10.850  0.00  0.00      PROA C  
ATOM   2761  C   PRO A 348     -55.862  79.196  10.753  0.00  0.00      PROA C  
ATOM   2762  O   PRO A 348     -55.527  80.337  10.428  0.00  0.00      PROA O  
ATOM   2763  CB  PRO A 348     -54.235  77.986  12.275  0.00  0.00      PROA C  
ATOM   2764  CG  PRO A 348     -52.809  77.474  12.060  0.00  0.00      PROA C  
ATOM   2765  CD  PRO A 348     -52.390  78.196  10.782  0.00  0.00      PROA C  
ATOM   2766  N   ILE A 349     -57.144  78.886  11.036  0.00  0.00      PROA N  
ATOM   2767  CA  ILE A 349     -58.207  79.886  11.047  0.00  0.00      PROA C  
ATOM   2768  C   ILE A 349     -57.968  81.030  12.059  0.00  0.00      PROA C  
ATOM   2769  O   ILE A 349     -57.680  80.767  13.234  0.00  0.00      PROA O  
ATOM   2770  CB  ILE A 349     -59.602  79.297  11.278  0.00  0.00      PROA C  
ATOM   2771  CG1 ILE A 349     -59.677  78.376  12.522  0.00  0.00      PROA C  
ATOM   2772  CG2 ILE A 349     -60.051  78.556   9.998  0.00  0.00      PROA C  
ATOM   2773  CD  ILE A 349     -61.001  78.522  13.279  0.00  0.00      PROA C  
ATOM   2774  N   PRO A 350     -58.061  82.309  11.686  0.00  0.00      PROA N  
ATOM   2775  CA  PRO A 350     -58.220  83.410  12.630  0.00  0.00      PROA C  
ATOM   2776  C   PRO A 350     -59.429  83.269  13.545  0.00  0.00      PROA C  
ATOM   2777  O   PRO A 350     -60.476  82.785  13.110  0.00  0.00      PROA O  
ATOM   2778  CB  PRO A 350     -58.314  84.658  11.734  0.00  0.00      PROA C  
ATOM   2779  CG  PRO A 350     -57.546  84.261  10.474  0.00  0.00      PROA C  
ATOM   2780  CD  PRO A 350     -57.939  82.794  10.310  0.00  0.00      PROA C  
ATOM   2781  N   GLU A 351     -59.321  83.689  14.820  0.00  0.00      PROA N  
ATOM   2782  CA  GLU A 351     -60.474  83.844  15.687  0.00  0.00      PROA C  
ATOM   2783  C   GLU A 351     -61.384  84.992  15.246  0.00  0.00      PROA C  
ATOM   2784  O   GLU A 351     -60.934  86.026  14.752  0.00  0.00      PROA O  
ATOM   2785  CB  GLU A 351     -60.071  83.977  17.182  0.00  0.00      PROA C  
ATOM   2786  CG  GLU A 351     -59.206  85.218  17.533  0.00  0.00      PROA C  
ATOM   2787  CD  GLU A 351     -58.718  85.242  18.983  0.00  0.00      PROA C  
ATOM   2788  OE1 GLU A 351     -59.083  84.347  19.793  0.00  0.00      PROA O  
ATOM   2789  OE2 GLU A 351     -57.943  86.174  19.333  0.00  0.00      PROA O1-
ATOM   2790  N   CYS A 352     -62.711  84.834  15.417  0.00  0.00      PROA N  
ATOM   2791  CA  CYS A 352     -63.676  85.863  15.071  0.00  0.00      PROA C  
ATOM   2792  C   CYS A 352     -64.144  86.516  16.360  0.00  0.00      PROA C  
ATOM   2793  O   CYS A 352     -64.801  85.891  17.194  0.00  0.00      PROA O  
ATOM   2794  CB  CYS A 352     -64.868  85.263  14.277  0.00  0.00      PROA C  
ATOM   2795  SG  CYS A 352     -66.084  86.501  13.736  0.00  0.00      PROA S  
ATOM   2796  N   SER A 353     -63.791  87.797  16.567  0.00  0.00      PROA N  
ATOM   2797  CA  SER A 353     -63.987  88.478  17.840  0.00  0.00      PROA C  
ATOM   2798  C   SER A 353     -63.825  89.968  17.694  0.00  0.00      PROA C  
ATOM   2799  O   SER A 353     -63.051  90.458  16.870  0.00  0.00      PROA O  
ATOM   2800  CB  SER A 353     -63.027  87.997  18.958  0.00  0.00      PROA C  
ATOM   2801  OG  SER A 353     -63.313  86.642  19.314  0.00  0.00      PROA O  
ATOM   2802  N   ILE A 354     -64.592  90.738  18.494  0.00  0.00      PROA N  
ATOM   2803  CA  ILE A 354     -64.564  92.193  18.500  0.00  0.00      PROA C  
ATOM   2804  C   ILE A 354     -64.258  92.731  19.893  0.00  0.00      PROA C  
ATOM   2805  O   ILE A 354     -64.815  92.271  20.893  0.00  0.00      PROA O  
ATOM   2806  CB  ILE A 354     -65.871  92.843  18.006  0.00  0.00      PROA C  
ATOM   2807  CG1 ILE A 354     -66.646  91.975  16.977  0.00  0.00      PROA C  
ATOM   2808  CG2 ILE A 354     -65.503  94.230  17.429  0.00  0.00      PROA C  
ATOM   2809  CD  ILE A 354     -67.992  92.577  16.549  0.00  0.00      PROA C  
ATOM   2810  N   ILE A 355     -63.372  93.738  20.001  0.00  0.00      PROA N  
ATOM   2811  CA  ILE A 355     -63.191  94.487  21.228  0.00  0.00      PROA C  
ATOM   2812  C   ILE A 355     -64.464  95.239  21.595  0.00  0.00      PROA C  
ATOM   2813  O   ILE A 355     -64.448  96.232  22.324  0.00  0.00      PROA O  
ATOM   2814  CB  ILE A 355     -61.965  95.397  21.171  0.00  0.00      PROA C  
ATOM   2815  CG1 ILE A 355     -60.653  94.568  21.167  0.00  0.00      PROA C  
ATOM   2816  CG2 ILE A 355     -61.961  96.442  22.306  0.00  0.00      PROA C  
ATOM   2817  CD  ILE A 355     -60.404  93.753  22.444  0.00  0.00      PROA C  
ATOM   2818  N   ASP A 356     -65.600  94.783  21.047  0.00  0.00      PROA N  
ATOM   2819  CA  ASP A 356     -66.885  95.402  21.226  0.00  0.00      PROA C  
ATOM   2820  C   ASP A 356     -67.768  94.383  21.930  0.00  0.00      PROA C  
ATOM   2821  O   ASP A 356     -67.811  93.205  21.566  0.00  0.00      PROA O  
ATOM   2822  CB  ASP A 356     -67.434  95.847  19.839  0.00  0.00      PROA C  
ATOM   2823  CG  ASP A 356     -68.778  96.558  19.896  0.00  0.00      PROA C  
ATOM   2824  OD1 ASP A 356     -69.269  96.875  21.009  0.00  0.00      PROA O  
ATOM   2825  OD2 ASP A 356     -69.341  96.841  18.804  0.00  0.00      PROA O1-
ATOM   2826  N   CYS A 357     -68.498  94.815  22.971  0.00  0.00      PROA N  
ATOM   2827  CA  CYS A 357     -69.378  93.939  23.719  0.00  0.00      PROA C  
ATOM   2828  C   CYS A 357     -70.770  93.950  23.098  0.00  0.00      PROA C  
ATOM   2829  O   CYS A 357     -71.661  93.200  23.503  0.00  0.00      PROA O  
ATOM   2830  CB  CYS A 357     -69.458  94.373  25.206  0.00  0.00      PROA C  
ATOM   2831  SG  CYS A 357     -67.882  94.127  26.080  0.00  0.00      PROA S  
ATOM   2832  N   GLY A 358     -70.958  94.765  22.035  0.00  0.00      PROA N  
ATOM   2833  CA  GLY A 358     -72.212  95.000  21.338  0.00  0.00      PROA C  
ATOM   2834  C   GLY A 358     -73.239  95.739  22.169  0.00  0.00      PROA C  
ATOM   2835  O   GLY A 358     -73.018  95.982  23.359  0.00  0.00      PROA O  
ATOM   2836  N   PRO A 359     -74.367  96.149  21.590  0.00  0.00      PROA N  
ATOM   2837  CA  PRO A 359     -75.530  96.638  22.328  0.00  0.00      PROA C  
ATOM   2838  C   PRO A 359     -75.861  95.832  23.588  0.00  0.00      PROA C  
ATOM   2839  O   PRO A 359     -76.000  94.611  23.437  0.00  0.00      PROA O  
ATOM   2840  CB  PRO A 359     -76.663  96.634  21.289  0.00  0.00      PROA C  
ATOM   2841  CG  PRO A 359     -75.929  96.858  19.963  0.00  0.00      PROA C  
ATOM   2842  CD  PRO A 359     -74.636  96.061  20.153  0.00  0.00      PROA C  
ATOM   2843  N   PRO A 360     -75.985  96.379  24.798  0.00  0.00      PROA N  
ATOM   2844  CA  PRO A 360     -76.387  95.612  25.968  0.00  0.00      PROA C  
ATOM   2845  C   PRO A 360     -77.752  94.965  25.802  0.00  0.00      PROA C  
ATOM   2846  O   PRO A 360     -78.683  95.601  25.299  0.00  0.00      PROA O  
ATOM   2847  CB  PRO A 360     -76.334  96.631  27.115  0.00  0.00      PROA C  
ATOM   2848  CG  PRO A 360     -76.573  97.985  26.444  0.00  0.00      PROA C  
ATOM   2849  CD  PRO A 360     -75.894  97.813  25.086  0.00  0.00      PROA C  
ATOM   2850  N   ASP A 361     -77.902  93.687  26.206  0.00  0.00      PROA N  
ATOM   2851  CA  ASP A 361     -79.194  93.027  26.208  0.00  0.00      PROA C  
ATOM   2852  C   ASP A 361     -80.182  93.726  27.142  0.00  0.00      PROA C  
ATOM   2853  O   ASP A 361     -79.825  94.216  28.221  0.00  0.00      PROA O  
ATOM   2854  CB  ASP A 361     -79.080  91.520  26.564  0.00  0.00      PROA C  
ATOM   2855  CG  ASP A 361     -78.382  90.714  25.479  0.00  0.00      PROA C  
ATOM   2856  OD1 ASP A 361     -78.403  91.107  24.282  0.00  0.00      PROA O  
ATOM   2857  OD2 ASP A 361     -77.901  89.592  25.798  0.00  0.00      PROA O1-
ATOM   2858  N   ASP A 362     -81.457  93.815  26.714  0.00  0.00      PROA N  
ATOM   2859  CA  ASP A 362     -82.522  94.434  27.470  0.00  0.00      PROA C  
ATOM   2860  C   ASP A 362     -82.762  93.723  28.810  0.00  0.00      PROA C  
ATOM   2861  O   ASP A 362     -82.617  92.503  28.923  0.00  0.00      PROA O  
ATOM   2862  CB  ASP A 362     -83.802  94.501  26.588  0.00  0.00      PROA C  
ATOM   2863  CG  ASP A 362     -84.867  95.449  27.121  0.00  0.00      PROA C  
ATOM   2864  OD1 ASP A 362     -84.538  96.387  27.891  0.00  0.00      PROA O  
ATOM   2865  OD2 ASP A 362     -86.040  95.326  26.674  0.00  0.00      PROA O1-
ATOM   2866  N   LEU A 363     -83.113  94.480  29.861  0.00  0.00      PROA N  
ATOM   2867  CA  LEU A 363     -83.364  93.963  31.189  0.00  0.00      PROA C  
ATOM   2868  C   LEU A 363     -84.866  93.787  31.393  0.00  0.00      PROA C  
ATOM   2869  O   LEU A 363     -85.584  94.793  31.388  0.00  0.00      PROA O  
ATOM   2870  CB  LEU A 363     -82.781  94.945  32.237  0.00  0.00      PROA C  
ATOM   2871  CG  LEU A 363     -83.105  94.679  33.723  0.00  0.00      PROA C  
ATOM   2872  CD1 LEU A 363     -82.701  93.270  34.172  0.00  0.00      PROA C  
ATOM   2873  CD2 LEU A 363     -82.385  95.715  34.596  0.00  0.00      PROA C  
ATOM   2874  N   PRO A 364     -85.428  92.579  31.558  0.00  0.00      PROA N  
ATOM   2875  CA  PRO A 364     -86.817  92.393  31.966  0.00  0.00      PROA C  
ATOM   2876  C   PRO A 364     -87.187  93.175  33.216  0.00  0.00      PROA C  
ATOM   2877  O   PRO A 364     -86.527  93.015  34.242  0.00  0.00      PROA O  
ATOM   2878  CB  PRO A 364     -86.958  90.872  32.159  0.00  0.00      PROA C  
ATOM   2879  CG  PRO A 364     -85.929  90.293  31.187  0.00  0.00      PROA C  
ATOM   2880  CD  PRO A 364     -84.776  91.295  31.285  0.00  0.00      PROA C  
ATOM   2881  N   ASN A 365     -88.223  94.038  33.133  0.00  0.00      PROA N  
ATOM   2882  CA  ASN A 365     -88.724  94.831  34.248  0.00  0.00      PROA C  
ATOM   2883  C   ASN A 365     -87.807  96.007  34.599  0.00  0.00      PROA C  
ATOM   2884  O   ASN A 365     -87.900  96.606  35.673  0.00  0.00      PROA O  
ATOM   2885  CB  ASN A 365     -89.070  93.986  35.506  0.00  0.00      PROA C  
ATOM   2886  CG  ASN A 365     -89.980  92.811  35.149  0.00  0.00      PROA C  
ATOM   2887  ND2 ASN A 365     -89.808  91.679  35.875  0.00  0.00      PROA N  
ATOM   2888  OD1 ASN A 365     -90.802  92.853  34.228  0.00  0.00      PROA O  
ATOM   2889  N   GLY A 366     -86.893  96.377  33.680  0.00  0.00      PROA N  
ATOM   2890  CA  GLY A 366     -85.953  97.464  33.882  0.00  0.00      PROA C  
ATOM   2891  C   GLY A 366     -85.536  98.138  32.605  0.00  0.00      PROA C  
ATOM   2892  O   GLY A 366     -86.217  98.097  31.582  0.00  0.00      PROA O  
ATOM   2893  N   HIS A 367     -84.377  98.807  32.660  0.00  0.00      PROA N  
ATOM   2894  CA  HIS A 367     -83.811  99.557  31.563  0.00  0.00      PROA C  
ATOM   2895  C   HIS A 367     -82.309  99.662  31.763  0.00  0.00      PROA C  
ATOM   2896  O   HIS A 367     -81.775  99.359  32.833  0.00  0.00      PROA O  
ATOM   2897  CB  HIS A 367     -84.424 100.982  31.439  0.00  0.00      PROA C  
ATOM   2898  CG  HIS A 367     -84.118 101.909  32.593  0.00  0.00      PROA C  
ATOM   2899  CD2 HIS A 367     -83.224 102.935  32.675  0.00  0.00      PROA C  
ATOM   2900  ND1 HIS A 367     -84.869 101.976  33.750  0.00  0.00      PROA N  
ATOM   2901  CE1 HIS A 367     -84.392 103.013  34.480  0.00  0.00      PROA C  
ATOM   2902  NE2 HIS A 367     -83.391 103.628  33.869  0.00  0.00      PROA N  
ATOM   2903  N   VAL A 368     -81.583 100.070  30.707  0.00  0.00      PROA N  
ATOM   2904  CA  VAL A 368     -80.139 100.224  30.729  0.00  0.00      PROA C  
ATOM   2905  C   VAL A 368     -79.761 101.618  30.244  0.00  0.00      PROA C  
ATOM   2906  O   VAL A 368     -80.345 102.157  29.301  0.00  0.00      PROA O  
ATOM   2907  CB  VAL A 368     -79.445  99.116  29.936  0.00  0.00      PROA C  
ATOM   2908  CG1 VAL A 368     -79.763  99.173  28.428  0.00  0.00      PROA C  
ATOM   2909  CG2 VAL A 368     -77.928  99.134  30.193  0.00  0.00      PROA C  
ATOM   2910  N   ASP A 369     -78.798 102.269  30.923  0.00  0.00      PROA N  
ATOM   2911  CA  ASP A 369     -78.303 103.584  30.571  0.00  0.00      PROA C  
ATOM   2912  C   ASP A 369     -76.794 103.510  30.311  0.00  0.00      PROA C  
ATOM   2913  O   ASP A 369     -76.055 102.846  31.041  0.00  0.00      PROA O  
ATOM   2914  CB  ASP A 369     -78.648 104.582  31.713  0.00  0.00      PROA C  
ATOM   2915  CG  ASP A 369     -78.462 106.041  31.325  0.00  0.00      PROA C  
ATOM   2916  OD1 ASP A 369     -78.433 106.368  30.110  0.00  0.00      PROA O  
ATOM   2917  OD2 ASP A 369     -78.448 106.901  32.248  0.00  0.00      PROA O1-
ATOM   2918  N   TYR A 370     -76.292 104.178  29.252  0.00  0.00      PROA N  
ATOM   2919  CA  TYR A 370     -74.867 104.272  28.971  0.00  0.00      PROA C  
ATOM   2920  C   TYR A 370     -74.230 105.404  29.779  0.00  0.00      PROA C  
ATOM   2921  O   TYR A 370     -74.629 106.566  29.675  0.00  0.00      PROA O  
ATOM   2922  CB  TYR A 370     -74.553 104.564  27.476  0.00  0.00      PROA C  
ATOM   2923  CG  TYR A 370     -75.132 103.547  26.530  0.00  0.00      PROA C  
ATOM   2924  CD1 TYR A 370     -76.372 103.779  25.907  0.00  0.00      PROA C  
ATOM   2925  CD2 TYR A 370     -74.377 102.428  26.140  0.00  0.00      PROA C  
ATOM   2926  CE1 TYR A 370     -76.853 102.903  24.923  0.00  0.00      PROA C  
ATOM   2927  CE2 TYR A 370     -74.855 101.553  25.154  0.00  0.00      PROA C  
ATOM   2928  CZ  TYR A 370     -76.090 101.793  24.544  0.00  0.00      PROA C  
ATOM   2929  OH  TYR A 370     -76.545 100.939  23.516  0.00  0.00      PROA O  
ATOM   2930  N   ILE A 371     -73.206 105.104  30.604  0.00  0.00      PROA N  
ATOM   2931  CA  ILE A 371     -72.544 106.122  31.417  0.00  0.00      PROA C  
ATOM   2932  C   ILE A 371     -71.387 106.748  30.646  0.00  0.00      PROA C  
ATOM   2933  O   ILE A 371     -71.185 107.965  30.681  0.00  0.00      PROA O  
ATOM   2934  CB  ILE A 371     -72.133 105.588  32.801  0.00  0.00      PROA C  
ATOM   2935  CG1 ILE A 371     -73.296 105.684  33.825  0.00  0.00      PROA C  
ATOM   2936  CG2 ILE A 371     -70.916 106.337  33.399  0.00  0.00      PROA C  
ATOM   2937  CD  ILE A 371     -74.624 105.051  33.401  0.00  0.00      PROA C  
ATOM   2938  N   THR A 372     -70.621 105.944  29.873  0.00  0.00      PROA N  
ATOM   2939  CA  THR A 372     -69.540 106.424  29.001  0.00  0.00      PROA C  
ATOM   2940  C   THR A 372     -69.990 107.380  27.911  0.00  0.00      PROA C  
ATOM   2941  O   THR A 372     -69.344 108.395  27.646  0.00  0.00      PROA O  
ATOM   2942  CB  THR A 372     -68.692 105.308  28.377  0.00  0.00      PROA C  
ATOM   2943  CG2 THR A 372     -67.413 105.169  29.214  0.00  0.00      PROA C  
ATOM   2944  OG1 THR A 372     -69.359 104.050  28.426  0.00  0.00      PROA O  
ATOM   2945  N   GLY A 373     -71.134 107.093  27.267  0.00  0.00      PROA N  
ATOM   2946  CA  GLY A 373     -71.711 107.968  26.255  0.00  0.00      PROA C  
ATOM   2947  C   GLY A 373     -72.708 107.211  25.414  0.00  0.00      PROA C  
ATOM   2948  O   GLY A 373     -72.641 105.980  25.387  0.00  0.00      PROA O  
ATOM   2949  N   PRO A 374     -73.648 107.859  24.722  0.00  0.00      PROA N  
ATOM   2950  CA  PRO A 374     -74.644 107.193  23.883  0.00  0.00      PROA C  
ATOM   2951  C   PRO A 374     -74.088 106.198  22.870  0.00  0.00      PROA C  
ATOM   2952  O   PRO A 374     -73.285 106.580  22.016  0.00  0.00      PROA O  
ATOM   2953  CB  PRO A 374     -75.399 108.350  23.209  0.00  0.00      PROA C  
ATOM   2954  CG  PRO A 374     -75.301 109.484  24.231  0.00  0.00      PROA C  
ATOM   2955  CD  PRO A 374     -73.894 109.304  24.805  0.00  0.00      PROA C  
ATOM   2956  N   GLU A 375     -74.514 104.920  22.959  0.00  0.00      PROA N  
ATOM   2957  CA  GLU A 375     -74.171 103.866  22.019  0.00  0.00      PROA C  
ATOM   2958  C   GLU A 375     -72.701 103.435  22.063  0.00  0.00      PROA C  
ATOM   2959  O   GLU A 375     -72.185 102.807  21.136  0.00  0.00      PROA O  
ATOM   2960  CB  GLU A 375     -74.683 104.138  20.574  0.00  0.00      PROA C  
ATOM   2961  CG  GLU A 375     -76.230 104.226  20.485  0.00  0.00      PROA C  
ATOM   2962  CD  GLU A 375     -76.719 104.467  19.060  0.00  0.00      PROA C  
ATOM   2963  OE1 GLU A 375     -76.522 103.583  18.184  0.00  0.00      PROA O  
ATOM   2964  OE2 GLU A 375     -77.325 105.542  18.796  0.00  0.00      PROA O1-
ATOM   2965  N   VAL A 376     -71.985 103.736  23.166  0.00  0.00      PROA N  
ATOM   2966  CA  VAL A 376     -70.594 103.344  23.337  0.00  0.00      PROA C  
ATOM   2967  C   VAL A 376     -70.535 101.942  23.939  0.00  0.00      PROA C  
ATOM   2968  O   VAL A 376     -70.833 101.725  25.114  0.00  0.00      PROA O  
ATOM   2969  CB  VAL A 376     -69.799 104.351  24.169  0.00  0.00      PROA C  
ATOM   2970  CG1 VAL A 376     -68.338 103.886  24.349  0.00  0.00      PROA C  
ATOM   2971  CG2 VAL A 376     -69.813 105.719  23.455  0.00  0.00      PROA C  
ATOM   2972  N   THR A 377     -70.182 100.939  23.106  0.00  0.00      PROA N  
ATOM   2973  CA  THR A 377     -70.250  99.521  23.466  0.00  0.00      PROA C  
ATOM   2974  C   THR A 377     -68.885  98.849  23.489  0.00  0.00      PROA C  
ATOM   2975  O   THR A 377     -68.757  97.657  23.776  0.00  0.00      PROA O  
ATOM   2976  CB  THR A 377     -71.151  98.732  22.510  0.00  0.00      PROA C  
ATOM   2977  CG2 THR A 377     -72.587  99.274  22.618  0.00  0.00      PROA C  
ATOM   2978  OG1 THR A 377     -70.752  98.851  21.146  0.00  0.00      PROA O  
ATOM   2979  N   THR A 378     -67.815  99.612  23.200  0.00  0.00      PROA N  
ATOM   2980  CA  THR A 378     -66.437  99.132  23.137  0.00  0.00      PROA C  
ATOM   2981  C   THR A 378     -65.773  98.992  24.496  0.00  0.00      PROA C  
ATOM   2982  O   THR A 378     -66.257  99.509  25.498  0.00  0.00      PROA O  
ATOM   2983  CB  THR A 378     -65.541  99.982  22.234  0.00  0.00      PROA C  
ATOM   2984  CG2 THR A 378     -65.908  99.678  20.772  0.00  0.00      PROA C  
ATOM   2985  OG1 THR A 378     -65.745 101.380  22.442  0.00  0.00      PROA O  
ATOM   2986  N   TYR A 379     -64.637  98.263  24.572  0.00  0.00      PROA N  
ATOM   2987  CA  TYR A 379     -63.773  98.116  25.741  0.00  0.00      PROA C  
ATOM   2988  C   TYR A 379     -63.698  99.304  26.718  0.00  0.00      PROA C  
ATOM   2989  O   TYR A 379     -63.480 100.454  26.324  0.00  0.00      PROA O  
ATOM   2990  CB  TYR A 379     -62.354  97.645  25.311  0.00  0.00      PROA C  
ATOM   2991  CG  TYR A 379     -61.402  97.473  26.472  0.00  0.00      PROA C  
ATOM   2992  CD1 TYR A 379     -61.526  96.353  27.305  0.00  0.00      PROA C  
ATOM   2993  CD2 TYR A 379     -60.370  98.397  26.720  0.00  0.00      PROA C  
ATOM   2994  CE1 TYR A 379     -60.619  96.139  28.352  0.00  0.00      PROA C  
ATOM   2995  CE2 TYR A 379     -59.438  98.164  27.742  0.00  0.00      PROA C  
ATOM   2996  CZ  TYR A 379     -59.560  97.029  28.553  0.00  0.00      PROA C  
ATOM   2997  OH  TYR A 379     -58.616  96.788  29.575  0.00  0.00      PROA O  
ATOM   2998  N   LYS A 380     -63.906  99.026  28.022  0.00  0.00      PROA N  
ATOM   2999  CA  LYS A 380     -63.950 100.010  29.091  0.00  0.00      PROA C  
ATOM   3000  C   LYS A 380     -65.175 100.923  29.099  0.00  0.00      PROA C  
ATOM   3001  O   LYS A 380     -65.305 101.804  29.952  0.00  0.00      PROA O  
ATOM   3002  CB  LYS A 380     -62.621 100.779  29.340  0.00  0.00      PROA C  
ATOM   3003  CG  LYS A 380     -61.573  99.971  30.125  0.00  0.00      PROA C  
ATOM   3004  CD  LYS A 380     -60.290 100.796  30.345  0.00  0.00      PROA C  
ATOM   3005  CE  LYS A 380     -59.170 100.106  31.145  0.00  0.00      PROA C  
ATOM   3006  NZ  LYS A 380     -59.579  99.850  32.549  0.00  0.00      PROA N1+
ATOM   3007  N   ALA A 381     -66.153 100.700  28.195  0.00  0.00      PROA N  
ATOM   3008  CA  ALA A 381     -67.478 101.266  28.314  0.00  0.00      PROA C  
ATOM   3009  C   ALA A 381     -68.190 100.804  29.575  0.00  0.00      PROA C  
ATOM   3010  O   ALA A 381     -68.039  99.660  30.009  0.00  0.00      PROA O  
ATOM   3011  CB  ALA A 381     -68.361 100.920  27.107  0.00  0.00      PROA C  
ATOM   3012  N   VAL A 382     -68.977 101.700  30.185  0.00  0.00      PROA N  
ATOM   3013  CA  VAL A 382     -69.746 101.391  31.371  0.00  0.00      PROA C  
ATOM   3014  C   VAL A 382     -71.214 101.684  31.158  0.00  0.00      PROA C  
ATOM   3015  O   VAL A 382     -71.621 102.731  30.648  0.00  0.00      PROA O  
ATOM   3016  CB  VAL A 382     -69.238 102.027  32.663  0.00  0.00      PROA C  
ATOM   3017  CG1 VAL A 382     -68.008 101.236  33.142  0.00  0.00      PROA C  
ATOM   3018  CG2 VAL A 382     -68.881 103.507  32.453  0.00  0.00      PROA C  
ATOM   3019  N   ILE A 383     -72.051 100.720  31.558  0.00  0.00      PROA N  
ATOM   3020  CA  ILE A 383     -73.493 100.801  31.500  0.00  0.00      PROA C  
ATOM   3021  C   ILE A 383     -74.041 100.616  32.901  0.00  0.00      PROA C  
ATOM   3022  O   ILE A 383     -73.459  99.927  33.741  0.00  0.00      PROA O  
ATOM   3023  CB  ILE A 383     -74.127  99.775  30.560  0.00  0.00      PROA C  
ATOM   3024  CG1 ILE A 383     -73.723  98.327  30.938  0.00  0.00      PROA C  
ATOM   3025  CG2 ILE A 383     -73.752 100.156  29.112  0.00  0.00      PROA C  
ATOM   3026  CD  ILE A 383     -74.336  97.243  30.052  0.00  0.00      PROA C  
ATOM   3027  N   GLN A 384     -75.187 101.250  33.190  0.00  0.00      PROA N  
ATOM   3028  CA  GLN A 384     -75.899 101.079  34.435  0.00  0.00      PROA C  
ATOM   3029  C   GLN A 384     -77.269 100.496  34.138  0.00  0.00      PROA C  
ATOM   3030  O   GLN A 384     -78.139 101.134  33.544  0.00  0.00      PROA O  
ATOM   3031  CB  GLN A 384     -76.063 102.426  35.182  0.00  0.00      PROA C  
ATOM   3032  CG  GLN A 384     -76.790 102.363  36.551  0.00  0.00      PROA C  
ATOM   3033  CD  GLN A 384     -76.051 101.493  37.574  0.00  0.00      PROA C  
ATOM   3034  NE2 GLN A 384     -76.669 100.367  37.992  0.00  0.00      PROA N  
ATOM   3035  OE1 GLN A 384     -74.949 101.826  38.020  0.00  0.00      PROA O  
ATOM   3036  N   TYR A 385     -77.486  99.241  34.551  0.00  0.00      PROA N  
ATOM   3037  CA  TYR A 385     -78.793  98.627  34.642  0.00  0.00      PROA C  
ATOM   3038  C   TYR A 385     -79.624  99.167  35.806  0.00  0.00      PROA C  
ATOM   3039  O   TYR A 385     -79.105  99.465  36.883  0.00  0.00      PROA O  
ATOM   3040  CB  TYR A 385     -78.656  97.090  34.763  0.00  0.00      PROA C  
ATOM   3041  CG  TYR A 385     -78.303  96.476  33.432  0.00  0.00      PROA C  
ATOM   3042  CD1 TYR A 385     -79.306  96.337  32.459  0.00  0.00      PROA C  
ATOM   3043  CD2 TYR A 385     -77.023  95.955  33.163  0.00  0.00      PROA C  
ATOM   3044  CE1 TYR A 385     -79.049  95.676  31.250  0.00  0.00      PROA C  
ATOM   3045  CE2 TYR A 385     -76.761  95.298  31.950  0.00  0.00      PROA C  
ATOM   3046  CZ  TYR A 385     -77.778  95.157  30.995  0.00  0.00      PROA C  
ATOM   3047  OH  TYR A 385     -77.540  94.485  29.779  0.00  0.00      PROA O  
ATOM   3048  N   SER A 386     -80.947  99.305  35.628  0.00  0.00      PROA N  
ATOM   3049  CA  SER A 386     -81.838  99.688  36.715  0.00  0.00      PROA C  
ATOM   3050  C   SER A 386     -83.192  99.057  36.487  0.00  0.00      PROA C  
ATOM   3051  O   SER A 386     -83.651  98.940  35.356  0.00  0.00      PROA O  
ATOM   3052  CB  SER A 386     -82.026 101.232  36.830  0.00  0.00      PROA C  
ATOM   3053  OG  SER A 386     -82.838 101.626  37.948  0.00  0.00      PROA O  
ATOM   3054  N   CYS A 387     -83.889  98.642  37.562  0.00  0.00      PROA N  
ATOM   3055  CA  CYS A 387     -85.270  98.185  37.467  0.00  0.00      PROA C  
ATOM   3056  C   CYS A 387     -86.235  99.357  37.508  0.00  0.00      PROA C  
ATOM   3057  O   CYS A 387     -85.863 100.479  37.860  0.00  0.00      PROA O  
ATOM   3058  CB  CYS A 387     -85.660  97.218  38.609  0.00  0.00      PROA C  
ATOM   3059  SG  CYS A 387     -84.501  95.841  38.734  0.00  0.00      PROA S  
ATOM   3060  N   GLU A 388     -87.520  99.127  37.166  0.00  0.00      PROA N  
ATOM   3061  CA  GLU A 388     -88.582 100.065  37.496  0.00  0.00      PROA C  
ATOM   3062  C   GLU A 388     -88.761 100.197  39.016  0.00  0.00      PROA C  
ATOM   3063  O   GLU A 388     -88.871  99.210  39.743  0.00  0.00      PROA O  
ATOM   3064  CB  GLU A 388     -89.915  99.721  36.782  0.00  0.00      PROA C  
ATOM   3065  CG  GLU A 388     -89.827  99.865  35.238  0.00  0.00      PROA C  
ATOM   3066  CD  GLU A 388     -91.142  99.609  34.502  0.00  0.00      PROA C  
ATOM   3067  OE1 GLU A 388     -92.190  99.323  35.139  0.00  0.00      PROA O  
ATOM   3068  OE2 GLU A 388     -91.136  99.705  33.244  0.00  0.00      PROA O1-
ATOM   3069  N   GLU A 389     -88.718 101.441  39.535  0.00  0.00      PROA N  
ATOM   3070  CA  GLU A 389     -88.505 101.715  40.950  0.00  0.00      PROA C  
ATOM   3071  C   GLU A 389     -89.545 101.173  41.932  0.00  0.00      PROA C  
ATOM   3072  O   GLU A 389     -89.215 100.558  42.948  0.00  0.00      PROA O  
ATOM   3073  CB  GLU A 389     -88.356 103.253  41.128  0.00  0.00      PROA C  
ATOM   3074  CG  GLU A 389     -88.188 103.788  42.576  0.00  0.00      PROA C  
ATOM   3075  CD  GLU A 389     -86.887 103.341  43.238  0.00  0.00      PROA C  
ATOM   3076  OE1 GLU A 389     -85.792 103.603  42.671  0.00  0.00      PROA O  
ATOM   3077  OE2 GLU A 389     -86.937 102.752  44.351  0.00  0.00      PROA O1-
ATOM   3078  N   THR A 390     -90.845 101.385  41.645  0.00  0.00      PROA N  
ATOM   3079  CA  THR A 390     -91.937 101.050  42.561  0.00  0.00      PROA C  
ATOM   3080  C   THR A 390     -92.130  99.577  42.872  0.00  0.00      PROA C  
ATOM   3081  O   THR A 390     -92.326  99.196  44.026  0.00  0.00      PROA O  
ATOM   3082  CB  THR A 390     -93.289 101.640  42.141  0.00  0.00      PROA C  
ATOM   3083  CG2 THR A 390     -93.230 103.164  42.338  0.00  0.00      PROA C  
ATOM   3084  OG1 THR A 390     -93.578 101.411  40.763  0.00  0.00      PROA O  
ATOM   3085  N   PHE A 391     -92.091  98.704  41.844  0.00  0.00      PROA N  
ATOM   3086  CA  PHE A 391     -92.574  97.338  41.985  0.00  0.00      PROA C  
ATOM   3087  C   PHE A 391     -91.460  96.304  41.963  0.00  0.00      PROA C  
ATOM   3088  O   PHE A 391     -91.711  95.107  42.104  0.00  0.00      PROA O  
ATOM   3089  CB  PHE A 391     -93.597  96.994  40.865  0.00  0.00      PROA C  
ATOM   3090  CG  PHE A 391     -94.742  97.975  40.836  0.00  0.00      PROA C  
ATOM   3091  CD1 PHE A 391     -95.440  98.312  42.012  0.00  0.00      PROA C  
ATOM   3092  CD2 PHE A 391     -95.148  98.556  39.622  0.00  0.00      PROA C  
ATOM   3093  CE1 PHE A 391     -96.496  99.231  41.979  0.00  0.00      PROA C  
ATOM   3094  CE2 PHE A 391     -96.210  99.469  39.583  0.00  0.00      PROA C  
ATOM   3095  CZ  PHE A 391     -96.882  99.809  40.763  0.00  0.00      PROA C  
ATOM   3096  N   TYR A 392     -90.192  96.727  41.828  0.00  0.00      PROA N  
ATOM   3097  CA  TYR A 392     -89.088  95.803  41.665  0.00  0.00      PROA C  
ATOM   3098  C   TYR A 392     -87.865  96.318  42.405  0.00  0.00      PROA C  
ATOM   3099  O   TYR A 392     -87.613  97.518  42.503  0.00  0.00      PROA O  
ATOM   3100  CB  TYR A 392     -88.674  95.614  40.177  0.00  0.00      PROA C  
ATOM   3101  CG  TYR A 392     -89.840  95.260  39.291  0.00  0.00      PROA C  
ATOM   3102  CD1 TYR A 392     -90.229  93.926  39.090  0.00  0.00      PROA C  
ATOM   3103  CD2 TYR A 392     -90.520  96.275  38.595  0.00  0.00      PROA C  
ATOM   3104  CE1 TYR A 392     -91.291  93.618  38.227  0.00  0.00      PROA C  
ATOM   3105  CE2 TYR A 392     -91.569  95.972  37.721  0.00  0.00      PROA C  
ATOM   3106  CZ  TYR A 392     -91.949  94.640  37.528  0.00  0.00      PROA C  
ATOM   3107  OH  TYR A 392     -92.945  94.329  36.579  0.00  0.00      PROA O  
ATOM   3108  N   THR A 393     -87.058  95.388  42.940  0.00  0.00      PROA N  
ATOM   3109  CA  THR A 393     -85.768  95.678  43.553  0.00  0.00      PROA C  
ATOM   3110  C   THR A 393     -84.675  95.036  42.733  0.00  0.00      PROA C  
ATOM   3111  O   THR A 393     -84.741  93.860  42.373  0.00  0.00      PROA O  
ATOM   3112  CB  THR A 393     -85.600  95.221  45.009  0.00  0.00      PROA C  
ATOM   3113  CG2 THR A 393     -86.294  96.246  45.922  0.00  0.00      PROA C  
ATOM   3114  OG1 THR A 393     -86.207  93.954  45.255  0.00  0.00      PROA O  
ATOM   3115  N   MET A 394     -83.629  95.813  42.394  0.00  0.00      PROA N  
ATOM   3116  CA  MET A 394     -82.444  95.311  41.725  0.00  0.00      PROA C  
ATOM   3117  C   MET A 394     -81.643  94.367  42.633  0.00  0.00      PROA C  
ATOM   3118  O   MET A 394     -81.501  94.610  43.833  0.00  0.00      PROA O  
ATOM   3119  CB  MET A 394     -81.581  96.513  41.253  0.00  0.00      PROA C  
ATOM   3120  CG  MET A 394     -80.428  96.202  40.272  0.00  0.00      PROA C  
ATOM   3121  SD  MET A 394     -80.880  96.055  38.510  0.00  0.00      PROA S  
ATOM   3122  CE  MET A 394     -81.406  94.318  38.488  0.00  0.00      PROA C  
ATOM   3123  N   SER A 395     -81.112  93.253  42.084  0.00  0.00      PROA N  
ATOM   3124  CA  SER A 395     -80.340  92.280  42.860  0.00  0.00      PROA C  
ATOM   3125  C   SER A 395     -78.870  92.693  42.941  0.00  0.00      PROA C  
ATOM   3126  O   SER A 395     -78.494  93.538  43.755  0.00  0.00      PROA O  
ATOM   3127  CB  SER A 395     -80.488  90.828  42.314  0.00  0.00      PROA C  
ATOM   3128  OG  SER A 395     -81.856  90.411  42.340  0.00  0.00      PROA O  
ATOM   3129  N   SER A 396     -77.984  92.143  42.078  0.00  0.00      PROA N  
ATOM   3130  CA  SER A 396     -76.632  92.663  41.852  0.00  0.00      PROA C  
ATOM   3131  C   SER A 396     -76.655  94.096  41.339  0.00  0.00      PROA C  
ATOM   3132  O   SER A 396     -77.596  94.498  40.661  0.00  0.00      PROA O  
ATOM   3133  CB  SER A 396     -75.801  91.806  40.855  0.00  0.00      PROA C  
ATOM   3134  OG  SER A 396     -75.638  90.474  41.345  0.00  0.00      PROA O  
ATOM   3135  N   ASN A 397     -75.628  94.915  41.665  0.00  0.00      PROA N  
ATOM   3136  CA  ASN A 397     -75.662  96.373  41.557  0.00  0.00      PROA C  
ATOM   3137  C   ASN A 397     -76.042  96.931  40.176  0.00  0.00      PROA C  
ATOM   3138  O   ASN A 397     -76.783  97.909  40.066  0.00  0.00      PROA O  
ATOM   3139  CB  ASN A 397     -74.293  96.934  42.055  0.00  0.00      PROA C  
ATOM   3140  CG  ASN A 397     -74.179  98.459  42.012  0.00  0.00      PROA C  
ATOM   3141  ND2 ASN A 397     -75.023  99.156  42.808  0.00  0.00      PROA N  
ATOM   3142  OD1 ASN A 397     -73.358  99.025  41.286  0.00  0.00      PROA O  
ATOM   3143  N   GLY A 398     -75.547  96.304  39.088  0.00  0.00      PROA N  
ATOM   3144  CA  GLY A 398     -75.990  96.609  37.727  0.00  0.00      PROA C  
ATOM   3145  C   GLY A 398     -75.071  97.540  36.992  0.00  0.00      PROA C  
ATOM   3146  O   GLY A 398     -75.348  97.937  35.864  0.00  0.00      PROA O  
ATOM   3147  N   LYS A 399     -73.923  97.883  37.598  0.00  0.00      PROA N  
ATOM   3148  CA  LYS A 399     -72.868  98.639  36.950  0.00  0.00      PROA C  
ATOM   3149  C   LYS A 399     -71.958  97.661  36.216  0.00  0.00      PROA C  
ATOM   3150  O   LYS A 399     -71.212  96.886  36.821  0.00  0.00      PROA O  
ATOM   3151  CB  LYS A 399     -72.074  99.449  38.003  0.00  0.00      PROA C  
ATOM   3152  CG  LYS A 399     -70.985 100.389  37.453  0.00  0.00      PROA C  
ATOM   3153  CD  LYS A 399     -71.549 101.499  36.541  0.00  0.00      PROA C  
ATOM   3154  CE  LYS A 399     -70.563 102.632  36.199  0.00  0.00      PROA C  
ATOM   3155  NZ  LYS A 399     -70.241 103.457  37.394  0.00  0.00      PROA N1+
ATOM   3156  N   TYR A 400     -72.054  97.626  34.875  0.00  0.00      PROA N  
ATOM   3157  CA  TYR A 400     -71.417  96.616  34.048  0.00  0.00      PROA C  
ATOM   3158  C   TYR A 400     -70.390  97.267  33.136  0.00  0.00      PROA C  
ATOM   3159  O   TYR A 400     -70.604  98.343  32.576  0.00  0.00      PROA O  
ATOM   3160  CB  TYR A 400     -72.425  95.748  33.217  0.00  0.00      PROA C  
ATOM   3161  CG  TYR A 400     -73.005  94.567  33.971  0.00  0.00      PROA C  
ATOM   3162  CD1 TYR A 400     -73.485  94.678  35.287  0.00  0.00      PROA C  
ATOM   3163  CD2 TYR A 400     -73.124  93.316  33.333  0.00  0.00      PROA C  
ATOM   3164  CE1 TYR A 400     -74.006  93.574  35.967  0.00  0.00      PROA C  
ATOM   3165  CE2 TYR A 400     -73.659  92.206  34.002  0.00  0.00      PROA C  
ATOM   3166  CZ  TYR A 400     -74.094  92.339  35.325  0.00  0.00      PROA C  
ATOM   3167  OH  TYR A 400     -74.624  91.244  36.031  0.00  0.00      PROA O  
ATOM   3168  N   VAL A 401     -69.223  96.616  32.998  0.00  0.00      PROA N  
ATOM   3169  CA  VAL A 401     -68.073  97.123  32.275  0.00  0.00      PROA C  
ATOM   3170  C   VAL A 401     -67.871  96.251  31.048  0.00  0.00      PROA C  
ATOM   3171  O   VAL A 401     -67.923  95.023  31.133  0.00  0.00      PROA O  
ATOM   3172  CB  VAL A 401     -66.791  97.062  33.115  0.00  0.00      PROA C  
ATOM   3173  CG1 VAL A 401     -65.655  97.820  32.396  0.00  0.00      PROA C  
ATOM   3174  CG2 VAL A 401     -67.028  97.656  34.520  0.00  0.00      PROA C  
ATOM   3175  N   CYS A 402     -67.637  96.835  29.855  0.00  0.00      PROA N  
ATOM   3176  CA  CYS A 402     -67.191  96.061  28.705  0.00  0.00      PROA C  
ATOM   3177  C   CYS A 402     -65.739  95.611  28.883  0.00  0.00      PROA C  
ATOM   3178  O   CYS A 402     -64.799  96.402  28.776  0.00  0.00      PROA O  
ATOM   3179  CB  CYS A 402     -67.363  96.825  27.363  0.00  0.00      PROA C  
ATOM   3180  SG  CYS A 402     -66.873  95.871  25.886  0.00  0.00      PROA S  
ATOM   3181  N   GLU A 403     -65.537  94.316  29.182  0.00  0.00      PROA N  
ATOM   3182  CA  GLU A 403     -64.232  93.746  29.456  0.00  0.00      PROA C  
ATOM   3183  C   GLU A 403     -63.475  93.281  28.219  0.00  0.00      PROA C  
ATOM   3184  O   GLU A 403     -63.992  93.239  27.102  0.00  0.00      PROA O  
ATOM   3185  CB  GLU A 403     -64.316  92.633  30.535  0.00  0.00      PROA C  
ATOM   3186  CG  GLU A 403     -64.369  93.197  31.979  0.00  0.00      PROA C  
ATOM   3187  CD  GLU A 403     -63.042  93.772  32.480  0.00  0.00      PROA C  
ATOM   3188  OE1 GLU A 403     -62.008  93.721  31.760  0.00  0.00      PROA O  
ATOM   3189  OE2 GLU A 403     -63.023  94.280  33.635  0.00  0.00      PROA O1-
ATOM   3190  N   ALA A 404     -62.188  92.919  28.402  0.00  0.00      PROA N  
ATOM   3191  CA  ALA A 404     -61.271  92.557  27.336  0.00  0.00      PROA C  
ATOM   3192  C   ALA A 404     -61.607  91.221  26.673  0.00  0.00      PROA C  
ATOM   3193  O   ALA A 404     -61.154  90.923  25.568  0.00  0.00      PROA O  
ATOM   3194  CB  ALA A 404     -59.834  92.493  27.895  0.00  0.00      PROA C  
ATOM   3195  N   ASP A 405     -62.453  90.401  27.322  0.00  0.00      PROA N  
ATOM   3196  CA  ASP A 405     -62.925  89.138  26.795  0.00  0.00      PROA C  
ATOM   3197  C   ASP A 405     -64.224  89.316  25.991  0.00  0.00      PROA C  
ATOM   3198  O   ASP A 405     -64.746  88.367  25.404  0.00  0.00      PROA O  
ATOM   3199  CB  ASP A 405     -63.049  88.100  27.953  0.00  0.00      PROA C  
ATOM   3200  CG  ASP A 405     -63.985  88.477  29.097  0.00  0.00      PROA C  
ATOM   3201  OD1 ASP A 405     -64.726  89.488  29.019  0.00  0.00      PROA O  
ATOM   3202  OD2 ASP A 405     -63.999  87.714  30.104  0.00  0.00      PROA O1-
ATOM   3203  N   GLY A 406     -64.728  90.568  25.876  0.00  0.00      PROA N  
ATOM   3204  CA  GLY A 406     -65.807  90.944  24.969  0.00  0.00      PROA C  
ATOM   3205  C   GLY A 406     -67.196  90.739  25.496  0.00  0.00      PROA C  
ATOM   3206  O   GLY A 406     -68.155  90.670  24.728  0.00  0.00      PROA O  
ATOM   3207  N   PHE A 407     -67.346  90.669  26.826  0.00  0.00      PROA N  
ATOM   3208  CA  PHE A 407     -68.637  90.567  27.471  0.00  0.00      PROA C  
ATOM   3209  C   PHE A 407     -68.840  91.682  28.480  0.00  0.00      PROA C  
ATOM   3210  O   PHE A 407     -67.937  92.062  29.233  0.00  0.00      PROA O  
ATOM   3211  CB  PHE A 407     -68.816  89.216  28.203  0.00  0.00      PROA C  
ATOM   3212  CG  PHE A 407     -68.778  88.066  27.232  0.00  0.00      PROA C  
ATOM   3213  CD1 PHE A 407     -69.938  87.702  26.527  0.00  0.00      PROA C  
ATOM   3214  CD2 PHE A 407     -67.608  87.309  27.049  0.00  0.00      PROA C  
ATOM   3215  CE1 PHE A 407     -69.926  86.614  25.644  0.00  0.00      PROA C  
ATOM   3216  CE2 PHE A 407     -67.590  86.223  26.167  0.00  0.00      PROA C  
ATOM   3217  CZ  PHE A 407     -68.749  85.875  25.463  0.00  0.00      PROA C  
ATOM   3218  N   TRP A 408     -70.076  92.225  28.540  0.00  0.00      PROA N  
ATOM   3219  CA  TRP A 408     -70.520  93.090  29.619  0.00  0.00      PROA C  
ATOM   3220  C   TRP A 408     -70.431  92.376  30.967  0.00  0.00      PROA C  
ATOM   3221  O   TRP A 408     -71.078  91.355  31.207  0.00  0.00      PROA O  
ATOM   3222  CB  TRP A 408     -71.967  93.606  29.387  0.00  0.00      PROA C  
ATOM   3223  CG  TRP A 408     -72.134  94.464  28.171  0.00  0.00      PROA C  
ATOM   3224  CD1 TRP A 408     -72.754  94.139  26.989  0.00  0.00      PROA C  
ATOM   3225  CD2 TRP A 408     -71.691  95.828  28.040  0.00  0.00      PROA C  
ATOM   3226  CE2 TRP A 408     -72.086  96.261  26.752  0.00  0.00      PROA C  
ATOM   3227  CE3 TRP A 408     -71.023  96.712  28.889  0.00  0.00      PROA C  
ATOM   3228  NE1 TRP A 408     -72.714  95.222  26.139  0.00  0.00      PROA N  
ATOM   3229  CZ2 TRP A 408     -71.828  97.545  26.301  0.00  0.00      PROA C  
ATOM   3230  CZ3 TRP A 408     -70.779  98.012  28.438  0.00  0.00      PROA C  
ATOM   3231  CH2 TRP A 408     -71.173  98.422  27.166  0.00  0.00      PROA C  
ATOM   3232  N   THR A 409     -69.564  92.878  31.858  0.00  0.00      PROA N  
ATOM   3233  CA  THR A 409     -69.137  92.150  33.041  0.00  0.00      PROA C  
ATOM   3234  C   THR A 409     -69.402  92.966  34.288  0.00  0.00      PROA C  
ATOM   3235  O   THR A 409     -69.011  94.129  34.393  0.00  0.00      PROA O  
ATOM   3236  CB  THR A 409     -67.662  91.769  32.957  0.00  0.00      PROA C  
ATOM   3237  CG2 THR A 409     -67.183  91.034  34.214  0.00  0.00      PROA C  
ATOM   3238  OG1 THR A 409     -67.447  90.876  31.867  0.00  0.00      PROA O  
ATOM   3239  N   SER A 410     -70.114  92.367  35.264  0.00  0.00      PROA N  
ATOM   3240  CA  SER A 410     -70.368  92.898  36.604  0.00  0.00      PROA C  
ATOM   3241  C   SER A 410     -69.116  93.280  37.395  0.00  0.00      PROA C  
ATOM   3242  O   SER A 410     -68.018  92.783  37.149  0.00  0.00      PROA O  
ATOM   3243  CB  SER A 410     -71.194  91.875  37.443  0.00  0.00      PROA C  
ATOM   3244  OG  SER A 410     -71.596  92.361  38.728  0.00  0.00      PROA O  
ATOM   3245  N   SER A 411     -69.256  94.138  38.428  0.00  0.00      PROA N  
ATOM   3246  CA  SER A 411     -68.229  94.374  39.445  0.00  0.00      PROA C  
ATOM   3247  C   SER A 411     -67.829  93.095  40.178  0.00  0.00      PROA C  
ATOM   3248  O   SER A 411     -66.659  92.866  40.489  0.00  0.00      PROA O  
ATOM   3249  CB  SER A 411     -68.678  95.403  40.523  0.00  0.00      PROA C  
ATOM   3250  OG  SER A 411     -68.996  96.672  39.938  0.00  0.00      PROA O  
ATOM   3251  N   LYS A 412     -68.813  92.207  40.441  0.00  0.00      PROA N  
ATOM   3252  CA  LYS A 412     -68.611  90.863  40.960  0.00  0.00      PROA C  
ATOM   3253  C   LYS A 412     -67.786  89.952  40.048  0.00  0.00      PROA C  
ATOM   3254  O   LYS A 412     -67.014  89.107  40.503  0.00  0.00      PROA O  
ATOM   3255  CB  LYS A 412     -69.971  90.188  41.268  0.00  0.00      PROA C  
ATOM   3256  CG  LYS A 412     -70.757  90.873  42.401  0.00  0.00      PROA C  
ATOM   3257  CD  LYS A 412     -72.075  90.133  42.701  0.00  0.00      PROA C  
ATOM   3258  CE  LYS A 412     -72.965  90.774  43.782  0.00  0.00      PROA C  
ATOM   3259  NZ  LYS A 412     -72.310  90.732  45.114  0.00  0.00      PROA N1+
ATOM   3260  N   GLY A 413     -67.957  90.108  38.718  0.00  0.00      PROA N  
ATOM   3261  CA  GLY A 413     -67.261  89.343  37.684  0.00  0.00      PROA C  
ATOM   3262  C   GLY A 413     -68.202  88.517  36.852  0.00  0.00      PROA C  
ATOM   3263  O   GLY A 413     -67.821  87.968  35.818  0.00  0.00      PROA O  
ATOM   3264  N   GLU A 414     -69.474  88.397  37.280  0.00  0.00      PROA N  
ATOM   3265  CA  GLU A 414     -70.510  87.697  36.541  0.00  0.00      PROA C  
ATOM   3266  C   GLU A 414     -70.876  88.294  35.179  0.00  0.00      PROA C  
ATOM   3267  O   GLU A 414     -70.917  89.510  34.966  0.00  0.00      PROA O  
ATOM   3268  CB  GLU A 414     -71.768  87.391  37.398  0.00  0.00      PROA C  
ATOM   3269  CG  GLU A 414     -72.501  88.626  37.981  0.00  0.00      PROA C  
ATOM   3270  CD  GLU A 414     -73.697  88.274  38.869  0.00  0.00      PROA C  
ATOM   3271  OE1 GLU A 414     -74.070  87.077  38.993  0.00  0.00      PROA O  
ATOM   3272  OE2 GLU A 414     -74.278  89.218  39.469  0.00  0.00      PROA O1-
ATOM   3273  N   LYS A 415     -71.129  87.392  34.210  0.00  0.00      PROA N  
ATOM   3274  CA  LYS A 415     -71.434  87.712  32.828  0.00  0.00      PROA C  
ATOM   3275  C   LYS A 415     -72.938  87.780  32.584  0.00  0.00      PROA C  
ATOM   3276  O   LYS A 415     -73.418  88.422  31.649  0.00  0.00      PROA O  
ATOM   3277  CB  LYS A 415     -70.849  86.575  31.951  0.00  0.00      PROA C  
ATOM   3278  CG  LYS A 415     -69.313  86.450  32.018  0.00  0.00      PROA C  
ATOM   3279  CD  LYS A 415     -68.623  87.434  31.063  0.00  0.00      PROA C  
ATOM   3280  CE  LYS A 415     -67.088  87.348  31.034  0.00  0.00      PROA C  
ATOM   3281  NZ  LYS A 415     -66.473  88.153  32.116  0.00  0.00      PROA N1+
ATOM   3282  N   SER A 416     -73.723  87.111  33.455  0.00  0.00      PROA N  
ATOM   3283  CA  SER A 416     -75.182  87.086  33.442  0.00  0.00      PROA C  
ATOM   3284  C   SER A 416     -75.813  88.448  33.653  0.00  0.00      PROA C  
ATOM   3285  O   SER A 416     -75.272  89.302  34.355  0.00  0.00      PROA O  
ATOM   3286  CB  SER A 416     -75.779  86.123  34.508  0.00  0.00      PROA C  
ATOM   3287  OG  SER A 416     -75.338  84.779  34.282  0.00  0.00      PROA O  
ATOM   3288  N   LEU A 417     -76.989  88.698  33.046  0.00  0.00      PROA N  
ATOM   3289  CA  LEU A 417     -77.744  89.920  33.273  0.00  0.00      PROA C  
ATOM   3290  C   LEU A 417     -78.195  90.089  34.735  0.00  0.00      PROA C  
ATOM   3291  O   LEU A 417     -78.490  89.082  35.394  0.00  0.00      PROA O  
ATOM   3292  CB  LEU A 417     -78.983  90.029  32.344  0.00  0.00      PROA C  
ATOM   3293  CG  LEU A 417     -78.681  89.903  30.835  0.00  0.00      PROA C  
ATOM   3294  CD1 LEU A 417     -79.971  90.084  30.020  0.00  0.00      PROA C  
ATOM   3295  CD2 LEU A 417     -77.612  90.903  30.369  0.00  0.00      PROA C  
ATOM   3296  N   PRO A 418     -78.254  91.296  35.297  0.00  0.00      PROA N  
ATOM   3297  CA  PRO A 418     -78.938  91.578  36.560  0.00  0.00      PROA C  
ATOM   3298  C   PRO A 418     -80.367  91.045  36.660  0.00  0.00      PROA C  
ATOM   3299  O   PRO A 418     -81.055  90.920  35.645  0.00  0.00      PROA O  
ATOM   3300  CB  PRO A 418     -78.864  93.110  36.678  0.00  0.00      PROA C  
ATOM   3301  CG  PRO A 418     -77.626  93.482  35.872  0.00  0.00      PROA C  
ATOM   3302  CD  PRO A 418     -77.712  92.519  34.697  0.00  0.00      PROA C  
ATOM   3303  N   VAL A 419     -80.840  90.718  37.879  0.00  0.00      PROA N  
ATOM   3304  CA  VAL A 419     -82.179  90.184  38.084  0.00  0.00      PROA C  
ATOM   3305  C   VAL A 419     -83.036  91.211  38.799  0.00  0.00      PROA C  
ATOM   3306  O   VAL A 419     -82.778  91.581  39.948  0.00  0.00      PROA O  
ATOM   3307  CB  VAL A 419     -82.170  88.865  38.858  0.00  0.00      PROA C  
ATOM   3308  CG1 VAL A 419     -83.607  88.364  39.131  0.00  0.00      PROA C  
ATOM   3309  CG2 VAL A 419     -81.398  87.812  38.038  0.00  0.00      PROA C  
ATOM   3310  N   CYS A 420     -84.100  91.707  38.132  0.00  0.00      PROA N  
ATOM   3311  CA  CYS A 420     -85.118  92.520  38.777  0.00  0.00      PROA C  
ATOM   3312  C   CYS A 420     -86.078  91.631  39.541  0.00  0.00      PROA C  
ATOM   3313  O   CYS A 420     -86.839  90.848  38.971  0.00  0.00      PROA O  
ATOM   3314  CB  CYS A 420     -85.916  93.385  37.770  0.00  0.00      PROA C  
ATOM   3315  SG  CYS A 420     -84.893  94.717  37.095  0.00  0.00      PROA S  
ATOM   3316  N   LYS A 421     -86.044  91.737  40.877  0.00  0.00      PROA N  
ATOM   3317  CA  LYS A 421     -86.779  90.878  41.773  0.00  0.00      PROA C  
ATOM   3318  C   LYS A 421     -87.122  89.615  40.979  0.00  0.00      PROA C  
ATOM   3319  O   LYS A 421     -87.059  89.658  39.748  0.00  0.00      PROA O  
ATOM   3320  CB  LYS A 421     -88.042  91.656  42.231  0.00  0.00      PROA C  
ATOM   3321  CG  LYS A 421     -88.817  91.083  43.431  0.00  0.00      PROA C  
ATOM   3322  CD  LYS A 421     -89.599  89.796  43.114  0.00  0.00      PROA C  
ATOM   3323  CE  LYS A 421     -90.645  89.433  44.178  0.00  0.00      PROA C  
ATOM   3324  NZ  LYS A 421     -91.408  88.227  43.763  0.00  0.00      PROA N1+
ATOM   3325  N   PRO A 422     -87.427  88.463  41.573  0.00  0.00      PROA N  
ATOM   3326  CA  PRO A 422     -87.774  87.255  40.831  0.00  0.00      PROA C  
ATOM   3327  C   PRO A 422     -89.005  87.391  39.949  0.00  0.00      PROA C  
ATOM   3328  O   PRO A 422     -89.785  88.336  40.104  0.00  0.00      PROA O  
ATOM   3329  CB  PRO A 422     -87.924  86.185  41.915  0.00  0.00      PROA C  
ATOM   3330  CG  PRO A 422     -88.318  86.963  43.173  0.00  0.00      PROA C  
ATOM   3331  CD  PRO A 422     -87.536  88.266  43.024  0.00  0.00      PROA C  
ATOM   3332  N   VAL A 423     -89.214  86.454  39.004  0.00  0.00      PROA N  
ATOM   3333  CA  VAL A 423     -90.422  86.415  38.196  0.00  0.00      PROA C  
ATOM   3334  C   VAL A 423     -91.610  87.009  38.946  0.00  0.00      PROA C  
ATOM   3335  O   VAL A 423     -92.713  86.458  38.977  0.00  0.00      PROA O  
ATOM   3336  CB  VAL A 423     -90.763  85.047  37.604  0.00  0.00      PROA C  
ATOM   3337  CG1 VAL A 423     -89.534  84.504  36.853  0.00  0.00      PROA C  
ATOM   3338  CG2 VAL A 423     -91.251  84.064  38.682  0.00  0.00      PROA C  
ATOM   3339  N   CYS A 424     -91.388  88.153  39.611  0.00  0.00      PROA N  
ATOM   3340  CA  CYS A 424     -92.353  88.697  40.541  0.00  0.00      PROA C  
ATOM   3341  C   CYS A 424     -93.041  89.928  39.986  0.00  0.00      PROA C  
ATOM   3342  O   CYS A 424     -92.510  90.650  39.140  0.00  0.00      PROA O  
ATOM   3343  CB  CYS A 424     -91.691  88.973  41.920  0.00  0.00      PROA C  
ATOM   3344  SG  CYS A 424     -90.336  90.206  41.923  0.00  0.00      PROA S  
ATOM   3345  N   GLY A 425     -94.280  90.188  40.449  0.00  0.00      PROA N  
ATOM   3346  CA  GLY A 425     -94.984  91.443  40.201  0.00  0.00      PROA C  
ATOM   3347  C   GLY A 425     -95.593  91.597  38.830  0.00  0.00      PROA C  
ATOM   3348  O   GLY A 425     -96.047  92.685  38.475  0.00  0.00      PROA O  
ATOM   3349  N   LEU A 426     -95.628  90.522  38.019  0.00  0.00      PROA N  
ATOM   3350  CA  LEU A 426     -96.362  90.478  36.765  0.00  0.00      PROA C  
ATOM   3351  C   LEU A 426     -97.877  90.561  36.939  0.00  0.00      PROA C  
ATOM   3352  O   LEU A 426     -98.483  89.906  37.785  0.00  0.00      PROA O  
ATOM   3353  CB  LEU A 426     -96.020  89.224  35.921  0.00  0.00      PROA C  
ATOM   3354  CG  LEU A 426     -94.722  89.288  35.092  0.00  0.00      PROA C  
ATOM   3355  CD1 LEU A 426     -94.471  87.923  34.431  0.00  0.00      PROA C  
ATOM   3356  CD2 LEU A 426     -94.783  90.366  34.002  0.00  0.00      PROA C  
ATOM   3357  N   SER A 427     -98.532  91.377  36.099  0.00  0.00      PROA N  
ATOM   3358  CA  SER A 427     -99.962  91.613  36.175  0.00  0.00      PROA C  
ATOM   3359  C   SER A 427    -100.466  91.928  34.786  0.00  0.00      PROA C  
ATOM   3360  O   SER A 427     -99.761  92.551  33.989  0.00  0.00      PROA O  
ATOM   3361  CB  SER A 427    -100.277  92.826  37.094  0.00  0.00      PROA C  
ATOM   3362  OG  SER A 427    -101.657  93.193  37.116  0.00  0.00      PROA O  
ATOM   3363  N   THR A 428    -101.711  91.532  34.455  0.00  0.00      PROA N  
ATOM   3364  CA  THR A 428    -102.353  91.970  33.213  0.00  0.00      PROA C  
ATOM   3365  C   THR A 428    -103.298  93.138  33.475  0.00  0.00      PROA C  
ATOM   3366  O   THR A 428    -103.991  93.611  32.571  0.00  0.00      PROA O  
ATOM   3367  CB  THR A 428    -103.075  90.843  32.462  0.00  0.00      PROA C  
ATOM   3368  CG2 THR A 428    -104.337  90.353  33.186  0.00  0.00      PROA C  
ATOM   3369  OG1 THR A 428    -103.457  91.234  31.145  0.00  0.00      PROA O  
ATOM   3370  N   HIS A 429    -103.330  93.667  34.714  0.00  0.00      PROA N  
ATOM   3371  CA  HIS A 429    -104.198  94.765  35.096  0.00  0.00      PROA C  
ATOM   3372  C   HIS A 429    -103.669  96.126  34.658  0.00  0.00      PROA C  
ATOM   3373  O   HIS A 429    -102.485  96.311  34.363  0.00  0.00      PROA O  
ATOM   3374  CB  HIS A 429    -104.425  94.817  36.628  0.00  0.00      PROA C  
ATOM   3375  CG  HIS A 429    -105.605  95.659  37.036  0.00  0.00      PROA C  
ATOM   3376  CD2 HIS A 429    -105.679  96.758  37.834  0.00  0.00      PROA C  
ATOM   3377  ND1 HIS A 429    -106.904  95.371  36.677  0.00  0.00      PROA N  
ATOM   3378  CE1 HIS A 429    -107.697  96.308  37.240  0.00  0.00      PROA C  
ATOM   3379  NE2 HIS A 429    -106.999  97.162  37.964  0.00  0.00      PROA N  
ATOM   3380  N   THR A 430    -104.560  97.141  34.631  0.00  0.00      PROA N  
ATOM   3381  CA  THR A 430    -104.169  98.553  34.646  0.00  0.00      PROA C  
ATOM   3382  C   THR A 430    -103.746  98.951  36.076  0.00  0.00      PROA C  
ATOM   3383  O   THR A 430    -103.236  98.125  36.832  0.00  0.00      PROA O  
ATOM   3384  CB  THR A 430    -105.238  99.453  33.998  0.00  0.00      PROA C  
ATOM   3385  CG2 THR A 430    -106.600  99.327  34.705  0.00  0.00      PROA C  
ATOM   3386  OG1 THR A 430    -104.877 100.833  33.957  0.00  0.00      PROA O  
ATOM   3387  N   SER A 431    -103.925 100.204  36.529  0.00  0.00      PROA N  
ATOM   3388  CA  SER A 431    -103.770 100.568  37.942  0.00  0.00      PROA C  
ATOM   3389  C   SER A 431    -105.141 100.478  38.581  0.00  0.00      PROA C  
ATOM   3390  O   SER A 431    -106.140 100.796  37.930  0.00  0.00      PROA O  
ATOM   3391  CB  SER A 431    -103.212 102.004  38.161  0.00  0.00      PROA C  
ATOM   3392  OG  SER A 431    -102.809 102.242  39.516  0.00  0.00      PROA O  
ATOM   3393  N   GLY A 432    -105.279 100.040  39.856  0.00  0.00      PROA N  
ATOM   3394  CA  GLY A 432    -106.653  99.920  40.318  0.00  0.00      PROA C  
ATOM   3395  C   GLY A 432    -107.052  99.582  41.720  0.00  0.00      PROA C  
ATOM   3396  O   GLY A 432    -108.225  99.781  41.979  0.00  0.00      PROA O  
ATOM   3397  N   GLY A 433    -106.216  99.095  42.664  0.00  0.00      PROA N  
ATOM   3398  CA  GLY A 433    -106.637  98.690  44.027  0.00  0.00      PROA C  
ATOM   3399  C   GLY A 433    -107.790  97.718  44.131  0.00  0.00      PROA C  
ATOM   3400  O   GLY A 433    -108.160  97.145  43.123  0.00  0.00      PROA O  
ATOM   3401  N   ARG A 434    -108.403  97.452  45.322  0.00  0.00      PROA N  
ATOM   3402  CA  ARG A 434    -109.471  96.440  45.417  0.00  0.00      PROA C  
ATOM   3403  C   ARG A 434    -110.766  96.778  46.202  0.00  0.00      PROA C  
ATOM   3404  O   ARG A 434    -111.698  97.324  45.624  0.00  0.00      PROA O  
ATOM   3405  CB  ARG A 434    -108.957  94.981  45.686  0.00  0.00      PROA C  
ATOM   3406  CG  ARG A 434    -108.027  94.364  44.588  0.00  0.00      PROA C  
ATOM   3407  CD  ARG A 434    -108.629  94.189  43.198  0.00  0.00      PROA C  
ATOM   3408  NE  ARG A 434    -107.578  94.354  42.147  0.00  0.00      PROA N  
ATOM   3409  CZ  ARG A 434    -107.865  94.976  41.009  0.00  0.00      PROA C  
ATOM   3410  NH1 ARG A 434    -109.025  94.855  40.415  0.00  0.00      PROA N1+
ATOM   3411  NH2 ARG A 434    -107.000  95.822  40.504  0.00  0.00      PROA N  
ATOM   3412  N   ILE A 435    -110.916  96.378  47.481  0.00  0.00      PROA N  
ATOM   3413  CA  ILE A 435    -112.200  96.213  48.193  0.00  0.00      PROA C  
ATOM   3414  C   ILE A 435    -113.428  97.144  48.056  0.00  0.00      PROA C  
ATOM   3415  O   ILE A 435    -114.390  96.788  47.377  0.00  0.00      PROA O  
ATOM   3416  CB  ILE A 435    -111.948  95.847  49.640  0.00  0.00      PROA C  
ATOM   3417  CG1 ILE A 435    -113.219  95.394  50.394  0.00  0.00      PROA C  
ATOM   3418  CG2 ILE A 435    -111.174  96.968  50.364  0.00  0.00      PROA C  
ATOM   3419  CD  ILE A 435    -112.954  95.193  51.879  0.00  0.00      PROA C  
ATOM   3420  N   ILE A 436    -113.490  98.330  48.715  0.00  0.00      PROA N  
ATOM   3421  CA  ILE A 436    -114.771  99.024  48.909  0.00  0.00      PROA C  
ATOM   3422  C   ILE A 436    -114.805 100.331  48.140  0.00  0.00      PROA C  
ATOM   3423  O   ILE A 436    -113.866 101.126  48.161  0.00  0.00      PROA O  
ATOM   3424  CB  ILE A 436    -115.180  99.191  50.377  0.00  0.00      PROA C  
ATOM   3425  CG1 ILE A 436    -116.673  99.583  50.503  0.00  0.00      PROA C  
ATOM   3426  CG2 ILE A 436    -114.267 100.188  51.114  0.00  0.00      PROA C  
ATOM   3427  CD  ILE A 436    -117.236  99.436  51.922  0.00  0.00      PROA C  
ATOM   3428  N   GLY A 437    -115.897 100.542  47.365  0.00  0.00      PROA N  
ATOM   3429  CA  GLY A 437    -115.969 101.539  46.293  0.00  0.00      PROA C  
ATOM   3430  C   GLY A 437    -115.457 100.975  44.986  0.00  0.00      PROA C  
ATOM   3431  O   GLY A 437    -115.158 101.712  44.047  0.00  0.00      PROA O  
ATOM   3432  N   GLY A 438    -115.319  99.630  44.925  0.00  0.00      PROA N  
ATOM   3433  CA  GLY A 438    -114.689  98.886  43.840  0.00  0.00      PROA C  
ATOM   3434  C   GLY A 438    -115.531  98.562  42.627  0.00  0.00      PROA C  
ATOM   3435  O   GLY A 438    -116.540  99.198  42.322  0.00  0.00      PROA O  
ATOM   3436  N   GLN A 439    -115.089  97.526  41.894  0.00  0.00      PROA N  
ATOM   3437  CA  GLN A 439    -115.612  97.023  40.636  0.00  0.00      PROA C  
ATOM   3438  C   GLN A 439    -115.002  95.609  40.567  0.00  0.00      PROA C  
ATOM   3439  O   GLN A 439    -114.208  95.349  41.466  0.00  0.00      PROA O  
ATOM   3440  CB  GLN A 439    -115.176  97.991  39.489  0.00  0.00      PROA C  
ATOM   3441  CG  GLN A 439    -115.693  97.678  38.066  0.00  0.00      PROA C  
ATOM   3442  CD  GLN A 439    -115.468  98.839  37.093  0.00  0.00      PROA C  
ATOM   3443  NE2 GLN A 439    -114.190  99.229  36.888  0.00  0.00      PROA N  
ATOM   3444  OE1 GLN A 439    -116.411  99.391  36.513  0.00  0.00      PROA O  
ATOM   3445  N   PRO A 440    -115.254  94.624  39.710  0.00  0.00      PROA N  
ATOM   3446  CA  PRO A 440    -114.552  93.334  39.833  0.00  0.00      PROA C  
ATOM   3447  C   PRO A 440    -113.231  93.258  39.054  0.00  0.00      PROA C  
ATOM   3448  O   PRO A 440    -113.108  93.800  37.955  0.00  0.00      PROA O  
ATOM   3449  CB  PRO A 440    -115.572  92.312  39.294  0.00  0.00      PROA C  
ATOM   3450  CG  PRO A 440    -116.448  93.117  38.334  0.00  0.00      PROA C  
ATOM   3451  CD  PRO A 440    -116.547  94.473  39.034  0.00  0.00      PROA C  
ATOM   3452  N   ALA A 441    -112.220  92.569  39.623  0.00  0.00      PROA N  
ATOM   3453  CA  ALA A 441    -110.981  92.150  38.991  0.00  0.00      PROA C  
ATOM   3454  C   ALA A 441    -111.142  91.131  37.853  0.00  0.00      PROA C  
ATOM   3455  O   ALA A 441    -112.100  90.353  37.807  0.00  0.00      PROA O  
ATOM   3456  CB  ALA A 441    -110.020  91.557  40.038  0.00  0.00      PROA C  
ATOM   3457  N   LYS A 442    -110.189  91.118  36.901  0.00  0.00      PROA N  
ATOM   3458  CA  LYS A 442    -110.083  90.155  35.820  0.00  0.00      PROA C  
ATOM   3459  C   LYS A 442    -109.001  89.108  36.170  0.00  0.00      PROA C  
ATOM   3460  O   LYS A 442    -108.173  89.371  37.050  0.00  0.00      PROA O  
ATOM   3461  CB  LYS A 442    -109.767  90.882  34.480  0.00  0.00      PROA C  
ATOM   3462  CG  LYS A 442    -110.768  91.995  34.102  0.00  0.00      PROA C  
ATOM   3463  CD  LYS A 442    -112.234  91.536  33.942  0.00  0.00      PROA C  
ATOM   3464  CE  LYS A 442    -112.459  90.511  32.817  0.00  0.00      PROA C  
ATOM   3465  NZ  LYS A 442    -113.904  90.206  32.662  0.00  0.00      PROA N1+
ATOM   3466  N   PRO A 443    -108.982  87.894  35.585  0.00  0.00      PROA N  
ATOM   3467  CA  PRO A 443    -108.251  86.729  36.100  0.00  0.00      PROA C  
ATOM   3468  C   PRO A 443    -106.821  86.891  36.588  0.00  0.00      PROA C  
ATOM   3469  O   PRO A 443    -106.502  86.450  37.693  0.00  0.00      PROA O  
ATOM   3470  CB  PRO A 443    -108.378  85.685  34.986  0.00  0.00      PROA C  
ATOM   3471  CG  PRO A 443    -109.753  85.983  34.390  0.00  0.00      PROA C  
ATOM   3472  CD  PRO A 443    -109.822  87.513  34.442  0.00  0.00      PROA C  
ATOM   3473  N   GLY A 444    -105.940  87.509  35.775  0.00  0.00      PROA N  
ATOM   3474  CA  GLY A 444    -104.509  87.603  36.053  0.00  0.00      PROA C  
ATOM   3475  C   GLY A 444    -104.114  88.924  36.651  0.00  0.00      PROA C  
ATOM   3476  O   GLY A 444    -102.936  89.279  36.655  0.00  0.00      PROA O  
ATOM   3477  N   ASP A 445    -105.090  89.728  37.109  0.00  0.00      PROA N  
ATOM   3478  CA  ASP A 445    -104.829  91.048  37.645  0.00  0.00      PROA C  
ATOM   3479  C   ASP A 445    -103.930  91.059  38.890  0.00  0.00      PROA C  
ATOM   3480  O   ASP A 445    -102.915  91.754  38.912  0.00  0.00      PROA O  
ATOM   3481  CB  ASP A 445    -106.165  91.788  37.940  0.00  0.00      PROA C  
ATOM   3482  CG  ASP A 445    -106.918  92.202  36.678  0.00  0.00      PROA C  
ATOM   3483  OD1 ASP A 445    -106.415  92.032  35.536  0.00  0.00      PROA O  
ATOM   3484  OD2 ASP A 445    -108.019  92.803  36.840  0.00  0.00      PROA O1-
ATOM   3485  N   PHE A 446    -104.231  90.245  39.926  0.00  0.00      PROA N  
ATOM   3486  CA  PHE A 446    -103.461  90.251  41.171  0.00  0.00      PROA C  
ATOM   3487  C   PHE A 446    -103.148  88.823  41.622  0.00  0.00      PROA C  
ATOM   3488  O   PHE A 446    -103.686  88.340  42.621  0.00  0.00      PROA O  
ATOM   3489  CB  PHE A 446    -104.105  91.140  42.287  0.00  0.00      PROA C  
ATOM   3490  CG  PHE A 446    -103.882  92.584  41.890  0.00  0.00      PROA C  
ATOM   3491  CD1 PHE A 446    -102.704  93.248  42.267  0.00  0.00      PROA C  
ATOM   3492  CD2 PHE A 446    -104.736  93.213  40.972  0.00  0.00      PROA C  
ATOM   3493  CE1 PHE A 446    -102.314  94.437  41.635  0.00  0.00      PROA C  
ATOM   3494  CE2 PHE A 446    -104.323  94.373  40.301  0.00  0.00      PROA C  
ATOM   3495  CZ  PHE A 446    -103.118  94.990  40.635  0.00  0.00      PROA C  
ATOM   3496  N   PRO A 447    -102.305  88.090  40.885  0.00  0.00      PROA N  
ATOM   3497  CA  PRO A 447    -102.168  86.637  41.001  0.00  0.00      PROA C  
ATOM   3498  C   PRO A 447    -101.367  86.186  42.219  0.00  0.00      PROA C  
ATOM   3499  O   PRO A 447    -101.136  84.988  42.384  0.00  0.00      PROA O  
ATOM   3500  CB  PRO A 447    -101.434  86.285  39.697  0.00  0.00      PROA C  
ATOM   3501  CG  PRO A 447    -100.522  87.481  39.453  0.00  0.00      PROA C  
ATOM   3502  CD  PRO A 447    -101.425  88.640  39.845  0.00  0.00      PROA C  
ATOM   3503  N   TRP A 448    -100.964  87.104  43.109  0.00  0.00      PROA N  
ATOM   3504  CA  TRP A 448    -100.364  86.780  44.388  0.00  0.00      PROA C  
ATOM   3505  C   TRP A 448    -101.397  86.753  45.492  0.00  0.00      PROA C  
ATOM   3506  O   TRP A 448    -101.116  86.297  46.596  0.00  0.00      PROA O  
ATOM   3507  CB  TRP A 448     -99.293  87.826  44.798  0.00  0.00      PROA C  
ATOM   3508  CG  TRP A 448     -99.631  89.223  44.390  0.00  0.00      PROA C  
ATOM   3509  CD1 TRP A 448    -100.350  90.166  45.076  0.00  0.00      PROA C  
ATOM   3510  CD2 TRP A 448     -99.237  89.818  43.145  0.00  0.00      PROA C  
ATOM   3511  CE2 TRP A 448     -99.748  91.133  43.142  0.00  0.00      PROA C  
ATOM   3512  CE3 TRP A 448     -98.487  89.364  42.063  0.00  0.00      PROA C  
ATOM   3513  NE1 TRP A 448    -100.419  91.314  44.321  0.00  0.00      PROA N  
ATOM   3514  CZ2 TRP A 448     -99.516  91.997  42.081  0.00  0.00      PROA C  
ATOM   3515  CZ3 TRP A 448     -98.264  90.227  40.996  0.00  0.00      PROA C  
ATOM   3516  CH2 TRP A 448     -98.778  91.518  40.996  0.00  0.00      PROA C  
ATOM   3517  N   GLN A 449    -102.620  87.237  45.224  0.00  0.00      PROA N  
ATOM   3518  CA  GLN A 449    -103.677  87.322  46.202  0.00  0.00      PROA C  
ATOM   3519  C   GLN A 449    -104.217  85.948  46.603  0.00  0.00      PROA C  
ATOM   3520  O   GLN A 449    -104.763  85.208  45.779  0.00  0.00      PROA O  
ATOM   3521  CB  GLN A 449    -104.793  88.245  45.647  0.00  0.00      PROA C  
ATOM   3522  CG  GLN A 449    -106.038  88.445  46.535  0.00  0.00      PROA C  
ATOM   3523  CD  GLN A 449    -105.699  88.903  47.955  0.00  0.00      PROA C  
ATOM   3524  NE2 GLN A 449    -106.647  88.643  48.881  0.00  0.00      PROA N  
ATOM   3525  OE1 GLN A 449    -104.660  89.493  48.258  0.00  0.00      PROA O  
ATOM   3526  N   VAL A 450    -104.061  85.568  47.888  0.00  0.00      PROA N  
ATOM   3527  CA  VAL A 450    -104.474  84.262  48.381  0.00  0.00      PROA C  
ATOM   3528  C   VAL A 450    -105.551  84.440  49.434  0.00  0.00      PROA C  
ATOM   3529  O   VAL A 450    -105.562  85.394  50.215  0.00  0.00      PROA O  
ATOM   3530  CB  VAL A 450    -103.349  83.355  48.910  0.00  0.00      PROA C  
ATOM   3531  CG1 VAL A 450    -102.134  83.437  47.968  0.00  0.00      PROA C  
ATOM   3532  CG2 VAL A 450    -102.914  83.666  50.353  0.00  0.00      PROA C  
ATOM   3533  N   LEU A 451    -106.515  83.507  49.446  0.00  0.00      PROA N  
ATOM   3534  CA  LEU A 451    -107.579  83.436  50.418  0.00  0.00      PROA C  
ATOM   3535  C   LEU A 451    -107.150  82.535  51.565  0.00  0.00      PROA C  
ATOM   3536  O   LEU A 451    -106.710  81.402  51.360  0.00  0.00      PROA O  
ATOM   3537  CB  LEU A 451    -108.878  82.914  49.746  0.00  0.00      PROA C  
ATOM   3538  CG  LEU A 451    -110.045  82.495  50.668  0.00  0.00      PROA C  
ATOM   3539  CD1 LEU A 451    -110.580  83.674  51.493  0.00  0.00      PROA C  
ATOM   3540  CD2 LEU A 451    -111.182  81.887  49.832  0.00  0.00      PROA C  
ATOM   3541  N   LEU A 452    -107.268  83.029  52.808  0.00  0.00      PROA N  
ATOM   3542  CA  LEU A 452    -107.015  82.268  54.008  0.00  0.00      PROA C  
ATOM   3543  C   LEU A 452    -108.363  81.965  54.640  0.00  0.00      PROA C  
ATOM   3544  O   LEU A 452    -109.095  82.866  55.060  0.00  0.00      PROA O  
ATOM   3545  CB  LEU A 452    -106.144  83.036  55.037  0.00  0.00      PROA C  
ATOM   3546  CG  LEU A 452    -104.831  83.632  54.485  0.00  0.00      PROA C  
ATOM   3547  CD1 LEU A 452    -104.119  84.428  55.582  0.00  0.00      PROA C  
ATOM   3548  CD2 LEU A 452    -103.885  82.568  53.921  0.00  0.00      PROA C  
ATOM   3549  N   LEU A 453    -108.737  80.678  54.699  0.00  0.00      PROA N  
ATOM   3550  CA  LEU A 453    -110.042  80.262  55.163  0.00  0.00      PROA C  
ATOM   3551  C   LEU A 453    -109.936  79.493  56.472  0.00  0.00      PROA C  
ATOM   3552  O   LEU A 453    -109.151  78.555  56.631  0.00  0.00      PROA O  
ATOM   3553  CB  LEU A 453    -110.755  79.410  54.082  0.00  0.00      PROA C  
ATOM   3554  CG  LEU A 453    -112.196  78.969  54.418  0.00  0.00      PROA C  
ATOM   3555  CD1 LEU A 453    -113.141  80.168  54.600  0.00  0.00      PROA C  
ATOM   3556  CD2 LEU A 453    -112.733  78.037  53.322  0.00  0.00      PROA C  
ATOM   3557  N   GLY A 454    -110.736  79.899  57.472  0.00  0.00      PROA N  
ATOM   3558  CA  GLY A 454    -110.846  79.206  58.747  0.00  0.00      PROA C  
ATOM   3559  C   GLY A 454    -112.098  79.665  59.435  0.00  0.00      PROA C  
ATOM   3560  O   GLY A 454    -113.155  79.801  58.819  0.00  0.00      PROA O  
ATOM   3561  N   GLU A 455    -112.012  79.953  60.750  0.00  0.00      PROA N  
ATOM   3562  CA  GLU A 455    -113.055  80.658  61.485  0.00  0.00      PROA C  
ATOM   3563  C   GLU A 455    -113.314  82.055  60.912  0.00  0.00      PROA C  
ATOM   3564  O   GLU A 455    -114.450  82.497  60.732  0.00  0.00      PROA O  
ATOM   3565  CB  GLU A 455    -112.665  80.744  62.986  0.00  0.00      PROA C  
ATOM   3566  CG  GLU A 455    -113.680  81.465  63.913  0.00  0.00      PROA C  
ATOM   3567  CD  GLU A 455    -115.034  80.763  63.973  0.00  0.00      PROA C  
ATOM   3568  OE1 GLU A 455    -115.087  79.568  64.368  0.00  0.00      PROA O  
ATOM   3569  OE2 GLU A 455    -116.071  81.403  63.650  0.00  0.00      PROA O1-
ATOM   3570  N   THR A 456    -112.221  82.760  60.559  0.00  0.00      PROA N  
ATOM   3571  CA  THR A 456    -112.243  84.059  59.897  0.00  0.00      PROA C  
ATOM   3572  C   THR A 456    -112.066  83.920  58.391  0.00  0.00      PROA C  
ATOM   3573  O   THR A 456    -111.505  82.946  57.886  0.00  0.00      PROA O  
ATOM   3574  CB  THR A 456    -111.157  85.012  60.416  0.00  0.00      PROA C  
ATOM   3575  CG2 THR A 456    -111.426  85.314  61.898  0.00  0.00      PROA C  
ATOM   3576  OG1 THR A 456    -109.852  84.435  60.343  0.00  0.00      PROA O  
ATOM   3577  N   THR A 457    -112.515  84.937  57.628  0.00  0.00      PROA N  
ATOM   3578  CA  THR A 457    -112.110  85.124  56.232  0.00  0.00      PROA C  
ATOM   3579  C   THR A 457    -110.982  86.133  56.222  0.00  0.00      PROA C  
ATOM   3580  O   THR A 457    -111.112  87.227  56.769  0.00  0.00      PROA O  
ATOM   3581  CB  THR A 457    -113.237  85.617  55.324  0.00  0.00      PROA C  
ATOM   3582  CG2 THR A 457    -112.745  85.910  53.895  0.00  0.00      PROA C  
ATOM   3583  OG1 THR A 457    -114.240  84.613  55.211  0.00  0.00      PROA O  
ATOM   3584  N   ALA A 458    -109.827  85.785  55.632  0.00  0.00      PROA N  
ATOM   3585  CA  ALA A 458    -108.662  86.640  55.633  0.00  0.00      PROA C  
ATOM   3586  C   ALA A 458    -107.868  86.423  54.354  0.00  0.00      PROA C  
ATOM   3587  O   ALA A 458    -108.211  85.596  53.509  0.00  0.00      PROA O  
ATOM   3588  CB  ALA A 458    -107.791  86.385  56.884  0.00  0.00      PROA C  
ATOM   3589  N   ALA A 459    -106.802  87.209  54.158  0.00  0.00      PROA N  
ATOM   3590  CA  ALA A 459    -106.047  87.233  52.935  0.00  0.00      PROA C  
ATOM   3591  C   ALA A 459    -104.548  87.193  53.197  0.00  0.00      PROA C  
ATOM   3592  O   ALA A 459    -104.065  87.472  54.294  0.00  0.00      PROA O  
ATOM   3593  CB  ALA A 459    -106.388  88.525  52.168  0.00  0.00      PROA C  
ATOM   3594  N   GLY A 460    -103.773  86.826  52.161  0.00  0.00      PROA N  
ATOM   3595  CA  GLY A 460    -102.325  86.920  52.167  0.00  0.00      PROA C  
ATOM   3596  C   GLY A 460    -101.819  87.223  50.782  0.00  0.00      PROA C  
ATOM   3597  O   GLY A 460    -102.584  87.254  49.816  0.00  0.00      PROA O  
ATOM   3598  N   ALA A 461    -100.497  87.417  50.649  0.00  0.00      PROA N  
ATOM   3599  CA  ALA A 461     -99.847  87.619  49.374  0.00  0.00      PROA C  
ATOM   3600  C   ALA A 461     -98.696  86.643  49.165  0.00  0.00      PROA C  
ATOM   3601  O   ALA A 461     -97.771  86.542  49.971  0.00  0.00      PROA O  
ATOM   3602  CB  ALA A 461     -99.338  89.063  49.243  0.00  0.00      PROA C  
ATOM   3603  N   LEU A 462     -98.737  85.881  48.059  0.00  0.00      PROA N  
ATOM   3604  CA  LEU A 462     -97.688  84.976  47.630  0.00  0.00      PROA C  
ATOM   3605  C   LEU A 462     -96.343  85.667  47.356  0.00  0.00      PROA C  
ATOM   3606  O   LEU A 462     -96.267  86.707  46.696  0.00  0.00      PROA O  
ATOM   3607  CB  LEU A 462     -98.180  84.209  46.374  0.00  0.00      PROA C  
ATOM   3608  CG  LEU A 462     -97.256  83.108  45.812  0.00  0.00      PROA C  
ATOM   3609  CD1 LEU A 462     -97.066  81.946  46.796  0.00  0.00      PROA C  
ATOM   3610  CD2 LEU A 462     -97.820  82.569  44.489  0.00  0.00      PROA C  
ATOM   3611  N   ILE A 463     -95.243  85.086  47.863  0.00  0.00      PROA N  
ATOM   3612  CA  ILE A 463     -93.882  85.550  47.675  0.00  0.00      PROA C  
ATOM   3613  C   ILE A 463     -93.004  84.319  47.447  0.00  0.00      PROA C  
ATOM   3614  O   ILE A 463     -93.092  83.312  48.152  0.00  0.00      PROA O  
ATOM   3615  CB  ILE A 463     -93.387  86.485  48.792  0.00  0.00      PROA C  
ATOM   3616  CG1 ILE A 463     -91.872  86.806  48.726  0.00  0.00      PROA C  
ATOM   3617  CG2 ILE A 463     -93.760  85.935  50.187  0.00  0.00      PROA C  
ATOM   3618  CD  ILE A 463     -91.445  87.572  47.470  0.00  0.00      PROA C  
ATOM   3619  N   HIS A 464     -92.163  84.324  46.383  0.00  0.00      PROA N  
ATOM   3620  CA  HIS A 464     -91.635  83.108  45.760  0.00  0.00      PROA C  
ATOM   3621  C   HIS A 464     -92.738  82.082  45.430  0.00  0.00      PROA C  
ATOM   3622  O   HIS A 464     -93.880  82.441  45.150  0.00  0.00      PROA O  
ATOM   3623  CB  HIS A 464     -90.459  82.476  46.562  0.00  0.00      PROA C  
ATOM   3624  CG  HIS A 464     -89.307  83.420  46.791  0.00  0.00      PROA C  
ATOM   3625  CD2 HIS A 464     -88.130  83.538  46.114  0.00  0.00      PROA C  
ATOM   3626  ND1 HIS A 464     -89.174  84.220  47.907  0.00  0.00      PROA N  
ATOM   3627  CE1 HIS A 464     -87.952  84.804  47.843  0.00  0.00      PROA C  
ATOM   3628  NE2 HIS A 464     -87.279  84.419  46.771  0.00  0.00      PROA N  
ATOM   3629  N   ASP A 465     -92.436  80.774  45.431  0.00  0.00      PROA N  
ATOM   3630  CA  ASP A 465     -93.431  79.728  45.314  0.00  0.00      PROA C  
ATOM   3631  C   ASP A 465     -93.612  78.952  46.631  0.00  0.00      PROA C  
ATOM   3632  O   ASP A 465     -94.443  78.045  46.720  0.00  0.00      PROA O  
ATOM   3633  CB  ASP A 465     -93.061  78.808  44.117  0.00  0.00      PROA C  
ATOM   3634  CG  ASP A 465     -91.639  78.267  44.120  0.00  0.00      PROA C  
ATOM   3635  OD1 ASP A 465     -90.859  78.494  45.084  0.00  0.00      PROA O  
ATOM   3636  OD2 ASP A 465     -91.279  77.566  43.137  0.00  0.00      PROA O1-
ATOM   3637  N   ASP A 466     -92.863  79.320  47.696  0.00  0.00      PROA N  
ATOM   3638  CA  ASP A 466     -92.853  78.638  48.984  0.00  0.00      PROA C  
ATOM   3639  C   ASP A 466     -93.455  79.453  50.137  0.00  0.00      PROA C  
ATOM   3640  O   ASP A 466     -93.646  78.919  51.231  0.00  0.00      PROA O  
ATOM   3641  CB  ASP A 466     -91.369  78.310  49.352  0.00  0.00      PROA C  
ATOM   3642  CG  ASP A 466     -91.000  76.875  49.014  0.00  0.00      PROA C  
ATOM   3643  OD1 ASP A 466     -91.713  75.941  49.465  0.00  0.00      PROA O  
ATOM   3644  OD2 ASP A 466     -89.930  76.659  48.379  0.00  0.00      PROA O1-
ATOM   3645  N   TRP A 467     -93.780  80.748  49.957  0.00  0.00      PROA N  
ATOM   3646  CA  TRP A 467     -94.051  81.615  51.092  0.00  0.00      PROA C  
ATOM   3647  C   TRP A 467     -95.244  82.531  50.861  0.00  0.00      PROA C  
ATOM   3648  O   TRP A 467     -95.510  83.004  49.757  0.00  0.00      PROA O  
ATOM   3649  CB  TRP A 467     -92.805  82.470  51.476  0.00  0.00      PROA C  
ATOM   3650  CG  TRP A 467     -91.643  81.710  52.038  0.00  0.00      PROA C  
ATOM   3651  CD1 TRP A 467     -90.603  81.159  51.331  0.00  0.00      PROA C  
ATOM   3652  CD2 TRP A 467     -91.354  81.487  53.429  0.00  0.00      PROA C  
ATOM   3653  CE2 TRP A 467     -90.135  80.769  53.486  0.00  0.00      PROA C  
ATOM   3654  CE3 TRP A 467     -91.990  81.853  54.616  0.00  0.00      PROA C  
ATOM   3655  NE1 TRP A 467     -89.708  80.577  52.203  0.00  0.00      PROA N  
ATOM   3656  CZ2 TRP A 467     -89.556  80.402  54.692  0.00  0.00      PROA C  
ATOM   3657  CZ3 TRP A 467     -91.392  81.508  55.830  0.00  0.00      PROA C  
ATOM   3658  CH2 TRP A 467     -90.197  80.794  55.869  0.00  0.00      PROA C  
ATOM   3659  N   VAL A 468     -96.015  82.804  51.926  0.00  0.00      PROA N  
ATOM   3660  CA  VAL A 468     -97.114  83.753  51.898  0.00  0.00      PROA C  
ATOM   3661  C   VAL A 468     -96.900  84.810  52.978  0.00  0.00      PROA C  
ATOM   3662  O   VAL A 468     -96.650  84.515  54.149  0.00  0.00      PROA O  
ATOM   3663  CB  VAL A 468     -98.490  83.081  51.978  0.00  0.00      PROA C  
ATOM   3664  CG1 VAL A 468     -99.615  84.090  52.270  0.00  0.00      PROA C  
ATOM   3665  CG2 VAL A 468     -98.782  82.368  50.642  0.00  0.00      PROA C  
ATOM   3666  N   LEU A 469     -96.968  86.095  52.588  0.00  0.00      PROA N  
ATOM   3667  CA  LEU A 469     -96.895  87.245  53.464  0.00  0.00      PROA C  
ATOM   3668  C   LEU A 469     -98.291  87.576  53.979  0.00  0.00      PROA C  
ATOM   3669  O   LEU A 469     -99.276  87.512  53.240  0.00  0.00      PROA O  
ATOM   3670  CB  LEU A 469     -96.299  88.455  52.698  0.00  0.00      PROA C  
ATOM   3671  CG  LEU A 469     -96.134  89.755  53.511  0.00  0.00      PROA C  
ATOM   3672  CD1 LEU A 469     -95.164  89.569  54.685  0.00  0.00      PROA C  
ATOM   3673  CD2 LEU A 469     -95.653  90.903  52.609  0.00  0.00      PROA C  
ATOM   3674  N   THR A 470     -98.448  87.877  55.279  0.00  0.00      PROA N  
ATOM   3675  CA  THR A 470     -99.763  88.004  55.906  0.00  0.00      PROA C  
ATOM   3676  C   THR A 470     -99.631  88.880  57.141  0.00  0.00      PROA C  
ATOM   3677  O   THR A 470     -98.538  89.081  57.664  0.00  0.00      PROA O  
ATOM   3678  CB  THR A 470    -100.352  86.629  56.253  0.00  0.00      PROA C  
ATOM   3679  CG2 THR A 470    -101.702  86.649  56.981  0.00  0.00      PROA C  
ATOM   3680  OG1 THR A 470    -100.593  85.922  55.049  0.00  0.00      PROA O  
ATOM   3681  N   ALA A 471    -100.730  89.486  57.634  0.00  0.00      PROA N  
ATOM   3682  CA  ALA A 471    -100.777  90.142  58.927  0.00  0.00      PROA C  
ATOM   3683  C   ALA A 471    -100.590  89.168  60.099  0.00  0.00      PROA C  
ATOM   3684  O   ALA A 471    -101.065  88.033  60.070  0.00  0.00      PROA O  
ATOM   3685  CB  ALA A 471    -102.114  90.892  59.082  0.00  0.00      PROA C  
ATOM   3686  N   ALA A 472     -99.900  89.576  61.179  0.00  0.00      PROA N  
ATOM   3687  CA  ALA A 472     -99.749  88.763  62.370  0.00  0.00      PROA C  
ATOM   3688  C   ALA A 472    -101.068  88.420  63.060  0.00  0.00      PROA C  
ATOM   3689  O   ALA A 472    -101.315  87.270  63.421  0.00  0.00      PROA O  
ATOM   3690  CB  ALA A 472     -98.826  89.468  63.383  0.00  0.00      PROA C  
ATOM   3691  N   HIS A 473    -101.973  89.407  63.212  0.00  0.00      PROA N  
ATOM   3692  CA  HIS A 473    -103.251  89.256  63.888  0.00  0.00      PROA C  
ATOM   3693  C   HIS A 473    -104.164  88.213  63.246  0.00  0.00      PROA C  
ATOM   3694  O   HIS A 473    -104.885  87.486  63.933  0.00  0.00      PROA O  
ATOM   3695  CB  HIS A 473    -103.998  90.612  64.029  0.00  0.00      PROA C  
ATOM   3696  CG  HIS A 473    -104.792  91.070  62.830  0.00  0.00      PROA C  
ATOM   3697  CD2 HIS A 473    -106.117  90.895  62.558  0.00  0.00      PROA C  
ATOM   3698  ND1 HIS A 473    -104.337  91.965  61.888  0.00  0.00      PROA N  
ATOM   3699  CE1 HIS A 473    -105.381  92.273  61.086  0.00  0.00      PROA C  
ATOM   3700  NE2 HIS A 473    -106.488  91.645  61.452  0.00  0.00      PROA N  
ATOM   3701  N   ALA A 474    -104.139  88.107  61.901  0.00  0.00      PROA N  
ATOM   3702  CA  ALA A 474    -104.893  87.141  61.128  0.00  0.00      PROA C  
ATOM   3703  C   ALA A 474    -104.581  85.679  61.460  0.00  0.00      PROA C  
ATOM   3704  O   ALA A 474    -105.481  84.839  61.532  0.00  0.00      PROA O  
ATOM   3705  CB  ALA A 474    -104.648  87.404  59.626  0.00  0.00      PROA C  
ATOM   3706  N   VAL A 475    -103.295  85.340  61.673  0.00  0.00      PROA N  
ATOM   3707  CA  VAL A 475    -102.857  83.965  61.857  0.00  0.00      PROA C  
ATOM   3708  C   VAL A 475    -102.422  83.626  63.284  0.00  0.00      PROA C  
ATOM   3709  O   VAL A 475    -102.217  82.457  63.611  0.00  0.00      PROA O  
ATOM   3710  CB  VAL A 475    -101.745  83.617  60.869  0.00  0.00      PROA C  
ATOM   3711  CG1 VAL A 475    -102.323  83.671  59.443  0.00  0.00      PROA C  
ATOM   3712  CG2 VAL A 475    -100.551  84.582  61.003  0.00  0.00      PROA C  
ATOM   3713  N   TYR A 476    -102.314  84.617  64.198  0.00  0.00      PROA N  
ATOM   3714  CA  TYR A 476    -101.852  84.413  65.569  0.00  0.00      PROA C  
ATOM   3715  C   TYR A 476    -102.700  83.443  66.403  0.00  0.00      PROA C  
ATOM   3716  O   TYR A 476    -102.182  82.548  67.074  0.00  0.00      PROA O  
ATOM   3717  CB  TYR A 476    -101.686  85.791  66.287  0.00  0.00      PROA C  
ATOM   3718  CG  TYR A 476    -101.170  85.658  67.700  0.00  0.00      PROA C  
ATOM   3719  CD1 TYR A 476     -99.789  85.534  67.927  0.00  0.00      PROA C  
ATOM   3720  CD2 TYR A 476    -102.045  85.644  68.801  0.00  0.00      PROA C  
ATOM   3721  CE1 TYR A 476     -99.292  85.364  69.226  0.00  0.00      PROA C  
ATOM   3722  CE2 TYR A 476    -101.552  85.460  70.100  0.00  0.00      PROA C  
ATOM   3723  CZ  TYR A 476    -100.174  85.316  70.311  0.00  0.00      PROA C  
ATOM   3724  OH  TYR A 476     -99.668  85.116  71.612  0.00  0.00      PROA O  
ATOM   3725  N   GLY A 477    -104.046  83.562  66.337  0.00  0.00      PROA N  
ATOM   3726  CA  GLY A 477    -104.973  82.762  67.146  0.00  0.00      PROA C  
ATOM   3727  C   GLY A 477    -105.058  81.314  66.734  0.00  0.00      PROA C  
ATOM   3728  O   GLY A 477    -105.530  80.453  67.473  0.00  0.00      PROA O  
ATOM   3729  N   LYS A 478    -104.588  81.017  65.513  0.00  0.00      PROA N  
ATOM   3730  CA  LYS A 478    -104.712  79.727  64.873  0.00  0.00      PROA C  
ATOM   3731  C   LYS A 478    -103.442  78.901  65.068  0.00  0.00      PROA C  
ATOM   3732  O   LYS A 478    -103.332  77.763  64.613  0.00  0.00      PROA O  
ATOM   3733  CB  LYS A 478    -105.015  79.971  63.373  0.00  0.00      PROA C  
ATOM   3734  CG  LYS A 478    -106.273  80.840  63.152  0.00  0.00      PROA C  
ATOM   3735  CD  LYS A 478    -106.552  81.116  61.664  0.00  0.00      PROA C  
ATOM   3736  CE  LYS A 478    -107.827  81.924  61.363  0.00  0.00      PROA C  
ATOM   3737  NZ  LYS A 478    -107.779  83.283  61.962  0.00  0.00      PROA N1+
ATOM   3738  N   THR A 479    -102.454  79.448  65.810  0.00  0.00      PROA N  
ATOM   3739  CA  THR A 479    -101.217  78.766  66.199  0.00  0.00      PROA C  
ATOM   3740  C   THR A 479    -101.428  77.518  67.053  0.00  0.00      PROA C  
ATOM   3741  O   THR A 479    -100.762  76.499  66.865  0.00  0.00      PROA O  
ATOM   3742  CB  THR A 479    -100.184  79.668  66.889  0.00  0.00      PROA C  
ATOM   3743  CG2 THR A 479     -99.643  80.690  65.877  0.00  0.00      PROA C  
ATOM   3744  OG1 THR A 479    -100.729  80.406  67.979  0.00  0.00      PROA O  
ATOM   3745  N   GLU A 480    -102.377  77.560  68.011  0.00  0.00      PROA N  
ATOM   3746  CA  GLU A 480    -102.681  76.437  68.885  0.00  0.00      PROA C  
ATOM   3747  C   GLU A 480    -103.547  75.360  68.228  0.00  0.00      PROA C  
ATOM   3748  O   GLU A 480    -103.577  74.211  68.675  0.00  0.00      PROA O  
ATOM   3749  CB  GLU A 480    -103.364  76.939  70.188  0.00  0.00      PROA C  
ATOM   3750  CG  GLU A 480    -104.788  77.536  70.018  0.00  0.00      PROA C  
ATOM   3751  CD  GLU A 480    -105.412  78.034  71.323  0.00  0.00      PROA C  
ATOM   3752  OE1 GLU A 480    -104.768  77.968  72.405  0.00  0.00      PROA O  
ATOM   3753  OE2 GLU A 480    -106.582  78.501  71.278  0.00  0.00      PROA O1-
ATOM   3754  N   ALA A 481    -104.271  75.694  67.137  0.00  0.00      PROA N  
ATOM   3755  CA  ALA A 481    -105.122  74.770  66.411  0.00  0.00      PROA C  
ATOM   3756  C   ALA A 481    -104.383  73.591  65.768  0.00  0.00      PROA C  
ATOM   3757  O   ALA A 481    -103.288  73.725  65.217  0.00  0.00      PROA O  
ATOM   3758  CB  ALA A 481    -105.947  75.522  65.346  0.00  0.00      PROA C  
ATOM   3759  N   MET A 482    -104.981  72.380  65.832  0.00  0.00      PROA N  
ATOM   3760  CA  MET A 482    -104.464  71.186  65.178  0.00  0.00      PROA C  
ATOM   3761  C   MET A 482    -104.407  71.285  63.654  0.00  0.00      PROA C  
ATOM   3762  O   MET A 482    -103.446  70.859  63.011  0.00  0.00      PROA O  
ATOM   3763  CB  MET A 482    -105.225  69.904  65.623  0.00  0.00      PROA C  
ATOM   3764  CG  MET A 482    -106.752  69.900  65.388  0.00  0.00      PROA C  
ATOM   3765  SD  MET A 482    -107.602  68.419  66.022  0.00  0.00      PROA S  
ATOM   3766  CE  MET A 482    -107.001  67.253  64.767  0.00  0.00      PROA C  
ATOM   3767  N   SER A 483    -105.450  71.875  63.039  0.00  0.00      PROA N  
ATOM   3768  CA  SER A 483    -105.535  72.112  61.607  0.00  0.00      PROA C  
ATOM   3769  C   SER A 483    -104.595  73.195  61.093  0.00  0.00      PROA C  
ATOM   3770  O   SER A 483    -104.581  74.331  61.572  0.00  0.00      PROA O  
ATOM   3771  CB  SER A 483    -106.983  72.447  61.140  0.00  0.00      PROA C  
ATOM   3772  OG  SER A 483    -107.562  73.523  61.891  0.00  0.00      PROA O  
ATOM   3773  N   SER A 484    -103.797  72.874  60.056  0.00  0.00      PROA N  
ATOM   3774  CA  SER A 484    -103.096  73.845  59.223  0.00  0.00      PROA C  
ATOM   3775  C   SER A 484    -104.051  74.779  58.482  0.00  0.00      PROA C  
ATOM   3776  O   SER A 484    -105.169  74.391  58.137  0.00  0.00      PROA O  
ATOM   3777  CB  SER A 484    -102.131  73.160  58.211  0.00  0.00      PROA C  
ATOM   3778  OG  SER A 484    -102.777  72.115  57.471  0.00  0.00      PROA O  
ATOM   3779  N   LEU A 485    -103.659  76.050  58.234  0.00  0.00      PROA N  
ATOM   3780  CA  LEU A 485    -104.510  77.013  57.536  0.00  0.00      PROA C  
ATOM   3781  C   LEU A 485    -104.906  76.567  56.126  0.00  0.00      PROA C  
ATOM   3782  O   LEU A 485    -104.102  76.028  55.367  0.00  0.00      PROA O  
ATOM   3783  CB  LEU A 485    -103.884  78.430  57.414  0.00  0.00      PROA C  
ATOM   3784  CG  LEU A 485    -103.286  79.015  58.711  0.00  0.00      PROA C  
ATOM   3785  CD1 LEU A 485    -102.533  80.317  58.402  0.00  0.00      PROA C  
ATOM   3786  CD2 LEU A 485    -104.368  79.259  59.764  0.00  0.00      PROA C  
ATOM   3787  N   ASP A 486    -106.167  76.797  55.727  0.00  0.00      PROA N  
ATOM   3788  CA  ASP A 486    -106.628  76.443  54.404  0.00  0.00      PROA C  
ATOM   3789  C   ASP A 486    -106.347  77.626  53.474  0.00  0.00      PROA C  
ATOM   3790  O   ASP A 486    -107.007  78.669  53.530  0.00  0.00      PROA O  
ATOM   3791  CB  ASP A 486    -108.115  76.004  54.501  0.00  0.00      PROA C  
ATOM   3792  CG  ASP A 486    -108.721  75.439  53.228  0.00  0.00      PROA C  
ATOM   3793  OD1 ASP A 486    -108.273  75.745  52.096  0.00  0.00      PROA O  
ATOM   3794  OD2 ASP A 486    -109.765  74.741  53.356  0.00  0.00      PROA O1-
ATOM   3795  N   ILE A 487    -105.293  77.496  52.643  0.00  0.00      PROA N  
ATOM   3796  CA  ILE A 487    -104.809  78.563  51.793  0.00  0.00      PROA C  
ATOM   3797  C   ILE A 487    -105.196  78.261  50.363  0.00  0.00      PROA C  
ATOM   3798  O   ILE A 487    -104.856  77.220  49.794  0.00  0.00      PROA O  
ATOM   3799  CB  ILE A 487    -103.309  78.813  51.927  0.00  0.00      PROA C  
ATOM   3800  CG1 ILE A 487    -102.983  79.085  53.417  0.00  0.00      PROA C  
ATOM   3801  CG2 ILE A 487    -102.900  79.984  51.001  0.00  0.00      PROA C  
ATOM   3802  CD  ILE A 487    -101.559  79.577  53.692  0.00  0.00      PROA C  
ATOM   3803  N   ARG A 488    -105.968  79.175  49.757  0.00  0.00      PROA N  
ATOM   3804  CA  ARG A 488    -106.591  78.968  48.474  0.00  0.00      PROA C  
ATOM   3805  C   ARG A 488    -106.128  80.031  47.497  0.00  0.00      PROA C  
ATOM   3806  O   ARG A 488    -106.210  81.234  47.756  0.00  0.00      PROA O  
ATOM   3807  CB  ARG A 488    -108.133  78.985  48.618  0.00  0.00      PROA C  
ATOM   3808  CG  ARG A 488    -108.633  77.990  49.687  0.00  0.00      PROA C  
ATOM   3809  CD  ARG A 488    -110.141  77.745  49.642  0.00  0.00      PROA C  
ATOM   3810  NE  ARG A 488    -110.416  76.642  50.607  0.00  0.00      PROA N  
ATOM   3811  CZ  ARG A 488    -111.518  75.914  50.620  0.00  0.00      PROA C  
ATOM   3812  NH1 ARG A 488    -112.564  76.164  49.862  0.00  0.00      PROA N1+
ATOM   3813  NH2 ARG A 488    -111.567  74.902  51.451  0.00  0.00      PROA N  
ATOM   3814  N   MET A 489    -105.598  79.596  46.341  0.00  0.00      PROA N  
ATOM   3815  CA  MET A 489    -104.986  80.486  45.378  0.00  0.00      PROA C  
ATOM   3816  C   MET A 489    -105.593  80.272  43.996  0.00  0.00      PROA C  
ATOM   3817  O   MET A 489    -106.119  79.206  43.674  0.00  0.00      PROA O  
ATOM   3818  CB  MET A 489    -103.460  80.222  45.278  0.00  0.00      PROA C  
ATOM   3819  CG  MET A 489    -102.719  80.088  46.619  0.00  0.00      PROA C  
ATOM   3820  SD  MET A 489    -100.912  80.118  46.416  0.00  0.00      PROA S  
ATOM   3821  CE  MET A 489    -100.547  79.893  48.175  0.00  0.00      PROA C  
ATOM   3822  N   GLY A 490    -105.511  81.300  43.125  0.00  0.00      PROA N  
ATOM   3823  CA  GLY A 490    -105.768  81.164  41.689  0.00  0.00      PROA C  
ATOM   3824  C   GLY A 490    -107.177  81.450  41.255  0.00  0.00      PROA C  
ATOM   3825  O   GLY A 490    -107.541  81.222  40.102  0.00  0.00      PROA O  
ATOM   3826  N   ILE A 491    -108.000  81.970  42.173  0.00  0.00      PROA N  
ATOM   3827  CA  ILE A 491    -109.432  82.135  41.995  0.00  0.00      PROA C  
ATOM   3828  C   ILE A 491    -109.865  83.587  42.122  0.00  0.00      PROA C  
ATOM   3829  O   ILE A 491    -109.551  84.278  43.091  0.00  0.00      PROA O  
ATOM   3830  CB  ILE A 491    -110.222  81.273  42.985  0.00  0.00      PROA C  
ATOM   3831  CG1 ILE A 491    -109.562  81.233  44.392  0.00  0.00      PROA C  
ATOM   3832  CG2 ILE A 491    -110.325  79.862  42.371  0.00  0.00      PROA C  
ATOM   3833  CD  ILE A 491    -110.526  80.847  45.520  0.00  0.00      PROA C  
ATOM   3834  N   LEU A 492    -110.625  84.105  41.128  0.00  0.00      PROA N  
ATOM   3835  CA  LEU A 492    -111.389  85.335  41.290  0.00  0.00      PROA C  
ATOM   3836  C   LEU A 492    -112.499  85.232  42.319  0.00  0.00      PROA C  
ATOM   3837  O   LEU A 492    -112.707  86.137  43.123  0.00  0.00      PROA O  
ATOM   3838  CB  LEU A 492    -112.048  85.798  39.967  0.00  0.00      PROA C  
ATOM   3839  CG  LEU A 492    -111.079  86.351  38.909  0.00  0.00      PROA C  
ATOM   3840  CD1 LEU A 492    -111.881  86.733  37.657  0.00  0.00      PROA C  
ATOM   3841  CD2 LEU A 492    -110.300  87.569  39.432  0.00  0.00      PROA C  
ATOM   3842  N   LYS A 493    -113.250  84.117  42.298  0.00  0.00      PROA N  
ATOM   3843  CA  LYS A 493    -114.402  83.929  43.153  0.00  0.00      PROA C  
ATOM   3844  C   LYS A 493    -114.061  83.303  44.490  0.00  0.00      PROA C  
ATOM   3845  O   LYS A 493    -113.445  82.243  44.564  0.00  0.00      PROA O  
ATOM   3846  CB  LYS A 493    -115.527  83.139  42.442  0.00  0.00      PROA C  
ATOM   3847  CG  LYS A 493    -116.249  83.982  41.379  0.00  0.00      PROA C  
ATOM   3848  CD  LYS A 493    -117.260  83.156  40.563  0.00  0.00      PROA C  
ATOM   3849  CE  LYS A 493    -118.175  83.973  39.632  0.00  0.00      PROA C  
ATOM   3850  NZ  LYS A 493    -117.386  84.783  38.670  0.00  0.00      PROA N1+
ATOM   3851  N   ARG A 494    -114.482  83.953  45.591  0.00  0.00      PROA N  
ATOM   3852  CA  ARG A 494    -114.244  83.519  46.957  0.00  0.00      PROA C  
ATOM   3853  C   ARG A 494    -114.818  82.140  47.288  0.00  0.00      PROA C  
ATOM   3854  O   ARG A 494    -114.183  81.300  47.927  0.00  0.00      PROA O  
ATOM   3855  CB  ARG A 494    -114.794  84.606  47.915  0.00  0.00      PROA C  
ATOM   3856  CG  ARG A 494    -114.817  84.252  49.419  0.00  0.00      PROA C  
ATOM   3857  CD  ARG A 494    -115.176  85.436  50.334  0.00  0.00      PROA C  
ATOM   3858  NE  ARG A 494    -116.499  85.983  49.891  0.00  0.00      PROA N  
ATOM   3859  CZ  ARG A 494    -117.682  85.476  50.205  0.00  0.00      PROA C  
ATOM   3860  NH1 ARG A 494    -117.835  84.469  51.032  0.00  0.00      PROA N1+
ATOM   3861  NH2 ARG A 494    -118.762  86.011  49.673  0.00  0.00      PROA N  
ATOM   3862  N   LEU A 495    -116.056  81.879  46.817  0.00  0.00      PROA N  
ATOM   3863  CA  LEU A 495    -116.758  80.612  46.934  0.00  0.00      PROA C  
ATOM   3864  C   LEU A 495    -116.078  79.426  46.242  0.00  0.00      PROA C  
ATOM   3865  O   LEU A 495    -116.079  78.309  46.763  0.00  0.00      PROA O  
ATOM   3866  CB  LEU A 495    -118.210  80.805  46.416  0.00  0.00      PROA C  
ATOM   3867  CG  LEU A 495    -119.147  79.575  46.492  0.00  0.00      PROA C  
ATOM   3868  CD1 LEU A 495    -120.575  80.011  46.857  0.00  0.00      PROA C  
ATOM   3869  CD2 LEU A 495    -119.185  78.773  45.180  0.00  0.00      PROA C  
ATOM   3870  N   SER A 496    -115.516  79.664  45.033  0.00  0.00      PROA N  
ATOM   3871  CA  SER A 496    -114.944  78.699  44.086  0.00  0.00      PROA C  
ATOM   3872  C   SER A 496    -114.291  77.424  44.624  0.00  0.00      PROA C  
ATOM   3873  O   SER A 496    -113.471  77.442  45.543  0.00  0.00      PROA O  
ATOM   3874  CB  SER A 496    -113.963  79.376  43.083  0.00  0.00      PROA C  
ATOM   3875  OG  SER A 496    -113.475  78.479  42.076  0.00  0.00      PROA O  
ATOM   3876  N   LEU A 497    -114.621  76.272  43.999  0.00  0.00      PROA N  
ATOM   3877  CA  LEU A 497    -114.046  74.977  44.320  0.00  0.00      PROA C  
ATOM   3878  C   LEU A 497    -112.912  74.596  43.369  0.00  0.00      PROA C  
ATOM   3879  O   LEU A 497    -112.274  73.553  43.518  0.00  0.00      PROA O  
ATOM   3880  CB  LEU A 497    -115.148  73.877  44.361  0.00  0.00      PROA C  
ATOM   3881  CG  LEU A 497    -116.068  73.708  43.122  0.00  0.00      PROA C  
ATOM   3882  CD1 LEU A 497    -115.405  72.947  41.962  0.00  0.00      PROA C  
ATOM   3883  CD2 LEU A 497    -117.354  72.969  43.530  0.00  0.00      PROA C  
ATOM   3884  N   ILE A 498    -112.602  75.460  42.376  0.00  0.00      PROA N  
ATOM   3885  CA  ILE A 498    -111.598  75.206  41.345  0.00  0.00      PROA C  
ATOM   3886  C   ILE A 498    -110.176  75.520  41.839  0.00  0.00      PROA C  
ATOM   3887  O   ILE A 498    -109.181  75.029  41.301  0.00  0.00      PROA O  
ATOM   3888  CB  ILE A 498    -111.960  75.952  40.044  0.00  0.00      PROA C  
ATOM   3889  CG1 ILE A 498    -113.284  75.416  39.431  0.00  0.00      PROA C  
ATOM   3890  CG2 ILE A 498    -110.842  75.841  38.979  0.00  0.00      PROA C  
ATOM   3891  CD  ILE A 498    -114.565  76.125  39.894  0.00  0.00      PROA C  
ATOM   3892  N   TYR A 499    -110.067  76.331  42.913  0.00  0.00      PROA N  
ATOM   3893  CA  TYR A 499    -108.857  76.791  43.591  0.00  0.00      PROA C  
ATOM   3894  C   TYR A 499    -107.649  75.835  43.693  0.00  0.00      PROA C  
ATOM   3895  O   TYR A 499    -107.760  74.612  43.807  0.00  0.00      PROA O  
ATOM   3896  CB  TYR A 499    -109.210  77.365  44.998  0.00  0.00      PROA C  
ATOM   3897  CG  TYR A 499    -109.447  76.286  46.028  0.00  0.00      PROA C  
ATOM   3898  CD1 TYR A 499    -110.674  75.612  46.130  0.00  0.00      PROA C  
ATOM   3899  CD2 TYR A 499    -108.409  75.933  46.902  0.00  0.00      PROA C  
ATOM   3900  CE1 TYR A 499    -110.849  74.577  47.062  0.00  0.00      PROA C  
ATOM   3901  CE2 TYR A 499    -108.580  74.907  47.835  0.00  0.00      PROA C  
ATOM   3902  CZ  TYR A 499    -109.794  74.221  47.913  0.00  0.00      PROA C  
ATOM   3903  OH  TYR A 499    -109.947  73.179  48.850  0.00  0.00      PROA O  
ATOM   3904  N   THR A 500    -106.433  76.417  43.713  0.00  0.00      PROA N  
ATOM   3905  CA  THR A 500    -105.204  75.691  44.029  0.00  0.00      PROA C  
ATOM   3906  C   THR A 500    -105.012  75.656  45.534  0.00  0.00      PROA C  
ATOM   3907  O   THR A 500    -104.933  76.695  46.190  0.00  0.00      PROA O  
ATOM   3908  CB  THR A 500    -103.963  76.286  43.364  0.00  0.00      PROA C  
ATOM   3909  CG2 THR A 500    -102.670  75.576  43.803  0.00  0.00      PROA C  
ATOM   3910  OG1 THR A 500    -104.047  76.133  41.951  0.00  0.00      PROA O  
ATOM   3911  N   GLN A 501    -104.966  74.445  46.129  0.00  0.00      PROA N  
ATOM   3912  CA  GLN A 501    -104.833  74.254  47.563  0.00  0.00      PROA C  
ATOM   3913  C   GLN A 501    -103.383  74.344  48.022  0.00  0.00      PROA C  
ATOM   3914  O   GLN A 501    -102.480  73.743  47.436  0.00  0.00      PROA O  
ATOM   3915  CB  GLN A 501    -105.386  72.860  47.979  0.00  0.00      PROA C  
ATOM   3916  CG  GLN A 501    -105.358  72.519  49.496  0.00  0.00      PROA C  
ATOM   3917  CD  GLN A 501    -106.444  73.259  50.283  0.00  0.00      PROA C  
ATOM   3918  NE2 GLN A 501    -106.089  74.340  51.005  0.00  0.00      PROA N  
ATOM   3919  OE1 GLN A 501    -107.617  72.869  50.229  0.00  0.00      PROA O  
ATOM   3920  N   ALA A 502    -103.137  75.076  49.117  0.00  0.00      PROA N  
ATOM   3921  CA  ALA A 502    -101.885  75.054  49.828  0.00  0.00      PROA C  
ATOM   3922  C   ALA A 502    -102.155  74.957  51.326  0.00  0.00      PROA C  
ATOM   3923  O   ALA A 502    -103.269  75.197  51.800  0.00  0.00      PROA O  
ATOM   3924  CB  ALA A 502    -101.043  76.301  49.499  0.00  0.00      PROA C  
ATOM   3925  N   TRP A 503    -101.121  74.559  52.092  0.00  0.00      PROA N  
ATOM   3926  CA  TRP A 503    -101.204  74.337  53.522  0.00  0.00      PROA C  
ATOM   3927  C   TRP A 503     -99.918  74.864  54.159  0.00  0.00      PROA C  
ATOM   3928  O   TRP A 503     -98.844  74.592  53.615  0.00  0.00      PROA O  
ATOM   3929  CB  TRP A 503    -101.304  72.821  53.865  0.00  0.00      PROA C  
ATOM   3930  CG  TRP A 503    -102.434  72.080  53.218  0.00  0.00      PROA C  
ATOM   3931  CD1 TRP A 503    -102.334  71.162  52.201  0.00  0.00      PROA C  
ATOM   3932  CD2 TRP A 503    -103.828  72.146  53.573  0.00  0.00      PROA C  
ATOM   3933  CE2 TRP A 503    -104.509  71.230  52.735  0.00  0.00      PROA C  
ATOM   3934  CE3 TRP A 503    -104.549  72.874  54.519  0.00  0.00      PROA C  
ATOM   3935  NE1 TRP A 503    -103.583  70.651  51.917  0.00  0.00      PROA N  
ATOM   3936  CZ2 TRP A 503    -105.877  71.028  52.833  0.00  0.00      PROA C  
ATOM   3937  CZ3 TRP A 503    -105.929  72.681  54.609  0.00  0.00      PROA C  
ATOM   3938  CH2 TRP A 503    -106.584  71.774  53.781  0.00  0.00      PROA C  
ATOM   3939  N   PRO A 504     -99.917  75.604  55.260  0.00  0.00      PROA N  
ATOM   3940  CA  PRO A 504     -98.733  75.863  56.067  0.00  0.00      PROA C  
ATOM   3941  C   PRO A 504     -97.977  74.643  56.555  0.00  0.00      PROA C  
ATOM   3942  O   PRO A 504     -98.569  73.724  57.123  0.00  0.00      PROA O  
ATOM   3943  CB  PRO A 504     -99.241  76.683  57.259  0.00  0.00      PROA C  
ATOM   3944  CG  PRO A 504    -100.460  77.397  56.693  0.00  0.00      PROA C  
ATOM   3945  CD  PRO A 504    -101.059  76.371  55.734  0.00  0.00      PROA C  
ATOM   3946  N   GLU A 505     -96.648  74.669  56.403  0.00  0.00      PROA N  
ATOM   3947  CA  GLU A 505     -95.717  73.845  57.138  0.00  0.00      PROA C  
ATOM   3948  C   GLU A 505     -95.276  74.533  58.428  0.00  0.00      PROA C  
ATOM   3949  O   GLU A 505     -95.097  73.895  59.468  0.00  0.00      PROA O  
ATOM   3950  CB  GLU A 505     -94.524  73.494  56.209  0.00  0.00      PROA C  
ATOM   3951  CG  GLU A 505     -93.196  73.081  56.889  0.00  0.00      PROA C  
ATOM   3952  CD  GLU A 505     -92.182  72.564  55.871  0.00  0.00      PROA C  
ATOM   3953  OE1 GLU A 505     -91.782  73.334  54.955  0.00  0.00      PROA O  
ATOM   3954  OE2 GLU A 505     -91.766  71.378  55.977  0.00  0.00      PROA O1-
ATOM   3955  N   ALA A 506     -95.164  75.878  58.403  0.00  0.00      PROA N  
ATOM   3956  CA  ALA A 506     -94.828  76.667  59.568  0.00  0.00      PROA C  
ATOM   3957  C   ALA A 506     -95.334  78.097  59.404  0.00  0.00      PROA C  
ATOM   3958  O   ALA A 506     -95.480  78.602  58.291  0.00  0.00      PROA O  
ATOM   3959  CB  ALA A 506     -93.300  76.680  59.800  0.00  0.00      PROA C  
ATOM   3960  N   VAL A 507     -95.623  78.786  60.525  0.00  0.00      PROA N  
ATOM   3961  CA  VAL A 507     -96.046  80.181  60.522  0.00  0.00      PROA C  
ATOM   3962  C   VAL A 507     -95.143  80.955  61.470  0.00  0.00      PROA C  
ATOM   3963  O   VAL A 507     -94.964  80.590  62.635  0.00  0.00      PROA O  
ATOM   3964  CB  VAL A 507     -97.514  80.374  60.908  0.00  0.00      PROA C  
ATOM   3965  CG1 VAL A 507     -97.889  81.872  60.892  0.00  0.00      PROA C  
ATOM   3966  CG2 VAL A 507     -98.410  79.607  59.915  0.00  0.00      PROA C  
ATOM   3967  N   PHE A 508     -94.531  82.044  60.977  0.00  0.00      PROA N  
ATOM   3968  CA  PHE A 508     -93.605  82.870  61.722  0.00  0.00      PROA C  
ATOM   3969  C   PHE A 508     -94.218  84.230  61.995  0.00  0.00      PROA C  
ATOM   3970  O   PHE A 508     -94.395  85.057  61.100  0.00  0.00      PROA O  
ATOM   3971  CB  PHE A 508     -92.258  83.044  60.971  0.00  0.00      PROA C  
ATOM   3972  CG  PHE A 508     -91.582  81.703  60.880  0.00  0.00      PROA C  
ATOM   3973  CD1 PHE A 508     -90.823  81.228  61.962  0.00  0.00      PROA C  
ATOM   3974  CD2 PHE A 508     -91.708  80.902  59.731  0.00  0.00      PROA C  
ATOM   3975  CE1 PHE A 508     -90.228  79.961  61.913  0.00  0.00      PROA C  
ATOM   3976  CE2 PHE A 508     -91.113  79.636  59.676  0.00  0.00      PROA C  
ATOM   3977  CZ  PHE A 508     -90.381  79.164  60.773  0.00  0.00      PROA C  
ATOM   3978  N   ILE A 509     -94.551  84.490  63.271  0.00  0.00      PROA N  
ATOM   3979  CA  ILE A 509     -95.070  85.760  63.745  0.00  0.00      PROA C  
ATOM   3980  C   ILE A 509     -93.878  86.641  64.104  0.00  0.00      PROA C  
ATOM   3981  O   ILE A 509     -92.920  86.170  64.724  0.00  0.00      PROA O  
ATOM   3982  CB  ILE A 509     -95.956  85.585  64.986  0.00  0.00      PROA C  
ATOM   3983  CG1 ILE A 509     -97.028  84.475  64.814  0.00  0.00      PROA C  
ATOM   3984  CG2 ILE A 509     -96.609  86.934  65.355  0.00  0.00      PROA C  
ATOM   3985  CD  ILE A 509     -98.004  84.696  63.657  0.00  0.00      PROA C  
ATOM   3986  N   HIS A 510     -93.868  87.939  63.723  0.00  0.00      PROA N  
ATOM   3987  CA  HIS A 510     -92.805  88.844  64.146  0.00  0.00      PROA C  
ATOM   3988  C   HIS A 510     -92.709  88.990  65.670  0.00  0.00      PROA C  
ATOM   3989  O   HIS A 510     -93.713  89.127  66.367  0.00  0.00      PROA O  
ATOM   3990  CB  HIS A 510     -92.912  90.231  63.456  0.00  0.00      PROA C  
ATOM   3991  CG  HIS A 510     -91.769  91.174  63.748  0.00  0.00      PROA C  
ATOM   3992  CD2 HIS A 510     -90.695  91.505  62.980  0.00  0.00      PROA C  
ATOM   3993  ND1 HIS A 510     -91.714  92.015  64.840  0.00  0.00      PROA N  
ATOM   3994  CE1 HIS A 510     -90.603  92.784  64.702  0.00  0.00      PROA C  
ATOM   3995  NE2 HIS A 510     -89.948  92.504  63.590  0.00  0.00      PROA N  
ATOM   3996  N   GLU A 511     -91.479  88.949  66.229  0.00  0.00      PROA N  
ATOM   3997  CA  GLU A 511     -91.225  88.871  67.665  0.00  0.00      PROA C  
ATOM   3998  C   GLU A 511     -91.811  90.022  68.477  0.00  0.00      PROA C  
ATOM   3999  O   GLU A 511     -92.413  89.837  69.538  0.00  0.00      PROA O  
ATOM   4000  CB  GLU A 511     -89.699  88.717  67.910  0.00  0.00      PROA C  
ATOM   4001  CG  GLU A 511     -89.233  88.692  69.393  0.00  0.00      PROA C  
ATOM   4002  CD  GLU A 511     -88.825  90.054  69.954  0.00  0.00      PROA C  
ATOM   4003  OE1 GLU A 511     -87.919  90.709  69.373  0.00  0.00      PROA O  
ATOM   4004  OE2 GLU A 511     -89.380  90.472  71.006  0.00  0.00      PROA O1-
ATOM   4005  N   GLY A 512     -91.698  91.253  67.933  0.00  0.00      PROA N  
ATOM   4006  CA  GLY A 512     -92.265  92.472  68.502  0.00  0.00      PROA C  
ATOM   4007  C   GLY A 512     -93.775  92.582  68.472  0.00  0.00      PROA C  
ATOM   4008  O   GLY A 512     -94.340  93.478  69.101  0.00  0.00      PROA O  
ATOM   4009  N   TYR A 513     -94.493  91.703  67.736  0.00  0.00      PROA N  
ATOM   4010  CA  TYR A 513     -95.948  91.679  67.759  0.00  0.00      PROA C  
ATOM   4011  C   TYR A 513     -96.492  91.323  69.148  0.00  0.00      PROA C  
ATOM   4012  O   TYR A 513     -96.128  90.308  69.747  0.00  0.00      PROA O  
ATOM   4013  CB  TYR A 513     -96.538  90.730  66.672  0.00  0.00      PROA C  
ATOM   4014  CG  TYR A 513     -98.050  90.707  66.685  0.00  0.00      PROA C  
ATOM   4015  CD1 TYR A 513     -98.775  91.839  66.272  0.00  0.00      PROA C  
ATOM   4016  CD2 TYR A 513     -98.755  89.576  67.135  0.00  0.00      PROA C  
ATOM   4017  CE1 TYR A 513    -100.176  91.854  66.341  0.00  0.00      PROA C  
ATOM   4018  CE2 TYR A 513    -100.155  89.586  67.197  0.00  0.00      PROA C  
ATOM   4019  CZ  TYR A 513    -100.863  90.729  66.813  0.00  0.00      PROA C  
ATOM   4020  OH  TYR A 513    -102.269  90.751  66.937  0.00  0.00      PROA O  
ATOM   4021  N   THR A 514     -97.394  92.165  69.689  0.00  0.00      PROA N  
ATOM   4022  CA  THR A 514     -98.030  91.913  70.977  0.00  0.00      PROA C  
ATOM   4023  C   THR A 514     -99.518  91.843  70.735  0.00  0.00      PROA C  
ATOM   4024  O   THR A 514    -100.159  92.836  70.400  0.00  0.00      PROA O  
ATOM   4025  CB  THR A 514     -97.734  92.981  72.030  0.00  0.00      PROA C  
ATOM   4026  CG2 THR A 514     -98.320  92.585  73.397  0.00  0.00      PROA C  
ATOM   4027  OG1 THR A 514     -96.328  93.121  72.211  0.00  0.00      PROA O  
ATOM   4028  N   HIS A 515    -100.119  90.644  70.885  0.00  0.00      PROA N  
ATOM   4029  CA  HIS A 515    -101.536  90.411  70.622  0.00  0.00      PROA C  
ATOM   4030  C   HIS A 515    -102.470  91.239  71.501  0.00  0.00      PROA C  
ATOM   4031  O   HIS A 515    -103.489  91.761  71.047  0.00  0.00      PROA O  
ATOM   4032  CB  HIS A 515    -101.891  88.905  70.759  0.00  0.00      PROA C  
ATOM   4033  CG  HIS A 515    -101.908  88.371  72.173  0.00  0.00      PROA C  
ATOM   4034  CD2 HIS A 515    -102.974  88.085  72.975  0.00  0.00      PROA C  
ATOM   4035  ND1 HIS A 515    -100.794  87.943  72.868  0.00  0.00      PROA N  
ATOM   4036  CE1 HIS A 515    -101.226  87.446  74.054  0.00  0.00      PROA C  
ATOM   4037  NE2 HIS A 515    -102.543  87.510  74.165  0.00  0.00      PROA N  
ATOM   4038  N   GLY A 516    -102.123  91.382  72.798  0.00  0.00      PROA N  
ATOM   4039  CA  GLY A 516    -102.927  92.103  73.781  0.00  0.00      PROA C  
ATOM   4040  C   GLY A 516    -102.884  93.609  73.680  0.00  0.00      PROA C  
ATOM   4041  O   GLY A 516    -103.826  94.286  74.094  0.00  0.00      PROA O  
ATOM   4042  N   ALA A 517    -101.787  94.185  73.154  0.00  0.00      PROA N  
ATOM   4043  CA  ALA A 517    -101.581  95.621  73.132  0.00  0.00      PROA C  
ATOM   4044  C   ALA A 517    -101.139  96.137  71.761  0.00  0.00      PROA C  
ATOM   4045  O   ALA A 517    -100.032  95.865  71.291  0.00  0.00      PROA O  
ATOM   4046  CB  ALA A 517    -100.534  96.010  74.198  0.00  0.00      PROA C  
ATOM   4047  N   GLY A 518    -101.998  96.962  71.116  0.00  0.00      PROA N  
ATOM   4048  CA  GLY A 518    -101.760  97.590  69.812  0.00  0.00      PROA C  
ATOM   4049  C   GLY A 518    -101.577  96.682  68.609  0.00  0.00      PROA C  
ATOM   4050  O   GLY A 518    -101.658  95.456  68.678  0.00  0.00      PROA O  
ATOM   4051  N   PHE A 519    -101.341  97.307  67.437  0.00  0.00      PROA N  
ATOM   4052  CA  PHE A 519    -101.107  96.615  66.175  0.00  0.00      PROA C  
ATOM   4053  C   PHE A 519     -99.704  96.861  65.633  0.00  0.00      PROA C  
ATOM   4054  O   PHE A 519     -99.417  96.616  64.461  0.00  0.00      PROA O  
ATOM   4055  CB  PHE A 519    -102.157  97.004  65.096  0.00  0.00      PROA C  
ATOM   4056  CG  PHE A 519    -103.491  96.365  65.370  0.00  0.00      PROA C  
ATOM   4057  CD1 PHE A 519    -103.630  94.967  65.294  0.00  0.00      PROA C  
ATOM   4058  CD2 PHE A 519    -104.635  97.148  65.591  0.00  0.00      PROA C  
ATOM   4059  CE1 PHE A 519    -104.881  94.362  65.462  0.00  0.00      PROA C  
ATOM   4060  CE2 PHE A 519    -105.892  96.549  65.752  0.00  0.00      PROA C  
ATOM   4061  CZ  PHE A 519    -106.013  95.154  65.694  0.00  0.00      PROA C  
ATOM   4062  N   ASP A 520     -98.761  97.345  66.470  0.00  0.00      PROA N  
ATOM   4063  CA  ASP A 520     -97.369  97.474  66.070  0.00  0.00      PROA C  
ATOM   4064  C   ASP A 520     -96.753  96.108  65.706  0.00  0.00      PROA C  
ATOM   4065  O   ASP A 520     -96.953  95.105  66.396  0.00  0.00      PROA O  
ATOM   4066  CB  ASP A 520     -96.558  98.233  67.160  0.00  0.00      PROA C  
ATOM   4067  CG  ASP A 520     -95.152  98.643  66.725  0.00  0.00      PROA C  
ATOM   4068  OD1 ASP A 520     -94.853  98.679  65.504  0.00  0.00      PROA O  
ATOM   4069  OD2 ASP A 520     -94.355  99.025  67.626  0.00  0.00      PROA O1-
ATOM   4070  N   ASN A 521     -96.015  96.051  64.580  0.00  0.00      PROA N  
ATOM   4071  CA  ASN A 521     -95.446  94.841  64.015  0.00  0.00      PROA C  
ATOM   4072  C   ASN A 521     -96.466  93.792  63.572  0.00  0.00      PROA C  
ATOM   4073  O   ASN A 521     -96.244  92.589  63.716  0.00  0.00      PROA O  
ATOM   4074  CB  ASN A 521     -94.364  94.181  64.915  0.00  0.00      PROA C  
ATOM   4075  CG  ASN A 521     -93.351  95.196  65.438  0.00  0.00      PROA C  
ATOM   4076  ND2 ASN A 521     -93.482  95.594  66.724  0.00  0.00      PROA N  
ATOM   4077  OD1 ASN A 521     -92.411  95.583  64.738  0.00  0.00      PROA O  
ATOM   4078  N   ASP A 522     -97.603  94.213  62.979  0.00  0.00      PROA N  
ATOM   4079  CA  ASP A 522     -98.617  93.307  62.474  0.00  0.00      PROA C  
ATOM   4080  C   ASP A 522     -98.205  92.660  61.135  0.00  0.00      PROA C  
ATOM   4081  O   ASP A 522     -98.709  92.975  60.054  0.00  0.00      PROA O  
ATOM   4082  CB  ASP A 522     -99.988  94.037  62.431  0.00  0.00      PROA C  
ATOM   4083  CG  ASP A 522    -101.147  93.120  62.079  0.00  0.00      PROA C  
ATOM   4084  OD1 ASP A 522    -101.109  91.923  62.457  0.00  0.00      PROA O  
ATOM   4085  OD2 ASP A 522    -102.164  93.621  61.531  0.00  0.00      PROA O1-
ATOM   4086  N   ILE A 523     -97.232  91.735  61.195  0.00  0.00      PROA N  
ATOM   4087  CA  ILE A 523     -96.650  91.062  60.053  0.00  0.00      PROA C  
ATOM   4088  C   ILE A 523     -96.245  89.639  60.428  0.00  0.00      PROA C  
ATOM   4089  O   ILE A 523     -95.713  89.362  61.509  0.00  0.00      PROA O  
ATOM   4090  CB  ILE A 523     -95.476  91.839  59.439  0.00  0.00      PROA C  
ATOM   4091  CG1 ILE A 523     -94.857  91.112  58.220  0.00  0.00      PROA C  
ATOM   4092  CG2 ILE A 523     -94.408  92.167  60.508  0.00  0.00      PROA C  
ATOM   4093  CD  ILE A 523     -93.901  91.993  57.409  0.00  0.00      PROA C  
ATOM   4094  N   ALA A 524     -96.527  88.682  59.531  0.00  0.00      PROA N  
ATOM   4095  CA  ALA A 524     -96.194  87.294  59.691  0.00  0.00      PROA C  
ATOM   4096  C   ALA A 524     -95.879  86.670  58.337  0.00  0.00      PROA C  
ATOM   4097  O   ALA A 524     -96.348  87.105  57.281  0.00  0.00      PROA O  
ATOM   4098  CB  ALA A 524     -97.350  86.521  60.358  0.00  0.00      PROA C  
ATOM   4099  N   LEU A 525     -95.048  85.617  58.355  0.00  0.00      PROA N  
ATOM   4100  CA  LEU A 525     -94.661  84.866  57.182  0.00  0.00      PROA C  
ATOM   4101  C   LEU A 525     -95.094  83.422  57.323  0.00  0.00      PROA C  
ATOM   4102  O   LEU A 525     -94.842  82.752  58.324  0.00  0.00      PROA O  
ATOM   4103  CB  LEU A 525     -93.135  84.925  56.922  0.00  0.00      PROA C  
ATOM   4104  CG  LEU A 525     -92.660  86.246  56.286  0.00  0.00      PROA C  
ATOM   4105  CD1 LEU A 525     -91.134  86.364  56.376  0.00  0.00      PROA C  
ATOM   4106  CD2 LEU A 525     -93.106  86.370  54.820  0.00  0.00      PROA C  
ATOM   4107  N   ILE A 526     -95.782  82.912  56.299  0.00  0.00      PROA N  
ATOM   4108  CA  ILE A 526     -96.288  81.561  56.247  0.00  0.00      PROA C  
ATOM   4109  C   ILE A 526     -95.417  80.765  55.292  0.00  0.00      PROA C  
ATOM   4110  O   ILE A 526     -95.275  81.113  54.119  0.00  0.00      PROA O  
ATOM   4111  CB  ILE A 526     -97.735  81.533  55.760  0.00  0.00      PROA C  
ATOM   4112  CG1 ILE A 526     -98.677  82.331  56.701  0.00  0.00      PROA C  
ATOM   4113  CG2 ILE A 526     -98.204  80.076  55.574  0.00  0.00      PROA C  
ATOM   4114  CD  ILE A 526    -100.078  82.541  56.113  0.00  0.00      PROA C  
ATOM   4115  N   LYS A 527     -94.821  79.660  55.771  0.00  0.00      PROA N  
ATOM   4116  CA  LYS A 527     -94.093  78.721  54.947  0.00  0.00      PROA C  
ATOM   4117  C   LYS A 527     -95.041  77.655  54.438  0.00  0.00      PROA C  
ATOM   4118  O   LYS A 527     -95.580  76.861  55.209  0.00  0.00      PROA O  
ATOM   4119  CB  LYS A 527     -92.931  78.063  55.737  0.00  0.00      PROA C  
ATOM   4120  CG  LYS A 527     -92.209  76.893  55.040  0.00  0.00      PROA C  
ATOM   4121  CD  LYS A 527     -91.654  77.247  53.649  0.00  0.00      PROA C  
ATOM   4122  CE  LYS A 527     -90.774  76.170  52.995  0.00  0.00      PROA C  
ATOM   4123  NZ  LYS A 527     -91.518  74.909  52.810  0.00  0.00      PROA N1+
ATOM   4124  N   LEU A 528     -95.293  77.612  53.122  0.00  0.00      PROA N  
ATOM   4125  CA  LEU A 528     -96.098  76.596  52.479  0.00  0.00      PROA C  
ATOM   4126  C   LEU A 528     -95.437  75.219  52.519  0.00  0.00      PROA C  
ATOM   4127  O   LEU A 528     -94.220  75.083  52.377  0.00  0.00      PROA O  
ATOM   4128  CB  LEU A 528     -96.422  76.979  51.013  0.00  0.00      PROA C  
ATOM   4129  CG  LEU A 528     -97.013  78.396  50.828  0.00  0.00      PROA C  
ATOM   4130  CD1 LEU A 528     -97.151  78.717  49.333  0.00  0.00      PROA C  
ATOM   4131  CD2 LEU A 528     -98.351  78.573  51.562  0.00  0.00      PROA C  
ATOM   4132  N   LYS A 529     -96.228  74.148  52.722  0.00  0.00      PROA N  
ATOM   4133  CA  LYS A 529     -95.752  72.775  52.716  0.00  0.00      PROA C  
ATOM   4134  C   LYS A 529     -95.142  72.326  51.389  0.00  0.00      PROA C  
ATOM   4135  O   LYS A 529     -94.096  71.675  51.346  0.00  0.00      PROA O  
ATOM   4136  CB  LYS A 529     -96.908  71.834  53.143  0.00  0.00      PROA C  
ATOM   4137  CG  LYS A 529     -96.562  70.333  53.212  0.00  0.00      PROA C  
ATOM   4138  CD  LYS A 529     -95.465  70.023  54.248  0.00  0.00      PROA C  
ATOM   4139  CE  LYS A 529     -95.188  68.528  54.486  0.00  0.00      PROA C  
ATOM   4140  NZ  LYS A 529     -94.617  67.882  53.277  0.00  0.00      PROA N1+
ATOM   4141  N   ASN A 530     -95.788  72.700  50.266  0.00  0.00      PROA N  
ATOM   4142  CA  ASN A 530     -95.365  72.354  48.922  0.00  0.00      PROA C  
ATOM   4143  C   ASN A 530     -95.162  73.615  48.089  0.00  0.00      PROA C  
ATOM   4144  O   ASN A 530     -95.826  74.634  48.283  0.00  0.00      PROA O  
ATOM   4145  CB  ASN A 530     -96.410  71.451  48.212  0.00  0.00      PROA C  
ATOM   4146  CG  ASN A 530     -96.597  70.158  49.003  0.00  0.00      PROA C  
ATOM   4147  ND2 ASN A 530     -97.823  69.926  49.527  0.00  0.00      PROA N  
ATOM   4148  OD1 ASN A 530     -95.677  69.347  49.142  0.00  0.00      PROA O  
ATOM   4149  N   LYS A 531     -94.221  73.568  47.124  0.00  0.00      PROA N  
ATOM   4150  CA  LYS A 531     -93.971  74.646  46.181  0.00  0.00      PROA C  
ATOM   4151  C   LYS A 531     -95.128  74.786  45.188  0.00  0.00      PROA C  
ATOM   4152  O   LYS A 531     -95.506  73.824  44.513  0.00  0.00      PROA O  
ATOM   4153  CB  LYS A 531     -92.634  74.414  45.422  0.00  0.00      PROA C  
ATOM   4154  CG  LYS A 531     -91.447  74.184  46.376  0.00  0.00      PROA C  
ATOM   4155  CD  LYS A 531     -90.072  74.006  45.702  0.00  0.00      PROA C  
ATOM   4156  CE  LYS A 531     -89.548  75.206  44.900  0.00  0.00      PROA C  
ATOM   4157  NZ  LYS A 531     -89.370  76.398  45.752  0.00  0.00      PROA N1+
ATOM   4158  N   VAL A 532     -95.748  75.977  45.083  0.00  0.00      PROA N  
ATOM   4159  CA  VAL A 532     -96.899  76.178  44.213  0.00  0.00      PROA C  
ATOM   4160  C   VAL A 532     -96.481  76.391  42.753  0.00  0.00      PROA C  
ATOM   4161  O   VAL A 532     -95.507  77.079  42.440  0.00  0.00      PROA O  
ATOM   4162  CB  VAL A 532     -97.833  77.277  44.730  0.00  0.00      PROA C  
ATOM   4163  CG1 VAL A 532     -97.239  78.688  44.558  0.00  0.00      PROA C  
ATOM   4164  CG2 VAL A 532     -99.213  77.168  44.051  0.00  0.00      PROA C  
ATOM   4165  N   THR A 533     -97.185  75.748  41.791  0.00  0.00      PROA N  
ATOM   4166  CA  THR A 533     -96.963  75.976  40.359  0.00  0.00      PROA C  
ATOM   4167  C   THR A 533     -97.336  77.399  39.928  0.00  0.00      PROA C  
ATOM   4168  O   THR A 533     -98.390  77.925  40.283  0.00  0.00      PROA O  
ATOM   4169  CB  THR A 533     -97.620  74.919  39.457  0.00  0.00      PROA C  
ATOM   4170  CG2 THR A 533     -99.155  74.930  39.578  0.00  0.00      PROA C  
ATOM   4171  OG1 THR A 533     -97.300  75.087  38.076  0.00  0.00      PROA O  
ATOM   4172  N   ILE A 534     -96.458  78.070  39.156  0.00  0.00      PROA N  
ATOM   4173  CA  ILE A 534     -96.619  79.466  38.778  0.00  0.00      PROA C  
ATOM   4174  C   ILE A 534     -97.247  79.556  37.388  0.00  0.00      PROA C  
ATOM   4175  O   ILE A 534     -96.870  78.852  36.449  0.00  0.00      PROA O  
ATOM   4176  CB  ILE A 534     -95.288  80.213  38.904  0.00  0.00      PROA C  
ATOM   4177  CG1 ILE A 534     -94.758  80.167  40.365  0.00  0.00      PROA C  
ATOM   4178  CG2 ILE A 534     -95.343  81.659  38.363  0.00  0.00      PROA C  
ATOM   4179  CD  ILE A 534     -95.734  80.665  41.438  0.00  0.00      PROA C  
ATOM   4180  N   ASN A 535     -98.286  80.397  37.237  0.00  0.00      PROA N  
ATOM   4181  CA  ASN A 535     -99.109  80.470  36.044  0.00  0.00      PROA C  
ATOM   4182  C   ASN A 535     -99.832  81.811  36.067  0.00  0.00      PROA C  
ATOM   4183  O   ASN A 535     -99.625  82.608  36.973  0.00  0.00      PROA O  
ATOM   4184  CB  ASN A 535    -100.089  79.259  35.907  0.00  0.00      PROA C  
ATOM   4185  CG  ASN A 535    -101.119  79.185  37.034  0.00  0.00      PROA C  
ATOM   4186  ND2 ASN A 535    -100.886  78.289  38.016  0.00  0.00      PROA N  
ATOM   4187  OD1 ASN A 535    -102.139  79.881  37.018  0.00  0.00      PROA O  
ATOM   4188  N   ARG A 536    -100.707  82.112  35.082  0.00  0.00      PROA N  
ATOM   4189  CA  ARG A 536    -101.394  83.397  34.960  0.00  0.00      PROA C  
ATOM   4190  C   ARG A 536    -102.109  83.870  36.228  0.00  0.00      PROA C  
ATOM   4191  O   ARG A 536    -102.071  85.052  36.574  0.00  0.00      PROA O  
ATOM   4192  CB  ARG A 536    -102.437  83.330  33.812  0.00  0.00      PROA C  
ATOM   4193  CG  ARG A 536    -103.214  84.644  33.546  0.00  0.00      PROA C  
ATOM   4194  CD  ARG A 536    -104.376  84.503  32.553  0.00  0.00      PROA C  
ATOM   4195  NE  ARG A 536    -105.431  83.700  33.251  0.00  0.00      PROA N  
ATOM   4196  CZ  ARG A 536    -106.492  83.172  32.661  0.00  0.00      PROA C  
ATOM   4197  NH1 ARG A 536    -106.778  83.377  31.396  0.00  0.00      PROA N1+
ATOM   4198  NH2 ARG A 536    -107.291  82.405  33.372  0.00  0.00      PROA N  
ATOM   4199  N   ASN A 537    -102.758  82.944  36.961  0.00  0.00      PROA N  
ATOM   4200  CA  ASN A 537    -103.503  83.285  38.158  0.00  0.00      PROA C  
ATOM   4201  C   ASN A 537    -102.688  83.034  39.436  0.00  0.00      PROA C  
ATOM   4202  O   ASN A 537    -103.168  83.322  40.533  0.00  0.00      PROA O  
ATOM   4203  CB  ASN A 537    -104.831  82.476  38.262  0.00  0.00      PROA C  
ATOM   4204  CG  ASN A 537    -105.814  82.714  37.111  0.00  0.00      PROA C  
ATOM   4205  ND2 ASN A 537    -107.087  82.328  37.374  0.00  0.00      PROA N  
ATOM   4206  OD1 ASN A 537    -105.532  83.228  36.026  0.00  0.00      PROA O  
ATOM   4207  N   ILE A 538    -101.440  82.524  39.332  0.00  0.00      PROA N  
ATOM   4208  CA  ILE A 538    -100.573  82.258  40.478  0.00  0.00      PROA C  
ATOM   4209  C   ILE A 538     -99.184  82.838  40.206  0.00  0.00      PROA C  
ATOM   4210  O   ILE A 538     -98.395  82.233  39.481  0.00  0.00      PROA O  
ATOM   4211  CB  ILE A 538    -100.371  80.757  40.761  0.00  0.00      PROA C  
ATOM   4212  CG1 ILE A 538    -101.680  79.930  40.823  0.00  0.00      PROA C  
ATOM   4213  CG2 ILE A 538     -99.541  80.587  42.055  0.00  0.00      PROA C  
ATOM   4214  CD  ILE A 538    -102.516  80.169  42.074  0.00  0.00      PROA C  
ATOM   4215  N   MET A 539     -98.807  83.992  40.794  0.00  0.00      PROA N  
ATOM   4216  CA  MET A 539     -97.462  84.534  40.642  0.00  0.00      PROA C  
ATOM   4217  C   MET A 539     -97.085  85.287  41.912  0.00  0.00      PROA C  
ATOM   4218  O   MET A 539     -97.966  85.914  42.502  0.00  0.00      PROA O  
ATOM   4219  CB  MET A 539     -97.273  85.507  39.439  0.00  0.00      PROA C  
ATOM   4220  CG  MET A 539     -97.654  84.921  38.068  0.00  0.00      PROA C  
ATOM   4221  SD  MET A 539     -97.241  85.992  36.668  0.00  0.00      PROA S  
ATOM   4222  CE  MET A 539     -97.597  84.777  35.372  0.00  0.00      PROA C  
ATOM   4223  N   PRO A 540     -95.853  85.255  42.415  0.00  0.00      PROA N  
ATOM   4224  CA  PRO A 540     -95.421  86.106  43.519  0.00  0.00      PROA C  
ATOM   4225  C   PRO A 540     -95.478  87.605  43.269  0.00  0.00      PROA C  
ATOM   4226  O   PRO A 540     -95.265  88.068  42.145  0.00  0.00      PROA O  
ATOM   4227  CB  PRO A 540     -93.977  85.662  43.777  0.00  0.00      PROA C  
ATOM   4228  CG  PRO A 540     -93.481  85.186  42.413  0.00  0.00      PROA C  
ATOM   4229  CD  PRO A 540     -94.726  84.531  41.816  0.00  0.00      PROA C  
ATOM   4230  N   ILE A 541     -95.694  88.398  44.332  0.00  0.00      PROA N  
ATOM   4231  CA  ILE A 541     -95.409  89.821  44.304  0.00  0.00      PROA C  
ATOM   4232  C   ILE A 541     -93.967  90.089  44.704  0.00  0.00      PROA C  
ATOM   4233  O   ILE A 541     -93.367  89.352  45.487  0.00  0.00      PROA O  
ATOM   4234  CB  ILE A 541     -96.341  90.663  45.155  0.00  0.00      PROA C  
ATOM   4235  CG1 ILE A 541     -96.103  92.154  44.854  0.00  0.00      PROA C  
ATOM   4236  CG2 ILE A 541     -96.234  90.332  46.661  0.00  0.00      PROA C  
ATOM   4237  CD  ILE A 541     -97.312  93.013  45.141  0.00  0.00      PROA C  
ATOM   4238  N   CYS A 542     -93.327  91.135  44.134  0.00  0.00      PROA N  
ATOM   4239  CA  CYS A 542     -92.006  91.551  44.562  0.00  0.00      PROA C  
ATOM   4240  C   CYS A 542     -91.988  92.143  45.971  0.00  0.00      PROA C  
ATOM   4241  O   CYS A 542     -92.866  92.910  46.371  0.00  0.00      PROA O  
ATOM   4242  CB  CYS A 542     -91.360  92.579  43.596  0.00  0.00      PROA C  
ATOM   4243  SG  CYS A 542     -91.254  92.023  41.867  0.00  0.00      PROA S  
ATOM   4244  N   LEU A 543     -90.940  91.829  46.756  0.00  0.00      PROA N  
ATOM   4245  CA  LEU A 543     -90.597  92.587  47.946  0.00  0.00      PROA C  
ATOM   4246  C   LEU A 543     -90.174  94.023  47.598  0.00  0.00      PROA C  
ATOM   4247  O   LEU A 543     -89.626  94.239  46.510  0.00  0.00      PROA O  
ATOM   4248  CB  LEU A 543     -89.484  91.882  48.765  0.00  0.00      PROA C  
ATOM   4249  CG  LEU A 543     -89.908  90.541  49.406  0.00  0.00      PROA C  
ATOM   4250  CD1 LEU A 543     -88.705  89.865  50.080  0.00  0.00      PROA C  
ATOM   4251  CD2 LEU A 543     -91.053  90.711  50.418  0.00  0.00      PROA C  
ATOM   4252  N   PRO A 544     -90.418  95.038  48.427  0.00  0.00      PROA N  
ATOM   4253  CA  PRO A 544     -89.980  96.405  48.165  0.00  0.00      PROA C  
ATOM   4254  C   PRO A 544     -88.467  96.547  47.997  0.00  0.00      PROA C  
ATOM   4255  O   PRO A 544     -87.701  96.311  48.934  0.00  0.00      PROA O  
ATOM   4256  CB  PRO A 544     -90.546  97.224  49.342  0.00  0.00      PROA C  
ATOM   4257  CG  PRO A 544     -90.719  96.207  50.474  0.00  0.00      PROA C  
ATOM   4258  CD  PRO A 544     -91.058  94.908  49.738  0.00  0.00      PROA C  
ATOM   4259  N   ARG A 545     -88.027  96.939  46.782  0.00  0.00      PROA N  
ATOM   4260  CA  ARG A 545     -86.694  97.410  46.448  0.00  0.00      PROA C  
ATOM   4261  C   ARG A 545     -86.123  98.519  47.346  0.00  0.00      PROA C  
ATOM   4262  O   ARG A 545     -86.820  99.154  48.136  0.00  0.00      PROA O  
ATOM   4263  CB  ARG A 545     -86.596  97.768  44.934  0.00  0.00      PROA C  
ATOM   4264  CG  ARG A 545     -87.649  98.779  44.414  0.00  0.00      PROA C  
ATOM   4265  CD  ARG A 545     -87.664  98.984  42.887  0.00  0.00      PROA C  
ATOM   4266  NE  ARG A 545     -86.346  99.577  42.516  0.00  0.00      PROA N  
ATOM   4267  CZ  ARG A 545     -85.913  99.769  41.283  0.00  0.00      PROA C  
ATOM   4268  NH1 ARG A 545     -86.618  99.601  40.192  0.00  0.00      PROA N1+
ATOM   4269  NH2 ARG A 545     -84.658 100.156  41.189  0.00  0.00      PROA N  
ATOM   4270  N   LYS A 546     -84.808  98.809  47.243  0.00  0.00      PROA N  
ATOM   4271  CA  LYS A 546     -84.172  99.900  47.973  0.00  0.00      PROA C  
ATOM   4272  C   LYS A 546     -84.769 101.271  47.650  0.00  0.00      PROA C  
ATOM   4273  O   LYS A 546     -84.973 102.117  48.523  0.00  0.00      PROA O  
ATOM   4274  CB  LYS A 546     -82.644  99.924  47.709  0.00  0.00      PROA C  
ATOM   4275  CG  LYS A 546     -81.890  98.662  48.175  0.00  0.00      PROA C  
ATOM   4276  CD  LYS A 546     -82.061  98.372  49.680  0.00  0.00      PROA C  
ATOM   4277  CE  LYS A 546     -81.091  97.327  50.260  0.00  0.00      PROA C  
ATOM   4278  NZ  LYS A 546     -81.285  95.996  49.634  0.00  0.00      PROA N1+
ATOM   4279  N   GLU A 547     -85.105 101.494  46.364  0.00  0.00      PROA N  
ATOM   4280  CA  GLU A 547     -85.622 102.743  45.845  0.00  0.00      PROA C  
ATOM   4281  C   GLU A 547     -87.150 102.792  45.883  0.00  0.00      PROA C  
ATOM   4282  O   GLU A 547     -87.768 103.726  45.369  0.00  0.00      PROA O  
ATOM   4283  CB  GLU A 547     -85.177 102.915  44.365  0.00  0.00      PROA C  
ATOM   4284  CG  GLU A 547     -83.652 102.726  44.129  0.00  0.00      PROA C  
ATOM   4285  CD  GLU A 547     -83.220 101.281  43.875  0.00  0.00      PROA C  
ATOM   4286  OE1 GLU A 547     -84.076 100.354  43.887  0.00  0.00      PROA O  
ATOM   4287  OE2 GLU A 547     -82.007 101.063  43.616  0.00  0.00      PROA O1-
ATOM   4288  N   ALA A 548     -87.802 101.802  46.533  0.00  0.00      PROA N  
ATOM   4289  CA  ALA A 548     -89.243 101.617  46.604  0.00  0.00      PROA C  
ATOM   4290  C   ALA A 548     -89.987 102.808  47.183  0.00  0.00      PROA C  
ATOM   4291  O   ALA A 548     -91.083 103.160  46.748  0.00  0.00      PROA O  
ATOM   4292  CB  ALA A 548     -89.560 100.373  47.452  0.00  0.00      PROA C  
ATOM   4293  N   ALA A 549     -89.358 103.494  48.159  0.00  0.00      PROA N  
ATOM   4294  CA  ALA A 549     -89.828 104.714  48.781  0.00  0.00      PROA C  
ATOM   4295  C   ALA A 549     -90.178 105.828  47.792  0.00  0.00      PROA C  
ATOM   4296  O   ALA A 549     -91.084 106.625  48.027  0.00  0.00      PROA O  
ATOM   4297  CB  ALA A 549     -88.759 105.210  49.774  0.00  0.00      PROA C  
ATOM   4298  N   SER A 550     -89.504 105.878  46.621  0.00  0.00      PROA N  
ATOM   4299  CA  SER A 550     -89.789 106.856  45.574  0.00  0.00      PROA C  
ATOM   4300  C   SER A 550     -91.117 106.606  44.856  0.00  0.00      PROA C  
ATOM   4301  O   SER A 550     -91.687 107.518  44.256  0.00  0.00      PROA O  
ATOM   4302  CB  SER A 550     -88.643 106.978  44.521  0.00  0.00      PROA C  
ATOM   4303  OG  SER A 550     -88.445 105.797  43.735  0.00  0.00      PROA O  
ATOM   4304  N   LEU A 551     -91.677 105.381  44.948  0.00  0.00      PROA N  
ATOM   4305  CA  LEU A 551     -92.996 105.053  44.430  0.00  0.00      PROA C  
ATOM   4306  C   LEU A 551     -94.037 105.060  45.553  0.00  0.00      PROA C  
ATOM   4307  O   LEU A 551     -95.240 104.950  45.314  0.00  0.00      PROA O  
ATOM   4308  CB  LEU A 551     -93.033 103.642  43.782  0.00  0.00      PROA C  
ATOM   4309  CG  LEU A 551     -92.075 103.373  42.596  0.00  0.00      PROA C  
ATOM   4310  CD1 LEU A 551     -92.020 104.529  41.586  0.00  0.00      PROA C  
ATOM   4311  CD2 LEU A 551     -90.666 102.929  43.030  0.00  0.00      PROA C  
ATOM   4312  N   MET A 552     -93.583 105.239  46.810  0.00  0.00      PROA N  
ATOM   4313  CA  MET A 552     -94.410 105.289  48.003  0.00  0.00      PROA C  
ATOM   4314  C   MET A 552     -94.442 106.693  48.605  0.00  0.00      PROA C  
ATOM   4315  O   MET A 552     -94.699 106.899  49.793  0.00  0.00      PROA O  
ATOM   4316  CB  MET A 552     -93.982 104.239  49.062  0.00  0.00      PROA C  
ATOM   4317  CG  MET A 552     -94.201 102.787  48.596  0.00  0.00      PROA C  
ATOM   4318  SD  MET A 552     -94.010 101.534  49.904  0.00  0.00      PROA S  
ATOM   4319  CE  MET A 552     -92.216 101.696  50.131  0.00  0.00      PROA C  
ATOM   4320  N   LYS A 553     -94.174 107.718  47.775  0.00  0.00      PROA N  
ATOM   4321  CA  LYS A 553     -94.354 109.116  48.111  0.00  0.00      PROA C  
ATOM   4322  C   LYS A 553     -95.792 109.511  48.463  0.00  0.00      PROA C  
ATOM   4323  O   LYS A 553     -96.768 108.896  48.030  0.00  0.00      PROA O  
ATOM   4324  CB  LYS A 553     -93.784 110.040  47.003  0.00  0.00      PROA C  
ATOM   4325  CG  LYS A 553     -92.251 109.972  46.891  0.00  0.00      PROA C  
ATOM   4326  CD  LYS A 553     -91.678 110.762  45.695  0.00  0.00      PROA C  
ATOM   4327  CE  LYS A 553     -91.990 112.268  45.719  0.00  0.00      PROA C  
ATOM   4328  NZ  LYS A 553     -91.306 112.968  44.602  0.00  0.00      PROA N1+
ATOM   4329  N   THR A 554     -95.965 110.563  49.290  0.00  0.00      PROA N  
ATOM   4330  CA  THR A 554     -97.277 111.117  49.641  0.00  0.00      PROA C  
ATOM   4331  C   THR A 554     -98.102 111.488  48.412  0.00  0.00      PROA C  
ATOM   4332  O   THR A 554     -97.596 112.108  47.474  0.00  0.00      PROA O  
ATOM   4333  CB  THR A 554     -97.165 112.343  50.547  0.00  0.00      PROA C  
ATOM   4334  CG2 THR A 554     -98.541 112.874  50.982  0.00  0.00      PROA C  
ATOM   4335  OG1 THR A 554     -96.464 112.000  51.737  0.00  0.00      PROA O  
ATOM   4336  N   ASP A 555     -99.383 111.062  48.385  0.00  0.00      PROA N  
ATOM   4337  CA  ASP A 555    -100.331 111.232  47.298  0.00  0.00      PROA C  
ATOM   4338  C   ASP A 555    -100.103 110.279  46.111  0.00  0.00      PROA C  
ATOM   4339  O   ASP A 555    -100.798 110.363  45.095  0.00  0.00      PROA O  
ATOM   4340  CB  ASP A 555    -100.514 112.708  46.820  0.00  0.00      PROA C  
ATOM   4341  CG  ASP A 555    -100.981 113.637  47.930  0.00  0.00      PROA C  
ATOM   4342  OD1 ASP A 555    -101.748 113.212  48.833  0.00  0.00      PROA O  
ATOM   4343  OD2 ASP A 555    -100.689 114.861  47.829  0.00  0.00      PROA O1-
ATOM   4344  N   PHE A 556     -99.177 109.299  46.212  0.00  0.00      PROA N  
ATOM   4345  CA  PHE A 556     -99.005 108.280  45.186  0.00  0.00      PROA C  
ATOM   4346  C   PHE A 556     -99.981 107.134  45.426  0.00  0.00      PROA C  
ATOM   4347  O   PHE A 556    -100.149 106.657  46.550  0.00  0.00      PROA O  
ATOM   4348  CB  PHE A 556     -97.556 107.714  45.053  0.00  0.00      PROA C  
ATOM   4349  CG  PHE A 556     -96.562 108.632  44.360  0.00  0.00      PROA C  
ATOM   4350  CD1 PHE A 556     -96.609 110.041  44.417  0.00  0.00      PROA C  
ATOM   4351  CD2 PHE A 556     -95.517 108.038  43.626  0.00  0.00      PROA C  
ATOM   4352  CE1 PHE A 556     -95.653 110.824  43.754  0.00  0.00      PROA C  
ATOM   4353  CE2 PHE A 556     -94.559 108.814  42.964  0.00  0.00      PROA C  
ATOM   4354  CZ  PHE A 556     -94.628 110.209  43.026  0.00  0.00      PROA C  
ATOM   4355  N   VAL A 557    -100.700 106.697  44.374  0.00  0.00      PROA N  
ATOM   4356  CA  VAL A 557    -101.682 105.626  44.471  0.00  0.00      PROA C  
ATOM   4357  C   VAL A 557    -101.116 104.250  44.825  0.00  0.00      PROA C  
ATOM   4358  O   VAL A 557    -100.134 103.768  44.253  0.00  0.00      PROA O  
ATOM   4359  CB  VAL A 557    -102.618 105.529  43.267  0.00  0.00      PROA C  
ATOM   4360  CG1 VAL A 557    -103.524 106.777  43.241  0.00  0.00      PROA C  
ATOM   4361  CG2 VAL A 557    -101.837 105.373  41.947  0.00  0.00      PROA C  
ATOM   4362  N   GLY A 558    -101.766 103.588  45.801  0.00  0.00      PROA N  
ATOM   4363  CA  GLY A 558    -101.532 102.221  46.213  0.00  0.00      PROA C  
ATOM   4364  C   GLY A 558    -102.766 101.383  46.015  0.00  0.00      PROA C  
ATOM   4365  O   GLY A 558    -103.905 101.831  46.156  0.00  0.00      PROA O  
ATOM   4366  N   THR A 559    -102.543 100.103  45.711  0.00  0.00      PROA N  
ATOM   4367  CA  THR A 559    -103.552  99.149  45.298  0.00  0.00      PROA C  
ATOM   4368  C   THR A 559    -103.731  98.107  46.395  0.00  0.00      PROA C  
ATOM   4369  O   THR A 559    -102.838  97.307  46.639  0.00  0.00      PROA O  
ATOM   4370  CB  THR A 559    -103.104  98.505  43.966  0.00  0.00      PROA C  
ATOM   4371  CG2 THR A 559    -103.606  97.084  43.627  0.00  0.00      PROA C  
ATOM   4372  OG1 THR A 559    -103.433  99.323  42.847  0.00  0.00      PROA O  
ATOM   4373  N   VAL A 560    -104.867  98.068  47.140  0.00  0.00      PROA N  
ATOM   4374  CA  VAL A 560    -105.109  96.967  48.094  0.00  0.00      PROA C  
ATOM   4375  C   VAL A 560    -105.545  95.703  47.361  0.00  0.00      PROA C  
ATOM   4376  O   VAL A 560    -105.725  95.735  46.147  0.00  0.00      PROA O  
ATOM   4377  CB  VAL A 560    -106.082  97.267  49.237  0.00  0.00      PROA C  
ATOM   4378  CG1 VAL A 560    -105.592  98.500  50.015  0.00  0.00      PROA C  
ATOM   4379  CG2 VAL A 560    -107.532  97.412  48.737  0.00  0.00      PROA C  
ATOM   4380  N   ALA A 561    -105.717  94.557  48.060  0.00  0.00      PROA N  
ATOM   4381  CA  ALA A 561    -106.185  93.336  47.438  0.00  0.00      PROA C  
ATOM   4382  C   ALA A 561    -107.085  92.482  48.340  0.00  0.00      PROA C  
ATOM   4383  O   ALA A 561    -106.724  92.177  49.478  0.00  0.00      PROA O  
ATOM   4384  CB  ALA A 561    -104.998  92.498  46.921  0.00  0.00      PROA C  
ATOM   4385  N   GLY A 562    -108.267  92.033  47.826  0.00  0.00      PROA N  
ATOM   4386  CA  GLY A 562    -109.108  91.077  48.552  0.00  0.00      PROA C  
ATOM   4387  C   GLY A 562    -110.598  91.076  48.275  0.00  0.00      PROA C  
ATOM   4388  O   GLY A 562    -111.129  91.791  47.421  0.00  0.00      PROA O  
ATOM   4389  N   TRP A 563    -111.296  90.181  49.009  0.00  0.00      PROA N  
ATOM   4390  CA  TRP A 563    -112.703  89.854  48.853  0.00  0.00      PROA C  
ATOM   4391  C   TRP A 563    -113.537  90.321  50.043  0.00  0.00      PROA C  
ATOM   4392  O   TRP A 563    -114.638  89.821  50.277  0.00  0.00      PROA O  
ATOM   4393  CB  TRP A 563    -112.923  88.317  48.745  0.00  0.00      PROA C  
ATOM   4394  CG  TRP A 563    -112.148  87.626  47.673  0.00  0.00      PROA C  
ATOM   4395  CD1 TRP A 563    -112.611  87.342  46.419  0.00  0.00      PROA C  
ATOM   4396  CD2 TRP A 563    -110.832  87.054  47.770  0.00  0.00      PROA C  
ATOM   4397  CE2 TRP A 563    -110.561  86.454  46.517  0.00  0.00      PROA C  
ATOM   4398  CE3 TRP A 563    -109.888  86.973  48.795  0.00  0.00      PROA C  
ATOM   4399  NE1 TRP A 563    -111.655  86.642  45.725  0.00  0.00      PROA N  
ATOM   4400  CZ2 TRP A 563    -109.366  85.799  46.267  0.00  0.00      PROA C  
ATOM   4401  CZ3 TRP A 563    -108.695  86.295  48.545  0.00  0.00      PROA C  
ATOM   4402  CH2 TRP A 563    -108.436  85.720  47.304  0.00  0.00      PROA C  
ATOM   4403  N   GLY A 564    -113.035  91.259  50.863  0.00  0.00      PROA N  
ATOM   4404  CA  GLY A 564    -113.740  91.760  52.031  0.00  0.00      PROA C  
ATOM   4405  C   GLY A 564    -115.081  92.438  51.816  0.00  0.00      PROA C  
ATOM   4406  O   GLY A 564    -115.625  92.535  50.714  0.00  0.00      PROA O  
ATOM   4407  N   LEU A 565    -115.644  92.934  52.930  0.00  0.00      PROA N  
ATOM   4408  CA  LEU A 565    -116.882  93.684  53.032  0.00  0.00      PROA C  
ATOM   4409  C   LEU A 565    -117.092  94.789  51.986  0.00  0.00      PROA C  
ATOM   4410  O   LEU A 565    -116.345  95.762  51.882  0.00  0.00      PROA O  
ATOM   4411  CB  LEU A 565    -117.024  94.214  54.483  0.00  0.00      PROA C  
ATOM   4412  CG  LEU A 565    -118.220  95.139  54.789  0.00  0.00      PROA C  
ATOM   4413  CD1 LEU A 565    -119.557  94.418  54.580  0.00  0.00      PROA C  
ATOM   4414  CD2 LEU A 565    -118.126  95.673  56.227  0.00  0.00      PROA C  
ATOM   4415  N   THR A 566    -118.146  94.627  51.169  0.00  0.00      PROA N  
ATOM   4416  CA  THR A 566    -118.525  95.510  50.071  0.00  0.00      PROA C  
ATOM   4417  C   THR A 566    -119.478  96.617  50.512  0.00  0.00      PROA C  
ATOM   4418  O   THR A 566    -119.980  96.636  51.637  0.00  0.00      PROA O  
ATOM   4419  CB  THR A 566    -119.175  94.748  48.907  0.00  0.00      PROA C  
ATOM   4420  CG2 THR A 566    -118.172  93.745  48.324  0.00  0.00      PROA C  
ATOM   4421  OG1 THR A 566    -120.319  94.006  49.315  0.00  0.00      PROA O  
ATOM   4422  N   GLN A 567    -119.791  97.568  49.597  0.00  0.00      PROA N  
ATOM   4423  CA  GLN A 567    -120.852  98.555  49.771  0.00  0.00      PROA C  
ATOM   4424  C   GLN A 567    -122.237  97.945  49.987  0.00  0.00      PROA C  
ATOM   4425  O   GLN A 567    -123.051  98.452  50.759  0.00  0.00      PROA O  
ATOM   4426  CB  GLN A 567    -120.916  99.536  48.564  0.00  0.00      PROA C  
ATOM   4427  CG  GLN A 567    -119.758 100.566  48.479  0.00  0.00      PROA C  
ATOM   4428  CD  GLN A 567    -119.751 101.581  49.629  0.00  0.00      PROA C  
ATOM   4429  NE2 GLN A 567    -118.751 102.496  49.598  0.00  0.00      PROA N  
ATOM   4430  OE1 GLN A 567    -120.601 101.603  50.523  0.00  0.00      PROA O  
ATOM   4431  N   LYS A 568    -122.528  96.816  49.300  0.00  0.00      PROA N  
ATOM   4432  CA  LYS A 568    -123.776  96.077  49.413  0.00  0.00      PROA C  
ATOM   4433  C   LYS A 568    -124.073  95.582  50.829  0.00  0.00      PROA C  
ATOM   4434  O   LYS A 568    -125.216  95.617  51.292  0.00  0.00      PROA O  
ATOM   4435  CB  LYS A 568    -123.798  94.898  48.406  0.00  0.00      PROA C  
ATOM   4436  CG  LYS A 568    -125.093  94.065  48.419  0.00  0.00      PROA C  
ATOM   4437  CD  LYS A 568    -125.114  92.992  47.314  0.00  0.00      PROA C  
ATOM   4438  CE  LYS A 568    -126.419  92.177  47.288  0.00  0.00      PROA C  
ATOM   4439  NZ  LYS A 568    -126.404  91.185  46.186  0.00  0.00      PROA N1+
ATOM   4440  N   GLY A 569    -123.031  95.131  51.559  0.00  0.00      PROA N  
ATOM   4441  CA  GLY A 569    -123.132  94.792  52.981  0.00  0.00      PROA C  
ATOM   4442  C   GLY A 569    -122.606  93.424  53.305  0.00  0.00      PROA C  
ATOM   4443  O   GLY A 569    -122.705  92.964  54.442  0.00  0.00      PROA O  
ATOM   4444  N   PHE A 570    -122.024  92.737  52.310  0.00  0.00      PROA N  
ATOM   4445  CA  PHE A 570    -121.555  91.371  52.439  0.00  0.00      PROA C  
ATOM   4446  C   PHE A 570    -120.126  91.292  51.938  0.00  0.00      PROA C  
ATOM   4447  O   PHE A 570    -119.630  92.192  51.255  0.00  0.00      PROA O  
ATOM   4448  CB  PHE A 570    -122.422  90.381  51.610  0.00  0.00      PROA C  
ATOM   4449  CG  PHE A 570    -123.874  90.501  51.994  0.00  0.00      PROA C  
ATOM   4450  CD1 PHE A 570    -124.323  90.007  53.231  0.00  0.00      PROA C  
ATOM   4451  CD2 PHE A 570    -124.805  91.087  51.119  0.00  0.00      PROA C  
ATOM   4452  CE1 PHE A 570    -125.671  90.115  53.596  0.00  0.00      PROA C  
ATOM   4453  CE2 PHE A 570    -126.154  91.202  51.482  0.00  0.00      PROA C  
ATOM   4454  CZ  PHE A 570    -126.586  90.715  52.722  0.00  0.00      PROA C  
ATOM   4455  N   LEU A 571    -119.414  90.196  52.269  0.00  0.00      PROA N  
ATOM   4456  CA  LEU A 571    -118.139  89.865  51.655  0.00  0.00      PROA C  
ATOM   4457  C   LEU A 571    -118.286  89.667  50.147  0.00  0.00      PROA C  
ATOM   4458  O   LEU A 571    -119.279  89.122  49.659  0.00  0.00      PROA O  
ATOM   4459  CB  LEU A 571    -117.499  88.597  52.280  0.00  0.00      PROA C  
ATOM   4460  CG  LEU A 571    -117.322  88.621  53.816  0.00  0.00      PROA C  
ATOM   4461  CD1 LEU A 571    -116.678  87.309  54.288  0.00  0.00      PROA C  
ATOM   4462  CD2 LEU A 571    -116.488  89.818  54.296  0.00  0.00      PROA C  
ATOM   4463  N   ALA A 572    -117.311  90.135  49.357  0.00  0.00      PROA N  
ATOM   4464  CA  ALA A 572    -117.365  90.088  47.916  0.00  0.00      PROA C  
ATOM   4465  C   ALA A 572    -117.396  88.673  47.337  0.00  0.00      PROA C  
ATOM   4466  O   ALA A 572    -116.647  87.786  47.748  0.00  0.00      PROA O  
ATOM   4467  CB  ALA A 572    -116.184  90.880  47.334  0.00  0.00      PROA C  
ATOM   4468  N   ARG A 573    -118.299  88.416  46.367  0.00  0.00      PROA N  
ATOM   4469  CA  ARG A 573    -118.309  87.187  45.587  0.00  0.00      PROA C  
ATOM   4470  C   ARG A 573    -117.061  87.021  44.729  0.00  0.00      PROA C  
ATOM   4471  O   ARG A 573    -116.464  85.951  44.660  0.00  0.00      PROA O  
ATOM   4472  CB  ARG A 573    -119.575  87.113  44.696  0.00  0.00      PROA C  
ATOM   4473  CG  ARG A 573    -120.888  86.993  45.503  0.00  0.00      PROA C  
ATOM   4474  CD  ARG A 573    -122.163  87.026  44.646  0.00  0.00      PROA C  
ATOM   4475  NE  ARG A 573    -122.169  85.795  43.792  0.00  0.00      PROA N  
ATOM   4476  CZ  ARG A 573    -123.020  85.575  42.798  0.00  0.00      PROA C  
ATOM   4477  NH1 ARG A 573    -123.952  86.437  42.461  0.00  0.00      PROA N1+
ATOM   4478  NH2 ARG A 573    -122.942  84.450  42.119  0.00  0.00      PROA N  
ATOM   4479  N   ASN A 574    -116.638  88.126  44.083  0.00  0.00      PROA N  
ATOM   4480  CA  ASN A 574    -115.484  88.201  43.207  0.00  0.00      PROA C  
ATOM   4481  C   ASN A 574    -114.486  89.189  43.796  0.00  0.00      PROA C  
ATOM   4482  O   ASN A 574    -114.858  90.129  44.495  0.00  0.00      PROA O  
ATOM   4483  CB  ASN A 574    -115.842  88.706  41.776  0.00  0.00      PROA C  
ATOM   4484  CG  ASN A 574    -116.848  87.801  41.070  0.00  0.00      PROA C  
ATOM   4485  ND2 ASN A 574    -118.160  88.028  41.305  0.00  0.00      PROA N  
ATOM   4486  OD1 ASN A 574    -116.482  86.944  40.259  0.00  0.00      PROA O  
ATOM   4487  N   LEU A 575    -113.182  89.004  43.521  0.00  0.00      PROA N  
ATOM   4488  CA  LEU A 575    -112.117  89.947  43.838  0.00  0.00      PROA C  
ATOM   4489  C   LEU A 575    -112.397  91.367  43.299  0.00  0.00      PROA C  
ATOM   4490  O   LEU A 575    -112.800  91.525  42.146  0.00  0.00      PROA O  
ATOM   4491  CB  LEU A 575    -110.800  89.352  43.268  0.00  0.00      PROA C  
ATOM   4492  CG  LEU A 575    -109.513  90.184  43.415  0.00  0.00      PROA C  
ATOM   4493  CD1 LEU A 575    -109.166  90.447  44.884  0.00  0.00      PROA C  
ATOM   4494  CD2 LEU A 575    -108.335  89.481  42.724  0.00  0.00      PROA C  
ATOM   4495  N   MET A 576    -112.250  92.429  44.135  0.00  0.00      PROA N  
ATOM   4496  CA  MET A 576    -112.768  93.771  43.838  0.00  0.00      PROA C  
ATOM   4497  C   MET A 576    -111.879  94.661  42.941  0.00  0.00      PROA C  
ATOM   4498  O   MET A 576    -111.200  94.116  42.075  0.00  0.00      PROA O  
ATOM   4499  CB  MET A 576    -113.253  94.453  45.140  0.00  0.00      PROA C  
ATOM   4500  CG  MET A 576    -114.449  93.724  45.798  0.00  0.00      PROA C  
ATOM   4501  SD  MET A 576    -115.969  93.646  44.788  0.00  0.00      PROA S  
ATOM   4502  CE  MET A 576    -116.417  95.403  44.868  0.00  0.00      PROA C  
ATOM   4503  N   PHE A 577    -111.847  96.032  43.080  0.00  0.00      PROA N  
ATOM   4504  CA  PHE A 577    -111.167  96.972  42.149  0.00  0.00      PROA C  
ATOM   4505  C   PHE A 577    -111.316  98.495  42.505  0.00  0.00      PROA C  
ATOM   4506  O   PHE A 577    -112.092  99.191  41.851  0.00  0.00      PROA O  
ATOM   4507  CB  PHE A 577    -111.693  96.741  40.675  0.00  0.00      PROA C  
ATOM   4508  CG  PHE A 577    -111.095  97.434  39.468  0.00  0.00      PROA C  
ATOM   4509  CD1 PHE A 577    -110.072  98.391  39.507  0.00  0.00      PROA C  
ATOM   4510  CD2 PHE A 577    -111.635  97.089  38.213  0.00  0.00      PROA C  
ATOM   4511  CE1 PHE A 577    -109.638  99.029  38.338  0.00  0.00      PROA C  
ATOM   4512  CE2 PHE A 577    -111.183  97.695  37.036  0.00  0.00      PROA C  
ATOM   4513  CZ  PHE A 577    -110.189  98.677  37.100  0.00  0.00      PROA C  
ATOM   4514  N   VAL A 578    -110.601  99.091  43.508  0.00  0.00      PROA N  
ATOM   4515  CA  VAL A 578    -110.452 100.566  43.625  0.00  0.00      PROA C  
ATOM   4516  C   VAL A 578    -109.168 101.068  44.352  0.00  0.00      PROA C  
ATOM   4517  O   VAL A 578    -108.764 100.543  45.390  0.00  0.00      PROA O  
ATOM   4518  CB  VAL A 578    -111.702 101.274  44.145  0.00  0.00      PROA C  
ATOM   4519  CG1 VAL A 578    -112.102 100.676  45.497  0.00  0.00      PROA C  
ATOM   4520  CG2 VAL A 578    -111.548 102.810  44.203  0.00  0.00      PROA C  
ATOM   4521  N   ASP A 579    -108.475 102.099  43.790  0.00  0.00      PROA N  
ATOM   4522  CA  ASP A 579    -107.152 102.611  44.165  0.00  0.00      PROA C  
ATOM   4523  C   ASP A 579    -107.192 103.686  45.272  0.00  0.00      PROA C  
ATOM   4524  O   ASP A 579    -108.151 104.456  45.369  0.00  0.00      PROA O  
ATOM   4525  CB  ASP A 579    -106.474 103.216  42.882  0.00  0.00      PROA C  
ATOM   4526  CG  ASP A 579    -105.197 102.516  42.415  0.00  0.00      PROA C  
ATOM   4527  OD1 ASP A 579    -104.583 101.722  43.172  0.00  0.00      PROA O  
ATOM   4528  OD2 ASP A 579    -104.762 102.832  41.269  0.00  0.00      PROA O1-
ATOM   4529  N   ILE A 580    -106.139 103.781  46.124  0.00  0.00      PROA N  
ATOM   4530  CA  ILE A 580    -106.031 104.801  47.175  0.00  0.00      PROA C  
ATOM   4531  C   ILE A 580    -104.676 105.520  47.209  0.00  0.00      PROA C  
ATOM   4532  O   ILE A 580    -103.643 104.858  47.321  0.00  0.00      PROA O  
ATOM   4533  CB  ILE A 580    -106.319 104.292  48.591  0.00  0.00      PROA C  
ATOM   4534  CG1 ILE A 580    -105.802 102.855  48.837  0.00  0.00      PROA C  
ATOM   4535  CG2 ILE A 580    -107.834 104.441  48.808  0.00  0.00      PROA C  
ATOM   4536  CD  ILE A 580    -105.908 102.430  50.306  0.00  0.00      PROA C  
ATOM   4537  N   PRO A 581    -104.581 106.848  47.139  0.00  0.00      PROA N  
ATOM   4538  CA  PRO A 581    -103.392 107.606  47.538  0.00  0.00      PROA C  
ATOM   4539  C   PRO A 581    -102.804 107.307  48.919  0.00  0.00      PROA C  
ATOM   4540  O   PRO A 581    -103.554 107.182  49.890  0.00  0.00      PROA O  
ATOM   4541  CB  PRO A 581    -103.838 109.075  47.426  0.00  0.00      PROA C  
ATOM   4542  CG  PRO A 581    -104.944 109.049  46.369  0.00  0.00      PROA C  
ATOM   4543  CD  PRO A 581    -105.654 107.734  46.676  0.00  0.00      PROA C  
ATOM   4544  N   ILE A 582    -101.461 107.249  49.046  0.00  0.00      PROA N  
ATOM   4545  CA  ILE A 582    -100.760 107.334  50.324  0.00  0.00      PROA C  
ATOM   4546  C   ILE A 582    -101.022 108.649  51.049  0.00  0.00      PROA C  
ATOM   4547  O   ILE A 582    -100.899 109.740  50.487  0.00  0.00      PROA O  
ATOM   4548  CB  ILE A 582     -99.252 107.102  50.190  0.00  0.00      PROA C  
ATOM   4549  CG1 ILE A 582     -98.991 105.619  49.845  0.00  0.00      PROA C  
ATOM   4550  CG2 ILE A 582     -98.469 107.521  51.463  0.00  0.00      PROA C  
ATOM   4551  CD  ILE A 582     -97.523 105.342  49.526  0.00  0.00      PROA C  
ATOM   4552  N   VAL A 583    -101.366 108.557  52.341  0.00  0.00      PROA N  
ATOM   4553  CA  VAL A 583    -101.608 109.677  53.225  0.00  0.00      PROA C  
ATOM   4554  C   VAL A 583    -100.325 109.982  53.987  0.00  0.00      PROA C  
ATOM   4555  O   VAL A 583     -99.600 109.077  54.410  0.00  0.00      PROA O  
ATOM   4556  CB  VAL A 583    -102.763 109.369  54.179  0.00  0.00      PROA C  
ATOM   4557  CG1 VAL A 583    -102.998 110.500  55.201  0.00  0.00      PROA C  
ATOM   4558  CG2 VAL A 583    -104.041 109.154  53.348  0.00  0.00      PROA C  
ATOM   4559  N   ASP A 584     -99.984 111.281  54.170  0.00  0.00      PROA N  
ATOM   4560  CA  ASP A 584     -98.824 111.691  54.946  0.00  0.00      PROA C  
ATOM   4561  C   ASP A 584     -98.904 111.186  56.395  0.00  0.00      PROA C  
ATOM   4562  O   ASP A 584     -99.976 111.158  57.005  0.00  0.00      PROA O  
ATOM   4563  CB  ASP A 584     -98.667 113.239  54.877  0.00  0.00      PROA C  
ATOM   4564  CG  ASP A 584     -97.299 113.754  55.310  0.00  0.00      PROA C  
ATOM   4565  OD1 ASP A 584     -96.357 112.950  55.527  0.00  0.00      PROA O  
ATOM   4566  OD2 ASP A 584     -97.140 115.002  55.382  0.00  0.00      PROA O1-
ATOM   4567  N   HIS A 585     -97.773 110.744  56.981  0.00  0.00      PROA N  
ATOM   4568  CA  HIS A 585     -97.741 110.113  58.293  0.00  0.00      PROA C  
ATOM   4569  C   HIS A 585     -98.289 110.989  59.407  0.00  0.00      PROA C  
ATOM   4570  O   HIS A 585     -99.105 110.550  60.217  0.00  0.00      PROA O  
ATOM   4571  CB  HIS A 585     -96.301 109.631  58.636  0.00  0.00      PROA C  
ATOM   4572  CG  HIS A 585     -96.085 109.160  60.061  0.00  0.00      PROA C  
ATOM   4573  CD2 HIS A 585     -96.154 107.908  60.594  0.00  0.00      PROA C  
ATOM   4574  ND1 HIS A 585     -95.571 109.962  61.062  0.00  0.00      PROA N  
ATOM   4575  CE1 HIS A 585     -95.377 109.176  62.149  0.00  0.00      PROA C  
ATOM   4576  NE2 HIS A 585     -95.716 107.920  61.913  0.00  0.00      PROA N  
ATOM   4577  N   GLN A 586     -97.901 112.282  59.437  0.00  0.00      PROA N  
ATOM   4578  CA  GLN A 586     -98.440 113.250  60.378  0.00  0.00      PROA C  
ATOM   4579  C   GLN A 586     -99.938 113.510  60.215  0.00  0.00      PROA C  
ATOM   4580  O   GLN A 586    -100.666 113.607  61.203  0.00  0.00      PROA O  
ATOM   4581  CB  GLN A 586     -97.607 114.558  60.419  0.00  0.00      PROA C  
ATOM   4582  CG  GLN A 586     -97.559 115.402  59.117  0.00  0.00      PROA C  
ATOM   4583  CD  GLN A 586     -98.442 116.654  59.184  0.00  0.00      PROA C  
ATOM   4584  NE2 GLN A 586     -98.080 117.596  60.086  0.00  0.00      PROA N  
ATOM   4585  OE1 GLN A 586     -99.420 116.815  58.452  0.00  0.00      PROA O  
ATOM   4586  N   LYS A 587    -100.454 113.583  58.966  0.00  0.00      PROA N  
ATOM   4587  CA  LYS A 587    -101.884 113.662  58.695  0.00  0.00      PROA C  
ATOM   4588  C   LYS A 587    -102.682 112.459  59.188  0.00  0.00      PROA C  
ATOM   4589  O   LYS A 587    -103.729 112.597  59.823  0.00  0.00      PROA O  
ATOM   4590  CB  LYS A 587    -102.200 113.926  57.196  0.00  0.00      PROA C  
ATOM   4591  CG  LYS A 587    -101.774 115.329  56.734  0.00  0.00      PROA C  
ATOM   4592  CD  LYS A 587    -102.459 115.804  55.435  0.00  0.00      PROA C  
ATOM   4593  CE  LYS A 587    -102.161 114.947  54.194  0.00  0.00      PROA C  
ATOM   4594  NZ  LYS A 587    -102.817 115.522  52.990  0.00  0.00      PROA N1+
ATOM   4595  N   CYS A 588    -102.179 111.231  58.948  0.00  0.00      PROA N  
ATOM   4596  CA  CYS A 588    -102.773 110.022  59.499  0.00  0.00      PROA C  
ATOM   4597  C   CYS A 588    -102.750 109.972  61.020  0.00  0.00      PROA C  
ATOM   4598  O   CYS A 588    -103.759 109.690  61.670  0.00  0.00      PROA O  
ATOM   4599  CB  CYS A 588    -102.069 108.760  58.946  0.00  0.00      PROA C  
ATOM   4600  SG  CYS A 588    -102.955 107.216  59.340  0.00  0.00      PROA S  
ATOM   4601  N   ALA A 589    -101.591 110.295  61.630  0.00  0.00      PROA N  
ATOM   4602  CA  ALA A 589    -101.433 110.344  63.063  0.00  0.00      PROA C  
ATOM   4603  C   ALA A 589    -102.337 111.370  63.737  0.00  0.00      PROA C  
ATOM   4604  O   ALA A 589    -103.015 111.061  64.715  0.00  0.00      PROA O  
ATOM   4605  CB  ALA A 589     -99.958 110.626  63.410  0.00  0.00      PROA C  
ATOM   4606  N   THR A 590    -102.426 112.611  63.203  0.00  0.00      PROA N  
ATOM   4607  CA  THR A 590    -103.302 113.638  63.767  0.00  0.00      PROA C  
ATOM   4608  C   THR A 590    -104.773 113.250  63.721  0.00  0.00      PROA C  
ATOM   4609  O   THR A 590    -105.483 113.408  64.715  0.00  0.00      PROA O  
ATOM   4610  CB  THR A 590    -103.068 115.069  63.260  0.00  0.00      PROA C  
ATOM   4611  CG2 THR A 590    -103.625 115.341  61.857  0.00  0.00      PROA C  
ATOM   4612  OG1 THR A 590    -103.618 116.049  64.137  0.00  0.00      PROA O  
ATOM   4613  N   ALA A 591    -105.254 112.658  62.605  0.00  0.00      PROA N  
ATOM   4614  CA  ALA A 591    -106.617 112.181  62.461  0.00  0.00      PROA C  
ATOM   4615  C   ALA A 591    -107.009 111.116  63.488  0.00  0.00      PROA C  
ATOM   4616  O   ALA A 591    -108.081 111.174  64.091  0.00  0.00      PROA O  
ATOM   4617  CB  ALA A 591    -106.815 111.629  61.037  0.00  0.00      PROA C  
ATOM   4618  N   TYR A 592    -106.113 110.147  63.754  0.00  0.00      PROA N  
ATOM   4619  CA  TYR A 592    -106.319 109.153  64.792  0.00  0.00      PROA C  
ATOM   4620  C   TYR A 592    -106.091 109.642  66.225  0.00  0.00      PROA C  
ATOM   4621  O   TYR A 592    -106.600 109.045  67.172  0.00  0.00      PROA O  
ATOM   4622  CB  TYR A 592    -105.515 107.858  64.501  0.00  0.00      PROA C  
ATOM   4623  CG  TYR A 592    -106.243 107.035  63.467  0.00  0.00      PROA C  
ATOM   4624  CD1 TYR A 592    -107.480 106.462  63.807  0.00  0.00      PROA C  
ATOM   4625  CD2 TYR A 592    -105.704 106.773  62.194  0.00  0.00      PROA C  
ATOM   4626  CE1 TYR A 592    -108.170 105.651  62.900  0.00  0.00      PROA C  
ATOM   4627  CE2 TYR A 592    -106.384 105.946  61.286  0.00  0.00      PROA C  
ATOM   4628  CZ  TYR A 592    -107.611 105.374  61.650  0.00  0.00      PROA C  
ATOM   4629  OH  TYR A 592    -108.293 104.497  60.788  0.00  0.00      PROA O  
ATOM   4630  N   THR A 593    -105.363 110.759  66.448  0.00  0.00      PROA N  
ATOM   4631  CA  THR A 593    -105.315 111.383  67.777  0.00  0.00      PROA C  
ATOM   4632  C   THR A 593    -106.574 112.157  68.146  0.00  0.00      PROA C  
ATOM   4633  O   THR A 593    -106.877 112.318  69.330  0.00  0.00      PROA O  
ATOM   4634  CB  THR A 593    -104.121 112.300  68.056  0.00  0.00      PROA C  
ATOM   4635  CG2 THR A 593    -102.829 111.465  68.092  0.00  0.00      PROA C  
ATOM   4636  OG1 THR A 593    -103.963 113.334  67.090  0.00  0.00      PROA O  
ATOM   4637  N   LYS A 594    -107.355 112.656  67.163  0.00  0.00      PROA N  
ATOM   4638  CA  LYS A 594    -108.637 113.291  67.432  0.00  0.00      PROA C  
ATOM   4639  C   LYS A 594    -109.667 112.352  68.065  0.00  0.00      PROA C  
ATOM   4640  O   LYS A 594    -109.849 111.211  67.642  0.00  0.00      PROA O  
ATOM   4641  CB  LYS A 594    -109.249 113.958  66.170  0.00  0.00      PROA C  
ATOM   4642  CG  LYS A 594    -108.443 115.143  65.602  0.00  0.00      PROA C  
ATOM   4643  CD  LYS A 594    -108.248 116.336  66.563  0.00  0.00      PROA C  
ATOM   4644  CE  LYS A 594    -109.558 116.992  67.034  0.00  0.00      PROA C  
ATOM   4645  NZ  LYS A 594    -109.280 118.195  67.859  0.00  0.00      PROA N1+
ATOM   4646  N   GLN A 595    -110.378 112.825  69.113  0.00  0.00      PROA N  
ATOM   4647  CA  GLN A 595    -111.414 112.063  69.790  0.00  0.00      PROA C  
ATOM   4648  C   GLN A 595    -112.583 111.647  68.883  0.00  0.00      PROA C  
ATOM   4649  O   GLN A 595    -112.933 112.401  67.969  0.00  0.00      PROA O  
ATOM   4650  CB  GLN A 595    -111.931 112.817  71.045  0.00  0.00      PROA C  
ATOM   4651  CG  GLN A 595    -110.859 112.929  72.158  0.00  0.00      PROA C  
ATOM   4652  CD  GLN A 595    -111.411 113.568  73.436  0.00  0.00      PROA C  
ATOM   4653  NE2 GLN A 595    -111.760 114.872  73.360  0.00  0.00      PROA N  
ATOM   4654  OE1 GLN A 595    -111.526 112.927  74.485  0.00  0.00      PROA O  
ATOM   4655  N   PRO A 596    -113.226 110.492  69.060  0.00  0.00      PROA N  
ATOM   4656  CA  PRO A 596    -113.050 109.546  70.162  0.00  0.00      PROA C  
ATOM   4657  C   PRO A 596    -111.897 108.570  69.953  0.00  0.00      PROA C  
ATOM   4658  O   PRO A 596    -111.660 107.749  70.840  0.00  0.00      PROA O  
ATOM   4659  CB  PRO A 596    -114.395 108.795  70.159  0.00  0.00      PROA C  
ATOM   4660  CG  PRO A 596    -114.791 108.751  68.681  0.00  0.00      PROA C  
ATOM   4661  CD  PRO A 596    -114.343 110.124  68.183  0.00  0.00      PROA C  
ATOM   4662  N   TYR A 597    -111.184 108.602  68.810  0.00  0.00      PROA N  
ATOM   4663  CA  TYR A 597    -110.152 107.629  68.483  0.00  0.00      PROA C  
ATOM   4664  C   TYR A 597    -108.978 107.554  69.481  0.00  0.00      PROA C  
ATOM   4665  O   TYR A 597    -108.583 108.578  70.053  0.00  0.00      PROA O  
ATOM   4666  CB  TYR A 597    -109.593 107.820  67.046  0.00  0.00      PROA C  
ATOM   4667  CG  TYR A 597    -110.655 107.570  66.009  0.00  0.00      PROA C  
ATOM   4668  CD1 TYR A 597    -111.130 106.266  65.796  0.00  0.00      PROA C  
ATOM   4669  CD2 TYR A 597    -111.145 108.613  65.202  0.00  0.00      PROA C  
ATOM   4670  CE1 TYR A 597    -112.097 106.010  64.814  0.00  0.00      PROA C  
ATOM   4671  CE2 TYR A 597    -112.112 108.360  64.218  0.00  0.00      PROA C  
ATOM   4672  CZ  TYR A 597    -112.592 107.056  64.028  0.00  0.00      PROA C  
ATOM   4673  OH  TYR A 597    -113.574 106.792  63.047  0.00  0.00      PROA O  
ATOM   4674  N   PRO A 598    -108.392 106.381  69.747  0.00  0.00      PROA N  
ATOM   4675  CA  PRO A 598    -107.383 106.247  70.790  0.00  0.00      PROA C  
ATOM   4676  C   PRO A 598    -106.006 106.666  70.281  0.00  0.00      PROA C  
ATOM   4677  O   PRO A 598    -105.523 106.165  69.262  0.00  0.00      PROA O  
ATOM   4678  CB  PRO A 598    -107.433 104.752  71.157  0.00  0.00      PROA C  
ATOM   4679  CG  PRO A 598    -107.900 104.065  69.871  0.00  0.00      PROA C  
ATOM   4680  CD  PRO A 598    -108.881 105.078  69.283  0.00  0.00      PROA C  
ATOM   4681  N   GLY A 599    -105.349 107.609  70.992  0.00  0.00      PROA N  
ATOM   4682  CA  GLY A 599    -103.993 108.074  70.702  0.00  0.00      PROA C  
ATOM   4683  C   GLY A 599    -102.912 107.012  70.699  0.00  0.00      PROA C  
ATOM   4684  O   GLY A 599    -102.982 106.013  71.416  0.00  0.00      PROA O  
ATOM   4685  N   ALA A 600    -101.863 107.242  69.879  0.00  0.00      PROA N  
ATOM   4686  CA  ALA A 600    -100.634 106.465  69.808  0.00  0.00      PROA C  
ATOM   4687  C   ALA A 600    -100.783 105.076  69.179  0.00  0.00      PROA C  
ATOM   4688  O   ALA A 600     -99.856 104.265  69.186  0.00  0.00      PROA O  
ATOM   4689  CB  ALA A 600     -99.901 106.420  71.169  0.00  0.00      PROA C  
ATOM   4690  N   LYS A 601    -101.959 104.774  68.590  0.00  0.00      PROA N  
ATOM   4691  CA  LYS A 601    -102.196 103.559  67.830  0.00  0.00      PROA C  
ATOM   4692  C   LYS A 601    -101.383 103.537  66.530  0.00  0.00      PROA C  
ATOM   4693  O   LYS A 601    -100.756 102.535  66.184  0.00  0.00      PROA O  
ATOM   4694  CB  LYS A 601    -103.713 103.416  67.565  0.00  0.00      PROA C  
ATOM   4695  CG  LYS A 601    -104.174 101.970  67.307  0.00  0.00      PROA C  
ATOM   4696  CD  LYS A 601    -105.712 101.881  67.291  0.00  0.00      PROA C  
ATOM   4697  CE  LYS A 601    -106.308 100.495  66.997  0.00  0.00      PROA C  
ATOM   4698  NZ  LYS A 601    -106.100  99.571  68.145  0.00  0.00      PROA N1+
ATOM   4699  N   VAL A 602    -101.341 104.682  65.807  0.00  0.00      PROA N  
ATOM   4700  CA  VAL A 602    -100.454 104.935  64.674  0.00  0.00      PROA C  
ATOM   4701  C   VAL A 602     -98.980 104.980  65.099  0.00  0.00      PROA C  
ATOM   4702  O   VAL A 602     -98.629 105.534  66.144  0.00  0.00      PROA O  
ATOM   4703  CB  VAL A 602    -100.855 106.204  63.910  0.00  0.00      PROA C  
ATOM   4704  CG1 VAL A 602     -99.908 106.502  62.726  0.00  0.00      PROA C  
ATOM   4705  CG2 VAL A 602    -102.288 106.034  63.367  0.00  0.00      PROA C  
ATOM   4706  N   THR A 603     -98.064 104.399  64.299  0.00  0.00      PROA N  
ATOM   4707  CA  THR A 603     -96.646 104.329  64.643  0.00  0.00      PROA C  
ATOM   4708  C   THR A 603     -95.818 104.289  63.365  0.00  0.00      PROA C  
ATOM   4709  O   THR A 603     -96.351 104.234  62.257  0.00  0.00      PROA O  
ATOM   4710  CB  THR A 603     -96.311 103.171  65.598  0.00  0.00      PROA C  
ATOM   4711  CG2 THR A 603     -96.563 101.805  64.944  0.00  0.00      PROA C  
ATOM   4712  OG1 THR A 603     -94.962 103.201  66.061  0.00  0.00      PROA O  
ATOM   4713  N   VAL A 604     -94.475 104.340  63.474  0.00  0.00      PROA N  
ATOM   4714  CA  VAL A 604     -93.532 104.506  62.370  0.00  0.00      PROA C  
ATOM   4715  C   VAL A 604     -93.494 103.298  61.431  0.00  0.00      PROA C  
ATOM   4716  O   VAL A 604     -93.147 103.390  60.251  0.00  0.00      PROA O  
ATOM   4717  CB  VAL A 604     -92.141 104.838  62.920  0.00  0.00      PROA C  
ATOM   4718  CG1 VAL A 604     -91.528 103.656  63.701  0.00  0.00      PROA C  
ATOM   4719  CG2 VAL A 604     -91.197 105.312  61.794  0.00  0.00      PROA C  
ATOM   4720  N   ASN A 605     -93.948 102.131  61.926  0.00  0.00      PROA N  
ATOM   4721  CA  ASN A 605     -94.044 100.891  61.177  0.00  0.00      PROA C  
ATOM   4722  C   ASN A 605     -95.388 100.759  60.470  0.00  0.00      PROA C  
ATOM   4723  O   ASN A 605     -95.732  99.707  59.933  0.00  0.00      PROA O  
ATOM   4724  CB  ASN A 605     -93.898  99.688  62.138  0.00  0.00      PROA C  
ATOM   4725  CG  ASN A 605     -92.522  99.701  62.795  0.00  0.00      PROA C  
ATOM   4726  ND2 ASN A 605     -92.476  99.387  64.110  0.00  0.00      PROA N  
ATOM   4727  OD1 ASN A 605     -91.506 100.016  62.166  0.00  0.00      PROA O  
ATOM   4728  N   MET A 606     -96.176 101.844  60.431  0.00  0.00      PROA N  
ATOM   4729  CA  MET A 606     -97.458 101.893  59.774  0.00  0.00      PROA C  
ATOM   4730  C   MET A 606     -97.468 102.910  58.648  0.00  0.00      PROA C  
ATOM   4731  O   MET A 606     -96.899 104.000  58.725  0.00  0.00      PROA O  
ATOM   4732  CB  MET A 606     -98.602 102.193  60.766  0.00  0.00      PROA C  
ATOM   4733  CG  MET A 606     -98.803 101.070  61.798  0.00  0.00      PROA C  
ATOM   4734  SD  MET A 606    -100.057 101.474  63.040  0.00  0.00      PROA S  
ATOM   4735  CE  MET A 606     -99.920  99.893  63.911  0.00  0.00      PROA C  
ATOM   4736  N   LEU A 607     -98.122 102.529  57.548  0.00  0.00      PROA N  
ATOM   4737  CA  LEU A 607     -98.312 103.306  56.351  0.00  0.00      PROA C  
ATOM   4738  C   LEU A 607     -99.813 103.512  56.238  0.00  0.00      PROA C  
ATOM   4739  O   LEU A 607    -100.597 102.605  56.508  0.00  0.00      PROA O  
ATOM   4740  CB  LEU A 607     -97.717 102.507  55.158  0.00  0.00      PROA C  
ATOM   4741  CG  LEU A 607     -97.732 103.143  53.747  0.00  0.00      PROA C  
ATOM   4742  CD1 LEU A 607     -99.092 103.026  53.047  0.00  0.00      PROA C  
ATOM   4743  CD2 LEU A 607     -97.212 104.588  53.725  0.00  0.00      PROA C  
ATOM   4744  N   CYS A 608    -100.272 104.726  55.892  0.00  0.00      PROA N  
ATOM   4745  CA  CYS A 608    -101.692 105.004  55.782  0.00  0.00      PROA C  
ATOM   4746  C   CYS A 608    -102.030 105.387  54.362  0.00  0.00      PROA C  
ATOM   4747  O   CYS A 608    -101.277 106.084  53.683  0.00  0.00      PROA O  
ATOM   4748  CB  CYS A 608    -102.153 106.148  56.705  0.00  0.00      PROA C  
ATOM   4749  SG  CYS A 608    -101.804 105.817  58.452  0.00  0.00      PROA S  
ATOM   4750  N   ALA A 609    -103.189 104.941  53.871  0.00  0.00      PROA N  
ATOM   4751  CA  ALA A 609    -103.619 105.275  52.539  0.00  0.00      PROA C  
ATOM   4752  C   ALA A 609    -105.137 105.360  52.529  0.00  0.00      PROA C  
ATOM   4753  O   ALA A 609    -105.834 104.684  53.288  0.00  0.00      PROA O  
ATOM   4754  CB  ALA A 609    -103.051 104.284  51.501  0.00  0.00      PROA C  
ATOM   4755  N   GLY A 610    -105.685 106.260  51.696  0.00  0.00      PROA N  
ATOM   4756  CA  GLY A 610    -107.098 106.606  51.723  0.00  0.00      PROA C  
ATOM   4757  C   GLY A 610    -107.316 108.048  51.370  0.00  0.00      PROA C  
ATOM   4758  O   GLY A 610    -106.390 108.784  51.036  0.00  0.00      PROA O  
ATOM   4759  N   LEU A 611    -108.583 108.484  51.440  0.00  0.00      PROA N  
ATOM   4760  CA  LEU A 611    -108.988 109.849  51.172  0.00  0.00      PROA C  
ATOM   4761  C   LEU A 611    -109.606 110.432  52.432  0.00  0.00      PROA C  
ATOM   4762  O   LEU A 611    -110.247 109.731  53.215  0.00  0.00      PROA O  
ATOM   4763  CB  LEU A 611    -110.002 109.959  49.999  0.00  0.00      PROA C  
ATOM   4764  CG  LEU A 611    -109.491 109.401  48.647  0.00  0.00      PROA C  
ATOM   4765  CD1 LEU A 611    -109.882 107.929  48.434  0.00  0.00      PROA C  
ATOM   4766  CD2 LEU A 611    -110.020 110.243  47.475  0.00  0.00      PROA C  
ATOM   4767  N   ASP A 612    -109.433 111.750  52.667  0.00  0.00      PROA N  
ATOM   4768  CA  ASP A 612    -109.979 112.479  53.806  0.00  0.00      PROA C  
ATOM   4769  C   ASP A 612    -111.512 112.421  53.886  0.00  0.00      PROA C  
ATOM   4770  O   ASP A 612    -112.112 112.280  54.953  0.00  0.00      PROA O  
ATOM   4771  CB  ASP A 612    -109.424 113.939  53.841  0.00  0.00      PROA C  
ATOM   4772  CG  ASP A 612    -109.788 114.843  52.664  0.00  0.00      PROA C  
ATOM   4773  OD1 ASP A 612    -110.201 114.364  51.577  0.00  0.00      PROA O  
ATOM   4774  OD2 ASP A 612    -109.569 116.079  52.802  0.00  0.00      PROA O1-
ATOM   4775  N   ARG A 613    -112.172 112.468  52.719  0.00  0.00      PROA N  
ATOM   4776  CA  ARG A 613    -113.602 112.334  52.535  0.00  0.00      PROA C  
ATOM   4777  C   ARG A 613    -114.115 110.917  52.824  0.00  0.00      PROA C  
ATOM   4778  O   ARG A 613    -115.310 110.692  53.020  0.00  0.00      PROA O  
ATOM   4779  CB  ARG A 613    -113.933 112.756  51.076  0.00  0.00      PROA C  
ATOM   4780  CG  ARG A 613    -115.418 112.707  50.648  0.00  0.00      PROA C  
ATOM   4781  CD  ARG A 613    -116.352 113.580  51.499  0.00  0.00      PROA C  
ATOM   4782  NE  ARG A 613    -117.738 113.457  50.935  0.00  0.00      PROA N  
ATOM   4783  CZ  ARG A 613    -118.224 114.176  49.931  0.00  0.00      PROA C  
ATOM   4784  NH1 ARG A 613    -117.528 115.096  49.302  0.00  0.00      PROA N1+
ATOM   4785  NH2 ARG A 613    -119.464 113.967  49.537  0.00  0.00      PROA N  
ATOM   4786  N   GLY A 614    -113.212 109.917  52.903  0.00  0.00      PROA N  
ATOM   4787  CA  GLY A 614    -113.565 108.511  53.035  0.00  0.00      PROA C  
ATOM   4788  C   GLY A 614    -114.087 107.915  51.751  0.00  0.00      PROA C  
ATOM   4789  O   GLY A 614    -113.634 108.242  50.653  0.00  0.00      PROA O  
ATOM   4790  N   GLY A 615    -115.045 106.978  51.860  0.00  0.00      PROA N  
ATOM   4791  CA  GLY A 615    -115.552 106.191  50.742  0.00  0.00      PROA C  
ATOM   4792  C   GLY A 615    -114.703 104.969  50.527  0.00  0.00      PROA C  
ATOM   4793  O   GLY A 615    -114.991 103.894  51.051  0.00  0.00      PROA O  
ATOM   4794  N   LYS A 616    -113.611 105.102  49.751  0.00  0.00      PROA N  
ATOM   4795  CA  LYS A 616    -112.640 104.039  49.576  0.00  0.00      PROA C  
ATOM   4796  C   LYS A 616    -111.888 103.775  50.891  0.00  0.00      PROA C  
ATOM   4797  O   LYS A 616    -111.305 104.675  51.499  0.00  0.00      PROA O  
ATOM   4798  CB  LYS A 616    -111.639 104.388  48.437  0.00  0.00      PROA C  
ATOM   4799  CG  LYS A 616    -110.993 103.168  47.740  0.00  0.00      PROA C  
ATOM   4800  CD  LYS A 616    -110.391 102.149  48.724  0.00  0.00      PROA C  
ATOM   4801  CE  LYS A 616    -109.332 101.162  48.235  0.00  0.00      PROA C  
ATOM   4802  NZ  LYS A 616    -108.720 100.518  49.434  0.00  0.00      PROA N1+
ATOM   4803  N   ASP A 617    -111.868 102.504  51.342  0.00  0.00      PROA N  
ATOM   4804  CA  ASP A 617    -111.135 102.065  52.504  0.00  0.00      PROA C  
ATOM   4805  C   ASP A 617    -110.733 100.601  52.312  0.00  0.00      PROA C  
ATOM   4806  O   ASP A 617    -110.854 100.040  51.222  0.00  0.00      PROA O  
ATOM   4807  CB  ASP A 617    -112.024 102.320  53.749  0.00  0.00      PROA C  
ATOM   4808  CG  ASP A 617    -111.290 102.369  55.082  0.00  0.00      PROA C  
ATOM   4809  OD1 ASP A 617    -110.084 102.028  55.157  0.00  0.00      PROA O  
ATOM   4810  OD2 ASP A 617    -111.965 102.744  56.079  0.00  0.00      PROA O1-
ATOM   4811  N   SER A 618    -110.192  99.961  53.348  0.00  0.00      PROA N  
ATOM   4812  CA  SER A 618    -110.011  98.523  53.454  0.00  0.00      PROA C  
ATOM   4813  C   SER A 618    -110.797  98.023  54.650  0.00  0.00      PROA C  
ATOM   4814  O   SER A 618    -110.765  98.618  55.726  0.00  0.00      PROA O  
ATOM   4815  CB  SER A 618    -108.532  98.053  53.556  0.00  0.00      PROA C  
ATOM   4816  OG  SER A 618    -107.804  98.764  54.563  0.00  0.00      PROA O  
ATOM   4817  N   CYS A 619    -111.566  96.928  54.484  0.00  0.00      PROA N  
ATOM   4818  CA  CYS A 619    -112.565  96.509  55.460  0.00  0.00      PROA C  
ATOM   4819  C   CYS A 619    -112.320  95.092  55.945  0.00  0.00      PROA C  
ATOM   4820  O   CYS A 619    -111.317  94.446  55.638  0.00  0.00      PROA O  
ATOM   4821  CB  CYS A 619    -114.014  96.562  54.893  0.00  0.00      PROA C  
ATOM   4822  SG  CYS A 619    -114.407  98.083  53.996  0.00  0.00      PROA S  
ATOM   4823  N   ARG A 620    -113.282  94.569  56.732  0.00  0.00      PROA N  
ATOM   4824  CA  ARG A 620    -113.328  93.212  57.240  0.00  0.00      PROA C  
ATOM   4825  C   ARG A 620    -113.282  92.193  56.100  0.00  0.00      PROA C  
ATOM   4826  O   ARG A 620    -114.011  92.302  55.115  0.00  0.00      PROA O  
ATOM   4827  CB  ARG A 620    -114.637  93.011  58.061  0.00  0.00      PROA C  
ATOM   4828  CG  ARG A 620    -114.946  94.151  59.064  0.00  0.00      PROA C  
ATOM   4829  CD  ARG A 620    -116.242  93.933  59.860  0.00  0.00      PROA C  
ATOM   4830  NE  ARG A 620    -116.539  95.219  60.574  0.00  0.00      PROA N  
ATOM   4831  CZ  ARG A 620    -117.714  95.523  61.108  0.00  0.00      PROA C  
ATOM   4832  NH1 ARG A 620    -118.688  94.647  61.217  0.00  0.00      PROA N1+
ATOM   4833  NH2 ARG A 620    -117.925  96.747  61.544  0.00  0.00      PROA N  
ATOM   4834  N   GLY A 621    -112.387  91.191  56.195  0.00  0.00      PROA N  
ATOM   4835  CA  GLY A 621    -112.204  90.164  55.170  0.00  0.00      PROA C  
ATOM   4836  C   GLY A 621    -111.033  90.416  54.250  0.00  0.00      PROA C  
ATOM   4837  O   GLY A 621    -110.595  89.510  53.542  0.00  0.00      PROA O  
ATOM   4838  N   ASP A 622    -110.458  91.638  54.267  0.00  0.00      PROA N  
ATOM   4839  CA  ASP A 622    -109.271  91.962  53.487  0.00  0.00      PROA C  
ATOM   4840  C   ASP A 622    -108.000  91.848  54.320  0.00  0.00      PROA C  
ATOM   4841  O   ASP A 622    -106.893  91.963  53.795  0.00  0.00      PROA O  
ATOM   4842  CB  ASP A 622    -109.353  93.410  52.917  0.00  0.00      PROA C  
ATOM   4843  CG  ASP A 622    -109.688  93.382  51.432  0.00  0.00      PROA C  
ATOM   4844  OD1 ASP A 622    -110.575  92.587  51.022  0.00  0.00      PROA O  
ATOM   4845  OD2 ASP A 622    -109.112  94.223  50.689  0.00  0.00      PROA O1-
ATOM   4846  N   ALA A 623    -108.121  91.588  55.641  0.00  0.00      PROA N  
ATOM   4847  CA  ALA A 623    -107.004  91.542  56.563  0.00  0.00      PROA C  
ATOM   4848  C   ALA A 623    -105.887  90.583  56.152  0.00  0.00      PROA C  
ATOM   4849  O   ALA A 623    -106.118  89.424  55.807  0.00  0.00      PROA O  
ATOM   4850  CB  ALA A 623    -107.501  91.188  57.976  0.00  0.00      PROA C  
ATOM   4851  N   GLY A 624    -104.637  91.088  56.155  0.00  0.00      PROA N  
ATOM   4852  CA  GLY A 624    -103.463  90.367  55.683  0.00  0.00      PROA C  
ATOM   4853  C   GLY A 624    -103.192  90.477  54.200  0.00  0.00      PROA C  
ATOM   4854  O   GLY A 624    -102.117  90.090  53.740  0.00  0.00      PROA O  
ATOM   4855  N   GLY A 625    -104.139  91.028  53.412  0.00  0.00      PROA N  
ATOM   4856  CA  GLY A 625    -103.947  91.376  52.008  0.00  0.00      PROA C  
ATOM   4857  C   GLY A 625    -102.837  92.373  51.769  0.00  0.00      PROA C  
ATOM   4858  O   GLY A 625    -102.447  93.134  52.653  0.00  0.00      PROA O  
ATOM   4859  N   ALA A 626    -102.304  92.423  50.542  0.00  0.00      PROA N  
ATOM   4860  CA  ALA A 626    -101.230  93.336  50.223  0.00  0.00      PROA C  
ATOM   4861  C   ALA A 626    -101.737  94.668  49.676  0.00  0.00      PROA C  
ATOM   4862  O   ALA A 626    -102.598  94.726  48.799  0.00  0.00      PROA O  
ATOM   4863  CB  ALA A 626    -100.270  92.672  49.224  0.00  0.00      PROA C  
ATOM   4864  N   LEU A 627    -101.178  95.781  50.189  0.00  0.00      PROA N  
ATOM   4865  CA  LEU A 627    -101.254  97.095  49.584  0.00  0.00      PROA C  
ATOM   4866  C   LEU A 627    -100.025  97.239  48.706  0.00  0.00      PROA C  
ATOM   4867  O   LEU A 627     -98.883  97.250  49.177  0.00  0.00      PROA O  
ATOM   4868  CB  LEU A 627    -101.305  98.236  50.630  0.00  0.00      PROA C  
ATOM   4869  CG  LEU A 627    -101.232  99.676  50.071  0.00  0.00      PROA C  
ATOM   4870  CD1 LEU A 627    -102.561 100.136  49.463  0.00  0.00      PROA C  
ATOM   4871  CD2 LEU A 627    -100.820 100.650  51.176  0.00  0.00      PROA C  
ATOM   4872  N   VAL A 628    -100.236  97.297  47.390  0.00  0.00      PROA N  
ATOM   4873  CA  VAL A 628     -99.199  97.112  46.407  0.00  0.00      PROA C  
ATOM   4874  C   VAL A 628     -99.028  98.351  45.556  0.00  0.00      PROA C  
ATOM   4875  O   VAL A 628     -99.951  99.133  45.314  0.00  0.00      PROA O  
ATOM   4876  CB  VAL A 628     -99.393  95.852  45.564  0.00  0.00      PROA C  
ATOM   4877  CG1 VAL A 628     -99.636  94.669  46.514  0.00  0.00      PROA C  
ATOM   4878  CG2 VAL A 628    -100.572  95.927  44.594  0.00  0.00      PROA C  
ATOM   4879  N   PHE A 629     -97.781  98.582  45.135  0.00  0.00      PROA N  
ATOM   4880  CA  PHE A 629     -97.348  99.761  44.428  0.00  0.00      PROA C  
ATOM   4881  C   PHE A 629     -96.700  99.350  43.129  0.00  0.00      PROA C  
ATOM   4882  O   PHE A 629     -95.953  98.373  43.054  0.00  0.00      PROA O  
ATOM   4883  CB  PHE A 629     -96.354 100.606  45.261  0.00  0.00      PROA C  
ATOM   4884  CG  PHE A 629     -97.090 101.153  46.449  0.00  0.00      PROA C  
ATOM   4885  CD1 PHE A 629     -97.780 102.369  46.342  0.00  0.00      PROA C  
ATOM   4886  CD2 PHE A 629     -97.137 100.444  47.662  0.00  0.00      PROA C  
ATOM   4887  CE1 PHE A 629     -98.544 102.846  47.410  0.00  0.00      PROA C  
ATOM   4888  CE2 PHE A 629     -97.904 100.917  48.734  0.00  0.00      PROA C  
ATOM   4889  CZ  PHE A 629     -98.617 102.113  48.601  0.00  0.00      PROA C  
ATOM   4890  N   LEU A 630     -97.004 100.081  42.046  0.00  0.00      PROA N  
ATOM   4891  CA  LEU A 630     -96.426  99.814  40.752  0.00  0.00      PROA C  
ATOM   4892  C   LEU A 630     -95.097 100.539  40.631  0.00  0.00      PROA C  
ATOM   4893  O   LEU A 630     -95.025 101.766  40.737  0.00  0.00      PROA O  
ATOM   4894  CB  LEU A 630     -97.386 100.269  39.624  0.00  0.00      PROA C  
ATOM   4895  CG  LEU A 630     -96.930  99.974  38.180  0.00  0.00      PROA C  
ATOM   4896  CD1 LEU A 630     -96.741  98.470  37.948  0.00  0.00      PROA C  
ATOM   4897  CD2 LEU A 630     -97.949 100.530  37.174  0.00  0.00      PROA C  
ATOM   4898  N   ASP A 631     -93.994  99.803  40.390  0.00  0.00      PROA N  
ATOM   4899  CA  ASP A 631     -92.769 100.405  39.912  0.00  0.00      PROA C  
ATOM   4900  C   ASP A 631     -92.992 100.829  38.459  0.00  0.00      PROA C  
ATOM   4901  O   ASP A 631     -93.072 100.002  37.554  0.00  0.00      PROA O  
ATOM   4902  CB  ASP A 631     -91.575  99.439  40.157  0.00  0.00      PROA C  
ATOM   4903  CG  ASP A 631     -90.228  99.923  39.641  0.00  0.00      PROA C  
ATOM   4904  OD1 ASP A 631     -90.100 101.079  39.164  0.00  0.00      PROA O  
ATOM   4905  OD2 ASP A 631     -89.255  99.123  39.727  0.00  0.00      PROA O1-
ATOM   4906  N   ASN A 632     -92.701 102.626  38.171  1.00 26.97      PROA N  
ATOM   4907  CA  ASN A 632     -93.909 102.842  37.350  1.00 26.97      PROA C  
ATOM   4908  C   ASN A 632     -94.256 101.680  36.416  1.00 26.97      PROA C  
ATOM   4909  O   ASN A 632     -94.946 100.689  36.790  1.00 26.97      PROA O  
ATOM   4910  CB  ASN A 632     -93.445 104.016  36.466  1.00 26.97      PROA C  
ATOM   4911  CG  ASN A 632     -94.565 104.685  35.689  1.00 26.97      PROA C  
ATOM   4912  ND2 ASN A 632     -94.557 105.999  35.709  1.00 26.97      PROA N  
ATOM   4913  OD1 ASN A 632     -95.349 104.002  34.990  1.00 26.97      PROA O  
ATOM   4914  N   GLU A 633     -91.351 102.499  36.014  0.00  0.00      PROA N  
ATOM   4915  CA  GLU A 633     -90.323 102.165  35.046  0.00  0.00      PROA C  
ATOM   4916  C   GLU A 633     -90.256 100.687  34.659  0.00  0.00      PROA C  
ATOM   4917  O   GLU A 633     -90.169 100.345  33.478  0.00  0.00      PROA O  
ATOM   4918  CB  GLU A 633     -88.929 102.650  35.529  0.00  0.00      PROA C  
ATOM   4919  CG  GLU A 633     -88.818 104.197  35.592  0.00  0.00      PROA C  
ATOM   4920  CD  GLU A 633     -87.392 104.672  35.856  0.00  0.00      PROA C  
ATOM   4921  OE1 GLU A 633     -86.845 104.397  36.957  0.00  0.00      PROA O  
ATOM   4922  OE2 GLU A 633     -86.801 105.343  34.967  0.00  0.00      PROA O1-
ATOM   4923  N   THR A 634     -90.314  99.762  35.641  0.00  0.00      PROA N  
ATOM   4924  CA  THR A 634     -90.205  98.326  35.360  0.00  0.00      PROA C  
ATOM   4925  C   THR A 634     -91.539  97.701  34.983  0.00  0.00      PROA C  
ATOM   4926  O   THR A 634     -91.591  96.657  34.332  0.00  0.00      PROA O  
ATOM   4927  CB  THR A 634     -89.596  97.499  36.499  0.00  0.00      PROA C  
ATOM   4928  CG2 THR A 634     -88.185  98.008  36.816  0.00  0.00      PROA C  
ATOM   4929  OG1 THR A 634     -90.336  97.571  37.708  0.00  0.00      PROA O  
ATOM   4930  N   GLN A 635     -92.651  98.346  35.384  0.00  0.00      PROA N  
ATOM   4931  CA  GLN A 635     -94.021  97.891  35.248  0.00  0.00      PROA C  
ATOM   4932  C   GLN A 635     -94.308  96.622  36.048  0.00  0.00      PROA C  
ATOM   4933  O   GLN A 635     -95.120  95.771  35.671  0.00  0.00      PROA O  
ATOM   4934  CB  GLN A 635     -94.508  97.829  33.775  0.00  0.00      PROA C  
ATOM   4935  CG  GLN A 635     -94.470  99.211  33.079  0.00  0.00      PROA C  
ATOM   4936  CD  GLN A 635     -94.960  99.151  31.628  0.00  0.00      PROA C  
ATOM   4937  NE2 GLN A 635     -94.934 100.323  30.949  0.00  0.00      PROA N  
ATOM   4938  OE1 GLN A 635     -95.358  98.112  31.094  0.00  0.00      PROA O
[truncated: 552,727 more chars]
