# Supplementary material for: Flexibility in Mannan-Binding Lectin-Associated Serine Proteases-1 and -2 Provides Insight on Lectin Pathway Activation
Source: Structure. 2017 Feb 7;25(2):364–75. doi: 10.1016/j.str.2016.12.014 (PMC5300068; doi:10.1016/j.str.2016.12.014)
Supplement: Data S6. The Ten Best-Fit Structures for Full-Length Activated MASP-2 from SASSIE Modeling, Figures 5F, 6F and 7F [file mmc7.zip › fit08.pdb]

ATOM      1  N   HIS A   1     -38.306  72.677 -35.142  0.00  0.00      PROA N  
ATOM      2  CA  HIS A   1     -39.748  72.767 -34.699  0.00  0.00      PROA C  
ATOM      3  C   HIS A   1     -40.744  72.914 -35.846  0.00  0.00      PROA C  
ATOM      4  O   HIS A   1     -41.368  71.943 -36.275  0.00  0.00      PROA O  
ATOM      5  CB  HIS A   1     -39.925  73.910 -33.648  0.00  0.00      PROA C  
ATOM      6  CG  HIS A   1     -39.204  73.659 -32.344  0.00  0.00      PROA C  
ATOM      7  CD2 HIS A   1     -38.198  74.359 -31.747  0.00  0.00      PROA C  
ATOM      8  ND1 HIS A   1     -39.550  72.665 -31.450  0.00  0.00      PROA N  
ATOM      9  CE1 HIS A   1     -38.740  72.794 -30.370  0.00  0.00      PROA C  
ATOM     10  NE2 HIS A   1     -37.901  73.810 -30.505  0.00  0.00      PROA N  
ATOM     11  N   HIS A   2     -40.918  74.138 -36.390  0.00  0.00      PROA N  
ATOM     12  CA  HIS A   2     -41.872  74.417 -37.453  0.00  0.00      PROA C  
ATOM     13  C   HIS A   2     -41.198  75.289 -38.499  0.00  0.00      PROA C  
ATOM     14  O   HIS A   2     -40.151  75.890 -38.253  0.00  0.00      PROA O  
ATOM     15  CB  HIS A   2     -43.128  75.129 -36.873  0.00  0.00      PROA C  
ATOM     16  CG  HIS A   2     -44.278  75.335 -37.832  0.00  0.00      PROA C  
ATOM     17  CD2 HIS A   2     -45.407  74.591 -38.004  0.00  0.00      PROA C  
ATOM     18  ND1 HIS A   2     -44.468  76.478 -38.584  0.00  0.00      PROA N  
ATOM     19  CE1 HIS A   2     -45.674  76.365 -39.193  0.00  0.00      PROA C  
ATOM     20  NE2 HIS A   2     -46.282  75.235 -38.872  0.00  0.00      PROA N  
ATOM     21  N   HIS A   3     -41.774  75.368 -39.715  0.00  0.00      PROA N  
ATOM     22  CA  HIS A   3     -41.330  76.263 -40.773  0.00  0.00      PROA C  
ATOM     23  C   HIS A   3     -41.366  77.739 -40.376  0.00  0.00      PROA C  
ATOM     24  O   HIS A   3     -42.227  78.181 -39.610  0.00  0.00      PROA O  
ATOM     25  CB  HIS A   3     -42.144  76.027 -42.077  0.00  0.00      PROA C  
ATOM     26  CG  HIS A   3     -41.760  76.904 -43.245  0.00  0.00      PROA C  
ATOM     27  CD2 HIS A   3     -40.863  76.679 -44.246  0.00  0.00      PROA C  
ATOM     28  ND1 HIS A   3     -42.422  78.066 -43.593  0.00  0.00      PROA N  
ATOM     29  CE1 HIS A   3     -41.883  78.504 -44.758  0.00  0.00      PROA C  
ATOM     30  NE2 HIS A   3     -40.933  77.692 -45.195  0.00  0.00      PROA N  
ATOM     31  N   HIS A   4     -40.404  78.544 -40.881  0.00  0.00      PROA N  
ATOM     32  CA  HIS A   4     -40.303  79.968 -40.598  0.00  0.00      PROA C  
ATOM     33  C   HIS A   4     -41.350  80.786 -41.349  0.00  0.00      PROA C  
ATOM     34  O   HIS A   4     -41.083  81.476 -42.335  0.00  0.00      PROA O  
ATOM     35  CB  HIS A   4     -38.875  80.507 -40.878  0.00  0.00      PROA C  
ATOM     36  CG  HIS A   4     -38.688  81.968 -40.544  0.00  0.00      PROA C  
ATOM     37  CD2 HIS A   4     -38.472  83.035 -41.363  0.00  0.00      PROA C  
ATOM     38  ND1 HIS A   4     -38.606  82.459 -39.257  0.00  0.00      PROA N  
ATOM     39  CE1 HIS A   4     -38.361  83.789 -39.349  0.00  0.00      PROA C  
ATOM     40  NE2 HIS A   4     -38.270  84.187 -40.610  0.00  0.00      PROA N  
ATOM     41  N   HIS A   5     -42.606  80.706 -40.882  0.00  0.00      PROA N  
ATOM     42  CA  HIS A   5     -43.709  81.549 -41.296  0.00  0.00      PROA C  
ATOM     43  C   HIS A   5     -43.536  82.941 -40.685  0.00  0.00      PROA C  
ATOM     44  O   HIS A   5     -43.008  83.096 -39.581  0.00  0.00      PROA O  
ATOM     45  CB  HIS A   5     -45.051  80.880 -40.865  0.00  0.00      PROA C  
ATOM     46  CG  HIS A   5     -46.226  80.947 -41.814  0.00  0.00      PROA C  
ATOM     47  CD2 HIS A   5     -47.500  80.506 -41.600  0.00  0.00      PROA C  
ATOM     48  ND1 HIS A   5     -46.181  81.316 -43.143  0.00  0.00      PROA N  
ATOM     49  CE1 HIS A   5     -47.411  81.085 -43.668  0.00  0.00      PROA C  
ATOM     50  NE2 HIS A   5     -48.246  80.582 -42.771  0.00  0.00      PROA N  
ATOM     51  N   HIS A   6     -43.973  84.015 -41.374  0.00  0.00      PROA N  
ATOM     52  CA  HIS A   6     -43.781  85.384 -40.888  0.00  0.00      PROA C  
ATOM     53  C   HIS A   6     -44.746  85.712 -39.751  0.00  0.00      PROA C  
ATOM     54  O   HIS A   6     -44.667  86.742 -39.079  0.00  0.00      PROA O  
ATOM     55  CB  HIS A   6     -43.967  86.406 -42.038  0.00  0.00      PROA C  
ATOM     56  CG  HIS A   6     -43.038  86.143 -43.198  0.00  0.00      PROA C  
ATOM     57  CD2 HIS A   6     -41.726  86.477 -43.357  0.00  0.00      PROA C  
ATOM     58  ND1 HIS A   6     -43.440  85.619 -44.411  0.00  0.00      PROA N  
ATOM     59  CE1 HIS A   6     -42.362  85.637 -45.235  0.00  0.00      PROA C  
ATOM     60  NE2 HIS A   6     -41.297  86.151 -44.639  0.00  0.00      PROA N  
ATOM     61  N   ILE A   7     -45.697  84.790 -39.560  0.00  0.00      PROA N  
ATOM     62  CA  ILE A   7     -46.910  84.893 -38.805  0.00  0.00      PROA C  
ATOM     63  C   ILE A   7     -47.048  83.658 -37.913  0.00  0.00      PROA C  
ATOM     64  O   ILE A   7     -46.802  82.533 -38.349  0.00  0.00      PROA O  
ATOM     65  CB  ILE A   7     -48.061  84.983 -39.808  0.00  0.00      PROA C  
ATOM     66  CG1 ILE A   7     -48.191  83.763 -40.765  0.00  0.00      PROA C  
ATOM     67  CG2 ILE A   7     -47.863  86.290 -40.618  0.00  0.00      PROA C  
ATOM     68  CD  ILE A   7     -49.201  83.958 -41.906  0.00  0.00      PROA C  
ATOM     69  N   ASP A   8     -47.413  83.808 -36.620  0.00  0.00      PROA N  
ATOM     70  CA  ASP A   8     -47.542  82.661 -35.727  0.00  0.00      PROA C  
ATOM     71  C   ASP A   8     -49.024  82.268 -35.558  0.00  0.00      PROA C  
ATOM     72  O   ASP A   8     -49.774  82.935 -34.844  0.00  0.00      PROA O  
ATOM     73  CB  ASP A   8     -46.842  82.994 -34.376  0.00  0.00      PROA C  
ATOM     74  CG  ASP A   8     -46.762  81.821 -33.410  0.00  0.00      PROA C  
ATOM     75  OD1 ASP A   8     -46.982  80.652 -33.818  0.00  0.00      PROA O  
ATOM     76  OD2 ASP A   8     -46.393  82.055 -32.227  0.00  0.00      PROA O1-
ATOM     77  N   GLY A   9     -49.464  81.159 -36.218  0.00  0.00      PROA N  
ATOM     78  CA  GLY A   9     -50.863  80.699 -36.297  0.00  0.00      PROA C  
ATOM     79  C   GLY A   9     -51.115  79.763 -37.463  0.00  0.00      PROA C  
ATOM     80  O   GLY A   9     -50.167  79.361 -38.133  0.00  0.00      PROA O  
ATOM     81  N   ARG A  10     -52.410  79.407 -37.767  0.00  0.00      PROA N  
ATOM     82  CA  ARG A  10     -52.833  78.719 -39.020  0.00  0.00      PROA C  
ATOM     83  C   ARG A  10     -53.981  79.189 -40.128  0.00  0.00      PROA C  
ATOM     84  O   ARG A  10     -55.108  79.020 -39.718  0.00  0.00      PROA O  
ATOM     85  CB  ARG A  10     -52.991  77.200 -38.673  0.00  0.00      PROA C  
ATOM     86  CG  ARG A  10     -51.634  76.528 -38.331  0.00  0.00      PROA C  
ATOM     87  CD  ARG A  10     -51.676  75.005 -38.171  0.00  0.00      PROA C  
ATOM     88  NE  ARG A  10     -50.242  74.576 -38.049  0.00  0.00      PROA N  
ATOM     89  CZ  ARG A  10     -49.842  73.342 -37.785  0.00  0.00      PROA C  
ATOM     90  NH1 ARG A  10     -50.676  72.337 -37.655  0.00  0.00      PROA N1+
ATOM     91  NH2 ARG A  10     -48.552  73.115 -37.663  0.00  0.00      PROA N  
ATOM     92  N   SER A  11     -54.003  79.603 -41.559  0.00  0.00      PROA N  
ATOM     93  CA  SER A  11     -53.514  79.276 -43.087  0.00  0.00      PROA C  
ATOM     94  C   SER A  11     -53.153  77.838 -44.041  0.00  0.00      PROA C  
ATOM     95  O   SER A  11     -52.253  77.983 -44.851  0.00  0.00      PROA O  
ATOM     96  CB  SER A  11     -52.865  80.488 -43.896  0.00  0.00      PROA C  
ATOM     97  OG  SER A  11     -53.654  81.686 -43.887  0.00  0.00      PROA O  
ATOM     98  N   LYS A  12     -53.718  76.456 -44.203  0.00  0.00      PROA N  
ATOM     99  CA  LYS A  12     -54.985  75.472 -43.949  0.00  0.00      PROA C  
ATOM    100  C   LYS A  12     -56.718  75.509 -44.106  0.00  0.00      PROA C  
ATOM    101  O   LYS A  12     -57.249  74.524 -43.626  0.00  0.00      PROA O  
ATOM    102  CB  LYS A  12     -54.718  74.257 -42.959  0.00  0.00      PROA C  
ATOM    103  CG  LYS A  12     -53.284  73.952 -42.472  0.00  0.00      PROA C  
ATOM    104  CD  LYS A  12     -53.256  73.083 -41.183  0.00  0.00      PROA C  
ATOM    105  CE  LYS A  12     -53.542  73.728 -39.810  0.00  0.00      PROA C  
ATOM    106  NZ  LYS A  12     -53.362  72.735 -38.708  0.00  0.00      PROA N1+
ATOM    107  N   TRP A  13     -57.824  76.329 -44.629  0.00  0.00      PROA N  
ATOM    108  CA  TRP A  13     -58.493  77.581 -45.322  0.00  0.00      PROA C  
ATOM    109  C   TRP A  13     -58.158  79.181 -45.426  0.00  0.00      PROA C  
ATOM    110  O   TRP A  13     -57.879  79.783 -44.386  0.00  0.00      PROA O  
ATOM    111  CB  TRP A  13     -60.002  77.536 -44.895  0.00  0.00      PROA C  
ATOM    112  CG  TRP A  13     -60.771  76.335 -45.366  0.00  0.00      PROA C  
ATOM    113  CD1 TRP A  13     -61.000  75.179 -44.660  0.00  0.00      PROA C  
ATOM    114  CD2 TRP A  13     -61.437  76.169 -46.636  0.00  0.00      PROA C  
ATOM    115  CE2 TRP A  13     -62.005  74.873 -46.638  0.00  0.00      PROA C  
ATOM    116  CE3 TRP A  13     -61.631  76.998 -47.746  0.00  0.00      PROA C  
ATOM    117  NE1 TRP A  13     -61.730  74.304 -45.434  0.00  0.00      PROA N  
ATOM    118  CZ2 TRP A  13     -62.703  74.380 -47.731  0.00  0.00      PROA C  
ATOM    119  CZ3 TRP A  13     -62.344  76.504 -48.843  0.00  0.00      PROA C  
ATOM    120  CH2 TRP A  13     -62.864  75.214 -48.840  0.00  0.00      PROA C  
ATOM    121  N   PRO A  14     -58.145  79.999 -46.533  0.00  0.00      PROA N  
ATOM    122  CA  PRO A  14     -56.847  80.590 -46.923  0.00  0.00      PROA C  
ATOM    123  C   PRO A  14     -56.433  82.036 -47.088  0.00  0.00      PROA C  
ATOM    124  O   PRO A  14     -57.192  82.995 -46.960  0.00  0.00      PROA O  
ATOM    125  CB  PRO A  14     -56.652  79.889 -48.293  0.00  0.00      PROA C  
ATOM    126  CG  PRO A  14     -58.031  80.004 -48.928  0.00  0.00      PROA C  
ATOM    127  CD  PRO A  14     -58.925  79.662 -47.741  0.00  0.00      PROA C  
ATOM    128  N   GLU A  15     -55.106  82.138 -47.358  0.00  0.00      PROA N  
ATOM    129  CA  GLU A  15     -54.357  83.168 -48.054  0.00  0.00      PROA C  
ATOM    130  C   GLU A  15     -55.184  83.828 -49.176  0.00  0.00      PROA C  
ATOM    131  O   GLU A  15     -56.079  83.199 -49.752  0.00  0.00      PROA O  
ATOM    132  CB  GLU A  15     -53.038  82.495 -48.553  0.00  0.00      PROA C  
ATOM    133  CG  GLU A  15     -53.126  81.796 -49.935  0.00  0.00      PROA C  
ATOM    134  CD  GLU A  15     -51.845  81.043 -50.286  0.00  0.00      PROA C  
ATOM    135  OE1 GLU A  15     -51.866  79.784 -50.322  0.00  0.00      PROA O  
ATOM    136  OE2 GLU A  15     -50.800  81.701 -50.545  0.00  0.00      PROA O1-
ATOM    137  N   PRO A  16     -54.959  85.110 -49.429  0.00  0.00      PROA N  
ATOM    138  CA  PRO A  16     -55.925  86.030 -50.031  0.00  0.00      PROA C  
ATOM    139  C   PRO A  16     -56.798  85.561 -51.191  0.00  0.00      PROA C  
ATOM    140  O   PRO A  16     -56.292  84.969 -52.148  0.00  0.00      PROA O  
ATOM    141  CB  PRO A  16     -55.070  87.239 -50.406  0.00  0.00      PROA C  
ATOM    142  CG  PRO A  16     -53.641  86.722 -50.512  0.00  0.00      PROA C  
ATOM    143  CD  PRO A  16     -53.614  85.697 -49.388  0.00  0.00      PROA C  
ATOM    144  N   VAL A  17     -58.110  85.881 -51.157  0.00  0.00      PROA N  
ATOM    145  CA  VAL A  17     -59.003  85.652 -52.286  0.00  0.00      PROA C  
ATOM    146  C   VAL A  17     -59.265  86.987 -52.973  0.00  0.00      PROA C  
ATOM    147  O   VAL A  17     -59.922  87.885 -52.438  0.00  0.00      PROA O  
ATOM    148  CB  VAL A  17     -60.283  84.923 -51.891  0.00  0.00      PROA C  
ATOM    149  CG1 VAL A  17     -61.294  84.879 -53.058  0.00  0.00      PROA C  
ATOM    150  CG2 VAL A  17     -59.911  83.491 -51.452  0.00  0.00      PROA C  
ATOM    151  N   PHE A  18     -58.690  87.141 -54.181  0.00  0.00      PROA N  
ATOM    152  CA  PHE A  18     -58.519  88.413 -54.851  0.00  0.00      PROA C  
ATOM    153  C   PHE A  18     -58.714  88.262 -56.345  0.00  0.00      PROA C  
ATOM    154  O   PHE A  18     -58.598  87.162 -56.893  0.00  0.00      PROA O  
ATOM    155  CB  PHE A  18     -57.069  88.951 -54.613  0.00  0.00      PROA C  
ATOM    156  CG  PHE A  18     -55.929  88.154 -55.226  0.00  0.00      PROA C  
ATOM    157  CD1 PHE A  18     -55.254  87.181 -54.471  0.00  0.00      PROA C  
ATOM    158  CD2 PHE A  18     -55.457  88.440 -56.521  0.00  0.00      PROA C  
ATOM    159  CE1 PHE A  18     -54.163  86.481 -55.001  0.00  0.00      PROA C  
ATOM    160  CE2 PHE A  18     -54.368  87.744 -57.061  0.00  0.00      PROA C  
ATOM    161  CZ  PHE A  18     -53.723  86.761 -56.301  0.00  0.00      PROA C  
ATOM    162  N   GLY A  19     -58.950  89.389 -57.050  0.00  0.00      PROA N  
ATOM    163  CA  GLY A  19     -58.768  89.426 -58.494  0.00  0.00      PROA C  
ATOM    164  C   GLY A  19     -59.601  90.434 -59.230  0.00  0.00      PROA C  
ATOM    165  O   GLY A  19     -60.440  91.152 -58.685  0.00  0.00      PROA O  
ATOM    166  N   ARG A  20     -59.357  90.480 -60.548  0.00  0.00      PROA N  
ATOM    167  CA  ARG A  20     -60.122  91.234 -61.511  0.00  0.00      PROA C  
ATOM    168  C   ARG A  20     -60.828  90.272 -62.453  0.00  0.00      PROA C  
ATOM    169  O   ARG A  20     -60.240  89.304 -62.941  0.00  0.00      PROA O  
ATOM    170  CB  ARG A  20     -59.225  92.204 -62.336  0.00  0.00      PROA C  
ATOM    171  CG  ARG A  20     -59.934  92.847 -63.549  0.00  0.00      PROA C  
ATOM    172  CD  ARG A  20     -59.124  93.870 -64.355  0.00  0.00      PROA C  
ATOM    173  NE  ARG A  20     -58.061  93.154 -65.124  0.00  0.00      PROA N  
ATOM    174  CZ  ARG A  20     -57.498  93.654 -66.217  0.00  0.00      PROA C  
ATOM    175  NH1 ARG A  20     -57.803  94.838 -66.697  0.00  0.00      PROA N1+
ATOM    176  NH2 ARG A  20     -56.597  92.938 -66.858  0.00  0.00      PROA N  
ATOM    177  N   LEU A  21     -62.109  90.546 -62.749  0.00  0.00      PROA N  
ATOM    178  CA  LEU A  21     -62.852  89.920 -63.820  0.00  0.00      PROA C  
ATOM    179  C   LEU A  21     -63.056  90.962 -64.899  0.00  0.00      PROA C  
ATOM    180  O   LEU A  21     -63.293  92.142 -64.631  0.00  0.00      PROA O  
ATOM    181  CB  LEU A  21     -64.237  89.374 -63.394  0.00  0.00      PROA C  
ATOM    182  CG  LEU A  21     -64.204  88.246 -62.347  0.00  0.00      PROA C  
ATOM    183  CD1 LEU A  21     -65.607  87.653 -62.181  0.00  0.00      PROA C  
ATOM    184  CD2 LEU A  21     -63.196  87.148 -62.703  0.00  0.00      PROA C  
ATOM    185  N   VAL A  22     -62.915  90.566 -66.170  0.00  0.00      PROA N  
ATOM    186  CA  VAL A  22     -62.922  91.539 -67.236  0.00  0.00      PROA C  
ATOM    187  C   VAL A  22     -63.466  90.886 -68.493  0.00  0.00      PROA C  
ATOM    188  O   VAL A  22     -63.279  89.687 -68.736  0.00  0.00      PROA O  
ATOM    189  CB  VAL A  22     -61.516  92.125 -67.420  0.00  0.00      PROA C  
ATOM    190  CG1 VAL A  22     -60.563  91.184 -68.187  0.00  0.00      PROA C  
ATOM    191  CG2 VAL A  22     -61.613  93.504 -68.079  0.00  0.00      PROA C  
ATOM    192  N   SER A  23     -64.177  91.650 -69.347  0.00  0.00      PROA N  
ATOM    193  CA  SER A  23     -64.532  91.204 -70.691  0.00  0.00      PROA C  
ATOM    194  C   SER A  23     -63.302  90.870 -71.518  0.00  0.00      PROA C  
ATOM    195  O   SER A  23     -62.304  91.590 -71.510  0.00  0.00      PROA O  
ATOM    196  CB  SER A  23     -65.344  92.240 -71.521  0.00  0.00      PROA C  
ATOM    197  OG  SER A  23     -66.638  92.464 -70.966  0.00  0.00      PROA O  
ATOM    198  N   LEU A  24     -63.316  89.753 -72.268  0.00  0.00      PROA N  
ATOM    199  CA  LEU A  24     -62.209  89.422 -73.148  0.00  0.00      PROA C  
ATOM    200  C   LEU A  24     -62.024  90.442 -74.272  0.00  0.00      PROA C  
ATOM    201  O   LEU A  24     -62.961  90.832 -74.974  0.00  0.00      PROA O  
ATOM    202  CB  LEU A  24     -62.206  87.957 -73.667  0.00  0.00      PROA C  
ATOM    203  CG  LEU A  24     -63.405  87.459 -74.503  0.00  0.00      PROA C  
ATOM    204  CD1 LEU A  24     -63.121  86.032 -74.997  0.00  0.00      PROA C  
ATOM    205  CD2 LEU A  24     -64.741  87.469 -73.744  0.00  0.00      PROA C  
ATOM    206  N   GLY A  25     -60.777  90.940 -74.406  0.00  0.00      PROA N  
ATOM    207  CA  GLY A  25     -60.398  91.998 -75.335  0.00  0.00      PROA C  
ATOM    208  C   GLY A  25     -60.289  93.359 -74.688  0.00  0.00      PROA C  
ATOM    209  O   GLY A  25     -59.679  94.257 -75.262  0.00  0.00      PROA O  
ATOM    210  N   PHE A  26     -60.845  93.550 -73.471  0.00  0.00      PROA N  
ATOM    211  CA  PHE A  26     -60.941  94.834 -72.779  0.00  0.00      PROA C  
ATOM    212  C   PHE A  26     -59.579  95.525 -72.552  0.00  0.00      PROA C  
ATOM    213  O   PHE A  26     -58.609  94.816 -72.255  0.00  0.00      PROA O  
ATOM    214  CB  PHE A  26     -61.679  94.602 -71.426  0.00  0.00      PROA C  
ATOM    215  CG  PHE A  26     -62.023  95.848 -70.645  0.00  0.00      PROA C  
ATOM    216  CD1 PHE A  26     -61.085  96.481 -69.809  0.00  0.00      PROA C  
ATOM    217  CD2 PHE A  26     -63.321  96.378 -70.718  0.00  0.00      PROA C  
ATOM    218  CE1 PHE A  26     -61.409  97.673 -69.147  0.00  0.00      PROA C  
ATOM    219  CE2 PHE A  26     -63.657  97.559 -70.048  0.00  0.00      PROA C  
ATOM    220  CZ  PHE A  26     -62.693  98.218 -69.276  0.00  0.00      PROA C  
ATOM    221  N   PRO A  27     -59.398  96.857 -72.660  0.00  0.00      PROA N  
ATOM    222  CA  PRO A  27     -60.420  97.877 -72.911  0.00  0.00      PROA C  
ATOM    223  C   PRO A  27     -61.000  97.861 -74.302  0.00  0.00      PROA C  
ATOM    224  O   PRO A  27     -62.085  98.408 -74.500  0.00  0.00      PROA O  
ATOM    225  CB  PRO A  27     -59.704  99.213 -72.654  0.00  0.00      PROA C  
ATOM    226  CG  PRO A  27     -58.650  98.852 -71.613  0.00  0.00      PROA C  
ATOM    227  CD  PRO A  27     -58.203  97.462 -72.069  0.00  0.00      PROA C  
ATOM    228  N   GLU A  28     -60.287  97.288 -75.290  0.00  0.00      PROA N  
ATOM    229  CA  GLU A  28     -60.786  97.118 -76.643  0.00  0.00      PROA C  
ATOM    230  C   GLU A  28     -62.094  96.315 -76.714  0.00  0.00      PROA C  
ATOM    231  O   GLU A  28     -62.404  95.476 -75.866  0.00  0.00      PROA O  
ATOM    232  CB  GLU A  28     -59.674  96.626 -77.616  0.00  0.00      PROA C  
ATOM    233  CG  GLU A  28     -60.124  96.250 -79.052  0.00  0.00      PROA C  
ATOM    234  CD  GLU A  28     -58.944  95.887 -79.950  0.00  0.00      PROA C  
ATOM    235  OE1 GLU A  28     -58.100  96.777 -80.241  0.00  0.00      PROA O  
ATOM    236  OE2 GLU A  28     -58.851  94.710 -80.392  0.00  0.00      PROA O1-
ATOM    237  N   LYS A  29     -62.951  96.649 -77.696  0.00  0.00      PROA N  
ATOM    238  CA  LYS A  29     -64.342  96.249 -77.749  0.00  0.00      PROA C  
ATOM    239  C   LYS A  29     -64.514  94.725 -77.789  0.00  0.00      PROA C  
ATOM    240  O   LYS A  29     -63.780  94.015 -78.483  0.00  0.00      PROA O  
ATOM    241  CB  LYS A  29     -65.028  96.904 -78.980  0.00  0.00      PROA C  
ATOM    242  CG  LYS A  29     -64.482  98.294 -79.382  0.00  0.00      PROA C  
ATOM    243  CD  LYS A  29     -64.533  99.387 -78.288  0.00  0.00      PROA C  
ATOM    244  CE  LYS A  29     -63.804 100.676 -78.728  0.00  0.00      PROA C  
ATOM    245  NZ  LYS A  29     -63.928 101.761 -77.721  0.00  0.00      PROA N1+
ATOM    246  N   TYR A  30     -65.475  94.171 -77.019  0.00  0.00      PROA N  
ATOM    247  CA  TYR A  30     -65.687  92.732 -76.973  0.00  0.00      PROA C  
ATOM    248  C   TYR A  30     -66.189  92.123 -78.290  0.00  0.00      PROA C  
ATOM    249  O   TYR A  30     -67.008  92.700 -79.010  0.00  0.00      PROA O  
ATOM    250  CB  TYR A  30     -66.528  92.262 -75.752  0.00  0.00      PROA C  
ATOM    251  CG  TYR A  30     -67.911  92.858 -75.701  0.00  0.00      PROA C  
ATOM    252  CD1 TYR A  30     -68.969  92.268 -76.411  0.00  0.00      PROA C  
ATOM    253  CD2 TYR A  30     -68.191  93.941 -74.855  0.00  0.00      PROA C  
ATOM    254  CE1 TYR A  30     -70.271  92.766 -76.295  0.00  0.00      PROA C  
ATOM    255  CE2 TYR A  30     -69.499  94.426 -74.715  0.00  0.00      PROA C  
ATOM    256  CZ  TYR A  30     -70.541  93.836 -75.441  0.00  0.00      PROA C  
ATOM    257  OH  TYR A  30     -71.866  94.291 -75.322  0.00  0.00      PROA O  
ATOM    258  N   GLY A  31     -65.669  90.928 -78.648  0.00  0.00      PROA N  
ATOM    259  CA  GLY A  31     -66.109  90.146 -79.802  0.00  0.00      PROA C  
ATOM    260  C   GLY A  31     -67.511  89.571 -79.735  0.00  0.00      PROA C  
ATOM    261  O   GLY A  31     -68.212  89.626 -78.725  0.00  0.00      PROA O  
ATOM    262  N   ASN A  32     -67.930  88.942 -80.846  0.00  0.00      PROA N  
ATOM    263  CA  ASN A  32     -69.234  88.316 -81.000  0.00  0.00      PROA C  
ATOM    264  C   ASN A  32     -69.184  86.832 -80.634  0.00  0.00      PROA C  
ATOM    265  O   ASN A  32     -68.143  86.184 -80.746  0.00  0.00      PROA O  
ATOM    266  CB  ASN A  32     -69.724  88.444 -82.467  0.00  0.00      PROA C  
ATOM    267  CG  ASN A  32     -69.804  89.913 -82.885  0.00  0.00      PROA C  
ATOM    268  ND2 ASN A  32     -69.467  90.190 -84.167  0.00  0.00      PROA N  
ATOM    269  OD1 ASN A  32     -70.120  90.816 -82.107  0.00  0.00      PROA O  
ATOM    270  N   HIS A  33     -70.323  86.259 -80.191  0.00  0.00      PROA N  
ATOM    271  CA  HIS A  33     -70.494  84.843 -79.875  0.00  0.00      PROA C  
ATOM    272  C   HIS A  33     -69.581  84.333 -78.759  0.00  0.00      PROA C  
ATOM    273  O   HIS A  33     -68.965  83.271 -78.869  0.00  0.00      PROA O  
ATOM    274  CB  HIS A  33     -70.342  83.917 -81.117  0.00  0.00      PROA C  
ATOM    275  CG  HIS A  33     -71.214  84.276 -82.288  0.00  0.00      PROA C  
ATOM    276  CD2 HIS A  33     -70.861  84.816 -83.488  0.00  0.00      PROA C  
ATOM    277  ND1 HIS A  33     -72.515  83.840 -82.443  0.00  0.00      PROA N  
ATOM    278  CE1 HIS A  33     -72.892  84.144 -83.709  0.00  0.00      PROA C  
ATOM    279  NE2 HIS A  33     -71.920  84.738 -84.383  0.00  0.00      PROA N  
ATOM    280  N   GLN A  34     -69.464  85.081 -77.647  0.00  0.00      PROA N  
ATOM    281  CA  GLN A  34     -68.481  84.789 -76.619  0.00  0.00      PROA C  
ATOM    282  C   GLN A  34     -69.139  84.373 -75.316  0.00  0.00      PROA C  
ATOM    283  O   GLN A  34     -70.031  85.048 -74.803  0.00  0.00      PROA O  
ATOM    284  CB  GLN A  34     -67.557  86.003 -76.349  0.00  0.00      PROA C  
ATOM    285  CG  GLN A  34     -66.842  86.502 -77.628  0.00  0.00      PROA C  
ATOM    286  CD  GLN A  34     -65.734  87.514 -77.341  0.00  0.00      PROA C  
ATOM    287  NE2 GLN A  34     -66.064  88.554 -76.542  0.00  0.00      PROA N  
ATOM    288  OE1 GLN A  34     -64.604  87.398 -77.824  0.00  0.00      PROA O  
ATOM    289  N   ASP A  35     -68.677  83.239 -74.755  0.00  0.00      PROA N  
ATOM    290  CA  ASP A  35     -69.101  82.726 -73.470  0.00  0.00      PROA C  
ATOM    291  C   ASP A  35     -67.878  82.646 -72.562  0.00  0.00      PROA C  
ATOM    292  O   ASP A  35     -66.935  81.897 -72.827  0.00  0.00      PROA O  
ATOM    293  CB  ASP A  35     -69.699  81.297 -73.606  0.00  0.00      PROA C  
ATOM    294  CG  ASP A  35     -71.018  81.296 -74.358  0.00  0.00      PROA C  
ATOM    295  OD1 ASP A  35     -71.875  82.183 -74.112  0.00  0.00      PROA O  
ATOM    296  OD2 ASP A  35     -71.268  80.317 -75.116  0.00  0.00      PROA O1-
ATOM    297  N   ARG A  36     -67.870  83.410 -71.455  0.00  0.00      PROA N  
ATOM    298  CA  ARG A  36     -66.887  83.255 -70.398  0.00  0.00      PROA C  
ATOM    299  C   ARG A  36     -67.591  83.118 -69.068  0.00  0.00      PROA C  
ATOM    300  O   ARG A  36     -68.703  83.601 -68.857  0.00  0.00      PROA O  
ATOM    301  CB  ARG A  36     -65.790  84.357 -70.344  0.00  0.00      PROA C  
ATOM    302  CG  ARG A  36     -64.783  84.263 -71.512  0.00  0.00      PROA C  
ATOM    303  CD  ARG A  36     -63.301  84.430 -71.136  0.00  0.00      PROA C  
ATOM    304  NE  ARG A  36     -63.069  85.817 -70.614  0.00  0.00      PROA N  
ATOM    305  CZ  ARG A  36     -61.870  86.274 -70.271  0.00  0.00      PROA C  
ATOM    306  NH1 ARG A  36     -60.788  85.533 -70.377  0.00  0.00      PROA N1+
ATOM    307  NH2 ARG A  36     -61.716  87.503 -69.822  0.00  0.00      PROA N  
ATOM    308  N   SER A  37     -66.990  82.385 -68.123  0.00  0.00      PROA N  
ATOM    309  CA  SER A  37     -67.580  82.241 -66.807  0.00  0.00      PROA C  
ATOM    310  C   SER A  37     -66.495  82.036 -65.784  0.00  0.00      PROA C  
ATOM    311  O   SER A  37     -65.468  81.412 -66.052  0.00  0.00      PROA O  
ATOM    312  CB  SER A  37     -68.592  81.072 -66.695  0.00  0.00      PROA C  
ATOM    313  OG  SER A  37     -69.642  81.236 -67.648  0.00  0.00      PROA O  
ATOM    314  N   TRP A  38     -66.703  82.579 -64.577  0.00  0.00      PROA N  
ATOM    315  CA  TRP A  38     -65.721  82.555 -63.517  0.00  0.00      PROA C  
ATOM    316  C   TRP A  38     -66.409  82.156 -62.232  0.00  0.00      PROA C  
ATOM    317  O   TRP A  38     -67.461  82.684 -61.875  0.00  0.00      PROA O  
ATOM    318  CB  TRP A  38     -65.025  83.929 -63.326  0.00  0.00      PROA C  
ATOM    319  CG  TRP A  38     -64.460  84.514 -64.583  0.00  0.00      PROA C  
ATOM    320  CD1 TRP A  38     -63.163  84.428 -65.026  0.00  0.00      PROA C  
ATOM    321  CD2 TRP A  38     -65.165  85.333 -65.534  0.00  0.00      PROA C  
ATOM    322  CE2 TRP A  38     -64.222  85.736 -66.505  0.00  0.00      PROA C  
ATOM    323  CE3 TRP A  38     -66.488  85.767 -65.643  0.00  0.00      PROA C  
ATOM    324  NE1 TRP A  38     -63.022  85.172 -66.179  0.00  0.00      PROA N  
ATOM    325  CZ2 TRP A  38     -64.568  86.581 -67.546  0.00  0.00      PROA C  
ATOM    326  CZ3 TRP A  38     -66.846  86.578 -66.721  0.00  0.00      PROA C  
ATOM    327  CH2 TRP A  38     -65.899  86.987 -67.655  0.00  0.00      PROA C  
ATOM    328  N   THR A  39     -65.825  81.187 -61.505  0.00  0.00      PROA N  
ATOM    329  CA  THR A  39     -66.318  80.764 -60.201  0.00  0.00      PROA C  
ATOM    330  C   THR A  39     -65.376  81.290 -59.142  0.00  0.00      PROA C  
ATOM    331  O   THR A  39     -64.167  81.049 -59.154  0.00  0.00      PROA O  
ATOM    332  CB  THR A  39     -66.566  79.253 -60.072  0.00  0.00      PROA C  
ATOM    333  CG2 THR A  39     -65.333  78.403 -60.424  0.00  0.00      PROA C  
ATOM    334  OG1 THR A  39     -67.005  78.860 -58.774  0.00  0.00      PROA O  
ATOM    335  N   LEU A  40     -65.921  82.071 -58.203  0.00  0.00      PROA N  
ATOM    336  CA  LEU A  40     -65.174  82.757 -57.180  0.00  0.00      PROA C  
ATOM    337  C   LEU A  40     -65.498  82.079 -55.862  0.00  0.00      PROA C  
ATOM    338  O   LEU A  40     -66.663  81.849 -55.538  0.00  0.00      PROA O  
ATOM    339  CB  LEU A  40     -65.576  84.254 -57.122  0.00  0.00      PROA C  
ATOM    340  CG  LEU A  40     -65.605  84.988 -58.483  0.00  0.00      PROA C  
ATOM    341  CD1 LEU A  40     -66.026  86.451 -58.282  0.00  0.00      PROA C  
ATOM    342  CD2 LEU A  40     -64.259  84.909 -59.214  0.00  0.00      PROA C  
ATOM    343  N   THR A  41     -64.472  81.686 -55.086  0.00  0.00      PROA N  
ATOM    344  CA  THR A  41     -64.658  80.939 -53.843  0.00  0.00      PROA C  
ATOM    345  C   THR A  41     -63.882  81.578 -52.714  0.00  0.00      PROA C  
ATOM    346  O   THR A  41     -62.658  81.698 -52.771  0.00  0.00      PROA O  
ATOM    347  CB  THR A  41     -64.237  79.464 -53.907  0.00  0.00      PROA C  
ATOM    348  CG2 THR A  41     -65.210  78.699 -54.820  0.00  0.00      PROA C  
ATOM    349  OG1 THR A  41     -62.925  79.291 -54.443  0.00  0.00      PROA O  
ATOM    350  N   ALA A  42     -64.580  81.975 -51.640  0.00  0.00      PROA N  
ATOM    351  CA  ALA A  42     -64.005  82.491 -50.421  0.00  0.00      PROA C  
ATOM    352  C   ALA A  42     -63.934  81.384 -49.356  0.00  0.00      PROA C  
ATOM    353  O   ALA A  42     -64.607  80.356 -49.494  0.00  0.00      PROA O  
ATOM    354  CB  ALA A  42     -64.867  83.669 -49.918  0.00  0.00      PROA C  
ATOM    355  N   PRO A  43     -63.128  81.500 -48.298  0.00  0.00      PROA N  
ATOM    356  CA  PRO A  43     -63.249  80.667 -47.100  0.00  0.00      PROA C  
ATOM    357  C   PRO A  43     -64.648  80.653 -46.449  0.00  0.00      PROA C  
ATOM    358  O   PRO A  43     -65.375  81.638 -46.606  0.00  0.00      PROA O  
ATOM    359  CB  PRO A  43     -62.142  81.177 -46.149  0.00  0.00      PROA C  
ATOM    360  CG  PRO A  43     -61.627  82.495 -46.750  0.00  0.00      PROA C  
ATOM    361  CD  PRO A  43     -61.992  82.420 -48.231  0.00  0.00      PROA C  
ATOM    362  N   PRO A  44     -65.086  79.602 -45.744  0.00  0.00      PROA N  
ATOM    363  CA  PRO A  44     -66.261  79.616 -44.866  0.00  0.00      PROA C  
ATOM    364  C   PRO A  44     -66.453  80.841 -43.969  0.00  0.00      PROA C  
ATOM    365  O   PRO A  44     -65.551  81.193 -43.207  0.00  0.00      PROA O  
ATOM    366  CB  PRO A  44     -66.138  78.311 -44.061  0.00  0.00      PROA C  
ATOM    367  CG  PRO A  44     -65.400  77.367 -45.013  0.00  0.00      PROA C  
ATOM    368  CD  PRO A  44     -64.412  78.300 -45.716  0.00  0.00      PROA C  
ATOM    369  N   GLY A  45     -67.643  81.484 -44.017  0.00  0.00      PROA N  
ATOM    370  CA  GLY A  45     -67.983  82.650 -43.197  0.00  0.00      PROA C  
ATOM    371  C   GLY A  45     -67.491  83.958 -43.769  0.00  0.00      PROA C  
ATOM    372  O   GLY A  45     -67.616  85.017 -43.155  0.00  0.00      PROA O  
ATOM    373  N   PHE A  46     -66.941  83.902 -44.986  0.00  0.00      PROA N  
ATOM    374  CA  PHE A  46     -66.516  85.040 -45.765  0.00  0.00      PROA C  
ATOM    375  C   PHE A  46     -67.415  85.136 -46.990  0.00  0.00      PROA C  
ATOM    376  O   PHE A  46     -68.158  84.216 -47.332  0.00  0.00      PROA O  
ATOM    377  CB  PHE A  46     -65.023  84.965 -46.178  0.00  0.00      PROA C  
ATOM    378  CG  PHE A  46     -64.118  84.947 -44.968  0.00  0.00      PROA C  
ATOM    379  CD1 PHE A  46     -63.823  83.749 -44.298  0.00  0.00      PROA C  
ATOM    380  CD2 PHE A  46     -63.451  86.111 -44.564  0.00  0.00      PROA C  
ATOM    381  CE1 PHE A  46     -62.857  83.699 -43.288  0.00  0.00      PROA C  
ATOM    382  CE2 PHE A  46     -62.482  86.078 -43.552  0.00  0.00      PROA C  
ATOM    383  CZ  PHE A  46     -62.173  84.865 -42.927  0.00  0.00      PROA C  
ATOM    384  N   ARG A  47     -67.405  86.296 -47.651  0.00  0.00      PROA N  
ATOM    385  CA  ARG A  47     -68.342  86.643 -48.692  0.00  0.00      PROA C  
ATOM    386  C   ARG A  47     -67.640  87.459 -49.744  0.00  0.00      PROA C  
ATOM    387  O   ARG A  47     -66.691  88.177 -49.452  0.00  0.00      PROA O  
ATOM    388  CB  ARG A  47     -69.513  87.433 -48.065  0.00  0.00      PROA C  
ATOM    389  CG  ARG A  47     -70.473  88.175 -49.011  0.00  0.00      PROA C  
ATOM    390  CD  ARG A  47     -71.700  88.728 -48.275  0.00  0.00      PROA C  
ATOM    391  NE  ARG A  47     -71.246  89.934 -47.515  0.00  0.00      PROA N  
ATOM    392  CZ  ARG A  47     -71.945  90.574 -46.594  0.00  0.00      PROA C  
ATOM    393  NH1 ARG A  47     -73.136  90.212 -46.187  0.00  0.00      PROA N1+
ATOM    394  NH2 ARG A  47     -71.373  91.647 -46.098  0.00  0.00      PROA N  
ATOM    395  N   LEU A  48     -68.047  87.359 -51.014  0.00  0.00      PROA N  
ATOM    396  CA  LEU A  48     -67.422  88.110 -52.078  0.00  0.00      PROA C  
ATOM    397  C   LEU A  48     -68.188  89.391 -52.344  0.00  0.00      PROA C  
ATOM    398  O   LEU A  48     -69.390  89.372 -52.613  0.00  0.00      PROA O  
ATOM    399  CB  LEU A  48     -67.303  87.250 -53.355  0.00  0.00      PROA C  
ATOM    400  CG  LEU A  48     -66.317  86.074 -53.180  0.00  0.00      PROA C  
ATOM    401  CD1 LEU A  48     -66.945  84.751 -53.637  0.00  0.00      PROA C  
ATOM    402  CD2 LEU A  48     -64.996  86.349 -53.912  0.00  0.00      PROA C  
ATOM    403  N   ARG A  49     -67.493  90.545 -52.271  0.00  0.00      PROA N  
ATOM    404  CA  ARG A  49     -68.031  91.820 -52.691  0.00  0.00      PROA C  
ATOM    405  C   ARG A  49     -67.402  92.154 -54.039  0.00  0.00      PROA C  
ATOM    406  O   ARG A  49     -66.181  92.191 -54.211  0.00  0.00      PROA O  
ATOM    407  CB  ARG A  49     -67.866  92.960 -51.636  0.00  0.00      PROA C  
ATOM    408  CG  ARG A  49     -66.438  93.455 -51.319  0.00  0.00      PROA C  
ATOM    409  CD  ARG A  49     -66.388  94.647 -50.343  0.00  0.00      PROA C  
ATOM    410  NE  ARG A  49     -64.941  94.999 -50.164  0.00  0.00      PROA N  
ATOM    411  CZ  ARG A  49     -64.477  96.150 -49.703  0.00  0.00      PROA C  
ATOM    412  NH1 ARG A  49     -65.197  97.115 -49.189  0.00  0.00      PROA N1+
ATOM    413  NH2 ARG A  49     -63.183  96.358 -49.707  0.00  0.00      PROA N  
ATOM    414  N   LEU A  50     -68.247  92.347 -55.062  0.00  0.00      PROA N  
ATOM    415  CA  LEU A  50     -67.831  92.565 -56.429  0.00  0.00      PROA C  
ATOM    416  C   LEU A  50     -68.312  93.933 -56.876  0.00  0.00      PROA C  
ATOM    417  O   LEU A  50     -69.488  94.282 -56.749  0.00  0.00      PROA O  
ATOM    418  CB  LEU A  50     -68.354  91.422 -57.340  0.00  0.00      PROA C  
ATOM    419  CG  LEU A  50     -67.930  91.481 -58.826  0.00  0.00      PROA C  
ATOM    420  CD1 LEU A  50     -67.784  90.066 -59.408  0.00  0.00      PROA C  
ATOM    421  CD2 LEU A  50     -68.924  92.266 -59.692  0.00  0.00      PROA C  
ATOM    422  N   TYR A  51     -67.380  94.765 -57.372  0.00  0.00      PROA N  
ATOM    423  CA  TYR A  51     -67.641  96.137 -57.752  0.00  0.00      PROA C  
ATOM    424  C   TYR A  51     -67.155  96.418 -59.170  0.00  0.00      PROA C  
ATOM    425  O   TYR A  51     -66.056  96.035 -59.576  0.00  0.00      PROA O  
ATOM    426  CB  TYR A  51     -67.111  97.177 -56.711  0.00  0.00      PROA C  
ATOM    427  CG  TYR A  51     -65.656  97.014 -56.309  0.00  0.00      PROA C  
ATOM    428  CD1 TYR A  51     -65.264  96.042 -55.367  0.00  0.00      PROA C  
ATOM    429  CD2 TYR A  51     -64.688  97.925 -56.770  0.00  0.00      PROA C  
ATOM    430  CE1 TYR A  51     -63.931  95.952 -54.937  0.00  0.00      PROA C  
ATOM    431  CE2 TYR A  51     -63.361  97.857 -56.319  0.00  0.00      PROA C  
ATOM    432  CZ  TYR A  51     -62.976  96.857 -55.416  0.00  0.00      PROA C  
ATOM    433  OH  TYR A  51     -61.631  96.753 -54.992  0.00  0.00      PROA O  
ATOM    434  N   PHE A  52     -68.001  97.085 -59.983  0.00  0.00      PROA N  
ATOM    435  CA  PHE A  52     -67.717  97.364 -61.379  0.00  0.00      PROA C  
ATOM    436  C   PHE A  52     -67.020  98.703 -61.559  0.00  0.00      PROA C  
ATOM    437  O   PHE A  52     -67.611  99.779 -61.451  0.00  0.00      PROA O  
ATOM    438  CB  PHE A  52     -68.992  97.337 -62.260  0.00  0.00      PROA C  
ATOM    439  CG  PHE A  52     -69.528  95.935 -62.366  0.00  0.00      PROA C  
ATOM    440  CD1 PHE A  52     -70.431  95.431 -61.415  0.00  0.00      PROA C  
ATOM    441  CD2 PHE A  52     -69.188  95.134 -63.468  0.00  0.00      PROA C  
ATOM    442  CE1 PHE A  52     -70.992  94.159 -61.570  0.00  0.00      PROA C  
ATOM    443  CE2 PHE A  52     -69.747  93.858 -63.627  0.00  0.00      PROA C  
ATOM    444  CZ  PHE A  52     -70.650  93.371 -62.675  0.00  0.00      PROA C  
ATOM    445  N   THR A  53     -65.712  98.658 -61.847  0.00  0.00      PROA N  
ATOM    446  CA  THR A  53     -64.888  99.801 -62.222  0.00  0.00      PROA C  
ATOM    447  C   THR A  53     -65.314 100.439 -63.531  0.00  0.00      PROA C  
ATOM    448  O   THR A  53     -65.378 101.664 -63.662  0.00  0.00      PROA O  
ATOM    449  CB  THR A  53     -63.413  99.424 -62.249  0.00  0.00      PROA C  
ATOM    450  CG2 THR A  53     -62.507 100.560 -62.744  0.00  0.00      PROA C  
ATOM    451  OG1 THR A  53     -63.006  99.124 -60.923  0.00  0.00      PROA O  
ATOM    452  N   HIS A  54     -65.664  99.612 -64.532  0.00  0.00      PROA N  
ATOM    453  CA  HIS A  54     -66.137 100.093 -65.815  0.00  0.00      PROA C  
ATOM    454  C   HIS A  54     -67.198  99.139 -66.327  0.00  0.00      PROA C  
ATOM    455  O   HIS A  54     -67.075  97.924 -66.177  0.00  0.00      PROA O  
ATOM    456  CB  HIS A  54     -64.986 100.163 -66.849  0.00  0.00      PROA C  
ATOM    457  CG  HIS A  54     -65.335 100.902 -68.115  0.00  0.00      PROA C  
ATOM    458  CD2 HIS A  54     -65.818 100.441 -69.303  0.00  0.00      PROA C  
ATOM    459  ND1 HIS A  54     -64.989 102.219 -68.341  0.00  0.00      PROA N  
ATOM    460  CE1 HIS A  54     -65.287 102.499 -69.633  0.00  0.00      PROA C  
ATOM    461  NE2 HIS A  54     -65.790 101.449 -70.259  0.00  0.00      PROA N  
ATOM    462  N   PHE A  55     -68.283  99.659 -66.927  0.00  0.00      PROA N  
ATOM    463  CA  PHE A  55     -69.300  98.807 -67.509  0.00  0.00      PROA C  
ATOM    464  C   PHE A  55     -69.914  99.503 -68.718  0.00  0.00      PROA C  
ATOM    465  O   PHE A  55     -70.333 100.660 -68.652  0.00  0.00      PROA O  
ATOM    466  CB  PHE A  55     -70.392  98.475 -66.455  0.00  0.00      PROA C  
ATOM    467  CG  PHE A  55     -71.293  97.357 -66.915  0.00  0.00      PROA C  
ATOM    468  CD1 PHE A  55     -72.436  97.607 -67.692  0.00  0.00      PROA C  
ATOM    469  CD2 PHE A  55     -71.034  96.042 -66.502  0.00  0.00      PROA C  
ATOM    470  CE1 PHE A  55     -73.288  96.559 -68.061  0.00  0.00      PROA C  
ATOM    471  CE2 PHE A  55     -71.889  94.994 -66.854  0.00  0.00      PROA C  
ATOM    472  CZ  PHE A  55     -73.016  95.252 -67.641  0.00  0.00      PROA C  
ATOM    473  N   ASN A  56     -70.006  98.788 -69.852  0.00  0.00      PROA N  
ATOM    474  CA  ASN A  56     -70.654  99.270 -71.051  0.00  0.00      PROA C  
ATOM    475  C   ASN A  56     -70.897  98.086 -71.982  0.00  0.00      PROA C  
ATOM    476  O   ASN A  56     -70.032  97.677 -72.757  0.00  0.00      PROA O  
ATOM    477  CB  ASN A  56     -69.830 100.395 -71.751  0.00  0.00      PROA C  
ATOM    478  CG  ASN A  56     -70.379 100.874 -73.094  0.00  0.00      PROA C  
ATOM    479  ND2 ASN A  56     -71.701 101.165 -73.147  0.00  0.00      PROA N  
ATOM    480  OD1 ASN A  56     -69.659 100.968 -74.092  0.00  0.00      PROA O  
ATOM    481  N   LEU A  57     -72.107  97.507 -71.893  0.00  0.00      PROA N  
ATOM    482  CA  LEU A  57     -72.584  96.432 -72.743  0.00  0.00      PROA C  
ATOM    483  C   LEU A  57     -73.717  96.955 -73.620  0.00  0.00      PROA C  
ATOM    484  O   LEU A  57     -74.276  98.027 -73.379  0.00  0.00      PROA O  
ATOM    485  CB  LEU A  57     -73.087  95.213 -71.913  0.00  0.00      PROA C  
ATOM    486  CG  LEU A  57     -72.017  94.149 -71.568  0.00  0.00      PROA C  
ATOM    487  CD1 LEU A  57     -70.876  94.671 -70.685  0.00  0.00      PROA C  
ATOM    488  CD2 LEU A  57     -72.690  92.939 -70.903  0.00  0.00      PROA C  
ATOM    489  N   GLU A  58     -74.096  96.201 -74.669  0.00  0.00      PROA N  
ATOM    490  CA  GLU A  58     -75.309  96.429 -75.438  0.00  0.00      PROA C  
ATOM    491  C   GLU A  58     -76.577  96.360 -74.575  0.00  0.00      PROA C  
ATOM    492  O   GLU A  58     -76.650  95.611 -73.598  0.00  0.00      PROA O  
ATOM    493  CB  GLU A  58     -75.407  95.426 -76.615  0.00  0.00      PROA C  
ATOM    494  CG  GLU A  58     -76.527  95.693 -77.658  0.00  0.00      PROA C  
ATOM    495  CD  GLU A  58     -77.816  94.872 -77.507  0.00  0.00      PROA C  
ATOM    496  OE1 GLU A  58     -77.970  94.066 -76.552  0.00  0.00      PROA O  
ATOM    497  OE2 GLU A  58     -78.705  95.035 -78.391  0.00  0.00      PROA O1-
ATOM    498  N   LEU A  59     -77.595  97.188 -74.888  0.00  0.00      PROA N  
ATOM    499  CA  LEU A  59     -78.825  97.260 -74.121  0.00  0.00      PROA C  
ATOM    500  C   LEU A  59     -79.976  96.699 -74.947  0.00  0.00      PROA C  
ATOM    501  O   LEU A  59     -80.261  97.157 -76.057  0.00  0.00      PROA O  
ATOM    502  CB  LEU A  59     -79.095  98.735 -73.709  0.00  0.00      PROA C  
ATOM    503  CG  LEU A  59     -80.278  99.022 -72.747  0.00  0.00      PROA C  
ATOM    504  CD1 LEU A  59     -81.638  99.132 -73.458  0.00  0.00      PROA C  
ATOM    505  CD2 LEU A  59     -80.358  98.036 -71.574  0.00  0.00      PROA C  
ATOM    506  N   SER A  60     -80.687  95.683 -74.415  0.00  0.00      PROA N  
ATOM    507  CA  SER A  60     -81.870  95.141 -75.062  0.00  0.00      PROA C  
ATOM    508  C   SER A  60     -82.706  94.453 -74.000  0.00  0.00      PROA C  
ATOM    509  O   SER A  60     -82.215  94.176 -72.904  0.00  0.00      PROA O  
ATOM    510  CB  SER A  60     -81.556  94.130 -76.201  0.00  0.00      PROA C  
ATOM    511  OG  SER A  60     -82.708  93.837 -77.004  0.00  0.00      PROA O  
ATOM    512  N   TYR A  61     -84.003  94.209 -74.294  0.00  0.00      PROA N  
ATOM    513  CA  TYR A  61     -85.014  93.672 -73.394  0.00  0.00      PROA C  
ATOM    514  C   TYR A  61     -84.562  92.541 -72.463  0.00  0.00      PROA C  
ATOM    515  O   TYR A  61     -84.104  91.485 -72.908  0.00  0.00      PROA O  
ATOM    516  CB  TYR A  61     -86.326  93.331 -74.169  0.00  0.00      PROA C  
ATOM    517  CG  TYR A  61     -87.402  92.707 -73.307  0.00  0.00      PROA C  
ATOM    518  CD1 TYR A  61     -87.924  93.418 -72.213  0.00  0.00      PROA C  
ATOM    519  CD2 TYR A  61     -87.893  91.418 -73.576  0.00  0.00      PROA C  
ATOM    520  CE1 TYR A  61     -88.900  92.843 -71.386  0.00  0.00      PROA C  
ATOM    521  CE2 TYR A  61     -88.871  90.841 -72.753  0.00  0.00      PROA C  
ATOM    522  CZ  TYR A  61     -89.370  91.552 -71.656  0.00  0.00      PROA C  
ATOM    523  OH  TYR A  61     -90.346  90.959 -70.826  0.00  0.00      PROA O  
ATOM    524  N   ARG A  62     -84.664  92.794 -71.139  0.00  0.00      PROA N  
ATOM    525  CA  ARG A  62     -84.278  91.957 -70.012  0.00  0.00      PROA C  
ATOM    526  C   ARG A  62     -82.885  91.328 -70.117  0.00  0.00      PROA C  
ATOM    527  O   ARG A  62     -82.601  90.264 -69.561  0.00  0.00      PROA O  
ATOM    528  CB  ARG A  62     -85.381  90.944 -69.581  0.00  0.00      PROA C  
ATOM    529  CG  ARG A  62     -85.760  89.907 -70.655  0.00  0.00      PROA C  
ATOM    530  CD  ARG A  62     -86.865  88.930 -70.247  0.00  0.00      PROA C  
ATOM    531  NE  ARG A  62     -87.074  88.055 -71.439  0.00  0.00      PROA N  
ATOM    532  CZ  ARG A  62     -87.899  87.027 -71.520  0.00  0.00      PROA C  
ATOM    533  NH1 ARG A  62     -88.639  86.595 -70.530  0.00  0.00      PROA N1+
ATOM    534  NH2 ARG A  62     -87.940  86.432 -72.691  0.00  0.00      PROA N  
ATOM    535  N   CYS A  63     -81.970  92.018 -70.832  0.00  0.00      PROA N  
ATOM    536  CA  CYS A  63     -80.598  91.623 -71.078  0.00  0.00      PROA C  
ATOM    537  C   CYS A  63     -80.449  90.266 -71.767  0.00  0.00      PROA C  
ATOM    538  O   CYS A  63     -79.530  89.504 -71.477  0.00  0.00      PROA O  
ATOM    539  CB  CYS A  63     -79.738  91.689 -69.784  0.00  0.00      PROA C  
ATOM    540  SG  CYS A  63     -79.799  93.309 -68.961  0.00  0.00      PROA S  
ATOM    541  N   GLU A  64     -81.350  89.914 -72.713  0.00  0.00      PROA N  
ATOM    542  CA  GLU A  64     -81.284  88.642 -73.424  0.00  0.00      PROA C  
ATOM    543  C   GLU A  64     -80.036  88.409 -74.275  0.00  0.00      PROA C  
ATOM    544  O   GLU A  64     -79.470  87.314 -74.285  0.00  0.00      PROA O  
ATOM    545  CB  GLU A  64     -82.560  88.360 -74.267  0.00  0.00      PROA C  
ATOM    546  CG  GLU A  64     -83.784  88.007 -73.383  0.00  0.00      PROA C  
ATOM    547  CD  GLU A  64     -84.972  87.437 -74.154  0.00  0.00      PROA C  
ATOM    548  OE1 GLU A  64     -84.817  86.406 -74.860  0.00  0.00      PROA O  
ATOM    549  OE2 GLU A  64     -86.101  87.980 -74.011  0.00  0.00      PROA O1-
ATOM    550  N   TYR A  65     -79.574  89.433 -75.018  0.00  0.00      PROA N  
ATOM    551  CA  TYR A  65     -78.540  89.239 -76.021  0.00  0.00      PROA C  
ATOM    552  C   TYR A  65     -77.124  89.352 -75.461  0.00  0.00      PROA C  
ATOM    553  O   TYR A  65     -76.347  88.398 -75.551  0.00  0.00      PROA O  
ATOM    554  CB  TYR A  65     -78.765  90.193 -77.219  0.00  0.00      PROA C  
ATOM    555  CG  TYR A  65     -80.102  89.904 -77.868  0.00  0.00      PROA C  
ATOM    556  CD1 TYR A  65     -80.443  88.601 -78.283  0.00  0.00      PROA C  
ATOM    557  CD2 TYR A  65     -81.030  90.938 -78.080  0.00  0.00      PROA C  
ATOM    558  CE1 TYR A  65     -81.692  88.334 -78.863  0.00  0.00      PROA C  
ATOM    559  CE2 TYR A  65     -82.281  90.675 -78.657  0.00  0.00      PROA C  
ATOM    560  CZ  TYR A  65     -82.613  89.373 -79.045  0.00  0.00      PROA C  
ATOM    561  OH  TYR A  65     -83.872  89.115 -79.628  0.00  0.00      PROA O  
ATOM    562  N   ASP A  66     -76.774  90.482 -74.814  0.00  0.00      PROA N  
ATOM    563  CA  ASP A  66     -75.493  90.641 -74.148  0.00  0.00      PROA C  
ATOM    564  C   ASP A  66     -75.743  90.808 -72.655  0.00  0.00      PROA C  
ATOM    565  O   ASP A  66     -76.618  91.572 -72.237  0.00  0.00      PROA O  
ATOM    566  CB  ASP A  66     -74.678  91.867 -74.646  0.00  0.00      PROA C  
ATOM    567  CG  ASP A  66     -74.175  91.737 -76.082  0.00  0.00      PROA C  
ATOM    568  OD1 ASP A  66     -74.351  90.690 -76.757  0.00  0.00      PROA O  
ATOM    569  OD2 ASP A  66     -73.520  92.714 -76.534  0.00  0.00      PROA O1-
ATOM    570  N   PHE A  67     -74.981  90.092 -71.807  0.00  0.00      PROA N  
ATOM    571  CA  PHE A  67     -75.160  90.210 -70.376  0.00  0.00      PROA C  
ATOM    572  C   PHE A  67     -73.930  89.840 -69.562  0.00  0.00      PROA C  
ATOM    573  O   PHE A  67     -73.081  89.041 -69.964  0.00  0.00      PROA O  
ATOM    574  CB  PHE A  67     -76.389  89.406 -69.843  0.00  0.00      PROA C  
ATOM    575  CG  PHE A  67     -76.342  87.913 -70.097  0.00  0.00      PROA C  
ATOM    576  CD1 PHE A  67     -75.663  87.064 -69.205  0.00  0.00      PROA C  
ATOM    577  CD2 PHE A  67     -77.081  87.330 -71.143  0.00  0.00      PROA C  
ATOM    578  CE1 PHE A  67     -75.729  85.672 -69.341  0.00  0.00      PROA C  
ATOM    579  CE2 PHE A  67     -77.163  85.938 -71.277  0.00  0.00      PROA C  
ATOM    580  CZ  PHE A  67     -76.488  85.108 -70.373  0.00  0.00      PROA C  
ATOM    581  N   VAL A  68     -73.872  90.408 -68.343  0.00  0.00      PROA N  
ATOM    582  CA  VAL A  68     -73.093  89.899 -67.231  0.00  0.00      PROA C  
ATOM    583  C   VAL A  68     -74.106  89.402 -66.216  0.00  0.00      PROA C  
ATOM    584  O   VAL A  68     -75.008  90.131 -65.808  0.00  0.00      PROA O  
ATOM    585  CB  VAL A  68     -72.182  90.938 -66.579  0.00  0.00      PROA C  
ATOM    586  CG1 VAL A  68     -71.511  90.376 -65.306  0.00  0.00      PROA C  
ATOM    587  CG2 VAL A  68     -71.100  91.356 -67.586  0.00  0.00      PROA C  
ATOM    588  N   LYS A  69     -74.024  88.131 -65.800  0.00  0.00      PROA N  
ATOM    589  CA  LYS A  69     -74.972  87.556 -64.868  0.00  0.00      PROA C  
ATOM    590  C   LYS A  69     -74.218  87.179 -63.612  0.00  0.00      PROA C  
ATOM    591  O   LYS A  69     -73.158  86.551 -63.661  0.00  0.00      PROA O  
ATOM    592  CB  LYS A  69     -75.655  86.302 -65.463  0.00  0.00      PROA C  
ATOM    593  CG  LYS A  69     -77.031  85.989 -64.856  0.00  0.00      PROA C  
ATOM    594  CD  LYS A  69     -77.668  84.767 -65.546  0.00  0.00      PROA C  
ATOM    595  CE  LYS A  69     -79.137  84.489 -65.184  0.00  0.00      PROA C  
ATOM    596  NZ  LYS A  69     -80.052  85.465 -65.831  0.00  0.00      PROA N1+
ATOM    597  N   LEU A  70     -74.762  87.575 -62.452  0.00  0.00      PROA N  
ATOM    598  CA  LEU A  70     -74.169  87.338 -61.155  0.00  0.00      PROA C  
ATOM    599  C   LEU A  70     -75.068  86.379 -60.403  0.00  0.00      PROA C  
ATOM    600  O   LEU A  70     -76.215  86.691 -60.083  0.00  0.00      PROA O  
ATOM    601  CB  LEU A  70     -74.030  88.658 -60.354  0.00  0.00      PROA C  
ATOM    602  CG  LEU A  70     -73.191  89.752 -61.049  0.00  0.00      PROA C  
ATOM    603  CD1 LEU A  70     -73.201  91.036 -60.215  0.00  0.00      PROA C  
ATOM    604  CD2 LEU A  70     -71.745  89.305 -61.299  0.00  0.00      PROA C  
ATOM    605  N   THR A  71     -74.588  85.157 -60.129  0.00  0.00      PROA N  
ATOM    606  CA  THR A  71     -75.390  84.122 -59.487  0.00  0.00      PROA C  
ATOM    607  C   THR A  71     -74.613  83.526 -58.336  0.00  0.00      PROA C  
ATOM    608  O   THR A  71     -73.500  83.039 -58.521  0.00  0.00      PROA O  
ATOM    609  CB  THR A  71     -75.815  82.974 -60.417  0.00  0.00      PROA C  
ATOM    610  CG2 THR A  71     -76.602  83.529 -61.615  0.00  0.00      PROA C  
ATOM    611  OG1 THR A  71     -74.711  82.247 -60.950  0.00  0.00      PROA O  
ATOM    612  N   SER A  72     -75.172  83.512 -57.117  0.00  0.00      PROA N  
ATOM    613  CA  SER A  72     -74.568  82.816 -55.987  0.00  0.00      PROA C  
ATOM    614  C   SER A  72     -75.529  81.745 -55.518  0.00  0.00      PROA C  
ATOM    615  O   SER A  72     -76.642  82.033 -55.073  0.00  0.00      PROA O  
ATOM    616  CB  SER A  72     -74.192  83.740 -54.795  0.00  0.00      PROA C  
ATOM    617  OG  SER A  72     -75.300  84.518 -54.338  0.00  0.00      PROA O  
ATOM    618  N   GLY A  73     -75.134  80.456 -55.628  0.00  0.00      PROA N  
ATOM    619  CA  GLY A  73     -76.060  79.324 -55.535  0.00  0.00      PROA C  
ATOM    620  C   GLY A  73     -77.149  79.359 -56.588  0.00  0.00      PROA C  
ATOM    621  O   GLY A  73     -76.922  79.755 -57.731  0.00  0.00      PROA O  
ATOM    622  N   THR A  74     -78.379  78.932 -56.237  0.00  0.00      PROA N  
ATOM    623  CA  THR A  74     -79.504  78.965 -57.179  0.00  0.00      PROA C  
ATOM    624  C   THR A  74     -80.070  80.369 -57.369  0.00  0.00      PROA C  
ATOM    625  O   THR A  74     -80.767  80.641 -58.348  0.00  0.00      PROA O  
ATOM    626  CB  THR A  74     -80.632  77.990 -56.812  0.00  0.00      PROA C  
ATOM    627  CG2 THR A  74     -81.410  78.417 -55.555  0.00  0.00      PROA C  
ATOM    628  OG1 THR A  74     -81.572  77.817 -57.872  0.00  0.00      PROA O  
ATOM    629  N   LYS A  75     -79.783  81.306 -56.440  0.00  0.00      PROA N  
ATOM    630  CA  LYS A  75     -80.154  82.705 -56.564  0.00  0.00      PROA C  
ATOM    631  C   LYS A  75     -79.465  83.448 -57.712  0.00  0.00      PROA C  
ATOM    632  O   LYS A  75     -78.252  83.358 -57.912  0.00  0.00      PROA O  
ATOM    633  CB  LYS A  75     -79.973  83.504 -55.239  0.00  0.00      PROA C  
ATOM    634  CG  LYS A  75     -81.049  83.257 -54.160  0.00  0.00      PROA C  
ATOM    635  CD  LYS A  75     -80.995  81.905 -53.415  0.00  0.00      PROA C  
ATOM    636  CE  LYS A  75     -79.694  81.661 -52.627  0.00  0.00      PROA C  
ATOM    637  NZ  LYS A  75     -79.818  80.469 -51.747  0.00  0.00      PROA N1+
ATOM    638  N   VAL A  76     -80.233  84.253 -58.474  0.00  0.00      PROA N  
ATOM    639  CA  VAL A  76     -79.684  85.179 -59.451  0.00  0.00      PROA C  
ATOM    640  C   VAL A  76     -79.672  86.552 -58.804  0.00  0.00      PROA C  
ATOM    641  O   VAL A  76     -80.716  87.170 -58.587  0.00  0.00      PROA O  
ATOM    642  CB  VAL A  76     -80.484  85.221 -60.753  0.00  0.00      PROA C  
ATOM    643  CG1 VAL A  76     -79.851  86.229 -61.738  0.00  0.00      PROA C  
ATOM    644  CG2 VAL A  76     -80.528  83.809 -61.373  0.00  0.00      PROA C  
ATOM    645  N   LEU A  77     -78.478  87.057 -58.435  0.00  0.00      PROA N  
ATOM    646  CA  LEU A  77     -78.312  88.373 -57.845  0.00  0.00      PROA C  
ATOM    647  C   LEU A  77     -78.666  89.493 -58.809  0.00  0.00      PROA C  
ATOM    648  O   LEU A  77     -79.402  90.424 -58.475  0.00  0.00      PROA O  
ATOM    649  CB  LEU A  77     -76.860  88.590 -57.345  0.00  0.00      PROA C  
ATOM    650  CG  LEU A  77     -76.340  87.512 -56.373  0.00  0.00      PROA C  
ATOM    651  CD1 LEU A  77     -74.911  87.850 -55.927  0.00  0.00      PROA C  
ATOM    652  CD2 LEU A  77     -77.254  87.347 -55.150  0.00  0.00      PROA C  
ATOM    653  N   ALA A  78     -78.167  89.390 -60.055  0.00  0.00      PROA N  
ATOM    654  CA  ALA A  78     -78.447  90.365 -61.076  0.00  0.00      PROA C  
ATOM    655  C   ALA A  78     -78.163  89.806 -62.458  0.00  0.00      PROA C  
ATOM    656  O   ALA A  78     -77.328  88.920 -62.645  0.00  0.00      PROA O  
ATOM    657  CB  ALA A  78     -77.600  91.642 -60.871  0.00  0.00      PROA C  
ATOM    658  N   THR A  79     -78.854  90.358 -63.473  0.00  0.00      PROA N  
ATOM    659  CA  THR A  79     -78.492  90.187 -64.875  0.00  0.00      PROA C  
ATOM    660  C   THR A  79     -78.305  91.590 -65.406  0.00  0.00      PROA C  
ATOM    661  O   THR A  79     -79.226  92.409 -65.393  0.00  0.00      PROA O  
ATOM    662  CB  THR A  79     -79.523  89.455 -65.725  0.00  0.00      PROA C  
ATOM    663  CG2 THR A  79     -78.904  89.066 -67.074  0.00  0.00      PROA C  
ATOM    664  OG1 THR A  79     -79.925  88.249 -65.084  0.00  0.00      PROA O  
ATOM    665  N   LEU A  80     -77.078  91.918 -65.829  0.00  0.00      PROA N  
ATOM    666  CA  LEU A  80     -76.630  93.274 -66.039  0.00  0.00      PROA C  
ATOM    667  C   LEU A  80     -76.315  93.534 -67.501  0.00  0.00      PROA C  
ATOM    668  O   LEU A  80     -75.662  92.730 -68.171  0.00  0.00      PROA O  
ATOM    669  CB  LEU A  80     -75.360  93.556 -65.199  0.00  0.00      PROA C  
ATOM    670  CG  LEU A  80     -75.544  93.409 -63.674  0.00  0.00      PROA C  
ATOM    671  CD1 LEU A  80     -74.181  93.411 -62.973  0.00  0.00      PROA C  
ATOM    672  CD2 LEU A  80     -76.448  94.509 -63.099  0.00  0.00      PROA C  
ATOM    673  N   CYS A  81     -76.782  94.679 -68.027  0.00  0.00      PROA N  
ATOM    674  CA  CYS A  81     -76.539  95.092 -69.394  0.00  0.00      PROA C  
ATOM    675  C   CYS A  81     -76.800  96.587 -69.556  0.00  0.00      PROA C  
ATOM    676  O   CYS A  81     -77.404  97.228 -68.695  0.00  0.00      PROA O  
ATOM    677  CB  CYS A  81     -77.357  94.290 -70.445  0.00  0.00      PROA C  
ATOM    678  SG  CYS A  81     -79.159  94.557 -70.422  0.00  0.00      PROA S  
ATOM    679  N   GLY A  82     -76.341  97.183 -70.682  0.00  0.00      PROA N  
ATOM    680  CA  GLY A  82     -76.453  98.618 -70.956  0.00  0.00      PROA C  
ATOM    681  C   GLY A  82     -75.602  99.545 -70.113  0.00  0.00      PROA C  
ATOM    682  O   GLY A  82     -75.080  99.198 -69.057  0.00  0.00      PROA O  
ATOM    683  N   GLN A  83     -75.418 100.795 -70.586  0.00  0.00      PROA N  
ATOM    684  CA  GLN A  83     -74.801 101.858 -69.804  0.00  0.00      PROA C  
ATOM    685  C   GLN A  83     -75.627 102.280 -68.584  0.00  0.00      PROA C  
ATOM    686  O   GLN A  83     -75.111 102.456 -67.479  0.00  0.00      PROA O  
ATOM    687  CB  GLN A  83     -74.546 103.091 -70.715  0.00  0.00      PROA C  
ATOM    688  CG  GLN A  83     -73.802 104.286 -70.057  0.00  0.00      PROA C  
ATOM    689  CD  GLN A  83     -72.510 103.882 -69.339  0.00  0.00      PROA C  
ATOM    690  NE2 GLN A  83     -71.548 103.321 -70.106  0.00  0.00      PROA N  
ATOM    691  OE1 GLN A  83     -72.344 104.070 -68.131  0.00  0.00      PROA O  
ATOM    692  N   GLU A  84     -76.954 102.435 -68.778  0.00  0.00      PROA N  
ATOM    693  CA  GLU A  84     -77.877 102.950 -67.779  0.00  0.00      PROA C  
ATOM    694  C   GLU A  84     -79.008 101.967 -67.502  0.00  0.00      PROA C  
ATOM    695  O   GLU A  84     -79.470 101.239 -68.382  0.00  0.00      PROA O  
ATOM    696  CB  GLU A  84     -78.489 104.313 -68.205  0.00  0.00      PROA C  
ATOM    697  CG  GLU A  84     -77.446 105.457 -68.303  0.00  0.00      PROA C  
ATOM    698  CD  GLU A  84     -78.043 106.834 -68.593  0.00  0.00      PROA C  
ATOM    699  OE1 GLU A  84     -79.287 106.976 -68.726  0.00  0.00      PROA O  
ATOM    700  OE2 GLU A  84     -77.249 107.809 -68.692  0.00  0.00      PROA O1-
ATOM    701  N   SER A  85     -79.478 101.920 -66.236  0.00  0.00      PROA N  
ATOM    702  CA  SER A  85     -80.631 101.123 -65.822  0.00  0.00      PROA C  
ATOM    703  C   SER A  85     -81.932 101.569 -66.492  0.00  0.00      PROA C  
ATOM    704  O   SER A  85     -82.160 102.754 -66.742  0.00  0.00      PROA O  
ATOM    705  CB  SER A  85     -80.829 101.152 -64.276  0.00  0.00      PROA C  
ATOM    706  OG  SER A  85     -81.735 100.147 -63.802  0.00  0.00      PROA O  
ATOM    707  N   THR A  86     -82.828 100.612 -66.781  0.00  0.00      PROA N  
ATOM    708  CA  THR A  86     -84.162 100.836 -67.328  0.00  0.00      PROA C  
ATOM    709  C   THR A  86     -85.136 100.266 -66.300  0.00  0.00      PROA C  
ATOM    710  O   THR A  86     -84.753  99.902 -65.185  0.00  0.00      PROA O  
ATOM    711  CB  THR A  86     -84.390 100.201 -68.722  0.00  0.00      PROA C  
ATOM    712  CG2 THR A  86     -83.172 100.429 -69.628  0.00  0.00      PROA C  
ATOM    713  OG1 THR A  86     -84.629  98.800 -68.680  0.00  0.00      PROA O  
ATOM    714  N   ASP A  87     -86.445 100.187 -66.626  0.00  0.00      PROA N  
ATOM    715  CA  ASP A  87     -87.414  99.459 -65.826  0.00  0.00      PROA C  
ATOM    716  C   ASP A  87     -87.104  97.948 -65.729  0.00  0.00      PROA C  
ATOM    717  O   ASP A  87     -87.130  97.346 -64.652  0.00  0.00      PROA O  
ATOM    718  CB  ASP A  87     -88.824  99.729 -66.431  0.00  0.00      PROA C  
ATOM    719  CG  ASP A  87     -89.982  99.220 -65.584  0.00  0.00      PROA C  
ATOM    720  OD1 ASP A  87     -89.824  99.027 -64.351  0.00  0.00      PROA O  
ATOM    721  OD2 ASP A  87     -91.111  99.110 -66.134  0.00  0.00      PROA O1-
ATOM    722  N   THR A  88     -86.763  97.306 -66.866  0.00  0.00      PROA N  
ATOM    723  CA  THR A  88     -86.594  95.854 -66.957  0.00  0.00      PROA C  
ATOM    724  C   THR A  88     -85.149  95.397 -67.088  0.00  0.00      PROA C  
ATOM    725  O   THR A  88     -84.852  94.213 -66.919  0.00  0.00      PROA O  
ATOM    726  CB  THR A  88     -87.423  95.218 -68.084  0.00  0.00      PROA C  
ATOM    727  CG2 THR A  88     -88.882  95.123 -67.604  0.00  0.00      PROA C  
ATOM    728  OG1 THR A  88     -87.428  96.007 -69.270  0.00  0.00      PROA O  
ATOM    729  N   GLU A  89     -84.202  96.319 -67.328  0.00  0.00      PROA N  
ATOM    730  CA  GLU A  89     -82.785  96.037 -67.461  0.00  0.00      PROA C  
ATOM    731  C   GLU A  89     -82.010  96.798 -66.396  0.00  0.00      PROA C  
ATOM    732  O   GLU A  89     -82.278  97.967 -66.124  0.00  0.00      PROA O  
ATOM    733  CB  GLU A  89     -82.229  96.451 -68.851  0.00  0.00      PROA C  
ATOM    734  CG  GLU A  89     -82.840  95.684 -70.050  0.00  0.00      PROA C  
ATOM    735  CD  GLU A  89     -84.211  96.200 -70.491  0.00  0.00      PROA C  
ATOM    736  OE1 GLU A  89     -84.328  97.385 -70.910  0.00  0.00      PROA O  
ATOM    737  OE2 GLU A  89     -85.190  95.407 -70.436  0.00  0.00      PROA O1-
ATOM    738  N   ARG A  90     -81.014  96.155 -65.757  0.00  0.00      PROA N  
ATOM    739  CA  ARG A  90     -80.214  96.784 -64.722  0.00  0.00      PROA C  
ATOM    740  C   ARG A  90     -78.792  97.002 -65.215  0.00  0.00      PROA C  
ATOM    741  O   ARG A  90     -78.201  96.152 -65.879  0.00  0.00      PROA O  
ATOM    742  CB  ARG A  90     -80.204  95.935 -63.422  0.00  0.00      PROA C  
ATOM    743  CG  ARG A  90     -79.438  96.573 -62.238  0.00  0.00      PROA C  
ATOM    744  CD  ARG A  90     -79.564  95.773 -60.934  0.00  0.00      PROA C  
ATOM    745  NE  ARG A  90     -78.834  96.526 -59.860  0.00  0.00      PROA N  
ATOM    746  CZ  ARG A  90     -78.815  96.165 -58.585  0.00  0.00      PROA C  
ATOM    747  NH1 ARG A  90     -79.414  95.075 -58.154  0.00  0.00      PROA N1+
ATOM    748  NH2 ARG A  90     -78.190  96.908 -57.699  0.00  0.00      PROA N  
ATOM    749  N   ALA A  91     -78.208  98.169 -64.888  0.00  0.00      PROA N  
ATOM    750  CA  ALA A  91     -76.810  98.460 -65.117  0.00  0.00      PROA C  
ATOM    751  C   ALA A  91     -76.169  98.689 -63.750  0.00  0.00      PROA C  
ATOM    752  O   ALA A  91     -76.820  99.278 -62.879  0.00  0.00      PROA O  
ATOM    753  CB  ALA A  91     -76.639  99.708 -66.001  0.00  0.00      PROA C  
ATOM    754  N   PRO A  92     -74.953  98.234 -63.470  0.00  0.00      PROA N  
ATOM    755  CA  PRO A  92     -74.440  98.181 -62.110  0.00  0.00      PROA C  
ATOM    756  C   PRO A  92     -74.081  99.553 -61.575  0.00  0.00      PROA C  
ATOM    757  O   PRO A  92     -74.335  99.825 -60.402  0.00  0.00      PROA O  
ATOM    758  CB  PRO A  92     -73.211  97.270 -62.213  0.00  0.00      PROA C  
ATOM    759  CG  PRO A  92     -72.749  97.385 -63.666  0.00  0.00      PROA C  
ATOM    760  CD  PRO A  92     -74.056  97.587 -64.430  0.00  0.00      PROA C  
ATOM    761  N   GLY A  93     -73.463 100.436 -62.389  0.00  0.00      PROA N  
ATOM    762  CA  GLY A  93     -72.937 101.721 -61.929  0.00  0.00      PROA C  
ATOM    763  C   GLY A  93     -71.979 101.607 -60.762  0.00  0.00      PROA C  
ATOM    764  O   GLY A  93     -70.981 100.888 -60.815  0.00  0.00      PROA O  
ATOM    765  N   ASN A  94     -72.378 101.755 -57.471  1.00 26.97      PROA N  
ATOM    766  CA  ASN A  94     -71.592 102.431 -58.522  1.00 26.97      PROA C  
ATOM    767  C   ASN A  94     -70.256 101.757 -58.846  1.00 26.97      PROA C  
ATOM    768  O   ASN A  94     -70.156 100.810 -59.677  1.00 26.97      PROA O  
ATOM    769  CB  ASN A  94     -71.272 103.766 -57.822  1.00 26.97      PROA C  
ATOM    770  CG  ASN A  94     -70.708 104.829 -58.748  1.00 26.97      PROA C  
ATOM    771  ND2 ASN A  94     -71.229 106.028 -58.613  1.00 26.97      PROA N  
ATOM    772  OD1 ASN A  94     -69.730 104.573 -59.489  1.00 26.97      PROA O  
ATOM    773  N   ASP A  95     -72.930 100.509 -57.747  0.00  0.00      PROA N  
ATOM    774  CA  ASP A  95     -73.413  99.440 -56.885  0.00  0.00      PROA C  
ATOM    775  C   ASP A  95     -72.370  98.342 -56.641  0.00  0.00      PROA C  
ATOM    776  O   ASP A  95     -71.569  97.984 -57.509  0.00  0.00      PROA O  
ATOM    777  CB  ASP A  95     -74.722  98.766 -57.399  0.00  0.00      PROA C  
ATOM    778  CG  ASP A  95     -75.916  99.707 -57.484  0.00  0.00      PROA C  
ATOM    779  OD1 ASP A  95     -75.894 100.829 -56.914  0.00  0.00      PROA O  
ATOM    780  OD2 ASP A  95     -76.957  99.269 -58.054  0.00  0.00      PROA O1-
ATOM    781  N   THR A  96     -72.375  97.779 -55.419  0.00  0.00      PROA N  
ATOM    782  CA  THR A  96     -71.496  96.679 -55.043  0.00  0.00      PROA C  
ATOM    783  C   THR A  96     -72.370  95.472 -54.807  0.00  0.00      PROA C  
ATOM    784  O   THR A  96     -73.403  95.547 -54.139  0.00  0.00      PROA O  
ATOM    785  CB  THR A  96     -70.661  96.959 -53.798  0.00  0.00      PROA C  
ATOM    786  CG2 THR A  96     -69.713  95.792 -53.478  0.00  0.00      PROA C  
ATOM    787  OG1 THR A  96     -69.841  98.105 -54.007  0.00  0.00      PROA O  
ATOM    788  N   PHE A  97     -71.995  94.327 -55.394  0.00  0.00      PROA N  
ATOM    789  CA  PHE A  97     -72.775  93.109 -55.368  0.00  0.00      PROA C  
ATOM    790  C   PHE A  97     -72.155  92.143 -54.380  0.00  0.00      PROA C  
ATOM    791  O   PHE A  97     -70.947  91.909 -54.386  0.00  0.00      PROA O  
ATOM    792  CB  PHE A  97     -72.883  92.456 -56.771  0.00  0.00      PROA C  
ATOM    793  CG  PHE A  97     -73.657  93.378 -57.680  0.00  0.00      PROA C  
ATOM    794  CD1 PHE A  97     -73.010  94.427 -58.356  0.00  0.00      PROA C  
ATOM    795  CD2 PHE A  97     -75.039  93.200 -57.869  0.00  0.00      PROA C  
ATOM    796  CE1 PHE A  97     -73.736  95.313 -59.160  0.00  0.00      PROA C  
ATOM    797  CE2 PHE A  97     -75.763  94.070 -58.695  0.00  0.00      PROA C  
ATOM    798  CZ  PHE A  97     -75.112  95.133 -59.335  0.00  0.00      PROA C  
ATOM    799  N   TYR A  98     -72.979  91.584 -53.478  0.00  0.00      PROA N  
ATOM    800  CA  TYR A  98     -72.518  90.783 -52.362  0.00  0.00      PROA C  
ATOM    801  C   TYR A  98     -73.045  89.365 -52.511  0.00  0.00      PROA C  
ATOM    802  O   TYR A  98     -74.252  89.140 -52.614  0.00  0.00      PROA O  
ATOM    803  CB  TYR A  98     -73.008  91.370 -51.011  0.00  0.00      PROA C  
ATOM    804  CG  TYR A  98     -72.492  92.770 -50.806  0.00  0.00      PROA C  
ATOM    805  CD1 TYR A  98     -71.225  92.975 -50.236  0.00  0.00      PROA C  
ATOM    806  CD2 TYR A  98     -73.289  93.889 -51.106  0.00  0.00      PROA C  
ATOM    807  CE1 TYR A  98     -70.756  94.271 -49.977  0.00  0.00      PROA C  
ATOM    808  CE2 TYR A  98     -72.819  95.187 -50.858  0.00  0.00      PROA C  
ATOM    809  CZ  TYR A  98     -71.554  95.378 -50.292  0.00  0.00      PROA C  
ATOM    810  OH  TYR A  98     -71.100  96.688 -50.033  0.00  0.00      PROA O  
ATOM    811  N   SER A  99     -72.147  88.359 -52.551  0.00  0.00      PROA N  
ATOM    812  CA  SER A  99     -72.530  86.955 -52.661  0.00  0.00      PROA C  
ATOM    813  C   SER A  99     -73.355  86.429 -51.492  0.00  0.00      PROA C  
ATOM    814  O   SER A  99     -73.152  86.797 -50.334  0.00  0.00      PROA O  
ATOM    815  CB  SER A  99     -71.322  85.999 -52.906  0.00  0.00      PROA C  
ATOM    816  OG  SER A  99     -70.425  85.877 -51.797  0.00  0.00      PROA O  
ATOM    817  N   LEU A 100     -74.318  85.527 -51.755  0.00  0.00      PROA N  
ATOM    818  CA  LEU A 100     -74.955  84.764 -50.695  0.00  0.00      PROA C  
ATOM    819  C   LEU A 100     -74.138  83.497 -50.472  0.00  0.00      PROA C  
ATOM    820  O   LEU A 100     -73.980  82.656 -51.360  0.00  0.00      PROA O  
ATOM    821  CB  LEU A 100     -76.455  84.448 -50.959  0.00  0.00      PROA C  
ATOM    822  CG  LEU A 100     -77.437  85.567 -50.527  0.00  0.00      PROA C  
ATOM    823  CD1 LEU A 100     -77.197  86.911 -51.230  0.00  0.00      PROA C  
ATOM    824  CD2 LEU A 100     -78.891  85.124 -50.749  0.00  0.00      PROA C  
ATOM    825  N   GLY A 101     -73.564  83.348 -49.259  0.00  0.00      PROA N  
ATOM    826  CA  GLY A 101     -72.540  82.346 -48.973  0.00  0.00      PROA C  
ATOM    827  C   GLY A 101     -71.193  82.626 -49.621  0.00  0.00      PROA C  
ATOM    828  O   GLY A 101     -71.007  83.641 -50.300  0.00  0.00      PROA O  
ATOM    829  N   PRO A 102     -70.212  81.761 -49.393  0.00  0.00      PROA N  
ATOM    830  CA  PRO A 102     -68.817  82.000 -49.756  0.00  0.00      PROA C  
ATOM    831  C   PRO A 102     -68.498  81.812 -51.234  0.00  0.00      PROA C  
ATOM    832  O   PRO A 102     -67.324  81.670 -51.570  0.00  0.00      PROA O  
ATOM    833  CB  PRO A 102     -68.073  80.976 -48.877  0.00  0.00      PROA C  
ATOM    834  CG  PRO A 102     -69.040  79.800 -48.764  0.00  0.00      PROA C  
ATOM    835  CD  PRO A 102     -70.387  80.508 -48.645  0.00  0.00      PROA C  
ATOM    836  N   SER A 103     -69.468  81.825 -52.165  0.00  0.00      PROA N  
ATOM    837  CA  SER A 103     -69.135  81.653 -53.570  0.00  0.00      PROA C  
ATOM    838  C   SER A 103     -70.036  82.462 -54.479  0.00  0.00      PROA C  
ATOM    839  O   SER A 103     -71.244  82.573 -54.275  0.00  0.00      PROA O  
ATOM    840  CB  SER A 103     -69.109  80.159 -54.008  0.00  0.00      PROA C  
ATOM    841  OG  SER A 103     -68.714  79.982 -55.375  0.00  0.00      PROA O  
ATOM    842  N   LEU A 104     -69.429  83.064 -55.517  0.00  0.00      PROA N  
ATOM    843  CA  LEU A 104     -70.101  83.831 -56.541  0.00  0.00      PROA C  
ATOM    844  C   LEU A 104     -69.730  83.252 -57.893  0.00  0.00      PROA C  
ATOM    845  O   LEU A 104     -68.572  82.938 -58.162  0.00  0.00      PROA O  
ATOM    846  CB  LEU A 104     -69.688  85.324 -56.483  0.00  0.00      PROA C  
ATOM    847  CG  LEU A 104     -70.420  86.273 -57.458  0.00  0.00      PROA C  
ATOM    848  CD1 LEU A 104     -71.946  86.220 -57.297  0.00  0.00      PROA C  
ATOM    849  CD2 LEU A 104     -69.934  87.718 -57.264  0.00  0.00      PROA C  
ATOM    850  N   LYS A 105     -70.714  83.078 -58.784  0.00  0.00      PROA N  
ATOM    851  CA  LYS A 105     -70.498  82.608 -60.131  0.00  0.00      PROA C  
ATOM    852  C   LYS A 105     -70.857  83.768 -61.046  0.00  0.00      PROA C  
ATOM    853  O   LYS A 105     -71.947  84.341 -60.975  0.00  0.00      PROA O  
ATOM    854  CB  LYS A 105     -71.374  81.357 -60.414  0.00  0.00      PROA C  
ATOM    855  CG  LYS A 105     -70.626  80.162 -61.031  0.00  0.00      PROA C  
ATOM    856  CD  LYS A 105     -70.240  80.369 -62.509  0.00  0.00      PROA C  
ATOM    857  CE  LYS A 105     -69.608  79.138 -63.190  0.00  0.00      PROA C  
ATOM    858  NZ  LYS A 105     -70.576  78.015 -63.302  0.00  0.00      PROA N1+
ATOM    859  N   VAL A 106     -69.914  84.160 -61.913  0.00  0.00      PROA N  
ATOM    860  CA  VAL A 106     -70.064  85.291 -62.805  0.00  0.00      PROA C  
ATOM    861  C   VAL A 106     -70.057  84.747 -64.218  0.00  0.00      PROA C  
ATOM    862  O   VAL A 106     -69.188  83.960 -64.591  0.00  0.00      PROA O  
ATOM    863  CB  VAL A 106     -68.960  86.326 -62.609  0.00  0.00      PROA C  
ATOM    864  CG1 VAL A 106     -69.153  87.518 -63.571  0.00  0.00      PROA C  
ATOM    865  CG2 VAL A 106     -68.984  86.799 -61.141  0.00  0.00      PROA C  
ATOM    866  N   THR A 107     -71.059  85.112 -65.034  0.00  0.00      PROA N  
ATOM    867  CA  THR A 107     -71.195  84.639 -66.410  0.00  0.00      PROA C  
ATOM    868  C   THR A 107     -71.218  85.824 -67.342  0.00  0.00      PROA C  
ATOM    869  O   THR A 107     -71.978  86.766 -67.132  0.00  0.00      PROA O  
ATOM    870  CB  THR A 107     -72.472  83.831 -66.650  0.00  0.00      PROA C  
ATOM    871  CG2 THR A 107     -72.602  83.355 -68.109  0.00  0.00      PROA C  
ATOM    872  OG1 THR A 107     -72.486  82.669 -65.828  0.00  0.00      PROA O  
ATOM    873  N   PHE A 108     -70.401  85.803 -68.407  0.00  0.00      PROA N  
ATOM    874  CA  PHE A 108     -70.407  86.797 -69.459  0.00  0.00      PROA C  
ATOM    875  C   PHE A 108     -70.866  86.139 -70.755  0.00  0.00      PROA C  
ATOM    876  O   PHE A 108     -70.388  85.068 -71.138  0.00  0.00      PROA O  
ATOM    877  CB  PHE A 108     -69.005  87.459 -69.608  0.00  0.00      PROA C  
ATOM    878  CG  PHE A 108     -68.903  88.408 -70.781  0.00  0.00      PROA C  
ATOM    879  CD1 PHE A 108     -69.600  89.628 -70.766  0.00  0.00      PROA C  
ATOM    880  CD2 PHE A 108     -68.109  88.095 -71.899  0.00  0.00      PROA C  
ATOM    881  CE1 PHE A 108     -69.510  90.518 -71.843  0.00  0.00      PROA C  
ATOM    882  CE2 PHE A 108     -68.028  88.977 -72.985  0.00  0.00      PROA C  
ATOM    883  CZ  PHE A 108     -68.725  90.191 -72.954  0.00  0.00      PROA C  
ATOM    884  N   HIS A 109     -71.826  86.771 -71.449  0.00  0.00      PROA N  
ATOM    885  CA  HIS A 109     -72.387  86.250 -72.675  0.00  0.00      PROA C  
ATOM    886  C   HIS A 109     -72.651  87.380 -73.649  0.00  0.00      PROA C  
ATOM    887  O   HIS A 109     -73.056  88.479 -73.265  0.00  0.00      PROA O  
ATOM    888  CB  HIS A 109     -73.714  85.491 -72.429  0.00  0.00      PROA C  
ATOM    889  CG  HIS A 109     -74.404  84.998 -73.678  0.00  0.00      PROA C  
ATOM    890  CD2 HIS A 109     -75.569  85.402 -74.261  0.00  0.00      PROA C  
ATOM    891  ND1 HIS A 109     -73.980  83.913 -74.411  0.00  0.00      PROA N  
ATOM    892  CE1 HIS A 109     -74.882  83.712 -75.400  0.00  0.00      PROA C  
ATOM    893  NE2 HIS A 109     -75.871  84.590 -75.350  0.00  0.00      PROA N  
ATOM    894  N   SER A 110     -72.425  87.131 -74.949  0.00  0.00      PROA N  
ATOM    895  CA  SER A 110     -72.745  88.081 -75.997  0.00  0.00      PROA C  
ATOM    896  C   SER A 110     -73.157  87.339 -77.256  0.00  0.00      PROA C  
ATOM    897  O   SER A 110     -72.647  86.252 -77.544  0.00  0.00      PROA O  
ATOM    898  CB  SER A 110     -71.581  89.065 -76.298  0.00  0.00      PROA C  
ATOM    899  OG  SER A 110     -71.889  89.959 -77.364  0.00  0.00      PROA O  
ATOM    900  N   ASP A 111     -74.118  87.893 -78.025  0.00  0.00      PROA N  
ATOM    901  CA  ASP A 111     -74.658  87.255 -79.212  0.00  0.00      PROA C  
ATOM    902  C   ASP A 111     -73.852  87.568 -80.492  0.00  0.00      PROA C  
ATOM    903  O   ASP A 111     -72.640  87.788 -80.470  0.00  0.00      PROA O  
ATOM    904  CB  ASP A 111     -76.207  87.467 -79.333  0.00  0.00      PROA C  
ATOM    905  CG  ASP A 111     -76.691  88.762 -79.984  0.00  0.00      PROA C  
ATOM    906  OD1 ASP A 111     -75.945  89.771 -80.042  0.00  0.00      PROA O  
ATOM    907  OD2 ASP A 111     -77.876  88.778 -80.416  0.00  0.00      PROA O1-
ATOM    908  N   TYR A 112     -74.509  87.520 -81.669  0.00  0.00      PROA N  
ATOM    909  CA  TYR A 112     -73.859  87.517 -82.962  0.00  0.00      PROA C  
ATOM    910  C   TYR A 112     -73.352  88.870 -83.473  0.00  0.00      PROA C  
ATOM    911  O   TYR A 112     -72.485  88.904 -84.347  0.00  0.00      PROA O  
ATOM    912  CB  TYR A 112     -74.774  86.842 -84.032  0.00  0.00      PROA C  
ATOM    913  CG  TYR A 112     -76.093  87.545 -84.249  0.00  0.00      PROA C  
ATOM    914  CD1 TYR A 112     -77.242  87.166 -83.532  0.00  0.00      PROA C  
ATOM    915  CD2 TYR A 112     -76.211  88.535 -85.240  0.00  0.00      PROA C  
ATOM    916  CE1 TYR A 112     -78.474  87.793 -83.772  0.00  0.00      PROA C  
ATOM    917  CE2 TYR A 112     -77.439  89.167 -85.479  0.00  0.00      PROA C  
ATOM    918  CZ  TYR A 112     -78.570  88.798 -84.742  0.00  0.00      PROA C  
ATOM    919  OH  TYR A 112     -79.804  89.434 -84.993  0.00  0.00      PROA O  
ATOM    920  N   SER A 113     -73.851  90.020 -82.974  0.00  0.00      PROA N  
ATOM    921  CA  SER A 113     -73.436  91.308 -83.526  0.00  0.00      PROA C  
ATOM    922  C   SER A 113     -73.616  92.458 -82.544  0.00  0.00      PROA C  
ATOM    923  O   SER A 113     -74.538  92.475 -81.728  0.00  0.00      PROA O  
ATOM    924  CB  SER A 113     -74.201  91.644 -84.850  0.00  0.00      PROA C  
ATOM    925  OG  SER A 113     -73.744  92.837 -85.504  0.00  0.00      PROA O  
ATOM    926  N   ASN A 114     -72.744  93.486 -82.651  0.00  0.00      PROA N  
ATOM    927  CA  ASN A 114     -72.819  94.716 -81.880  0.00  0.00      PROA C  
ATOM    928  C   ASN A 114     -73.053  95.873 -82.846  0.00  0.00      PROA C  
ATOM    929  O   ASN A 114     -72.279  96.082 -83.782  0.00  0.00      PROA O  
ATOM    930  CB  ASN A 114     -71.493  95.017 -81.121  0.00  0.00      PROA C  
ATOM    931  CG  ASN A 114     -71.167  93.968 -80.058  0.00  0.00      PROA C  
ATOM    932  ND2 ASN A 114     -69.934  94.073 -79.503  0.00  0.00      PROA N  
ATOM    933  OD1 ASN A 114     -71.944  93.079 -79.711  0.00  0.00      PROA O  
ATOM    934  N   GLU A 115     -74.130  96.660 -82.657  0.00  0.00      PROA N  
ATOM    935  CA  GLU A 115     -74.449  97.834 -83.453  0.00  0.00      PROA C  
ATOM    936  C   GLU A 115     -73.377  98.921 -83.438  0.00  0.00      PROA C  
ATOM    937  O   GLU A 115     -73.041  99.504 -84.472  0.00  0.00      PROA O  
ATOM    938  CB  GLU A 115     -75.812  98.440 -83.020  0.00  0.00      PROA C  
ATOM    939  CG  GLU A 115     -77.047  97.582 -83.414  0.00  0.00      PROA C  
ATOM    940  CD  GLU A 115     -77.300  96.339 -82.557  0.00  0.00      PROA C  
ATOM    941  OE1 GLU A 115     -76.598  96.108 -81.539  0.00  0.00      PROA O  
ATOM    942  OE2 GLU A 115     -78.236  95.571 -82.918  0.00  0.00      PROA O1-
ATOM    943  N   LYS A 116     -72.790  99.193 -82.261  0.00  0.00      PROA N  
ATOM    944  CA  LYS A 116     -71.678 100.108 -82.123  0.00  0.00      PROA C  
ATOM    945  C   LYS A 116     -70.629  99.481 -81.211  0.00  0.00      PROA C  
ATOM    946  O   LYS A 116     -70.948  98.541 -80.479  0.00  0.00      PROA O  
ATOM    947  CB  LYS A 116     -72.131 101.501 -81.604  0.00  0.00      PROA C  
ATOM    948  CG  LYS A 116     -72.946 101.500 -80.299  0.00  0.00      PROA C  
ATOM    949  CD  LYS A 116     -73.213 102.943 -79.821  0.00  0.00      PROA C  
ATOM    950  CE  LYS A 116     -74.055 103.079 -78.541  0.00  0.00      PROA C  
ATOM    951  NZ  LYS A 116     -75.478 102.734 -78.789  0.00  0.00      PROA N1+
ATOM    952  N   PRO A 117     -69.370  99.914 -81.240  0.00  0.00      PROA N  
ATOM    953  CA  PRO A 117     -68.367  99.622 -80.219  0.00  0.00      PROA C  
ATOM    954  C   PRO A 117     -68.825  99.603 -78.759  0.00  0.00      PROA C  
ATOM    955  O   PRO A 117     -69.247 100.638 -78.240  0.00  0.00      PROA O  
ATOM    956  CB  PRO A 117     -67.308 100.699 -80.493  0.00  0.00      PROA C  
ATOM    957  CG  PRO A 117     -67.318 100.819 -82.016  0.00  0.00      PROA C  
ATOM    958  CD  PRO A 117     -68.809 100.727 -82.329  0.00  0.00      PROA C  
ATOM    959  N   PHE A 118     -68.680  98.459 -78.064  0.00  0.00      PROA N  
ATOM    960  CA  PHE A 118     -68.960  98.339 -76.644  0.00  0.00      PROA C  
ATOM    961  C   PHE A 118     -67.703  97.835 -75.958  0.00  0.00      PROA C  
ATOM    962  O   PHE A 118     -67.168  96.779 -76.298  0.00  0.00      PROA O  
ATOM    963  CB  PHE A 118     -70.139  97.375 -76.344  0.00  0.00      PROA C  
ATOM    964  CG  PHE A 118     -71.440  97.910 -76.878  0.00  0.00      PROA C  
ATOM    965  CD1 PHE A 118     -72.008  99.068 -76.320  0.00  0.00      PROA C  
ATOM    966  CD2 PHE A 118     -72.144  97.233 -77.887  0.00  0.00      PROA C  
ATOM    967  CE1 PHE A 118     -73.237  99.558 -76.779  0.00  0.00      PROA C  
ATOM    968  CE2 PHE A 118     -73.364  97.729 -78.367  0.00  0.00      PROA C  
ATOM    969  CZ  PHE A 118     -73.912  98.891 -77.811  0.00  0.00      PROA C  
ATOM    970  N   THR A 119     -67.162  98.606 -74.994  0.00  0.00      PROA N  
ATOM    971  CA  THR A 119     -65.929  98.268 -74.281  0.00  0.00      PROA C  
ATOM    972  C   THR A 119     -66.003  96.972 -73.497  0.00  0.00      PROA C  
ATOM    973  O   THR A 119     -65.070  96.170 -73.523  0.00  0.00      PROA O  
ATOM    974  CB  THR A 119     -65.418  99.362 -73.344  0.00  0.00      PROA C  
ATOM    975  CG2 THR A 119     -64.865 100.518 -74.189  0.00  0.00      PROA C  
ATOM    976  OG1 THR A 119     -66.474  99.897 -72.564  0.00  0.00      PROA O  
ATOM    977  N   GLY A 120     -67.131  96.723 -72.800  0.00  0.00      PROA N  
ATOM    978  CA  GLY A 120     -67.314  95.575 -71.927  0.00  0.00      PROA C  
ATOM    979  C   GLY A 120     -67.321  95.973 -70.484  0.00  0.00      PROA C  
ATOM    980  O   GLY A 120     -67.615  97.115 -70.130  0.00  0.00      PROA O  
ATOM    981  N   PHE A 121     -67.018  95.019 -69.596  0.00  0.00      PROA N  
ATOM    982  CA  PHE A 121     -66.998  95.258 -68.172  0.00  0.00      PROA C  
ATOM    983  C   PHE A 121     -65.585  95.051 -67.637  0.00  0.00      PROA C  
ATOM    984  O   PHE A 121     -64.809  94.224 -68.121  0.00  0.00      PROA O  
ATOM    985  CB  PHE A 121     -68.049  94.383 -67.414  0.00  0.00      PROA C  
ATOM    986  CG  PHE A 121     -67.609  92.970 -67.104  0.00  0.00      PROA C  
ATOM    987  CD1 PHE A 121     -67.778  91.934 -68.035  0.00  0.00      PROA C  
ATOM    988  CD2 PHE A 121     -67.043  92.669 -65.852  0.00  0.00      PROA C  
ATOM    989  CE1 PHE A 121     -67.353  90.632 -67.741  0.00  0.00      PROA C  
ATOM    990  CE2 PHE A 121     -66.634  91.368 -65.546  0.00  0.00      PROA C  
ATOM    991  CZ  PHE A 121     -66.781  90.349 -66.494  0.00  0.00      PROA C  
ATOM    992  N   GLU A 122     -65.247  95.824 -66.594  0.00  0.00      PROA N  
ATOM    993  CA  GLU A 122     -64.111  95.589 -65.738  0.00  0.00      PROA C  
ATOM    994  C   GLU A 122     -64.592  95.612 -64.300  0.00  0.00      PROA C  
ATOM    995  O   GLU A 122     -65.101  96.623 -63.812  0.00  0.00      PROA O  
ATOM    996  CB  GLU A 122     -62.990  96.628 -65.982  0.00  0.00      PROA C  
ATOM    997  CG  GLU A 122     -61.811  96.556 -64.987  0.00  0.00      PROA C  
ATOM    998  CD  GLU A 122     -60.583  97.326 -65.483  0.00  0.00      PROA C  
ATOM    999  OE1 GLU A 122     -60.668  98.574 -65.642  0.00  0.00      PROA O  
ATOM   1000  OE2 GLU A 122     -59.515  96.687 -65.703  0.00  0.00      PROA O1-
ATOM   1001  N   ALA A 123     -64.483  94.475 -63.596  0.00  0.00      PROA N  
ATOM   1002  CA  ALA A 123     -64.983  94.309 -62.253  0.00  0.00      PROA C  
ATOM   1003  C   ALA A 123     -63.896  93.783 -61.343  0.00  0.00      PROA C  
ATOM   1004  O   ALA A 123     -63.102  92.916 -61.705  0.00  0.00      PROA O  
ATOM   1005  CB  ALA A 123     -66.173  93.335 -62.211  0.00  0.00      PROA C  
ATOM   1006  N   PHE A 124     -63.832  94.299 -60.113  0.00  0.00      PROA N  
ATOM   1007  CA  PHE A 124     -62.864  93.869 -59.130  0.00  0.00      PROA C  
ATOM   1008  C   PHE A 124     -63.645  93.158 -58.046  0.00  0.00      PROA C  
ATOM   1009  O   PHE A 124     -64.699  93.624 -57.605  0.00  0.00      PROA O  
ATOM   1010  CB  PHE A 124     -62.078  95.053 -58.501  0.00  0.00      PROA C  
ATOM   1011  CG  PHE A 124     -61.365  95.931 -59.505  0.00  0.00      PROA C  
ATOM   1012  CD1 PHE A 124     -61.009  95.509 -60.802  0.00  0.00      PROA C  
ATOM   1013  CD2 PHE A 124     -61.012  97.234 -59.115  0.00  0.00      PROA C  
ATOM   1014  CE1 PHE A 124     -60.404  96.391 -61.704  0.00  0.00      PROA C  
ATOM   1015  CE2 PHE A 124     -60.385  98.111 -60.003  0.00  0.00      PROA C  
ATOM   1016  CZ  PHE A 124     -60.103  97.696 -61.309  0.00  0.00      PROA C  
ATOM   1017  N   TYR A 125     -63.161  91.985 -57.605  0.00  0.00      PROA N  
ATOM   1018  CA  TYR A 125     -63.813  91.241 -56.552  0.00  0.00      PROA C  
ATOM   1019  C   TYR A 125     -62.874  91.126 -55.370  0.00  0.00      PROA C  
ATOM   1020  O   TYR A 125     -61.679  90.837 -55.476  0.00  0.00      PROA O  
ATOM   1021  CB  TYR A 125     -64.386  89.864 -56.995  0.00  0.00      PROA C  
ATOM   1022  CG  TYR A 125     -63.334  88.893 -57.459  0.00  0.00      PROA C  
ATOM   1023  CD1 TYR A 125     -62.931  88.874 -58.803  0.00  0.00      PROA C  
ATOM   1024  CD2 TYR A 125     -62.786  87.952 -56.569  0.00  0.00      PROA C  
ATOM   1025  CE1 TYR A 125     -61.985  87.943 -59.251  0.00  0.00      PROA C  
ATOM   1026  CE2 TYR A 125     -61.825  87.033 -57.008  0.00  0.00      PROA C  
ATOM   1027  CZ  TYR A 125     -61.422  87.034 -58.350  0.00  0.00      PROA C  
ATOM   1028  OH  TYR A 125     -60.399  86.163 -58.770  0.00  0.00      PROA O  
ATOM   1029  N   ALA A 126     -63.438  91.393 -54.193  0.00  0.00      PROA N  
ATOM   1030  CA  ALA A 126     -62.765  91.306 -52.936  0.00  0.00      PROA C  
ATOM   1031  C   ALA A 126     -63.555  90.337 -52.096  0.00  0.00      PROA C  
ATOM   1032  O   ALA A 126     -64.720  90.574 -51.776  0.00  0.00      PROA O  
ATOM   1033  CB  ALA A 126     -62.780  92.692 -52.256  0.00  0.00      PROA C  
ATOM   1034  N   ALA A 127     -62.973  89.196 -51.693  0.00  0.00      PROA N  
ATOM   1035  CA  ALA A 127     -63.559  88.484 -50.584  0.00  0.00      PROA C  
ATOM   1036  C   ALA A 127     -63.392  89.291 -49.286  0.00  0.00      PROA C  
ATOM   1037  O   ALA A 127     -62.354  89.908 -49.036  0.00  0.00      PROA O  
ATOM   1038  CB  ALA A 127     -63.035  87.046 -50.518  0.00  0.00      PROA C  
ATOM   1039  N   GLU A 128     -64.452  89.345 -48.474  0.00  0.00      PROA N  
ATOM   1040  CA  GLU A 128     -64.552  90.135 -47.276  0.00  0.00      PROA C  
ATOM   1041  C   GLU A 128     -65.119  89.258 -46.177  0.00  0.00      PROA C  
ATOM   1042  O   GLU A 128     -65.768  88.236 -46.414  0.00  0.00      PROA O  
ATOM   1043  CB  GLU A 128     -65.482  91.374 -47.465  0.00  0.00      PROA C  
ATOM   1044  CG  GLU A 128     -66.964  91.041 -47.812  0.00  0.00      PROA C  
ATOM   1045  CD  GLU A 128     -67.986  92.134 -47.489  0.00  0.00      PROA C  
ATOM   1046  OE1 GLU A 128     -67.626  93.269 -47.079  0.00  0.00      PROA O  
ATOM   1047  OE2 GLU A 128     -69.204  91.831 -47.634  0.00  0.00      PROA O1-
ATOM   1048  N   ASP A 129     -64.874  89.633 -44.913  0.00  0.00      PROA N  
ATOM   1049  CA  ASP A 129     -65.536  89.021 -43.787  0.00  0.00      PROA C  
ATOM   1050  C   ASP A 129     -67.049  89.309 -43.768  0.00  0.00      PROA C  
ATOM   1051  O   ASP A 129     -67.483  90.432 -44.043  0.00  0.00      PROA O  
ATOM   1052  CB  ASP A 129     -64.834  89.517 -42.506  0.00  0.00      PROA C  
ATOM   1053  CG  ASP A 129     -65.358  88.793 -41.276  0.00  0.00      PROA C  
ATOM   1054  OD1 ASP A 129     -65.564  87.550 -41.346  0.00  0.00      PROA O  
ATOM   1055  OD2 ASP A 129     -65.486  89.467 -40.219  0.00  0.00      PROA O1-
ATOM   1056  N   VAL A 130     -67.903  88.318 -43.431  0.00  0.00      PROA N  
ATOM   1057  CA  VAL A 130     -69.322  88.581 -43.243  0.00  0.00      PROA C  
ATOM   1058  C   VAL A 130     -69.560  89.238 -41.892  0.00  0.00      PROA C  
ATOM   1059  O   VAL A 130     -69.286  88.666 -40.834  0.00  0.00      PROA O  
ATOM   1060  CB  VAL A 130     -70.227  87.355 -43.359  0.00  0.00      PROA C  
ATOM   1061  CG1 VAL A 130     -71.709  87.755 -43.178  0.00  0.00      PROA C  
ATOM   1062  CG2 VAL A 130     -70.061  86.744 -44.756  0.00  0.00      PROA C  
ATOM   1063  N   ASP A 131     -70.103  90.473 -41.892  0.00  0.00      PROA N  
ATOM   1064  CA  ASP A 131     -70.469  91.156 -40.673  0.00  0.00      PROA C  
ATOM   1065  C   ASP A 131     -71.859  90.680 -40.230  0.00  0.00      PROA C  
ATOM   1066  O   ASP A 131     -72.893  91.256 -40.568  0.00  0.00      PROA O  
ATOM   1067  CB  ASP A 131     -70.355  92.695 -40.888  0.00  0.00      PROA C  
ATOM   1068  CG  ASP A 131     -70.344  93.474 -39.586  0.00  0.00      PROA C  
ATOM   1069  OD1 ASP A 131     -70.527  92.876 -38.496  0.00  0.00      PROA O  
ATOM   1070  OD2 ASP A 131     -70.087  94.708 -39.614  0.00  0.00      PROA O1-
ATOM   1071  N   GLU A 132     -71.917  89.575 -39.460  0.00  0.00      PROA N  
ATOM   1072  CA  GLU A 132     -73.164  88.954 -39.034  0.00  0.00      PROA C  
ATOM   1073  C   GLU A 132     -73.875  89.756 -37.948  0.00  0.00      PROA C  
ATOM   1074  O   GLU A 132     -75.084  89.645 -37.738  0.00  0.00      PROA O  
ATOM   1075  CB  GLU A 132     -72.892  87.516 -38.532  0.00  0.00      PROA C  
ATOM   1076  CG  GLU A 132     -72.428  86.533 -39.642  0.00  0.00      PROA C  
ATOM   1077  CD  GLU A 132     -73.550  85.970 -40.520  0.00  0.00      PROA C  
ATOM   1078  OE1 GLU A 132     -73.274  84.985 -41.261  0.00  0.00      PROA O  
ATOM   1079  OE2 GLU A 132     -74.704  86.475 -40.497  0.00  0.00      PROA O1-
ATOM   1080  N   CYS A 133     -73.125  90.650 -37.267  0.00  0.00      PROA N  
ATOM   1081  CA  CYS A 133     -73.661  91.625 -36.336  0.00  0.00      PROA C  
ATOM   1082  C   CYS A 133     -74.376  92.772 -37.028  0.00  0.00      PROA C  
ATOM   1083  O   CYS A 133     -75.143  93.492 -36.385  0.00  0.00      PROA O  
ATOM   1084  CB  CYS A 133     -72.533  92.270 -35.484  0.00  0.00      PROA C  
ATOM   1085  SG  CYS A 133     -72.099  91.293 -34.029  0.00  0.00      PROA S  
ATOM   1086  N   ARG A 134     -74.139  92.988 -38.341  0.00  0.00      PROA N  
ATOM   1087  CA  ARG A 134     -74.686  94.104 -39.091  0.00  0.00      PROA C  
ATOM   1088  C   ARG A 134     -76.202  94.229 -38.988  0.00  0.00      PROA C  
ATOM   1089  O   ARG A 134     -76.961  93.306 -39.295  0.00  0.00      PROA O  
ATOM   1090  CB  ARG A 134     -74.243  94.066 -40.577  0.00  0.00      PROA C  
ATOM   1091  CG  ARG A 134     -74.752  95.229 -41.458  0.00  0.00      PROA C  
ATOM   1092  CD  ARG A 134     -74.295  95.157 -42.925  0.00  0.00      PROA C  
ATOM   1093  NE  ARG A 134     -72.806  95.321 -42.943  0.00  0.00      PROA N  
ATOM   1094  CZ  ARG A 134     -72.055  95.242 -44.032  0.00  0.00      PROA C  
ATOM   1095  NH1 ARG A 134     -72.561  95.015 -45.224  0.00  0.00      PROA N1+
ATOM   1096  NH2 ARG A 134     -70.752  95.402 -43.928  0.00  0.00      PROA N  
ATOM   1097  N   THR A 135     -76.679  95.395 -38.511  0.00  0.00      PROA N  
ATOM   1098  CA  THR A 135     -78.097  95.593 -38.245  0.00  0.00      PROA C  
ATOM   1099  C   THR A 135     -78.761  96.179 -39.465  0.00  0.00      PROA C  
ATOM   1100  O   THR A 135     -78.678  97.377 -39.742  0.00  0.00      PROA O  
ATOM   1101  CB  THR A 135     -78.383  96.457 -37.019  0.00  0.00      PROA C  
ATOM   1102  CG2 THR A 135     -79.895  96.646 -36.790  0.00  0.00      PROA C  
ATOM   1103  OG1 THR A 135     -77.877  95.820 -35.848  0.00  0.00      PROA O  
ATOM   1104  N   SER A 136     -79.453  95.325 -40.239  0.00  0.00      PROA N  
ATOM   1105  CA  SER A 136     -80.371  95.768 -41.278  0.00  0.00      PROA C  
ATOM   1106  C   SER A 136     -81.761  95.863 -40.686  0.00  0.00      PROA C  
ATOM   1107  O   SER A 136     -82.137  95.095 -39.800  0.00  0.00      PROA O  
ATOM   1108  CB  SER A 136     -80.405  94.854 -42.532  0.00  0.00      PROA C  
ATOM   1109  OG  SER A 136     -79.142  94.864 -43.205  0.00  0.00      PROA O  
ATOM   1110  N   LEU A 137     -82.562  96.850 -41.134  0.00  0.00      PROA N  
ATOM   1111  CA  LEU A 137     -83.912  97.082 -40.642  0.00  0.00      PROA C  
ATOM   1112  C   LEU A 137     -84.854  95.901 -40.882  0.00  0.00      PROA C  
ATOM   1113  O   LEU A 137     -85.624  95.496 -40.007  0.00  0.00      PROA O  
ATOM   1114  CB  LEU A 137     -84.447  98.388 -41.299  0.00  0.00      PROA C  
ATOM   1115  CG  LEU A 137     -85.810  98.958 -40.822  0.00  0.00      PROA C  
ATOM   1116  CD1 LEU A 137     -87.030  98.303 -41.495  0.00  0.00      PROA C  
ATOM   1117  CD2 LEU A 137     -85.952  98.969 -39.292  0.00  0.00      PROA C  
ATOM   1118  N   GLY A 138     -84.789  95.303 -42.094  0.00  0.00      PROA N  
ATOM   1119  CA  GLY A 138     -85.719  94.272 -42.551  0.00  0.00      PROA C  
ATOM   1120  C   GLY A 138     -85.695  92.944 -41.829  0.00  0.00      PROA C  
ATOM   1121  O   GLY A 138     -86.749  92.390 -41.515  0.00  0.00      PROA O  
ATOM   1122  N   ASP A 139     -84.504  92.379 -41.559  0.00  0.00      PROA N  
ATOM   1123  CA  ASP A 139     -84.364  91.049 -40.986  0.00  0.00      PROA C  
ATOM   1124  C   ASP A 139     -83.920  91.067 -39.517  0.00  0.00      PROA C  
ATOM   1125  O   ASP A 139     -83.420  92.056 -38.974  0.00  0.00      PROA O  
ATOM   1126  CB  ASP A 139     -83.508  90.110 -41.896  0.00  0.00      PROA C  
ATOM   1127  CG  ASP A 139     -82.039  90.475 -42.070  0.00  0.00      PROA C  
ATOM   1128  OD1 ASP A 139     -81.561  91.517 -41.559  0.00  0.00      PROA O  
ATOM   1129  OD2 ASP A 139     -81.334  89.695 -42.770  0.00  0.00      PROA O1-
ATOM   1130  N   SER A 140     -84.171  89.947 -38.805  0.00  0.00      PROA N  
ATOM   1131  CA  SER A 140     -83.758  89.758 -37.416  0.00  0.00      PROA C  
ATOM   1132  C   SER A 140     -82.254  89.621 -37.221  0.00  0.00      PROA C  
ATOM   1133  O   SER A 140     -81.538  89.053 -38.047  0.00  0.00      PROA O  
ATOM   1134  CB  SER A 140     -84.445  88.548 -36.719  0.00  0.00      PROA C  
ATOM   1135  OG  SER A 140     -85.854  88.764 -36.575  0.00  0.00      PROA O  
ATOM   1136  N   VAL A 141     -81.730  90.132 -36.088  0.00  0.00      PROA N  
ATOM   1137  CA  VAL A 141     -80.373  89.869 -35.622  0.00  0.00      PROA C  
ATOM   1138  C   VAL A 141     -80.153  88.375 -35.277  0.00  0.00      PROA C  
ATOM   1139  O   VAL A 141     -81.086  87.747 -34.761  0.00  0.00      PROA O  
ATOM   1140  CB  VAL A 141     -80.006  90.811 -34.468  0.00  0.00      PROA C  
ATOM   1141  CG1 VAL A 141     -80.923  90.603 -33.245  0.00  0.00      PROA C  
ATOM   1142  CG2 VAL A 141     -78.520  90.685 -34.074  0.00  0.00      PROA C  
ATOM   1143  N   PRO A 142     -79.001  87.723 -35.523  0.00  0.00      PROA N  
ATOM   1144  CA  PRO A 142     -78.854  86.296 -35.227  0.00  0.00      PROA C  
ATOM   1145  C   PRO A 142     -78.788  86.000 -33.739  0.00  0.00      PROA C  
ATOM   1146  O   PRO A 142     -79.339  84.994 -33.291  0.00  0.00      PROA O  
ATOM   1147  CB  PRO A 142     -77.541  85.896 -35.925  0.00  0.00      PROA C  
ATOM   1148  CG  PRO A 142     -77.462  86.855 -37.112  0.00  0.00      PROA C  
ATOM   1149  CD  PRO A 142     -78.028  88.155 -36.536  0.00  0.00      PROA C  
ATOM   1150  N   CYS A 143     -78.094  86.843 -32.956  0.00  0.00      PROA N  
ATOM   1151  CA  CYS A 143     -77.969  86.662 -31.522  0.00  0.00      PROA C  
ATOM   1152  C   CYS A 143     -79.080  87.372 -30.768  0.00  0.00      PROA C  
ATOM   1153  O   CYS A 143     -79.391  88.536 -31.014  0.00  0.00      PROA O  
ATOM   1154  CB  CYS A 143     -76.615  87.177 -30.993  0.00  0.00      PROA C  
ATOM   1155  SG  CYS A 143     -75.206  86.328 -31.768  0.00  0.00      PROA S  
ATOM   1156  N   ASP A 144     -79.713  86.664 -29.815  0.00  0.00      PROA N  
ATOM   1157  CA  ASP A 144     -80.839  87.139 -29.033  0.00  0.00      PROA C  
ATOM   1158  C   ASP A 144     -80.548  88.402 -28.200  0.00  0.00      PROA C  
ATOM   1159  O   ASP A 144     -81.303  89.376 -28.226  0.00  0.00      PROA O  
ATOM   1160  CB  ASP A 144     -81.256  85.917 -28.177  0.00  0.00      PROA C  
ATOM   1161  CG  ASP A 144     -82.548  86.029 -27.388  0.00  0.00      PROA C  
ATOM   1162  OD1 ASP A 144     -83.439  86.855 -27.715  0.00  0.00      PROA O  
ATOM   1163  OD2 ASP A 144     -82.725  85.155 -26.497  0.00  0.00      PROA O1-
ATOM   1164  N   HIS A 145     -79.392  88.437 -27.501  0.00  0.00      PROA N  
ATOM   1165  CA  HIS A 145     -78.908  89.634 -26.825  0.00  0.00      PROA C  
ATOM   1166  C   HIS A 145     -77.682  90.211 -27.507  0.00  0.00      PROA C  
ATOM   1167  O   HIS A 145     -77.763  91.244 -28.172  0.00  0.00      PROA O  
ATOM   1168  CB  HIS A 145     -78.641  89.411 -25.315  0.00  0.00      PROA C  
ATOM   1169  CG  HIS A 145     -79.882  89.593 -24.480  0.00  0.00      PROA C  
ATOM   1170  CD2 HIS A 145     -80.736  90.653 -24.457  0.00  0.00      PROA C  
ATOM   1171  ND1 HIS A 145     -80.301  88.754 -23.467  0.00  0.00      PROA N  
ATOM   1172  CE1 HIS A 145     -81.375  89.341 -22.880  0.00  0.00      PROA C  
ATOM   1173  NE2 HIS A 145     -81.669  90.502 -23.440  0.00  0.00      PROA N  
ATOM   1174  N   TYR A 146     -76.506  89.574 -27.344  0.00  0.00      PROA N  
ATOM   1175  CA  TYR A 146     -75.241  90.140 -27.776  0.00  0.00      PROA C  
ATOM   1176  C   TYR A 146     -74.587  89.306 -28.858  0.00  0.00      PROA C  
ATOM   1177  O   TYR A 146     -74.499  88.083 -28.759  0.00  0.00      PROA O  
ATOM   1178  CB  TYR A 146     -74.245  90.244 -26.590  0.00  0.00      PROA C  
ATOM   1179  CG  TYR A 146     -74.699  91.177 -25.495  0.00  0.00      PROA C  
ATOM   1180  CD1 TYR A 146     -75.381  92.379 -25.768  0.00  0.00      PROA C  
ATOM   1181  CD2 TYR A 146     -74.343  90.894 -24.164  0.00  0.00      PROA C  
ATOM   1182  CE1 TYR A 146     -75.699  93.271 -24.736  0.00  0.00      PROA C  
ATOM   1183  CE2 TYR A 146     -74.638  91.797 -23.134  0.00  0.00      PROA C  
ATOM   1184  CZ  TYR A 146     -75.306  92.991 -23.425  0.00  0.00      PROA C  
ATOM   1185  OH  TYR A 146     -75.561  93.932 -22.406  0.00  0.00      PROA O  
ATOM   1186  N   CYS A 147     -74.091  89.966 -29.922  0.00  0.00      PROA N  
ATOM   1187  CA  CYS A 147     -73.369  89.317 -30.998  0.00  0.00      PROA C  
ATOM   1188  C   CYS A 147     -71.909  89.735 -30.982  0.00  0.00      PROA C  
ATOM   1189  O   CYS A 147     -71.558  90.897 -30.756  0.00  0.00      PROA O  
ATOM   1190  CB  CYS A 147     -73.992  89.604 -32.400  0.00  0.00      PROA C  
ATOM   1191  SG  CYS A 147     -73.831  91.330 -32.964  0.00  0.00      PROA S  
ATOM   1192  N   HIS A 148     -71.014  88.773 -31.243  0.00  0.00      PROA N  
ATOM   1193  CA  HIS A 148     -69.604  89.030 -31.420  0.00  0.00      PROA C  
ATOM   1194  C   HIS A 148     -69.249  88.605 -32.822  0.00  0.00      PROA C  
ATOM   1195  O   HIS A 148     -69.331  87.428 -33.171  0.00  0.00      PROA O  
ATOM   1196  CB  HIS A 148     -68.753  88.194 -30.444  0.00  0.00      PROA C  
ATOM   1197  CG  HIS A 148     -69.292  88.250 -29.053  0.00  0.00      PROA C  
ATOM   1198  CD2 HIS A 148     -70.026  87.327 -28.376  0.00  0.00      PROA C  
ATOM   1199  ND1 HIS A 148     -69.070  89.277 -28.166  0.00  0.00      PROA N  
ATOM   1200  CE1 HIS A 148     -69.691  88.947 -27.011  0.00  0.00      PROA C  
ATOM   1201  NE2 HIS A 148     -70.281  87.771 -27.092  0.00  0.00      PROA N  
ATOM   1202  N   ASN A 149     -68.856  89.557 -33.679  0.00  0.00      PROA N  
ATOM   1203  CA  ASN A 149     -68.366  89.249 -35.004  0.00  0.00      PROA C  
ATOM   1204  C   ASN A 149     -66.880  88.871 -34.952  0.00  0.00      PROA C  
ATOM   1205  O   ASN A 149     -66.156  89.249 -34.033  0.00  0.00      PROA O  
ATOM   1206  CB  ASN A 149     -68.680  90.439 -35.947  0.00  0.00      PROA C  
ATOM   1207  CG  ASN A 149     -68.144  90.265 -37.366  0.00  0.00      PROA C  
ATOM   1208  ND2 ASN A 149     -68.549  89.175 -38.051  0.00  0.00      PROA N  
ATOM   1209  OD1 ASN A 149     -67.361  91.096 -37.832  0.00  0.00      PROA O  
ATOM   1210  N   TYR A 150     -66.401  88.089 -35.926  0.00  0.00      PROA N  
ATOM   1211  CA  TYR A 150     -65.018  87.695 -36.022  0.00  0.00      PROA C  
ATOM   1212  C   TYR A 150     -64.735  87.235 -37.443  0.00  0.00      PROA C  
ATOM   1213  O   TYR A 150     -65.677  86.958 -38.187  0.00  0.00      PROA O  
ATOM   1214  CB  TYR A 150     -64.676  86.574 -35.007  0.00  0.00      PROA C  
ATOM   1215  CG  TYR A 150     -65.630  85.392 -34.997  0.00  0.00      PROA C  
ATOM   1216  CD1 TYR A 150     -65.602  84.442 -36.028  0.00  0.00      PROA C  
ATOM   1217  CD2 TYR A 150     -66.412  85.112 -33.862  0.00  0.00      PROA C  
ATOM   1218  CE1 TYR A 150     -66.241  83.202 -35.893  0.00  0.00      PROA C  
ATOM   1219  CE2 TYR A 150     -67.027  83.864 -33.711  0.00  0.00      PROA C  
ATOM   1220  CZ  TYR A 150     -66.946  82.907 -34.727  0.00  0.00      PROA C  
ATOM   1221  OH  TYR A 150     -67.629  81.679 -34.613  0.00  0.00      PROA O  
ATOM   1222  N   LEU A 151     -63.440  87.104 -37.847  0.00  0.00      PROA N  
ATOM   1223  CA  LEU A 151     -63.085  86.535 -39.147  0.00  0.00      PROA C  
ATOM   1224  C   LEU A 151     -63.670  85.156 -39.399  0.00  0.00      PROA C  
ATOM   1225  O   LEU A 151     -63.272  84.157 -38.798  0.00  0.00      PROA O  
ATOM   1226  CB  LEU A 151     -61.552  86.406 -39.429  0.00  0.00      PROA C  
ATOM   1227  CG  LEU A 151     -60.808  87.664 -39.926  0.00  0.00      PROA C  
ATOM   1228  CD1 LEU A 151     -61.730  88.681 -40.608  0.00  0.00      PROA C  
ATOM   1229  CD2 LEU A 151     -60.012  88.299 -38.791  0.00  0.00      PROA C  
ATOM   1230  N   GLY A 152     -64.622  85.079 -40.335  0.00  0.00      PROA N  
ATOM   1231  CA  GLY A 152     -65.246  83.838 -40.738  0.00  0.00      PROA C  
ATOM   1232  C   GLY A 152     -66.373  83.381 -39.846  0.00  0.00      PROA C  
ATOM   1233  O   GLY A 152     -66.670  82.186 -39.791  0.00  0.00      PROA O  
ATOM   1234  N   GLY A 153     -67.063  84.301 -39.139  0.00  0.00      PROA N  
ATOM   1235  CA  GLY A 153     -68.293  83.952 -38.433  0.00  0.00      PROA C  
ATOM   1236  C   GLY A 153     -68.695  84.861 -37.294  0.00  0.00      PROA C  
ATOM   1237  O   GLY A 153     -68.419  86.061 -37.254  0.00  0.00      PROA O  
ATOM   1238  N   TYR A 154     -69.425  84.272 -36.330  0.00  0.00      PROA N  
ATOM   1239  CA  TYR A 154     -70.000  84.970 -35.202  0.00  0.00      PROA C  
ATOM   1240  C   TYR A 154     -70.170  84.004 -34.041  0.00  0.00      PROA C  
ATOM   1241  O   TYR A 154     -70.219  82.783 -34.209  0.00  0.00      PROA O  
ATOM   1242  CB  TYR A 154     -71.383  85.620 -35.539  0.00  0.00      PROA C  
ATOM   1243  CG  TYR A 154     -72.486  84.632 -35.897  0.00  0.00      PROA C  
ATOM   1244  CD1 TYR A 154     -72.444  83.923 -37.110  0.00  0.00      PROA C  
ATOM   1245  CD2 TYR A 154     -73.598  84.440 -35.051  0.00  0.00      PROA C  
ATOM   1246  CE1 TYR A 154     -73.467  83.041 -37.469  0.00  0.00      PROA C  
ATOM   1247  CE2 TYR A 154     -74.628  83.551 -35.406  0.00  0.00      PROA C  
ATOM   1248  CZ  TYR A 154     -74.560  82.854 -36.621  0.00  0.00      PROA C  
ATOM   1249  OH  TYR A 154     -75.569  81.958 -37.031  0.00  0.00      PROA O  
ATOM   1250  N   TYR A 155     -70.262  84.533 -32.813  0.00  0.00      PROA N  
ATOM   1251  CA  TYR A 155     -70.786  83.768 -31.703  0.00  0.00      PROA C  
ATOM   1252  C   TYR A 155     -71.607  84.751 -30.892  0.00  0.00      PROA C  
ATOM   1253  O   TYR A 155     -71.520  85.969 -31.065  0.00  0.00      PROA O  
ATOM   1254  CB  TYR A 155     -69.710  82.980 -30.872  0.00  0.00      PROA C  
ATOM   1255  CG  TYR A 155     -69.017  83.732 -29.754  0.00  0.00      PROA C  
ATOM   1256  CD1 TYR A 155     -68.053  84.715 -30.024  0.00  0.00      PROA C  
ATOM   1257  CD2 TYR A 155     -69.297  83.415 -28.411  0.00  0.00      PROA C  
ATOM   1258  CE1 TYR A 155     -67.423  85.409 -28.978  0.00  0.00      PROA C  
ATOM   1259  CE2 TYR A 155     -68.660  84.094 -27.365  0.00  0.00      PROA C  
ATOM   1260  CZ  TYR A 155     -67.733  85.100 -27.648  0.00  0.00      PROA C  
ATOM   1261  OH  TYR A 155     -67.140  85.820 -26.590  0.00  0.00      PROA O  
ATOM   1262  N   CYS A 156     -72.472  84.224 -30.016  0.00  0.00      PROA N  
ATOM   1263  CA  CYS A 156     -73.391  85.023 -29.238  0.00  0.00      PROA C  
ATOM   1264  C   CYS A 156     -73.030  84.966 -27.766  0.00  0.00      PROA C  
ATOM   1265  O   CYS A 156     -72.422  84.007 -27.287  0.00  0.00      PROA O  
ATOM   1266  CB  CYS A 156     -74.848  84.519 -29.385  0.00  0.00      PROA C  
ATOM   1267  SG  CYS A 156     -75.411  84.427 -31.113  0.00  0.00      PROA S  
ATOM   1268  N   SER A 157     -73.445  85.996 -27.015  0.00  0.00      PROA N  
ATOM   1269  CA  SER A 157     -73.463  85.976 -25.561  0.00  0.00      PROA C  
ATOM   1270  C   SER A 157     -74.694  86.734 -25.127  0.00  0.00      PROA C  
ATOM   1271  O   SER A 157     -75.539  87.131 -25.930  0.00  0.00      PROA O  
ATOM   1272  CB  SER A 157     -72.227  86.581 -24.816  0.00  0.00      PROA C  
ATOM   1273  OG  SER A 157     -71.014  85.914 -25.150  0.00  0.00      PROA O  
ATOM   1274  N   CYS A 158     -74.846  86.943 -23.817  0.00  0.00      PROA N  
ATOM   1275  CA  CYS A 158     -76.002  87.589 -23.250  0.00  0.00      PROA C  
ATOM   1276  C   CYS A 158     -75.618  88.137 -21.893  0.00  0.00      PROA C  
ATOM   1277  O   CYS A 158     -74.526  87.873 -21.385  0.00  0.00      PROA O  
ATOM   1278  CB  CYS A 158     -77.208  86.613 -23.155  0.00  0.00      PROA C  
ATOM   1279  SG  CYS A 158     -76.742  84.926 -22.648  0.00  0.00      PROA S  
ATOM   1280  N   ARG A 159     -76.502  88.963 -21.292  0.00  0.00      PROA N  
ATOM   1281  CA  ARG A 159     -76.313  89.519 -19.961  0.00  0.00      PROA C  
ATOM   1282  C   ARG A 159     -76.163  88.454 -18.876  0.00  0.00      PROA C  
ATOM   1283  O   ARG A 159     -76.746  87.376 -18.955  0.00  0.00      PROA O  
ATOM   1284  CB  ARG A 159     -77.456  90.493 -19.553  0.00  0.00      PROA C  
ATOM   1285  CG  ARG A 159     -77.547  91.780 -20.405  0.00  0.00      PROA C  
ATOM   1286  CD  ARG A 159     -78.551  91.744 -21.571  0.00  0.00      PROA C  
ATOM   1287  NE  ARG A 159     -78.386  93.050 -22.286  0.00  0.00      PROA N  
ATOM   1288  CZ  ARG A 159     -79.353  93.787 -22.812  0.00  0.00      PROA C  
ATOM   1289  NH1 ARG A 159     -80.604  93.397 -22.885  0.00  0.00      PROA N1+
ATOM   1290  NH2 ARG A 159     -79.045  94.973 -23.298  0.00  0.00      PROA N  
ATOM   1291  N   VAL A 160     -75.368  88.707 -17.814  0.00  0.00      PROA N  
ATOM   1292  CA  VAL A 160     -75.315  87.786 -16.680  0.00  0.00      PROA C  
ATOM   1293  C   VAL A 160     -76.674  87.660 -15.987  0.00  0.00      PROA C  
ATOM   1294  O   VAL A 160     -77.430  88.623 -15.842  0.00  0.00      PROA O  
ATOM   1295  CB  VAL A 160     -74.169  88.078 -15.717  0.00  0.00      PROA C  
ATOM   1296  CG1 VAL A 160     -74.190  87.184 -14.458  0.00  0.00      PROA C  
ATOM   1297  CG2 VAL A 160     -72.845  87.853 -16.477  0.00  0.00      PROA C  
ATOM   1298  N   GLY A 161     -77.043  86.414 -15.622  0.00  0.00      PROA N  
ATOM   1299  CA  GLY A 161     -78.405  86.038 -15.256  0.00  0.00      PROA C  
ATOM   1300  C   GLY A 161     -79.075  85.341 -16.409  0.00  0.00      PROA C  
ATOM   1301  O   GLY A 161     -80.176  84.819 -16.278  0.00  0.00      PROA O  
ATOM   1302  N   TYR A 162     -78.394  85.284 -17.565  0.00  0.00      PROA N  
ATOM   1303  CA  TYR A 162     -78.756  84.517 -18.735  0.00  0.00      PROA C  
ATOM   1304  C   TYR A 162     -77.571  83.628 -19.124  0.00  0.00      PROA C  
ATOM   1305  O   TYR A 162     -76.407  84.011 -18.984  0.00  0.00      PROA O  
ATOM   1306  CB  TYR A 162     -79.139  85.406 -19.959  0.00  0.00      PROA C  
ATOM   1307  CG  TYR A 162     -80.354  86.286 -19.773  0.00  0.00      PROA C  
ATOM   1308  CD1 TYR A 162     -80.324  87.444 -18.970  0.00  0.00      PROA C  
ATOM   1309  CD2 TYR A 162     -81.502  86.046 -20.552  0.00  0.00      PROA C  
ATOM   1310  CE1 TYR A 162     -81.427  88.312 -18.909  0.00  0.00      PROA C  
ATOM   1311  CE2 TYR A 162     -82.588  86.928 -20.516  0.00  0.00      PROA C  
ATOM   1312  CZ  TYR A 162     -82.562  88.050 -19.686  0.00  0.00      PROA C  
ATOM   1313  OH  TYR A 162     -83.681  88.909 -19.694  0.00  0.00      PROA O  
ATOM   1314  N   ILE A 163     -77.844  82.402 -19.610  0.00  0.00      PROA N  
ATOM   1315  CA  ILE A 163     -76.835  81.490 -20.140  0.00  0.00      PROA C  
ATOM   1316  C   ILE A 163     -77.238  81.020 -21.521  0.00  0.00      PROA C  
ATOM   1317  O   ILE A 163     -78.417  80.929 -21.861  0.00  0.00      PROA O  
ATOM   1318  CB  ILE A 163     -76.526  80.274 -19.257  0.00  0.00      PROA C  
ATOM   1319  CG1 ILE A 163     -77.808  79.709 -18.594  0.00  0.00      PROA C  
ATOM   1320  CG2 ILE A 163     -75.424  80.693 -18.259  0.00  0.00      PROA C  
ATOM   1321  CD  ILE A 163     -77.593  78.372 -17.875  0.00  0.00      PROA C  
ATOM   1322  N   LEU A 164     -76.236  80.718 -22.369  0.00  0.00      PROA N  
ATOM   1323  CA  LEU A 164     -76.421  80.255 -23.731  0.00  0.00      PROA C  
ATOM   1324  C   LEU A 164     -77.236  78.966 -23.826  0.00  0.00      PROA C  
ATOM   1325  O   LEU A 164     -76.985  77.985 -23.122  0.00  0.00      PROA O  
ATOM   1326  CB  LEU A 164     -75.051  80.023 -24.436  0.00  0.00      PROA C  
ATOM   1327  CG  LEU A 164     -74.262  81.283 -24.874  0.00  0.00      PROA C  
ATOM   1328  CD1 LEU A 164     -74.995  82.015 -26.003  0.00  0.00      PROA C  
ATOM   1329  CD2 LEU A 164     -73.887  82.250 -23.740  0.00  0.00      PROA C  
ATOM   1330  N   HIS A 165     -78.229  78.933 -24.736  0.00  0.00      PROA N  
ATOM   1331  CA  HIS A 165     -78.977  77.731 -25.052  0.00  0.00      PROA C  
ATOM   1332  C   HIS A 165     -78.181  76.832 -25.993  0.00  0.00      PROA C  
ATOM   1333  O   HIS A 165     -77.150  77.218 -26.544  0.00  0.00      PROA O  
ATOM   1334  CB  HIS A 165     -80.382  78.072 -25.630  0.00  0.00      PROA C  
ATOM   1335  CG  HIS A 165     -81.240  76.888 -26.001  0.00  0.00      PROA C  
ATOM   1336  CD2 HIS A 165     -81.829  75.934 -25.225  0.00  0.00      PROA C  
ATOM   1337  ND1 HIS A 165     -81.641  76.620 -27.292  0.00  0.00      PROA N  
ATOM   1338  CE1 HIS A 165     -82.429  75.517 -27.249  0.00  0.00      PROA C  
ATOM   1339  NE2 HIS A 165     -82.565  75.060 -26.015  0.00  0.00      PROA N  
ATOM   1340  N   GLN A 166     -78.641  75.585 -26.200  0.00  0.00      PROA N  
ATOM   1341  CA  GLN A 166     -77.997  74.549 -26.990  0.00  0.00      PROA C  
ATOM   1342  C   GLN A 166     -77.709  74.931 -28.440  0.00  0.00      PROA C  
ATOM   1343  O   GLN A 166     -76.690  74.547 -29.014  0.00  0.00      PROA O  
ATOM   1344  CB  GLN A 166     -78.801  73.219 -26.921  0.00  0.00      PROA C  
ATOM   1345  CG  GLN A 166     -78.619  72.377 -25.623  0.00  0.00      PROA C  
ATOM   1346  CD  GLN A 166     -78.678  73.182 -24.319  0.00  0.00      PROA C  
ATOM   1347  NE2 GLN A 166     -77.538  73.266 -23.594  0.00  0.00      PROA N  
ATOM   1348  OE1 GLN A 166     -79.716  73.736 -23.943  0.00  0.00      PROA O  
ATOM   1349  N   ASN A 167     -78.590  75.742 -29.061  0.00  0.00      PROA N  
ATOM   1350  CA  ASN A 167     -78.431  76.183 -30.439  0.00  0.00      PROA C  
ATOM   1351  C   ASN A 167     -77.623  77.480 -30.537  0.00  0.00      PROA C  
ATOM   1352  O   ASN A 167     -77.474  78.039 -31.623  0.00  0.00      PROA O  
ATOM   1353  CB  ASN A 167     -79.818  76.321 -31.145  0.00  0.00      PROA C  
ATOM   1354  CG  ASN A 167     -80.722  77.417 -30.577  0.00  0.00      PROA C  
ATOM   1355  ND2 ASN A 167     -81.822  77.718 -31.303  0.00  0.00      PROA N  
ATOM   1356  OD1 ASN A 167     -80.475  78.009 -29.524  0.00  0.00      PROA O  
ATOM   1357  N   LYS A 168     -77.070  77.971 -29.404  0.00  0.00      PROA N  
ATOM   1358  CA  LYS A 168     -76.138  79.086 -29.257  0.00  0.00      PROA C  
ATOM   1359  C   LYS A 168     -76.689  80.480 -29.569  0.00  0.00      PROA C  
ATOM   1360  O   LYS A 168     -76.218  81.478 -29.034  0.00  0.00      PROA O  
ATOM   1361  CB  LYS A 168     -74.835  78.870 -30.085  0.00  0.00      PROA C  
ATOM   1362  CG  LYS A 168     -74.085  77.533 -29.894  0.00  0.00      PROA C  
ATOM   1363  CD  LYS A 168     -73.241  77.388 -28.607  0.00  0.00      PROA C  
ATOM   1364  CE  LYS A 168     -74.026  77.054 -27.329  0.00  0.00      PROA C  
ATOM   1365  NZ  LYS A 168     -73.100  76.716 -26.215  0.00  0.00      PROA N1+
ATOM   1366  N   HIS A 169     -77.710  80.598 -30.432  0.00  0.00      PROA N  
ATOM   1367  CA  HIS A 169     -78.330  81.848 -30.842  0.00  0.00      PROA C  
ATOM   1368  C   HIS A 169     -79.025  82.613 -29.724  0.00  0.00      PROA C  
ATOM   1369  O   HIS A 169     -78.981  83.842 -29.651  0.00  0.00      PROA O  
ATOM   1370  CB  HIS A 169     -79.317  81.610 -32.015  0.00  0.00      PROA C  
ATOM   1371  CG  HIS A 169     -78.615  81.274 -33.310  0.00  0.00      PROA C  
ATOM   1372  CD2 HIS A 169     -78.542  81.995 -34.464  0.00  0.00      PROA C  
ATOM   1373  ND1 HIS A 169     -77.966  80.084 -33.576  0.00  0.00      PROA N  
ATOM   1374  CE1 HIS A 169     -77.520  80.144 -34.854  0.00  0.00      PROA C  
ATOM   1375  NE2 HIS A 169     -77.843  81.288 -35.433  0.00  0.00      PROA N  
ATOM   1376  N   THR A 170     -79.703  81.883 -28.823  0.00  0.00      PROA N  
ATOM   1377  CA  THR A 170     -80.573  82.449 -27.802  0.00  0.00      PROA C  
ATOM   1378  C   THR A 170     -80.130  82.018 -26.423  0.00  0.00      PROA C  
ATOM   1379  O   THR A 170     -79.394  81.046 -26.255  0.00  0.00      PROA O  
ATOM   1380  CB  THR A 170     -82.064  82.197 -28.088  0.00  0.00      PROA C  
ATOM   1381  CG2 THR A 170     -82.304  80.703 -28.372  0.00  0.00      PROA C  
ATOM   1382  OG1 THR A 170     -82.950  82.577 -27.038  0.00  0.00      PROA O  
ATOM   1383  N   CYS A 171     -80.515  82.783 -25.386  0.00  0.00      PROA N  
ATOM   1384  CA  CYS A 171     -80.152  82.499 -24.016  0.00  0.00      PROA C  
ATOM   1385  C   CYS A 171     -81.375  82.288 -23.150  0.00  0.00      PROA C  
ATOM   1386  O   CYS A 171     -82.389  82.979 -23.249  0.00  0.00      PROA O  
ATOM   1387  CB  CYS A 171     -79.320  83.618 -23.355  0.00  0.00      PROA C  
ATOM   1388  SG  CYS A 171     -77.661  83.791 -24.052  0.00  0.00      PROA S  
ATOM   1389  N   SER A 172     -81.273  81.316 -22.233  0.00  0.00      PROA N  
ATOM   1390  CA  SER A 172     -82.238  81.073 -21.180  0.00  0.00      PROA C  
ATOM   1391  C   SER A 172     -81.538  80.467 -19.977  0.00  0.00      PROA C  
ATOM   1392  O   SER A 172     -80.775  79.509 -20.099  0.00  0.00      PROA O  
ATOM   1393  CB  SER A 172     -83.379  80.109 -21.630  0.00  0.00      PROA C  
ATOM   1394  OG  SER A 172     -82.880  78.887 -22.188  0.00  0.00      PROA O  
ATOM   1395  N   ALA A 173     -81.766  81.008 -18.764  0.00  0.00      PROA N  
ATOM   1396  CA  ALA A 173     -81.299  80.384 -17.540  0.00  0.00      PROA C  
ATOM   1397  C   ALA A 173     -80.150  79.388 -17.737  0.00  0.00      PROA C  
ATOM   1398  O   ALA A 173     -80.103  78.639 -18.715  0.00  0.00      PROA O  
ATOM   1399  CB  ALA A 173     -82.458  79.707 -16.788  0.00  0.00      PROA C  
ATOM   1400  N   LEU A 174     -79.205  79.335 -16.776  0.00  0.00      PROA N  
ATOM   1401  CA  LEU A 174     -78.202  78.288 -16.667  0.00  0.00      PROA C  
ATOM   1402  C   LEU A 174     -78.804  77.063 -15.988  0.00  0.00      PROA C  
ATOM   1403  O   LEU A 174     -78.449  76.682 -14.871  0.00  0.00      PROA O  
ATOM   1404  CB  LEU A 174     -76.916  78.703 -15.900  0.00  0.00      PROA C  
ATOM   1405  CG  LEU A 174     -76.086  79.824 -16.555  0.00  0.00      PROA C  
ATOM   1406  CD1 LEU A 174     -76.482  81.200 -16.014  0.00  0.00      PROA C  
ATOM   1407  CD2 LEU A 174     -74.583  79.601 -16.327  0.00  0.00      PROA C  
ATOM   1408  N   CYS A 175     -79.756  76.413 -16.672  0.00  0.00      PROA N  
ATOM   1409  CA  CYS A 175     -80.461  75.244 -16.180  0.00  0.00      PROA C  
ATOM   1410  C   CYS A 175     -79.835  73.965 -16.723  0.00  0.00      PROA C  
ATOM   1411  O   CYS A 175     -80.275  72.852 -16.439  0.00  0.00      PROA O  
ATOM   1412  CB  CYS A 175     -81.962  75.349 -16.549  0.00  0.00      PROA C  
ATOM   1413  SG  CYS A 175     -82.246  75.847 -18.280  0.00  0.00      PROA S  
ATOM   1414  N   SER A 176     -78.739  74.104 -17.492  0.00  0.00      PROA N  
ATOM   1415  CA  SER A 176     -77.805  73.042 -17.829  0.00  0.00      PROA C  
ATOM   1416  C   SER A 176     -76.827  72.758 -16.695  0.00  0.00      PROA C  
ATOM   1417  O   SER A 176     -76.655  73.548 -15.767  0.00  0.00      PROA O  
ATOM   1418  CB  SER A 176     -77.018  73.351 -19.139  0.00  0.00      PROA C  
ATOM   1419  OG  SER A 176     -76.343  74.618 -19.086  0.00  0.00      PROA O  
ATOM   1420  N   GLY A 177     -76.154  71.586 -16.736  0.00  0.00      PROA N  
ATOM   1421  CA  GLY A 177     -75.062  71.245 -15.818  0.00  0.00      PROA C  
ATOM   1422  C   GLY A 177     -75.503  70.800 -14.451  0.00  0.00      PROA C  
ATOM   1423  O   GLY A 177     -74.692  70.669 -13.533  0.00  0.00      PROA O  
ATOM   1424  N   GLN A 178     -76.806  70.525 -14.278  0.00  0.00      PROA N  
ATOM   1425  CA  GLN A 178     -77.352  70.075 -13.017  0.00  0.00      PROA C  
ATOM   1426  C   GLN A 178     -77.335  68.554 -13.003  0.00  0.00      PROA C  
ATOM   1427  O   GLN A 178     -77.871  67.893 -13.897  0.00  0.00      PROA O  
ATOM   1428  CB  GLN A 178     -78.782  70.632 -12.807  0.00  0.00      PROA C  
ATOM   1429  CG  GLN A 178     -79.260  70.530 -11.338  0.00  0.00      PROA C  
ATOM   1430  CD  GLN A 178     -80.571  71.286 -11.099  0.00  0.00      PROA C  
ATOM   1431  NE2 GLN A 178     -80.960  71.394  -9.806  0.00  0.00      PROA N  
ATOM   1432  OE1 GLN A 178     -81.243  71.778 -12.009  0.00  0.00      PROA O  
ATOM   1433  N   VAL A 179     -76.668  67.968 -11.993  0.00  0.00      PROA N  
ATOM   1434  CA  VAL A 179     -76.461  66.536 -11.879  0.00  0.00      PROA C  
ATOM   1435  C   VAL A 179     -77.173  66.009 -10.645  0.00  0.00      PROA C  
ATOM   1436  O   VAL A 179     -77.085  66.557  -9.543  0.00  0.00      PROA O  
ATOM   1437  CB  VAL A 179     -74.985  66.113 -11.876  0.00  0.00      PROA C  
ATOM   1438  CG1 VAL A 179     -74.364  66.418 -13.254  0.00  0.00      PROA C  
ATOM   1439  CG2 VAL A 179     -74.176  66.811 -10.764  0.00  0.00      PROA C  
ATOM   1440  N   PHE A 180     -77.938  64.922 -10.822  0.00  0.00      PROA N  
ATOM   1441  CA  PHE A 180     -78.713  64.298  -9.774  0.00  0.00      PROA C  
ATOM   1442  C   PHE A 180     -78.155  62.908  -9.511  0.00  0.00      PROA C  
ATOM   1443  O   PHE A 180     -78.343  61.972 -10.293  0.00  0.00      PROA O  
ATOM   1444  CB  PHE A 180     -80.209  64.209 -10.174  0.00  0.00      PROA C  
ATOM   1445  CG  PHE A 180     -80.798  65.586 -10.320  0.00  0.00      PROA C  
ATOM   1446  CD1 PHE A 180     -80.795  66.247 -11.561  0.00  0.00      PROA C  
ATOM   1447  CD2 PHE A 180     -81.410  66.212  -9.220  0.00  0.00      PROA C  
ATOM   1448  CE1 PHE A 180     -81.368  67.516 -11.696  0.00  0.00      PROA C  
ATOM   1449  CE2 PHE A 180     -82.002  67.473  -9.354  0.00  0.00      PROA C  
ATOM   1450  CZ  PHE A 180     -81.983  68.124 -10.593  0.00  0.00      PROA C  
ATOM   1451  N   THR A 181     -77.426  62.754  -8.388  0.00  0.00      PROA N  
ATOM   1452  CA  THR A 181     -76.775  61.497  -8.023  0.00  0.00      PROA C  
ATOM   1453  C   THR A 181     -77.435  60.835  -6.826  0.00  0.00      PROA C  
ATOM   1454  O   THR A 181     -77.169  59.670  -6.524  0.00  0.00      PROA O  
ATOM   1455  CB  THR A 181     -75.288  61.679  -7.703  0.00  0.00      PROA C  
ATOM   1456  CG2 THR A 181     -74.560  62.143  -8.976  0.00  0.00      PROA C  
ATOM   1457  OG1 THR A 181     -75.072  62.679  -6.709  0.00  0.00      PROA O  
ATOM   1458  N   GLY A 182     -78.341  61.549  -6.114  0.00  0.00      PROA N  
ATOM   1459  CA  GLY A 182     -79.137  61.000  -5.013  0.00  0.00      PROA C  
ATOM   1460  C   GLY A 182     -80.168  59.992  -5.458  0.00  0.00      PROA C  
ATOM   1461  O   GLY A 182     -80.549  59.948  -6.623  0.00  0.00      PROA O  
ATOM   1462  N   ARG A 183     -80.695  59.175  -4.527  0.00  0.00      PROA N  
ATOM   1463  CA  ARG A 183     -81.736  58.193  -4.808  0.00  0.00      PROA C  
ATOM   1464  C   ARG A 183     -83.047  58.800  -5.319  0.00  0.00      PROA C  
ATOM   1465  O   ARG A 183     -83.685  58.286  -6.236  0.00  0.00      PROA O  
ATOM   1466  CB  ARG A 183     -82.028  57.334  -3.551  0.00  0.00      PROA C  
ATOM   1467  CG  ARG A 183     -80.818  56.545  -2.993  0.00  0.00      PROA C  
ATOM   1468  CD  ARG A 183     -80.139  55.545  -3.949  0.00  0.00      PROA C  
ATOM   1469  NE  ARG A 183     -81.158  54.570  -4.456  0.00  0.00      PROA N  
ATOM   1470  CZ  ARG A 183     -81.717  53.587  -3.764  0.00  0.00      PROA C  
ATOM   1471  NH1 ARG A 183     -81.421  53.311  -2.517  0.00  0.00      PROA N1+
ATOM   1472  NH2 ARG A 183     -82.615  52.850  -4.384  0.00  0.00      PROA N  
ATOM   1473  N   SER A 184     -83.468  59.931  -4.728  0.00  0.00      PROA N  
ATOM   1474  CA  SER A 184     -84.676  60.641  -5.125  0.00  0.00      PROA C  
ATOM   1475  C   SER A 184     -84.496  62.137  -5.036  0.00  0.00      PROA C  
ATOM   1476  O   SER A 184     -83.624  62.650  -4.334  0.00  0.00      PROA O  
ATOM   1477  CB  SER A 184     -85.941  60.254  -4.303  0.00  0.00      PROA C  
ATOM   1478  OG  SER A 184     -86.550  59.082  -4.840  0.00  0.00      PROA O  
ATOM   1479  N   GLY A 185     -85.342  62.882  -5.768  0.00  0.00      PROA N  
ATOM   1480  CA  GLY A 185     -85.311  64.334  -5.767  0.00  0.00      PROA C  
ATOM   1481  C   GLY A 185     -86.338  64.868  -6.717  0.00  0.00      PROA C  
ATOM   1482  O   GLY A 185     -87.136  64.118  -7.281  0.00  0.00      PROA O  
ATOM   1483  N   PHE A 186     -86.344  66.193  -6.913  0.00  0.00      PROA N  
ATOM   1484  CA  PHE A 186     -87.271  66.867  -7.802  0.00  0.00      PROA C  
ATOM   1485  C   PHE A 186     -86.525  67.600  -8.904  0.00  0.00      PROA C  
ATOM   1486  O   PHE A 186     -85.543  68.306  -8.666  0.00  0.00      PROA O  
ATOM   1487  CB  PHE A 186     -88.177  67.892  -7.069  0.00  0.00      PROA C  
ATOM   1488  CG  PHE A 186     -89.100  67.199  -6.102  0.00  0.00      PROA C  
ATOM   1489  CD1 PHE A 186     -90.369  66.763  -6.522  0.00  0.00      PROA C  
ATOM   1490  CD2 PHE A 186     -88.743  67.048  -4.751  0.00  0.00      PROA C  
ATOM   1491  CE1 PHE A 186     -91.264  66.189  -5.610  0.00  0.00      PROA C  
ATOM   1492  CE2 PHE A 186     -89.628  66.456  -3.840  0.00  0.00      PROA C  
ATOM   1493  CZ  PHE A 186     -90.890  66.029  -4.271  0.00  0.00      PROA C  
ATOM   1494  N   LEU A 187     -87.014  67.457 -10.146  0.00  0.00      PROA N  
ATOM   1495  CA  LEU A 187     -86.564  68.203 -11.307  0.00  0.00      PROA C  
ATOM   1496  C   LEU A 187     -87.722  69.108 -11.691  0.00  0.00      PROA C  
ATOM   1497  O   LEU A 187     -88.893  68.784 -11.479  0.00  0.00      PROA O  
ATOM   1498  CB  LEU A 187     -86.185  67.311 -12.522  0.00  0.00      PROA C  
ATOM   1499  CG  LEU A 187     -84.795  66.636 -12.496  0.00  0.00      PROA C  
ATOM   1500  CD1 LEU A 187     -84.606  65.645 -11.344  0.00  0.00      PROA C  
ATOM   1501  CD2 LEU A 187     -84.549  65.898 -13.819  0.00  0.00      PROA C  
ATOM   1502  N   SER A 188     -87.453  70.314 -12.216  0.00  0.00      PROA N  
ATOM   1503  CA  SER A 188     -88.531  71.246 -12.513  0.00  0.00      PROA C  
ATOM   1504  C   SER A 188     -88.080  72.235 -13.554  0.00  0.00      PROA C  
ATOM   1505  O   SER A 188     -86.884  72.477 -13.726  0.00  0.00      PROA O  
ATOM   1506  CB  SER A 188     -88.986  72.091 -11.284  0.00  0.00      PROA C  
ATOM   1507  OG  SER A 188     -89.231  71.260 -10.150  0.00  0.00      PROA O  
ATOM   1508  N   SER A 189     -89.034  72.876 -14.262  0.00  0.00      PROA N  
ATOM   1509  CA  SER A 189     -88.755  74.037 -15.103  0.00  0.00      PROA C  
ATOM   1510  C   SER A 189     -88.150  75.170 -14.270  0.00  0.00      PROA C  
ATOM   1511  O   SER A 189     -88.558  75.309 -13.114  0.00  0.00      PROA O  
ATOM   1512  CB  SER A 189     -90.010  74.616 -15.812  0.00  0.00      PROA C  
ATOM   1513  OG  SER A 189     -90.802  73.583 -16.390  0.00  0.00      PROA O  
ATOM   1514  N   PRO A 190     -87.193  75.971 -14.747  0.00  0.00      PROA N  
ATOM   1515  CA  PRO A 190     -86.304  76.775 -13.901  0.00  0.00      PROA C  
ATOM   1516  C   PRO A 190     -86.919  77.607 -12.786  0.00  0.00      PROA C  
ATOM   1517  O   PRO A 190     -86.350  77.649 -11.693  0.00  0.00      PROA O  
ATOM   1518  CB  PRO A 190     -85.488  77.608 -14.893  0.00  0.00      PROA C  
ATOM   1519  CG  PRO A 190     -85.407  76.695 -16.116  0.00  0.00      PROA C  
ATOM   1520  CD  PRO A 190     -86.783  76.029 -16.156  0.00  0.00      PROA C  
ATOM   1521  N   GLU A 191     -88.055  78.292 -13.037  0.00  0.00      PROA N  
ATOM   1522  CA  GLU A 191     -88.636  79.196 -12.058  0.00  0.00      PROA C  
ATOM   1523  C   GLU A 191     -89.977  78.665 -11.532  0.00  0.00      PROA C  
ATOM   1524  O   GLU A 191     -90.668  79.356 -10.783  0.00  0.00      PROA O  
ATOM   1525  CB  GLU A 191     -88.795  80.597 -12.712  0.00  0.00      PROA C  
ATOM   1526  CG  GLU A 191     -88.725  81.791 -11.722  0.00  0.00      PROA C  
ATOM   1527  CD  GLU A 191     -87.407  81.865 -10.947  0.00  0.00      PROA C  
ATOM   1528  OE1 GLU A 191     -86.341  82.136 -11.563  0.00  0.00      PROA O  
ATOM   1529  OE2 GLU A 191     -87.429  81.679  -9.699  0.00  0.00      PROA O1-
ATOM   1530  N   TYR A 192     -90.366  77.408 -11.879  0.00  0.00      PROA N  
ATOM   1531  CA  TYR A 192     -91.587  76.718 -11.452  0.00  0.00      PROA C  
ATOM   1532  C   TYR A 192     -91.985  76.947  -9.970  0.00  0.00      PROA C  
ATOM   1533  O   TYR A 192     -91.102  76.815  -9.113  0.00  0.00      PROA O  
ATOM   1534  CB  TYR A 192     -91.486  75.191 -11.785  0.00  0.00      PROA C  
ATOM   1535  CG  TYR A 192     -92.762  74.422 -11.516  0.00  0.00      PROA C  
ATOM   1536  CD1 TYR A 192     -93.092  73.997 -10.217  0.00  0.00      PROA C  
ATOM   1537  CD2 TYR A 192     -93.657  74.139 -12.563  0.00  0.00      PROA C  
ATOM   1538  CE1 TYR A 192     -94.338  73.413  -9.952  0.00  0.00      PROA C  
ATOM   1539  CE2 TYR A 192     -94.886  73.512 -12.309  0.00  0.00      PROA C  
ATOM   1540  CZ  TYR A 192     -95.235  73.173 -10.997  0.00  0.00      PROA C  
ATOM   1541  OH  TYR A 192     -96.495  72.607 -10.711  0.00  0.00      PROA O  
ATOM   1542  N   PRO A 193     -93.228  77.268  -9.566  0.00  0.00      PROA N  
ATOM   1543  CA  PRO A 193     -94.437  77.313 -10.396  0.00  0.00      PROA C  
ATOM   1544  C   PRO A 193     -94.501  78.474 -11.365  0.00  0.00      PROA C  
ATOM   1545  O   PRO A 193     -95.329  78.445 -12.276  0.00  0.00      PROA O  
ATOM   1546  CB  PRO A 193     -95.589  77.420  -9.378  0.00  0.00      PROA C  
ATOM   1547  CG  PRO A 193     -95.033  76.761  -8.117  0.00  0.00      PROA C  
ATOM   1548  CD  PRO A 193     -93.570  77.199  -8.139  0.00  0.00      PROA C  
ATOM   1549  N   GLN A 194     -93.699  79.534 -11.170  0.00  0.00      PROA N  
ATOM   1550  CA  GLN A 194     -93.694  80.712 -12.021  0.00  0.00      PROA C  
ATOM   1551  C   GLN A 194     -93.337  80.412 -13.490  0.00  0.00      PROA C  
ATOM   1552  O   GLN A 194     -92.586  79.463 -13.744  0.00  0.00      PROA O  
ATOM   1553  CB  GLN A 194     -92.806  81.868 -11.475  0.00  0.00      PROA C  
ATOM   1554  CG  GLN A 194     -93.317  82.577 -10.189  0.00  0.00      PROA C  
ATOM   1555  CD  GLN A 194     -93.501  81.668  -8.969  0.00  0.00      PROA C  
ATOM   1556  NE2 GLN A 194     -92.403  81.006  -8.537  0.00  0.00      PROA N  
ATOM   1557  OE1 GLN A 194     -94.590  81.557  -8.397  0.00  0.00      PROA O  
ATOM   1558  N   PRO A 195     -93.862  81.150 -14.478  0.00  0.00      PROA N  
ATOM   1559  CA  PRO A 195     -93.465  81.065 -15.883  0.00  0.00      PROA C  
ATOM   1560  C   PRO A 195     -91.996  80.823 -16.205  0.00  0.00      PROA C  
ATOM   1561  O   PRO A 195     -91.123  81.517 -15.676  0.00  0.00      PROA O  
ATOM   1562  CB  PRO A 195     -93.994  82.369 -16.491  0.00  0.00      PROA C  
ATOM   1563  CG  PRO A 195     -95.276  82.620 -15.698  0.00  0.00      PROA C  
ATOM   1564  CD  PRO A 195     -94.890  82.180 -14.283  0.00  0.00      PROA C  
ATOM   1565  N   TYR A 196     -91.702  79.847 -17.082  0.00  0.00      PROA N  
ATOM   1566  CA  TYR A 196     -90.353  79.535 -17.515  0.00  0.00      PROA C  
ATOM   1567  C   TYR A 196     -89.609  80.649 -18.289  0.00  0.00      PROA C  
ATOM   1568  O   TYR A 196     -90.258  81.433 -18.992  0.00  0.00      PROA O  
ATOM   1569  CB  TYR A 196     -90.259  78.162 -18.245  0.00  0.00      PROA C  
ATOM   1570  CG  TYR A 196     -91.410  77.924 -19.194  0.00  0.00      PROA C  
ATOM   1571  CD1 TYR A 196     -91.489  78.612 -20.415  0.00  0.00      PROA C  
ATOM   1572  CD2 TYR A 196     -92.385  76.952 -18.905  0.00  0.00      PROA C  
ATOM   1573  CE1 TYR A 196     -92.494  78.312 -21.346  0.00  0.00      PROA C  
ATOM   1574  CE2 TYR A 196     -93.413  76.675 -19.817  0.00  0.00      PROA C  
ATOM   1575  CZ  TYR A 196     -93.453  77.339 -21.045  0.00  0.00      PROA C  
ATOM   1576  OH  TYR A 196     -94.418  76.992 -22.006  0.00  0.00      PROA O  
ATOM   1577  N   PRO A 197     -88.273  80.790 -18.182  0.00  0.00      PROA N  
ATOM   1578  CA  PRO A 197     -87.435  81.578 -19.094  0.00  0.00      PROA C  
ATOM   1579  C   PRO A 197     -87.732  81.457 -20.583  0.00  0.00      PROA C  
ATOM   1580  O   PRO A 197     -88.179  80.415 -21.055  0.00  0.00      PROA O  
ATOM   1581  CB  PRO A 197     -85.978  81.192 -18.770  0.00  0.00      PROA C  
ATOM   1582  CG  PRO A 197     -86.075  79.993 -17.824  0.00  0.00      PROA C  
ATOM   1583  CD  PRO A 197     -87.451  80.119 -17.177  0.00  0.00      PROA C  
ATOM   1584  N   LYS A 198     -87.496  82.542 -21.346  0.00  0.00      PROA N  
ATOM   1585  CA  LYS A 198     -87.816  82.579 -22.759  0.00  0.00      PROA C  
ATOM   1586  C   LYS A 198     -86.841  81.752 -23.611  0.00  0.00      PROA C  
ATOM   1587  O   LYS A 198     -87.228  80.859 -24.361  0.00  0.00      PROA O  
ATOM   1588  CB  LYS A 198     -87.795  84.050 -23.255  0.00  0.00      PROA C  
ATOM   1589  CG  LYS A 198     -88.517  85.083 -22.364  0.00  0.00      PROA C  
ATOM   1590  CD  LYS A 198     -89.971  84.730 -22.007  0.00  0.00      PROA C  
ATOM   1591  CE  LYS A 198     -90.757  85.876 -21.342  0.00  0.00      PROA C  
ATOM   1592  NZ  LYS A 198     -90.147  86.297 -20.056  0.00  0.00      PROA N1+
ATOM   1593  N   LEU A 199     -85.520  82.012 -23.500  0.00  0.00      PROA N  
ATOM   1594  CA  LEU A 199     -84.541  81.505 -24.461  0.00  0.00      PROA C  
ATOM   1595  C   LEU A 199     -83.761  80.308 -23.932  0.00  0.00      PROA C  
ATOM   1596  O   LEU A 199     -82.762  79.876 -24.509  0.00  0.00      PROA O  
ATOM   1597  CB  LEU A 199     -83.574  82.638 -24.917  0.00  0.00      PROA C  
ATOM   1598  CG  LEU A 199     -84.050  83.437 -26.158  0.00  0.00      PROA C  
ATOM   1599  CD1 LEU A 199     -84.027  82.583 -27.435  0.00  0.00      PROA C  
ATOM   1600  CD2 LEU A 199     -85.427  84.081 -25.981  0.00  0.00      PROA C  
ATOM   1601  N   SER A 200     -84.206  79.722 -22.808  0.00  0.00      PROA N  
ATOM   1602  CA  SER A 200     -83.575  78.569 -22.185  0.00  0.00      PROA C  
ATOM   1603  C   SER A 200     -83.453  77.301 -23.021  0.00  0.00      PROA C  
ATOM   1604  O   SER A 200     -84.366  76.874 -23.729  0.00  0.00      PROA O  
ATOM   1605  CB  SER A 200     -84.228  78.185 -20.826  0.00  0.00      PROA C  
ATOM   1606  OG  SER A 200     -85.651  78.298 -20.866  0.00  0.00      PROA O  
ATOM   1607  N   SER A 201     -82.285  76.639 -22.903  0.00  0.00      PROA N  
ATOM   1608  CA  SER A 201     -82.125  75.242 -23.260  0.00  0.00      PROA C  
ATOM   1609  C   SER A 201     -81.548  74.569 -22.033  0.00  0.00      PROA C  
ATOM   1610  O   SER A 201     -80.394  74.780 -21.659  0.00  0.00      PROA O  
ATOM   1611  CB  SER A 201     -81.203  75.024 -24.494  0.00  0.00      PROA C  
ATOM   1612  OG  SER A 201     -81.096  73.642 -24.865  0.00  0.00      PROA O  
ATOM   1613  N   CYS A 202     -82.365  73.757 -21.350  0.00  0.00      PROA N  
ATOM   1614  CA  CYS A 202     -82.029  73.143 -20.085  0.00  0.00      PROA C  
ATOM   1615  C   CYS A 202     -81.629  71.705 -20.292  0.00  0.00      PROA C  
ATOM   1616  O   CYS A 202     -82.225  70.992 -21.097  0.00  0.00      PROA O  
ATOM   1617  CB  CYS A 202     -83.222  73.155 -19.098  0.00  0.00      PROA C  
ATOM   1618  SG  CYS A 202     -83.897  74.811 -18.806  0.00  0.00      PROA S  
ATOM   1619  N   ALA A 203     -80.609  71.246 -19.552  0.00  0.00      PROA N  
ATOM   1620  CA  ALA A 203     -80.192  69.865 -19.555  0.00  0.00      PROA C  
ATOM   1621  C   ALA A 203     -80.077  69.387 -18.117  0.00  0.00      PROA C  
ATOM   1622  O   ALA A 203     -79.256  69.876 -17.339  0.00  0.00      PROA O  
ATOM   1623  CB  ALA A 203     -78.849  69.699 -20.294  0.00  0.00      PROA C  
ATOM   1624  N   TYR A 204     -80.905  68.404 -17.739  0.00  0.00      PROA N  
ATOM   1625  CA  TYR A 204     -80.944  67.850 -16.402  0.00  0.00      PROA C  
ATOM   1626  C   TYR A 204     -80.412  66.437 -16.508  0.00  0.00      PROA C  
ATOM   1627  O   TYR A 204     -80.829  65.651 -17.362  0.00  0.00      PROA O  
ATOM   1628  CB  TYR A 204     -82.369  67.788 -15.788  0.00  0.00      PROA C  
ATOM   1629  CG  TYR A 204     -83.092  69.107 -15.855  0.00  0.00      PROA C  
ATOM   1630  CD1 TYR A 204     -83.775  69.483 -17.026  0.00  0.00      PROA C  
ATOM   1631  CD2 TYR A 204     -83.189  69.934 -14.721  0.00  0.00      PROA C  
ATOM   1632  CE1 TYR A 204     -84.502  70.677 -17.079  0.00  0.00      PROA C  
ATOM   1633  CE2 TYR A 204     -83.944  71.115 -14.761  0.00  0.00      PROA C  
ATOM   1634  CZ  TYR A 204     -84.595  71.486 -15.944  0.00  0.00      PROA C  
ATOM   1635  OH  TYR A 204     -85.394  72.643 -15.974  0.00  0.00      PROA O  
ATOM   1636  N   ASN A 205     -79.437  66.089 -15.655  0.00  0.00      PROA N  
ATOM   1637  CA  ASN A 205     -78.710  64.845 -15.781  0.00  0.00      PROA C  
ATOM   1638  C   ASN A 205     -78.955  63.989 -14.555  0.00  0.00      PROA C  
ATOM   1639  O   ASN A 205     -78.440  64.263 -13.473  0.00  0.00      PROA O  
ATOM   1640  CB  ASN A 205     -77.186  65.121 -15.909  0.00  0.00      PROA C  
ATOM   1641  CG  ASN A 205     -76.897  66.081 -17.061  0.00  0.00      PROA C  
ATOM   1642  ND2 ASN A 205     -76.782  67.395 -16.751  0.00  0.00      PROA N  
ATOM   1643  OD1 ASN A 205     -76.721  65.676 -18.213  0.00  0.00      PROA O  
ATOM   1644  N   ILE A 206     -79.718  62.894 -14.687  0.00  0.00      PROA N  
ATOM   1645  CA  ILE A 206     -79.871  61.918 -13.623  0.00  0.00      PROA C  
ATOM   1646  C   ILE A 206     -78.798  60.871 -13.843  0.00  0.00      PROA C  
ATOM   1647  O   ILE A 206     -78.645  60.336 -14.942  0.00  0.00      PROA O  
ATOM   1648  CB  ILE A 206     -81.270  61.314 -13.539  0.00  0.00      PROA C  
ATOM   1649  CG1 ILE A 206     -82.339  62.438 -13.451  0.00  0.00      PROA C  
ATOM   1650  CG2 ILE A 206     -81.333  60.368 -12.319  0.00  0.00      PROA C  
ATOM   1651  CD  ILE A 206     -83.786  61.933 -13.377  0.00  0.00      PROA C  
ATOM   1652  N   ARG A 207     -77.962  60.621 -12.826  0.00  0.00      PROA N  
ATOM   1653  CA  ARG A 207     -76.716  59.904 -12.987  0.00  0.00      PROA C  
ATOM   1654  C   ARG A 207     -76.467  58.984 -11.805  0.00  0.00      PROA C  
ATOM   1655  O   ARG A 207     -75.599  59.226 -10.965  0.00  0.00      PROA O  
ATOM   1656  CB  ARG A 207     -75.523  60.890 -13.173  0.00  0.00      PROA C  
ATOM   1657  CG  ARG A 207     -75.530  61.675 -14.504  0.00  0.00      PROA C  
ATOM   1658  CD  ARG A 207     -75.339  60.784 -15.736  0.00  0.00      PROA C  
ATOM   1659  NE  ARG A 207     -75.402  61.652 -16.958  0.00  0.00      PROA N  
ATOM   1660  CZ  ARG A 207     -76.481  61.849 -17.701  0.00  0.00      PROA C  
ATOM   1661  NH1 ARG A 207     -77.687  61.473 -17.343  0.00  0.00      PROA N1+
ATOM   1662  NH2 ARG A 207     -76.364  62.462 -18.858  0.00  0.00      PROA N  
ATOM   1663  N   LEU A 208     -77.239  57.888 -11.701  0.00  0.00      PROA N  
ATOM   1664  CA  LEU A 208     -77.032  56.902 -10.657  0.00  0.00      PROA C  
ATOM   1665  C   LEU A 208     -75.980  55.874 -11.049  0.00  0.00      PROA C  
ATOM   1666  O   LEU A 208     -75.630  55.703 -12.219  0.00  0.00      PROA O  
ATOM   1667  CB  LEU A 208     -78.334  56.166 -10.259  0.00  0.00      PROA C  
ATOM   1668  CG  LEU A 208     -79.522  57.081  -9.901  0.00  0.00      PROA C  
ATOM   1669  CD1 LEU A 208     -80.644  56.247  -9.270  0.00  0.00      PROA C  
ATOM   1670  CD2 LEU A 208     -79.149  58.229  -8.957  0.00  0.00      PROA C  
ATOM   1671  N   GLU A 209     -75.441  55.145 -10.052  0.00  0.00      PROA N  
ATOM   1672  CA  GLU A 209     -74.598  53.982 -10.264  0.00  0.00      PROA C  
ATOM   1673  C   GLU A 209     -75.295  52.867 -11.051  0.00  0.00      PROA C  
ATOM   1674  O   GLU A 209     -76.518  52.719 -11.023  0.00  0.00      PROA O  
ATOM   1675  CB  GLU A 209     -74.043  53.426  -8.925  0.00  0.00      PROA C  
ATOM   1676  CG  GLU A 209     -73.062  54.394  -8.215  0.00  0.00      PROA C  
ATOM   1677  CD  GLU A 209     -72.545  53.836  -6.892  0.00  0.00      PROA C  
ATOM   1678  OE1 GLU A 209     -71.898  52.754  -6.895  0.00  0.00      PROA O  
ATOM   1679  OE2 GLU A 209     -72.767  54.478  -5.830  0.00  0.00      PROA O1-
ATOM   1680  N   GLU A 210     -74.526  52.060 -11.810  0.00  0.00      PROA N  
ATOM   1681  CA  GLU A 210     -75.063  50.950 -12.582  0.00  0.00      PROA C  
ATOM   1682  C   GLU A 210     -75.837  49.929 -11.742  0.00  0.00      PROA C  
ATOM   1683  O   GLU A 210     -75.496  49.632 -10.593  0.00  0.00      PROA O  
ATOM   1684  CB  GLU A 210     -73.950  50.281 -13.433  0.00  0.00      PROA C  
ATOM   1685  CG  GLU A 210     -74.345  49.028 -14.264  0.00  0.00      PROA C  
ATOM   1686  CD  GLU A 210     -75.354  49.328 -15.373  0.00  0.00      PROA C  
ATOM   1687  OE1 GLU A 210     -74.955  49.306 -16.570  0.00  0.00      PROA O  
ATOM   1688  OE2 GLU A 210     -76.554  49.557 -15.069  0.00  0.00      PROA O1-
ATOM   1689  N   GLY A 211     -76.935  49.397 -12.306  0.00  0.00      PROA N  
ATOM   1690  CA  GLY A 211     -77.882  48.511 -11.645  0.00  0.00      PROA C  
ATOM   1691  C   GLY A 211     -79.159  49.191 -11.211  0.00  0.00      PROA C  
ATOM   1692  O   GLY A 211     -80.232  48.590 -11.263  0.00  0.00      PROA O  
ATOM   1693  N   PHE A 212     -79.100  50.463 -10.767  0.00  0.00      PROA N  
ATOM   1694  CA  PHE A 212     -80.284  51.254 -10.464  0.00  0.00      PROA C  
ATOM   1695  C   PHE A 212     -81.204  51.513 -11.660  0.00  0.00      PROA C  
ATOM   1696  O   PHE A 212     -80.760  51.631 -12.801  0.00  0.00      PROA O  
ATOM   1697  CB  PHE A 212     -79.938  52.613  -9.798  0.00  0.00      PROA C  
ATOM   1698  CG  PHE A 212     -79.418  52.437  -8.395  0.00  0.00      PROA C  
ATOM   1699  CD1 PHE A 212     -80.229  51.846  -7.412  0.00  0.00      PROA C  
ATOM   1700  CD2 PHE A 212     -78.164  52.947  -8.018  0.00  0.00      PROA C  
ATOM   1701  CE1 PHE A 212     -79.794  51.758  -6.084  0.00  0.00      PROA C  
ATOM   1702  CE2 PHE A 212     -77.730  52.877  -6.688  0.00  0.00      PROA C  
ATOM   1703  CZ  PHE A 212     -78.550  52.284  -5.720  0.00  0.00      PROA C  
ATOM   1704  N   SER A 213     -82.524  51.611 -11.419  0.00  0.00      PROA N  
ATOM   1705  CA  SER A 213     -83.511  51.935 -12.437  0.00  0.00      PROA C  
ATOM   1706  C   SER A 213     -84.272  53.187 -12.049  0.00  0.00      PROA C  
ATOM   1707  O   SER A 213     -84.755  53.324 -10.924  0.00  0.00      PROA O  
ATOM   1708  CB  SER A 213     -84.535  50.792 -12.675  0.00  0.00      PROA C  
ATOM   1709  OG  SER A 213     -83.899  49.644 -13.238  0.00  0.00      PROA O  
ATOM   1710  N   ILE A 214     -84.387  54.159 -12.970  0.00  0.00      PROA N  
ATOM   1711  CA  ILE A 214     -85.075  55.417 -12.725  0.00  0.00      PROA C  
ATOM   1712  C   ILE A 214     -86.556  55.365 -13.085  0.00  0.00      PROA C  
ATOM   1713  O   ILE A 214     -86.959  55.006 -14.192  0.00  0.00      PROA O  
ATOM   1714  CB  ILE A 214     -84.379  56.588 -13.423  0.00  0.00      PROA C  
ATOM   1715  CG1 ILE A 214     -83.010  56.897 -12.770  0.00  0.00      PROA C  
ATOM   1716  CG2 ILE A 214     -85.260  57.859 -13.470  0.00  0.00      PROA C  
ATOM   1717  CD  ILE A 214     -83.109  57.410 -11.330  0.00  0.00      PROA C  
ATOM   1718  N   THR A 215     -87.419  55.756 -12.133  0.00  0.00      PROA N  
ATOM   1719  CA  THR A 215     -88.842  55.981 -12.349  0.00  0.00      PROA C  
ATOM   1720  C   THR A 215     -89.116  57.464 -12.244  0.00  0.00      PROA C  
ATOM   1721  O   THR A 215     -88.671  58.121 -11.303  0.00  0.00      PROA O  
ATOM   1722  CB  THR A 215     -89.722  55.193 -11.371  0.00  0.00      PROA C  
ATOM   1723  CG2 THR A 215     -91.073  55.859 -11.059  0.00  0.00      PROA C  
ATOM   1724  OG1 THR A 215     -90.026  53.913 -11.917  0.00  0.00      PROA O  
ATOM   1725  N   LEU A 216     -89.847  58.039 -13.215  0.00  0.00      PROA N  
ATOM   1726  CA  LEU A 216     -90.190  59.447 -13.238  0.00  0.00      PROA C  
ATOM   1727  C   LEU A 216     -91.692  59.628 -13.087  0.00  0.00      PROA C  
ATOM   1728  O   LEU A 216     -92.492  59.084 -13.856  0.00  0.00      PROA O  
ATOM   1729  CB  LEU A 216     -89.763  60.141 -14.557  0.00  0.00      PROA C  
ATOM   1730  CG  LEU A 216     -88.274  59.997 -14.920  0.00  0.00      PROA C  
ATOM   1731  CD1 LEU A 216     -88.000  60.655 -16.276  0.00  0.00      PROA C  
ATOM   1732  CD2 LEU A 216     -87.355  60.586 -13.842  0.00  0.00      PROA C  
ATOM   1733  N   ASP A 217     -92.097  60.428 -12.085  0.00  0.00      PROA N  
ATOM   1734  CA  ASP A 217     -93.474  60.788 -11.838  0.00  0.00      PROA C  
ATOM   1735  C   ASP A 217     -93.638  62.289 -12.045  0.00  0.00      PROA C  
ATOM   1736  O   ASP A 217     -93.115  63.100 -11.281  0.00  0.00      PROA O  
ATOM   1737  CB  ASP A 217     -93.877  60.463 -10.369  0.00  0.00      PROA C  
ATOM   1738  CG  ASP A 217     -94.007  58.970 -10.116  0.00  0.00      PROA C  
ATOM   1739  OD1 ASP A 217     -94.525  58.229 -10.991  0.00  0.00      PROA O  
ATOM   1740  OD2 ASP A 217     -93.728  58.543  -8.961  0.00  0.00      PROA O1-
ATOM   1741  N   PHE A 218     -94.404  62.713 -13.072  0.00  0.00      PROA N  
ATOM   1742  CA  PHE A 218     -94.906  64.077 -13.160  0.00  0.00      PROA C  
ATOM   1743  C   PHE A 218     -95.898  64.338 -12.030  0.00  0.00      PROA C  
ATOM   1744  O   PHE A 218     -96.840  63.571 -11.832  0.00  0.00      PROA O  
ATOM   1745  CB  PHE A 218     -95.559  64.388 -14.533  0.00  0.00      PROA C  
ATOM   1746  CG  PHE A 218     -94.532  64.441 -15.638  0.00  0.00      PROA C  
ATOM   1747  CD1 PHE A 218     -94.014  63.269 -16.220  0.00  0.00      PROA C  
ATOM   1748  CD2 PHE A 218     -94.117  65.686 -16.146  0.00  0.00      PROA C  
ATOM   1749  CE1 PHE A 218     -93.091  63.339 -17.273  0.00  0.00      PROA C  
ATOM   1750  CE2 PHE A 218     -93.191  65.760 -17.195  0.00  0.00      PROA C  
ATOM   1751  CZ  PHE A 218     -92.682  64.586 -17.761  0.00  0.00      PROA C  
ATOM   1752  N   VAL A 219     -95.679  65.389 -11.215  0.00  0.00      PROA N  
ATOM   1753  CA  VAL A 219     -96.362  65.486  -9.930  0.00  0.00      PROA C  
ATOM   1754  C   VAL A 219     -97.379  66.621  -9.867  0.00  0.00      PROA C  
ATOM   1755  O   VAL A 219     -98.560  66.403 -10.147  0.00  0.00      PROA O  
ATOM   1756  CB  VAL A 219     -95.391  65.355  -8.745  0.00  0.00      PROA C  
ATOM   1757  CG1 VAL A 219     -94.202  66.335  -8.799  0.00  0.00      PROA C  
ATOM   1758  CG2 VAL A 219     -96.135  65.423  -7.395  0.00  0.00      PROA C  
ATOM   1759  N   GLU A 220     -96.993  67.852  -9.474  0.00  0.00      PROA N  
ATOM   1760  CA  GLU A 220     -97.941  68.925  -9.214  0.00  0.00      PROA C  
ATOM   1761  C   GLU A 220     -98.745  69.445 -10.409  0.00  0.00      PROA C  
ATOM   1762  O   GLU A 220     -99.969  69.566 -10.340  0.00  0.00      PROA O  
ATOM   1763  CB  GLU A 220     -97.248  70.088  -8.456  0.00  0.00      PROA C  
ATOM   1764  CG  GLU A 220     -96.825  69.687  -7.016  0.00  0.00      PROA C  
ATOM   1765  CD  GLU A 220     -96.225  70.842  -6.219  0.00  0.00      PROA C  
ATOM   1766  OE1 GLU A 220     -96.926  71.865  -5.995  0.00  0.00      PROA O  
ATOM   1767  OE2 GLU A 220     -95.045  70.729  -5.786  0.00  0.00      PROA O1-
ATOM   1768  N   SER A 221     -98.090  69.731 -11.552  0.00  0.00      PROA N  
ATOM   1769  CA  SER A 221     -98.797  70.164 -12.751  0.00  0.00      PROA C  
ATOM   1770  C   SER A 221     -97.902  70.014 -13.969  0.00  0.00      PROA C  
ATOM   1771  O   SER A 221     -96.683  69.860 -13.867  0.00  0.00      PROA O  
ATOM   1772  CB  SER A 221     -99.358  71.627 -12.695  0.00  0.00      PROA C  
ATOM   1773  OG  SER A 221     -98.360  72.651 -12.798  0.00  0.00      PROA O  
ATOM   1774  N   PHE A 222     -98.510  70.044 -15.168  0.00  0.00      PROA N  
ATOM   1775  CA  PHE A 222     -97.783  70.075 -16.416  0.00  0.00      PROA C  
ATOM   1776  C   PHE A 222     -98.497  71.051 -17.345  0.00  0.00      PROA C  
ATOM   1777  O   PHE A 222     -99.697  70.914 -17.584  0.00  0.00      PROA O  
ATOM   1778  CB  PHE A 222     -97.731  68.652 -17.035  0.00  0.00      PROA C  
ATOM   1779  CG  PHE A 222     -96.880  68.608 -18.276  0.00  0.00      PROA C  
ATOM   1780  CD1 PHE A 222     -95.495  68.434 -18.162  0.00  0.00      PROA C  
ATOM   1781  CD2 PHE A 222     -97.448  68.693 -19.556  0.00  0.00      PROA C  
ATOM   1782  CE1 PHE A 222     -94.680  68.405 -19.301  0.00  0.00      PROA C  
ATOM   1783  CE2 PHE A 222     -96.640  68.647 -20.700  0.00  0.00      PROA C  
ATOM   1784  CZ  PHE A 222     -95.253  68.516 -20.571  0.00  0.00      PROA C  
ATOM   1785  N   ASP A 223     -97.785  72.057 -17.884  0.00  0.00      PROA N  
ATOM   1786  CA  ASP A 223     -98.347  72.975 -18.851  0.00  0.00      PROA C  
ATOM   1787  C   ASP A 223     -97.211  73.703 -19.573  0.00  0.00      PROA C  
ATOM   1788  O   ASP A 223     -96.641  74.679 -19.077  0.00  0.00      PROA O  
ATOM   1789  CB  ASP A 223     -99.363  73.964 -18.200  0.00  0.00      PROA C  
ATOM   1790  CG  ASP A 223    -100.249  74.688 -19.203  0.00  0.00      PROA C  
ATOM   1791  OD1 ASP A 223    -100.054  74.570 -20.438  0.00  0.00      PROA O  
ATOM   1792  OD2 ASP A 223    -101.180  75.408 -18.744  0.00  0.00      PROA O1-
ATOM   1793  N   VAL A 224     -96.852  73.207 -20.771  0.00  0.00      PROA N  
ATOM   1794  CA  VAL A 224     -95.901  73.834 -21.676  0.00  0.00      PROA C  
ATOM   1795  C   VAL A 224     -96.611  74.046 -23.004  0.00  0.00      PROA C  
ATOM   1796  O   VAL A 224     -97.558  73.326 -23.341  0.00  0.00      PROA O  
ATOM   1797  CB  VAL A 224     -94.597  73.057 -21.904  0.00  0.00      PROA C  
ATOM   1798  CG1 VAL A 224     -93.868  72.849 -20.565  0.00  0.00      PROA C  
ATOM   1799  CG2 VAL A 224     -94.846  71.707 -22.600  0.00  0.00      PROA C  
ATOM   1800  N   GLU A 225     -96.206  75.067 -23.793  0.00  0.00      PROA N  
ATOM   1801  CA  GLU A 225     -96.891  75.402 -25.033  0.00  0.00      PROA C  
ATOM   1802  C   GLU A 225     -96.980  74.290 -26.080  0.00  0.00      PROA C  
ATOM   1803  O   GLU A 225     -96.067  73.490 -26.293  0.00  0.00      PROA O  
ATOM   1804  CB  GLU A 225     -96.415  76.721 -25.703  0.00  0.00      PROA C  
ATOM   1805  CG  GLU A 225     -96.804  77.986 -24.899  0.00  0.00      PROA C  
ATOM   1806  CD  GLU A 225     -97.011  79.228 -25.770  0.00  0.00      PROA C  
ATOM   1807  OE1 GLU A 225     -98.139  79.795 -25.747  0.00  0.00      PROA O  
ATOM   1808  OE2 GLU A 225     -96.064  79.661 -26.475  0.00  0.00      PROA O1-
ATOM   1809  N   MET A 226     -98.138  74.244 -26.757  0.00  0.00      PROA N  
ATOM   1810  CA  MET A 226     -98.505  73.224 -27.706  0.00  0.00      PROA C  
ATOM   1811  C   MET A 226     -99.292  73.918 -28.801  0.00  0.00      PROA C  
ATOM   1812  O   MET A 226     -99.984  74.907 -28.558  0.00  0.00      PROA O  
ATOM   1813  CB  MET A 226     -99.392  72.149 -27.019  0.00  0.00      PROA C  
ATOM   1814  CG  MET A 226     -99.765  70.948 -27.910  0.00  0.00      PROA C  
ATOM   1815  SD  MET A 226    -100.591  69.577 -27.044  0.00  0.00      PROA S  
ATOM   1816  CE  MET A 226    -102.164  70.427 -26.723  0.00  0.00      PROA C  
ATOM   1817  N   HIS A 227     -99.189  73.431 -30.047  0.00  0.00      PROA N  
ATOM   1818  CA  HIS A 227     -99.897  73.987 -31.186  0.00  0.00      PROA C  
ATOM   1819  C   HIS A 227    -100.862  72.900 -31.662  0.00  0.00      PROA C  
ATOM   1820  O   HIS A 227    -100.533  71.717 -31.543  0.00  0.00      PROA O  
ATOM   1821  CB  HIS A 227     -98.882  74.355 -32.308  0.00  0.00      PROA C  
ATOM   1822  CG  HIS A 227     -99.285  75.417 -33.306  0.00  0.00      PROA C  
ATOM   1823  CD2 HIS A 227     -98.522  76.411 -33.842  0.00  0.00      PROA C  
ATOM   1824  ND1 HIS A 227    -100.532  75.560 -33.880  0.00  0.00      PROA N  
ATOM   1825  CE1 HIS A 227    -100.469  76.618 -34.728  0.00  0.00      PROA C  
ATOM   1826  NE2 HIS A 227     -99.267  77.168 -34.738  0.00  0.00      PROA N  
ATOM   1827  N   PRO A 228    -102.051  73.183 -32.190  0.00  0.00      PROA N  
ATOM   1828  CA  PRO A 228    -102.895  72.096 -32.682  0.00  0.00      PROA C  
ATOM   1829  C   PRO A 228    -102.373  71.426 -33.949  0.00  0.00      PROA C  
ATOM   1830  O   PRO A 228    -102.468  70.203 -34.053  0.00  0.00      PROA O  
ATOM   1831  CB  PRO A 228    -104.255  72.772 -32.906  0.00  0.00      PROA C  
ATOM   1832  CG  PRO A 228    -104.315  73.792 -31.769  0.00  0.00      PROA C  
ATOM   1833  CD  PRO A 228    -102.873  74.302 -31.692  0.00  0.00      PROA C  
ATOM   1834  N   GLU A 229    -101.858  72.184 -34.944  0.00  0.00      PROA N  
ATOM   1835  CA  GLU A 229    -101.327  71.618 -36.180  0.00  0.00      PROA C  
ATOM   1836  C   GLU A 229    -100.076  70.746 -36.003  0.00  0.00      PROA C  
ATOM   1837  O   GLU A 229     -99.946  69.695 -36.635  0.00  0.00      PROA O  
ATOM   1838  CB  GLU A 229    -101.106  72.707 -37.270  0.00  0.00      PROA C  
ATOM   1839  CG  GLU A 229     -99.847  73.605 -37.132  0.00  0.00      PROA C  
ATOM   1840  CD  GLU A 229     -99.722  74.660 -38.233  0.00  0.00      PROA C  
ATOM   1841  OE1 GLU A 229    -100.673  74.859 -39.036  0.00  0.00      PROA O  
ATOM   1842  OE2 GLU A 229     -98.642  75.307 -38.315  0.00  0.00      PROA O1-
ATOM   1843  N   ALA A 230     -99.129  71.153 -35.133  0.00  0.00      PROA N  
ATOM   1844  CA  ALA A 230     -97.876  70.458 -34.903  0.00  0.00      PROA C  
ATOM   1845  C   ALA A 230     -97.689  70.186 -33.415  0.00  0.00      PROA C  
ATOM   1846  O   ALA A 230     -97.976  71.034 -32.576  0.00  0.00      PROA O  
ATOM   1847  CB  ALA A 230     -96.695  71.287 -35.451  0.00  0.00      PROA C  
ATOM   1848  N   GLN A 231     -97.220  68.978 -33.036  0.00  0.00      PROA N  
ATOM   1849  CA  GLN A 231     -97.174  68.546 -31.644  0.00  0.00      PROA C  
ATOM   1850  C   GLN A 231     -96.343  69.396 -30.676  0.00  0.00      PROA C  
ATOM   1851  O   GLN A 231     -96.821  69.776 -29.608  0.00  0.00      PROA O  
ATOM   1852  CB  GLN A 231     -96.741  67.054 -31.584  0.00  0.00      PROA C  
ATOM   1853  CG  GLN A 231     -96.458  66.489 -30.168  0.00  0.00      PROA C  
ATOM   1854  CD  GLN A 231     -96.175  64.984 -30.218  0.00  0.00      PROA C  
ATOM   1855  NE2 GLN A 231     -97.117  64.164 -29.698  0.00  0.00      PROA N  
ATOM   1856  OE1 GLN A 231     -95.136  64.536 -30.714  0.00  0.00      PROA O  
ATOM   1857  N   CYS A 232     -95.098  69.760 -31.050  0.00  0.00      PROA N  
ATOM   1858  CA  CYS A 232     -94.223  70.564 -30.199  0.00  0.00      PROA C  
ATOM   1859  C   CYS A 232     -93.339  71.525 -31.012  0.00  0.00      PROA C  
ATOM   1860  O   CYS A 232     -92.113  71.382 -30.987  0.00  0.00      PROA O  
ATOM   1861  CB  CYS A 232     -93.288  69.661 -29.335  0.00  0.00      PROA C  
ATOM   1862  SG  CYS A 232     -94.102  68.721 -28.007  0.00  0.00      PROA S  
ATOM   1863  N   PRO A 233     -93.844  72.516 -31.755  0.00  0.00      PROA N  
ATOM   1864  CA  PRO A 233     -93.003  73.465 -32.480  0.00  0.00      PROA C  
ATOM   1865  C   PRO A 233     -92.370  74.482 -31.543  0.00  0.00      PROA C  
ATOM   1866  O   PRO A 233     -91.265  74.954 -31.819  0.00  0.00      PROA O  
ATOM   1867  CB  PRO A 233     -93.973  74.125 -33.475  0.00  0.00      PROA C  
ATOM   1868  CG  PRO A 233     -95.330  74.078 -32.767  0.00  0.00      PROA C  
ATOM   1869  CD  PRO A 233     -95.268  72.754 -32.000  0.00  0.00      PROA C  
ATOM   1870  N   TYR A 234     -93.076  74.867 -30.462  0.00  0.00      PROA N  
ATOM   1871  CA  TYR A 234     -92.674  75.910 -29.540  0.00  0.00      PROA C  
ATOM   1872  C   TYR A 234     -91.638  75.385 -28.547  0.00  0.00      PROA C  
ATOM   1873  O   TYR A 234     -90.429  75.382 -28.797  0.00  0.00      PROA O  
ATOM   1874  CB  TYR A 234     -93.914  76.466 -28.771  0.00  0.00      PROA C  
ATOM   1875  CG  TYR A 234     -94.938  77.072 -29.694  0.00  0.00      PROA C  
ATOM   1876  CD1 TYR A 234     -94.595  78.155 -30.520  0.00  0.00      PROA C  
ATOM   1877  CD2 TYR A 234     -96.275  76.633 -29.673  0.00  0.00      PROA C  
ATOM   1878  CE1 TYR A 234     -95.564  78.795 -31.304  0.00  0.00      PROA C  
ATOM   1879  CE2 TYR A 234     -97.249  77.274 -30.451  0.00  0.00      PROA C  
ATOM   1880  CZ  TYR A 234     -96.895  78.359 -31.260  0.00  0.00      PROA C  
ATOM   1881  OH  TYR A 234     -97.885  79.026 -32.011  0.00  0.00      PROA O  
ATOM   1882  N   ASP A 235     -92.104  74.912 -27.384  0.00  0.00      PROA N  
ATOM   1883  CA  ASP A 235     -91.288  74.350 -26.339  0.00  0.00      PROA C  
ATOM   1884  C   ASP A 235     -91.223  72.837 -26.533  0.00  0.00      PROA C  
ATOM   1885  O   ASP A 235     -92.162  72.220 -27.033  0.00  0.00      PROA O  
ATOM   1886  CB  ASP A 235     -91.881  74.701 -24.950  0.00  0.00      PROA C  
ATOM   1887  CG  ASP A 235     -92.138  76.201 -24.836  0.00  0.00      PROA C  
ATOM   1888  OD1 ASP A 235     -91.297  77.023 -25.292  0.00  0.00      PROA O  
ATOM   1889  OD2 ASP A 235     -93.165  76.567 -24.203  0.00  0.00      PROA O1-
ATOM   1890  N   SER A 236     -90.101  72.192 -26.173  0.00  0.00      PROA N  
ATOM   1891  CA  SER A 236     -90.000  70.737 -26.227  0.00  0.00      PROA C  
ATOM   1892  C   SER A 236     -89.354  70.203 -24.976  0.00  0.00      PROA C  
ATOM   1893  O   SER A 236     -88.240  70.592 -24.630  0.00  0.00      PROA O  
ATOM   1894  CB  SER A 236     -89.180  70.187 -27.429  0.00  0.00      PROA C  
ATOM   1895  OG  SER A 236     -89.856  70.398 -28.669  0.00  0.00      PROA O  
ATOM   1896  N   LEU A 237     -90.033  69.266 -24.288  0.00  0.00      PROA N  
ATOM   1897  CA  LEU A 237     -89.457  68.486 -23.211  0.00  0.00      PROA C  
ATOM   1898  C   LEU A 237     -89.186  67.084 -23.727  0.00  0.00      PROA C  
ATOM   1899  O   LEU A 237     -90.108  66.354 -24.095  0.00  0.00      PROA O  
ATOM   1900  CB  LEU A 237     -90.413  68.423 -21.994  0.00  0.00      PROA C  
ATOM   1901  CG  LEU A 237     -89.926  67.554 -20.814  0.00  0.00      PROA C  
ATOM   1902  CD1 LEU A 237     -88.634  68.108 -20.205  0.00  0.00      PROA C  
ATOM   1903  CD2 LEU A 237     -91.004  67.455 -19.729  0.00  0.00      PROA C  
ATOM   1904  N   LYS A 238     -87.909  66.679 -23.792  0.00  0.00      PROA N  
ATOM   1905  CA  LYS A 238     -87.507  65.375 -24.277  0.00  0.00      PROA C  
ATOM   1906  C   LYS A 238     -86.795  64.634 -23.158  0.00  0.00      PROA C  
ATOM   1907  O   LYS A 238     -85.957  65.190 -22.445  0.00  0.00      PROA O  
ATOM   1908  CB  LYS A 238     -86.552  65.454 -25.496  0.00  0.00      PROA C  
ATOM   1909  CG  LYS A 238     -87.027  66.382 -26.628  0.00  0.00      PROA C  
ATOM   1910  CD  LYS A 238     -86.280  66.073 -27.943  0.00  0.00      PROA C  
ATOM   1911  CE  LYS A 238     -86.461  67.098 -29.077  0.00  0.00      PROA C  
ATOM   1912  NZ  LYS A 238     -85.601  68.292 -28.866  0.00  0.00      PROA N1+
ATOM   1913  N   ILE A 239     -87.119  63.343 -22.982  0.00  0.00      PROA N  
ATOM   1914  CA  ILE A 239     -86.546  62.510 -21.941  0.00  0.00      PROA C  
ATOM   1915  C   ILE A 239     -85.800  61.379 -22.628  0.00  0.00      PROA C  
ATOM   1916  O   ILE A 239     -86.370  60.596 -23.384  0.00  0.00      PROA O  
ATOM   1917  CB  ILE A 239     -87.614  62.018 -20.959  0.00  0.00      PROA C  
ATOM   1918  CG1 ILE A 239     -88.212  63.232 -20.195  0.00  0.00      PROA C  
ATOM   1919  CG2 ILE A 239     -87.032  60.957 -19.995  0.00  0.00      PROA C  
ATOM   1920  CD  ILE A 239     -89.359  62.897 -19.237  0.00  0.00      PROA C  
ATOM   1921  N   GLN A 240     -84.475  61.292 -22.421  0.00  0.00      PROA N  
ATOM   1922  CA  GLN A 240     -83.607  60.361 -23.110  0.00  0.00      PROA C  
ATOM   1923  C   GLN A 240     -82.943  59.400 -22.142  0.00  0.00      PROA C  
ATOM   1924  O   GLN A 240     -82.405  59.786 -21.105  0.00  0.00      PROA O  
ATOM   1925  CB  GLN A 240     -82.542  61.125 -23.943  0.00  0.00      PROA C  
ATOM   1926  CG  GLN A 240     -81.442  60.244 -24.588  0.00  0.00      PROA C  
ATOM   1927  CD  GLN A 240     -80.492  61.062 -25.467  0.00  0.00      PROA C  
ATOM   1928  NE2 GLN A 240     -81.004  61.570 -26.611  0.00  0.00      PROA N  
ATOM   1929  OE1 GLN A 240     -79.313  61.246 -25.150  0.00  0.00      PROA O  
ATOM   1930  N   THR A 241     -82.961  58.098 -22.473  0.00  0.00      PROA N  
ATOM   1931  CA  THR A 241     -82.329  57.039 -21.697  0.00  0.00      PROA C  
ATOM   1932  C   THR A 241     -81.446  56.267 -22.656  0.00  0.00      PROA C  
ATOM   1933  O   THR A 241     -81.542  56.435 -23.874  0.00  0.00      PROA O  
ATOM   1934  CB  THR A 241     -83.316  56.075 -21.022  0.00  0.00      PROA C  
ATOM   1935  CG2 THR A 241     -84.360  56.873 -20.235  0.00  0.00      PROA C  
ATOM   1936  OG1 THR A 241     -84.024  55.232 -21.927  0.00  0.00      PROA O  
ATOM   1937  N   ASP A 242     -80.536  55.405 -22.150  0.00  0.00      PROA N  
ATOM   1938  CA  ASP A 242     -79.713  54.569 -23.013  0.00  0.00      PROA C  
ATOM   1939  C   ASP A 242     -80.525  53.624 -23.909  0.00  0.00      PROA C  
ATOM   1940  O   ASP A 242     -80.264  53.513 -25.109  0.00  0.00      PROA O  
ATOM   1941  CB  ASP A 242     -78.706  53.728 -22.179  0.00  0.00      PROA C  
ATOM   1942  CG  ASP A 242     -77.554  54.554 -21.626  0.00  0.00      PROA C  
ATOM   1943  OD1 ASP A 242     -77.368  55.737 -22.014  0.00  0.00      PROA O  
ATOM   1944  OD2 ASP A 242     -76.758  53.974 -20.840  0.00  0.00      PROA O1-
ATOM   1945  N   LYS A 243     -81.548  52.934 -23.357  0.00  0.00      PROA N  
ATOM   1946  CA  LYS A 243     -82.452  52.118 -24.151  0.00  0.00      PROA C  
ATOM   1947  C   LYS A 243     -83.328  52.856 -25.160  0.00  0.00      PROA C  
ATOM   1948  O   LYS A 243     -83.437  52.438 -26.315  0.00  0.00      PROA O  
ATOM   1949  CB  LYS A 243     -83.300  51.153 -23.282  0.00  0.00      PROA C  
ATOM   1950  CG  LYS A 243     -82.483  49.949 -22.773  0.00  0.00      PROA C  
ATOM   1951  CD  LYS A 243     -83.377  48.824 -22.215  0.00  0.00      PROA C  
ATOM   1952  CE  LYS A 243     -82.688  47.452 -22.085  0.00  0.00      PROA C  
ATOM   1953  NZ  LYS A 243     -81.621  47.473 -21.060  0.00  0.00      PROA N1+
ATOM   1954  N   ARG A 244     -83.958  53.981 -24.767  0.00  0.00      PROA N  
ATOM   1955  CA  ARG A 244     -84.851  54.691 -25.666  0.00  0.00      PROA C  
ATOM   1956  C   ARG A 244     -85.114  56.130 -25.253  0.00  0.00      PROA C  
ATOM   1957  O   ARG A 244     -84.833  56.564 -24.135  0.00  0.00      PROA O  
ATOM   1958  CB  ARG A 244     -86.220  53.975 -25.846  0.00  0.00      PROA C  
ATOM   1959  CG  ARG A 244     -87.024  53.775 -24.542  0.00  0.00      PROA C  
ATOM   1960  CD  ARG A 244     -88.492  53.391 -24.774  0.00  0.00      PROA C  
ATOM   1961  NE  ARG A 244     -89.151  54.594 -25.374  0.00  0.00      PROA N  
ATOM   1962  CZ  ARG A 244     -90.399  54.645 -25.811  0.00  0.00      PROA C  
ATOM   1963  NH1 ARG A 244     -91.226  53.629 -25.740  0.00  0.00      PROA N1+
ATOM   1964  NH2 ARG A 244     -90.813  55.773 -26.346  0.00  0.00      PROA N  
ATOM   1965  N   GLU A 245     -85.689  56.913 -26.183  0.00  0.00      PROA N  
ATOM   1966  CA  GLU A 245     -86.174  58.254 -25.931  0.00  0.00      PROA C  
ATOM   1967  C   GLU A 245     -87.682  58.255 -25.708  0.00  0.00      PROA C  
ATOM   1968  O   GLU A 245     -88.412  57.353 -26.130  0.00  0.00      PROA O  
ATOM   1969  CB  GLU A 245     -85.802  59.212 -27.092  0.00  0.00      PROA C  
ATOM   1970  CG  GLU A 245     -84.271  59.410 -27.238  0.00  0.00      PROA C  
ATOM   1971  CD  GLU A 245     -83.904  60.318 -28.407  0.00  0.00      PROA C  
ATOM   1972  OE1 GLU A 245     -84.176  61.546 -28.338  0.00  0.00      PROA O  
ATOM   1973  OE2 GLU A 245     -83.314  59.820 -29.404  0.00  0.00      PROA O1-
ATOM   1974  N   TYR A 246     -88.178  59.288 -25.015  0.00  0.00      PROA N  
ATOM   1975  CA  TYR A 246     -89.576  59.525 -24.736  0.00  0.00      PROA C  
ATOM   1976  C   TYR A 246     -89.876  60.982 -25.078  0.00  0.00      PROA C  
ATOM   1977  O   TYR A 246     -88.981  61.828 -25.173  0.00  0.00      PROA O  
ATOM   1978  CB  TYR A 246     -89.943  59.281 -23.241  0.00  0.00      PROA C  
ATOM   1979  CG  TYR A 246     -89.581  57.896 -22.762  0.00  0.00      PROA C  
ATOM   1980  CD1 TYR A 246     -88.314  57.636 -22.208  0.00  0.00      PROA C  
ATOM   1981  CD2 TYR A 246     -90.543  56.871 -22.760  0.00  0.00      PROA C  
ATOM   1982  CE1 TYR A 246     -88.010  56.373 -21.682  0.00  0.00      PROA C  
ATOM   1983  CE2 TYR A 246     -90.245  55.610 -22.222  0.00  0.00      PROA C  
ATOM   1984  CZ  TYR A 246     -88.977  55.362 -21.681  0.00  0.00      PROA C  
ATOM   1985  OH  TYR A 246     -88.670  54.104 -21.121  0.00  0.00      PROA O  
ATOM   1986  N   GLY A 247     -91.171  61.314 -25.277  0.00  0.00      PROA N  
ATOM   1987  CA  GLY A 247     -91.601  62.625 -25.763  0.00  0.00      PROA C  
ATOM   1988  C   GLY A 247     -91.275  62.872 -27.227  0.00  0.00      PROA C  
ATOM   1989  O   GLY A 247     -91.165  61.909 -27.993  0.00  0.00      PROA O  
ATOM   1990  N   PRO A 248     -91.109  64.110 -27.689  0.00  0.00      PROA N  
ATOM   1991  CA  PRO A 248     -91.466  65.375 -27.041  0.00  0.00      PROA C  
ATOM   1992  C   PRO A 248     -92.784  65.433 -26.270  0.00  0.00      PROA C  
ATOM   1993  O   PRO A 248     -93.818  65.012 -26.792  0.00  0.00      PROA O  
ATOM   1994  CB  PRO A 248     -91.403  66.403 -28.181  0.00  0.00      PROA C  
ATOM   1995  CG  PRO A 248     -90.360  65.822 -29.138  0.00  0.00      PROA C  
ATOM   1996  CD  PRO A 248     -90.644  64.323 -29.062  0.00  0.00      PROA C  
ATOM   1997  N   PHE A 249     -92.771  65.960 -25.033  0.00  0.00      PROA N  
ATOM   1998  CA  PHE A 249     -93.959  66.158 -24.219  0.00  0.00      PROA C  
ATOM   1999  C   PHE A 249     -94.446  67.601 -24.297  0.00  0.00      PROA C  
ATOM   2000  O   PHE A 249     -93.697  68.540 -24.013  0.00  0.00      PROA O  
ATOM   2001  CB  PHE A 249     -93.722  65.804 -22.725  0.00  0.00      PROA C  
ATOM   2002  CG  PHE A 249     -93.420  64.341 -22.558  0.00  0.00      PROA C  
ATOM   2003  CD1 PHE A 249     -94.471  63.407 -22.555  0.00  0.00      PROA C  
ATOM   2004  CD2 PHE A 249     -92.108  63.890 -22.330  0.00  0.00      PROA C  
ATOM   2005  CE1 PHE A 249     -94.216  62.046 -22.345  0.00  0.00      PROA C  
ATOM   2006  CE2 PHE A 249     -91.849  62.529 -22.125  0.00  0.00      PROA C  
ATOM   2007  CZ  PHE A 249     -92.904  61.608 -22.131  0.00  0.00      PROA C  
ATOM   2008  N   CYS A 250     -95.728  67.801 -24.677  0.00  0.00      PROA N  
ATOM   2009  CA  CYS A 250     -96.358  69.111 -24.757  0.00  0.00      PROA C  
ATOM   2010  C   CYS A 250     -97.821  69.011 -24.356  0.00  0.00      PROA C  
ATOM   2011  O   CYS A 250     -98.423  67.936 -24.403  0.00  0.00      PROA O  
ATOM   2012  CB  CYS A 250     -96.290  69.755 -26.172  0.00  0.00      PROA C  
ATOM   2013  SG  CYS A 250     -94.590  70.150 -26.661  0.00  0.00      PROA S  
ATOM   2014  N   GLY A 251     -98.426  70.145 -23.936  0.00  0.00      PROA N  
ATOM   2015  CA  GLY A 251     -99.834  70.228 -23.547  0.00  0.00      PROA C  
ATOM   2016  C   GLY A 251    -100.012  70.539 -22.087  0.00  0.00      PROA C  
ATOM   2017  O   GLY A 251     -99.051  70.768 -21.357  0.00  0.00      PROA O  
ATOM   2018  N   LYS A 252    -101.280  70.571 -21.629  0.00  0.00      PROA N  
ATOM   2019  CA  LYS A 252    -101.623  70.901 -20.253  0.00  0.00      PROA C  
ATOM   2020  C   LYS A 252    -102.112  69.693 -19.460  0.00  0.00      PROA C  
ATOM   2021  O   LYS A 252    -102.516  69.794 -18.300  0.00  0.00      PROA O  
ATOM   2022  CB  LYS A 252    -102.666  72.048 -20.204  0.00  0.00      PROA C  
ATOM   2023  CG  LYS A 252    -103.983  71.781 -20.949  0.00  0.00      PROA C  
ATOM   2024  CD  LYS A 252    -105.069  72.858 -20.729  0.00  0.00      PROA C  
ATOM   2025  CE  LYS A 252    -104.750  74.280 -21.240  0.00  0.00      PROA C  
ATOM   2026  NZ  LYS A 252    -103.954  75.077 -20.270  0.00  0.00      PROA N1+
ATOM   2027  N   THR A 253    -102.069  68.490 -20.068  0.00  0.00      PROA N  
ATOM   2028  CA  THR A 253    -102.411  67.237 -19.398  0.00  0.00      PROA C  
ATOM   2029  C   THR A 253    -101.183  66.664 -18.715  0.00  0.00      PROA C  
ATOM   2030  O   THR A 253    -100.070  66.737 -19.228  0.00  0.00      PROA O  
ATOM   2031  CB  THR A 253    -103.065  66.198 -20.323  0.00  0.00      PROA C  
ATOM   2032  CG2 THR A 253    -102.122  65.693 -21.430  0.00  0.00      PROA C  
ATOM   2033  OG1 THR A 253    -103.561  65.060 -19.622  0.00  0.00      PROA O  
ATOM   2034  N   LEU A 254    -101.359  66.092 -17.510  0.00  0.00      PROA N  
ATOM   2035  CA  LEU A 254    -100.305  65.496 -16.706  0.00  0.00      PROA C  
ATOM   2036  C   LEU A 254     -99.803  64.178 -17.344  0.00  0.00      PROA C  
ATOM   2037  O   LEU A 254    -100.617  63.257 -17.485  0.00  0.00      PROA O  
ATOM   2038  CB  LEU A 254    -100.908  65.298 -15.287  0.00  0.00      PROA C  
ATOM   2039  CG  LEU A 254     -99.946  65.050 -14.107  0.00  0.00      PROA C  
ATOM   2040  CD1 LEU A 254     -99.339  63.645 -14.131  0.00  0.00      PROA C  
ATOM   2041  CD2 LEU A 254     -98.865  66.136 -13.986  0.00  0.00      PROA C  
ATOM   2042  N   PRO A 255     -98.548  64.012 -17.799  0.00  0.00      PROA N  
ATOM   2043  CA  PRO A 255     -98.071  62.781 -18.435  0.00  0.00      PROA C  
ATOM   2044  C   PRO A 255     -98.165  61.514 -17.573  0.00  0.00      PROA C  
ATOM   2045  O   PRO A 255     -98.001  61.636 -16.355  0.00  0.00      PROA O  
ATOM   2046  CB  PRO A 255     -96.619  63.097 -18.839  0.00  0.00      PROA C  
ATOM   2047  CG  PRO A 255     -96.600  64.615 -19.000  0.00  0.00      PROA C  
ATOM   2048  CD  PRO A 255     -97.547  65.075 -17.893  0.00  0.00      PROA C  
ATOM   2049  N   PRO A 256     -98.424  60.312 -18.095  0.00  0.00      PROA N  
ATOM   2050  CA  PRO A 256     -98.283  59.072 -17.331  0.00  0.00      PROA C  
ATOM   2051  C   PRO A 256     -96.891  58.844 -16.736  0.00  0.00      PROA C  
ATOM   2052  O   PRO A 256     -95.905  59.434 -17.186  0.00  0.00      PROA O  
ATOM   2053  CB  PRO A 256     -98.665  57.981 -18.346  0.00  0.00      PROA C  
ATOM   2054  CG  PRO A 256     -98.211  58.555 -19.689  0.00  0.00      PROA C  
ATOM   2055  CD  PRO A 256     -98.512  60.049 -19.539  0.00  0.00      PROA C  
ATOM   2056  N   ARG A 257     -96.790  57.962 -15.717  0.00  0.00      PROA N  
ATOM   2057  CA  ARG A 257     -95.526  57.510 -15.155  0.00  0.00      PROA C  
ATOM   2058  C   ARG A 257     -94.570  56.912 -16.182  0.00  0.00      PROA C  
ATOM   2059  O   ARG A 257     -94.968  56.123 -17.044  0.00  0.00      PROA O  
ATOM   2060  CB  ARG A 257     -95.767  56.482 -14.010  0.00  0.00      PROA C  
ATOM   2061  CG  ARG A 257     -94.535  55.670 -13.541  0.00  0.00      PROA C  
ATOM   2062  CD  ARG A 257     -94.849  54.671 -12.418  0.00  0.00      PROA C  
ATOM   2063  NE  ARG A 257     -93.579  53.926 -12.134  0.00  0.00      PROA N  
ATOM   2064  CZ  ARG A 257     -93.490  52.852 -11.362  0.00  0.00      PROA C  
ATOM   2065  NH1 ARG A 257     -94.536  52.269 -10.826  0.00  0.00      PROA N1+
ATOM   2066  NH2 ARG A 257     -92.296  52.357 -11.111  0.00  0.00      PROA N  
ATOM   2067  N   ILE A 258     -93.272  57.260 -16.096  0.00  0.00      PROA N  
ATOM   2068  CA  ILE A 258     -92.259  56.700 -16.971  0.00  0.00      PROA C  
ATOM   2069  C   ILE A 258     -91.364  55.816 -16.119  0.00  0.00      PROA C  
ATOM   2070  O   ILE A 258     -90.602  56.287 -15.275  0.00  0.00      PROA O  
ATOM   2071  CB  ILE A 258     -91.425  57.749 -17.716  0.00  0.00      PROA C  
ATOM   2072  CG1 ILE A 258     -92.321  58.843 -18.353  0.00  0.00      PROA C  
ATOM   2073  CG2 ILE A 258     -90.576  57.023 -18.785  0.00  0.00      PROA C  
ATOM   2074  CD  ILE A 258     -91.531  59.929 -19.090  0.00  0.00      PROA C  
ATOM   2075  N   GLU A 259     -91.441  54.488 -16.316  0.00  0.00      PROA N  
ATOM   2076  CA  GLU A 259     -90.570  53.537 -15.654  0.00  0.00      PROA C  
ATOM   2077  C   GLU A 259     -89.458  53.156 -16.618  0.00  0.00      PROA C  
ATOM   2078  O   GLU A 259     -89.697  52.560 -17.671  0.00  0.00      PROA O  
ATOM   2079  CB  GLU A 259     -91.361  52.283 -15.201  0.00  0.00      PROA C  
ATOM   2080  CG  GLU A 259     -90.503  51.192 -14.504  0.00  0.00      PROA C  
ATOM   2081  CD  GLU A 259     -91.302  49.970 -14.044  0.00  0.00      PROA C  
ATOM   2082  OE1 GLU A 259     -92.529  49.868 -14.310  0.00  0.00      PROA O  
ATOM   2083  OE2 GLU A 259     -90.686  49.073 -13.406  0.00  0.00      PROA O1-
ATOM   2084  N   THR A 260     -88.202  53.523 -16.300  0.00  0.00      PROA N  
ATOM   2085  CA  THR A 260     -87.066  53.331 -17.195  0.00  0.00      PROA C  
ATOM   2086  C   THR A 260     -86.134  52.301 -16.587  0.00  0.00      PROA C  
ATOM   2087  O   THR A 260     -85.859  52.303 -15.389  0.00  0.00      PROA O  
ATOM   2088  CB  THR A 260     -86.284  54.618 -17.526  0.00  0.00      PROA C  
ATOM   2089  CG2 THR A 260     -87.249  55.746 -17.913  0.00  0.00      PROA C  
ATOM   2090  OG1 THR A 260     -85.469  55.106 -16.469  0.00  0.00      PROA O  
ATOM   2091  N   ASP A 261     -85.635  51.353 -17.406  0.00  0.00      PROA N  
ATOM   2092  CA  ASP A 261     -84.658  50.363 -16.985  0.00  0.00      PROA C  
ATOM   2093  C   ASP A 261     -83.323  50.985 -16.538  0.00  0.00      PROA C  
ATOM   2094  O   ASP A 261     -82.717  50.581 -15.544  0.00  0.00      PROA O  
ATOM   2095  CB  ASP A 261     -84.457  49.364 -18.159  0.00  0.00      PROA C  
ATOM   2096  CG  ASP A 261     -83.578  48.179 -17.791  0.00  0.00      PROA C  
ATOM   2097  OD1 ASP A 261     -83.745  47.604 -16.684  0.00  0.00      PROA O  
ATOM   2098  OD2 ASP A 261     -82.773  47.746 -18.659  0.00  0.00      PROA O1-
ATOM   2099  N   SER A 262     -82.850  51.996 -17.298  0.00  0.00      PROA N  
ATOM   2100  CA  SER A 262     -81.557  52.654 -17.130  0.00  0.00      PROA C  
ATOM   2101  C   SER A 262     -81.334  53.377 -15.799  0.00  0.00      PROA C  
ATOM   2102  O   SER A 262     -82.248  53.915 -15.167  0.00  0.00      PROA O  
ATOM   2103  CB  SER A 262     -81.247  53.641 -18.297  0.00  0.00      PROA C  
ATOM   2104  OG  SER A 262     -79.895  54.120 -18.287  0.00  0.00      PROA O  
ATOM   2105  N   ASN A 263     -80.059  53.409 -15.362  0.00  0.00      PROA N  
ATOM   2106  CA  ASN A 263     -79.561  54.150 -14.222  0.00  0.00      PROA C  
ATOM   2107  C   ASN A 263     -79.374  55.636 -14.519  0.00  0.00      PROA C  
ATOM   2108  O   ASN A 263     -79.300  56.457 -13.602  0.00  0.00      PROA O  
ATOM   2109  CB  ASN A 263     -78.202  53.546 -13.747  0.00  0.00      PROA C  
ATOM   2110  CG  ASN A 263     -77.132  53.531 -14.846  0.00  0.00      PROA C  
ATOM   2111  ND2 ASN A 263     -75.962  54.147 -14.568  0.00  0.00      PROA N  
ATOM   2112  OD1 ASN A 263     -77.324  53.000 -15.943  0.00  0.00      PROA O  
ATOM   2113  N   LYS A 264     -79.281  56.018 -15.806  0.00  0.00      PROA N  
ATOM   2114  CA  LYS A 264     -79.038  57.389 -16.191  0.00  0.00      PROA C  
ATOM   2115  C   LYS A 264     -80.043  57.902 -17.204  0.00  0.00      PROA C  
ATOM   2116  O   LYS A 264     -80.307  57.309 -18.252  0.00  0.00      PROA O  
ATOM   2117  CB  LYS A 264     -77.577  57.661 -16.631  0.00  0.00      PROA C  
ATOM   2118  CG  LYS A 264     -77.003  56.711 -17.692  0.00  0.00      PROA C  
ATOM   2119  CD  LYS A 264     -75.538  57.065 -18.020  0.00  0.00      PROA C  
ATOM   2120  CE  LYS A 264     -74.931  56.183 -19.121  0.00  0.00      PROA C  
ATOM   2121  NZ  LYS A 264     -73.516  56.547 -19.378  0.00  0.00      PROA N1+
ATOM   2122  N   VAL A 265     -80.656  59.051 -16.875  0.00  0.00      PROA N  
ATOM   2123  CA  VAL A 265     -81.675  59.684 -17.684  0.00  0.00      PROA C  
ATOM   2124  C   VAL A 265     -81.191  61.087 -17.972  0.00  0.00      PROA C  
ATOM   2125  O   VAL A 265     -80.682  61.784 -17.096  0.00  0.00      PROA O  
ATOM   2126  CB  VAL A 265     -83.044  59.720 -17.010  0.00  0.00      PROA C  
ATOM   2127  CG1 VAL A 265     -84.094  60.292 -17.982  0.00  0.00      PROA C  
ATOM   2128  CG2 VAL A 265     -83.444  58.294 -16.585  0.00  0.00      PROA C  
ATOM   2129  N   THR A 266     -81.296  61.537 -19.227  0.00  0.00      PROA N  
ATOM   2130  CA  THR A 266     -80.927  62.893 -19.605  0.00  0.00      PROA C  
ATOM   2131  C   THR A 266     -82.185  63.558 -20.086  0.00  0.00      PROA C  
ATOM   2132  O   THR A 266     -82.855  63.088 -21.005  0.00  0.00      PROA O  
ATOM   2133  CB  THR A 266     -79.861  62.982 -20.688  0.00  0.00      PROA C  
ATOM   2134  CG2 THR A 266     -79.336  64.422 -20.792  0.00  0.00      PROA C  
ATOM   2135  OG1 THR A 266     -78.753  62.157 -20.347  0.00  0.00      PROA O  
ATOM   2136  N   ILE A 267     -82.567  64.667 -19.447  0.00  0.00      PROA N  
ATOM   2137  CA  ILE A 267     -83.812  65.343 -19.732  0.00  0.00      PROA C  
ATOM   2138  C   ILE A 267     -83.463  66.697 -20.292  0.00  0.00      PROA C  
ATOM   2139  O   ILE A 267     -82.673  67.446 -19.716  0.00  0.00      PROA O  
ATOM   2140  CB  ILE A 267     -84.710  65.433 -18.504  0.00  0.00      PROA C  
ATOM   2141  CG1 ILE A 267     -84.974  63.998 -17.981  0.00  0.00      PROA C  
ATOM   2142  CG2 ILE A 267     -85.999  66.209 -18.855  0.00  0.00      PROA C  
ATOM   2143  CD  ILE A 267     -86.009  63.903 -16.862  0.00  0.00      PROA C  
ATOM   2144  N   THR A 268     -84.010  67.030 -21.471  0.00  0.00      PROA N  
ATOM   2145  CA  THR A 268     -83.727  68.292 -22.134  0.00  0.00      PROA C  
ATOM   2146  C   THR A 268     -85.005  69.059 -22.349  0.00  0.00      PROA C  
ATOM   2147  O   THR A 268     -85.988  68.549 -22.884  0.00  0.00      PROA O  
ATOM   2148  CB  THR A 268     -82.929  68.217 -23.437  0.00  0.00      PROA C  
ATOM   2149  CG2 THR A 268     -81.463  67.894 -23.102  0.00  0.00      PROA C  
ATOM   2150  OG1 THR A 268     -83.391  67.192 -24.310  0.00  0.00      PROA O  
ATOM   2151  N   PHE A 269     -85.023  70.326 -21.904  0.00  0.00      PROA N  
ATOM   2152  CA  PHE A 269     -86.157  71.209 -22.058  0.00  0.00      PROA C  
ATOM   2153  C   PHE A 269     -85.690  72.424 -22.835  0.00  0.00      PROA C  
ATOM   2154  O   PHE A 269     -84.835  73.181 -22.382  0.00  0.00      PROA O  
ATOM   2155  CB  PHE A 269     -86.782  71.581 -20.680  0.00  0.00      PROA C  
ATOM   2156  CG  PHE A 269     -87.952  72.531 -20.785  0.00  0.00      PROA C  
ATOM   2157  CD1 PHE A 269     -89.075  72.188 -21.557  0.00  0.00      PROA C  
ATOM   2158  CD2 PHE A 269     -87.959  73.751 -20.085  0.00  0.00      PROA C  
ATOM   2159  CE1 PHE A 269     -90.174  73.052 -21.647  0.00  0.00      PROA C  
ATOM   2160  CE2 PHE A 269     -89.058  74.618 -20.170  0.00  0.00      PROA C  
ATOM   2161  CZ  PHE A 269     -90.164  74.270 -20.954  0.00  0.00      PROA C  
ATOM   2162  N   THR A 270     -86.219  72.628 -24.051  0.00  0.00      PROA N  
ATOM   2163  CA  THR A 270     -85.844  73.755 -24.898  0.00  0.00      PROA C  
ATOM   2164  C   THR A 270     -87.057  74.629 -25.092  0.00  0.00      PROA C  
ATOM   2165  O   THR A 270     -88.169  74.155 -25.323  0.00  0.00      PROA O  
ATOM   2166  CB  THR A 270     -85.169  73.374 -26.220  0.00  0.00      PROA C  
ATOM   2167  CG2 THR A 270     -86.046  72.446 -27.074  0.00  0.00      PROA C  
ATOM   2168  OG1 THR A 270     -84.815  74.499 -27.022  0.00  0.00      PROA O  
ATOM   2169  N   THR A 271     -86.866  75.942 -24.919  0.00  0.00      PROA N  
ATOM   2170  CA  THR A 271     -87.942  76.890 -24.691  0.00  0.00      PROA C  
ATOM   2171  C   THR A 271     -87.904  77.978 -25.751  0.00  0.00      PROA C  
ATOM   2172  O   THR A 271     -86.831  78.416 -26.178  0.00  0.00      PROA O  
ATOM   2173  CB  THR A 271     -87.847  77.524 -23.304  0.00  0.00      PROA C  
ATOM   2174  CG2 THR A 271     -89.237  77.924 -22.829  0.00  0.00      PROA C  
ATOM   2175  OG1 THR A 271     -87.324  76.617 -22.335  0.00  0.00      PROA O  
ATOM   2176  N   ASP A 272     -89.079  78.409 -26.249  0.00  0.00      PROA N  
ATOM   2177  CA  ASP A 272     -89.214  79.439 -27.263  0.00  0.00      PROA C  
ATOM   2178  C   ASP A 272     -89.483  80.839 -26.665  0.00  0.00      PROA C  
ATOM   2179  O   ASP A 272     -89.845  81.010 -25.498  0.00  0.00      PROA O  
ATOM   2180  CB  ASP A 272     -90.295  79.026 -28.307  0.00  0.00      PROA C  
ATOM   2181  CG  ASP A 272     -90.209  79.777 -29.630  0.00  0.00      PROA C  
ATOM   2182  OD1 ASP A 272     -89.192  80.471 -29.893  0.00  0.00      PROA O  
ATOM   2183  OD2 ASP A 272     -91.146  79.629 -30.458  0.00  0.00      PROA O1-
ATOM   2184  N   GLU A 273     -89.294  81.884 -27.493  0.00  0.00      PROA N  
ATOM   2185  CA  GLU A 273     -89.286  83.296 -27.157  0.00  0.00      PROA C  
ATOM   2186  C   GLU A 273     -90.557  83.821 -26.479  0.00  0.00      PROA C  
ATOM   2187  O   GLU A 273     -90.502  84.634 -25.555  0.00  0.00      PROA O  
ATOM   2188  CB  GLU A 273     -89.047  84.133 -28.446  0.00  0.00      PROA C  
ATOM   2189  CG  GLU A 273     -87.707  83.820 -29.165  0.00  0.00      PROA C  
ATOM   2190  CD  GLU A 273     -87.445  84.678 -30.403  0.00  0.00      PROA C  
ATOM   2191  OE1 GLU A 273     -88.272  85.560 -30.756  0.00  0.00      PROA O  
ATOM   2192  OE2 GLU A 273     -86.383  84.470 -31.051  0.00  0.00      PROA O1-
ATOM   2193  N   SER A 274     -91.740  83.373 -26.944  0.00  0.00      PROA N  
ATOM   2194  CA  SER A 274     -93.038  83.779 -26.414  0.00  0.00      PROA C  
ATOM   2195  C   SER A 274     -93.620  82.756 -25.446  0.00  0.00      PROA C  
ATOM   2196  O   SER A 274     -93.188  81.604 -25.378  0.00  0.00      PROA O  
ATOM   2197  CB  SER A 274     -94.087  84.038 -27.536  0.00  0.00      PROA C  
ATOM   2198  OG  SER A 274     -93.700  85.147 -28.355  0.00  0.00      PROA O  
ATOM   2199  N   GLY A 275     -94.646  83.169 -24.667  0.00  0.00      PROA N  
ATOM   2200  CA  GLY A 275     -95.406  82.295 -23.772  0.00  0.00      PROA C  
ATOM   2201  C   GLY A 275     -95.018  82.422 -22.321  0.00  0.00      PROA C  
ATOM   2202  O   GLY A 275     -93.860  82.631 -21.963  0.00  0.00      PROA O  
ATOM   2203  N   ASN A 276     -97.093  81.667 -19.484  1.00 26.97      PROA N  
ATOM   2204  CA  ASN A 276     -96.034  82.494 -20.095  1.00 26.97      PROA C  
ATOM   2205  C   ASN A 276     -94.609  82.084 -19.713  1.00 26.97      PROA C  
ATOM   2206  O   ASN A 276     -93.971  81.186 -20.334  1.00 26.97      PROA O  
ATOM   2207  CB  ASN A 276     -96.313  83.853 -19.425  1.00 26.97      PROA C  
ATOM   2208  CG  ASN A 276     -95.572  85.018 -20.057  1.00 26.97      PROA C  
ATOM   2209  ND2 ASN A 276     -96.292  86.098 -20.265  1.00 26.97      PROA N  
ATOM   2210  OD1 ASN A 276     -94.333  84.960 -20.238  1.00 26.97      PROA O  
ATOM   2211  N   HIS A 277     -96.357  80.097 -19.649  0.00  0.00      PROA N  
ATOM   2212  CA  HIS A 277     -96.987  78.958 -18.998  0.00  0.00      PROA C  
ATOM   2213  C   HIS A 277     -96.141  78.430 -17.848  0.00  0.00      PROA C  
ATOM   2214  O   HIS A 277     -94.931  78.641 -17.781  0.00  0.00      PROA O  
ATOM   2215  CB  HIS A 277     -97.399  77.845 -19.989  0.00  0.00      PROA C  
ATOM   2216  CG  HIS A 277     -98.488  78.317 -20.922  0.00  0.00      PROA C  
ATOM   2217  CD2 HIS A 277     -99.825  78.053 -20.915  0.00  0.00      PROA C  
ATOM   2218  ND1 HIS A 277     -98.263  79.064 -22.059  0.00  0.00      PROA N  
ATOM   2219  CE1 HIS A 277     -99.459  79.233 -22.675  0.00  0.00      PROA C  
ATOM   2220  NE2 HIS A 277    -100.442  78.640 -22.014  0.00  0.00      PROA N  
ATOM   2221  N   THR A 278     -96.793  77.772 -16.862  0.00  0.00      PROA N  
ATOM   2222  CA  THR A 278     -96.177  77.347 -15.601  0.00  0.00      PROA C  
ATOM   2223  C   THR A 278     -94.996  76.392 -15.746  0.00  0.00      PROA C  
ATOM   2224  O   THR A 278     -93.995  76.515 -15.035  0.00  0.00      PROA O  
ATOM   2225  CB  THR A 278     -97.200  76.849 -14.557  0.00  0.00      PROA C  
ATOM   2226  CG2 THR A 278     -98.071  75.712 -15.111  0.00  0.00      PROA C  
ATOM   2227  OG1 THR A 278     -96.616  76.371 -13.349  0.00  0.00      PROA O  
ATOM   2228  N   GLY A 279     -95.058  75.435 -16.696  0.00  0.00      PROA N  
ATOM   2229  CA  GLY A 279     -94.015  74.443 -16.896  0.00  0.00      PROA C  
ATOM   2230  C   GLY A 279     -94.360  73.119 -16.283  0.00  0.00      PROA C  
ATOM   2231  O   GLY A 279     -95.507  72.677 -16.290  0.00  0.00      PROA O  
ATOM   2232  N   TRP A 280     -93.337  72.423 -15.780  0.00  0.00      PROA N  
ATOM   2233  CA  TRP A 280     -93.440  71.061 -15.327  0.00  0.00      PROA C  
ATOM   2234  C   TRP A 280     -92.579  70.835 -14.095  0.00  0.00      PROA C  
ATOM   2235  O   TRP A 280     -91.591  71.532 -13.845  0.00  0.00      PROA O  
ATOM   2236  CB  TRP A 280     -93.005  70.095 -16.471  0.00  0.00      PROA C  
ATOM   2237  CG  TRP A 280     -91.638  70.326 -17.050  0.00  0.00      PROA C  
ATOM   2238  CD1 TRP A 280     -91.343  71.122 -18.128  0.00  0.00      PROA C  
ATOM   2239  CD2 TRP A 280     -90.381  69.824 -16.560  0.00  0.00      PROA C  
ATOM   2240  CE2 TRP A 280     -89.369  70.401 -17.367  0.00  0.00      PROA C  
ATOM   2241  CE3 TRP A 280     -90.023  68.947 -15.532  0.00  0.00      PROA C  
ATOM   2242  NE1 TRP A 280     -89.981  71.187 -18.303  0.00  0.00      PROA N  
ATOM   2243  CZ2 TRP A 280     -88.026  70.148 -17.144  0.00  0.00      PROA C  
ATOM   2244  CZ3 TRP A 280     -88.669  68.682 -15.321  0.00  0.00      PROA C  
ATOM   2245  CH2 TRP A 280     -87.686  69.275 -16.108  0.00  0.00      PROA C  
ATOM   2246  N   LYS A 281     -92.930  69.808 -13.298  0.00  0.00      PROA N  
ATOM   2247  CA  LYS A 281     -92.010  69.258 -12.330  0.00  0.00      PROA C  
ATOM   2248  C   LYS A 281     -92.230  67.769 -12.194  0.00  0.00      PROA C  
ATOM   2249  O   LYS A 281     -93.354  67.260 -12.252  0.00  0.00      PROA O  
ATOM   2250  CB  LYS A 281     -92.026  69.934 -10.935  0.00  0.00      PROA C  
ATOM   2251  CG  LYS A 281     -93.355  69.894 -10.172  0.00  0.00      PROA C  
ATOM   2252  CD  LYS A 281     -93.231  70.492  -8.754  0.00  0.00      PROA C  
ATOM   2253  CE  LYS A 281     -92.416  69.664  -7.745  0.00  0.00      PROA C  
ATOM   2254  NZ  LYS A 281     -92.463  70.301  -6.405  0.00  0.00      PROA N1+
ATOM   2255  N   ILE A 282     -91.123  67.028 -12.031  0.00  0.00      PROA N  
ATOM   2256  CA  ILE A 282     -91.135  65.590 -11.879  0.00  0.00      PROA C  
ATOM   2257  C   ILE A 282     -90.418  65.225 -10.600  0.00  0.00      PROA C  
ATOM   2258  O   ILE A 282     -89.446  65.857 -10.183  0.00  0.00      PROA O  
ATOM   2259  CB  ILE A 282     -90.534  64.803 -13.047  0.00  0.00      PROA C  
ATOM   2260  CG1 ILE A 282     -89.026  65.051 -13.242  0.00  0.00      PROA C  
ATOM   2261  CG2 ILE A 282     -91.322  65.156 -14.318  0.00  0.00      PROA C  
ATOM   2262  CD  ILE A 282     -88.442  64.337 -14.461  0.00  0.00      PROA C  
ATOM   2263  N   HIS A 283     -90.903  64.168  -9.941  0.00  0.00      PROA N  
ATOM   2264  CA  HIS A 283     -90.238  63.528  -8.832  0.00  0.00      PROA C  
ATOM   2265  C   HIS A 283     -89.610  62.257  -9.366  0.00  0.00      PROA C  
ATOM   2266  O   HIS A 283     -90.281  61.447 -10.011  0.00  0.00      PROA O  
ATOM   2267  CB  HIS A 283     -91.246  63.183  -7.709  0.00  0.00      PROA C  
ATOM   2268  CG  HIS A 283     -90.641  62.609  -6.454  0.00  0.00      PROA C  
ATOM   2269  CD2 HIS A 283     -91.096  61.616  -5.637  0.00  0.00      PROA C  
ATOM   2270  ND1 HIS A 283     -89.466  63.052  -5.883  0.00  0.00      PROA N  
ATOM   2271  CE1 HIS A 283     -89.267  62.326  -4.756  0.00  0.00      PROA C  
ATOM   2272  NE2 HIS A 283     -90.230  61.440  -4.563  0.00  0.00      PROA N  
ATOM   2273  N   TYR A 284     -88.296  62.054  -9.146  0.00  0.00      PROA N  
ATOM   2274  CA  TYR A 284     -87.625  60.863  -9.632  0.00  0.00      PROA C  
ATOM   2275  C   TYR A 284     -87.427  59.883  -8.478  0.00  0.00      PROA C  
ATOM   2276  O   TYR A 284     -87.099  60.236  -7.342  0.00  0.00      PROA O  
ATOM   2277  CB  TYR A 284     -86.323  61.174 -10.432  0.00  0.00      PROA C  
ATOM   2278  CG  TYR A 284     -85.105  61.477  -9.603  0.00  0.00      PROA C  
ATOM   2279  CD1 TYR A 284     -84.237  60.435  -9.233  0.00  0.00      PROA C  
ATOM   2280  CD2 TYR A 284     -84.766  62.795  -9.269  0.00  0.00      PROA C  
ATOM   2281  CE1 TYR A 284     -83.061  60.704  -8.527  0.00  0.00      PROA C  
ATOM   2282  CE2 TYR A 284     -83.582  63.071  -8.568  0.00  0.00      PROA C  
ATOM   2283  CZ  TYR A 284     -82.739  62.021  -8.185  0.00  0.00      PROA C  
ATOM   2284  OH  TYR A 284     -81.577  62.276  -7.438  0.00  0.00      PROA O  
ATOM   2285  N   THR A 285     -87.676  58.597  -8.760  0.00  0.00      PROA N  
ATOM   2286  CA  THR A 285     -87.587  57.505  -7.804  0.00  0.00      PROA C  
ATOM   2287  C   THR A 285     -86.575  56.498  -8.288  0.00  0.00      PROA C  
ATOM   2288  O   THR A 285     -86.630  56.031  -9.424  0.00  0.00      PROA O  
ATOM   2289  CB  THR A 285     -88.923  56.802  -7.563  0.00  0.00      PROA C  
ATOM   2290  CG2 THR A 285     -88.789  55.573  -6.647  0.00  0.00      PROA C  
ATOM   2291  OG1 THR A 285     -89.831  57.688  -6.916  0.00  0.00      PROA O  
ATOM   2292  N   SER A 286     -85.612  56.132  -7.424  0.00  0.00      PROA N  
ATOM   2293  CA  SER A 286     -84.685  55.039  -7.666  0.00  0.00      PROA C  
ATOM   2294  C   SER A 286     -85.292  53.704  -7.253  0.00  0.00      PROA C  
ATOM   2295  O   SER A 286     -85.648  53.483  -6.094  0.00  0.00      PROA O  
ATOM   2296  CB  SER A 286     -83.344  55.259  -6.914  0.00  0.00      PROA C  
ATOM   2297  OG  SER A 286     -82.437  54.155  -7.014  0.00  0.00      PROA O  
ATOM   2298  N   THR A 287     -85.419  52.781  -8.218  0.00  0.00      PROA N  
ATOM   2299  CA  THR A 287     -86.019  51.462  -8.049  0.00  0.00      PROA C  
ATOM   2300  C   THR A 287     -84.895  50.451  -8.013  0.00  0.00      PROA C  
ATOM   2301  O   THR A 287     -83.871  50.626  -8.672  0.00  0.00      PROA O  
ATOM   2302  CB  THR A 287     -86.991  51.115  -9.186  0.00  0.00      PROA C  
ATOM   2303  CG2 THR A 287     -87.618  49.718  -9.030  0.00  0.00      PROA C  
ATOM   2304  OG1 THR A 287     -88.076  52.037  -9.196  0.00  0.00      PROA O  
ATOM   2305  N   ALA A 288     -85.021  49.370  -7.221  0.00  0.00      PROA N  
ATOM   2306  CA  ALA A 288     -84.030  48.319  -7.214  0.00  0.00      PROA C  
ATOM   2307  C   ALA A 288     -84.608  47.027  -6.654  0.00  0.00      PROA C  
ATOM   2308  O   ALA A 288     -85.741  46.990  -6.176  0.00  0.00      PROA O  
ATOM   2309  CB  ALA A 288     -82.789  48.749  -6.421  0.00  0.00      PROA C  
ATOM   2310  N   GLN A 289     -83.846  45.916  -6.750  0.00  0.00      PROA N  
ATOM   2311  CA  GLN A 289     -84.233  44.585  -6.303  0.00  0.00      PROA C  
ATOM   2312  C   GLN A 289     -84.529  44.466  -4.792  0.00  0.00      PROA C  
ATOM   2313  O   GLN A 289     -83.666  44.814  -3.978  0.00  0.00      PROA O  
ATOM   2314  CB  GLN A 289     -83.112  43.588  -6.704  0.00  0.00      PROA C  
ATOM   2315  CG  GLN A 289     -83.287  42.108  -6.274  0.00  0.00      PROA C  
ATOM   2316  CD  GLN A 289     -84.603  41.485  -6.750  0.00  0.00      PROA C  
ATOM   2317  NE2 GLN A 289     -85.347  40.847  -5.818  0.00  0.00      PROA N  
ATOM   2318  OE1 GLN A 289     -84.963  41.541  -7.929  0.00  0.00      PROA O  
ATOM   2319  N   PRO A 290     -85.701  43.991  -4.349  0.00  0.00      PROA N  
ATOM   2320  CA  PRO A 290     -85.945  43.586  -2.966  0.00  0.00      PROA C  
ATOM   2321  C   PRO A 290     -85.003  42.537  -2.385  0.00  0.00      PROA C  
ATOM   2322  O   PRO A 290     -84.654  41.571  -3.067  0.00  0.00      PROA O  
ATOM   2323  CB  PRO A 290     -87.399  43.087  -2.976  0.00  0.00      PROA C  
ATOM   2324  CG  PRO A 290     -88.053  43.923  -4.076  0.00  0.00      PROA C  
ATOM   2325  CD  PRO A 290     -86.946  43.997  -5.128  0.00  0.00      PROA C  
ATOM   2326  N   CYS A 291     -84.617  42.684  -1.108  0.00  0.00      PROA N  
ATOM   2327  CA  CYS A 291     -83.908  41.665  -0.352  0.00  0.00      PROA C  
ATOM   2328  C   CYS A 291     -84.897  40.763   0.394  0.00  0.00      PROA C  
ATOM   2329  O   CYS A 291     -85.978  41.235   0.764  0.00  0.00      PROA O  
ATOM   2330  CB  CYS A 291     -82.935  42.283   0.680  0.00  0.00      PROA C  
ATOM   2331  SG  CYS A 291     -81.662  43.297  -0.120  0.00  0.00      PROA S  
ATOM   2332  N   PRO A 292     -84.613  39.477   0.638  0.00  0.00      PROA N  
ATOM   2333  CA  PRO A 292     -85.278  38.653   1.652  0.00  0.00      PROA C  
ATOM   2334  C   PRO A 292     -85.559  39.325   2.990  0.00  0.00      PROA C  
ATOM   2335  O   PRO A 292     -84.707  40.063   3.484  0.00  0.00      PROA O  
ATOM   2336  CB  PRO A 292     -84.359  37.429   1.802  0.00  0.00      PROA C  
ATOM   2337  CG  PRO A 292     -83.705  37.301   0.425  0.00  0.00      PROA C  
ATOM   2338  CD  PRO A 292     -83.492  38.760   0.026  0.00  0.00      PROA C  
ATOM   2339  N   ASP A 293     -86.736  39.068   3.600  0.00  0.00      PROA N  
ATOM   2340  CA  ASP A 293     -87.106  39.548   4.920  0.00  0.00      PROA C  
ATOM   2341  C   ASP A 293     -86.163  38.990   6.017  0.00  0.00      PROA C  
ATOM   2342  O   ASP A 293     -86.225  37.784   6.291  0.00  0.00      PROA O  
ATOM   2343  CB  ASP A 293     -88.597  39.158   5.154  0.00  0.00      PROA C  
ATOM   2344  CG  ASP A 293     -89.201  39.667   6.454  0.00  0.00      PROA C  
ATOM   2345  OD1 ASP A 293     -88.688  40.650   7.046  0.00  0.00      PROA O  
ATOM   2346  OD2 ASP A 293     -90.278  39.138   6.845  0.00  0.00      PROA O1-
ATOM   2347  N   PRO A 294     -85.250  39.747   6.633  0.00  0.00      PROA N  
ATOM   2348  CA  PRO A 294     -84.359  39.237   7.664  0.00  0.00      PROA C  
ATOM   2349  C   PRO A 294     -85.085  38.834   8.947  0.00  0.00      PROA C  
ATOM   2350  O   PRO A 294     -85.990  39.526   9.419  0.00  0.00      PROA O  
ATOM   2351  CB  PRO A 294     -83.364  40.391   7.872  0.00  0.00      PROA C  
ATOM   2352  CG  PRO A 294     -84.197  41.652   7.624  0.00  0.00      PROA C  
ATOM   2353  CD  PRO A 294     -85.182  41.206   6.540  0.00  0.00      PROA C  
ATOM   2354  N   THR A 295     -84.685  37.698   9.546  0.00  0.00      PROA N  
ATOM   2355  CA  THR A 295     -85.142  37.289  10.870  0.00  0.00      PROA C  
ATOM   2356  C   THR A 295     -84.199  37.843  11.920  0.00  0.00      PROA C  
ATOM   2357  O   THR A 295     -82.980  37.761  11.776  0.00  0.00      PROA O  
ATOM   2358  CB  THR A 295     -85.242  35.772  11.070  0.00  0.00      PROA C  
ATOM   2359  CG2 THR A 295     -86.427  35.248  10.242  0.00  0.00      PROA C  
ATOM   2360  OG1 THR A 295     -84.075  35.082  10.621  0.00  0.00      PROA O  
ATOM   2361  N   ALA A 296     -84.726  38.435  13.010  0.00  0.00      PROA N  
ATOM   2362  CA  ALA A 296     -83.905  38.907  14.112  0.00  0.00      PROA C  
ATOM   2363  C   ALA A 296     -83.121  37.783  14.818  0.00  0.00      PROA C  
ATOM   2364  O   ALA A 296     -83.653  36.672  14.945  0.00  0.00      PROA O  
ATOM   2365  CB  ALA A 296     -84.775  39.665  15.134  0.00  0.00      PROA C  
ATOM   2366  N   PRO A 297     -81.877  37.980  15.273  0.00  0.00      PROA N  
ATOM   2367  CA  PRO A 297     -81.182  37.016  16.127  0.00  0.00      PROA C  
ATOM   2368  C   PRO A 297     -81.933  36.720  17.436  0.00  0.00      PROA C  
ATOM   2369  O   PRO A 297     -82.591  37.642  17.925  0.00  0.00      PROA O  
ATOM   2370  CB  PRO A 297     -79.797  37.648  16.342  0.00  0.00      PROA C  
ATOM   2371  CG  PRO A 297     -80.037  39.154  16.214  0.00  0.00      PROA C  
ATOM   2372  CD  PRO A 297     -81.132  39.239  15.150  0.00  0.00      PROA C  
ATOM   2373  N   PRO A 298     -81.893  35.515  18.028  0.00  0.00      PROA N  
ATOM   2374  CA  PRO A 298     -82.683  35.130  19.203  0.00  0.00      PROA C  
ATOM   2375  C   PRO A 298     -82.778  36.115  20.359  0.00  0.00      PROA C  
ATOM   2376  O   PRO A 298     -83.874  36.362  20.863  0.00  0.00      PROA O  
ATOM   2377  CB  PRO A 298     -82.081  33.783  19.630  0.00  0.00      PROA C  
ATOM   2378  CG  PRO A 298     -81.640  33.162  18.302  0.00  0.00      PROA C  
ATOM   2379  CD  PRO A 298     -81.138  34.368  17.502  0.00  0.00      PROA C  
ATOM   2380  N   ASN A 299     -81.636  36.674  20.800  0.00  0.00      PROA N  
ATOM   2381  CA  ASN A 299     -81.564  37.540  21.967  0.00  0.00      PROA C  
ATOM   2382  C   ASN A 299     -81.339  38.989  21.552  0.00  0.00      PROA C  
ATOM   2383  O   ASN A 299     -80.892  39.829  22.335  0.00  0.00      PROA O  
ATOM   2384  CB  ASN A 299     -80.435  37.069  22.918  0.00  0.00      PROA C  
ATOM   2385  CG  ASN A 299     -80.664  35.610  23.304  0.00  0.00      PROA C  
ATOM   2386  ND2 ASN A 299     -79.714  34.718  22.938  0.00  0.00      PROA N  
ATOM   2387  OD1 ASN A 299     -81.670  35.256  23.927  0.00  0.00      PROA O  
ATOM   2388  N   GLY A 300     -81.641  39.318  20.283  0.00  0.00      PROA N  
ATOM   2389  CA  GLY A 300     -81.447  40.649  19.732  0.00  0.00      PROA C  
ATOM   2390  C   GLY A 300     -82.608  41.122  18.907  0.00  0.00      PROA C  
ATOM   2391  O   GLY A 300     -83.721  40.599  18.969  0.00  0.00      PROA O  
ATOM   2392  N   HIS A 301     -82.366  42.171  18.110  0.00  0.00      PROA N  
ATOM   2393  CA  HIS A 301     -83.389  42.812  17.313  0.00  0.00      PROA C  
ATOM   2394  C   HIS A 301     -82.768  43.561  16.152  0.00  0.00      PROA C  
ATOM   2395  O   HIS A 301     -81.575  43.864  16.130  0.00  0.00      PROA O  
ATOM   2396  CB  HIS A 301     -84.274  43.774  18.154  0.00  0.00      PROA C  
ATOM   2397  CG  HIS A 301     -83.527  44.894  18.837  0.00  0.00      PROA C  
ATOM   2398  CD2 HIS A 301     -83.079  44.979  20.122  0.00  0.00      PROA C  
ATOM   2399  ND1 HIS A 301     -83.367  46.157  18.301  0.00  0.00      PROA N  
ATOM   2400  CE1 HIS A 301     -82.817  46.936  19.267  0.00  0.00      PROA C  
ATOM   2401  NE2 HIS A 301     -82.626  46.264  20.392  0.00  0.00      PROA N  
ATOM   2402  N   ILE A 302     -83.598  43.867  15.140  0.00  0.00      PROA N  
ATOM   2403  CA  ILE A 302     -83.221  44.615  13.954  0.00  0.00      PROA C  
ATOM   2404  C   ILE A 302     -83.858  45.990  14.089  0.00  0.00      PROA C  
ATOM   2405  O   ILE A 302     -85.082  46.124  14.093  0.00  0.00      PROA O  
ATOM   2406  CB  ILE A 302     -83.698  43.908  12.684  0.00  0.00      PROA C  
ATOM   2407  CG1 ILE A 302     -83.070  42.494  12.584  0.00  0.00      PROA C  
ATOM   2408  CG2 ILE A 302     -83.342  44.764  11.452  0.00  0.00      PROA C  
ATOM   2409  CD  ILE A 302     -83.623  41.645  11.436  0.00  0.00      PROA C  
ATOM   2410  N   SER A 303     -83.046  47.056  14.283  0.00  0.00      PROA N  
ATOM   2411  CA  SER A 303     -83.583  48.384  14.602  0.00  0.00      PROA C  
ATOM   2412  C   SER A 303     -84.499  49.040  13.556  0.00  0.00      PROA C  
ATOM   2413  O   SER A 303     -85.601  49.450  13.932  0.00  0.00      PROA O  
ATOM   2414  CB  SER A 303     -82.476  49.359  15.121  0.00  0.00      PROA C  
ATOM   2415  OG  SER A 303     -82.948  50.676  15.439  0.00  0.00      PROA O  
ATOM   2416  N   PRO A 304     -84.191  49.134  12.261  0.00  0.00      PROA N  
ATOM   2417  CA  PRO A 304     -85.130  49.698  11.298  0.00  0.00      PROA C  
ATOM   2418  C   PRO A 304     -86.011  48.595  10.728  0.00  0.00      PROA C  
ATOM   2419  O   PRO A 304     -85.690  47.994   9.704  0.00  0.00      PROA O  
ATOM   2420  CB  PRO A 304     -84.219  50.341  10.239  0.00  0.00      PROA C  
ATOM   2421  CG  PRO A 304     -82.953  49.482  10.256  0.00  0.00      PROA C  
ATOM   2422  CD  PRO A 304     -82.828  49.068  11.724  0.00  0.00      PROA C  
ATOM   2423  N   VAL A 305     -87.155  48.304  11.376  0.00  0.00      PROA N  
ATOM   2424  CA  VAL A 305     -88.124  47.354  10.852  0.00  0.00      PROA C  
ATOM   2425  C   VAL A 305     -88.880  47.909   9.641  0.00  0.00      PROA C  
ATOM   2426  O   VAL A 305     -89.536  48.953   9.689  0.00  0.00      PROA O  
ATOM   2427  CB  VAL A 305     -89.047  46.781  11.931  0.00  0.00      PROA C  
ATOM   2428  CG1 VAL A 305     -89.866  47.877  12.645  0.00  0.00      PROA C  
ATOM   2429  CG2 VAL A 305     -89.962  45.692  11.336  0.00  0.00      PROA C  
ATOM   2430  N   GLN A 306     -88.764  47.220   8.493  0.00  0.00      PROA N  
ATOM   2431  CA  GLN A 306     -89.405  47.587   7.248  0.00  0.00      PROA C  
ATOM   2432  C   GLN A 306     -90.209  46.400   6.738  0.00  0.00      PROA C  
ATOM   2433  O   GLN A 306     -89.879  45.239   6.982  0.00  0.00      PROA O  
ATOM   2434  CB  GLN A 306     -88.374  48.007   6.159  0.00  0.00      PROA C  
ATOM   2435  CG  GLN A 306     -87.444  49.171   6.594  0.00  0.00      PROA C  
ATOM   2436  CD  GLN A 306     -86.330  49.531   5.598  0.00  0.00      PROA C  
ATOM   2437  NE2 GLN A 306     -86.319  48.911   4.402  0.00  0.00      PROA N  
ATOM   2438  OE1 GLN A 306     -85.476  50.372   5.899  0.00  0.00      PROA O  
ATOM   2439  N   ALA A 307     -91.312  46.662   6.008  0.00  0.00      PROA N  
ATOM   2440  CA  ALA A 307     -92.048  45.642   5.278  0.00  0.00      PROA C  
ATOM   2441  C   ALA A 307     -91.219  44.986   4.169  0.00  0.00      PROA C  
ATOM   2442  O   ALA A 307     -91.265  43.775   3.942  0.00  0.00      PROA O  
ATOM   2443  CB  ALA A 307     -93.326  46.268   4.683  0.00  0.00      PROA C  
ATOM   2444  N   THR A 308     -90.421  45.805   3.458  0.00  0.00      PROA N  
ATOM   2445  CA  THR A 308     -89.601  45.390   2.327  0.00  0.00      PROA C  
ATOM   2446  C   THR A 308     -88.278  46.121   2.445  0.00  0.00      PROA C  
ATOM   2447  O   THR A 308     -88.222  47.271   2.883  0.00  0.00      PROA O  
ATOM   2448  CB  THR A 308     -90.225  45.714   0.961  0.00  0.00      PROA C  
ATOM   2449  CG2 THR A 308     -89.442  45.078  -0.201  0.00  0.00      PROA C  
ATOM   2450  OG1 THR A 308     -91.560  45.224   0.872  0.00  0.00      PROA O  
ATOM   2451  N   TYR A 309     -87.168  45.454   2.089  0.00  0.00      PROA N  
ATOM   2452  CA  TYR A 309     -85.825  45.995   2.193  0.00  0.00      PROA C  
ATOM   2453  C   TYR A 309     -85.249  46.050   0.789  0.00  0.00      PROA C  
ATOM   2454  O   TYR A 309     -85.451  45.131  -0.005  0.00  0.00      PROA O  
ATOM   2455  CB  TYR A 309     -84.917  45.135   3.112  0.00  0.00      PROA C  
ATOM   2456  CG  TYR A 309     -85.473  45.057   4.517  0.00  0.00      PROA C  
ATOM   2457  CD1 TYR A 309     -86.497  44.144   4.828  0.00  0.00      PROA C  
ATOM   2458  CD2 TYR A 309     -84.944  45.851   5.551  0.00  0.00      PROA C  
ATOM   2459  CE1 TYR A 309     -87.021  44.070   6.124  0.00  0.00      PROA C  
ATOM   2460  CE2 TYR A 309     -85.443  45.753   6.859  0.00  0.00      PROA C  
ATOM   2461  CZ  TYR A 309     -86.486  44.863   7.144  0.00  0.00      PROA C  
ATOM   2462  OH  TYR A 309     -87.007  44.754   8.451  0.00  0.00      PROA O  
ATOM   2463  N   VAL A 310     -84.567  47.144   0.424  0.00  0.00      PROA N  
ATOM   2464  CA  VAL A 310     -84.173  47.406  -0.951  0.00  0.00      PROA C  
ATOM   2465  C   VAL A 310     -82.715  47.857  -1.006  0.00  0.00      PROA C  
ATOM   2466  O   VAL A 310     -82.143  48.325  -0.021  0.00  0.00      PROA O  
ATOM   2467  CB  VAL A 310     -85.126  48.420  -1.599  0.00  0.00      PROA C  
ATOM   2468  CG1 VAL A 310     -84.918  49.845  -1.047  0.00  0.00      PROA C  
ATOM   2469  CG2 VAL A 310     -85.015  48.395  -3.135  0.00  0.00      PROA C  
ATOM   2470  N   LEU A 311     -82.054  47.666  -2.172  0.00  0.00      PROA N  
ATOM   2471  CA  LEU A 311     -80.673  48.020  -2.502  0.00  0.00      PROA C  
ATOM   2472  C   LEU A 311     -80.059  49.213  -1.762  0.00  0.00      PROA C  
ATOM   2473  O   LEU A 311     -80.588  50.327  -1.767  0.00  0.00      PROA O  
ATOM   2474  CB  LEU A 311     -80.569  48.213  -4.029  0.00  0.00      PROA C  
ATOM   2475  CG  LEU A 311     -79.174  48.073  -4.671  0.00  0.00      PROA C  
ATOM   2476  CD1 LEU A 311     -79.348  47.666  -6.137  0.00  0.00      PROA C  
ATOM   2477  CD2 LEU A 311     -78.338  49.355  -4.650  0.00  0.00      PROA C  
ATOM   2478  N   LYS A 312     -78.917  48.972  -1.085  0.00  0.00      PROA N  
ATOM   2479  CA  LYS A 312     -78.180  49.948  -0.300  0.00  0.00      PROA C  
ATOM   2480  C   LYS A 312     -78.877  50.546   0.926  0.00  0.00      PROA C  
ATOM   2481  O   LYS A 312     -78.285  51.344   1.655  0.00  0.00      PROA O  
ATOM   2482  CB  LYS A 312     -77.436  50.995  -1.175  0.00  0.00      PROA C  
ATOM   2483  CG  LYS A 312     -76.191  50.417  -1.875  0.00  0.00      PROA C  
ATOM   2484  CD  LYS A 312     -75.715  51.297  -3.048  0.00  0.00      PROA C  
ATOM   2485  CE  LYS A 312     -74.542  50.706  -3.848  0.00  0.00      PROA C  
ATOM   2486  NZ  LYS A 312     -73.254  50.943  -3.157  0.00  0.00      PROA N1+
ATOM   2487  N   ASP A 313     -80.123  50.131   1.254  0.00  0.00      PROA N  
ATOM   2488  CA  ASP A 313     -80.672  50.315   2.583  0.00  0.00      PROA C  
ATOM   2489  C   ASP A 313     -79.925  49.402   3.572  0.00  0.00      PROA C  
ATOM   2490  O   ASP A 313     -79.369  48.356   3.212  0.00  0.00      PROA O  
ATOM   2491  CB  ASP A 313     -82.241  50.336   2.585  0.00  0.00      PROA C  
ATOM   2492  CG  ASP A 313     -83.027  49.061   2.904  0.00  0.00      PROA C  
ATOM   2493  OD1 ASP A 313     -82.558  48.181   3.669  0.00  0.00      PROA O  
ATOM   2494  OD2 ASP A 313     -84.227  49.031   2.504  0.00  0.00      PROA O1-
ATOM   2495  N   SER A 314     -79.802  49.855   4.833  0.00  0.00      PROA N  
ATOM   2496  CA  SER A 314     -78.977  49.181   5.819  0.00  0.00      PROA C  
ATOM   2497  C   SER A 314     -79.758  48.950   7.087  0.00  0.00      PROA C  
ATOM   2498  O   SER A 314     -80.542  49.800   7.516  0.00  0.00      PROA O  
ATOM   2499  CB  SER A 314     -77.677  49.973   6.147  0.00  0.00      PROA C  
ATOM   2500  OG  SER A 314     -76.809  49.271   7.047  0.00  0.00      PROA O  
ATOM   2501  N   PHE A 315     -79.544  47.787   7.731  0.00  0.00      PROA N  
ATOM   2502  CA  PHE A 315     -80.078  47.525   9.047  0.00  0.00      PROA C  
ATOM   2503  C   PHE A 315     -78.937  47.328  10.027  0.00  0.00      PROA C  
ATOM   2504  O   PHE A 315     -77.872  46.798   9.709  0.00  0.00      PROA O  
ATOM   2505  CB  PHE A 315     -81.123  46.365   9.102  0.00  0.00      PROA C  
ATOM   2506  CG  PHE A 315     -80.607  44.947   8.922  0.00  0.00      PROA C  
ATOM   2507  CD1 PHE A 315     -79.882  44.282   9.934  0.00  0.00      PROA C  
ATOM   2508  CD2 PHE A 315     -80.981  44.214   7.785  0.00  0.00      PROA C  
ATOM   2509  CE1 PHE A 315     -79.490  42.944   9.778  0.00  0.00      PROA C  
ATOM   2510  CE2 PHE A 315     -80.607  42.873   7.635  0.00  0.00      PROA C  
ATOM   2511  CZ  PHE A 315     -79.856  42.238   8.628  0.00  0.00      PROA C  
ATOM   2512  N   SER A 316     -79.163  47.772  11.274  0.00  0.00      PROA N  
ATOM   2513  CA  SER A 316     -78.248  47.544  12.376  0.00  0.00      PROA C  
ATOM   2514  C   SER A 316     -78.862  46.505  13.283  0.00  0.00      PROA C  
ATOM   2515  O   SER A 316     -79.965  46.690  13.805  0.00  0.00      PROA O  
ATOM   2516  CB  SER A 316     -77.984  48.821  13.215  0.00  0.00      PROA C  
ATOM   2517  OG  SER A 316     -77.367  49.843  12.425  0.00  0.00      PROA O  
ATOM   2518  N   VAL A 317     -78.173  45.371  13.487  0.00  0.00      PROA N  
ATOM   2519  CA  VAL A 317     -78.562  44.398  14.493  0.00  0.00      PROA C  
ATOM   2520  C   VAL A 317     -78.008  44.794  15.845  0.00  0.00      PROA C  
ATOM   2521  O   VAL A 317     -76.877  45.263  15.985  0.00  0.00      PROA O  
ATOM   2522  CB  VAL A 317     -78.224  42.939  14.171  0.00  0.00      PROA C  
ATOM   2523  CG1 VAL A 317     -79.428  42.305  13.457  0.00  0.00      PROA C  
ATOM   2524  CG2 VAL A 317     -76.954  42.850  13.310  0.00  0.00      PROA C  
ATOM   2525  N   PHE A 318     -78.833  44.614  16.880  0.00  0.00      PROA N  
ATOM   2526  CA  PHE A 318     -78.501  44.918  18.248  0.00  0.00      PROA C  
ATOM   2527  C   PHE A 318     -78.865  43.730  19.104  0.00  0.00      PROA C  
ATOM   2528  O   PHE A 318     -79.642  42.862  18.711  0.00  0.00      PROA O  
ATOM   2529  CB  PHE A 318     -79.261  46.159  18.786  0.00  0.00      PROA C  
ATOM   2530  CG  PHE A 318     -78.752  47.423  18.155  0.00  0.00      PROA C  
ATOM   2531  CD1 PHE A 318     -77.623  48.070  18.687  0.00  0.00      PROA C  
ATOM   2532  CD2 PHE A 318     -79.443  48.028  17.091  0.00  0.00      PROA C  
ATOM   2533  CE1 PHE A 318     -77.190  49.295  18.167  0.00  0.00      PROA C  
ATOM   2534  CE2 PHE A 318     -79.016  49.258  16.574  0.00  0.00      PROA C  
ATOM   2535  CZ  PHE A 318     -77.886  49.889  17.107  0.00  0.00      PROA C  
ATOM   2536  N   CYS A 319     -78.293  43.677  20.310  0.00  0.00      PROA N  
ATOM   2537  CA  CYS A 319     -78.544  42.650  21.294  0.00  0.00      PROA C  
ATOM   2538  C   CYS A 319     -79.194  43.269  22.514  0.00  0.00      PROA C  
ATOM   2539  O   CYS A 319     -79.029  44.457  22.802  0.00  0.00      PROA O  
ATOM   2540  CB  CYS A 319     -77.215  41.993  21.730  0.00  0.00      PROA C  
ATOM   2541  SG  CYS A 319     -76.701  40.680  20.597  0.00  0.00      PROA S  
ATOM   2542  N   LYS A 320     -79.944  42.458  23.291  0.00  0.00      PROA N  
ATOM   2543  CA  LYS A 320     -80.251  42.759  24.681  0.00  0.00      PROA C  
ATOM   2544  C   LYS A 320     -79.007  43.039  25.536  0.00  0.00      PROA C  
ATOM   2545  O   LYS A 320     -77.900  42.620  25.200  0.00  0.00      PROA O  
ATOM   2546  CB  LYS A 320     -81.151  41.667  25.312  0.00  0.00      PROA C  
ATOM   2547  CG  LYS A 320     -82.603  41.697  24.803  0.00  0.00      PROA C  
ATOM   2548  CD  LYS A 320     -83.444  40.566  25.429  0.00  0.00      PROA C  
ATOM   2549  CE  LYS A 320     -84.964  40.674  25.212  0.00  0.00      PROA C  
ATOM   2550  NZ  LYS A 320     -85.325  40.565  23.777  0.00  0.00      PROA N1+
ATOM   2551  N   THR A 321     -79.140  43.784  26.655  0.00  0.00      PROA N  
ATOM   2552  CA  THR A 321     -78.014  44.391  27.385  0.00  0.00      PROA C  
ATOM   2553  C   THR A 321     -76.930  43.412  27.820  0.00  0.00      PROA C  
ATOM   2554  O   THR A 321     -75.735  43.673  27.686  0.00  0.00      PROA O  
ATOM   2555  CB  THR A 321     -78.487  45.154  28.626  0.00  0.00      PROA C  
ATOM   2556  CG2 THR A 321     -77.351  45.934  29.310  0.00  0.00      PROA C  
ATOM   2557  OG1 THR A 321     -79.494  46.102  28.283  0.00  0.00      PROA O  
ATOM   2558  N   GLY A 322     -77.334  42.225  28.316  0.00  0.00      PROA N  
ATOM   2559  CA  GLY A 322     -76.431  41.170  28.770  0.00  0.00      PROA C  
ATOM   2560  C   GLY A 322     -75.871  40.275  27.702  0.00  0.00      PROA C  
ATOM   2561  O   GLY A 322     -75.290  39.233  27.998  0.00  0.00      PROA O  
ATOM   2562  N   PHE A 323     -76.065  40.621  26.428  0.00  0.00      PROA N  
ATOM   2563  CA  PHE A 323     -75.750  39.772  25.305  0.00  0.00      PROA C  
ATOM   2564  C   PHE A 323     -74.978  40.623  24.298  0.00  0.00      PROA C  
ATOM   2565  O   PHE A 323     -75.085  41.850  24.275  0.00  0.00      PROA O  
ATOM   2566  CB  PHE A 323     -77.034  39.202  24.619  0.00  0.00      PROA C  
ATOM   2567  CG  PHE A 323     -77.999  38.504  25.557  0.00  0.00      PROA C  
ATOM   2568  CD1 PHE A 323     -78.829  39.246  26.421  0.00  0.00      PROA C  
ATOM   2569  CD2 PHE A 323     -78.204  37.115  25.478  0.00  0.00      PROA C  
ATOM   2570  CE1 PHE A 323     -79.801  38.624  27.212  0.00  0.00      PROA C  
ATOM   2571  CE2 PHE A 323     -79.189  36.488  26.254  0.00  0.00      PROA C  
ATOM   2572  CZ  PHE A 323     -79.981  37.241  27.127  0.00  0.00      PROA C  
ATOM   2573  N   GLU A 324     -74.173  39.986  23.430  0.00  0.00      PROA N  
ATOM   2574  CA  GLU A 324     -73.463  40.672  22.363  0.00  0.00      PROA C  
ATOM   2575  C   GLU A 324     -73.435  39.804  21.120  0.00  0.00      PROA C  
ATOM   2576  O   GLU A 324     -73.509  38.573  21.179  0.00  0.00      PROA O  
ATOM   2577  CB  GLU A 324     -72.020  41.140  22.728  0.00  0.00      PROA C  
ATOM   2578  CG  GLU A 324     -71.992  42.384  23.657  0.00  0.00      PROA C  
ATOM   2579  CD  GLU A 324     -70.605  42.964  23.935  0.00  0.00      PROA C  
ATOM   2580  OE1 GLU A 324     -69.575  42.464  23.414  0.00  0.00      PROA O  
ATOM   2581  OE2 GLU A 324     -70.541  43.973  24.694  0.00  0.00      PROA O1-
ATOM   2582  N   LEU A 325     -73.387  40.442  19.934  0.00  0.00      PROA N  
ATOM   2583  CA  LEU A 325     -73.290  39.745  18.670  0.00  0.00      PROA C  
ATOM   2584  C   LEU A 325     -71.953  39.043  18.510  0.00  0.00      PROA C  
ATOM   2585  O   LEU A 325     -70.902  39.610  18.804  0.00  0.00      PROA O  
ATOM   2586  CB  LEU A 325     -73.508  40.683  17.458  0.00  0.00      PROA C  
ATOM   2587  CG  LEU A 325     -74.901  41.339  17.379  0.00  0.00      PROA C  
ATOM   2588  CD1 LEU A 325     -74.906  42.385  16.261  0.00  0.00      PROA C  
ATOM   2589  CD2 LEU A 325     -76.030  40.323  17.147  0.00  0.00      PROA C  
ATOM   2590  N   LEU A 326     -71.961  37.799  18.010  0.00  0.00      PROA N  
ATOM   2591  CA  LEU A 326     -70.751  37.068  17.699  0.00  0.00      PROA C  
ATOM   2592  C   LEU A 326     -70.710  36.792  16.210  0.00  0.00      PROA C  
ATOM   2593  O   LEU A 326     -71.581  36.126  15.645  0.00  0.00      PROA O  
ATOM   2594  CB  LEU A 326     -70.628  35.717  18.454  0.00  0.00      PROA C  
ATOM   2595  CG  LEU A 326     -70.566  35.810  19.994  0.00  0.00      PROA C  
ATOM   2596  CD1 LEU A 326     -70.377  34.411  20.597  0.00  0.00      PROA C  
ATOM   2597  CD2 LEU A 326     -69.445  36.735  20.487  0.00  0.00      PROA C  
ATOM   2598  N   GLN A 327     -69.668  37.303  15.534  0.00  0.00      PROA N  
ATOM   2599  CA  GLN A 327     -69.378  36.972  14.156  0.00  0.00      PROA C  
ATOM   2600  C   GLN A 327     -68.058  36.226  14.203  0.00  0.00      PROA C  
ATOM   2601  O   GLN A 327     -66.999  36.800  14.457  0.00  0.00      PROA O  
ATOM   2602  CB  GLN A 327     -69.269  38.264  13.306  0.00  0.00      PROA C  
ATOM   2603  CG  GLN A 327     -69.091  38.026  11.788  0.00  0.00      PROA C  
ATOM   2604  CD  GLN A 327     -68.989  39.351  11.027  0.00  0.00      PROA C  
ATOM   2605  NE2 GLN A 327     -70.104  40.117  11.000  0.00  0.00      PROA N  
ATOM   2606  OE1 GLN A 327     -67.948  39.706  10.465  0.00  0.00      PROA O  
ATOM   2607  N   GLY A 328     -68.078  34.889  14.009  0.00  0.00      PROA N  
ATOM   2608  CA  GLY A 328     -66.978  34.025  14.454  0.00  0.00      PROA C  
ATOM   2609  C   GLY A 328     -66.656  34.170  15.932  0.00  0.00      PROA C  
ATOM   2610  O   GLY A 328     -67.546  34.269  16.778  0.00  0.00      PROA O  
ATOM   2611  N   SER A 329     -65.360  34.176  16.292  0.00  0.00      PROA N  
ATOM   2612  CA  SER A 329     -64.921  34.323  17.678  0.00  0.00      PROA C  
ATOM   2613  C   SER A 329     -64.981  35.753  18.207  0.00  0.00      PROA C  
ATOM   2614  O   SER A 329     -64.988  35.973  19.419  0.00  0.00      PROA O  
ATOM   2615  CB  SER A 329     -63.456  33.834  17.876  0.00  0.00      PROA C  
ATOM   2616  OG  SER A 329     -63.306  32.461  17.496  0.00  0.00      PROA O  
ATOM   2617  N   VAL A 330     -65.019  36.774  17.324  0.00  0.00      PROA N  
ATOM   2618  CA  VAL A 330     -64.931  38.172  17.728  0.00  0.00      PROA C  
ATOM   2619  C   VAL A 330     -66.306  38.754  18.118  0.00  0.00      PROA C  
ATOM   2620  O   VAL A 330     -67.291  38.554  17.394  0.00  0.00      PROA O  
ATOM   2621  CB  VAL A 330     -64.187  39.040  16.700  0.00  0.00      PROA C  
ATOM   2622  CG1 VAL A 330     -64.878  39.060  15.325  0.00  0.00      PROA C  
ATOM   2623  CG2 VAL A 330     -63.977  40.477  17.220  0.00  0.00      PROA C  
ATOM   2624  N   PRO A 331     -66.457  39.455  19.250  0.00  0.00      PROA N  
ATOM   2625  CA  PRO A 331     -67.734  40.047  19.623  0.00  0.00      PROA C  
ATOM   2626  C   PRO A 331     -67.908  41.440  19.030  0.00  0.00      PROA C  
ATOM   2627  O   PRO A 331     -66.940  42.189  18.868  0.00  0.00      PROA O  
ATOM   2628  CB  PRO A 331     -67.675  40.099  21.159  0.00  0.00      PROA C  
ATOM   2629  CG  PRO A 331     -66.187  40.268  21.474  0.00  0.00      PROA C  
ATOM   2630  CD  PRO A 331     -65.521  39.428  20.383  0.00  0.00      PROA C  
ATOM   2631  N   LEU A 332     -69.154  41.798  18.678  0.00  0.00      PROA N  
ATOM   2632  CA  LEU A 332     -69.528  43.097  18.157  0.00  0.00      PROA C  
ATOM   2633  C   LEU A 332     -70.645  43.704  18.998  0.00  0.00      PROA C  
ATOM   2634  O   LEU A 332     -71.615  43.042  19.370  0.00  0.00      PROA O  
ATOM   2635  CB  LEU A 332     -69.990  43.063  16.670  0.00  0.00      PROA C  
ATOM   2636  CG  LEU A 332     -68.908  42.628  15.654  0.00  0.00      PROA C  
ATOM   2637  CD1 LEU A 332     -68.876  41.108  15.439  0.00  0.00      PROA C  
ATOM   2638  CD2 LEU A 332     -69.124  43.323  14.300  0.00  0.00      PROA C  
ATOM   2639  N   LYS A 333     -70.540  45.015  19.315  0.00  0.00      PROA N  
ATOM   2640  CA  LYS A 333     -71.621  45.787  19.913  0.00  0.00      PROA C  
ATOM   2641  C   LYS A 333     -72.858  45.860  19.017  0.00  0.00      PROA C  
ATOM   2642  O   LYS A 333     -73.998  45.687  19.450  0.00  0.00      PROA O  
ATOM   2643  CB  LYS A 333     -71.150  47.234  20.225  0.00  0.00      PROA C  
ATOM   2644  CG  LYS A 333     -69.991  47.335  21.234  0.00  0.00      PROA C  
ATOM   2645  CD  LYS A 333     -70.357  46.811  22.634  0.00  0.00      PROA C  
ATOM   2646  CE  LYS A 333     -69.222  46.975  23.656  0.00  0.00      PROA C  
ATOM   2647  NZ  LYS A 333     -69.640  46.468  24.983  0.00  0.00      PROA N1+
ATOM   2648  N   SER A 334     -72.627  46.096  17.714  0.00  0.00      PROA N  
ATOM   2649  CA  SER A 334     -73.659  46.115  16.697  0.00  0.00      PROA C  
ATOM   2650  C   SER A 334     -73.008  45.781  15.368  0.00  0.00      PROA C  
ATOM   2651  O   SER A 334     -71.822  46.043  15.158  0.00  0.00      PROA O  
ATOM   2652  CB  SER A 334     -74.383  47.491  16.610  0.00  0.00      PROA C  
ATOM   2653  OG  SER A 334     -75.420  47.520  15.624  0.00  0.00      PROA O  
ATOM   2654  N   PHE A 335     -73.768  45.176  14.440  0.00  0.00      PROA N  
ATOM   2655  CA  PHE A 335     -73.320  44.884  13.093  0.00  0.00      PROA C  
ATOM   2656  C   PHE A 335     -74.256  45.559  12.095  0.00  0.00      PROA C  
ATOM   2657  O   PHE A 335     -75.479  45.545  12.249  0.00  0.00      PROA O  
ATOM   2658  CB  PHE A 335     -73.165  43.350  12.854  0.00  0.00      PROA C  
ATOM   2659  CG  PHE A 335     -72.831  43.020  11.419  0.00  0.00      PROA C  
ATOM   2660  CD1 PHE A 335     -71.553  43.307  10.910  0.00  0.00      PROA C  
ATOM   2661  CD2 PHE A 335     -73.798  42.467  10.563  0.00  0.00      PROA C  
ATOM   2662  CE1 PHE A 335     -71.255  43.073   9.561  0.00  0.00      PROA C  
ATOM   2663  CE2 PHE A 335     -73.503  42.226   9.215  0.00  0.00      PROA C  
ATOM   2664  CZ  PHE A 335     -72.234  42.537   8.713  0.00  0.00      PROA C  
ATOM   2665  N   THR A 336     -73.689  46.189  11.048  0.00  0.00      PROA N  
ATOM   2666  CA  THR A 336     -74.447  46.865  10.002  0.00  0.00      PROA C  
ATOM   2667  C   THR A 336     -74.466  46.030   8.735  0.00  0.00      PROA C  
ATOM   2668  O   THR A 336     -73.441  45.854   8.072  0.00  0.00      PROA O  
ATOM   2669  CB  THR A 336     -73.913  48.254   9.635  0.00  0.00      PROA C  
ATOM   2670  CG2 THR A 336     -74.104  49.196  10.832  0.00  0.00      PROA C  
ATOM   2671  OG1 THR A 336     -72.521  48.240   9.320  0.00  0.00      PROA O  
ATOM   2672  N   ALA A 337     -75.648  45.517   8.355  0.00  0.00      PROA N  
ATOM   2673  CA  ALA A 337     -75.846  44.779   7.128  0.00  0.00      PROA C  
ATOM   2674  C   ALA A 337     -76.390  45.699   6.042  0.00  0.00      PROA C  
ATOM   2675  O   ALA A 337     -77.137  46.637   6.327  0.00  0.00      PROA O  
ATOM   2676  CB  ALA A 337     -76.826  43.615   7.357  0.00  0.00      PROA C  
ATOM   2677  N   VAL A 338     -76.015  45.475   4.771  0.00  0.00      PROA N  
ATOM   2678  CA  VAL A 338     -76.507  46.254   3.642  0.00  0.00      PROA C  
ATOM   2679  C   VAL A 338     -77.125  45.353   2.584  0.00  0.00      PROA C  
ATOM   2680  O   VAL A 338     -76.673  44.236   2.318  0.00  0.00      PROA O  
ATOM   2681  CB  VAL A 338     -75.482  47.192   2.981  0.00  0.00      PROA C  
ATOM   2682  CG1 VAL A 338     -74.898  48.149   4.036  0.00  0.00      PROA C  
ATOM   2683  CG2 VAL A 338     -74.351  46.429   2.266  0.00  0.00      PROA C  
ATOM   2684  N   CYS A 339     -78.208  45.829   1.936  0.00  0.00      PROA N  
ATOM   2685  CA  CYS A 339     -78.745  45.208   0.736  0.00  0.00      PROA C  
ATOM   2686  C   CYS A 339     -77.808  45.360  -0.457  0.00  0.00      PROA C  
ATOM   2687  O   CYS A 339     -77.554  46.464  -0.942  0.00  0.00      PROA O  
ATOM   2688  CB  CYS A 339     -80.121  45.800   0.345  0.00  0.00      PROA C  
ATOM   2689  SG  CYS A 339     -81.517  44.920   1.081  0.00  0.00      PROA S  
ATOM   2690  N   GLN A 340     -77.292  44.232  -0.968  0.00  0.00      PROA N  
ATOM   2691  CA  GLN A 340     -76.434  44.143  -2.130  0.00  0.00      PROA C  
ATOM   2692  C   GLN A 340     -77.250  44.216  -3.424  0.00  0.00      PROA C  
ATOM   2693  O   GLN A 340     -78.457  43.966  -3.441  0.00  0.00      PROA O  
ATOM   2694  CB  GLN A 340     -75.592  42.840  -2.020  0.00  0.00      PROA C  
ATOM   2695  CG  GLN A 340     -74.546  42.576  -3.128  0.00  0.00      PROA C  
ATOM   2696  CD  GLN A 340     -73.646  41.378  -2.793  0.00  0.00      PROA C  
ATOM   2697  NE2 GLN A 340     -72.755  41.025  -3.750  0.00  0.00      PROA N  
ATOM   2698  OE1 GLN A 340     -73.706  40.767  -1.722  0.00  0.00      PROA O  
ATOM   2699  N   LYS A 341     -76.612  44.601  -4.556  0.00  0.00      PROA N  
ATOM   2700  CA  LYS A 341     -77.281  44.871  -5.821  0.00  0.00      PROA C  
ATOM   2701  C   LYS A 341     -78.081  43.713  -6.412  0.00  0.00      PROA C  
ATOM   2702  O   LYS A 341     -79.136  43.908  -7.019  0.00  0.00      PROA O  
ATOM   2703  CB  LYS A 341     -76.336  45.479  -6.905  0.00  0.00      PROA C  
ATOM   2704  CG  LYS A 341     -75.292  44.559  -7.580  0.00  0.00      PROA C  
ATOM   2705  CD  LYS A 341     -74.096  44.102  -6.716  0.00  0.00      PROA C  
ATOM   2706  CE  LYS A 341     -73.166  45.209  -6.182  0.00  0.00      PROA C  
ATOM   2707  NZ  LYS A 341     -72.446  45.892  -7.288  0.00  0.00      PROA N1+
ATOM   2708  N   ASP A 342     -77.611  42.466  -6.227  0.00  0.00      PROA N  
ATOM   2709  CA  ASP A 342     -78.268  41.273  -6.722  0.00  0.00      PROA C  
ATOM   2710  C   ASP A 342     -79.492  40.873  -5.880  0.00  0.00      PROA C  
ATOM   2711  O   ASP A 342     -80.286  40.016  -6.276  0.00  0.00      PROA O  
ATOM   2712  CB  ASP A 342     -77.229  40.117  -6.867  0.00  0.00      PROA C  
ATOM   2713  CG  ASP A 342     -76.664  39.561  -5.566  0.00  0.00      PROA C  
ATOM   2714  OD1 ASP A 342     -76.956  40.085  -4.462  0.00  0.00      PROA O  
ATOM   2715  OD2 ASP A 342     -75.890  38.569  -5.646  0.00  0.00      PROA O1-
ATOM   2716  N   GLY A 343     -79.671  41.502  -4.698  0.00  0.00      PROA N  
ATOM   2717  CA  GLY A 343     -80.756  41.247  -3.761  0.00  0.00      PROA C  
ATOM   2718  C   GLY A 343     -80.310  40.438  -2.576  0.00  0.00      PROA C  
ATOM   2719  O   GLY A 343     -81.104  40.127  -1.691  0.00  0.00      PROA O  
ATOM   2720  N   SER A 344     -79.021  40.066  -2.507  0.00  0.00      PROA N  
ATOM   2721  CA  SER A 344     -78.428  39.441  -1.333  0.00  0.00      PROA C  
ATOM   2722  C   SER A 344     -78.272  40.406  -0.167  0.00  0.00      PROA C  
ATOM   2723  O   SER A 344     -78.040  41.603  -0.335  0.00  0.00      PROA O  
ATOM   2724  CB  SER A 344     -77.013  38.852  -1.592  0.00  0.00      PROA C  
ATOM   2725  OG  SER A 344     -76.995  38.057  -2.773  0.00  0.00      PROA O  
ATOM   2726  N   TRP A 345     -78.345  39.911   1.081  0.00  0.00      PROA N  
ATOM   2727  CA  TRP A 345     -77.680  40.584   2.187  0.00  0.00      PROA C  
ATOM   2728  C   TRP A 345     -76.162  40.413   2.085  0.00  0.00      PROA C  
ATOM   2729  O   TRP A 345     -75.678  39.350   1.685  0.00  0.00      PROA O  
ATOM   2730  CB  TRP A 345     -78.218  40.096   3.556  0.00  0.00      PROA C  
ATOM   2731  CG  TRP A 345     -79.651  40.477   3.771  0.00  0.00      PROA C  
ATOM   2732  CD1 TRP A 345     -80.772  39.686   3.710  0.00  0.00      PROA C  
ATOM   2733  CD2 TRP A 345     -80.108  41.822   3.996  0.00  0.00      PROA C  
ATOM   2734  CE2 TRP A 345     -81.521  41.769   4.055  0.00  0.00      PROA C  
ATOM   2735  CE3 TRP A 345     -79.456  43.047   4.150  0.00  0.00      PROA C  
ATOM   2736  NE1 TRP A 345     -81.894  40.468   3.882  0.00  0.00      PROA N  
ATOM   2737  CZ2 TRP A 345     -82.287  42.907   4.252  0.00  0.00      PROA C  
ATOM   2738  CZ3 TRP A 345     -80.228  44.193   4.353  0.00  0.00      PROA C  
ATOM   2739  CH2 TRP A 345     -81.618  44.123   4.397  0.00  0.00      PROA C  
ATOM   2740  N   ASP A 346     -75.363  41.449   2.417  0.00  0.00      PROA N  
ATOM   2741  CA  ASP A 346     -73.909  41.380   2.364  0.00  0.00      PROA C  
ATOM   2742  C   ASP A 346     -73.311  40.297   3.280  0.00  0.00      PROA C  
ATOM   2743  O   ASP A 346     -72.423  39.541   2.875  0.00  0.00      PROA O  
ATOM   2744  CB  ASP A 346     -73.265  42.780   2.592  0.00  0.00      PROA C  
ATOM   2745  CG  ASP A 346     -73.377  43.315   4.015  0.00  0.00      PROA C  
ATOM   2746  OD1 ASP A 346     -74.438  43.145   4.666  0.00  0.00      PROA O  
ATOM   2747  OD2 ASP A 346     -72.417  44.011   4.453  0.00  0.00      PROA O1-
ATOM   2748  N   ARG A 347     -73.832  40.165   4.513  0.00  0.00      PROA N  
ATOM   2749  CA  ARG A 347     -73.604  39.027   5.377  0.00  0.00      PROA C  
ATOM   2750  C   ARG A 347     -74.927  38.523   5.960  0.00  0.00      PROA C  
ATOM   2751  O   ARG A 347     -75.826  39.332   6.219  0.00  0.00      PROA O  
ATOM   2752  CB  ARG A 347     -72.627  39.315   6.545  0.00  0.00      PROA C  
ATOM   2753  CG  ARG A 347     -71.182  39.610   6.091  0.00  0.00      PROA C  
ATOM   2754  CD  ARG A 347     -70.154  39.655   7.233  0.00  0.00      PROA C  
ATOM   2755  NE  ARG A 347     -70.063  38.278   7.824  0.00  0.00      PROA N  
ATOM   2756  CZ  ARG A 347     -69.276  37.306   7.382  0.00  0.00      PROA C  
ATOM   2757  NH1 ARG A 347     -68.444  37.459   6.377  0.00  0.00      PROA N1+
ATOM   2758  NH2 ARG A 347     -69.326  36.124   7.964  0.00  0.00      PROA N  
ATOM   2759  N   PRO A 348     -75.115  37.218   6.191  0.00  0.00      PROA N  
ATOM   2760  CA  PRO A 348     -76.067  36.685   7.169  0.00  0.00      PROA C  
ATOM   2761  C   PRO A 348     -76.013  37.337   8.547  0.00  0.00      PROA C  
ATOM   2762  O   PRO A 348     -74.963  37.853   8.937  0.00  0.00      PROA O  
ATOM   2763  CB  PRO A 348     -75.734  35.182   7.239  0.00  0.00      PROA C  
ATOM   2764  CG  PRO A 348     -75.113  34.879   5.874  0.00  0.00      PROA C  
ATOM   2765  CD  PRO A 348     -74.315  36.150   5.586  0.00  0.00      PROA C  
ATOM   2766  N   ILE A 349     -77.124  37.323   9.312  0.00  0.00      PROA N  
ATOM   2767  CA  ILE A 349     -77.145  37.850  10.672  0.00  0.00      PROA C  
ATOM   2768  C   ILE A 349     -76.146  37.151  11.622  0.00  0.00      PROA C  
ATOM   2769  O   ILE A 349     -76.122  35.915  11.693  0.00  0.00      PROA O  
ATOM   2770  CB  ILE A 349     -78.535  37.841  11.313  0.00  0.00      PROA C  
ATOM   2771  CG1 ILE A 349     -79.236  36.462  11.230  0.00  0.00      PROA C  
ATOM   2772  CG2 ILE A 349     -79.394  38.951  10.665  0.00  0.00      PROA C  
ATOM   2773  CD  ILE A 349     -80.044  36.138  12.491  0.00  0.00      PROA C  
ATOM   2774  N   PRO A 350     -75.296  37.858  12.369  0.00  0.00      PROA N  
ATOM   2775  CA  PRO A 350     -74.605  37.314  13.533  0.00  0.00      PROA C  
ATOM   2776  C   PRO A 350     -75.537  36.738  14.591  0.00  0.00      PROA C  
ATOM   2777  O   PRO A 350     -76.618  37.285  14.821  0.00  0.00      PROA O  
ATOM   2778  CB  PRO A 350     -73.784  38.499  14.069  0.00  0.00      PROA C  
ATOM   2779  CG  PRO A 350     -73.548  39.367  12.833  0.00  0.00      PROA C  
ATOM   2780  CD  PRO A 350     -74.877  39.234  12.092  0.00  0.00      PROA C  
ATOM   2781  N   GLU A 351     -75.147  35.636  15.258  0.00  0.00      PROA N  
ATOM   2782  CA  GLU A 351     -75.828  35.168  16.452  0.00  0.00      PROA C  
ATOM   2783  C   GLU A 351     -75.641  36.116  17.638  0.00  0.00      PROA C  
ATOM   2784  O   GLU A 351     -74.590  36.732  17.819  0.00  0.00      PROA O  
ATOM   2785  CB  GLU A 351     -75.436  33.710  16.819  0.00  0.00      PROA C  
ATOM   2786  CG  GLU A 351     -73.939  33.488  17.167  0.00  0.00      PROA C  
ATOM   2787  CD  GLU A 351     -73.567  32.021  17.391  0.00  0.00      PROA C  
ATOM   2788  OE1 GLU A 351     -74.455  31.126  17.358  0.00  0.00      PROA O  
ATOM   2789  OE2 GLU A 351     -72.355  31.742  17.600  0.00  0.00      PROA O1-
ATOM   2790  N   CYS A 352     -76.675  36.259  18.489  0.00  0.00      PROA N  
ATOM   2791  CA  CYS A 352     -76.611  37.101  19.671  0.00  0.00      PROA C  
ATOM   2792  C   CYS A 352     -76.453  36.195  20.881  0.00  0.00      PROA C  
ATOM   2793  O   CYS A 352     -77.351  35.425  21.227  0.00  0.00      PROA O  
ATOM   2794  CB  CYS A 352     -77.880  37.988  19.791  0.00  0.00      PROA C  
ATOM   2795  SG  CYS A 352     -77.842  39.131  21.204  0.00  0.00      PROA S  
ATOM   2796  N   SER A 353     -75.285  36.250  21.544  0.00  0.00      PROA N  
ATOM   2797  CA  SER A 353     -74.919  35.297  22.585  0.00  0.00      PROA C  
ATOM   2798  C   SER A 353     -73.778  35.813  23.421  0.00  0.00      PROA C  
ATOM   2799  O   SER A 353     -72.905  36.541  22.947  0.00  0.00      PROA O  
ATOM   2800  CB  SER A 353     -74.524  33.902  22.039  0.00  0.00      PROA C  
ATOM   2801  OG  SER A 353     -75.655  33.257  21.449  0.00  0.00      PROA O  
ATOM   2802  N   ILE A 354     -73.777  35.455  24.722  0.00  0.00      PROA N  
ATOM   2803  CA  ILE A 354     -72.752  35.850  25.677  0.00  0.00      PROA C  
ATOM   2804  C   ILE A 354     -71.501  34.993  25.526  0.00  0.00      PROA C  
ATOM   2805  O   ILE A 354     -71.577  33.767  25.402  0.00  0.00      PROA O  
ATOM   2806  CB  ILE A 354     -73.210  35.784  27.147  0.00  0.00      PROA C  
ATOM   2807  CG1 ILE A 354     -74.734  36.021  27.332  0.00  0.00      PROA C  
ATOM   2808  CG2 ILE A 354     -72.366  36.811  27.937  0.00  0.00      PROA C  
ATOM   2809  CD  ILE A 354     -75.212  35.867  28.784  0.00  0.00      PROA C  
ATOM   2810  N   ILE A 355     -70.305  35.608  25.549  0.00  0.00      PROA N  
ATOM   2811  CA  ILE A 355     -69.057  34.882  25.664  0.00  0.00      PROA C  
ATOM   2812  C   ILE A 355     -69.135  33.846  26.777  0.00  0.00      PROA C  
ATOM   2813  O   ILE A 355     -69.505  34.138  27.916  0.00  0.00      PROA O  
ATOM   2814  CB  ILE A 355     -67.858  35.817  25.812  0.00  0.00      PROA C  
ATOM   2815  CG1 ILE A 355     -67.593  36.600  24.499  0.00  0.00      PROA C  
ATOM   2816  CG2 ILE A 355     -66.592  35.072  26.284  0.00  0.00      PROA C  
ATOM   2817  CD  ILE A 355     -67.189  35.728  23.302  0.00  0.00      PROA C  
ATOM   2818  N   ASP A 356     -68.818  32.588  26.439  0.00  0.00      PROA N  
ATOM   2819  CA  ASP A 356     -68.895  31.468  27.338  0.00  0.00      PROA C  
ATOM   2820  C   ASP A 356     -67.497  30.875  27.422  0.00  0.00      PROA C  
ATOM   2821  O   ASP A 356     -67.060  30.128  26.543  0.00  0.00      PROA O  
ATOM   2822  CB  ASP A 356     -69.964  30.466  26.812  0.00  0.00      PROA C  
ATOM   2823  CG  ASP A 356     -70.174  29.250  27.702  0.00  0.00      PROA C  
ATOM   2824  OD1 ASP A 356     -69.624  29.201  28.831  0.00  0.00      PROA O  
ATOM   2825  OD2 ASP A 356     -70.936  28.337  27.282  0.00  0.00      PROA O1-
ATOM   2826  N   CYS A 357     -66.752  31.202  28.490  0.00  0.00      PROA N  
ATOM   2827  CA  CYS A 357     -65.407  30.699  28.682  0.00  0.00      PROA C  
ATOM   2828  C   CYS A 357     -65.449  29.391  29.463  0.00  0.00      PROA C  
ATOM   2829  O   CYS A 357     -64.431  28.724  29.657  0.00  0.00      PROA O  
ATOM   2830  CB  CYS A 357     -64.529  31.736  29.431  0.00  0.00      PROA C  
ATOM   2831  SG  CYS A 357     -64.215  33.222  28.431  0.00  0.00      PROA S  
ATOM   2832  N   GLY A 358     -66.666  28.961  29.867  0.00  0.00      PROA N  
ATOM   2833  CA  GLY A 358     -66.941  27.794  30.688  0.00  0.00      PROA C  
ATOM   2834  C   GLY A 358     -66.443  27.922  32.111  0.00  0.00      PROA C  
ATOM   2835  O   GLY A 358     -65.767  28.899  32.448  0.00  0.00      PROA O  
ATOM   2836  N   PRO A 359     -66.772  26.985  33.001  0.00  0.00      PROA N  
ATOM   2837  CA  PRO A 359     -66.153  26.862  34.318  0.00  0.00      PROA C  
ATOM   2838  C   PRO A 359     -64.635  27.068  34.325  0.00  0.00      PROA C  
ATOM   2839  O   PRO A 359     -63.984  26.368  33.539  0.00  0.00      PROA O  
ATOM   2840  CB  PRO A 359     -66.578  25.466  34.803  0.00  0.00      PROA C  
ATOM   2841  CG  PRO A 359     -67.925  25.244  34.108  0.00  0.00      PROA C  
ATOM   2842  CD  PRO A 359     -67.709  25.891  32.737  0.00  0.00      PROA C  
ATOM   2843  N   PRO A 360     -64.018  27.953  35.108  0.00  0.00      PROA N  
ATOM   2844  CA  PRO A 360     -62.568  28.074  35.165  0.00  0.00      PROA C  
ATOM   2845  C   PRO A 360     -61.891  26.784  35.598  0.00  0.00      PROA C  
ATOM   2846  O   PRO A 360     -62.357  26.121  36.529  0.00  0.00      PROA O  
ATOM   2847  CB  PRO A 360     -62.332  29.239  36.137  0.00  0.00      PROA C  
ATOM   2848  CG  PRO A 360     -63.559  29.241  37.050  0.00  0.00      PROA C  
ATOM   2849  CD  PRO A 360     -64.678  28.795  36.110  0.00  0.00      PROA C  
ATOM   2850  N   ASP A 361     -60.788  26.391  34.928  0.00  0.00      PROA N  
ATOM   2851  CA  ASP A 361     -60.001  25.247  35.347  0.00  0.00      PROA C  
ATOM   2852  C   ASP A 361     -59.414  25.449  36.745  0.00  0.00      PROA C  
ATOM   2853  O   ASP A 361     -59.009  26.553  37.129  0.00  0.00      PROA O  
ATOM   2854  CB  ASP A 361     -58.879  24.905  34.329  0.00  0.00      PROA C  
ATOM   2855  CG  ASP A 361     -59.426  24.371  33.014  0.00  0.00      PROA C  
ATOM   2856  OD1 ASP A 361     -60.545  23.793  32.978  0.00  0.00      PROA O  
ATOM   2857  OD2 ASP A 361     -58.673  24.416  32.003  0.00  0.00      PROA O1-
ATOM   2858  N   ASP A 362     -59.395  24.370  37.552  0.00  0.00      PROA N  
ATOM   2859  CA  ASP A 362     -58.870  24.378  38.899  0.00  0.00      PROA C  
ATOM   2860  C   ASP A 362     -57.376  24.734  38.930  0.00  0.00      PROA C  
ATOM   2861  O   ASP A 362     -56.616  24.386  38.024  0.00  0.00      PROA O  
ATOM   2862  CB  ASP A 362     -59.176  23.009  39.573  0.00  0.00      PROA C  
ATOM   2863  CG  ASP A 362     -59.012  23.019  41.087  0.00  0.00      PROA C  
ATOM   2864  OD1 ASP A 362     -59.092  24.105  41.715  0.00  0.00      PROA O  
ATOM   2865  OD2 ASP A 362     -58.912  21.908  41.675  0.00  0.00      PROA O1-
ATOM   2866  N   LEU A 363     -56.933  25.458  39.969  0.00  0.00      PROA N  
ATOM   2867  CA  LEU A 363     -55.560  25.882  40.137  0.00  0.00      PROA C  
ATOM   2868  C   LEU A 363     -54.842  24.925  41.084  0.00  0.00      PROA C  
ATOM   2869  O   LEU A 363     -55.220  24.864  42.260  0.00  0.00      PROA O  
ATOM   2870  CB  LEU A 363     -55.537  27.327  40.699  0.00  0.00      PROA C  
ATOM   2871  CG  LEU A 363     -54.171  27.903  41.132  0.00  0.00      PROA C  
ATOM   2872  CD1 LEU A 363     -53.127  27.854  40.010  0.00  0.00      PROA C  
ATOM   2873  CD2 LEU A 363     -54.353  29.356  41.592  0.00  0.00      PROA C  
ATOM   2874  N   PRO A 364     -53.832  24.139  40.678  0.00  0.00      PROA N  
ATOM   2875  CA  PRO A 364     -52.992  23.378  41.597  0.00  0.00      PROA C  
ATOM   2876  C   PRO A 364     -52.409  24.221  42.718  0.00  0.00      PROA C  
ATOM   2877  O   PRO A 364     -51.751  25.222  42.437  0.00  0.00      PROA O  
ATOM   2878  CB  PRO A 364     -51.906  22.759  40.698  0.00  0.00      PROA C  
ATOM   2879  CG  PRO A 364     -52.605  22.612  39.345  0.00  0.00      PROA C  
ATOM   2880  CD  PRO A 364     -53.478  23.868  39.282  0.00  0.00      PROA C  
ATOM   2881  N   ASN A 365     -52.663  23.840  43.989  0.00  0.00      PROA N  
ATOM   2882  CA  ASN A 365     -52.146  24.518  45.170  0.00  0.00      PROA C  
ATOM   2883  C   ASN A 365     -52.861  25.844  45.454  0.00  0.00      PROA C  
ATOM   2884  O   ASN A 365     -52.385  26.689  46.215  0.00  0.00      PROA O  
ATOM   2885  CB  ASN A 365     -50.603  24.697  45.159  0.00  0.00      PROA C  
ATOM   2886  CG  ASN A 365     -49.895  23.373  44.870  0.00  0.00      PROA C  
ATOM   2887  ND2 ASN A 365     -48.737  23.454  44.170  0.00  0.00      PROA N  
ATOM   2888  OD1 ASN A 365     -50.355  22.278  45.208  0.00  0.00      PROA O  
ATOM   2889  N   GLY A 366     -54.045  26.052  44.846  0.00  0.00      PROA N  
ATOM   2890  CA  GLY A 366     -54.826  27.265  45.012  0.00  0.00      PROA C  
ATOM   2891  C   GLY A 366     -56.304  27.050  44.852  0.00  0.00      PROA C  
ATOM   2892  O   GLY A 366     -56.834  25.951  45.011  0.00  0.00      PROA O  
ATOM   2893  N   HIS A 367     -57.014  28.143  44.544  0.00  0.00      PROA N  
ATOM   2894  CA  HIS A 367     -58.450  28.170  44.385  0.00  0.00      PROA C  
ATOM   2895  C   HIS A 367     -58.823  29.344  43.497  0.00  0.00      PROA C  
ATOM   2896  O   HIS A 367     -58.010  30.227  43.214  0.00  0.00      PROA O  
ATOM   2897  CB  HIS A 367     -59.196  28.284  45.746  0.00  0.00      PROA C  
ATOM   2898  CG  HIS A 367     -58.978  29.584  46.485  0.00  0.00      PROA C  
ATOM   2899  CD2 HIS A 367     -59.797  30.666  46.609  0.00  0.00      PROA C  
ATOM   2900  ND1 HIS A 367     -57.924  29.814  47.347  0.00  0.00      PROA N  
ATOM   2901  CE1 HIS A 367     -58.138  31.017  47.933  0.00  0.00      PROA C  
ATOM   2902  NE2 HIS A 367     -59.264  31.574  47.517  0.00  0.00      PROA N  
ATOM   2903  N   VAL A 368     -60.075  29.359  43.005  0.00  0.00      PROA N  
ATOM   2904  CA  VAL A 368     -60.592  30.406  42.141  0.00  0.00      PROA C  
ATOM   2905  C   VAL A 368     -61.894  30.952  42.715  0.00  0.00      PROA C  
ATOM   2906  O   VAL A 368     -62.737  30.212  43.228  0.00  0.00      PROA O  
ATOM   2907  CB  VAL A 368     -60.742  29.921  40.700  0.00  0.00      PROA C  
ATOM   2908  CG1 VAL A 368     -61.803  28.811  40.550  0.00  0.00      PROA C  
ATOM   2909  CG2 VAL A 368     -61.026  31.103  39.756  0.00  0.00      PROA C  
ATOM   2910  N   ASP A 369     -62.067  32.286  42.694  0.00  0.00      PROA N  
ATOM   2911  CA  ASP A 369     -63.259  32.959  43.169  0.00  0.00      PROA C  
ATOM   2912  C   ASP A 369     -63.872  33.781  42.031  0.00  0.00      PROA C  
ATOM   2913  O   ASP A 369     -63.162  34.442  41.271  0.00  0.00      PROA O  
ATOM   2914  CB  ASP A 369     -62.891  33.845  44.394  0.00  0.00      PROA C  
ATOM   2915  CG  ASP A 369     -64.100  34.348  45.168  0.00  0.00      PROA C  
ATOM   2916  OD1 ASP A 369     -65.209  33.765  45.049  0.00  0.00      PROA O  
ATOM   2917  OD2 ASP A 369     -63.924  35.283  45.996  0.00  0.00      PROA O1-
ATOM   2918  N   TYR A 370     -65.211  33.754  41.868  0.00  0.00      PROA N  
ATOM   2919  CA  TYR A 370     -65.913  34.578  40.896  0.00  0.00      PROA C  
ATOM   2920  C   TYR A 370     -66.175  35.975  41.460  0.00  0.00      PROA C  
ATOM   2921  O   TYR A 370     -66.817  36.135  42.500  0.00  0.00      PROA O  
ATOM   2922  CB  TYR A 370     -67.297  34.000  40.485  0.00  0.00      PROA C  
ATOM   2923  CG  TYR A 370     -67.225  32.606  39.924  0.00  0.00      PROA C  
ATOM   2924  CD1 TYR A 370     -67.446  31.491  40.754  0.00  0.00      PROA C  
ATOM   2925  CD2 TYR A 370     -67.085  32.402  38.540  0.00  0.00      PROA C  
ATOM   2926  CE1 TYR A 370     -67.515  30.199  40.213  0.00  0.00      PROA C  
ATOM   2927  CE2 TYR A 370     -67.157  31.111  37.997  0.00  0.00      PROA C  
ATOM   2928  CZ  TYR A 370     -67.376  30.011  38.833  0.00  0.00      PROA C  
ATOM   2929  OH  TYR A 370     -67.498  28.719  38.279  0.00  0.00      PROA O  
ATOM   2930  N   ILE A 371     -65.696  37.040  40.783  0.00  0.00      PROA N  
ATOM   2931  CA  ILE A 371     -65.894  38.409  41.253  0.00  0.00      PROA C  
ATOM   2932  C   ILE A 371     -67.194  38.978  40.696  0.00  0.00      PROA C  
ATOM   2933  O   ILE A 371     -67.949  39.648  41.406  0.00  0.00      PROA O  
ATOM   2934  CB  ILE A 371     -64.672  39.303  40.978  0.00  0.00      PROA C  
ATOM   2935  CG1 ILE A 371     -63.608  39.188  42.103  0.00  0.00      PROA C  
ATOM   2936  CG2 ILE A 371     -65.042  40.800  40.831  0.00  0.00      PROA C  
ATOM   2937  CD  ILE A 371     -63.143  37.771  42.450  0.00  0.00      PROA C  
ATOM   2938  N   THR A 372     -67.531  38.682  39.420  0.00  0.00      PROA N  
ATOM   2939  CA  THR A 372     -68.796  39.078  38.786  0.00  0.00      PROA C  
ATOM   2940  C   THR A 372     -70.037  38.514  39.457  0.00  0.00      PROA C  
ATOM   2941  O   THR A 372     -71.032  39.214  39.647  0.00  0.00      PROA O  
ATOM   2942  CB  THR A 372     -68.862  38.795  37.280  0.00  0.00      PROA C  
ATOM   2943  CG2 THR A 372     -68.547  40.106  36.544  0.00  0.00      PROA C  
ATOM   2944  OG1 THR A 372     -67.877  37.847  36.879  0.00  0.00      PROA O  
ATOM   2945  N   GLY A 373     -69.997  37.233  39.859  0.00  0.00      PROA N  
ATOM   2946  CA  GLY A 373     -71.091  36.597  40.580  0.00  0.00      PROA C  
ATOM   2947  C   GLY A 373     -70.966  35.096  40.508  0.00  0.00      PROA C  
ATOM   2948  O   GLY A 373     -70.279  34.606  39.609  0.00  0.00      PROA O  
ATOM   2949  N   PRO A 374     -71.576  34.317  41.403  0.00  0.00      PROA N  
ATOM   2950  CA  PRO A 374     -71.504  32.856  41.393  0.00  0.00      PROA C  
ATOM   2951  C   PRO A 374     -71.842  32.192  40.064  0.00  0.00      PROA C  
ATOM   2952  O   PRO A 374     -72.952  32.371  39.555  0.00  0.00      PROA O  
ATOM   2953  CB  PRO A 374     -72.459  32.426  42.519  0.00  0.00      PROA C  
ATOM   2954  CG  PRO A 374     -72.397  33.594  43.505  0.00  0.00      PROA C  
ATOM   2955  CD  PRO A 374     -72.294  34.812  42.585  0.00  0.00      PROA C  
ATOM   2956  N   GLU A 375     -70.890  31.421  39.497  0.00  0.00      PROA N  
ATOM   2957  CA  GLU A 375     -71.073  30.633  38.289  0.00  0.00      PROA C  
ATOM   2958  C   GLU A 375     -71.236  31.464  37.012  0.00  0.00      PROA C  
ATOM   2959  O   GLU A 375     -71.714  30.981  35.984  0.00  0.00      PROA O  
ATOM   2960  CB  GLU A 375     -72.154  29.523  38.435  0.00  0.00      PROA C  
ATOM   2961  CG  GLU A 375     -71.799  28.468  39.516  0.00  0.00      PROA C  
ATOM   2962  CD  GLU A 375     -72.855  27.373  39.632  0.00  0.00      PROA C  
ATOM   2963  OE1 GLU A 375     -73.046  26.598  38.657  0.00  0.00      PROA O  
ATOM   2964  OE2 GLU A 375     -73.501  27.258  40.709  0.00  0.00      PROA O1-
ATOM   2965  N   VAL A 376     -70.810  32.745  37.030  0.00  0.00      PROA N  
ATOM   2966  CA  VAL A 376     -70.878  33.617  35.867  0.00  0.00      PROA C  
ATOM   2967  C   VAL A 376     -69.618  33.433  35.024  0.00  0.00      PROA C  
ATOM   2968  O   VAL A 376     -68.522  33.858  35.390  0.00  0.00      PROA O  
ATOM   2969  CB  VAL A 376     -71.097  35.083  36.244  0.00  0.00      PROA C  
ATOM   2970  CG1 VAL A 376     -71.136  35.976  34.987  0.00  0.00      PROA C  
ATOM   2971  CG2 VAL A 376     -72.433  35.215  37.004  0.00  0.00      PROA C  
ATOM   2972  N   THR A 377     -69.754  32.738  33.874  0.00  0.00      PROA N  
ATOM   2973  CA  THR A 377     -68.628  32.314  33.041  0.00  0.00      PROA C  
ATOM   2974  C   THR A 377     -68.632  32.960  31.663  0.00  0.00      PROA C  
ATOM   2975  O   THR A 377     -67.753  32.719  30.834  0.00  0.00      PROA O  
ATOM   2976  CB  THR A 377     -68.599  30.794  32.851  0.00  0.00      PROA C  
ATOM   2977  CG2 THR A 377     -68.398  30.125  34.221  0.00  0.00      PROA C  
ATOM   2978  OG1 THR A 377     -69.809  30.280  32.299  0.00  0.00      PROA O  
ATOM   2979  N   THR A 378     -69.626  33.824  31.388  0.00  0.00      PROA N  
ATOM   2980  CA  THR A 378     -69.812  34.507  30.110  0.00  0.00      PROA C  
ATOM   2981  C   THR A 378     -68.920  35.723  29.929  0.00  0.00      PROA C  
ATOM   2982  O   THR A 378     -68.329  36.227  30.879  0.00  0.00      PROA O  
ATOM   2983  CB  THR A 378     -71.263  34.917  29.849  0.00  0.00      PROA C  
ATOM   2984  CG2 THR A 378     -72.061  33.650  29.497  0.00  0.00      PROA C  
ATOM   2985  OG1 THR A 378     -71.872  35.496  31.003  0.00  0.00      PROA O  
ATOM   2986  N   TYR A 379     -68.780  36.225  28.681  0.00  0.00      PROA N  
ATOM   2987  CA  TYR A 379     -68.085  37.455  28.309  0.00  0.00      PROA C  
ATOM   2988  C   TYR A 379     -68.082  38.602  29.337  0.00  0.00      PROA C  
ATOM   2989  O   TYR A 379     -69.123  38.993  29.875  0.00  0.00      PROA O  
ATOM   2990  CB  TYR A 379     -68.563  37.946  26.912  0.00  0.00      PROA C  
ATOM   2991  CG  TYR A 379     -67.888  39.220  26.462  0.00  0.00      PROA C  
ATOM   2992  CD1 TYR A 379     -66.566  39.173  25.998  0.00  0.00      PROA C  
ATOM   2993  CD2 TYR A 379     -68.565  40.453  26.467  0.00  0.00      PROA C  
ATOM   2994  CE1 TYR A 379     -65.936  40.329  25.518  0.00  0.00      PROA C  
ATOM   2995  CE2 TYR A 379     -67.950  41.604  25.950  0.00  0.00      PROA C  
ATOM   2996  CZ  TYR A 379     -66.637  41.538  25.469  0.00  0.00      PROA C  
ATOM   2997  OH  TYR A 379     -66.022  42.693  24.939  0.00  0.00      PROA O  
ATOM   2998  N   LYS A 380     -66.882  39.141  29.634  0.00  0.00      PROA N  
ATOM   2999  CA  LYS A 380     -66.651  40.178  30.626  0.00  0.00      PROA C  
ATOM   3000  C   LYS A 380     -66.810  39.746  32.083  0.00  0.00      PROA C  
ATOM   3001  O   LYS A 380     -66.654  40.551  33.005  0.00  0.00      PROA O  
ATOM   3002  CB  LYS A 380     -67.328  41.546  30.324  0.00  0.00      PROA C  
ATOM   3003  CG  LYS A 380     -66.586  42.387  29.271  0.00  0.00      PROA C  
ATOM   3004  CD  LYS A 380     -67.303  43.730  29.031  0.00  0.00      PROA C  
ATOM   3005  CE  LYS A 380     -66.642  44.679  28.014  0.00  0.00      PROA C  
ATOM   3006  NZ  LYS A 380     -65.318  45.152  28.489  0.00  0.00      PROA N1+
ATOM   3007  N   ALA A 381     -67.053  38.445  32.349  0.00  0.00      PROA N  
ATOM   3008  CA  ALA A 381     -66.892  37.867  33.665  0.00  0.00      PROA C  
ATOM   3009  C   ALA A 381     -65.461  37.964  34.164  0.00  0.00      PROA C  
ATOM   3010  O   ALA A 381     -64.506  37.847  33.392  0.00  0.00      PROA O  
ATOM   3011  CB  ALA A 381     -67.318  36.392  33.700  0.00  0.00      PROA C  
ATOM   3012  N   VAL A 382     -65.293  38.185  35.475  0.00  0.00      PROA N  
ATOM   3013  CA  VAL A 382     -63.990  38.262  36.098  0.00  0.00      PROA C  
ATOM   3014  C   VAL A 382     -63.871  37.272  37.234  0.00  0.00      PROA C  
ATOM   3015  O   VAL A 382     -64.746  37.128  38.092  0.00  0.00      PROA O  
ATOM   3016  CB  VAL A 382     -63.558  39.660  36.538  0.00  0.00      PROA C  
ATOM   3017  CG1 VAL A 382     -63.110  40.443  35.292  0.00  0.00      PROA C  
ATOM   3018  CG2 VAL A 382     -64.699  40.395  37.259  0.00  0.00      PROA C  
ATOM   3019  N   ILE A 383     -62.747  36.547  37.243  0.00  0.00      PROA N  
ATOM   3020  CA  ILE A 383     -62.396  35.578  38.258  0.00  0.00      PROA C  
ATOM   3021  C   ILE A 383     -61.073  35.987  38.874  0.00  0.00      PROA C  
ATOM   3022  O   ILE A 383     -60.217  36.599  38.232  0.00  0.00      PROA O  
ATOM   3023  CB  ILE A 383     -62.296  34.147  37.729  0.00  0.00      PROA C  
ATOM   3024  CG1 ILE A 383     -61.283  34.038  36.561  0.00  0.00      PROA C  
ATOM   3025  CG2 ILE A 383     -63.718  33.676  37.350  0.00  0.00      PROA C  
ATOM   3026  CD  ILE A 383     -61.115  32.629  35.993  0.00  0.00      PROA C  
ATOM   3027  N   GLN A 384     -60.881  35.662  40.162  0.00  0.00      PROA N  
ATOM   3028  CA  GLN A 384     -59.633  35.871  40.857  0.00  0.00      PROA C  
ATOM   3029  C   GLN A 384     -59.090  34.526  41.301  0.00  0.00      PROA C  
ATOM   3030  O   GLN A 384     -59.643  33.849  42.169  0.00  0.00      PROA O  
ATOM   3031  CB  GLN A 384     -59.821  36.785  42.094  0.00  0.00      PROA C  
ATOM   3032  CG  GLN A 384     -58.540  37.106  42.907  0.00  0.00      PROA C  
ATOM   3033  CD  GLN A 384     -57.489  37.859  42.084  0.00  0.00      PROA C  
ATOM   3034  NE2 GLN A 384     -56.322  37.225  41.838  0.00  0.00      PROA N  
ATOM   3035  OE1 GLN A 384     -57.692  39.010  41.687  0.00  0.00      PROA O  
ATOM   3036  N   TYR A 385     -57.973  34.102  40.696  0.00  0.00      PROA N  
ATOM   3037  CA  TYR A 385     -57.141  33.022  41.180  0.00  0.00      PROA C  
ATOM   3038  C   TYR A 385     -56.338  33.402  42.424  0.00  0.00      PROA C  
ATOM   3039  O   TYR A 385     -55.869  34.532  42.566  0.00  0.00      PROA O  
ATOM   3040  CB  TYR A 385     -56.185  32.540  40.063  0.00  0.00      PROA C  
ATOM   3041  CG  TYR A 385     -56.923  31.705  39.047  0.00  0.00      PROA C  
ATOM   3042  CD1 TYR A 385     -57.260  30.380  39.369  0.00  0.00      PROA C  
ATOM   3043  CD2 TYR A 385     -57.209  32.181  37.753  0.00  0.00      PROA C  
ATOM   3044  CE1 TYR A 385     -57.850  29.537  38.418  0.00  0.00      PROA C  
ATOM   3045  CE2 TYR A 385     -57.806  31.339  36.800  0.00  0.00      PROA C  
ATOM   3046  CZ  TYR A 385     -58.123  30.016  37.135  0.00  0.00      PROA C  
ATOM   3047  OH  TYR A 385     -58.706  29.150  36.188  0.00  0.00      PROA O  
ATOM   3048  N   SER A 386     -56.146  32.464  43.365  0.00  0.00      PROA N  
ATOM   3049  CA  SER A 386     -55.288  32.691  44.520  0.00  0.00      PROA C  
ATOM   3050  C   SER A 386     -54.670  31.378  44.939  0.00  0.00      PROA C  
ATOM   3051  O   SER A 386     -55.304  30.330  44.866  0.00  0.00      PROA O  
ATOM   3052  CB  SER A 386     -56.058  33.286  45.739  0.00  0.00      PROA C  
ATOM   3053  OG  SER A 386     -55.208  33.589  46.857  0.00  0.00      PROA O  
ATOM   3054  N   CYS A 387     -53.409  31.390  45.412  0.00  0.00      PROA N  
ATOM   3055  CA  CYS A 387     -52.787  30.214  46.005  0.00  0.00      PROA C  
ATOM   3056  C   CYS A 387     -53.153  30.085  47.473  0.00  0.00      PROA C  
ATOM   3057  O   CYS A 387     -53.668  31.022  48.088  0.00  0.00      PROA O  
ATOM   3058  CB  CYS A 387     -51.244  30.240  45.908  0.00  0.00      PROA C  
ATOM   3059  SG  CYS A 387     -50.692  30.513  44.213  0.00  0.00      PROA S  
ATOM   3060  N   GLU A 388     -52.878  28.918  48.091  0.00  0.00      PROA N  
ATOM   3061  CA  GLU A 388     -52.862  28.802  49.541  0.00  0.00      PROA C  
ATOM   3062  C   GLU A 388     -51.750  29.665  50.159  0.00  0.00      PROA C  
ATOM   3063  O   GLU A 388     -50.590  29.618  49.749  0.00  0.00      PROA O  
ATOM   3064  CB  GLU A 388     -52.782  27.327  50.014  0.00  0.00      PROA C  
ATOM   3065  CG  GLU A 388     -54.045  26.505  49.641  0.00  0.00      PROA C  
ATOM   3066  CD  GLU A 388     -54.040  25.066  50.156  0.00  0.00      PROA C  
ATOM   3067  OE1 GLU A 388     -53.074  24.631  50.837  0.00  0.00      PROA O  
ATOM   3068  OE2 GLU A 388     -55.037  24.343  49.882  0.00  0.00      PROA O1-
ATOM   3069  N   GLU A 389     -52.111  30.535  51.124  0.00  0.00      PROA N  
ATOM   3070  CA  GLU A 389     -51.283  31.656  51.547  0.00  0.00      PROA C  
ATOM   3071  C   GLU A 389     -49.911  31.329  52.138  0.00  0.00      PROA C  
ATOM   3072  O   GLU A 389     -48.890  31.911  51.765  0.00  0.00      PROA O  
ATOM   3073  CB  GLU A 389     -52.105  32.513  52.551  0.00  0.00      PROA C  
ATOM   3074  CG  GLU A 389     -51.393  33.735  53.193  0.00  0.00      PROA C  
ATOM   3075  CD  GLU A 389     -51.034  34.823  52.184  0.00  0.00      PROA C  
ATOM   3076  OE1 GLU A 389     -51.947  35.323  51.473  0.00  0.00      PROA O  
ATOM   3077  OE2 GLU A 389     -49.840  35.220  52.110  0.00  0.00      PROA O1-
ATOM   3078  N   THR A 390     -49.852  30.371  53.086  0.00  0.00      PROA N  
ATOM   3079  CA  THR A 390     -48.636  30.056  53.837  0.00  0.00      PROA C  
ATOM   3080  C   THR A 390     -47.474  29.494  53.037  0.00  0.00      PROA C  
ATOM   3081  O   THR A 390     -46.327  29.906  53.217  0.00  0.00      PROA O  
ATOM   3082  CB  THR A 390     -48.883  29.141  55.044  0.00  0.00      PROA C  
ATOM   3083  CG2 THR A 390     -49.655  29.944  56.104  0.00  0.00      PROA C  
ATOM   3084  OG1 THR A 390     -49.687  28.010  54.713  0.00  0.00      PROA O  
ATOM   3085  N   PHE A 391     -47.736  28.526  52.137  0.00  0.00      PROA N  
ATOM   3086  CA  PHE A 391     -46.675  27.711  51.561  0.00  0.00      PROA C  
ATOM   3087  C   PHE A 391     -46.423  28.009  50.092  0.00  0.00      PROA C  
ATOM   3088  O   PHE A 391     -45.532  27.422  49.477  0.00  0.00      PROA O  
ATOM   3089  CB  PHE A 391     -46.994  26.197  51.716  0.00  0.00      PROA C  
ATOM   3090  CG  PHE A 391     -47.245  25.825  53.156  0.00  0.00      PROA C  
ATOM   3091  CD1 PHE A 391     -46.353  26.216  54.173  0.00  0.00      PROA C  
ATOM   3092  CD2 PHE A 391     -48.370  25.057  53.505  0.00  0.00      PROA C  
ATOM   3093  CE1 PHE A 391     -46.597  25.874  55.509  0.00  0.00      PROA C  
ATOM   3094  CE2 PHE A 391     -48.613  24.706  54.839  0.00  0.00      PROA C  
ATOM   3095  CZ  PHE A 391     -47.727  25.118  55.843  0.00  0.00      PROA C  
ATOM   3096  N   TYR A 392     -47.162  28.956  49.491  0.00  0.00      PROA N  
ATOM   3097  CA  TYR A 392     -47.076  29.208  48.067  0.00  0.00      PROA C  
ATOM   3098  C   TYR A 392     -47.203  30.697  47.793  0.00  0.00      PROA C  
ATOM   3099  O   TYR A 392     -47.917  31.432  48.474  0.00  0.00      PROA O  
ATOM   3100  CB  TYR A 392     -48.201  28.498  47.259  0.00  0.00      PROA C  
ATOM   3101  CG  TYR A 392     -48.295  27.026  47.567  0.00  0.00      PROA C  
ATOM   3102  CD1 TYR A 392     -47.537  26.080  46.859  0.00  0.00      PROA C  
ATOM   3103  CD2 TYR A 392     -49.206  26.574  48.537  0.00  0.00      PROA C  
ATOM   3104  CE1 TYR A 392     -47.674  24.711  47.133  0.00  0.00      PROA C  
ATOM   3105  CE2 TYR A 392     -49.358  25.209  48.804  0.00  0.00      PROA C  
ATOM   3106  CZ  TYR A 392     -48.598  24.275  48.093  0.00  0.00      PROA C  
ATOM   3107  OH  TYR A 392     -48.816  22.897  48.299  0.00  0.00      PROA O  
ATOM   3108  N   THR A 393     -46.503  31.172  46.751  0.00  0.00      PROA N  
ATOM   3109  CA  THR A 393     -46.611  32.534  46.244  0.00  0.00      PROA C  
ATOM   3110  C   THR A 393     -47.180  32.496  44.845  0.00  0.00      PROA C  
ATOM   3111  O   THR A 393     -46.733  31.737  43.985  0.00  0.00      PROA O  
ATOM   3112  CB  THR A 393     -45.307  33.341  46.206  0.00  0.00      PROA C  
ATOM   3113  CG2 THR A 393     -45.019  33.866  47.622  0.00  0.00      PROA C  
ATOM   3114  OG1 THR A 393     -44.188  32.550  45.809  0.00  0.00      PROA O  
ATOM   3115  N   MET A 394     -48.212  33.319  44.583  0.00  0.00      PROA N  
ATOM   3116  CA  MET A 394     -48.778  33.495  43.259  0.00  0.00      PROA C  
ATOM   3117  C   MET A 394     -47.788  34.187  42.312  0.00  0.00      PROA C  
ATOM   3118  O   MET A 394     -47.079  35.117  42.704  0.00  0.00      PROA O  
ATOM   3119  CB  MET A 394     -50.105  34.292  43.376  0.00  0.00      PROA C  
ATOM   3120  CG  MET A 394     -51.007  34.337  42.122  0.00  0.00      PROA C  
ATOM   3121  SD  MET A 394     -52.095  32.897  41.855  0.00  0.00      PROA S  
ATOM   3122  CE  MET A 394     -50.924  31.798  41.010  0.00  0.00      PROA C  
ATOM   3123  N   SER A 395     -47.702  33.739  41.040  0.00  0.00      PROA N  
ATOM   3124  CA  SER A 395     -46.785  34.319  40.057  0.00  0.00      PROA C  
ATOM   3125  C   SER A 395     -47.419  35.530  39.371  0.00  0.00      PROA C  
ATOM   3126  O   SER A 395     -47.426  36.635  39.915  0.00  0.00      PROA O  
ATOM   3127  CB  SER A 395     -46.288  33.275  39.013  0.00  0.00      PROA C  
ATOM   3128  OG  SER A 395     -45.603  32.197  39.657  0.00  0.00      PROA O  
ATOM   3129  N   SER A 396     -48.009  35.366  38.164  0.00  0.00      PROA N  
ATOM   3130  CA  SER A 396     -48.900  36.354  37.548  0.00  0.00      PROA C  
ATOM   3131  C   SER A 396     -50.123  36.630  38.412  0.00  0.00      PROA C  
ATOM   3132  O   SER A 396     -50.578  35.755  39.142  0.00  0.00      PROA O  
ATOM   3133  CB  SER A 396     -49.392  35.942  36.131  0.00  0.00      PROA C  
ATOM   3134  OG  SER A 396     -48.289  35.788  35.236  0.00  0.00      PROA O  
ATOM   3135  N   ASN A 397     -50.679  37.864  38.369  0.00  0.00      PROA N  
ATOM   3136  CA  ASN A 397     -51.610  38.390  39.365  0.00  0.00      PROA C  
ATOM   3137  C   ASN A 397     -52.854  37.528  39.635  0.00  0.00      PROA C  
ATOM   3138  O   ASN A 397     -53.287  37.376  40.779  0.00  0.00      PROA O  
ATOM   3139  CB  ASN A 397     -51.991  39.849  38.960  0.00  0.00      PROA C  
ATOM   3140  CG  ASN A 397     -52.959  40.542  39.920  0.00  0.00      PROA C  
ATOM   3141  ND2 ASN A 397     -52.518  40.755  41.181  0.00  0.00      PROA N  
ATOM   3142  OD1 ASN A 397     -54.087  40.888  39.560  0.00  0.00      PROA O  
ATOM   3143  N   GLY A 398     -53.447  36.932  38.580  0.00  0.00      PROA N  
ATOM   3144  CA  GLY A 398     -54.507  35.933  38.725  0.00  0.00      PROA C  
ATOM   3145  C   GLY A 398     -55.887  36.494  38.548  0.00  0.00      PROA C  
ATOM   3146  O   GLY A 398     -56.879  35.787  38.707  0.00  0.00      PROA O  
ATOM   3147  N   LYS A 399     -55.990  37.779  38.171  0.00  0.00      PROA N  
ATOM   3148  CA  LYS A 399     -57.244  38.410  37.806  0.00  0.00      PROA C  
ATOM   3149  C   LYS A 399     -57.492  38.160  36.322  0.00  0.00      PROA C  
ATOM   3150  O   LYS A 399     -56.811  38.703  35.447  0.00  0.00      PROA O  
ATOM   3151  CB  LYS A 399     -57.181  39.926  38.107  0.00  0.00      PROA C  
ATOM   3152  CG  LYS A 399     -58.481  40.718  37.872  0.00  0.00      PROA C  
ATOM   3153  CD  LYS A 399     -59.643  40.252  38.772  0.00  0.00      PROA C  
ATOM   3154  CE  LYS A 399     -60.871  41.183  38.794  0.00  0.00      PROA C  
ATOM   3155  NZ  LYS A 399     -60.566  42.475  39.462  0.00  0.00      PROA N1+
ATOM   3156  N   TYR A 400     -58.442  37.264  36.005  0.00  0.00      PROA N  
ATOM   3157  CA  TYR A 400     -58.658  36.760  34.659  0.00  0.00      PROA C  
ATOM   3158  C   TYR A 400     -60.038  37.168  34.169  0.00  0.00      PROA C  
ATOM   3159  O   TYR A 400     -61.026  37.136  34.904  0.00  0.00      PROA O  
ATOM   3160  CB  TYR A 400     -58.456  35.212  34.521  0.00  0.00      PROA C  
ATOM   3161  CG  TYR A 400     -57.018  34.784  34.302  0.00  0.00      PROA C  
ATOM   3162  CD1 TYR A 400     -55.954  35.311  35.054  0.00  0.00      PROA C  
ATOM   3163  CD2 TYR A 400     -56.717  33.787  33.352  0.00  0.00      PROA C  
ATOM   3164  CE1 TYR A 400     -54.634  34.911  34.828  0.00  0.00      PROA C  
ATOM   3165  CE2 TYR A 400     -55.398  33.368  33.129  0.00  0.00      PROA C  
ATOM   3166  CZ  TYR A 400     -54.356  33.939  33.867  0.00  0.00      PROA C  
ATOM   3167  OH  TYR A 400     -53.020  33.553  33.661  0.00  0.00      PROA O  
ATOM   3168  N   VAL A 401     -60.114  37.592  32.897  0.00  0.00      PROA N  
ATOM   3169  CA  VAL A 401     -61.306  38.136  32.277  0.00  0.00      PROA C  
ATOM   3170  C   VAL A 401     -61.768  37.156  31.212  0.00  0.00      PROA C  
ATOM   3171  O   VAL A 401     -60.963  36.655  30.426  0.00  0.00      PROA O  
ATOM   3172  CB  VAL A 401     -61.036  39.483  31.593  0.00  0.00      PROA C  
ATOM   3173  CG1 VAL A 401     -62.369  40.126  31.155  0.00  0.00      PROA C  
ATOM   3174  CG2 VAL A 401     -60.266  40.431  32.537  0.00  0.00      PROA C  
ATOM   3175  N   CYS A 402     -63.075  36.831  31.137  0.00  0.00      PROA N  
ATOM   3176  CA  CYS A 402     -63.612  36.103  29.996  0.00  0.00      PROA C  
ATOM   3177  C   CYS A 402     -63.658  36.996  28.754  0.00  0.00      PROA C  
ATOM   3178  O   CYS A 402     -64.494  37.895  28.635  0.00  0.00      PROA O  
ATOM   3179  CB  CYS A 402     -65.012  35.491  30.280  0.00  0.00      PROA C  
ATOM   3180  SG  CYS A 402     -65.700  34.516  28.898  0.00  0.00      PROA S  
ATOM   3181  N   GLU A 403     -62.731  36.767  27.807  0.00  0.00      PROA N  
ATOM   3182  CA  GLU A 403     -62.590  37.570  26.608  0.00  0.00      PROA C  
ATOM   3183  C   GLU A 403     -63.471  37.127  25.447  0.00  0.00      PROA C  
ATOM   3184  O   GLU A 403     -64.120  36.080  25.468  0.00  0.00      PROA O  
ATOM   3185  CB  GLU A 403     -61.102  37.701  26.188  0.00  0.00      PROA C  
ATOM   3186  CG  GLU A 403     -60.341  38.785  26.997  0.00  0.00      PROA C  
ATOM   3187  CD  GLU A 403     -60.715  40.223  26.630  0.00  0.00      PROA C  
ATOM   3188  OE1 GLU A 403     -61.538  40.456  25.704  0.00  0.00      PROA O  
ATOM   3189  OE2 GLU A 403     -60.159  41.155  27.275  0.00  0.00      PROA O1-
ATOM   3190  N   ALA A 404     -63.515  37.949  24.377  0.00  0.00      PROA N  
ATOM   3191  CA  ALA A 404     -64.377  37.761  23.224  0.00  0.00      PROA C  
ATOM   3192  C   ALA A 404     -63.980  36.568  22.355  0.00  0.00      PROA C  
ATOM   3193  O   ALA A 404     -64.766  36.072  21.549  0.00  0.00      PROA O  
ATOM   3194  CB  ALA A 404     -64.363  39.039  22.359  0.00  0.00      PROA C  
ATOM   3195  N   ASP A 405     -62.751  36.050  22.536  0.00  0.00      PROA N  
ATOM   3196  CA  ASP A 405     -62.253  34.880  21.846  0.00  0.00      PROA C  
ATOM   3197  C   ASP A 405     -62.559  33.593  22.631  0.00  0.00      PROA C  
ATOM   3198  O   ASP A 405     -62.276  32.484  22.173  0.00  0.00      PROA O  
ATOM   3199  CB  ASP A 405     -60.737  35.065  21.525  0.00  0.00      PROA C  
ATOM   3200  CG  ASP A 405     -59.819  35.294  22.722  0.00  0.00      PROA C  
ATOM   3201  OD1 ASP A 405     -60.248  35.176  23.897  0.00  0.00      PROA O  
ATOM   3202  OD2 ASP A 405     -58.613  35.577  22.476  0.00  0.00      PROA O1-
ATOM   3203  N   GLY A 406     -63.231  33.713  23.801  0.00  0.00      PROA N  
ATOM   3204  CA  GLY A 406     -63.799  32.595  24.545  0.00  0.00      PROA C  
ATOM   3205  C   GLY A 406     -62.858  31.898  25.483  0.00  0.00      PROA C  
ATOM   3206  O   GLY A 406     -63.097  30.756  25.878  0.00  0.00      PROA O  
ATOM   3207  N   PHE A 407     -61.779  32.578  25.891  0.00  0.00      PROA N  
ATOM   3208  CA  PHE A 407     -60.841  32.063  26.865  0.00  0.00      PROA C  
ATOM   3209  C   PHE A 407     -60.686  33.013  28.039  0.00  0.00      PROA C  
ATOM   3210  O   PHE A 407     -60.625  34.237  27.891  0.00  0.00      PROA O  
ATOM   3211  CB  PHE A 407     -59.442  31.820  26.253  0.00  0.00      PROA C  
ATOM   3212  CG  PHE A 407     -59.499  30.767  25.178  0.00  0.00      PROA C  
ATOM   3213  CD1 PHE A 407     -59.453  29.405  25.522  0.00  0.00      PROA C  
ATOM   3214  CD2 PHE A 407     -59.546  31.122  23.818  0.00  0.00      PROA C  
ATOM   3215  CE1 PHE A 407     -59.473  28.416  24.530  0.00  0.00      PROA C  
ATOM   3216  CE2 PHE A 407     -59.568  30.138  22.823  0.00  0.00      PROA C  
ATOM   3217  CZ  PHE A 407     -59.532  28.784  23.179  0.00  0.00      PROA C  
ATOM   3218  N   TRP A 408     -60.583  32.449  29.262  0.00  0.00      PROA N  
ATOM   3219  CA  TRP A 408     -60.153  33.173  30.446  0.00  0.00      PROA C  
ATOM   3220  C   TRP A 408     -58.752  33.754  30.255  0.00  0.00      PROA C  
ATOM   3221  O   TRP A 408     -57.772  33.036  30.054  0.00  0.00      PROA O  
ATOM   3222  CB  TRP A 408     -60.188  32.279  31.716  0.00  0.00      PROA C  
ATOM   3223  CG  TRP A 408     -61.550  31.788  32.093  0.00  0.00      PROA C  
ATOM   3224  CD1 TRP A 408     -62.050  30.513  31.972  0.00  0.00      PROA C  
ATOM   3225  CD2 TRP A 408     -62.590  32.579  32.697  0.00  0.00      PROA C  
ATOM   3226  CE2 TRP A 408     -63.686  31.712  32.917  0.00  0.00      PROA C  
ATOM   3227  CE3 TRP A 408     -62.685  33.919  33.080  0.00  0.00      PROA C  
ATOM   3228  NE1 TRP A 408     -63.336  30.479  32.463  0.00  0.00      PROA N  
ATOM   3229  CZ2 TRP A 408     -64.860  32.151  33.505  0.00  0.00      PROA C  
ATOM   3230  CZ3 TRP A 408     -63.864  34.355  33.689  0.00  0.00      PROA C  
ATOM   3231  CH2 TRP A 408     -64.935  33.489  33.897  0.00  0.00      PROA C  
ATOM   3232  N   THR A 409     -58.651  35.091  30.252  0.00  0.00      PROA N  
ATOM   3233  CA  THR A 409     -57.468  35.792  29.780  0.00  0.00      PROA C  
ATOM   3234  C   THR A 409     -56.939  36.719  30.854  0.00  0.00      PROA C  
ATOM   3235  O   THR A 409     -57.668  37.536  31.417  0.00  0.00      PROA O  
ATOM   3236  CB  THR A 409     -57.759  36.569  28.500  0.00  0.00      PROA C  
ATOM   3237  CG2 THR A 409     -56.533  37.348  28.007  0.00  0.00      PROA C  
ATOM   3238  OG1 THR A 409     -58.110  35.673  27.449  0.00  0.00      PROA O  
ATOM   3239  N   SER A 410     -55.638  36.584  31.183  0.00  0.00      PROA N  
ATOM   3240  CA  SER A 410     -54.875  37.455  32.078  0.00  0.00      PROA C  
ATOM   3241  C   SER A 410     -54.895  38.938  31.707  0.00  0.00      PROA C  
ATOM   3242  O   SER A 410     -55.121  39.315  30.558  0.00  0.00      PROA O  
ATOM   3243  CB  SER A 410     -53.391  36.981  32.156  0.00  0.00      PROA C  
ATOM   3244  OG  SER A 410     -52.596  37.700  33.105  0.00  0.00      PROA O  
ATOM   3245  N   SER A 411     -54.588  39.837  32.667  0.00  0.00      PROA N  
ATOM   3246  CA  SER A 411     -54.284  41.246  32.407  0.00  0.00      PROA C  
ATOM   3247  C   SER A 411     -53.104  41.422  31.454  0.00  0.00      PROA C  
ATOM   3248  O   SER A 411     -53.095  42.300  30.589  0.00  0.00      PROA O  
ATOM   3249  CB  SER A 411     -53.950  42.036  33.706  0.00  0.00      PROA C  
ATOM   3250  OG  SER A 411     -55.039  42.001  34.637  0.00  0.00      PROA O  
ATOM   3251  N   LYS A 412     -52.081  40.547  31.578  0.00  0.00      PROA N  
ATOM   3252  CA  LYS A 412     -50.961  40.433  30.656  0.00  0.00      PROA C  
ATOM   3253  C   LYS A 412     -51.356  40.045  29.229  0.00  0.00      PROA C  
ATOM   3254  O   LYS A 412     -50.754  40.485  28.249  0.00  0.00      PROA O  
ATOM   3255  CB  LYS A 412     -49.916  39.423  31.193  0.00  0.00      PROA C  
ATOM   3256  CG  LYS A 412     -49.233  39.876  32.497  0.00  0.00      PROA C  
ATOM   3257  CD  LYS A 412     -48.169  38.862  32.959  0.00  0.00      PROA C  
ATOM   3258  CE  LYS A 412     -47.468  39.195  34.288  0.00  0.00      PROA C  
ATOM   3259  NZ  LYS A 412     -46.650  40.429  34.174  0.00  0.00      PROA N1+
ATOM   3260  N   GLY A 413     -52.388  39.185  29.097  0.00  0.00      PROA N  
ATOM   3261  CA  GLY A 413     -52.921  38.698  27.824  0.00  0.00      PROA C  
ATOM   3262  C   GLY A 413     -52.765  37.211  27.669  0.00  0.00      PROA C  
ATOM   3263  O   GLY A 413     -53.329  36.605  26.758  0.00  0.00      PROA O  
ATOM   3264  N   GLU A 414     -51.984  36.569  28.560  0.00  0.00      PROA N  
ATOM   3265  CA  GLU A 414     -51.804  35.128  28.581  0.00  0.00      PROA C  
ATOM   3266  C   GLU A 414     -53.061  34.303  28.874  0.00  0.00      PROA C  
ATOM   3267  O   GLU A 414     -53.926  34.659  29.681  0.00  0.00      PROA O  
ATOM   3268  CB  GLU A 414     -50.598  34.677  29.449  0.00  0.00      PROA C  
ATOM   3269  CG  GLU A 414     -50.669  35.062  30.948  0.00  0.00      PROA C  
ATOM   3270  CD  GLU A 414     -49.431  34.653  31.752  0.00  0.00      PROA C  
ATOM   3271  OE1 GLU A 414     -48.517  33.973  31.213  0.00  0.00      PROA O  
ATOM   3272  OE2 GLU A 414     -49.363  35.027  32.953  0.00  0.00      PROA O1-
ATOM   3273  N   LYS A 415     -53.173  33.162  28.166  0.00  0.00      PROA N  
ATOM   3274  CA  LYS A 415     -54.300  32.250  28.223  0.00  0.00      PROA C  
ATOM   3275  C   LYS A 415     -54.061  31.120  29.219  0.00  0.00      PROA C  
ATOM   3276  O   LYS A 415     -54.991  30.498  29.736  0.00  0.00      PROA O  
ATOM   3277  CB  LYS A 415     -54.461  31.628  26.811  0.00  0.00      PROA C  
ATOM   3278  CG  LYS A 415     -54.808  32.646  25.707  0.00  0.00      PROA C  
ATOM   3279  CD  LYS A 415     -56.314  32.941  25.661  0.00  0.00      PROA C  
ATOM   3280  CE  LYS A 415     -56.755  33.917  24.559  0.00  0.00      PROA C  
ATOM   3281  NZ  LYS A 415     -56.612  35.329  24.986  0.00  0.00      PROA N1+
ATOM   3282  N   SER A 416     -52.775  30.842  29.522  0.00  0.00      PROA N  
ATOM   3283  CA  SER A 416     -52.322  29.846  30.486  0.00  0.00      PROA C  
ATOM   3284  C   SER A 416     -52.776  30.126  31.906  0.00  0.00      PROA C  
ATOM   3285  O   SER A 416     -52.923  31.276  32.315  0.00  0.00      PROA O  
ATOM   3286  CB  SER A 416     -50.775  29.689  30.513  0.00  0.00      PROA C  
ATOM   3287  OG  SER A 416     -50.284  29.280  29.231  0.00  0.00      PROA O  
ATOM   3288  N   LEU A 417     -53.016  29.071  32.710  0.00  0.00      PROA N  
ATOM   3289  CA  LEU A 417     -53.338  29.218  34.120  0.00  0.00      PROA C  
ATOM   3290  C   LEU A 417     -52.209  29.879  34.931  0.00  0.00      PROA C  
ATOM   3291  O   LEU A 417     -51.031  29.659  34.614  0.00  0.00      PROA O  
ATOM   3292  CB  LEU A 417     -53.715  27.867  34.783  0.00  0.00      PROA C  
ATOM   3293  CG  LEU A 417     -54.859  27.096  34.089  0.00  0.00      PROA C  
ATOM   3294  CD1 LEU A 417     -55.179  25.809  34.867  0.00  0.00      PROA C  
ATOM   3295  CD2 LEU A 417     -56.126  27.951  33.931  0.00  0.00      PROA C  
ATOM   3296  N   PRO A 418     -52.485  30.692  35.952  0.00  0.00      PROA N  
ATOM   3297  CA  PRO A 418     -51.500  31.122  36.944  0.00  0.00      PROA C  
ATOM   3298  C   PRO A 418     -50.671  29.999  37.570  0.00  0.00      PROA C  
ATOM   3299  O   PRO A 418     -51.144  28.866  37.677  0.00  0.00      PROA O  
ATOM   3300  CB  PRO A 418     -52.340  31.890  37.979  0.00  0.00      PROA C  
ATOM   3301  CG  PRO A 418     -53.541  32.385  37.184  0.00  0.00      PROA C  
ATOM   3302  CD  PRO A 418     -53.821  31.204  36.266  0.00  0.00      PROA C  
ATOM   3303  N   VAL A 419     -49.424  30.288  37.990  0.00  0.00      PROA N  
ATOM   3304  CA  VAL A 419     -48.545  29.288  38.582  0.00  0.00      PROA C  
ATOM   3305  C   VAL A 419     -48.356  29.583  40.058  0.00  0.00      PROA C  
ATOM   3306  O   VAL A 419     -47.796  30.613  40.444  0.00  0.00      PROA O  
ATOM   3307  CB  VAL A 419     -47.190  29.210  37.875  0.00  0.00      PROA C  
ATOM   3308  CG1 VAL A 419     -46.250  28.202  38.575  0.00  0.00      PROA C  
ATOM   3309  CG2 VAL A 419     -47.417  28.785  36.411  0.00  0.00      PROA C  
ATOM   3310  N   CYS A 420     -48.820  28.672  40.939  0.00  0.00      PROA N  
ATOM   3311  CA  CYS A 420     -48.507  28.725  42.357  0.00  0.00      PROA C  
ATOM   3312  C   CYS A 420     -47.118  28.171  42.598  0.00  0.00      PROA C  
ATOM   3313  O   CYS A 420     -46.847  26.984  42.421  0.00  0.00      PROA O  
ATOM   3314  CB  CYS A 420     -49.525  27.940  43.222  0.00  0.00      PROA C  
ATOM   3315  SG  CYS A 420     -51.130  28.777  43.267  0.00  0.00      PROA S  
ATOM   3316  N   LYS A 421     -46.194  29.055  43.005  0.00  0.00      PROA N  
ATOM   3317  CA  LYS A 421     -44.793  28.746  43.151  0.00  0.00      PROA C  
ATOM   3318  C   LYS A 421     -44.563  28.461  44.637  0.00  0.00      PROA C  
ATOM   3319  O   LYS A 421     -44.810  29.354  45.453  0.00  0.00      PROA O  
ATOM   3320  CB  LYS A 421     -43.990  29.977  42.650  0.00  0.00      PROA C  
ATOM   3321  CG  LYS A 421     -42.484  29.775  42.404  0.00  0.00      PROA C  
ATOM   3322  CD  LYS A 421     -41.654  29.630  43.691  0.00  0.00      PROA C  
ATOM   3323  CE  LYS A 421     -40.143  29.796  43.472  0.00  0.00      PROA C  
ATOM   3324  NZ  LYS A 421     -39.421  29.720  44.768  0.00  0.00      PROA N1+
ATOM   3325  N   PRO A 422     -44.166  27.269  45.081  0.00  0.00      PROA N  
ATOM   3326  CA  PRO A 422     -43.926  26.988  46.493  0.00  0.00      PROA C  
ATOM   3327  C   PRO A 422     -43.015  27.988  47.187  0.00  0.00      PROA C  
ATOM   3328  O   PRO A 422     -41.961  28.348  46.655  0.00  0.00      PROA O  
ATOM   3329  CB  PRO A 422     -43.370  25.561  46.495  0.00  0.00      PROA C  
ATOM   3330  CG  PRO A 422     -42.715  25.400  45.121  0.00  0.00      PROA C  
ATOM   3331  CD  PRO A 422     -43.841  26.120  44.228  0.00  0.00      PROA C  
ATOM   3332  N   VAL A 423     -43.394  28.458  48.391  0.00  0.00      PROA N  
ATOM   3333  CA  VAL A 423     -42.540  29.314  49.199  0.00  0.00      PROA C  
ATOM   3334  C   VAL A 423     -41.287  28.575  49.655  0.00  0.00      PROA C  
ATOM   3335  O   VAL A 423     -41.305  27.386  49.983  0.00  0.00      PROA O  
ATOM   3336  CB  VAL A 423     -43.237  30.007  50.370  0.00  0.00      PROA C  
ATOM   3337  CG1 VAL A 423     -44.484  30.742  49.848  0.00  0.00      PROA C  
ATOM   3338  CG2 VAL A 423     -43.590  29.015  51.492  0.00  0.00      PROA C  
ATOM   3339  N   CYS A 424     -40.141  29.273  49.647  0.00  0.00      PROA N  
ATOM   3340  CA  CYS A 424     -38.856  28.638  49.833  0.00  0.00      PROA C  
ATOM   3341  C   CYS A 424     -38.263  28.951  51.192  0.00  0.00      PROA C  
ATOM   3342  O   CYS A 424     -38.550  29.976  51.813  0.00  0.00      PROA O  
ATOM   3343  CB  CYS A 424     -37.887  29.010  48.676  0.00  0.00      PROA C  
ATOM   3344  SG  CYS A 424     -37.477  30.789  48.518  0.00  0.00      PROA S  
ATOM   3345  N   GLY A 425     -37.413  28.039  51.705  0.00  0.00      PROA N  
ATOM   3346  CA  GLY A 425     -36.582  28.285  52.880  0.00  0.00      PROA C  
ATOM   3347  C   GLY A 425     -37.283  28.205  54.212  0.00  0.00      PROA C  
ATOM   3348  O   GLY A 425     -36.706  28.571  55.236  0.00  0.00      PROA O  
ATOM   3349  N   LEU A 426     -38.541  27.724  54.247  0.00  0.00      PROA N  
ATOM   3350  CA  LEU A 426     -39.252  27.406  55.475  0.00  0.00      PROA C  
ATOM   3351  C   LEU A 426     -38.643  26.238  56.249  0.00  0.00      PROA C  
ATOM   3352  O   LEU A 426     -38.290  25.195  55.703  0.00  0.00      PROA O  
ATOM   3353  CB  LEU A 426     -40.756  27.120  55.232  0.00  0.00      PROA C  
ATOM   3354  CG  LEU A 426     -41.674  28.350  55.089  0.00  0.00      PROA C  
ATOM   3355  CD1 LEU A 426     -43.092  27.887  54.722  0.00  0.00      PROA C  
ATOM   3356  CD2 LEU A 426     -41.737  29.178  56.380  0.00  0.00      PROA C  
ATOM   3357  N   SER A 427     -38.529  26.395  57.576  0.00  0.00      PROA N  
ATOM   3358  CA  SER A 427     -37.916  25.405  58.443  0.00  0.00      PROA C  
ATOM   3359  C   SER A 427     -38.556  25.507  59.807  0.00  0.00      PROA C  
ATOM   3360  O   SER A 427     -38.923  26.597  60.249  0.00  0.00      PROA O  
ATOM   3361  CB  SER A 427     -36.392  25.671  58.600  0.00  0.00      PROA C  
ATOM   3362  OG  SER A 427     -35.748  24.810  59.539  0.00  0.00      PROA O  
ATOM   3363  N   THR A 428     -38.692  24.379  60.533  0.00  0.00      PROA N  
ATOM   3364  CA  THR A 428     -39.110  24.412  61.937  0.00  0.00      PROA C  
ATOM   3365  C   THR A 428     -37.903  24.307  62.863  0.00  0.00      PROA C  
ATOM   3366  O   THR A 428     -38.044  24.247  64.087  0.00  0.00      PROA O  
ATOM   3367  CB  THR A 428     -40.163  23.354  62.291  0.00  0.00      PROA C  
ATOM   3368  CG2 THR A 428     -39.604  21.924  62.275  0.00  0.00      PROA C  
ATOM   3369  OG1 THR A 428     -40.738  23.578  63.576  0.00  0.00      PROA O  
ATOM   3370  N   HIS A 429     -36.673  24.320  62.312  0.00  0.00      PROA N  
ATOM   3371  CA  HIS A 429     -35.449  24.207  63.082  0.00  0.00      PROA C  
ATOM   3372  C   HIS A 429     -35.035  25.516  63.744  0.00  0.00      PROA C  
ATOM   3373  O   HIS A 429     -35.463  26.611  63.367  0.00  0.00      PROA O  
ATOM   3374  CB  HIS A 429     -34.261  23.722  62.212  0.00  0.00      PROA C  
ATOM   3375  CG  HIS A 429     -33.093  23.210  63.013  0.00  0.00      PROA C  
ATOM   3376  CD2 HIS A 429     -31.799  23.623  63.060  0.00  0.00      PROA C  
ATOM   3377  ND1 HIS A 429     -33.164  22.110  63.840  0.00  0.00      PROA N  
ATOM   3378  CE1 HIS A 429     -31.935  21.922  64.368  0.00  0.00      PROA C  
ATOM   3379  NE2 HIS A 429     -31.070  22.807  63.911  0.00  0.00      PROA N  
ATOM   3380  N   THR A 430     -34.148  25.427  64.759  0.00  0.00      PROA N  
ATOM   3381  CA  THR A 430     -33.340  26.560  65.220  0.00  0.00      PROA C  
ATOM   3382  C   THR A 430     -32.188  26.807  64.223  0.00  0.00      PROA C  
ATOM   3383  O   THR A 430     -32.327  26.549  63.028  0.00  0.00      PROA O  
ATOM   3384  CB  THR A 430     -32.917  26.401  66.693  0.00  0.00      PROA C  
ATOM   3385  CG2 THR A 430     -32.107  25.112  66.923  0.00  0.00      PROA C  
ATOM   3386  OG1 THR A 430     -32.161  27.504  67.194  0.00  0.00      PROA O  
ATOM   3387  N   SER A 431     -31.009  27.305  64.635  0.00  0.00      PROA N  
ATOM   3388  CA  SER A 431     -29.815  27.327  63.782  0.00  0.00      PROA C  
ATOM   3389  C   SER A 431     -29.028  26.067  64.080  0.00  0.00      PROA C  
ATOM   3390  O   SER A 431     -29.002  25.622  65.231  0.00  0.00      PROA O  
ATOM   3391  CB  SER A 431     -28.895  28.558  64.026  0.00  0.00      PROA C  
ATOM   3392  OG  SER A 431     -27.893  28.711  63.012  0.00  0.00      PROA O  
ATOM   3393  N   GLY A 432     -28.364  25.420  63.092  0.00  0.00      PROA N  
ATOM   3394  CA  GLY A 432     -27.721  24.178  63.495  0.00  0.00      PROA C  
ATOM   3395  C   GLY A 432     -26.829  23.359  62.617  0.00  0.00      PROA C  
ATOM   3396  O   GLY A 432     -26.183  22.507  63.199  0.00  0.00      PROA O  
ATOM   3397  N   GLY A 433     -26.709  23.514  61.279  0.00  0.00      PROA N  
ATOM   3398  CA  GLY A 433     -25.880  22.646  60.407  0.00  0.00      PROA C  
ATOM   3399  C   GLY A 433     -26.104  21.154  60.509  0.00  0.00      PROA C  
ATOM   3400  O   GLY A 433     -27.083  20.752  61.109  0.00  0.00      PROA O  
ATOM   3401  N   ARG A 434     -25.253  20.258  59.927  0.00  0.00      PROA N  
ATOM   3402  CA  ARG A 434     -25.533  18.811  59.967  0.00  0.00      PROA C  
ATOM   3403  C   ARG A 434     -24.389  17.829  60.335  0.00  0.00      PROA C  
ATOM   3404  O   ARG A 434     -24.183  17.555  61.510  0.00  0.00      PROA O  
ATOM   3405  CB  ARG A 434     -26.426  18.292  58.785  0.00  0.00      PROA C  
ATOM   3406  CG  ARG A 434     -27.869  18.895  58.694  0.00  0.00      PROA C  
ATOM   3407  CD  ARG A 434     -28.798  18.631  59.875  0.00  0.00      PROA C  
ATOM   3408  NE  ARG A 434     -29.738  19.777  60.068  0.00  0.00      PROA N  
ATOM   3409  CZ  ARG A 434     -30.065  20.173  61.293  0.00  0.00      PROA C  
ATOM   3410  NH1 ARG A 434     -30.235  19.330  62.281  0.00  0.00      PROA N1+
ATOM   3411  NH2 ARG A 434     -30.126  21.455  61.560  0.00  0.00      PROA N  
ATOM   3412  N   ILE A 435     -23.694  17.194  59.369  0.00  0.00      PROA N  
ATOM   3413  CA  ILE A 435     -22.928  15.942  59.532  0.00  0.00      PROA C  
ATOM   3414  C   ILE A 435     -22.077  15.566  60.768  0.00  0.00      PROA C  
ATOM   3415  O   ILE A 435     -22.514  14.758  61.587  0.00  0.00      PROA O  
ATOM   3416  CB  ILE A 435     -22.207  15.602  58.246  0.00  0.00      PROA C  
ATOM   3417  CG1 ILE A 435     -21.601  14.180  58.233  0.00  0.00      PROA C  
ATOM   3418  CG2 ILE A 435     -21.192  16.704  57.877  0.00  0.00      PROA C  
ATOM   3419  CD  ILE A 435     -20.749  13.940  56.995  0.00  0.00      PROA C  
ATOM   3420  N   ILE A 436     -20.828  16.070  60.944  0.00  0.00      PROA N  
ATOM   3421  CA  ILE A 436     -19.879  15.440  61.872  0.00  0.00      PROA C  
ATOM   3422  C   ILE A 436     -19.575  16.354  63.045  0.00  0.00      PROA C  
ATOM   3423  O   ILE A 436     -19.317  17.546  62.893  0.00  0.00      PROA O  
ATOM   3424  CB  ILE A 436     -18.612  14.895  61.203  0.00  0.00      PROA C  
ATOM   3425  CG1 ILE A 436     -17.845  13.937  62.148  0.00  0.00      PROA C  
ATOM   3426  CG2 ILE A 436     -17.706  16.030  60.687  0.00  0.00      PROA C  
ATOM   3427  CD  ILE A 436     -16.771  13.099  61.444  0.00  0.00      PROA C  
ATOM   3428  N   GLY A 437     -19.680  15.799  64.278  0.00  0.00      PROA N  
ATOM   3429  CA  GLY A 437     -19.779  16.568  65.521  0.00  0.00      PROA C  
ATOM   3430  C   GLY A 437     -21.217  16.923  65.832  0.00  0.00      PROA C  
ATOM   3431  O   GLY A 437     -21.496  17.797  66.652  0.00  0.00      PROA O  
ATOM   3432  N   GLY A 438     -22.165  16.252  65.137  0.00  0.00      PROA N  
ATOM   3433  CA  GLY A 438     -23.594  16.544  65.144  0.00  0.00      PROA C  
ATOM   3434  C   GLY A 438     -24.425  15.966  66.266  0.00  0.00      PROA C  
ATOM   3435  O   GLY A 438     -23.945  15.624  67.347  0.00  0.00      PROA O  
ATOM   3436  N   GLN A 439     -25.738  15.862  66.001  0.00  0.00      PROA N  
ATOM   3437  CA  GLN A 439     -26.807  15.438  66.889  0.00  0.00      PROA C  
ATOM   3438  C   GLN A 439     -27.939  15.094  65.900  0.00  0.00      PROA C  
ATOM   3439  O   GLN A 439     -27.693  15.360  64.728  0.00  0.00      PROA O  
ATOM   3440  CB  GLN A 439     -27.124  16.600  67.884  0.00  0.00      PROA C  
ATOM   3441  CG  GLN A 439     -28.189  16.328  68.971  0.00  0.00      PROA C  
ATOM   3442  CD  GLN A 439     -28.198  17.403  70.063  0.00  0.00      PROA C  
ATOM   3443  NE2 GLN A 439     -28.457  18.671  69.673  0.00  0.00      PROA N  
ATOM   3444  OE1 GLN A 439     -27.986  17.123  71.248  0.00  0.00      PROA O  
ATOM   3445  N   PRO A 440     -29.110  14.508  66.132  0.00  0.00      PROA N  
ATOM   3446  CA  PRO A 440     -30.052  14.267  65.024  0.00  0.00      PROA C  
ATOM   3447  C   PRO A 440     -31.030  15.422  64.766  0.00  0.00      PROA C  
ATOM   3448  O   PRO A 440     -31.498  16.080  65.697  0.00  0.00      PROA O  
ATOM   3449  CB  PRO A 440     -30.802  12.992  65.456  0.00  0.00      PROA C  
ATOM   3450  CG  PRO A 440     -30.717  12.998  66.982  0.00  0.00      PROA C  
ATOM   3451  CD  PRO A 440     -29.319  13.564  67.234  0.00  0.00      PROA C  
ATOM   3452  N   ALA A 441     -31.357  15.676  63.483  0.00  0.00      PROA N  
ATOM   3453  CA  ALA A 441     -32.429  16.532  63.005  0.00  0.00      PROA C  
ATOM   3454  C   ALA A 441     -33.848  16.059  63.356  0.00  0.00      PROA C  
ATOM   3455  O   ALA A 441     -34.108  14.867  63.543  0.00  0.00      PROA O  
ATOM   3456  CB  ALA A 441     -32.340  16.699  61.477  0.00  0.00      PROA C  
ATOM   3457  N   LYS A 442     -34.804  17.003  63.451  0.00  0.00      PROA N  
ATOM   3458  CA  LYS A 442     -36.222  16.757  63.642  0.00  0.00      PROA C  
ATOM   3459  C   LYS A 442     -36.954  16.905  62.289  0.00  0.00      PROA C  
ATOM   3460  O   LYS A 442     -36.396  17.508  61.366  0.00  0.00      PROA O  
ATOM   3461  CB  LYS A 442     -36.796  17.728  64.715  0.00  0.00      PROA C  
ATOM   3462  CG  LYS A 442     -36.064  17.689  66.074  0.00  0.00      PROA C  
ATOM   3463  CD  LYS A 442     -36.056  16.314  66.778  0.00  0.00      PROA C  
ATOM   3464  CE  LYS A 442     -37.450  15.784  67.153  0.00  0.00      PROA C  
ATOM   3465  NZ  LYS A 442     -37.345  14.515  67.918  0.00  0.00      PROA N1+
ATOM   3466  N   PRO A 443     -38.157  16.335  62.075  0.00  0.00      PROA N  
ATOM   3467  CA  PRO A 443     -38.748  16.102  60.750  0.00  0.00      PROA C  
ATOM   3468  C   PRO A 443     -38.705  17.202  59.702  0.00  0.00      PROA C  
ATOM   3469  O   PRO A 443     -38.294  16.945  58.569  0.00  0.00      PROA O  
ATOM   3470  CB  PRO A 443     -40.176  15.635  61.054  0.00  0.00      PROA C  
ATOM   3471  CG  PRO A 443     -40.015  14.874  62.369  0.00  0.00      PROA C  
ATOM   3472  CD  PRO A 443     -38.975  15.709  63.123  0.00  0.00      PROA C  
ATOM   3473  N   GLY A 444     -39.136  18.430  60.053  0.00  0.00      PROA N  
ATOM   3474  CA  GLY A 444     -39.286  19.536  59.112  0.00  0.00      PROA C  
ATOM   3475  C   GLY A 444     -38.124  20.489  59.137  0.00  0.00      PROA C  
ATOM   3476  O   GLY A 444     -38.227  21.613  58.648  0.00  0.00      PROA O  
ATOM   3477  N   ASP A 445     -37.003  20.102  59.772  0.00  0.00      PROA N  
ATOM   3478  CA  ASP A 445     -35.847  20.964  59.914  0.00  0.00      PROA C  
ATOM   3479  C   ASP A 445     -35.211  21.394  58.584  0.00  0.00      PROA C  
ATOM   3480  O   ASP A 445     -35.038  22.587  58.340  0.00  0.00      PROA O  
ATOM   3481  CB  ASP A 445     -34.781  20.296  60.829  0.00  0.00      PROA C  
ATOM   3482  CG  ASP A 445     -35.198  20.234  62.296  0.00  0.00      PROA C  
ATOM   3483  OD1 ASP A 445     -36.261  20.777  62.693  0.00  0.00      PROA O  
ATOM   3484  OD2 ASP A 445     -34.382  19.695  63.099  0.00  0.00      PROA O1-
ATOM   3485  N   PHE A 446     -34.913  20.452  57.663  0.00  0.00      PROA N  
ATOM   3486  CA  PHE A 446     -34.244  20.778  56.402  0.00  0.00      PROA C  
ATOM   3487  C   PHE A 446     -34.931  20.081  55.227  0.00  0.00      PROA C  
ATOM   3488  O   PHE A 446     -34.378  19.158  54.625  0.00  0.00      PROA O  
ATOM   3489  CB  PHE A 446     -32.695  20.555  56.453  0.00  0.00      PROA C  
ATOM   3490  CG  PHE A 446     -32.112  21.665  57.301  0.00  0.00      PROA C  
ATOM   3491  CD1 PHE A 446     -31.753  22.889  56.713  0.00  0.00      PROA C  
ATOM   3492  CD2 PHE A 446     -32.117  21.576  58.700  0.00  0.00      PROA C  
ATOM   3493  CE1 PHE A 446     -31.548  24.032  57.498  0.00  0.00      PROA C  
ATOM   3494  CE2 PHE A 446     -31.965  22.727  59.485  0.00  0.00      PROA C  
ATOM   3495  CZ  PHE A 446     -31.674  23.954  58.887  0.00  0.00      PROA C  
ATOM   3496  N   PRO A 447     -36.166  20.468  54.887  0.00  0.00      PROA N  
ATOM   3497  CA  PRO A 447     -37.057  19.693  54.022  0.00  0.00      PROA C  
ATOM   3498  C   PRO A 447     -36.710  19.781  52.538  0.00  0.00      PROA C  
ATOM   3499  O   PRO A 447     -37.429  19.218  51.712  0.00  0.00      PROA O  
ATOM   3500  CB  PRO A 447     -38.419  20.345  54.309  0.00  0.00      PROA C  
ATOM   3501  CG  PRO A 447     -38.084  21.812  54.546  0.00  0.00      PROA C  
ATOM   3502  CD  PRO A 447     -36.803  21.706  55.357  0.00  0.00      PROA C  
ATOM   3503  N   TRP A 448     -35.601  20.437  52.167  0.00  0.00      PROA N  
ATOM   3504  CA  TRP A 448     -35.072  20.431  50.818  0.00  0.00      PROA C  
ATOM   3505  C   TRP A 448     -34.010  19.368  50.648  0.00  0.00      PROA C  
ATOM   3506  O   TRP A 448     -33.599  19.073  49.529  0.00  0.00      PROA O  
ATOM   3507  CB  TRP A 448     -34.413  21.789  50.456  0.00  0.00      PROA C  
ATOM   3508  CG  TRP A 448     -33.708  22.438  51.602  0.00  0.00      PROA C  
ATOM   3509  CD1 TRP A 448     -32.409  22.283  52.008  0.00  0.00      PROA C  
ATOM   3510  CD2 TRP A 448     -34.323  23.371  52.503  0.00  0.00      PROA C  
ATOM   3511  CE2 TRP A 448     -33.333  23.749  53.436  0.00  0.00      PROA C  
ATOM   3512  CE3 TRP A 448     -35.597  23.925  52.583  0.00  0.00      PROA C  
ATOM   3513  NE1 TRP A 448     -32.187  23.072  53.114  0.00  0.00      PROA N  
ATOM   3514  CZ2 TRP A 448     -33.598  24.671  54.437  0.00  0.00      PROA C  
ATOM   3515  CZ3 TRP A 448     -35.864  24.843  53.593  0.00  0.00      PROA C  
ATOM   3516  CH2 TRP A 448     -34.887  25.204  54.514  0.00  0.00      PROA C  
ATOM   3517  N   GLN A 449     -33.541  18.761  51.749  0.00  0.00      PROA N  
ATOM   3518  CA  GLN A 449     -32.490  17.774  51.730  0.00  0.00      PROA C  
ATOM   3519  C   GLN A 449     -32.934  16.456  51.092  0.00  0.00      PROA C  
ATOM   3520  O   GLN A 449     -33.841  15.778  51.586  0.00  0.00      PROA O  
ATOM   3521  CB  GLN A 449     -31.973  17.572  53.178  0.00  0.00      PROA C  
ATOM   3522  CG  GLN A 449     -30.858  16.525  53.381  0.00  0.00      PROA C  
ATOM   3523  CD  GLN A 449     -29.651  16.744  52.467  0.00  0.00      PROA C  
ATOM   3524  NE2 GLN A 449     -28.890  15.649  52.253  0.00  0.00      PROA N  
ATOM   3525  OE1 GLN A 449     -29.352  17.832  51.971  0.00  0.00      PROA O  
ATOM   3526  N   VAL A 450     -32.310  16.069  49.961  0.00  0.00      PROA N  
ATOM   3527  CA  VAL A 450     -32.682  14.869  49.224  0.00  0.00      PROA C  
ATOM   3528  C   VAL A 450     -31.513  13.904  49.212  0.00  0.00      PROA C  
ATOM   3529  O   VAL A 450     -30.340  14.285  49.163  0.00  0.00      PROA O  
ATOM   3530  CB  VAL A 450     -33.210  15.093  47.796  0.00  0.00      PROA C  
ATOM   3531  CG1 VAL A 450     -34.173  16.294  47.784  0.00  0.00      PROA C  
ATOM   3532  CG2 VAL A 450     -32.108  15.295  46.740  0.00  0.00      PROA C  
ATOM   3533  N   LEU A 451     -31.829  12.603  49.288  0.00  0.00      PROA N  
ATOM   3534  CA  LEU A 451     -30.881  11.519  49.200  0.00  0.00      PROA C  
ATOM   3535  C   LEU A 451     -30.767  11.068  47.753  0.00  0.00      PROA C  
ATOM   3536  O   LEU A 451     -31.767  10.789  47.089  0.00  0.00      PROA O  
ATOM   3537  CB  LEU A 451     -31.324  10.350  50.122  0.00  0.00      PROA C  
ATOM   3538  CG  LEU A 451     -30.606   8.993  49.956  0.00  0.00      PROA C  
ATOM   3539  CD1 LEU A 451     -29.109   9.088  50.281  0.00  0.00      PROA C  
ATOM   3540  CD2 LEU A 451     -31.267   7.935  50.855  0.00  0.00      PROA C  
ATOM   3541  N   LEU A 452     -29.532  10.992  47.231  0.00  0.00      PROA N  
ATOM   3542  CA  LEU A 452     -29.242  10.475  45.915  0.00  0.00      PROA C  
ATOM   3543  C   LEU A 452     -28.603   9.109  46.101  0.00  0.00      PROA C  
ATOM   3544  O   LEU A 452     -27.516   8.978  46.672  0.00  0.00      PROA O  
ATOM   3545  CB  LEU A 452     -28.264  11.377  45.116  0.00  0.00      PROA C  
ATOM   3546  CG  LEU A 452     -28.648  12.870  45.040  0.00  0.00      PROA C  
ATOM   3547  CD1 LEU A 452     -27.558  13.650  44.297  0.00  0.00      PROA C  
ATOM   3548  CD2 LEU A 452     -30.002  13.104  44.365  0.00  0.00      PROA C  
ATOM   3549  N   LEU A 453     -29.282   8.047  45.641  0.00  0.00      PROA N  
ATOM   3550  CA  LEU A 453     -28.848   6.685  45.859  0.00  0.00      PROA C  
ATOM   3551  C   LEU A 453     -28.443   6.025  44.549  0.00  0.00      PROA C  
ATOM   3552  O   LEU A 453     -29.157   6.048  43.544  0.00  0.00      PROA O  
ATOM   3553  CB  LEU A 453     -29.962   5.869  46.564  0.00  0.00      PROA C  
ATOM   3554  CG  LEU A 453     -29.596   4.414  46.932  0.00  0.00      PROA C  
ATOM   3555  CD1 LEU A 453     -28.425   4.345  47.927  0.00  0.00      PROA C  
ATOM   3556  CD2 LEU A 453     -30.821   3.690  47.508  0.00  0.00      PROA C  
ATOM   3557  N   GLY A 454     -27.243   5.421  44.529  0.00  0.00      PROA N  
ATOM   3558  CA  GLY A 454     -26.751   4.646  43.400  0.00  0.00      PROA C  
ATOM   3559  C   GLY A 454     -25.610   3.791  43.867  0.00  0.00      PROA C  
ATOM   3560  O   GLY A 454     -25.660   3.185  44.938  0.00  0.00      PROA O  
ATOM   3561  N   GLU A 455     -24.515   3.736  43.082  0.00  0.00      PROA N  
ATOM   3562  CA  GLU A 455     -23.242   3.178  43.521  0.00  0.00      PROA C  
ATOM   3563  C   GLU A 455     -22.677   3.926  44.732  0.00  0.00      PROA C  
ATOM   3564  O   GLU A 455     -22.196   3.343  45.707  0.00  0.00      PROA O  
ATOM   3565  CB  GLU A 455     -22.231   3.200  42.343  0.00  0.00      PROA C  
ATOM   3566  CG  GLU A 455     -20.820   2.630  42.645  0.00  0.00      PROA C  
ATOM   3567  CD  GLU A 455     -20.842   1.151  43.021  0.00  0.00      PROA C  
ATOM   3568  OE1 GLU A 455     -21.315   0.319  42.202  0.00  0.00      PROA O  
ATOM   3569  OE2 GLU A 455     -20.365   0.793  44.132  0.00  0.00      PROA O1-
ATOM   3570  N   THR A 456     -22.786   5.268  44.701  0.00  0.00      PROA N  
ATOM   3571  CA  THR A 456     -22.414   6.163  45.791  0.00  0.00      PROA C  
ATOM   3572  C   THR A 456     -23.625   6.552  46.630  0.00  0.00      PROA C  
ATOM   3573  O   THR A 456     -24.769   6.526  46.175  0.00  0.00      PROA O  
ATOM   3574  CB  THR A 456     -21.742   7.453  45.302  0.00  0.00      PROA C  
ATOM   3575  CG2 THR A 456     -20.418   7.094  44.612  0.00  0.00      PROA C  
ATOM   3576  OG1 THR A 456     -22.537   8.145  44.337  0.00  0.00      PROA O  
ATOM   3577  N   THR A 457     -23.385   6.970  47.889  0.00  0.00      PROA N  
ATOM   3578  CA  THR A 457     -24.372   7.704  48.686  0.00  0.00      PROA C  
ATOM   3579  C   THR A 457     -24.052   9.178  48.554  0.00  0.00      PROA C  
ATOM   3580  O   THR A 457     -22.922   9.599  48.797  0.00  0.00      PROA O  
ATOM   3581  CB  THR A 457     -24.379   7.318  50.165  0.00  0.00      PROA C  
ATOM   3582  CG2 THR A 457     -25.347   8.191  50.987  0.00  0.00      PROA C  
ATOM   3583  OG1 THR A 457     -24.819   5.973  50.312  0.00  0.00      PROA O  
ATOM   3584  N   ALA A 458     -25.024  10.001  48.130  0.00  0.00      PROA N  
ATOM   3585  CA  ALA A 458     -24.805  11.410  47.894  0.00  0.00      PROA C  
ATOM   3586  C   ALA A 458     -26.080  12.183  48.197  0.00  0.00      PROA C  
ATOM   3587  O   ALA A 458     -27.115  11.616  48.549  0.00  0.00      PROA O  
ATOM   3588  CB  ALA A 458     -24.328  11.660  46.445  0.00  0.00      PROA C  
ATOM   3589  N   ALA A 459     -26.017  13.517  48.114  0.00  0.00      PROA N  
ATOM   3590  CA  ALA A 459     -27.087  14.389  48.520  0.00  0.00      PROA C  
ATOM   3591  C   ALA A 459     -27.353  15.472  47.485  0.00  0.00      PROA C  
ATOM   3592  O   ALA A 459     -26.532  15.770  46.617  0.00  0.00      PROA O  
ATOM   3593  CB  ALA A 459     -26.704  15.054  49.856  0.00  0.00      PROA C  
ATOM   3594  N   GLY A 460     -28.546  16.088  47.562  0.00  0.00      PROA N  
ATOM   3595  CA  GLY A 460     -28.894  17.268  46.792  0.00  0.00      PROA C  
ATOM   3596  C   GLY A 460     -29.828  18.146  47.581  0.00  0.00      PROA C  
ATOM   3597  O   GLY A 460     -30.276  17.783  48.670  0.00  0.00      PROA O  
ATOM   3598  N   ALA A 461     -30.174  19.317  47.024  0.00  0.00      PROA N  
ATOM   3599  CA  ALA A 461     -31.136  20.224  47.609  0.00  0.00      PROA C  
ATOM   3600  C   ALA A 461     -32.240  20.590  46.625  0.00  0.00      PROA C  
ATOM   3601  O   ALA A 461     -31.995  21.071  45.520  0.00  0.00      PROA O  
ATOM   3602  CB  ALA A 461     -30.445  21.499  48.118  0.00  0.00      PROA C  
ATOM   3603  N   LEU A 462     -33.504  20.354  47.015  0.00  0.00      PROA N  
ATOM   3604  CA  LEU A 462     -34.690  20.731  46.270  0.00  0.00      PROA C  
ATOM   3605  C   LEU A 462     -34.824  22.245  46.037  0.00  0.00      PROA C  
ATOM   3606  O   LEU A 462     -34.645  23.062  46.944  0.00  0.00      PROA O  
ATOM   3607  CB  LEU A 462     -35.936  20.175  47.008  0.00  0.00      PROA C  
ATOM   3608  CG  LEU A 462     -37.307  20.369  46.327  0.00  0.00      PROA C  
ATOM   3609  CD1 LEU A 462     -37.409  19.616  44.995  0.00  0.00      PROA C  
ATOM   3610  CD2 LEU A 462     -38.433  19.907  47.263  0.00  0.00      PROA C  
ATOM   3611  N   ILE A 463     -35.151  22.646  44.797  0.00  0.00      PROA N  
ATOM   3612  CA  ILE A 463     -35.374  24.018  44.386  0.00  0.00      PROA C  
ATOM   3613  C   ILE A 463     -36.577  24.026  43.444  0.00  0.00      PROA C  
ATOM   3614  O   ILE A 463     -36.699  23.209  42.530  0.00  0.00      PROA O  
ATOM   3615  CB  ILE A 463     -34.119  24.707  43.820  0.00  0.00      PROA C  
ATOM   3616  CG1 ILE A 463     -34.391  26.088  43.173  0.00  0.00      PROA C  
ATOM   3617  CG2 ILE A 463     -33.375  23.785  42.829  0.00  0.00      PROA C  
ATOM   3618  CD  ILE A 463     -34.913  27.148  44.147  0.00  0.00      PROA C  
ATOM   3619  N   HIS A 464     -37.570  24.919  43.685  0.00  0.00      PROA N  
ATOM   3620  CA  HIS A 464     -38.945  24.751  43.210  0.00  0.00      PROA C  
ATOM   3621  C   HIS A 464     -39.525  23.363  43.547  0.00  0.00      PROA C  
ATOM   3622  O   HIS A 464     -39.168  22.747  44.549  0.00  0.00      PROA O  
ATOM   3623  CB  HIS A 464     -39.117  25.116  41.705  0.00  0.00      PROA C  
ATOM   3624  CG  HIS A 464     -38.675  26.517  41.368  0.00  0.00      PROA C  
ATOM   3625  CD2 HIS A 464     -39.416  27.651  41.218  0.00  0.00      PROA C  
ATOM   3626  ND1 HIS A 464     -37.405  26.844  40.940  0.00  0.00      PROA N  
ATOM   3627  CE1 HIS A 464     -37.423  28.152  40.584  0.00  0.00      PROA C  
ATOM   3628  NE2 HIS A 464     -38.625  28.686  40.734  0.00  0.00      PROA N  
ATOM   3629  N   ASP A 465     -40.451  22.827  42.736  0.00  0.00      PROA N  
ATOM   3630  CA  ASP A 465     -40.924  21.463  42.860  0.00  0.00      PROA C  
ATOM   3631  C   ASP A 465     -40.436  20.574  41.702  0.00  0.00      PROA C  
ATOM   3632  O   ASP A 465     -40.719  19.374  41.665  0.00  0.00      PROA O  
ATOM   3633  CB  ASP A 465     -42.472  21.474  43.002  0.00  0.00      PROA C  
ATOM   3634  CG  ASP A 465     -43.223  22.260  41.937  0.00  0.00      PROA C  
ATOM   3635  OD1 ASP A 465     -42.614  22.787  40.967  0.00  0.00      PROA O  
ATOM   3636  OD2 ASP A 465     -44.475  22.344  42.048  0.00  0.00      PROA O1-
ATOM   3637  N   ASP A 466     -39.656  21.138  40.751  0.00  0.00      PROA N  
ATOM   3638  CA  ASP A 466     -39.182  20.459  39.552  0.00  0.00      PROA C  
ATOM   3639  C   ASP A 466     -37.667  20.215  39.518  0.00  0.00      PROA C  
ATOM   3640  O   ASP A 466     -37.178  19.511  38.634  0.00  0.00      PROA O  
ATOM   3641  CB  ASP A 466     -39.554  21.338  38.313  0.00  0.00      PROA C  
ATOM   3642  CG  ASP A 466     -40.822  20.855  37.630  0.00  0.00      PROA C  
ATOM   3643  OD1 ASP A 466     -40.899  19.650  37.271  0.00  0.00      PROA O  
ATOM   3644  OD2 ASP A 466     -41.718  21.700  37.348  0.00  0.00      PROA O1-
ATOM   3645  N   TRP A 467     -36.869  20.766  40.455  0.00  0.00      PROA N  
ATOM   3646  CA  TRP A 467     -35.427  20.814  40.273  0.00  0.00      PROA C  
ATOM   3647  C   TRP A 467     -34.663  20.477  41.545  0.00  0.00      PROA C  
ATOM   3648  O   TRP A 467     -35.067  20.793  42.663  0.00  0.00      PROA O  
ATOM   3649  CB  TRP A 467     -34.959  22.201  39.737  0.00  0.00      PROA C  
ATOM   3650  CG  TRP A 467     -35.380  22.533  38.337  0.00  0.00      PROA C  
ATOM   3651  CD1 TRP A 467     -36.533  23.174  37.956  0.00  0.00      PROA C  
ATOM   3652  CD2 TRP A 467     -34.617  22.319  37.138  0.00  0.00      PROA C  
ATOM   3653  CE2 TRP A 467     -35.386  22.831  36.064  0.00  0.00      PROA C  
ATOM   3654  CE3 TRP A 467     -33.357  21.777  36.881  0.00  0.00      PROA C  
ATOM   3655  NE1 TRP A 467     -36.543  23.334  36.587  0.00  0.00      PROA N  
ATOM   3656  CZ2 TRP A 467     -34.929  22.798  34.755  0.00  0.00      PROA C  
ATOM   3657  CZ3 TRP A 467     -32.886  21.770  35.566  0.00  0.00      PROA C  
ATOM   3658  CH2 TRP A 467     -33.658  22.270  34.520  0.00  0.00      PROA C  
ATOM   3659  N   VAL A 468     -33.510  19.803  41.400  0.00  0.00      PROA N  
ATOM   3660  CA  VAL A 468     -32.606  19.513  42.499  0.00  0.00      PROA C  
ATOM   3661  C   VAL A 468     -31.220  20.063  42.175  0.00  0.00      PROA C  
ATOM   3662  O   VAL A 468     -30.649  19.825  41.108  0.00  0.00      PROA O  
ATOM   3663  CB  VAL A 468     -32.591  18.031  42.888  0.00  0.00      PROA C  
ATOM   3664  CG1 VAL A 468     -31.414  17.686  43.818  0.00  0.00      PROA C  
ATOM   3665  CG2 VAL A 468     -33.915  17.679  43.595  0.00  0.00      PROA C  
ATOM   3666  N   LEU A 469     -30.651  20.853  43.103  0.00  0.00      PROA N  
ATOM   3667  CA  LEU A 469     -29.311  21.393  43.040  0.00  0.00      PROA C  
ATOM   3668  C   LEU A 469     -28.334  20.389  43.641  0.00  0.00      PROA C  
ATOM   3669  O   LEU A 469     -28.619  19.749  44.656  0.00  0.00      PROA O  
ATOM   3670  CB  LEU A 469     -29.246  22.739  43.809  0.00  0.00      PROA C  
ATOM   3671  CG  LEU A 469     -27.879  23.453  43.811  0.00  0.00      PROA C  
ATOM   3672  CD1 LEU A 469     -27.441  23.837  42.392  0.00  0.00      PROA C  
ATOM   3673  CD2 LEU A 469     -27.919  24.702  44.705  0.00  0.00      PROA C  
ATOM   3674  N   THR A 470     -27.171  20.157  43.008  0.00  0.00      PROA N  
ATOM   3675  CA  THR A 470     -26.270  19.071  43.389  0.00  0.00      PROA C  
ATOM   3676  C   THR A 470     -24.866  19.416  42.919  0.00  0.00      PROA C  
ATOM   3677  O   THR A 470     -24.676  20.268  42.056  0.00  0.00      PROA O  
ATOM   3678  CB  THR A 470     -26.739  17.726  42.815  0.00  0.00      PROA C  
ATOM   3679  CG2 THR A 470     -25.824  16.528  43.096  0.00  0.00      PROA C  
ATOM   3680  OG1 THR A 470     -27.981  17.390  43.408  0.00  0.00      PROA O  
ATOM   3681  N   ALA A 471     -23.812  18.810  43.503  0.00  0.00      PROA N  
ATOM   3682  CA  ALA A 471     -22.458  18.873  42.987  0.00  0.00      PROA C  
ATOM   3683  C   ALA A 471     -22.305  18.186  41.623  0.00  0.00      PROA C  
ATOM   3684  O   ALA A 471     -22.920  17.155  41.353  0.00  0.00      PROA O  
ATOM   3685  CB  ALA A 471     -21.485  18.241  44.001  0.00  0.00      PROA C  
ATOM   3686  N   ALA A 472     -21.471  18.723  40.714  0.00  0.00      PROA N  
ATOM   3687  CA  ALA A 472     -21.191  18.098  39.436  0.00  0.00      PROA C  
ATOM   3688  C   ALA A 472     -20.545  16.719  39.547  0.00  0.00      PROA C  
ATOM   3689  O   ALA A 472     -20.958  15.770  38.881  0.00  0.00      PROA O  
ATOM   3690  CB  ALA A 472     -20.280  19.007  38.588  0.00  0.00      PROA C  
ATOM   3691  N   HIS A 473     -19.545  16.563  40.437  0.00  0.00      PROA N  
ATOM   3692  CA  HIS A 473     -18.797  15.330  40.628  0.00  0.00      PROA C  
ATOM   3693  C   HIS A 473     -19.664  14.149  41.058  0.00  0.00      PROA C  
ATOM   3694  O   HIS A 473     -19.438  13.008  40.648  0.00  0.00      PROA O  
ATOM   3695  CB  HIS A 473     -17.612  15.517  41.617  0.00  0.00      PROA C  
ATOM   3696  CG  HIS A 473     -17.943  15.435  43.087  0.00  0.00      PROA C  
ATOM   3697  CD2 HIS A 473     -17.872  14.362  43.925  0.00  0.00      PROA C  
ATOM   3698  ND1 HIS A 473     -18.167  16.524  43.898  0.00  0.00      PROA N  
ATOM   3699  CE1 HIS A 473     -18.241  16.071  45.171  0.00  0.00      PROA C  
ATOM   3700  NE2 HIS A 473     -18.069  14.760  45.239  0.00  0.00      PROA N  
ATOM   3701  N   ALA A 474     -20.696  14.404  41.890  0.00  0.00      PROA N  
ATOM   3702  CA  ALA A 474     -21.651  13.420  42.357  0.00  0.00      PROA C  
ATOM   3703  C   ALA A 474     -22.445  12.727  41.244  0.00  0.00      PROA C  
ATOM   3704  O   ALA A 474     -22.677  11.517  41.289  0.00  0.00      PROA O  
ATOM   3705  CB  ALA A 474     -22.620  14.097  43.351  0.00  0.00      PROA C  
ATOM   3706  N   VAL A 475     -22.878  13.481  40.215  0.00  0.00      PROA N  
ATOM   3707  CA  VAL A 475     -23.756  12.970  39.173  0.00  0.00      PROA C  
ATOM   3708  C   VAL A 475     -23.083  12.794  37.811  0.00  0.00      PROA C  
ATOM   3709  O   VAL A 475     -23.661  12.193  36.905  0.00  0.00      PROA O  
ATOM   3710  CB  VAL A 475     -24.998  13.849  39.039  0.00  0.00      PROA C  
ATOM   3711  CG1 VAL A 475     -25.813  13.747  40.342  0.00  0.00      PROA C  
ATOM   3712  CG2 VAL A 475     -24.623  15.316  38.753  0.00  0.00      PROA C  
ATOM   3713  N   TYR A 476     -21.827  13.259  37.625  0.00  0.00      PROA N  
ATOM   3714  CA  TYR A 476     -21.115  13.195  36.350  0.00  0.00      PROA C  
ATOM   3715  C   TYR A 476     -20.905  11.780  35.793  0.00  0.00      PROA C  
ATOM   3716  O   TYR A 476     -21.151  11.507  34.617  0.00  0.00      PROA O  
ATOM   3717  CB  TYR A 476     -19.766  13.976  36.452  0.00  0.00      PROA C  
ATOM   3718  CG  TYR A 476     -18.994  13.986  35.154  0.00  0.00      PROA C  
ATOM   3719  CD1 TYR A 476     -19.306  14.937  34.168  0.00  0.00      PROA C  
ATOM   3720  CD2 TYR A 476     -17.972  13.055  34.903  0.00  0.00      PROA C  
ATOM   3721  CE1 TYR A 476     -18.634  14.936  32.938  0.00  0.00      PROA C  
ATOM   3722  CE2 TYR A 476     -17.307  13.043  33.668  0.00  0.00      PROA C  
ATOM   3723  CZ  TYR A 476     -17.643  13.982  32.685  0.00  0.00      PROA C  
ATOM   3724  OH  TYR A 476     -16.991  13.969  31.434  0.00  0.00      PROA O  
ATOM   3725  N   GLY A 477     -20.492  10.818  36.651  0.00  0.00      PROA N  
ATOM   3726  CA  GLY A 477     -20.168   9.447  36.239  0.00  0.00      PROA C  
ATOM   3727  C   GLY A 477     -21.367   8.620  35.853  0.00  0.00      PROA C  
ATOM   3728  O   GLY A 477     -21.261   7.583  35.202  0.00  0.00      PROA O  
ATOM   3729  N   LYS A 478     -22.560   9.081  36.260  0.00  0.00      PROA N  
ATOM   3730  CA  LYS A 478     -23.809   8.366  36.125  0.00  0.00      PROA C  
ATOM   3731  C   LYS A 478     -24.564   8.825  34.878  0.00  0.00      PROA C  
ATOM   3732  O   LYS A 478     -25.650   8.340  34.563  0.00  0.00      PROA O  
ATOM   3733  CB  LYS A 478     -24.633   8.606  37.416  0.00  0.00      PROA C  
ATOM   3734  CG  LYS A 478     -23.872   8.189  38.694  0.00  0.00      PROA C  
ATOM   3735  CD  LYS A 478     -24.673   8.464  39.979  0.00  0.00      PROA C  
ATOM   3736  CE  LYS A 478     -24.004   8.015  41.291  0.00  0.00      PROA C  
ATOM   3737  NZ  LYS A 478     -22.718   8.719  41.530  0.00  0.00      PROA N1+
ATOM   3738  N   THR A 479     -23.966   9.750  34.097  0.00  0.00      PROA N  
ATOM   3739  CA  THR A 479     -24.481  10.224  32.809  0.00  0.00      PROA C  
ATOM   3740  C   THR A 479     -24.617   9.136  31.747  0.00  0.00      PROA C  
ATOM   3741  O   THR A 479     -25.595   9.095  30.999  0.00  0.00      PROA O  
ATOM   3742  CB  THR A 479     -23.704  11.405  32.210  0.00  0.00      PROA C  
ATOM   3743  CG2 THR A 479     -23.921  12.652  33.083  0.00  0.00      PROA C  
ATOM   3744  OG1 THR A 479     -22.300  11.175  32.150  0.00  0.00      PROA O  
ATOM   3745  N   GLU A 480     -23.638   8.211  31.658  0.00  0.00      PROA N  
ATOM   3746  CA  GLU A 480     -23.652   7.121  30.697  0.00  0.00      PROA C  
ATOM   3747  C   GLU A 480     -24.565   5.958  31.094  0.00  0.00      PROA C  
ATOM   3748  O   GLU A 480     -24.979   5.160  30.249  0.00  0.00      PROA O  
ATOM   3749  CB  GLU A 480     -22.209   6.597  30.454  0.00  0.00      PROA C  
ATOM   3750  CG  GLU A 480     -21.540   5.879  31.659  0.00  0.00      PROA C  
ATOM   3751  CD  GLU A 480     -20.115   5.398  31.381  0.00  0.00      PROA C  
ATOM   3752  OE1 GLU A 480     -19.571   5.622  30.266  0.00  0.00      PROA O  
ATOM   3753  OE2 GLU A 480     -19.513   4.774  32.297  0.00  0.00      PROA O1-
ATOM   3754  N   ALA A 481     -24.919   5.833  32.391  0.00  0.00      PROA N  
ATOM   3755  CA  ALA A 481     -25.787   4.788  32.901  0.00  0.00      PROA C  
ATOM   3756  C   ALA A 481     -27.214   4.810  32.339  0.00  0.00      PROA C  
ATOM   3757  O   ALA A 481     -27.831   5.863  32.159  0.00  0.00      PROA O  
ATOM   3758  CB  ALA A 481     -25.826   4.825  34.443  0.00  0.00      PROA C  
ATOM   3759  N   MET A 482     -27.777   3.618  32.039  0.00  0.00      PROA N  
ATOM   3760  CA  MET A 482     -29.157   3.462  31.601  0.00  0.00      PROA C  
ATOM   3761  C   MET A 482     -30.192   3.902  32.635  0.00  0.00      PROA C  
ATOM   3762  O   MET A 482     -31.197   4.540  32.318  0.00  0.00      PROA O  
ATOM   3763  CB  MET A 482     -29.448   2.018  31.103  0.00  0.00      PROA C  
ATOM   3764  CG  MET A 482     -29.183   0.880  32.115  0.00  0.00      PROA C  
ATOM   3765  SD  MET A 482     -29.442  -0.793  31.442  0.00  0.00      PROA S  
ATOM   3766  CE  MET A 482     -31.256  -0.735  31.373  0.00  0.00      PROA C  
ATOM   3767  N   SER A 483     -29.952   3.575  33.919  0.00  0.00      PROA N  
ATOM   3768  CA  SER A 483     -30.794   3.965  35.039  0.00  0.00      PROA C  
ATOM   3769  C   SER A 483     -30.731   5.447  35.386  0.00  0.00      PROA C  
ATOM   3770  O   SER A 483     -29.663   6.021  35.614  0.00  0.00      PROA O  
ATOM   3771  CB  SER A 483     -30.498   3.140  36.327  0.00  0.00      PROA C  
ATOM   3772  OG  SER A 483     -29.107   3.158  36.677  0.00  0.00      PROA O  
ATOM   3773  N   SER A 484     -31.902   6.108  35.474  0.00  0.00      PROA N  
ATOM   3774  CA  SER A 484     -32.069   7.409  36.112  0.00  0.00      PROA C  
ATOM   3775  C   SER A 484     -31.723   7.380  37.600  0.00  0.00      PROA C  
ATOM   3776  O   SER A 484     -31.899   6.359  38.267  0.00  0.00      PROA O  
ATOM   3777  CB  SER A 484     -33.503   7.979  35.911  0.00  0.00      PROA C  
ATOM   3778  OG  SER A 484     -34.518   7.025  36.256  0.00  0.00      PROA O  
ATOM   3779  N   LEU A 485     -31.193   8.489  38.168  0.00  0.00      PROA N  
ATOM   3780  CA  LEU A 485     -30.828   8.548  39.582  0.00  0.00      PROA C  
ATOM   3781  C   LEU A 485     -32.004   8.290  40.528  0.00  0.00      PROA C  
ATOM   3782  O   LEU A 485     -33.119   8.765  40.319  0.00  0.00      PROA O  
ATOM   3783  CB  LEU A 485     -30.181   9.896  40.006  0.00  0.00      PROA C  
ATOM   3784  CG  LEU A 485     -29.053  10.419  39.091  0.00  0.00      PROA C  
ATOM   3785  CD1 LEU A 485     -28.650  11.839  39.513  0.00  0.00      PROA C  
ATOM   3786  CD2 LEU A 485     -27.839   9.488  39.114  0.00  0.00      PROA C  
ATOM   3787  N   ASP A 486     -31.780   7.533  41.614  0.00  0.00      PROA N  
ATOM   3788  CA  ASP A 486     -32.817   7.258  42.583  0.00  0.00      PROA C  
ATOM   3789  C   ASP A 486     -32.796   8.379  43.625  0.00  0.00      PROA C  
ATOM   3790  O   ASP A 486     -31.899   8.468  44.468  0.00  0.00      PROA O  
ATOM   3791  CB  ASP A 486     -32.607   5.823  43.136  0.00  0.00      PROA C  
ATOM   3792  CG  ASP A 486     -33.702   5.301  44.049  0.00  0.00      PROA C  
ATOM   3793  OD1 ASP A 486     -34.437   6.080  44.705  0.00  0.00      PROA O  
ATOM   3794  OD2 ASP A 486     -33.762   4.050  44.208  0.00  0.00      PROA O1-
ATOM   3795  N   ILE A 487     -33.772   9.306  43.525  0.00  0.00      PROA N  
ATOM   3796  CA  ILE A 487     -33.827  10.499  44.344  0.00  0.00      PROA C  
ATOM   3797  C   ILE A 487     -34.928  10.336  45.368  0.00  0.00      PROA C  
ATOM   3798  O   ILE A 487     -36.098  10.113  45.047  0.00  0.00      PROA O  
ATOM   3799  CB  ILE A 487     -33.998  11.782  43.535  0.00  0.00      PROA C  
ATOM   3800  CG1 ILE A 487     -32.857  11.867  42.491  0.00  0.00      PROA C  
ATOM   3801  CG2 ILE A 487     -34.020  12.994  44.498  0.00  0.00      PROA C  
ATOM   3802  CD  ILE A 487     -32.752  13.202  41.750  0.00  0.00      PROA C  
ATOM   3803  N   ARG A 488     -34.551  10.408  46.652  0.00  0.00      PROA N  
ATOM   3804  CA  ARG A 488     -35.418  10.086  47.757  0.00  0.00      PROA C  
ATOM   3805  C   ARG A 488     -35.561  11.288  48.671  0.00  0.00      PROA C  
ATOM   3806  O   ARG A 488     -34.580  11.875  49.132  0.00  0.00      PROA O  
ATOM   3807  CB  ARG A 488     -34.865   8.865  48.535  0.00  0.00      PROA C  
ATOM   3808  CG  ARG A 488     -34.603   7.655  47.614  0.00  0.00      PROA C  
ATOM   3809  CD  ARG A 488     -34.363   6.347  48.370  0.00  0.00      PROA C  
ATOM   3810  NE  ARG A 488     -34.308   5.271  47.339  0.00  0.00      PROA N  
ATOM   3811  CZ  ARG A 488     -34.454   3.982  47.593  0.00  0.00      PROA C  
ATOM   3812  NH1 ARG A 488     -34.533   3.485  48.807  0.00  0.00      PROA N1+
ATOM   3813  NH2 ARG A 488     -34.500   3.165  46.569  0.00  0.00      PROA N  
ATOM   3814  N   MET A 489     -36.813  11.700  48.932  0.00  0.00      PROA N  
ATOM   3815  CA  MET A 489     -37.099  12.912  49.668  0.00  0.00      PROA C  
ATOM   3816  C   MET A 489     -38.046  12.620  50.826  0.00  0.00      PROA C  
ATOM   3817  O   MET A 489     -38.811  11.655  50.814  0.00  0.00      PROA O  
ATOM   3818  CB  MET A 489     -37.775  13.965  48.750  0.00  0.00      PROA C  
ATOM   3819  CG  MET A 489     -37.119  14.165  47.373  0.00  0.00      PROA C  
ATOM   3820  SD  MET A 489     -37.759  15.633  46.510  0.00  0.00      PROA S  
ATOM   3821  CE  MET A 489     -36.757  15.396  45.021  0.00  0.00      PROA C  
ATOM   3822  N   GLY A 490     -38.028  13.482  51.866  0.00  0.00      PROA N  
ATOM   3823  CA  GLY A 490     -39.063  13.519  52.902  0.00  0.00      PROA C  
ATOM   3824  C   GLY A 490     -38.785  12.689  54.121  0.00  0.00      PROA C  
ATOM   3825  O   GLY A 490     -39.647  12.526  54.984  0.00  0.00      PROA O  
ATOM   3826  N   ILE A 491     -37.564  12.152  54.224  0.00  0.00      PROA N  
ATOM   3827  CA  ILE A 491     -37.177  11.175  55.227  0.00  0.00      PROA C  
ATOM   3828  C   ILE A 491     -36.029  11.666  56.096  0.00  0.00      PROA C  
ATOM   3829  O   ILE A 491     -34.985  12.102  55.611  0.00  0.00      PROA O  
ATOM   3830  CB  ILE A 491     -36.802   9.834  54.587  0.00  0.00      PROA C  
ATOM   3831  CG1 ILE A 491     -36.016  10.013  53.259  0.00  0.00      PROA C  
ATOM   3832  CG2 ILE A 491     -38.117   9.059  54.364  0.00  0.00      PROA C  
ATOM   3833  CD  ILE A 491     -35.188   8.787  52.856  0.00  0.00      PROA C  
ATOM   3834  N   LEU A 492     -36.186  11.600  57.440  0.00  0.00      PROA N  
ATOM   3835  CA  LEU A 492     -35.062  11.694  58.362  0.00  0.00      PROA C  
ATOM   3836  C   LEU A 492     -34.081  10.543  58.247  0.00  0.00      PROA C  
ATOM   3837  O   LEU A 492     -32.868  10.736  58.269  0.00  0.00      PROA O  
ATOM   3838  CB  LEU A 492     -35.517  11.747  59.842  0.00  0.00      PROA C  
ATOM   3839  CG  LEU A 492     -36.189  13.060  60.275  0.00  0.00      PROA C  
ATOM   3840  CD1 LEU A 492     -36.605  12.938  61.748  0.00  0.00      PROA C  
ATOM   3841  CD2 LEU A 492     -35.256  14.267  60.085  0.00  0.00      PROA C  
ATOM   3842  N   LYS A 493     -34.598   9.307  58.136  0.00  0.00      PROA N  
ATOM   3843  CA  LYS A 493     -33.784   8.112  58.119  0.00  0.00      PROA C  
ATOM   3844  C   LYS A 493     -33.333   7.713  56.729  0.00  0.00      PROA C  
ATOM   3845  O   LYS A 493     -34.138   7.551  55.815  0.00  0.00      PROA O  
ATOM   3846  CB  LYS A 493     -34.476   6.929  58.839  0.00  0.00      PROA C  
ATOM   3847  CG  LYS A 493     -34.484   7.099  60.365  0.00  0.00      PROA C  
ATOM   3848  CD  LYS A 493     -35.308   6.008  61.073  0.00  0.00      PROA C  
ATOM   3849  CE  LYS A 493     -35.183   5.983  62.608  0.00  0.00      PROA C  
ATOM   3850  NZ  LYS A 493     -35.570   7.287  63.204  0.00  0.00      PROA N1+
ATOM   3851  N   ARG A 494     -32.013   7.525  56.548  0.00  0.00      PROA N  
ATOM   3852  CA  ARG A 494     -31.389   7.152  55.290  0.00  0.00      PROA C  
ATOM   3853  C   ARG A 494     -31.877   5.820  54.716  0.00  0.00      PROA C  
ATOM   3854  O   ARG A 494     -32.144   5.678  53.522  0.00  0.00      PROA O  
ATOM   3855  CB  ARG A 494     -29.852   7.152  55.491  0.00  0.00      PROA C  
ATOM   3856  CG  ARG A 494     -29.004   6.593  54.326  0.00  0.00      PROA C  
ATOM   3857  CD  ARG A 494     -27.490   6.809  54.496  0.00  0.00      PROA C  
ATOM   3858  NE  ARG A 494     -27.076   6.201  55.802  0.00  0.00      PROA N  
ATOM   3859  CZ  ARG A 494     -26.841   4.913  56.007  0.00  0.00      PROA C  
ATOM   3860  NH1 ARG A 494     -26.858   4.017  55.048  0.00  0.00      PROA N1+
ATOM   3861  NH2 ARG A 494     -26.569   4.506  57.230  0.00  0.00      PROA N  
ATOM   3862  N   LEU A 495     -32.027   4.809  55.597  0.00  0.00      PROA N  
ATOM   3863  CA  LEU A 495     -32.559   3.491  55.292  0.00  0.00      PROA C  
ATOM   3864  C   LEU A 495     -34.007   3.474  54.792  0.00  0.00      PROA C  
ATOM   3865  O   LEU A 495     -34.355   2.700  53.898  0.00  0.00      PROA O  
ATOM   3866  CB  LEU A 495     -32.389   2.590  56.547  0.00  0.00      PROA C  
ATOM   3867  CG  LEU A 495     -32.859   1.121  56.419  0.00  0.00      PROA C  
ATOM   3868  CD1 LEU A 495     -31.912   0.186  57.190  0.00  0.00      PROA C  
ATOM   3869  CD2 LEU A 495     -34.296   0.909  56.924  0.00  0.00      PROA C  
ATOM   3870  N   SER A 496     -34.873   4.319  55.401  0.00  0.00      PROA N  
ATOM   3871  CA  SER A 496     -36.330   4.405  55.240  0.00  0.00      PROA C  
ATOM   3872  C   SER A 496     -36.954   4.042  53.891  0.00  0.00      PROA C  
ATOM   3873  O   SER A 496     -36.522   4.488  52.826  0.00  0.00      PROA O  
ATOM   3874  CB  SER A 496     -36.887   5.788  55.691  0.00  0.00      PROA C  
ATOM   3875  OG  SER A 496     -38.319   5.861  55.651  0.00  0.00      PROA O  
ATOM   3876  N   LEU A 497     -38.045   3.246  53.929  0.00  0.00      PROA N  
ATOM   3877  CA  LEU A 497     -38.813   2.859  52.758  0.00  0.00      PROA C  
ATOM   3878  C   LEU A 497     -40.058   3.727  52.571  0.00  0.00      PROA C  
ATOM   3879  O   LEU A 497     -40.804   3.576  51.603  0.00  0.00      PROA O  
ATOM   3880  CB  LEU A 497     -39.178   1.346  52.810  0.00  0.00      PROA C  
ATOM   3881  CG  LEU A 497     -39.905   0.805  54.070  0.00  0.00      PROA C  
ATOM   3882  CD1 LEU A 497     -41.408   1.129  54.101  0.00  0.00      PROA C  
ATOM   3883  CD2 LEU A 497     -39.724  -0.720  54.158  0.00  0.00      PROA C  
ATOM   3884  N   ILE A 498     -40.296   4.697  53.483  0.00  0.00      PROA N  
ATOM   3885  CA  ILE A 498     -41.478   5.555  53.484  0.00  0.00      PROA C  
ATOM   3886  C   ILE A 498     -41.330   6.736  52.510  0.00  0.00      PROA C  
ATOM   3887  O   ILE A 498     -42.312   7.340  52.071  0.00  0.00      PROA O  
ATOM   3888  CB  ILE A 498     -41.819   6.001  54.921  0.00  0.00      PROA C  
ATOM   3889  CG1 ILE A 498     -42.223   4.791  55.811  0.00  0.00      PROA C  
ATOM   3890  CG2 ILE A 498     -42.967   7.040  54.950  0.00  0.00      PROA C  
ATOM   3891  CD  ILE A 498     -41.073   4.110  56.567  0.00  0.00      PROA C  
ATOM   3892  N   TYR A 499     -40.077   7.061  52.129  0.00  0.00      PROA N  
ATOM   3893  CA  TYR A 499     -39.643   8.122  51.223  0.00  0.00      PROA C  
ATOM   3894  C   TYR A 499     -40.529   8.476  50.010  0.00  0.00      PROA C  
ATOM   3895  O   TYR A 499     -41.204   7.644  49.397  0.00  0.00      PROA O  
ATOM   3896  CB  TYR A 499     -38.174   7.875  50.763  0.00  0.00      PROA C  
ATOM   3897  CG  TYR A 499     -38.068   6.828  49.679  0.00  0.00      PROA C  
ATOM   3898  CD1 TYR A 499     -38.079   5.454  49.969  0.00  0.00      PROA C  
ATOM   3899  CD2 TYR A 499     -37.970   7.233  48.341  0.00  0.00      PROA C  
ATOM   3900  CE1 TYR A 499     -38.032   4.503  48.938  0.00  0.00      PROA C  
ATOM   3901  CE2 TYR A 499     -37.918   6.290  47.312  0.00  0.00      PROA C  
ATOM   3902  CZ  TYR A 499     -37.957   4.925  47.605  0.00  0.00      PROA C  
ATOM   3903  OH  TYR A 499     -37.918   3.985  46.555  0.00  0.00      PROA O  
ATOM   3904  N   THR A 500     -40.488   9.760  49.599  0.00  0.00      PROA N  
ATOM   3905  CA  THR A 500     -41.080  10.218  48.344  0.00  0.00      PROA C  
ATOM   3906  C   THR A 500     -40.088  10.013  47.214  0.00  0.00      PROA C  
ATOM   3907  O   THR A 500     -38.976  10.542  47.240  0.00  0.00      PROA O  
ATOM   3908  CB  THR A 500     -41.523  11.680  48.383  0.00  0.00      PROA C  
ATOM   3909  CG2 THR A 500     -42.037  12.170  47.017  0.00  0.00      PROA C  
ATOM   3910  OG1 THR A 500     -42.603  11.837  49.299  0.00  0.00      PROA O  
ATOM   3911  N   GLN A 501     -40.457   9.205  46.198  0.00  0.00      PROA N  
ATOM   3912  CA  GLN A 501     -39.598   8.878  45.072  0.00  0.00      PROA C  
ATOM   3913  C   GLN A 501     -39.627   9.958  43.997  0.00  0.00      PROA C  
ATOM   3914  O   GLN A 501     -40.688  10.435  43.588  0.00  0.00      PROA O  
ATOM   3915  CB  GLN A 501     -40.042   7.536  44.423  0.00  0.00      PROA C  
ATOM   3916  CG  GLN A 501     -39.191   7.021  43.227  0.00  0.00      PROA C  
ATOM   3917  CD  GLN A 501     -37.846   6.438  43.672  0.00  0.00      PROA C  
ATOM   3918  NE2 GLN A 501     -36.739   7.192  43.520  0.00  0.00      PROA N  
ATOM   3919  OE1 GLN A 501     -37.800   5.309  44.175  0.00  0.00      PROA O  
ATOM   3920  N   ALA A 502     -38.448  10.337  43.486  0.00  0.00      PROA N  
ATOM   3921  CA  ALA A 502     -38.314  11.140  42.298  0.00  0.00      PROA C  
ATOM   3922  C   ALA A 502     -37.235  10.542  41.402  0.00  0.00      PROA C  
ATOM   3923  O   ALA A 502     -36.426   9.712  41.828  0.00  0.00      PROA O  
ATOM   3924  CB  ALA A 502     -37.985  12.602  42.656  0.00  0.00      PROA C  
ATOM   3925  N   TRP A 503     -37.240  10.942  40.116  0.00  0.00      PROA N  
ATOM   3926  CA  TRP A 503     -36.343  10.430  39.098  0.00  0.00      PROA C  
ATOM   3927  C   TRP A 503     -35.918  11.600  38.210  0.00  0.00      PROA C  
ATOM   3928  O   TRP A 503     -36.785  12.395  37.838  0.00  0.00      PROA O  
ATOM   3929  CB  TRP A 503     -37.046   9.384  38.183  0.00  0.00      PROA C  
ATOM   3930  CG  TRP A 503     -37.661   8.212  38.887  0.00  0.00      PROA C  
ATOM   3931  CD1 TRP A 503     -39.002   7.975  39.061  0.00  0.00      PROA C  
ATOM   3932  CD2 TRP A 503     -36.969   7.089  39.464  0.00  0.00      PROA C  
ATOM   3933  CE2 TRP A 503     -37.959   6.206  39.956  0.00  0.00      PROA C  
ATOM   3934  CE3 TRP A 503     -35.622   6.748  39.593  0.00  0.00      PROA C  
ATOM   3935  NE1 TRP A 503     -39.177   6.766  39.700  0.00  0.00      PROA N  
ATOM   3936  CZ2 TRP A 503     -37.630   5.001  40.560  0.00  0.00      PROA C  
ATOM   3937  CZ3 TRP A 503     -35.289   5.541  40.212  0.00  0.00      PROA C  
ATOM   3938  CH2 TRP A 503     -36.275   4.681  40.688  0.00  0.00      PROA C  
ATOM   3939  N   PRO A 504     -34.659  11.793  37.837  0.00  0.00      PROA N  
ATOM   3940  CA  PRO A 504     -34.257  12.687  36.761  0.00  0.00      PROA C  
ATOM   3941  C   PRO A 504     -34.910  12.449  35.413  0.00  0.00      PROA C  
ATOM   3942  O   PRO A 504     -34.929  11.322  34.916  0.00  0.00      PROA O  
ATOM   3943  CB  PRO A 504     -32.738  12.512  36.651  0.00  0.00      PROA C  
ATOM   3944  CG  PRO A 504     -32.333  12.109  38.062  0.00  0.00      PROA C  
ATOM   3945  CD  PRO A 504     -33.504  11.252  38.536  0.00  0.00      PROA C  
ATOM   3946  N   GLU A 505     -35.380  13.530  34.783  0.00  0.00      PROA N  
ATOM   3947  CA  GLU A 505     -35.653  13.607  33.367  0.00  0.00      PROA C  
ATOM   3948  C   GLU A 505     -34.419  14.069  32.594  0.00  0.00      PROA C  
ATOM   3949  O   GLU A 505     -34.141  13.603  31.487  0.00  0.00      PROA O  
ATOM   3950  CB  GLU A 505     -36.879  14.533  33.145  0.00  0.00      PROA C  
ATOM   3951  CG  GLU A 505     -37.039  15.171  31.745  0.00  0.00      PROA C  
ATOM   3952  CD  GLU A 505     -38.385  15.881  31.603  0.00  0.00      PROA C  
ATOM   3953  OE1 GLU A 505     -38.654  16.847  32.367  0.00  0.00      PROA O  
ATOM   3954  OE2 GLU A 505     -39.190  15.482  30.718  0.00  0.00      PROA O1-
ATOM   3955  N   ALA A 506     -33.604  14.954  33.207  0.00  0.00      PROA N  
ATOM   3956  CA  ALA A 506     -32.364  15.422  32.626  0.00  0.00      PROA C  
ATOM   3957  C   ALA A 506     -31.417  15.907  33.720  0.00  0.00      PROA C  
ATOM   3958  O   ALA A 506     -31.842  16.337  34.792  0.00  0.00      PROA O  
ATOM   3959  CB  ALA A 506     -32.626  16.566  31.621  0.00  0.00      PROA C  
ATOM   3960  N   VAL A 507     -30.094  15.840  33.471  0.00  0.00      PROA N  
ATOM   3961  CA  VAL A 507     -29.079  16.333  34.392  0.00  0.00      PROA C  
ATOM   3962  C   VAL A 507     -28.165  17.281  33.632  0.00  0.00      PROA C  
ATOM   3963  O   VAL A 507     -27.622  16.948  32.575  0.00  0.00      PROA O  
ATOM   3964  CB  VAL A 507     -28.262  15.220  35.053  0.00  0.00      PROA C  
ATOM   3965  CG1 VAL A 507     -27.204  15.814  36.007  0.00  0.00      PROA C  
ATOM   3966  CG2 VAL A 507     -29.207  14.291  35.843  0.00  0.00      PROA C  
ATOM   3967  N   PHE A 508     -27.989  18.507  34.152  0.00  0.00      PROA N  
ATOM   3968  CA  PHE A 508     -27.192  19.549  33.539  0.00  0.00      PROA C  
ATOM   3969  C   PHE A 508     -25.948  19.812  34.367  0.00  0.00      PROA C  
ATOM   3970  O   PHE A 508     -26.003  20.359  35.468  0.00  0.00      PROA O  
ATOM   3971  CB  PHE A 508     -27.997  20.864  33.371  0.00  0.00      PROA C  
ATOM   3972  CG  PHE A 508     -29.117  20.620  32.396  0.00  0.00      PROA C  
ATOM   3973  CD1 PHE A 508     -28.870  20.691  31.015  0.00  0.00      PROA C  
ATOM   3974  CD2 PHE A 508     -30.413  20.305  32.841  0.00  0.00      PROA C  
ATOM   3975  CE1 PHE A 508     -29.889  20.418  30.093  0.00  0.00      PROA C  
ATOM   3976  CE2 PHE A 508     -31.436  20.034  31.925  0.00  0.00      PROA C  
ATOM   3977  CZ  PHE A 508     -31.169  20.082  30.550  0.00  0.00      PROA C  
ATOM   3978  N   ILE A 509     -24.780  19.424  33.828  0.00  0.00      PROA N  
ATOM   3979  CA  ILE A 509     -23.478  19.664  34.424  0.00  0.00      PROA C  
ATOM   3980  C   ILE A 509     -22.996  21.030  33.948  0.00  0.00      PROA C  
ATOM   3981  O   ILE A 509     -23.131  21.360  32.766  0.00  0.00      PROA O  
ATOM   3982  CB  ILE A 509     -22.456  18.597  34.008  0.00  0.00      PROA C  
ATOM   3983  CG1 ILE A 509     -22.987  17.149  34.180  0.00  0.00      PROA C  
ATOM   3984  CG2 ILE A 509     -21.140  18.803  34.787  0.00  0.00      PROA C  
ATOM   3985  CD  ILE A 509     -23.389  16.776  35.608  0.00  0.00      PROA C  
ATOM   3986  N   HIS A 510     -22.434  21.886  34.832  0.00  0.00      PROA N  
ATOM   3987  CA  HIS A 510     -21.855  23.152  34.396  0.00  0.00      PROA C  
ATOM   3988  C   HIS A 510     -20.705  22.975  33.397  0.00  0.00      PROA C  
ATOM   3989  O   HIS A 510     -19.836  22.121  33.561  0.00  0.00      PROA O  
ATOM   3990  CB  HIS A 510     -21.422  24.037  35.596  0.00  0.00      PROA C  
ATOM   3991  CG  HIS A 510     -20.934  25.417  35.221  0.00  0.00      PROA C  
ATOM   3992  CD2 HIS A 510     -21.573  26.617  35.294  0.00  0.00      PROA C  
ATOM   3993  ND1 HIS A 510     -19.633  25.714  34.873  0.00  0.00      PROA N  
ATOM   3994  CE1 HIS A 510     -19.553  27.060  34.719  0.00  0.00      PROA C  
ATOM   3995  NE2 HIS A 510     -20.710  27.651  34.957  0.00  0.00      PROA N  
ATOM   3996  N   GLU A 511     -20.684  23.784  32.314  0.00  0.00      PROA N  
ATOM   3997  CA  GLU A 511     -19.786  23.618  31.174  0.00  0.00      PROA C  
ATOM   3998  C   GLU A 511     -18.302  23.660  31.524  0.00  0.00      PROA C  
ATOM   3999  O   GLU A 511     -17.496  22.849  31.062  0.00  0.00      PROA O  
ATOM   4000  CB  GLU A 511     -20.146  24.659  30.079  0.00  0.00      PROA C  
ATOM   4001  CG  GLU A 511     -19.241  24.679  28.815  0.00  0.00      PROA C  
ATOM   4002  CD  GLU A 511     -18.082  25.674  28.879  0.00  0.00      PROA C  
ATOM   4003  OE1 GLU A 511     -18.332  26.892  29.079  0.00  0.00      PROA O  
ATOM   4004  OE2 GLU A 511     -16.908  25.256  28.692  0.00  0.00      PROA O1-
ATOM   4005  N   GLY A 512     -17.929  24.593  32.426  0.00  0.00      PROA N  
ATOM   4006  CA  GLY A 512     -16.579  24.745  32.960  0.00  0.00      PROA C  
ATOM   4007  C   GLY A 512     -16.099  23.642  33.881  0.00  0.00      PROA C  
ATOM   4008  O   GLY A 512     -14.916  23.591  34.217  0.00  0.00      PROA O  
ATOM   4009  N   TYR A 513     -16.983  22.729  34.345  0.00  0.00      PROA N  
ATOM   4010  CA  TYR A 513     -16.568  21.579  35.134  0.00  0.00      PROA C  
ATOM   4011  C   TYR A 513     -15.655  20.639  34.337  0.00  0.00      PROA C  
ATOM   4012  O   TYR A 513     -15.986  20.192  33.236  0.00  0.00      PROA O  
ATOM   4013  CB  TYR A 513     -17.783  20.801  35.726  0.00  0.00      PROA C  
ATOM   4014  CG  TYR A 513     -17.358  19.609  36.554  0.00  0.00      PROA C  
ATOM   4015  CD1 TYR A 513     -16.717  19.804  37.791  0.00  0.00      PROA C  
ATOM   4016  CD2 TYR A 513     -17.565  18.296  36.095  0.00  0.00      PROA C  
ATOM   4017  CE1 TYR A 513     -16.259  18.709  38.538  0.00  0.00      PROA C  
ATOM   4018  CE2 TYR A 513     -17.115  17.200  36.843  0.00  0.00      PROA C  
ATOM   4019  CZ  TYR A 513     -16.451  17.408  38.057  0.00  0.00      PROA C  
ATOM   4020  OH  TYR A 513     -15.949  16.300  38.773  0.00  0.00      PROA O  
ATOM   4021  N   THR A 514     -14.472  20.314  34.893  0.00  0.00      PROA N  
ATOM   4022  CA  THR A 514     -13.538  19.386  34.267  0.00  0.00      PROA C  
ATOM   4023  C   THR A 514     -13.330  18.242  35.229  0.00  0.00      PROA C  
ATOM   4024  O   THR A 514     -12.747  18.402  36.298  0.00  0.00      PROA O  
ATOM   4025  CB  THR A 514     -12.186  20.012  33.921  0.00  0.00      PROA C  
ATOM   4026  CG2 THR A 514     -11.302  19.021  33.143  0.00  0.00      PROA C  
ATOM   4027  OG1 THR A 514     -12.368  21.148  33.080  0.00  0.00      PROA O  
ATOM   4028  N   HIS A 515     -13.823  17.035  34.879  0.00  0.00      PROA N  
ATOM   4029  CA  HIS A 515     -13.756  15.855  35.735  0.00  0.00      PROA C  
ATOM   4030  C   HIS A 515     -12.334  15.422  36.077  0.00  0.00      PROA C  
ATOM   4031  O   HIS A 515     -12.030  15.036  37.207  0.00  0.00      PROA O  
ATOM   4032  CB  HIS A 515     -14.527  14.662  35.105  0.00  0.00      PROA C  
ATOM   4033  CG  HIS A 515     -13.860  14.021  33.909  0.00  0.00      PROA C  
ATOM   4034  CD2 HIS A 515     -13.170  12.847  33.831  0.00  0.00      PROA C  
ATOM   4035  ND1 HIS A 515     -13.959  14.482  32.611  0.00  0.00      PROA N  
ATOM   4036  CE1 HIS A 515     -13.313  13.590  31.817  0.00  0.00      PROA C  
ATOM   4037  NE2 HIS A 515     -12.818  12.579  32.514  0.00  0.00      PROA N  
ATOM   4038  N   GLY A 516     -11.419  15.489  35.086  0.00  0.00      PROA N  
ATOM   4039  CA  GLY A 516     -10.027  15.071  35.233  0.00  0.00      PROA C  
ATOM   4040  C   GLY A 516      -9.142  16.013  36.014  0.00  0.00      PROA C  
ATOM   4041  O   GLY A 516      -8.144  15.588  36.597  0.00  0.00      PROA O  
ATOM   4042  N   ALA A 517      -9.459  17.321  36.032  0.00  0.00      PROA N  
ATOM   4043  CA  ALA A 517      -8.609  18.332  36.634  0.00  0.00      PROA C  
ATOM   4044  C   ALA A 517      -9.377  19.283  37.555  0.00  0.00      PROA C  
ATOM   4045  O   ALA A 517     -10.202  20.087  37.115  0.00  0.00      PROA O  
ATOM   4046  CB  ALA A 517      -7.899  19.139  35.526  0.00  0.00      PROA C  
ATOM   4047  N   GLY A 518      -9.061  19.243  38.871  0.00  0.00      PROA N  
ATOM   4048  CA  GLY A 518      -9.651  20.086  39.916  0.00  0.00      PROA C  
ATOM   4049  C   GLY A 518     -11.142  19.960  40.172  0.00  0.00      PROA C  
ATOM   4050  O   GLY A 518     -11.858  19.160  39.571  0.00  0.00      PROA O  
ATOM   4051  N   PHE A 519     -11.641  20.770  41.128  0.00  0.00      PROA N  
ATOM   4052  CA  PHE A 519     -13.049  20.824  41.501  0.00  0.00      PROA C  
ATOM   4053  C   PHE A 519     -13.676  22.180  41.196  0.00  0.00      PROA C  
ATOM   4054  O   PHE A 519     -14.749  22.518  41.698  0.00  0.00      PROA O  
ATOM   4055  CB  PHE A 519     -13.267  20.476  43.000  0.00  0.00      PROA C  
ATOM   4056  CG  PHE A 519     -13.103  19.002  43.253  0.00  0.00      PROA C  
ATOM   4057  CD1 PHE A 519     -14.017  18.088  42.697  0.00  0.00      PROA C  
ATOM   4058  CD2 PHE A 519     -12.117  18.525  44.130  0.00  0.00      PROA C  
ATOM   4059  CE1 PHE A 519     -13.930  16.722  42.990  0.00  0.00      PROA C  
ATOM   4060  CE2 PHE A 519     -12.029  17.159  44.434  0.00  0.00      PROA C  
ATOM   4061  CZ  PHE A 519     -12.933  16.257  43.858  0.00  0.00      PROA C  
ATOM   4062  N   ASP A 520     -13.038  23.013  40.346  0.00  0.00      PROA N  
ATOM   4063  CA  ASP A 520     -13.636  24.260  39.895  0.00  0.00      PROA C  
ATOM   4064  C   ASP A 520     -14.949  24.015  39.124  0.00  0.00      PROA C  
ATOM   4065  O   ASP A 520     -15.047  23.117  38.285  0.00  0.00      PROA O  
ATOM   4066  CB  ASP A 520     -12.604  25.096  39.084  0.00  0.00      PROA C  
ATOM   4067  CG  ASP A 520     -13.050  26.526  38.787  0.00  0.00      PROA C  
ATOM   4068  OD1 ASP A 520     -13.981  27.050  39.452  0.00  0.00      PROA O  
ATOM   4069  OD2 ASP A 520     -12.392  27.172  37.925  0.00  0.00      PROA O1-
ATOM   4070  N   ASN A 521     -15.997  24.804  39.435  0.00  0.00      PROA N  
ATOM   4071  CA  ASN A 521     -17.339  24.659  38.900  0.00  0.00      PROA C  
ATOM   4072  C   ASN A 521     -18.037  23.346  39.255  0.00  0.00      PROA C  
ATOM   4073  O   ASN A 521     -18.772  22.779  38.445  0.00  0.00      PROA O  
ATOM   4074  CB  ASN A 521     -17.432  24.912  37.370  0.00  0.00      PROA C  
ATOM   4075  CG  ASN A 521     -16.696  26.182  36.950  0.00  0.00      PROA C  
ATOM   4076  ND2 ASN A 521     -15.488  26.030  36.359  0.00  0.00      PROA N  
ATOM   4077  OD1 ASN A 521     -17.212  27.295  37.079  0.00  0.00      PROA O  
ATOM   4078  N   ASP A 522     -17.865  22.842  40.494  0.00  0.00      PROA N  
ATOM   4079  CA  ASP A 522     -18.517  21.631  40.957  0.00  0.00      PROA C  
ATOM   4080  C   ASP A 522     -20.002  21.867  41.303  0.00  0.00      PROA C  
ATOM   4081  O   ASP A 522     -20.424  21.900  42.461  0.00  0.00      PROA O  
ATOM   4082  CB  ASP A 522     -17.687  21.005  42.111  0.00  0.00      PROA C  
ATOM   4083  CG  ASP A 522     -18.197  19.641  42.548  0.00  0.00      PROA C  
ATOM   4084  OD1 ASP A 522     -18.709  18.883  41.687  0.00  0.00      PROA O  
ATOM   4085  OD2 ASP A 522     -17.975  19.267  43.729  0.00  0.00      PROA O1-
ATOM   4086  N   ILE A 523     -20.832  22.066  40.265  0.00  0.00      PROA N  
ATOM   4087  CA  ILE A 523     -22.242  22.374  40.371  0.00  0.00      PROA C  
ATOM   4088  C   ILE A 523     -23.006  21.768  39.197  0.00  0.00      PROA C  
ATOM   4089  O   ILE A 523     -22.567  21.780  38.042  0.00  0.00      PROA O  
ATOM   4090  CB  ILE A 523     -22.513  23.880  40.503  0.00  0.00      PROA C  
ATOM   4091  CG1 ILE A 523     -24.023  24.203  40.614  0.00  0.00      PROA C  
ATOM   4092  CG2 ILE A 523     -21.847  24.667  39.351  0.00  0.00      PROA C  
ATOM   4093  CD  ILE A 523     -24.306  25.644  41.051  0.00  0.00      PROA C  
ATOM   4094  N   ALA A 524     -24.179  21.184  39.486  0.00  0.00      PROA N  
ATOM   4095  CA  ALA A 524     -25.053  20.590  38.513  0.00  0.00      PROA C  
ATOM   4096  C   ALA A 524     -26.506  20.767  38.934  0.00  0.00      PROA C  
ATOM   4097  O   ALA A 524     -26.843  20.892  40.115  0.00  0.00      PROA O  
ATOM   4098  CB  ALA A 524     -24.746  19.089  38.337  0.00  0.00      PROA C  
ATOM   4099  N   LEU A 525     -27.408  20.788  37.941  0.00  0.00      PROA N  
ATOM   4100  CA  LEU A 525     -28.835  20.907  38.140  0.00  0.00      PROA C  
ATOM   4101  C   LEU A 525     -29.539  19.689  37.582  0.00  0.00      PROA C  
ATOM   4102  O   LEU A 525     -29.331  19.269  36.444  0.00  0.00      PROA O  
ATOM   4103  CB  LEU A 525     -29.416  22.186  37.487  0.00  0.00      PROA C  
ATOM   4104  CG  LEU A 525     -29.154  23.473  38.292  0.00  0.00      PROA C  
ATOM   4105  CD1 LEU A 525     -29.449  24.709  37.433  0.00  0.00      PROA C  
ATOM   4106  CD2 LEU A 525     -29.989  23.524  39.581  0.00  0.00      PROA C  
ATOM   4107  N   ILE A 526     -30.399  19.080  38.401  0.00  0.00      PROA N  
ATOM   4108  CA  ILE A 526     -31.161  17.903  38.059  0.00  0.00      PROA C  
ATOM   4109  C   ILE A 526     -32.600  18.322  37.818  0.00  0.00      PROA C  
ATOM   4110  O   ILE A 526     -33.251  18.898  38.692  0.00  0.00      PROA O  
ATOM   4111  CB  ILE A 526     -31.113  16.869  39.182  0.00  0.00      PROA C  
ATOM   4112  CG1 ILE A 526     -29.663  16.399  39.472  0.00  0.00      PROA C  
ATOM   4113  CG2 ILE A 526     -32.049  15.688  38.856  0.00  0.00      PROA C  
ATOM   4114  CD  ILE A 526     -29.546  15.563  40.753  0.00  0.00      PROA C  
ATOM   4115  N   LYS A 527     -33.140  18.029  36.623  0.00  0.00      PROA N  
ATOM   4116  CA  LYS A 527     -34.537  18.225  36.306  0.00  0.00      PROA C  
ATOM   4117  C   LYS A 527     -35.314  16.973  36.655  0.00  0.00      PROA C  
ATOM   4118  O   LYS A 527     -35.123  15.916  36.055  0.00  0.00      PROA O  
ATOM   4119  CB  LYS A 527     -34.730  18.566  34.805  0.00  0.00      PROA C  
ATOM   4120  CG  LYS A 527     -36.184  18.592  34.292  0.00  0.00      PROA C  
ATOM   4121  CD  LYS A 527     -37.102  19.540  35.083  0.00  0.00      PROA C  
ATOM   4122  CE  LYS A 527     -38.510  19.735  34.499  0.00  0.00      PROA C  
ATOM   4123  NZ  LYS A 527     -39.241  18.455  34.423  0.00  0.00      PROA N1+
ATOM   4124  N   LEU A 528     -36.206  17.042  37.655  0.00  0.00      PROA N  
ATOM   4125  CA  LEU A 528     -37.086  15.961  38.038  0.00  0.00      PROA C  
ATOM   4126  C   LEU A 528     -38.132  15.656  36.967  0.00  0.00      PROA C  
ATOM   4127  O   LEU A 528     -38.667  16.552  36.312  0.00  0.00      PROA O  
ATOM   4128  CB  LEU A 528     -37.790  16.259  39.386  0.00  0.00      PROA C  
ATOM   4129  CG  LEU A 528     -36.842  16.675  40.535  0.00  0.00      PROA C  
ATOM   4130  CD1 LEU A 528     -37.659  17.087  41.768  0.00  0.00      PROA C  
ATOM   4131  CD2 LEU A 528     -35.825  15.576  40.882  0.00  0.00      PROA C  
ATOM   4132  N   LYS A 529     -38.451  14.365  36.750  0.00  0.00      PROA N  
ATOM   4133  CA  LYS A 529     -39.474  13.928  35.815  0.00  0.00      PROA C  
ATOM   4134  C   LYS A 529     -40.880  14.431  36.139  0.00  0.00      PROA C  
ATOM   4135  O   LYS A 529     -41.627  14.870  35.263  0.00  0.00      PROA O  
ATOM   4136  CB  LYS A 529     -39.446  12.380  35.718  0.00  0.00      PROA C  
ATOM   4137  CG  LYS A 529     -40.461  11.750  34.743  0.00  0.00      PROA C  
ATOM   4138  CD  LYS A 529     -40.237  12.192  33.284  0.00  0.00      PROA C  
ATOM   4139  CE  LYS A 529     -41.109  11.474  32.238  0.00  0.00      PROA C  
ATOM   4140  NZ  LYS A 529     -42.546  11.804  32.408  0.00  0.00      PROA N1+
ATOM   4141  N   ASN A 530     -41.253  14.397  37.434  0.00  0.00      PROA N  
ATOM   4142  CA  ASN A 530     -42.552  14.820  37.926  0.00  0.00      PROA C  
ATOM   4143  C   ASN A 530     -42.391  15.904  38.986  0.00  0.00      PROA C  
ATOM   4144  O   ASN A 530     -41.408  15.945  39.727  0.00  0.00      PROA O  
ATOM   4145  CB  ASN A 530     -43.339  13.632  38.543  0.00  0.00      PROA C  
ATOM   4146  CG  ASN A 530     -43.556  12.551  37.487  0.00  0.00      PROA C  
ATOM   4147  ND2 ASN A 530     -42.983  11.345  37.711  0.00  0.00      PROA N  
ATOM   4148  OD1 ASN A 530     -44.241  12.758  36.481  0.00  0.00      PROA O  
ATOM   4149  N   LYS A 531     -43.375  16.822  39.079  0.00  0.00      PROA N  
ATOM   4150  CA  LYS A 531     -43.423  17.859  40.096  0.00  0.00      PROA C  
ATOM   4151  C   LYS A 531     -43.710  17.262  41.476  0.00  0.00      PROA C  
ATOM   4152  O   LYS A 531     -44.699  16.551  41.668  0.00  0.00      PROA O  
ATOM   4153  CB  LYS A 531     -44.493  18.930  39.740  0.00  0.00      PROA C  
ATOM   4154  CG  LYS A 531     -44.300  19.506  38.325  0.00  0.00      PROA C  
ATOM   4155  CD  LYS A 531     -45.286  20.620  37.916  0.00  0.00      PROA C  
ATOM   4156  CE  LYS A 531     -45.233  21.911  38.745  0.00  0.00      PROA C  
ATOM   4157  NZ  LYS A 531     -43.911  22.562  38.660  0.00  0.00      PROA N1+
ATOM   4158  N   VAL A 532     -42.841  17.504  42.477  0.00  0.00      PROA N  
ATOM   4159  CA  VAL A 532     -43.002  16.920  43.802  0.00  0.00      PROA C  
ATOM   4160  C   VAL A 532     -44.022  17.694  44.647  0.00  0.00      PROA C  
ATOM   4161  O   VAL A 532     -44.079  18.925  44.646  0.00  0.00      PROA O  
ATOM   4162  CB  VAL A 532     -41.662  16.727  44.519  0.00  0.00      PROA C  
ATOM   4163  CG1 VAL A 532     -41.046  18.057  44.991  0.00  0.00      PROA C  
ATOM   4164  CG2 VAL A 532     -41.821  15.740  45.693  0.00  0.00      PROA C  
ATOM   4165  N   THR A 533     -44.919  16.980  45.369  0.00  0.00      PROA N  
ATOM   4166  CA  THR A 533     -45.853  17.604  46.313  0.00  0.00      PROA C  
ATOM   4167  C   THR A 533     -45.138  18.247  47.506  0.00  0.00      PROA C  
ATOM   4168  O   THR A 533     -44.247  17.659  48.118  0.00  0.00      PROA O  
ATOM   4169  CB  THR A 533     -46.987  16.670  46.767  0.00  0.00      PROA C  
ATOM   4170  CG2 THR A 533     -46.456  15.457  47.551  0.00  0.00      PROA C  
ATOM   4171  OG1 THR A 533     -47.952  17.324  47.591  0.00  0.00      PROA O  
ATOM   4172  N   ILE A 534     -45.505  19.496  47.857  0.00  0.00      PROA N  
ATOM   4173  CA  ILE A 534     -44.830  20.277  48.884  0.00  0.00      PROA C  
ATOM   4174  C   ILE A 534     -45.581  20.148  50.208  0.00  0.00      PROA C  
ATOM   4175  O   ILE A 534     -46.809  20.235  50.279  0.00  0.00      PROA O  
ATOM   4176  CB  ILE A 534     -44.639  21.723  48.419  0.00  0.00      PROA C  
ATOM   4177  CG1 ILE A 534     -43.781  21.785  47.124  0.00  0.00      PROA C  
ATOM   4178  CG2 ILE A 534     -44.078  22.652  49.519  0.00  0.00      PROA C  
ATOM   4179  CD  ILE A 534     -42.420  21.082  47.198  0.00  0.00      PROA C  
ATOM   4180  N   ASN A 535     -44.852  19.870  51.303  0.00  0.00      PROA N  
ATOM   4181  CA  ASN A 535     -45.418  19.536  52.597  0.00  0.00      PROA C  
ATOM   4182  C   ASN A 535     -44.333  19.759  53.644  0.00  0.00      PROA C  
ATOM   4183  O   ASN A 535     -43.235  20.189  53.313  0.00  0.00      PROA O  
ATOM   4184  CB  ASN A 535     -46.015  18.092  52.646  0.00  0.00      PROA C  
ATOM   4185  CG  ASN A 535     -44.968  16.998  52.435  0.00  0.00      PROA C  
ATOM   4186  ND2 ASN A 535     -44.914  16.434  51.209  0.00  0.00      PROA N  
ATOM   4187  OD1 ASN A 535     -44.241  16.618  53.358  0.00  0.00      PROA O  
ATOM   4188  N   ARG A 536     -44.590  19.474  54.940  0.00  0.00      PROA N  
ATOM   4189  CA  ARG A 536     -43.655  19.724  56.035  0.00  0.00      PROA C  
ATOM   4190  C   ARG A 536     -42.246  19.166  55.821  0.00  0.00      PROA C  
ATOM   4191  O   ARG A 536     -41.251  19.814  56.148  0.00  0.00      PROA O  
ATOM   4192  CB  ARG A 536     -44.217  19.127  57.354  0.00  0.00      PROA C  
ATOM   4193  CG  ARG A 536     -43.339  19.356  58.611  0.00  0.00      PROA C  
ATOM   4194  CD  ARG A 536     -43.805  18.589  59.856  0.00  0.00      PROA C  
ATOM   4195  NE  ARG A 536     -43.525  17.142  59.588  0.00  0.00      PROA N  
ATOM   4196  CZ  ARG A 536     -43.982  16.136  60.319  0.00  0.00      PROA C  
ATOM   4197  NH1 ARG A 536     -44.668  16.314  61.424  0.00  0.00      PROA N1+
ATOM   4198  NH2 ARG A 536     -43.742  14.906  59.917  0.00  0.00      PROA N  
ATOM   4199  N   ASN A 537     -42.136  17.953  55.242  0.00  0.00      PROA N  
ATOM   4200  CA  ASN A 537     -40.853  17.310  55.027  0.00  0.00      PROA C  
ATOM   4201  C   ASN A 537     -40.339  17.514  53.594  0.00  0.00      PROA C  
ATOM   4202  O   ASN A 537     -39.237  17.068  53.272  0.00  0.00      PROA O  
ATOM   4203  CB  ASN A 537     -40.921  15.779  55.307  0.00  0.00      PROA C  
ATOM   4204  CG  ASN A 537     -41.306  15.410  56.743  0.00  0.00      PROA C  
ATOM   4205  ND2 ASN A 537     -41.005  14.134  57.092  0.00  0.00      PROA N  
ATOM   4206  OD1 ASN A 537     -41.828  16.171  57.561  0.00  0.00      PROA O  
ATOM   4207  N   ILE A 538     -41.096  18.206  52.714  0.00  0.00      PROA N  
ATOM   4208  CA  ILE A 538     -40.700  18.470  51.333  0.00  0.00      PROA C  
ATOM   4209  C   ILE A 538     -40.916  19.952  51.020  0.00  0.00      PROA C  
ATOM   4210  O   ILE A 538     -42.045  20.369  50.765  0.00  0.00      PROA O  
ATOM   4211  CB  ILE A 538     -41.521  17.681  50.295  0.00  0.00      PROA C  
ATOM   4212  CG1 ILE A 538     -41.637  16.163  50.583  0.00  0.00      PROA C  
ATOM   4213  CG2 ILE A 538     -40.948  17.940  48.883  0.00  0.00      PROA C  
ATOM   4214  CD  ILE A 538     -40.356  15.377  50.334  0.00  0.00      PROA C  
ATOM   4215  N   MET A 539     -39.863  20.794  50.981  0.00  0.00      PROA N  
ATOM   4216  CA  MET A 539     -40.005  22.192  50.593  0.00  0.00      PROA C  
ATOM   4217  C   MET A 539     -38.726  22.648  49.902  0.00  0.00      PROA C  
ATOM   4218  O   MET A 539     -37.652  22.202  50.309  0.00  0.00      PROA O  
ATOM   4219  CB  MET A 539     -40.288  23.179  51.767  0.00  0.00      PROA C  
ATOM   4220  CG  MET A 539     -41.531  22.841  52.609  0.00  0.00      PROA C  
ATOM   4221  SD  MET A 539     -41.956  24.102  53.836  0.00  0.00      PROA S  
ATOM   4222  CE  MET A 539     -43.556  23.397  54.306  0.00  0.00      PROA C  
ATOM   4223  N   PRO A 540     -38.740  23.476  48.860  0.00  0.00      PROA N  
ATOM   4224  CA  PRO A 540     -37.531  24.068  48.297  0.00  0.00      PROA C  
ATOM   4225  C   PRO A 540     -36.729  24.962  49.229  0.00  0.00      PROA C  
ATOM   4226  O   PRO A 540     -37.290  25.649  50.087  0.00  0.00      PROA O  
ATOM   4227  CB  PRO A 540     -38.045  24.872  47.097  0.00  0.00      PROA C  
ATOM   4228  CG  PRO A 540     -39.462  25.280  47.497  0.00  0.00      PROA C  
ATOM   4229  CD  PRO A 540     -39.953  24.058  48.273  0.00  0.00      PROA C  
ATOM   4230  N   ILE A 541     -35.401  25.026  49.029  0.00  0.00      PROA N  
ATOM   4231  CA  ILE A 541     -34.587  26.092  49.585  0.00  0.00      PROA C  
ATOM   4232  C   ILE A 541     -34.542  27.282  48.640  0.00  0.00      PROA C  
ATOM   4233  O   ILE A 541     -34.630  27.142  47.420  0.00  0.00      PROA O  
ATOM   4234  CB  ILE A 541     -33.175  25.674  49.951  0.00  0.00      PROA C  
ATOM   4235  CG1 ILE A 541     -32.498  26.804  50.748  0.00  0.00      PROA C  
ATOM   4236  CG2 ILE A 541     -32.348  25.230  48.723  0.00  0.00      PROA C  
ATOM   4237  CD  ILE A 541     -31.397  26.307  51.656  0.00  0.00      PROA C  
ATOM   4238  N   CYS A 542     -34.457  28.522  49.174  0.00  0.00      PROA N  
ATOM   4239  CA  CYS A 542     -34.261  29.699  48.351  0.00  0.00      PROA C  
ATOM   4240  C   CYS A 542     -32.884  29.750  47.690  0.00  0.00      PROA C  
ATOM   4241  O   CYS A 542     -31.856  29.430  48.290  0.00  0.00      PROA O  
ATOM   4242  CB  CYS A 542     -34.470  31.020  49.136  0.00  0.00      PROA C  
ATOM   4243  SG  CYS A 542     -36.086  31.157  49.960  0.00  0.00      PROA S  
ATOM   4244  N   LEU A 543     -32.826  30.206  46.424  0.00  0.00      PROA N  
ATOM   4245  CA  LEU A 543     -31.590  30.656  45.808  0.00  0.00      PROA C  
ATOM   4246  C   LEU A 543     -31.034  31.907  46.506  0.00  0.00      PROA C  
ATOM   4247  O   LEU A 543     -31.825  32.701  47.031  0.00  0.00      PROA O  
ATOM   4248  CB  LEU A 543     -31.779  30.924  44.292  0.00  0.00      PROA C  
ATOM   4249  CG  LEU A 543     -32.065  29.664  43.446  0.00  0.00      PROA C  
ATOM   4250  CD1 LEU A 543     -32.363  30.051  41.990  0.00  0.00      PROA C  
ATOM   4251  CD2 LEU A 543     -30.910  28.650  43.494  0.00  0.00      PROA C  
ATOM   4252  N   PRO A 544     -29.723  32.131  46.586  0.00  0.00      PROA N  
ATOM   4253  CA  PRO A 544     -29.155  33.335  47.185  0.00  0.00      PROA C  
ATOM   4254  C   PRO A 544     -29.615  34.632  46.518  0.00  0.00      PROA C  
ATOM   4255  O   PRO A 544     -29.319  34.882  45.347  0.00  0.00      PROA O  
ATOM   4256  CB  PRO A 544     -27.631  33.117  47.117  0.00  0.00      PROA C  
ATOM   4257  CG  PRO A 544     -27.431  32.133  45.960  0.00  0.00      PROA C  
ATOM   4258  CD  PRO A 544     -28.693  31.268  46.006  0.00  0.00      PROA C  
ATOM   4259  N   ARG A 545     -30.351  35.474  47.275  0.00  0.00      PROA N  
ATOM   4260  CA  ARG A 545     -30.665  36.861  46.980  0.00  0.00      PROA C  
ATOM   4261  C   ARG A 545     -29.477  37.759  46.603  0.00  0.00      PROA C  
ATOM   4262  O   ARG A 545     -28.308  37.416  46.778  0.00  0.00      PROA O  
ATOM   4263  CB  ARG A 545     -31.540  37.483  48.112  0.00  0.00      PROA C  
ATOM   4264  CG  ARG A 545     -30.959  37.374  49.545  0.00  0.00      PROA C  
ATOM   4265  CD  ARG A 545     -31.908  37.822  50.673  0.00  0.00      PROA C  
ATOM   4266  NE  ARG A 545     -32.166  39.277  50.472  0.00  0.00      PROA N  
ATOM   4267  CZ  ARG A 545     -33.042  40.000  51.147  0.00  0.00      PROA C  
ATOM   4268  NH1 ARG A 545     -33.724  39.594  52.188  0.00  0.00      PROA N1+
ATOM   4269  NH2 ARG A 545     -33.217  41.224  50.694  0.00  0.00      PROA N  
ATOM   4270  N   LYS A 546     -29.738  38.975  46.077  0.00  0.00      PROA N  
ATOM   4271  CA  LYS A 546     -28.699  39.951  45.767  0.00  0.00      PROA C  
ATOM   4272  C   LYS A 546     -27.876  40.365  46.989  0.00  0.00      PROA C  
ATOM   4273  O   LYS A 546     -26.653  40.512  46.934  0.00  0.00      PROA O  
ATOM   4274  CB  LYS A 546     -29.307  41.211  45.098  0.00  0.00      PROA C  
ATOM   4275  CG  LYS A 546     -30.001  40.951  43.746  0.00  0.00      PROA C  
ATOM   4276  CD  LYS A 546     -29.069  40.314  42.696  0.00  0.00      PROA C  
ATOM   4277  CE  LYS A 546     -29.606  40.325  41.252  0.00  0.00      PROA C  
ATOM   4278  NZ  LYS A 546     -30.852  39.529  41.128  0.00  0.00      PROA N1+
ATOM   4279  N   GLU A 547     -28.551  40.520  48.145  0.00  0.00      PROA N  
ATOM   4280  CA  GLU A 547     -27.969  40.968  49.393  0.00  0.00      PROA C  
ATOM   4281  C   GLU A 547     -27.476  39.801  50.249  0.00  0.00      PROA C  
ATOM   4282  O   GLU A 547     -27.064  39.984  51.395  0.00  0.00      PROA O  
ATOM   4283  CB  GLU A 547     -29.038  41.742  50.216  0.00  0.00      PROA C  
ATOM   4284  CG  GLU A 547     -29.761  42.869  49.425  0.00  0.00      PROA C  
ATOM   4285  CD  GLU A 547     -30.994  42.410  48.645  0.00  0.00      PROA C  
ATOM   4286  OE1 GLU A 547     -31.338  41.197  48.664  0.00  0.00      PROA O  
ATOM   4287  OE2 GLU A 547     -31.664  43.283  48.031  0.00  0.00      PROA O1-
ATOM   4288  N   ALA A 548     -27.464  38.567  49.695  0.00  0.00      PROA N  
ATOM   4289  CA  ALA A 548     -27.122  37.322  50.365  0.00  0.00      PROA C  
ATOM   4290  C   ALA A 548     -25.733  37.317  50.979  0.00  0.00      PROA C  
ATOM   4291  O   ALA A 548     -25.503  36.769  52.056  0.00  0.00      PROA O  
ATOM   4292  CB  ALA A 548     -27.230  36.156  49.368  0.00  0.00      PROA C  
ATOM   4293  N   ALA A 549     -24.777  37.994  50.311  0.00  0.00      PROA N  
ATOM   4294  CA  ALA A 549     -23.416  38.209  50.756  0.00  0.00      PROA C  
ATOM   4295  C   ALA A 549     -23.303  38.812  52.158  0.00  0.00      PROA C  
ATOM   4296  O   ALA A 549     -22.366  38.525  52.899  0.00  0.00      PROA O  
ATOM   4297  CB  ALA A 549     -22.696  39.113  49.736  0.00  0.00      PROA C  
ATOM   4298  N   SER A 550     -24.296  39.624  52.586  0.00  0.00      PROA N  
ATOM   4299  CA  SER A 550     -24.330  40.210  53.924  0.00  0.00      PROA C  
ATOM   4300  C   SER A 550     -24.622  39.189  55.026  0.00  0.00      PROA C  
ATOM   4301  O   SER A 550     -24.300  39.416  56.192  0.00  0.00      PROA O  
ATOM   4302  CB  SER A 550     -25.326  41.406  54.044  0.00  0.00      PROA C  
ATOM   4303  OG  SER A 550     -26.701  41.038  53.880  0.00  0.00      PROA O  
ATOM   4304  N   LEU A 551     -25.185  38.012  54.678  0.00  0.00      PROA N  
ATOM   4305  CA  LEU A 551     -25.389  36.908  55.604  0.00  0.00      PROA C  
ATOM   4306  C   LEU A 551     -24.289  35.855  55.441  0.00  0.00      PROA C  
ATOM   4307  O   LEU A 551     -24.187  34.908  56.221  0.00  0.00      PROA O  
ATOM   4308  CB  LEU A 551     -26.746  36.192  55.367  0.00  0.00      PROA C  
ATOM   4309  CG  LEU A 551     -28.035  37.042  55.489  0.00  0.00      PROA C  
ATOM   4310  CD1 LEU A 551     -28.025  37.988  56.699  0.00  0.00      PROA C  
ATOM   4311  CD2 LEU A 551     -28.414  37.778  54.192  0.00  0.00      PROA C  
ATOM   4312  N   MET A 552     -23.410  36.035  54.434  0.00  0.00      PROA N  
ATOM   4313  CA  MET A 552     -22.295  35.158  54.126  0.00  0.00      PROA C  
ATOM   4314  C   MET A 552     -20.954  35.827  54.430  0.00  0.00      PROA C  
ATOM   4315  O   MET A 552     -19.904  35.486  53.881  0.00  0.00      PROA O  
ATOM   4316  CB  MET A 552     -22.339  34.638  52.665  0.00  0.00      PROA C  
ATOM   4317  CG  MET A 552     -23.542  33.716  52.389  0.00  0.00      PROA C  
ATOM   4318  SD  MET A 552     -23.472  32.838  50.794  0.00  0.00      PROA S  
ATOM   4319  CE  MET A 552     -23.718  34.277  49.716  0.00  0.00      PROA C  
ATOM   4320  N   LYS A 553     -20.961  36.822  55.335  0.00  0.00      PROA N  
ATOM   4321  CA  LYS A 553     -19.772  37.431  55.897  0.00  0.00      PROA C  
ATOM   4322  C   LYS A 553     -18.858  36.468  56.661  0.00  0.00      PROA C  
ATOM   4323  O   LYS A 553     -19.283  35.443  57.196  0.00  0.00      PROA O  
ATOM   4324  CB  LYS A 553     -20.128  38.663  56.769  0.00  0.00      PROA C  
ATOM   4325  CG  LYS A 553     -20.688  39.840  55.950  0.00  0.00      PROA C  
ATOM   4326  CD  LYS A 553     -21.193  41.015  56.815  0.00  0.00      PROA C  
ATOM   4327  CE  LYS A 553     -20.119  41.653  57.711  0.00  0.00      PROA C  
ATOM   4328  NZ  LYS A 553     -20.657  42.845  58.416  0.00  0.00      PROA N1+
ATOM   4329  N   THR A 554     -17.545  36.770  56.721  0.00  0.00      PROA N  
ATOM   4330  CA  THR A 554     -16.565  35.999  57.493  0.00  0.00      PROA C  
ATOM   4331  C   THR A 554     -16.965  35.848  58.958  0.00  0.00      PROA C  
ATOM   4332  O   THR A 554     -17.377  36.813  59.604  0.00  0.00      PROA O  
ATOM   4333  CB  THR A 554     -15.164  36.607  57.426  0.00  0.00      PROA C  
ATOM   4334  CG2 THR A 554     -14.122  35.754  58.166  0.00  0.00      PROA C  
ATOM   4335  OG1 THR A 554     -14.739  36.686  56.070  0.00  0.00      PROA O  
ATOM   4336  N   ASP A 555     -16.893  34.607  59.486  0.00  0.00      PROA N  
ATOM   4337  CA  ASP A 555     -17.287  34.210  60.826  0.00  0.00      PROA C  
ATOM   4338  C   ASP A 555     -18.808  34.089  61.025  0.00  0.00      PROA C  
ATOM   4339  O   ASP A 555     -19.278  33.823  62.134  0.00  0.00      PROA O  
ATOM   4340  CB  ASP A 555     -16.624  35.042  61.971  0.00  0.00      PROA C  
ATOM   4341  CG  ASP A 555     -15.105  34.982  61.946  0.00  0.00      PROA C  
ATOM   4342  OD1 ASP A 555     -14.518  33.935  61.566  0.00  0.00      PROA O  
ATOM   4343  OD2 ASP A 555     -14.473  35.951  62.449  0.00  0.00      PROA O1-
ATOM   4344  N   PHE A 556     -19.630  34.209  59.958  0.00  0.00      PROA N  
ATOM   4345  CA  PHE A 556     -21.064  33.971  60.048  0.00  0.00      PROA C  
ATOM   4346  C   PHE A 556     -21.352  32.484  59.874  0.00  0.00      PROA C  
ATOM   4347  O   PHE A 556     -20.812  31.824  58.984  0.00  0.00      PROA O  
ATOM   4348  CB  PHE A 556     -21.935  34.793  59.047  0.00  0.00      PROA C  
ATOM   4349  CG  PHE A 556     -22.121  36.259  59.402  0.00  0.00      PROA C  
ATOM   4350  CD1 PHE A 556     -21.160  37.040  60.080  0.00  0.00      PROA C  
ATOM   4351  CD2 PHE A 556     -23.322  36.885  59.016  0.00  0.00      PROA C  
ATOM   4352  CE1 PHE A 556     -21.400  38.390  60.370  0.00  0.00      PROA C  
ATOM   4353  CE2 PHE A 556     -23.566  38.233  59.300  0.00  0.00      PROA C  
ATOM   4354  CZ  PHE A 556     -22.605  38.986  59.980  0.00  0.00      PROA C  
ATOM   4355  N   VAL A 557     -22.176  31.900  60.766  0.00  0.00      PROA N  
ATOM   4356  CA  VAL A 557     -22.516  30.484  60.727  0.00  0.00      PROA C  
ATOM   4357  C   VAL A 557     -23.311  30.036  59.500  0.00  0.00      PROA C  
ATOM   4358  O   VAL A 557     -24.307  30.642  59.095  0.00  0.00      PROA O  
ATOM   4359  CB  VAL A 557     -23.167  29.966  62.009  0.00  0.00      PROA C  
ATOM   4360  CG1 VAL A 557     -22.126  30.002  63.145  0.00  0.00      PROA C  
ATOM   4361  CG2 VAL A 557     -24.429  30.774  62.376  0.00  0.00      PROA C  
ATOM   4362  N   GLY A 558     -22.858  28.925  58.889  0.00  0.00      PROA N  
ATOM   4363  CA  GLY A 558     -23.510  28.210  57.813  0.00  0.00      PROA C  
ATOM   4364  C   GLY A 558     -23.839  26.802  58.227  0.00  0.00      PROA C  
ATOM   4365  O   GLY A 558     -23.126  26.149  58.991  0.00  0.00      PROA O  
ATOM   4366  N   THR A 559     -24.942  26.289  57.679  0.00  0.00      PROA N  
ATOM   4367  CA  THR A 559     -25.561  25.033  58.053  0.00  0.00      PROA C  
ATOM   4368  C   THR A 559     -25.401  24.039  56.911  0.00  0.00      PROA C  
ATOM   4369  O   THR A 559     -25.996  24.208  55.856  0.00  0.00      PROA O  
ATOM   4370  CB  THR A 559     -27.050  25.297  58.376  0.00  0.00      PROA C  
ATOM   4371  CG2 THR A 559     -28.062  24.146  58.188  0.00  0.00      PROA C  
ATOM   4372  OG1 THR A 559     -27.226  25.770  59.708  0.00  0.00      PROA O  
ATOM   4373  N   VAL A 560     -24.573  22.967  57.032  0.00  0.00      PROA N  
ATOM   4374  CA  VAL A 560     -24.534  21.920  55.991  0.00  0.00      PROA C  
ATOM   4375  C   VAL A 560     -25.744  20.999  56.106  0.00  0.00      PROA C  
ATOM   4376  O   VAL A 560     -26.534  21.146  57.034  0.00  0.00      PROA O  
ATOM   4377  CB  VAL A 560     -23.252  21.088  55.920  0.00  0.00      PROA C  
ATOM   4378  CG1 VAL A 560     -22.045  22.022  55.730  0.00  0.00      PROA C  
ATOM   4379  CG2 VAL A 560     -23.100  20.156  57.138  0.00  0.00      PROA C  
ATOM   4380  N   ALA A 561     -25.935  20.036  55.175  0.00  0.00      PROA N  
ATOM   4381  CA  ALA A 561     -27.029  19.090  55.255  0.00  0.00      PROA C  
ATOM   4382  C   ALA A 561     -26.681  17.689  54.740  0.00  0.00      PROA C  
ATOM   4383  O   ALA A 561     -26.171  17.538  53.628  0.00  0.00      PROA O  
ATOM   4384  CB  ALA A 561     -28.274  19.635  54.525  0.00  0.00      PROA C  
ATOM   4385  N   GLY A 562     -26.998  16.619  55.526  0.00  0.00      PROA N  
ATOM   4386  CA  GLY A 562     -26.857  15.242  55.044  0.00  0.00      PROA C  
ATOM   4387  C   GLY A 562     -26.630  14.144  56.064  0.00  0.00      PROA C  
ATOM   4388  O   GLY A 562     -26.626  14.341  57.283  0.00  0.00      PROA O  
ATOM   4389  N   TRP A 563     -26.485  12.912  55.527  0.00  0.00      PROA N  
ATOM   4390  CA  TRP A 563     -26.406  11.661  56.260  0.00  0.00      PROA C  
ATOM   4391  C   TRP A 563     -25.022  11.024  56.162  0.00  0.00      PROA C  
ATOM   4392  O   TRP A 563     -24.863   9.821  56.379  0.00  0.00      PROA O  
ATOM   4393  CB  TRP A 563     -27.409  10.608  55.704  0.00  0.00      PROA C  
ATOM   4394  CG  TRP A 563     -28.835  11.041  55.646  0.00  0.00      PROA C  
ATOM   4395  CD1 TRP A 563     -29.778  10.791  56.605  0.00  0.00      PROA C  
ATOM   4396  CD2 TRP A 563     -29.509  11.706  54.565  0.00  0.00      PROA C  
ATOM   4397  CE2 TRP A 563     -30.863  11.840  54.955  0.00  0.00      PROA C  
ATOM   4398  CE3 TRP A 563     -29.102  12.165  53.310  0.00  0.00      PROA C  
ATOM   4399  NE1 TRP A 563     -30.993  11.276  56.190  0.00  0.00      PROA N  
ATOM   4400  CZ2 TRP A 563     -31.802  12.439  54.132  0.00  0.00      PROA C  
ATOM   4401  CZ3 TRP A 563     -30.056  12.749  52.477  0.00  0.00      PROA C  
ATOM   4402  CH2 TRP A 563     -31.382  12.886  52.879  0.00  0.00      PROA C  
ATOM   4403  N   GLY A 564     -23.979  11.785  55.792  0.00  0.00      PROA N  
ATOM   4404  CA  GLY A 564     -22.625  11.274  55.653  0.00  0.00      PROA C  
ATOM   4405  C   GLY A 564     -21.961  10.677  56.881  0.00  0.00      PROA C  
ATOM   4406  O   GLY A 564     -22.526  10.556  57.968  0.00  0.00      PROA O  
ATOM   4407  N   LEU A 565     -20.689  10.285  56.695  0.00  0.00      PROA N  
ATOM   4408  CA  LEU A 565     -19.782   9.742  57.688  0.00  0.00      PROA C  
ATOM   4409  C   LEU A 565     -19.754  10.461  59.046  0.00  0.00      PROA C  
ATOM   4410  O   LEU A 565     -19.415  11.638  59.173  0.00  0.00      PROA O  
ATOM   4411  CB  LEU A 565     -18.368   9.623  57.059  0.00  0.00      PROA C  
ATOM   4412  CG  LEU A 565     -17.216   9.170  57.977  0.00  0.00      PROA C  
ATOM   4413  CD1 LEU A 565     -17.448   7.753  58.514  0.00  0.00      PROA C  
ATOM   4414  CD2 LEU A 565     -15.877   9.240  57.226  0.00  0.00      PROA C  
ATOM   4415  N   THR A 566     -20.139   9.727  60.103  0.00  0.00      PROA N  
ATOM   4416  CA  THR A 566     -20.243  10.195  61.481  0.00  0.00      PROA C  
ATOM   4417  C   THR A 566     -18.947  10.009  62.262  0.00  0.00      PROA C  
ATOM   4418  O   THR A 566     -17.992   9.381  61.802  0.00  0.00      PROA O  
ATOM   4419  CB  THR A 566     -21.376   9.499  62.250  0.00  0.00      PROA C  
ATOM   4420  CG2 THR A 566     -22.721   9.816  61.586  0.00  0.00      PROA C  
ATOM   4421  OG1 THR A 566     -21.237   8.082  62.255  0.00  0.00      PROA O  
ATOM   4422  N   GLN A 567     -18.896  10.528  63.515  0.00  0.00      PROA N  
ATOM   4423  CA  GLN A 567     -17.836  10.246  64.477  0.00  0.00      PROA C  
ATOM   4424  C   GLN A 567     -17.680   8.762  64.811  0.00  0.00      PROA C  
ATOM   4425  O   GLN A 567     -16.573   8.257  64.999  0.00  0.00      PROA O  
ATOM   4426  CB  GLN A 567     -18.044  11.040  65.799  0.00  0.00      PROA C  
ATOM   4427  CG  GLN A 567     -17.772  12.566  65.711  0.00  0.00      PROA C  
ATOM   4428  CD  GLN A 567     -16.304  12.915  65.436  0.00  0.00      PROA C  
ATOM   4429  NE2 GLN A 567     -16.023  14.237  65.343  0.00  0.00      PROA N  
ATOM   4430  OE1 GLN A 567     -15.412  12.069  65.326  0.00  0.00      PROA O  
ATOM   4431  N   LYS A 568     -18.811   8.023  64.880  0.00  0.00      PROA N  
ATOM   4432  CA  LYS A 568     -18.850   6.592  65.143  0.00  0.00      PROA C  
ATOM   4433  C   LYS A 568     -18.078   5.757  64.122  0.00  0.00      PROA C  
ATOM   4434  O   LYS A 568     -17.401   4.787  64.470  0.00  0.00      PROA O  
ATOM   4435  CB  LYS A 568     -20.319   6.104  65.251  0.00  0.00      PROA C  
ATOM   4436  CG  LYS A 568     -20.476   4.604  65.561  0.00  0.00      PROA C  
ATOM   4437  CD  LYS A 568     -21.946   4.200  65.784  0.00  0.00      PROA C  
ATOM   4438  CE  LYS A 568     -22.116   2.712  66.134  0.00  0.00      PROA C  
ATOM   4439  NZ  LYS A 568     -23.542   2.382  66.377  0.00  0.00      PROA N1+
ATOM   4440  N   GLY A 569     -18.146   6.140  62.829  0.00  0.00      PROA N  
ATOM   4441  CA  GLY A 569     -17.324   5.547  61.770  0.00  0.00      PROA C  
ATOM   4442  C   GLY A 569     -18.124   5.079  60.589  0.00  0.00      PROA C  
ATOM   4443  O   GLY A 569     -17.584   4.480  59.660  0.00  0.00      PROA O  
ATOM   4444  N   PHE A 570     -19.439   5.347  60.591  0.00  0.00      PROA N  
ATOM   4445  CA  PHE A 570     -20.359   4.879  59.572  0.00  0.00      PROA C  
ATOM   4446  C   PHE A 570     -21.173   6.054  59.068  0.00  0.00      PROA C  
ATOM   4447  O   PHE A 570     -21.221   7.121  59.685  0.00  0.00      PROA O  
ATOM   4448  CB  PHE A 570     -21.338   3.805  60.128  0.00  0.00      PROA C  
ATOM   4449  CG  PHE A 570     -20.575   2.662  60.744  0.00  0.00      PROA C  
ATOM   4450  CD1 PHE A 570     -19.885   1.749  59.928  0.00  0.00      PROA C  
ATOM   4451  CD2 PHE A 570     -20.554   2.477  62.138  0.00  0.00      PROA C  
ATOM   4452  CE1 PHE A 570     -19.172   0.684  60.493  0.00  0.00      PROA C  
ATOM   4453  CE2 PHE A 570     -19.838   1.416  62.708  0.00  0.00      PROA C  
ATOM   4454  CZ  PHE A 570     -19.147   0.519  61.884  0.00  0.00      PROA C  
ATOM   4455  N   LEU A 571     -21.846   5.889  57.911  0.00  0.00      PROA N  
ATOM   4456  CA  LEU A 571     -22.858   6.821  57.443  0.00  0.00      PROA C  
ATOM   4457  C   LEU A 571     -24.016   6.924  58.436  0.00  0.00      PROA C  
ATOM   4458  O   LEU A 571     -24.430   5.939  59.052  0.00  0.00      PROA O  
ATOM   4459  CB  LEU A 571     -23.412   6.434  56.047  0.00  0.00      PROA C  
ATOM   4460  CG  LEU A 571     -22.356   6.246  54.933  0.00  0.00      PROA C  
ATOM   4461  CD1 LEU A 571     -23.047   5.869  53.615  0.00  0.00      PROA C  
ATOM   4462  CD2 LEU A 571     -21.482   7.493  54.731  0.00  0.00      PROA C  
ATOM   4463  N   ALA A 572     -24.554   8.132  58.646  0.00  0.00      PROA N  
ATOM   4464  CA  ALA A 572     -25.593   8.381  59.615  0.00  0.00      PROA C  
ATOM   4465  C   ALA A 572     -26.906   7.652  59.327  0.00  0.00      PROA C  
ATOM   4466  O   ALA A 572     -27.398   7.621  58.198  0.00  0.00      PROA O  
ATOM   4467  CB  ALA A 572     -25.834   9.894  59.729  0.00  0.00      PROA C  
ATOM   4468  N   ARG A 573     -27.503   7.013  60.355  0.00  0.00      PROA N  
ATOM   4469  CA  ARG A 573     -28.845   6.455  60.280  0.00  0.00      PROA C  
ATOM   4470  C   ARG A 573     -29.917   7.517  60.072  0.00  0.00      PROA C  
ATOM   4471  O   ARG A 573     -30.825   7.366  59.259  0.00  0.00      PROA O  
ATOM   4472  CB  ARG A 573     -29.166   5.623  61.549  0.00  0.00      PROA C  
ATOM   4473  CG  ARG A 573     -28.295   4.354  61.687  0.00  0.00      PROA C  
ATOM   4474  CD  ARG A 573     -28.520   3.571  62.991  0.00  0.00      PROA C  
ATOM   4475  NE  ARG A 573     -29.917   3.031  62.962  0.00  0.00      PROA N  
ATOM   4476  CZ  ARG A 573     -30.522   2.460  63.995  0.00  0.00      PROA C  
ATOM   4477  NH1 ARG A 573     -29.942   2.317  65.165  0.00  0.00      PROA N1+
ATOM   4478  NH2 ARG A 573     -31.751   2.008  63.854  0.00  0.00      PROA N  
ATOM   4479  N   ASN A 574     -29.786   8.639  60.806  0.00  0.00      PROA N  
ATOM   4480  CA  ASN A 574     -30.690   9.774  60.781  0.00  0.00      PROA C  
ATOM   4481  C   ASN A 574     -29.920  11.001  60.312  0.00  0.00      PROA C  
ATOM   4482  O   ASN A 574     -28.713  11.111  60.514  0.00  0.00      PROA O  
ATOM   4483  CB  ASN A 574     -31.280  10.109  62.185  0.00  0.00      PROA C  
ATOM   4484  CG  ASN A 574     -32.077   8.951  62.777  0.00  0.00      PROA C  
ATOM   4485  ND2 ASN A 574     -31.390   8.012  63.467  0.00  0.00      PROA N  
ATOM   4486  OD1 ASN A 574     -33.309   8.910  62.694  0.00  0.00      PROA O  
ATOM   4487  N   LEU A 575     -30.606  11.967  59.673  0.00  0.00      PROA N  
ATOM   4488  CA  LEU A 575     -30.078  13.279  59.327  0.00  0.00      PROA C  
ATOM   4489  C   LEU A 575     -29.467  14.018  60.539  0.00  0.00      PROA C  
ATOM   4490  O   LEU A 575     -30.070  14.052  61.612  0.00  0.00      PROA O  
ATOM   4491  CB  LEU A 575     -31.240  14.079  58.677  0.00  0.00      PROA C  
ATOM   4492  CG  LEU A 575     -30.967  15.538  58.265  0.00  0.00      PROA C  
ATOM   4493  CD1 LEU A 575     -29.853  15.637  57.218  0.00  0.00      PROA C  
ATOM   4494  CD2 LEU A 575     -32.247  16.192  57.721  0.00  0.00      PROA C  
ATOM   4495  N   MET A 576     -28.232  14.572  60.418  0.00  0.00      PROA N  
ATOM   4496  CA  MET A 576     -27.432  15.025  61.564  0.00  0.00      PROA C  
ATOM   4497  C   MET A 576     -27.750  16.439  62.100  0.00  0.00      PROA C  
ATOM   4498  O   MET A 576     -28.910  16.837  62.031  0.00  0.00      PROA O  
ATOM   4499  CB  MET A 576     -25.931  14.762  61.300  0.00  0.00      PROA C  
ATOM   4500  CG  MET A 576     -25.591  13.258  61.175  0.00  0.00      PROA C  
ATOM   4501  SD  MET A 576     -25.925  12.254  62.663  0.00  0.00      PROA S  
ATOM   4502  CE  MET A 576     -24.611  12.921  63.721  0.00  0.00      PROA C  
ATOM   4503  N   PHE A 577     -26.779  17.241  62.660  0.00  0.00      PROA N  
ATOM   4504  CA  PHE A 577     -27.030  18.528  63.361  0.00  0.00      PROA C  
ATOM   4505  C   PHE A 577     -25.755  19.231  63.952  0.00  0.00      PROA C  
ATOM   4506  O   PHE A 577     -25.552  19.182  65.164  0.00  0.00      PROA O  
ATOM   4507  CB  PHE A 577     -28.076  18.310  64.527  0.00  0.00      PROA C  
ATOM   4508  CG  PHE A 577     -28.659  19.449  65.337  0.00  0.00      PROA C  
ATOM   4509  CD1 PHE A 577     -28.307  20.800  65.205  0.00  0.00      PROA C  
ATOM   4510  CD2 PHE A 577     -29.620  19.104  66.309  0.00  0.00      PROA C  
ATOM   4511  CE1 PHE A 577     -28.852  21.772  66.055  0.00  0.00      PROA C  
ATOM   4512  CE2 PHE A 577     -30.195  20.073  67.137  0.00  0.00      PROA C  
ATOM   4513  CZ  PHE A 577     -29.801  21.409  67.018  0.00  0.00      PROA C  
ATOM   4514  N   VAL A 578     -24.863  19.916  63.173  0.00  0.00      PROA N  
ATOM   4515  CA  VAL A 578     -23.873  20.874  63.733  0.00  0.00      PROA C  
ATOM   4516  C   VAL A 578     -23.400  22.007  62.774  0.00  0.00      PROA C  
ATOM   4517  O   VAL A 578     -23.115  21.783  61.597  0.00  0.00      PROA O  
ATOM   4518  CB  VAL A 578     -22.692  20.204  64.434  0.00  0.00      PROA C  
ATOM   4519  CG1 VAL A 578     -22.002  19.242  63.462  0.00  0.00      PROA C  
ATOM   4520  CG2 VAL A 578     -21.707  21.216  65.060  0.00  0.00      PROA C  
ATOM   4521  N   ASP A 579     -23.333  23.277  63.265  0.00  0.00      PROA N  
ATOM   4522  CA  ASP A 579     -23.115  24.525  62.524  0.00  0.00      PROA C  
ATOM   4523  C   ASP A 579     -21.625  24.882  62.333  0.00  0.00      PROA C  
ATOM   4524  O   ASP A 579     -20.788  24.568  63.182  0.00  0.00      PROA O  
ATOM   4525  CB  ASP A 579     -23.830  25.691  63.297  0.00  0.00      PROA C  
ATOM   4526  CG  ASP A 579     -24.977  26.375  62.549  0.00  0.00      PROA C  
ATOM   4527  OD1 ASP A 579     -25.124  26.218  61.311  0.00  0.00      PROA O  
ATOM   4528  OD2 ASP A 579     -25.711  27.153  63.225  0.00  0.00      PROA O1-
ATOM   4529  N   ILE A 580     -21.258  25.567  61.220  0.00  0.00      PROA N  
ATOM   4530  CA  ILE A 580     -19.886  26.019  60.956  0.00  0.00      PROA C  
ATOM   4531  C   ILE A 580     -19.786  27.489  60.526  0.00  0.00      PROA C  
ATOM   4532  O   ILE A 580     -20.426  27.877  59.549  0.00  0.00      PROA O  
ATOM   4533  CB  ILE A 580     -19.124  25.183  59.924  0.00  0.00      PROA C  
ATOM   4534  CG1 ILE A 580     -20.021  24.684  58.766  0.00  0.00      PROA C  
ATOM   4535  CG2 ILE A 580     -18.443  24.044  60.701  0.00  0.00      PROA C  
ATOM   4536  CD  ILE A 580     -19.221  24.026  57.637  0.00  0.00      PROA C  
ATOM   4537  N   PRO A 581     -19.008  28.360  61.170  0.00  0.00      PROA N  
ATOM   4538  CA  PRO A 581     -18.576  29.642  60.608  0.00  0.00      PROA C  
ATOM   4539  C   PRO A 581     -17.954  29.618  59.210  0.00  0.00      PROA C  
ATOM   4540  O   PRO A 581     -17.131  28.747  58.920  0.00  0.00      PROA O  
ATOM   4541  CB  PRO A 581     -17.583  30.185  61.652  0.00  0.00      PROA C  
ATOM   4542  CG  PRO A 581     -18.036  29.544  62.965  0.00  0.00      PROA C  
ATOM   4543  CD  PRO A 581     -18.462  28.150  62.514  0.00  0.00      PROA C  
ATOM   4544  N   ILE A 582     -18.284  30.599  58.343  0.00  0.00      PROA N  
ATOM   4545  CA  ILE A 582     -17.521  30.912  57.139  0.00  0.00      PROA C  
ATOM   4546  C   ILE A 582     -16.085  31.322  57.445  0.00  0.00      PROA C  
ATOM   4547  O   ILE A 582     -15.817  32.185  58.285  0.00  0.00      PROA O  
ATOM   4548  CB  ILE A 582     -18.195  31.977  56.269  0.00  0.00      PROA C  
ATOM   4549  CG1 ILE A 582     -19.467  31.384  55.627  0.00  0.00      PROA C  
ATOM   4550  CG2 ILE A 582     -17.243  32.552  55.185  0.00  0.00      PROA C  
ATOM   4551  CD  ILE A 582     -20.291  32.432  54.880  0.00  0.00      PROA C  
ATOM   4552  N   VAL A 583     -15.127  30.715  56.730  0.00  0.00      PROA N  
ATOM   4553  CA  VAL A 583     -13.710  30.991  56.823  0.00  0.00      PROA C  
ATOM   4554  C   VAL A 583     -13.338  31.999  55.744  0.00  0.00      PROA C  
ATOM   4555  O   VAL A 583     -13.826  31.937  54.613  0.00  0.00      PROA O  
ATOM   4556  CB  VAL A 583     -12.900  29.701  56.683  0.00  0.00      PROA C  
ATOM   4557  CG1 VAL A 583     -11.380  29.958  56.687  0.00  0.00      PROA C  
ATOM   4558  CG2 VAL A 583     -13.265  28.764  57.850  0.00  0.00      PROA C  
ATOM   4559  N   ASP A 584     -12.470  32.989  56.067  0.00  0.00      PROA N  
ATOM   4560  CA  ASP A 584     -11.984  33.960  55.099  0.00  0.00      PROA C  
ATOM   4561  C   ASP A 584     -11.257  33.280  53.929  0.00  0.00      PROA C  
ATOM   4562  O   ASP A 584     -10.536  32.296  54.109  0.00  0.00      PROA O  
ATOM   4563  CB  ASP A 584     -11.083  35.009  55.815  0.00  0.00      PROA C  
ATOM   4564  CG  ASP A 584     -10.834  36.280  55.011  0.00  0.00      PROA C  
ATOM   4565  OD1 ASP A 584     -11.465  36.491  53.944  0.00  0.00      PROA O  
ATOM   4566  OD2 ASP A 584     -10.025  37.123  55.485  0.00  0.00      PROA O1-
ATOM   4567  N   HIS A 585     -11.446  33.769  52.687  0.00  0.00      PROA N  
ATOM   4568  CA  HIS A 585     -10.930  33.133  51.484  0.00  0.00      PROA C  
ATOM   4569  C   HIS A 585      -9.417  32.976  51.477  0.00  0.00      PROA C  
ATOM   4570  O   HIS A 585      -8.892  31.904  51.179  0.00  0.00      PROA O  
ATOM   4571  CB  HIS A 585     -11.405  33.893  50.212  0.00  0.00      PROA C  
ATOM   4572  CG  HIS A 585     -10.757  33.468  48.909  0.00  0.00      PROA C  
ATOM   4573  CD2 HIS A 585     -11.164  32.559  47.978  0.00  0.00      PROA C  
ATOM   4574  ND1 HIS A 585      -9.676  34.119  48.345  0.00  0.00      PROA N  
ATOM   4575  CE1 HIS A 585      -9.464  33.566  47.126  0.00  0.00      PROA C  
ATOM   4576  NE2 HIS A 585     -10.344  32.615  46.857  0.00  0.00      PROA N  
ATOM   4577  N   GLN A 586      -8.675  34.033  51.872  0.00  0.00      PROA N  
ATOM   4578  CA  GLN A 586      -7.231  33.975  52.020  0.00  0.00      PROA C  
ATOM   4579  C   GLN A 586      -6.752  33.000  53.095  0.00  0.00      PROA C  
ATOM   4580  O   GLN A 586      -5.780  32.272  52.892  0.00  0.00      PROA O  
ATOM   4581  CB  GLN A 586      -6.597  35.384  52.166  0.00  0.00      PROA C  
ATOM   4582  CG  GLN A 586      -6.994  36.206  53.421  0.00  0.00      PROA C  
ATOM   4583  CD  GLN A 586      -5.889  36.243  54.484  0.00  0.00      PROA C  
ATOM   4584  NE2 GLN A 586      -4.746  36.879  54.140  0.00  0.00      PROA N  
ATOM   4585  OE1 GLN A 586      -6.027  35.739  55.601  0.00  0.00      PROA O  
ATOM   4586  N   LYS A 587      -7.447  32.918  54.255  0.00  0.00      PROA N  
ATOM   4587  CA  LYS A 587      -7.181  31.913  55.277  0.00  0.00      PROA C  
ATOM   4588  C   LYS A 587      -7.377  30.474  54.806  0.00  0.00      PROA C  
ATOM   4589  O   LYS A 587      -6.538  29.602  55.037  0.00  0.00      PROA O  
ATOM   4590  CB  LYS A 587      -7.986  32.154  56.584  0.00  0.00      PROA C  
ATOM   4591  CG  LYS A 587      -7.533  33.414  57.340  0.00  0.00      PROA C  
ATOM   4592  CD  LYS A 587      -7.956  33.448  58.824  0.00  0.00      PROA C  
ATOM   4593  CE  LYS A 587      -9.474  33.450  59.066  0.00  0.00      PROA C  
ATOM   4594  NZ  LYS A 587      -9.773  33.544  60.520  0.00  0.00      PROA N1+
ATOM   4595  N   CYS A 588      -8.480  30.196  54.083  0.00  0.00      PROA N  
ATOM   4596  CA  CYS A 588      -8.696  28.900  53.456  0.00  0.00      PROA C  
ATOM   4597  C   CYS A 588      -7.654  28.552  52.403  0.00  0.00      PROA C  
ATOM   4598  O   CYS A 588      -7.086  27.458  52.397  0.00  0.00      PROA O  
ATOM   4599  CB  CYS A 588     -10.102  28.827  52.813  0.00  0.00      PROA C  
ATOM   4600  SG  CYS A 588     -10.563  27.142  52.291  0.00  0.00      PROA S  
ATOM   4601  N   ALA A 589      -7.344  29.509  51.504  0.00  0.00      PROA N  
ATOM   4602  CA  ALA A 589      -6.338  29.344  50.482  0.00  0.00      PROA C  
ATOM   4603  C   ALA A 589      -4.942  29.096  51.042  0.00  0.00      PROA C  
ATOM   4604  O   ALA A 589      -4.253  28.171  50.618  0.00  0.00      PROA O  
ATOM   4605  CB  ALA A 589      -6.331  30.580  49.562  0.00  0.00      PROA C  
ATOM   4606  N   THR A 590      -4.498  29.876  52.056  0.00  0.00      PROA N  
ATOM   4607  CA  THR A 590      -3.187  29.674  52.673  0.00  0.00      PROA C  
ATOM   4608  C   THR A 590      -3.050  28.313  53.339  0.00  0.00      PROA C  
ATOM   4609  O   THR A 590      -2.040  27.634  53.150  0.00  0.00      PROA O  
ATOM   4610  CB  THR A 590      -2.693  30.811  53.580  0.00  0.00      PROA C  
ATOM   4611  CG2 THR A 590      -3.357  30.848  54.963  0.00  0.00      PROA C  
ATOM   4612  OG1 THR A 590      -1.283  30.766  53.784  0.00  0.00      PROA O  
ATOM   4613  N   ALA A 591      -4.087  27.837  54.063  0.00  0.00      PROA N  
ATOM   4614  CA  ALA A 591      -4.108  26.528  54.691  0.00  0.00      PROA C  
ATOM   4615  C   ALA A 591      -3.951  25.370  53.704  0.00  0.00      PROA C  
ATOM   4616  O   ALA A 591      -3.180  24.436  53.930  0.00  0.00      PROA O  
ATOM   4617  CB  ALA A 591      -5.418  26.364  55.483  0.00  0.00      PROA C  
ATOM   4618  N   TYR A 592      -4.641  25.436  52.548  0.00  0.00      PROA N  
ATOM   4619  CA  TYR A 592      -4.483  24.461  51.485  0.00  0.00      PROA C  
ATOM   4620  C   TYR A 592      -3.216  24.610  50.640  0.00  0.00      PROA C  
ATOM   4621  O   TYR A 592      -2.781  23.653  50.001  0.00  0.00      PROA O  
ATOM   4622  CB  TYR A 592      -5.753  24.388  50.594  0.00  0.00      PROA C  
ATOM   4623  CG  TYR A 592      -6.809  23.566  51.291  0.00  0.00      PROA C  
ATOM   4624  CD1 TYR A 592      -6.583  22.192  51.477  0.00  0.00      PROA C  
ATOM   4625  CD2 TYR A 592      -8.036  24.113  51.710  0.00  0.00      PROA C  
ATOM   4626  CE1 TYR A 592      -7.553  21.379  52.072  0.00  0.00      PROA C  
ATOM   4627  CE2 TYR A 592      -9.019  23.298  52.293  0.00  0.00      PROA C  
ATOM   4628  CZ  TYR A 592      -8.779  21.927  52.457  0.00  0.00      PROA C  
ATOM   4629  OH  TYR A 592      -9.761  21.071  52.986  0.00  0.00      PROA O  
ATOM   4630  N   THR A 593      -2.546  25.784  50.629  0.00  0.00      PROA N  
ATOM   4631  CA  THR A 593      -1.213  25.894  50.020  0.00  0.00      PROA C  
ATOM   4632  C   THR A 593      -0.095  25.290  50.859  0.00  0.00      PROA C  
ATOM   4633  O   THR A 593       0.936  24.887  50.317  0.00  0.00      PROA O  
ATOM   4634  CB  THR A 593      -0.765  27.301  49.613  0.00  0.00      PROA C  
ATOM   4635  CG2 THR A 593      -1.645  27.806  48.456  0.00  0.00      PROA C  
ATOM   4636  OG1 THR A 593      -0.832  28.246  50.676  0.00  0.00      PROA O  
ATOM   4637  N   LYS A 594      -0.249  25.194  52.198  0.00  0.00      PROA N  
ATOM   4638  CA  LYS A 594       0.715  24.512  53.048  0.00  0.00      PROA C  
ATOM   4639  C   LYS A 594       0.855  23.018  52.743  0.00  0.00      PROA C  
ATOM   4640  O   LYS A 594      -0.128  22.298  52.569  0.00  0.00      PROA O  
ATOM   4641  CB  LYS A 594       0.421  24.708  54.560  0.00  0.00      PROA C  
ATOM   4642  CG  LYS A 594       0.550  26.158  55.067  0.00  0.00      PROA C  
ATOM   4643  CD  LYS A 594       1.944  26.799  54.901  0.00  0.00      PROA C  
ATOM   4644  CE  LYS A 594       3.075  26.063  55.641  0.00  0.00      PROA C  
ATOM   4645  NZ  LYS A 594       4.356  26.805  55.524  0.00  0.00      PROA N1+
ATOM   4646  N   GLN A 595       2.106  22.512  52.673  0.00  0.00      PROA N  
ATOM   4647  CA  GLN A 595       2.392  21.108  52.429  0.00  0.00      PROA C  
ATOM   4648  C   GLN A 595       1.813  20.155  53.486  0.00  0.00      PROA C  
ATOM   4649  O   GLN A 595       1.748  20.529  54.663  0.00  0.00      PROA O  
ATOM   4650  CB  GLN A 595       3.916  20.872  52.250  0.00  0.00      PROA C  
ATOM   4651  CG  GLN A 595       4.474  21.526  50.961  0.00  0.00      PROA C  
ATOM   4652  CD  GLN A 595       5.950  21.191  50.730  0.00  0.00      PROA C  
ATOM   4653  NE2 GLN A 595       6.835  21.704  51.614  0.00  0.00      PROA N  
ATOM   4654  OE1 GLN A 595       6.317  20.491  49.780  0.00  0.00      PROA O  
ATOM   4655  N   PRO A 596       1.380  18.936  53.164  0.00  0.00      PROA N  
ATOM   4656  CA  PRO A 596       1.504  18.271  51.866  0.00  0.00      PROA C  
ATOM   4657  C   PRO A 596       0.399  18.640  50.882  0.00  0.00      PROA C  
ATOM   4658  O   PRO A 596       0.434  18.144  49.754  0.00  0.00      PROA O  
ATOM   4659  CB  PRO A 596       1.402  16.785  52.255  0.00  0.00      PROA C  
ATOM   4660  CG  PRO A 596       0.435  16.778  53.442  0.00  0.00      PROA C  
ATOM   4661  CD  PRO A 596       0.837  18.045  54.195  0.00  0.00      PROA C  
ATOM   4662  N   TYR A 597      -0.596  19.466  51.260  0.00  0.00      PROA N  
ATOM   4663  CA  TYR A 597      -1.749  19.768  50.423  0.00  0.00      PROA C  
ATOM   4664  C   TYR A 597      -1.422  20.416  49.062  0.00  0.00      PROA C  
ATOM   4665  O   TYR A 597      -0.469  21.199  48.960  0.00  0.00      PROA O  
ATOM   4666  CB  TYR A 597      -2.806  20.632  51.163  0.00  0.00      PROA C  
ATOM   4667  CG  TYR A 597      -3.401  19.889  52.329  0.00  0.00      PROA C  
ATOM   4668  CD1 TYR A 597      -4.256  18.799  52.099  0.00  0.00      PROA C  
ATOM   4669  CD2 TYR A 597      -3.164  20.301  53.653  0.00  0.00      PROA C  
ATOM   4670  CE1 TYR A 597      -4.843  18.114  53.172  0.00  0.00      PROA C  
ATOM   4671  CE2 TYR A 597      -3.751  19.618  54.728  0.00  0.00      PROA C  
ATOM   4672  CZ  TYR A 597      -4.588  18.519  54.486  0.00  0.00      PROA C  
ATOM   4673  OH  TYR A 597      -5.175  17.817  55.562  0.00  0.00      PROA O  
ATOM   4674  N   PRO A 598      -2.154  20.121  47.982  0.00  0.00      PROA N  
ATOM   4675  CA  PRO A 598      -1.786  20.596  46.653  0.00  0.00      PROA C  
ATOM   4676  C   PRO A 598      -2.271  22.026  46.427  0.00  0.00      PROA C  
ATOM   4677  O   PRO A 598      -3.455  22.332  46.591  0.00  0.00      PROA O  
ATOM   4678  CB  PRO A 598      -2.473  19.596  45.704  0.00  0.00      PROA C  
ATOM   4679  CG  PRO A 598      -3.695  19.113  46.489  0.00  0.00      PROA C  
ATOM   4680  CD  PRO A 598      -3.182  19.077  47.928  0.00  0.00      PROA C  
ATOM   4681  N   GLY A 599      -1.346  22.934  46.045  0.00  0.00      PROA N  
ATOM   4682  CA  GLY A 599      -1.640  24.327  45.706  0.00  0.00      PROA C  
ATOM   4683  C   GLY A 599      -2.633  24.543  44.582  0.00  0.00      PROA C  
ATOM   4684  O   GLY A 599      -2.746  23.741  43.653  0.00  0.00      PROA O  
ATOM   4685  N   ALA A 600      -3.366  25.675  44.654  0.00  0.00      PROA N  
ATOM   4686  CA  ALA A 600      -4.267  26.188  43.631  0.00  0.00      PROA C  
ATOM   4687  C   ALA A 600      -5.564  25.394  43.455  0.00  0.00      PROA C  
ATOM   4688  O   ALA A 600      -6.346  25.636  42.534  0.00  0.00      PROA O  
ATOM   4689  CB  ALA A 600      -3.537  26.431  42.290  0.00  0.00      PROA C  
ATOM   4690  N   LYS A 601      -5.843  24.432  44.360  0.00  0.00      PROA N  
ATOM   4691  CA  LYS A 601      -7.097  23.701  44.406  0.00  0.00      PROA C  
ATOM   4692  C   LYS A 601      -8.266  24.607  44.807  0.00  0.00      PROA C  
ATOM   4693  O   LYS A 601      -9.335  24.582  44.196  0.00  0.00      PROA O  
ATOM   4694  CB  LYS A 601      -6.945  22.496  45.364  0.00  0.00      PROA C  
ATOM   4695  CG  LYS A 601      -7.927  21.343  45.086  0.00  0.00      PROA C  
ATOM   4696  CD  LYS A 601      -7.557  20.099  45.916  0.00  0.00      PROA C  
ATOM   4697  CE  LYS A 601      -8.488  18.884  45.768  0.00  0.00      PROA C  
ATOM   4698  NZ  LYS A 601      -8.325  18.248  44.433  0.00  0.00      PROA N1+
ATOM   4699  N   VAL A 602      -8.056  25.474  45.827  0.00  0.00      PROA N  
ATOM   4700  CA  VAL A 602      -8.951  26.563  46.210  0.00  0.00      PROA C  
ATOM   4701  C   VAL A 602      -9.040  27.642  45.122  0.00  0.00      PROA C  
ATOM   4702  O   VAL A 602      -8.041  28.010  44.499  0.00  0.00      PROA O  
ATOM   4703  CB  VAL A 602      -8.564  27.168  47.566  0.00  0.00      PROA C  
ATOM   4704  CG1 VAL A 602      -9.484  28.342  47.972  0.00  0.00      PROA C  
ATOM   4705  CG2 VAL A 602      -8.651  26.073  48.649  0.00  0.00      PROA C  
ATOM   4706  N   THR A 603     -10.243  28.189  44.857  0.00  0.00      PROA N  
ATOM   4707  CA  THR A 603     -10.448  29.173  43.798  0.00  0.00      PROA C  
ATOM   4708  C   THR A 603     -11.617  30.076  44.168  0.00  0.00      PROA C  
ATOM   4709  O   THR A 603     -12.289  29.875  45.180  0.00  0.00      PROA O  
ATOM   4710  CB  THR A 603     -10.609  28.541  42.406  0.00  0.00      PROA C  
ATOM   4711  CG2 THR A 603     -11.881  27.686  42.316  0.00  0.00      PROA C  
ATOM   4712  OG1 THR A 603     -10.646  29.505  41.355  0.00  0.00      PROA O  
ATOM   4713  N   VAL A 604     -11.890  31.127  43.367  0.00  0.00      PROA N  
ATOM   4714  CA  VAL A 604     -12.837  32.201  43.657  0.00  0.00      PROA C  
ATOM   4715  C   VAL A 604     -14.292  31.727  43.671  0.00  0.00      PROA C  
ATOM   4716  O   VAL A 604     -15.170  32.312  44.310  0.00  0.00      PROA O  
ATOM   4717  CB  VAL A 604     -12.629  33.357  42.673  0.00  0.00      PROA C  
ATOM   4718  CG1 VAL A 604     -13.009  32.964  41.228  0.00  0.00      PROA C  
ATOM   4719  CG2 VAL A 604     -13.393  34.619  43.126  0.00  0.00      PROA C  
ATOM   4720  N   ASN A 605     -14.561  30.578  43.024  0.00  0.00      PROA N  
ATOM   4721  CA  ASN A 605     -15.864  29.939  42.971  0.00  0.00      PROA C  
ATOM   4722  C   ASN A 605     -16.068  28.973  44.133  0.00  0.00      PROA C  
ATOM   4723  O   ASN A 605     -17.029  28.204  44.169  0.00  0.00      PROA O  
ATOM   4724  CB  ASN A 605     -15.996  29.132  41.658  0.00  0.00      PROA C  
ATOM   4725  CG  ASN A 605     -15.913  30.064  40.454  0.00  0.00      PROA C  
ATOM   4726  ND2 ASN A 605     -15.193  29.624  39.397  0.00  0.00      PROA N  
ATOM   4727  OD1 ASN A 605     -16.447  31.178  40.459  0.00  0.00      PROA O  
ATOM   4728  N   MET A 606     -15.173  29.007  45.131  0.00  0.00      PROA N  
ATOM   4729  CA  MET A 606     -15.244  28.184  46.312  0.00  0.00      PROA C  
ATOM   4730  C   MET A 606     -15.387  29.025  47.568  0.00  0.00      PROA C  
ATOM   4731  O   MET A 606     -14.794  30.092  47.731  0.00  0.00      PROA O  
ATOM   4732  CB  MET A 606     -14.020  27.252  46.439  0.00  0.00      PROA C  
ATOM   4733  CG  MET A 606     -13.951  26.207  45.312  0.00  0.00      PROA C  
ATOM   4734  SD  MET A 606     -12.452  25.195  45.385  0.00  0.00      PROA S  
ATOM   4735  CE  MET A 606     -12.888  24.178  43.952  0.00  0.00      PROA C  
ATOM   4736  N   LEU A 607     -16.228  28.536  48.483  0.00  0.00      PROA N  
ATOM   4737  CA  LEU A 607     -16.525  29.111  49.769  0.00  0.00      PROA C  
ATOM   4738  C   LEU A 607     -16.045  28.089  50.787  0.00  0.00      PROA C  
ATOM   4739  O   LEU A 607     -16.213  26.886  50.603  0.00  0.00      PROA O  
ATOM   4740  CB  LEU A 607     -18.056  29.366  49.841  0.00  0.00      PROA C  
ATOM   4741  CG  LEU A 607     -18.645  30.041  51.103  0.00  0.00      PROA C  
ATOM   4742  CD1 LEU A 607     -18.831  29.070  52.276  0.00  0.00      PROA C  
ATOM   4743  CD2 LEU A 607     -17.881  31.301  51.533  0.00  0.00      PROA C  
ATOM   4744  N   CYS A 608     -15.380  28.525  51.870  0.00  0.00      PROA N  
ATOM   4745  CA  CYS A 608     -14.874  27.608  52.875  0.00  0.00      PROA C  
ATOM   4746  C   CYS A 608     -15.541  27.885  54.200  0.00  0.00      PROA C  
ATOM   4747  O   CYS A 608     -15.790  29.032  54.573  0.00  0.00      PROA O  
ATOM   4748  CB  CYS A 608     -13.351  27.719  53.078  0.00  0.00      PROA C  
ATOM   4749  SG  CYS A 608     -12.421  27.409  51.553  0.00  0.00      PROA S  
ATOM   4750  N   ALA A 609     -15.846  26.830  54.961  0.00  0.00      PROA N  
ATOM   4751  CA  ALA A 609     -16.456  26.986  56.254  0.00  0.00      PROA C  
ATOM   4752  C   ALA A 609     -15.976  25.860  57.154  0.00  0.00      PROA C  
ATOM   4753  O   ALA A 609     -15.672  24.751  56.707  0.00  0.00      PROA O  
ATOM   4754  CB  ALA A 609     -17.993  27.075  56.144  0.00  0.00      PROA C  
ATOM   4755  N   GLY A 610     -15.833  26.147  58.458  0.00  0.00      PROA N  
ATOM   4756  CA  GLY A 610     -15.189  25.247  59.402  0.00  0.00      PROA C  
ATOM   4757  C   GLY A 610     -14.450  26.004  60.466  0.00  0.00      PROA C  
ATOM   4758  O   GLY A 610     -14.477  27.231  60.530  0.00  0.00      PROA O  
ATOM   4759  N   LEU A 611     -13.758  25.260  61.343  0.00  0.00      PROA N  
ATOM   4760  CA  LEU A 611     -12.956  25.809  62.417  0.00  0.00      PROA C  
ATOM   4761  C   LEU A 611     -11.509  25.393  62.208  0.00  0.00      PROA C  
ATOM   4762  O   LEU A 611     -11.221  24.309  61.701  0.00  0.00      PROA O  
ATOM   4763  CB  LEU A 611     -13.430  25.345  63.823  0.00  0.00      PROA C  
ATOM   4764  CG  LEU A 611     -14.895  25.712  64.166  0.00  0.00      PROA C  
ATOM   4765  CD1 LEU A 611     -15.881  24.589  63.807  0.00  0.00      PROA C  
ATOM   4766  CD2 LEU A 611     -15.036  26.056  65.657  0.00  0.00      PROA C  
ATOM   4767  N   ASP A 612     -10.544  26.252  62.599  0.00  0.00      PROA N  
ATOM   4768  CA  ASP A 612      -9.110  26.004  62.501  0.00  0.00      PROA C  
ATOM   4769  C   ASP A 612      -8.653  24.761  63.279  0.00  0.00      PROA C  
ATOM   4770  O   ASP A 612      -7.815  23.975  62.834  0.00  0.00      PROA O  
ATOM   4771  CB  ASP A 612      -8.304  27.288  62.882  0.00  0.00      PROA C  
ATOM   4772  CG  ASP A 612      -8.455  27.798  64.314  0.00  0.00      PROA C  
ATOM   4773  OD1 ASP A 612      -9.419  27.435  65.037  0.00  0.00      PROA O  
ATOM   4774  OD2 ASP A 612      -7.625  28.665  64.704  0.00  0.00      PROA O1-
ATOM   4775  N   ARG A 613      -9.265  24.534  64.452  0.00  0.00      PROA N  
ATOM   4776  CA  ARG A 613      -9.074  23.383  65.310  0.00  0.00      PROA C  
ATOM   4777  C   ARG A 613      -9.634  22.086  64.712  0.00  0.00      PROA C  
ATOM   4778  O   ARG A 613      -9.299  20.981  65.141  0.00  0.00      PROA O  
ATOM   4779  CB  ARG A 613      -9.746  23.697  66.678  0.00  0.00      PROA C  
ATOM   4780  CG  ARG A 613      -9.659  22.609  67.772  0.00  0.00      PROA C  
ATOM   4781  CD  ARG A 613      -8.226  22.209  68.155  0.00  0.00      PROA C  
ATOM   4782  NE  ARG A 613      -8.310  21.184  69.248  0.00  0.00      PROA N  
ATOM   4783  CZ  ARG A 613      -8.423  21.451  70.544  0.00  0.00      PROA C  
ATOM   4784  NH1 ARG A 613      -8.477  22.673  71.023  0.00  0.00      PROA N1+
ATOM   4785  NH2 ARG A 613      -8.485  20.451  71.399  0.00  0.00      PROA N  
ATOM   4786  N   GLY A 614     -10.478  22.183  63.664  0.00  0.00      PROA N  
ATOM   4787  CA  GLY A 614     -11.189  21.051  63.084  0.00  0.00      PROA C  
ATOM   4788  C   GLY A 614     -12.335  20.578  63.943  0.00  0.00      PROA C  
ATOM   4789  O   GLY A 614     -13.035  21.366  64.582  0.00  0.00      PROA O  
ATOM   4790  N   GLY A 615     -12.588  19.257  63.948  0.00  0.00      PROA N  
ATOM   4791  CA  GLY A 615     -13.744  18.647  64.594  0.00  0.00      PROA C  
ATOM   4792  C   GLY A 615     -14.925  18.635  63.664  0.00  0.00      PROA C  
ATOM   4793  O   GLY A 615     -15.162  17.663  62.949  0.00  0.00      PROA O  
ATOM   4794  N   LYS A 616     -15.702  19.734  63.635  0.00  0.00      PROA N  
ATOM   4795  CA  LYS A 616     -16.787  19.902  62.687  0.00  0.00      PROA C  
ATOM   4796  C   LYS A 616     -16.236  20.040  61.257  0.00  0.00      PROA C  
ATOM   4797  O   LYS A 616     -15.391  20.889  60.965  0.00  0.00      PROA O  
ATOM   4798  CB  LYS A 616     -17.657  21.138  63.056  0.00  0.00      PROA C  
ATOM   4799  CG  LYS A 616     -19.121  21.076  62.563  0.00  0.00      PROA C  
ATOM   4800  CD  LYS A 616     -19.249  20.726  61.069  0.00  0.00      PROA C  
ATOM   4801  CE  LYS A 616     -20.532  21.077  60.319  0.00  0.00      PROA C  
ATOM   4802  NZ  LYS A 616     -20.268  20.907  58.860  0.00  0.00      PROA N1+
ATOM   4803  N   ASP A 617     -16.738  19.207  60.324  0.00  0.00      PROA N  
ATOM   4804  CA  ASP A 617     -16.403  19.262  58.921  0.00  0.00      PROA C  
ATOM   4805  C   ASP A 617     -17.596  18.755  58.107  0.00  0.00      PROA C  
ATOM   4806  O   ASP A 617     -18.698  18.572  58.628  0.00  0.00      PROA O  
ATOM   4807  CB  ASP A 617     -15.102  18.446  58.713  0.00  0.00      PROA C  
ATOM   4808  CG  ASP A 617     -14.331  18.750  57.436  0.00  0.00      PROA C  
ATOM   4809  OD1 ASP A 617     -14.842  19.470  56.542  0.00  0.00      PROA O  
ATOM   4810  OD2 ASP A 617     -13.189  18.225  57.332  0.00  0.00      PROA O1-
ATOM   4811  N   SER A 618     -17.426  18.569  56.798  0.00  0.00      PROA N  
ATOM   4812  CA  SER A 618     -18.327  17.840  55.923  0.00  0.00      PROA C  
ATOM   4813  C   SER A 618     -17.575  16.670  55.320  0.00  0.00      PROA C  
ATOM   4814  O   SER A 618     -16.437  16.807  54.875  0.00  0.00      PROA O  
ATOM   4815  CB  SER A 618     -18.978  18.690  54.795  0.00  0.00      PROA C  
ATOM   4816  OG  SER A 618     -18.013  19.452  54.063  0.00  0.00      PROA O  
ATOM   4817  N   CYS A 619     -18.178  15.464  55.326  0.00  0.00      PROA N  
ATOM   4818  CA  CYS A 619     -17.469  14.225  55.029  0.00  0.00      PROA C  
ATOM   4819  C   CYS A 619     -18.106  13.474  53.874  0.00  0.00      PROA C  
ATOM   4820  O   CYS A 619     -19.025  13.941  53.201  0.00  0.00      PROA O  
ATOM   4821  CB  CYS A 619     -17.425  13.255  56.246  0.00  0.00      PROA C  
ATOM   4822  SG  CYS A 619     -16.972  14.043  57.810  0.00  0.00      PROA S  
ATOM   4823  N   ARG A 620     -17.609  12.244  53.633  0.00  0.00      PROA N  
ATOM   4824  CA  ARG A 620     -18.107  11.296  52.654  0.00  0.00      PROA C  
ATOM   4825  C   ARG A 620     -19.585  10.985  52.891  0.00  0.00      PROA C  
ATOM   4826  O   ARG A 620     -20.008  10.700  54.011  0.00  0.00      PROA O  
ATOM   4827  CB  ARG A 620     -17.280   9.979  52.742  0.00  0.00      PROA C  
ATOM   4828  CG  ARG A 620     -15.746  10.188  52.804  0.00  0.00      PROA C  
ATOM   4829  CD  ARG A 620     -14.951   8.876  52.892  0.00  0.00      PROA C  
ATOM   4830  NE  ARG A 620     -13.531   9.244  53.212  0.00  0.00      PROA N  
ATOM   4831  CZ  ARG A 620     -12.621   8.392  53.663  0.00  0.00      PROA C  
ATOM   4832  NH1 ARG A 620     -12.830   7.095  53.708  0.00  0.00      PROA N1+
ATOM   4833  NH2 ARG A 620     -11.465   8.852  54.089  0.00  0.00      PROA N  
ATOM   4834  N   GLY A 621     -20.418  11.069  51.835  0.00  0.00      PROA N  
ATOM   4835  CA  GLY A 621     -21.859  10.834  51.915  0.00  0.00      PROA C  
ATOM   4836  C   GLY A 621     -22.685  12.096  51.995  0.00  0.00      PROA C  
ATOM   4837  O   GLY A 621     -23.895  12.060  51.780  0.00  0.00      PROA O  
ATOM   4838  N   ASP A 622     -22.050  13.258  52.260  0.00  0.00      PROA N  
ATOM   4839  CA  ASP A 622     -22.734  14.545  52.274  0.00  0.00      PROA C  
ATOM   4840  C   ASP A 622     -22.578  15.281  50.949  0.00  0.00      PROA C  
ATOM   4841  O   ASP A 622     -23.192  16.326  50.735  0.00  0.00      PROA O  
ATOM   4842  CB  ASP A 622     -22.185  15.459  53.409  0.00  0.00      PROA C  
ATOM   4843  CG  ASP A 622     -23.163  15.511  54.574  0.00  0.00      PROA C  
ATOM   4844  OD1 ASP A 622     -23.713  14.445  54.957  0.00  0.00      PROA O  
ATOM   4845  OD2 ASP A 622     -23.314  16.619  55.160  0.00  0.00      PROA O1-
ATOM   4846  N   ALA A 623     -21.771  14.742  50.008  0.00  0.00      PROA N  
ATOM   4847  CA  ALA A 623     -21.464  15.379  48.743  0.00  0.00      PROA C  
ATOM   4848  C   ALA A 623     -22.691  15.774  47.922  0.00  0.00      PROA C  
ATOM   4849  O   ALA A 623     -23.616  14.989  47.714  0.00  0.00      PROA O  
ATOM   4850  CB  ALA A 623     -20.545  14.472  47.905  0.00  0.00      PROA C  
ATOM   4851  N   GLY A 624     -22.721  17.042  47.465  0.00  0.00      PROA N  
ATOM   4852  CA  GLY A 624     -23.854  17.635  46.770  0.00  0.00      PROA C  
ATOM   4853  C   GLY A 624     -24.915  18.239  47.662  0.00  0.00      PROA C  
ATOM   4854  O   GLY A 624     -25.796  18.948  47.176  0.00  0.00      PROA O  
ATOM   4855  N   GLY A 625     -24.850  18.001  48.989  0.00  0.00      PROA N  
ATOM   4856  CA  GLY A 625     -25.679  18.666  49.989  0.00  0.00      PROA C  
ATOM   4857  C   GLY A 625     -25.524  20.168  50.014  0.00  0.00      PROA C  
ATOM   4858  O   GLY A 625     -24.517  20.724  49.578  0.00  0.00      PROA O  
ATOM   4859  N   ALA A 626     -26.516  20.884  50.559  0.00  0.00      PROA N  
ATOM   4860  CA  ALA A 626     -26.461  22.327  50.617  0.00  0.00      PROA C  
ATOM   4861  C   ALA A 626     -25.848  22.838  51.918  0.00  0.00      PROA C  
ATOM   4862  O   ALA A 626     -26.190  22.397  53.015  0.00  0.00      PROA O  
ATOM   4863  CB  ALA A 626     -27.872  22.904  50.420  0.00  0.00      PROA C  
ATOM   4864  N   LEU A 627     -24.927  23.814  51.807  0.00  0.00      PROA N  
ATOM   4865  CA  LEU A 627     -24.491  24.662  52.897  0.00  0.00      PROA C  
ATOM   4866  C   LEU A 627     -25.372  25.898  52.864  0.00  0.00      PROA C  
ATOM   4867  O   LEU A 627     -25.356  26.687  51.915  0.00  0.00      PROA O  
ATOM   4868  CB  LEU A 627     -22.999  25.064  52.785  0.00  0.00      PROA C  
ATOM   4869  CG  LEU A 627     -22.491  26.092  53.824  0.00  0.00      PROA C  
ATOM   4870  CD1 LEU A 627     -22.248  25.464  55.200  0.00  0.00      PROA C  
ATOM   4871  CD2 LEU A 627     -21.197  26.741  53.331  0.00  0.00      PROA C  
ATOM   4872  N   VAL A 628     -26.210  26.059  53.890  0.00  0.00      PROA N  
ATOM   4873  CA  VAL A 628     -27.324  26.973  53.875  0.00  0.00      PROA C  
ATOM   4874  C   VAL A 628     -27.180  28.024  54.954  0.00  0.00      PROA C  
ATOM   4875  O   VAL A 628     -26.586  27.820  56.016  0.00  0.00      PROA O  
ATOM   4876  CB  VAL A 628     -28.678  26.267  53.929  0.00  0.00      PROA C  
ATOM   4877  CG1 VAL A 628     -28.694  25.172  52.852  0.00  0.00      PROA C  
ATOM   4878  CG2 VAL A 628     -28.983  25.609  55.275  0.00  0.00      PROA C  
ATOM   4879  N   PHE A 629     -27.686  29.223  54.649  0.00  0.00      PROA N  
ATOM   4880  CA  PHE A 629     -27.554  30.409  55.455  0.00  0.00      PROA C  
ATOM   4881  C   PHE A 629     -28.926  30.959  55.757  0.00  0.00      PROA C  
ATOM   4882  O   PHE A 629     -29.821  30.981  54.911  0.00  0.00      PROA O  
ATOM   4883  CB  PHE A 629     -26.701  31.495  54.755  0.00  0.00      PROA C  
ATOM   4884  CG  PHE A 629     -25.295  30.983  54.642  0.00  0.00      PROA C  
ATOM   4885  CD1 PHE A 629     -24.393  31.186  55.696  0.00  0.00      PROA C  
ATOM   4886  CD2 PHE A 629     -24.876  30.261  53.511  0.00  0.00      PROA C  
ATOM   4887  CE1 PHE A 629     -23.110  30.637  55.645  0.00  0.00      PROA C  
ATOM   4888  CE2 PHE A 629     -23.592  29.706  53.457  0.00  0.00      PROA C  
ATOM   4889  CZ  PHE A 629     -22.713  29.885  54.531  0.00  0.00      PROA C  
ATOM   4890  N   LEU A 630     -29.139  31.392  57.009  0.00  0.00      PROA N  
ATOM   4891  CA  LEU A 630     -30.395  31.971  57.419  0.00  0.00      PROA C  
ATOM   4892  C   LEU A 630     -30.393  33.458  57.109  0.00  0.00      PROA C  
ATOM   4893  O   LEU A 630     -29.549  34.213  57.598  0.00  0.00      PROA O  
ATOM   4894  CB  LEU A 630     -30.631  31.741  58.933  0.00  0.00      PROA C  
ATOM   4895  CG  LEU A 630     -31.977  32.242  59.497  0.00  0.00      PROA C  
ATOM   4896  CD1 LEU A 630     -33.163  31.555  58.809  0.00  0.00      PROA C  
ATOM   4897  CD2 LEU A 630     -32.044  32.000  61.013  0.00  0.00      PROA C  
ATOM   4898  N   ASP A 631     -31.353  33.935  56.291  0.00  0.00      PROA N  
ATOM   4899  CA  ASP A 631     -31.654  35.348  56.218  0.00  0.00      PROA C  
ATOM   4900  C   ASP A 631     -32.350  35.746  57.521  0.00  0.00      PROA C  
ATOM   4901  O   ASP A 631     -33.503  35.396  57.765  0.00  0.00      PROA O  
ATOM   4902  CB  ASP A 631     -32.441  35.653  54.912  0.00  0.00      PROA C  
ATOM   4903  CG  ASP A 631     -32.880  37.099  54.738  0.00  0.00      PROA C  
ATOM   4904  OD1 ASP A 631     -32.513  37.985  55.551  0.00  0.00      PROA O  
ATOM   4905  OD2 ASP A 631     -33.611  37.366  53.744  0.00  0.00      PROA O1-
ATOM   4906  N   ASN A 632     -31.483  37.093  58.431  1.00 26.97      PROA N  
ATOM   4907  CA  ASN A 632     -31.583  36.464  59.762  1.00 26.97      PROA C  
ATOM   4908  C   ASN A 632     -32.895  35.715  60.012  1.00 26.97      PROA C  
ATOM   4909  O   ASN A 632     -33.070  34.512  59.664  1.00 26.97      PROA O  
ATOM   4910  CB  ASN A 632     -31.589  37.711  60.666  1.00 26.97      PROA C  
ATOM   4911  CG  ASN A 632     -31.391  37.406  62.141  1.00 26.97      PROA C  
ATOM   4912  ND2 ASN A 632     -30.534  38.182  62.766  1.00 26.97      PROA N  
ATOM   4913  OD1 ASN A 632     -32.104  36.549  62.714  1.00 26.97      PROA O  
ATOM   4914  N   GLU A 633     -33.482  38.545  59.051  0.00  0.00      PROA N  
ATOM   4915  CA  GLU A 633     -34.677  39.362  58.957  0.00  0.00      PROA C  
ATOM   4916  C   GLU A 633     -35.922  38.630  58.455  0.00  0.00      PROA C  
ATOM   4917  O   GLU A 633     -37.006  38.757  59.027  0.00  0.00      PROA O  
ATOM   4918  CB  GLU A 633     -34.419  40.624  58.090  0.00  0.00      PROA C  
ATOM   4919  CG  GLU A 633     -33.411  41.607  58.744  0.00  0.00      PROA C  
ATOM   4920  CD  GLU A 633     -33.324  42.937  58.000  0.00  0.00      PROA C  
ATOM   4921  OE1 GLU A 633     -32.874  42.957  56.823  0.00  0.00      PROA O  
ATOM   4922  OE2 GLU A 633     -33.693  43.988  58.590  0.00  0.00      PROA O1-
ATOM   4923  N   THR A 634     -35.802  37.822  57.378  0.00  0.00      PROA N  
ATOM   4924  CA  THR A 634     -36.957  37.124  56.803  0.00  0.00      PROA C  
ATOM   4925  C   THR A 634     -37.246  35.801  57.496  0.00  0.00      PROA C  
ATOM   4926  O   THR A 634     -38.366  35.291  57.448  0.00  0.00      PROA O  
ATOM   4927  CB  THR A 634     -36.852  36.858  55.295  0.00  0.00      PROA C  
ATOM   4928  CG2 THR A 634     -36.702  38.185  54.541  0.00  0.00      PROA C  
ATOM   4929  OG1 THR A 634     -35.736  36.058  54.938  0.00  0.00      PROA O  
ATOM   4930  N   GLN A 635     -36.230  35.229  58.167  0.00  0.00      PROA N  
ATOM   4931  CA  GLN A 635     -36.229  33.925  58.803  0.00  0.00      PROA C  
ATOM   4932  C   GLN A 635     -36.395  32.778  57.809  0.00  0.00      PROA C  
ATOM   4933  O   GLN A 635     -36.979  31.730  58.100  0.00  0.00      PROA O  
ATOM   4934  CB  GLN A 635     -37.177  33.837  60.030  0.00  0.00      PROA C  
ATOM   4935  CG  GLN A 635     -36.794  34.834  61.150  0.00  0.00      PROA C  
ATOM   4936  CD  GLN A 635     -37.724  34.738  62.364  0.00  0.00      PROA C  
ATOM   4937  NE2 GLN A 635     -37.460  35.598  63.376  0.00  0.00      PROA N  
ATOM   4938  OE1 GLN A 635     -38.659  33.935  62.435  0.00  0.00      PROA O
[truncated: 552,727 more chars]
