# Supplementary material for: Flexibility in Mannan-Binding Lectin-Associated Serine Proteases-1 and -2 Provides Insight on Lectin Pathway Activation
Source: Structure. 2017 Feb 7;25(2):364–75. doi: 10.1016/j.str.2016.12.014 (PMC5300068; doi:10.1016/j.str.2016.12.014)
Supplement: Data S6. The Ten Best-Fit Structures for Full-Length Activated MASP-2 from SASSIE Modeling, Figures 5F, 6F and 7F [file mmc7.zip › fit09.pdb]

ATOM      1  N   HIS A   1     -46.741  55.911 -48.302  0.00  0.00      PROA N  
ATOM      2  CA  HIS A   1     -46.383  57.282 -47.776  0.00  0.00      PROA C  
ATOM      3  C   HIS A   1     -47.444  57.897 -46.867  0.00  0.00      PROA C  
ATOM      4  O   HIS A   1     -47.334  57.852 -45.641  0.00  0.00      PROA O  
ATOM      5  CB  HIS A   1     -46.027  58.242 -48.957  0.00  0.00      PROA C  
ATOM      6  CG  HIS A   1     -44.775  57.850 -49.708  0.00  0.00      PROA C  
ATOM      7  CD2 HIS A   1     -44.610  57.488 -51.011  0.00  0.00      PROA C  
ATOM      8  ND1 HIS A   1     -43.505  57.900 -49.169  0.00  0.00      PROA N  
ATOM      9  CE1 HIS A   1     -42.636  57.555 -50.151  0.00  0.00      PROA C  
ATOM     10  NE2 HIS A   1     -43.261  57.295 -51.289  0.00  0.00      PROA N  
ATOM     11  N   HIS A   2     -48.517  58.483 -47.440  0.00  0.00      PROA N  
ATOM     12  CA  HIS A   2     -49.570  59.146 -46.686  0.00  0.00      PROA C  
ATOM     13  C   HIS A   2     -50.916  58.724 -47.249  0.00  0.00      PROA C  
ATOM     14  O   HIS A   2     -51.008  58.189 -48.356  0.00  0.00      PROA O  
ATOM     15  CB  HIS A   2     -49.401  60.691 -46.773  0.00  0.00      PROA C  
ATOM     16  CG  HIS A   2     -50.325  61.511 -45.903  0.00  0.00      PROA C  
ATOM     17  CD2 HIS A   2     -50.097  62.066 -44.679  0.00  0.00      PROA C  
ATOM     18  ND1 HIS A   2     -51.539  62.019 -46.321  0.00  0.00      PROA N  
ATOM     19  CE1 HIS A   2     -52.001  62.826 -45.334  0.00  0.00      PROA C  
ATOM     20  NE2 HIS A   2     -51.160  62.885 -44.315  0.00  0.00      PROA N  
ATOM     21  N   HIS A   3     -52.008  58.934 -46.488  0.00  0.00      PROA N  
ATOM     22  CA  HIS A   3     -53.374  58.712 -46.938  0.00  0.00      PROA C  
ATOM     23  C   HIS A   3     -53.752  59.544 -48.165  0.00  0.00      PROA C  
ATOM     24  O   HIS A   3     -53.293  60.674 -48.344  0.00  0.00      PROA O  
ATOM     25  CB  HIS A   3     -54.385  58.952 -45.782  0.00  0.00      PROA C  
ATOM     26  CG  HIS A   3     -55.838  58.744 -46.141  0.00  0.00      PROA C  
ATOM     27  CD2 HIS A   3     -56.609  57.625 -46.040  0.00  0.00      PROA C  
ATOM     28  ND1 HIS A   3     -56.704  59.763 -46.488  0.00  0.00      PROA N  
ATOM     29  CE1 HIS A   3     -57.940  59.218 -46.611  0.00  0.00      PROA C  
ATOM     30  NE2 HIS A   3     -57.932  57.920 -46.346  0.00  0.00      PROA N  
ATOM     31  N   HIS A   4     -54.598  58.986 -49.060  0.00  0.00      PROA N  
ATOM     32  CA  HIS A   4     -55.051  59.647 -50.273  0.00  0.00      PROA C  
ATOM     33  C   HIS A   4     -56.096  60.724 -49.993  0.00  0.00      PROA C  
ATOM     34  O   HIS A   4     -57.296  60.573 -50.229  0.00  0.00      PROA O  
ATOM     35  CB  HIS A   4     -55.574  58.628 -51.320  0.00  0.00      PROA C  
ATOM     36  CG  HIS A   4     -56.003  59.248 -52.628  0.00  0.00      PROA C  
ATOM     37  CD2 HIS A   4     -57.243  59.362 -53.183  0.00  0.00      PROA C  
ATOM     38  ND1 HIS A   4     -55.123  59.742 -53.571  0.00  0.00      PROA N  
ATOM     39  CE1 HIS A   4     -55.859  60.142 -54.637  0.00  0.00      PROA C  
ATOM     40  NE2 HIS A   4     -57.153  59.930 -54.449  0.00  0.00      PROA N  
ATOM     41  N   HIS A   5     -55.636  61.865 -49.454  0.00  0.00      PROA N  
ATOM     42  CA  HIS A   5     -56.398  63.087 -49.303  0.00  0.00      PROA C  
ATOM     43  C   HIS A   5     -56.709  63.660 -50.687  0.00  0.00      PROA C  
ATOM     44  O   HIS A   5     -55.926  63.522 -51.630  0.00  0.00      PROA O  
ATOM     45  CB  HIS A   5     -55.589  64.086 -48.420  0.00  0.00      PROA C  
ATOM     46  CG  HIS A   5     -56.338  64.921 -47.407  0.00  0.00      PROA C  
ATOM     47  CD2 HIS A   5     -55.840  65.905 -46.602  0.00  0.00      PROA C  
ATOM     48  ND1 HIS A   5     -57.638  64.723 -46.986  0.00  0.00      PROA N  
ATOM     49  CE1 HIS A   5     -57.866  65.582 -45.961  0.00  0.00      PROA C  
ATOM     50  NE2 HIS A   5     -56.800  66.315 -45.683  0.00  0.00      PROA N  
ATOM     51  N   HIS A   6     -57.867  64.330 -50.871  0.00  0.00      PROA N  
ATOM     52  CA  HIS A   6     -58.267  64.848 -52.182  0.00  0.00      PROA C  
ATOM     53  C   HIS A   6     -57.475  66.100 -52.552  0.00  0.00      PROA C  
ATOM     54  O   HIS A   6     -57.815  66.868 -53.452  0.00  0.00      PROA O  
ATOM     55  CB  HIS A   6     -59.783  65.167 -52.205  0.00  0.00      PROA C  
ATOM     56  CG  HIS A   6     -60.629  63.969 -51.851  0.00  0.00      PROA C  
ATOM     57  CD2 HIS A   6     -61.023  62.920 -52.628  0.00  0.00      PROA C  
ATOM     58  ND1 HIS A   6     -61.296  63.816 -50.652  0.00  0.00      PROA N  
ATOM     59  CE1 HIS A   6     -62.038  62.684 -50.743  0.00  0.00      PROA C  
ATOM     60  NE2 HIS A   6     -61.905  62.105 -51.927  0.00  0.00      PROA N  
ATOM     61  N   ILE A   7     -56.386  66.299 -51.798  0.00  0.00      PROA N  
ATOM     62  CA  ILE A   7     -55.590  67.483 -51.665  0.00  0.00      PROA C  
ATOM     63  C   ILE A   7     -54.113  67.105 -51.787  0.00  0.00      PROA C  
ATOM     64  O   ILE A   7     -53.666  66.111 -51.215  0.00  0.00      PROA O  
ATOM     65  CB  ILE A   7     -55.897  68.082 -50.292  0.00  0.00      PROA C  
ATOM     66  CG1 ILE A   7     -55.582  67.151 -49.086  0.00  0.00      PROA C  
ATOM     67  CG2 ILE A   7     -57.394  68.484 -50.291  0.00  0.00      PROA C  
ATOM     68  CD  ILE A   7     -56.095  67.669 -47.735  0.00  0.00      PROA C  
ATOM     69  N   ASP A   8     -53.296  67.854 -52.561  0.00  0.00      PROA N  
ATOM     70  CA  ASP A   8     -51.884  67.523 -52.720  0.00  0.00      PROA C  
ATOM     71  C   ASP A   8     -51.010  68.428 -51.827  0.00  0.00      PROA C  
ATOM     72  O   ASP A   8     -50.792  69.599 -52.140  0.00  0.00      PROA O  
ATOM     73  CB  ASP A   8     -51.512  67.617 -54.230  0.00  0.00      PROA C  
ATOM     74  CG  ASP A   8     -50.105  67.139 -54.556  0.00  0.00      PROA C  
ATOM     75  OD1 ASP A   8     -49.455  66.470 -53.713  0.00  0.00      PROA O  
ATOM     76  OD2 ASP A   8     -49.658  67.366 -55.714  0.00  0.00      PROA O1-
ATOM     77  N   GLY A   9     -50.487  67.881 -50.693  0.00  0.00      PROA N  
ATOM     78  CA  GLY A   9     -49.746  68.609 -49.645  0.00  0.00      PROA C  
ATOM     79  C   GLY A   9     -50.620  69.017 -48.476  0.00  0.00      PROA C  
ATOM     80  O   GLY A   9     -51.779  68.613 -48.415  0.00  0.00      PROA O  
ATOM     81  N   ARG A  10     -50.105  69.862 -47.519  0.00  0.00      PROA N  
ATOM     82  CA  ARG A  10     -50.907  70.552 -46.469  0.00  0.00      PROA C  
ATOM     83  C   ARG A  10     -50.995  72.178 -46.126  0.00  0.00      PROA C  
ATOM     84  O   ARG A  10     -50.812  72.407 -44.951  0.00  0.00      PROA O  
ATOM     85  CB  ARG A  10     -50.745  69.720 -45.152  0.00  0.00      PROA C  
ATOM     86  CG  ARG A  10     -51.407  68.319 -45.254  0.00  0.00      PROA C  
ATOM     87  CD  ARG A  10     -51.462  67.521 -43.947  0.00  0.00      PROA C  
ATOM     88  NE  ARG A  10     -52.310  66.318 -44.249  0.00  0.00      PROA N  
ATOM     89  CZ  ARG A  10     -52.518  65.312 -43.414  0.00  0.00      PROA C  
ATOM     90  NH1 ARG A  10     -52.037  65.291 -42.193  0.00  0.00      PROA N1+
ATOM     91  NH2 ARG A  10     -53.250  64.300 -43.826  0.00  0.00      PROA N  
ATOM     92  N   SER A  11     -51.408  73.417 -46.842  0.00  0.00      PROA N  
ATOM     93  CA  SER A  11     -52.544  74.152 -47.764  0.00  0.00      PROA C  
ATOM     94  C   SER A  11     -54.295  74.076 -47.949  0.00  0.00      PROA C  
ATOM     95  O   SER A  11     -54.690  74.254 -49.089  0.00  0.00      PROA O  
ATOM     96  CB  SER A  11     -52.017  74.900 -49.072  0.00  0.00      PROA C  
ATOM     97  OG  SER A  11     -50.931  75.805 -48.830  0.00  0.00      PROA O  
ATOM     98  N   LYS A  12     -55.490  73.933 -47.051  0.00  0.00      PROA N  
ATOM     99  CA  LYS A  12     -56.063  74.019 -45.534  0.00  0.00      PROA C  
ATOM    100  C   LYS A  12     -57.010  75.103 -44.556  0.00  0.00      PROA C  
ATOM    101  O   LYS A  12     -57.040  74.768 -43.386  0.00  0.00      PROA O  
ATOM    102  CB  LYS A  12     -55.321  73.098 -44.471  0.00  0.00      PROA C  
ATOM    103  CG  LYS A  12     -54.284  72.053 -44.938  0.00  0.00      PROA C  
ATOM    104  CD  LYS A  12     -53.331  71.596 -43.797  0.00  0.00      PROA C  
ATOM    105  CE  LYS A  12     -52.162  72.502 -43.357  0.00  0.00      PROA C  
ATOM    106  NZ  LYS A  12     -51.322  71.824 -42.324  0.00  0.00      PROA N1+
ATOM    107  N   TRP A  13     -57.824  76.329 -44.629  0.00  0.00      PROA N  
ATOM    108  CA  TRP A  13     -58.493  77.581 -45.322  0.00  0.00      PROA C  
ATOM    109  C   TRP A  13     -58.158  79.181 -45.426  0.00  0.00      PROA C  
ATOM    110  O   TRP A  13     -57.879  79.783 -44.386  0.00  0.00      PROA O  
ATOM    111  CB  TRP A  13     -60.002  77.536 -44.895  0.00  0.00      PROA C  
ATOM    112  CG  TRP A  13     -60.771  76.335 -45.366  0.00  0.00      PROA C  
ATOM    113  CD1 TRP A  13     -61.000  75.179 -44.660  0.00  0.00      PROA C  
ATOM    114  CD2 TRP A  13     -61.437  76.169 -46.636  0.00  0.00      PROA C  
ATOM    115  CE2 TRP A  13     -62.005  74.873 -46.638  0.00  0.00      PROA C  
ATOM    116  CE3 TRP A  13     -61.631  76.998 -47.746  0.00  0.00      PROA C  
ATOM    117  NE1 TRP A  13     -61.730  74.304 -45.434  0.00  0.00      PROA N  
ATOM    118  CZ2 TRP A  13     -62.703  74.380 -47.731  0.00  0.00      PROA C  
ATOM    119  CZ3 TRP A  13     -62.344  76.504 -48.843  0.00  0.00      PROA C  
ATOM    120  CH2 TRP A  13     -62.864  75.214 -48.840  0.00  0.00      PROA C  
ATOM    121  N   PRO A  14     -58.145  79.999 -46.533  0.00  0.00      PROA N  
ATOM    122  CA  PRO A  14     -56.847  80.590 -46.923  0.00  0.00      PROA C  
ATOM    123  C   PRO A  14     -56.433  82.036 -47.088  0.00  0.00      PROA C  
ATOM    124  O   PRO A  14     -57.192  82.995 -46.960  0.00  0.00      PROA O  
ATOM    125  CB  PRO A  14     -56.652  79.889 -48.293  0.00  0.00      PROA C  
ATOM    126  CG  PRO A  14     -58.031  80.004 -48.928  0.00  0.00      PROA C  
ATOM    127  CD  PRO A  14     -58.925  79.662 -47.741  0.00  0.00      PROA C  
ATOM    128  N   GLU A  15     -55.106  82.138 -47.358  0.00  0.00      PROA N  
ATOM    129  CA  GLU A  15     -54.357  83.168 -48.054  0.00  0.00      PROA C  
ATOM    130  C   GLU A  15     -55.184  83.828 -49.176  0.00  0.00      PROA C  
ATOM    131  O   GLU A  15     -56.079  83.199 -49.752  0.00  0.00      PROA O  
ATOM    132  CB  GLU A  15     -53.038  82.495 -48.553  0.00  0.00      PROA C  
ATOM    133  CG  GLU A  15     -53.126  81.796 -49.935  0.00  0.00      PROA C  
ATOM    134  CD  GLU A  15     -51.845  81.043 -50.286  0.00  0.00      PROA C  
ATOM    135  OE1 GLU A  15     -51.866  79.784 -50.322  0.00  0.00      PROA O  
ATOM    136  OE2 GLU A  15     -50.800  81.701 -50.545  0.00  0.00      PROA O1-
ATOM    137  N   PRO A  16     -54.959  85.110 -49.429  0.00  0.00      PROA N  
ATOM    138  CA  PRO A  16     -55.925  86.030 -50.031  0.00  0.00      PROA C  
ATOM    139  C   PRO A  16     -56.798  85.561 -51.191  0.00  0.00      PROA C  
ATOM    140  O   PRO A  16     -56.292  84.969 -52.148  0.00  0.00      PROA O  
ATOM    141  CB  PRO A  16     -55.070  87.239 -50.406  0.00  0.00      PROA C  
ATOM    142  CG  PRO A  16     -53.641  86.722 -50.512  0.00  0.00      PROA C  
ATOM    143  CD  PRO A  16     -53.614  85.697 -49.388  0.00  0.00      PROA C  
ATOM    144  N   VAL A  17     -58.110  85.881 -51.157  0.00  0.00      PROA N  
ATOM    145  CA  VAL A  17     -59.003  85.652 -52.286  0.00  0.00      PROA C  
ATOM    146  C   VAL A  17     -59.265  86.987 -52.973  0.00  0.00      PROA C  
ATOM    147  O   VAL A  17     -59.922  87.885 -52.438  0.00  0.00      PROA O  
ATOM    148  CB  VAL A  17     -60.283  84.923 -51.891  0.00  0.00      PROA C  
ATOM    149  CG1 VAL A  17     -61.294  84.879 -53.058  0.00  0.00      PROA C  
ATOM    150  CG2 VAL A  17     -59.911  83.491 -51.452  0.00  0.00      PROA C  
ATOM    151  N   PHE A  18     -58.690  87.141 -54.181  0.00  0.00      PROA N  
ATOM    152  CA  PHE A  18     -58.519  88.413 -54.851  0.00  0.00      PROA C  
ATOM    153  C   PHE A  18     -58.714  88.262 -56.345  0.00  0.00      PROA C  
ATOM    154  O   PHE A  18     -58.598  87.162 -56.893  0.00  0.00      PROA O  
ATOM    155  CB  PHE A  18     -57.069  88.951 -54.613  0.00  0.00      PROA C  
ATOM    156  CG  PHE A  18     -55.929  88.154 -55.226  0.00  0.00      PROA C  
ATOM    157  CD1 PHE A  18     -55.254  87.181 -54.471  0.00  0.00      PROA C  
ATOM    158  CD2 PHE A  18     -55.457  88.440 -56.521  0.00  0.00      PROA C  
ATOM    159  CE1 PHE A  18     -54.163  86.481 -55.001  0.00  0.00      PROA C  
ATOM    160  CE2 PHE A  18     -54.368  87.744 -57.061  0.00  0.00      PROA C  
ATOM    161  CZ  PHE A  18     -53.723  86.761 -56.301  0.00  0.00      PROA C  
ATOM    162  N   GLY A  19     -58.950  89.389 -57.050  0.00  0.00      PROA N  
ATOM    163  CA  GLY A  19     -58.768  89.426 -58.494  0.00  0.00      PROA C  
ATOM    164  C   GLY A  19     -59.601  90.434 -59.230  0.00  0.00      PROA C  
ATOM    165  O   GLY A  19     -60.440  91.152 -58.685  0.00  0.00      PROA O  
ATOM    166  N   ARG A  20     -59.357  90.480 -60.548  0.00  0.00      PROA N  
ATOM    167  CA  ARG A  20     -60.122  91.234 -61.511  0.00  0.00      PROA C  
ATOM    168  C   ARG A  20     -60.828  90.272 -62.453  0.00  0.00      PROA C  
ATOM    169  O   ARG A  20     -60.240  89.304 -62.941  0.00  0.00      PROA O  
ATOM    170  CB  ARG A  20     -59.225  92.204 -62.336  0.00  0.00      PROA C  
ATOM    171  CG  ARG A  20     -59.934  92.847 -63.549  0.00  0.00      PROA C  
ATOM    172  CD  ARG A  20     -59.124  93.870 -64.355  0.00  0.00      PROA C  
ATOM    173  NE  ARG A  20     -58.061  93.154 -65.124  0.00  0.00      PROA N  
ATOM    174  CZ  ARG A  20     -57.498  93.654 -66.217  0.00  0.00      PROA C  
ATOM    175  NH1 ARG A  20     -57.803  94.838 -66.697  0.00  0.00      PROA N1+
ATOM    176  NH2 ARG A  20     -56.597  92.938 -66.858  0.00  0.00      PROA N  
ATOM    177  N   LEU A  21     -62.109  90.546 -62.749  0.00  0.00      PROA N  
ATOM    178  CA  LEU A  21     -62.852  89.920 -63.820  0.00  0.00      PROA C  
ATOM    179  C   LEU A  21     -63.056  90.962 -64.899  0.00  0.00      PROA C  
ATOM    180  O   LEU A  21     -63.293  92.142 -64.631  0.00  0.00      PROA O  
ATOM    181  CB  LEU A  21     -64.237  89.374 -63.394  0.00  0.00      PROA C  
ATOM    182  CG  LEU A  21     -64.204  88.246 -62.347  0.00  0.00      PROA C  
ATOM    183  CD1 LEU A  21     -65.607  87.653 -62.181  0.00  0.00      PROA C  
ATOM    184  CD2 LEU A  21     -63.196  87.148 -62.703  0.00  0.00      PROA C  
ATOM    185  N   VAL A  22     -62.915  90.566 -66.170  0.00  0.00      PROA N  
ATOM    186  CA  VAL A  22     -62.922  91.539 -67.236  0.00  0.00      PROA C  
ATOM    187  C   VAL A  22     -63.466  90.886 -68.493  0.00  0.00      PROA C  
ATOM    188  O   VAL A  22     -63.279  89.687 -68.736  0.00  0.00      PROA O  
ATOM    189  CB  VAL A  22     -61.516  92.125 -67.420  0.00  0.00      PROA C  
ATOM    190  CG1 VAL A  22     -60.563  91.184 -68.187  0.00  0.00      PROA C  
ATOM    191  CG2 VAL A  22     -61.613  93.504 -68.079  0.00  0.00      PROA C  
ATOM    192  N   SER A  23     -64.177  91.650 -69.347  0.00  0.00      PROA N  
ATOM    193  CA  SER A  23     -64.532  91.204 -70.691  0.00  0.00      PROA C  
ATOM    194  C   SER A  23     -63.302  90.870 -71.518  0.00  0.00      PROA C  
ATOM    195  O   SER A  23     -62.304  91.590 -71.510  0.00  0.00      PROA O  
ATOM    196  CB  SER A  23     -65.344  92.240 -71.521  0.00  0.00      PROA C  
ATOM    197  OG  SER A  23     -66.638  92.464 -70.966  0.00  0.00      PROA O  
ATOM    198  N   LEU A  24     -63.316  89.753 -72.268  0.00  0.00      PROA N  
ATOM    199  CA  LEU A  24     -62.209  89.422 -73.148  0.00  0.00      PROA C  
ATOM    200  C   LEU A  24     -62.024  90.442 -74.272  0.00  0.00      PROA C  
ATOM    201  O   LEU A  24     -62.961  90.832 -74.974  0.00  0.00      PROA O  
ATOM    202  CB  LEU A  24     -62.206  87.957 -73.667  0.00  0.00      PROA C  
ATOM    203  CG  LEU A  24     -63.405  87.459 -74.503  0.00  0.00      PROA C  
ATOM    204  CD1 LEU A  24     -63.121  86.032 -74.997  0.00  0.00      PROA C  
ATOM    205  CD2 LEU A  24     -64.741  87.469 -73.744  0.00  0.00      PROA C  
ATOM    206  N   GLY A  25     -60.777  90.940 -74.406  0.00  0.00      PROA N  
ATOM    207  CA  GLY A  25     -60.398  91.998 -75.335  0.00  0.00      PROA C  
ATOM    208  C   GLY A  25     -60.289  93.359 -74.688  0.00  0.00      PROA C  
ATOM    209  O   GLY A  25     -59.679  94.257 -75.262  0.00  0.00      PROA O  
ATOM    210  N   PHE A  26     -60.845  93.550 -73.471  0.00  0.00      PROA N  
ATOM    211  CA  PHE A  26     -60.941  94.834 -72.779  0.00  0.00      PROA C  
ATOM    212  C   PHE A  26     -59.579  95.525 -72.552  0.00  0.00      PROA C  
ATOM    213  O   PHE A  26     -58.609  94.816 -72.255  0.00  0.00      PROA O  
ATOM    214  CB  PHE A  26     -61.679  94.602 -71.426  0.00  0.00      PROA C  
ATOM    215  CG  PHE A  26     -62.023  95.848 -70.645  0.00  0.00      PROA C  
ATOM    216  CD1 PHE A  26     -61.085  96.481 -69.809  0.00  0.00      PROA C  
ATOM    217  CD2 PHE A  26     -63.321  96.378 -70.718  0.00  0.00      PROA C  
ATOM    218  CE1 PHE A  26     -61.409  97.673 -69.147  0.00  0.00      PROA C  
ATOM    219  CE2 PHE A  26     -63.657  97.559 -70.048  0.00  0.00      PROA C  
ATOM    220  CZ  PHE A  26     -62.693  98.218 -69.276  0.00  0.00      PROA C  
ATOM    221  N   PRO A  27     -59.398  96.857 -72.660  0.00  0.00      PROA N  
ATOM    222  CA  PRO A  27     -60.420  97.877 -72.911  0.00  0.00      PROA C  
ATOM    223  C   PRO A  27     -61.000  97.861 -74.302  0.00  0.00      PROA C  
ATOM    224  O   PRO A  27     -62.085  98.408 -74.500  0.00  0.00      PROA O  
ATOM    225  CB  PRO A  27     -59.704  99.213 -72.654  0.00  0.00      PROA C  
ATOM    226  CG  PRO A  27     -58.650  98.852 -71.613  0.00  0.00      PROA C  
ATOM    227  CD  PRO A  27     -58.203  97.462 -72.069  0.00  0.00      PROA C  
ATOM    228  N   GLU A  28     -60.287  97.288 -75.290  0.00  0.00      PROA N  
ATOM    229  CA  GLU A  28     -60.786  97.118 -76.643  0.00  0.00      PROA C  
ATOM    230  C   GLU A  28     -62.094  96.315 -76.714  0.00  0.00      PROA C  
ATOM    231  O   GLU A  28     -62.404  95.476 -75.866  0.00  0.00      PROA O  
ATOM    232  CB  GLU A  28     -59.674  96.626 -77.616  0.00  0.00      PROA C  
ATOM    233  CG  GLU A  28     -60.124  96.250 -79.052  0.00  0.00      PROA C  
ATOM    234  CD  GLU A  28     -58.944  95.887 -79.950  0.00  0.00      PROA C  
ATOM    235  OE1 GLU A  28     -58.100  96.777 -80.241  0.00  0.00      PROA O  
ATOM    236  OE2 GLU A  28     -58.851  94.710 -80.392  0.00  0.00      PROA O1-
ATOM    237  N   LYS A  29     -62.951  96.649 -77.696  0.00  0.00      PROA N  
ATOM    238  CA  LYS A  29     -64.342  96.249 -77.749  0.00  0.00      PROA C  
ATOM    239  C   LYS A  29     -64.514  94.725 -77.789  0.00  0.00      PROA C  
ATOM    240  O   LYS A  29     -63.780  94.015 -78.483  0.00  0.00      PROA O  
ATOM    241  CB  LYS A  29     -65.028  96.904 -78.980  0.00  0.00      PROA C  
ATOM    242  CG  LYS A  29     -64.482  98.294 -79.382  0.00  0.00      PROA C  
ATOM    243  CD  LYS A  29     -64.533  99.387 -78.288  0.00  0.00      PROA C  
ATOM    244  CE  LYS A  29     -63.804 100.676 -78.728  0.00  0.00      PROA C  
ATOM    245  NZ  LYS A  29     -63.928 101.761 -77.721  0.00  0.00      PROA N1+
ATOM    246  N   TYR A  30     -65.475  94.171 -77.019  0.00  0.00      PROA N  
ATOM    247  CA  TYR A  30     -65.687  92.732 -76.973  0.00  0.00      PROA C  
ATOM    248  C   TYR A  30     -66.189  92.123 -78.290  0.00  0.00      PROA C  
ATOM    249  O   TYR A  30     -67.008  92.700 -79.010  0.00  0.00      PROA O  
ATOM    250  CB  TYR A  30     -66.528  92.262 -75.752  0.00  0.00      PROA C  
ATOM    251  CG  TYR A  30     -67.911  92.858 -75.701  0.00  0.00      PROA C  
ATOM    252  CD1 TYR A  30     -68.969  92.268 -76.411  0.00  0.00      PROA C  
ATOM    253  CD2 TYR A  30     -68.191  93.941 -74.855  0.00  0.00      PROA C  
ATOM    254  CE1 TYR A  30     -70.271  92.766 -76.295  0.00  0.00      PROA C  
ATOM    255  CE2 TYR A  30     -69.499  94.426 -74.715  0.00  0.00      PROA C  
ATOM    256  CZ  TYR A  30     -70.541  93.836 -75.441  0.00  0.00      PROA C  
ATOM    257  OH  TYR A  30     -71.866  94.291 -75.322  0.00  0.00      PROA O  
ATOM    258  N   GLY A  31     -65.669  90.928 -78.648  0.00  0.00      PROA N  
ATOM    259  CA  GLY A  31     -66.109  90.146 -79.802  0.00  0.00      PROA C  
ATOM    260  C   GLY A  31     -67.511  89.571 -79.735  0.00  0.00      PROA C  
ATOM    261  O   GLY A  31     -68.212  89.626 -78.725  0.00  0.00      PROA O  
ATOM    262  N   ASN A  32     -67.930  88.942 -80.846  0.00  0.00      PROA N  
ATOM    263  CA  ASN A  32     -69.234  88.316 -81.000  0.00  0.00      PROA C  
ATOM    264  C   ASN A  32     -69.184  86.832 -80.634  0.00  0.00      PROA C  
ATOM    265  O   ASN A  32     -68.143  86.184 -80.746  0.00  0.00      PROA O  
ATOM    266  CB  ASN A  32     -69.724  88.444 -82.467  0.00  0.00      PROA C  
ATOM    267  CG  ASN A  32     -69.804  89.913 -82.885  0.00  0.00      PROA C  
ATOM    268  ND2 ASN A  32     -69.467  90.190 -84.167  0.00  0.00      PROA N  
ATOM    269  OD1 ASN A  32     -70.120  90.816 -82.107  0.00  0.00      PROA O  
ATOM    270  N   HIS A  33     -70.323  86.259 -80.191  0.00  0.00      PROA N  
ATOM    271  CA  HIS A  33     -70.494  84.843 -79.875  0.00  0.00      PROA C  
ATOM    272  C   HIS A  33     -69.581  84.333 -78.759  0.00  0.00      PROA C  
ATOM    273  O   HIS A  33     -68.965  83.271 -78.869  0.00  0.00      PROA O  
ATOM    274  CB  HIS A  33     -70.342  83.917 -81.117  0.00  0.00      PROA C  
ATOM    275  CG  HIS A  33     -71.214  84.276 -82.288  0.00  0.00      PROA C  
ATOM    276  CD2 HIS A  33     -70.861  84.816 -83.488  0.00  0.00      PROA C  
ATOM    277  ND1 HIS A  33     -72.515  83.840 -82.443  0.00  0.00      PROA N  
ATOM    278  CE1 HIS A  33     -72.892  84.144 -83.709  0.00  0.00      PROA C  
ATOM    279  NE2 HIS A  33     -71.920  84.738 -84.383  0.00  0.00      PROA N  
ATOM    280  N   GLN A  34     -69.464  85.081 -77.647  0.00  0.00      PROA N  
ATOM    281  CA  GLN A  34     -68.481  84.789 -76.619  0.00  0.00      PROA C  
ATOM    282  C   GLN A  34     -69.139  84.373 -75.316  0.00  0.00      PROA C  
ATOM    283  O   GLN A  34     -70.031  85.048 -74.803  0.00  0.00      PROA O  
ATOM    284  CB  GLN A  34     -67.557  86.003 -76.349  0.00  0.00      PROA C  
ATOM    285  CG  GLN A  34     -66.842  86.502 -77.628  0.00  0.00      PROA C  
ATOM    286  CD  GLN A  34     -65.734  87.514 -77.341  0.00  0.00      PROA C  
ATOM    287  NE2 GLN A  34     -66.064  88.554 -76.542  0.00  0.00      PROA N  
ATOM    288  OE1 GLN A  34     -64.604  87.398 -77.824  0.00  0.00      PROA O  
ATOM    289  N   ASP A  35     -68.677  83.239 -74.755  0.00  0.00      PROA N  
ATOM    290  CA  ASP A  35     -69.101  82.726 -73.470  0.00  0.00      PROA C  
ATOM    291  C   ASP A  35     -67.878  82.646 -72.562  0.00  0.00      PROA C  
ATOM    292  O   ASP A  35     -66.935  81.897 -72.827  0.00  0.00      PROA O  
ATOM    293  CB  ASP A  35     -69.699  81.297 -73.606  0.00  0.00      PROA C  
ATOM    294  CG  ASP A  35     -71.018  81.296 -74.358  0.00  0.00      PROA C  
ATOM    295  OD1 ASP A  35     -71.875  82.183 -74.112  0.00  0.00      PROA O  
ATOM    296  OD2 ASP A  35     -71.268  80.317 -75.116  0.00  0.00      PROA O1-
ATOM    297  N   ARG A  36     -67.870  83.410 -71.455  0.00  0.00      PROA N  
ATOM    298  CA  ARG A  36     -66.887  83.255 -70.398  0.00  0.00      PROA C  
ATOM    299  C   ARG A  36     -67.591  83.118 -69.068  0.00  0.00      PROA C  
ATOM    300  O   ARG A  36     -68.703  83.601 -68.857  0.00  0.00      PROA O  
ATOM    301  CB  ARG A  36     -65.790  84.357 -70.344  0.00  0.00      PROA C  
ATOM    302  CG  ARG A  36     -64.783  84.263 -71.512  0.00  0.00      PROA C  
ATOM    303  CD  ARG A  36     -63.301  84.430 -71.136  0.00  0.00      PROA C  
ATOM    304  NE  ARG A  36     -63.069  85.817 -70.614  0.00  0.00      PROA N  
ATOM    305  CZ  ARG A  36     -61.870  86.274 -70.271  0.00  0.00      PROA C  
ATOM    306  NH1 ARG A  36     -60.788  85.533 -70.377  0.00  0.00      PROA N1+
ATOM    307  NH2 ARG A  36     -61.716  87.503 -69.822  0.00  0.00      PROA N  
ATOM    308  N   SER A  37     -66.990  82.385 -68.123  0.00  0.00      PROA N  
ATOM    309  CA  SER A  37     -67.580  82.241 -66.807  0.00  0.00      PROA C  
ATOM    310  C   SER A  37     -66.495  82.036 -65.784  0.00  0.00      PROA C  
ATOM    311  O   SER A  37     -65.468  81.412 -66.052  0.00  0.00      PROA O  
ATOM    312  CB  SER A  37     -68.592  81.072 -66.695  0.00  0.00      PROA C  
ATOM    313  OG  SER A  37     -69.642  81.236 -67.648  0.00  0.00      PROA O  
ATOM    314  N   TRP A  38     -66.703  82.579 -64.577  0.00  0.00      PROA N  
ATOM    315  CA  TRP A  38     -65.721  82.555 -63.517  0.00  0.00      PROA C  
ATOM    316  C   TRP A  38     -66.409  82.156 -62.232  0.00  0.00      PROA C  
ATOM    317  O   TRP A  38     -67.461  82.684 -61.875  0.00  0.00      PROA O  
ATOM    318  CB  TRP A  38     -65.025  83.929 -63.326  0.00  0.00      PROA C  
ATOM    319  CG  TRP A  38     -64.460  84.514 -64.583  0.00  0.00      PROA C  
ATOM    320  CD1 TRP A  38     -63.163  84.428 -65.026  0.00  0.00      PROA C  
ATOM    321  CD2 TRP A  38     -65.165  85.333 -65.534  0.00  0.00      PROA C  
ATOM    322  CE2 TRP A  38     -64.222  85.736 -66.505  0.00  0.00      PROA C  
ATOM    323  CE3 TRP A  38     -66.488  85.767 -65.643  0.00  0.00      PROA C  
ATOM    324  NE1 TRP A  38     -63.022  85.172 -66.179  0.00  0.00      PROA N  
ATOM    325  CZ2 TRP A  38     -64.568  86.581 -67.546  0.00  0.00      PROA C  
ATOM    326  CZ3 TRP A  38     -66.846  86.578 -66.721  0.00  0.00      PROA C  
ATOM    327  CH2 TRP A  38     -65.899  86.987 -67.655  0.00  0.00      PROA C  
ATOM    328  N   THR A  39     -65.825  81.187 -61.505  0.00  0.00      PROA N  
ATOM    329  CA  THR A  39     -66.318  80.764 -60.201  0.00  0.00      PROA C  
ATOM    330  C   THR A  39     -65.376  81.290 -59.142  0.00  0.00      PROA C  
ATOM    331  O   THR A  39     -64.167  81.049 -59.154  0.00  0.00      PROA O  
ATOM    332  CB  THR A  39     -66.566  79.253 -60.072  0.00  0.00      PROA C  
ATOM    333  CG2 THR A  39     -65.333  78.403 -60.424  0.00  0.00      PROA C  
ATOM    334  OG1 THR A  39     -67.005  78.860 -58.774  0.00  0.00      PROA O  
ATOM    335  N   LEU A  40     -65.921  82.071 -58.203  0.00  0.00      PROA N  
ATOM    336  CA  LEU A  40     -65.174  82.757 -57.180  0.00  0.00      PROA C  
ATOM    337  C   LEU A  40     -65.498  82.079 -55.862  0.00  0.00      PROA C  
ATOM    338  O   LEU A  40     -66.663  81.849 -55.538  0.00  0.00      PROA O  
ATOM    339  CB  LEU A  40     -65.576  84.254 -57.122  0.00  0.00      PROA C  
ATOM    340  CG  LEU A  40     -65.605  84.988 -58.483  0.00  0.00      PROA C  
ATOM    341  CD1 LEU A  40     -66.026  86.451 -58.282  0.00  0.00      PROA C  
ATOM    342  CD2 LEU A  40     -64.259  84.909 -59.214  0.00  0.00      PROA C  
ATOM    343  N   THR A  41     -64.472  81.686 -55.086  0.00  0.00      PROA N  
ATOM    344  CA  THR A  41     -64.658  80.939 -53.843  0.00  0.00      PROA C  
ATOM    345  C   THR A  41     -63.882  81.578 -52.714  0.00  0.00      PROA C  
ATOM    346  O   THR A  41     -62.658  81.698 -52.771  0.00  0.00      PROA O  
ATOM    347  CB  THR A  41     -64.237  79.464 -53.907  0.00  0.00      PROA C  
ATOM    348  CG2 THR A  41     -65.210  78.699 -54.820  0.00  0.00      PROA C  
ATOM    349  OG1 THR A  41     -62.925  79.291 -54.443  0.00  0.00      PROA O  
ATOM    350  N   ALA A  42     -64.580  81.975 -51.640  0.00  0.00      PROA N  
ATOM    351  CA  ALA A  42     -64.005  82.491 -50.421  0.00  0.00      PROA C  
ATOM    352  C   ALA A  42     -63.934  81.384 -49.356  0.00  0.00      PROA C  
ATOM    353  O   ALA A  42     -64.607  80.356 -49.494  0.00  0.00      PROA O  
ATOM    354  CB  ALA A  42     -64.867  83.669 -49.918  0.00  0.00      PROA C  
ATOM    355  N   PRO A  43     -63.128  81.500 -48.298  0.00  0.00      PROA N  
ATOM    356  CA  PRO A  43     -63.249  80.667 -47.100  0.00  0.00      PROA C  
ATOM    357  C   PRO A  43     -64.648  80.653 -46.449  0.00  0.00      PROA C  
ATOM    358  O   PRO A  43     -65.375  81.638 -46.606  0.00  0.00      PROA O  
ATOM    359  CB  PRO A  43     -62.142  81.177 -46.149  0.00  0.00      PROA C  
ATOM    360  CG  PRO A  43     -61.627  82.495 -46.750  0.00  0.00      PROA C  
ATOM    361  CD  PRO A  43     -61.992  82.420 -48.231  0.00  0.00      PROA C  
ATOM    362  N   PRO A  44     -65.086  79.602 -45.744  0.00  0.00      PROA N  
ATOM    363  CA  PRO A  44     -66.261  79.616 -44.866  0.00  0.00      PROA C  
ATOM    364  C   PRO A  44     -66.453  80.841 -43.969  0.00  0.00      PROA C  
ATOM    365  O   PRO A  44     -65.551  81.193 -43.207  0.00  0.00      PROA O  
ATOM    366  CB  PRO A  44     -66.138  78.311 -44.061  0.00  0.00      PROA C  
ATOM    367  CG  PRO A  44     -65.400  77.367 -45.013  0.00  0.00      PROA C  
ATOM    368  CD  PRO A  44     -64.412  78.300 -45.716  0.00  0.00      PROA C  
ATOM    369  N   GLY A  45     -67.643  81.484 -44.017  0.00  0.00      PROA N  
ATOM    370  CA  GLY A  45     -67.983  82.650 -43.197  0.00  0.00      PROA C  
ATOM    371  C   GLY A  45     -67.491  83.958 -43.769  0.00  0.00      PROA C  
ATOM    372  O   GLY A  45     -67.616  85.017 -43.155  0.00  0.00      PROA O  
ATOM    373  N   PHE A  46     -66.941  83.902 -44.986  0.00  0.00      PROA N  
ATOM    374  CA  PHE A  46     -66.516  85.040 -45.765  0.00  0.00      PROA C  
ATOM    375  C   PHE A  46     -67.415  85.136 -46.990  0.00  0.00      PROA C  
ATOM    376  O   PHE A  46     -68.158  84.216 -47.332  0.00  0.00      PROA O  
ATOM    377  CB  PHE A  46     -65.023  84.965 -46.178  0.00  0.00      PROA C  
ATOM    378  CG  PHE A  46     -64.118  84.947 -44.968  0.00  0.00      PROA C  
ATOM    379  CD1 PHE A  46     -63.823  83.749 -44.298  0.00  0.00      PROA C  
ATOM    380  CD2 PHE A  46     -63.451  86.111 -44.564  0.00  0.00      PROA C  
ATOM    381  CE1 PHE A  46     -62.857  83.699 -43.288  0.00  0.00      PROA C  
ATOM    382  CE2 PHE A  46     -62.482  86.078 -43.552  0.00  0.00      PROA C  
ATOM    383  CZ  PHE A  46     -62.173  84.865 -42.927  0.00  0.00      PROA C  
ATOM    384  N   ARG A  47     -67.405  86.296 -47.651  0.00  0.00      PROA N  
ATOM    385  CA  ARG A  47     -68.342  86.643 -48.692  0.00  0.00      PROA C  
ATOM    386  C   ARG A  47     -67.640  87.459 -49.744  0.00  0.00      PROA C  
ATOM    387  O   ARG A  47     -66.691  88.177 -49.452  0.00  0.00      PROA O  
ATOM    388  CB  ARG A  47     -69.513  87.433 -48.065  0.00  0.00      PROA C  
ATOM    389  CG  ARG A  47     -70.473  88.175 -49.011  0.00  0.00      PROA C  
ATOM    390  CD  ARG A  47     -71.700  88.728 -48.275  0.00  0.00      PROA C  
ATOM    391  NE  ARG A  47     -71.246  89.934 -47.515  0.00  0.00      PROA N  
ATOM    392  CZ  ARG A  47     -71.945  90.574 -46.594  0.00  0.00      PROA C  
ATOM    393  NH1 ARG A  47     -73.136  90.212 -46.187  0.00  0.00      PROA N1+
ATOM    394  NH2 ARG A  47     -71.373  91.647 -46.098  0.00  0.00      PROA N  
ATOM    395  N   LEU A  48     -68.047  87.359 -51.014  0.00  0.00      PROA N  
ATOM    396  CA  LEU A  48     -67.422  88.110 -52.078  0.00  0.00      PROA C  
ATOM    397  C   LEU A  48     -68.188  89.391 -52.344  0.00  0.00      PROA C  
ATOM    398  O   LEU A  48     -69.390  89.372 -52.613  0.00  0.00      PROA O  
ATOM    399  CB  LEU A  48     -67.303  87.250 -53.355  0.00  0.00      PROA C  
ATOM    400  CG  LEU A  48     -66.317  86.074 -53.180  0.00  0.00      PROA C  
ATOM    401  CD1 LEU A  48     -66.945  84.751 -53.637  0.00  0.00      PROA C  
ATOM    402  CD2 LEU A  48     -64.996  86.349 -53.912  0.00  0.00      PROA C  
ATOM    403  N   ARG A  49     -67.493  90.545 -52.271  0.00  0.00      PROA N  
ATOM    404  CA  ARG A  49     -68.031  91.820 -52.691  0.00  0.00      PROA C  
ATOM    405  C   ARG A  49     -67.402  92.154 -54.039  0.00  0.00      PROA C  
ATOM    406  O   ARG A  49     -66.181  92.191 -54.211  0.00  0.00      PROA O  
ATOM    407  CB  ARG A  49     -67.866  92.960 -51.636  0.00  0.00      PROA C  
ATOM    408  CG  ARG A  49     -66.438  93.455 -51.319  0.00  0.00      PROA C  
ATOM    409  CD  ARG A  49     -66.388  94.647 -50.343  0.00  0.00      PROA C  
ATOM    410  NE  ARG A  49     -64.941  94.999 -50.164  0.00  0.00      PROA N  
ATOM    411  CZ  ARG A  49     -64.477  96.150 -49.703  0.00  0.00      PROA C  
ATOM    412  NH1 ARG A  49     -65.197  97.115 -49.189  0.00  0.00      PROA N1+
ATOM    413  NH2 ARG A  49     -63.183  96.358 -49.707  0.00  0.00      PROA N  
ATOM    414  N   LEU A  50     -68.247  92.347 -55.062  0.00  0.00      PROA N  
ATOM    415  CA  LEU A  50     -67.831  92.565 -56.429  0.00  0.00      PROA C  
ATOM    416  C   LEU A  50     -68.312  93.933 -56.876  0.00  0.00      PROA C  
ATOM    417  O   LEU A  50     -69.488  94.282 -56.749  0.00  0.00      PROA O  
ATOM    418  CB  LEU A  50     -68.354  91.422 -57.340  0.00  0.00      PROA C  
ATOM    419  CG  LEU A  50     -67.930  91.481 -58.826  0.00  0.00      PROA C  
ATOM    420  CD1 LEU A  50     -67.784  90.066 -59.408  0.00  0.00      PROA C  
ATOM    421  CD2 LEU A  50     -68.924  92.266 -59.692  0.00  0.00      PROA C  
ATOM    422  N   TYR A  51     -67.380  94.765 -57.372  0.00  0.00      PROA N  
ATOM    423  CA  TYR A  51     -67.641  96.137 -57.752  0.00  0.00      PROA C  
ATOM    424  C   TYR A  51     -67.155  96.418 -59.170  0.00  0.00      PROA C  
ATOM    425  O   TYR A  51     -66.056  96.035 -59.576  0.00  0.00      PROA O  
ATOM    426  CB  TYR A  51     -67.111  97.177 -56.711  0.00  0.00      PROA C  
ATOM    427  CG  TYR A  51     -65.656  97.014 -56.309  0.00  0.00      PROA C  
ATOM    428  CD1 TYR A  51     -65.264  96.042 -55.367  0.00  0.00      PROA C  
ATOM    429  CD2 TYR A  51     -64.688  97.925 -56.770  0.00  0.00      PROA C  
ATOM    430  CE1 TYR A  51     -63.931  95.952 -54.937  0.00  0.00      PROA C  
ATOM    431  CE2 TYR A  51     -63.361  97.857 -56.319  0.00  0.00      PROA C  
ATOM    432  CZ  TYR A  51     -62.976  96.857 -55.416  0.00  0.00      PROA C  
ATOM    433  OH  TYR A  51     -61.631  96.753 -54.992  0.00  0.00      PROA O  
ATOM    434  N   PHE A  52     -68.001  97.085 -59.983  0.00  0.00      PROA N  
ATOM    435  CA  PHE A  52     -67.717  97.364 -61.379  0.00  0.00      PROA C  
ATOM    436  C   PHE A  52     -67.020  98.703 -61.559  0.00  0.00      PROA C  
ATOM    437  O   PHE A  52     -67.611  99.779 -61.451  0.00  0.00      PROA O  
ATOM    438  CB  PHE A  52     -68.992  97.337 -62.260  0.00  0.00      PROA C  
ATOM    439  CG  PHE A  52     -69.528  95.935 -62.366  0.00  0.00      PROA C  
ATOM    440  CD1 PHE A  52     -70.431  95.431 -61.415  0.00  0.00      PROA C  
ATOM    441  CD2 PHE A  52     -69.188  95.134 -63.468  0.00  0.00      PROA C  
ATOM    442  CE1 PHE A  52     -70.992  94.159 -61.570  0.00  0.00      PROA C  
ATOM    443  CE2 PHE A  52     -69.747  93.858 -63.627  0.00  0.00      PROA C  
ATOM    444  CZ  PHE A  52     -70.650  93.371 -62.675  0.00  0.00      PROA C  
ATOM    445  N   THR A  53     -65.712  98.658 -61.847  0.00  0.00      PROA N  
ATOM    446  CA  THR A  53     -64.888  99.801 -62.222  0.00  0.00      PROA C  
ATOM    447  C   THR A  53     -65.314 100.439 -63.531  0.00  0.00      PROA C  
ATOM    448  O   THR A  53     -65.378 101.664 -63.662  0.00  0.00      PROA O  
ATOM    449  CB  THR A  53     -63.413  99.424 -62.249  0.00  0.00      PROA C  
ATOM    450  CG2 THR A  53     -62.507 100.560 -62.744  0.00  0.00      PROA C  
ATOM    451  OG1 THR A  53     -63.006  99.124 -60.923  0.00  0.00      PROA O  
ATOM    452  N   HIS A  54     -65.664  99.612 -64.532  0.00  0.00      PROA N  
ATOM    453  CA  HIS A  54     -66.137 100.093 -65.815  0.00  0.00      PROA C  
ATOM    454  C   HIS A  54     -67.198  99.139 -66.327  0.00  0.00      PROA C  
ATOM    455  O   HIS A  54     -67.075  97.924 -66.177  0.00  0.00      PROA O  
ATOM    456  CB  HIS A  54     -64.986 100.163 -66.849  0.00  0.00      PROA C  
ATOM    457  CG  HIS A  54     -65.335 100.902 -68.115  0.00  0.00      PROA C  
ATOM    458  CD2 HIS A  54     -65.818 100.441 -69.303  0.00  0.00      PROA C  
ATOM    459  ND1 HIS A  54     -64.989 102.219 -68.341  0.00  0.00      PROA N  
ATOM    460  CE1 HIS A  54     -65.287 102.499 -69.633  0.00  0.00      PROA C  
ATOM    461  NE2 HIS A  54     -65.790 101.449 -70.259  0.00  0.00      PROA N  
ATOM    462  N   PHE A  55     -68.283  99.659 -66.927  0.00  0.00      PROA N  
ATOM    463  CA  PHE A  55     -69.300  98.807 -67.509  0.00  0.00      PROA C  
ATOM    464  C   PHE A  55     -69.914  99.503 -68.718  0.00  0.00      PROA C  
ATOM    465  O   PHE A  55     -70.333 100.660 -68.652  0.00  0.00      PROA O  
ATOM    466  CB  PHE A  55     -70.392  98.475 -66.455  0.00  0.00      PROA C  
ATOM    467  CG  PHE A  55     -71.293  97.357 -66.915  0.00  0.00      PROA C  
ATOM    468  CD1 PHE A  55     -72.436  97.607 -67.692  0.00  0.00      PROA C  
ATOM    469  CD2 PHE A  55     -71.034  96.042 -66.502  0.00  0.00      PROA C  
ATOM    470  CE1 PHE A  55     -73.288  96.559 -68.061  0.00  0.00      PROA C  
ATOM    471  CE2 PHE A  55     -71.889  94.994 -66.854  0.00  0.00      PROA C  
ATOM    472  CZ  PHE A  55     -73.016  95.252 -67.641  0.00  0.00      PROA C  
ATOM    473  N   ASN A  56     -70.006  98.788 -69.852  0.00  0.00      PROA N  
ATOM    474  CA  ASN A  56     -70.654  99.270 -71.051  0.00  0.00      PROA C  
ATOM    475  C   ASN A  56     -70.897  98.086 -71.982  0.00  0.00      PROA C  
ATOM    476  O   ASN A  56     -70.032  97.677 -72.757  0.00  0.00      PROA O  
ATOM    477  CB  ASN A  56     -69.830 100.395 -71.751  0.00  0.00      PROA C  
ATOM    478  CG  ASN A  56     -70.379 100.874 -73.094  0.00  0.00      PROA C  
ATOM    479  ND2 ASN A  56     -71.701 101.165 -73.147  0.00  0.00      PROA N  
ATOM    480  OD1 ASN A  56     -69.659 100.968 -74.092  0.00  0.00      PROA O  
ATOM    481  N   LEU A  57     -72.107  97.507 -71.893  0.00  0.00      PROA N  
ATOM    482  CA  LEU A  57     -72.584  96.432 -72.743  0.00  0.00      PROA C  
ATOM    483  C   LEU A  57     -73.717  96.955 -73.620  0.00  0.00      PROA C  
ATOM    484  O   LEU A  57     -74.276  98.027 -73.379  0.00  0.00      PROA O  
ATOM    485  CB  LEU A  57     -73.087  95.213 -71.913  0.00  0.00      PROA C  
ATOM    486  CG  LEU A  57     -72.017  94.149 -71.568  0.00  0.00      PROA C  
ATOM    487  CD1 LEU A  57     -70.876  94.671 -70.685  0.00  0.00      PROA C  
ATOM    488  CD2 LEU A  57     -72.690  92.939 -70.903  0.00  0.00      PROA C  
ATOM    489  N   GLU A  58     -74.096  96.201 -74.669  0.00  0.00      PROA N  
ATOM    490  CA  GLU A  58     -75.309  96.429 -75.438  0.00  0.00      PROA C  
ATOM    491  C   GLU A  58     -76.577  96.360 -74.575  0.00  0.00      PROA C  
ATOM    492  O   GLU A  58     -76.650  95.611 -73.598  0.00  0.00      PROA O  
ATOM    493  CB  GLU A  58     -75.407  95.426 -76.615  0.00  0.00      PROA C  
ATOM    494  CG  GLU A  58     -76.527  95.693 -77.658  0.00  0.00      PROA C  
ATOM    495  CD  GLU A  58     -77.816  94.872 -77.507  0.00  0.00      PROA C  
ATOM    496  OE1 GLU A  58     -77.970  94.066 -76.552  0.00  0.00      PROA O  
ATOM    497  OE2 GLU A  58     -78.705  95.035 -78.391  0.00  0.00      PROA O1-
ATOM    498  N   LEU A  59     -77.595  97.188 -74.888  0.00  0.00      PROA N  
ATOM    499  CA  LEU A  59     -78.825  97.260 -74.121  0.00  0.00      PROA C  
ATOM    500  C   LEU A  59     -79.976  96.699 -74.947  0.00  0.00      PROA C  
ATOM    501  O   LEU A  59     -80.261  97.157 -76.057  0.00  0.00      PROA O  
ATOM    502  CB  LEU A  59     -79.095  98.735 -73.709  0.00  0.00      PROA C  
ATOM    503  CG  LEU A  59     -80.278  99.022 -72.747  0.00  0.00      PROA C  
ATOM    504  CD1 LEU A  59     -81.638  99.132 -73.458  0.00  0.00      PROA C  
ATOM    505  CD2 LEU A  59     -80.358  98.036 -71.574  0.00  0.00      PROA C  
ATOM    506  N   SER A  60     -80.687  95.683 -74.415  0.00  0.00      PROA N  
ATOM    507  CA  SER A  60     -81.870  95.141 -75.062  0.00  0.00      PROA C  
ATOM    508  C   SER A  60     -82.706  94.453 -74.000  0.00  0.00      PROA C  
ATOM    509  O   SER A  60     -82.215  94.176 -72.904  0.00  0.00      PROA O  
ATOM    510  CB  SER A  60     -81.556  94.130 -76.201  0.00  0.00      PROA C  
ATOM    511  OG  SER A  60     -82.708  93.837 -77.004  0.00  0.00      PROA O  
ATOM    512  N   TYR A  61     -84.003  94.209 -74.294  0.00  0.00      PROA N  
ATOM    513  CA  TYR A  61     -85.014  93.672 -73.394  0.00  0.00      PROA C  
ATOM    514  C   TYR A  61     -84.562  92.541 -72.463  0.00  0.00      PROA C  
ATOM    515  O   TYR A  61     -84.104  91.485 -72.908  0.00  0.00      PROA O  
ATOM    516  CB  TYR A  61     -86.326  93.331 -74.169  0.00  0.00      PROA C  
ATOM    517  CG  TYR A  61     -87.402  92.707 -73.307  0.00  0.00      PROA C  
ATOM    518  CD1 TYR A  61     -87.924  93.418 -72.213  0.00  0.00      PROA C  
ATOM    519  CD2 TYR A  61     -87.893  91.418 -73.576  0.00  0.00      PROA C  
ATOM    520  CE1 TYR A  61     -88.900  92.843 -71.386  0.00  0.00      PROA C  
ATOM    521  CE2 TYR A  61     -88.871  90.841 -72.753  0.00  0.00      PROA C  
ATOM    522  CZ  TYR A  61     -89.370  91.552 -71.656  0.00  0.00      PROA C  
ATOM    523  OH  TYR A  61     -90.346  90.959 -70.826  0.00  0.00      PROA O  
ATOM    524  N   ARG A  62     -84.664  92.794 -71.139  0.00  0.00      PROA N  
ATOM    525  CA  ARG A  62     -84.278  91.957 -70.012  0.00  0.00      PROA C  
ATOM    526  C   ARG A  62     -82.885  91.328 -70.117  0.00  0.00      PROA C  
ATOM    527  O   ARG A  62     -82.601  90.264 -69.561  0.00  0.00      PROA O  
ATOM    528  CB  ARG A  62     -85.381  90.944 -69.581  0.00  0.00      PROA C  
ATOM    529  CG  ARG A  62     -85.760  89.907 -70.655  0.00  0.00      PROA C  
ATOM    530  CD  ARG A  62     -86.865  88.930 -70.247  0.00  0.00      PROA C  
ATOM    531  NE  ARG A  62     -87.074  88.055 -71.439  0.00  0.00      PROA N  
ATOM    532  CZ  ARG A  62     -87.899  87.027 -71.520  0.00  0.00      PROA C  
ATOM    533  NH1 ARG A  62     -88.639  86.595 -70.530  0.00  0.00      PROA N1+
ATOM    534  NH2 ARG A  62     -87.940  86.432 -72.691  0.00  0.00      PROA N  
ATOM    535  N   CYS A  63     -81.970  92.018 -70.832  0.00  0.00      PROA N  
ATOM    536  CA  CYS A  63     -80.598  91.623 -71.078  0.00  0.00      PROA C  
ATOM    537  C   CYS A  63     -80.449  90.266 -71.767  0.00  0.00      PROA C  
ATOM    538  O   CYS A  63     -79.530  89.504 -71.477  0.00  0.00      PROA O  
ATOM    539  CB  CYS A  63     -79.738  91.689 -69.784  0.00  0.00      PROA C  
ATOM    540  SG  CYS A  63     -79.799  93.309 -68.961  0.00  0.00      PROA S  
ATOM    541  N   GLU A  64     -81.350  89.914 -72.713  0.00  0.00      PROA N  
ATOM    542  CA  GLU A  64     -81.284  88.642 -73.424  0.00  0.00      PROA C  
ATOM    543  C   GLU A  64     -80.036  88.409 -74.275  0.00  0.00      PROA C  
ATOM    544  O   GLU A  64     -79.470  87.314 -74.285  0.00  0.00      PROA O  
ATOM    545  CB  GLU A  64     -82.560  88.360 -74.267  0.00  0.00      PROA C  
ATOM    546  CG  GLU A  64     -83.784  88.007 -73.383  0.00  0.00      PROA C  
ATOM    547  CD  GLU A  64     -84.972  87.437 -74.154  0.00  0.00      PROA C  
ATOM    548  OE1 GLU A  64     -84.817  86.406 -74.860  0.00  0.00      PROA O  
ATOM    549  OE2 GLU A  64     -86.101  87.980 -74.011  0.00  0.00      PROA O1-
ATOM    550  N   TYR A  65     -79.574  89.433 -75.018  0.00  0.00      PROA N  
ATOM    551  CA  TYR A  65     -78.540  89.239 -76.021  0.00  0.00      PROA C  
ATOM    552  C   TYR A  65     -77.124  89.352 -75.461  0.00  0.00      PROA C  
ATOM    553  O   TYR A  65     -76.347  88.398 -75.551  0.00  0.00      PROA O  
ATOM    554  CB  TYR A  65     -78.765  90.193 -77.219  0.00  0.00      PROA C  
ATOM    555  CG  TYR A  65     -80.102  89.904 -77.868  0.00  0.00      PROA C  
ATOM    556  CD1 TYR A  65     -80.443  88.601 -78.283  0.00  0.00      PROA C  
ATOM    557  CD2 TYR A  65     -81.030  90.938 -78.080  0.00  0.00      PROA C  
ATOM    558  CE1 TYR A  65     -81.692  88.334 -78.863  0.00  0.00      PROA C  
ATOM    559  CE2 TYR A  65     -82.281  90.675 -78.657  0.00  0.00      PROA C  
ATOM    560  CZ  TYR A  65     -82.613  89.373 -79.045  0.00  0.00      PROA C  
ATOM    561  OH  TYR A  65     -83.872  89.115 -79.628  0.00  0.00      PROA O  
ATOM    562  N   ASP A  66     -76.774  90.482 -74.814  0.00  0.00      PROA N  
ATOM    563  CA  ASP A  66     -75.493  90.641 -74.148  0.00  0.00      PROA C  
ATOM    564  C   ASP A  66     -75.743  90.808 -72.655  0.00  0.00      PROA C  
ATOM    565  O   ASP A  66     -76.618  91.572 -72.237  0.00  0.00      PROA O  
ATOM    566  CB  ASP A  66     -74.678  91.867 -74.646  0.00  0.00      PROA C  
ATOM    567  CG  ASP A  66     -74.175  91.737 -76.082  0.00  0.00      PROA C  
ATOM    568  OD1 ASP A  66     -74.351  90.690 -76.757  0.00  0.00      PROA O  
ATOM    569  OD2 ASP A  66     -73.520  92.714 -76.534  0.00  0.00      PROA O1-
ATOM    570  N   PHE A  67     -74.981  90.092 -71.807  0.00  0.00      PROA N  
ATOM    571  CA  PHE A  67     -75.160  90.210 -70.376  0.00  0.00      PROA C  
ATOM    572  C   PHE A  67     -73.930  89.840 -69.562  0.00  0.00      PROA C  
ATOM    573  O   PHE A  67     -73.081  89.041 -69.964  0.00  0.00      PROA O  
ATOM    574  CB  PHE A  67     -76.389  89.406 -69.843  0.00  0.00      PROA C  
ATOM    575  CG  PHE A  67     -76.342  87.913 -70.097  0.00  0.00      PROA C  
ATOM    576  CD1 PHE A  67     -75.663  87.064 -69.205  0.00  0.00      PROA C  
ATOM    577  CD2 PHE A  67     -77.081  87.330 -71.143  0.00  0.00      PROA C  
ATOM    578  CE1 PHE A  67     -75.729  85.672 -69.341  0.00  0.00      PROA C  
ATOM    579  CE2 PHE A  67     -77.163  85.938 -71.277  0.00  0.00      PROA C  
ATOM    580  CZ  PHE A  67     -76.488  85.108 -70.373  0.00  0.00      PROA C  
ATOM    581  N   VAL A  68     -73.872  90.408 -68.343  0.00  0.00      PROA N  
ATOM    582  CA  VAL A  68     -73.093  89.899 -67.231  0.00  0.00      PROA C  
ATOM    583  C   VAL A  68     -74.106  89.402 -66.216  0.00  0.00      PROA C  
ATOM    584  O   VAL A  68     -75.008  90.131 -65.808  0.00  0.00      PROA O  
ATOM    585  CB  VAL A  68     -72.182  90.938 -66.579  0.00  0.00      PROA C  
ATOM    586  CG1 VAL A  68     -71.511  90.376 -65.306  0.00  0.00      PROA C  
ATOM    587  CG2 VAL A  68     -71.100  91.356 -67.586  0.00  0.00      PROA C  
ATOM    588  N   LYS A  69     -74.024  88.131 -65.800  0.00  0.00      PROA N  
ATOM    589  CA  LYS A  69     -74.972  87.556 -64.868  0.00  0.00      PROA C  
ATOM    590  C   LYS A  69     -74.218  87.179 -63.612  0.00  0.00      PROA C  
ATOM    591  O   LYS A  69     -73.158  86.551 -63.661  0.00  0.00      PROA O  
ATOM    592  CB  LYS A  69     -75.655  86.302 -65.463  0.00  0.00      PROA C  
ATOM    593  CG  LYS A  69     -77.031  85.989 -64.856  0.00  0.00      PROA C  
ATOM    594  CD  LYS A  69     -77.668  84.767 -65.546  0.00  0.00      PROA C  
ATOM    595  CE  LYS A  69     -79.137  84.489 -65.184  0.00  0.00      PROA C  
ATOM    596  NZ  LYS A  69     -80.052  85.465 -65.831  0.00  0.00      PROA N1+
ATOM    597  N   LEU A  70     -74.762  87.575 -62.452  0.00  0.00      PROA N  
ATOM    598  CA  LEU A  70     -74.169  87.338 -61.155  0.00  0.00      PROA C  
ATOM    599  C   LEU A  70     -75.068  86.379 -60.403  0.00  0.00      PROA C  
ATOM    600  O   LEU A  70     -76.215  86.691 -60.083  0.00  0.00      PROA O  
ATOM    601  CB  LEU A  70     -74.030  88.658 -60.354  0.00  0.00      PROA C  
ATOM    602  CG  LEU A  70     -73.191  89.752 -61.049  0.00  0.00      PROA C  
ATOM    603  CD1 LEU A  70     -73.201  91.036 -60.215  0.00  0.00      PROA C  
ATOM    604  CD2 LEU A  70     -71.745  89.305 -61.299  0.00  0.00      PROA C  
ATOM    605  N   THR A  71     -74.588  85.157 -60.129  0.00  0.00      PROA N  
ATOM    606  CA  THR A  71     -75.390  84.122 -59.487  0.00  0.00      PROA C  
ATOM    607  C   THR A  71     -74.613  83.526 -58.336  0.00  0.00      PROA C  
ATOM    608  O   THR A  71     -73.500  83.039 -58.521  0.00  0.00      PROA O  
ATOM    609  CB  THR A  71     -75.815  82.974 -60.417  0.00  0.00      PROA C  
ATOM    610  CG2 THR A  71     -76.602  83.529 -61.615  0.00  0.00      PROA C  
ATOM    611  OG1 THR A  71     -74.711  82.247 -60.950  0.00  0.00      PROA O  
ATOM    612  N   SER A  72     -75.172  83.512 -57.117  0.00  0.00      PROA N  
ATOM    613  CA  SER A  72     -74.568  82.816 -55.987  0.00  0.00      PROA C  
ATOM    614  C   SER A  72     -75.529  81.745 -55.518  0.00  0.00      PROA C  
ATOM    615  O   SER A  72     -76.642  82.033 -55.073  0.00  0.00      PROA O  
ATOM    616  CB  SER A  72     -74.192  83.740 -54.795  0.00  0.00      PROA C  
ATOM    617  OG  SER A  72     -75.300  84.518 -54.338  0.00  0.00      PROA O  
ATOM    618  N   GLY A  73     -75.134  80.456 -55.628  0.00  0.00      PROA N  
ATOM    619  CA  GLY A  73     -76.060  79.324 -55.535  0.00  0.00      PROA C  
ATOM    620  C   GLY A  73     -77.149  79.359 -56.588  0.00  0.00      PROA C  
ATOM    621  O   GLY A  73     -76.922  79.755 -57.731  0.00  0.00      PROA O  
ATOM    622  N   THR A  74     -78.379  78.932 -56.237  0.00  0.00      PROA N  
ATOM    623  CA  THR A  74     -79.504  78.965 -57.179  0.00  0.00      PROA C  
ATOM    624  C   THR A  74     -80.070  80.369 -57.369  0.00  0.00      PROA C  
ATOM    625  O   THR A  74     -80.767  80.641 -58.348  0.00  0.00      PROA O  
ATOM    626  CB  THR A  74     -80.632  77.990 -56.812  0.00  0.00      PROA C  
ATOM    627  CG2 THR A  74     -81.410  78.417 -55.555  0.00  0.00      PROA C  
ATOM    628  OG1 THR A  74     -81.572  77.817 -57.872  0.00  0.00      PROA O  
ATOM    629  N   LYS A  75     -79.783  81.306 -56.440  0.00  0.00      PROA N  
ATOM    630  CA  LYS A  75     -80.154  82.705 -56.564  0.00  0.00      PROA C  
ATOM    631  C   LYS A  75     -79.465  83.448 -57.712  0.00  0.00      PROA C  
ATOM    632  O   LYS A  75     -78.252  83.358 -57.912  0.00  0.00      PROA O  
ATOM    633  CB  LYS A  75     -79.973  83.504 -55.239  0.00  0.00      PROA C  
ATOM    634  CG  LYS A  75     -81.049  83.257 -54.160  0.00  0.00      PROA C  
ATOM    635  CD  LYS A  75     -80.995  81.905 -53.415  0.00  0.00      PROA C  
ATOM    636  CE  LYS A  75     -79.694  81.661 -52.627  0.00  0.00      PROA C  
ATOM    637  NZ  LYS A  75     -79.818  80.469 -51.747  0.00  0.00      PROA N1+
ATOM    638  N   VAL A  76     -80.233  84.253 -58.474  0.00  0.00      PROA N  
ATOM    639  CA  VAL A  76     -79.684  85.179 -59.451  0.00  0.00      PROA C  
ATOM    640  C   VAL A  76     -79.672  86.552 -58.804  0.00  0.00      PROA C  
ATOM    641  O   VAL A  76     -80.716  87.170 -58.587  0.00  0.00      PROA O  
ATOM    642  CB  VAL A  76     -80.484  85.221 -60.753  0.00  0.00      PROA C  
ATOM    643  CG1 VAL A  76     -79.851  86.229 -61.738  0.00  0.00      PROA C  
ATOM    644  CG2 VAL A  76     -80.528  83.809 -61.373  0.00  0.00      PROA C  
ATOM    645  N   LEU A  77     -78.478  87.057 -58.435  0.00  0.00      PROA N  
ATOM    646  CA  LEU A  77     -78.312  88.373 -57.845  0.00  0.00      PROA C  
ATOM    647  C   LEU A  77     -78.666  89.493 -58.809  0.00  0.00      PROA C  
ATOM    648  O   LEU A  77     -79.402  90.424 -58.475  0.00  0.00      PROA O  
ATOM    649  CB  LEU A  77     -76.860  88.590 -57.345  0.00  0.00      PROA C  
ATOM    650  CG  LEU A  77     -76.340  87.512 -56.373  0.00  0.00      PROA C  
ATOM    651  CD1 LEU A  77     -74.911  87.850 -55.927  0.00  0.00      PROA C  
ATOM    652  CD2 LEU A  77     -77.254  87.347 -55.150  0.00  0.00      PROA C  
ATOM    653  N   ALA A  78     -78.167  89.390 -60.055  0.00  0.00      PROA N  
ATOM    654  CA  ALA A  78     -78.447  90.365 -61.076  0.00  0.00      PROA C  
ATOM    655  C   ALA A  78     -78.163  89.806 -62.458  0.00  0.00      PROA C  
ATOM    656  O   ALA A  78     -77.328  88.920 -62.645  0.00  0.00      PROA O  
ATOM    657  CB  ALA A  78     -77.600  91.642 -60.871  0.00  0.00      PROA C  
ATOM    658  N   THR A  79     -78.854  90.358 -63.473  0.00  0.00      PROA N  
ATOM    659  CA  THR A  79     -78.492  90.187 -64.875  0.00  0.00      PROA C  
ATOM    660  C   THR A  79     -78.305  91.590 -65.406  0.00  0.00      PROA C  
ATOM    661  O   THR A  79     -79.226  92.409 -65.393  0.00  0.00      PROA O  
ATOM    662  CB  THR A  79     -79.523  89.455 -65.725  0.00  0.00      PROA C  
ATOM    663  CG2 THR A  79     -78.904  89.066 -67.074  0.00  0.00      PROA C  
ATOM    664  OG1 THR A  79     -79.925  88.249 -65.084  0.00  0.00      PROA O  
ATOM    665  N   LEU A  80     -77.078  91.918 -65.829  0.00  0.00      PROA N  
ATOM    666  CA  LEU A  80     -76.630  93.274 -66.039  0.00  0.00      PROA C  
ATOM    667  C   LEU A  80     -76.315  93.534 -67.501  0.00  0.00      PROA C  
ATOM    668  O   LEU A  80     -75.662  92.730 -68.171  0.00  0.00      PROA O  
ATOM    669  CB  LEU A  80     -75.360  93.556 -65.199  0.00  0.00      PROA C  
ATOM    670  CG  LEU A  80     -75.544  93.409 -63.674  0.00  0.00      PROA C  
ATOM    671  CD1 LEU A  80     -74.181  93.411 -62.973  0.00  0.00      PROA C  
ATOM    672  CD2 LEU A  80     -76.448  94.509 -63.099  0.00  0.00      PROA C  
ATOM    673  N   CYS A  81     -76.782  94.679 -68.027  0.00  0.00      PROA N  
ATOM    674  CA  CYS A  81     -76.539  95.092 -69.394  0.00  0.00      PROA C  
ATOM    675  C   CYS A  81     -76.800  96.587 -69.556  0.00  0.00      PROA C  
ATOM    676  O   CYS A  81     -77.404  97.228 -68.695  0.00  0.00      PROA O  
ATOM    677  CB  CYS A  81     -77.357  94.290 -70.445  0.00  0.00      PROA C  
ATOM    678  SG  CYS A  81     -79.159  94.557 -70.422  0.00  0.00      PROA S  
ATOM    679  N   GLY A  82     -76.341  97.183 -70.682  0.00  0.00      PROA N  
ATOM    680  CA  GLY A  82     -76.453  98.618 -70.956  0.00  0.00      PROA C  
ATOM    681  C   GLY A  82     -75.602  99.545 -70.113  0.00  0.00      PROA C  
ATOM    682  O   GLY A  82     -75.080  99.198 -69.057  0.00  0.00      PROA O  
ATOM    683  N   GLN A  83     -75.418 100.795 -70.586  0.00  0.00      PROA N  
ATOM    684  CA  GLN A  83     -74.801 101.858 -69.804  0.00  0.00      PROA C  
ATOM    685  C   GLN A  83     -75.627 102.280 -68.584  0.00  0.00      PROA C  
ATOM    686  O   GLN A  83     -75.111 102.456 -67.479  0.00  0.00      PROA O  
ATOM    687  CB  GLN A  83     -74.546 103.091 -70.715  0.00  0.00      PROA C  
ATOM    688  CG  GLN A  83     -73.802 104.286 -70.057  0.00  0.00      PROA C  
ATOM    689  CD  GLN A  83     -72.510 103.882 -69.339  0.00  0.00      PROA C  
ATOM    690  NE2 GLN A  83     -71.548 103.321 -70.106  0.00  0.00      PROA N  
ATOM    691  OE1 GLN A  83     -72.344 104.070 -68.131  0.00  0.00      PROA O  
ATOM    692  N   GLU A  84     -76.954 102.435 -68.778  0.00  0.00      PROA N  
ATOM    693  CA  GLU A  84     -77.877 102.950 -67.779  0.00  0.00      PROA C  
ATOM    694  C   GLU A  84     -79.008 101.967 -67.502  0.00  0.00      PROA C  
ATOM    695  O   GLU A  84     -79.470 101.239 -68.382  0.00  0.00      PROA O  
ATOM    696  CB  GLU A  84     -78.489 104.313 -68.205  0.00  0.00      PROA C  
ATOM    697  CG  GLU A  84     -77.446 105.457 -68.303  0.00  0.00      PROA C  
ATOM    698  CD  GLU A  84     -78.043 106.834 -68.593  0.00  0.00      PROA C  
ATOM    699  OE1 GLU A  84     -79.287 106.976 -68.726  0.00  0.00      PROA O  
ATOM    700  OE2 GLU A  84     -77.249 107.809 -68.692  0.00  0.00      PROA O1-
ATOM    701  N   SER A  85     -79.478 101.920 -66.236  0.00  0.00      PROA N  
ATOM    702  CA  SER A  85     -80.631 101.123 -65.822  0.00  0.00      PROA C  
ATOM    703  C   SER A  85     -81.932 101.569 -66.492  0.00  0.00      PROA C  
ATOM    704  O   SER A  85     -82.160 102.754 -66.742  0.00  0.00      PROA O  
ATOM    705  CB  SER A  85     -80.829 101.152 -64.276  0.00  0.00      PROA C  
ATOM    706  OG  SER A  85     -81.735 100.147 -63.802  0.00  0.00      PROA O  
ATOM    707  N   THR A  86     -82.828 100.612 -66.781  0.00  0.00      PROA N  
ATOM    708  CA  THR A  86     -84.162 100.836 -67.328  0.00  0.00      PROA C  
ATOM    709  C   THR A  86     -85.136 100.266 -66.300  0.00  0.00      PROA C  
ATOM    710  O   THR A  86     -84.753  99.902 -65.185  0.00  0.00      PROA O  
ATOM    711  CB  THR A  86     -84.390 100.201 -68.722  0.00  0.00      PROA C  
ATOM    712  CG2 THR A  86     -83.172 100.429 -69.628  0.00  0.00      PROA C  
ATOM    713  OG1 THR A  86     -84.629  98.800 -68.680  0.00  0.00      PROA O  
ATOM    714  N   ASP A  87     -86.445 100.187 -66.626  0.00  0.00      PROA N  
ATOM    715  CA  ASP A  87     -87.414  99.459 -65.826  0.00  0.00      PROA C  
ATOM    716  C   ASP A  87     -87.104  97.948 -65.729  0.00  0.00      PROA C  
ATOM    717  O   ASP A  87     -87.130  97.346 -64.652  0.00  0.00      PROA O  
ATOM    718  CB  ASP A  87     -88.824  99.729 -66.431  0.00  0.00      PROA C  
ATOM    719  CG  ASP A  87     -89.982  99.220 -65.584  0.00  0.00      PROA C  
ATOM    720  OD1 ASP A  87     -89.824  99.027 -64.351  0.00  0.00      PROA O  
ATOM    721  OD2 ASP A  87     -91.111  99.110 -66.134  0.00  0.00      PROA O1-
ATOM    722  N   THR A  88     -86.763  97.306 -66.866  0.00  0.00      PROA N  
ATOM    723  CA  THR A  88     -86.594  95.854 -66.957  0.00  0.00      PROA C  
ATOM    724  C   THR A  88     -85.149  95.397 -67.088  0.00  0.00      PROA C  
ATOM    725  O   THR A  88     -84.852  94.213 -66.919  0.00  0.00      PROA O  
ATOM    726  CB  THR A  88     -87.423  95.218 -68.084  0.00  0.00      PROA C  
ATOM    727  CG2 THR A  88     -88.882  95.123 -67.604  0.00  0.00      PROA C  
ATOM    728  OG1 THR A  88     -87.428  96.007 -69.270  0.00  0.00      PROA O  
ATOM    729  N   GLU A  89     -84.202  96.319 -67.328  0.00  0.00      PROA N  
ATOM    730  CA  GLU A  89     -82.785  96.037 -67.461  0.00  0.00      PROA C  
ATOM    731  C   GLU A  89     -82.010  96.798 -66.396  0.00  0.00      PROA C  
ATOM    732  O   GLU A  89     -82.278  97.967 -66.124  0.00  0.00      PROA O  
ATOM    733  CB  GLU A  89     -82.229  96.451 -68.851  0.00  0.00      PROA C  
ATOM    734  CG  GLU A  89     -82.840  95.684 -70.050  0.00  0.00      PROA C  
ATOM    735  CD  GLU A  89     -84.211  96.200 -70.491  0.00  0.00      PROA C  
ATOM    736  OE1 GLU A  89     -84.328  97.385 -70.910  0.00  0.00      PROA O  
ATOM    737  OE2 GLU A  89     -85.190  95.407 -70.436  0.00  0.00      PROA O1-
ATOM    738  N   ARG A  90     -81.014  96.155 -65.757  0.00  0.00      PROA N  
ATOM    739  CA  ARG A  90     -80.214  96.784 -64.722  0.00  0.00      PROA C  
ATOM    740  C   ARG A  90     -78.792  97.002 -65.215  0.00  0.00      PROA C  
ATOM    741  O   ARG A  90     -78.201  96.152 -65.879  0.00  0.00      PROA O  
ATOM    742  CB  ARG A  90     -80.204  95.935 -63.422  0.00  0.00      PROA C  
ATOM    743  CG  ARG A  90     -79.438  96.573 -62.238  0.00  0.00      PROA C  
ATOM    744  CD  ARG A  90     -79.564  95.773 -60.934  0.00  0.00      PROA C  
ATOM    745  NE  ARG A  90     -78.834  96.526 -59.860  0.00  0.00      PROA N  
ATOM    746  CZ  ARG A  90     -78.815  96.165 -58.585  0.00  0.00      PROA C  
ATOM    747  NH1 ARG A  90     -79.414  95.075 -58.154  0.00  0.00      PROA N1+
ATOM    748  NH2 ARG A  90     -78.190  96.908 -57.699  0.00  0.00      PROA N  
ATOM    749  N   ALA A  91     -78.208  98.169 -64.888  0.00  0.00      PROA N  
ATOM    750  CA  ALA A  91     -76.810  98.460 -65.117  0.00  0.00      PROA C  
ATOM    751  C   ALA A  91     -76.169  98.689 -63.750  0.00  0.00      PROA C  
ATOM    752  O   ALA A  91     -76.820  99.278 -62.879  0.00  0.00      PROA O  
ATOM    753  CB  ALA A  91     -76.639  99.708 -66.001  0.00  0.00      PROA C  
ATOM    754  N   PRO A  92     -74.953  98.234 -63.470  0.00  0.00      PROA N  
ATOM    755  CA  PRO A  92     -74.440  98.181 -62.110  0.00  0.00      PROA C  
ATOM    756  C   PRO A  92     -74.081  99.553 -61.575  0.00  0.00      PROA C  
ATOM    757  O   PRO A  92     -74.335  99.825 -60.402  0.00  0.00      PROA O  
ATOM    758  CB  PRO A  92     -73.211  97.270 -62.213  0.00  0.00      PROA C  
ATOM    759  CG  PRO A  92     -72.749  97.385 -63.666  0.00  0.00      PROA C  
ATOM    760  CD  PRO A  92     -74.056  97.587 -64.430  0.00  0.00      PROA C  
ATOM    761  N   GLY A  93     -73.463 100.436 -62.389  0.00  0.00      PROA N  
ATOM    762  CA  GLY A  93     -72.937 101.721 -61.929  0.00  0.00      PROA C  
ATOM    763  C   GLY A  93     -71.979 101.607 -60.762  0.00  0.00      PROA C  
ATOM    764  O   GLY A  93     -70.981 100.888 -60.815  0.00  0.00      PROA O  
ATOM    765  N   ASN A  94     -72.378 101.755 -57.471  1.00 26.97      PROA N  
ATOM    766  CA  ASN A  94     -71.592 102.431 -58.522  1.00 26.97      PROA C  
ATOM    767  C   ASN A  94     -70.256 101.757 -58.846  1.00 26.97      PROA C  
ATOM    768  O   ASN A  94     -70.156 100.810 -59.677  1.00 26.97      PROA O  
ATOM    769  CB  ASN A  94     -71.272 103.766 -57.822  1.00 26.97      PROA C  
ATOM    770  CG  ASN A  94     -70.708 104.829 -58.748  1.00 26.97      PROA C  
ATOM    771  ND2 ASN A  94     -71.229 106.028 -58.613  1.00 26.97      PROA N  
ATOM    772  OD1 ASN A  94     -69.730 104.573 -59.489  1.00 26.97      PROA O  
ATOM    773  N   ASP A  95     -72.930 100.509 -57.747  0.00  0.00      PROA N  
ATOM    774  CA  ASP A  95     -73.413  99.440 -56.885  0.00  0.00      PROA C  
ATOM    775  C   ASP A  95     -72.370  98.342 -56.641  0.00  0.00      PROA C  
ATOM    776  O   ASP A  95     -71.569  97.984 -57.509  0.00  0.00      PROA O  
ATOM    777  CB  ASP A  95     -74.722  98.766 -57.399  0.00  0.00      PROA C  
ATOM    778  CG  ASP A  95     -75.916  99.707 -57.484  0.00  0.00      PROA C  
ATOM    779  OD1 ASP A  95     -75.894 100.829 -56.914  0.00  0.00      PROA O  
ATOM    780  OD2 ASP A  95     -76.957  99.269 -58.054  0.00  0.00      PROA O1-
ATOM    781  N   THR A  96     -72.375  97.779 -55.419  0.00  0.00      PROA N  
ATOM    782  CA  THR A  96     -71.496  96.679 -55.043  0.00  0.00      PROA C  
ATOM    783  C   THR A  96     -72.370  95.472 -54.807  0.00  0.00      PROA C  
ATOM    784  O   THR A  96     -73.403  95.547 -54.139  0.00  0.00      PROA O  
ATOM    785  CB  THR A  96     -70.661  96.959 -53.798  0.00  0.00      PROA C  
ATOM    786  CG2 THR A  96     -69.713  95.792 -53.478  0.00  0.00      PROA C  
ATOM    787  OG1 THR A  96     -69.841  98.105 -54.007  0.00  0.00      PROA O  
ATOM    788  N   PHE A  97     -71.995  94.327 -55.394  0.00  0.00      PROA N  
ATOM    789  CA  PHE A  97     -72.775  93.109 -55.368  0.00  0.00      PROA C  
ATOM    790  C   PHE A  97     -72.155  92.143 -54.380  0.00  0.00      PROA C  
ATOM    791  O   PHE A  97     -70.947  91.909 -54.386  0.00  0.00      PROA O  
ATOM    792  CB  PHE A  97     -72.883  92.456 -56.771  0.00  0.00      PROA C  
ATOM    793  CG  PHE A  97     -73.657  93.378 -57.680  0.00  0.00      PROA C  
ATOM    794  CD1 PHE A  97     -73.010  94.427 -58.356  0.00  0.00      PROA C  
ATOM    795  CD2 PHE A  97     -75.039  93.200 -57.869  0.00  0.00      PROA C  
ATOM    796  CE1 PHE A  97     -73.736  95.313 -59.160  0.00  0.00      PROA C  
ATOM    797  CE2 PHE A  97     -75.763  94.070 -58.695  0.00  0.00      PROA C  
ATOM    798  CZ  PHE A  97     -75.112  95.133 -59.335  0.00  0.00      PROA C  
ATOM    799  N   TYR A  98     -72.979  91.584 -53.478  0.00  0.00      PROA N  
ATOM    800  CA  TYR A  98     -72.518  90.783 -52.362  0.00  0.00      PROA C  
ATOM    801  C   TYR A  98     -73.045  89.365 -52.511  0.00  0.00      PROA C  
ATOM    802  O   TYR A  98     -74.252  89.140 -52.614  0.00  0.00      PROA O  
ATOM    803  CB  TYR A  98     -73.008  91.370 -51.011  0.00  0.00      PROA C  
ATOM    804  CG  TYR A  98     -72.492  92.770 -50.806  0.00  0.00      PROA C  
ATOM    805  CD1 TYR A  98     -71.225  92.975 -50.236  0.00  0.00      PROA C  
ATOM    806  CD2 TYR A  98     -73.289  93.889 -51.106  0.00  0.00      PROA C  
ATOM    807  CE1 TYR A  98     -70.756  94.271 -49.977  0.00  0.00      PROA C  
ATOM    808  CE2 TYR A  98     -72.819  95.187 -50.858  0.00  0.00      PROA C  
ATOM    809  CZ  TYR A  98     -71.554  95.378 -50.292  0.00  0.00      PROA C  
ATOM    810  OH  TYR A  98     -71.100  96.688 -50.033  0.00  0.00      PROA O  
ATOM    811  N   SER A  99     -72.147  88.359 -52.551  0.00  0.00      PROA N  
ATOM    812  CA  SER A  99     -72.530  86.955 -52.661  0.00  0.00      PROA C  
ATOM    813  C   SER A  99     -73.355  86.429 -51.492  0.00  0.00      PROA C  
ATOM    814  O   SER A  99     -73.152  86.797 -50.334  0.00  0.00      PROA O  
ATOM    815  CB  SER A  99     -71.322  85.999 -52.906  0.00  0.00      PROA C  
ATOM    816  OG  SER A  99     -70.425  85.877 -51.797  0.00  0.00      PROA O  
ATOM    817  N   LEU A 100     -74.318  85.527 -51.755  0.00  0.00      PROA N  
ATOM    818  CA  LEU A 100     -74.955  84.764 -50.695  0.00  0.00      PROA C  
ATOM    819  C   LEU A 100     -74.138  83.497 -50.472  0.00  0.00      PROA C  
ATOM    820  O   LEU A 100     -73.980  82.656 -51.360  0.00  0.00      PROA O  
ATOM    821  CB  LEU A 100     -76.455  84.448 -50.959  0.00  0.00      PROA C  
ATOM    822  CG  LEU A 100     -77.437  85.567 -50.527  0.00  0.00      PROA C  
ATOM    823  CD1 LEU A 100     -77.197  86.911 -51.230  0.00  0.00      PROA C  
ATOM    824  CD2 LEU A 100     -78.891  85.124 -50.749  0.00  0.00      PROA C  
ATOM    825  N   GLY A 101     -73.564  83.348 -49.259  0.00  0.00      PROA N  
ATOM    826  CA  GLY A 101     -72.540  82.346 -48.973  0.00  0.00      PROA C  
ATOM    827  C   GLY A 101     -71.193  82.626 -49.621  0.00  0.00      PROA C  
ATOM    828  O   GLY A 101     -71.007  83.641 -50.300  0.00  0.00      PROA O  
ATOM    829  N   PRO A 102     -70.212  81.761 -49.393  0.00  0.00      PROA N  
ATOM    830  CA  PRO A 102     -68.817  82.000 -49.756  0.00  0.00      PROA C  
ATOM    831  C   PRO A 102     -68.498  81.812 -51.234  0.00  0.00      PROA C  
ATOM    832  O   PRO A 102     -67.324  81.670 -51.570  0.00  0.00      PROA O  
ATOM    833  CB  PRO A 102     -68.073  80.976 -48.877  0.00  0.00      PROA C  
ATOM    834  CG  PRO A 102     -69.040  79.800 -48.764  0.00  0.00      PROA C  
ATOM    835  CD  PRO A 102     -70.387  80.508 -48.645  0.00  0.00      PROA C  
ATOM    836  N   SER A 103     -69.468  81.825 -52.165  0.00  0.00      PROA N  
ATOM    837  CA  SER A 103     -69.135  81.653 -53.570  0.00  0.00      PROA C  
ATOM    838  C   SER A 103     -70.036  82.462 -54.479  0.00  0.00      PROA C  
ATOM    839  O   SER A 103     -71.244  82.573 -54.275  0.00  0.00      PROA O  
ATOM    840  CB  SER A 103     -69.109  80.159 -54.008  0.00  0.00      PROA C  
ATOM    841  OG  SER A 103     -68.714  79.982 -55.375  0.00  0.00      PROA O  
ATOM    842  N   LEU A 104     -69.429  83.064 -55.517  0.00  0.00      PROA N  
ATOM    843  CA  LEU A 104     -70.101  83.831 -56.541  0.00  0.00      PROA C  
ATOM    844  C   LEU A 104     -69.730  83.252 -57.893  0.00  0.00      PROA C  
ATOM    845  O   LEU A 104     -68.572  82.938 -58.162  0.00  0.00      PROA O  
ATOM    846  CB  LEU A 104     -69.688  85.324 -56.483  0.00  0.00      PROA C  
ATOM    847  CG  LEU A 104     -70.420  86.273 -57.458  0.00  0.00      PROA C  
ATOM    848  CD1 LEU A 104     -71.946  86.220 -57.297  0.00  0.00      PROA C  
ATOM    849  CD2 LEU A 104     -69.934  87.718 -57.264  0.00  0.00      PROA C  
ATOM    850  N   LYS A 105     -70.714  83.078 -58.784  0.00  0.00      PROA N  
ATOM    851  CA  LYS A 105     -70.498  82.608 -60.131  0.00  0.00      PROA C  
ATOM    852  C   LYS A 105     -70.857  83.768 -61.046  0.00  0.00      PROA C  
ATOM    853  O   LYS A 105     -71.947  84.341 -60.975  0.00  0.00      PROA O  
ATOM    854  CB  LYS A 105     -71.374  81.357 -60.414  0.00  0.00      PROA C  
ATOM    855  CG  LYS A 105     -70.626  80.162 -61.031  0.00  0.00      PROA C  
ATOM    856  CD  LYS A 105     -70.240  80.369 -62.509  0.00  0.00      PROA C  
ATOM    857  CE  LYS A 105     -69.608  79.138 -63.190  0.00  0.00      PROA C  
ATOM    858  NZ  LYS A 105     -70.576  78.015 -63.302  0.00  0.00      PROA N1+
ATOM    859  N   VAL A 106     -69.914  84.160 -61.913  0.00  0.00      PROA N  
ATOM    860  CA  VAL A 106     -70.064  85.291 -62.805  0.00  0.00      PROA C  
ATOM    861  C   VAL A 106     -70.057  84.747 -64.218  0.00  0.00      PROA C  
ATOM    862  O   VAL A 106     -69.188  83.960 -64.591  0.00  0.00      PROA O  
ATOM    863  CB  VAL A 106     -68.960  86.326 -62.609  0.00  0.00      PROA C  
ATOM    864  CG1 VAL A 106     -69.153  87.518 -63.571  0.00  0.00      PROA C  
ATOM    865  CG2 VAL A 106     -68.984  86.799 -61.141  0.00  0.00      PROA C  
ATOM    866  N   THR A 107     -71.059  85.112 -65.034  0.00  0.00      PROA N  
ATOM    867  CA  THR A 107     -71.195  84.639 -66.410  0.00  0.00      PROA C  
ATOM    868  C   THR A 107     -71.218  85.824 -67.342  0.00  0.00      PROA C  
ATOM    869  O   THR A 107     -71.978  86.766 -67.132  0.00  0.00      PROA O  
ATOM    870  CB  THR A 107     -72.472  83.831 -66.650  0.00  0.00      PROA C  
ATOM    871  CG2 THR A 107     -72.602  83.355 -68.109  0.00  0.00      PROA C  
ATOM    872  OG1 THR A 107     -72.486  82.669 -65.828  0.00  0.00      PROA O  
ATOM    873  N   PHE A 108     -70.401  85.803 -68.407  0.00  0.00      PROA N  
ATOM    874  CA  PHE A 108     -70.407  86.797 -69.459  0.00  0.00      PROA C  
ATOM    875  C   PHE A 108     -70.866  86.139 -70.755  0.00  0.00      PROA C  
ATOM    876  O   PHE A 108     -70.388  85.068 -71.138  0.00  0.00      PROA O  
ATOM    877  CB  PHE A 108     -69.005  87.459 -69.608  0.00  0.00      PROA C  
ATOM    878  CG  PHE A 108     -68.903  88.408 -70.781  0.00  0.00      PROA C  
ATOM    879  CD1 PHE A 108     -69.600  89.628 -70.766  0.00  0.00      PROA C  
ATOM    880  CD2 PHE A 108     -68.109  88.095 -71.899  0.00  0.00      PROA C  
ATOM    881  CE1 PHE A 108     -69.510  90.518 -71.843  0.00  0.00      PROA C  
ATOM    882  CE2 PHE A 108     -68.028  88.977 -72.985  0.00  0.00      PROA C  
ATOM    883  CZ  PHE A 108     -68.725  90.191 -72.954  0.00  0.00      PROA C  
ATOM    884  N   HIS A 109     -71.826  86.771 -71.449  0.00  0.00      PROA N  
ATOM    885  CA  HIS A 109     -72.387  86.250 -72.675  0.00  0.00      PROA C  
ATOM    886  C   HIS A 109     -72.651  87.380 -73.649  0.00  0.00      PROA C  
ATOM    887  O   HIS A 109     -73.056  88.479 -73.265  0.00  0.00      PROA O  
ATOM    888  CB  HIS A 109     -73.714  85.491 -72.429  0.00  0.00      PROA C  
ATOM    889  CG  HIS A 109     -74.404  84.998 -73.678  0.00  0.00      PROA C  
ATOM    890  CD2 HIS A 109     -75.569  85.402 -74.261  0.00  0.00      PROA C  
ATOM    891  ND1 HIS A 109     -73.980  83.913 -74.411  0.00  0.00      PROA N  
ATOM    892  CE1 HIS A 109     -74.882  83.712 -75.400  0.00  0.00      PROA C  
ATOM    893  NE2 HIS A 109     -75.871  84.590 -75.350  0.00  0.00      PROA N  
ATOM    894  N   SER A 110     -72.425  87.131 -74.949  0.00  0.00      PROA N  
ATOM    895  CA  SER A 110     -72.745  88.081 -75.997  0.00  0.00      PROA C  
ATOM    896  C   SER A 110     -73.157  87.339 -77.256  0.00  0.00      PROA C  
ATOM    897  O   SER A 110     -72.647  86.252 -77.544  0.00  0.00      PROA O  
ATOM    898  CB  SER A 110     -71.581  89.065 -76.298  0.00  0.00      PROA C  
ATOM    899  OG  SER A 110     -71.889  89.959 -77.364  0.00  0.00      PROA O  
ATOM    900  N   ASP A 111     -74.118  87.893 -78.025  0.00  0.00      PROA N  
ATOM    901  CA  ASP A 111     -74.658  87.255 -79.212  0.00  0.00      PROA C  
ATOM    902  C   ASP A 111     -73.852  87.568 -80.492  0.00  0.00      PROA C  
ATOM    903  O   ASP A 111     -72.640  87.788 -80.470  0.00  0.00      PROA O  
ATOM    904  CB  ASP A 111     -76.207  87.467 -79.333  0.00  0.00      PROA C  
ATOM    905  CG  ASP A 111     -76.691  88.762 -79.984  0.00  0.00      PROA C  
ATOM    906  OD1 ASP A 111     -75.945  89.771 -80.042  0.00  0.00      PROA O  
ATOM    907  OD2 ASP A 111     -77.876  88.778 -80.416  0.00  0.00      PROA O1-
ATOM    908  N   TYR A 112     -74.509  87.520 -81.669  0.00  0.00      PROA N  
ATOM    909  CA  TYR A 112     -73.859  87.517 -82.962  0.00  0.00      PROA C  
ATOM    910  C   TYR A 112     -73.352  88.870 -83.473  0.00  0.00      PROA C  
ATOM    911  O   TYR A 112     -72.485  88.904 -84.347  0.00  0.00      PROA O  
ATOM    912  CB  TYR A 112     -74.774  86.842 -84.032  0.00  0.00      PROA C  
ATOM    913  CG  TYR A 112     -76.093  87.545 -84.249  0.00  0.00      PROA C  
ATOM    914  CD1 TYR A 112     -77.242  87.166 -83.532  0.00  0.00      PROA C  
ATOM    915  CD2 TYR A 112     -76.211  88.535 -85.240  0.00  0.00      PROA C  
ATOM    916  CE1 TYR A 112     -78.474  87.793 -83.772  0.00  0.00      PROA C  
ATOM    917  CE2 TYR A 112     -77.439  89.167 -85.479  0.00  0.00      PROA C  
ATOM    918  CZ  TYR A 112     -78.570  88.798 -84.742  0.00  0.00      PROA C  
ATOM    919  OH  TYR A 112     -79.804  89.434 -84.993  0.00  0.00      PROA O  
ATOM    920  N   SER A 113     -73.851  90.020 -82.974  0.00  0.00      PROA N  
ATOM    921  CA  SER A 113     -73.436  91.308 -83.526  0.00  0.00      PROA C  
ATOM    922  C   SER A 113     -73.616  92.458 -82.544  0.00  0.00      PROA C  
ATOM    923  O   SER A 113     -74.538  92.475 -81.728  0.00  0.00      PROA O  
ATOM    924  CB  SER A 113     -74.201  91.644 -84.850  0.00  0.00      PROA C  
ATOM    925  OG  SER A 113     -73.744  92.837 -85.504  0.00  0.00      PROA O  
ATOM    926  N   ASN A 114     -72.744  93.486 -82.651  0.00  0.00      PROA N  
ATOM    927  CA  ASN A 114     -72.819  94.716 -81.880  0.00  0.00      PROA C  
ATOM    928  C   ASN A 114     -73.053  95.873 -82.846  0.00  0.00      PROA C  
ATOM    929  O   ASN A 114     -72.279  96.082 -83.782  0.00  0.00      PROA O  
ATOM    930  CB  ASN A 114     -71.493  95.017 -81.121  0.00  0.00      PROA C  
ATOM    931  CG  ASN A 114     -71.167  93.968 -80.058  0.00  0.00      PROA C  
ATOM    932  ND2 ASN A 114     -69.934  94.073 -79.503  0.00  0.00      PROA N  
ATOM    933  OD1 ASN A 114     -71.944  93.079 -79.711  0.00  0.00      PROA O  
ATOM    934  N   GLU A 115     -74.130  96.660 -82.657  0.00  0.00      PROA N  
ATOM    935  CA  GLU A 115     -74.449  97.834 -83.453  0.00  0.00      PROA C  
ATOM    936  C   GLU A 115     -73.377  98.921 -83.438  0.00  0.00      PROA C  
ATOM    937  O   GLU A 115     -73.041  99.504 -84.472  0.00  0.00      PROA O  
ATOM    938  CB  GLU A 115     -75.812  98.440 -83.020  0.00  0.00      PROA C  
ATOM    939  CG  GLU A 115     -77.047  97.582 -83.414  0.00  0.00      PROA C  
ATOM    940  CD  GLU A 115     -77.300  96.339 -82.557  0.00  0.00      PROA C  
ATOM    941  OE1 GLU A 115     -76.598  96.108 -81.539  0.00  0.00      PROA O  
ATOM    942  OE2 GLU A 115     -78.236  95.571 -82.918  0.00  0.00      PROA O1-
ATOM    943  N   LYS A 116     -72.790  99.193 -82.261  0.00  0.00      PROA N  
ATOM    944  CA  LYS A 116     -71.678 100.108 -82.123  0.00  0.00      PROA C  
ATOM    945  C   LYS A 116     -70.629  99.481 -81.211  0.00  0.00      PROA C  
ATOM    946  O   LYS A 116     -70.948  98.541 -80.479  0.00  0.00      PROA O  
ATOM    947  CB  LYS A 116     -72.131 101.501 -81.604  0.00  0.00      PROA C  
ATOM    948  CG  LYS A 116     -72.946 101.500 -80.299  0.00  0.00      PROA C  
ATOM    949  CD  LYS A 116     -73.213 102.943 -79.821  0.00  0.00      PROA C  
ATOM    950  CE  LYS A 116     -74.055 103.079 -78.541  0.00  0.00      PROA C  
ATOM    951  NZ  LYS A 116     -75.478 102.734 -78.789  0.00  0.00      PROA N1+
ATOM    952  N   PRO A 117     -69.370  99.914 -81.240  0.00  0.00      PROA N  
ATOM    953  CA  PRO A 117     -68.367  99.622 -80.219  0.00  0.00      PROA C  
ATOM    954  C   PRO A 117     -68.825  99.603 -78.759  0.00  0.00      PROA C  
ATOM    955  O   PRO A 117     -69.247 100.638 -78.240  0.00  0.00      PROA O  
ATOM    956  CB  PRO A 117     -67.308 100.699 -80.493  0.00  0.00      PROA C  
ATOM    957  CG  PRO A 117     -67.318 100.819 -82.016  0.00  0.00      PROA C  
ATOM    958  CD  PRO A 117     -68.809 100.727 -82.329  0.00  0.00      PROA C  
ATOM    959  N   PHE A 118     -68.680  98.459 -78.064  0.00  0.00      PROA N  
ATOM    960  CA  PHE A 118     -68.960  98.339 -76.644  0.00  0.00      PROA C  
ATOM    961  C   PHE A 118     -67.703  97.835 -75.958  0.00  0.00      PROA C  
ATOM    962  O   PHE A 118     -67.168  96.779 -76.298  0.00  0.00      PROA O  
ATOM    963  CB  PHE A 118     -70.139  97.375 -76.344  0.00  0.00      PROA C  
ATOM    964  CG  PHE A 118     -71.440  97.910 -76.878  0.00  0.00      PROA C  
ATOM    965  CD1 PHE A 118     -72.008  99.068 -76.320  0.00  0.00      PROA C  
ATOM    966  CD2 PHE A 118     -72.144  97.233 -77.887  0.00  0.00      PROA C  
ATOM    967  CE1 PHE A 118     -73.237  99.558 -76.779  0.00  0.00      PROA C  
ATOM    968  CE2 PHE A 118     -73.364  97.729 -78.367  0.00  0.00      PROA C  
ATOM    969  CZ  PHE A 118     -73.912  98.891 -77.811  0.00  0.00      PROA C  
ATOM    970  N   THR A 119     -67.162  98.606 -74.994  0.00  0.00      PROA N  
ATOM    971  CA  THR A 119     -65.929  98.268 -74.281  0.00  0.00      PROA C  
ATOM    972  C   THR A 119     -66.003  96.972 -73.497  0.00  0.00      PROA C  
ATOM    973  O   THR A 119     -65.070  96.170 -73.523  0.00  0.00      PROA O  
ATOM    974  CB  THR A 119     -65.418  99.362 -73.344  0.00  0.00      PROA C  
ATOM    975  CG2 THR A 119     -64.865 100.518 -74.189  0.00  0.00      PROA C  
ATOM    976  OG1 THR A 119     -66.474  99.897 -72.564  0.00  0.00      PROA O  
ATOM    977  N   GLY A 120     -67.131  96.723 -72.800  0.00  0.00      PROA N  
ATOM    978  CA  GLY A 120     -67.314  95.575 -71.927  0.00  0.00      PROA C  
ATOM    979  C   GLY A 120     -67.321  95.973 -70.484  0.00  0.00      PROA C  
ATOM    980  O   GLY A 120     -67.615  97.115 -70.130  0.00  0.00      PROA O  
ATOM    981  N   PHE A 121     -67.018  95.019 -69.596  0.00  0.00      PROA N  
ATOM    982  CA  PHE A 121     -66.998  95.258 -68.172  0.00  0.00      PROA C  
ATOM    983  C   PHE A 121     -65.585  95.051 -67.637  0.00  0.00      PROA C  
ATOM    984  O   PHE A 121     -64.809  94.224 -68.121  0.00  0.00      PROA O  
ATOM    985  CB  PHE A 121     -68.049  94.383 -67.414  0.00  0.00      PROA C  
ATOM    986  CG  PHE A 121     -67.609  92.970 -67.104  0.00  0.00      PROA C  
ATOM    987  CD1 PHE A 121     -67.778  91.934 -68.035  0.00  0.00      PROA C  
ATOM    988  CD2 PHE A 121     -67.043  92.669 -65.852  0.00  0.00      PROA C  
ATOM    989  CE1 PHE A 121     -67.353  90.632 -67.741  0.00  0.00      PROA C  
ATOM    990  CE2 PHE A 121     -66.634  91.368 -65.546  0.00  0.00      PROA C  
ATOM    991  CZ  PHE A 121     -66.781  90.349 -66.494  0.00  0.00      PROA C  
ATOM    992  N   GLU A 122     -65.247  95.824 -66.594  0.00  0.00      PROA N  
ATOM    993  CA  GLU A 122     -64.111  95.589 -65.738  0.00  0.00      PROA C  
ATOM    994  C   GLU A 122     -64.592  95.612 -64.300  0.00  0.00      PROA C  
ATOM    995  O   GLU A 122     -65.101  96.623 -63.812  0.00  0.00      PROA O  
ATOM    996  CB  GLU A 122     -62.990  96.628 -65.982  0.00  0.00      PROA C  
ATOM    997  CG  GLU A 122     -61.811  96.556 -64.987  0.00  0.00      PROA C  
ATOM    998  CD  GLU A 122     -60.583  97.326 -65.483  0.00  0.00      PROA C  
ATOM    999  OE1 GLU A 122     -60.668  98.574 -65.642  0.00  0.00      PROA O  
ATOM   1000  OE2 GLU A 122     -59.515  96.687 -65.703  0.00  0.00      PROA O1-
ATOM   1001  N   ALA A 123     -64.483  94.475 -63.596  0.00  0.00      PROA N  
ATOM   1002  CA  ALA A 123     -64.983  94.309 -62.253  0.00  0.00      PROA C  
ATOM   1003  C   ALA A 123     -63.896  93.783 -61.343  0.00  0.00      PROA C  
ATOM   1004  O   ALA A 123     -63.102  92.916 -61.705  0.00  0.00      PROA O  
ATOM   1005  CB  ALA A 123     -66.173  93.335 -62.211  0.00  0.00      PROA C  
ATOM   1006  N   PHE A 124     -63.832  94.299 -60.113  0.00  0.00      PROA N  
ATOM   1007  CA  PHE A 124     -62.864  93.869 -59.130  0.00  0.00      PROA C  
ATOM   1008  C   PHE A 124     -63.645  93.158 -58.046  0.00  0.00      PROA C  
ATOM   1009  O   PHE A 124     -64.699  93.624 -57.605  0.00  0.00      PROA O  
ATOM   1010  CB  PHE A 124     -62.078  95.053 -58.501  0.00  0.00      PROA C  
ATOM   1011  CG  PHE A 124     -61.365  95.931 -59.505  0.00  0.00      PROA C  
ATOM   1012  CD1 PHE A 124     -61.009  95.509 -60.802  0.00  0.00      PROA C  
ATOM   1013  CD2 PHE A 124     -61.012  97.234 -59.115  0.00  0.00      PROA C  
ATOM   1014  CE1 PHE A 124     -60.404  96.391 -61.704  0.00  0.00      PROA C  
ATOM   1015  CE2 PHE A 124     -60.385  98.111 -60.003  0.00  0.00      PROA C  
ATOM   1016  CZ  PHE A 124     -60.103  97.696 -61.309  0.00  0.00      PROA C  
ATOM   1017  N   TYR A 125     -63.161  91.985 -57.605  0.00  0.00      PROA N  
ATOM   1018  CA  TYR A 125     -63.813  91.241 -56.552  0.00  0.00      PROA C  
ATOM   1019  C   TYR A 125     -62.874  91.126 -55.370  0.00  0.00      PROA C  
ATOM   1020  O   TYR A 125     -61.679  90.837 -55.476  0.00  0.00      PROA O  
ATOM   1021  CB  TYR A 125     -64.386  89.864 -56.995  0.00  0.00      PROA C  
ATOM   1022  CG  TYR A 125     -63.334  88.893 -57.459  0.00  0.00      PROA C  
ATOM   1023  CD1 TYR A 125     -62.931  88.874 -58.803  0.00  0.00      PROA C  
ATOM   1024  CD2 TYR A 125     -62.786  87.952 -56.569  0.00  0.00      PROA C  
ATOM   1025  CE1 TYR A 125     -61.985  87.943 -59.251  0.00  0.00      PROA C  
ATOM   1026  CE2 TYR A 125     -61.825  87.033 -57.008  0.00  0.00      PROA C  
ATOM   1027  CZ  TYR A 125     -61.422  87.034 -58.350  0.00  0.00      PROA C  
ATOM   1028  OH  TYR A 125     -60.399  86.163 -58.770  0.00  0.00      PROA O  
ATOM   1029  N   ALA A 126     -63.438  91.393 -54.193  0.00  0.00      PROA N  
ATOM   1030  CA  ALA A 126     -62.765  91.306 -52.936  0.00  0.00      PROA C  
ATOM   1031  C   ALA A 126     -63.555  90.337 -52.096  0.00  0.00      PROA C  
ATOM   1032  O   ALA A 126     -64.720  90.574 -51.776  0.00  0.00      PROA O  
ATOM   1033  CB  ALA A 126     -62.780  92.692 -52.256  0.00  0.00      PROA C  
ATOM   1034  N   ALA A 127     -62.973  89.196 -51.693  0.00  0.00      PROA N  
ATOM   1035  CA  ALA A 127     -63.559  88.484 -50.584  0.00  0.00      PROA C  
ATOM   1036  C   ALA A 127     -63.392  89.291 -49.286  0.00  0.00      PROA C  
ATOM   1037  O   ALA A 127     -62.354  89.908 -49.036  0.00  0.00      PROA O  
ATOM   1038  CB  ALA A 127     -63.035  87.046 -50.518  0.00  0.00      PROA C  
ATOM   1039  N   GLU A 128     -64.452  89.345 -48.474  0.00  0.00      PROA N  
ATOM   1040  CA  GLU A 128     -64.552  90.135 -47.276  0.00  0.00      PROA C  
ATOM   1041  C   GLU A 128     -65.119  89.258 -46.177  0.00  0.00      PROA C  
ATOM   1042  O   GLU A 128     -65.768  88.236 -46.414  0.00  0.00      PROA O  
ATOM   1043  CB  GLU A 128     -65.482  91.374 -47.465  0.00  0.00      PROA C  
ATOM   1044  CG  GLU A 128     -66.964  91.041 -47.812  0.00  0.00      PROA C  
ATOM   1045  CD  GLU A 128     -67.986  92.134 -47.489  0.00  0.00      PROA C  
ATOM   1046  OE1 GLU A 128     -67.626  93.269 -47.079  0.00  0.00      PROA O  
ATOM   1047  OE2 GLU A 128     -69.204  91.831 -47.634  0.00  0.00      PROA O1-
ATOM   1048  N   ASP A 129     -64.874  89.633 -44.913  0.00  0.00      PROA N  
ATOM   1049  CA  ASP A 129     -65.536  89.021 -43.787  0.00  0.00      PROA C  
ATOM   1050  C   ASP A 129     -67.049  89.309 -43.768  0.00  0.00      PROA C  
ATOM   1051  O   ASP A 129     -67.483  90.432 -44.043  0.00  0.00      PROA O  
ATOM   1052  CB  ASP A 129     -64.834  89.517 -42.506  0.00  0.00      PROA C  
ATOM   1053  CG  ASP A 129     -65.358  88.793 -41.276  0.00  0.00      PROA C  
ATOM   1054  OD1 ASP A 129     -65.564  87.550 -41.346  0.00  0.00      PROA O  
ATOM   1055  OD2 ASP A 129     -65.486  89.467 -40.219  0.00  0.00      PROA O1-
ATOM   1056  N   VAL A 130     -67.903  88.318 -43.431  0.00  0.00      PROA N  
ATOM   1057  CA  VAL A 130     -69.322  88.581 -43.243  0.00  0.00      PROA C  
ATOM   1058  C   VAL A 130     -69.560  89.238 -41.892  0.00  0.00      PROA C  
ATOM   1059  O   VAL A 130     -69.286  88.666 -40.834  0.00  0.00      PROA O  
ATOM   1060  CB  VAL A 130     -70.227  87.355 -43.359  0.00  0.00      PROA C  
ATOM   1061  CG1 VAL A 130     -71.709  87.755 -43.178  0.00  0.00      PROA C  
ATOM   1062  CG2 VAL A 130     -70.061  86.744 -44.756  0.00  0.00      PROA C  
ATOM   1063  N   ASP A 131     -70.103  90.473 -41.892  0.00  0.00      PROA N  
ATOM   1064  CA  ASP A 131     -70.469  91.156 -40.673  0.00  0.00      PROA C  
ATOM   1065  C   ASP A 131     -71.859  90.680 -40.230  0.00  0.00      PROA C  
ATOM   1066  O   ASP A 131     -72.893  91.256 -40.568  0.00  0.00      PROA O  
ATOM   1067  CB  ASP A 131     -70.355  92.695 -40.888  0.00  0.00      PROA C  
ATOM   1068  CG  ASP A 131     -70.344  93.474 -39.586  0.00  0.00      PROA C  
ATOM   1069  OD1 ASP A 131     -70.527  92.876 -38.496  0.00  0.00      PROA O  
ATOM   1070  OD2 ASP A 131     -70.087  94.708 -39.614  0.00  0.00      PROA O1-
ATOM   1071  N   GLU A 132     -71.917  89.575 -39.460  0.00  0.00      PROA N  
ATOM   1072  CA  GLU A 132     -73.164  88.954 -39.034  0.00  0.00      PROA C  
ATOM   1073  C   GLU A 132     -73.875  89.756 -37.948  0.00  0.00      PROA C  
ATOM   1074  O   GLU A 132     -75.084  89.645 -37.738  0.00  0.00      PROA O  
ATOM   1075  CB  GLU A 132     -72.892  87.516 -38.532  0.00  0.00      PROA C  
ATOM   1076  CG  GLU A 132     -72.428  86.533 -39.642  0.00  0.00      PROA C  
ATOM   1077  CD  GLU A 132     -73.550  85.970 -40.520  0.00  0.00      PROA C  
ATOM   1078  OE1 GLU A 132     -73.274  84.985 -41.261  0.00  0.00      PROA O  
ATOM   1079  OE2 GLU A 132     -74.704  86.475 -40.497  0.00  0.00      PROA O1-
ATOM   1080  N   CYS A 133     -73.125  90.650 -37.267  0.00  0.00      PROA N  
ATOM   1081  CA  CYS A 133     -73.661  91.625 -36.336  0.00  0.00      PROA C  
ATOM   1082  C   CYS A 133     -74.376  92.772 -37.028  0.00  0.00      PROA C  
ATOM   1083  O   CYS A 133     -75.143  93.492 -36.385  0.00  0.00      PROA O  
ATOM   1084  CB  CYS A 133     -72.533  92.270 -35.484  0.00  0.00      PROA C  
ATOM   1085  SG  CYS A 133     -72.099  91.293 -34.029  0.00  0.00      PROA S  
ATOM   1086  N   ARG A 134     -74.139  92.988 -38.341  0.00  0.00      PROA N  
ATOM   1087  CA  ARG A 134     -74.686  94.104 -39.091  0.00  0.00      PROA C  
ATOM   1088  C   ARG A 134     -76.202  94.229 -38.988  0.00  0.00      PROA C  
ATOM   1089  O   ARG A 134     -76.961  93.306 -39.295  0.00  0.00      PROA O  
ATOM   1090  CB  ARG A 134     -74.243  94.066 -40.577  0.00  0.00      PROA C  
ATOM   1091  CG  ARG A 134     -74.752  95.229 -41.458  0.00  0.00      PROA C  
ATOM   1092  CD  ARG A 134     -74.295  95.157 -42.925  0.00  0.00      PROA C  
ATOM   1093  NE  ARG A 134     -72.806  95.321 -42.943  0.00  0.00      PROA N  
ATOM   1094  CZ  ARG A 134     -72.055  95.242 -44.032  0.00  0.00      PROA C  
ATOM   1095  NH1 ARG A 134     -72.561  95.015 -45.224  0.00  0.00      PROA N1+
ATOM   1096  NH2 ARG A 134     -70.752  95.402 -43.928  0.00  0.00      PROA N  
ATOM   1097  N   THR A 135     -76.679  95.395 -38.511  0.00  0.00      PROA N  
ATOM   1098  CA  THR A 135     -78.097  95.593 -38.245  0.00  0.00      PROA C  
ATOM   1099  C   THR A 135     -78.761  96.179 -39.465  0.00  0.00      PROA C  
ATOM   1100  O   THR A 135     -78.678  97.377 -39.742  0.00  0.00      PROA O  
ATOM   1101  CB  THR A 135     -78.383  96.457 -37.019  0.00  0.00      PROA C  
ATOM   1102  CG2 THR A 135     -79.895  96.646 -36.790  0.00  0.00      PROA C  
ATOM   1103  OG1 THR A 135     -77.877  95.820 -35.848  0.00  0.00      PROA O  
ATOM   1104  N   SER A 136     -79.453  95.325 -40.239  0.00  0.00      PROA N  
ATOM   1105  CA  SER A 136     -80.371  95.768 -41.278  0.00  0.00      PROA C  
ATOM   1106  C   SER A 136     -81.761  95.863 -40.686  0.00  0.00      PROA C  
ATOM   1107  O   SER A 136     -82.137  95.095 -39.800  0.00  0.00      PROA O  
ATOM   1108  CB  SER A 136     -80.405  94.854 -42.532  0.00  0.00      PROA C  
ATOM   1109  OG  SER A 136     -79.142  94.864 -43.205  0.00  0.00      PROA O  
ATOM   1110  N   LEU A 137     -82.562  96.850 -41.134  0.00  0.00      PROA N  
ATOM   1111  CA  LEU A 137     -83.912  97.082 -40.642  0.00  0.00      PROA C  
ATOM   1112  C   LEU A 137     -84.854  95.901 -40.882  0.00  0.00      PROA C  
ATOM   1113  O   LEU A 137     -85.624  95.496 -40.007  0.00  0.00      PROA O  
ATOM   1114  CB  LEU A 137     -84.447  98.388 -41.299  0.00  0.00      PROA C  
ATOM   1115  CG  LEU A 137     -85.810  98.958 -40.822  0.00  0.00      PROA C  
ATOM   1116  CD1 LEU A 137     -87.030  98.303 -41.495  0.00  0.00      PROA C  
ATOM   1117  CD2 LEU A 137     -85.952  98.969 -39.292  0.00  0.00      PROA C  
ATOM   1118  N   GLY A 138     -84.789  95.303 -42.094  0.00  0.00      PROA N  
ATOM   1119  CA  GLY A 138     -85.719  94.272 -42.551  0.00  0.00      PROA C  
ATOM   1120  C   GLY A 138     -85.695  92.944 -41.829  0.00  0.00      PROA C  
ATOM   1121  O   GLY A 138     -86.749  92.390 -41.515  0.00  0.00      PROA O  
ATOM   1122  N   ASP A 139     -84.504  92.379 -41.559  0.00  0.00      PROA N  
ATOM   1123  CA  ASP A 139     -84.364  91.049 -40.986  0.00  0.00      PROA C  
ATOM   1124  C   ASP A 139     -83.920  91.067 -39.517  0.00  0.00      PROA C  
ATOM   1125  O   ASP A 139     -83.420  92.056 -38.974  0.00  0.00      PROA O  
ATOM   1126  CB  ASP A 139     -83.508  90.110 -41.896  0.00  0.00      PROA C  
ATOM   1127  CG  ASP A 139     -82.039  90.475 -42.070  0.00  0.00      PROA C  
ATOM   1128  OD1 ASP A 139     -81.561  91.517 -41.559  0.00  0.00      PROA O  
ATOM   1129  OD2 ASP A 139     -81.334  89.695 -42.770  0.00  0.00      PROA O1-
ATOM   1130  N   SER A 140     -84.171  89.947 -38.805  0.00  0.00      PROA N  
ATOM   1131  CA  SER A 140     -83.758  89.758 -37.416  0.00  0.00      PROA C  
ATOM   1132  C   SER A 140     -82.254  89.621 -37.221  0.00  0.00      PROA C  
ATOM   1133  O   SER A 140     -81.538  89.053 -38.047  0.00  0.00      PROA O  
ATOM   1134  CB  SER A 140     -84.445  88.548 -36.719  0.00  0.00      PROA C  
ATOM   1135  OG  SER A 140     -85.854  88.764 -36.575  0.00  0.00      PROA O  
ATOM   1136  N   VAL A 141     -81.730  90.132 -36.088  0.00  0.00      PROA N  
ATOM   1137  CA  VAL A 141     -80.373  89.869 -35.622  0.00  0.00      PROA C  
ATOM   1138  C   VAL A 141     -80.153  88.375 -35.277  0.00  0.00      PROA C  
ATOM   1139  O   VAL A 141     -81.086  87.747 -34.761  0.00  0.00      PROA O  
ATOM   1140  CB  VAL A 141     -80.006  90.811 -34.468  0.00  0.00      PROA C  
ATOM   1141  CG1 VAL A 141     -80.923  90.603 -33.245  0.00  0.00      PROA C  
ATOM   1142  CG2 VAL A 141     -78.520  90.685 -34.074  0.00  0.00      PROA C  
ATOM   1143  N   PRO A 142     -79.001  87.723 -35.523  0.00  0.00      PROA N  
ATOM   1144  CA  PRO A 142     -78.854  86.296 -35.227  0.00  0.00      PROA C  
ATOM   1145  C   PRO A 142     -78.788  86.000 -33.739  0.00  0.00      PROA C  
ATOM   1146  O   PRO A 142     -79.339  84.994 -33.291  0.00  0.00      PROA O  
ATOM   1147  CB  PRO A 142     -77.541  85.896 -35.925  0.00  0.00      PROA C  
ATOM   1148  CG  PRO A 142     -77.462  86.855 -37.112  0.00  0.00      PROA C  
ATOM   1149  CD  PRO A 142     -78.028  88.155 -36.536  0.00  0.00      PROA C  
ATOM   1150  N   CYS A 143     -78.094  86.843 -32.956  0.00  0.00      PROA N  
ATOM   1151  CA  CYS A 143     -77.969  86.662 -31.522  0.00  0.00      PROA C  
ATOM   1152  C   CYS A 143     -79.080  87.372 -30.768  0.00  0.00      PROA C  
ATOM   1153  O   CYS A 143     -79.391  88.536 -31.014  0.00  0.00      PROA O  
ATOM   1154  CB  CYS A 143     -76.615  87.177 -30.993  0.00  0.00      PROA C  
ATOM   1155  SG  CYS A 143     -75.206  86.328 -31.768  0.00  0.00      PROA S  
ATOM   1156  N   ASP A 144     -79.713  86.664 -29.815  0.00  0.00      PROA N  
ATOM   1157  CA  ASP A 144     -80.839  87.139 -29.033  0.00  0.00      PROA C  
ATOM   1158  C   ASP A 144     -80.548  88.402 -28.200  0.00  0.00      PROA C  
ATOM   1159  O   ASP A 144     -81.303  89.376 -28.226  0.00  0.00      PROA O  
ATOM   1160  CB  ASP A 144     -81.256  85.917 -28.177  0.00  0.00      PROA C  
ATOM   1161  CG  ASP A 144     -82.548  86.029 -27.388  0.00  0.00      PROA C  
ATOM   1162  OD1 ASP A 144     -83.439  86.855 -27.715  0.00  0.00      PROA O  
ATOM   1163  OD2 ASP A 144     -82.725  85.155 -26.497  0.00  0.00      PROA O1-
ATOM   1164  N   HIS A 145     -79.392  88.437 -27.501  0.00  0.00      PROA N  
ATOM   1165  CA  HIS A 145     -78.908  89.634 -26.825  0.00  0.00      PROA C  
ATOM   1166  C   HIS A 145     -77.682  90.211 -27.507  0.00  0.00      PROA C  
ATOM   1167  O   HIS A 145     -77.763  91.244 -28.172  0.00  0.00      PROA O  
ATOM   1168  CB  HIS A 145     -78.641  89.411 -25.315  0.00  0.00      PROA C  
ATOM   1169  CG  HIS A 145     -79.882  89.593 -24.480  0.00  0.00      PROA C  
ATOM   1170  CD2 HIS A 145     -80.736  90.653 -24.457  0.00  0.00      PROA C  
ATOM   1171  ND1 HIS A 145     -80.301  88.754 -23.467  0.00  0.00      PROA N  
ATOM   1172  CE1 HIS A 145     -81.375  89.341 -22.880  0.00  0.00      PROA C  
ATOM   1173  NE2 HIS A 145     -81.669  90.502 -23.440  0.00  0.00      PROA N  
ATOM   1174  N   TYR A 146     -76.506  89.574 -27.344  0.00  0.00      PROA N  
ATOM   1175  CA  TYR A 146     -75.241  90.140 -27.776  0.00  0.00      PROA C  
ATOM   1176  C   TYR A 146     -74.587  89.306 -28.858  0.00  0.00      PROA C  
ATOM   1177  O   TYR A 146     -74.499  88.083 -28.759  0.00  0.00      PROA O  
ATOM   1178  CB  TYR A 146     -74.245  90.244 -26.590  0.00  0.00      PROA C  
ATOM   1179  CG  TYR A 146     -74.699  91.177 -25.495  0.00  0.00      PROA C  
ATOM   1180  CD1 TYR A 146     -75.381  92.379 -25.768  0.00  0.00      PROA C  
ATOM   1181  CD2 TYR A 146     -74.343  90.894 -24.164  0.00  0.00      PROA C  
ATOM   1182  CE1 TYR A 146     -75.699  93.271 -24.736  0.00  0.00      PROA C  
ATOM   1183  CE2 TYR A 146     -74.638  91.797 -23.134  0.00  0.00      PROA C  
ATOM   1184  CZ  TYR A 146     -75.306  92.991 -23.425  0.00  0.00      PROA C  
ATOM   1185  OH  TYR A 146     -75.561  93.932 -22.406  0.00  0.00      PROA O  
ATOM   1186  N   CYS A 147     -74.091  89.966 -29.922  0.00  0.00      PROA N  
ATOM   1187  CA  CYS A 147     -73.369  89.317 -30.998  0.00  0.00      PROA C  
ATOM   1188  C   CYS A 147     -71.909  89.735 -30.982  0.00  0.00      PROA C  
ATOM   1189  O   CYS A 147     -71.558  90.897 -30.756  0.00  0.00      PROA O  
ATOM   1190  CB  CYS A 147     -73.992  89.604 -32.400  0.00  0.00      PROA C  
ATOM   1191  SG  CYS A 147     -73.831  91.330 -32.964  0.00  0.00      PROA S  
ATOM   1192  N   HIS A 148     -71.014  88.773 -31.243  0.00  0.00      PROA N  
ATOM   1193  CA  HIS A 148     -69.604  89.030 -31.420  0.00  0.00      PROA C  
ATOM   1194  C   HIS A 148     -69.249  88.605 -32.822  0.00  0.00      PROA C  
ATOM   1195  O   HIS A 148     -69.331  87.428 -33.171  0.00  0.00      PROA O  
ATOM   1196  CB  HIS A 148     -68.753  88.194 -30.444  0.00  0.00      PROA C  
ATOM   1197  CG  HIS A 148     -69.292  88.250 -29.053  0.00  0.00      PROA C  
ATOM   1198  CD2 HIS A 148     -70.026  87.327 -28.376  0.00  0.00      PROA C  
ATOM   1199  ND1 HIS A 148     -69.070  89.277 -28.166  0.00  0.00      PROA N  
ATOM   1200  CE1 HIS A 148     -69.691  88.947 -27.011  0.00  0.00      PROA C  
ATOM   1201  NE2 HIS A 148     -70.281  87.771 -27.092  0.00  0.00      PROA N  
ATOM   1202  N   ASN A 149     -68.856  89.557 -33.679  0.00  0.00      PROA N  
ATOM   1203  CA  ASN A 149     -68.366  89.249 -35.004  0.00  0.00      PROA C  
ATOM   1204  C   ASN A 149     -66.880  88.871 -34.952  0.00  0.00      PROA C  
ATOM   1205  O   ASN A 149     -66.156  89.249 -34.033  0.00  0.00      PROA O  
ATOM   1206  CB  ASN A 149     -68.680  90.439 -35.947  0.00  0.00      PROA C  
ATOM   1207  CG  ASN A 149     -68.144  90.265 -37.366  0.00  0.00      PROA C  
ATOM   1208  ND2 ASN A 149     -68.549  89.175 -38.051  0.00  0.00      PROA N  
ATOM   1209  OD1 ASN A 149     -67.361  91.096 -37.832  0.00  0.00      PROA O  
ATOM   1210  N   TYR A 150     -66.401  88.089 -35.926  0.00  0.00      PROA N  
ATOM   1211  CA  TYR A 150     -65.018  87.695 -36.022  0.00  0.00      PROA C  
ATOM   1212  C   TYR A 150     -64.735  87.235 -37.443  0.00  0.00      PROA C  
ATOM   1213  O   TYR A 150     -65.677  86.958 -38.187  0.00  0.00      PROA O  
ATOM   1214  CB  TYR A 150     -64.676  86.574 -35.007  0.00  0.00      PROA C  
ATOM   1215  CG  TYR A 150     -65.630  85.392 -34.997  0.00  0.00      PROA C  
ATOM   1216  CD1 TYR A 150     -65.602  84.442 -36.028  0.00  0.00      PROA C  
ATOM   1217  CD2 TYR A 150     -66.412  85.112 -33.862  0.00  0.00      PROA C  
ATOM   1218  CE1 TYR A 150     -66.241  83.202 -35.893  0.00  0.00      PROA C  
ATOM   1219  CE2 TYR A 150     -67.027  83.864 -33.711  0.00  0.00      PROA C  
ATOM   1220  CZ  TYR A 150     -66.946  82.907 -34.727  0.00  0.00      PROA C  
ATOM   1221  OH  TYR A 150     -67.629  81.679 -34.613  0.00  0.00      PROA O  
ATOM   1222  N   LEU A 151     -63.440  87.104 -37.847  0.00  0.00      PROA N  
ATOM   1223  CA  LEU A 151     -63.085  86.535 -39.147  0.00  0.00      PROA C  
ATOM   1224  C   LEU A 151     -63.670  85.156 -39.399  0.00  0.00      PROA C  
ATOM   1225  O   LEU A 151     -63.272  84.157 -38.798  0.00  0.00      PROA O  
ATOM   1226  CB  LEU A 151     -61.552  86.406 -39.429  0.00  0.00      PROA C  
ATOM   1227  CG  LEU A 151     -60.808  87.664 -39.926  0.00  0.00      PROA C  
ATOM   1228  CD1 LEU A 151     -61.730  88.681 -40.608  0.00  0.00      PROA C  
ATOM   1229  CD2 LEU A 151     -60.012  88.299 -38.791  0.00  0.00      PROA C  
ATOM   1230  N   GLY A 152     -64.622  85.079 -40.335  0.00  0.00      PROA N  
ATOM   1231  CA  GLY A 152     -65.246  83.838 -40.738  0.00  0.00      PROA C  
ATOM   1232  C   GLY A 152     -66.373  83.381 -39.846  0.00  0.00      PROA C  
ATOM   1233  O   GLY A 152     -66.670  82.186 -39.791  0.00  0.00      PROA O  
ATOM   1234  N   GLY A 153     -67.063  84.301 -39.139  0.00  0.00      PROA N  
ATOM   1235  CA  GLY A 153     -68.293  83.952 -38.433  0.00  0.00      PROA C  
ATOM   1236  C   GLY A 153     -68.695  84.861 -37.294  0.00  0.00      PROA C  
ATOM   1237  O   GLY A 153     -68.419  86.061 -37.254  0.00  0.00      PROA O  
ATOM   1238  N   TYR A 154     -69.425  84.272 -36.330  0.00  0.00      PROA N  
ATOM   1239  CA  TYR A 154     -70.000  84.970 -35.202  0.00  0.00      PROA C  
ATOM   1240  C   TYR A 154     -70.170  84.004 -34.041  0.00  0.00      PROA C  
ATOM   1241  O   TYR A 154     -70.219  82.783 -34.209  0.00  0.00      PROA O  
ATOM   1242  CB  TYR A 154     -71.383  85.620 -35.539  0.00  0.00      PROA C  
ATOM   1243  CG  TYR A 154     -72.486  84.632 -35.897  0.00  0.00      PROA C  
ATOM   1244  CD1 TYR A 154     -72.444  83.923 -37.110  0.00  0.00      PROA C  
ATOM   1245  CD2 TYR A 154     -73.598  84.440 -35.051  0.00  0.00      PROA C  
ATOM   1246  CE1 TYR A 154     -73.467  83.041 -37.469  0.00  0.00      PROA C  
ATOM   1247  CE2 TYR A 154     -74.628  83.551 -35.406  0.00  0.00      PROA C  
ATOM   1248  CZ  TYR A 154     -74.560  82.854 -36.621  0.00  0.00      PROA C  
ATOM   1249  OH  TYR A 154     -75.569  81.958 -37.031  0.00  0.00      PROA O  
ATOM   1250  N   TYR A 155     -70.262  84.533 -32.813  0.00  0.00      PROA N  
ATOM   1251  CA  TYR A 155     -70.786  83.768 -31.703  0.00  0.00      PROA C  
ATOM   1252  C   TYR A 155     -71.607  84.751 -30.892  0.00  0.00      PROA C  
ATOM   1253  O   TYR A 155     -71.520  85.969 -31.065  0.00  0.00      PROA O  
ATOM   1254  CB  TYR A 155     -69.710  82.980 -30.872  0.00  0.00      PROA C  
ATOM   1255  CG  TYR A 155     -69.017  83.732 -29.754  0.00  0.00      PROA C  
ATOM   1256  CD1 TYR A 155     -68.053  84.715 -30.024  0.00  0.00      PROA C  
ATOM   1257  CD2 TYR A 155     -69.297  83.415 -28.411  0.00  0.00      PROA C  
ATOM   1258  CE1 TYR A 155     -67.423  85.409 -28.978  0.00  0.00      PROA C  
ATOM   1259  CE2 TYR A 155     -68.660  84.094 -27.365  0.00  0.00      PROA C  
ATOM   1260  CZ  TYR A 155     -67.733  85.100 -27.648  0.00  0.00      PROA C  
ATOM   1261  OH  TYR A 155     -67.140  85.820 -26.590  0.00  0.00      PROA O  
ATOM   1262  N   CYS A 156     -72.472  84.224 -30.016  0.00  0.00      PROA N  
ATOM   1263  CA  CYS A 156     -73.391  85.023 -29.238  0.00  0.00      PROA C  
ATOM   1264  C   CYS A 156     -73.030  84.966 -27.766  0.00  0.00      PROA C  
ATOM   1265  O   CYS A 156     -72.422  84.007 -27.287  0.00  0.00      PROA O  
ATOM   1266  CB  CYS A 156     -74.848  84.519 -29.385  0.00  0.00      PROA C  
ATOM   1267  SG  CYS A 156     -75.411  84.427 -31.113  0.00  0.00      PROA S  
ATOM   1268  N   SER A 157     -73.445  85.996 -27.015  0.00  0.00      PROA N  
ATOM   1269  CA  SER A 157     -73.463  85.976 -25.561  0.00  0.00      PROA C  
ATOM   1270  C   SER A 157     -74.694  86.734 -25.127  0.00  0.00      PROA C  
ATOM   1271  O   SER A 157     -75.539  87.131 -25.930  0.00  0.00      PROA O  
ATOM   1272  CB  SER A 157     -72.227  86.581 -24.816  0.00  0.00      PROA C  
ATOM   1273  OG  SER A 157     -71.014  85.914 -25.150  0.00  0.00      PROA O  
ATOM   1274  N   CYS A 158     -74.846  86.943 -23.817  0.00  0.00      PROA N  
ATOM   1275  CA  CYS A 158     -76.002  87.589 -23.250  0.00  0.00      PROA C  
ATOM   1276  C   CYS A 158     -75.618  88.137 -21.893  0.00  0.00      PROA C  
ATOM   1277  O   CYS A 158     -74.526  87.873 -21.385  0.00  0.00      PROA O  
ATOM   1278  CB  CYS A 158     -77.208  86.613 -23.155  0.00  0.00      PROA C  
ATOM   1279  SG  CYS A 158     -76.742  84.926 -22.648  0.00  0.00      PROA S  
ATOM   1280  N   ARG A 159     -76.502  88.963 -21.292  0.00  0.00      PROA N  
ATOM   1281  CA  ARG A 159     -76.313  89.519 -19.961  0.00  0.00      PROA C  
ATOM   1282  C   ARG A 159     -76.163  88.454 -18.876  0.00  0.00      PROA C  
ATOM   1283  O   ARG A 159     -76.746  87.376 -18.955  0.00  0.00      PROA O  
ATOM   1284  CB  ARG A 159     -77.456  90.493 -19.553  0.00  0.00      PROA C  
ATOM   1285  CG  ARG A 159     -77.547  91.780 -20.405  0.00  0.00      PROA C  
ATOM   1286  CD  ARG A 159     -78.551  91.744 -21.571  0.00  0.00      PROA C  
ATOM   1287  NE  ARG A 159     -78.386  93.050 -22.286  0.00  0.00      PROA N  
ATOM   1288  CZ  ARG A 159     -79.353  93.787 -22.812  0.00  0.00      PROA C  
ATOM   1289  NH1 ARG A 159     -80.604  93.397 -22.885  0.00  0.00      PROA N1+
ATOM   1290  NH2 ARG A 159     -79.045  94.973 -23.298  0.00  0.00      PROA N  
ATOM   1291  N   VAL A 160     -75.368  88.707 -17.814  0.00  0.00      PROA N  
ATOM   1292  CA  VAL A 160     -75.315  87.786 -16.680  0.00  0.00      PROA C  
ATOM   1293  C   VAL A 160     -76.674  87.660 -15.987  0.00  0.00      PROA C  
ATOM   1294  O   VAL A 160     -77.430  88.623 -15.842  0.00  0.00      PROA O  
ATOM   1295  CB  VAL A 160     -74.169  88.078 -15.717  0.00  0.00      PROA C  
ATOM   1296  CG1 VAL A 160     -74.190  87.184 -14.458  0.00  0.00      PROA C  
ATOM   1297  CG2 VAL A 160     -72.845  87.853 -16.477  0.00  0.00      PROA C  
ATOM   1298  N   GLY A 161     -77.043  86.414 -15.622  0.00  0.00      PROA N  
ATOM   1299  CA  GLY A 161     -78.405  86.038 -15.256  0.00  0.00      PROA C  
ATOM   1300  C   GLY A 161     -79.075  85.341 -16.409  0.00  0.00      PROA C  
ATOM   1301  O   GLY A 161     -80.176  84.819 -16.278  0.00  0.00      PROA O  
ATOM   1302  N   TYR A 162     -78.394  85.284 -17.565  0.00  0.00      PROA N  
ATOM   1303  CA  TYR A 162     -78.756  84.517 -18.735  0.00  0.00      PROA C  
ATOM   1304  C   TYR A 162     -77.571  83.628 -19.124  0.00  0.00      PROA C  
ATOM   1305  O   TYR A 162     -76.407  84.011 -18.984  0.00  0.00      PROA O  
ATOM   1306  CB  TYR A 162     -79.139  85.406 -19.959  0.00  0.00      PROA C  
ATOM   1307  CG  TYR A 162     -80.354  86.286 -19.773  0.00  0.00      PROA C  
ATOM   1308  CD1 TYR A 162     -80.324  87.444 -18.970  0.00  0.00      PROA C  
ATOM   1309  CD2 TYR A 162     -81.502  86.046 -20.552  0.00  0.00      PROA C  
ATOM   1310  CE1 TYR A 162     -81.427  88.312 -18.909  0.00  0.00      PROA C  
ATOM   1311  CE2 TYR A 162     -82.588  86.928 -20.516  0.00  0.00      PROA C  
ATOM   1312  CZ  TYR A 162     -82.562  88.050 -19.686  0.00  0.00      PROA C  
ATOM   1313  OH  TYR A 162     -83.681  88.909 -19.694  0.00  0.00      PROA O  
ATOM   1314  N   ILE A 163     -77.844  82.402 -19.610  0.00  0.00      PROA N  
ATOM   1315  CA  ILE A 163     -76.835  81.490 -20.140  0.00  0.00      PROA C  
ATOM   1316  C   ILE A 163     -77.238  81.020 -21.521  0.00  0.00      PROA C  
ATOM   1317  O   ILE A 163     -78.417  80.929 -21.861  0.00  0.00      PROA O  
ATOM   1318  CB  ILE A 163     -76.526  80.274 -19.257  0.00  0.00      PROA C  
ATOM   1319  CG1 ILE A 163     -77.808  79.709 -18.594  0.00  0.00      PROA C  
ATOM   1320  CG2 ILE A 163     -75.424  80.693 -18.259  0.00  0.00      PROA C  
ATOM   1321  CD  ILE A 163     -77.593  78.372 -17.875  0.00  0.00      PROA C  
ATOM   1322  N   LEU A 164     -76.236  80.718 -22.369  0.00  0.00      PROA N  
ATOM   1323  CA  LEU A 164     -76.421  80.255 -23.731  0.00  0.00      PROA C  
ATOM   1324  C   LEU A 164     -77.236  78.966 -23.826  0.00  0.00      PROA C  
ATOM   1325  O   LEU A 164     -76.985  77.985 -23.122  0.00  0.00      PROA O  
ATOM   1326  CB  LEU A 164     -75.051  80.023 -24.436  0.00  0.00      PROA C  
ATOM   1327  CG  LEU A 164     -74.262  81.283 -24.874  0.00  0.00      PROA C  
ATOM   1328  CD1 LEU A 164     -74.995  82.015 -26.003  0.00  0.00      PROA C  
ATOM   1329  CD2 LEU A 164     -73.887  82.250 -23.740  0.00  0.00      PROA C  
ATOM   1330  N   HIS A 165     -78.229  78.933 -24.736  0.00  0.00      PROA N  
ATOM   1331  CA  HIS A 165     -78.977  77.731 -25.052  0.00  0.00      PROA C  
ATOM   1332  C   HIS A 165     -78.181  76.832 -25.993  0.00  0.00      PROA C  
ATOM   1333  O   HIS A 165     -77.150  77.218 -26.544  0.00  0.00      PROA O  
ATOM   1334  CB  HIS A 165     -80.382  78.072 -25.630  0.00  0.00      PROA C  
ATOM   1335  CG  HIS A 165     -81.240  76.888 -26.001  0.00  0.00      PROA C  
ATOM   1336  CD2 HIS A 165     -81.829  75.934 -25.225  0.00  0.00      PROA C  
ATOM   1337  ND1 HIS A 165     -81.641  76.620 -27.292  0.00  0.00      PROA N  
ATOM   1338  CE1 HIS A 165     -82.429  75.517 -27.249  0.00  0.00      PROA C  
ATOM   1339  NE2 HIS A 165     -82.565  75.060 -26.015  0.00  0.00      PROA N  
ATOM   1340  N   GLN A 166     -78.641  75.585 -26.200  0.00  0.00      PROA N  
ATOM   1341  CA  GLN A 166     -77.997  74.549 -26.990  0.00  0.00      PROA C  
ATOM   1342  C   GLN A 166     -77.709  74.931 -28.440  0.00  0.00      PROA C  
ATOM   1343  O   GLN A 166     -76.690  74.547 -29.014  0.00  0.00      PROA O  
ATOM   1344  CB  GLN A 166     -78.801  73.219 -26.921  0.00  0.00      PROA C  
ATOM   1345  CG  GLN A 166     -78.619  72.377 -25.623  0.00  0.00      PROA C  
ATOM   1346  CD  GLN A 166     -78.678  73.182 -24.319  0.00  0.00      PROA C  
ATOM   1347  NE2 GLN A 166     -77.538  73.266 -23.594  0.00  0.00      PROA N  
ATOM   1348  OE1 GLN A 166     -79.716  73.736 -23.943  0.00  0.00      PROA O  
ATOM   1349  N   ASN A 167     -78.590  75.742 -29.061  0.00  0.00      PROA N  
ATOM   1350  CA  ASN A 167     -78.431  76.183 -30.439  0.00  0.00      PROA C  
ATOM   1351  C   ASN A 167     -77.623  77.480 -30.537  0.00  0.00      PROA C  
ATOM   1352  O   ASN A 167     -77.474  78.039 -31.623  0.00  0.00      PROA O  
ATOM   1353  CB  ASN A 167     -79.818  76.321 -31.145  0.00  0.00      PROA C  
ATOM   1354  CG  ASN A 167     -80.722  77.417 -30.577  0.00  0.00      PROA C  
ATOM   1355  ND2 ASN A 167     -81.822  77.718 -31.303  0.00  0.00      PROA N  
ATOM   1356  OD1 ASN A 167     -80.475  78.009 -29.524  0.00  0.00      PROA O  
ATOM   1357  N   LYS A 168     -77.070  77.971 -29.404  0.00  0.00      PROA N  
ATOM   1358  CA  LYS A 168     -76.138  79.086 -29.257  0.00  0.00      PROA C  
ATOM   1359  C   LYS A 168     -76.689  80.480 -29.569  0.00  0.00      PROA C  
ATOM   1360  O   LYS A 168     -76.218  81.478 -29.034  0.00  0.00      PROA O  
ATOM   1361  CB  LYS A 168     -74.835  78.870 -30.085  0.00  0.00      PROA C  
ATOM   1362  CG  LYS A 168     -74.085  77.533 -29.894  0.00  0.00      PROA C  
ATOM   1363  CD  LYS A 168     -73.241  77.388 -28.607  0.00  0.00      PROA C  
ATOM   1364  CE  LYS A 168     -74.026  77.054 -27.329  0.00  0.00      PROA C  
ATOM   1365  NZ  LYS A 168     -73.100  76.716 -26.215  0.00  0.00      PROA N1+
ATOM   1366  N   HIS A 169     -77.710  80.598 -30.432  0.00  0.00      PROA N  
ATOM   1367  CA  HIS A 169     -78.330  81.848 -30.842  0.00  0.00      PROA C  
ATOM   1368  C   HIS A 169     -79.025  82.613 -29.724  0.00  0.00      PROA C  
ATOM   1369  O   HIS A 169     -78.981  83.842 -29.651  0.00  0.00      PROA O  
ATOM   1370  CB  HIS A 169     -79.317  81.610 -32.015  0.00  0.00      PROA C  
ATOM   1371  CG  HIS A 169     -78.615  81.274 -33.310  0.00  0.00      PROA C  
ATOM   1372  CD2 HIS A 169     -78.542  81.995 -34.464  0.00  0.00      PROA C  
ATOM   1373  ND1 HIS A 169     -77.966  80.084 -33.576  0.00  0.00      PROA N  
ATOM   1374  CE1 HIS A 169     -77.520  80.144 -34.854  0.00  0.00      PROA C  
ATOM   1375  NE2 HIS A 169     -77.843  81.288 -35.433  0.00  0.00      PROA N  
ATOM   1376  N   THR A 170     -79.703  81.883 -28.823  0.00  0.00      PROA N  
ATOM   1377  CA  THR A 170     -80.573  82.449 -27.802  0.00  0.00      PROA C  
ATOM   1378  C   THR A 170     -80.130  82.018 -26.423  0.00  0.00      PROA C  
ATOM   1379  O   THR A 170     -79.394  81.046 -26.255  0.00  0.00      PROA O  
ATOM   1380  CB  THR A 170     -82.064  82.197 -28.088  0.00  0.00      PROA C  
ATOM   1381  CG2 THR A 170     -82.304  80.703 -28.372  0.00  0.00      PROA C  
ATOM   1382  OG1 THR A 170     -82.950  82.577 -27.038  0.00  0.00      PROA O  
ATOM   1383  N   CYS A 171     -80.515  82.783 -25.386  0.00  0.00      PROA N  
ATOM   1384  CA  CYS A 171     -80.152  82.499 -24.016  0.00  0.00      PROA C  
ATOM   1385  C   CYS A 171     -81.375  82.288 -23.150  0.00  0.00      PROA C  
ATOM   1386  O   CYS A 171     -82.389  82.979 -23.249  0.00  0.00      PROA O  
ATOM   1387  CB  CYS A 171     -79.320  83.618 -23.355  0.00  0.00      PROA C  
ATOM   1388  SG  CYS A 171     -77.661  83.791 -24.052  0.00  0.00      PROA S  
ATOM   1389  N   SER A 172     -81.273  81.316 -22.233  0.00  0.00      PROA N  
ATOM   1390  CA  SER A 172     -82.238  81.073 -21.180  0.00  0.00      PROA C  
ATOM   1391  C   SER A 172     -82.083  79.654 -20.664  0.00  0.00      PROA C  
ATOM   1392  O   SER A 172     -81.160  79.347 -19.909  0.00  0.00      PROA O  
ATOM   1393  CB  SER A 172     -83.708  81.269 -21.664  0.00  0.00      PROA C  
ATOM   1394  OG  SER A 172     -84.005  80.513 -22.845  0.00  0.00      PROA O  
ATOM   1395  N   ALA A 173     -82.987  78.731 -21.047  0.00  0.00      PROA N  
ATOM   1396  CA  ALA A 173     -82.815  77.318 -20.763  0.00  0.00      PROA C  
ATOM   1397  C   ALA A 173     -82.876  76.414 -21.999  0.00  0.00      PROA C  
ATOM   1398  O   ALA A 173     -83.485  76.747 -23.017  0.00  0.00      PROA O  
ATOM   1399  CB  ALA A 173     -83.830  76.839 -19.711  0.00  0.00      PROA C  
ATOM   1400  N   LEU A 174     -82.266  75.213 -21.918  0.00  0.00      PROA N  
ATOM   1401  CA  LEU A 174     -82.440  74.136 -22.880  0.00  0.00      PROA C  
ATOM   1402  C   LEU A 174     -82.236  72.791 -22.192  0.00  0.00      PROA C  
ATOM   1403  O   LEU A 174     -81.151  72.443 -21.724  0.00  0.00      PROA O  
ATOM   1404  CB  LEU A 174     -81.499  74.214 -24.114  0.00  0.00      PROA C  
ATOM   1405  CG  LEU A 174     -81.700  75.441 -25.024  0.00  0.00      PROA C  
ATOM   1406  CD1 LEU A 174     -80.767  76.588 -24.626  0.00  0.00      PROA C  
ATOM   1407  CD2 LEU A 174     -81.461  75.079 -26.498  0.00  0.00      PROA C  
ATOM   1408  N   CYS A 175     -83.312  71.994 -22.116  0.00  0.00      PROA N  
ATOM   1409  CA  CYS A 175     -83.318  70.691 -21.479  0.00  0.00      PROA C  
ATOM   1410  C   CYS A 175     -83.134  69.582 -22.508  0.00  0.00      PROA C  
ATOM   1411  O   CYS A 175     -83.113  68.395 -22.190  0.00  0.00      PROA O  
ATOM   1412  CB  CYS A 175     -84.630  70.513 -20.674  0.00  0.00      PROA C  
ATOM   1413  SG  CYS A 175     -86.118  71.014 -21.601  0.00  0.00      PROA S  
ATOM   1414  N   SER A 176     -82.942  69.964 -23.784  0.00  0.00      PROA N  
ATOM   1415  CA  SER A 176     -82.422  69.121 -24.848  0.00  0.00      PROA C  
ATOM   1416  C   SER A 176     -80.905  68.989 -24.785  0.00  0.00      PROA C  
ATOM   1417  O   SER A 176     -80.209  69.761 -24.124  0.00  0.00      PROA O  
ATOM   1418  CB  SER A 176     -82.849  69.631 -26.259  0.00  0.00      PROA C  
ATOM   1419  OG  SER A 176     -82.485  71.002 -26.479  0.00  0.00      PROA O  
ATOM   1420  N   GLY A 177     -80.341  67.976 -25.479  0.00  0.00      PROA N  
ATOM   1421  CA  GLY A 177     -78.894  67.819 -25.656  0.00  0.00      PROA C  
ATOM   1422  C   GLY A 177     -78.172  67.242 -24.469  0.00  0.00      PROA C  
ATOM   1423  O   GLY A 177     -76.942  67.237 -24.415  0.00  0.00      PROA O  
ATOM   1424  N   GLN A 178     -78.918  66.710 -23.487  0.00  0.00      PROA N  
ATOM   1425  CA  GLN A 178     -78.344  66.112 -22.302  0.00  0.00      PROA C  
ATOM   1426  C   GLN A 178     -78.156  64.625 -22.560  0.00  0.00      PROA C  
ATOM   1427  O   GLN A 178     -79.093  63.907 -22.922  0.00  0.00      PROA O  
ATOM   1428  CB  GLN A 178     -79.242  66.368 -21.067  0.00  0.00      PROA C  
ATOM   1429  CG  GLN A 178     -78.510  66.116 -19.726  0.00  0.00      PROA C  
ATOM   1430  CD  GLN A 178     -79.328  66.590 -18.520  0.00  0.00      PROA C  
ATOM   1431  NE2 GLN A 178     -78.684  66.568 -17.329  0.00  0.00      PROA N  
ATOM   1432  OE1 GLN A 178     -80.497  66.976 -18.604  0.00  0.00      PROA O  
ATOM   1433  N   VAL A 179     -76.908  64.142 -22.418  0.00  0.00      PROA N  
ATOM   1434  CA  VAL A 179     -76.527  62.775 -22.722  0.00  0.00      PROA C  
ATOM   1435  C   VAL A 179     -76.079  62.069 -21.454  0.00  0.00      PROA C  
ATOM   1436  O   VAL A 179     -75.291  62.580 -20.655  0.00  0.00      PROA O  
ATOM   1437  CB  VAL A 179     -75.460  62.650 -23.820  0.00  0.00      PROA C  
ATOM   1438  CG1 VAL A 179     -76.050  63.126 -25.162  0.00  0.00      PROA C  
ATOM   1439  CG2 VAL A 179     -74.182  63.449 -23.489  0.00  0.00      PROA C  
ATOM   1440  N   PHE A 180     -76.615  60.861 -21.228  0.00  0.00      PROA N  
ATOM   1441  CA  PHE A 180     -76.333  60.056 -20.062  0.00  0.00      PROA C  
ATOM   1442  C   PHE A 180     -75.607  58.794 -20.500  0.00  0.00      PROA C  
ATOM   1443  O   PHE A 180     -76.193  57.871 -21.072  0.00  0.00      PROA O  
ATOM   1444  CB  PHE A 180     -77.641  59.691 -19.315  0.00  0.00      PROA C  
ATOM   1445  CG  PHE A 180     -78.304  60.930 -18.775  0.00  0.00      PROA C  
ATOM   1446  CD1 PHE A 180     -79.261  61.628 -19.533  0.00  0.00      PROA C  
ATOM   1447  CD2 PHE A 180     -78.008  61.379 -17.476  0.00  0.00      PROA C  
ATOM   1448  CE1 PHE A 180     -79.892  62.763 -19.014  0.00  0.00      PROA C  
ATOM   1449  CE2 PHE A 180     -78.651  62.503 -16.946  0.00  0.00      PROA C  
ATOM   1450  CZ  PHE A 180     -79.595  63.194 -17.715  0.00  0.00      PROA C  
ATOM   1451  N   THR A 181     -74.284  58.741 -20.250  0.00  0.00      PROA N  
ATOM   1452  CA  THR A 181     -73.436  57.623 -20.659  0.00  0.00      PROA C  
ATOM   1453  C   THR A 181     -72.962  56.797 -19.475  0.00  0.00      PROA C  
ATOM   1454  O   THR A 181     -72.436  55.696 -19.645  0.00  0.00      PROA O  
ATOM   1455  CB  THR A 181     -72.200  58.081 -21.440  0.00  0.00      PROA C  
ATOM   1456  CG2 THR A 181     -72.658  58.730 -22.758  0.00  0.00      PROA C  
ATOM   1457  OG1 THR A 181     -71.449  59.064 -20.729  0.00  0.00      PROA O  
ATOM   1458  N   GLY A 182     -73.157  57.291 -18.228  0.00  0.00      PROA N  
ATOM   1459  CA  GLY A 182     -72.860  56.552 -16.997  0.00  0.00      PROA C  
ATOM   1460  C   GLY A 182     -73.780  55.380 -16.759  0.00  0.00      PROA C  
ATOM   1461  O   GLY A 182     -74.871  55.309 -17.315  0.00  0.00      PROA O  
ATOM   1462  N   ARG A 183     -73.388  54.439 -15.880  0.00  0.00      PROA N  
ATOM   1463  CA  ARG A 183     -74.201  53.284 -15.516  0.00  0.00      PROA C  
ATOM   1464  C   ARG A 183     -75.538  53.641 -14.858  0.00  0.00      PROA C  
ATOM   1465  O   ARG A 183     -76.578  53.048 -15.141  0.00  0.00      PROA O  
ATOM   1466  CB  ARG A 183     -73.409  52.335 -14.579  0.00  0.00      PROA C  
ATOM   1467  CG  ARG A 183     -72.088  51.777 -15.165  0.00  0.00      PROA C  
ATOM   1468  CD  ARG A 183     -72.193  50.969 -16.473  0.00  0.00      PROA C  
ATOM   1469  NE  ARG A 183     -73.152  49.834 -16.281  0.00  0.00      PROA N  
ATOM   1470  CZ  ARG A 183     -72.936  48.734 -15.574  0.00  0.00      PROA C  
ATOM   1471  NH1 ARG A 183     -71.810  48.472 -14.956  0.00  0.00      PROA N1+
ATOM   1472  NH2 ARG A 183     -73.919  47.859 -15.506  0.00  0.00      PROA N  
ATOM   1473  N   SER A 184     -75.530  54.643 -13.962  0.00  0.00      PROA N  
ATOM   1474  CA  SER A 184     -76.725  55.117 -13.280  0.00  0.00      PROA C  
ATOM   1475  C   SER A 184     -76.701  56.614 -13.092  0.00  0.00      PROA C  
ATOM   1476  O   SER A 184     -75.653  57.260 -13.122  0.00  0.00      PROA O  
ATOM   1477  CB  SER A 184     -76.968  54.457 -11.890  0.00  0.00      PROA C  
ATOM   1478  OG  SER A 184     -77.645  53.210 -12.038  0.00  0.00      PROA O  
ATOM   1479  N   GLY A 185     -77.890  57.208 -12.889  0.00  0.00      PROA N  
ATOM   1480  CA  GLY A 185     -78.027  58.635 -12.665  0.00  0.00      PROA C  
ATOM   1481  C   GLY A 185     -79.474  58.995 -12.524  0.00  0.00      PROA C  
ATOM   1482  O   GLY A 185     -80.347  58.126 -12.488  0.00  0.00      PROA O  
ATOM   1483  N   PHE A 186     -79.763  60.299 -12.435  0.00  0.00      PROA N  
ATOM   1484  CA  PHE A 186     -81.113  60.813 -12.297  0.00  0.00      PROA C  
ATOM   1485  C   PHE A 186     -81.466  61.722 -13.461  0.00  0.00      PROA C  
ATOM   1486  O   PHE A 186     -80.695  62.597 -13.861  0.00  0.00      PROA O  
ATOM   1487  CB  PHE A 186     -81.327  61.610 -10.982  0.00  0.00      PROA C  
ATOM   1488  CG  PHE A 186     -81.197  60.712  -9.781  0.00  0.00      PROA C  
ATOM   1489  CD1 PHE A 186     -82.326  60.052  -9.264  0.00  0.00      PROA C  
ATOM   1490  CD2 PHE A 186     -79.968  60.579  -9.112  0.00  0.00      PROA C  
ATOM   1491  CE1 PHE A 186     -82.228  59.277  -8.100  0.00  0.00      PROA C  
ATOM   1492  CE2 PHE A 186     -79.863  59.789  -7.960  0.00  0.00      PROA C  
ATOM   1493  CZ  PHE A 186     -80.995  59.141  -7.453  0.00  0.00      PROA C  
ATOM   1494  N   LEU A 187     -82.676  61.534 -14.013  0.00  0.00      PROA N  
ATOM   1495  CA  LEU A 187     -83.277  62.400 -15.010  0.00  0.00      PROA C  
ATOM   1496  C   LEU A 187     -84.450  63.074 -14.321  0.00  0.00      PROA C  
ATOM   1497  O   LEU A 187     -85.072  62.519 -13.412  0.00  0.00      PROA O  
ATOM   1498  CB  LEU A 187     -83.787  61.649 -16.273  0.00  0.00      PROA C  
ATOM   1499  CG  LEU A 187     -82.734  61.260 -17.335  0.00  0.00      PROA C  
ATOM   1500  CD1 LEU A 187     -81.671  60.280 -16.829  0.00  0.00      PROA C  
ATOM   1501  CD2 LEU A 187     -83.429  60.637 -18.554  0.00  0.00      PROA C  
ATOM   1502  N   SER A 188     -84.772  64.329 -14.671  0.00  0.00      PROA N  
ATOM   1503  CA  SER A 188     -85.831  65.043 -13.972  0.00  0.00      PROA C  
ATOM   1504  C   SER A 188     -86.373  66.141 -14.846  0.00  0.00      PROA C  
ATOM   1505  O   SER A 188     -85.696  66.621 -15.758  0.00  0.00      PROA O  
ATOM   1506  CB  SER A 188     -85.359  65.732 -12.656  0.00  0.00      PROA C  
ATOM   1507  OG  SER A 188     -84.626  64.825 -11.833  0.00  0.00      PROA O  
ATOM   1508  N   SER A 189     -87.607  66.610 -14.570  0.00  0.00      PROA N  
ATOM   1509  CA  SER A 189     -88.143  67.836 -15.156  0.00  0.00      PROA C  
ATOM   1510  C   SER A 189     -87.254  69.032 -14.805  0.00  0.00      PROA C  
ATOM   1511  O   SER A 189     -86.724  69.041 -13.690  0.00  0.00      PROA O  
ATOM   1512  CB  SER A 189     -89.580  68.185 -14.679  0.00  0.00      PROA C  
ATOM   1513  OG  SER A 189     -90.427  67.040 -14.705  0.00  0.00      PROA O  
ATOM   1514  N   PRO A 190     -87.022  70.023 -15.669  0.00  0.00      PROA N  
ATOM   1515  CA  PRO A 190     -85.891  70.951 -15.563  0.00  0.00      PROA C  
ATOM   1516  C   PRO A 190     -85.609  71.602 -14.217  0.00  0.00      PROA C  
ATOM   1517  O   PRO A 190     -84.440  71.711 -13.843  0.00  0.00      PROA O  
ATOM   1518  CB  PRO A 190     -86.129  71.967 -16.683  0.00  0.00      PROA C  
ATOM   1519  CG  PRO A 190     -86.846  71.137 -17.747  0.00  0.00      PROA C  
ATOM   1520  CD  PRO A 190     -87.752  70.217 -16.929  0.00  0.00      PROA C  
ATOM   1521  N   GLU A 191     -86.648  72.060 -13.486  0.00  0.00      PROA N  
ATOM   1522  CA  GLU A 191     -86.449  72.792 -12.247  0.00  0.00      PROA C  
ATOM   1523  C   GLU A 191     -86.940  71.987 -11.035  0.00  0.00      PROA C  
ATOM   1524  O   GLU A 191     -86.957  72.499  -9.915  0.00  0.00      PROA O  
ATOM   1525  CB  GLU A 191     -87.180  74.160 -12.357  0.00  0.00      PROA C  
ATOM   1526  CG  GLU A 191     -86.554  75.304 -11.514  0.00  0.00      PROA C  
ATOM   1527  CD  GLU A 191     -85.098  75.604 -11.878  0.00  0.00      PROA C  
ATOM   1528  OE1 GLU A 191     -84.832  76.104 -13.005  0.00  0.00      PROA O  
ATOM   1529  OE2 GLU A 191     -84.201  75.369 -11.023  0.00  0.00      PROA O1-
ATOM   1530  N   TYR A 192     -87.319  70.694 -11.218  0.00  0.00      PROA N  
ATOM   1531  CA  TYR A 192     -87.782  69.761 -10.185  0.00  0.00      PROA C  
ATOM   1532  C   TYR A 192     -87.022  69.848  -8.835  0.00  0.00      PROA C  
ATOM   1533  O   TYR A 192     -85.785  69.858  -8.874  0.00  0.00      PROA O  
ATOM   1534  CB  TYR A 192     -87.783  68.298 -10.745  0.00  0.00      PROA C  
ATOM   1535  CG  TYR A 192     -88.387  67.283  -9.798  0.00  0.00      PROA C  
ATOM   1536  CD1 TYR A 192     -87.640  66.750  -8.732  0.00  0.00      PROA C  
ATOM   1537  CD2 TYR A 192     -89.723  66.872  -9.953  0.00  0.00      PROA C  
ATOM   1538  CE1 TYR A 192     -88.247  65.923  -7.778  0.00  0.00      PROA C  
ATOM   1539  CE2 TYR A 192     -90.321  66.006  -9.025  0.00  0.00      PROA C  
ATOM   1540  CZ  TYR A 192     -89.587  65.553  -7.923  0.00  0.00      PROA C  
ATOM   1541  OH  TYR A 192     -90.190  64.739  -6.942  0.00  0.00      PROA O  
ATOM   1542  N   PRO A 193     -87.627  69.902  -7.634  0.00  0.00      PROA N  
ATOM   1543  CA  PRO A 193     -89.059  69.742  -7.364  0.00  0.00      PROA C  
ATOM   1544  C   PRO A 193     -89.924  70.905  -7.801  0.00  0.00      PROA C  
ATOM   1545  O   PRO A 193     -91.144  70.750  -7.865  0.00  0.00      PROA O  
ATOM   1546  CB  PRO A 193     -89.139  69.579  -5.834  0.00  0.00      PROA C  
ATOM   1547  CG  PRO A 193     -87.782  68.993  -5.452  0.00  0.00      PROA C  
ATOM   1548  CD  PRO A 193     -86.835  69.710  -6.412  0.00  0.00      PROA C  
ATOM   1549  N   GLN A 194     -89.346  72.093  -8.046  0.00  0.00      PROA N  
ATOM   1550  CA  GLN A 194     -90.081  73.282  -8.445  0.00  0.00      PROA C  
ATOM   1551  C   GLN A 194     -90.852  73.117  -9.769  0.00  0.00      PROA C  
ATOM   1552  O   GLN A 194     -90.411  72.345 -10.628  0.00  0.00      PROA O  
ATOM   1553  CB  GLN A 194     -89.204  74.568  -8.488  0.00  0.00      PROA C  
ATOM   1554  CG  GLN A 194     -88.715  75.110  -7.116  0.00  0.00      PROA C  
ATOM   1555  CD  GLN A 194     -87.870  74.136  -6.288  0.00  0.00      PROA C  
ATOM   1556  NE2 GLN A 194     -86.731  73.686  -6.863  0.00  0.00      PROA N  
ATOM   1557  OE1 GLN A 194     -88.201  73.790  -5.151  0.00  0.00      PROA O  
ATOM   1558  N   PRO A 195     -92.002  73.776  -9.970  0.00  0.00      PROA N  
ATOM   1559  CA  PRO A 195     -92.723  73.827 -11.241  0.00  0.00      PROA C  
ATOM   1560  C   PRO A 195     -91.912  73.891 -12.529  0.00  0.00      PROA C  
ATOM   1561  O   PRO A 195     -91.007  74.721 -12.651  0.00  0.00      PROA O  
ATOM   1562  CB  PRO A 195     -93.665  75.024 -11.078  0.00  0.00      PROA C  
ATOM   1563  CG  PRO A 195     -94.011  74.987  -9.589  0.00  0.00      PROA C  
ATOM   1564  CD  PRO A 195     -92.685  74.575  -8.945  0.00  0.00      PROA C  
ATOM   1565  N   TYR A 196     -92.229  73.027 -13.510  0.00  0.00      PROA N  
ATOM   1566  CA  TYR A 196     -91.573  73.004 -14.804  0.00  0.00      PROA C  
ATOM   1567  C   TYR A 196     -91.734  74.272 -15.674  0.00  0.00      PROA C  
ATOM   1568  O   TYR A 196     -92.771  74.940 -15.581  0.00  0.00      PROA O  
ATOM   1569  CB  TYR A 196     -91.879  71.707 -15.609  0.00  0.00      PROA C  
ATOM   1570  CG  TYR A 196     -93.327  71.284 -15.510  0.00  0.00      PROA C  
ATOM   1571  CD1 TYR A 196     -94.330  71.992 -16.192  0.00  0.00      PROA C  
ATOM   1572  CD2 TYR A 196     -93.687  70.129 -14.793  0.00  0.00      PROA C  
ATOM   1573  CE1 TYR A 196     -95.656  71.537 -16.192  0.00  0.00      PROA C  
ATOM   1574  CE2 TYR A 196     -95.019  69.691 -14.760  0.00  0.00      PROA C  
ATOM   1575  CZ  TYR A 196     -95.997  70.384 -15.478  0.00  0.00      PROA C  
ATOM   1576  OH  TYR A 196     -97.313  69.892 -15.535  0.00  0.00      PROA O  
ATOM   1577  N   PRO A 197     -90.752  74.669 -16.506  0.00  0.00      PROA N  
ATOM   1578  CA  PRO A 197     -90.911  75.641 -17.594  0.00  0.00      PROA C  
ATOM   1579  C   PRO A 197     -92.168  75.524 -18.447  0.00  0.00      PROA C  
ATOM   1580  O   PRO A 197     -92.700  74.434 -18.640  0.00  0.00      PROA O  
ATOM   1581  CB  PRO A 197     -89.631  75.537 -18.447  0.00  0.00      PROA C  
ATOM   1582  CG  PRO A 197     -88.890  74.305 -17.920  0.00  0.00      PROA C  
ATOM   1583  CD  PRO A 197     -89.391  74.133 -16.490  0.00  0.00      PROA C  
ATOM   1584  N   LYS A 198     -92.669  76.663 -18.961  0.00  0.00      PROA N  
ATOM   1585  CA  LYS A 198     -93.904  76.692 -19.718  0.00  0.00      PROA C  
ATOM   1586  C   LYS A 198     -93.750  76.108 -21.131  0.00  0.00      PROA C  
ATOM   1587  O   LYS A 198     -94.455  75.187 -21.535  0.00  0.00      PROA O  
ATOM   1588  CB  LYS A 198     -94.405  78.158 -19.832  0.00  0.00      PROA C  
ATOM   1589  CG  LYS A 198     -94.380  78.992 -18.534  0.00  0.00      PROA C  
ATOM   1590  CD  LYS A 198     -95.090  78.347 -17.332  0.00  0.00      PROA C  
ATOM   1591  CE  LYS A 198     -95.283  79.289 -16.129  0.00  0.00      PROA C  
ATOM   1592  NZ  LYS A 198     -93.988  79.769 -15.585  0.00  0.00      PROA N1+
ATOM   1593  N   LEU A 199     -92.787  76.618 -21.930  0.00  0.00      PROA N  
ATOM   1594  CA  LEU A 199     -92.742  76.352 -23.367  0.00  0.00      PROA C  
ATOM   1595  C   LEU A 199     -91.695  75.311 -23.742  0.00  0.00      PROA C  
ATOM   1596  O   LEU A 199     -91.370  75.107 -24.912  0.00  0.00      PROA O  
ATOM   1597  CB  LEU A 199     -92.525  77.670 -24.168  0.00  0.00      PROA C  
ATOM   1598  CG  LEU A 199     -93.827  78.408 -24.569  0.00  0.00      PROA C  
ATOM   1599  CD1 LEU A 199     -94.632  77.627 -25.620  0.00  0.00      PROA C  
ATOM   1600  CD2 LEU A 199     -94.723  78.762 -23.378  0.00  0.00      PROA C  
ATOM   1601  N   SER A 200     -91.133  74.605 -22.746  0.00  0.00      PROA N  
ATOM   1602  CA  SER A 200     -90.127  73.575 -22.944  0.00  0.00      PROA C  
ATOM   1603  C   SER A 200     -90.501  72.390 -23.825  0.00  0.00      PROA C  
ATOM   1604  O   SER A 200     -91.590  71.820 -23.755  0.00  0.00      PROA O  
ATOM   1605  CB  SER A 200     -89.563  73.016 -21.604  0.00  0.00      PROA C  
ATOM   1606  OG  SER A 200     -90.587  72.849 -20.624  0.00  0.00      PROA O  
ATOM   1607  N   SER A 201     -89.537  71.966 -24.666  0.00  0.00      PROA N  
ATOM   1608  CA  SER A 201     -89.529  70.642 -25.262  0.00  0.00      PROA C  
ATOM   1609  C   SER A 201     -88.180  70.048 -24.920  0.00  0.00      PROA C  
ATOM   1610  O   SER A 201     -87.139  70.467 -25.427  0.00  0.00      PROA O  
ATOM   1611  CB  SER A 201     -89.751  70.660 -26.802  0.00  0.00      PROA C  
ATOM   1612  OG  SER A 201     -89.791  69.341 -27.367  0.00  0.00      PROA O  
ATOM   1613  N   CYS A 202     -88.167  69.065 -24.011  0.00  0.00      PROA N  
ATOM   1614  CA  CYS A 202     -86.963  68.479 -23.465  0.00  0.00      PROA C  
ATOM   1615  C   CYS A 202     -86.677  67.157 -24.130  0.00  0.00      PROA C  
ATOM   1616  O   CYS A 202     -87.586  66.374 -24.397  0.00  0.00      PROA O  
ATOM   1617  CB  CYS A 202     -87.082  68.217 -21.943  0.00  0.00      PROA C  
ATOM   1618  SG  CYS A 202     -87.521  69.696 -20.992  0.00  0.00      PROA S  
ATOM   1619  N   ALA A 203     -85.394  66.879 -24.400  0.00  0.00      PROA N  
ATOM   1620  CA  ALA A 203     -84.957  65.608 -24.925  0.00  0.00      PROA C  
ATOM   1621  C   ALA A 203     -83.796  65.105 -24.081  0.00  0.00      PROA C  
ATOM   1622  O   ALA A 203     -82.727  65.714 -24.027  0.00  0.00      PROA O  
ATOM   1623  CB  ALA A 203     -84.539  65.739 -26.403  0.00  0.00      PROA C  
ATOM   1624  N   TYR A 204     -83.991  63.965 -23.405  0.00  0.00      PROA N  
ATOM   1625  CA  TYR A 204     -83.001  63.361 -22.539  0.00  0.00      PROA C  
ATOM   1626  C   TYR A 204     -82.554  62.085 -23.220  0.00  0.00      PROA C  
ATOM   1627  O   TYR A 204     -83.367  61.267 -23.658  0.00  0.00      PROA O  
ATOM   1628  CB  TYR A 204     -83.539  62.995 -21.128  0.00  0.00      PROA C  
ATOM   1629  CG  TYR A 204     -84.230  64.148 -20.450  0.00  0.00      PROA C  
ATOM   1630  CD1 TYR A 204     -85.581  64.429 -20.729  0.00  0.00      PROA C  
ATOM   1631  CD2 TYR A 204     -83.577  64.894 -19.452  0.00  0.00      PROA C  
ATOM   1632  CE1 TYR A 204     -86.251  65.458 -20.059  0.00  0.00      PROA C  
ATOM   1633  CE2 TYR A 204     -84.257  65.905 -18.757  0.00  0.00      PROA C  
ATOM   1634  CZ  TYR A 204     -85.593  66.188 -19.067  0.00  0.00      PROA C  
ATOM   1635  OH  TYR A 204     -86.292  67.165 -18.337  0.00  0.00      PROA O  
ATOM   1636  N   ASN A 205     -81.233  61.901 -23.362  0.00  0.00      PROA N  
ATOM   1637  CA  ASN A 205     -80.685  60.831 -24.165  0.00  0.00      PROA C  
ATOM   1638  C   ASN A 205     -79.884  59.896 -23.282  0.00  0.00      PROA C  
ATOM   1639  O   ASN A 205     -78.785  60.223 -22.839  0.00  0.00      PROA O  
ATOM   1640  CB  ASN A 205     -79.754  61.406 -25.269  0.00  0.00      PROA C  
ATOM   1641  CG  ASN A 205     -80.484  62.449 -26.113  0.00  0.00      PROA C  
ATOM   1642  ND2 ASN A 205     -80.327  63.746 -25.755  0.00  0.00      PROA N  
ATOM   1643  OD1 ASN A 205     -81.141  62.133 -27.107  0.00  0.00      PROA O  
ATOM   1644  N   ILE A 206     -80.386  58.678 -23.027  0.00  0.00      PROA N  
ATOM   1645  CA  ILE A 206     -79.623  57.650 -22.342  0.00  0.00      PROA C  
ATOM   1646  C   ILE A 206     -78.925  56.844 -23.418  0.00  0.00      PROA C  
ATOM   1647  O   ILE A 206     -79.547  56.393 -24.382  0.00  0.00      PROA O  
ATOM   1648  CB  ILE A 206     -80.463  56.780 -21.410  0.00  0.00      PROA C  
ATOM   1649  CG1 ILE A 206     -81.261  57.667 -20.416  0.00  0.00      PROA C  
ATOM   1650  CG2 ILE A 206     -79.531  55.792 -20.674  0.00  0.00      PROA C  
ATOM   1651  CD  ILE A 206     -82.152  56.885 -19.442  0.00  0.00      PROA C  
ATOM   1652  N   ARG A 207     -77.593  56.723 -23.332  0.00  0.00      PROA N  
ATOM   1653  CA  ARG A 207     -76.769  56.271 -24.432  0.00  0.00      PROA C  
ATOM   1654  C   ARG A 207     -75.652  55.372 -23.935  0.00  0.00      PROA C  
ATOM   1655  O   ARG A 207     -74.478  55.746 -23.912  0.00  0.00      PROA O  
ATOM   1656  CB  ARG A 207     -76.187  57.479 -25.227  0.00  0.00      PROA C  
ATOM   1657  CG  ARG A 207     -77.230  58.300 -26.020  0.00  0.00      PROA C  
ATOM   1658  CD  ARG A 207     -77.881  57.513 -27.162  0.00  0.00      PROA C  
ATOM   1659  NE  ARG A 207     -78.893  58.399 -27.825  0.00  0.00      PROA N  
ATOM   1660  CZ  ARG A 207     -80.191  58.410 -27.560  0.00  0.00      PROA C  
ATOM   1661  NH1 ARG A 207     -80.727  57.790 -26.533  0.00  0.00      PROA N1+
ATOM   1662  NH2 ARG A 207     -81.004  59.080 -28.346  0.00  0.00      PROA N  
ATOM   1663  N   LEU A 208     -75.991  54.142 -23.509  0.00  0.00      PROA N  
ATOM   1664  CA  LEU A 208     -74.993  53.176 -23.090  0.00  0.00      PROA C  
ATOM   1665  C   LEU A 208     -74.434  52.391 -24.269  0.00  0.00      PROA C  
ATOM   1666  O   LEU A 208     -75.011  52.338 -25.358  0.00  0.00      PROA O  
ATOM   1667  CB  LEU A 208     -75.527  52.183 -22.029  0.00  0.00      PROA C  
ATOM   1668  CG  LEU A 208     -76.192  52.832 -20.799  0.00  0.00      PROA C  
ATOM   1669  CD1 LEU A 208     -76.423  51.769 -19.718  0.00  0.00      PROA C  
ATOM   1670  CD2 LEU A 208     -75.385  53.992 -20.207  0.00  0.00      PROA C  
ATOM   1671  N   GLU A 209     -73.270  51.743 -24.070  0.00  0.00      PROA N  
ATOM   1672  CA  GLU A 209     -72.712  50.777 -25.000  0.00  0.00      PROA C  
ATOM   1673  C   GLU A 209     -73.634  49.579 -25.252  0.00  0.00      PROA C  
ATOM   1674  O   GLU A 209     -74.442  49.193 -24.406  0.00  0.00      PROA O  
ATOM   1675  CB  GLU A 209     -71.310  50.288 -24.546  0.00  0.00      PROA C  
ATOM   1676  CG  GLU A 209     -70.231  51.402 -24.570  0.00  0.00      PROA C  
ATOM   1677  CD  GLU A 209     -68.866  50.904 -24.101  0.00  0.00      PROA C  
ATOM   1678  OE1 GLU A 209     -68.304  49.971 -24.735  0.00  0.00      PROA O  
ATOM   1679  OE2 GLU A 209     -68.331  51.447 -23.097  0.00  0.00      PROA O1-
ATOM   1680  N   GLU A 210     -73.556  48.970 -26.453  0.00  0.00      PROA N  
ATOM   1681  CA  GLU A 210     -74.358  47.808 -26.803  0.00  0.00      PROA C  
ATOM   1682  C   GLU A 210     -74.180  46.622 -25.850  0.00  0.00      PROA C  
ATOM   1683  O   GLU A 210     -73.090  46.352 -25.335  0.00  0.00      PROA O  
ATOM   1684  CB  GLU A 210     -74.124  47.405 -28.285  0.00  0.00      PROA C  
ATOM   1685  CG  GLU A 210     -74.854  46.133 -28.800  0.00  0.00      PROA C  
ATOM   1686  CD  GLU A 210     -76.377  46.272 -28.822  0.00  0.00      PROA C  
ATOM   1687  OE1 GLU A 210     -76.955  46.377 -29.938  0.00  0.00      PROA O  
ATOM   1688  OE2 GLU A 210     -77.013  46.249 -27.736  0.00  0.00      PROA O1-
ATOM   1689  N   GLY A 211     -75.283  45.908 -25.568  0.00  0.00      PROA N  
ATOM   1690  CA  GLY A 211     -75.367  44.827 -24.597  0.00  0.00      PROA C  
ATOM   1691  C   GLY A 211     -76.013  45.225 -23.290  0.00  0.00      PROA C  
ATOM   1692  O   GLY A 211     -76.726  44.427 -22.681  0.00  0.00      PROA O  
ATOM   1693  N   PHE A 212     -75.794  46.465 -22.809  0.00  0.00      PROA N  
ATOM   1694  CA  PHE A 212     -76.482  46.996 -21.640  0.00  0.00      PROA C  
ATOM   1695  C   PHE A 212     -78.001  47.116 -21.791  0.00  0.00      PROA C  
ATOM   1696  O   PHE A 212     -78.522  47.364 -22.876  0.00  0.00      PROA O  
ATOM   1697  CB  PHE A 212     -75.916  48.368 -21.188  0.00  0.00      PROA C  
ATOM   1698  CG  PHE A 212     -74.534  48.243 -20.601  0.00  0.00      PROA C  
ATOM   1699  CD1 PHE A 212     -74.326  47.465 -19.448  0.00  0.00      PROA C  
ATOM   1700  CD2 PHE A 212     -73.455  48.974 -21.124  0.00  0.00      PROA C  
ATOM   1701  CE1 PHE A 212     -73.067  47.411 -18.840  0.00  0.00      PROA C  
ATOM   1702  CE2 PHE A 212     -72.196  48.937 -20.509  0.00  0.00      PROA C  
ATOM   1703  CZ  PHE A 212     -72.005  48.157 -19.363  0.00  0.00      PROA C  
ATOM   1704  N   SER A 213     -78.751  46.943 -20.688  0.00  0.00      PROA N  
ATOM   1705  CA  SER A 213     -80.196  47.107 -20.656  0.00  0.00      PROA C  
ATOM   1706  C   SER A 213     -80.580  48.169 -19.645  0.00  0.00      PROA C  
ATOM   1707  O   SER A 213     -80.124  48.163 -18.501  0.00  0.00      PROA O  
ATOM   1708  CB  SER A 213     -80.948  45.795 -20.301  0.00  0.00      PROA C  
ATOM   1709  OG  SER A 213     -80.785  44.818 -21.330  0.00  0.00      PROA O  
ATOM   1710  N   ILE A 214     -81.425  49.135 -20.045  0.00  0.00      PROA N  
ATOM   1711  CA  ILE A 214     -81.863  50.222 -19.183  0.00  0.00      PROA C  
ATOM   1712  C   ILE A 214     -83.137  49.894 -18.413  0.00  0.00      PROA C  
ATOM   1713  O   ILE A 214     -84.167  49.508 -18.966  0.00  0.00      PROA O  
ATOM   1714  CB  ILE A 214     -82.009  51.534 -19.959  0.00  0.00      PROA C  
ATOM   1715  CG1 ILE A 214     -80.631  52.079 -20.404  0.00  0.00      PROA C  
ATOM   1716  CG2 ILE A 214     -82.791  52.608 -19.165  0.00  0.00      PROA C  
ATOM   1717  CD  ILE A 214     -79.726  52.506 -19.244  0.00  0.00      PROA C  
ATOM   1718  N   THR A 215     -83.095  50.070 -17.082  0.00  0.00      PROA N  
ATOM   1719  CA  THR A 215     -84.257  50.020 -16.204  0.00  0.00      PROA C  
ATOM   1720  C   THR A 215     -84.533  51.415 -15.692  0.00  0.00      PROA C  
ATOM   1721  O   THR A 215     -83.625  52.108 -15.235  0.00  0.00      PROA O  
ATOM   1722  CB  THR A 215     -84.079  49.036 -15.042  0.00  0.00      PROA C  
ATOM   1723  CG2 THR A 215     -84.862  49.410 -13.771  0.00  0.00      PROA C  
ATOM   1724  OG1 THR A 215     -84.539  47.744 -15.426  0.00  0.00      PROA O  
ATOM   1725  N   LEU A 216     -85.795  51.873 -15.764  0.00  0.00      PROA N  
ATOM   1726  CA  LEU A 216     -86.203  53.185 -15.304  0.00  0.00      PROA C  
ATOM   1727  C   LEU A 216     -87.152  53.062 -14.123  0.00  0.00      PROA C  
ATOM   1728  O   LEU A 216     -88.194  52.402 -14.194  0.00  0.00      PROA O  
ATOM   1729  CB  LEU A 216     -86.927  54.001 -16.406  0.00  0.00      PROA C  
ATOM   1730  CG  LEU A 216     -86.142  54.168 -17.720  0.00  0.00      PROA C  
ATOM   1731  CD1 LEU A 216     -86.995  54.921 -18.747  0.00  0.00      PROA C  
ATOM   1732  CD2 LEU A 216     -84.801  54.883 -17.509  0.00  0.00      PROA C  
ATOM   1733  N   ASP A 217     -86.802  53.726 -13.007  0.00  0.00      PROA N  
ATOM   1734  CA  ASP A 217     -87.616  53.799 -11.816  0.00  0.00      PROA C  
ATOM   1735  C   ASP A 217     -88.042  55.245 -11.594  0.00  0.00      PROA C  
ATOM   1736  O   ASP A 217     -87.223  56.113 -11.289  0.00  0.00      PROA O  
ATOM   1737  CB  ASP A 217     -86.809  53.343 -10.565  0.00  0.00      PROA C  
ATOM   1738  CG  ASP A 217     -86.553  51.844 -10.548  0.00  0.00      PROA C  
ATOM   1739  OD1 ASP A 217     -87.456  51.052 -10.922  0.00  0.00      PROA O  
ATOM   1740  OD2 ASP A 217     -85.488  51.435 -10.008  0.00  0.00      PROA O1-
ATOM   1741  N   PHE A 218     -89.352  55.551 -11.707  0.00  0.00      PROA N  
ATOM   1742  CA  PHE A 218     -89.910  56.792 -11.189  0.00  0.00      PROA C  
ATOM   1743  C   PHE A 218     -89.816  56.808  -9.666  0.00  0.00      PROA C  
ATOM   1744  O   PHE A 218     -90.241  55.864  -9.001  0.00  0.00      PROA O  
ATOM   1745  CB  PHE A 218     -91.377  57.023 -11.641  0.00  0.00      PROA C  
ATOM   1746  CG  PHE A 218     -91.464  57.321 -13.118  0.00  0.00      PROA C  
ATOM   1747  CD1 PHE A 218     -91.394  56.297 -14.082  0.00  0.00      PROA C  
ATOM   1748  CD2 PHE A 218     -91.677  58.642 -13.553  0.00  0.00      PROA C  
ATOM   1749  CE1 PHE A 218     -91.517  56.589 -15.448  0.00  0.00      PROA C  
ATOM   1750  CE2 PHE A 218     -91.795  58.938 -14.917  0.00  0.00      PROA C  
ATOM   1751  CZ  PHE A 218     -91.720  57.910 -15.864  0.00  0.00      PROA C  
ATOM   1752  N   VAL A 219     -89.198  57.848  -9.074  0.00  0.00      PROA N  
ATOM   1753  CA  VAL A 219     -88.761  57.758  -7.685  0.00  0.00      PROA C  
ATOM   1754  C   VAL A 219     -89.542  58.668  -6.742  0.00  0.00      PROA C  
ATOM   1755  O   VAL A 219     -90.533  58.234  -6.152  0.00  0.00      PROA O  
ATOM   1756  CB  VAL A 219     -87.229  57.773  -7.556  0.00  0.00      PROA C  
ATOM   1757  CG1 VAL A 219     -86.553  58.970  -8.256  0.00  0.00      PROA C  
ATOM   1758  CG2 VAL A 219     -86.784  57.640  -6.084  0.00  0.00      PROA C  
ATOM   1759  N   GLU A 220     -89.130  59.934  -6.530  0.00  0.00      PROA N  
ATOM   1760  CA  GLU A 220     -89.715  60.789  -5.508  0.00  0.00      PROA C  
ATOM   1761  C   GLU A 220     -91.182  61.187  -5.696  0.00  0.00      PROA C  
ATOM   1762  O   GLU A 220     -91.991  61.063  -4.776  0.00  0.00      PROA O  
ATOM   1763  CB  GLU A 220     -88.822  62.034  -5.266  0.00  0.00      PROA C  
ATOM   1764  CG  GLU A 220     -87.456  61.667  -4.623  0.00  0.00      PROA C  
ATOM   1765  CD  GLU A 220     -86.599  62.885  -4.290  0.00  0.00      PROA C  
ATOM   1766  OE1 GLU A 220     -87.035  63.740  -3.475  0.00  0.00      PROA O  
ATOM   1767  OE2 GLU A 220     -85.462  62.989  -4.829  0.00  0.00      PROA O1-
ATOM   1768  N   SER A 221     -91.578  61.641  -6.902  0.00  0.00      PROA N  
ATOM   1769  CA  SER A 221     -92.971  61.974  -7.174  0.00  0.00      PROA C  
ATOM   1770  C   SER A 221     -93.208  62.052  -8.671  0.00  0.00      PROA C  
ATOM   1771  O   SER A 221     -92.276  62.136  -9.475  0.00  0.00      PROA O  
ATOM   1772  CB  SER A 221     -93.479  63.296  -6.499  0.00  0.00      PROA C  
ATOM   1773  OG  SER A 221     -92.975  64.498  -7.092  0.00  0.00      PROA O  
ATOM   1774  N   PHE A 222     -94.488  62.009  -9.080  0.00  0.00      PROA N  
ATOM   1775  CA  PHE A 222     -94.882  62.232 -10.453  0.00  0.00      PROA C  
ATOM   1776  C   PHE A 222     -96.146  63.085 -10.440  0.00  0.00      PROA C  
ATOM   1777  O   PHE A 222     -97.130  62.724  -9.795  0.00  0.00      PROA O  
ATOM   1778  CB  PHE A 222     -95.132  60.873 -11.160  0.00  0.00      PROA C  
ATOM   1779  CG  PHE A 222     -95.428  61.046 -12.625  0.00  0.00      PROA C  
ATOM   1780  CD1 PHE A 222     -94.371  61.143 -13.540  0.00  0.00      PROA C  
ATOM   1781  CD2 PHE A 222     -96.744  61.069 -13.110  0.00  0.00      PROA C  
ATOM   1782  CE1 PHE A 222     -94.619  61.321 -14.906  0.00  0.00      PROA C  
ATOM   1783  CE2 PHE A 222     -97.000  61.228 -14.478  0.00  0.00      PROA C  
ATOM   1784  CZ  PHE A 222     -95.935  61.367 -15.376  0.00  0.00      PROA C  
ATOM   1785  N   ASP A 223     -96.150  64.231 -11.143  0.00  0.00      PROA N  
ATOM   1786  CA  ASP A 223     -97.330  65.059 -11.272  0.00  0.00      PROA C  
ATOM   1787  C   ASP A 223     -97.142  66.024 -12.445  0.00  0.00      PROA C  
ATOM   1788  O   ASP A 223     -96.500  67.073 -12.332  0.00  0.00      PROA O  
ATOM   1789  CB  ASP A 223     -97.674  65.802  -9.945  0.00  0.00      PROA C  
ATOM   1790  CG  ASP A 223     -99.083  66.377  -9.906  0.00  0.00      PROA C  
ATOM   1791  OD1 ASP A 223     -99.818  66.349 -10.924  0.00  0.00      PROA O  
ATOM   1792  OD2 ASP A 223     -99.476  66.882  -8.817  0.00  0.00      PROA O1-
ATOM   1793  N   VAL A 224     -97.696  65.657 -13.614  0.00  0.00      PROA N  
ATOM   1794  CA  VAL A 224     -97.755  66.493 -14.803  0.00  0.00      PROA C  
ATOM   1795  C   VAL A 224     -99.218  66.615 -15.200  0.00  0.00      PROA C  
ATOM   1796  O   VAL A 224    -100.033  65.737 -14.897  0.00  0.00      PROA O  
ATOM   1797  CB  VAL A 224     -96.932  65.997 -16.000  0.00  0.00      PROA C  
ATOM   1798  CG1 VAL A 224     -95.449  65.884 -15.608  0.00  0.00      PROA C  
ATOM   1799  CG2 VAL A 224     -97.454  64.654 -16.539  0.00  0.00      PROA C  
ATOM   1800  N   GLU A 225     -99.614  67.726 -15.862  0.00  0.00      PROA N  
ATOM   1801  CA  GLU A 225    -101.010  67.968 -16.193  0.00  0.00      PROA C  
ATOM   1802  C   GLU A 225    -101.698  66.903 -17.049  0.00  0.00      PROA C  
ATOM   1803  O   GLU A 225    -101.133  66.307 -17.967  0.00  0.00      PROA O  
ATOM   1804  CB  GLU A 225    -101.306  69.381 -16.771  0.00  0.00      PROA C  
ATOM   1805  CG  GLU A 225    -101.138  70.512 -15.727  0.00  0.00      PROA C  
ATOM   1806  CD  GLU A 225    -102.039  71.722 -15.982  0.00  0.00      PROA C  
ATOM   1807  OE1 GLU A 225    -102.864  72.055 -15.086  0.00  0.00      PROA O  
ATOM   1808  OE2 GLU A 225    -101.937  72.361 -17.061  0.00  0.00      PROA O1-
ATOM   1809  N   MET A 226    -102.977  66.657 -16.723  0.00  0.00      PROA N  
ATOM   1810  CA  MET A 226    -103.797  65.623 -17.301  0.00  0.00      PROA C  
ATOM   1811  C   MET A 226    -105.200  66.193 -17.401  0.00  0.00      PROA C  
ATOM   1812  O   MET A 226    -105.613  67.016 -16.584  0.00  0.00      PROA O  
ATOM   1813  CB  MET A 226    -103.801  64.369 -16.385  0.00  0.00      PROA C  
ATOM   1814  CG  MET A 226    -104.564  63.154 -16.949  0.00  0.00      PROA C  
ATOM   1815  SD  MET A 226    -104.365  61.614 -16.000  0.00  0.00      PROA S  
ATOM   1816  CE  MET A 226    -105.314  62.125 -14.538  0.00  0.00      PROA C  
ATOM   1817  N   HIS A 227    -105.966  65.785 -18.424  0.00  0.00      PROA N  
ATOM   1818  CA  HIS A 227    -107.331  66.236 -18.633  0.00  0.00      PROA C  
ATOM   1819  C   HIS A 227    -108.218  65.000 -18.477  0.00  0.00      PROA C  
ATOM   1820  O   HIS A 227    -107.776  63.901 -18.821  0.00  0.00      PROA O  
ATOM   1821  CB  HIS A 227    -107.472  66.840 -20.061  0.00  0.00      PROA C  
ATOM   1822  CG  HIS A 227    -108.581  67.841 -20.299  0.00  0.00      PROA C  
ATOM   1823  CD2 HIS A 227    -108.545  68.987 -21.037  0.00  0.00      PROA C  
ATOM   1824  ND1 HIS A 227    -109.868  67.759 -19.808  0.00  0.00      PROA N  
ATOM   1825  CE1 HIS A 227    -110.546  68.842 -20.265  0.00  0.00      PROA C  
ATOM   1826  NE2 HIS A 227    -109.784  69.617 -21.017  0.00  0.00      PROA N  
ATOM   1827  N   PRO A 228    -109.448  65.065 -17.970  0.00  0.00      PROA N  
ATOM   1828  CA  PRO A 228    -110.263  63.853 -17.908  0.00  0.00      PROA C  
ATOM   1829  C   PRO A 228    -110.735  63.350 -19.268  0.00  0.00      PROA C  
ATOM   1830  O   PRO A 228    -110.741  62.137 -19.480  0.00  0.00      PROA O  
ATOM   1831  CB  PRO A 228    -111.436  64.258 -17.005  0.00  0.00      PROA C  
ATOM   1832  CG  PRO A 228    -110.776  65.200 -15.997  0.00  0.00      PROA C  
ATOM   1833  CD  PRO A 228    -109.782  65.980 -16.862  0.00  0.00      PROA C  
ATOM   1834  N   GLU A 229    -111.174  64.233 -20.194  0.00  0.00      PROA N  
ATOM   1835  CA  GLU A 229    -111.629  63.832 -21.521  0.00  0.00      PROA C  
ATOM   1836  C   GLU A 229    -110.543  63.217 -22.416  0.00  0.00      PROA C  
ATOM   1837  O   GLU A 229    -110.791  62.237 -23.123  0.00  0.00      PROA O  
ATOM   1838  CB  GLU A 229    -112.375  64.986 -22.253  0.00  0.00      PROA C  
ATOM   1839  CG  GLU A 229    -111.506  66.107 -22.883  0.00  0.00      PROA C  
ATOM   1840  CD  GLU A 229    -112.322  67.210 -23.561  0.00  0.00      PROA C  
ATOM   1841  OE1 GLU A 229    -113.575  67.249 -23.425  0.00  0.00      PROA O  
ATOM   1842  OE2 GLU A 229    -111.706  68.059 -24.262  0.00  0.00      PROA O1-
ATOM   1843  N   ALA A 230    -109.312  63.767 -22.399  0.00  0.00      PROA N  
ATOM   1844  CA  ALA A 230    -108.206  63.323 -23.227  0.00  0.00      PROA C  
ATOM   1845  C   ALA A 230    -106.984  63.034 -22.364  0.00  0.00      PROA C  
ATOM   1846  O   ALA A 230    -106.674  63.776 -21.436  0.00  0.00      PROA O  
ATOM   1847  CB  ALA A 230    -107.873  64.389 -24.292  0.00  0.00      PROA C  
ATOM   1848  N   GLN A 231    -106.256  61.928 -22.629  0.00  0.00      PROA N  
ATOM   1849  CA  GLN A 231    -105.182  61.459 -21.762  0.00  0.00      PROA C  
ATOM   1850  C   GLN A 231    -104.009  62.416 -21.522  0.00  0.00      PROA C  
ATOM   1851  O   GLN A 231    -103.617  62.652 -20.380  0.00  0.00      PROA O  
ATOM   1852  CB  GLN A 231    -104.676  60.079 -22.272  0.00  0.00      PROA C  
ATOM   1853  CG  GLN A 231    -103.407  59.526 -21.576  0.00  0.00      PROA C  
ATOM   1854  CD  GLN A 231    -103.082  58.109 -22.060  0.00  0.00      PROA C  
ATOM   1855  NE2 GLN A 231    -103.271  57.100 -21.180  0.00  0.00      PROA N  
ATOM   1856  OE1 GLN A 231    -102.671  57.893 -23.205  0.00  0.00      PROA O  
ATOM   1857  N   CYS A 232    -103.456  63.032 -22.589  0.00  0.00      PROA N  
ATOM   1858  CA  CYS A 232    -102.332  63.958 -22.469  0.00  0.00      PROA C  
ATOM   1859  C   CYS A 232    -102.408  65.106 -23.490  0.00  0.00      PROA C  
ATOM   1860  O   CYS A 232    -101.528  65.205 -24.350  0.00  0.00      PROA O  
ATOM   1861  CB  CYS A 232    -100.970  63.222 -22.668  0.00  0.00      PROA C  
ATOM   1862  SG  CYS A 232    -100.480  62.089 -21.333  0.00  0.00      PROA S  
ATOM   1863  N   PRO A 233    -103.397  66.007 -23.491  0.00  0.00      PROA N  
ATOM   1864  CA  PRO A 233    -103.439  67.131 -24.424  0.00  0.00      PROA C  
ATOM   1865  C   PRO A 233    -102.442  68.214 -24.039  0.00  0.00      PROA C  
ATOM   1866  O   PRO A 233    -101.929  68.905 -24.922  0.00  0.00      PROA O  
ATOM   1867  CB  PRO A 233    -104.892  67.626 -24.331  0.00  0.00      PROA C  
ATOM   1868  CG  PRO A 233    -105.317  67.285 -22.901  0.00  0.00      PROA C  
ATOM   1869  CD  PRO A 233    -104.581  65.970 -22.631  0.00  0.00      PROA C  
ATOM   1870  N   TYR A 234    -102.200  68.410 -22.728  0.00  0.00      PROA N  
ATOM   1871  CA  TYR A 234    -101.376  69.473 -22.190  0.00  0.00      PROA C  
ATOM   1872  C   TYR A 234     -99.894  69.123 -22.306  0.00  0.00      PROA C  
ATOM   1873  O   TYR A 234     -99.238  69.368 -23.323  0.00  0.00      PROA O  
ATOM   1874  CB  TYR A 234    -101.744  69.744 -20.696  0.00  0.00      PROA C  
ATOM   1875  CG  TYR A 234    -103.178  70.173 -20.526  0.00  0.00      PROA C  
ATOM   1876  CD1 TYR A 234    -103.649  71.335 -21.160  0.00  0.00      PROA C  
ATOM   1877  CD2 TYR A 234    -104.038  69.480 -19.654  0.00  0.00      PROA C  
ATOM   1878  CE1 TYR A 234    -104.950  71.802 -20.924  0.00  0.00      PROA C  
ATOM   1879  CE2 TYR A 234    -105.337  69.947 -19.412  0.00  0.00      PROA C  
ATOM   1880  CZ  TYR A 234    -105.789  71.112 -20.041  0.00  0.00      PROA C  
ATOM   1881  OH  TYR A 234    -107.082  71.600 -19.764  0.00  0.00      PROA O  
ATOM   1882  N   ASP A 235     -99.332  68.522 -21.249  0.00  0.00      PROA N  
ATOM   1883  CA  ASP A 235     -97.960  68.091 -21.182  0.00  0.00      PROA C  
ATOM   1884  C   ASP A 235     -97.888  66.629 -21.617  0.00  0.00      PROA C  
ATOM   1885  O   ASP A 235     -98.827  65.860 -21.416  0.00  0.00      PROA O  
ATOM   1886  CB  ASP A 235     -97.415  68.262 -19.741  0.00  0.00      PROA C  
ATOM   1887  CG  ASP A 235     -97.676  69.677 -19.231  0.00  0.00      PROA C  
ATOM   1888  OD1 ASP A 235     -97.510  70.666 -19.996  0.00  0.00      PROA O  
ATOM   1889  OD2 ASP A 235     -97.972  69.809 -18.012  0.00  0.00      PROA O1-
ATOM   1890  N   SER A 236     -96.785  66.203 -22.255  0.00  0.00      PROA N  
ATOM   1891  CA  SER A 236     -96.595  64.800 -22.607  0.00  0.00      PROA C  
ATOM   1892  C   SER A 236     -95.196  64.354 -22.274  0.00  0.00      PROA C  
ATOM   1893  O   SER A 236     -94.222  64.940 -22.742  0.00  0.00      PROA O  
ATOM   1894  CB  SER A 236     -96.828  64.470 -24.110  0.00  0.00      PROA C  
ATOM   1895  OG  SER A 236     -98.204  64.592 -24.469  0.00  0.00      PROA O  
ATOM   1896  N   LEU A 237     -95.070  63.275 -21.478  0.00  0.00      PROA N  
ATOM   1897  CA  LEU A 237     -93.817  62.582 -21.258  0.00  0.00      PROA C  
ATOM   1898  C   LEU A 237     -93.845  61.282 -22.042  0.00  0.00      PROA C  
ATOM   1899  O   LEU A 237     -94.665  60.400 -21.780  0.00  0.00      PROA O  
ATOM   1900  CB  LEU A 237     -93.600  62.283 -19.753  0.00  0.00      PROA C  
ATOM   1901  CG  LEU A 237     -92.325  61.481 -19.415  0.00  0.00      PROA C  
ATOM   1902  CD1 LEU A 237     -91.058  62.253 -19.797  0.00  0.00      PROA C  
ATOM   1903  CD2 LEU A 237     -92.283  61.129 -17.924  0.00  0.00      PROA C  
ATOM   1904  N   LYS A 238     -92.965  61.138 -23.045  0.00  0.00      PROA N  
ATOM   1905  CA  LYS A 238     -92.892  59.959 -23.882  0.00  0.00      PROA C  
ATOM   1906  C   LYS A 238     -91.520  59.329 -23.721  0.00  0.00      PROA C  
ATOM   1907  O   LYS A 238     -90.492  60.009 -23.713  0.00  0.00      PROA O  
ATOM   1908  CB  LYS A 238     -93.113  60.272 -25.384  0.00  0.00      PROA C  
ATOM   1909  CG  LYS A 238     -94.352  61.133 -25.688  0.00  0.00      PROA C  
ATOM   1910  CD  LYS A 238     -94.743  61.029 -27.178  0.00  0.00      PROA C  
ATOM   1911  CE  LYS A 238     -95.791  62.043 -27.671  0.00  0.00      PROA C  
ATOM   1912  NZ  LYS A 238     -95.176  63.374 -27.922  0.00  0.00      PROA N1+
ATOM   1913  N   ILE A 239     -91.476  57.993 -23.589  0.00  0.00      PROA N  
ATOM   1914  CA  ILE A 239     -90.244  57.248 -23.402  0.00  0.00      PROA C  
ATOM   1915  C   ILE A 239     -90.097  56.314 -24.590  0.00  0.00      PROA C  
ATOM   1916  O   ILE A 239     -90.945  55.464 -24.852  0.00  0.00      PROA O  
ATOM   1917  CB  ILE A 239     -90.225  56.517 -22.055  0.00  0.00      PROA C  
ATOM   1918  CG1 ILE A 239     -90.226  57.559 -20.902  0.00  0.00      PROA C  
ATOM   1919  CG2 ILE A 239     -89.019  55.554 -21.966  0.00  0.00      PROA C  
ATOM   1920  CD  ILE A 239     -90.296  56.967 -19.491  0.00  0.00      PROA C  
ATOM   1921  N   GLN A 240     -89.024  56.481 -25.383  0.00  0.00      PROA N  
ATOM   1922  CA  GLN A 240     -88.815  55.767 -26.624  0.00  0.00      PROA C  
ATOM   1923  C   GLN A 240     -87.559  54.917 -26.572  0.00  0.00      PROA C  
ATOM   1924  O   GLN A 240     -86.489  55.359 -26.158  0.00  0.00      PROA O  
ATOM   1925  CB  GLN A 240     -88.759  56.758 -27.819  0.00  0.00      PROA C  
ATOM   1926  CG  GLN A 240     -88.365  56.136 -29.183  0.00  0.00      PROA C  
ATOM   1927  CD  GLN A 240     -88.427  57.160 -30.320  0.00  0.00      PROA C  
ATOM   1928  NE2 GLN A 240     -89.654  57.602 -30.677  0.00  0.00      PROA N  
ATOM   1929  OE1 GLN A 240     -87.406  57.559 -30.888  0.00  0.00      PROA O  
ATOM   1930  N   THR A 241     -87.666  53.652 -27.010  0.00  0.00      PROA N  
ATOM   1931  CA  THR A 241     -86.559  52.707 -27.086  0.00  0.00      PROA C  
ATOM   1932  C   THR A 241     -86.550  52.163 -28.499  0.00  0.00      PROA C  
ATOM   1933  O   THR A 241     -87.506  52.357 -29.254  0.00  0.00      PROA O  
ATOM   1934  CB  THR A 241     -86.653  51.542 -26.089  0.00  0.00      PROA C  
ATOM   1935  CG2 THR A 241     -86.897  52.088 -24.679  0.00  0.00      PROA C  
ATOM   1936  OG1 THR A 241     -87.696  50.613 -26.370  0.00  0.00      PROA O  
ATOM   1937  N   ASP A 242     -85.466  51.477 -28.924  0.00  0.00      PROA N  
ATOM   1938  CA  ASP A 242     -85.424  50.853 -30.240  0.00  0.00      PROA C  
ATOM   1939  C   ASP A 242     -86.521  49.804 -30.459  0.00  0.00      PROA C  
ATOM   1940  O   ASP A 242     -87.187  49.795 -31.497  0.00  0.00      PROA O  
ATOM   1941  CB  ASP A 242     -84.040  50.194 -30.501  0.00  0.00      PROA C  
ATOM   1942  CG  ASP A 242     -82.939  51.208 -30.777  0.00  0.00      PROA C  
ATOM   1943  OD1 ASP A 242     -83.217  52.420 -30.979  0.00  0.00      PROA O  
ATOM   1944  OD2 ASP A 242     -81.764  50.766 -30.880  0.00  0.00      PROA O1-
ATOM   1945  N   LYS A 243     -86.757  48.904 -29.477  0.00  0.00      PROA N  
ATOM   1946  CA  LYS A 243     -87.860  47.959 -29.539  0.00  0.00      PROA C  
ATOM   1947  C   LYS A 243     -89.267  48.550 -29.510  0.00  0.00      PROA C  
ATOM   1948  O   LYS A 243     -90.122  48.166 -30.310  0.00  0.00      PROA O  
ATOM   1949  CB  LYS A 243     -87.718  46.813 -28.504  0.00  0.00      PROA C  
ATOM   1950  CG  LYS A 243     -86.659  45.774 -28.920  0.00  0.00      PROA C  
ATOM   1951  CD  LYS A 243     -86.753  44.474 -28.097  0.00  0.00      PROA C  
ATOM   1952  CE  LYS A 243     -86.034  43.260 -28.717  0.00  0.00      PROA C  
ATOM   1953  NZ  LYS A 243     -84.567  43.449 -28.740  0.00  0.00      PROA N1+
ATOM   1954  N   ARG A 244     -89.544  49.513 -28.608  0.00  0.00      PROA N  
ATOM   1955  CA  ARG A 244     -90.881  50.069 -28.495  0.00  0.00      PROA C  
ATOM   1956  C   ARG A 244     -90.925  51.411 -27.782  0.00  0.00      PROA C  
ATOM   1957  O   ARG A 244     -89.979  51.846 -27.123  0.00  0.00      PROA O  
ATOM   1958  CB  ARG A 244     -91.877  49.105 -27.788  0.00  0.00      PROA C  
ATOM   1959  CG  ARG A 244     -91.477  48.699 -26.351  0.00  0.00      PROA C  
ATOM   1960  CD  ARG A 244     -92.615  48.045 -25.556  0.00  0.00      PROA C  
ATOM   1961  NE  ARG A 244     -93.631  49.118 -25.313  0.00  0.00      PROA N  
ATOM   1962  CZ  ARG A 244     -94.811  48.939 -24.741  0.00  0.00      PROA C  
ATOM   1963  NH1 ARG A 244     -95.220  47.779 -24.286  0.00  0.00      PROA N1+
ATOM   1964  NH2 ARG A 244     -95.603  49.984 -24.637  0.00  0.00      PROA N  
ATOM   1965  N   GLU A 245     -92.073  52.102 -27.899  0.00  0.00      PROA N  
ATOM   1966  CA  GLU A 245     -92.374  53.310 -27.160  0.00  0.00      PROA C  
ATOM   1967  C   GLU A 245     -93.257  53.006 -25.955  0.00  0.00      PROA C  
ATOM   1968  O   GLU A 245     -93.963  51.996 -25.892  0.00  0.00      PROA O  
ATOM   1969  CB  GLU A 245     -93.053  54.368 -28.069  0.00  0.00      PROA C  
ATOM   1970  CG  GLU A 245     -92.121  54.868 -29.203  0.00  0.00      PROA C  
ATOM   1971  CD  GLU A 245     -92.803  55.877 -30.122  0.00  0.00      PROA C  
ATOM   1972  OE1 GLU A 245     -93.076  57.023 -29.678  0.00  0.00      PROA O  
ATOM   1973  OE2 GLU A 245     -93.054  55.544 -31.312  0.00  0.00      PROA O1-
ATOM   1974  N   TYR A 246     -93.217  53.893 -24.952  0.00  0.00      PROA N  
ATOM   1975  CA  TYR A 246     -94.008  53.839 -23.745  0.00  0.00      PROA C  
ATOM   1976  C   TYR A 246     -94.620  55.222 -23.529  0.00  0.00      PROA C  
ATOM   1977  O   TYR A 246     -94.162  56.230 -24.077  0.00  0.00      PROA O  
ATOM   1978  CB  TYR A 246     -93.166  53.469 -22.486  0.00  0.00      PROA C  
ATOM   1979  CG  TYR A 246     -92.422  52.164 -22.637  0.00  0.00      PROA C  
ATOM   1980  CD1 TYR A 246     -91.123  52.136 -23.176  0.00  0.00      PROA C  
ATOM   1981  CD2 TYR A 246     -92.972  50.971 -22.138  0.00  0.00      PROA C  
ATOM   1982  CE1 TYR A 246     -90.398  50.938 -23.232  0.00  0.00      PROA C  
ATOM   1983  CE2 TYR A 246     -92.243  49.772 -22.181  0.00  0.00      PROA C  
ATOM   1984  CZ  TYR A 246     -90.954  49.758 -22.728  0.00  0.00      PROA C  
ATOM   1985  OH  TYR A 246     -90.204  48.563 -22.762  0.00  0.00      PROA O  
ATOM   1986  N   GLY A 247     -95.692  55.301 -22.711  0.00  0.00      PROA N  
ATOM   1987  CA  GLY A 247     -96.480  56.519 -22.531  0.00  0.00      PROA C  
ATOM   1988  C   GLY A 247     -97.329  56.883 -23.738  0.00  0.00      PROA C  
ATOM   1989  O   GLY A 247     -97.695  55.992 -24.512  0.00  0.00      PROA O  
ATOM   1990  N   PRO A 248     -97.680  58.147 -23.969  0.00  0.00      PROA N  
ATOM   1991  CA  PRO A 248     -97.602  59.291 -23.055  0.00  0.00      PROA C  
ATOM   1992  C   PRO A 248     -97.968  59.057 -21.590  0.00  0.00      PROA C  
ATOM   1993  O   PRO A 248     -99.008  58.463 -21.305  0.00  0.00      PROA O  
ATOM   1994  CB  PRO A 248     -98.486  60.356 -23.723  0.00  0.00      PROA C  
ATOM   1995  CG  PRO A 248     -98.386  60.030 -25.214  0.00  0.00      PROA C  
ATOM   1996  CD  PRO A 248     -98.364  58.502 -25.215  0.00  0.00      PROA C  
ATOM   1997  N   PHE A 249     -97.131  59.528 -20.647  0.00  0.00      PROA N  
ATOM   1998  CA  PHE A 249     -97.392  59.456 -19.219  0.00  0.00      PROA C  
ATOM   1999  C   PHE A 249     -97.942  60.777 -18.692  0.00  0.00      PROA C  
ATOM   2000  O   PHE A 249     -97.324  61.832 -18.857  0.00  0.00      PROA O  
ATOM   2001  CB  PHE A 249     -96.120  59.097 -18.400  0.00  0.00      PROA C  
ATOM   2002  CG  PHE A 249     -95.632  57.716 -18.739  0.00  0.00      PROA C  
ATOM   2003  CD1 PHE A 249     -96.254  56.594 -18.163  0.00  0.00      PROA C  
ATOM   2004  CD2 PHE A 249     -94.514  57.523 -19.569  0.00  0.00      PROA C  
ATOM   2005  CE1 PHE A 249     -95.779  55.303 -18.422  0.00  0.00      PROA C  
ATOM   2006  CE2 PHE A 249     -94.040  56.232 -19.835  0.00  0.00      PROA C  
ATOM   2007  CZ  PHE A 249     -94.672  55.122 -19.260  0.00  0.00      PROA C  
ATOM   2008  N   CYS A 250     -99.120  60.736 -18.031  0.00  0.00      PROA N  
ATOM   2009  CA  CYS A 250     -99.756  61.899 -17.428  0.00  0.00      PROA C  
ATOM   2010  C   CYS A 250    -100.468  61.498 -16.146  0.00  0.00      PROA C  
ATOM   2011  O   CYS A 250    -100.800  60.328 -15.941  0.00  0.00      PROA O  
ATOM   2012  CB  CYS A 250    -100.792  62.599 -18.355  0.00  0.00      PROA C  
ATOM   2013  SG  CYS A 250    -100.010  63.340 -19.814  0.00  0.00      PROA S  
ATOM   2014  N   GLY A 251    -100.711  62.473 -15.242  0.00  0.00      PROA N  
ATOM   2015  CA  GLY A 251    -101.413  62.262 -13.976  0.00  0.00      PROA C  
ATOM   2016  C   GLY A 251    -100.526  62.474 -12.781  0.00  0.00      PROA C  
ATOM   2017  O   GLY A 251     -99.365  62.858 -12.902  0.00  0.00      PROA O  
ATOM   2018  N   LYS A 252    -101.078  62.238 -11.573  0.00  0.00      PROA N  
ATOM   2019  CA  LYS A 252    -100.367  62.439 -10.319  0.00  0.00      PROA C  
ATOM   2020  C   LYS A 252    -100.005  61.128  -9.628  0.00  0.00      PROA C  
ATOM   2021  O   LYS A 252     -99.466  61.102  -8.519  0.00  0.00      PROA O  
ATOM   2022  CB  LYS A 252    -101.178  63.356  -9.366  0.00  0.00      PROA C  
ATOM   2023  CG  LYS A 252    -102.591  62.865  -9.014  0.00  0.00      PROA C  
ATOM   2024  CD  LYS A 252    -103.302  63.698  -7.923  0.00  0.00      PROA C  
ATOM   2025  CE  LYS A 252    -103.602  65.174  -8.264  0.00  0.00      PROA C  
ATOM   2026  NZ  LYS A 252    -102.447  66.073  -8.007  0.00  0.00      PROA N1+
ATOM   2027  N   THR A 253    -100.279  59.982 -10.284  0.00  0.00      PROA N  
ATOM   2028  CA  THR A 253     -99.899  58.661  -9.789  0.00  0.00      PROA C  
ATOM   2029  C   THR A 253     -98.500  58.313 -10.263  0.00  0.00      PROA C  
ATOM   2030  O   THR A 253     -98.106  58.624 -11.384  0.00  0.00      PROA O  
ATOM   2031  CB  THR A 253    -100.898  57.552 -10.154  0.00  0.00      PROA C  
ATOM   2032  CG2 THR A 253    -100.983  57.285 -11.668  0.00  0.00      PROA C  
ATOM   2033  OG1 THR A 253    -100.614  56.311  -9.510  0.00  0.00      PROA O  
ATOM   2034  N   LEU A 254     -97.697  57.671  -9.395  0.00  0.00      PROA N  
ATOM   2035  CA  LEU A 254     -96.329  57.262  -9.668  0.00  0.00      PROA C  
ATOM   2036  C   LEU A 254     -96.294  56.095 -10.684  0.00  0.00      PROA C  
ATOM   2037  O   LEU A 254     -96.857  55.038 -10.371  0.00  0.00      PROA O  
ATOM   2038  CB  LEU A 254     -95.709  56.893  -8.291  0.00  0.00      PROA C  
ATOM   2039  CG  LEU A 254     -94.174  56.793  -8.179  0.00  0.00      PROA C  
ATOM   2040  CD1 LEU A 254     -93.619  55.537  -8.854  0.00  0.00      PROA C  
ATOM   2041  CD2 LEU A 254     -93.460  58.064  -8.665  0.00  0.00      PROA C  
ATOM   2042  N   PRO A 255     -95.735  56.197 -11.903  0.00  0.00      PROA N  
ATOM   2043  CA  PRO A 255     -95.725  55.110 -12.886  0.00  0.00      PROA C  
ATOM   2044  C   PRO A 255     -95.035  53.816 -12.432  0.00  0.00      PROA C  
ATOM   2045  O   PRO A 255     -94.064  53.920 -11.675  0.00  0.00      PROA O  
ATOM   2046  CB  PRO A 255     -95.046  55.721 -14.126  0.00  0.00      PROA C  
ATOM   2047  CG  PRO A 255     -95.315  57.218 -13.996  0.00  0.00      PROA C  
ATOM   2048  CD  PRO A 255     -95.227  57.439 -12.487  0.00  0.00      PROA C  
ATOM   2049  N   PRO A 256     -95.456  52.608 -12.818  0.00  0.00      PROA N  
ATOM   2050  CA  PRO A 256     -94.676  51.390 -12.591  0.00  0.00      PROA C  
ATOM   2051  C   PRO A 256     -93.265  51.417 -13.183  0.00  0.00      PROA C  
ATOM   2052  O   PRO A 256     -92.970  52.207 -14.084  0.00  0.00      PROA O  
ATOM   2053  CB  PRO A 256     -95.546  50.287 -13.216  0.00  0.00      PROA C  
ATOM   2054  CG  PRO A 256     -96.256  50.992 -14.374  0.00  0.00      PROA C  
ATOM   2055  CD  PRO A 256     -96.520  52.390 -13.809  0.00  0.00      PROA C  
ATOM   2056  N   ARG A 257     -92.370  50.532 -12.690  0.00  0.00      PROA N  
ATOM   2057  CA  ARG A 257     -91.046  50.315 -13.253  0.00  0.00      PROA C  
ATOM   2058  C   ARG A 257     -91.054  49.958 -14.736  0.00  0.00      PROA C  
ATOM   2059  O   ARG A 257     -91.859  49.142 -15.193  0.00  0.00      PROA O  
ATOM   2060  CB  ARG A 257     -90.281  49.216 -12.459  0.00  0.00      PROA C  
ATOM   2061  CG  ARG A 257     -89.005  48.644 -13.126  0.00  0.00      PROA C  
ATOM   2062  CD  ARG A 257     -88.310  47.559 -12.291  0.00  0.00      PROA C  
ATOM   2063  NE  ARG A 257     -87.149  47.067 -13.102  0.00  0.00      PROA N  
ATOM   2064  CZ  ARG A 257     -86.417  46.002 -12.806  0.00  0.00      PROA C  
ATOM   2065  NH1 ARG A 257     -86.693  45.204 -11.800  0.00  0.00      PROA N1+
ATOM   2066  NH2 ARG A 257     -85.359  45.741 -13.544  0.00  0.00      PROA N  
ATOM   2067  N   ILE A 258     -90.135  50.551 -15.521  0.00  0.00      PROA N  
ATOM   2068  CA  ILE A 258     -89.999  50.236 -16.931  0.00  0.00      PROA C  
ATOM   2069  C   ILE A 258     -88.675  49.513 -17.108  0.00  0.00      PROA C  
ATOM   2070  O   ILE A 258     -87.598  50.090 -16.970  0.00  0.00      PROA O  
ATOM   2071  CB  ILE A 258     -90.072  51.457 -17.855  0.00  0.00      PROA C  
ATOM   2072  CG1 ILE A 258     -91.265  52.378 -17.492  0.00  0.00      PROA C  
ATOM   2073  CG2 ILE A 258     -90.170  50.955 -19.314  0.00  0.00      PROA C  
ATOM   2074  CD  ILE A 258     -91.366  53.627 -18.375  0.00  0.00      PROA C  
ATOM   2075  N   GLU A 259     -88.724  48.204 -17.415  0.00  0.00      PROA N  
ATOM   2076  CA  GLU A 259     -87.545  47.417 -17.719  0.00  0.00      PROA C  
ATOM   2077  C   GLU A 259     -87.425  47.301 -19.230  0.00  0.00      PROA C  
ATOM   2078  O   GLU A 259     -88.278  46.712 -19.898  0.00  0.00      PROA O  
ATOM   2079  CB  GLU A 259     -87.630  46.015 -17.062  0.00  0.00      PROA C  
ATOM   2080  CG  GLU A 259     -86.420  45.087 -17.356  0.00  0.00      PROA C  
ATOM   2081  CD  GLU A 259     -86.509  43.715 -16.684  0.00  0.00      PROA C  
ATOM   2082  OE1 GLU A 259     -87.535  43.384 -16.033  0.00  0.00      PROA O  
ATOM   2083  OE2 GLU A 259     -85.529  42.932 -16.819  0.00  0.00      PROA O1-
ATOM   2084  N   THR A 260     -86.370  47.894 -19.821  0.00  0.00      PROA N  
ATOM   2085  CA  THR A 260     -86.205  47.965 -21.268  0.00  0.00      PROA C  
ATOM   2086  C   THR A 260     -85.014  47.115 -21.666  0.00  0.00      PROA C  
ATOM   2087  O   THR A 260     -83.968  47.123 -21.020  0.00  0.00      PROA O  
ATOM   2088  CB  THR A 260     -86.043  49.392 -21.828  0.00  0.00      PROA C  
ATOM   2089  CG2 THR A 260     -87.109  50.324 -21.236  0.00  0.00      PROA C  
ATOM   2090  OG1 THR A 260     -84.778  49.988 -21.575  0.00  0.00      PROA O  
ATOM   2091  N   ASP A 261     -85.151  46.316 -22.744  0.00  0.00      PROA N  
ATOM   2092  CA  ASP A 261     -84.068  45.522 -23.296  0.00  0.00      PROA C  
ATOM   2093  C   ASP A 261     -82.893  46.376 -23.809  0.00  0.00      PROA C  
ATOM   2094  O   ASP A 261     -81.720  46.060 -23.605  0.00  0.00      PROA O  
ATOM   2095  CB  ASP A 261     -84.658  44.629 -24.423  0.00  0.00      PROA C  
ATOM   2096  CG  ASP A 261     -83.659  43.626 -24.977  0.00  0.00      PROA C  
ATOM   2097  OD1 ASP A 261     -82.919  42.987 -24.185  0.00  0.00      PROA O  
ATOM   2098  OD2 ASP A 261     -83.676  43.395 -26.216  0.00  0.00      PROA O1-
ATOM   2099  N   SER A 262     -83.221  47.490 -24.499  0.00  0.00      PROA N  
ATOM   2100  CA  SER A 262     -82.280  48.381 -25.172  0.00  0.00      PROA C  
ATOM   2101  C   SER A 262     -81.254  49.081 -24.276  0.00  0.00      PROA C  
ATOM   2102  O   SER A 262     -81.493  49.403 -23.109  0.00  0.00      PROA O  
ATOM   2103  CB  SER A 262     -83.009  49.456 -26.036  0.00  0.00      PROA C  
ATOM   2104  OG  SER A 262     -82.121  50.191 -26.890  0.00  0.00      PROA O  
ATOM   2105  N   ASN A 263     -80.065  49.345 -24.853  0.00  0.00      PROA N  
ATOM   2106  CA  ASN A 263     -78.987  50.123 -24.280  0.00  0.00      PROA C  
ATOM   2107  C   ASN A 263     -79.232  51.629 -24.368  0.00  0.00      PROA C  
ATOM   2108  O   ASN A 263     -78.616  52.411 -23.642  0.00  0.00      PROA O  
ATOM   2109  CB  ASN A 263     -77.642  49.780 -24.996  0.00  0.00      PROA C  
ATOM   2110  CG  ASN A 263     -77.688  50.020 -26.510  0.00  0.00      PROA C  
ATOM   2111  ND2 ASN A 263     -76.749  50.842 -27.028  0.00  0.00      PROA N  
ATOM   2112  OD1 ASN A 263     -78.546  49.505 -27.232  0.00  0.00      PROA O  
ATOM   2113  N   LYS A 264     -80.131  52.072 -25.267  0.00  0.00      PROA N  
ATOM   2114  CA  LYS A 264     -80.389  53.478 -25.475  0.00  0.00      PROA C  
ATOM   2115  C   LYS A 264     -81.863  53.823 -25.396  0.00  0.00      PROA C  
ATOM   2116  O   LYS A 264     -82.730  53.232 -26.043  0.00  0.00      PROA O  
ATOM   2117  CB  LYS A 264     -79.724  54.049 -26.753  0.00  0.00      PROA C  
ATOM   2118  CG  LYS A 264     -79.982  53.273 -28.053  0.00  0.00      PROA C  
ATOM   2119  CD  LYS A 264     -79.244  53.921 -29.242  0.00  0.00      PROA C  
ATOM   2120  CE  LYS A 264     -79.516  53.220 -30.581  0.00  0.00      PROA C  
ATOM   2121  NZ  LYS A 264     -78.761  53.865 -31.685  0.00  0.00      PROA N1+
ATOM   2122  N   VAL A 265     -82.177  54.816 -24.546  0.00  0.00      PROA N  
ATOM   2123  CA  VAL A 265     -83.528  55.268 -24.295  0.00  0.00      PROA C  
ATOM   2124  C   VAL A 265     -83.554  56.748 -24.598  0.00  0.00      PROA C  
ATOM   2125  O   VAL A 265     -82.652  57.497 -24.224  0.00  0.00      PROA O  
ATOM   2126  CB  VAL A 265     -83.995  55.007 -22.866  0.00  0.00      PROA C  
ATOM   2127  CG1 VAL A 265     -85.478  55.400 -22.717  0.00  0.00      PROA C  
ATOM   2128  CG2 VAL A 265     -83.811  53.514 -22.530  0.00  0.00      PROA C  
ATOM   2129  N   THR A 266     -84.572  57.219 -25.326  0.00  0.00      PROA N  
ATOM   2130  CA  THR A 266     -84.736  58.634 -25.618  0.00  0.00      PROA C  
ATOM   2131  C   THR A 266     -86.021  59.058 -24.967  0.00  0.00      PROA C  
ATOM   2132  O   THR A 266     -87.090  58.503 -25.221  0.00  0.00      PROA O  
ATOM   2133  CB  THR A 266     -84.785  58.975 -27.101  0.00  0.00      PROA C  
ATOM   2134  CG2 THR A 266     -84.654  60.493 -27.298  0.00  0.00      PROA C  
ATOM   2135  OG1 THR A 266     -83.685  58.370 -27.773  0.00  0.00      PROA O  
ATOM   2136  N   ILE A 267     -85.950  60.044 -24.068  0.00  0.00      PROA N  
ATOM   2137  CA  ILE A 267     -87.088  60.473 -23.287  0.00  0.00      PROA C  
ATOM   2138  C   ILE A 267     -87.395  61.890 -23.694  0.00  0.00      PROA C  
ATOM   2139  O   ILE A 267     -86.520  62.757 -23.716  0.00  0.00      PROA O  
ATOM   2140  CB  ILE A 267     -86.839  60.337 -21.790  0.00  0.00      PROA C  
ATOM   2141  CG1 ILE A 267     -86.490  58.857 -21.482  0.00  0.00      PROA C  
ATOM   2142  CG2 ILE A 267     -88.065  60.857 -21.007  0.00  0.00      PROA C  
ATOM   2143  CD  ILE A 267     -86.395  58.516 -19.996  0.00  0.00      PROA C  
ATOM   2144  N   THR A 268     -88.652  62.156 -24.080  0.00  0.00      PROA N  
ATOM   2145  CA  THR A 268     -89.069  63.475 -24.528  0.00  0.00      PROA C  
ATOM   2146  C   THR A 268     -90.190  63.983 -23.659  0.00  0.00      PROA C  
ATOM   2147  O   THR A 268     -91.195  63.312 -23.434  0.00  0.00      PROA O  
ATOM   2148  CB  THR A 268     -89.442  63.610 -26.006  0.00  0.00      PROA C  
ATOM   2149  CG2 THR A 268     -88.154  63.568 -26.846  0.00  0.00      PROA C  
ATOM   2150  OG1 THR A 268     -90.273  62.550 -26.465  0.00  0.00      PROA O  
ATOM   2151  N   PHE A 269     -90.022  65.203 -23.124  0.00  0.00      PROA N  
ATOM   2152  CA  PHE A 269     -91.012  65.851 -22.293  0.00  0.00      PROA C  
ATOM   2153  C   PHE A 269     -91.378  67.165 -22.957  0.00  0.00      PROA C  
ATOM   2154  O   PHE A 269     -90.547  68.057 -23.109  0.00  0.00      PROA O  
ATOM   2155  CB  PHE A 269     -90.500  66.039 -20.834  0.00  0.00      PROA C  
ATOM   2156  CG  PHE A 269     -91.487  66.744 -19.933  0.00  0.00      PROA C  
ATOM   2157  CD1 PHE A 269     -92.776  66.218 -19.748  0.00  0.00      PROA C  
ATOM   2158  CD2 PHE A 269     -91.125  67.910 -19.235  0.00  0.00      PROA C  
ATOM   2159  CE1 PHE A 269     -93.694  66.852 -18.901  0.00  0.00      PROA C  
ATOM   2160  CE2 PHE A 269     -92.039  68.546 -18.384  0.00  0.00      PROA C  
ATOM   2161  CZ  PHE A 269     -93.325  68.019 -18.220  0.00  0.00      PROA C  
ATOM   2162  N   THR A 270     -92.635  67.309 -23.403  0.00  0.00      PROA N  
ATOM   2163  CA  THR A 270     -93.105  68.520 -24.066  0.00  0.00      PROA C  
ATOM   2164  C   THR A 270     -94.177  69.146 -23.210  0.00  0.00      PROA C  
ATOM   2165  O   THR A 270     -95.059  68.472 -22.677  0.00  0.00      PROA O  
ATOM   2166  CB  THR A 270     -93.543  68.332 -25.523  0.00  0.00      PROA C  
ATOM   2167  CG2 THR A 270     -94.658  67.285 -25.664  0.00  0.00      PROA C  
ATOM   2168  OG1 THR A 270     -93.995  69.535 -26.140  0.00  0.00      PROA O  
ATOM   2169  N   THR A 271     -94.066  70.463 -23.002  0.00  0.00      PROA N  
ATOM   2170  CA  THR A 271     -94.749  71.171 -21.935  0.00  0.00      PROA C  
ATOM   2171  C   THR A 271     -95.601  72.287 -22.518  0.00  0.00      PROA C  
ATOM   2172  O   THR A 271     -95.213  72.943 -23.490  0.00  0.00      PROA O  
ATOM   2173  CB  THR A 271     -93.762  71.756 -20.927  0.00  0.00      PROA C  
ATOM   2174  CG2 THR A 271     -94.426  71.856 -19.560  0.00  0.00      PROA C  
ATOM   2175  OG1 THR A 271     -92.609  70.932 -20.766  0.00  0.00      PROA O  
ATOM   2176  N   ASP A 272     -96.815  72.498 -21.976  0.00  0.00      PROA N  
ATOM   2177  CA  ASP A 272     -97.746  73.521 -22.416  0.00  0.00      PROA C  
ATOM   2178  C   ASP A 272     -97.657  74.815 -21.576  0.00  0.00      PROA C  
ATOM   2179  O   ASP A 272     -97.092  74.866 -20.481  0.00  0.00      PROA O  
ATOM   2180  CB  ASP A 272     -99.194  72.944 -22.462  0.00  0.00      PROA C  
ATOM   2181  CG  ASP A 272    -100.163  73.750 -23.320  0.00  0.00      PROA C  
ATOM   2182  OD1 ASP A 272     -99.725  74.641 -24.094  0.00  0.00      PROA O  
ATOM   2183  OD2 ASP A 272    -101.386  73.454 -23.270  0.00  0.00      PROA O1-
ATOM   2184  N   GLU A 273     -98.233  75.909 -22.111  0.00  0.00      PROA N  
ATOM   2185  CA  GLU A 273     -98.142  77.280 -21.645  0.00  0.00      PROA C  
ATOM   2186  C   GLU A 273     -98.593  77.519 -20.199  0.00  0.00      PROA C  
ATOM   2187  O   GLU A 273     -97.984  78.289 -19.456  0.00  0.00      PROA O  
ATOM   2188  CB  GLU A 273     -98.990  78.199 -22.570  0.00  0.00      PROA C  
ATOM   2189  CG  GLU A 273     -98.545  78.184 -24.058  0.00  0.00      PROA C  
ATOM   2190  CD  GLU A 273     -99.344  79.126 -24.960  0.00  0.00      PROA C  
ATOM   2191  OE1 GLU A 273    -100.264  79.841 -24.482  0.00  0.00      PROA O  
ATOM   2192  OE2 GLU A 273     -99.051  79.156 -26.187  0.00  0.00      PROA O1-
ATOM   2193  N   SER A 274     -99.693  76.866 -19.775  0.00  0.00      PROA N  
ATOM   2194  CA  SER A 274    -100.255  76.988 -18.433  0.00  0.00      PROA C  
ATOM   2195  C   SER A 274     -99.853  75.832 -17.524  0.00  0.00      PROA C  
ATOM   2196  O   SER A 274     -99.380  74.786 -17.971  0.00  0.00      PROA O  
ATOM   2197  CB  SER A 274    -101.810  77.080 -18.443  0.00  0.00      PROA C  
ATOM   2198  OG  SER A 274    -102.250  78.275 -19.097  0.00  0.00      PROA O  
ATOM   2199  N   GLY A 275    -100.050  76.005 -16.197  0.00  0.00      PROA N  
ATOM   2200  CA  GLY A 275     -99.839  74.963 -15.190  0.00  0.00      PROA C  
ATOM   2201  C   GLY A 275     -98.547  75.106 -14.426  0.00  0.00      PROA C  
ATOM   2202  O   GLY A 275     -97.514  75.525 -14.947  0.00  0.00      PROA O  
ATOM   2203  N   ASN A 276     -97.868  73.846 -11.129  1.00 26.97      PROA N  
ATOM   2204  CA  ASN A 276     -97.666  74.889 -12.153  1.00 26.97      PROA C  
ATOM   2205  C   ASN A 276     -96.365  74.752 -12.948  1.00 26.97      PROA C  
ATOM   2206  O   ASN A 276     -96.270  74.023 -13.977  1.00 26.97      PROA O  
ATOM   2207  CB  ASN A 276     -97.527  76.138 -11.262  1.00 26.97      PROA C  
ATOM   2208  CG  ASN A 276     -97.595  77.450 -12.023  1.00 26.97      PROA C  
ATOM   2209  ND2 ASN A 276     -98.359  78.375 -11.485  1.00 26.97      PROA N  
ATOM   2210  OD1 ASN A 276     -96.864  77.645 -13.022  1.00 26.97      PROA O  
ATOM   2211  N   HIS A 277     -97.306  72.460 -12.019  0.00  0.00      PROA N  
ATOM   2212  CA  HIS A 277     -97.152  71.193 -11.317  0.00  0.00      PROA C  
ATOM   2213  C   HIS A 277     -95.686  70.797 -11.192  0.00  0.00      PROA C  
ATOM   2214  O   HIS A 277     -94.826  71.239 -11.952  0.00  0.00      PROA O  
ATOM   2215  CB  HIS A 277     -98.022  70.061 -11.909  0.00  0.00      PROA C  
ATOM   2216  CG  HIS A 277     -99.493  70.347 -11.723  0.00  0.00      PROA C  
ATOM   2217  CD2 HIS A 277    -100.382  69.826 -10.831  0.00  0.00      PROA C  
ATOM   2218  ND1 HIS A 277    -100.232  71.169 -12.548  0.00  0.00      PROA N  
ATOM   2219  CE1 HIS A 277    -101.517  71.123 -12.117  0.00  0.00      PROA C  
ATOM   2220  NE2 HIS A 277    -101.658  70.323 -11.071  0.00  0.00      PROA N  
ATOM   2221  N   THR A 278     -95.360  69.985 -10.161  0.00  0.00      PROA N  
ATOM   2222  CA  THR A 278     -93.987  69.639  -9.780  0.00  0.00      PROA C  
ATOM   2223  C   THR A 278     -93.170  68.942 -10.865  0.00  0.00      PROA C  
ATOM   2224  O   THR A 278     -91.984  69.231 -11.044  0.00  0.00      PROA O  
ATOM   2225  CB  THR A 278     -93.892  68.910  -8.423  0.00  0.00      PROA C  
ATOM   2226  CG2 THR A 278     -94.765  67.646  -8.394  0.00  0.00      PROA C  
ATOM   2227  OG1 THR A 278     -92.573  68.508  -8.067  0.00  0.00      PROA O  
ATOM   2228  N   GLY A 279     -93.787  68.030 -11.645  0.00  0.00      PROA N  
ATOM   2229  CA  GLY A 279     -93.102  67.271 -12.677  0.00  0.00      PROA C  
ATOM   2230  C   GLY A 279     -92.756  65.881 -12.232  0.00  0.00      PROA C  
ATOM   2231  O   GLY A 279     -93.505  65.223 -11.512  0.00  0.00      PROA O  
ATOM   2232  N   TRP A 280     -91.614  65.381 -12.709  0.00  0.00      PROA N  
ATOM   2233  CA  TRP A 280     -91.212  64.009 -12.550  0.00  0.00      PROA C  
ATOM   2234  C   TRP A 280     -89.712  63.907 -12.327  0.00  0.00      PROA C  
ATOM   2235  O   TRP A 280     -88.928  64.774 -12.724  0.00  0.00      PROA O  
ATOM   2236  CB  TRP A 280     -91.624  63.193 -13.814  0.00  0.00      PROA C  
ATOM   2237  CG  TRP A 280     -91.119  63.710 -15.130  0.00  0.00      PROA C  
ATOM   2238  CD1 TRP A 280     -91.774  64.592 -15.954  0.00  0.00      PROA C  
ATOM   2239  CD2 TRP A 280     -89.846  63.447 -15.749  0.00  0.00      PROA C  
ATOM   2240  CE2 TRP A 280     -89.788  64.242 -16.919  0.00  0.00      PROA C  
ATOM   2241  CE3 TRP A 280     -88.768  62.617 -15.427  0.00  0.00      PROA C  
ATOM   2242  NE1 TRP A 280     -90.965  64.929 -17.014  0.00  0.00      PROA N  
ATOM   2243  CZ2 TRP A 280     -88.673  64.250 -17.740  0.00  0.00      PROA C  
ATOM   2244  CZ3 TRP A 280     -87.653  62.614 -16.267  0.00  0.00      PROA C  
ATOM   2245  CH2 TRP A 280     -87.602  63.420 -17.401  0.00  0.00      PROA C  
ATOM   2246  N   LYS A 281     -89.272  62.801 -11.700  0.00  0.00      PROA N  
ATOM   2247  CA  LYS A 281     -87.885  62.404 -11.757  0.00  0.00      PROA C  
ATOM   2248  C   LYS A 281     -87.776  60.896 -11.759  0.00  0.00      PROA C  
ATOM   2249  O   LYS A 281     -88.538  60.179 -11.102  0.00  0.00      PROA O  
ATOM   2250  CB  LYS A 281     -86.972  63.007 -10.659  0.00  0.00      PROA C  
ATOM   2251  CG  LYS A 281     -87.340  62.677  -9.207  0.00  0.00      PROA C  
ATOM   2252  CD  LYS A 281     -86.305  63.231  -8.203  0.00  0.00      PROA C  
ATOM   2253  CE  LYS A 281     -84.930  62.540  -8.205  0.00  0.00      PROA C  
ATOM   2254  NZ  LYS A 281     -84.075  63.101  -7.130  0.00  0.00      PROA N1+
ATOM   2255  N   ILE A 282     -86.814  60.382 -12.540  0.00  0.00      PROA N  
ATOM   2256  CA  ILE A 282     -86.556  58.965 -12.667  0.00  0.00      PROA C  
ATOM   2257  C   ILE A 282     -85.107  58.697 -12.334  0.00  0.00      PROA C  
ATOM   2258  O   ILE A 282     -84.206  59.491 -12.614  0.00  0.00      PROA O  
ATOM   2259  CB  ILE A 282     -86.891  58.358 -14.032  0.00  0.00      PROA C  
ATOM   2260  CG1 ILE A 282     -86.016  58.905 -15.177  0.00  0.00      PROA C  
ATOM   2261  CG2 ILE A 282     -88.382  58.599 -14.312  0.00  0.00      PROA C  
ATOM   2262  CD  ILE A 282     -86.406  58.368 -16.554  0.00  0.00      PROA C  
ATOM   2263  N   HIS A 283     -84.855  57.540 -11.714  0.00  0.00      PROA N  
ATOM   2264  CA  HIS A 283     -83.533  57.000 -11.511  0.00  0.00      PROA C  
ATOM   2265  C   HIS A 283     -83.341  55.899 -12.534  0.00  0.00      PROA C  
ATOM   2266  O   HIS A 283     -84.177  54.999 -12.653  0.00  0.00      PROA O  
ATOM   2267  CB  HIS A 283     -83.388  56.419 -10.083  0.00  0.00      PROA C  
ATOM   2268  CG  HIS A 283     -82.009  55.925  -9.724  0.00  0.00      PROA C  
ATOM   2269  CD2 HIS A 283     -81.631  54.831  -9.004  0.00  0.00      PROA C  
ATOM   2270  ND1 HIS A 283     -80.839  56.568 -10.069  0.00  0.00      PROA N  
ATOM   2271  CE1 HIS A 283     -79.816  55.851  -9.543  0.00  0.00      PROA C  
ATOM   2272  NE2 HIS A 283     -80.246  54.786  -8.887  0.00  0.00      PROA N  
ATOM   2273  N   TYR A 284     -82.254  55.950 -13.329  0.00  0.00      PROA N  
ATOM   2274  CA  TYR A 284     -82.008  54.934 -14.336  0.00  0.00      PROA C  
ATOM   2275  C   TYR A 284     -80.939  53.967 -13.832  0.00  0.00      PROA C  
ATOM   2276  O   TYR A 284     -79.939  54.332 -13.209  0.00  0.00      PROA O  
ATOM   2277  CB  TYR A 284     -81.715  55.526 -15.748  0.00  0.00      PROA C  
ATOM   2278  CG  TYR A 284     -80.315  56.029 -15.966  0.00  0.00      PROA C  
ATOM   2279  CD1 TYR A 284     -79.337  55.164 -16.487  0.00  0.00      PROA C  
ATOM   2280  CD2 TYR A 284     -79.986  57.374 -15.748  0.00  0.00      PROA C  
ATOM   2281  CE1 TYR A 284     -78.049  55.631 -16.767  0.00  0.00      PROA C  
ATOM   2282  CE2 TYR A 284     -78.698  57.849 -16.037  0.00  0.00      PROA C  
ATOM   2283  CZ  TYR A 284     -77.727  56.970 -16.532  0.00  0.00      PROA C  
ATOM   2284  OH  TYR A 284     -76.419  57.419 -16.777  0.00  0.00      PROA O  
ATOM   2285  N   THR A 285     -81.172  52.669 -14.071  0.00  0.00      PROA N  
ATOM   2286  CA  THR A 285     -80.307  51.579 -13.650  0.00  0.00      PROA C  
ATOM   2287  C   THR A 285     -79.844  50.810 -14.861  0.00  0.00      PROA C  
ATOM   2288  O   THR A 285     -80.643  50.387 -15.695  0.00  0.00      PROA O  
ATOM   2289  CB  THR A 285     -80.981  50.618 -12.670  0.00  0.00      PROA C  
ATOM   2290  CG2 THR A 285     -80.098  49.404 -12.330  0.00  0.00      PROA C  
ATOM   2291  OG1 THR A 285     -81.242  51.282 -11.437  0.00  0.00      PROA O  
ATOM   2292  N   SER A 286     -78.522  50.606 -14.990  0.00  0.00      PROA N  
ATOM   2293  CA  SER A 286     -77.935  49.727 -15.988  0.00  0.00      PROA C  
ATOM   2294  C   SER A 286     -77.912  48.284 -15.501  0.00  0.00      PROA C  
ATOM   2295  O   SER A 286     -77.305  47.952 -14.481  0.00  0.00      PROA O  
ATOM   2296  CB  SER A 286     -76.495  50.177 -16.359  0.00  0.00      PROA C  
ATOM   2297  OG  SER A 286     -75.820  49.278 -17.245  0.00  0.00      PROA O  
ATOM   2298  N   THR A 287     -78.589  47.393 -16.241  0.00  0.00      PROA N  
ATOM   2299  CA  THR A 287     -78.738  45.977 -15.927  0.00  0.00      PROA C  
ATOM   2300  C   THR A 287     -78.280  45.191 -17.136  0.00  0.00      PROA C  
ATOM   2301  O   THR A 287     -78.449  45.632 -18.272  0.00  0.00      PROA O  
ATOM   2302  CB  THR A 287     -80.188  45.605 -15.587  0.00  0.00      PROA C  
ATOM   2303  CG2 THR A 287     -80.364  44.110 -15.271  0.00  0.00      PROA C  
ATOM   2304  OG1 THR A 287     -80.610  46.308 -14.423  0.00  0.00      PROA O  
ATOM   2305  N   ALA A 288     -77.657  44.013 -16.945  0.00  0.00      PROA N  
ATOM   2306  CA  ALA A 288     -77.284  43.168 -18.056  0.00  0.00      PROA C  
ATOM   2307  C   ALA A 288     -76.979  41.753 -17.586  0.00  0.00      PROA C  
ATOM   2308  O   ALA A 288     -76.955  41.469 -16.389  0.00  0.00      PROA O  
ATOM   2309  CB  ALA A 288     -76.086  43.761 -18.810  0.00  0.00      PROA C  
ATOM   2310  N   GLN A 289     -76.785  40.814 -18.537  0.00  0.00      PROA N  
ATOM   2311  CA  GLN A 289     -76.514  39.405 -18.291  0.00  0.00      PROA C  
ATOM   2312  C   GLN A 289     -75.895  39.091 -16.911  0.00  0.00      PROA C  
ATOM   2313  O   GLN A 289     -75.066  38.179 -16.815  0.00  0.00      PROA O  
ATOM   2314  CB  GLN A 289     -75.586  38.879 -19.420  0.00  0.00      PROA C  
ATOM   2315  CG  GLN A 289     -75.117  37.404 -19.329  0.00  0.00      PROA C  
ATOM   2316  CD  GLN A 289     -76.270  36.401 -19.223  0.00  0.00      PROA C  
ATOM   2317  NE2 GLN A 289     -76.195  35.487 -18.230  0.00  0.00      PROA N  
ATOM   2318  OE1 GLN A 289     -77.216  36.409 -20.017  0.00  0.00      PROA O  
ATOM   2319  N   PRO A 290     -76.243  39.786 -15.820  0.00  0.00      PROA N  
ATOM   2320  CA  PRO A 290     -75.924  39.372 -14.455  0.00  0.00      PROA C  
ATOM   2321  C   PRO A 290     -74.561  38.724 -14.238  0.00  0.00      PROA C  
ATOM   2322  O   PRO A 290     -74.132  37.898 -15.047  0.00  0.00      PROA O  
ATOM   2323  CB  PRO A 290     -77.065  38.412 -14.082  0.00  0.00      PROA C  
ATOM   2324  CG  PRO A 290     -78.250  38.938 -14.890  0.00  0.00      PROA C  
ATOM   2325  CD  PRO A 290     -76.807  41.142 -15.845  0.00  0.00      PROA C  
ATOM   2326  N   CYS A 291     -73.884  39.050 -13.126  0.00  0.00      PROA N  
ATOM   2327  CA  CYS A 291     -72.687  38.360 -12.673  0.00  0.00      PROA C  
ATOM   2328  C   CYS A 291     -73.054  37.216 -11.721  0.00  0.00      PROA C  
ATOM   2329  O   CYS A 291     -74.068  37.318 -11.022  0.00  0.00      PROA O  
ATOM   2330  CB  CYS A 291     -71.714  39.313 -11.940  0.00  0.00      PROA C  
ATOM   2331  SG  CYS A 291     -71.146  40.654 -13.022  0.00  0.00      PROA S  
ATOM   2332  N   PRO A 292     -72.302  36.110 -11.646  0.00  0.00      PROA N  
ATOM   2333  CA  PRO A 292     -72.324  35.160 -10.530  0.00  0.00      PROA C  
ATOM   2334  C   PRO A 292     -72.400  35.762  -9.132  0.00  0.00      PROA C  
ATOM   2335  O   PRO A 292     -71.734  36.763  -8.871  0.00  0.00      PROA O  
ATOM   2336  CB  PRO A 292     -71.051  34.319 -10.728  0.00  0.00      PROA C  
ATOM   2337  CG  PRO A 292     -70.832  34.352 -12.242  0.00  0.00      PROA C  
ATOM   2338  CD  PRO A 292     -71.242  35.779 -12.602  0.00  0.00      PROA C  
ATOM   2339  N   ASP A 293     -73.188  35.156  -8.218  0.00  0.00      PROA N  
ATOM   2340  CA  ASP A 293     -73.287  35.547  -6.823  0.00  0.00      PROA C  
ATOM   2341  C   ASP A 293     -71.931  35.386  -6.086  0.00  0.00      PROA C  
ATOM   2342  O   ASP A 293     -71.507  34.241  -5.876  0.00  0.00      PROA O  
ATOM   2343  CB  ASP A 293     -74.423  34.695  -6.181  0.00  0.00      PROA C  
ATOM   2344  CG  ASP A 293     -74.746  35.034  -4.734  0.00  0.00      PROA C  
ATOM   2345  OD1 ASP A 293     -74.436  36.158  -4.265  0.00  0.00      PROA O  
ATOM   2346  OD2 ASP A 293     -75.420  34.196  -4.074  0.00  0.00      PROA O1-
ATOM   2347  N   PRO A 294     -71.181  36.431  -5.725  0.00  0.00      PROA N  
ATOM   2348  CA  PRO A 294     -69.907  36.294  -5.034  0.00  0.00      PROA C  
ATOM   2349  C   PRO A 294     -70.043  35.732  -3.619  0.00  0.00      PROA C  
ATOM   2350  O   PRO A 294     -70.942  36.105  -2.862  0.00  0.00      PROA O  
ATOM   2351  CB  PRO A 294     -69.335  37.721  -5.063  0.00  0.00      PROA C  
ATOM   2352  CG  PRO A 294     -70.573  38.620  -4.982  0.00  0.00      PROA C  
ATOM   2353  CD  PRO A 294     -71.630  37.823  -5.750  0.00  0.00      PROA C  
ATOM   2354  N   THR A 295     -69.132  34.822  -3.230  0.00  0.00      PROA N  
ATOM   2355  CA  THR A 295     -69.013  34.347  -1.856  0.00  0.00      PROA C  
ATOM   2356  C   THR A 295     -68.039  35.230  -1.102  0.00  0.00      PROA C  
ATOM   2357  O   THR A 295     -66.963  35.552  -1.604  0.00  0.00      PROA O  
ATOM   2358  CB  THR A 295     -68.541  32.894  -1.723  0.00  0.00      PROA C  
ATOM   2359  CG2 THR A 295     -69.675  31.968  -2.193  0.00  0.00      PROA C  
ATOM   2360  OG1 THR A 295     -67.401  32.611  -2.536  0.00  0.00      PROA O  
ATOM   2361  N   ALA A 296     -68.383  35.663   0.128  0.00  0.00      PROA N  
ATOM   2362  CA  ALA A 296     -67.476  36.432   0.963  0.00  0.00      PROA C  
ATOM   2363  C   ALA A 296     -66.193  35.667   1.341  0.00  0.00      PROA C  
ATOM   2364  O   ALA A 296     -66.264  34.449   1.555  0.00  0.00      PROA O  
ATOM   2365  CB  ALA A 296     -68.202  36.904   2.238  0.00  0.00      PROA C  
ATOM   2366  N   PRO A 297     -65.008  36.286   1.418  0.00  0.00      PROA N  
ATOM   2367  CA  PRO A 297     -63.813  35.648   1.972  0.00  0.00      PROA C  
ATOM   2368  C   PRO A 297     -63.998  35.181   3.426  0.00  0.00      PROA C  
ATOM   2369  O   PRO A 297     -64.748  35.853   4.139  0.00  0.00      PROA O  
ATOM   2370  CB  PRO A 297     -62.718  36.714   1.805  0.00  0.00      PROA C  
ATOM   2371  CG  PRO A 297     -63.468  38.048   1.840  0.00  0.00      PROA C  
ATOM   2372  CD  PRO A 297     -64.793  37.714   1.153  0.00  0.00      PROA C  
ATOM   2373  N   PRO A 298     -63.389  34.086   3.909  0.00  0.00      PROA N  
ATOM   2374  CA  PRO A 298     -63.620  33.515   5.242  0.00  0.00      PROA C  
ATOM   2375  C   PRO A 298     -63.687  34.465   6.428  0.00  0.00      PROA C  
ATOM   2376  O   PRO A 298     -64.601  34.357   7.247  0.00  0.00      PROA O  
ATOM   2377  CB  PRO A 298     -62.509  32.467   5.393  0.00  0.00      PROA C  
ATOM   2378  CG  PRO A 298     -62.303  31.967   3.961  0.00  0.00      PROA C  
ATOM   2379  CD  PRO A 298     -62.490  33.232   3.119  0.00  0.00      PROA C  
ATOM   2380  N   ASN A 299     -62.718  35.392   6.543  0.00  0.00      PROA N  
ATOM   2381  CA  ASN A 299     -62.593  36.285   7.685  0.00  0.00      PROA C  
ATOM   2382  C   ASN A 299     -62.994  37.706   7.306  0.00  0.00      PROA C  
ATOM   2383  O   ASN A 299     -62.639  38.682   7.968  0.00  0.00      PROA O  
ATOM   2384  CB  ASN A 299     -61.144  36.261   8.231  0.00  0.00      PROA C  
ATOM   2385  CG  ASN A 299     -60.752  34.828   8.584  0.00  0.00      PROA C  
ATOM   2386  ND2 ASN A 299     -59.714  34.287   7.903  0.00  0.00      PROA N  
ATOM   2387  OD1 ASN A 299     -61.351  34.190   9.455  0.00  0.00      PROA O  
ATOM   2388  N   GLY A 300     -63.750  37.857   6.203  0.00  0.00      PROA N  
ATOM   2389  CA  GLY A 300     -64.180  39.150   5.697  0.00  0.00      PROA C  
ATOM   2390  C   GLY A 300     -65.622  39.171   5.280  0.00  0.00      PROA C  
ATOM   2391  O   GLY A 300     -66.428  38.312   5.637  0.00  0.00      PROA O  
ATOM   2392  N   HIS A 301     -65.988  40.203   4.508  0.00  0.00      PROA N  
ATOM   2393  CA  HIS A 301     -67.353  40.430   4.087  0.00  0.00      PROA C  
ATOM   2394  C   HIS A 301     -67.390  41.289   2.839  0.00  0.00      PROA C  
ATOM   2395  O   HIS A 301     -66.427  41.969   2.484  0.00  0.00      PROA O  
ATOM   2396  CB  HIS A 301     -68.215  41.081   5.206  0.00  0.00      PROA C  
ATOM   2397  CG  HIS A 301     -67.712  42.416   5.701  0.00  0.00      PROA C  
ATOM   2398  CD2 HIS A 301     -66.958  42.705   6.799  0.00  0.00      PROA C  
ATOM   2399  ND1 HIS A 301     -68.146  43.634   5.215  0.00  0.00      PROA N  
ATOM   2400  CE1 HIS A 301     -67.624  44.596   6.018  0.00  0.00      PROA C  
ATOM   2401  NE2 HIS A 301     -66.896  44.078   6.996  0.00  0.00      PROA N  
ATOM   2402  N   ILE A 302     -68.535  41.254   2.137  0.00  0.00      PROA N  
ATOM   2403  CA  ILE A 302     -68.797  42.029   0.937  0.00  0.00      PROA C  
ATOM   2404  C   ILE A 302     -69.782  43.119   1.333  0.00  0.00      PROA C  
ATOM   2405  O   ILE A 302     -70.922  42.839   1.706  0.00  0.00      PROA O  
ATOM   2406  CB  ILE A 302     -69.368  41.146  -0.174  0.00  0.00      PROA C  
ATOM   2407  CG1 ILE A 302     -68.367  40.018  -0.536  0.00  0.00      PROA C  
ATOM   2408  CG2 ILE A 302     -69.698  42.014  -1.405  0.00  0.00      PROA C  
ATOM   2409  CD  ILE A 302     -68.923  38.981  -1.516  0.00  0.00      PROA C  
ATOM   2410  N   SER A 303     -69.350  44.402   1.339  0.00  0.00      PROA N  
ATOM   2411  CA  SER A 303     -70.175  45.490   1.878  0.00  0.00      PROA C  
ATOM   2412  C   SER A 303     -71.523  45.755   1.188  0.00  0.00      PROA C  
ATOM   2413  O   SER A 303     -72.533  45.792   1.896  0.00  0.00      PROA O  
ATOM   2414  CB  SER A 303     -69.351  46.799   2.102  0.00  0.00      PROA C  
ATOM   2415  OG  SER A 303     -70.114  47.899   2.619  0.00  0.00      PROA O  
ATOM   2416  N   PRO A 304     -71.663  45.885  -0.133  0.00  0.00      PROA N  
ATOM   2417  CA  PRO A 304     -72.976  46.061  -0.741  0.00  0.00      PROA C  
ATOM   2418  C   PRO A 304     -73.570  44.702  -1.088  0.00  0.00      PROA C  
ATOM   2419  O   PRO A 304     -73.388  44.196  -2.194  0.00  0.00      PROA O  
ATOM   2420  CB  PRO A 304     -72.687  46.920  -1.984  0.00  0.00      PROA C  
ATOM   2421  CG  PRO A 304     -71.264  46.532  -2.390  0.00  0.00      PROA C  
ATOM   2422  CD  PRO A 304     -70.579  46.252  -1.050  0.00  0.00      PROA C  
ATOM   2423  N   VAL A 305     -74.307  44.078  -0.149  0.00  0.00      PROA N  
ATOM   2424  CA  VAL A 305     -75.016  42.837  -0.418  0.00  0.00      PROA C  
ATOM   2425  C   VAL A 305     -76.236  43.052  -1.317  0.00  0.00      PROA C  
ATOM   2426  O   VAL A 305     -77.155  43.820  -1.018  0.00  0.00      PROA O  
ATOM   2427  CB  VAL A 305     -75.333  42.041   0.852  0.00  0.00      PROA C  
ATOM   2428  CG1 VAL A 305     -76.217  42.833   1.837  0.00  0.00      PROA C  
ATOM   2429  CG2 VAL A 305     -75.970  40.683   0.492  0.00  0.00      PROA C  
ATOM   2430  N   GLN A 306     -76.246  42.388  -2.486  0.00  0.00      PROA N  
ATOM   2431  CA  GLN A 306     -77.311  42.464  -3.463  0.00  0.00      PROA C  
ATOM   2432  C   GLN A 306     -77.790  41.055  -3.781  0.00  0.00      PROA C  
ATOM   2433  O   GLN A 306     -77.039  40.082  -3.711  0.00  0.00      PROA O  
ATOM   2434  CB  GLN A 306     -76.850  43.152  -4.782  0.00  0.00      PROA C  
ATOM   2435  CG  GLN A 306     -76.272  44.577  -4.575  0.00  0.00      PROA C  
ATOM   2436  CD  GLN A 306     -75.690  45.241  -5.833  0.00  0.00      PROA C  
ATOM   2437  NE2 GLN A 306     -75.830  44.605  -7.013  0.00  0.00      PROA N  
ATOM   2438  OE1 GLN A 306     -75.113  46.331  -5.750  0.00  0.00      PROA O  
ATOM   2439  N   ALA A 307     -79.082  40.901  -4.135  0.00  0.00      PROA N  
ATOM   2440  CA  ALA A 307     -79.622  39.663  -4.673  0.00  0.00      PROA C  
ATOM   2441  C   ALA A 307     -78.991  39.269  -6.013  0.00  0.00      PROA C  
ATOM   2442  O   ALA A 307     -78.700  38.102  -6.285  0.00  0.00      PROA O  
ATOM   2443  CB  ALA A 307     -81.149  39.800  -4.828  0.00  0.00      PROA C  
ATOM   2444  N   THR A 308     -78.759  40.273  -6.879  0.00  0.00      PROA N  
ATOM   2445  CA  THR A 308     -78.223  40.102  -8.224  0.00  0.00      PROA C  
ATOM   2446  C   THR A 308     -77.245  41.235  -8.460  0.00  0.00      PROA C  
ATOM   2447  O   THR A 308     -77.444  42.358  -7.993  0.00  0.00      PROA O  
ATOM   2448  CB  THR A 308     -79.295  40.136  -9.324  0.00  0.00      PROA C  
ATOM   2449  CG2 THR A 308     -78.728  39.743 -10.700  0.00  0.00      PROA C  
ATOM   2450  OG1 THR A 308     -80.355  39.226  -9.043  0.00  0.00      PROA O  
ATOM   2451  N   TYR A 309     -76.135  40.959  -9.166  0.00  0.00      PROA N  
ATOM   2452  CA  TYR A 309     -75.080  41.919  -9.432  0.00  0.00      PROA C  
ATOM   2453  C   TYR A 309     -74.999  42.098 -10.937  0.00  0.00      PROA C  
ATOM   2454  O   TYR A 309     -75.112  41.129 -11.689  0.00  0.00      PROA O  
ATOM   2455  CB  TYR A 309     -73.709  41.454  -8.873  0.00  0.00      PROA C  
ATOM   2456  CG  TYR A 309     -73.764  41.260  -7.373  0.00  0.00      PROA C  
ATOM   2457  CD1 TYR A 309     -74.287  40.074  -6.826  0.00  0.00      PROA C  
ATOM   2458  CD2 TYR A 309     -73.246  42.232  -6.498  0.00  0.00      PROA C  
ATOM   2459  CE1 TYR A 309     -74.348  39.891  -5.440  0.00  0.00      PROA C  
ATOM   2460  CE2 TYR A 309     -73.272  42.035  -5.108  0.00  0.00      PROA C  
ATOM   2461  CZ  TYR A 309     -73.827  40.863  -4.580  0.00  0.00      PROA C  
ATOM   2462  OH  TYR A 309     -73.870  40.647  -3.186  0.00  0.00      PROA O  
ATOM   2463  N   VAL A 310     -74.858  43.339 -11.425  0.00  0.00      PROA N  
ATOM   2464  CA  VAL A 310     -75.001  43.653 -12.837  0.00  0.00      PROA C  
ATOM   2465  C   VAL A 310     -73.859  44.559 -13.294  0.00  0.00      PROA C  
ATOM   2466  O   VAL A 310     -73.210  45.235 -12.497  0.00  0.00      PROA O  
ATOM   2467  CB  VAL A 310     -76.382  44.261 -13.116  0.00  0.00      PROA C  
ATOM   2468  CG1 VAL A 310     -76.503  45.698 -12.569  0.00  0.00      PROA C  
ATOM   2469  CG2 VAL A 310     -76.731  44.203 -14.615  0.00  0.00      PROA C  
ATOM   2470  N   LEU A 311     -73.551  44.545 -14.613  0.00  0.00      PROA N  
ATOM   2471  CA  LEU A 311     -72.529  45.322 -15.314  0.00  0.00      PROA C  
ATOM   2472  C   LEU A 311     -72.153  46.684 -14.722  0.00  0.00      PROA C  
ATOM   2473  O   LEU A 311     -72.997  47.558 -14.507  0.00  0.00      PROA O  
ATOM   2474  CB  LEU A 311     -72.953  45.468 -16.791  0.00  0.00      PROA C  
ATOM   2475  CG  LEU A 311     -71.848  45.770 -17.822  0.00  0.00      PROA C  
ATOM   2476  CD1 LEU A 311     -72.305  45.261 -19.193  0.00  0.00      PROA C  
ATOM   2477  CD2 LEU A 311     -71.517  47.256 -17.976  0.00  0.00      PROA C  
ATOM   2478  N   LYS A 312     -70.849  46.868 -14.427  0.00  0.00      PROA N  
ATOM   2479  CA  LYS A 312     -70.279  48.069 -13.839  0.00  0.00      PROA C  
ATOM   2480  C   LYS A 312     -70.736  48.457 -12.431  0.00  0.00      PROA C  
ATOM   2481  O   LYS A 312     -70.254  49.439 -11.864  0.00  0.00      PROA O  
ATOM   2482  CB  LYS A 312     -70.219  49.261 -14.834  0.00  0.00      PROA C  
ATOM   2483  CG  LYS A 312     -69.120  49.098 -15.902  0.00  0.00      PROA C  
ATOM   2484  CD  LYS A 312     -69.333  50.031 -17.111  0.00  0.00      PROA C  
ATOM   2485  CE  LYS A 312     -68.325  49.827 -18.254  0.00  0.00      PROA C  
ATOM   2486  NZ  LYS A 312     -67.043  50.510 -17.962  0.00  0.00      PROA N1+
ATOM   2487  N   ASP A 313     -71.618  47.667 -11.774  0.00  0.00      PROA N  
ATOM   2488  CA  ASP A 313     -71.776  47.720 -10.333  0.00  0.00      PROA C  
ATOM   2489  C   ASP A 313     -70.511  47.153  -9.663  0.00  0.00      PROA C  
ATOM   2490  O   ASP A 313     -69.774  46.336 -10.230  0.00  0.00      PROA O  
ATOM   2491  CB  ASP A 313     -73.187  47.218  -9.868  0.00  0.00      PROA C  
ATOM   2492  CG  ASP A 313     -73.376  45.770  -9.404  0.00  0.00      PROA C  
ATOM   2493  OD1 ASP A 313     -72.438  45.132  -8.864  0.00  0.00      PROA O  
ATOM   2494  OD2 ASP A 313     -74.559  45.325  -9.434  0.00  0.00      PROA O1-
ATOM   2495  N   SER A 314     -70.176  47.680  -8.471  0.00  0.00      PROA N  
ATOM   2496  CA  SER A 314     -68.921  47.364  -7.813  0.00  0.00      PROA C  
ATOM   2497  C   SER A 314     -69.168  46.946  -6.386  0.00  0.00      PROA C  
ATOM   2498  O   SER A 314     -70.024  47.505  -5.697  0.00  0.00      PROA O  
ATOM   2499  CB  SER A 314     -67.921  48.558  -7.838  0.00  0.00      PROA C  
ATOM   2500  OG  SER A 314     -66.644  48.226  -7.276  0.00  0.00      PROA O  
ATOM   2501  N   PHE A 315     -68.401  45.951  -5.902  0.00  0.00      PROA N  
ATOM   2502  CA  PHE A 315     -68.401  45.588  -4.504  0.00  0.00      PROA C  
ATOM   2503  C   PHE A 315     -67.023  45.826  -3.918  0.00  0.00      PROA C  
ATOM   2504  O   PHE A 315     -65.988  45.667  -4.565  0.00  0.00      PROA O  
ATOM   2505  CB  PHE A 315     -68.938  44.150  -4.209  0.00  0.00      PROA C  
ATOM   2506  CG  PHE A 315     -68.060  42.978  -4.615  0.00  0.00      PROA C  
ATOM   2507  CD1 PHE A 315     -66.890  42.638  -3.902  0.00  0.00      PROA C  
ATOM   2508  CD2 PHE A 315     -68.490  42.110  -5.630  0.00  0.00      PROA C  
ATOM   2509  CE1 PHE A 315     -66.143  41.502  -4.242  0.00  0.00      PROA C  
ATOM   2510  CE2 PHE A 315     -67.757  40.964  -5.961  0.00  0.00      PROA C  
ATOM   2511  CZ  PHE A 315     -66.579  40.662  -5.272  0.00  0.00      PROA C  
ATOM   2512  N   SER A 316     -67.001  46.228  -2.636  0.00  0.00      PROA N  
ATOM   2513  CA  SER A 316     -65.779  46.367  -1.868  0.00  0.00      PROA C  
ATOM   2514  C   SER A 316     -65.717  45.227  -0.881  0.00  0.00      PROA C  
ATOM   2515  O   SER A 316     -66.611  45.058  -0.048  0.00  0.00      PROA O  
ATOM   2516  CB  SER A 316     -65.715  47.698  -1.072  0.00  0.00      PROA C  
ATOM   2517  OG  SER A 316     -65.735  48.828  -1.950  0.00  0.00      PROA O  
ATOM   2518  N   VAL A 317     -64.663  44.397  -0.955  0.00  0.00      PROA N  
ATOM   2519  CA  VAL A 317     -64.391  43.397   0.063  0.00  0.00      PROA C  
ATOM   2520  C   VAL A 317     -63.624  44.017   1.213  0.00  0.00      PROA C  
ATOM   2521  O   VAL A 317     -62.724  44.841   1.038  0.00  0.00      PROA O  
ATOM   2522  CB  VAL A 317     -63.702  42.121  -0.427  0.00  0.00      PROA C  
ATOM   2523  CG1 VAL A 317     -64.783  41.090  -0.789  0.00  0.00      PROA C  
ATOM   2524  CG2 VAL A 317     -62.791  42.419  -1.628  0.00  0.00      PROA C  
ATOM   2525  N   PHE A 318     -63.997  43.622   2.432  0.00  0.00      PROA N  
ATOM   2526  CA  PHE A 318     -63.393  44.082   3.656  0.00  0.00      PROA C  
ATOM   2527  C   PHE A 318     -63.072  42.881   4.512  0.00  0.00      PROA C  
ATOM   2528  O   PHE A 318     -63.598  41.787   4.317  0.00  0.00      PROA O  
ATOM   2529  CB  PHE A 318     -64.325  45.023   4.465  0.00  0.00      PROA C  
ATOM   2530  CG  PHE A 318     -64.474  46.354   3.785  0.00  0.00      PROA C  
ATOM   2531  CD1 PHE A 318     -63.518  47.363   3.997  0.00  0.00      PROA C  
ATOM   2532  CD2 PHE A 318     -65.609  46.645   3.010  0.00  0.00      PROA C  
ATOM   2533  CE1 PHE A 318     -63.689  48.637   3.443  0.00  0.00      PROA C  
ATOM   2534  CE2 PHE A 318     -65.787  47.922   2.460  0.00  0.00      PROA C  
ATOM   2535  CZ  PHE A 318     -64.825  48.916   2.671  0.00  0.00      PROA C  
ATOM   2536  N   CYS A 319     -62.183  43.077   5.491  0.00  0.00      PROA N  
ATOM   2537  CA  CYS A 319     -61.777  42.072   6.445  0.00  0.00      PROA C  
ATOM   2538  C   CYS A 319     -62.201  42.495   7.835  0.00  0.00      PROA C  
ATOM   2539  O   CYS A 319     -62.360  43.682   8.129  0.00  0.00      PROA O  
ATOM   2540  CB  CYS A 319     -60.240  41.914   6.431  0.00  0.00      PROA C  
ATOM   2541  SG  CYS A 319     -59.682  40.796   5.123  0.00  0.00      PROA S  
ATOM   2542  N   LYS A 320     -62.374  41.518   8.751  0.00  0.00      PROA N  
ATOM   2543  CA  LYS A 320     -62.336  41.764  10.185  0.00  0.00      PROA C  
ATOM   2544  C   LYS A 320     -61.060  42.481  10.649  0.00  0.00      PROA C  
ATOM   2545  O   LYS A 320     -60.030  42.438   9.978  0.00  0.00      PROA O  
ATOM   2546  CB  LYS A 320     -62.594  40.466  10.990  0.00  0.00      PROA C  
ATOM   2547  CG  LYS A 320     -64.055  39.987  10.934  0.00  0.00      PROA C  
ATOM   2548  CD  LYS A 320     -64.249  38.672  11.715  0.00  0.00      PROA C  
ATOM   2549  CE  LYS A 320     -65.711  38.258  11.963  0.00  0.00      PROA C  
ATOM   2550  NZ  LYS A 320     -66.424  37.969  10.694  0.00  0.00      PROA N1+
ATOM   2551  N   THR A 321     -61.093  43.190  11.798  0.00  0.00      PROA N  
ATOM   2552  CA  THR A 321     -60.068  44.169  12.197  0.00  0.00      PROA C  
ATOM   2553  C   THR A 321     -58.644  43.628  12.236  0.00  0.00      PROA C  
ATOM   2554  O   THR A 321     -57.699  44.265  11.770  0.00  0.00      PROA O  
ATOM   2555  CB  THR A 321     -60.376  44.788  13.563  0.00  0.00      PROA C  
ATOM   2556  CG2 THR A 321     -59.412  45.933  13.925  0.00  0.00      PROA C  
ATOM   2557  OG1 THR A 321     -61.693  45.332  13.588  0.00  0.00      PROA O  
ATOM   2558  N   GLY A 322     -58.467  42.398  12.760  0.00  0.00      PROA N  
ATOM   2559  CA  GLY A 322     -57.174  41.726  12.866  0.00  0.00      PROA C  
ATOM   2560  C   GLY A 322     -56.693  41.019  11.631  0.00  0.00      PROA C  
ATOM   2561  O   GLY A 322     -55.741  40.244  11.682  0.00  0.00      PROA O  
ATOM   2562  N   PHE A 323     -57.360  41.221  10.493  0.00  0.00      PROA N  
ATOM   2563  CA  PHE A 323     -57.131  40.474   9.281  0.00  0.00      PROA C  
ATOM   2564  C   PHE A 323     -57.020  41.486   8.141  0.00  0.00      PROA C  
ATOM   2565  O   PHE A 323     -57.528  42.606   8.220  0.00  0.00      PROA O  
ATOM   2566  CB  PHE A 323     -58.297  39.479   8.973  0.00  0.00      PROA C  
ATOM   2567  CG  PHE A 323     -58.651  38.544  10.112  0.00  0.00      PROA C  
ATOM   2568  CD1 PHE A 323     -59.384  39.007  11.223  0.00  0.00      PROA C  
ATOM   2569  CD2 PHE A 323     -58.400  37.164  10.017  0.00  0.00      PROA C  
ATOM   2570  CE1 PHE A 323     -59.814  38.135  12.229  0.00  0.00      PROA C  
ATOM   2571  CE2 PHE A 323     -58.845  36.282  11.013  0.00  0.00      PROA C  
ATOM   2572  CZ  PHE A 323     -59.543  36.768  12.122  0.00  0.00      PROA C  
ATOM   2573  N   GLU A 324     -56.346  41.113   7.039  0.00  0.00      PROA N  
ATOM   2574  CA  GLU A 324     -56.254  41.946   5.851  0.00  0.00      PROA C  
ATOM   2575  C   GLU A 324     -56.311  41.080   4.607  0.00  0.00      PROA C  
ATOM   2576  O   GLU A 324     -55.953  39.898   4.615  0.00  0.00      PROA O  
ATOM   2577  CB  GLU A 324     -55.008  42.883   5.800  0.00  0.00      PROA C  
ATOM   2578  CG  GLU A 324     -55.117  44.107   6.749  0.00  0.00      PROA C  
ATOM   2579  CD  GLU A 324     -53.984  45.128   6.637  0.00  0.00      PROA C  
ATOM   2580  OE1 GLU A 324     -53.051  44.974   5.808  0.00  0.00      PROA O  
ATOM   2581  OE2 GLU A 324     -54.035  46.135   7.400  0.00  0.00      PROA O1-
ATOM   2582  N   LEU A 325     -56.831  41.643   3.499  0.00  0.00      PROA N  
ATOM   2583  CA  LEU A 325     -56.890  40.959   2.225  0.00  0.00      PROA C  
ATOM   2584  C   LEU A 325     -55.508  40.735   1.637  0.00  0.00      PROA C  
ATOM   2585  O   LEU A 325     -54.666  41.632   1.640  0.00  0.00      PROA O  
ATOM   2586  CB  LEU A 325     -57.755  41.714   1.187  0.00  0.00      PROA C  
ATOM   2587  CG  LEU A 325     -59.244  41.866   1.560  0.00  0.00      PROA C  
ATOM   2588  CD1 LEU A 325     -59.926  42.797   0.555  0.00  0.00      PROA C  
ATOM   2589  CD2 LEU A 325     -59.988  40.523   1.614  0.00  0.00      PROA C  
ATOM   2590  N   LEU A 326     -55.252  39.537   1.092  0.00  0.00      PROA N  
ATOM   2591  CA  LEU A 326     -54.019  39.236   0.396  0.00  0.00      PROA C  
ATOM   2592  C   LEU A 326     -54.334  38.921  -1.052  0.00  0.00      PROA C  
ATOM   2593  O   LEU A 326     -55.061  37.977  -1.373  0.00  0.00      PROA O  
ATOM   2594  CB  LEU A 326     -53.238  38.039   1.002  0.00  0.00      PROA C  
ATOM   2595  CG  LEU A 326     -52.755  38.218   2.458  0.00  0.00      PROA C  
ATOM   2596  CD1 LEU A 326     -51.945  36.991   2.897  0.00  0.00      PROA C  
ATOM   2597  CD2 LEU A 326     -51.910  39.485   2.650  0.00  0.00      PROA C  
ATOM   2598  N   GLN A 327     -53.770  39.717  -1.975  0.00  0.00      PROA N  
ATOM   2599  CA  GLN A 327     -53.810  39.438  -3.394  0.00  0.00      PROA C  
ATOM   2600  C   GLN A 327     -52.367  39.176  -3.782  0.00  0.00      PROA C  
ATOM   2601  O   GLN A 327     -51.532  40.080  -3.819  0.00  0.00      PROA O  
ATOM   2602  CB  GLN A 327     -54.391  40.652  -4.163  0.00  0.00      PROA C  
ATOM   2603  CG  GLN A 327     -54.604  40.416  -5.677  0.00  0.00      PROA C  
ATOM   2604  CD  GLN A 327     -55.177  41.664  -6.356  0.00  0.00      PROA C  
ATOM   2605  NE2 GLN A 327     -56.437  42.013  -6.009  0.00  0.00      PROA N  
ATOM   2606  OE1 GLN A 327     -54.529  42.317  -7.180  0.00  0.00      PROA O  
ATOM   2607  N   GLY A 328     -52.001  37.901  -4.038  0.00  0.00      PROA N  
ATOM   2608  CA  GLY A 328     -50.598  37.473  -3.987  0.00  0.00      PROA C  
ATOM   2609  C   GLY A 328     -49.917  37.785  -2.664  0.00  0.00      PROA C  
ATOM   2610  O   GLY A 328     -50.496  37.621  -1.589  0.00  0.00      PROA O  
ATOM   2611  N   SER A 329     -48.652  38.238  -2.704  0.00  0.00      PROA N  
ATOM   2612  CA  SER A 329     -47.896  38.586  -1.503  0.00  0.00      PROA C  
ATOM   2613  C   SER A 329     -48.264  39.938  -0.898  0.00  0.00      PROA C  
ATOM   2614  O   SER A 329     -47.984  40.198   0.272  0.00  0.00      PROA O  
ATOM   2615  CB  SER A 329     -46.363  38.622  -1.774  0.00  0.00      PROA C  
ATOM   2616  OG  SER A 329     -45.887  37.360  -2.259  0.00  0.00      PROA O  
ATOM   2617  N   VAL A 330     -48.898  40.846  -1.671  0.00  0.00      PROA N  
ATOM   2618  CA  VAL A 330     -49.162  42.211  -1.232  0.00  0.00      PROA C  
ATOM   2619  C   VAL A 330     -50.470  42.321  -0.420  0.00  0.00      PROA C  
ATOM   2620  O   VAL A 330     -51.501  41.771  -0.831  0.00  0.00      PROA O  
ATOM   2621  CB  VAL A 330     -49.087  43.229  -2.381  0.00  0.00      PROA C  
ATOM   2622  CG1 VAL A 330     -50.122  42.954  -3.488  0.00  0.00      PROA C  
ATOM   2623  CG2 VAL A 330     -49.219  44.676  -1.865  0.00  0.00      PROA C  
ATOM   2624  N   PRO A 331     -50.500  42.983   0.744  0.00  0.00      PROA N  
ATOM   2625  CA  PRO A 331     -51.729  43.134   1.511  0.00  0.00      PROA C  
ATOM   2626  C   PRO A 331     -52.522  44.361   1.077  0.00  0.00      PROA C  
ATOM   2627  O   PRO A 331     -51.950  45.380   0.679  0.00  0.00      PROA O  
ATOM   2628  CB  PRO A 331     -51.237  43.273   2.962  0.00  0.00      PROA C  
ATOM   2629  CG  PRO A 331     -49.867  43.941   2.832  0.00  0.00      PROA C  
ATOM   2630  CD  PRO A 331     -49.316  43.322   1.547  0.00  0.00      PROA C  
ATOM   2631  N   LEU A 332     -53.860  44.268   1.129  0.00  0.00      PROA N  
ATOM   2632  CA  LEU A 332     -54.780  45.343   0.816  0.00  0.00      PROA C  
ATOM   2633  C   LEU A 332     -55.732  45.583   1.983  0.00  0.00      PROA C  
ATOM   2634  O   LEU A 332     -56.271  44.654   2.587  0.00  0.00      PROA O  
ATOM   2635  CB  LEU A 332     -55.624  45.089  -0.467  0.00  0.00      PROA C  
ATOM   2636  CG  LEU A 332     -54.813  44.992  -1.780  0.00  0.00      PROA C  
ATOM   2637  CD1 LEU A 332     -54.347  43.561  -2.082  0.00  0.00      PROA C  
ATOM   2638  CD2 LEU A 332     -55.639  45.511  -2.968  0.00  0.00      PROA C  
ATOM   2639  N   LYS A 333     -55.976  46.868   2.330  0.00  0.00      PROA N  
ATOM   2640  CA  LYS A 333     -57.023  47.263   3.263  0.00  0.00      PROA C  
ATOM   2641  C   LYS A 333     -58.421  46.879   2.778  0.00  0.00      PROA C  
ATOM   2642  O   LYS A 333     -59.256  46.357   3.518  0.00  0.00      PROA O  
ATOM   2643  CB  LYS A 333     -56.986  48.798   3.505  0.00  0.00      PROA C  
ATOM   2644  CG  LYS A 333     -55.681  49.324   4.131  0.00  0.00      PROA C  
ATOM   2645  CD  LYS A 333     -55.420  48.774   5.544  0.00  0.00      PROA C  
ATOM   2646  CE  LYS A 333     -54.154  49.353   6.193  0.00  0.00      PROA C  
ATOM   2647  NZ  LYS A 333     -53.966  48.798   7.553  0.00  0.00      PROA N1+
ATOM   2648  N   SER A 334     -58.679  47.119   1.481  0.00  0.00      PROA N  
ATOM   2649  CA  SER A 334     -59.912  46.746   0.817  0.00  0.00      PROA C  
ATOM   2650  C   SER A 334     -59.613  46.587  -0.662  0.00  0.00      PROA C  
ATOM   2651  O   SER A 334     -58.700  47.218  -1.198  0.00  0.00      PROA O  
ATOM   2652  CB  SER A 334     -61.042  47.797   1.026  0.00  0.00      PROA C  
ATOM   2653  OG  SER A 334     -62.273  47.435   0.394  0.00  0.00      PROA O  
ATOM   2654  N   PHE A 335     -60.370  45.721  -1.358  0.00  0.00      PROA N  
ATOM   2655  CA  PHE A 335     -60.272  45.532  -2.791  0.00  0.00      PROA C  
ATOM   2656  C   PHE A 335     -61.631  45.811  -3.428  0.00  0.00      PROA C  
ATOM   2657  O   PHE A 335     -62.676  45.399  -2.921  0.00  0.00      PROA O  
ATOM   2658  CB  PHE A 335     -59.697  44.128  -3.153  0.00  0.00      PROA C  
ATOM   2659  CG  PHE A 335     -59.715  43.862  -4.639  0.00  0.00      PROA C  
ATOM   2660  CD1 PHE A 335     -58.816  44.533  -5.485  0.00  0.00      PROA C  
ATOM   2661  CD2 PHE A 335     -60.653  42.979  -5.202  0.00  0.00      PROA C  
ATOM   2662  CE1 PHE A 335     -58.873  44.349  -6.873  0.00  0.00      PROA C  
ATOM   2663  CE2 PHE A 335     -60.709  42.788  -6.588  0.00  0.00      PROA C  
ATOM   2664  CZ  PHE A 335     -59.825  43.480  -7.424  0.00  0.00      PROA C  
ATOM   2665  N   THR A 336     -61.641  46.544  -4.558  0.00  0.00      PROA N  
ATOM   2666  CA  THR A 336     -62.855  46.882  -5.293  0.00  0.00      PROA C  
ATOM   2667  C   THR A 336     -62.973  46.030  -6.544  0.00  0.00      PROA C  
ATOM   2668  O   THR A 336     -62.193  46.174  -7.489  0.00  0.00      PROA O  
ATOM   2669  CB  THR A 336     -62.945  48.350  -5.721  0.00  0.00      PROA C  
ATOM   2670  CG2 THR A 336     -63.072  49.229  -4.469  0.00  0.00      PROA C  
ATOM   2671  OG1 THR A 336     -61.787  48.785  -6.433  0.00  0.00      PROA O  
ATOM   2672  N   ALA A 337     -63.974  45.137  -6.586  0.00  0.00      PROA N  
ATOM   2673  CA  ALA A 337     -64.273  44.318  -7.740  0.00  0.00      PROA C  
ATOM   2674  C   ALA A 337     -65.386  44.954  -8.563  0.00  0.00      PROA C  
ATOM   2675  O   ALA A 337     -66.281  45.603  -8.017  0.00  0.00      PROA O  
ATOM   2676  CB  ALA A 337     -64.698  42.906  -7.300  0.00  0.00      PROA C  
ATOM   2677  N   VAL A 338     -65.354  44.809  -9.899  0.00  0.00      PROA N  
ATOM   2678  CA  VAL A 338     -66.388  45.327 -10.786  0.00  0.00      PROA C  
ATOM   2679  C   VAL A 338     -66.958  44.224 -11.664  0.00  0.00      PROA C  
ATOM   2680  O   VAL A 338     -66.262  43.309 -12.115  0.00  0.00      PROA O  
ATOM   2681  CB  VAL A 338     -65.976  46.520 -11.665  0.00  0.00      PROA C  
ATOM   2682  CG1 VAL A 338     -65.455  47.665 -10.777  0.00  0.00      PROA C  
ATOM   2683  CG2 VAL A 338     -64.923  46.145 -12.724  0.00  0.00      PROA C  
ATOM   2684  N   CYS A 339     -68.278  44.282 -11.935  0.00  0.00      PROA N  
ATOM   2685  CA  CYS A 339     -68.910  43.463 -12.957  0.00  0.00      PROA C  
ATOM   2686  C   CYS A 339     -68.475  43.863 -14.362  0.00  0.00      PROA C  
ATOM   2687  O   CYS A 339     -68.757  44.965 -14.837  0.00  0.00      PROA O  
ATOM   2688  CB  CYS A 339     -70.455  43.546 -12.889  0.00  0.00      PROA C  
ATOM   2689  SG  CYS A 339     -71.196  42.287 -11.826  0.00  0.00      PROA S  
ATOM   2690  N   GLN A 340     -67.792  42.948 -15.066  0.00  0.00      PROA N  
ATOM   2691  CA  GLN A 340     -67.340  43.095 -16.433  0.00  0.00      PROA C  
ATOM   2692  C   GLN A 340     -68.479  42.833 -17.422  0.00  0.00      PROA C  
ATOM   2693  O   GLN A 340     -69.482  42.196 -17.096  0.00  0.00      PROA O  
ATOM   2694  CB  GLN A 340     -66.122  42.153 -16.651  0.00  0.00      PROA C  
ATOM   2695  CG  GLN A 340     -65.427  42.200 -18.031  0.00  0.00      PROA C  
ATOM   2696  CD  GLN A 340     -64.125  41.386 -18.046  0.00  0.00      PROA C  
ATOM   2697  NE2 GLN A 340     -63.494  41.306 -19.242  0.00  0.00      PROA N  
ATOM   2698  OE1 GLN A 340     -63.658  40.840 -17.043  0.00  0.00      PROA O  
ATOM   2699  N   LYS A 341     -68.371  43.355 -18.668  0.00  0.00      PROA N  
ATOM   2700  CA  LYS A 341     -69.436  43.329 -19.662  0.00  0.00      PROA C  
ATOM   2701  C   LYS A 341     -69.945  41.945 -20.055  0.00  0.00      PROA C  
ATOM   2702  O   LYS A 341     -71.135  41.750 -20.312  0.00  0.00      PROA O  
ATOM   2703  CB  LYS A 341     -69.112  44.166 -20.939  0.00  0.00      PROA C  
ATOM   2704  CG  LYS A 341     -68.073  43.615 -21.944  0.00  0.00      PROA C  
ATOM   2705  CD  LYS A 341     -66.595  43.621 -21.500  0.00  0.00      PROA C  
ATOM   2706  CE  LYS A 341     -65.968  44.998 -21.201  0.00  0.00      PROA C  
ATOM   2707  NZ  LYS A 341     -65.877  45.829 -22.429  0.00  0.00      PROA N1+
ATOM   2708  N   ASP A 342     -69.056  40.935 -20.089  0.00  0.00      PROA N  
ATOM   2709  CA  ASP A 342     -69.398  39.570 -20.436  0.00  0.00      PROA C  
ATOM   2710  C   ASP A 342     -70.113  38.825 -19.294  0.00  0.00      PROA C  
ATOM   2711  O   ASP A 342     -70.658  37.736 -19.486  0.00  0.00      PROA O  
ATOM   2712  CB  ASP A 342     -68.129  38.819 -20.946  0.00  0.00      PROA C  
ATOM   2713  CG  ASP A 342     -67.052  38.543 -19.904  0.00  0.00      PROA C  
ATOM   2714  OD1 ASP A 342     -67.158  38.991 -18.735  0.00  0.00      PROA O  
ATOM   2715  OD2 ASP A 342     -66.055  37.863 -20.265  0.00  0.00      PROA O1-
ATOM   2716  N   GLY A 343     -70.130  39.413 -18.078  0.00  0.00      PROA N  
ATOM   2717  CA  GLY A 343     -70.738  38.856 -16.878  0.00  0.00      PROA C  
ATOM   2718  C   GLY A 343     -69.720  38.297 -15.927  0.00  0.00      PROA C  
ATOM   2719  O   GLY A 343     -70.065  37.780 -14.866  0.00  0.00      PROA O  
ATOM   2720  N   SER A 344     -68.422  38.378 -16.262  0.00  0.00      PROA N  
ATOM   2721  CA  SER A 344     -67.335  38.040 -15.354  0.00  0.00      PROA C  
ATOM   2722  C   SER A 344     -67.168  39.055 -14.232  0.00  0.00      PROA C  
ATOM   2723  O   SER A 344     -67.405  40.252 -14.393  0.00  0.00      PROA O  
ATOM   2724  CB  SER A 344     -65.950  37.944 -16.052  0.00  0.00      PROA C  
ATOM   2725  OG  SER A 344     -66.022  37.146 -17.229  0.00  0.00      PROA O  
ATOM   2726  N   TRP A 345     -66.698  38.622 -13.049  0.00  0.00      PROA N  
ATOM   2727  CA  TRP A 345     -65.997  39.528 -12.151  0.00  0.00      PROA C  
ATOM   2728  C   TRP A 345     -64.611  39.867 -12.707  0.00  0.00      PROA C  
ATOM   2729  O   TRP A 345     -63.945  39.008 -13.292  0.00  0.00      PROA O  
ATOM   2730  CB  TRP A 345     -65.911  38.953 -10.715  0.00  0.00      PROA C  
ATOM   2731  CG  TRP A 345     -67.256  38.846 -10.065  0.00  0.00      PROA C  
ATOM   2732  CD1 TRP A 345     -68.017  37.725  -9.838  0.00  0.00      PROA C  
ATOM   2733  CD2 TRP A 345     -68.044  39.971  -9.639  0.00  0.00      PROA C  
ATOM   2734  CE2 TRP A 345     -69.274  39.454  -9.168  0.00  0.00      PROA C  
ATOM   2735  CE3 TRP A 345     -67.819  41.349  -9.614  0.00  0.00      PROA C  
ATOM   2736  NE1 TRP A 345     -69.230  38.098  -9.298  0.00  0.00      PROA N  
ATOM   2737  CZ2 TRP A 345     -70.278  40.281  -8.689  0.00  0.00      PROA C  
ATOM   2738  CZ3 TRP A 345     -68.829  42.181  -9.127  0.00  0.00      PROA C  
ATOM   2739  CH2 TRP A 345     -70.038  41.656  -8.679  0.00  0.00      PROA C  
ATOM   2740  N   ASP A 346     -64.139  41.124 -12.567  0.00  0.00      PROA N  
ATOM   2741  CA  ASP A 346     -62.829  41.540 -13.050  0.00  0.00      PROA C  
ATOM   2742  C   ASP A 346     -61.663  40.760 -12.416  0.00  0.00      PROA C  
ATOM   2743  O   ASP A 346     -60.738  40.325 -13.107  0.00  0.00      PROA O  
ATOM   2744  CB  ASP A 346     -62.648  43.083 -12.943  0.00  0.00      PROA C  
ATOM   2745  CG  ASP A 346     -62.501  43.616 -11.522  0.00  0.00      PROA C  
ATOM   2746  OD1 ASP A 346     -63.203  43.132 -10.598  0.00  0.00      PROA O  
ATOM   2747  OD2 ASP A 346     -61.742  44.610 -11.347  0.00  0.00      PROA O1-
ATOM   2748  N   ARG A 347     -61.720  40.520 -11.093  0.00  0.00      PROA N  
ATOM   2749  CA  ARG A 347     -60.883  39.563 -10.402  0.00  0.00      PROA C  
ATOM   2750  C   ARG A 347     -61.728  38.676  -9.484  0.00  0.00      PROA C  
ATOM   2751  O   ARG A 347     -62.724  39.152  -8.925  0.00  0.00      PROA O  
ATOM   2752  CB  ARG A 347     -59.756  40.214  -9.559  0.00  0.00      PROA C  
ATOM   2753  CG  ARG A 347     -58.694  40.951 -10.402  0.00  0.00      PROA C  
ATOM   2754  CD  ARG A 347     -57.449  41.387  -9.614  0.00  0.00      PROA C  
ATOM   2755  NE  ARG A 347     -56.736  40.147  -9.156  0.00  0.00      PROA N  
ATOM   2756  CZ  ARG A 347     -55.841  39.473  -9.865  0.00  0.00      PROA C  
ATOM   2757  NH1 ARG A 347     -55.445  39.847 -11.061  0.00  0.00      PROA N1+
ATOM   2758  NH2 ARG A 347     -55.323  38.369  -9.364  0.00  0.00      PROA N  
ATOM   2759  N   PRO A 348     -61.397  37.395  -9.283  0.00  0.00      PROA N  
ATOM   2760  CA  PRO A 348     -61.783  36.621  -8.100  0.00  0.00      PROA C  
ATOM   2761  C   PRO A 348     -61.541  37.317  -6.764  0.00  0.00      PROA C  
ATOM   2762  O   PRO A 348     -60.655  38.171  -6.673  0.00  0.00      PROA O  
ATOM   2763  CB  PRO A 348     -60.967  35.320  -8.217  0.00  0.00      PROA C  
ATOM   2764  CG  PRO A 348     -60.716  35.178  -9.720  0.00  0.00      PROA C  
ATOM   2765  CD  PRO A 348     -60.507  36.626 -10.157  0.00  0.00      PROA C  
ATOM   2766  N   ILE A 349     -62.304  36.970  -5.707  0.00  0.00      PROA N  
ATOM   2767  CA  ILE A 349     -62.093  37.524  -4.374  0.00  0.00      PROA C  
ATOM   2768  C   ILE A 349     -60.685  37.240  -3.803  0.00  0.00      PROA C  
ATOM   2769  O   ILE A 349     -60.234  36.088  -3.813  0.00  0.00      PROA O  
ATOM   2770  CB  ILE A 349     -63.145  37.083  -3.352  0.00  0.00      PROA C  
ATOM   2771  CG1 ILE A 349     -63.341  35.546  -3.304  0.00  0.00      PROA C  
ATOM   2772  CG2 ILE A 349     -64.473  37.812  -3.653  0.00  0.00      PROA C  
ATOM   2773  CD  ILE A 349     -63.584  35.031  -1.881  0.00  0.00      PROA C  
ATOM   2774  N   PRO A 350     -59.935  38.224  -3.300  0.00  0.00      PROA N  
ATOM   2775  CA  PRO A 350     -58.790  37.994  -2.425  0.00  0.00      PROA C  
ATOM   2776  C   PRO A 350     -59.121  37.191  -1.174  0.00  0.00      PROA C  
ATOM   2777  O   PRO A 350     -60.201  37.358  -0.605  0.00  0.00      PROA O  
ATOM   2778  CB  PRO A 350     -58.287  39.409  -2.089  0.00  0.00      PROA C  
ATOM   2779  CG  PRO A 350     -58.730  40.247  -3.288  0.00  0.00      PROA C  
ATOM   2780  CD  PRO A 350     -60.097  39.646  -3.610  0.00  0.00      PROA C  
ATOM   2781  N   GLU A 351     -58.208  36.313  -0.716  0.00  0.00      PROA N  
ATOM   2782  CA  GLU A 351     -58.310  35.702   0.596  0.00  0.00      PROA C  
ATOM   2783  C   GLU A 351     -58.103  36.712   1.727  0.00  0.00      PROA C  
ATOM   2784  O   GLU A 351     -57.311  37.649   1.625  0.00  0.00      PROA O  
ATOM   2785  CB  GLU A 351     -57.367  34.476   0.747  0.00  0.00      PROA C  
ATOM   2786  CG  GLU A 351     -55.850  34.780   0.624  0.00  0.00      PROA C  
ATOM   2787  CD  GLU A 351     -54.965  33.531   0.644  0.00  0.00      PROA C  
ATOM   2788  OE1 GLU A 351     -55.474  32.392   0.823  0.00  0.00      PROA O  
ATOM   2789  OE2 GLU A 351     -53.725  33.681   0.470  0.00  0.00      PROA O1-
ATOM   2790  N   CYS A 352     -58.824  36.542   2.852  0.00  0.00      PROA N  
ATOM   2791  CA  CYS A 352     -58.694  37.411   4.008  0.00  0.00      PROA C  
ATOM   2792  C   CYS A 352     -57.893  36.666   5.064  0.00  0.00      PROA C  
ATOM   2793  O   CYS A 352     -58.340  35.659   5.615  0.00  0.00      PROA O  
ATOM   2794  CB  CYS A 352     -60.088  37.831   4.548  0.00  0.00      PROA C  
ATOM   2795  SG  CYS A 352     -60.012  38.986   5.950  0.00  0.00      PROA S  
ATOM   2796  N   SER A 353     -56.668  37.137   5.355  0.00  0.00      PROA N  
ATOM   2797  CA  SER A 353     -55.715  36.409   6.184  0.00  0.00      PROA C  
ATOM   2798  C   SER A 353     -55.231  37.255   7.331  0.00  0.00      PROA C  
ATOM   2799  O   SER A 353     -54.511  38.238   7.153  0.00  0.00      PROA O  
ATOM   2800  CB  SER A 353     -54.477  35.898   5.406  0.00  0.00      PROA C  
ATOM   2801  OG  SER A 353     -54.857  34.894   4.463  0.00  0.00      PROA O  
ATOM   2802  N   ILE A 354     -55.649  36.894   8.563  0.00  0.00      PROA N  
ATOM   2803  CA  ILE A 354     -55.276  37.586   9.788  0.00  0.00      PROA C  
ATOM   2804  C   ILE A 354     -53.765  37.574   9.987  0.00  0.00      PROA C  
ATOM   2805  O   ILE A 354     -53.230  36.785  10.771  0.00  0.00      PROA O  
ATOM   2806  CB  ILE A 354     -55.936  37.010  11.055  0.00  0.00      PROA C  
ATOM   2807  CG1 ILE A 354     -57.322  36.358  10.791  0.00  0.00      PROA C  
ATOM   2808  CG2 ILE A 354     -56.027  38.158  12.087  0.00  0.00      PROA C  
ATOM   2809  CD  ILE A 354     -57.944  35.703  12.033  0.00  0.00      PROA C  
ATOM   2810  N   ILE A 355     -53.028  38.461   9.295  0.00  0.00      PROA N  
ATOM   2811  CA  ILE A 355     -51.630  38.707   9.586  0.00  0.00      PROA C  
ATOM   2812  C   ILE A 355     -51.478  39.509  10.871  0.00  0.00      PROA C  
ATOM   2813  O   ILE A 355     -50.470  40.178  11.108  0.00  0.00      PROA O  
ATOM   2814  CB  ILE A 355     -50.900  39.343   8.403  0.00  0.00      PROA C  
ATOM   2815  CG1 ILE A 355     -50.758  38.341   7.228  0.00  0.00      PROA C  
ATOM   2816  CG2 ILE A 355     -49.531  39.927   8.809  0.00  0.00      PROA C  
ATOM   2817  CD  ILE A 355     -49.889  37.112   7.534  0.00  0.00      PROA C  
ATOM   2818  N   ASP A 356     -52.520  39.479  11.714  0.00  0.00      PROA N  
ATOM   2819  CA  ASP A 356     -52.584  40.224  12.943  0.00  0.00      PROA C  
ATOM   2820  C   ASP A 356     -51.636  39.544  13.918  0.00  0.00      PROA C  
ATOM   2821  O   ASP A 356     -51.714  38.336  14.158  0.00  0.00      PROA O  
ATOM   2822  CB  ASP A 356     -54.059  40.265  13.438  0.00  0.00      PROA C  
ATOM   2823  CG  ASP A 356     -54.270  41.064  14.715  0.00  0.00      PROA C  
ATOM   2824  OD1 ASP A 356     -53.325  41.745  15.187  0.00  0.00      PROA O  
ATOM   2825  OD2 ASP A 356     -55.415  41.043  15.241  0.00  0.00      PROA O1-
ATOM   2826  N   CYS A 357     -50.703  40.310  14.506  0.00  0.00      PROA N  
ATOM   2827  CA  CYS A 357     -49.745  39.776  15.454  0.00  0.00      PROA C  
ATOM   2828  C   CYS A 357     -50.309  39.868  16.868  0.00  0.00      PROA C  
ATOM   2829  O   CYS A 357     -49.713  39.380  17.830  0.00  0.00      PROA O  
ATOM   2830  CB  CYS A 357     -48.397  40.541  15.371  0.00  0.00      PROA C  
ATOM   2831  SG  CYS A 357     -47.538  40.251  13.794  0.00  0.00      PROA S  
ATOM   2832  N   GLY A 358     -51.526  40.442  17.003  0.00  0.00      PROA N  
ATOM   2833  CA  GLY A 358     -52.220  40.710  18.251  0.00  0.00      PROA C  
ATOM   2834  C   GLY A 358     -51.554  41.770  19.101  0.00  0.00      PROA C  
ATOM   2835  O   GLY A 358     -50.460  42.238  18.768  0.00  0.00      PROA O  
ATOM   2836  N   PRO A 359     -52.178  42.213  20.192  0.00  0.00      PROA N  
ATOM   2837  CA  PRO A 359     -51.539  43.034  21.218  0.00  0.00      PROA C  
ATOM   2838  C   PRO A 359     -50.116  42.596  21.581  0.00  0.00      PROA C  
ATOM   2839  O   PRO A 359     -49.975  41.411  21.908  0.00  0.00      PROA O  
ATOM   2840  CB  PRO A 359     -52.514  42.976  22.406  0.00  0.00      PROA C  
ATOM   2841  CG  PRO A 359     -53.877  42.776  21.736  0.00  0.00      PROA C  
ATOM   2842  CD  PRO A 359     -53.546  41.847  20.565  0.00  0.00      PROA C  
ATOM   2843  N   PRO A 360     -49.064  43.415  21.543  0.00  0.00      PROA N  
ATOM   2844  CA  PRO A 360     -47.736  43.005  21.974  0.00  0.00      PROA C  
ATOM   2845  C   PRO A 360     -47.705  42.563  23.429  0.00  0.00      PROA C  
ATOM   2846  O   PRO A 360     -48.314  43.209  24.287  0.00  0.00      PROA O  
ATOM   2847  CB  PRO A 360     -46.860  44.236  21.696  0.00  0.00      PROA C  
ATOM   2848  CG  PRO A 360     -47.821  45.423  21.776  0.00  0.00      PROA C  
ATOM   2849  CD  PRO A 360     -49.121  44.844  21.222  0.00  0.00      PROA C  
ATOM   2850  N   ASP A 361     -47.010  41.449  23.739  0.00  0.00      PROA N  
ATOM   2851  CA  ASP A 361     -46.815  41.021  25.111  0.00  0.00      PROA C  
ATOM   2852  C   ASP A 361     -46.040  42.061  25.921  0.00  0.00      PROA C  
ATOM   2853  O   ASP A 361     -45.117  42.718  25.425  0.00  0.00      PROA O  
ATOM   2854  CB  ASP A 361     -46.122  39.635  25.197  0.00  0.00      PROA C  
ATOM   2855  CG  ASP A 361     -47.010  38.504  24.699  0.00  0.00      PROA C  
ATOM   2856  OD1 ASP A 361     -48.263  38.616  24.741  0.00  0.00      PROA O  
ATOM   2857  OD2 ASP A 361     -46.452  37.422  24.369  0.00  0.00      PROA O1-
ATOM   2858  N   ASP A 362     -46.439  42.252  27.194  0.00  0.00      PROA N  
ATOM   2859  CA  ASP A 362     -45.815  43.187  28.103  0.00  0.00      PROA C  
ATOM   2860  C   ASP A 362     -44.340  42.843  28.357  0.00  0.00      PROA C  
ATOM   2861  O   ASP A 362     -43.950  41.674  28.386  0.00  0.00      PROA O  
ATOM   2862  CB  ASP A 362     -46.650  43.256  29.415  0.00  0.00      PROA C  
ATOM   2863  CG  ASP A 362     -46.321  44.457  30.291  0.00  0.00      PROA C  
ATOM   2864  OD1 ASP A 362     -45.800  45.480  29.777  0.00  0.00      PROA O  
ATOM   2865  OD2 ASP A 362     -46.690  44.424  31.496  0.00  0.00      PROA O1-
ATOM   2866  N   LEU A 363     -43.485  43.864  28.522  0.00  0.00      PROA N  
ATOM   2867  CA  LEU A 363     -42.066  43.706  28.758  0.00  0.00      PROA C  
ATOM   2868  C   LEU A 363     -41.781  43.822  30.253  0.00  0.00      PROA C  
ATOM   2869  O   LEU A 363     -41.998  44.902  30.813  0.00  0.00      PROA O  
ATOM   2870  CB  LEU A 363     -41.293  44.795  27.968  0.00  0.00      PROA C  
ATOM   2871  CG  LEU A 363     -39.777  44.925  28.229  0.00  0.00      PROA C  
ATOM   2872  CD1 LEU A 363     -39.024  43.607  28.009  0.00  0.00      PROA C  
ATOM   2873  CD2 LEU A 363     -39.192  46.003  27.308  0.00  0.00      PROA C  
ATOM   2874  N   PRO A 364     -41.321  42.787  30.975  0.00  0.00      PROA N  
ATOM   2875  CA  PRO A 364     -40.839  42.921  32.346  0.00  0.00      PROA C  
ATOM   2876  C   PRO A 364     -39.796  44.014  32.513  0.00  0.00      PROA C  
ATOM   2877  O   PRO A 364     -38.781  43.986  31.817  0.00  0.00      PROA O  
ATOM   2878  CB  PRO A 364     -40.293  41.526  32.697  0.00  0.00      PROA C  
ATOM   2879  CG  PRO A 364     -41.135  40.586  31.831  0.00  0.00      PROA C  
ATOM   2880  CD  PRO A 364     -41.308  41.388  30.539  0.00  0.00      PROA C  
ATOM   2881  N   ASN A 365     -40.046  44.989  33.413  0.00  0.00      PROA N  
ATOM   2882  CA  ASN A 365     -39.132  46.082  33.717  0.00  0.00      PROA C  
ATOM   2883  C   ASN A 365     -39.092  47.147  32.614  0.00  0.00      PROA C  
ATOM   2884  O   ASN A 365     -38.185  47.979  32.547  0.00  0.00      PROA O  
ATOM   2885  CB  ASN A 365     -37.702  45.609  34.099  0.00  0.00      PROA C  
ATOM   2886  CG  ASN A 365     -37.747  44.543  35.194  0.00  0.00      PROA C  
ATOM   2887  ND2 ASN A 365     -36.783  43.593  35.144  0.00  0.00      PROA N  
ATOM   2888  OD1 ASN A 365     -38.627  44.507  36.061  0.00  0.00      PROA O  
ATOM   2889  N   GLY A 366     -40.099  47.150  31.719  0.00  0.00      PROA N  
ATOM   2890  CA  GLY A 366     -40.185  48.091  30.617  0.00  0.00      PROA C  
ATOM   2891  C   GLY A 366     -41.596  48.384  30.191  0.00  0.00      PROA C  
ATOM   2892  O   GLY A 366     -42.560  48.222  30.937  0.00  0.00      PROA O  
ATOM   2893  N   HIS A 367     -41.734  48.855  28.945  0.00  0.00      PROA N  
ATOM   2894  CA  HIS A 367     -42.992  49.239  28.348  0.00  0.00      PROA C  
ATOM   2895  C   HIS A 367     -42.867  49.147  26.837  0.00  0.00      PROA C  
ATOM   2896  O   HIS A 367     -41.773  49.012  26.284  0.00  0.00      PROA O  
ATOM   2897  CB  HIS A 367     -43.426  50.678  28.751  0.00  0.00      PROA C  
ATOM   2898  CG  HIS A 367     -42.530  51.781  28.236  0.00  0.00      PROA C  
ATOM   2899  CD2 HIS A 367     -42.716  52.643  27.197  0.00  0.00      PROA C  
ATOM   2900  ND1 HIS A 367     -41.398  52.225  28.890  0.00  0.00      PROA N  
ATOM   2901  CE1 HIS A 367     -40.944  53.311  28.218  0.00  0.00      PROA C  
ATOM   2902  NE2 HIS A 367     -41.712  53.605  27.181  0.00  0.00      PROA N  
ATOM   2903  N   VAL A 368     -44.011  49.185  26.130  0.00  0.00      PROA N  
ATOM   2904  CA  VAL A 368     -44.069  49.108  24.681  0.00  0.00      PROA C  
ATOM   2905  C   VAL A 368     -44.877  50.279  24.135  0.00  0.00      PROA C  
ATOM   2906  O   VAL A 368     -45.902  50.677  24.693  0.00  0.00      PROA O  
ATOM   2907  CB  VAL A 368     -44.602  47.755  24.212  0.00  0.00      PROA C  
ATOM   2908  CG1 VAL A 368     -46.072  47.519  24.618  0.00  0.00      PROA C  
ATOM   2909  CG2 VAL A 368     -44.404  47.589  22.696  0.00  0.00      PROA C  
ATOM   2910  N   ASP A 369     -44.397  50.904  23.043  0.00  0.00      PROA N  
ATOM   2911  CA  ASP A 369     -45.061  52.010  22.383  0.00  0.00      PROA C  
ATOM   2912  C   ASP A 369     -45.342  51.641  20.923  0.00  0.00      PROA C  
ATOM   2913  O   ASP A 369     -44.501  51.050  20.243  0.00  0.00      PROA O  
ATOM   2914  CB  ASP A 369     -44.173  53.282  22.501  0.00  0.00      PROA C  
ATOM   2915  CG  ASP A 369     -44.896  54.568  22.128  0.00  0.00      PROA C  
ATOM   2916  OD1 ASP A 369     -46.154  54.604  22.131  0.00  0.00      PROA O  
ATOM   2917  OD2 ASP A 369     -44.200  55.599  21.926  0.00  0.00      PROA O1-
ATOM   2918  N   TYR A 370     -46.542  51.965  20.398  0.00  0.00      PROA N  
ATOM   2919  CA  TYR A 370     -46.881  51.765  18.997  0.00  0.00      PROA C  
ATOM   2920  C   TYR A 370     -46.379  52.934  18.148  0.00  0.00      PROA C  
ATOM   2921  O   TYR A 370     -46.738  54.091  18.377  0.00  0.00      PROA O  
ATOM   2922  CB  TYR A 370     -48.411  51.659  18.743  0.00  0.00      PROA C  
ATOM   2923  CG  TYR A 370     -49.077  50.560  19.527  0.00  0.00      PROA C  
ATOM   2924  CD1 TYR A 370     -49.699  50.839  20.758  0.00  0.00      PROA C  
ATOM   2925  CD2 TYR A 370     -49.218  49.276  18.974  0.00  0.00      PROA C  
ATOM   2926  CE1 TYR A 370     -50.437  49.852  21.427  0.00  0.00      PROA C  
ATOM   2927  CE2 TYR A 370     -49.958  48.288  19.639  0.00  0.00      PROA C  
ATOM   2928  CZ  TYR A 370     -50.570  48.578  20.863  0.00  0.00      PROA C  
ATOM   2929  OH  TYR A 370     -51.356  47.598  21.506  0.00  0.00      PROA O  
ATOM   2930  N   ILE A 371     -45.538  52.669  17.127  0.00  0.00      PROA N  
ATOM   2931  CA  ILE A 371     -45.004  53.725  16.270  0.00  0.00      PROA C  
ATOM   2932  C   ILE A 371     -45.935  53.970  15.087  0.00  0.00      PROA C  
ATOM   2933  O   ILE A 371     -46.191  55.115  14.706  0.00  0.00      PROA O  
ATOM   2934  CB  ILE A 371     -43.547  53.458  15.851  0.00  0.00      PROA C  
ATOM   2935  CG1 ILE A 371     -42.539  53.967  16.917  0.00  0.00      PROA C  
ATOM   2936  CG2 ILE A 371     -43.178  54.120  14.501  0.00  0.00      PROA C  
ATOM   2937  CD  ILE A 371     -42.764  53.473  18.349  0.00  0.00      PROA C  
ATOM   2938  N   THR A 372     -46.523  52.901  14.501  0.00  0.00      PROA N  
ATOM   2939  CA  THR A 372     -47.514  52.993  13.421  0.00  0.00      PROA C  
ATOM   2940  C   THR A 372     -48.783  53.738  13.796  0.00  0.00      PROA C  
ATOM   2941  O   THR A 372     -49.297  54.551  13.026  0.00  0.00      PROA O  
ATOM   2942  CB  THR A 372     -47.887  51.645  12.790  0.00  0.00      PROA C  
ATOM   2943  CG2 THR A 372     -47.079  51.497  11.493  0.00  0.00      PROA C  
ATOM   2944  OG1 THR A 372     -47.526  50.553  13.631  0.00  0.00      PROA O  
ATOM   2945  N   GLY A 373     -49.308  53.499  15.009  0.00  0.00      PROA N  
ATOM   2946  CA  GLY A 373     -50.478  54.203  15.517  0.00  0.00      PROA C  
ATOM   2947  C   GLY A 373     -51.089  53.445  16.668  0.00  0.00      PROA C  
ATOM   2948  O   GLY A 373     -50.830  52.245  16.786  0.00  0.00      PROA O  
ATOM   2949  N   PRO A 374     -51.883  54.061  17.546  0.00  0.00      PROA N  
ATOM   2950  CA  PRO A 374     -52.514  53.389  18.682  0.00  0.00      PROA C  
ATOM   2951  C   PRO A 374     -53.284  52.117  18.348  0.00  0.00      PROA C  
ATOM   2952  O   PRO A 374     -54.227  52.164  17.555  0.00  0.00      PROA O  
ATOM   2953  CB  PRO A 374     -53.416  54.470  19.301  0.00  0.00      PROA C  
ATOM   2954  CG  PRO A 374     -52.690  55.775  18.970  0.00  0.00      PROA C  
ATOM   2955  CD  PRO A 374     -52.132  55.508  17.570  0.00  0.00      PROA C  
ATOM   2956  N   GLU A 375     -52.886  50.976  18.951  0.00  0.00      PROA N  
ATOM   2957  CA  GLU A 375     -53.565  49.696  18.831  0.00  0.00      PROA C  
ATOM   2958  C   GLU A 375     -53.466  49.058  17.441  0.00  0.00      PROA C  
ATOM   2959  O   GLU A 375     -54.236  48.164  17.086  0.00  0.00      PROA O  
ATOM   2960  CB  GLU A 375     -55.017  49.713  19.392  0.00  0.00      PROA C  
ATOM   2961  CG  GLU A 375     -55.078  50.024  20.911  0.00  0.00      PROA C  
ATOM   2962  CD  GLU A 375     -56.504  50.012  21.452  0.00  0.00      PROA C  
ATOM   2963  OE1 GLU A 375     -57.155  48.934  21.446  0.00  0.00      PROA O  
ATOM   2964  OE2 GLU A 375     -56.992  51.082  21.909  0.00  0.00      PROA O1-
ATOM   2965  N   VAL A 376     -52.485  49.483  16.617  0.00  0.00      PROA N  
ATOM   2966  CA  VAL A 376     -52.271  48.923  15.290  0.00  0.00      PROA C  
ATOM   2967  C   VAL A 376     -51.360  47.702  15.399  0.00  0.00      PROA C  
ATOM   2968  O   VAL A 376     -50.159  47.806  15.648  0.00  0.00      PROA O  
ATOM   2969  CB  VAL A 376     -51.721  49.953  14.302  0.00  0.00      PROA C  
ATOM   2970  CG1 VAL A 376     -51.482  49.314  12.917  0.00  0.00      PROA C  
ATOM   2971  CG2 VAL A 376     -52.732  51.109  14.161  0.00  0.00      PROA C  
ATOM   2972  N   THR A 377     -51.947  46.494  15.255  0.00  0.00      PROA N  
ATOM   2973  CA  THR A 377     -51.265  45.223  15.507  0.00  0.00      PROA C  
ATOM   2974  C   THR A 377     -51.128  44.366  14.258  0.00  0.00      PROA C  
ATOM   2975  O   THR A 377     -50.575  43.264  14.289  0.00  0.00      PROA O  
ATOM   2976  CB  THR A 377     -51.983  44.393  16.575  0.00  0.00      PROA C  
ATOM   2977  CG2 THR A 377     -51.961  45.166  17.905  0.00  0.00      PROA C  
ATOM   2978  OG1 THR A 377     -53.348  44.136  16.254  0.00  0.00      PROA O  
ATOM   2979  N   THR A 378     -51.618  44.864  13.108  0.00  0.00      PROA N  
ATOM   2980  CA  THR A 378     -51.610  44.168  11.823  0.00  0.00      PROA C  
ATOM   2981  C   THR A 378     -50.276  44.235  11.099  0.00  0.00      PROA C  
ATOM   2982  O   THR A 378     -49.408  45.035  11.434  0.00  0.00      PROA O  
ATOM   2983  CB  THR A 378     -52.712  44.640  10.873  0.00  0.00      PROA C  
ATOM   2984  CG2 THR A 378     -54.051  44.077  11.377  0.00  0.00      PROA C  
ATOM   2985  OG1 THR A 378     -52.830  46.063  10.855  0.00  0.00      PROA O  
ATOM   2986  N   TYR A 379     -50.066  43.371  10.080  0.00  0.00      PROA N  
ATOM   2987  CA  TYR A 379     -48.922  43.356   9.172  0.00  0.00      PROA C  
ATOM   2988  C   TYR A 379     -48.252  44.707   8.858  0.00  0.00      PROA C  
ATOM   2989  O   TYR A 379     -48.909  45.688   8.499  0.00  0.00      PROA O  
ATOM   2990  CB  TYR A 379     -49.274  42.580   7.870  0.00  0.00      PROA C  
ATOM   2991  CG  TYR A 379     -48.134  42.526   6.879  0.00  0.00      PROA C  
ATOM   2992  CD1 TYR A 379     -47.060  41.657   7.111  0.00  0.00      PROA C  
ATOM   2993  CD2 TYR A 379     -48.139  43.306   5.708  0.00  0.00      PROA C  
ATOM   2994  CE1 TYR A 379     -46.019  41.543   6.179  0.00  0.00      PROA C  
ATOM   2995  CE2 TYR A 379     -47.119  43.164   4.755  0.00  0.00      PROA C  
ATOM   2996  CZ  TYR A 379     -46.063  42.276   4.989  0.00  0.00      PROA C  
ATOM   2997  OH  TYR A 379     -45.043  42.124   4.025  0.00  0.00      PROA O  
ATOM   2998  N   LYS A 380     -46.913  44.767   9.018  0.00  0.00      PROA N  
ATOM   2999  CA  LYS A 380     -46.102  45.960   8.846  0.00  0.00      PROA C  
ATOM   3000  C   LYS A 380     -46.270  47.034   9.919  0.00  0.00      PROA C  
ATOM   3001  O   LYS A 380     -45.642  48.094   9.861  0.00  0.00      PROA O  
ATOM   3002  CB  LYS A 380     -46.079  46.544   7.404  0.00  0.00      PROA C  
ATOM   3003  CG  LYS A 380     -45.160  45.778   6.437  0.00  0.00      PROA C  
ATOM   3004  CD  LYS A 380     -45.177  46.417   5.034  0.00  0.00      PROA C  
ATOM   3005  CE  LYS A 380     -44.273  45.756   3.978  0.00  0.00      PROA C  
ATOM   3006  NZ  LYS A 380     -42.836  45.891   4.327  0.00  0.00      PROA N1+
ATOM   3007  N   ALA A 381     -47.067  46.772  10.977  0.00  0.00      PROA N  
ATOM   3008  CA  ALA A 381     -47.043  47.553  12.193  0.00  0.00      PROA C  
ATOM   3009  C   ALA A 381     -45.689  47.506  12.880  0.00  0.00      PROA C  
ATOM   3010  O   ALA A 381     -45.004  46.480  12.872  0.00  0.00      PROA O  
ATOM   3011  CB  ALA A 381     -48.109  47.089  13.196  0.00  0.00      PROA C  
ATOM   3012  N   VAL A 382     -45.280  48.630  13.485  0.00  0.00      PROA N  
ATOM   3013  CA  VAL A 382     -44.032  48.723  14.210  0.00  0.00      PROA C  
ATOM   3014  C   VAL A 382     -44.262  49.190  15.630  0.00  0.00      PROA C  
ATOM   3015  O   VAL A 382     -44.990  50.146  15.911  0.00  0.00      PROA O  
ATOM   3016  CB  VAL A 382     -42.940  49.545  13.530  0.00  0.00      PROA C  
ATOM   3017  CG1 VAL A 382     -42.327  48.697  12.401  0.00  0.00      PROA C  
ATOM   3018  CG2 VAL A 382     -43.500  50.863  12.973  0.00  0.00      PROA C  
ATOM   3019  N   ILE A 383     -43.624  48.486  16.572  0.00  0.00      PROA N  
ATOM   3020  CA  ILE A 383     -43.656  48.781  17.987  0.00  0.00      PROA C  
ATOM   3021  C   ILE A 383     -42.234  49.005  18.462  0.00  0.00      PROA C  
ATOM   3022  O   ILE A 383     -41.274  48.440  17.934  0.00  0.00      PROA O  
ATOM   3023  CB  ILE A 383     -44.311  47.683  18.826  0.00  0.00      PROA C  
ATOM   3024  CG1 ILE A 383     -43.619  46.312  18.616  0.00  0.00      PROA C  
ATOM   3025  CG2 ILE A 383     -45.819  47.663  18.495  0.00  0.00      PROA C  
ATOM   3026  CD  ILE A 383     -44.209  45.168  19.439  0.00  0.00      PROA C  
ATOM   3027  N   GLN A 384     -42.066  49.863  19.480  0.00  0.00      PROA N  
ATOM   3028  CA  GLN A 384     -40.795  50.092  20.126  0.00  0.00      PROA C  
ATOM   3029  C   GLN A 384     -40.906  49.682  21.583  0.00  0.00      PROA C  
ATOM   3030  O   GLN A 384     -41.606  50.300  22.387  0.00  0.00      PROA O  
ATOM   3031  CB  GLN A 384     -40.377  51.581  20.039  0.00  0.00      PROA C  
ATOM   3032  CG  GLN A 384     -39.010  51.945  20.676  0.00  0.00      PROA C  
ATOM   3033  CD  GLN A 384     -37.835  51.222  20.007  0.00  0.00      PROA C  
ATOM   3034  NE2 GLN A 384     -37.148  50.332  20.755  0.00  0.00      PROA N  
ATOM   3035  OE1 GLN A 384     -37.513  51.467  18.841  0.00  0.00      PROA O  
ATOM   3036  N   TYR A 385     -40.205  48.604  21.956  0.00  0.00      PROA N  
ATOM   3037  CA  TYR A 385     -39.934  48.241  23.330  0.00  0.00      PROA C  
ATOM   3038  C   TYR A 385     -38.904  49.155  23.994  0.00  0.00      PROA C  
ATOM   3039  O   TYR A 385     -37.942  49.602  23.366  0.00  0.00      PROA O  
ATOM   3040  CB  TYR A 385     -39.463  46.769  23.413  0.00  0.00      PROA C  
ATOM   3041  CG  TYR A 385     -40.625  45.823  23.244  0.00  0.00      PROA C  
ATOM   3042  CD1 TYR A 385     -41.508  45.630  24.319  0.00  0.00      PROA C  
ATOM   3043  CD2 TYR A 385     -40.803  45.058  22.075  0.00  0.00      PROA C  
ATOM   3044  CE1 TYR A 385     -42.536  44.681  24.243  0.00  0.00      PROA C  
ATOM   3045  CE2 TYR A 385     -41.837  44.112  21.995  0.00  0.00      PROA C  
ATOM   3046  CZ  TYR A 385     -42.701  43.923  23.082  0.00  0.00      PROA C  
ATOM   3047  OH  TYR A 385     -43.734  42.965  23.027  0.00  0.00      PROA O  
ATOM   3048  N   SER A 386     -39.068  49.458  25.291  0.00  0.00      PROA N  
ATOM   3049  CA  SER A 386     -38.074  50.213  26.041  0.00  0.00      PROA C  
ATOM   3050  C   SER A 386     -38.108  49.770  27.485  0.00  0.00      PROA C  
ATOM   3051  O   SER A 386     -39.166  49.475  28.031  0.00  0.00      PROA O  
ATOM   3052  CB  SER A 386     -38.317  51.753  25.991  0.00  0.00      PROA C  
ATOM   3053  OG  SER A 386     -37.297  52.513  26.660  0.00  0.00      PROA O  
ATOM   3054  N   CYS A 387     -36.946  49.724  28.164  0.00  0.00      PROA N  
ATOM   3055  CA  CYS A 387     -36.889  49.483  29.600  0.00  0.00      PROA C  
ATOM   3056  C   CYS A 387     -37.093  50.772  30.376  0.00  0.00      PROA C  
ATOM   3057  O   CYS A 387     -37.024  51.871  29.821  0.00  0.00      PROA O  
ATOM   3058  CB  CYS A 387     -35.542  48.873  30.052  0.00  0.00      PROA C  
ATOM   3059  SG  CYS A 387     -35.135  47.394  29.103  0.00  0.00      PROA S  
ATOM   3060  N   GLU A 388     -37.333  50.679  31.701  0.00  0.00      PROA N  
ATOM   3061  CA  GLU A 388     -37.199  51.824  32.588  0.00  0.00      PROA C  
ATOM   3062  C   GLU A 388     -35.747  52.322  32.645  0.00  0.00      PROA C  
ATOM   3063  O   GLU A 388     -34.807  51.554  32.852  0.00  0.00      PROA O  
ATOM   3064  CB  GLU A 388     -37.772  51.544  34.002  0.00  0.00      PROA C  
ATOM   3065  CG  GLU A 388     -39.309  51.320  33.996  0.00  0.00      PROA C  
ATOM   3066  CD  GLU A 388     -39.926  51.117  35.381  0.00  0.00      PROA C  
ATOM   3067  OE1 GLU A 388     -39.207  51.152  36.414  0.00  0.00      PROA O  
ATOM   3068  OE2 GLU A 388     -41.171  50.925  35.444  0.00  0.00      PROA O1-
ATOM   3069  N   GLU A 389     -35.533  53.627  32.384  0.00  0.00      PROA N  
ATOM   3070  CA  GLU A 389     -34.228  54.176  32.041  0.00  0.00      PROA C  
ATOM   3071  C   GLU A 389     -33.116  54.041  33.081  0.00  0.00      PROA C  
ATOM   3072  O   GLU A 389     -31.995  53.627  32.780  0.00  0.00      PROA O  
ATOM   3073  CB  GLU A 389     -34.418  55.671  31.655  0.00  0.00      PROA C  
ATOM   3074  CG  GLU A 389     -33.140  56.485  31.314  0.00  0.00      PROA C  
ATOM   3075  CD  GLU A 389     -32.433  55.998  30.053  0.00  0.00      PROA C  
ATOM   3076  OE1 GLU A 389     -33.077  55.947  28.970  0.00  0.00      PROA O  
ATOM   3077  OE2 GLU A 389     -31.212  55.690  30.115  0.00  0.00      PROA O1-
ATOM   3078  N   THR A 390     -33.405  54.387  34.353  0.00  0.00      PROA N  
ATOM   3079  CA  THR A 390     -32.404  54.446  35.419  0.00  0.00      PROA C  
ATOM   3080  C   THR A 390     -31.752  53.130  35.806  0.00  0.00      PROA C  
ATOM   3081  O   THR A 390     -30.535  53.056  35.980  0.00  0.00      PROA O  
ATOM   3082  CB  THR A 390     -32.908  55.133  36.694  0.00  0.00      PROA C  
ATOM   3083  CG2 THR A 390     -33.074  56.633  36.397  0.00  0.00      PROA C  
ATOM   3084  OG1 THR A 390     -34.186  54.648  37.104  0.00  0.00      PROA O  
ATOM   3085  N   PHE A 391     -32.549  52.053  35.965  0.00  0.00      PROA N  
ATOM   3086  CA  PHE A 391     -32.079  50.848  36.634  0.00  0.00      PROA C  
ATOM   3087  C   PHE A 391     -31.893  49.673  35.689  0.00  0.00      PROA C  
ATOM   3088  O   PHE A 391     -31.469  48.594  36.104  0.00  0.00      PROA O  
ATOM   3089  CB  PHE A 391     -33.057  50.428  37.769  0.00  0.00      PROA C  
ATOM   3090  CG  PHE A 391     -33.279  51.547  38.755  0.00  0.00      PROA C  
ATOM   3091  CD1 PHE A 391     -32.193  52.247  39.317  0.00  0.00      PROA C  
ATOM   3092  CD2 PHE A 391     -34.582  51.896  39.150  0.00  0.00      PROA C  
ATOM   3093  CE1 PHE A 391     -32.408  53.290  40.225  0.00  0.00      PROA C  
ATOM   3094  CE2 PHE A 391     -34.800  52.933  40.066  0.00  0.00      PROA C  
ATOM   3095  CZ  PHE A 391     -33.712  53.634  40.601  0.00  0.00      PROA C  
ATOM   3096  N   TYR A 392     -32.161  49.848  34.384  0.00  0.00      PROA N  
ATOM   3097  CA  TYR A 392     -32.138  48.747  33.441  0.00  0.00      PROA C  
ATOM   3098  C   TYR A 392     -31.575  49.214  32.110  0.00  0.00      PROA C  
ATOM   3099  O   TYR A 392     -31.768  50.351  31.678  0.00  0.00      PROA O  
ATOM   3100  CB  TYR A 392     -33.553  48.164  33.159  0.00  0.00      PROA C  
ATOM   3101  CG  TYR A 392     -34.296  47.810  34.421  0.00  0.00      PROA C  
ATOM   3102  CD1 TYR A 392     -34.169  46.544  35.016  0.00  0.00      PROA C  
ATOM   3103  CD2 TYR A 392     -35.188  48.736  34.988  0.00  0.00      PROA C  
ATOM   3104  CE1 TYR A 392     -34.904  46.222  36.166  0.00  0.00      PROA C  
ATOM   3105  CE2 TYR A 392     -35.936  48.415  36.126  0.00  0.00      PROA C  
ATOM   3106  CZ  TYR A 392     -35.802  47.151  36.710  0.00  0.00      PROA C  
ATOM   3107  OH  TYR A 392     -36.621  46.797  37.802  0.00  0.00      PROA O  
ATOM   3108  N   THR A 393     -30.864  48.313  31.415  0.00  0.00      PROA N  
ATOM   3109  CA  THR A 393     -30.374  48.525  30.059  0.00  0.00      PROA C  
ATOM   3110  C   THR A 393     -31.055  47.549  29.129  0.00  0.00      PROA C  
ATOM   3111  O   THR A 393     -31.129  46.348  29.392  0.00  0.00      PROA O  
ATOM   3112  CB  THR A 393     -28.858  48.387  29.865  0.00  0.00      PROA C  
ATOM   3113  CG2 THR A 393     -28.188  49.688  30.337  0.00  0.00      PROA C  
ATOM   3114  OG1 THR A 393     -28.305  47.321  30.634  0.00  0.00      PROA O  
ATOM   3115  N   MET A 394     -31.598  48.053  28.005  0.00  0.00      PROA N  
ATOM   3116  CA  MET A 394     -32.166  47.232  26.953  0.00  0.00      PROA C  
ATOM   3117  C   MET A 394     -31.088  46.402  26.243  0.00  0.00      PROA C  
ATOM   3118  O   MET A 394     -29.982  46.883  25.988  0.00  0.00      PROA O  
ATOM   3119  CB  MET A 394     -32.931  48.143  25.956  0.00  0.00      PROA C  
ATOM   3120  CG  MET A 394     -33.847  47.441  24.929  0.00  0.00      PROA C  
ATOM   3121  SD  MET A 394     -35.512  46.974  25.513  0.00  0.00      PROA S  
ATOM   3122  CE  MET A 394     -35.113  45.383  26.290  0.00  0.00      PROA C  
ATOM   3123  N   SER A 395     -31.378  45.122  25.919  0.00  0.00      PROA N  
ATOM   3124  CA  SER A 395     -30.421  44.239  25.250  0.00  0.00      PROA C  
ATOM   3125  C   SER A 395     -30.482  44.422  23.733  0.00  0.00      PROA C  
ATOM   3126  O   SER A 395     -29.900  45.357  23.183  0.00  0.00      PROA O  
ATOM   3127  CB  SER A 395     -30.608  42.745  25.646  0.00  0.00      PROA C  
ATOM   3128  OG  SER A 395     -30.445  42.567  27.056  0.00  0.00      PROA O  
ATOM   3129  N   SER A 396     -31.220  43.557  22.997  0.00  0.00      PROA N  
ATOM   3130  CA  SER A 396     -31.602  43.791  21.601  0.00  0.00      PROA C  
ATOM   3131  C   SER A 396     -32.434  45.057  21.446  0.00  0.00      PROA C  
ATOM   3132  O   SER A 396     -33.158  45.440  22.360  0.00  0.00      PROA O  
ATOM   3133  CB  SER A 396     -32.397  42.611  20.973  0.00  0.00      PROA C  
ATOM   3134  OG  SER A 396     -31.615  41.415  20.977  0.00  0.00      PROA O  
ATOM   3135  N   ASN A 397     -32.339  45.754  20.290  0.00  0.00      PROA N  
ATOM   3136  CA  ASN A 397     -32.782  47.136  20.116  0.00  0.00      PROA C  
ATOM   3137  C   ASN A 397     -34.244  47.422  20.499  0.00  0.00      PROA C  
ATOM   3138  O   ASN A 397     -34.556  48.455  21.093  0.00  0.00      PROA O  
ATOM   3139  CB  ASN A 397     -32.471  47.571  18.649  0.00  0.00      PROA C  
ATOM   3140  CG  ASN A 397     -32.871  49.009  18.314  0.00  0.00      PROA C  
ATOM   3141  ND2 ASN A 397     -32.235  49.992  18.991  0.00  0.00      PROA N  
ATOM   3142  OD1 ASN A 397     -33.734  49.258  17.468  0.00  0.00      PROA O  
ATOM   3143  N   GLY A 398     -35.170  46.496  20.175  0.00  0.00      PROA N  
ATOM   3144  CA  GLY A 398     -36.551  46.552  20.658  0.00  0.00      PROA C  
ATOM   3145  C   GLY A 398     -37.509  47.135  19.662  0.00  0.00      PROA C  
ATOM   3146  O   GLY A 398     -38.690  47.306  19.952  0.00  0.00      PROA O  
ATOM   3147  N   LYS A 399     -37.036  47.419  18.438  0.00  0.00      PROA N  
ATOM   3148  CA  LYS A 399     -37.874  47.832  17.329  0.00  0.00      PROA C  
ATOM   3149  C   LYS A 399     -38.386  46.581  16.623  0.00  0.00      PROA C  
ATOM   3150  O   LYS A 399     -37.640  45.854  15.962  0.00  0.00      PROA O  
ATOM   3151  CB  LYS A 399     -37.063  48.721  16.355  0.00  0.00      PROA C  
ATOM   3152  CG  LYS A 399     -37.850  49.328  15.179  0.00  0.00      PROA C  
ATOM   3153  CD  LYS A 399     -38.977  50.279  15.632  0.00  0.00      PROA C  
ATOM   3154  CE  LYS A 399     -39.604  51.134  14.513  0.00  0.00      PROA C  
ATOM   3155  NZ  LYS A 399     -38.644  52.145  13.995  0.00  0.00      PROA N1+
ATOM   3156  N   TYR A 400     -39.679  46.261  16.812  0.00  0.00      PROA N  
ATOM   3157  CA  TYR A 400     -40.267  45.002  16.388  0.00  0.00      PROA C  
ATOM   3158  C   TYR A 400     -41.336  45.259  15.338  0.00  0.00      PROA C  
ATOM   3159  O   TYR A 400     -42.124  46.201  15.428  0.00  0.00      PROA O  
ATOM   3160  CB  TYR A 400     -40.842  44.141  17.565  0.00  0.00      PROA C  
ATOM   3161  CG  TYR A 400     -39.816  43.268  18.262  0.00  0.00      PROA C  
ATOM   3162  CD1 TYR A 400     -38.548  43.747  18.633  0.00  0.00      PROA C  
ATOM   3163  CD2 TYR A 400     -40.141  41.941  18.607  0.00  0.00      PROA C  
ATOM   3164  CE1 TYR A 400     -37.614  42.922  19.264  0.00  0.00      PROA C  
ATOM   3165  CE2 TYR A 400     -39.216  41.110  19.254  0.00  0.00      PROA C  
ATOM   3166  CZ  TYR A 400     -37.948  41.604  19.577  0.00  0.00      PROA C  
ATOM   3167  OH  TYR A 400     -36.990  40.796  20.214  0.00  0.00      PROA O  
ATOM   3168  N   VAL A 401     -41.354  44.416  14.292  0.00  0.00      PROA N  
ATOM   3169  CA  VAL A 401     -42.209  44.559  13.130  0.00  0.00      PROA C  
ATOM   3170  C   VAL A 401     -43.205  43.411  13.140  0.00  0.00      PROA C  
ATOM   3171  O   VAL A 401     -42.835  42.259  13.367  0.00  0.00      PROA O  
ATOM   3172  CB  VAL A 401     -41.418  44.485  11.818  0.00  0.00      PROA C  
ATOM   3173  CG1 VAL A 401     -42.328  44.871  10.633  0.00  0.00      PROA C  
ATOM   3174  CG2 VAL A 401     -40.183  45.410  11.872  0.00  0.00      PROA C  
ATOM   3175  N   CYS A 402     -44.508  43.667  12.902  0.00  0.00      PROA N  
ATOM   3176  CA  CYS A 402     -45.459  42.592  12.652  0.00  0.00      PROA C  
ATOM   3177  C   CYS A 402     -45.225  41.969  11.274  0.00  0.00      PROA C  
ATOM   3178  O   CYS A 402     -45.542  42.556  10.237  0.00  0.00      PROA O  
ATOM   3179  CB  CYS A 402     -46.936  43.052  12.799  0.00  0.00      PROA C  
ATOM   3180  SG  CYS A 402     -48.164  41.724  12.554  0.00  0.00      PROA S  
ATOM   3181  N   GLU A 403     -44.639  40.759  11.247  0.00  0.00      PROA N  
ATOM   3182  CA  GLU A 403     -44.279  40.067  10.025  0.00  0.00      PROA C  
ATOM   3183  C   GLU A 403     -45.396  39.220   9.428  0.00  0.00      PROA C  
ATOM   3184  O   GLU A 403     -46.456  39.009  10.019  0.00  0.00      PROA O  
ATOM   3185  CB  GLU A 403     -42.969  39.253  10.201  0.00  0.00      PROA C  
ATOM   3186  CG  GLU A 403     -41.694  40.129  10.074  0.00  0.00      PROA C  
ATOM   3187  CD  GLU A 403     -41.382  40.584   8.647  0.00  0.00      PROA C  
ATOM   3188  OE1 GLU A 403     -42.101  40.208   7.681  0.00  0.00      PROA O  
ATOM   3189  OE2 GLU A 403     -40.378  41.329   8.476  0.00  0.00      PROA O1-
ATOM   3190  N   ALA A 404     -45.173  38.709   8.199  0.00  0.00      PROA N  
ATOM   3191  CA  ALA A 404     -46.153  37.975   7.419  0.00  0.00      PROA C  
ATOM   3192  C   ALA A 404     -46.476  36.595   7.991  0.00  0.00      PROA C  
ATOM   3193  O   ALA A 404     -47.494  35.987   7.662  0.00  0.00      PROA O  
ATOM   3194  CB  ALA A 404     -45.638  37.811   5.973  0.00  0.00      PROA C  
ATOM   3195  N   ASP A 405     -45.628  36.087   8.905  0.00  0.00      PROA N  
ATOM   3196  CA  ASP A 405     -45.832  34.829   9.591  0.00  0.00      PROA C  
ATOM   3197  C   ASP A 405     -46.615  35.026  10.901  0.00  0.00      PROA C  
ATOM   3198  O   ASP A 405     -46.949  34.064  11.595  0.00  0.00      PROA O  
ATOM   3199  CB  ASP A 405     -44.460  34.112   9.791  0.00  0.00      PROA C  
ATOM   3200  CG  ASP A 405     -43.407  34.881  10.583  0.00  0.00      PROA C  
ATOM   3201  OD1 ASP A 405     -43.696  35.954  11.170  0.00  0.00      PROA O  
ATOM   3202  OD2 ASP A 405     -42.251  34.377  10.643  0.00  0.00      PROA O1-
ATOM   3203  N   GLY A 406     -47.003  36.283  11.220  0.00  0.00      PROA N  
ATOM   3204  CA  GLY A 406     -47.940  36.612  12.289  0.00  0.00      PROA C  
ATOM   3205  C   GLY A 406     -47.337  36.754  13.655  0.00  0.00      PROA C  
ATOM   3206  O   GLY A 406     -48.039  36.667  14.663  0.00  0.00      PROA O  
ATOM   3207  N   PHE A 407     -46.024  37.010  13.726  0.00  0.00      PROA N  
ATOM   3208  CA  PHE A 407     -45.334  37.263  14.972  0.00  0.00      PROA C  
ATOM   3209  C   PHE A 407     -44.607  38.595  14.941  0.00  0.00      PROA C  
ATOM   3210  O   PHE A 407     -43.991  38.986  13.944  0.00  0.00      PROA O  
ATOM   3211  CB  PHE A 407     -44.302  36.158  15.300  0.00  0.00      PROA C  
ATOM   3212  CG  PHE A 407     -44.980  34.828  15.497  0.00  0.00      PROA C  
ATOM   3213  CD1 PHE A 407     -45.545  34.503  16.742  0.00  0.00      PROA C  
ATOM   3214  CD2 PHE A 407     -45.016  33.873  14.466  0.00  0.00      PROA C  
ATOM   3215  CE1 PHE A 407     -46.150  33.257  16.949  0.00  0.00      PROA C  
ATOM   3216  CE2 PHE A 407     -45.622  32.627  14.667  0.00  0.00      PROA C  
ATOM   3217  CZ  PHE A 407     -46.190  32.318  15.909  0.00  0.00      PROA C  
ATOM   3218  N   TRP A 408     -44.638  39.326  16.077  0.00  0.00      PROA N  
ATOM   3219  CA  TRP A 408     -43.778  40.472  16.316  0.00  0.00      PROA C  
ATOM   3220  C   TRP A 408     -42.303  40.075  16.245  0.00  0.00      PROA C  
ATOM   3221  O   TRP A 408     -41.813  39.251  17.018  0.00  0.00      PROA O  
ATOM   3222  CB  TRP A 408     -44.079  41.146  17.683  0.00  0.00      PROA C  
ATOM   3223  CG  TRP A 408     -45.456  41.723  17.801  0.00  0.00      PROA C  
ATOM   3224  CD1 TRP A 408     -46.510  41.242  18.540  0.00  0.00      PROA C  
ATOM   3225  CD2 TRP A 408     -45.914  42.933  17.172  0.00  0.00      PROA C  
ATOM   3226  CE2 TRP A 408     -47.255  43.122  17.582  0.00  0.00      PROA C  
ATOM   3227  CE3 TRP A 408     -45.316  43.869  16.325  0.00  0.00      PROA C  
ATOM   3228  NE1 TRP A 408     -47.590  42.086  18.396  0.00  0.00      PROA N  
ATOM   3229  CZ2 TRP A 408     -48.001  44.213  17.169  0.00  0.00      PROA C  
ATOM   3230  CZ3 TRP A 408     -46.065  44.978  15.923  0.00  0.00      PROA C  
ATOM   3231  CH2 TRP A 408     -47.384  45.148  16.335  0.00  0.00      PROA C  
ATOM   3232  N   THR A 409     -41.581  40.621  15.256  0.00  0.00      PROA N  
ATOM   3233  CA  THR A 409     -40.273  40.120  14.863  0.00  0.00      PROA C  
ATOM   3234  C   THR A 409     -39.244  41.228  14.922  0.00  0.00      PROA C  
ATOM   3235  O   THR A 409     -39.425  42.307  14.357  0.00  0.00      PROA O  
ATOM   3236  CB  THR A 409     -40.312  39.501  13.470  0.00  0.00      PROA C  
ATOM   3237  CG2 THR A 409     -38.933  39.002  13.022  0.00  0.00      PROA C  
ATOM   3238  OG1 THR A 409     -41.170  38.362  13.461  0.00  0.00      PROA O  
ATOM   3239  N   SER A 410     -38.134  40.985  15.649  0.00  0.00      PROA N  
ATOM   3240  CA  SER A 410     -36.948  41.838  15.732  0.00  0.00      PROA C  
ATOM   3241  C   SER A 410     -36.306  42.185  14.388  0.00  0.00      PROA C  
ATOM   3242  O   SER A 410     -36.463  41.477  13.394  0.00  0.00      PROA O  
ATOM   3243  CB  SER A 410     -35.869  41.175  16.643  0.00  0.00      PROA C  
ATOM   3244  OG  SER A 410     -34.721  41.996  16.883  0.00  0.00      PROA O  
ATOM   3245  N   SER A 411     -35.497  43.265  14.331  0.00  0.00      PROA N  
ATOM   3246  CA  SER A 411     -34.595  43.558  13.215  0.00  0.00      PROA C  
ATOM   3247  C   SER A 411     -33.596  42.430  12.961  0.00  0.00      PROA C  
ATOM   3248  O   SER A 411     -33.277  42.094  11.819  0.00  0.00      PROA O  
ATOM   3249  CB  SER A 411     -33.773  44.861  13.435  0.00  0.00      PROA C  
ATOM   3250  OG  SER A 411     -34.628  45.999  13.600  0.00  0.00      PROA O  
ATOM   3251  N   LYS A 412     -33.105  41.792  14.046  0.00  0.00      PROA N  
ATOM   3252  CA  LYS A 412     -32.292  40.585  14.010  0.00  0.00      PROA C  
ATOM   3253  C   LYS A 412     -32.992  39.372  13.392  0.00  0.00      PROA C  
ATOM   3254  O   LYS A 412     -32.376  38.541  12.724  0.00  0.00      PROA O  
ATOM   3255  CB  LYS A 412     -31.795  40.222  15.432  0.00  0.00      PROA C  
ATOM   3256  CG  LYS A 412     -30.829  41.260  16.032  0.00  0.00      PROA C  
ATOM   3257  CD  LYS A 412     -30.326  40.826  17.422  0.00  0.00      PROA C  
ATOM   3258  CE  LYS A 412     -29.397  41.827  18.133  0.00  0.00      PROA C  
ATOM   3259  NZ  LYS A 412     -28.112  41.984  17.405  0.00  0.00      PROA N1+
ATOM   3260  N   GLY A 413     -34.316  39.250  13.625  0.00  0.00      PROA N  
ATOM   3261  CA  GLY A 413     -35.164  38.171  13.120  0.00  0.00      PROA C  
ATOM   3262  C   GLY A 413     -35.752  37.338  14.225  0.00  0.00      PROA C  
ATOM   3263  O   GLY A 413     -36.640  36.517  13.998  0.00  0.00      PROA O  
ATOM   3264  N   GLU A 414     -35.269  37.522  15.470  0.00  0.00      PROA N  
ATOM   3265  CA  GLU A 414     -35.793  36.848  16.644  0.00  0.00      PROA C  
ATOM   3266  C   GLU A 414     -37.245  37.172  17.008  0.00  0.00      PROA C  
ATOM   3267  O   GLU A 414     -37.733  38.300  16.883  0.00  0.00      PROA O  
ATOM   3268  CB  GLU A 414     -34.850  36.946  17.875  0.00  0.00      PROA C  
ATOM   3269  CG  GLU A 414     -34.549  38.381  18.376  0.00  0.00      PROA C  
ATOM   3270  CD  GLU A 414     -33.568  38.434  19.551  0.00  0.00      PROA C  
ATOM   3271  OE1 GLU A 414     -33.157  37.370  20.087  0.00  0.00      PROA O  
ATOM   3272  OE2 GLU A 414     -33.187  39.569  19.944  0.00  0.00      PROA O1-
ATOM   3273  N   LYS A 415     -37.968  36.127  17.455  0.00  0.00      PROA N  
ATOM   3274  CA  LYS A 415     -39.377  36.172  17.799  0.00  0.00      PROA C  
ATOM   3275  C   LYS A 415     -39.585  36.421  19.290  0.00  0.00      PROA C  
ATOM   3276  O   LYS A 415     -40.629  36.904  19.731  0.00  0.00      PROA O  
ATOM   3277  CB  LYS A 415     -39.982  34.788  17.448  0.00  0.00      PROA C  
ATOM   3278  CG  LYS A 415     -39.934  34.439  15.947  0.00  0.00      PROA C  
ATOM   3279  CD  LYS A 415     -41.113  35.059  15.184  0.00  0.00      PROA C  
ATOM   3280  CE  LYS A 415     -41.168  34.726  13.684  0.00  0.00      PROA C  
ATOM   3281  NZ  LYS A 415     -40.322  35.646  12.886  0.00  0.00      PROA N1+
ATOM   3282  N   SER A 416     -38.559  36.099  20.106  0.00  0.00      PROA N  
ATOM   3283  CA  SER A 416     -38.521  36.304  21.550  0.00  0.00      PROA C  
ATOM   3284  C   SER A 416     -38.614  37.761  21.957  0.00  0.00      PROA C  
ATOM   3285  O   SER A 416     -38.147  38.654  21.252  0.00  0.00      PROA O  
ATOM   3286  CB  SER A 416     -37.243  35.713  22.211  0.00  0.00      PROA C  
ATOM   3287  OG  SER A 416     -37.162  34.301  21.989  0.00  0.00      PROA O  
ATOM   3288  N   LEU A 417     -39.226  38.052  23.122  0.00  0.00      PROA N  
ATOM   3289  CA  LEU A 417     -39.269  39.397  23.671  0.00  0.00      PROA C  
ATOM   3290  C   LEU A 417     -37.873  39.960  23.994  0.00  0.00      PROA C  
ATOM   3291  O   LEU A 417     -36.988  39.189  24.390  0.00  0.00      PROA O  
ATOM   3292  CB  LEU A 417     -40.159  39.490  24.939  0.00  0.00      PROA C  
ATOM   3293  CG  LEU A 417     -41.605  38.980  24.760  0.00  0.00      PROA C  
ATOM   3294  CD1 LEU A 417     -42.400  39.175  26.060  0.00  0.00      PROA C  
ATOM   3295  CD2 LEU A 417     -42.324  39.666  23.588  0.00  0.00      PROA C  
ATOM   3296  N   PRO A 418     -37.606  41.258  23.837  0.00  0.00      PROA N  
ATOM   3297  CA  PRO A 418     -36.424  41.921  24.387  0.00  0.00      PROA C  
ATOM   3298  C   PRO A 418     -36.158  41.659  25.870  0.00  0.00      PROA C  
ATOM   3299  O   PRO A 418     -37.095  41.419  26.634  0.00  0.00      PROA O  
ATOM   3300  CB  PRO A 418     -36.668  43.409  24.080  0.00  0.00      PROA C  
ATOM   3301  CG  PRO A 418     -37.576  43.388  22.857  0.00  0.00      PROA C  
ATOM   3302  CD  PRO A 418     -38.491  42.211  23.162  0.00  0.00      PROA C  
ATOM   3303  N   VAL A 419     -34.883  41.695  26.303  0.00  0.00      PROA N  
ATOM   3304  CA  VAL A 419     -34.519  41.440  27.691  0.00  0.00      PROA C  
ATOM   3305  C   VAL A 419     -34.037  42.726  28.337  0.00  0.00      PROA C  
ATOM   3306  O   VAL A 419     -33.015  43.299  27.952  0.00  0.00      PROA O  
ATOM   3307  CB  VAL A 419     -33.459  40.345  27.825  0.00  0.00      PROA C  
ATOM   3308  CG1 VAL A 419     -33.034  40.155  29.299  0.00  0.00      PROA C  
ATOM   3309  CG2 VAL A 419     -34.035  39.026  27.273  0.00  0.00      PROA C  
ATOM   3310  N   CYS A 420     -34.769  43.220  29.358  0.00  0.00      PROA N  
ATOM   3311  CA  CYS A 420     -34.300  44.309  30.200  0.00  0.00      PROA C  
ATOM   3312  C   CYS A 420     -33.322  43.779  31.228  0.00  0.00      PROA C  
ATOM   3313  O   CYS A 420     -33.670  43.019  32.132  0.00  0.00      PROA O  
ATOM   3314  CB  CYS A 420     -35.457  45.040  30.926  0.00  0.00      PROA C  
ATOM   3315  SG  CYS A 420     -36.454  46.007  29.764  0.00  0.00      PROA S  
ATOM   3316  N   LYS A 421     -32.049  44.177  31.090  0.00  0.00      PROA N  
ATOM   3317  CA  LYS A 421     -30.955  43.671  31.883  0.00  0.00      PROA C  
ATOM   3318  C   LYS A 421     -31.434  42.349  32.488  0.00  0.00      PROA C  
ATOM   3319  O   LYS A 421     -32.338  41.733  31.917  0.00  0.00      PROA O  
ATOM   3320  CB  LYS A 421     -30.631  44.738  32.963  0.00  0.00      PROA C  
ATOM   3321  CG  LYS A 421     -29.303  44.577  33.725  0.00  0.00      PROA C  
ATOM   3322  CD  LYS A 421     -29.294  43.411  34.728  0.00  0.00      PROA C  
ATOM   3323  CE  LYS A 421     -28.135  43.471  35.734  0.00  0.00      PROA C  
ATOM   3324  NZ  LYS A 421     -28.241  42.358  36.713  0.00  0.00      PROA N1+
ATOM   3325  N   PRO A 422     -30.871  41.817  33.571  0.00  0.00      PROA N  
ATOM   3326  CA  PRO A 422     -31.328  40.567  34.171  0.00  0.00      PROA C  
ATOM   3327  C   PRO A 422     -32.584  40.698  35.018  0.00  0.00      PROA C  
ATOM   3328  O   PRO A 422     -32.524  40.591  36.246  0.00  0.00      PROA O  
ATOM   3329  CB  PRO A 422     -30.114  40.071  34.962  0.00  0.00      PROA C  
ATOM   3330  CG  PRO A 422     -29.335  41.342  35.309  0.00  0.00      PROA C  
ATOM   3331  CD  PRO A 422     -29.790  42.435  34.347  0.00  0.00      PROA C  
ATOM   3332  N   VAL A 423     -33.751  40.929  34.387  0.00  0.00      PROA N  
ATOM   3333  CA  VAL A 423     -35.027  40.942  35.084  0.00  0.00      PROA C  
ATOM   3334  C   VAL A 423     -35.368  39.564  35.641  0.00  0.00      PROA C  
ATOM   3335  O   VAL A 423     -35.001  38.522  35.093  0.00  0.00      PROA O  
ATOM   3336  CB  VAL A 423     -36.195  41.528  34.290  0.00  0.00      PROA C  
ATOM   3337  CG1 VAL A 423     -35.796  42.918  33.764  0.00  0.00      PROA C  
ATOM   3338  CG2 VAL A 423     -36.636  40.593  33.150  0.00  0.00      PROA C  
ATOM   3339  N   CYS A 424     -36.059  39.536  36.791  0.00  0.00      PROA N  
ATOM   3340  CA  CYS A 424     -36.248  38.314  37.541  0.00  0.00      PROA C  
ATOM   3341  C   CYS A 424     -37.671  37.805  37.443  0.00  0.00      PROA C  
ATOM   3342  O   CYS A 424     -38.623  38.557  37.221  0.00  0.00      PROA O  
ATOM   3343  CB  CYS A 424     -35.797  38.500  39.016  0.00  0.00      PROA C  
ATOM   3344  SG  CYS A 424     -36.722  39.753  39.982  0.00  0.00      PROA S  
ATOM   3345  N   GLY A 425     -37.850  36.477  37.591  0.00  0.00      PROA N  
ATOM   3346  CA  GLY A 425     -39.160  35.855  37.757  0.00  0.00      PROA C  
ATOM   3347  C   GLY A 425     -39.982  35.705  36.501  0.00  0.00      PROA C  
ATOM   3348  O   GLY A 425     -41.161  35.358  36.573  0.00  0.00      PROA O  
ATOM   3349  N   LEU A 426     -39.394  35.954  35.316  0.00  0.00      PROA N  
ATOM   3350  CA  LEU A 426     -40.004  35.654  34.031  0.00  0.00      PROA C  
ATOM   3351  C   LEU A 426     -40.187  34.159  33.774  0.00  0.00      PROA C  
ATOM   3352  O   LEU A 426     -39.305  33.335  34.006  0.00  0.00      PROA O  
ATOM   3353  CB  LEU A 426     -39.224  36.276  32.844  0.00  0.00      PROA C  
ATOM   3354  CG  LEU A 426     -39.488  37.767  32.556  0.00  0.00      PROA C  
ATOM   3355  CD1 LEU A 426     -38.540  38.248  31.446  0.00  0.00      PROA C  
ATOM   3356  CD2 LEU A 426     -40.937  38.025  32.121  0.00  0.00      PROA C  
ATOM   3357  N   SER A 427     -41.365  33.782  33.256  0.00  0.00      PROA N  
ATOM   3358  CA  SER A 427     -41.718  32.395  33.013  0.00  0.00      PROA C  
ATOM   3359  C   SER A 427     -42.678  32.347  31.847  0.00  0.00      PROA C  
ATOM   3360  O   SER A 427     -43.497  33.250  31.671  0.00  0.00      PROA O  
ATOM   3361  CB  SER A 427     -42.424  31.776  34.251  0.00  0.00      PROA C  
ATOM   3362  OG  SER A 427     -42.912  30.450  34.037  0.00  0.00      PROA O  
ATOM   3363  N   THR A 428     -42.628  31.280  31.025  0.00  0.00      PROA N  
ATOM   3364  CA  THR A 428     -43.649  31.051  29.999  0.00  0.00      PROA C  
ATOM   3365  C   THR A 428     -44.685  30.042  30.482  0.00  0.00      PROA C  
ATOM   3366  O   THR A 428     -45.592  29.657  29.741  0.00  0.00      PROA O  
ATOM   3367  CB  THR A 428     -43.073  30.631  28.640  0.00  0.00      PROA C  
ATOM   3368  CG2 THR A 428     -42.472  29.218  28.654  0.00  0.00      PROA C  
ATOM   3369  OG1 THR A 428     -44.052  30.672  27.605  0.00  0.00      PROA O  
ATOM   3370  N   HIS A 429     -44.607  29.608  31.756  0.00  0.00      PROA N  
ATOM   3371  CA  HIS A 429     -45.519  28.636  32.329  0.00  0.00      PROA C  
ATOM   3372  C   HIS A 429     -46.856  29.241  32.743  0.00  0.00      PROA C  
ATOM   3373  O   HIS A 429     -47.004  30.453  32.926  0.00  0.00      PROA O  
ATOM   3374  CB  HIS A 429     -44.912  27.937  33.573  0.00  0.00      PROA C  
ATOM   3375  CG  HIS A 429     -45.624  26.667  33.960  0.00  0.00      PROA C  
ATOM   3376  CD2 HIS A 429     -46.252  26.318  35.113  0.00  0.00      PROA C  
ATOM   3377  ND1 HIS A 429     -45.689  25.556  33.148  0.00  0.00      PROA N  
ATOM   3378  CE1 HIS A 429     -46.368  24.602  33.822  0.00  0.00      PROA C  
ATOM   3379  NE2 HIS A 429     -46.716  25.015  35.025  0.00  0.00      PROA N  
ATOM   3380  N   THR A 430     -47.878  28.378  32.929  0.00  0.00      PROA N  
ATOM   3381  CA  THR A 430     -49.076  28.709  33.707  0.00  0.00      PROA C  
ATOM   3382  C   THR A 430     -48.740  28.650  35.213  0.00  0.00      PROA C  
ATOM   3383  O   THR A 430     -47.609  28.916  35.614  0.00  0.00      PROA O  
ATOM   3384  CB  THR A 430     -50.294  27.876  33.268  0.00  0.00      PROA C  
ATOM   3385  CG2 THR A 430     -50.037  26.364  33.407  0.00  0.00      PROA C  
ATOM   3386  OG1 THR A 430     -51.493  28.196  33.974  0.00  0.00      PROA O  
ATOM   3387  N   SER A 431     -49.673  28.305  36.118  0.00  0.00      PROA N  
ATOM   3388  CA  SER A 431     -49.348  27.998  37.515  0.00  0.00      PROA C  
ATOM   3389  C   SER A 431     -49.154  26.499  37.611  0.00  0.00      PROA C  
ATOM   3390  O   SER A 431     -49.849  25.748  36.921  0.00  0.00      PROA O  
ATOM   3391  CB  SER A 431     -50.455  28.423  38.523  0.00  0.00      PROA C  
ATOM   3392  OG  SER A 431     -50.014  28.372  39.886  0.00  0.00      PROA O  
ATOM   3393  N   GLY A 432     -48.216  25.978  38.439  0.00  0.00      PROA N  
ATOM   3394  CA  GLY A 432     -48.073  24.531  38.371  0.00  0.00      PROA C  
ATOM   3395  C   GLY A 432     -47.199  23.720  39.275  0.00  0.00      PROA C  
ATOM   3396  O   GLY A 432     -47.406  22.520  39.243  0.00  0.00      PROA O  
ATOM   3397  N   GLY A 433     -46.244  24.228  40.085  0.00  0.00      PROA N  
ATOM   3398  CA  GLY A 433     -45.331  23.409  40.919  0.00  0.00      PROA C  
ATOM   3399  C   GLY A 433     -44.565  22.307  40.223  0.00  0.00      PROA C  
ATOM   3400  O   GLY A 433     -44.552  22.288  39.006  0.00  0.00      PROA O  
ATOM   3401  N   ARG A 434     -43.876  21.357  40.921  0.00  0.00      PROA N  
ATOM   3402  CA  ARG A 434     -43.068  20.340  40.223  0.00  0.00      PROA C  
ATOM   3403  C   ARG A 434     -43.179  18.856  40.661  0.00  0.00      PROA C  
ATOM   3404  O   ARG A 434     -44.036  18.140  40.158  0.00  0.00      PROA O  
ATOM   3405  CB  ARG A 434     -41.591  20.780  39.926  0.00  0.00      PROA C  
ATOM   3406  CG  ARG A 434     -41.416  22.024  38.992  0.00  0.00      PROA C  
ATOM   3407  CD  ARG A 434     -41.954  21.895  37.570  0.00  0.00      PROA C  
ATOM   3408  NE  ARG A 434     -42.437  23.219  37.070  0.00  0.00      PROA N  
ATOM   3409  CZ  ARG A 434     -43.531  23.289  36.319  0.00  0.00      PROA C  
ATOM   3410  NH1 ARG A 434     -43.831  22.379  35.428  0.00  0.00      PROA N1+
ATOM   3411  NH2 ARG A 434     -44.399  24.247  36.537  0.00  0.00      PROA N  
ATOM   3412  N   ILE A 435     -42.274  18.321  41.505  0.00  0.00      PROA N  
ATOM   3413  CA  ILE A 435     -41.970  16.883  41.654  0.00  0.00      PROA C  
ATOM   3414  C   ILE A 435     -43.009  15.737  41.611  0.00  0.00      PROA C  
ATOM   3415  O   ILE A 435     -43.115  15.047  40.598  0.00  0.00      PROA O  
ATOM   3416  CB  ILE A 435     -40.971  16.676  42.771  0.00  0.00      PROA C  
ATOM   3417  CG1 ILE A 435     -40.391  15.243  42.825  0.00  0.00      PROA C  
ATOM   3418  CG2 ILE A 435     -41.547  17.154  44.120  0.00  0.00      PROA C  
ATOM   3419  CD  ILE A 435     -39.520  15.032  44.055  0.00  0.00      PROA C  
ATOM   3420  N   ILE A 436     -43.776  15.440  42.692  0.00  0.00      PROA N  
ATOM   3421  CA  ILE A 436     -44.464  14.147  42.802  0.00  0.00      PROA C  
ATOM   3422  C   ILE A 436     -45.970  14.324  42.750  0.00  0.00      PROA C  
ATOM   3423  O   ILE A 436     -46.549  15.187  43.407  0.00  0.00      PROA O  
ATOM   3424  CB  ILE A 436     -44.009  13.292  43.991  0.00  0.00      PROA C  
ATOM   3425  CG1 ILE A 436     -44.486  11.826  43.843  0.00  0.00      PROA C  
ATOM   3426  CG2 ILE A 436     -44.454  13.901  45.334  0.00  0.00      PROA C  
ATOM   3427  CD  ILE A 436     -43.794  10.848  44.802  0.00  0.00      PROA C  
ATOM   3428  N   GLY A 437     -46.637  13.526  41.879  0.00  0.00      PROA N  
ATOM   3429  CA  GLY A 437     -48.006  13.770  41.420  0.00  0.00      PROA C  
ATOM   3430  C   GLY A 437     -48.024  14.681  40.212  0.00  0.00      PROA C  
ATOM   3431  O   GLY A 437     -49.059  15.242  39.852  0.00  0.00      PROA O  
ATOM   3432  N   GLY A 438     -46.841  14.866  39.581  0.00  0.00      PROA N  
ATOM   3433  CA  GLY A 438     -46.586  15.824  38.512  0.00  0.00      PROA C  
ATOM   3434  C   GLY A 438     -46.941  15.415  37.101  0.00  0.00      PROA C  
ATOM   3435  O   GLY A 438     -47.766  14.538  36.845  0.00  0.00      PROA O  
ATOM   3436  N   GLN A 439     -46.294  16.092  36.137  0.00  0.00      PROA N  
ATOM   3437  CA  GLN A 439     -46.472  16.005  34.698  0.00  0.00      PROA C  
ATOM   3438  C   GLN A 439     -45.173  16.641  34.166  0.00  0.00      PROA C  
ATOM   3439  O   GLN A 439     -44.445  17.118  35.031  0.00  0.00      PROA O  
ATOM   3440  CB  GLN A 439     -47.787  16.755  34.309  0.00  0.00      PROA C  
ATOM   3441  CG  GLN A 439     -48.206  16.720  32.822  0.00  0.00      PROA C  
ATOM   3442  CD  GLN A 439     -49.641  17.211  32.606  0.00  0.00      PROA C  
ATOM   3443  NE2 GLN A 439     -49.919  18.478  32.986  0.00  0.00      PROA N  
ATOM   3444  OE1 GLN A 439     -50.505  16.485  32.101  0.00  0.00      PROA O  
ATOM   3445  N   PRO A 440     -44.711  16.697  32.920  0.00  0.00      PROA N  
ATOM   3446  CA  PRO A 440     -43.425  17.357  32.633  0.00  0.00      PROA C  
ATOM   3447  C   PRO A 440     -43.541  18.858  32.329  0.00  0.00      PROA C  
ATOM   3448  O   PRO A 440     -44.495  19.307  31.692  0.00  0.00      PROA O  
ATOM   3449  CB  PRO A 440     -42.884  16.585  31.413  0.00  0.00      PROA C  
ATOM   3450  CG  PRO A 440     -44.135  16.036  30.725  0.00  0.00      PROA C  
ATOM   3451  CD  PRO A 440     -45.038  15.687  31.908  0.00  0.00      PROA C  
ATOM   3452  N   ALA A 441     -42.551  19.655  32.782  0.00  0.00      PROA N  
ATOM   3453  CA  ALA A 441     -42.307  21.040  32.419  0.00  0.00      PROA C  
ATOM   3454  C   ALA A 441     -41.930  21.272  30.948  0.00  0.00      PROA C  
ATOM   3455  O   ALA A 441     -41.379  20.397  30.272  0.00  0.00      PROA O  
ATOM   3456  CB  ALA A 441     -41.197  21.637  33.303  0.00  0.00      PROA C  
ATOM   3457  N   LYS A 442     -42.223  22.476  30.421  0.00  0.00      PROA N  
ATOM   3458  CA  LYS A 442     -41.837  22.941  29.101  0.00  0.00      PROA C  
ATOM   3459  C   LYS A 442     -40.618  23.884  29.227  0.00  0.00      PROA C  
ATOM   3460  O   LYS A 442     -40.358  24.386  30.326  0.00  0.00      PROA O  
ATOM   3461  CB  LYS A 442     -43.038  23.645  28.406  0.00  0.00      PROA C  
ATOM   3462  CG  LYS A 442     -44.318  22.786  28.310  0.00  0.00      PROA C  
ATOM   3463  CD  LYS A 442     -44.163  21.457  27.539  0.00  0.00      PROA C  
ATOM   3464  CE  LYS A 442     -43.782  21.624  26.058  0.00  0.00      PROA C  
ATOM   3465  NZ  LYS A 442     -43.759  20.310  25.367  0.00  0.00      PROA N1+
ATOM   3466  N   PRO A 443     -39.799  24.118  28.182  0.00  0.00      PROA N  
ATOM   3467  CA  PRO A 443     -38.446  24.678  28.290  0.00  0.00      PROA C  
ATOM   3468  C   PRO A 443     -38.196  25.878  29.189  0.00  0.00      PROA C  
ATOM   3469  O   PRO A 443     -37.273  25.843  30.005  0.00  0.00      PROA O  
ATOM   3470  CB  PRO A 443     -38.031  24.936  26.837  0.00  0.00      PROA C  
ATOM   3471  CG  PRO A 443     -38.731  23.811  26.076  0.00  0.00      PROA C  
ATOM   3472  CD  PRO A 443     -40.074  23.690  26.804  0.00  0.00      PROA C  
ATOM   3473  N   GLY A 444     -38.996  26.953  29.048  0.00  0.00      PROA N  
ATOM   3474  CA  GLY A 444     -38.779  28.221  29.740  0.00  0.00      PROA C  
ATOM   3475  C   GLY A 444     -39.635  28.374  30.965  0.00  0.00      PROA C  
ATOM   3476  O   GLY A 444     -39.803  29.481  31.476  0.00  0.00      PROA O  
ATOM   3477  N   ASP A 445     -40.266  27.283  31.437  0.00  0.00      PROA N  
ATOM   3478  CA  ASP A 445     -41.166  27.329  32.571  0.00  0.00      PROA C  
ATOM   3479  C   ASP A 445     -40.511  27.790  33.881  0.00  0.00      PROA C  
ATOM   3480  O   ASP A 445     -40.991  28.728  34.515  0.00  0.00      PROA O  
ATOM   3481  CB  ASP A 445     -41.857  25.950  32.770  0.00  0.00      PROA C  
ATOM   3482  CG  ASP A 445     -42.878  25.623  31.684  0.00  0.00      PROA C  
ATOM   3483  OD1 ASP A 445     -43.173  26.463  30.795  0.00  0.00      PROA O  
ATOM   3484  OD2 ASP A 445     -43.476  24.511  31.777  0.00  0.00      PROA O1-
ATOM   3485  N   PHE A 446     -39.366  27.198  34.287  0.00  0.00      PROA N  
ATOM   3486  CA  PHE A 446     -38.722  27.537  35.557  0.00  0.00      PROA C  
ATOM   3487  C   PHE A 446     -37.216  27.728  35.368  0.00  0.00      PROA C  
ATOM   3488  O   PHE A 446     -36.410  26.915  35.827  0.00  0.00      PROA O  
ATOM   3489  CB  PHE A 446     -39.094  26.552  36.716  0.00  0.00      PROA C  
ATOM   3490  CG  PHE A 446     -40.524  26.851  37.113  0.00  0.00      PROA C  
ATOM   3491  CD1 PHE A 446     -40.800  27.834  38.077  0.00  0.00      PROA C  
ATOM   3492  CD2 PHE A 446     -41.596  26.315  36.385  0.00  0.00      PROA C  
ATOM   3493  CE1 PHE A 446     -42.086  28.372  38.209  0.00  0.00      PROA C  
ATOM   3494  CE2 PHE A 446     -42.872  26.888  36.477  0.00  0.00      PROA C  
ATOM   3495  CZ  PHE A 446     -43.121  27.911  37.392  0.00  0.00      PROA C  
ATOM   3496  N   PRO A 447     -36.789  28.779  34.657  0.00  0.00      PROA N  
ATOM   3497  CA  PRO A 447     -35.432  28.909  34.124  0.00  0.00      PROA C  
ATOM   3498  C   PRO A 447     -34.391  29.297  35.171  0.00  0.00      PROA C  
ATOM   3499  O   PRO A 447     -33.225  29.494  34.824  0.00  0.00      PROA O  
ATOM   3500  CB  PRO A 447     -35.609  30.025  33.082  0.00  0.00      PROA C  
ATOM   3501  CG  PRO A 447     -36.665  30.936  33.694  0.00  0.00      PROA C  
ATOM   3502  CD  PRO A 447     -37.630  29.927  34.294  0.00  0.00      PROA C  
ATOM   3503  N   TRP A 448     -34.759  29.375  36.457  0.00  0.00      PROA N  
ATOM   3504  CA  TRP A 448     -33.829  29.550  37.554  0.00  0.00      PROA C  
ATOM   3505  C   TRP A 448     -33.442  28.223  38.167  0.00  0.00      PROA C  
ATOM   3506  O   TRP A 448     -32.512  28.154  38.965  0.00  0.00      PROA O  
ATOM   3507  CB  TRP A 448     -34.442  30.411  38.692  0.00  0.00      PROA C  
ATOM   3508  CG  TRP A 448     -35.904  30.183  38.895  0.00  0.00      PROA C  
ATOM   3509  CD1 TRP A 448     -36.524  29.261  39.696  0.00  0.00      PROA C  
ATOM   3510  CD2 TRP A 448     -36.936  30.934  38.241  0.00  0.00      PROA C  
ATOM   3511  CE2 TRP A 448     -38.168  30.417  38.695  0.00  0.00      PROA C  
ATOM   3512  CE3 TRP A 448     -36.922  31.998  37.342  0.00  0.00      PROA C  
ATOM   3513  NE1 TRP A 448     -37.887  29.404  39.572  0.00  0.00      PROA N  
ATOM   3514  CZ2 TRP A 448     -39.377  30.948  38.271  0.00  0.00      PROA C  
ATOM   3515  CZ3 TRP A 448     -38.134  32.523  36.910  0.00  0.00      PROA C  
ATOM   3516  CH2 TRP A 448     -39.344  32.003  37.355  0.00  0.00      PROA C  
ATOM   3517  N   GLN A 449     -34.142  27.135  37.811  0.00  0.00      PROA N  
ATOM   3518  CA  GLN A 449     -33.913  25.822  38.363  0.00  0.00      PROA C  
ATOM   3519  C   GLN A 449     -32.583  25.218  37.909  0.00  0.00      PROA C  
ATOM   3520  O   GLN A 449     -32.360  24.979  36.718  0.00  0.00      PROA O  
ATOM   3521  CB  GLN A 449     -35.117  24.915  37.998  0.00  0.00      PROA C  
ATOM   3522  CG  GLN A 449     -35.053  23.449  38.474  0.00  0.00      PROA C  
ATOM   3523  CD  GLN A 449     -34.786  23.311  39.974  0.00  0.00      PROA C  
ATOM   3524  NE2 GLN A 449     -34.261  22.127  40.354  0.00  0.00      PROA N  
ATOM   3525  OE1 GLN A 449     -35.046  24.187  40.802  0.00  0.00      PROA O  
ATOM   3526  N   VAL A 450     -31.655  24.971  38.857  0.00  0.00      PROA N  
ATOM   3527  CA  VAL A 450     -30.328  24.457  38.548  0.00  0.00      PROA C  
ATOM   3528  C   VAL A 450     -30.151  23.099  39.199  0.00  0.00      PROA C  
ATOM   3529  O   VAL A 450     -30.652  22.819  40.292  0.00  0.00      PROA O  
ATOM   3530  CB  VAL A 450     -29.149  25.381  38.900  0.00  0.00      PROA C  
ATOM   3531  CG1 VAL A 450     -29.490  26.828  38.501  0.00  0.00      PROA C  
ATOM   3532  CG2 VAL A 450     -28.729  25.332  40.380  0.00  0.00      PROA C  
ATOM   3533  N   LEU A 451     -29.438  22.204  38.500  0.00  0.00      PROA N  
ATOM   3534  CA  LEU A 451     -29.074  20.891  38.973  0.00  0.00      PROA C  
ATOM   3535  C   LEU A 451     -27.712  20.960  39.644  0.00  0.00      PROA C  
ATOM   3536  O   LEU A 451     -26.744  21.471  39.077  0.00  0.00      PROA O  
ATOM   3537  CB  LEU A 451     -29.071  19.883  37.791  0.00  0.00      PROA C  
ATOM   3538  CG  LEU A 451     -28.434  18.497  38.031  0.00  0.00      PROA C  
ATOM   3539  CD1 LEU A 451     -29.178  17.699  39.111  0.00  0.00      PROA C  
ATOM   3540  CD2 LEU A 451     -28.407  17.696  36.720  0.00  0.00      PROA C  
ATOM   3541  N   LEU A 452     -27.612  20.443  40.880  0.00  0.00      PROA N  
ATOM   3542  CA  LEU A 452     -26.371  20.325  41.608  0.00  0.00      PROA C  
ATOM   3543  C   LEU A 452     -25.989  18.854  41.606  0.00  0.00      PROA C  
ATOM   3544  O   LEU A 452     -26.692  18.005  42.162  0.00  0.00      PROA O  
ATOM   3545  CB  LEU A 452     -26.488  20.808  43.078  0.00  0.00      PROA C  
ATOM   3546  CG  LEU A 452     -27.099  22.212  43.271  0.00  0.00      PROA C  
ATOM   3547  CD1 LEU A 452     -27.229  22.522  44.766  0.00  0.00      PROA C  
ATOM   3548  CD2 LEU A 452     -26.289  23.315  42.583  0.00  0.00      PROA C  
ATOM   3549  N   LEU A 453     -24.867  18.514  40.954  0.00  0.00      PROA N  
ATOM   3550  CA  LEU A 453     -24.453  17.140  40.772  0.00  0.00      PROA C  
ATOM   3551  C   LEU A 453     -23.176  16.848  41.546  0.00  0.00      PROA C  
ATOM   3552  O   LEU A 453     -22.176  17.566  41.475  0.00  0.00      PROA O  
ATOM   3553  CB  LEU A 453     -24.267  16.826  39.266  0.00  0.00      PROA C  
ATOM   3554  CG  LEU A 453     -23.905  15.364  38.925  0.00  0.00      PROA C  
ATOM   3555  CD1 LEU A 453     -25.004  14.379  39.357  0.00  0.00      PROA C  
ATOM   3556  CD2 LEU A 453     -23.631  15.223  37.421  0.00  0.00      PROA C  
ATOM   3557  N   GLY A 454     -23.190  15.764  42.339  0.00  0.00      PROA N  
ATOM   3558  CA  GLY A 454     -22.023  15.276  43.057  0.00  0.00      PROA C  
ATOM   3559  C   GLY A 454     -22.279  13.860  43.482  0.00  0.00      PROA C  
ATOM   3560  O   GLY A 454     -22.804  13.047  42.720  0.00  0.00      PROA O  
ATOM   3561  N   GLU A 455     -21.939  13.520  44.742  0.00  0.00      PROA N  
ATOM   3562  CA  GLU A 455     -22.366  12.280  45.380  0.00  0.00      PROA C  
ATOM   3563  C   GLU A 455     -23.892  12.180  45.469  0.00  0.00      PROA C  
ATOM   3564  O   GLU A 455     -24.506  11.147  45.191  0.00  0.00      PROA O  
ATOM   3565  CB  GLU A 455     -21.727  12.176  46.792  0.00  0.00      PROA C  
ATOM   3566  CG  GLU A 455     -22.080  10.903  47.606  0.00  0.00      PROA C  
ATOM   3567  CD  GLU A 455     -21.598   9.617  46.939  0.00  0.00      PROA C  
ATOM   3568  OE1 GLU A 455     -20.369   9.473  46.705  0.00  0.00      PROA O  
ATOM   3569  OE2 GLU A 455     -22.438   8.718  46.662  0.00  0.00      PROA O1-
ATOM   3570  N   THR A 456     -24.540  13.310  45.814  0.00  0.00      PROA N  
ATOM   3571  CA  THR A 456     -25.989  13.465  45.852  0.00  0.00      PROA C  
ATOM   3572  C   THR A 456     -26.514  14.110  44.576  0.00  0.00      PROA C  
ATOM   3573  O   THR A 456     -25.805  14.826  43.868  0.00  0.00      PROA O  
ATOM   3574  CB  THR A 456     -26.469  14.307  47.042  0.00  0.00      PROA C  
ATOM   3575  CG2 THR A 456     -26.112  13.578  48.346  0.00  0.00      PROA C  
ATOM   3576  OG1 THR A 456     -25.828  15.584  47.094  0.00  0.00      PROA O  
ATOM   3577  N   THR A 457     -27.811  13.899  44.275  0.00  0.00      PROA N  
ATOM   3578  CA  THR A 457     -28.547  14.718  43.309  0.00  0.00      PROA C  
ATOM   3579  C   THR A 457     -29.307  15.766  44.093  0.00  0.00      PROA C  
ATOM   3580  O   THR A 457     -30.051  15.442  45.018  0.00  0.00      PROA O  
ATOM   3581  CB  THR A 457     -29.527  13.922  42.447  0.00  0.00      PROA C  
ATOM   3582  CG2 THR A 457     -30.363  14.832  41.527  0.00  0.00      PROA C  
ATOM   3583  OG1 THR A 457     -28.812  13.031  41.598  0.00  0.00      PROA O  
ATOM   3584  N   ALA A 458     -29.118  17.056  43.773  0.00  0.00      PROA N  
ATOM   3585  CA  ALA A 458     -29.732  18.139  44.508  0.00  0.00      PROA C  
ATOM   3586  C   ALA A 458     -30.009  19.302  43.566  0.00  0.00      PROA C  
ATOM   3587  O   ALA A 458     -29.694  19.263  42.376  0.00  0.00      PROA O  
ATOM   3588  CB  ALA A 458     -28.841  18.579  45.692  0.00  0.00      PROA C  
ATOM   3589  N   ALA A 459     -30.662  20.355  44.074  0.00  0.00      PROA N  
ATOM   3590  CA  ALA A 459     -31.133  21.456  43.278  0.00  0.00      PROA C  
ATOM   3591  C   ALA A 459     -30.795  22.796  43.915  0.00  0.00      PROA C  
ATOM   3592  O   ALA A 459     -30.495  22.902  45.104  0.00  0.00      PROA O  
ATOM   3593  CB  ALA A 459     -32.663  21.340  43.131  0.00  0.00      PROA C  
ATOM   3594  N   GLY A 460     -30.835  23.867  43.103  0.00  0.00      PROA N  
ATOM   3595  CA  GLY A 460     -30.736  25.237  43.572  0.00  0.00      PROA C  
ATOM   3596  C   GLY A 460     -31.558  26.145  42.697  0.00  0.00      PROA C  
ATOM   3597  O   GLY A 460     -32.110  25.723  41.680  0.00  0.00      PROA O  
ATOM   3598  N   ALA A 461     -31.626  27.436  43.060  0.00  0.00      PROA N  
ATOM   3599  CA  ALA A 461     -32.291  28.450  42.273  0.00  0.00      PROA C  
ATOM   3600  C   ALA A 461     -31.375  29.632  41.982  0.00  0.00      PROA C  
ATOM   3601  O   ALA A 461     -30.813  30.258  42.880  0.00  0.00      PROA O  
ATOM   3602  CB  ALA A 461     -33.567  28.937  42.976  0.00  0.00      PROA C  
ATOM   3603  N   LEU A 462     -31.197  29.961  40.691  0.00  0.00      PROA N  
ATOM   3604  CA  LEU A 462     -30.455  31.114  40.219  0.00  0.00      PROA C  
ATOM   3605  C   LEU A 462     -31.024  32.459  40.699  0.00  0.00      PROA C  
ATOM   3606  O   LEU A 462     -32.230  32.712  40.647  0.00  0.00      PROA O  
ATOM   3607  CB  LEU A 462     -30.394  31.062  38.670  0.00  0.00      PROA C  
ATOM   3608  CG  LEU A 462     -29.553  32.143  37.959  0.00  0.00      PROA C  
ATOM   3609  CD1 LEU A 462     -28.061  32.044  38.304  0.00  0.00      PROA C  
ATOM   3610  CD2 LEU A 462     -29.733  32.039  36.438  0.00  0.00      PROA C  
ATOM   3611  N   ILE A 463     -30.146  33.358  41.176  0.00  0.00      PROA N  
ATOM   3612  CA  ILE A 463     -30.473  34.696  41.627  0.00  0.00      PROA C  
ATOM   3613  C   ILE A 463     -29.373  35.632  41.124  0.00  0.00      PROA C  
ATOM   3614  O   ILE A 463     -28.178  35.352  41.225  0.00  0.00      PROA O  
ATOM   3615  CB  ILE A 463     -30.744  34.791  43.139  0.00  0.00      PROA C  
ATOM   3616  CG1 ILE A 463     -30.871  36.240  43.672  0.00  0.00      PROA C  
ATOM   3617  CG2 ILE A 463     -29.682  34.012  43.947  0.00  0.00      PROA C  
ATOM   3618  CD  ILE A 463     -32.055  37.021  43.096  0.00  0.00      PROA C  
ATOM   3619  N   HIS A 464     -29.747  36.765  40.479  0.00  0.00      PROA N  
ATOM   3620  CA  HIS A 464     -28.880  37.494  39.550  0.00  0.00      PROA C  
ATOM   3621  C   HIS A 464     -28.254  36.577  38.479  0.00  0.00      PROA C  
ATOM   3622  O   HIS A 464     -28.837  35.572  38.078  0.00  0.00      PROA O  
ATOM   3623  CB  HIS A 464     -27.817  38.373  40.272  0.00  0.00      PROA C  
ATOM   3624  CG  HIS A 464     -28.410  39.370  41.234  0.00  0.00      PROA C  
ATOM   3625  CD2 HIS A 464     -28.670  40.696  41.063  0.00  0.00      PROA C  
ATOM   3626  ND1 HIS A 464     -28.607  39.124  42.578  0.00  0.00      PROA N  
ATOM   3627  CE1 HIS A 464     -29.002  40.289  43.148  0.00  0.00      PROA C  
ATOM   3628  NE2 HIS A 464     -29.054  41.275  42.267  0.00  0.00      PROA N  
ATOM   3629  N   ASP A 465     -27.055  36.896  37.965  0.00  0.00      PROA N  
ATOM   3630  CA  ASP A 465     -26.303  36.015  37.095  0.00  0.00      PROA C  
ATOM   3631  C   ASP A 465     -25.051  35.449  37.790  0.00  0.00      PROA C  
ATOM   3632  O   ASP A 465     -24.310  34.655  37.205  0.00  0.00      PROA O  
ATOM   3633  CB  ASP A 465     -25.973  36.767  35.775  0.00  0.00      PROA C  
ATOM   3634  CG  ASP A 465     -25.315  38.129  35.942  0.00  0.00      PROA C  
ATOM   3635  OD1 ASP A 465     -24.991  38.559  37.081  0.00  0.00      PROA O  
ATOM   3636  OD2 ASP A 465     -25.086  38.797  34.899  0.00  0.00      PROA O1-
ATOM   3637  N   ASP A 466     -24.810  35.815  39.070  0.00  0.00      PROA N  
ATOM   3638  CA  ASP A 466     -23.632  35.436  39.838  0.00  0.00      PROA C  
ATOM   3639  C   ASP A 466     -23.916  34.481  41.005  0.00  0.00      PROA C  
ATOM   3640  O   ASP A 466     -22.980  33.969  41.622  0.00  0.00      PROA O  
ATOM   3641  CB  ASP A 466     -22.993  36.737  40.427  0.00  0.00      PROA C  
ATOM   3642  CG  ASP A 466     -21.826  37.229  39.589  0.00  0.00      PROA C  
ATOM   3643  OD1 ASP A 466     -20.884  36.434  39.329  0.00  0.00      PROA O  
ATOM   3644  OD2 ASP A 466     -21.783  38.450  39.268  0.00  0.00      PROA O1-
ATOM   3645  N   TRP A 467     -25.186  34.197  41.357  0.00  0.00      PROA N  
ATOM   3646  CA  TRP A 467     -25.483  33.559  42.630  0.00  0.00      PROA C  
ATOM   3647  C   TRP A 467     -26.546  32.477  42.512  0.00  0.00      PROA C  
ATOM   3648  O   TRP A 467     -27.490  32.560  41.727  0.00  0.00      PROA O  
ATOM   3649  CB  TRP A 467     -25.917  34.599  43.708  0.00  0.00      PROA C  
ATOM   3650  CG  TRP A 467     -24.849  35.544  44.167  0.00  0.00      PROA C  
ATOM   3651  CD1 TRP A 467     -24.545  36.768  43.622  0.00  0.00      PROA C  
ATOM   3652  CD2 TRP A 467     -23.997  35.386  45.315  0.00  0.00      PROA C  
ATOM   3653  CE2 TRP A 467     -23.184  36.543  45.385  0.00  0.00      PROA C  
ATOM   3654  CE3 TRP A 467     -23.872  34.399  46.293  0.00  0.00      PROA C  
ATOM   3655  NE1 TRP A 467     -23.530  37.357  44.345  0.00  0.00      PROA N  
ATOM   3656  CZ2 TRP A 467     -22.250  36.722  46.396  0.00  0.00      PROA C  
ATOM   3657  CZ3 TRP A 467     -22.952  34.593  47.326  0.00  0.00      PROA C  
ATOM   3658  CH2 TRP A 467     -22.154  35.733  47.378  0.00  0.00      PROA C  
ATOM   3659  N   VAL A 468     -26.411  31.404  43.307  0.00  0.00      PROA N  
ATOM   3660  CA  VAL A 468     -27.401  30.345  43.401  0.00  0.00      PROA C  
ATOM   3661  C   VAL A 468     -27.831  30.181  44.856  0.00  0.00      PROA C  
ATOM   3662  O   VAL A 468     -27.018  30.058  45.775  0.00  0.00      PROA O  
ATOM   3663  CB  VAL A 468     -26.939  29.032  42.758  0.00  0.00      PROA C  
ATOM   3664  CG1 VAL A 468     -27.844  27.848  43.141  0.00  0.00      PROA C  
ATOM   3665  CG2 VAL A 468     -26.937  29.194  41.225  0.00  0.00      PROA C  
ATOM   3666  N   LEU A 469     -29.154  30.207  45.102  0.00  0.00      PROA N  
ATOM   3667  CA  LEU A 469     -29.775  29.972  46.387  0.00  0.00      PROA C  
ATOM   3668  C   LEU A 469     -30.013  28.477  46.566  0.00  0.00      PROA C  
ATOM   3669  O   LEU A 469     -30.407  27.776  45.630  0.00  0.00      PROA O  
ATOM   3670  CB  LEU A 469     -31.115  30.748  46.476  0.00  0.00      PROA C  
ATOM   3671  CG  LEU A 469     -31.887  30.615  47.805  0.00  0.00      PROA C  
ATOM   3672  CD1 LEU A 469     -31.079  31.170  48.985  0.00  0.00      PROA C  
ATOM   3673  CD2 LEU A 469     -33.246  31.327  47.717  0.00  0.00      PROA C  
ATOM   3674  N   THR A 470     -29.721  27.911  47.750  0.00  0.00      PROA N  
ATOM   3675  CA  THR A 470     -29.718  26.463  47.951  0.00  0.00      PROA C  
ATOM   3676  C   THR A 470     -29.929  26.177  49.429  0.00  0.00      PROA C  
ATOM   3677  O   THR A 470     -29.740  27.043  50.278  0.00  0.00      PROA O  
ATOM   3678  CB  THR A 470     -28.417  25.829  47.437  0.00  0.00      PROA C  
ATOM   3679  CG2 THR A 470     -28.278  24.319  47.664  0.00  0.00      PROA C  
ATOM   3680  OG1 THR A 470     -28.355  25.998  46.032  0.00  0.00      PROA O  
ATOM   3681  N   ALA A 471     -30.384  24.963  49.802  0.00  0.00      PROA N  
ATOM   3682  CA  ALA A 471     -30.396  24.494  51.175  0.00  0.00      PROA C  
ATOM   3683  C   ALA A 471     -28.988  24.328  51.763  0.00  0.00      PROA C  
ATOM   3684  O   ALA A 471     -28.053  23.916  51.078  0.00  0.00      PROA O  
ATOM   3685  CB  ALA A 471     -31.158  23.159  51.262  0.00  0.00      PROA C  
ATOM   3686  N   ALA A 472     -28.784  24.631  53.058  0.00  0.00      PROA N  
ATOM   3687  CA  ALA A 472     -27.514  24.420  53.725  0.00  0.00      PROA C  
ATOM   3688  C   ALA A 472     -27.067  22.961  53.763  0.00  0.00      PROA C  
ATOM   3689  O   ALA A 472     -25.916  22.642  53.463  0.00  0.00      PROA O  
ATOM   3690  CB  ALA A 472     -27.575  24.959  55.168  0.00  0.00      PROA C  
ATOM   3691  N   HIS A 473     -27.987  22.029  54.081  0.00  0.00      PROA N  
ATOM   3692  CA  HIS A 473     -27.710  20.607  54.208  0.00  0.00      PROA C  
ATOM   3693  C   HIS A 473     -27.184  19.970  52.923  0.00  0.00      PROA C  
ATOM   3694  O   HIS A 473     -26.323  19.088  52.954  0.00  0.00      PROA O  
ATOM   3695  CB  HIS A 473     -28.943  19.820  54.733  0.00  0.00      PROA C  
ATOM   3696  CG  HIS A 473     -29.981  19.433  53.708  0.00  0.00      PROA C  
ATOM   3697  CD2 HIS A 473     -30.110  18.266  53.015  0.00  0.00      PROA C  
ATOM   3698  ND1 HIS A 473     -31.137  20.138  53.463  0.00  0.00      PROA N  
ATOM   3699  CE1 HIS A 473     -31.897  19.392  52.629  0.00  0.00      PROA C  
ATOM   3700  NE2 HIS A 473     -31.314  18.243  52.326  0.00  0.00      PROA N  
ATOM   3701  N   ALA A 474     -27.685  20.420  51.754  0.00  0.00      PROA N  
ATOM   3702  CA  ALA A 474     -27.266  19.973  50.441  0.00  0.00      PROA C  
ATOM   3703  C   ALA A 474     -25.782  20.201  50.136  0.00  0.00      PROA C  
ATOM   3704  O   ALA A 474     -25.116  19.345  49.548  0.00  0.00      PROA O  
ATOM   3705  CB  ALA A 474     -28.136  20.671  49.374  0.00  0.00      PROA C  
ATOM   3706  N   VAL A 475     -25.228  21.363  50.532  0.00  0.00      PROA N  
ATOM   3707  CA  VAL A 475     -23.871  21.755  50.180  0.00  0.00      PROA C  
ATOM   3708  C   VAL A 475     -22.883  21.727  51.347  0.00  0.00      PROA C  
ATOM   3709  O   VAL A 475     -21.675  21.849  51.142  0.00  0.00      PROA O  
ATOM   3710  CB  VAL A 475     -23.864  23.130  49.515  0.00  0.00      PROA C  
ATOM   3711  CG1 VAL A 475     -24.619  23.029  48.175  0.00  0.00      PROA C  
ATOM   3712  CG2 VAL A 475     -24.513  24.197  50.418  0.00  0.00      PROA C  
ATOM   3713  N   TYR A 476     -23.342  21.516  52.602  0.00  0.00      PROA N  
ATOM   3714  CA  TYR A 476     -22.494  21.528  53.792  0.00  0.00      PROA C  
ATOM   3715  C   TYR A 476     -21.367  20.486  53.797  0.00  0.00      PROA C  
ATOM   3716  O   TYR A 476     -20.210  20.789  54.098  0.00  0.00      PROA O  
ATOM   3717  CB  TYR A 476     -23.376  21.424  55.077  0.00  0.00      PROA C  
ATOM   3718  CG  TYR A 476     -22.565  21.473  56.350  0.00  0.00      PROA C  
ATOM   3719  CD1 TYR A 476     -22.184  22.715  56.885  0.00  0.00      PROA C  
ATOM   3720  CD2 TYR A 476     -22.172  20.297  57.012  0.00  0.00      PROA C  
ATOM   3721  CE1 TYR A 476     -21.394  22.782  58.040  0.00  0.00      PROA C  
ATOM   3722  CE2 TYR A 476     -21.370  20.360  58.161  0.00  0.00      PROA C  
ATOM   3723  CZ  TYR A 476     -20.978  21.604  58.671  0.00  0.00      PROA C  
ATOM   3724  OH  TYR A 476     -20.159  21.679  59.817  0.00  0.00      PROA O  
ATOM   3725  N   GLY A 477     -21.669  19.227  53.405  0.00  0.00      PROA N  
ATOM   3726  CA  GLY A 477     -20.714  18.113  53.445  0.00  0.00      PROA C  
ATOM   3727  C   GLY A 477     -19.624  18.199  52.408  0.00  0.00      PROA C  
ATOM   3728  O   GLY A 477     -18.590  17.540  52.494  0.00  0.00      PROA O  
ATOM   3729  N   LYS A 478     -19.845  19.036  51.384  0.00  0.00      PROA N  
ATOM   3730  CA  LYS A 478     -19.001  19.153  50.216  0.00  0.00      PROA C  
ATOM   3731  C   LYS A 478     -18.024  20.318  50.368  0.00  0.00      PROA C  
ATOM   3732  O   LYS A 478     -17.203  20.594  49.494  0.00  0.00      PROA O  
ATOM   3733  CB  LYS A 478     -19.922  19.332  48.983  0.00  0.00      PROA C  
ATOM   3734  CG  LYS A 478     -20.946  18.186  48.833  0.00  0.00      PROA C  
ATOM   3735  CD  LYS A 478     -21.888  18.383  47.631  0.00  0.00      PROA C  
ATOM   3736  CE  LYS A 478     -22.896  17.248  47.381  0.00  0.00      PROA C  
ATOM   3737  NZ  LYS A 478     -23.830  17.069  48.523  0.00  0.00      PROA N1+
ATOM   3738  N   THR A 479     -18.057  21.008  51.530  0.00  0.00      PROA N  
ATOM   3739  CA  THR A 479     -17.125  22.076  51.901  0.00  0.00      PROA C  
ATOM   3740  C   THR A 479     -15.665  21.638  51.980  0.00  0.00      PROA C  
ATOM   3741  O   THR A 479     -14.762  22.355  51.547  0.00  0.00      PROA O  
ATOM   3742  CB  THR A 479     -17.490  22.815  53.196  0.00  0.00      PROA C  
ATOM   3743  CG2 THR A 479     -18.780  23.622  52.975  0.00  0.00      PROA C  
ATOM   3744  OG1 THR A 479     -17.728  21.937  54.291  0.00  0.00      PROA O  
ATOM   3745  N   GLU A 480     -15.393  20.436  52.528  0.00  0.00      PROA N  
ATOM   3746  CA  GLU A 480     -14.047  19.900  52.654  0.00  0.00      PROA C  
ATOM   3747  C   GLU A 480     -13.491  19.312  51.355  0.00  0.00      PROA C  
ATOM   3748  O   GLU A 480     -12.276  19.173  51.191  0.00  0.00      PROA O  
ATOM   3749  CB  GLU A 480     -13.996  18.829  53.780  0.00  0.00      PROA C  
ATOM   3750  CG  GLU A 480     -14.779  17.517  53.499  0.00  0.00      PROA C  
ATOM   3751  CD  GLU A 480     -14.717  16.501  54.641  0.00  0.00      PROA C  
ATOM   3752  OE1 GLU A 480     -14.098  16.773  55.705  0.00  0.00      PROA O  
ATOM   3753  OE2 GLU A 480     -15.297  15.393  54.478  0.00  0.00      PROA O1-
ATOM   3754  N   ALA A 481     -14.362  18.961  50.384  0.00  0.00      PROA N  
ATOM   3755  CA  ALA A 481     -13.970  18.405  49.102  0.00  0.00      PROA C  
ATOM   3756  C   ALA A 481     -13.118  19.339  48.234  0.00  0.00      PROA C  
ATOM   3757  O   ALA A 481     -13.348  20.548  48.152  0.00  0.00      PROA O  
ATOM   3758  CB  ALA A 481     -15.213  17.939  48.316  0.00  0.00      PROA C  
ATOM   3759  N   MET A 482     -12.090  18.782  47.555  0.00  0.00      PROA N  
ATOM   3760  CA  MET A 482     -11.258  19.509  46.607  0.00  0.00      PROA C  
ATOM   3761  C   MET A 482     -12.016  20.041  45.392  0.00  0.00      PROA C  
ATOM   3762  O   MET A 482     -11.806  21.166  44.935  0.00  0.00      PROA O  
ATOM   3763  CB  MET A 482     -10.017  18.680  46.168  0.00  0.00      PROA C  
ATOM   3764  CG  MET A 482     -10.307  17.305  45.525  0.00  0.00      PROA C  
ATOM   3765  SD  MET A 482      -8.817  16.336  45.128  0.00  0.00      PROA S  
ATOM   3766  CE  MET A 482      -8.266  17.332  43.712  0.00  0.00      PROA C  
ATOM   3767  N   SER A 483     -12.942  19.229  44.845  0.00  0.00      PROA N  
ATOM   3768  CA  SER A 483     -13.800  19.594  43.729  0.00  0.00      PROA C  
ATOM   3769  C   SER A 483     -14.873  20.620  44.070  0.00  0.00      PROA C  
ATOM   3770  O   SER A 483     -15.666  20.453  44.999  0.00  0.00      PROA O  
ATOM   3771  CB  SER A 483     -14.484  18.359  43.070  0.00  0.00      PROA C  
ATOM   3772  OG  SER A 483     -15.176  17.546  44.028  0.00  0.00      PROA O  
ATOM   3773  N   SER A 484     -14.950  21.712  43.284  0.00  0.00      PROA N  
ATOM   3774  CA  SER A 484     -16.095  22.615  43.238  0.00  0.00      PROA C  
ATOM   3775  C   SER A 484     -17.372  21.918  42.768  0.00  0.00      PROA C  
ATOM   3776  O   SER A 484     -17.320  20.977  41.976  0.00  0.00      PROA O  
ATOM   3777  CB  SER A 484     -15.818  23.866  42.353  0.00  0.00      PROA C  
ATOM   3778  OG  SER A 484     -15.300  23.513  41.063  0.00  0.00      PROA O  
ATOM   3779  N   LEU A 485     -18.561  22.336  43.261  0.00  0.00      PROA N  
ATOM   3780  CA  LEU A 485     -19.831  21.724  42.872  0.00  0.00      PROA C  
ATOM   3781  C   LEU A 485     -20.112  21.804  41.369  0.00  0.00      PROA C  
ATOM   3782  O   LEU A 485     -19.871  22.819  40.718  0.00  0.00      PROA O  
ATOM   3783  CB  LEU A 485     -21.064  22.321  43.605  0.00  0.00      PROA C  
ATOM   3784  CG  LEU A 485     -20.933  22.465  45.136  0.00  0.00      PROA C  
ATOM   3785  CD1 LEU A 485     -22.132  23.243  45.696  0.00  0.00      PROA C  
ATOM   3786  CD2 LEU A 485     -20.815  21.100  45.817  0.00  0.00      PROA C  
ATOM   3787  N   ASP A 486     -20.649  20.727  40.774  0.00  0.00      PROA N  
ATOM   3788  CA  ASP A 486     -20.981  20.715  39.367  0.00  0.00      PROA C  
ATOM   3789  C   ASP A 486     -22.408  21.245  39.215  0.00  0.00      PROA C  
ATOM   3790  O   ASP A 486     -23.391  20.575  39.550  0.00  0.00      PROA O  
ATOM   3791  CB  ASP A 486     -20.732  19.286  38.814  0.00  0.00      PROA C  
ATOM   3792  CG  ASP A 486     -20.872  19.126  37.311  0.00  0.00      PROA C  
ATOM   3793  OD1 ASP A 486     -21.592  19.900  36.633  0.00  0.00      PROA O  
ATOM   3794  OD2 ASP A 486     -20.326  18.112  36.793  0.00  0.00      PROA O1-
ATOM   3795  N   ILE A 487     -22.532  22.510  38.764  0.00  0.00      PROA N  
ATOM   3796  CA  ILE A 487     -23.797  23.210  38.684  0.00  0.00      PROA C  
ATOM   3797  C   ILE A 487     -24.213  23.300  37.233  0.00  0.00      PROA C  
ATOM   3798  O   ILE A 487     -23.500  23.828  36.375  0.00  0.00      PROA O  
ATOM   3799  CB  ILE A 487     -23.773  24.584  39.348  0.00  0.00      PROA C  
ATOM   3800  CG1 ILE A 487     -23.312  24.418  40.817  0.00  0.00      PROA C  
ATOM   3801  CG2 ILE A 487     -25.173  25.234  39.230  0.00  0.00      PROA C  
ATOM   3802  CD  ILE A 487     -23.449  25.669  41.688  0.00  0.00      PROA C  
ATOM   3803  N   ARG A 488     -25.388  22.736  36.922  0.00  0.00      PROA N  
ATOM   3804  CA  ARG A 488     -25.853  22.554  35.570  0.00  0.00      PROA C  
ATOM   3805  C   ARG A 488     -27.173  23.274  35.375  0.00  0.00      PROA C  
ATOM   3806  O   ARG A 488     -28.135  23.084  36.123  0.00  0.00      PROA O  
ATOM   3807  CB  ARG A 488     -25.995  21.045  35.251  0.00  0.00      PROA C  
ATOM   3808  CG  ARG A 488     -24.699  20.260  35.543  0.00  0.00      PROA C  
ATOM   3809  CD  ARG A 488     -24.688  18.849  34.953  0.00  0.00      PROA C  
ATOM   3810  NE  ARG A 488     -23.314  18.312  35.175  0.00  0.00      PROA N  
ATOM   3811  CZ  ARG A 488     -22.800  17.281  34.529  0.00  0.00      PROA C  
ATOM   3812  NH1 ARG A 488     -23.488  16.521  33.705  0.00  0.00      PROA N1+
ATOM   3813  NH2 ARG A 488     -21.539  16.999  34.746  0.00  0.00      PROA N  
ATOM   3814  N   MET A 489     -27.236  24.152  34.360  0.00  0.00      PROA N  
ATOM   3815  CA  MET A 489     -28.378  25.013  34.140  0.00  0.00      PROA C  
ATOM   3816  C   MET A 489     -28.878  24.878  32.707  0.00  0.00      PROA C  
ATOM   3817  O   MET A 489     -28.141  24.507  31.793  0.00  0.00      PROA O  
ATOM   3818  CB  MET A 489     -27.999  26.499  34.378  0.00  0.00      PROA C  
ATOM   3819  CG  MET A 489     -27.192  26.783  35.656  0.00  0.00      PROA C  
ATOM   3820  SD  MET A 489     -27.085  28.561  36.025  0.00  0.00      PROA S  
ATOM   3821  CE  MET A 489     -26.058  28.359  37.502  0.00  0.00      PROA C  
ATOM   3822  N   GLY A 490     -30.167  25.204  32.474  0.00  0.00      PROA N  
ATOM   3823  CA  GLY A 490     -30.716  25.415  31.132  0.00  0.00      PROA C  
ATOM   3824  C   GLY A 490     -31.337  24.208  30.491  0.00  0.00      PROA C  
ATOM   3825  O   GLY A 490     -31.693  24.231  29.313  0.00  0.00      PROA O  
ATOM   3826  N   ILE A 491     -31.492  23.125  31.261  0.00  0.00      PROA N  
ATOM   3827  CA  ILE A 491     -31.895  21.818  30.772  0.00  0.00      PROA C  
ATOM   3828  C   ILE A 491     -33.181  21.331  31.422  0.00  0.00      PROA C  
ATOM   3829  O   ILE A 491     -33.324  21.306  32.644  0.00  0.00      PROA O  
ATOM   3830  CB  ILE A 491     -30.788  20.778  30.975  0.00  0.00      PROA C  
ATOM   3831  CG1 ILE A 491     -30.046  20.963  32.328  0.00  0.00      PROA C  
ATOM   3832  CG2 ILE A 491     -29.822  20.910  29.780  0.00  0.00      PROA C  
ATOM   3833  CD  ILE A 491     -29.321  19.703  32.816  0.00  0.00      PROA C  
ATOM   3834  N   LEU A 492     -34.177  20.909  30.606  0.00  0.00      PROA N  
ATOM   3835  CA  LEU A 492     -35.290  20.102  31.087  0.00  0.00      PROA C  
ATOM   3836  C   LEU A 492     -34.879  18.728  31.579  0.00  0.00      PROA C  
ATOM   3837  O   LEU A 492     -35.349  18.254  32.611  0.00  0.00      PROA O  
ATOM   3838  CB  LEU A 492     -36.371  19.882  29.999  0.00  0.00      PROA C  
ATOM   3839  CG  LEU A 492     -37.212  21.120  29.649  0.00  0.00      PROA C  
ATOM   3840  CD1 LEU A 492     -38.206  20.744  28.542  0.00  0.00      PROA C  
ATOM   3841  CD2 LEU A 492     -37.963  21.663  30.875  0.00  0.00      PROA C  
ATOM   3842  N   LYS A 493     -33.992  18.050  30.830  0.00  0.00      PROA N  
ATOM   3843  CA  LYS A 493     -33.587  16.693  31.125  0.00  0.00      PROA C  
ATOM   3844  C   LYS A 493     -32.396  16.611  32.057  0.00  0.00      PROA C  
ATOM   3845  O   LYS A 493     -31.346  17.199  31.810  0.00  0.00      PROA O  
ATOM   3846  CB  LYS A 493     -33.343  15.869  29.838  0.00  0.00      PROA C  
ATOM   3847  CG  LYS A 493     -34.652  15.497  29.125  0.00  0.00      PROA C  
ATOM   3848  CD  LYS A 493     -34.408  14.816  27.766  0.00  0.00      PROA C  
ATOM   3849  CE  LYS A 493     -35.660  14.220  27.097  0.00  0.00      PROA C  
ATOM   3850  NZ  LYS A 493     -36.708  15.252  26.893  0.00  0.00      PROA N1+
ATOM   3851  N   ARG A 494     -32.535  15.848  33.157  0.00  0.00      PROA N  
ATOM   3852  CA  ARG A 494     -31.512  15.655  34.172  0.00  0.00      PROA C  
ATOM   3853  C   ARG A 494     -30.213  15.041  33.647  0.00  0.00      PROA C  
ATOM   3854  O   ARG A 494     -29.105  15.464  33.979  0.00  0.00      PROA O  
ATOM   3855  CB  ARG A 494     -32.119  14.804  35.316  0.00  0.00      PROA C  
ATOM   3856  CG  ARG A 494     -31.139  14.317  36.407  0.00  0.00      PROA C  
ATOM   3857  CD  ARG A 494     -31.826  13.659  37.616  0.00  0.00      PROA C  
ATOM   3858  NE  ARG A 494     -32.673  12.529  37.112  0.00  0.00      PROA N  
ATOM   3859  CZ  ARG A 494     -32.230  11.320  36.798  0.00  0.00      PROA C  
ATOM   3860  NH1 ARG A 494     -30.988  10.940  36.982  0.00  0.00      PROA N1+
ATOM   3861  NH2 ARG A 494     -33.075  10.450  36.284  0.00  0.00      PROA N  
ATOM   3862  N   LEU A 495     -30.345  14.022  32.771  0.00  0.00      PROA N  
ATOM   3863  CA  LEU A 495     -29.255  13.351  32.082  0.00  0.00      PROA C  
ATOM   3864  C   LEU A 495     -28.427  14.244  31.153  0.00  0.00      PROA C  
ATOM   3865  O   LEU A 495     -27.204  14.107  31.074  0.00  0.00      PROA O  
ATOM   3866  CB  LEU A 495     -29.837  12.131  31.314  0.00  0.00      PROA C  
ATOM   3867  CG  LEU A 495     -28.828  11.250  30.539  0.00  0.00      PROA C  
ATOM   3868  CD1 LEU A 495     -29.230   9.768  30.630  0.00  0.00      PROA C  
ATOM   3869  CD2 LEU A 495     -28.705  11.647  29.058  0.00  0.00      PROA C  
ATOM   3870  N   SER A 496     -29.106  15.152  30.412  0.00  0.00      PROA N  
ATOM   3871  CA  SER A 496     -28.601  16.018  29.339  0.00  0.00      PROA C  
ATOM   3872  C   SER A 496     -27.149  16.500  29.392  0.00  0.00      PROA C  
ATOM   3873  O   SER A 496     -26.655  16.988  30.410  0.00  0.00      PROA O  
ATOM   3874  CB  SER A 496     -29.526  17.247  29.095  0.00  0.00      PROA C  
ATOM   3875  OG  SER A 496     -29.117  18.049  27.979  0.00  0.00      PROA O  
ATOM   3876  N   LEU A 497     -26.446  16.413  28.241  0.00  0.00      PROA N  
ATOM   3877  CA  LEU A 497     -25.084  16.890  28.081  0.00  0.00      PROA C  
ATOM   3878  C   LEU A 497     -25.028  18.276  27.437  0.00  0.00      PROA C  
ATOM   3879  O   LEU A 497     -23.957  18.860  27.267  0.00  0.00      PROA O  
ATOM   3880  CB  LEU A 497     -24.226  15.860  27.287  0.00  0.00      PROA C  
ATOM   3881  CG  LEU A 497     -24.741  15.381  25.904  0.00  0.00      PROA C  
ATOM   3882  CD1 LEU A 497     -24.499  16.395  24.772  0.00  0.00      PROA C  
ATOM   3883  CD2 LEU A 497     -24.064  14.051  25.531  0.00  0.00      PROA C  
ATOM   3884  N   ILE A 498     -26.198  18.860  27.093  0.00  0.00      PROA N  
ATOM   3885  CA  ILE A 498     -26.306  20.144  26.403  0.00  0.00      PROA C  
ATOM   3886  C   ILE A 498     -26.189  21.329  27.375  0.00  0.00      PROA C  
ATOM   3887  O   ILE A 498     -25.870  22.456  26.987  0.00  0.00      PROA O  
ATOM   3888  CB  ILE A 498     -27.591  20.191  25.551  0.00  0.00      PROA C  
ATOM   3889  CG1 ILE A 498     -27.553  19.141  24.405  0.00  0.00      PROA C  
ATOM   3890  CG2 ILE A 498     -27.828  21.590  24.932  0.00  0.00      PROA C  
ATOM   3891  CD  ILE A 498     -28.134  17.762  24.748  0.00  0.00      PROA C  
ATOM   3892  N   TYR A 499     -26.417  21.074  28.681  0.00  0.00      PROA N  
ATOM   3893  CA  TYR A 499     -26.374  21.997  29.814  0.00  0.00      PROA C  
ATOM   3894  C   TYR A 499     -25.331  23.135  29.810  0.00  0.00      PROA C  
ATOM   3895  O   TYR A 499     -24.209  23.025  29.309  0.00  0.00      PROA O  
ATOM   3896  CB  TYR A 499     -26.301  21.204  31.155  0.00  0.00      PROA C  
ATOM   3897  CG  TYR A 499     -24.916  20.683  31.453  0.00  0.00      PROA C  
ATOM   3898  CD1 TYR A 499     -24.424  19.503  30.871  0.00  0.00      PROA C  
ATOM   3899  CD2 TYR A 499     -24.085  21.401  32.324  0.00  0.00      PROA C  
ATOM   3900  CE1 TYR A 499     -23.113  19.070  31.125  0.00  0.00      PROA C  
ATOM   3901  CE2 TYR A 499     -22.781  20.971  32.584  0.00  0.00      PROA C  
ATOM   3902  CZ  TYR A 499     -22.289  19.812  31.980  0.00  0.00      PROA C  
ATOM   3903  OH  TYR A 499     -20.966  19.398  32.241  0.00  0.00      PROA O  
ATOM   3904  N   THR A 500     -25.688  24.268  30.448  0.00  0.00      PROA N  
ATOM   3905  CA  THR A 500     -24.751  25.352  30.735  0.00  0.00      PROA C  
ATOM   3906  C   THR A 500     -24.027  25.062  32.037  0.00  0.00      PROA C  
ATOM   3907  O   THR A 500     -24.647  24.904  33.089  0.00  0.00      PROA O  
ATOM   3908  CB  THR A 500     -25.421  26.724  30.813  0.00  0.00      PROA C  
ATOM   3909  CG2 THR A 500     -24.435  27.831  31.230  0.00  0.00      PROA C  
ATOM   3910  OG1 THR A 500     -25.924  27.093  29.533  0.00  0.00      PROA O  
ATOM   3911  N   GLN A 501     -22.682  24.949  31.991  0.00  0.00      PROA N  
ATOM   3912  CA  GLN A 501     -21.859  24.628  33.144  0.00  0.00      PROA C  
ATOM   3913  C   GLN A 501     -21.555  25.858  33.992  0.00  0.00      PROA C  
ATOM   3914  O   GLN A 501     -21.171  26.913  33.486  0.00  0.00      PROA O  
ATOM   3915  CB  GLN A 501     -20.506  24.008  32.689  0.00  0.00      PROA C  
ATOM   3916  CG  GLN A 501     -19.525  23.565  33.812  0.00  0.00      PROA C  
ATOM   3917  CD  GLN A 501     -19.966  22.268  34.498  0.00  0.00      PROA C  
ATOM   3918  NE2 GLN A 501     -20.560  22.351  35.705  0.00  0.00      PROA N  
ATOM   3919  OE1 GLN A 501     -19.790  21.182  33.932  0.00  0.00      PROA O  
ATOM   3920  N   ALA A 502     -21.686  25.727  35.319  0.00  0.00      PROA N  
ATOM   3921  CA  ALA A 502     -21.195  26.692  36.269  0.00  0.00      PROA C  
ATOM   3922  C   ALA A 502     -20.477  25.967  37.402  0.00  0.00      PROA C  
ATOM   3923  O   ALA A 502     -20.617  24.754  37.586  0.00  0.00      PROA O  
ATOM   3924  CB  ALA A 502     -22.344  27.563  36.813  0.00  0.00      PROA C  
ATOM   3925  N   TRP A 503     -19.655  26.716  38.162  0.00  0.00      PROA N  
ATOM   3926  CA  TRP A 503     -18.832  26.192  39.234  0.00  0.00      PROA C  
ATOM   3927  C   TRP A 503     -18.858  27.199  40.384  0.00  0.00      PROA C  
ATOM   3928  O   TRP A 503     -18.725  28.396  40.116  0.00  0.00      PROA O  
ATOM   3929  CB  TRP A 503     -17.347  26.029  38.794  0.00  0.00      PROA C  
ATOM   3930  CG  TRP A 503     -17.118  25.178  37.581  0.00  0.00      PROA C  
ATOM   3931  CD1 TRP A 503     -16.744  25.617  36.334  0.00  0.00      PROA C  
ATOM   3932  CD2 TRP A 503     -17.192  23.743  37.504  0.00  0.00      PROA C  
ATOM   3933  CE2 TRP A 503     -16.836  23.384  36.181  0.00  0.00      PROA C  
ATOM   3934  CE3 TRP A 503     -17.506  22.742  38.423  0.00  0.00      PROA C  
ATOM   3935  NE1 TRP A 503     -16.572  24.535  35.498  0.00  0.00      PROA N  
ATOM   3936  CZ2 TRP A 503     -16.783  22.060  35.773  0.00  0.00      PROA C  
ATOM   3937  CZ3 TRP A 503     -17.466  21.409  38.009  0.00  0.00      PROA C  
ATOM   3938  CH2 TRP A 503     -17.110  21.072  36.706  0.00  0.00      PROA C  
ATOM   3939  N   PRO A 504     -19.025  26.834  41.649  0.00  0.00      PROA N  
ATOM   3940  CA  PRO A 504     -18.749  27.697  42.789  0.00  0.00      PROA C  
ATOM   3941  C   PRO A 504     -17.356  28.292  42.856  0.00  0.00      PROA C  
ATOM   3942  O   PRO A 504     -16.361  27.575  42.737  0.00  0.00      PROA O  
ATOM   3943  CB  PRO A 504     -19.009  26.819  44.019  0.00  0.00      PROA C  
ATOM   3944  CG  PRO A 504     -20.045  25.822  43.520  0.00  0.00      PROA C  
ATOM   3945  CD  PRO A 504     -19.636  25.582  42.069  0.00  0.00      PROA C  
ATOM   3946  N   GLU A 505     -17.282  29.600  43.126  0.00  0.00      PROA N  
ATOM   3947  CA  GLU A 505     -16.109  30.273  43.633  0.00  0.00      PROA C  
ATOM   3948  C   GLU A 505     -16.091  30.267  45.161  0.00  0.00      PROA C  
ATOM   3949  O   GLU A 505     -15.040  30.126  45.791  0.00  0.00      PROA O  
ATOM   3950  CB  GLU A 505     -16.062  31.706  43.040  0.00  0.00      PROA C  
ATOM   3951  CG  GLU A 505     -15.229  32.762  43.806  0.00  0.00      PROA C  
ATOM   3952  CD  GLU A 505     -15.098  34.058  43.008  0.00  0.00      PROA C  
ATOM   3953  OE1 GLU A 505     -16.139  34.706  42.711  0.00  0.00      PROA O  
ATOM   3954  OE2 GLU A 505     -13.947  34.449  42.671  0.00  0.00      PROA O1-
ATOM   3955  N   ALA A 506     -17.281  30.347  45.793  0.00  0.00      PROA N  
ATOM   3956  CA  ALA A 506     -17.421  30.279  47.231  0.00  0.00      PROA C  
ATOM   3957  C   ALA A 506     -18.825  29.814  47.605  0.00  0.00      PROA C  
ATOM   3958  O   ALA A 506     -19.786  30.014  46.862  0.00  0.00      PROA O  
ATOM   3959  CB  ALA A 506     -17.140  31.656  47.875  0.00  0.00      PROA C  
ATOM   3960  N   VAL A 507     -18.974  29.170  48.779  0.00  0.00      PROA N  
ATOM   3961  CA  VAL A 507     -20.264  28.734  49.296  0.00  0.00      PROA C  
ATOM   3962  C   VAL A 507     -20.418  29.273  50.710  0.00  0.00      PROA C  
ATOM   3963  O   VAL A 507     -19.554  29.085  51.571  0.00  0.00      PROA O  
ATOM   3964  CB  VAL A 507     -20.446  27.215  49.282  0.00  0.00      PROA C  
ATOM   3965  CG1 VAL A 507     -21.828  26.826  49.850  0.00  0.00      PROA C  
ATOM   3966  CG2 VAL A 507     -20.318  26.697  47.835  0.00  0.00      PROA C  
ATOM   3967  N   PHE A 508     -21.528  29.981  50.977  0.00  0.00      PROA N  
ATOM   3968  CA  PHE A 508     -21.814  30.604  52.251  0.00  0.00      PROA C  
ATOM   3969  C   PHE A 508     -22.976  29.901  52.929  0.00  0.00      PROA C  
ATOM   3970  O   PHE A 508     -24.129  29.994  52.508  0.00  0.00      PROA O  
ATOM   3971  CB  PHE A 508     -22.136  32.114  52.093  0.00  0.00      PROA C  
ATOM   3972  CG  PHE A 508     -20.903  32.818  51.595  0.00  0.00      PROA C  
ATOM   3973  CD1 PHE A 508     -19.906  33.209  52.504  0.00  0.00      PROA C  
ATOM   3974  CD2 PHE A 508     -20.719  33.080  50.226  0.00  0.00      PROA C  
ATOM   3975  CE1 PHE A 508     -18.730  33.821  52.052  0.00  0.00      PROA C  
ATOM   3976  CE2 PHE A 508     -19.547  33.694  49.769  0.00  0.00      PROA C  
ATOM   3977  CZ  PHE A 508     -18.549  34.055  50.684  0.00  0.00      PROA C  
ATOM   3978  N   ILE A 509     -22.679  29.177  54.022  0.00  0.00      PROA N  
ATOM   3979  CA  ILE A 509     -23.659  28.504  54.854  0.00  0.00      PROA C  
ATOM   3980  C   ILE A 509     -24.134  29.499  55.907  0.00  0.00      PROA C  
ATOM   3981  O   ILE A 509     -23.321  30.224  56.488  0.00  0.00      PROA O  
ATOM   3982  CB  ILE A 509     -23.063  27.276  55.556  0.00  0.00      PROA C  
ATOM   3983  CG1 ILE A 509     -22.287  26.342  54.589  0.00  0.00      PROA C  
ATOM   3984  CG2 ILE A 509     -24.176  26.506  56.298  0.00  0.00      PROA C  
ATOM   3985  CD  ILE A 509     -23.119  25.774  53.436  0.00  0.00      PROA C  
ATOM   3986  N   HIS A 510     -25.453  29.595  56.189  0.00  0.00      PROA N  
ATOM   3987  CA  HIS A 510     -25.937  30.448  57.270  0.00  0.00      PROA C  
ATOM   3988  C   HIS A 510     -25.376  30.055  58.642  0.00  0.00      PROA C  
ATOM   3989  O   HIS A 510     -25.312  28.879  58.998  0.00  0.00      PROA O  
ATOM   3990  CB  HIS A 510     -27.486  30.528  57.300  0.00  0.00      PROA C  
ATOM   3991  CG  HIS A 510     -28.052  31.497  58.311  0.00  0.00      PROA C  
ATOM   3992  CD2 HIS A 510     -28.554  32.750  58.132  0.00  0.00      PROA C  
ATOM   3993  ND1 HIS A 510     -28.306  31.184  59.630  0.00  0.00      PROA N  
ATOM   3994  CE1 HIS A 510     -28.911  32.261  60.192  0.00  0.00      PROA C  
ATOM   3995  NE2 HIS A 510     -29.077  33.240  59.321  0.00  0.00      PROA N  
ATOM   3996  N   GLU A 511     -24.939  31.047  59.450  0.00  0.00      PROA N  
ATOM   3997  CA  GLU A 511     -24.200  30.838  60.692  0.00  0.00      PROA C  
ATOM   3998  C   GLU A 511     -24.932  29.997  61.733  0.00  0.00      PROA C  
ATOM   3999  O   GLU A 511     -24.371  29.097  62.362  0.00  0.00      PROA O  
ATOM   4000  CB  GLU A 511     -23.765  32.213  61.270  0.00  0.00      PROA C  
ATOM   4001  CG  GLU A 511     -23.026  32.188  62.637  0.00  0.00      PROA C  
ATOM   4002  CD  GLU A 511     -23.934  32.364  63.854  0.00  0.00      PROA C  
ATOM   4003  OE1 GLU A 511     -24.661  33.390  63.933  0.00  0.00      PROA O  
ATOM   4004  OE2 GLU A 511     -23.905  31.496  64.767  0.00  0.00      PROA O1-
ATOM   4005  N   GLY A 512     -26.252  30.244  61.877  0.00  0.00      PROA N  
ATOM   4006  CA  GLY A 512     -27.151  29.497  62.752  0.00  0.00      PROA C  
ATOM   4007  C   GLY A 512     -27.449  28.070  62.338  0.00  0.00      PROA C  
ATOM   4008  O   GLY A 512     -28.033  27.313  63.114  0.00  0.00      PROA O  
ATOM   4009  N   TYR A 513     -27.085  27.643  61.108  0.00  0.00      PROA N  
ATOM   4010  CA  TYR A 513     -27.234  26.256  60.693  0.00  0.00      PROA C  
ATOM   4011  C   TYR A 513     -26.367  25.312  61.535  0.00  0.00      PROA C  
ATOM   4012  O   TYR A 513     -25.155  25.494  61.675  0.00  0.00      PROA O  
ATOM   4013  CB  TYR A 513     -26.948  26.063  59.172  0.00  0.00      PROA C  
ATOM   4014  CG  TYR A 513     -27.110  24.624  58.733  0.00  0.00      PROA C  
ATOM   4015  CD1 TYR A 513     -28.387  24.038  58.698  0.00  0.00      PROA C  
ATOM   4016  CD2 TYR A 513     -25.993  23.843  58.384  0.00  0.00      PROA C  
ATOM   4017  CE1 TYR A 513     -28.544  22.687  58.355  0.00  0.00      PROA C  
ATOM   4018  CE2 TYR A 513     -26.148  22.495  58.034  0.00  0.00      PROA C  
ATOM   4019  CZ  TYR A 513     -27.421  21.914  58.033  0.00  0.00      PROA C  
ATOM   4020  OH  TYR A 513     -27.559  20.541  57.738  0.00  0.00      PROA O  
ATOM   4021  N   THR A 514     -26.985  24.264  62.115  0.00  0.00      PROA N  
ATOM   4022  CA  THR A 514     -26.268  23.262  62.893  0.00  0.00      PROA C  
ATOM   4023  C   THR A 514     -26.498  21.928  62.226  0.00  0.00      PROA C  
ATOM   4024  O   THR A 514     -27.607  21.399  62.217  0.00  0.00      PROA O  
ATOM   4025  CB  THR A 514     -26.710  23.184  64.355  0.00  0.00      PROA C  
ATOM   4026  CG2 THR A 514     -25.824  22.207  65.148  0.00  0.00      PROA C  
ATOM   4027  OG1 THR A 514     -26.581  24.457  64.980  0.00  0.00      PROA O  
ATOM   4028  N   HIS A 515     -25.442  21.340  61.624  0.00  0.00      PROA N  
ATOM   4029  CA  HIS A 515     -25.528  20.085  60.885  0.00  0.00      PROA C  
ATOM   4030  C   HIS A 515     -25.987  18.901  61.731  0.00  0.00      PROA C  
ATOM   4031  O   HIS A 515     -26.778  18.063  61.296  0.00  0.00      PROA O  
ATOM   4032  CB  HIS A 515     -24.175  19.743  60.202  0.00  0.00      PROA C  
ATOM   4033  CG  HIS A 515     -23.074  19.295  61.137  0.00  0.00      PROA C  
ATOM   4034  CD2 HIS A 515     -22.596  18.039  61.368  0.00  0.00      PROA C  
ATOM   4035  ND1 HIS A 515     -22.248  20.144  61.846  0.00  0.00      PROA N  
ATOM   4036  CE1 HIS A 515     -21.333  19.374  62.486  0.00  0.00      PROA C  
ATOM   4037  NE2 HIS A 515     -21.503  18.087  62.225  0.00  0.00      PROA N  
ATOM   4038  N   GLY A 516     -25.494  18.818  62.986  0.00  0.00      PROA N  
ATOM   4039  CA  GLY A 516     -25.796  17.727  63.910  0.00  0.00      PROA C  
ATOM   4040  C   GLY A 516     -27.172  17.761  64.531  0.00  0.00      PROA C  
ATOM   4041  O   GLY A 516     -27.705  16.720  64.917  0.00  0.00      PROA O  
ATOM   4042  N   ALA A 517     -27.780  18.954  64.674  0.00  0.00      PROA N  
ATOM   4043  CA  ALA A 517     -29.039  19.120  65.378  0.00  0.00      PROA C  
ATOM   4044  C   ALA A 517     -30.052  19.957  64.595  0.00  0.00      PROA C  
ATOM   4045  O   ALA A 517     -29.883  21.163  64.396  0.00  0.00      PROA O  
ATOM   4046  CB  ALA A 517     -28.780  19.767  66.755  0.00  0.00      PROA C  
ATOM   4047  N   GLY A 518     -31.176  19.324  64.184  0.00  0.00      PROA N  
ATOM   4048  CA  GLY A 518     -32.284  19.945  63.450  0.00  0.00      PROA C  
ATOM   4049  C   GLY A 518     -31.991  20.520  62.075  0.00  0.00      PROA C  
ATOM   4050  O   GLY A 518     -30.883  20.453  61.545  0.00  0.00      PROA O  
ATOM   4051  N   PHE A 519     -33.037  21.097  61.449  0.00  0.00      PROA N  
ATOM   4052  CA  PHE A 519     -32.956  21.734  60.140  0.00  0.00      PROA C  
ATOM   4053  C   PHE A 519     -33.241  23.230  60.207  0.00  0.00      PROA C  
ATOM   4054  O   PHE A 519     -33.509  23.878  59.195  0.00  0.00      PROA O  
ATOM   4055  CB  PHE A 519     -33.911  21.069  59.110  0.00  0.00      PROA C  
ATOM   4056  CG  PHE A 519     -33.387  19.733  58.657  0.00  0.00      PROA C  
ATOM   4057  CD1 PHE A 519     -32.198  19.661  57.909  0.00  0.00      PROA C  
ATOM   4058  CD2 PHE A 519     -34.125  18.558  58.871  0.00  0.00      PROA C  
ATOM   4059  CE1 PHE A 519     -31.741  18.436  57.407  0.00  0.00      PROA C  
ATOM   4060  CE2 PHE A 519     -33.678  17.330  58.364  0.00  0.00      PROA C  
ATOM   4061  CZ  PHE A 519     -32.481  17.269  57.638  0.00  0.00      PROA C  
ATOM   4062  N   ASP A 520     -33.182  23.849  61.406  0.00  0.00      PROA N  
ATOM   4063  CA  ASP A 520     -33.302  25.293  61.535  0.00  0.00      PROA C  
ATOM   4064  C   ASP A 520     -32.176  26.026  60.779  0.00  0.00      PROA C  
ATOM   4065  O   ASP A 520     -31.004  25.645  60.837  0.00  0.00      PROA O  
ATOM   4066  CB  ASP A 520     -33.390  25.699  63.034  0.00  0.00      PROA C  
ATOM   4067  CG  ASP A 520     -33.772  27.159  63.267  0.00  0.00      PROA C  
ATOM   4068  OD1 ASP A 520     -34.310  27.827  62.347  0.00  0.00      PROA O  
ATOM   4069  OD2 ASP A 520     -33.612  27.623  64.430  0.00  0.00      PROA O1-
ATOM   4070  N   ASN A 521     -32.535  27.083  60.023  0.00  0.00      PROA N  
ATOM   4071  CA  ASN A 521     -31.641  27.831  59.156  0.00  0.00      PROA C  
ATOM   4072  C   ASN A 521     -31.034  27.029  58.005  0.00  0.00      PROA C  
ATOM   4073  O   ASN A 521     -29.876  27.225  57.636  0.00  0.00      PROA O  
ATOM   4074  CB  ASN A 521     -30.522  28.591  59.921  0.00  0.00      PROA C  
ATOM   4075  CG  ASN A 521     -31.064  29.361  61.122  0.00  0.00      PROA C  
ATOM   4076  ND2 ASN A 521     -30.862  28.822  62.346  0.00  0.00      PROA N  
ATOM   4077  OD1 ASN A 521     -31.602  30.464  60.987  0.00  0.00      PROA O  
ATOM   4078  N   ASP A 522     -31.812  26.127  57.371  0.00  0.00      PROA N  
ATOM   4079  CA  ASP A 522     -31.359  25.346  56.236  0.00  0.00      PROA C  
ATOM   4080  C   ASP A 522     -31.329  26.176  54.934  0.00  0.00      PROA C  
ATOM   4081  O   ASP A 522     -32.152  26.030  54.027  0.00  0.00      PROA O  
ATOM   4082  CB  ASP A 522     -32.195  24.041  56.138  0.00  0.00      PROA C  
ATOM   4083  CG  ASP A 522     -31.682  23.075  55.083  0.00  0.00      PROA C  
ATOM   4084  OD1 ASP A 522     -30.447  23.023  54.860  0.00  0.00      PROA O  
ATOM   4085  OD2 ASP A 522     -32.496  22.270  54.559  0.00  0.00      PROA O1-
ATOM   4086  N   ILE A 523     -30.362  27.103  54.841  0.00  0.00      PROA N  
ATOM   4087  CA  ILE A 523     -30.200  28.033  53.742  0.00  0.00      PROA C  
ATOM   4088  C   ILE A 523     -28.721  28.334  53.519  0.00  0.00      PROA C  
ATOM   4089  O   ILE A 523     -27.929  28.506  54.452  0.00  0.00      PROA O  
ATOM   4090  CB  ILE A 523     -31.017  29.320  53.927  0.00  0.00      PROA C  
ATOM   4091  CG1 ILE A 523     -30.837  30.310  52.750  0.00  0.00      PROA C  
ATOM   4092  CG2 ILE A 523     -30.701  29.988  55.285  0.00  0.00      PROA C  
ATOM   4093  CD  ILE A 523     -31.862  31.450  52.754  0.00  0.00      PROA C  
ATOM   4094  N   ALA A 524     -28.306  28.374  52.244  0.00  0.00      PROA N  
ATOM   4095  CA  ALA A 524     -26.963  28.675  51.835  0.00  0.00      PROA C  
ATOM   4096  C   ALA A 524     -26.972  29.416  50.504  0.00  0.00      PROA C  
ATOM   4097  O   ALA A 524     -27.885  29.292  49.683  0.00  0.00      PROA O  
ATOM   4098  CB  ALA A 524     -26.123  27.387  51.702  0.00  0.00      PROA C  
ATOM   4099  N   LEU A 525     -25.927  30.225  50.274  0.00  0.00      PROA N  
ATOM   4100  CA  LEU A 525     -25.735  30.981  49.057  0.00  0.00      PROA C  
ATOM   4101  C   LEU A 525     -24.445  30.562  48.385  0.00  0.00      PROA C  
ATOM   4102  O   LEU A 525     -23.374  30.503  48.988  0.00  0.00      PROA O  
ATOM   4103  CB  LEU A 525     -25.714  32.509  49.310  0.00  0.00      PROA C  
ATOM   4104  CG  LEU A 525     -27.110  33.126  49.524  0.00  0.00      PROA C  
ATOM   4105  CD1 LEU A 525     -26.984  34.543  50.097  0.00  0.00      PROA C  
ATOM   4106  CD2 LEU A 525     -27.926  33.161  48.222  0.00  0.00      PROA C  
ATOM   4107  N   ILE A 526     -24.532  30.245  47.091  0.00  0.00      PROA N  
ATOM   4108  CA  ILE A 526     -23.421  29.815  46.277  0.00  0.00      PROA C  
ATOM   4109  C   ILE A 526     -23.030  30.962  45.362  0.00  0.00      PROA C  
ATOM   4110  O   ILE A 526     -23.844  31.458  44.580  0.00  0.00      PROA O  
ATOM   4111  CB  ILE A 526     -23.791  28.596  45.435  0.00  0.00      PROA C  
ATOM   4112  CG1 ILE A 526     -24.197  27.387  46.318  0.00  0.00      PROA C  
ATOM   4113  CG2 ILE A 526     -22.640  28.247  44.471  0.00  0.00      PROA C  
ATOM   4114  CD  ILE A 526     -24.818  26.237  45.515  0.00  0.00      PROA C  
ATOM   4115  N   LYS A 527     -21.763  31.406  45.428  0.00  0.00      PROA N  
ATOM   4116  CA  LYS A 527     -21.207  32.380  44.516  0.00  0.00      PROA C  
ATOM   4117  C   LYS A 527     -20.605  31.668  43.323  0.00  0.00      PROA C  
ATOM   4118  O   LYS A 527     -19.626  30.933  43.446  0.00  0.00      PROA O  
ATOM   4119  CB  LYS A 527     -20.128  33.250  45.213  0.00  0.00      PROA C  
ATOM   4120  CG  LYS A 527     -19.311  34.184  44.299  0.00  0.00      PROA C  
ATOM   4121  CD  LYS A 527     -20.174  35.140  43.457  0.00  0.00      PROA C  
ATOM   4122  CE  LYS A 527     -19.401  36.208  42.668  0.00  0.00      PROA C  
ATOM   4123  NZ  LYS A 527     -18.458  35.592  41.715  0.00  0.00      PROA N1+
ATOM   4124  N   LEU A 528     -21.184  31.844  42.126  0.00  0.00      PROA N  
ATOM   4125  CA  LEU A 528     -20.668  31.308  40.885  0.00  0.00      PROA C  
ATOM   4126  C   LEU A 528     -19.347  31.958  40.475  0.00  0.00      PROA C  
ATOM   4127  O   LEU A 528     -19.138  33.161  40.647  0.00  0.00      PROA O  
ATOM   4128  CB  LEU A 528     -21.700  31.453  39.738  0.00  0.00      PROA C  
ATOM   4129  CG  LEU A 528     -23.112  30.915  40.064  0.00  0.00      PROA C  
ATOM   4130  CD1 LEU A 528     -24.079  31.246  38.918  0.00  0.00      PROA C  
ATOM   4131  CD2 LEU A 528     -23.108  29.409  40.371  0.00  0.00      PROA C  
ATOM   4132  N   LYS A 529     -18.405  31.171  39.922  0.00  0.00      PROA N  
ATOM   4133  CA  LYS A 529     -17.131  31.659  39.422  0.00  0.00      PROA C  
ATOM   4134  C   LYS A 529     -17.247  32.667  38.280  0.00  0.00      PROA C  
ATOM   4135  O   LYS A 529     -16.559  33.689  38.248  0.00  0.00      PROA O  
ATOM   4136  CB  LYS A 529     -16.249  30.452  39.011  0.00  0.00      PROA C  
ATOM   4137  CG  LYS A 529     -14.844  30.796  38.477  0.00  0.00      PROA C  
ATOM   4138  CD  LYS A 529     -13.972  31.519  39.523  0.00  0.00      PROA C  
ATOM   4139  CE  LYS A 529     -12.506  31.745  39.112  0.00  0.00      PROA C  
ATOM   4140  NZ  LYS A 529     -12.399  32.683  37.967  0.00  0.00      PROA N1+
ATOM   4141  N   ASN A 530     -18.158  32.398  37.323  0.00  0.00      PROA N  
ATOM   4142  CA  ASN A 530     -18.397  33.231  36.159  0.00  0.00      PROA C  
ATOM   4143  C   ASN A 530     -19.860  33.655  36.101  0.00  0.00      PROA C  
ATOM   4144  O   ASN A 530     -20.760  32.937  36.541  0.00  0.00      PROA O  
ATOM   4145  CB  ASN A 530     -18.040  32.487  34.844  0.00  0.00      PROA C  
ATOM   4146  CG  ASN A 530     -16.565  32.093  34.857  0.00  0.00      PROA C  
ATOM   4147  ND2 ASN A 530     -16.278  30.770  34.834  0.00  0.00      PROA N  
ATOM   4148  OD1 ASN A 530     -15.669  32.943  34.867  0.00  0.00      PROA O  
ATOM   4149  N   LYS A 531     -20.131  34.852  35.544  0.00  0.00      PROA N  
ATOM   4150  CA  LYS A 531     -21.475  35.359  35.323  0.00  0.00      PROA C  
ATOM   4151  C   LYS A 531     -22.185  34.571  34.218  0.00  0.00      PROA C  
ATOM   4152  O   LYS A 531     -21.678  34.449  33.100  0.00  0.00      PROA O  
ATOM   4153  CB  LYS A 531     -21.442  36.872  34.968  0.00  0.00      PROA C  
ATOM   4154  CG  LYS A 531     -20.667  37.704  36.007  0.00  0.00      PROA C  
ATOM   4155  CD  LYS A 531     -20.638  39.226  35.759  0.00  0.00      PROA C  
ATOM   4156  CE  LYS A 531     -21.994  39.945  35.793  0.00  0.00      PROA C  
ATOM   4157  NZ  LYS A 531     -22.650  39.815  37.108  0.00  0.00      PROA N1+
ATOM   4158  N   VAL A 532     -23.365  33.985  34.499  0.00  0.00      PROA N  
ATOM   4159  CA  VAL A 532     -24.072  33.162  33.528  0.00  0.00      PROA C  
ATOM   4160  C   VAL A 532     -24.859  34.013  32.523  0.00  0.00      PROA C  
ATOM   4161  O   VAL A 532     -25.488  35.018  32.861  0.00  0.00      PROA O  
ATOM   4162  CB  VAL A 532     -24.933  32.085  34.197  0.00  0.00      PROA C  
ATOM   4163  CG1 VAL A 532     -26.188  32.667  34.875  0.00  0.00      PROA C  
ATOM   4164  CG2 VAL A 532     -25.309  30.992  33.176  0.00  0.00      PROA C  
ATOM   4165  N   THR A 533     -24.803  33.664  31.216  0.00  0.00      PROA N  
ATOM   4166  CA  THR A 533     -25.615  34.320  30.185  0.00  0.00      PROA C  
ATOM   4167  C   THR A 533     -27.115  34.066  30.371  0.00  0.00      PROA C  
ATOM   4168  O   THR A 533     -27.555  32.940  30.605  0.00  0.00      PROA O  
ATOM   4169  CB  THR A 533     -25.161  34.007  28.750  0.00  0.00      PROA C  
ATOM   4170  CG2 THR A 533     -25.306  32.513  28.411  0.00  0.00      PROA C  
ATOM   4171  OG1 THR A 533     -25.884  34.742  27.762  0.00  0.00      PROA O  
ATOM   4172  N   ILE A 534     -27.945  35.125  30.288  0.00  0.00      PROA N  
ATOM   4173  CA  ILE A 534     -29.372  35.056  30.568  0.00  0.00      PROA C  
ATOM   4174  C   ILE A 534     -30.147  34.895  29.261  0.00  0.00      PROA C  
ATOM   4175  O   ILE A 534     -29.893  35.567  28.259  0.00  0.00      PROA O  
ATOM   4176  CB  ILE A 534     -29.814  36.260  31.405  0.00  0.00      PROA C  
ATOM   4177  CG1 ILE A 534     -29.057  36.304  32.763  0.00  0.00      PROA C  
ATOM   4178  CG2 ILE A 534     -31.344  36.342  31.602  0.00  0.00      PROA C  
ATOM   4179  CD  ILE A 534     -29.142  35.027  33.608  0.00  0.00      PROA C  
ATOM   4180  N   ASN A 535     -31.089  33.936  29.220  0.00  0.00      PROA N  
ATOM   4181  CA  ASN A 535     -31.786  33.528  28.014  0.00  0.00      PROA C  
ATOM   4182  C   ASN A 535     -33.056  32.802  28.442  0.00  0.00      PROA C  
ATOM   4183  O   ASN A 535     -33.334  32.692  29.629  0.00  0.00      PROA O  
ATOM   4184  CB  ASN A 535     -30.895  32.673  27.056  0.00  0.00      PROA C  
ATOM   4185  CG  ASN A 535     -30.456  31.342  27.668  0.00  0.00      PROA C  
ATOM   4186  ND2 ASN A 535     -29.195  31.277  28.146  0.00  0.00      PROA N  
ATOM   4187  OD1 ASN A 535     -31.206  30.362  27.679  0.00  0.00      PROA O  
ATOM   4188  N   ARG A 536     -33.869  32.273  27.500  0.00  0.00      PROA N  
ATOM   4189  CA  ARG A 536     -35.148  31.628  27.791  0.00  0.00      PROA C  
ATOM   4190  C   ARG A 536     -35.092  30.539  28.864  0.00  0.00      PROA C  
ATOM   4191  O   ARG A 536     -35.982  30.435  29.709  0.00  0.00      PROA O  
ATOM   4192  CB  ARG A 536     -35.728  31.001  26.494  0.00  0.00      PROA C  
ATOM   4193  CG  ARG A 536     -37.109  30.315  26.651  0.00  0.00      PROA C  
ATOM   4194  CD  ARG A 536     -37.569  29.528  25.416  0.00  0.00      PROA C  
ATOM   4195  NE  ARG A 536     -36.677  28.329  25.324  0.00  0.00      PROA N  
ATOM   4196  CZ  ARG A 536     -36.602  27.521  24.278  0.00  0.00      PROA C  
ATOM   4197  NH1 ARG A 536     -37.382  27.643  23.228  0.00  0.00      PROA N1+
ATOM   4198  NH2 ARG A 536     -35.705  26.558  24.288  0.00  0.00      PROA N  
ATOM   4199  N   ASN A 537     -34.025  29.715  28.863  0.00  0.00      PROA N  
ATOM   4200  CA  ASN A 537     -33.887  28.623  29.808  0.00  0.00      PROA C  
ATOM   4201  C   ASN A 537     -32.995  29.000  31.000  0.00  0.00      PROA C  
ATOM   4202  O   ASN A 537     -32.823  28.192  31.913  0.00  0.00      PROA O  
ATOM   4203  CB  ASN A 537     -33.288  27.350  29.136  0.00  0.00      PROA C  
ATOM   4204  CG  ASN A 537     -34.133  26.774  27.995  0.00  0.00      PROA C  
ATOM   4205  ND2 ASN A 537     -33.831  25.493  27.667  0.00  0.00      PROA N  
ATOM   4206  OD1 ASN A 537     -35.036  27.371  27.404  0.00  0.00      PROA O  
ATOM   4207  N   ILE A 538     -32.435  30.230  31.041  0.00  0.00      PROA N  
ATOM   4208  CA  ILE A 538     -31.582  30.698  32.131  0.00  0.00      PROA C  
ATOM   4209  C   ILE A 538     -32.046  32.087  32.574  0.00  0.00      PROA C  
ATOM   4210  O   ILE A 538     -31.733  33.079  31.916  0.00  0.00      PROA O  
ATOM   4211  CB  ILE A 538     -30.099  30.838  31.735  0.00  0.00      PROA C  
ATOM   4212  CG1 ILE A 538     -29.500  29.598  31.025  0.00  0.00      PROA C  
ATOM   4213  CG2 ILE A 538     -29.270  31.223  32.983  0.00  0.00      PROA C  
ATOM   4214  CD  ILE A 538     -29.259  28.405  31.942  0.00  0.00      PROA C  
ATOM   4215  N   MET A 539     -32.761  32.230  33.708  0.00  0.00      PROA N  
ATOM   4216  CA  MET A 539     -33.142  33.540  34.222  0.00  0.00      PROA C  
ATOM   4217  C   MET A 539     -33.199  33.479  35.744  0.00  0.00      PROA C  
ATOM   4218  O   MET A 539     -33.602  32.441  36.271  0.00  0.00      PROA O  
ATOM   4219  CB  MET A 539     -34.518  34.074  33.717  0.00  0.00      PROA C  
ATOM   4220  CG  MET A 539     -34.654  34.159  32.186  0.00  0.00      PROA C  
ATOM   4221  SD  MET A 539     -36.176  34.965  31.626  0.00  0.00      PROA S  
ATOM   4222  CE  MET A 539     -35.719  35.066  29.876  0.00  0.00      PROA C  
ATOM   4223  N   PRO A 540     -32.795  34.490  36.508  0.00  0.00      PROA N  
ATOM   4224  CA  PRO A 540     -33.005  34.531  37.951  0.00  0.00      PROA C  
ATOM   4225  C   PRO A 540     -34.453  34.518  38.417  0.00  0.00      PROA C  
ATOM   4226  O   PRO A 540     -35.337  35.062  37.750  0.00  0.00      PROA O  
ATOM   4227  CB  PRO A 540     -32.317  35.831  38.383  0.00  0.00      PROA C  
ATOM   4228  CG  PRO A 540     -32.441  36.743  37.164  0.00  0.00      PROA C  
ATOM   4229  CD  PRO A 540     -32.279  35.766  35.999  0.00  0.00      PROA C  
ATOM   4230  N   ILE A 541     -34.710  33.957  39.611  0.00  0.00      PROA N  
ATOM   4231  CA  ILE A 541     -35.950  34.200  40.326  0.00  0.00      PROA C  
ATOM   4232  C   ILE A 541     -35.831  35.436  41.204  0.00  0.00      PROA C  
ATOM   4233  O   ILE A 541     -34.755  35.778  41.695  0.00  0.00      PROA O  
ATOM   4234  CB  ILE A 541     -36.433  33.027  41.157  0.00  0.00      PROA C  
ATOM   4235  CG1 ILE A 541     -37.860  33.310  41.661  0.00  0.00      PROA C  
ATOM   4236  CG2 ILE A 541     -35.457  32.662  42.298  0.00  0.00      PROA C  
ATOM   4237  CD  ILE A 541     -38.645  32.051  41.946  0.00  0.00      PROA C  
ATOM   4238  N   CYS A 542     -36.933  36.196  41.394  0.00  0.00      PROA N  
ATOM   4239  CA  CYS A 542     -36.948  37.304  42.329  0.00  0.00      PROA C  
ATOM   4240  C   CYS A 542     -36.845  36.863  43.788  0.00  0.00      PROA C  
ATOM   4241  O   CYS A 542     -37.456  35.884  44.222  0.00  0.00      PROA O  
ATOM   4242  CB  CYS A 542     -38.209  38.195  42.180  0.00  0.00      PROA C  
ATOM   4243  SG  CYS A 542     -38.472  38.854  40.505  0.00  0.00      PROA S  
ATOM   4244  N   LEU A 543     -36.087  37.618  44.606  0.00  0.00      PROA N  
ATOM   4245  CA  LEU A 543     -36.188  37.549  46.054  0.00  0.00      PROA C  
ATOM   4246  C   LEU A 543     -37.564  38.024  46.547  0.00  0.00      PROA C  
ATOM   4247  O   LEU A 543     -38.171  38.880  45.893  0.00  0.00      PROA O  
ATOM   4248  CB  LEU A 543     -35.060  38.365  46.739  0.00  0.00      PROA C  
ATOM   4249  CG  LEU A 543     -33.639  37.795  46.534  0.00  0.00      PROA C  
ATOM   4250  CD1 LEU A 543     -32.590  38.741  47.138  0.00  0.00      PROA C  
ATOM   4251  CD2 LEU A 543     -33.480  36.386  47.129  0.00  0.00      PROA C  
ATOM   4252  N   PRO A 544     -38.125  37.505  47.638  0.00  0.00      PROA N  
ATOM   4253  CA  PRO A 544     -39.401  37.968  48.177  0.00  0.00      PROA C  
ATOM   4254  C   PRO A 544     -39.414  39.454  48.540  0.00  0.00      PROA C  
ATOM   4255  O   PRO A 544     -38.693  39.892  49.440  0.00  0.00      PROA O  
ATOM   4256  CB  PRO A 544     -39.674  37.040  49.376  0.00  0.00      PROA C  
ATOM   4257  CG  PRO A 544     -38.289  36.545  49.807  0.00  0.00      PROA C  
ATOM   4258  CD  PRO A 544     -37.506  36.489  48.492  0.00  0.00      PROA C  
ATOM   4259  N   ARG A 545     -40.247  40.243  47.830  0.00  0.00      PROA N  
ATOM   4260  CA  ARG A 545     -40.648  41.601  48.155  0.00  0.00      PROA C  
ATOM   4261  C   ARG A 545     -41.162  41.832  49.585  0.00  0.00      PROA C  
ATOM   4262  O   ARG A 545     -41.460  40.906  50.337  0.00  0.00      PROA O  
ATOM   4263  CB  ARG A 545     -41.627  42.163  47.079  0.00  0.00      PROA C  
ATOM   4264  CG  ARG A 545     -42.886  41.301  46.802  0.00  0.00      PROA C  
ATOM   4265  CD  ARG A 545     -43.749  41.763  45.613  0.00  0.00      PROA C  
ATOM   4266  NE  ARG A 545     -44.276  43.115  45.958  0.00  0.00      PROA N  
ATOM   4267  CZ  ARG A 545     -44.942  43.909  45.138  0.00  0.00      PROA C  
ATOM   4268  NH1 ARG A 545     -45.365  43.588  43.941  0.00  0.00      PROA N1+
ATOM   4269  NH2 ARG A 545     -45.171  45.120  45.603  0.00  0.00      PROA N  
ATOM   4270  N   LYS A 546     -41.302  43.105  50.014  0.00  0.00      PROA N  
ATOM   4271  CA  LYS A 546     -41.867  43.451  51.314  0.00  0.00      PROA C  
ATOM   4272  C   LYS A 546     -43.301  42.951  51.502  0.00  0.00      PROA C  
ATOM   4273  O   LYS A 546     -43.688  42.461  52.565  0.00  0.00      PROA O  
ATOM   4274  CB  LYS A 546     -41.816  44.984  51.548  0.00  0.00      PROA C  
ATOM   4275  CG  LYS A 546     -40.396  45.584  51.576  0.00  0.00      PROA C  
ATOM   4276  CD  LYS A 546     -39.491  44.955  52.655  0.00  0.00      PROA C  
ATOM   4277  CE  LYS A 546     -38.186  45.720  52.941  0.00  0.00      PROA C  
ATOM   4278  NZ  LYS A 546     -37.307  45.766  51.746  0.00  0.00      PROA N1+
ATOM   4279  N   GLU A 547     -44.112  43.031  50.429  0.00  0.00      PROA N  
ATOM   4280  CA  GLU A 547     -45.515  42.673  50.419  0.00  0.00      PROA C  
ATOM   4281  C   GLU A 547     -45.731  41.210  50.029  0.00  0.00      PROA C  
ATOM   4282  O   GLU A 547     -46.864  40.762  49.849  0.00  0.00      PROA O  
ATOM   4283  CB  GLU A 547     -46.271  43.557  49.386  0.00  0.00      PROA C  
ATOM   4284  CG  GLU A 547     -46.018  45.083  49.545  0.00  0.00      PROA C  
ATOM   4285  CD  GLU A 547     -44.796  45.610  48.792  0.00  0.00      PROA C  
ATOM   4286  OE1 GLU A 547     -44.075  44.817  48.125  0.00  0.00      PROA O  
ATOM   4287  OE2 GLU A 547     -44.568  46.848  48.827  0.00  0.00      PROA O1-
ATOM   4288  N   ALA A 548     -44.644  40.412  49.929  0.00  0.00      PROA N  
ATOM   4289  CA  ALA A 548     -44.627  39.027  49.484  0.00  0.00      PROA C  
ATOM   4290  C   ALA A 548     -45.518  38.109  50.302  0.00  0.00      PROA C  
ATOM   4291  O   ALA A 548     -46.159  37.197  49.781  0.00  0.00      PROA O  
ATOM   4292  CB  ALA A 548     -43.186  38.491  49.529  0.00  0.00      PROA C  
ATOM   4293  N   ALA A 549     -45.615  38.380  51.619  0.00  0.00      PROA N  
ATOM   4294  CA  ALA A 549     -46.479  37.707  52.567  0.00  0.00      PROA C  
ATOM   4295  C   ALA A 549     -47.950  37.659  52.149  0.00  0.00      PROA C  
ATOM   4296  O   ALA A 549     -48.665  36.705  52.450  0.00  0.00      PROA O  
ATOM   4297  CB  ALA A 549     -46.344  38.397  53.939  0.00  0.00      PROA C  
ATOM   4298  N   SER A 550     -48.431  38.666  51.386  0.00  0.00      PROA N  
ATOM   4299  CA  SER A 550     -49.800  38.701  50.876  0.00  0.00      PROA C  
ATOM   4300  C   SER A 550     -50.062  37.673  49.773  0.00  0.00      PROA C  
ATOM   4301  O   SER A 550     -51.208  37.298  49.525  0.00  0.00      PROA O  
ATOM   4302  CB  SER A 550     -50.234  40.116  50.383  0.00  0.00      PROA C  
ATOM   4303  OG  SER A 550     -49.512  40.581  49.237  0.00  0.00      PROA O  
ATOM   4304  N   LEU A 551     -49.003  37.143  49.123  0.00  0.00      PROA N  
ATOM   4305  CA  LEU A 551     -49.106  36.064  48.154  0.00  0.00      PROA C  
ATOM   4306  C   LEU A 551     -48.742  34.722  48.797  0.00  0.00      PROA C  
ATOM   4307  O   LEU A 551     -48.900  33.659  48.196  0.00  0.00      PROA O  
ATOM   4308  CB  LEU A 551     -48.148  36.268  46.949  0.00  0.00      PROA C  
ATOM   4309  CG  LEU A 551     -48.318  37.558  46.110  0.00  0.00      PROA C  
ATOM   4310  CD1 LEU A 551     -49.786  37.898  45.811  0.00  0.00      PROA C  
ATOM   4311  CD2 LEU A 551     -47.556  38.769  46.678  0.00  0.00      PROA C  
ATOM   4312  N   MET A 552     -48.286  34.752  50.065  0.00  0.00      PROA N  
ATOM   4313  CA  MET A 552     -47.902  33.591  50.848  0.00  0.00      PROA C  
ATOM   4314  C   MET A 552     -48.884  33.335  51.991  0.00  0.00      PROA C  
ATOM   4315  O   MET A 552     -48.570  32.712  53.008  0.00  0.00      PROA O  
ATOM   4316  CB  MET A 552     -46.447  33.690  51.376  0.00  0.00      PROA C  
ATOM   4317  CG  MET A 552     -45.393  33.666  50.252  0.00  0.00      PROA C  
ATOM   4318  SD  MET A 552     -43.676  33.468  50.828  0.00  0.00      PROA S  
ATOM   4319  CE  MET A 552     -43.497  35.094  51.613  0.00  0.00      PROA C  
ATOM   4320  N   LYS A 553     -50.129  33.825  51.845  0.00  0.00      PROA N  
ATOM   4321  CA  LYS A 553     -51.242  33.513  52.719  0.00  0.00      PROA C  
ATOM   4322  C   LYS A 553     -51.613  32.028  52.778  0.00  0.00      PROA C  
ATOM   4323  O   LYS A 553     -51.382  31.253  51.848  0.00  0.00      PROA O  
ATOM   4324  CB  LYS A 553     -52.484  34.379  52.381  0.00  0.00      PROA C  
ATOM   4325  CG  LYS A 553     -52.283  35.871  52.701  0.00  0.00      PROA C  
ATOM   4326  CD  LYS A 553     -53.445  36.771  52.229  0.00  0.00      PROA C  
ATOM   4327  CE  LYS A 553     -54.809  36.429  52.852  0.00  0.00      PROA C  
ATOM   4328  NZ  LYS A 553     -55.842  37.412  52.438  0.00  0.00      PROA N1+
ATOM   4329  N   THR A 554     -52.201  31.577  53.906  0.00  0.00      PROA N  
ATOM   4330  CA  THR A 554     -52.699  30.207  54.074  0.00  0.00      PROA C  
ATOM   4331  C   THR A 554     -53.677  29.802  52.976  0.00  0.00      PROA C  
ATOM   4332  O   THR A 554     -54.581  30.562  52.622  0.00  0.00      PROA O  
ATOM   4333  CB  THR A 554     -53.369  29.996  55.432  0.00  0.00      PROA C  
ATOM   4334  CG2 THR A 554     -53.817  28.541  55.641  0.00  0.00      PROA C  
ATOM   4335  OG1 THR A 554     -52.449  30.296  56.475  0.00  0.00      PROA O  
ATOM   4336  N   ASP A 555     -53.469  28.606  52.384  0.00  0.00      PROA N  
ATOM   4337  CA  ASP A 555     -54.221  28.045  51.275  0.00  0.00      PROA C  
ATOM   4338  C   ASP A 555     -53.875  28.658  49.907  0.00  0.00      PROA C  
ATOM   4339  O   ASP A 555     -54.487  28.317  48.892  0.00  0.00      PROA O  
ATOM   4340  CB  ASP A 555     -55.765  27.983  51.502  0.00  0.00      PROA C  
ATOM   4341  CG  ASP A 555     -56.154  27.168  52.725  0.00  0.00      PROA C  
ATOM   4342  OD1 ASP A 555     -55.470  26.166  53.064  0.00  0.00      PROA O  
ATOM   4343  OD2 ASP A 555     -57.248  27.445  53.289  0.00  0.00      PROA O1-
ATOM   4344  N   PHE A 556     -52.846  29.530  49.809  0.00  0.00      PROA N  
ATOM   4345  CA  PHE A 556     -52.377  30.043  48.529  0.00  0.00      PROA C  
ATOM   4346  C   PHE A 556     -51.375  29.070  47.919  0.00  0.00      PROA C  
ATOM   4347  O   PHE A 556     -50.473  28.569  48.592  0.00  0.00      PROA O  
ATOM   4348  CB  PHE A 556     -51.755  31.474  48.578  0.00  0.00      PROA C  
ATOM   4349  CG  PHE A 556     -52.754  32.612  48.709  0.00  0.00      PROA C  
ATOM   4350  CD1 PHE A 556     -53.984  32.514  49.393  0.00  0.00      PROA C  
ATOM   4351  CD2 PHE A 556     -52.425  33.849  48.123  0.00  0.00      PROA C  
ATOM   4352  CE1 PHE A 556     -54.855  33.609  49.475  0.00  0.00      PROA C  
ATOM   4353  CE2 PHE A 556     -53.288  34.947  48.204  0.00  0.00      PROA C  
ATOM   4354  CZ  PHE A 556     -54.507  34.826  48.880  0.00  0.00      PROA C  
ATOM   4355  N   VAL A 557     -51.544  28.730  46.626  0.00  0.00      PROA N  
ATOM   4356  CA  VAL A 557     -50.672  27.795  45.928  0.00  0.00      PROA C  
ATOM   4357  C   VAL A 557     -49.224  28.256  45.755  0.00  0.00      PROA C  
ATOM   4358  O   VAL A 557     -48.929  29.380  45.339  0.00  0.00      PROA O  
ATOM   4359  CB  VAL A 557     -51.238  27.288  44.602  0.00  0.00      PROA C  
ATOM   4360  CG1 VAL A 557     -52.468  26.406  44.892  0.00  0.00      PROA C  
ATOM   4361  CG2 VAL A 557     -51.590  28.450  43.651  0.00  0.00      PROA C  
ATOM   4362  N   GLY A 558     -48.284  27.348  46.080  0.00  0.00      PROA N  
ATOM   4363  CA  GLY A 558     -46.858  27.475  45.863  0.00  0.00      PROA C  
ATOM   4364  C   GLY A 558     -46.356  26.388  44.952  0.00  0.00      PROA C  
ATOM   4365  O   GLY A 558     -46.832  25.252  44.945  0.00  0.00      PROA O  
ATOM   4366  N   THR A 559     -45.329  26.728  44.172  0.00  0.00      PROA N  
ATOM   4367  CA  THR A 559     -44.791  25.924  43.093  0.00  0.00      PROA C  
ATOM   4368  C   THR A 559     -43.401  25.436  43.480  0.00  0.00      PROA C  
ATOM   4369  O   THR A 559     -42.472  26.227  43.576  0.00  0.00      PROA O  
ATOM   4370  CB  THR A 559     -44.756  26.785  41.809  0.00  0.00      PROA C  
ATOM   4371  CG2 THR A 559     -43.708  26.453  40.724  0.00  0.00      PROA C  
ATOM   4372  OG1 THR A 559     -46.020  26.805  41.152  0.00  0.00      PROA O  
ATOM   4373  N   VAL A 560     -43.176  24.124  43.756  0.00  0.00      PROA N  
ATOM   4374  CA  VAL A 560     -41.804  23.622  43.979  0.00  0.00      PROA C  
ATOM   4375  C   VAL A 560     -41.063  23.472  42.655  0.00  0.00      PROA C  
ATOM   4376  O   VAL A 560     -41.654  23.682  41.600  0.00  0.00      PROA O  
ATOM   4377  CB  VAL A 560     -41.683  22.332  44.792  0.00  0.00      PROA C  
ATOM   4378  CG1 VAL A 560     -42.370  22.520  46.155  0.00  0.00      PROA C  
ATOM   4379  CG2 VAL A 560     -42.213  21.110  44.019  0.00  0.00      PROA C  
ATOM   4380  N   ALA A 561     -39.757  23.117  42.663  0.00  0.00      PROA N  
ATOM   4381  CA  ALA A 561     -39.009  22.900  41.442  0.00  0.00      PROA C  
ATOM   4382  C   ALA A 561     -37.962  21.784  41.543  0.00  0.00      PROA C  
ATOM   4383  O   ALA A 561     -37.140  21.776  42.461  0.00  0.00      PROA O  
ATOM   4384  CB  ALA A 561     -38.348  24.211  40.967  0.00  0.00      PROA C  
ATOM   4385  N   GLY A 562     -37.939  20.836  40.562  0.00  0.00      PROA N  
ATOM   4386  CA  GLY A 562     -36.872  19.834  40.486  0.00  0.00      PROA C  
ATOM   4387  C   GLY A 562     -37.178  18.507  39.820  0.00  0.00      PROA C  
ATOM   4388  O   GLY A 562     -38.258  18.254  39.279  0.00  0.00      PROA O  
ATOM   4389  N   TRP A 563     -36.144  17.637  39.820  0.00  0.00      PROA N  
ATOM   4390  CA  TRP A 563     -36.098  16.359  39.130  0.00  0.00      PROA C  
ATOM   4391  C   TRP A 563     -36.086  15.181  40.100  0.00  0.00      PROA C  
ATOM   4392  O   TRP A 563     -35.675  14.075  39.746  0.00  0.00      PROA O  
ATOM   4393  CB  TRP A 563     -34.810  16.223  38.266  0.00  0.00      PROA C  
ATOM   4394  CG  TRP A 563     -34.577  17.314  37.275  0.00  0.00      PROA C  
ATOM   4395  CD1 TRP A 563     -34.941  17.277  35.957  0.00  0.00      PROA C  
ATOM   4396  CD2 TRP A 563     -33.865  18.546  37.474  0.00  0.00      PROA C  
ATOM   4397  CE2 TRP A 563     -33.855  19.213  36.226  0.00  0.00      PROA C  
ATOM   4398  CE3 TRP A 563     -33.220  19.122  38.571  0.00  0.00      PROA C  
ATOM   4399  NE1 TRP A 563     -34.510  18.420  35.331  0.00  0.00      PROA N  
ATOM   4400  CZ2 TRP A 563     -33.238  20.442  36.062  0.00  0.00      PROA C  
ATOM   4401  CZ3 TRP A 563     -32.582  20.350  38.395  0.00  0.00      PROA C  
ATOM   4402  CH2 TRP A 563     -32.591  21.000  37.165  0.00  0.00      PROA C  
ATOM   4403  N   GLY A 564     -36.491  15.376  41.366  0.00  0.00      PROA N  
ATOM   4404  CA  GLY A 564     -36.504  14.326  42.372  0.00  0.00      PROA C  
ATOM   4405  C   GLY A 564     -37.367  13.104  42.113  0.00  0.00      PROA C  
ATOM   4406  O   GLY A 564     -38.010  12.933  41.076  0.00  0.00      PROA O  
ATOM   4407  N   LEU A 565     -37.381  12.206  43.113  0.00  0.00      PROA N  
ATOM   4408  CA  LEU A 565     -38.154  10.981  43.184  0.00  0.00      PROA C  
ATOM   4409  C   LEU A 565     -39.626  11.083  42.756  0.00  0.00      PROA C  
ATOM   4410  O   LEU A 565     -40.443  11.800  43.334  0.00  0.00      PROA O  
ATOM   4411  CB  LEU A 565     -37.997  10.376  44.605  0.00  0.00      PROA C  
ATOM   4412  CG  LEU A 565     -38.829   9.121  44.939  0.00  0.00      PROA C  
ATOM   4413  CD1 LEU A 565     -38.449   7.937  44.043  0.00  0.00      PROA C  
ATOM   4414  CD2 LEU A 565     -38.652   8.744  46.419  0.00  0.00      PROA C  
ATOM   4415  N   THR A 566     -39.976  10.344  41.689  0.00  0.00      PROA N  
ATOM   4416  CA  THR A 566     -41.295  10.308  41.066  0.00  0.00      PROA C  
ATOM   4417  C   THR A 566     -42.198   9.237  41.669  0.00  0.00      PROA C  
ATOM   4418  O   THR A 566     -41.777   8.406  42.475  0.00  0.00      PROA O  
ATOM   4419  CB  THR A 566     -41.217  10.077  39.549  0.00  0.00      PROA C  
ATOM   4420  CG2 THR A 566     -40.462  11.238  38.890  0.00  0.00      PROA C  
ATOM   4421  OG1 THR A 566     -40.519   8.882  39.217  0.00  0.00      PROA O  
ATOM   4422  N   GLN A 567     -43.488   9.204  41.249  0.00  0.00      PROA N  
ATOM   4423  CA  GLN A 567     -44.418   8.117  41.541  0.00  0.00      PROA C  
ATOM   4424  C   GLN A 567     -43.952   6.751  41.039  0.00  0.00      PROA C  
ATOM   4425  O   GLN A 567     -44.159   5.723  41.684  0.00  0.00      PROA O  
ATOM   4426  CB  GLN A 567     -45.832   8.412  40.963  0.00  0.00      PROA C  
ATOM   4427  CG  GLN A 567     -46.641   9.512  41.703  0.00  0.00      PROA C  
ATOM   4428  CD  GLN A 567     -47.029   9.130  43.137  0.00  0.00      PROA C  
ATOM   4429  NE2 GLN A 567     -47.730  10.065  43.823  0.00  0.00      PROA N  
ATOM   4430  OE1 GLN A 567     -46.756   8.041  43.650  0.00  0.00      PROA O  
ATOM   4431  N   LYS A 568     -43.292   6.720  39.858  0.00  0.00      PROA N  
ATOM   4432  CA  LYS A 568     -42.741   5.518  39.249  0.00  0.00      PROA C  
ATOM   4433  C   LYS A 568     -41.709   4.803  40.122  0.00  0.00      PROA C  
ATOM   4434  O   LYS A 568     -41.675   3.573  40.194  0.00  0.00      PROA O  
ATOM   4435  CB  LYS A 568     -42.146   5.845  37.855  0.00  0.00      PROA C  
ATOM   4436  CG  LYS A 568     -41.562   4.633  37.105  0.00  0.00      PROA C  
ATOM   4437  CD  LYS A 568     -41.103   4.989  35.678  0.00  0.00      PROA C  
ATOM   4438  CE  LYS A 568     -40.554   3.780  34.902  0.00  0.00      PROA C  
ATOM   4439  NZ  LYS A 568     -40.162   4.166  33.524  0.00  0.00      PROA N1+
ATOM   4440  N   GLY A 569     -40.855   5.574  40.829  0.00  0.00      PROA N  
ATOM   4441  CA  GLY A 569     -39.935   5.039  41.836  0.00  0.00      PROA C  
ATOM   4442  C   GLY A 569     -38.512   5.471  41.630  0.00  0.00      PROA C  
ATOM   4443  O   GLY A 569     -37.610   5.031  42.342  0.00  0.00      PROA O  
ATOM   4444  N   PHE A 570     -38.273   6.354  40.648  0.00  0.00      PROA N  
ATOM   4445  CA  PHE A 570     -36.946   6.793  40.263  0.00  0.00      PROA C  
ATOM   4446  C   PHE A 570     -36.921   8.308  40.221  0.00  0.00      PROA C  
ATOM   4447  O   PHE A 570     -37.962   8.971  40.208  0.00  0.00      PROA O  
ATOM   4448  CB  PHE A 570     -36.543   6.256  38.860  0.00  0.00      PROA C  
ATOM   4449  CG  PHE A 570     -36.658   4.755  38.814  0.00  0.00      PROA C  
ATOM   4450  CD1 PHE A 570     -35.726   3.952  39.493  0.00  0.00      PROA C  
ATOM   4451  CD2 PHE A 570     -37.684   4.132  38.081  0.00  0.00      PROA C  
ATOM   4452  CE1 PHE A 570     -35.827   2.555  39.458  0.00  0.00      PROA C  
ATOM   4453  CE2 PHE A 570     -37.791   2.735  38.046  0.00  0.00      PROA C  
ATOM   4454  CZ  PHE A 570     -36.861   1.947  38.735  0.00  0.00      PROA C  
ATOM   4455  N   LEU A 571     -35.714   8.907  40.201  0.00  0.00      PROA N  
ATOM   4456  CA  LEU A 571     -35.535  10.318  39.904  0.00  0.00      PROA C  
ATOM   4457  C   LEU A 571     -36.048  10.659  38.505  0.00  0.00      PROA C  
ATOM   4458  O   LEU A 571     -35.905   9.884  37.557  0.00  0.00      PROA O  
ATOM   4459  CB  LEU A 571     -34.053  10.761  40.030  0.00  0.00      PROA C  
ATOM   4460  CG  LEU A 571     -33.369  10.445  41.380  0.00  0.00      PROA C  
ATOM   4461  CD1 LEU A 571     -31.916  10.940  41.358  0.00  0.00      PROA C  
ATOM   4462  CD2 LEU A 571     -34.114  11.055  42.576  0.00  0.00      PROA C  
ATOM   4463  N   ALA A 572     -36.694  11.821  38.342  0.00  0.00      PROA N  
ATOM   4464  CA  ALA A 572     -37.300  12.225  37.097  0.00  0.00      PROA C  
ATOM   4465  C   ALA A 572     -36.306  12.414  35.950  0.00  0.00      PROA C  
ATOM   4466  O   ALA A 572     -35.243  13.018  36.103  0.00  0.00      PROA O  
ATOM   4467  CB  ALA A 572     -38.115  13.509  37.317  0.00  0.00      PROA C  
ATOM   4468  N   ARG A 573     -36.621  11.869  34.756  0.00  0.00      PROA N  
ATOM   4469  CA  ARG A 573     -35.879  12.137  33.532  0.00  0.00      PROA C  
ATOM   4470  C   ARG A 573     -35.959  13.595  33.099  0.00  0.00      PROA C  
ATOM   4471  O   ARG A 573     -34.966  14.211  32.722  0.00  0.00      PROA O  
ATOM   4472  CB  ARG A 573     -36.366  11.218  32.382  0.00  0.00      PROA C  
ATOM   4473  CG  ARG A 573     -36.064   9.721  32.623  0.00  0.00      PROA C  
ATOM   4474  CD  ARG A 573     -36.633   8.780  31.549  0.00  0.00      PROA C  
ATOM   4475  NE  ARG A 573     -35.921   9.075  30.263  0.00  0.00      PROA N  
ATOM   4476  CZ  ARG A 573     -36.273   8.586  29.082  0.00  0.00      PROA C  
ATOM   4477  NH1 ARG A 573     -37.303   7.786  28.925  0.00  0.00      PROA N1+
ATOM   4478  NH2 ARG A 573     -35.568   8.903  28.016  0.00  0.00      PROA N  
ATOM   4479  N   ASN A 574     -37.174  14.172  33.190  0.00  0.00      PROA N  
ATOM   4480  CA  ASN A 574     -37.487  15.541  32.825  0.00  0.00      PROA C  
ATOM   4481  C   ASN A 574     -37.978  16.276  34.064  0.00  0.00      PROA C  
ATOM   4482  O   ASN A 574     -38.547  15.680  34.976  0.00  0.00      PROA O  
ATOM   4483  CB  ASN A 574     -38.615  15.638  31.754  0.00  0.00      PROA C  
ATOM   4484  CG  ASN A 574     -38.251  14.930  30.453  0.00  0.00      PROA C  
ATOM   4485  ND2 ASN A 574     -38.511  13.605  30.373  0.00  0.00      PROA N  
ATOM   4486  OD1 ASN A 574     -37.806  15.554  29.484  0.00  0.00      PROA O  
ATOM   4487  N   LEU A 575     -37.774  17.605  34.128  0.00  0.00      PROA N  
ATOM   4488  CA  LEU A 575     -38.338  18.492  35.137  0.00  0.00      PROA C  
ATOM   4489  C   LEU A 575     -39.873  18.360  35.259  0.00  0.00      PROA C  
ATOM   4490  O   LEU A 575     -40.575  18.337  34.248  0.00  0.00      PROA O  
ATOM   4491  CB  LEU A 575     -37.900  19.936  34.768  0.00  0.00      PROA C  
ATOM   4492  CG  LEU A 575     -38.414  21.090  35.649  0.00  0.00      PROA C  
ATOM   4493  CD1 LEU A 575     -37.951  20.950  37.103  0.00  0.00      PROA C  
ATOM   4494  CD2 LEU A 575     -37.951  22.443  35.088  0.00  0.00      PROA C  
ATOM   4495  N   MET A 576     -40.424  18.209  36.492  0.00  0.00      PROA N  
ATOM   4496  CA  MET A 576     -41.811  17.777  36.711  0.00  0.00      PROA C  
ATOM   4497  C   MET A 576     -42.889  18.880  36.628  0.00  0.00      PROA C  
ATOM   4498  O   MET A 576     -42.707  19.811  35.847  0.00  0.00      PROA O  
ATOM   4499  CB  MET A 576     -41.897  16.890  37.976  0.00  0.00      PROA C  
ATOM   4500  CG  MET A 576     -41.106  15.566  37.844  0.00  0.00      PROA C  
ATOM   4501  SD  MET A 576     -41.674  14.444  36.520  0.00  0.00      PROA S  
ATOM   4502  CE  MET A 576     -43.252  13.949  37.266  0.00  0.00      PROA C  
ATOM   4503  N   PHE A 577     -44.040  18.832  37.386  0.00  0.00      PROA N  
ATOM   4504  CA  PHE A 577     -45.204  19.746  37.236  0.00  0.00      PROA C  
ATOM   4505  C   PHE A 577     -46.415  19.455  38.193  0.00  0.00      PROA C  
ATOM   4506  O   PHE A 577     -47.419  18.907  37.740  0.00  0.00      PROA O  
ATOM   4507  CB  PHE A 577     -45.720  19.718  35.740  0.00  0.00      PROA C  
ATOM   4508  CG  PHE A 577     -46.796  20.647  35.221  0.00  0.00      PROA C  
ATOM   4509  CD1 PHE A 577     -47.501  21.582  35.993  0.00  0.00      PROA C  
ATOM   4510  CD2 PHE A 577     -47.115  20.539  33.853  0.00  0.00      PROA C  
ATOM   4511  CE1 PHE A 577     -48.534  22.346  35.432  0.00  0.00      PROA C  
ATOM   4512  CE2 PHE A 577     -48.120  21.324  33.277  0.00  0.00      PROA C  
ATOM   4513  CZ  PHE A 577     -48.839  22.221  34.072  0.00  0.00      PROA C  
ATOM   4514  N   VAL A 578     -46.409  19.802  39.516  0.00  0.00      PROA N  
ATOM   4515  CA  VAL A 578     -47.646  19.869  40.338  0.00  0.00      PROA C  
ATOM   4516  C   VAL A 578     -47.610  20.846  41.552  0.00  0.00      PROA C  
ATOM   4517  O   VAL A 578     -46.632  20.916  42.297  0.00  0.00      PROA O  
ATOM   4518  CB  VAL A 578     -48.198  18.501  40.737  0.00  0.00      PROA C  
ATOM   4519  CG1 VAL A 578     -47.116  17.712  41.479  0.00  0.00      PROA C  
ATOM   4520  CG2 VAL A 578     -49.516  18.590  41.538  0.00  0.00      PROA C  
ATOM   4521  N   ASP A 579     -48.688  21.654  41.757  0.00  0.00      PROA N  
ATOM   4522  CA  ASP A 579     -48.812  22.778  42.692  0.00  0.00      PROA C  
ATOM   4523  C   ASP A 579     -49.278  22.365  44.104  0.00  0.00      PROA C  
ATOM   4524  O   ASP A 579     -50.036  21.405  44.262  0.00  0.00      PROA O  
ATOM   4525  CB  ASP A 579     -49.836  23.810  42.092  0.00  0.00      PROA C  
ATOM   4526  CG  ASP A 579     -49.263  25.187  41.749  0.00  0.00      PROA C  
ATOM   4527  OD1 ASP A 579     -48.146  25.551  42.196  0.00  0.00      PROA O  
ATOM   4528  OD2 ASP A 579     -49.999  25.952  41.061  0.00  0.00      PROA O1-
ATOM   4529  N   ILE A 580     -48.853  23.093  45.168  0.00  0.00      PROA N  
ATOM   4530  CA  ILE A 580     -49.276  22.839  46.551  0.00  0.00      PROA C  
ATOM   4531  C   ILE A 580     -49.731  24.095  47.305  0.00  0.00      PROA C  
ATOM   4532  O   ILE A 580     -48.967  25.056  47.393  0.00  0.00      PROA O  
ATOM   4533  CB  ILE A 580     -48.231  22.132  47.421  0.00  0.00      PROA C  
ATOM   4534  CG1 ILE A 580     -46.783  22.582  47.114  0.00  0.00      PROA C  
ATOM   4535  CG2 ILE A 580     -48.455  20.622  47.231  0.00  0.00      PROA C  
ATOM   4536  CD  ILE A 580     -45.766  22.029  48.119  0.00  0.00      PROA C  
ATOM   4537  N   PRO A 581     -50.929  24.173  47.885  0.00  0.00      PROA N  
ATOM   4538  CA  PRO A 581     -51.277  25.157  48.915  0.00  0.00      PROA C  
ATOM   4539  C   PRO A 581     -50.325  25.287  50.107  0.00  0.00      PROA C  
ATOM   4540  O   PRO A 581     -49.875  24.273  50.645  0.00  0.00      PROA O  
ATOM   4541  CB  PRO A 581     -52.685  24.731  49.369  0.00  0.00      PROA C  
ATOM   4542  CG  PRO A 581     -53.269  24.016  48.150  0.00  0.00      PROA C  
ATOM   4543  CD  PRO A 581     -52.054  23.279  47.594  0.00  0.00      PROA C  
ATOM   4544  N   ILE A 582     -50.050  26.523  50.576  0.00  0.00      PROA N  
ATOM   4545  CA  ILE A 582     -49.470  26.783  51.891  0.00  0.00      PROA C  
ATOM   4546  C   ILE A 582     -50.347  26.273  53.029  0.00  0.00      PROA C  
ATOM   4547  O   ILE A 582     -51.549  26.539  53.097  0.00  0.00      PROA O  
ATOM   4548  CB  ILE A 582     -49.137  28.262  52.110  0.00  0.00      PROA C  
ATOM   4549  CG1 ILE A 582     -47.943  28.656  51.213  0.00  0.00      PROA C  
ATOM   4550  CG2 ILE A 582     -48.846  28.594  53.599  0.00  0.00      PROA C  
ATOM   4551  CD  ILE A 582     -47.657  30.157  51.245  0.00  0.00      PROA C  
ATOM   4552  N   VAL A 583     -49.733  25.542  53.971  0.00  0.00      PROA N  
ATOM   4553  CA  VAL A 583     -50.363  25.006  55.157  0.00  0.00      PROA C  
ATOM   4554  C   VAL A 583     -50.136  25.976  56.309  0.00  0.00      PROA C  
ATOM   4555  O   VAL A 583     -49.056  26.553  56.458  0.00  0.00      PROA O  
ATOM   4556  CB  VAL A 583     -49.809  23.617  55.480  0.00  0.00      PROA C  
ATOM   4557  CG1 VAL A 583     -50.387  23.044  56.789  0.00  0.00      PROA C  
ATOM   4558  CG2 VAL A 583     -50.147  22.672  54.313  0.00  0.00      PROA C  
ATOM   4559  N   ASP A 584     -51.165  26.208  57.161  0.00  0.00      PROA N  
ATOM   4560  CA  ASP A 584     -51.040  27.054  58.338  0.00  0.00      PROA C  
ATOM   4561  C   ASP A 584     -49.957  26.534  59.297  0.00  0.00      PROA C  
ATOM   4562  O   ASP A 584     -49.794  25.327  59.484  0.00  0.00      PROA O  
ATOM   4563  CB  ASP A 584     -52.425  27.185  59.039  0.00  0.00      PROA C  
ATOM   4564  CG  ASP A 584     -52.519  28.334  60.037  0.00  0.00      PROA C  
ATOM   4565  OD1 ASP A 584     -51.593  29.180  60.122  0.00  0.00      PROA O  
ATOM   4566  OD2 ASP A 584     -53.575  28.431  60.719  0.00  0.00      PROA O1-
ATOM   4567  N   HIS A 585     -49.165  27.434  59.913  0.00  0.00      PROA N  
ATOM   4568  CA  HIS A 585     -48.018  27.068  60.731  0.00  0.00      PROA C  
ATOM   4569  C   HIS A 585     -48.367  26.175  61.910  0.00  0.00      PROA C  
ATOM   4570  O   HIS A 585     -47.719  25.156  62.149  0.00  0.00      PROA O  
ATOM   4571  CB  HIS A 585     -47.259  28.338  61.216  0.00  0.00      PROA C  
ATOM   4572  CG  HIS A 585     -46.181  28.107  62.256  0.00  0.00      PROA C  
ATOM   4573  CD2 HIS A 585     -44.841  27.905  62.106  0.00  0.00      PROA C  
ATOM   4574  ND1 HIS A 585     -46.384  28.259  63.614  0.00  0.00      PROA N  
ATOM   4575  CE1 HIS A 585     -45.179  28.120  64.220  0.00  0.00      PROA C  
ATOM   4576  NE2 HIS A 585     -44.211  27.905  63.345  0.00  0.00      PROA N  
ATOM   4577  N   GLN A 586     -49.453  26.501  62.644  0.00  0.00      PROA N  
ATOM   4578  CA  GLN A 586     -49.960  25.668  63.722  0.00  0.00      PROA C  
ATOM   4579  C   GLN A 586     -50.448  24.292  63.270  0.00  0.00      PROA C  
ATOM   4580  O   GLN A 586     -50.185  23.287  63.932  0.00  0.00      PROA O  
ATOM   4581  CB  GLN A 586     -50.999  26.413  64.602  0.00  0.00      PROA C  
ATOM   4582  CG  GLN A 586     -52.320  26.847  63.913  0.00  0.00      PROA C  
ATOM   4583  CD  GLN A 586     -53.511  25.956  64.290  0.00  0.00      PROA C  
ATOM   4584  NE2 GLN A 586     -53.900  25.992  65.585  0.00  0.00      PROA N  
ATOM   4585  OE1 GLN A 586     -54.101  25.255  63.466  0.00  0.00      PROA O  
ATOM   4586  N   LYS A 587     -51.133  24.194  62.106  0.00  0.00      PROA N  
ATOM   4587  CA  LYS A 587     -51.500  22.921  61.500  0.00  0.00      PROA C  
ATOM   4588  C   LYS A 587     -50.312  22.038  61.127  0.00  0.00      PROA C  
ATOM   4589  O   LYS A 587     -50.283  20.841  61.419  0.00  0.00      PROA O  
ATOM   4590  CB  LYS A 587     -52.440  23.085  60.273  0.00  0.00      PROA C  
ATOM   4591  CG  LYS A 587     -53.838  23.600  60.657  0.00  0.00      PROA C  
ATOM   4592  CD  LYS A 587     -54.921  23.347  59.587  0.00  0.00      PROA C  
ATOM   4593  CE  LYS A 587     -54.676  24.043  58.238  0.00  0.00      PROA C  
ATOM   4594  NZ  LYS A 587     -55.803  23.784  57.303  0.00  0.00      PROA N1+
ATOM   4595  N   CYS A 588     -49.268  22.622  60.506  0.00  0.00      PROA N  
ATOM   4596  CA  CYS A 588     -48.024  21.916  60.239  0.00  0.00      PROA C  
ATOM   4597  C   CYS A 588     -47.300  21.460  61.497  0.00  0.00      PROA C  
ATOM   4598  O   CYS A 588     -46.886  20.305  61.619  0.00  0.00      PROA O  
ATOM   4599  CB  CYS A 588     -47.063  22.790  59.397  0.00  0.00      PROA C  
ATOM   4600  SG  CYS A 588     -45.628  21.865  58.758  0.00  0.00      PROA S  
ATOM   4601  N   ALA A 589     -47.172  22.360  62.494  0.00  0.00      PROA N  
ATOM   4602  CA  ALA A 589     -46.559  22.057  63.765  0.00  0.00      PROA C  
ATOM   4603  C   ALA A 589     -47.281  20.961  64.540  0.00  0.00      PROA C  
ATOM   4604  O   ALA A 589     -46.656  20.018  65.020  0.00  0.00      PROA O  
ATOM   4605  CB  ALA A 589     -46.472  23.340  64.614  0.00  0.00      PROA C  
ATOM   4606  N   THR A 590     -48.631  21.013  64.638  0.00  0.00      PROA N  
ATOM   4607  CA  THR A 590     -49.399  19.978  65.330  0.00  0.00      PROA C  
ATOM   4608  C   THR A 590     -49.258  18.607  64.686  0.00  0.00      PROA C  
ATOM   4609  O   THR A 590     -49.043  17.617  65.384  0.00  0.00      PROA O  
ATOM   4610  CB  THR A 590     -50.865  20.324  65.633  0.00  0.00      PROA C  
ATOM   4611  CG2 THR A 590     -51.799  20.230  64.420  0.00  0.00      PROA C  
ATOM   4612  OG1 THR A 590     -51.412  19.500  66.660  0.00  0.00      PROA O  
ATOM   4613  N   ALA A 591     -49.288  18.517  63.337  0.00  0.00      PROA N  
ATOM   4614  CA  ALA A 591     -49.098  17.281  62.600  0.00  0.00      PROA C  
ATOM   4615  C   ALA A 591     -47.746  16.613  62.856  0.00  0.00      PROA C  
ATOM   4616  O   ALA A 591     -47.661  15.404  63.077  0.00  0.00      PROA O  
ATOM   4617  CB  ALA A 591     -49.266  17.555  61.094  0.00  0.00      PROA C  
ATOM   4618  N   TYR A 592     -46.656  17.404  62.893  0.00  0.00      PROA N  
ATOM   4619  CA  TYR A 592     -45.338  16.907  63.245  0.00  0.00      PROA C  
ATOM   4620  C   TYR A 592     -45.107  16.660  64.738  0.00  0.00      PROA C  
ATOM   4621  O   TYR A 592     -44.219  15.893  65.109  0.00  0.00      PROA O  
ATOM   4622  CB  TYR A 592     -44.219  17.795  62.638  0.00  0.00      PROA C  
ATOM   4623  CG  TYR A 592     -44.040  17.450  61.180  0.00  0.00      PROA C  
ATOM   4624  CD1 TYR A 592     -43.533  16.183  60.842  0.00  0.00      PROA C  
ATOM   4625  CD2 TYR A 592     -44.307  18.369  60.148  0.00  0.00      PROA C  
ATOM   4626  CE1 TYR A 592     -43.303  15.835  59.506  0.00  0.00      PROA C  
ATOM   4627  CE2 TYR A 592     -44.061  18.030  58.809  0.00  0.00      PROA C  
ATOM   4628  CZ  TYR A 592     -43.544  16.766  58.494  0.00  0.00      PROA C  
ATOM   4629  OH  TYR A 592     -43.233  16.413  57.168  0.00  0.00      PROA O  
ATOM   4630  N   THR A 593     -45.908  17.252  65.652  0.00  0.00      PROA N  
ATOM   4631  CA  THR A 593     -45.865  16.862  67.068  0.00  0.00      PROA C  
ATOM   4632  C   THR A 593     -46.543  15.533  67.368  0.00  0.00      PROA C  
ATOM   4633  O   THR A 593     -46.197  14.868  68.346  0.00  0.00      PROA O  
ATOM   4634  CB  THR A 593     -46.406  17.885  68.072  0.00  0.00      PROA C  
ATOM   4635  CG2 THR A 593     -45.490  19.120  68.092  0.00  0.00      PROA C  
ATOM   4636  OG1 THR A 593     -47.733  18.312  67.784  0.00  0.00      PROA O  
ATOM   4637  N   LYS A 594     -47.520  15.088  66.547  0.00  0.00      PROA N  
ATOM   4638  CA  LYS A 594     -48.122  13.771  66.692  0.00  0.00      PROA C  
ATOM   4639  C   LYS A 594     -47.135  12.618  66.492  0.00  0.00      PROA C  
ATOM   4640  O   LYS A 594     -46.334  12.607  65.558  0.00  0.00      PROA O  
ATOM   4641  CB  LYS A 594     -49.350  13.571  65.764  0.00  0.00      PROA C  
ATOM   4642  CG  LYS A 594     -50.554  14.485  66.068  0.00  0.00      PROA C  
ATOM   4643  CD  LYS A 594     -51.161  14.336  67.480  0.00  0.00      PROA C  
ATOM   4644  CE  LYS A 594     -51.696  12.928  67.797  0.00  0.00      PROA C  
ATOM   4645  NZ  LYS A 594     -52.362  12.902  69.124  0.00  0.00      PROA N1+
ATOM   4646  N   GLN A 595     -47.177  11.602  67.381  0.00  0.00      PROA N  
ATOM   4647  CA  GLN A 595     -46.328  10.425  67.296  0.00  0.00      PROA C  
ATOM   4648  C   GLN A 595     -46.507   9.612  66.005  0.00  0.00      PROA C  
ATOM   4649  O   GLN A 595     -47.626   9.549  65.484  0.00  0.00      PROA O  
ATOM   4650  CB  GLN A 595     -46.503   9.520  68.546  0.00  0.00      PROA C  
ATOM   4651  CG  GLN A 595     -45.975  10.184  69.843  0.00  0.00      PROA C  
ATOM   4652  CD  GLN A 595     -46.042   9.242  71.048  0.00  0.00      PROA C  
ATOM   4653  NE2 GLN A 595     -47.275   8.901  71.484  0.00  0.00      PROA N  
ATOM   4654  OE1 GLN A 595     -45.021   8.818  71.599  0.00  0.00      PROA O  
ATOM   4655  N   PRO A 596     -45.484   8.975  65.434  0.00  0.00      PROA N  
ATOM   4656  CA  PRO A 596     -44.132   8.819  65.973  0.00  0.00      PROA C  
ATOM   4657  C   PRO A 596     -43.217  10.004  65.683  0.00  0.00      PROA C  
ATOM   4658  O   PRO A 596     -42.065   9.970  66.116  0.00  0.00      PROA O  
ATOM   4659  CB  PRO A 596     -43.635   7.563  65.233  0.00  0.00      PROA C  
ATOM   4660  CG  PRO A 596     -44.302   7.654  63.858  0.00  0.00      PROA C  
ATOM   4661  CD  PRO A 596     -45.685   8.201  64.204  0.00  0.00      PROA C  
ATOM   4662  N   TYR A 597     -43.666  11.040  64.947  0.00  0.00      PROA N  
ATOM   4663  CA  TYR A 597     -42.820  12.147  64.523  0.00  0.00      PROA C  
ATOM   4664  C   TYR A 597     -42.164  12.948  65.667  0.00  0.00      PROA C  
ATOM   4665  O   TYR A 597     -42.769  13.117  66.733  0.00  0.00      PROA O  
ATOM   4666  CB  TYR A 597     -43.559  13.124  63.569  0.00  0.00      PROA C  
ATOM   4667  CG  TYR A 597     -43.930  12.450  62.276  0.00  0.00      PROA C  
ATOM   4668  CD1 TYR A 597     -42.927  12.100  61.358  0.00  0.00      PROA C  
ATOM   4669  CD2 TYR A 597     -45.274  12.213  61.938  0.00  0.00      PROA C  
ATOM   4670  CE1 TYR A 597     -43.257  11.498  60.136  0.00  0.00      PROA C  
ATOM   4671  CE2 TYR A 597     -45.608  11.611  60.715  0.00  0.00      PROA C  
ATOM   4672  CZ  TYR A 597     -44.595  11.249  59.815  0.00  0.00      PROA C  
ATOM   4673  OH  TYR A 597     -44.918  10.633  58.585  0.00  0.00      PROA O  
ATOM   4674  N   PRO A 598     -40.933  13.450  65.520  0.00  0.00      PROA N  
ATOM   4675  CA  PRO A 598     -40.225  14.082  66.626  0.00  0.00      PROA C  
ATOM   4676  C   PRO A 598     -40.652  15.538  66.792  0.00  0.00      PROA C  
ATOM   4677  O   PRO A 598     -40.602  16.330  65.847  0.00  0.00      PROA O  
ATOM   4678  CB  PRO A 598     -38.741  13.958  66.230  0.00  0.00      PROA C  
ATOM   4679  CG  PRO A 598     -38.762  13.936  64.699  0.00  0.00      PROA C  
ATOM   4680  CD  PRO A 598     -40.044  13.165  64.388  0.00  0.00      PROA C  
ATOM   4681  N   GLY A 599     -41.091  15.914  68.014  0.00  0.00      PROA N  
ATOM   4682  CA  GLY A 599     -41.464  17.281  68.379  0.00  0.00      PROA C  
ATOM   4683  C   GLY A 599     -40.391  18.334  68.201  0.00  0.00      PROA C  
ATOM   4684  O   GLY A 599     -39.194  18.067  68.321  0.00  0.00      PROA O  
ATOM   4685  N   ALA A 600     -40.829  19.581  67.924  0.00  0.00      PROA N  
ATOM   4686  CA  ALA A 600     -40.019  20.789  67.864  0.00  0.00      PROA C  
ATOM   4687  C   ALA A 600     -39.086  20.881  66.654  0.00  0.00      PROA C  
ATOM   4688  O   ALA A 600     -38.248  21.779  66.554  0.00  0.00      PROA O  
ATOM   4689  CB  ALA A 600     -39.283  21.057  69.198  0.00  0.00      PROA C  
ATOM   4690  N   LYS A 601     -39.225  19.958  65.678  0.00  0.00      PROA N  
ATOM   4691  CA  LYS A 601     -38.515  20.004  64.412  0.00  0.00      PROA C  
ATOM   4692  C   LYS A 601     -38.972  21.185  63.548  0.00  0.00      PROA C  
ATOM   4693  O   LYS A 601     -38.160  21.915  62.979  0.00  0.00      PROA O  
ATOM   4694  CB  LYS A 601     -38.694  18.651  63.683  0.00  0.00      PROA C  
ATOM   4695  CG  LYS A 601     -37.583  18.333  62.666  0.00  0.00      PROA C  
ATOM   4696  CD  LYS A 601     -37.702  16.881  62.165  0.00  0.00      PROA C  
ATOM   4697  CE  LYS A 601     -36.676  16.443  61.106  0.00  0.00      PROA C  
ATOM   4698  NZ  LYS A 601     -35.321  16.302  61.704  0.00  0.00      PROA N1+
ATOM   4699  N   VAL A 602     -40.305  21.424  63.482  0.00  0.00      PROA N  
ATOM   4700  CA  VAL A 602     -40.923  22.616  62.907  0.00  0.00      PROA C  
ATOM   4701  C   VAL A 602     -40.591  23.879  63.712  0.00  0.00      PROA C  
ATOM   4702  O   VAL A 602     -40.575  23.869  64.946  0.00  0.00      PROA O  
ATOM   4703  CB  VAL A 602     -42.438  22.444  62.734  0.00  0.00      PROA C  
ATOM   4704  CG1 VAL A 602     -43.112  23.708  62.154  0.00  0.00      PROA C  
ATOM   4705  CG2 VAL A 602     -42.706  21.259  61.784  0.00  0.00      PROA C  
ATOM   4706  N   THR A 603     -40.318  25.015  63.040  0.00  0.00      PROA N  
ATOM   4707  CA  THR A 603     -39.927  26.254  63.708  0.00  0.00      PROA C  
ATOM   4708  C   THR A 603     -40.358  27.443  62.859  0.00  0.00      PROA C  
ATOM   4709  O   THR A 603     -40.868  27.288  61.749  0.00  0.00      PROA O  
ATOM   4710  CB  THR A 603     -38.434  26.300  64.073  0.00  0.00      PROA C  
ATOM   4711  CG2 THR A 603     -37.545  26.302  62.821  0.00  0.00      PROA C  
ATOM   4712  OG1 THR A 603     -38.087  27.433  64.866  0.00  0.00      PROA O  
ATOM   4713  N   VAL A 604     -40.188  28.681  63.364  0.00  0.00      PROA N  
ATOM   4714  CA  VAL A 604     -40.709  29.919  62.788  0.00  0.00      PROA C  
ATOM   4715  C   VAL A 604     -40.051  30.282  61.456  0.00  0.00      PROA C  
ATOM   4716  O   VAL A 604     -40.614  30.980  60.609  0.00  0.00      PROA O  
ATOM   4717  CB  VAL A 604     -40.588  31.058  63.807  0.00  0.00      PROA C  
ATOM   4718  CG1 VAL A 604     -39.115  31.423  64.095  0.00  0.00      PROA C  
ATOM   4719  CG2 VAL A 604     -41.391  32.296  63.356  0.00  0.00      PROA C  
ATOM   4720  N   ASN A 605     -38.851  29.725  61.201  0.00  0.00      PROA N  
ATOM   4721  CA  ASN A 605     -38.097  29.901  59.973  0.00  0.00      PROA C  
ATOM   4722  C   ASN A 605     -38.461  28.852  58.929  0.00  0.00      PROA C  
ATOM   4723  O   ASN A 605     -37.809  28.721  57.893  0.00  0.00      PROA O  
ATOM   4724  CB  ASN A 605     -36.584  29.768  60.267  0.00  0.00      PROA C  
ATOM   4725  CG  ASN A 605     -36.133  30.866  61.224  0.00  0.00      PROA C  
ATOM   4726  ND2 ASN A 605     -35.264  30.504  62.195  0.00  0.00      PROA N  
ATOM   4727  OD1 ASN A 605     -36.566  32.020  61.137  0.00  0.00      PROA O  
ATOM   4728  N   MET A 606     -39.538  28.089  59.168  0.00  0.00      PROA N  
ATOM   4729  CA  MET A 606     -40.032  27.078  58.267  0.00  0.00      PROA C  
ATOM   4730  C   MET A 606     -41.436  27.398  57.788  0.00  0.00      PROA C  
ATOM   4731  O   MET A 606     -42.299  27.886  58.520  0.00  0.00      PROA O  
ATOM   4732  CB  MET A 606     -39.999  25.673  58.904  0.00  0.00      PROA C  
ATOM   4733  CG  MET A 606     -38.569  25.186  59.194  0.00  0.00      PROA C  
ATOM   4734  SD  MET A 606     -38.530  23.594  60.056  0.00  0.00      PROA S  
ATOM   4735  CE  MET A 606     -36.723  23.490  60.098  0.00  0.00      PROA C  
ATOM   4736  N   LEU A 607     -41.669  27.134  56.500  0.00  0.00      PROA N  
ATOM   4737  CA  LEU A 607     -42.914  27.311  55.800  0.00  0.00      PROA C  
ATOM   4738  C   LEU A 607     -43.332  25.917  55.363  0.00  0.00      PROA C  
ATOM   4739  O   LEU A 607     -42.505  25.111  54.944  0.00  0.00      PROA O  
ATOM   4740  CB  LEU A 607     -42.661  28.271  54.604  0.00  0.00      PROA C  
ATOM   4741  CG  LEU A 607     -43.855  28.685  53.710  0.00  0.00      PROA C  
ATOM   4742  CD1 LEU A 607     -44.231  27.618  52.674  0.00  0.00      PROA C  
ATOM   4743  CD2 LEU A 607     -45.082  29.148  54.508  0.00  0.00      PROA C  
ATOM   4744  N   CYS A 608     -44.620  25.560  55.499  0.00  0.00      PROA N  
ATOM   4745  CA  CYS A 608     -45.092  24.240  55.123  0.00  0.00      PROA C  
ATOM   4746  C   CYS A 608     -46.104  24.356  54.011  0.00  0.00      PROA C  
ATOM   4747  O   CYS A 608     -46.932  25.267  53.981  0.00  0.00      PROA O  
ATOM   4748  CB  CYS A 608     -45.754  23.482  56.290  0.00  0.00      PROA C  
ATOM   4749  SG  CYS A 608     -44.639  23.271  57.704  0.00  0.00      PROA S  
ATOM   4750  N   ALA A 609     -46.072  23.422  53.056  0.00  0.00      PROA N  
ATOM   4751  CA  ALA A 609     -47.013  23.425  51.968  0.00  0.00      PROA C  
ATOM   4752  C   ALA A 609     -47.281  21.987  51.558  0.00  0.00      PROA C  
ATOM   4753  O   ALA A 609     -46.430  21.103  51.680  0.00  0.00      PROA O  
ATOM   4754  CB  ALA A 609     -46.525  24.317  50.806  0.00  0.00      PROA C  
ATOM   4755  N   GLY A 610     -48.518  21.705  51.115  0.00  0.00      PROA N  
ATOM   4756  CA  GLY A 610     -48.988  20.348  50.886  0.00  0.00      PROA C  
ATOM   4757  C   GLY A 610     -50.451  20.215  51.192  0.00  0.00      PROA C  
ATOM   4758  O   GLY A 610     -51.138  21.180  51.520  0.00  0.00      PROA O  
ATOM   4759  N   LEU A 611     -50.963  18.980  51.084  0.00  0.00      PROA N  
ATOM   4760  CA  LEU A 611     -52.344  18.646  51.370  0.00  0.00      PROA C  
ATOM   4761  C   LEU A 611     -52.377  17.648  52.516  0.00  0.00      PROA C  
ATOM   4762  O   LEU A 611     -51.486  16.811  52.663  0.00  0.00      PROA O  
ATOM   4763  CB  LEU A 611     -53.088  18.051  50.142  0.00  0.00      PROA C  
ATOM   4764  CG  LEU A 611     -53.131  18.975  48.900  0.00  0.00      PROA C  
ATOM   4765  CD1 LEU A 611     -51.969  18.708  47.930  0.00  0.00      PROA C  
ATOM   4766  CD2 LEU A 611     -54.465  18.821  48.152  0.00  0.00      PROA C  
ATOM   4767  N   ASP A 612     -53.420  17.705  53.371  0.00  0.00      PROA N  
ATOM   4768  CA  ASP A 612     -53.628  16.809  54.503  0.00  0.00      PROA C  
ATOM   4769  C   ASP A 612     -53.731  15.331  54.098  0.00  0.00      PROA C  
ATOM   4770  O   ASP A 612     -53.205  14.429  54.753  0.00  0.00      PROA O  
ATOM   4771  CB  ASP A 612     -54.839  17.288  55.366  0.00  0.00      PROA C  
ATOM   4772  CG  ASP A 612     -56.209  17.290  54.691  0.00  0.00      PROA C  
ATOM   4773  OD1 ASP A 612     -56.318  17.253  53.438  0.00  0.00      PROA O  
ATOM   4774  OD2 ASP A 612     -57.217  17.423  55.439  0.00  0.00      PROA O1-
ATOM   4775  N   ARG A 613     -54.374  15.071  52.949  0.00  0.00      PROA N  
ATOM   4776  CA  ARG A 613     -54.513  13.776  52.317  0.00  0.00      PROA C  
ATOM   4777  C   ARG A 613     -53.191  13.234  51.758  0.00  0.00      PROA C  
ATOM   4778  O   ARG A 613     -53.052  12.044  51.471  0.00  0.00      PROA O  
ATOM   4779  CB  ARG A 613     -55.577  13.910  51.192  0.00  0.00      PROA C  
ATOM   4780  CG  ARG A 613     -55.908  12.638  50.379  0.00  0.00      PROA C  
ATOM   4781  CD  ARG A 613     -56.420  11.462  51.224  0.00  0.00      PROA C  
ATOM   4782  NE  ARG A 613     -56.733  10.327  50.292  0.00  0.00      PROA N  
ATOM   4783  CZ  ARG A 613     -57.878  10.163  49.640  0.00  0.00      PROA C  
ATOM   4784  NH1 ARG A 613     -58.887  10.999  49.739  0.00  0.00      PROA N1+
ATOM   4785  NH2 ARG A 613     -58.021   9.117  48.853  0.00  0.00      PROA N  
ATOM   4786  N   GLY A 614     -52.158  14.091  51.625  0.00  0.00      PROA N  
ATOM   4787  CA  GLY A 614     -50.895  13.751  50.985  0.00  0.00      PROA C  
ATOM   4788  C   GLY A 614     -51.002  13.675  49.482  0.00  0.00      PROA C  
ATOM   4789  O   GLY A 614     -51.724  14.442  48.844  0.00  0.00      PROA O  
ATOM   4790  N   GLY A 615     -50.241  12.755  48.863  0.00  0.00      PROA N  
ATOM   4791  CA  GLY A 615     -50.103  12.647  47.416  0.00  0.00      PROA C  
ATOM   4792  C   GLY A 615     -49.009  13.550  46.919  0.00  0.00      PROA C  
ATOM   4793  O   GLY A 615     -47.858  13.140  46.779  0.00  0.00      PROA O  
ATOM   4794  N   LYS A 616     -49.337  14.828  46.647  0.00  0.00      PROA N  
ATOM   4795  CA  LYS A 616     -48.352  15.831  46.292  0.00  0.00      PROA C  
ATOM   4796  C   LYS A 616     -47.440  16.137  47.492  0.00  0.00      PROA C  
ATOM   4797  O   LYS A 616     -47.895  16.476  48.586  0.00  0.00      PROA O  
ATOM   4798  CB  LYS A 616     -49.044  17.131  45.789  0.00  0.00      PROA C  
ATOM   4799  CG  LYS A 616     -48.192  17.994  44.830  0.00  0.00      PROA C  
ATOM   4800  CD  LYS A 616     -46.776  18.281  45.360  0.00  0.00      PROA C  
ATOM   4801  CE  LYS A 616     -45.986  19.465  44.804  0.00  0.00      PROA C  
ATOM   4802  NZ  LYS A 616     -44.806  19.684  45.690  0.00  0.00      PROA N1+
ATOM   4803  N   ASP A 617     -46.110  16.046  47.290  0.00  0.00      PROA N  
ATOM   4804  CA  ASP A 617     -45.112  16.387  48.275  0.00  0.00      PROA C  
ATOM   4805  C   ASP A 617     -43.849  16.866  47.556  0.00  0.00      PROA C  
ATOM   4806  O   ASP A 617     -43.851  17.109  46.348  0.00  0.00      PROA O  
ATOM   4807  CB  ASP A 617     -44.895  15.145  49.178  0.00  0.00      PROA C  
ATOM   4808  CG  ASP A 617     -44.255  15.420  50.532  0.00  0.00      PROA C  
ATOM   4809  OD1 ASP A 617     -43.769  16.550  50.787  0.00  0.00      PROA O  
ATOM   4810  OD2 ASP A 617     -44.227  14.456  51.345  0.00  0.00      PROA O1-
ATOM   4811  N   SER A 618     -42.753  17.069  48.287  0.00  0.00      PROA N  
ATOM   4812  CA  SER A 618     -41.409  17.244  47.766  0.00  0.00      PROA C  
ATOM   4813  C   SER A 618     -40.531  16.134  48.309  0.00  0.00      PROA C  
ATOM   4814  O   SER A 618     -40.576  15.811  49.495  0.00  0.00      PROA O  
ATOM   4815  CB  SER A 618     -40.763  18.628  48.064  0.00  0.00      PROA C  
ATOM   4816  OG  SER A 618     -40.855  18.982  49.447  0.00  0.00      PROA O  
ATOM   4817  N   CYS A 619     -39.728  15.485  47.442  0.00  0.00      PROA N  
ATOM   4818  CA  CYS A 619     -39.046  14.241  47.777  0.00  0.00      PROA C  
ATOM   4819  C   CYS A 619     -37.543  14.357  47.601  0.00  0.00      PROA C  
ATOM   4820  O   CYS A 619     -36.983  15.421  47.338  0.00  0.00      PROA O  
ATOM   4821  CB  CYS A 619     -39.525  13.043  46.905  0.00  0.00      PROA C  
ATOM   4822  SG  CYS A 619     -41.321  12.914  46.740  0.00  0.00      PROA S  
ATOM   4823  N   ARG A 620     -36.848  13.209  47.741  0.00  0.00      PROA N  
ATOM   4824  CA  ARG A 620     -35.424  13.039  47.528  0.00  0.00      PROA C  
ATOM   4825  C   ARG A 620     -35.022  13.468  46.116  0.00  0.00      PROA C  
ATOM   4826  O   ARG A 620     -35.647  13.084  45.129  0.00  0.00      PROA O  
ATOM   4827  CB  ARG A 620     -35.043  11.544  47.743  0.00  0.00      PROA C  
ATOM   4828  CG  ARG A 620     -35.647  10.907  49.020  0.00  0.00      PROA C  
ATOM   4829  CD  ARG A 620     -35.259   9.432  49.211  0.00  0.00      PROA C  
ATOM   4830  NE  ARG A 620     -36.120   8.892  50.316  0.00  0.00      PROA N  
ATOM   4831  CZ  ARG A 620     -36.298   7.601  50.562  0.00  0.00      PROA C  
ATOM   4832  NH1 ARG A 620     -35.593   6.666  49.966  0.00  0.00      PROA N1+
ATOM   4833  NH2 ARG A 620     -37.216   7.233  51.430  0.00  0.00      PROA N  
ATOM   4834  N   GLY A 621     -33.980  14.313  45.994  0.00  0.00      PROA N  
ATOM   4835  CA  GLY A 621     -33.502  14.835  44.714  0.00  0.00      PROA C  
ATOM   4836  C   GLY A 621     -33.990  16.230  44.399  0.00  0.00      PROA C  
ATOM   4837  O   GLY A 621     -33.447  16.891  43.515  0.00  0.00      PROA O  
ATOM   4838  N   ASP A 622     -34.994  16.738  45.144  0.00  0.00      PROA N  
ATOM   4839  CA  ASP A 622     -35.483  18.103  44.984  0.00  0.00      PROA C  
ATOM   4840  C   ASP A 622     -34.853  19.049  45.999  0.00  0.00      PROA C  
ATOM   4841  O   ASP A 622     -35.051  20.262  45.934  0.00  0.00      PROA O  
ATOM   4842  CB  ASP A 622     -37.030  18.167  45.150  0.00  0.00      PROA C  
ATOM   4843  CG  ASP A 622     -37.707  18.318  43.794  0.00  0.00      PROA C  
ATOM   4844  OD1 ASP A 622     -37.295  17.626  42.826  0.00  0.00      PROA O  
ATOM   4845  OD2 ASP A 622     -38.713  19.077  43.727  0.00  0.00      PROA O1-
ATOM   4846  N   ALA A 623     -34.050  18.525  46.952  0.00  0.00      PROA N  
ATOM   4847  CA  ALA A 623     -33.460  19.295  48.028  0.00  0.00      PROA C  
ATOM   4848  C   ALA A 623     -32.655  20.509  47.566  0.00  0.00      PROA C  
ATOM   4849  O   ALA A 623     -31.809  20.428  46.676  0.00  0.00      PROA O  
ATOM   4850  CB  ALA A 623     -32.580  18.388  48.906  0.00  0.00      PROA C  
ATOM   4851  N   GLY A 624     -32.946  21.682  48.165  0.00  0.00      PROA N  
ATOM   4852  CA  GLY A 624     -32.372  22.962  47.778  0.00  0.00      PROA C  
ATOM   4853  C   GLY A 624     -33.095  23.684  46.664  0.00  0.00      PROA C  
ATOM   4854  O   GLY A 624     -32.823  24.858  46.413  0.00  0.00      PROA O  
ATOM   4855  N   GLY A 625     -34.051  23.019  45.982  0.00  0.00      PROA N  
ATOM   4856  CA  GLY A 625     -34.960  23.635  45.021  0.00  0.00      PROA C  
ATOM   4857  C   GLY A 625     -35.813  24.738  45.603  0.00  0.00      PROA C  
ATOM   4858  O   GLY A 625     -36.048  24.810  46.808  0.00  0.00      PROA O  
ATOM   4859  N   ALA A 626     -36.338  25.629  44.752  0.00  0.00      PROA N  
ATOM   4860  CA  ALA A 626     -37.157  26.725  45.218  0.00  0.00      PROA C  
ATOM   4861  C   ALA A 626     -38.644  26.382  45.226  0.00  0.00      PROA C  
ATOM   4862  O   ALA A 626     -39.193  25.840  44.267  0.00  0.00      PROA O  
ATOM   4863  CB  ALA A 626     -36.893  27.967  44.353  0.00  0.00      PROA C  
ATOM   4864  N   LEU A 627     -39.334  26.722  46.332  0.00  0.00      PROA N  
ATOM   4865  CA  LEU A 627     -40.778  26.807  46.407  0.00  0.00      PROA C  
ATOM   4866  C   LEU A 627     -41.144  28.247  46.095  0.00  0.00      PROA C  
ATOM   4867  O   LEU A 627     -40.803  29.181  46.826  0.00  0.00      PROA O  
ATOM   4868  CB  LEU A 627     -41.331  26.401  47.796  0.00  0.00      PROA C  
ATOM   4869  CG  LEU A 627     -42.849  26.609  48.012  0.00  0.00      PROA C  
ATOM   4870  CD1 LEU A 627     -43.692  25.529  47.328  0.00  0.00      PROA C  
ATOM   4871  CD2 LEU A 627     -43.170  26.628  49.507  0.00  0.00      PROA C  
ATOM   4872  N   VAL A 628     -41.807  28.459  44.957  0.00  0.00      PROA N  
ATOM   4873  CA  VAL A 628     -41.951  29.757  44.348  0.00  0.00      PROA C  
ATOM   4874  C   VAL A 628     -43.408  30.156  44.256  0.00  0.00      PROA C  
ATOM   4875  O   VAL A 628     -44.323  29.337  44.145  0.00  0.00      PROA O  
ATOM   4876  CB  VAL A 628     -41.233  29.871  43.005  0.00  0.00      PROA C  
ATOM   4877  CG1 VAL A 628     -39.791  29.372  43.185  0.00  0.00      PROA C  
ATOM   4878  CG2 VAL A 628     -41.877  29.056  41.883  0.00  0.00      PROA C  
ATOM   4879  N   PHE A 629     -43.646  31.466  44.372  0.00  0.00      PROA N  
ATOM   4880  CA  PHE A 629     -44.952  32.069  44.448  0.00  0.00      PROA C  
ATOM   4881  C   PHE A 629     -45.084  33.104  43.358  0.00  0.00      PROA C  
ATOM   4882  O   PHE A 629     -44.159  33.861  43.061  0.00  0.00      PROA O  
ATOM   4883  CB  PHE A 629     -45.208  32.728  45.825  0.00  0.00      PROA C  
ATOM   4884  CG  PHE A 629     -45.256  31.643  46.860  0.00  0.00      PROA C  
ATOM   4885  CD1 PHE A 629     -46.468  30.991  47.130  0.00  0.00      PROA C  
ATOM   4886  CD2 PHE A 629     -44.094  31.234  47.536  0.00  0.00      PROA C  
ATOM   4887  CE1 PHE A 629     -46.511  29.917  48.023  0.00  0.00      PROA C  
ATOM   4888  CE2 PHE A 629     -44.131  30.157  48.430  0.00  0.00      PROA C  
ATOM   4889  CZ  PHE A 629     -45.340  29.492  48.663  0.00  0.00      PROA C  
ATOM   4890  N   LEU A 630     -46.253  33.138  42.698  0.00  0.00      PROA N  
ATOM   4891  CA  LEU A 630     -46.520  34.101  41.658  0.00  0.00      PROA C  
ATOM   4892  C   LEU A 630     -47.052  35.381  42.277  0.00  0.00      PROA C  
ATOM   4893  O   LEU A 630     -48.085  35.385  42.953  0.00  0.00      PROA O  
ATOM   4894  CB  LEU A 630     -47.544  33.533  40.643  0.00  0.00      PROA C  
ATOM   4895  CG  LEU A 630     -47.868  34.429  39.429  0.00  0.00      PROA C  
ATOM   4896  CD1 LEU A 630     -46.613  34.719  38.596  0.00  0.00      PROA C  
ATOM   4897  CD2 LEU A 630     -48.935  33.764  38.546  0.00  0.00      PROA C  
ATOM   4898  N   ASP A 631     -46.370  36.522  42.056  0.00  0.00      PROA N  
ATOM   4899  CA  ASP A 631     -46.965  37.820  42.289  0.00  0.00      PROA C  
ATOM   4900  C   ASP A 631     -48.015  38.055  41.202  0.00  0.00      PROA C  
ATOM   4901  O   ASP A 631     -47.693  38.285  40.039  0.00  0.00      PROA O  
ATOM   4902  CB  ASP A 631     -45.851  38.900  42.397  0.00  0.00      PROA C  
ATOM   4903  CG  ASP A 631     -46.343  40.328  42.578  0.00  0.00      PROA C  
ATOM   4904  OD1 ASP A 631     -47.565  40.570  42.748  0.00  0.00      PROA O  
ATOM   4905  OD2 ASP A 631     -45.475  41.244  42.564  0.00  0.00      PROA O1-
ATOM   4906  N   ASN A 632     -49.702  38.376  41.874  1.00 26.97      PROA N  
ATOM   4907  CA  ASN A 632     -50.407  37.483  40.934  1.00 26.97      PROA C  
ATOM   4908  C   ASN A 632     -49.833  37.478  39.515  1.00 26.97      PROA C  
ATOM   4909  O   ASN A 632     -48.873  36.729  39.172  1.00 26.97      PROA O  
ATOM   4910  CB  ASN A 632     -51.784  38.172  40.868  1.00 26.97      PROA C  
ATOM   4911  CG  ASN A 632     -52.861  37.338  40.198  1.00 26.97      PROA C  
ATOM   4912  ND2 ASN A 632     -54.018  37.305  40.822  1.00 26.97      PROA N  
ATOM   4913  OD1 ASN A 632     -52.663  36.831  39.069  1.00 26.97      PROA O  
ATOM   4914  N   GLU A 633     -50.380  40.340  40.398  0.00  0.00      PROA N  
ATOM   4915  CA  GLU A 633     -50.387  41.628  39.732  0.00  0.00      PROA C  
ATOM   4916  C   GLU A 633     -49.240  41.851  38.745  0.00  0.00      PROA C  
ATOM   4917  O   GLU A 633     -49.451  42.314  37.622  0.00  0.00      PROA O  
ATOM   4918  CB  GLU A 633     -50.430  42.787  40.765  0.00  0.00      PROA C  
ATOM   4919  CG  GLU A 633     -51.760  42.832  41.563  0.00  0.00      PROA C  
ATOM   4920  CD  GLU A 633     -51.887  44.090  42.418  0.00  0.00      PROA C  
ATOM   4921  OE1 GLU A 633     -51.086  44.269  43.374  0.00  0.00      PROA O  
ATOM   4922  OE2 GLU A 633     -52.804  44.914  42.154  0.00  0.00      PROA O1-
ATOM   4923  N   THR A 634     -47.989  41.510  39.125  0.00  0.00      PROA N  
ATOM   4924  CA  THR A 634     -46.828  41.738  38.259  0.00  0.00      PROA C  
ATOM   4925  C   THR A 634     -46.605  40.607  37.268  0.00  0.00      PROA C  
ATOM   4926  O   THR A 634     -45.975  40.790  36.225  0.00  0.00      PROA O  
ATOM   4927  CB  THR A 634     -45.512  41.978  39.011  0.00  0.00      PROA C  
ATOM   4928  CG2 THR A 634     -45.647  43.205  39.921  0.00  0.00      PROA C  
ATOM   4929  OG1 THR A 634     -45.129  40.894  39.843  0.00  0.00      PROA O  
ATOM   4930  N   GLN A 635     -47.137  39.410  37.578  0.00  0.00      PROA N  
ATOM   4931  CA  GLN A 635     -46.963  38.165  36.856  0.00  0.00      PROA C  
ATOM   4932  C   GLN A 635     -45.518  37.673  36.858  0.00  0.00      PROA C  
ATOM   4933  O   GLN A 635     -45.032  37.042  35.914  0.00  0.00      PROA O  
ATOM   4934  CB  GLN A 635     -47.624  38.168  35.451  0.00  0.00      PROA C  
ATOM   4935  CG  GLN A 635     -49.155  38.389  35.515  0.00  0.00      PROA C  
ATOM   4936  CD  GLN A 635     -49.807  38.382  34.129  0.00  0.00      PROA C  
ATOM   4937  NE2 GLN A 635     -51.145  38.590  34.107  0.00  0.00      PROA N  
ATOM   4938  OE1 GLN A 635     -49.173  38.199  33.086  0.00  0.00      PROA O
[truncated: 552,727 more chars]
