# Supplementary material for: Flexibility in Mannan-Binding Lectin-Associated Serine Proteases-1 and -2 Provides Insight on Lectin Pathway Activation
Source: Structure. 2017 Feb 7;25(2):364–75. doi: 10.1016/j.str.2016.12.014 (PMC5300068; doi:10.1016/j.str.2016.12.014)
Supplement: Data S6. The Ten Best-Fit Structures for Full-Length Activated MASP-2 from SASSIE Modeling, Figures 5F, 6F and 7F [file mmc7.zip › fit01.pdb]

ATOM      1  N   HIS A   1     -37.129  75.518 -34.432  0.00  0.00      PROA N  
ATOM      2  CA  HIS A   1     -38.590  75.328 -34.097  0.00  0.00      PROA C  
ATOM      3  C   HIS A   1     -39.507  75.277 -35.316  0.00  0.00      PROA C  
ATOM      4  O   HIS A   1     -39.898  74.202 -35.773  0.00  0.00      PROA O  
ATOM      5  CB  HIS A   1     -39.063  76.418 -33.081  0.00  0.00      PROA C  
ATOM      6  CG  HIS A   1     -38.406  76.313 -31.724  0.00  0.00      PROA C  
ATOM      7  CD2 HIS A   1     -37.602  77.197 -31.067  0.00  0.00      PROA C  
ATOM      8  ND1 HIS A   1     -38.621  75.274 -30.842  0.00  0.00      PROA N  
ATOM      9  CE1 HIS A   1     -37.934  75.559 -29.707  0.00  0.00      PROA C  
ATOM     10  NE2 HIS A   1     -37.299  76.717 -29.798  0.00  0.00      PROA N  
ATOM     11  N   HIS A   2     -39.872  76.442 -35.892  0.00  0.00      PROA N  
ATOM     12  CA  HIS A   2     -40.780  76.529 -37.027  0.00  0.00      PROA C  
ATOM     13  C   HIS A   2     -40.210  77.513 -38.035  0.00  0.00      PROA C  
ATOM     14  O   HIS A   2     -39.319  78.306 -37.723  0.00  0.00      PROA O  
ATOM     15  CB  HIS A   2     -42.189  76.987 -36.552  0.00  0.00      PROA C  
ATOM     16  CG  HIS A   2     -43.281  76.964 -37.596  0.00  0.00      PROA C  
ATOM     17  CD2 HIS A   2     -44.230  76.015 -37.838  0.00  0.00      PROA C  
ATOM     18  ND1 HIS A   2     -43.631  78.047 -38.379  0.00  0.00      PROA N  
ATOM     19  CE1 HIS A   2     -44.744  77.702 -39.073  0.00  0.00      PROA C  
ATOM     20  NE2 HIS A   2     -45.145  76.476 -38.778  0.00  0.00      PROA N  
ATOM     21  N   HIS A   3     -40.697  77.476 -39.291  0.00  0.00      PROA N  
ATOM     22  CA  HIS A   3     -40.355  78.438 -40.329  0.00  0.00      PROA C  
ATOM     23  C   HIS A   3     -40.705  79.881 -39.960  0.00  0.00      PROA C  
ATOM     24  O   HIS A   3     -41.690  80.149 -39.267  0.00  0.00      PROA O  
ATOM     25  CB  HIS A   3     -41.008  78.046 -41.684  0.00  0.00      PROA C  
ATOM     26  CG  HIS A   3     -40.714  78.978 -42.836  0.00  0.00      PROA C  
ATOM     27  CD2 HIS A   3     -39.718  78.929 -43.764  0.00  0.00      PROA C  
ATOM     28  ND1 HIS A   3     -41.560  79.989 -43.250  0.00  0.00      PROA N  
ATOM     29  CE1 HIS A   3     -41.029  80.521 -44.380  0.00  0.00      PROA C  
ATOM     30  NE2 HIS A   3     -39.910  79.907 -44.733  0.00  0.00      PROA N  
ATOM     31  N   HIS A   4     -39.881  80.855 -40.407  0.00  0.00      PROA N  
ATOM     32  CA  HIS A   4     -40.078  82.272 -40.141  0.00  0.00      PROA C  
ATOM     33  C   HIS A   4     -41.203  82.870 -40.980  0.00  0.00      PROA C  
ATOM     34  O   HIS A   4     -41.001  83.597 -41.955  0.00  0.00      PROA O  
ATOM     35  CB  HIS A   4     -38.763  83.076 -40.324  0.00  0.00      PROA C  
ATOM     36  CG  HIS A   4     -38.887  84.547 -40.002  0.00  0.00      PROA C  
ATOM     37  CD2 HIS A   4     -38.820  85.634 -40.821  0.00  0.00      PROA C  
ATOM     38  ND1 HIS A   4     -38.998  85.047 -38.721  0.00  0.00      PROA N  
ATOM     39  CE1 HIS A   4     -39.008  86.400 -38.817  0.00  0.00      PROA C  
ATOM     40  NE2 HIS A   4     -38.900  86.804 -40.074  0.00  0.00      PROA N  
ATOM     41  N   HIS A   5     -42.452  82.550 -40.605  0.00  0.00      PROA N  
ATOM     42  CA  HIS A   5     -43.663  83.163 -41.112  0.00  0.00      PROA C  
ATOM     43  C   HIS A   5     -43.807  84.564 -40.513  0.00  0.00      PROA C  
ATOM     44  O   HIS A   5     -43.404  84.820 -39.377  0.00  0.00      PROA O  
ATOM     45  CB  HIS A   5     -44.878  82.248 -40.770  0.00  0.00      PROA C  
ATOM     46  CG  HIS A   5     -45.970  82.085 -41.803  0.00  0.00      PROA C  
ATOM     47  CD2 HIS A   5     -47.147  81.406 -41.676  0.00  0.00      PROA C  
ATOM     48  ND1 HIS A   5     -45.898  82.452 -43.132  0.00  0.00      PROA N  
ATOM     49  CE1 HIS A   5     -47.017  81.986 -43.741  0.00  0.00      PROA C  
ATOM     50  NE2 HIS A   5     -47.804  81.334 -42.900  0.00  0.00      PROA N  
ATOM     51  N   HIS A   6     -44.390  85.532 -41.251  0.00  0.00      PROA N  
ATOM     52  CA  HIS A   6     -44.502  86.913 -40.775  0.00  0.00      PROA C  
ATOM     53  C   HIS A   6     -45.595  87.050 -39.718  0.00  0.00      PROA C  
ATOM     54  O   HIS A   6     -45.767  88.077 -39.059  0.00  0.00      PROA O  
ATOM     55  CB  HIS A   6     -44.795  87.876 -41.952  0.00  0.00      PROA C  
ATOM     56  CG  HIS A   6     -43.749  87.796 -43.037  0.00  0.00      PROA C  
ATOM     57  CD2 HIS A   6     -42.517  88.377 -43.105  0.00  0.00      PROA C  
ATOM     58  ND1 HIS A   6     -43.949  87.201 -44.267  0.00  0.00      PROA N  
ATOM     59  CE1 HIS A   6     -42.836  87.425 -45.010  0.00  0.00      PROA C  
ATOM     60  NE2 HIS A   6     -41.938  88.137 -44.347  0.00  0.00      PROA N  
ATOM     61  N   ILE A   7     -46.362  85.962 -39.581  0.00  0.00      PROA N  
ATOM     62  CA  ILE A   7     -47.626  85.830 -38.919  0.00  0.00      PROA C  
ATOM     63  C   ILE A   7     -47.590  84.594 -38.019  0.00  0.00      PROA C  
ATOM     64  O   ILE A   7     -47.204  83.508 -38.453  0.00  0.00      PROA O  
ATOM     65  CB  ILE A   7     -48.694  85.693 -40.005  0.00  0.00      PROA C  
ATOM     66  CG1 ILE A   7     -48.514  84.470 -40.949  0.00  0.00      PROA C  
ATOM     67  CG2 ILE A   7     -48.691  87.012 -40.820  0.00  0.00      PROA C  
ATOM     68  CD  ILE A   7     -49.455  84.463 -42.164  0.00  0.00      PROA C  
ATOM     69  N   ASP A   8     -47.955  84.703 -36.722  0.00  0.00      PROA N  
ATOM     70  CA  ASP A   8     -47.921  83.556 -35.822  0.00  0.00      PROA C  
ATOM     71  C   ASP A   8     -49.336  82.974 -35.630  0.00  0.00      PROA C  
ATOM     72  O   ASP A   8     -50.158  83.542 -34.909  0.00  0.00      PROA O  
ATOM     73  CB  ASP A   8     -47.253  83.986 -34.482  0.00  0.00      PROA C  
ATOM     74  CG  ASP A   8     -47.008  82.840 -33.512  0.00  0.00      PROA C  
ATOM     75  OD1 ASP A   8     -47.079  81.650 -33.910  0.00  0.00      PROA O  
ATOM     76  OD2 ASP A   8     -46.658  83.129 -32.335  0.00  0.00      PROA O1-
ATOM     77  N   GLY A   9     -49.636  81.813 -36.279  0.00  0.00      PROA N  
ATOM     78  CA  GLY A   9     -50.965  81.173 -36.336  0.00  0.00      PROA C  
ATOM     79  C   GLY A   9     -51.107  80.204 -37.494  0.00  0.00      PROA C  
ATOM     80  O   GLY A   9     -50.123  79.925 -38.175  0.00  0.00      PROA O  
ATOM     81  N   ARG A  10     -52.348  79.681 -37.778  0.00  0.00      PROA N  
ATOM     82  CA  ARG A  10     -52.694  78.935 -39.022  0.00  0.00      PROA C  
ATOM     83  C   ARG A  10     -53.908  79.244 -40.116  0.00  0.00      PROA C  
ATOM     84  O   ARG A  10     -55.002  78.972 -39.674  0.00  0.00      PROA O  
ATOM     85  CB  ARG A  10     -52.648  77.411 -38.665  0.00  0.00      PROA C  
ATOM     86  CG  ARG A  10     -51.211  76.924 -38.338  0.00  0.00      PROA C  
ATOM     87  CD  ARG A  10     -51.052  75.409 -38.170  0.00  0.00      PROA C  
ATOM     88  NE  ARG A  10     -49.572  75.172 -38.065  0.00  0.00      PROA N  
ATOM     89  CZ  ARG A  10     -49.011  74.002 -37.801  0.00  0.00      PROA C  
ATOM     90  NH1 ARG A  10     -49.705  72.899 -37.654  0.00  0.00      PROA N1+
ATOM     91  NH2 ARG A  10     -47.701  73.947 -37.695  0.00  0.00      PROA N  
ATOM     92  N   SER A  11     -54.003  79.603 -41.559  0.00  0.00      PROA N  
ATOM     93  CA  SER A  11     -53.514  79.276 -43.087  0.00  0.00      PROA C  
ATOM     94  C   SER A  11     -53.153  77.838 -44.041  0.00  0.00      PROA C  
ATOM     95  O   SER A  11     -52.253  77.983 -44.851  0.00  0.00      PROA O  
ATOM     96  CB  SER A  11     -52.865  80.488 -43.896  0.00  0.00      PROA C  
ATOM     97  OG  SER A  11     -53.654  81.686 -43.887  0.00  0.00      PROA O  
ATOM     98  N   LYS A  12     -53.718  76.456 -44.203  0.00  0.00      PROA N  
ATOM     99  CA  LYS A  12     -54.985  75.472 -43.949  0.00  0.00      PROA C  
ATOM    100  C   LYS A  12     -56.718  75.509 -44.106  0.00  0.00      PROA C  
ATOM    101  O   LYS A  12     -57.249  74.524 -43.626  0.00  0.00      PROA O  
ATOM    102  CB  LYS A  12     -54.718  74.257 -42.959  0.00  0.00      PROA C  
ATOM    103  CG  LYS A  12     -53.284  73.952 -42.472  0.00  0.00      PROA C  
ATOM    104  CD  LYS A  12     -53.256  73.083 -41.183  0.00  0.00      PROA C  
ATOM    105  CE  LYS A  12     -53.542  73.728 -39.810  0.00  0.00      PROA C  
ATOM    106  NZ  LYS A  12     -53.362  72.735 -38.708  0.00  0.00      PROA N1+
ATOM    107  N   TRP A  13     -57.824  76.329 -44.629  0.00  0.00      PROA N  
ATOM    108  CA  TRP A  13     -58.493  77.581 -45.322  0.00  0.00      PROA C  
ATOM    109  C   TRP A  13     -58.158  79.181 -45.426  0.00  0.00      PROA C  
ATOM    110  O   TRP A  13     -57.879  79.783 -44.386  0.00  0.00      PROA O  
ATOM    111  CB  TRP A  13     -60.002  77.536 -44.895  0.00  0.00      PROA C  
ATOM    112  CG  TRP A  13     -60.771  76.335 -45.366  0.00  0.00      PROA C  
ATOM    113  CD1 TRP A  13     -61.000  75.179 -44.660  0.00  0.00      PROA C  
ATOM    114  CD2 TRP A  13     -61.437  76.169 -46.636  0.00  0.00      PROA C  
ATOM    115  CE2 TRP A  13     -62.005  74.873 -46.638  0.00  0.00      PROA C  
ATOM    116  CE3 TRP A  13     -61.631  76.998 -47.746  0.00  0.00      PROA C  
ATOM    117  NE1 TRP A  13     -61.730  74.304 -45.434  0.00  0.00      PROA N  
ATOM    118  CZ2 TRP A  13     -62.703  74.380 -47.731  0.00  0.00      PROA C  
ATOM    119  CZ3 TRP A  13     -62.344  76.504 -48.843  0.00  0.00      PROA C  
ATOM    120  CH2 TRP A  13     -62.864  75.214 -48.840  0.00  0.00      PROA C  
ATOM    121  N   PRO A  14     -58.145  79.999 -46.533  0.00  0.00      PROA N  
ATOM    122  CA  PRO A  14     -56.847  80.590 -46.923  0.00  0.00      PROA C  
ATOM    123  C   PRO A  14     -56.433  82.036 -47.088  0.00  0.00      PROA C  
ATOM    124  O   PRO A  14     -57.192  82.995 -46.960  0.00  0.00      PROA O  
ATOM    125  CB  PRO A  14     -56.652  79.889 -48.293  0.00  0.00      PROA C  
ATOM    126  CG  PRO A  14     -58.031  80.004 -48.928  0.00  0.00      PROA C  
ATOM    127  CD  PRO A  14     -58.925  79.662 -47.741  0.00  0.00      PROA C  
ATOM    128  N   GLU A  15     -55.106  82.138 -47.358  0.00  0.00      PROA N  
ATOM    129  CA  GLU A  15     -54.357  83.168 -48.054  0.00  0.00      PROA C  
ATOM    130  C   GLU A  15     -55.184  83.828 -49.176  0.00  0.00      PROA C  
ATOM    131  O   GLU A  15     -56.079  83.199 -49.752  0.00  0.00      PROA O  
ATOM    132  CB  GLU A  15     -53.038  82.495 -48.553  0.00  0.00      PROA C  
ATOM    133  CG  GLU A  15     -53.126  81.796 -49.935  0.00  0.00      PROA C  
ATOM    134  CD  GLU A  15     -51.845  81.043 -50.286  0.00  0.00      PROA C  
ATOM    135  OE1 GLU A  15     -51.866  79.784 -50.322  0.00  0.00      PROA O  
ATOM    136  OE2 GLU A  15     -50.800  81.701 -50.545  0.00  0.00      PROA O1-
ATOM    137  N   PRO A  16     -54.959  85.110 -49.429  0.00  0.00      PROA N  
ATOM    138  CA  PRO A  16     -55.925  86.030 -50.031  0.00  0.00      PROA C  
ATOM    139  C   PRO A  16     -56.798  85.561 -51.191  0.00  0.00      PROA C  
ATOM    140  O   PRO A  16     -56.292  84.969 -52.148  0.00  0.00      PROA O  
ATOM    141  CB  PRO A  16     -55.070  87.239 -50.406  0.00  0.00      PROA C  
ATOM    142  CG  PRO A  16     -53.641  86.722 -50.512  0.00  0.00      PROA C  
ATOM    143  CD  PRO A  16     -53.614  85.697 -49.388  0.00  0.00      PROA C  
ATOM    144  N   VAL A  17     -58.110  85.881 -51.157  0.00  0.00      PROA N  
ATOM    145  CA  VAL A  17     -59.003  85.652 -52.286  0.00  0.00      PROA C  
ATOM    146  C   VAL A  17     -59.265  86.987 -52.973  0.00  0.00      PROA C  
ATOM    147  O   VAL A  17     -59.922  87.885 -52.438  0.00  0.00      PROA O  
ATOM    148  CB  VAL A  17     -60.283  84.923 -51.891  0.00  0.00      PROA C  
ATOM    149  CG1 VAL A  17     -61.294  84.879 -53.058  0.00  0.00      PROA C  
ATOM    150  CG2 VAL A  17     -59.911  83.491 -51.452  0.00  0.00      PROA C  
ATOM    151  N   PHE A  18     -58.690  87.141 -54.181  0.00  0.00      PROA N  
ATOM    152  CA  PHE A  18     -58.519  88.413 -54.851  0.00  0.00      PROA C  
ATOM    153  C   PHE A  18     -58.714  88.262 -56.345  0.00  0.00      PROA C  
ATOM    154  O   PHE A  18     -58.598  87.162 -56.893  0.00  0.00      PROA O  
ATOM    155  CB  PHE A  18     -57.069  88.951 -54.613  0.00  0.00      PROA C  
ATOM    156  CG  PHE A  18     -55.929  88.154 -55.226  0.00  0.00      PROA C  
ATOM    157  CD1 PHE A  18     -55.254  87.181 -54.471  0.00  0.00      PROA C  
ATOM    158  CD2 PHE A  18     -55.457  88.440 -56.521  0.00  0.00      PROA C  
ATOM    159  CE1 PHE A  18     -54.163  86.481 -55.001  0.00  0.00      PROA C  
ATOM    160  CE2 PHE A  18     -54.368  87.744 -57.061  0.00  0.00      PROA C  
ATOM    161  CZ  PHE A  18     -53.723  86.761 -56.301  0.00  0.00      PROA C  
ATOM    162  N   GLY A  19     -58.950  89.389 -57.050  0.00  0.00      PROA N  
ATOM    163  CA  GLY A  19     -58.768  89.426 -58.494  0.00  0.00      PROA C  
ATOM    164  C   GLY A  19     -59.601  90.434 -59.230  0.00  0.00      PROA C  
ATOM    165  O   GLY A  19     -60.440  91.152 -58.685  0.00  0.00      PROA O  
ATOM    166  N   ARG A  20     -59.357  90.480 -60.548  0.00  0.00      PROA N  
ATOM    167  CA  ARG A  20     -60.122  91.234 -61.511  0.00  0.00      PROA C  
ATOM    168  C   ARG A  20     -60.828  90.272 -62.453  0.00  0.00      PROA C  
ATOM    169  O   ARG A  20     -60.240  89.304 -62.941  0.00  0.00      PROA O  
ATOM    170  CB  ARG A  20     -59.225  92.204 -62.336  0.00  0.00      PROA C  
ATOM    171  CG  ARG A  20     -59.934  92.847 -63.549  0.00  0.00      PROA C  
ATOM    172  CD  ARG A  20     -59.124  93.870 -64.355  0.00  0.00      PROA C  
ATOM    173  NE  ARG A  20     -58.061  93.154 -65.124  0.00  0.00      PROA N  
ATOM    174  CZ  ARG A  20     -57.498  93.654 -66.217  0.00  0.00      PROA C  
ATOM    175  NH1 ARG A  20     -57.803  94.838 -66.697  0.00  0.00      PROA N1+
ATOM    176  NH2 ARG A  20     -56.597  92.938 -66.858  0.00  0.00      PROA N  
ATOM    177  N   LEU A  21     -62.109  90.546 -62.749  0.00  0.00      PROA N  
ATOM    178  CA  LEU A  21     -62.852  89.920 -63.820  0.00  0.00      PROA C  
ATOM    179  C   LEU A  21     -63.056  90.962 -64.899  0.00  0.00      PROA C  
ATOM    180  O   LEU A  21     -63.293  92.142 -64.631  0.00  0.00      PROA O  
ATOM    181  CB  LEU A  21     -64.237  89.374 -63.394  0.00  0.00      PROA C  
ATOM    182  CG  LEU A  21     -64.204  88.246 -62.347  0.00  0.00      PROA C  
ATOM    183  CD1 LEU A  21     -65.607  87.653 -62.181  0.00  0.00      PROA C  
ATOM    184  CD2 LEU A  21     -63.196  87.148 -62.703  0.00  0.00      PROA C  
ATOM    185  N   VAL A  22     -62.915  90.566 -66.170  0.00  0.00      PROA N  
ATOM    186  CA  VAL A  22     -62.922  91.539 -67.236  0.00  0.00      PROA C  
ATOM    187  C   VAL A  22     -63.466  90.886 -68.493  0.00  0.00      PROA C  
ATOM    188  O   VAL A  22     -63.279  89.687 -68.736  0.00  0.00      PROA O  
ATOM    189  CB  VAL A  22     -61.516  92.125 -67.420  0.00  0.00      PROA C  
ATOM    190  CG1 VAL A  22     -60.563  91.184 -68.187  0.00  0.00      PROA C  
ATOM    191  CG2 VAL A  22     -61.613  93.504 -68.079  0.00  0.00      PROA C  
ATOM    192  N   SER A  23     -64.177  91.650 -69.347  0.00  0.00      PROA N  
ATOM    193  CA  SER A  23     -64.532  91.204 -70.691  0.00  0.00      PROA C  
ATOM    194  C   SER A  23     -63.302  90.870 -71.518  0.00  0.00      PROA C  
ATOM    195  O   SER A  23     -62.304  91.590 -71.510  0.00  0.00      PROA O  
ATOM    196  CB  SER A  23     -65.344  92.240 -71.521  0.00  0.00      PROA C  
ATOM    197  OG  SER A  23     -66.638  92.464 -70.966  0.00  0.00      PROA O  
ATOM    198  N   LEU A  24     -63.316  89.753 -72.268  0.00  0.00      PROA N  
ATOM    199  CA  LEU A  24     -62.209  89.422 -73.148  0.00  0.00      PROA C  
ATOM    200  C   LEU A  24     -62.024  90.442 -74.272  0.00  0.00      PROA C  
ATOM    201  O   LEU A  24     -62.961  90.832 -74.974  0.00  0.00      PROA O  
ATOM    202  CB  LEU A  24     -62.206  87.957 -73.667  0.00  0.00      PROA C  
ATOM    203  CG  LEU A  24     -63.405  87.459 -74.503  0.00  0.00      PROA C  
ATOM    204  CD1 LEU A  24     -63.121  86.032 -74.997  0.00  0.00      PROA C  
ATOM    205  CD2 LEU A  24     -64.741  87.469 -73.744  0.00  0.00      PROA C  
ATOM    206  N   GLY A  25     -60.777  90.940 -74.406  0.00  0.00      PROA N  
ATOM    207  CA  GLY A  25     -60.398  91.998 -75.335  0.00  0.00      PROA C  
ATOM    208  C   GLY A  25     -60.289  93.359 -74.688  0.00  0.00      PROA C  
ATOM    209  O   GLY A  25     -59.679  94.257 -75.262  0.00  0.00      PROA O  
ATOM    210  N   PHE A  26     -60.845  93.550 -73.471  0.00  0.00      PROA N  
ATOM    211  CA  PHE A  26     -60.941  94.834 -72.779  0.00  0.00      PROA C  
ATOM    212  C   PHE A  26     -59.579  95.525 -72.552  0.00  0.00      PROA C  
ATOM    213  O   PHE A  26     -58.609  94.816 -72.255  0.00  0.00      PROA O  
ATOM    214  CB  PHE A  26     -61.679  94.602 -71.426  0.00  0.00      PROA C  
ATOM    215  CG  PHE A  26     -62.023  95.848 -70.645  0.00  0.00      PROA C  
ATOM    216  CD1 PHE A  26     -61.085  96.481 -69.809  0.00  0.00      PROA C  
ATOM    217  CD2 PHE A  26     -63.321  96.378 -70.718  0.00  0.00      PROA C  
ATOM    218  CE1 PHE A  26     -61.409  97.673 -69.147  0.00  0.00      PROA C  
ATOM    219  CE2 PHE A  26     -63.657  97.559 -70.048  0.00  0.00      PROA C  
ATOM    220  CZ  PHE A  26     -62.693  98.218 -69.276  0.00  0.00      PROA C  
ATOM    221  N   PRO A  27     -59.398  96.857 -72.660  0.00  0.00      PROA N  
ATOM    222  CA  PRO A  27     -60.420  97.877 -72.911  0.00  0.00      PROA C  
ATOM    223  C   PRO A  27     -61.000  97.861 -74.302  0.00  0.00      PROA C  
ATOM    224  O   PRO A  27     -62.085  98.408 -74.500  0.00  0.00      PROA O  
ATOM    225  CB  PRO A  27     -59.704  99.213 -72.654  0.00  0.00      PROA C  
ATOM    226  CG  PRO A  27     -58.650  98.852 -71.613  0.00  0.00      PROA C  
ATOM    227  CD  PRO A  27     -58.203  97.462 -72.069  0.00  0.00      PROA C  
ATOM    228  N   GLU A  28     -60.287  97.288 -75.290  0.00  0.00      PROA N  
ATOM    229  CA  GLU A  28     -60.786  97.118 -76.643  0.00  0.00      PROA C  
ATOM    230  C   GLU A  28     -62.094  96.315 -76.714  0.00  0.00      PROA C  
ATOM    231  O   GLU A  28     -62.404  95.476 -75.866  0.00  0.00      PROA O  
ATOM    232  CB  GLU A  28     -59.674  96.626 -77.616  0.00  0.00      PROA C  
ATOM    233  CG  GLU A  28     -60.124  96.250 -79.052  0.00  0.00      PROA C  
ATOM    234  CD  GLU A  28     -58.944  95.887 -79.950  0.00  0.00      PROA C  
ATOM    235  OE1 GLU A  28     -58.100  96.777 -80.241  0.00  0.00      PROA O  
ATOM    236  OE2 GLU A  28     -58.851  94.710 -80.392  0.00  0.00      PROA O1-
ATOM    237  N   LYS A  29     -62.951  96.649 -77.696  0.00  0.00      PROA N  
ATOM    238  CA  LYS A  29     -64.342  96.249 -77.749  0.00  0.00      PROA C  
ATOM    239  C   LYS A  29     -64.514  94.725 -77.789  0.00  0.00      PROA C  
ATOM    240  O   LYS A  29     -63.780  94.015 -78.483  0.00  0.00      PROA O  
ATOM    241  CB  LYS A  29     -65.028  96.904 -78.980  0.00  0.00      PROA C  
ATOM    242  CG  LYS A  29     -64.482  98.294 -79.382  0.00  0.00      PROA C  
ATOM    243  CD  LYS A  29     -64.533  99.387 -78.288  0.00  0.00      PROA C  
ATOM    244  CE  LYS A  29     -63.804 100.676 -78.728  0.00  0.00      PROA C  
ATOM    245  NZ  LYS A  29     -63.928 101.761 -77.721  0.00  0.00      PROA N1+
ATOM    246  N   TYR A  30     -65.475  94.171 -77.019  0.00  0.00      PROA N  
ATOM    247  CA  TYR A  30     -65.687  92.732 -76.973  0.00  0.00      PROA C  
ATOM    248  C   TYR A  30     -66.189  92.123 -78.290  0.00  0.00      PROA C  
ATOM    249  O   TYR A  30     -67.008  92.700 -79.010  0.00  0.00      PROA O  
ATOM    250  CB  TYR A  30     -66.528  92.262 -75.752  0.00  0.00      PROA C  
ATOM    251  CG  TYR A  30     -67.911  92.858 -75.701  0.00  0.00      PROA C  
ATOM    252  CD1 TYR A  30     -68.969  92.268 -76.411  0.00  0.00      PROA C  
ATOM    253  CD2 TYR A  30     -68.191  93.941 -74.855  0.00  0.00      PROA C  
ATOM    254  CE1 TYR A  30     -70.271  92.766 -76.295  0.00  0.00      PROA C  
ATOM    255  CE2 TYR A  30     -69.499  94.426 -74.715  0.00  0.00      PROA C  
ATOM    256  CZ  TYR A  30     -70.541  93.836 -75.441  0.00  0.00      PROA C  
ATOM    257  OH  TYR A  30     -71.866  94.291 -75.322  0.00  0.00      PROA O  
ATOM    258  N   GLY A  31     -65.669  90.928 -78.648  0.00  0.00      PROA N  
ATOM    259  CA  GLY A  31     -66.109  90.146 -79.802  0.00  0.00      PROA C  
ATOM    260  C   GLY A  31     -67.511  89.571 -79.735  0.00  0.00      PROA C  
ATOM    261  O   GLY A  31     -68.212  89.626 -78.725  0.00  0.00      PROA O  
ATOM    262  N   ASN A  32     -67.930  88.942 -80.846  0.00  0.00      PROA N  
ATOM    263  CA  ASN A  32     -69.234  88.316 -81.000  0.00  0.00      PROA C  
ATOM    264  C   ASN A  32     -69.184  86.832 -80.634  0.00  0.00      PROA C  
ATOM    265  O   ASN A  32     -68.143  86.184 -80.746  0.00  0.00      PROA O  
ATOM    266  CB  ASN A  32     -69.724  88.444 -82.467  0.00  0.00      PROA C  
ATOM    267  CG  ASN A  32     -69.804  89.913 -82.885  0.00  0.00      PROA C  
ATOM    268  ND2 ASN A  32     -69.467  90.190 -84.167  0.00  0.00      PROA N  
ATOM    269  OD1 ASN A  32     -70.120  90.816 -82.107  0.00  0.00      PROA O  
ATOM    270  N   HIS A  33     -70.323  86.259 -80.191  0.00  0.00      PROA N  
ATOM    271  CA  HIS A  33     -70.494  84.843 -79.875  0.00  0.00      PROA C  
ATOM    272  C   HIS A  33     -69.581  84.333 -78.759  0.00  0.00      PROA C  
ATOM    273  O   HIS A  33     -68.965  83.271 -78.869  0.00  0.00      PROA O  
ATOM    274  CB  HIS A  33     -70.342  83.917 -81.117  0.00  0.00      PROA C  
ATOM    275  CG  HIS A  33     -71.214  84.276 -82.288  0.00  0.00      PROA C  
ATOM    276  CD2 HIS A  33     -70.861  84.816 -83.488  0.00  0.00      PROA C  
ATOM    277  ND1 HIS A  33     -72.515  83.840 -82.443  0.00  0.00      PROA N  
ATOM    278  CE1 HIS A  33     -72.892  84.144 -83.709  0.00  0.00      PROA C  
ATOM    279  NE2 HIS A  33     -71.920  84.738 -84.383  0.00  0.00      PROA N  
ATOM    280  N   GLN A  34     -69.464  85.081 -77.647  0.00  0.00      PROA N  
ATOM    281  CA  GLN A  34     -68.481  84.789 -76.619  0.00  0.00      PROA C  
ATOM    282  C   GLN A  34     -69.139  84.373 -75.316  0.00  0.00      PROA C  
ATOM    283  O   GLN A  34     -70.031  85.048 -74.803  0.00  0.00      PROA O  
ATOM    284  CB  GLN A  34     -67.557  86.003 -76.349  0.00  0.00      PROA C  
ATOM    285  CG  GLN A  34     -66.842  86.502 -77.628  0.00  0.00      PROA C  
ATOM    286  CD  GLN A  34     -65.734  87.514 -77.341  0.00  0.00      PROA C  
ATOM    287  NE2 GLN A  34     -66.064  88.554 -76.542  0.00  0.00      PROA N  
ATOM    288  OE1 GLN A  34     -64.604  87.398 -77.824  0.00  0.00      PROA O  
ATOM    289  N   ASP A  35     -68.677  83.239 -74.755  0.00  0.00      PROA N  
ATOM    290  CA  ASP A  35     -69.101  82.726 -73.470  0.00  0.00      PROA C  
ATOM    291  C   ASP A  35     -67.878  82.646 -72.562  0.00  0.00      PROA C  
ATOM    292  O   ASP A  35     -66.935  81.897 -72.827  0.00  0.00      PROA O  
ATOM    293  CB  ASP A  35     -69.699  81.297 -73.606  0.00  0.00      PROA C  
ATOM    294  CG  ASP A  35     -71.018  81.296 -74.358  0.00  0.00      PROA C  
ATOM    295  OD1 ASP A  35     -71.875  82.183 -74.112  0.00  0.00      PROA O  
ATOM    296  OD2 ASP A  35     -71.268  80.317 -75.116  0.00  0.00      PROA O1-
ATOM    297  N   ARG A  36     -67.870  83.410 -71.455  0.00  0.00      PROA N  
ATOM    298  CA  ARG A  36     -66.887  83.255 -70.398  0.00  0.00      PROA C  
ATOM    299  C   ARG A  36     -67.591  83.118 -69.068  0.00  0.00      PROA C  
ATOM    300  O   ARG A  36     -68.703  83.601 -68.857  0.00  0.00      PROA O  
ATOM    301  CB  ARG A  36     -65.790  84.357 -70.344  0.00  0.00      PROA C  
ATOM    302  CG  ARG A  36     -64.783  84.263 -71.512  0.00  0.00      PROA C  
ATOM    303  CD  ARG A  36     -63.301  84.430 -71.136  0.00  0.00      PROA C  
ATOM    304  NE  ARG A  36     -63.069  85.817 -70.614  0.00  0.00      PROA N  
ATOM    305  CZ  ARG A  36     -61.870  86.274 -70.271  0.00  0.00      PROA C  
ATOM    306  NH1 ARG A  36     -60.788  85.533 -70.377  0.00  0.00      PROA N1+
ATOM    307  NH2 ARG A  36     -61.716  87.503 -69.822  0.00  0.00      PROA N  
ATOM    308  N   SER A  37     -66.990  82.385 -68.123  0.00  0.00      PROA N  
ATOM    309  CA  SER A  37     -67.580  82.241 -66.807  0.00  0.00      PROA C  
ATOM    310  C   SER A  37     -66.495  82.036 -65.784  0.00  0.00      PROA C  
ATOM    311  O   SER A  37     -65.468  81.412 -66.052  0.00  0.00      PROA O  
ATOM    312  CB  SER A  37     -68.592  81.072 -66.695  0.00  0.00      PROA C  
ATOM    313  OG  SER A  37     -69.642  81.236 -67.648  0.00  0.00      PROA O  
ATOM    314  N   TRP A  38     -66.703  82.579 -64.577  0.00  0.00      PROA N  
ATOM    315  CA  TRP A  38     -65.721  82.555 -63.517  0.00  0.00      PROA C  
ATOM    316  C   TRP A  38     -66.409  82.156 -62.232  0.00  0.00      PROA C  
ATOM    317  O   TRP A  38     -67.461  82.684 -61.875  0.00  0.00      PROA O  
ATOM    318  CB  TRP A  38     -65.025  83.929 -63.326  0.00  0.00      PROA C  
ATOM    319  CG  TRP A  38     -64.460  84.514 -64.583  0.00  0.00      PROA C  
ATOM    320  CD1 TRP A  38     -63.163  84.428 -65.026  0.00  0.00      PROA C  
ATOM    321  CD2 TRP A  38     -65.165  85.333 -65.534  0.00  0.00      PROA C  
ATOM    322  CE2 TRP A  38     -64.222  85.736 -66.505  0.00  0.00      PROA C  
ATOM    323  CE3 TRP A  38     -66.488  85.767 -65.643  0.00  0.00      PROA C  
ATOM    324  NE1 TRP A  38     -63.022  85.172 -66.179  0.00  0.00      PROA N  
ATOM    325  CZ2 TRP A  38     -64.568  86.581 -67.546  0.00  0.00      PROA C  
ATOM    326  CZ3 TRP A  38     -66.846  86.578 -66.721  0.00  0.00      PROA C  
ATOM    327  CH2 TRP A  38     -65.899  86.987 -67.655  0.00  0.00      PROA C  
ATOM    328  N   THR A  39     -65.825  81.187 -61.505  0.00  0.00      PROA N  
ATOM    329  CA  THR A  39     -66.318  80.764 -60.201  0.00  0.00      PROA C  
ATOM    330  C   THR A  39     -65.376  81.290 -59.142  0.00  0.00      PROA C  
ATOM    331  O   THR A  39     -64.167  81.049 -59.154  0.00  0.00      PROA O  
ATOM    332  CB  THR A  39     -66.566  79.253 -60.072  0.00  0.00      PROA C  
ATOM    333  CG2 THR A  39     -65.333  78.403 -60.424  0.00  0.00      PROA C  
ATOM    334  OG1 THR A  39     -67.005  78.860 -58.774  0.00  0.00      PROA O  
ATOM    335  N   LEU A  40     -65.921  82.071 -58.203  0.00  0.00      PROA N  
ATOM    336  CA  LEU A  40     -65.174  82.757 -57.180  0.00  0.00      PROA C  
ATOM    337  C   LEU A  40     -65.498  82.079 -55.862  0.00  0.00      PROA C  
ATOM    338  O   LEU A  40     -66.663  81.849 -55.538  0.00  0.00      PROA O  
ATOM    339  CB  LEU A  40     -65.576  84.254 -57.122  0.00  0.00      PROA C  
ATOM    340  CG  LEU A  40     -65.605  84.988 -58.483  0.00  0.00      PROA C  
ATOM    341  CD1 LEU A  40     -66.026  86.451 -58.282  0.00  0.00      PROA C  
ATOM    342  CD2 LEU A  40     -64.259  84.909 -59.214  0.00  0.00      PROA C  
ATOM    343  N   THR A  41     -64.472  81.686 -55.086  0.00  0.00      PROA N  
ATOM    344  CA  THR A  41     -64.658  80.939 -53.843  0.00  0.00      PROA C  
ATOM    345  C   THR A  41     -63.882  81.578 -52.714  0.00  0.00      PROA C  
ATOM    346  O   THR A  41     -62.658  81.698 -52.771  0.00  0.00      PROA O  
ATOM    347  CB  THR A  41     -64.237  79.464 -53.907  0.00  0.00      PROA C  
ATOM    348  CG2 THR A  41     -65.210  78.699 -54.820  0.00  0.00      PROA C  
ATOM    349  OG1 THR A  41     -62.925  79.291 -54.443  0.00  0.00      PROA O  
ATOM    350  N   ALA A  42     -64.580  81.975 -51.640  0.00  0.00      PROA N  
ATOM    351  CA  ALA A  42     -64.005  82.491 -50.421  0.00  0.00      PROA C  
ATOM    352  C   ALA A  42     -63.934  81.384 -49.356  0.00  0.00      PROA C  
ATOM    353  O   ALA A  42     -64.607  80.356 -49.494  0.00  0.00      PROA O  
ATOM    354  CB  ALA A  42     -64.867  83.669 -49.918  0.00  0.00      PROA C  
ATOM    355  N   PRO A  43     -63.128  81.500 -48.298  0.00  0.00      PROA N  
ATOM    356  CA  PRO A  43     -63.249  80.667 -47.100  0.00  0.00      PROA C  
ATOM    357  C   PRO A  43     -64.648  80.653 -46.449  0.00  0.00      PROA C  
ATOM    358  O   PRO A  43     -65.375  81.638 -46.606  0.00  0.00      PROA O  
ATOM    359  CB  PRO A  43     -62.142  81.177 -46.149  0.00  0.00      PROA C  
ATOM    360  CG  PRO A  43     -61.627  82.495 -46.750  0.00  0.00      PROA C  
ATOM    361  CD  PRO A  43     -61.992  82.420 -48.231  0.00  0.00      PROA C  
ATOM    362  N   PRO A  44     -65.086  79.602 -45.744  0.00  0.00      PROA N  
ATOM    363  CA  PRO A  44     -66.261  79.616 -44.866  0.00  0.00      PROA C  
ATOM    364  C   PRO A  44     -66.453  80.841 -43.969  0.00  0.00      PROA C  
ATOM    365  O   PRO A  44     -65.551  81.193 -43.207  0.00  0.00      PROA O  
ATOM    366  CB  PRO A  44     -66.138  78.311 -44.061  0.00  0.00      PROA C  
ATOM    367  CG  PRO A  44     -65.400  77.367 -45.013  0.00  0.00      PROA C  
ATOM    368  CD  PRO A  44     -64.412  78.300 -45.716  0.00  0.00      PROA C  
ATOM    369  N   GLY A  45     -67.643  81.484 -44.017  0.00  0.00      PROA N  
ATOM    370  CA  GLY A  45     -67.983  82.650 -43.197  0.00  0.00      PROA C  
ATOM    371  C   GLY A  45     -67.491  83.958 -43.769  0.00  0.00      PROA C  
ATOM    372  O   GLY A  45     -67.616  85.017 -43.155  0.00  0.00      PROA O  
ATOM    373  N   PHE A  46     -66.941  83.902 -44.986  0.00  0.00      PROA N  
ATOM    374  CA  PHE A  46     -66.516  85.040 -45.765  0.00  0.00      PROA C  
ATOM    375  C   PHE A  46     -67.415  85.136 -46.990  0.00  0.00      PROA C  
ATOM    376  O   PHE A  46     -68.158  84.216 -47.332  0.00  0.00      PROA O  
ATOM    377  CB  PHE A  46     -65.023  84.965 -46.178  0.00  0.00      PROA C  
ATOM    378  CG  PHE A  46     -64.118  84.947 -44.968  0.00  0.00      PROA C  
ATOM    379  CD1 PHE A  46     -63.823  83.749 -44.298  0.00  0.00      PROA C  
ATOM    380  CD2 PHE A  46     -63.451  86.111 -44.564  0.00  0.00      PROA C  
ATOM    381  CE1 PHE A  46     -62.857  83.699 -43.288  0.00  0.00      PROA C  
ATOM    382  CE2 PHE A  46     -62.482  86.078 -43.552  0.00  0.00      PROA C  
ATOM    383  CZ  PHE A  46     -62.173  84.865 -42.927  0.00  0.00      PROA C  
ATOM    384  N   ARG A  47     -67.405  86.296 -47.651  0.00  0.00      PROA N  
ATOM    385  CA  ARG A  47     -68.342  86.643 -48.692  0.00  0.00      PROA C  
ATOM    386  C   ARG A  47     -67.640  87.459 -49.744  0.00  0.00      PROA C  
ATOM    387  O   ARG A  47     -66.691  88.177 -49.452  0.00  0.00      PROA O  
ATOM    388  CB  ARG A  47     -69.513  87.433 -48.065  0.00  0.00      PROA C  
ATOM    389  CG  ARG A  47     -70.473  88.175 -49.011  0.00  0.00      PROA C  
ATOM    390  CD  ARG A  47     -71.700  88.728 -48.275  0.00  0.00      PROA C  
ATOM    391  NE  ARG A  47     -71.246  89.934 -47.515  0.00  0.00      PROA N  
ATOM    392  CZ  ARG A  47     -71.945  90.574 -46.594  0.00  0.00      PROA C  
ATOM    393  NH1 ARG A  47     -73.136  90.212 -46.187  0.00  0.00      PROA N1+
ATOM    394  NH2 ARG A  47     -71.373  91.647 -46.098  0.00  0.00      PROA N  
ATOM    395  N   LEU A  48     -68.047  87.359 -51.014  0.00  0.00      PROA N  
ATOM    396  CA  LEU A  48     -67.422  88.110 -52.078  0.00  0.00      PROA C  
ATOM    397  C   LEU A  48     -68.188  89.391 -52.344  0.00  0.00      PROA C  
ATOM    398  O   LEU A  48     -69.390  89.372 -52.613  0.00  0.00      PROA O  
ATOM    399  CB  LEU A  48     -67.303  87.250 -53.355  0.00  0.00      PROA C  
ATOM    400  CG  LEU A  48     -66.317  86.074 -53.180  0.00  0.00      PROA C  
ATOM    401  CD1 LEU A  48     -66.945  84.751 -53.637  0.00  0.00      PROA C  
ATOM    402  CD2 LEU A  48     -64.996  86.349 -53.912  0.00  0.00      PROA C  
ATOM    403  N   ARG A  49     -67.493  90.545 -52.271  0.00  0.00      PROA N  
ATOM    404  CA  ARG A  49     -68.031  91.820 -52.691  0.00  0.00      PROA C  
ATOM    405  C   ARG A  49     -67.402  92.154 -54.039  0.00  0.00      PROA C  
ATOM    406  O   ARG A  49     -66.181  92.191 -54.211  0.00  0.00      PROA O  
ATOM    407  CB  ARG A  49     -67.866  92.960 -51.636  0.00  0.00      PROA C  
ATOM    408  CG  ARG A  49     -66.438  93.455 -51.319  0.00  0.00      PROA C  
ATOM    409  CD  ARG A  49     -66.388  94.647 -50.343  0.00  0.00      PROA C  
ATOM    410  NE  ARG A  49     -64.941  94.999 -50.164  0.00  0.00      PROA N  
ATOM    411  CZ  ARG A  49     -64.477  96.150 -49.703  0.00  0.00      PROA C  
ATOM    412  NH1 ARG A  49     -65.197  97.115 -49.189  0.00  0.00      PROA N1+
ATOM    413  NH2 ARG A  49     -63.183  96.358 -49.707  0.00  0.00      PROA N  
ATOM    414  N   LEU A  50     -68.247  92.347 -55.062  0.00  0.00      PROA N  
ATOM    415  CA  LEU A  50     -67.831  92.565 -56.429  0.00  0.00      PROA C  
ATOM    416  C   LEU A  50     -68.312  93.933 -56.876  0.00  0.00      PROA C  
ATOM    417  O   LEU A  50     -69.488  94.282 -56.749  0.00  0.00      PROA O  
ATOM    418  CB  LEU A  50     -68.354  91.422 -57.340  0.00  0.00      PROA C  
ATOM    419  CG  LEU A  50     -67.930  91.481 -58.826  0.00  0.00      PROA C  
ATOM    420  CD1 LEU A  50     -67.784  90.066 -59.408  0.00  0.00      PROA C  
ATOM    421  CD2 LEU A  50     -68.924  92.266 -59.692  0.00  0.00      PROA C  
ATOM    422  N   TYR A  51     -67.380  94.765 -57.372  0.00  0.00      PROA N  
ATOM    423  CA  TYR A  51     -67.641  96.137 -57.752  0.00  0.00      PROA C  
ATOM    424  C   TYR A  51     -67.155  96.418 -59.170  0.00  0.00      PROA C  
ATOM    425  O   TYR A  51     -66.056  96.035 -59.576  0.00  0.00      PROA O  
ATOM    426  CB  TYR A  51     -67.111  97.177 -56.711  0.00  0.00      PROA C  
ATOM    427  CG  TYR A  51     -65.656  97.014 -56.309  0.00  0.00      PROA C  
ATOM    428  CD1 TYR A  51     -65.264  96.042 -55.367  0.00  0.00      PROA C  
ATOM    429  CD2 TYR A  51     -64.688  97.925 -56.770  0.00  0.00      PROA C  
ATOM    430  CE1 TYR A  51     -63.931  95.952 -54.937  0.00  0.00      PROA C  
ATOM    431  CE2 TYR A  51     -63.361  97.857 -56.319  0.00  0.00      PROA C  
ATOM    432  CZ  TYR A  51     -62.976  96.857 -55.416  0.00  0.00      PROA C  
ATOM    433  OH  TYR A  51     -61.631  96.753 -54.992  0.00  0.00      PROA O  
ATOM    434  N   PHE A  52     -68.001  97.085 -59.983  0.00  0.00      PROA N  
ATOM    435  CA  PHE A  52     -67.717  97.364 -61.379  0.00  0.00      PROA C  
ATOM    436  C   PHE A  52     -67.020  98.703 -61.559  0.00  0.00      PROA C  
ATOM    437  O   PHE A  52     -67.611  99.779 -61.451  0.00  0.00      PROA O  
ATOM    438  CB  PHE A  52     -68.992  97.337 -62.260  0.00  0.00      PROA C  
ATOM    439  CG  PHE A  52     -69.528  95.935 -62.366  0.00  0.00      PROA C  
ATOM    440  CD1 PHE A  52     -70.431  95.431 -61.415  0.00  0.00      PROA C  
ATOM    441  CD2 PHE A  52     -69.188  95.134 -63.468  0.00  0.00      PROA C  
ATOM    442  CE1 PHE A  52     -70.992  94.159 -61.570  0.00  0.00      PROA C  
ATOM    443  CE2 PHE A  52     -69.747  93.858 -63.627  0.00  0.00      PROA C  
ATOM    444  CZ  PHE A  52     -70.650  93.371 -62.675  0.00  0.00      PROA C  
ATOM    445  N   THR A  53     -65.712  98.658 -61.847  0.00  0.00      PROA N  
ATOM    446  CA  THR A  53     -64.888  99.801 -62.222  0.00  0.00      PROA C  
ATOM    447  C   THR A  53     -65.314 100.439 -63.531  0.00  0.00      PROA C  
ATOM    448  O   THR A  53     -65.378 101.664 -63.662  0.00  0.00      PROA O  
ATOM    449  CB  THR A  53     -63.413  99.424 -62.249  0.00  0.00      PROA C  
ATOM    450  CG2 THR A  53     -62.507 100.560 -62.744  0.00  0.00      PROA C  
ATOM    451  OG1 THR A  53     -63.006  99.124 -60.923  0.00  0.00      PROA O  
ATOM    452  N   HIS A  54     -65.664  99.612 -64.532  0.00  0.00      PROA N  
ATOM    453  CA  HIS A  54     -66.137 100.093 -65.815  0.00  0.00      PROA C  
ATOM    454  C   HIS A  54     -67.198  99.139 -66.327  0.00  0.00      PROA C  
ATOM    455  O   HIS A  54     -67.075  97.924 -66.177  0.00  0.00      PROA O  
ATOM    456  CB  HIS A  54     -64.986 100.163 -66.849  0.00  0.00      PROA C  
ATOM    457  CG  HIS A  54     -65.335 100.902 -68.115  0.00  0.00      PROA C  
ATOM    458  CD2 HIS A  54     -65.818 100.441 -69.303  0.00  0.00      PROA C  
ATOM    459  ND1 HIS A  54     -64.989 102.219 -68.341  0.00  0.00      PROA N  
ATOM    460  CE1 HIS A  54     -65.287 102.499 -69.633  0.00  0.00      PROA C  
ATOM    461  NE2 HIS A  54     -65.790 101.449 -70.259  0.00  0.00      PROA N  
ATOM    462  N   PHE A  55     -68.283  99.659 -66.927  0.00  0.00      PROA N  
ATOM    463  CA  PHE A  55     -69.300  98.807 -67.509  0.00  0.00      PROA C  
ATOM    464  C   PHE A  55     -69.914  99.503 -68.718  0.00  0.00      PROA C  
ATOM    465  O   PHE A  55     -70.333 100.660 -68.652  0.00  0.00      PROA O  
ATOM    466  CB  PHE A  55     -70.392  98.475 -66.455  0.00  0.00      PROA C  
ATOM    467  CG  PHE A  55     -71.293  97.357 -66.915  0.00  0.00      PROA C  
ATOM    468  CD1 PHE A  55     -72.436  97.607 -67.692  0.00  0.00      PROA C  
ATOM    469  CD2 PHE A  55     -71.034  96.042 -66.502  0.00  0.00      PROA C  
ATOM    470  CE1 PHE A  55     -73.288  96.559 -68.061  0.00  0.00      PROA C  
ATOM    471  CE2 PHE A  55     -71.889  94.994 -66.854  0.00  0.00      PROA C  
ATOM    472  CZ  PHE A  55     -73.016  95.252 -67.641  0.00  0.00      PROA C  
ATOM    473  N   ASN A  56     -70.006  98.788 -69.852  0.00  0.00      PROA N  
ATOM    474  CA  ASN A  56     -70.654  99.270 -71.051  0.00  0.00      PROA C  
ATOM    475  C   ASN A  56     -70.897  98.086 -71.982  0.00  0.00      PROA C  
ATOM    476  O   ASN A  56     -70.032  97.677 -72.757  0.00  0.00      PROA O  
ATOM    477  CB  ASN A  56     -69.830 100.395 -71.751  0.00  0.00      PROA C  
ATOM    478  CG  ASN A  56     -70.379 100.874 -73.094  0.00  0.00      PROA C  
ATOM    479  ND2 ASN A  56     -71.701 101.165 -73.147  0.00  0.00      PROA N  
ATOM    480  OD1 ASN A  56     -69.659 100.968 -74.092  0.00  0.00      PROA O  
ATOM    481  N   LEU A  57     -72.107  97.507 -71.893  0.00  0.00      PROA N  
ATOM    482  CA  LEU A  57     -72.584  96.432 -72.743  0.00  0.00      PROA C  
ATOM    483  C   LEU A  57     -73.717  96.955 -73.620  0.00  0.00      PROA C  
ATOM    484  O   LEU A  57     -74.276  98.027 -73.379  0.00  0.00      PROA O  
ATOM    485  CB  LEU A  57     -73.087  95.213 -71.913  0.00  0.00      PROA C  
ATOM    486  CG  LEU A  57     -72.017  94.149 -71.568  0.00  0.00      PROA C  
ATOM    487  CD1 LEU A  57     -70.876  94.671 -70.685  0.00  0.00      PROA C  
ATOM    488  CD2 LEU A  57     -72.690  92.939 -70.903  0.00  0.00      PROA C  
ATOM    489  N   GLU A  58     -74.096  96.201 -74.669  0.00  0.00      PROA N  
ATOM    490  CA  GLU A  58     -75.309  96.429 -75.438  0.00  0.00      PROA C  
ATOM    491  C   GLU A  58     -76.577  96.360 -74.575  0.00  0.00      PROA C  
ATOM    492  O   GLU A  58     -76.650  95.611 -73.598  0.00  0.00      PROA O  
ATOM    493  CB  GLU A  58     -75.407  95.426 -76.615  0.00  0.00      PROA C  
ATOM    494  CG  GLU A  58     -76.527  95.693 -77.658  0.00  0.00      PROA C  
ATOM    495  CD  GLU A  58     -77.816  94.872 -77.507  0.00  0.00      PROA C  
ATOM    496  OE1 GLU A  58     -77.970  94.066 -76.552  0.00  0.00      PROA O  
ATOM    497  OE2 GLU A  58     -78.705  95.035 -78.391  0.00  0.00      PROA O1-
ATOM    498  N   LEU A  59     -77.595  97.188 -74.888  0.00  0.00      PROA N  
ATOM    499  CA  LEU A  59     -78.825  97.260 -74.121  0.00  0.00      PROA C  
ATOM    500  C   LEU A  59     -79.976  96.699 -74.947  0.00  0.00      PROA C  
ATOM    501  O   LEU A  59     -80.261  97.157 -76.057  0.00  0.00      PROA O  
ATOM    502  CB  LEU A  59     -79.095  98.735 -73.709  0.00  0.00      PROA C  
ATOM    503  CG  LEU A  59     -80.278  99.022 -72.747  0.00  0.00      PROA C  
ATOM    504  CD1 LEU A  59     -81.638  99.132 -73.458  0.00  0.00      PROA C  
ATOM    505  CD2 LEU A  59     -80.358  98.036 -71.574  0.00  0.00      PROA C  
ATOM    506  N   SER A  60     -80.687  95.683 -74.415  0.00  0.00      PROA N  
ATOM    507  CA  SER A  60     -81.870  95.141 -75.062  0.00  0.00      PROA C  
ATOM    508  C   SER A  60     -82.706  94.453 -74.000  0.00  0.00      PROA C  
ATOM    509  O   SER A  60     -82.215  94.176 -72.904  0.00  0.00      PROA O  
ATOM    510  CB  SER A  60     -81.556  94.130 -76.201  0.00  0.00      PROA C  
ATOM    511  OG  SER A  60     -82.708  93.837 -77.004  0.00  0.00      PROA O  
ATOM    512  N   TYR A  61     -84.003  94.209 -74.294  0.00  0.00      PROA N  
ATOM    513  CA  TYR A  61     -85.014  93.672 -73.394  0.00  0.00      PROA C  
ATOM    514  C   TYR A  61     -84.562  92.541 -72.463  0.00  0.00      PROA C  
ATOM    515  O   TYR A  61     -84.104  91.485 -72.908  0.00  0.00      PROA O  
ATOM    516  CB  TYR A  61     -86.326  93.331 -74.169  0.00  0.00      PROA C  
ATOM    517  CG  TYR A  61     -87.402  92.707 -73.307  0.00  0.00      PROA C  
ATOM    518  CD1 TYR A  61     -87.924  93.418 -72.213  0.00  0.00      PROA C  
ATOM    519  CD2 TYR A  61     -87.893  91.418 -73.576  0.00  0.00      PROA C  
ATOM    520  CE1 TYR A  61     -88.900  92.843 -71.386  0.00  0.00      PROA C  
ATOM    521  CE2 TYR A  61     -88.871  90.841 -72.753  0.00  0.00      PROA C  
ATOM    522  CZ  TYR A  61     -89.370  91.552 -71.656  0.00  0.00      PROA C  
ATOM    523  OH  TYR A  61     -90.346  90.959 -70.826  0.00  0.00      PROA O  
ATOM    524  N   ARG A  62     -84.664  92.794 -71.139  0.00  0.00      PROA N  
ATOM    525  CA  ARG A  62     -84.278  91.957 -70.012  0.00  0.00      PROA C  
ATOM    526  C   ARG A  62     -82.885  91.328 -70.117  0.00  0.00      PROA C  
ATOM    527  O   ARG A  62     -82.601  90.264 -69.561  0.00  0.00      PROA O  
ATOM    528  CB  ARG A  62     -85.381  90.944 -69.581  0.00  0.00      PROA C  
ATOM    529  CG  ARG A  62     -85.760  89.907 -70.655  0.00  0.00      PROA C  
ATOM    530  CD  ARG A  62     -86.865  88.930 -70.247  0.00  0.00      PROA C  
ATOM    531  NE  ARG A  62     -87.074  88.055 -71.439  0.00  0.00      PROA N  
ATOM    532  CZ  ARG A  62     -87.899  87.027 -71.520  0.00  0.00      PROA C  
ATOM    533  NH1 ARG A  62     -88.639  86.595 -70.530  0.00  0.00      PROA N1+
ATOM    534  NH2 ARG A  62     -87.940  86.432 -72.691  0.00  0.00      PROA N  
ATOM    535  N   CYS A  63     -81.970  92.018 -70.832  0.00  0.00      PROA N  
ATOM    536  CA  CYS A  63     -80.598  91.623 -71.078  0.00  0.00      PROA C  
ATOM    537  C   CYS A  63     -80.449  90.266 -71.767  0.00  0.00      PROA C  
ATOM    538  O   CYS A  63     -79.530  89.504 -71.477  0.00  0.00      PROA O  
ATOM    539  CB  CYS A  63     -79.738  91.689 -69.784  0.00  0.00      PROA C  
ATOM    540  SG  CYS A  63     -79.799  93.309 -68.961  0.00  0.00      PROA S  
ATOM    541  N   GLU A  64     -81.350  89.914 -72.713  0.00  0.00      PROA N  
ATOM    542  CA  GLU A  64     -81.284  88.642 -73.424  0.00  0.00      PROA C  
ATOM    543  C   GLU A  64     -80.036  88.409 -74.275  0.00  0.00      PROA C  
ATOM    544  O   GLU A  64     -79.470  87.314 -74.285  0.00  0.00      PROA O  
ATOM    545  CB  GLU A  64     -82.560  88.360 -74.267  0.00  0.00      PROA C  
ATOM    546  CG  GLU A  64     -83.784  88.007 -73.383  0.00  0.00      PROA C  
ATOM    547  CD  GLU A  64     -84.972  87.437 -74.154  0.00  0.00      PROA C  
ATOM    548  OE1 GLU A  64     -84.817  86.406 -74.860  0.00  0.00      PROA O  
ATOM    549  OE2 GLU A  64     -86.101  87.980 -74.011  0.00  0.00      PROA O1-
ATOM    550  N   TYR A  65     -79.574  89.433 -75.018  0.00  0.00      PROA N  
ATOM    551  CA  TYR A  65     -78.540  89.239 -76.021  0.00  0.00      PROA C  
ATOM    552  C   TYR A  65     -77.124  89.352 -75.461  0.00  0.00      PROA C  
ATOM    553  O   TYR A  65     -76.347  88.398 -75.551  0.00  0.00      PROA O  
ATOM    554  CB  TYR A  65     -78.765  90.193 -77.219  0.00  0.00      PROA C  
ATOM    555  CG  TYR A  65     -80.102  89.904 -77.868  0.00  0.00      PROA C  
ATOM    556  CD1 TYR A  65     -80.443  88.601 -78.283  0.00  0.00      PROA C  
ATOM    557  CD2 TYR A  65     -81.030  90.938 -78.080  0.00  0.00      PROA C  
ATOM    558  CE1 TYR A  65     -81.692  88.334 -78.863  0.00  0.00      PROA C  
ATOM    559  CE2 TYR A  65     -82.281  90.675 -78.657  0.00  0.00      PROA C  
ATOM    560  CZ  TYR A  65     -82.613  89.373 -79.045  0.00  0.00      PROA C  
ATOM    561  OH  TYR A  65     -83.872  89.115 -79.628  0.00  0.00      PROA O  
ATOM    562  N   ASP A  66     -76.774  90.482 -74.814  0.00  0.00      PROA N  
ATOM    563  CA  ASP A  66     -75.493  90.641 -74.148  0.00  0.00      PROA C  
ATOM    564  C   ASP A  66     -75.743  90.808 -72.655  0.00  0.00      PROA C  
ATOM    565  O   ASP A  66     -76.618  91.572 -72.237  0.00  0.00      PROA O  
ATOM    566  CB  ASP A  66     -74.678  91.867 -74.646  0.00  0.00      PROA C  
ATOM    567  CG  ASP A  66     -74.175  91.737 -76.082  0.00  0.00      PROA C  
ATOM    568  OD1 ASP A  66     -74.351  90.690 -76.757  0.00  0.00      PROA O  
ATOM    569  OD2 ASP A  66     -73.520  92.714 -76.534  0.00  0.00      PROA O1-
ATOM    570  N   PHE A  67     -74.981  90.092 -71.807  0.00  0.00      PROA N  
ATOM    571  CA  PHE A  67     -75.160  90.210 -70.376  0.00  0.00      PROA C  
ATOM    572  C   PHE A  67     -73.930  89.840 -69.562  0.00  0.00      PROA C  
ATOM    573  O   PHE A  67     -73.081  89.041 -69.964  0.00  0.00      PROA O  
ATOM    574  CB  PHE A  67     -76.389  89.406 -69.843  0.00  0.00      PROA C  
ATOM    575  CG  PHE A  67     -76.342  87.913 -70.097  0.00  0.00      PROA C  
ATOM    576  CD1 PHE A  67     -75.663  87.064 -69.205  0.00  0.00      PROA C  
ATOM    577  CD2 PHE A  67     -77.081  87.330 -71.143  0.00  0.00      PROA C  
ATOM    578  CE1 PHE A  67     -75.729  85.672 -69.341  0.00  0.00      PROA C  
ATOM    579  CE2 PHE A  67     -77.163  85.938 -71.277  0.00  0.00      PROA C  
ATOM    580  CZ  PHE A  67     -76.488  85.108 -70.373  0.00  0.00      PROA C  
ATOM    581  N   VAL A  68     -73.872  90.408 -68.343  0.00  0.00      PROA N  
ATOM    582  CA  VAL A  68     -73.093  89.899 -67.231  0.00  0.00      PROA C  
ATOM    583  C   VAL A  68     -74.106  89.402 -66.216  0.00  0.00      PROA C  
ATOM    584  O   VAL A  68     -75.008  90.131 -65.808  0.00  0.00      PROA O  
ATOM    585  CB  VAL A  68     -72.182  90.938 -66.579  0.00  0.00      PROA C  
ATOM    586  CG1 VAL A  68     -71.511  90.376 -65.306  0.00  0.00      PROA C  
ATOM    587  CG2 VAL A  68     -71.100  91.356 -67.586  0.00  0.00      PROA C  
ATOM    588  N   LYS A  69     -74.024  88.131 -65.800  0.00  0.00      PROA N  
ATOM    589  CA  LYS A  69     -74.972  87.556 -64.868  0.00  0.00      PROA C  
ATOM    590  C   LYS A  69     -74.218  87.179 -63.612  0.00  0.00      PROA C  
ATOM    591  O   LYS A  69     -73.158  86.551 -63.661  0.00  0.00      PROA O  
ATOM    592  CB  LYS A  69     -75.655  86.302 -65.463  0.00  0.00      PROA C  
ATOM    593  CG  LYS A  69     -77.031  85.989 -64.856  0.00  0.00      PROA C  
ATOM    594  CD  LYS A  69     -77.668  84.767 -65.546  0.00  0.00      PROA C  
ATOM    595  CE  LYS A  69     -79.137  84.489 -65.184  0.00  0.00      PROA C  
ATOM    596  NZ  LYS A  69     -80.052  85.465 -65.831  0.00  0.00      PROA N1+
ATOM    597  N   LEU A  70     -74.762  87.575 -62.452  0.00  0.00      PROA N  
ATOM    598  CA  LEU A  70     -74.169  87.338 -61.155  0.00  0.00      PROA C  
ATOM    599  C   LEU A  70     -75.068  86.379 -60.403  0.00  0.00      PROA C  
ATOM    600  O   LEU A  70     -76.215  86.691 -60.083  0.00  0.00      PROA O  
ATOM    601  CB  LEU A  70     -74.030  88.658 -60.354  0.00  0.00      PROA C  
ATOM    602  CG  LEU A  70     -73.191  89.752 -61.049  0.00  0.00      PROA C  
ATOM    603  CD1 LEU A  70     -73.201  91.036 -60.215  0.00  0.00      PROA C  
ATOM    604  CD2 LEU A  70     -71.745  89.305 -61.299  0.00  0.00      PROA C  
ATOM    605  N   THR A  71     -74.588  85.157 -60.129  0.00  0.00      PROA N  
ATOM    606  CA  THR A  71     -75.390  84.122 -59.487  0.00  0.00      PROA C  
ATOM    607  C   THR A  71     -74.613  83.526 -58.336  0.00  0.00      PROA C  
ATOM    608  O   THR A  71     -73.500  83.039 -58.521  0.00  0.00      PROA O  
ATOM    609  CB  THR A  71     -75.815  82.974 -60.417  0.00  0.00      PROA C  
ATOM    610  CG2 THR A  71     -76.602  83.529 -61.615  0.00  0.00      PROA C  
ATOM    611  OG1 THR A  71     -74.711  82.247 -60.950  0.00  0.00      PROA O  
ATOM    612  N   SER A  72     -75.172  83.512 -57.117  0.00  0.00      PROA N  
ATOM    613  CA  SER A  72     -74.568  82.816 -55.987  0.00  0.00      PROA C  
ATOM    614  C   SER A  72     -75.529  81.745 -55.518  0.00  0.00      PROA C  
ATOM    615  O   SER A  72     -76.642  82.033 -55.073  0.00  0.00      PROA O  
ATOM    616  CB  SER A  72     -74.192  83.740 -54.795  0.00  0.00      PROA C  
ATOM    617  OG  SER A  72     -75.300  84.518 -54.338  0.00  0.00      PROA O  
ATOM    618  N   GLY A  73     -75.134  80.456 -55.628  0.00  0.00      PROA N  
ATOM    619  CA  GLY A  73     -76.060  79.324 -55.535  0.00  0.00      PROA C  
ATOM    620  C   GLY A  73     -77.149  79.359 -56.588  0.00  0.00      PROA C  
ATOM    621  O   GLY A  73     -76.922  79.755 -57.731  0.00  0.00      PROA O  
ATOM    622  N   THR A  74     -78.379  78.932 -56.237  0.00  0.00      PROA N  
ATOM    623  CA  THR A  74     -79.504  78.965 -57.179  0.00  0.00      PROA C  
ATOM    624  C   THR A  74     -80.070  80.369 -57.369  0.00  0.00      PROA C  
ATOM    625  O   THR A  74     -80.767  80.641 -58.348  0.00  0.00      PROA O  
ATOM    626  CB  THR A  74     -80.632  77.990 -56.812  0.00  0.00      PROA C  
ATOM    627  CG2 THR A  74     -81.410  78.417 -55.555  0.00  0.00      PROA C  
ATOM    628  OG1 THR A  74     -81.572  77.817 -57.872  0.00  0.00      PROA O  
ATOM    629  N   LYS A  75     -79.783  81.306 -56.440  0.00  0.00      PROA N  
ATOM    630  CA  LYS A  75     -80.154  82.705 -56.564  0.00  0.00      PROA C  
ATOM    631  C   LYS A  75     -79.465  83.448 -57.712  0.00  0.00      PROA C  
ATOM    632  O   LYS A  75     -78.252  83.358 -57.912  0.00  0.00      PROA O  
ATOM    633  CB  LYS A  75     -79.973  83.504 -55.239  0.00  0.00      PROA C  
ATOM    634  CG  LYS A  75     -81.049  83.257 -54.160  0.00  0.00      PROA C  
ATOM    635  CD  LYS A  75     -80.995  81.905 -53.415  0.00  0.00      PROA C  
ATOM    636  CE  LYS A  75     -79.694  81.661 -52.627  0.00  0.00      PROA C  
ATOM    637  NZ  LYS A  75     -79.818  80.469 -51.747  0.00  0.00      PROA N1+
ATOM    638  N   VAL A  76     -80.233  84.253 -58.474  0.00  0.00      PROA N  
ATOM    639  CA  VAL A  76     -79.684  85.179 -59.451  0.00  0.00      PROA C  
ATOM    640  C   VAL A  76     -79.672  86.552 -58.804  0.00  0.00      PROA C  
ATOM    641  O   VAL A  76     -80.716  87.170 -58.587  0.00  0.00      PROA O  
ATOM    642  CB  VAL A  76     -80.484  85.221 -60.753  0.00  0.00      PROA C  
ATOM    643  CG1 VAL A  76     -79.851  86.229 -61.738  0.00  0.00      PROA C  
ATOM    644  CG2 VAL A  76     -80.528  83.809 -61.373  0.00  0.00      PROA C  
ATOM    645  N   LEU A  77     -78.478  87.057 -58.435  0.00  0.00      PROA N  
ATOM    646  CA  LEU A  77     -78.312  88.373 -57.845  0.00  0.00      PROA C  
ATOM    647  C   LEU A  77     -78.666  89.493 -58.809  0.00  0.00      PROA C  
ATOM    648  O   LEU A  77     -79.402  90.424 -58.475  0.00  0.00      PROA O  
ATOM    649  CB  LEU A  77     -76.860  88.590 -57.345  0.00  0.00      PROA C  
ATOM    650  CG  LEU A  77     -76.340  87.512 -56.373  0.00  0.00      PROA C  
ATOM    651  CD1 LEU A  77     -74.911  87.850 -55.927  0.00  0.00      PROA C  
ATOM    652  CD2 LEU A  77     -77.254  87.347 -55.150  0.00  0.00      PROA C  
ATOM    653  N   ALA A  78     -78.167  89.390 -60.055  0.00  0.00      PROA N  
ATOM    654  CA  ALA A  78     -78.447  90.365 -61.076  0.00  0.00      PROA C  
ATOM    655  C   ALA A  78     -78.163  89.806 -62.458  0.00  0.00      PROA C  
ATOM    656  O   ALA A  78     -77.328  88.920 -62.645  0.00  0.00      PROA O  
ATOM    657  CB  ALA A  78     -77.600  91.642 -60.871  0.00  0.00      PROA C  
ATOM    658  N   THR A  79     -78.854  90.358 -63.473  0.00  0.00      PROA N  
ATOM    659  CA  THR A  79     -78.492  90.187 -64.875  0.00  0.00      PROA C  
ATOM    660  C   THR A  79     -78.305  91.590 -65.406  0.00  0.00      PROA C  
ATOM    661  O   THR A  79     -79.226  92.409 -65.393  0.00  0.00      PROA O  
ATOM    662  CB  THR A  79     -79.523  89.455 -65.725  0.00  0.00      PROA C  
ATOM    663  CG2 THR A  79     -78.904  89.066 -67.074  0.00  0.00      PROA C  
ATOM    664  OG1 THR A  79     -79.925  88.249 -65.084  0.00  0.00      PROA O  
ATOM    665  N   LEU A  80     -77.078  91.918 -65.829  0.00  0.00      PROA N  
ATOM    666  CA  LEU A  80     -76.630  93.274 -66.039  0.00  0.00      PROA C  
ATOM    667  C   LEU A  80     -76.315  93.534 -67.501  0.00  0.00      PROA C  
ATOM    668  O   LEU A  80     -75.662  92.730 -68.171  0.00  0.00      PROA O  
ATOM    669  CB  LEU A  80     -75.360  93.556 -65.199  0.00  0.00      PROA C  
ATOM    670  CG  LEU A  80     -75.544  93.409 -63.674  0.00  0.00      PROA C  
ATOM    671  CD1 LEU A  80     -74.181  93.411 -62.973  0.00  0.00      PROA C  
ATOM    672  CD2 LEU A  80     -76.448  94.509 -63.099  0.00  0.00      PROA C  
ATOM    673  N   CYS A  81     -76.782  94.679 -68.027  0.00  0.00      PROA N  
ATOM    674  CA  CYS A  81     -76.539  95.092 -69.394  0.00  0.00      PROA C  
ATOM    675  C   CYS A  81     -76.800  96.587 -69.556  0.00  0.00      PROA C  
ATOM    676  O   CYS A  81     -77.404  97.228 -68.695  0.00  0.00      PROA O  
ATOM    677  CB  CYS A  81     -77.357  94.290 -70.445  0.00  0.00      PROA C  
ATOM    678  SG  CYS A  81     -79.159  94.557 -70.422  0.00  0.00      PROA S  
ATOM    679  N   GLY A  82     -76.341  97.183 -70.682  0.00  0.00      PROA N  
ATOM    680  CA  GLY A  82     -76.453  98.618 -70.956  0.00  0.00      PROA C  
ATOM    681  C   GLY A  82     -75.602  99.545 -70.113  0.00  0.00      PROA C  
ATOM    682  O   GLY A  82     -75.080  99.198 -69.057  0.00  0.00      PROA O  
ATOM    683  N   GLN A  83     -75.418 100.795 -70.586  0.00  0.00      PROA N  
ATOM    684  CA  GLN A  83     -74.801 101.858 -69.804  0.00  0.00      PROA C  
ATOM    685  C   GLN A  83     -75.627 102.280 -68.584  0.00  0.00      PROA C  
ATOM    686  O   GLN A  83     -75.111 102.456 -67.479  0.00  0.00      PROA O  
ATOM    687  CB  GLN A  83     -74.546 103.091 -70.715  0.00  0.00      PROA C  
ATOM    688  CG  GLN A  83     -73.802 104.286 -70.057  0.00  0.00      PROA C  
ATOM    689  CD  GLN A  83     -72.510 103.882 -69.339  0.00  0.00      PROA C  
ATOM    690  NE2 GLN A  83     -71.548 103.321 -70.106  0.00  0.00      PROA N  
ATOM    691  OE1 GLN A  83     -72.344 104.070 -68.131  0.00  0.00      PROA O  
ATOM    692  N   GLU A  84     -76.954 102.435 -68.778  0.00  0.00      PROA N  
ATOM    693  CA  GLU A  84     -77.877 102.950 -67.779  0.00  0.00      PROA C  
ATOM    694  C   GLU A  84     -79.008 101.967 -67.502  0.00  0.00      PROA C  
ATOM    695  O   GLU A  84     -79.470 101.239 -68.382  0.00  0.00      PROA O  
ATOM    696  CB  GLU A  84     -78.489 104.313 -68.205  0.00  0.00      PROA C  
ATOM    697  CG  GLU A  84     -77.446 105.457 -68.303  0.00  0.00      PROA C  
ATOM    698  CD  GLU A  84     -78.043 106.834 -68.593  0.00  0.00      PROA C  
ATOM    699  OE1 GLU A  84     -79.287 106.976 -68.726  0.00  0.00      PROA O  
ATOM    700  OE2 GLU A  84     -77.249 107.809 -68.692  0.00  0.00      PROA O1-
ATOM    701  N   SER A  85     -79.478 101.920 -66.236  0.00  0.00      PROA N  
ATOM    702  CA  SER A  85     -80.631 101.123 -65.822  0.00  0.00      PROA C  
ATOM    703  C   SER A  85     -81.932 101.569 -66.492  0.00  0.00      PROA C  
ATOM    704  O   SER A  85     -82.160 102.754 -66.742  0.00  0.00      PROA O  
ATOM    705  CB  SER A  85     -80.829 101.152 -64.276  0.00  0.00      PROA C  
ATOM    706  OG  SER A  85     -81.735 100.147 -63.802  0.00  0.00      PROA O  
ATOM    707  N   THR A  86     -82.828 100.612 -66.781  0.00  0.00      PROA N  
ATOM    708  CA  THR A  86     -84.162 100.836 -67.328  0.00  0.00      PROA C  
ATOM    709  C   THR A  86     -85.136 100.266 -66.300  0.00  0.00      PROA C  
ATOM    710  O   THR A  86     -84.753  99.902 -65.185  0.00  0.00      PROA O  
ATOM    711  CB  THR A  86     -84.390 100.201 -68.722  0.00  0.00      PROA C  
ATOM    712  CG2 THR A  86     -83.172 100.429 -69.628  0.00  0.00      PROA C  
ATOM    713  OG1 THR A  86     -84.629  98.800 -68.680  0.00  0.00      PROA O  
ATOM    714  N   ASP A  87     -86.445 100.187 -66.626  0.00  0.00      PROA N  
ATOM    715  CA  ASP A  87     -87.414  99.459 -65.826  0.00  0.00      PROA C  
ATOM    716  C   ASP A  87     -87.104  97.948 -65.729  0.00  0.00      PROA C  
ATOM    717  O   ASP A  87     -87.130  97.346 -64.652  0.00  0.00      PROA O  
ATOM    718  CB  ASP A  87     -88.824  99.729 -66.431  0.00  0.00      PROA C  
ATOM    719  CG  ASP A  87     -89.982  99.220 -65.584  0.00  0.00      PROA C  
ATOM    720  OD1 ASP A  87     -89.824  99.027 -64.351  0.00  0.00      PROA O  
ATOM    721  OD2 ASP A  87     -91.111  99.110 -66.134  0.00  0.00      PROA O1-
ATOM    722  N   THR A  88     -86.763  97.306 -66.866  0.00  0.00      PROA N  
ATOM    723  CA  THR A  88     -86.594  95.854 -66.957  0.00  0.00      PROA C  
ATOM    724  C   THR A  88     -85.149  95.397 -67.088  0.00  0.00      PROA C  
ATOM    725  O   THR A  88     -84.852  94.213 -66.919  0.00  0.00      PROA O  
ATOM    726  CB  THR A  88     -87.423  95.218 -68.084  0.00  0.00      PROA C  
ATOM    727  CG2 THR A  88     -88.882  95.123 -67.604  0.00  0.00      PROA C  
ATOM    728  OG1 THR A  88     -87.428  96.007 -69.270  0.00  0.00      PROA O  
ATOM    729  N   GLU A  89     -84.202  96.319 -67.328  0.00  0.00      PROA N  
ATOM    730  CA  GLU A  89     -82.785  96.037 -67.461  0.00  0.00      PROA C  
ATOM    731  C   GLU A  89     -82.010  96.798 -66.396  0.00  0.00      PROA C  
ATOM    732  O   GLU A  89     -82.278  97.967 -66.124  0.00  0.00      PROA O  
ATOM    733  CB  GLU A  89     -82.229  96.451 -68.851  0.00  0.00      PROA C  
ATOM    734  CG  GLU A  89     -82.840  95.684 -70.050  0.00  0.00      PROA C  
ATOM    735  CD  GLU A  89     -84.211  96.200 -70.491  0.00  0.00      PROA C  
ATOM    736  OE1 GLU A  89     -84.328  97.385 -70.910  0.00  0.00      PROA O  
ATOM    737  OE2 GLU A  89     -85.190  95.407 -70.436  0.00  0.00      PROA O1-
ATOM    738  N   ARG A  90     -81.014  96.155 -65.757  0.00  0.00      PROA N  
ATOM    739  CA  ARG A  90     -80.214  96.784 -64.722  0.00  0.00      PROA C  
ATOM    740  C   ARG A  90     -78.792  97.002 -65.215  0.00  0.00      PROA C  
ATOM    741  O   ARG A  90     -78.201  96.152 -65.879  0.00  0.00      PROA O  
ATOM    742  CB  ARG A  90     -80.204  95.935 -63.422  0.00  0.00      PROA C  
ATOM    743  CG  ARG A  90     -79.438  96.573 -62.238  0.00  0.00      PROA C  
ATOM    744  CD  ARG A  90     -79.564  95.773 -60.934  0.00  0.00      PROA C  
ATOM    745  NE  ARG A  90     -78.834  96.526 -59.860  0.00  0.00      PROA N  
ATOM    746  CZ  ARG A  90     -78.815  96.165 -58.585  0.00  0.00      PROA C  
ATOM    747  NH1 ARG A  90     -79.414  95.075 -58.154  0.00  0.00      PROA N1+
ATOM    748  NH2 ARG A  90     -78.190  96.908 -57.699  0.00  0.00      PROA N  
ATOM    749  N   ALA A  91     -78.208  98.169 -64.888  0.00  0.00      PROA N  
ATOM    750  CA  ALA A  91     -76.810  98.460 -65.117  0.00  0.00      PROA C  
ATOM    751  C   ALA A  91     -76.169  98.689 -63.750  0.00  0.00      PROA C  
ATOM    752  O   ALA A  91     -76.820  99.278 -62.879  0.00  0.00      PROA O  
ATOM    753  CB  ALA A  91     -76.639  99.708 -66.001  0.00  0.00      PROA C  
ATOM    754  N   PRO A  92     -74.953  98.234 -63.470  0.00  0.00      PROA N  
ATOM    755  CA  PRO A  92     -74.440  98.181 -62.110  0.00  0.00      PROA C  
ATOM    756  C   PRO A  92     -74.081  99.553 -61.575  0.00  0.00      PROA C  
ATOM    757  O   PRO A  92     -74.335  99.825 -60.402  0.00  0.00      PROA O  
ATOM    758  CB  PRO A  92     -73.211  97.270 -62.213  0.00  0.00      PROA C  
ATOM    759  CG  PRO A  92     -72.749  97.385 -63.666  0.00  0.00      PROA C  
ATOM    760  CD  PRO A  92     -74.056  97.587 -64.430  0.00  0.00      PROA C  
ATOM    761  N   GLY A  93     -73.463 100.436 -62.389  0.00  0.00      PROA N  
ATOM    762  CA  GLY A  93     -72.937 101.721 -61.929  0.00  0.00      PROA C  
ATOM    763  C   GLY A  93     -71.979 101.607 -60.762  0.00  0.00      PROA C  
ATOM    764  O   GLY A  93     -70.981 100.888 -60.815  0.00  0.00      PROA O  
ATOM    765  N   ASN A  94     -72.378 101.755 -57.471  1.00 26.97      PROA N  
ATOM    766  CA  ASN A  94     -71.592 102.431 -58.522  1.00 26.97      PROA C  
ATOM    767  C   ASN A  94     -70.256 101.757 -58.846  1.00 26.97      PROA C  
ATOM    768  O   ASN A  94     -70.156 100.810 -59.677  1.00 26.97      PROA O  
ATOM    769  CB  ASN A  94     -71.272 103.766 -57.822  1.00 26.97      PROA C  
ATOM    770  CG  ASN A  94     -70.708 104.829 -58.748  1.00 26.97      PROA C  
ATOM    771  ND2 ASN A  94     -71.229 106.028 -58.613  1.00 26.97      PROA N  
ATOM    772  OD1 ASN A  94     -69.730 104.573 -59.489  1.00 26.97      PROA O  
ATOM    773  N   ASP A  95     -72.930 100.509 -57.747  0.00  0.00      PROA N  
ATOM    774  CA  ASP A  95     -73.413  99.440 -56.885  0.00  0.00      PROA C  
ATOM    775  C   ASP A  95     -72.370  98.342 -56.641  0.00  0.00      PROA C  
ATOM    776  O   ASP A  95     -71.569  97.984 -57.509  0.00  0.00      PROA O  
ATOM    777  CB  ASP A  95     -74.722  98.766 -57.399  0.00  0.00      PROA C  
ATOM    778  CG  ASP A  95     -75.916  99.707 -57.484  0.00  0.00      PROA C  
ATOM    779  OD1 ASP A  95     -75.894 100.829 -56.914  0.00  0.00      PROA O  
ATOM    780  OD2 ASP A  95     -76.957  99.269 -58.054  0.00  0.00      PROA O1-
ATOM    781  N   THR A  96     -72.375  97.779 -55.419  0.00  0.00      PROA N  
ATOM    782  CA  THR A  96     -71.496  96.679 -55.043  0.00  0.00      PROA C  
ATOM    783  C   THR A  96     -72.370  95.472 -54.807  0.00  0.00      PROA C  
ATOM    784  O   THR A  96     -73.403  95.547 -54.139  0.00  0.00      PROA O  
ATOM    785  CB  THR A  96     -70.661  96.959 -53.798  0.00  0.00      PROA C  
ATOM    786  CG2 THR A  96     -69.713  95.792 -53.478  0.00  0.00      PROA C  
ATOM    787  OG1 THR A  96     -69.841  98.105 -54.007  0.00  0.00      PROA O  
ATOM    788  N   PHE A  97     -71.995  94.327 -55.394  0.00  0.00      PROA N  
ATOM    789  CA  PHE A  97     -72.775  93.109 -55.368  0.00  0.00      PROA C  
ATOM    790  C   PHE A  97     -72.155  92.143 -54.380  0.00  0.00      PROA C  
ATOM    791  O   PHE A  97     -70.947  91.909 -54.386  0.00  0.00      PROA O  
ATOM    792  CB  PHE A  97     -72.883  92.456 -56.771  0.00  0.00      PROA C  
ATOM    793  CG  PHE A  97     -73.657  93.378 -57.680  0.00  0.00      PROA C  
ATOM    794  CD1 PHE A  97     -73.010  94.427 -58.356  0.00  0.00      PROA C  
ATOM    795  CD2 PHE A  97     -75.039  93.200 -57.869  0.00  0.00      PROA C  
ATOM    796  CE1 PHE A  97     -73.736  95.313 -59.160  0.00  0.00      PROA C  
ATOM    797  CE2 PHE A  97     -75.763  94.070 -58.695  0.00  0.00      PROA C  
ATOM    798  CZ  PHE A  97     -75.112  95.133 -59.335  0.00  0.00      PROA C  
ATOM    799  N   TYR A  98     -72.979  91.584 -53.478  0.00  0.00      PROA N  
ATOM    800  CA  TYR A  98     -72.518  90.783 -52.362  0.00  0.00      PROA C  
ATOM    801  C   TYR A  98     -73.045  89.365 -52.511  0.00  0.00      PROA C  
ATOM    802  O   TYR A  98     -74.252  89.140 -52.614  0.00  0.00      PROA O  
ATOM    803  CB  TYR A  98     -73.008  91.370 -51.011  0.00  0.00      PROA C  
ATOM    804  CG  TYR A  98     -72.492  92.770 -50.806  0.00  0.00      PROA C  
ATOM    805  CD1 TYR A  98     -71.225  92.975 -50.236  0.00  0.00      PROA C  
ATOM    806  CD2 TYR A  98     -73.289  93.889 -51.106  0.00  0.00      PROA C  
ATOM    807  CE1 TYR A  98     -70.756  94.271 -49.977  0.00  0.00      PROA C  
ATOM    808  CE2 TYR A  98     -72.819  95.187 -50.858  0.00  0.00      PROA C  
ATOM    809  CZ  TYR A  98     -71.554  95.378 -50.292  0.00  0.00      PROA C  
ATOM    810  OH  TYR A  98     -71.100  96.688 -50.033  0.00  0.00      PROA O  
ATOM    811  N   SER A  99     -72.147  88.359 -52.551  0.00  0.00      PROA N  
ATOM    812  CA  SER A  99     -72.530  86.955 -52.661  0.00  0.00      PROA C  
ATOM    813  C   SER A  99     -73.355  86.429 -51.492  0.00  0.00      PROA C  
ATOM    814  O   SER A  99     -73.152  86.797 -50.334  0.00  0.00      PROA O  
ATOM    815  CB  SER A  99     -71.322  85.999 -52.906  0.00  0.00      PROA C  
ATOM    816  OG  SER A  99     -70.425  85.877 -51.797  0.00  0.00      PROA O  
ATOM    817  N   LEU A 100     -74.318  85.527 -51.755  0.00  0.00      PROA N  
ATOM    818  CA  LEU A 100     -74.955  84.764 -50.695  0.00  0.00      PROA C  
ATOM    819  C   LEU A 100     -74.138  83.497 -50.472  0.00  0.00      PROA C  
ATOM    820  O   LEU A 100     -73.980  82.656 -51.360  0.00  0.00      PROA O  
ATOM    821  CB  LEU A 100     -76.455  84.448 -50.959  0.00  0.00      PROA C  
ATOM    822  CG  LEU A 100     -77.437  85.567 -50.527  0.00  0.00      PROA C  
ATOM    823  CD1 LEU A 100     -77.197  86.911 -51.230  0.00  0.00      PROA C  
ATOM    824  CD2 LEU A 100     -78.891  85.124 -50.749  0.00  0.00      PROA C  
ATOM    825  N   GLY A 101     -73.564  83.348 -49.259  0.00  0.00      PROA N  
ATOM    826  CA  GLY A 101     -72.540  82.346 -48.973  0.00  0.00      PROA C  
ATOM    827  C   GLY A 101     -71.193  82.626 -49.621  0.00  0.00      PROA C  
ATOM    828  O   GLY A 101     -71.007  83.641 -50.300  0.00  0.00      PROA O  
ATOM    829  N   PRO A 102     -70.212  81.761 -49.393  0.00  0.00      PROA N  
ATOM    830  CA  PRO A 102     -68.817  82.000 -49.756  0.00  0.00      PROA C  
ATOM    831  C   PRO A 102     -68.498  81.812 -51.234  0.00  0.00      PROA C  
ATOM    832  O   PRO A 102     -67.324  81.670 -51.570  0.00  0.00      PROA O  
ATOM    833  CB  PRO A 102     -68.073  80.976 -48.877  0.00  0.00      PROA C  
ATOM    834  CG  PRO A 102     -69.040  79.800 -48.764  0.00  0.00      PROA C  
ATOM    835  CD  PRO A 102     -70.387  80.508 -48.645  0.00  0.00      PROA C  
ATOM    836  N   SER A 103     -69.468  81.825 -52.165  0.00  0.00      PROA N  
ATOM    837  CA  SER A 103     -69.135  81.653 -53.570  0.00  0.00      PROA C  
ATOM    838  C   SER A 103     -70.036  82.462 -54.479  0.00  0.00      PROA C  
ATOM    839  O   SER A 103     -71.244  82.573 -54.275  0.00  0.00      PROA O  
ATOM    840  CB  SER A 103     -69.109  80.159 -54.008  0.00  0.00      PROA C  
ATOM    841  OG  SER A 103     -68.714  79.982 -55.375  0.00  0.00      PROA O  
ATOM    842  N   LEU A 104     -69.429  83.064 -55.517  0.00  0.00      PROA N  
ATOM    843  CA  LEU A 104     -70.101  83.831 -56.541  0.00  0.00      PROA C  
ATOM    844  C   LEU A 104     -69.730  83.252 -57.893  0.00  0.00      PROA C  
ATOM    845  O   LEU A 104     -68.572  82.938 -58.162  0.00  0.00      PROA O  
ATOM    846  CB  LEU A 104     -69.688  85.324 -56.483  0.00  0.00      PROA C  
ATOM    847  CG  LEU A 104     -70.420  86.273 -57.458  0.00  0.00      PROA C  
ATOM    848  CD1 LEU A 104     -71.946  86.220 -57.297  0.00  0.00      PROA C  
ATOM    849  CD2 LEU A 104     -69.934  87.718 -57.264  0.00  0.00      PROA C  
ATOM    850  N   LYS A 105     -70.714  83.078 -58.784  0.00  0.00      PROA N  
ATOM    851  CA  LYS A 105     -70.498  82.608 -60.131  0.00  0.00      PROA C  
ATOM    852  C   LYS A 105     -70.857  83.768 -61.046  0.00  0.00      PROA C  
ATOM    853  O   LYS A 105     -71.947  84.341 -60.975  0.00  0.00      PROA O  
ATOM    854  CB  LYS A 105     -71.374  81.357 -60.414  0.00  0.00      PROA C  
ATOM    855  CG  LYS A 105     -70.626  80.162 -61.031  0.00  0.00      PROA C  
ATOM    856  CD  LYS A 105     -70.240  80.369 -62.509  0.00  0.00      PROA C  
ATOM    857  CE  LYS A 105     -69.608  79.138 -63.190  0.00  0.00      PROA C  
ATOM    858  NZ  LYS A 105     -70.576  78.015 -63.302  0.00  0.00      PROA N1+
ATOM    859  N   VAL A 106     -69.914  84.160 -61.913  0.00  0.00      PROA N  
ATOM    860  CA  VAL A 106     -70.064  85.291 -62.805  0.00  0.00      PROA C  
ATOM    861  C   VAL A 106     -70.057  84.747 -64.218  0.00  0.00      PROA C  
ATOM    862  O   VAL A 106     -69.188  83.960 -64.591  0.00  0.00      PROA O  
ATOM    863  CB  VAL A 106     -68.960  86.326 -62.609  0.00  0.00      PROA C  
ATOM    864  CG1 VAL A 106     -69.153  87.518 -63.571  0.00  0.00      PROA C  
ATOM    865  CG2 VAL A 106     -68.984  86.799 -61.141  0.00  0.00      PROA C  
ATOM    866  N   THR A 107     -71.059  85.112 -65.034  0.00  0.00      PROA N  
ATOM    867  CA  THR A 107     -71.195  84.639 -66.410  0.00  0.00      PROA C  
ATOM    868  C   THR A 107     -71.218  85.824 -67.342  0.00  0.00      PROA C  
ATOM    869  O   THR A 107     -71.978  86.766 -67.132  0.00  0.00      PROA O  
ATOM    870  CB  THR A 107     -72.472  83.831 -66.650  0.00  0.00      PROA C  
ATOM    871  CG2 THR A 107     -72.602  83.355 -68.109  0.00  0.00      PROA C  
ATOM    872  OG1 THR A 107     -72.486  82.669 -65.828  0.00  0.00      PROA O  
ATOM    873  N   PHE A 108     -70.401  85.803 -68.407  0.00  0.00      PROA N  
ATOM    874  CA  PHE A 108     -70.407  86.797 -69.459  0.00  0.00      PROA C  
ATOM    875  C   PHE A 108     -70.866  86.139 -70.755  0.00  0.00      PROA C  
ATOM    876  O   PHE A 108     -70.388  85.068 -71.138  0.00  0.00      PROA O  
ATOM    877  CB  PHE A 108     -69.005  87.459 -69.608  0.00  0.00      PROA C  
ATOM    878  CG  PHE A 108     -68.903  88.408 -70.781  0.00  0.00      PROA C  
ATOM    879  CD1 PHE A 108     -69.600  89.628 -70.766  0.00  0.00      PROA C  
ATOM    880  CD2 PHE A 108     -68.109  88.095 -71.899  0.00  0.00      PROA C  
ATOM    881  CE1 PHE A 108     -69.510  90.518 -71.843  0.00  0.00      PROA C  
ATOM    882  CE2 PHE A 108     -68.028  88.977 -72.985  0.00  0.00      PROA C  
ATOM    883  CZ  PHE A 108     -68.725  90.191 -72.954  0.00  0.00      PROA C  
ATOM    884  N   HIS A 109     -71.826  86.771 -71.449  0.00  0.00      PROA N  
ATOM    885  CA  HIS A 109     -72.387  86.250 -72.675  0.00  0.00      PROA C  
ATOM    886  C   HIS A 109     -72.651  87.380 -73.649  0.00  0.00      PROA C  
ATOM    887  O   HIS A 109     -73.056  88.479 -73.265  0.00  0.00      PROA O  
ATOM    888  CB  HIS A 109     -73.714  85.491 -72.429  0.00  0.00      PROA C  
ATOM    889  CG  HIS A 109     -74.404  84.998 -73.678  0.00  0.00      PROA C  
ATOM    890  CD2 HIS A 109     -75.569  85.402 -74.261  0.00  0.00      PROA C  
ATOM    891  ND1 HIS A 109     -73.980  83.913 -74.411  0.00  0.00      PROA N  
ATOM    892  CE1 HIS A 109     -74.882  83.712 -75.400  0.00  0.00      PROA C  
ATOM    893  NE2 HIS A 109     -75.871  84.590 -75.350  0.00  0.00      PROA N  
ATOM    894  N   SER A 110     -72.425  87.131 -74.949  0.00  0.00      PROA N  
ATOM    895  CA  SER A 110     -72.745  88.081 -75.997  0.00  0.00      PROA C  
ATOM    896  C   SER A 110     -73.157  87.339 -77.256  0.00  0.00      PROA C  
ATOM    897  O   SER A 110     -72.647  86.252 -77.544  0.00  0.00      PROA O  
ATOM    898  CB  SER A 110     -71.581  89.065 -76.298  0.00  0.00      PROA C  
ATOM    899  OG  SER A 110     -71.889  89.959 -77.364  0.00  0.00      PROA O  
ATOM    900  N   ASP A 111     -74.118  87.893 -78.025  0.00  0.00      PROA N  
ATOM    901  CA  ASP A 111     -74.658  87.255 -79.212  0.00  0.00      PROA C  
ATOM    902  C   ASP A 111     -73.852  87.568 -80.492  0.00  0.00      PROA C  
ATOM    903  O   ASP A 111     -72.640  87.788 -80.470  0.00  0.00      PROA O  
ATOM    904  CB  ASP A 111     -76.207  87.467 -79.333  0.00  0.00      PROA C  
ATOM    905  CG  ASP A 111     -76.691  88.762 -79.984  0.00  0.00      PROA C  
ATOM    906  OD1 ASP A 111     -75.945  89.771 -80.042  0.00  0.00      PROA O  
ATOM    907  OD2 ASP A 111     -77.876  88.778 -80.416  0.00  0.00      PROA O1-
ATOM    908  N   TYR A 112     -74.509  87.520 -81.669  0.00  0.00      PROA N  
ATOM    909  CA  TYR A 112     -73.859  87.517 -82.962  0.00  0.00      PROA C  
ATOM    910  C   TYR A 112     -73.352  88.870 -83.473  0.00  0.00      PROA C  
ATOM    911  O   TYR A 112     -72.485  88.904 -84.347  0.00  0.00      PROA O  
ATOM    912  CB  TYR A 112     -74.774  86.842 -84.032  0.00  0.00      PROA C  
ATOM    913  CG  TYR A 112     -76.093  87.545 -84.249  0.00  0.00      PROA C  
ATOM    914  CD1 TYR A 112     -77.242  87.166 -83.532  0.00  0.00      PROA C  
ATOM    915  CD2 TYR A 112     -76.211  88.535 -85.240  0.00  0.00      PROA C  
ATOM    916  CE1 TYR A 112     -78.474  87.793 -83.772  0.00  0.00      PROA C  
ATOM    917  CE2 TYR A 112     -77.439  89.167 -85.479  0.00  0.00      PROA C  
ATOM    918  CZ  TYR A 112     -78.570  88.798 -84.742  0.00  0.00      PROA C  
ATOM    919  OH  TYR A 112     -79.804  89.434 -84.993  0.00  0.00      PROA O  
ATOM    920  N   SER A 113     -73.851  90.020 -82.974  0.00  0.00      PROA N  
ATOM    921  CA  SER A 113     -73.436  91.308 -83.526  0.00  0.00      PROA C  
ATOM    922  C   SER A 113     -73.616  92.458 -82.544  0.00  0.00      PROA C  
ATOM    923  O   SER A 113     -74.538  92.475 -81.728  0.00  0.00      PROA O  
ATOM    924  CB  SER A 113     -74.201  91.644 -84.850  0.00  0.00      PROA C  
ATOM    925  OG  SER A 113     -73.744  92.837 -85.504  0.00  0.00      PROA O  
ATOM    926  N   ASN A 114     -72.744  93.486 -82.651  0.00  0.00      PROA N  
ATOM    927  CA  ASN A 114     -72.819  94.716 -81.880  0.00  0.00      PROA C  
ATOM    928  C   ASN A 114     -73.053  95.873 -82.846  0.00  0.00      PROA C  
ATOM    929  O   ASN A 114     -72.279  96.082 -83.782  0.00  0.00      PROA O  
ATOM    930  CB  ASN A 114     -71.493  95.017 -81.121  0.00  0.00      PROA C  
ATOM    931  CG  ASN A 114     -71.167  93.968 -80.058  0.00  0.00      PROA C  
ATOM    932  ND2 ASN A 114     -69.934  94.073 -79.503  0.00  0.00      PROA N  
ATOM    933  OD1 ASN A 114     -71.944  93.079 -79.711  0.00  0.00      PROA O  
ATOM    934  N   GLU A 115     -74.130  96.660 -82.657  0.00  0.00      PROA N  
ATOM    935  CA  GLU A 115     -74.449  97.834 -83.453  0.00  0.00      PROA C  
ATOM    936  C   GLU A 115     -73.377  98.921 -83.438  0.00  0.00      PROA C  
ATOM    937  O   GLU A 115     -73.041  99.504 -84.472  0.00  0.00      PROA O  
ATOM    938  CB  GLU A 115     -75.812  98.440 -83.020  0.00  0.00      PROA C  
ATOM    939  CG  GLU A 115     -77.047  97.582 -83.414  0.00  0.00      PROA C  
ATOM    940  CD  GLU A 115     -77.300  96.339 -82.557  0.00  0.00      PROA C  
ATOM    941  OE1 GLU A 115     -76.598  96.108 -81.539  0.00  0.00      PROA O  
ATOM    942  OE2 GLU A 115     -78.236  95.571 -82.918  0.00  0.00      PROA O1-
ATOM    943  N   LYS A 116     -72.790  99.193 -82.261  0.00  0.00      PROA N  
ATOM    944  CA  LYS A 116     -71.678 100.108 -82.123  0.00  0.00      PROA C  
ATOM    945  C   LYS A 116     -70.629  99.481 -81.211  0.00  0.00      PROA C  
ATOM    946  O   LYS A 116     -70.948  98.541 -80.479  0.00  0.00      PROA O  
ATOM    947  CB  LYS A 116     -72.131 101.501 -81.604  0.00  0.00      PROA C  
ATOM    948  CG  LYS A 116     -72.946 101.500 -80.299  0.00  0.00      PROA C  
ATOM    949  CD  LYS A 116     -73.213 102.943 -79.821  0.00  0.00      PROA C  
ATOM    950  CE  LYS A 116     -74.055 103.079 -78.541  0.00  0.00      PROA C  
ATOM    951  NZ  LYS A 116     -75.478 102.734 -78.789  0.00  0.00      PROA N1+
ATOM    952  N   PRO A 117     -69.370  99.914 -81.240  0.00  0.00      PROA N  
ATOM    953  CA  PRO A 117     -68.367  99.622 -80.219  0.00  0.00      PROA C  
ATOM    954  C   PRO A 117     -68.825  99.603 -78.759  0.00  0.00      PROA C  
ATOM    955  O   PRO A 117     -69.247 100.638 -78.240  0.00  0.00      PROA O  
ATOM    956  CB  PRO A 117     -67.308 100.699 -80.493  0.00  0.00      PROA C  
ATOM    957  CG  PRO A 117     -67.318 100.819 -82.016  0.00  0.00      PROA C  
ATOM    958  CD  PRO A 117     -68.809 100.727 -82.329  0.00  0.00      PROA C  
ATOM    959  N   PHE A 118     -68.680  98.459 -78.064  0.00  0.00      PROA N  
ATOM    960  CA  PHE A 118     -68.960  98.339 -76.644  0.00  0.00      PROA C  
ATOM    961  C   PHE A 118     -67.703  97.835 -75.958  0.00  0.00      PROA C  
ATOM    962  O   PHE A 118     -67.168  96.779 -76.298  0.00  0.00      PROA O  
ATOM    963  CB  PHE A 118     -70.139  97.375 -76.344  0.00  0.00      PROA C  
ATOM    964  CG  PHE A 118     -71.440  97.910 -76.878  0.00  0.00      PROA C  
ATOM    965  CD1 PHE A 118     -72.008  99.068 -76.320  0.00  0.00      PROA C  
ATOM    966  CD2 PHE A 118     -72.144  97.233 -77.887  0.00  0.00      PROA C  
ATOM    967  CE1 PHE A 118     -73.237  99.558 -76.779  0.00  0.00      PROA C  
ATOM    968  CE2 PHE A 118     -73.364  97.729 -78.367  0.00  0.00      PROA C  
ATOM    969  CZ  PHE A 118     -73.912  98.891 -77.811  0.00  0.00      PROA C  
ATOM    970  N   THR A 119     -67.162  98.606 -74.994  0.00  0.00      PROA N  
ATOM    971  CA  THR A 119     -65.929  98.268 -74.281  0.00  0.00      PROA C  
ATOM    972  C   THR A 119     -66.003  96.972 -73.497  0.00  0.00      PROA C  
ATOM    973  O   THR A 119     -65.070  96.170 -73.523  0.00  0.00      PROA O  
ATOM    974  CB  THR A 119     -65.418  99.362 -73.344  0.00  0.00      PROA C  
ATOM    975  CG2 THR A 119     -64.865 100.518 -74.189  0.00  0.00      PROA C  
ATOM    976  OG1 THR A 119     -66.474  99.897 -72.564  0.00  0.00      PROA O  
ATOM    977  N   GLY A 120     -67.131  96.723 -72.800  0.00  0.00      PROA N  
ATOM    978  CA  GLY A 120     -67.314  95.575 -71.927  0.00  0.00      PROA C  
ATOM    979  C   GLY A 120     -67.321  95.973 -70.484  0.00  0.00      PROA C  
ATOM    980  O   GLY A 120     -67.615  97.115 -70.130  0.00  0.00      PROA O  
ATOM    981  N   PHE A 121     -67.018  95.019 -69.596  0.00  0.00      PROA N  
ATOM    982  CA  PHE A 121     -66.998  95.258 -68.172  0.00  0.00      PROA C  
ATOM    983  C   PHE A 121     -65.585  95.051 -67.637  0.00  0.00      PROA C  
ATOM    984  O   PHE A 121     -64.809  94.224 -68.121  0.00  0.00      PROA O  
ATOM    985  CB  PHE A 121     -68.049  94.383 -67.414  0.00  0.00      PROA C  
ATOM    986  CG  PHE A 121     -67.609  92.970 -67.104  0.00  0.00      PROA C  
ATOM    987  CD1 PHE A 121     -67.778  91.934 -68.035  0.00  0.00      PROA C  
ATOM    988  CD2 PHE A 121     -67.043  92.669 -65.852  0.00  0.00      PROA C  
ATOM    989  CE1 PHE A 121     -67.353  90.632 -67.741  0.00  0.00      PROA C  
ATOM    990  CE2 PHE A 121     -66.634  91.368 -65.546  0.00  0.00      PROA C  
ATOM    991  CZ  PHE A 121     -66.781  90.349 -66.494  0.00  0.00      PROA C  
ATOM    992  N   GLU A 122     -65.247  95.824 -66.594  0.00  0.00      PROA N  
ATOM    993  CA  GLU A 122     -64.111  95.589 -65.738  0.00  0.00      PROA C  
ATOM    994  C   GLU A 122     -64.592  95.612 -64.300  0.00  0.00      PROA C  
ATOM    995  O   GLU A 122     -65.101  96.623 -63.812  0.00  0.00      PROA O  
ATOM    996  CB  GLU A 122     -62.990  96.628 -65.982  0.00  0.00      PROA C  
ATOM    997  CG  GLU A 122     -61.811  96.556 -64.987  0.00  0.00      PROA C  
ATOM    998  CD  GLU A 122     -60.583  97.326 -65.483  0.00  0.00      PROA C  
ATOM    999  OE1 GLU A 122     -60.668  98.574 -65.642  0.00  0.00      PROA O  
ATOM   1000  OE2 GLU A 122     -59.515  96.687 -65.703  0.00  0.00      PROA O1-
ATOM   1001  N   ALA A 123     -64.483  94.475 -63.596  0.00  0.00      PROA N  
ATOM   1002  CA  ALA A 123     -64.983  94.309 -62.253  0.00  0.00      PROA C  
ATOM   1003  C   ALA A 123     -63.896  93.783 -61.343  0.00  0.00      PROA C  
ATOM   1004  O   ALA A 123     -63.102  92.916 -61.705  0.00  0.00      PROA O  
ATOM   1005  CB  ALA A 123     -66.173  93.335 -62.211  0.00  0.00      PROA C  
ATOM   1006  N   PHE A 124     -63.832  94.299 -60.113  0.00  0.00      PROA N  
ATOM   1007  CA  PHE A 124     -62.864  93.869 -59.130  0.00  0.00      PROA C  
ATOM   1008  C   PHE A 124     -63.645  93.158 -58.046  0.00  0.00      PROA C  
ATOM   1009  O   PHE A 124     -64.699  93.624 -57.605  0.00  0.00      PROA O  
ATOM   1010  CB  PHE A 124     -62.078  95.053 -58.501  0.00  0.00      PROA C  
ATOM   1011  CG  PHE A 124     -61.365  95.931 -59.505  0.00  0.00      PROA C  
ATOM   1012  CD1 PHE A 124     -61.009  95.509 -60.802  0.00  0.00      PROA C  
ATOM   1013  CD2 PHE A 124     -61.012  97.234 -59.115  0.00  0.00      PROA C  
ATOM   1014  CE1 PHE A 124     -60.404  96.391 -61.704  0.00  0.00      PROA C  
ATOM   1015  CE2 PHE A 124     -60.385  98.111 -60.003  0.00  0.00      PROA C  
ATOM   1016  CZ  PHE A 124     -60.103  97.696 -61.309  0.00  0.00      PROA C  
ATOM   1017  N   TYR A 125     -63.161  91.985 -57.605  0.00  0.00      PROA N  
ATOM   1018  CA  TYR A 125     -63.813  91.241 -56.552  0.00  0.00      PROA C  
ATOM   1019  C   TYR A 125     -62.874  91.126 -55.370  0.00  0.00      PROA C  
ATOM   1020  O   TYR A 125     -61.679  90.837 -55.476  0.00  0.00      PROA O  
ATOM   1021  CB  TYR A 125     -64.386  89.864 -56.995  0.00  0.00      PROA C  
ATOM   1022  CG  TYR A 125     -63.334  88.893 -57.459  0.00  0.00      PROA C  
ATOM   1023  CD1 TYR A 125     -62.931  88.874 -58.803  0.00  0.00      PROA C  
ATOM   1024  CD2 TYR A 125     -62.786  87.952 -56.569  0.00  0.00      PROA C  
ATOM   1025  CE1 TYR A 125     -61.985  87.943 -59.251  0.00  0.00      PROA C  
ATOM   1026  CE2 TYR A 125     -61.825  87.033 -57.008  0.00  0.00      PROA C  
ATOM   1027  CZ  TYR A 125     -61.422  87.034 -58.350  0.00  0.00      PROA C  
ATOM   1028  OH  TYR A 125     -60.399  86.163 -58.770  0.00  0.00      PROA O  
ATOM   1029  N   ALA A 126     -63.438  91.393 -54.193  0.00  0.00      PROA N  
ATOM   1030  CA  ALA A 126     -62.765  91.306 -52.936  0.00  0.00      PROA C  
ATOM   1031  C   ALA A 126     -63.555  90.337 -52.096  0.00  0.00      PROA C  
ATOM   1032  O   ALA A 126     -64.720  90.574 -51.776  0.00  0.00      PROA O  
ATOM   1033  CB  ALA A 126     -62.780  92.692 -52.256  0.00  0.00      PROA C  
ATOM   1034  N   ALA A 127     -62.973  89.196 -51.693  0.00  0.00      PROA N  
ATOM   1035  CA  ALA A 127     -63.559  88.484 -50.584  0.00  0.00      PROA C  
ATOM   1036  C   ALA A 127     -63.392  89.291 -49.286  0.00  0.00      PROA C  
ATOM   1037  O   ALA A 127     -62.354  89.908 -49.036  0.00  0.00      PROA O  
ATOM   1038  CB  ALA A 127     -63.035  87.046 -50.518  0.00  0.00      PROA C  
ATOM   1039  N   GLU A 128     -64.452  89.345 -48.474  0.00  0.00      PROA N  
ATOM   1040  CA  GLU A 128     -64.552  90.135 -47.276  0.00  0.00      PROA C  
ATOM   1041  C   GLU A 128     -65.119  89.258 -46.177  0.00  0.00      PROA C  
ATOM   1042  O   GLU A 128     -65.768  88.236 -46.414  0.00  0.00      PROA O  
ATOM   1043  CB  GLU A 128     -65.482  91.374 -47.465  0.00  0.00      PROA C  
ATOM   1044  CG  GLU A 128     -66.964  91.041 -47.812  0.00  0.00      PROA C  
ATOM   1045  CD  GLU A 128     -67.986  92.134 -47.489  0.00  0.00      PROA C  
ATOM   1046  OE1 GLU A 128     -67.626  93.269 -47.079  0.00  0.00      PROA O  
ATOM   1047  OE2 GLU A 128     -69.204  91.831 -47.634  0.00  0.00      PROA O1-
ATOM   1048  N   ASP A 129     -64.874  89.633 -44.913  0.00  0.00      PROA N  
ATOM   1049  CA  ASP A 129     -65.536  89.021 -43.787  0.00  0.00      PROA C  
ATOM   1050  C   ASP A 129     -67.049  89.309 -43.768  0.00  0.00      PROA C  
ATOM   1051  O   ASP A 129     -67.483  90.432 -44.043  0.00  0.00      PROA O  
ATOM   1052  CB  ASP A 129     -64.834  89.517 -42.506  0.00  0.00      PROA C  
ATOM   1053  CG  ASP A 129     -65.358  88.793 -41.276  0.00  0.00      PROA C  
ATOM   1054  OD1 ASP A 129     -65.564  87.550 -41.346  0.00  0.00      PROA O  
ATOM   1055  OD2 ASP A 129     -65.486  89.467 -40.219  0.00  0.00      PROA O1-
ATOM   1056  N   VAL A 130     -67.903  88.318 -43.431  0.00  0.00      PROA N  
ATOM   1057  CA  VAL A 130     -69.322  88.581 -43.243  0.00  0.00      PROA C  
ATOM   1058  C   VAL A 130     -69.560  89.238 -41.892  0.00  0.00      PROA C  
ATOM   1059  O   VAL A 130     -69.286  88.666 -40.834  0.00  0.00      PROA O  
ATOM   1060  CB  VAL A 130     -70.227  87.355 -43.359  0.00  0.00      PROA C  
ATOM   1061  CG1 VAL A 130     -71.709  87.755 -43.178  0.00  0.00      PROA C  
ATOM   1062  CG2 VAL A 130     -70.061  86.744 -44.756  0.00  0.00      PROA C  
ATOM   1063  N   ASP A 131     -70.103  90.473 -41.892  0.00  0.00      PROA N  
ATOM   1064  CA  ASP A 131     -70.469  91.156 -40.673  0.00  0.00      PROA C  
ATOM   1065  C   ASP A 131     -71.859  90.680 -40.230  0.00  0.00      PROA C  
ATOM   1066  O   ASP A 131     -72.893  91.256 -40.568  0.00  0.00      PROA O  
ATOM   1067  CB  ASP A 131     -70.355  92.695 -40.888  0.00  0.00      PROA C  
ATOM   1068  CG  ASP A 131     -70.344  93.474 -39.586  0.00  0.00      PROA C  
ATOM   1069  OD1 ASP A 131     -70.527  92.876 -38.496  0.00  0.00      PROA O  
ATOM   1070  OD2 ASP A 131     -70.087  94.708 -39.614  0.00  0.00      PROA O1-
ATOM   1071  N   GLU A 132     -71.917  89.575 -39.460  0.00  0.00      PROA N  
ATOM   1072  CA  GLU A 132     -73.164  88.954 -39.034  0.00  0.00      PROA C  
ATOM   1073  C   GLU A 132     -73.875  89.756 -37.948  0.00  0.00      PROA C  
ATOM   1074  O   GLU A 132     -75.084  89.645 -37.738  0.00  0.00      PROA O  
ATOM   1075  CB  GLU A 132     -72.892  87.516 -38.532  0.00  0.00      PROA C  
ATOM   1076  CG  GLU A 132     -72.428  86.533 -39.642  0.00  0.00      PROA C  
ATOM   1077  CD  GLU A 132     -73.550  85.970 -40.520  0.00  0.00      PROA C  
ATOM   1078  OE1 GLU A 132     -73.274  84.985 -41.261  0.00  0.00      PROA O  
ATOM   1079  OE2 GLU A 132     -74.704  86.475 -40.497  0.00  0.00      PROA O1-
ATOM   1080  N   CYS A 133     -73.125  90.650 -37.267  0.00  0.00      PROA N  
ATOM   1081  CA  CYS A 133     -73.661  91.625 -36.336  0.00  0.00      PROA C  
ATOM   1082  C   CYS A 133     -74.376  92.772 -37.028  0.00  0.00      PROA C  
ATOM   1083  O   CYS A 133     -75.143  93.492 -36.385  0.00  0.00      PROA O  
ATOM   1084  CB  CYS A 133     -72.533  92.270 -35.484  0.00  0.00      PROA C  
ATOM   1085  SG  CYS A 133     -72.099  91.293 -34.029  0.00  0.00      PROA S  
ATOM   1086  N   ARG A 134     -74.139  92.988 -38.341  0.00  0.00      PROA N  
ATOM   1087  CA  ARG A 134     -74.686  94.104 -39.091  0.00  0.00      PROA C  
ATOM   1088  C   ARG A 134     -76.202  94.229 -38.988  0.00  0.00      PROA C  
ATOM   1089  O   ARG A 134     -76.961  93.306 -39.295  0.00  0.00      PROA O  
ATOM   1090  CB  ARG A 134     -74.243  94.066 -40.577  0.00  0.00      PROA C  
ATOM   1091  CG  ARG A 134     -74.752  95.229 -41.458  0.00  0.00      PROA C  
ATOM   1092  CD  ARG A 134     -74.295  95.157 -42.925  0.00  0.00      PROA C  
ATOM   1093  NE  ARG A 134     -72.806  95.321 -42.943  0.00  0.00      PROA N  
ATOM   1094  CZ  ARG A 134     -72.055  95.242 -44.032  0.00  0.00      PROA C  
ATOM   1095  NH1 ARG A 134     -72.561  95.015 -45.224  0.00  0.00      PROA N1+
ATOM   1096  NH2 ARG A 134     -70.752  95.402 -43.928  0.00  0.00      PROA N  
ATOM   1097  N   THR A 135     -76.679  95.395 -38.511  0.00  0.00      PROA N  
ATOM   1098  CA  THR A 135     -78.097  95.593 -38.245  0.00  0.00      PROA C  
ATOM   1099  C   THR A 135     -78.761  96.179 -39.465  0.00  0.00      PROA C  
ATOM   1100  O   THR A 135     -78.678  97.377 -39.742  0.00  0.00      PROA O  
ATOM   1101  CB  THR A 135     -78.383  96.457 -37.019  0.00  0.00      PROA C  
ATOM   1102  CG2 THR A 135     -79.895  96.646 -36.790  0.00  0.00      PROA C  
ATOM   1103  OG1 THR A 135     -77.877  95.820 -35.848  0.00  0.00      PROA O  
ATOM   1104  N   SER A 136     -79.453  95.325 -40.239  0.00  0.00      PROA N  
ATOM   1105  CA  SER A 136     -80.371  95.768 -41.278  0.00  0.00      PROA C  
ATOM   1106  C   SER A 136     -81.761  95.863 -40.686  0.00  0.00      PROA C  
ATOM   1107  O   SER A 136     -82.137  95.095 -39.800  0.00  0.00      PROA O  
ATOM   1108  CB  SER A 136     -80.405  94.854 -42.532  0.00  0.00      PROA C  
ATOM   1109  OG  SER A 136     -79.142  94.864 -43.205  0.00  0.00      PROA O  
ATOM   1110  N   LEU A 137     -82.562  96.850 -41.134  0.00  0.00      PROA N  
ATOM   1111  CA  LEU A 137     -83.912  97.082 -40.642  0.00  0.00      PROA C  
ATOM   1112  C   LEU A 137     -84.854  95.901 -40.882  0.00  0.00      PROA C  
ATOM   1113  O   LEU A 137     -85.624  95.496 -40.007  0.00  0.00      PROA O  
ATOM   1114  CB  LEU A 137     -84.447  98.388 -41.299  0.00  0.00      PROA C  
ATOM   1115  CG  LEU A 137     -85.810  98.958 -40.822  0.00  0.00      PROA C  
ATOM   1116  CD1 LEU A 137     -87.030  98.303 -41.495  0.00  0.00      PROA C  
ATOM   1117  CD2 LEU A 137     -85.952  98.969 -39.292  0.00  0.00      PROA C  
ATOM   1118  N   GLY A 138     -84.789  95.303 -42.094  0.00  0.00      PROA N  
ATOM   1119  CA  GLY A 138     -85.719  94.272 -42.551  0.00  0.00      PROA C  
ATOM   1120  C   GLY A 138     -85.695  92.944 -41.829  0.00  0.00      PROA C  
ATOM   1121  O   GLY A 138     -86.749  92.390 -41.515  0.00  0.00      PROA O  
ATOM   1122  N   ASP A 139     -84.504  92.379 -41.559  0.00  0.00      PROA N  
ATOM   1123  CA  ASP A 139     -84.364  91.049 -40.986  0.00  0.00      PROA C  
ATOM   1124  C   ASP A 139     -83.920  91.067 -39.517  0.00  0.00      PROA C  
ATOM   1125  O   ASP A 139     -83.420  92.056 -38.974  0.00  0.00      PROA O  
ATOM   1126  CB  ASP A 139     -83.508  90.110 -41.896  0.00  0.00      PROA C  
ATOM   1127  CG  ASP A 139     -82.039  90.475 -42.070  0.00  0.00      PROA C  
ATOM   1128  OD1 ASP A 139     -81.561  91.517 -41.559  0.00  0.00      PROA O  
ATOM   1129  OD2 ASP A 139     -81.334  89.695 -42.770  0.00  0.00      PROA O1-
ATOM   1130  N   SER A 140     -84.171  89.947 -38.805  0.00  0.00      PROA N  
ATOM   1131  CA  SER A 140     -83.758  89.758 -37.416  0.00  0.00      PROA C  
ATOM   1132  C   SER A 140     -82.254  89.621 -37.221  0.00  0.00      PROA C  
ATOM   1133  O   SER A 140     -81.538  89.053 -38.047  0.00  0.00      PROA O  
ATOM   1134  CB  SER A 140     -84.445  88.548 -36.719  0.00  0.00      PROA C  
ATOM   1135  OG  SER A 140     -85.854  88.764 -36.575  0.00  0.00      PROA O  
ATOM   1136  N   VAL A 141     -81.730  90.132 -36.088  0.00  0.00      PROA N  
ATOM   1137  CA  VAL A 141     -80.373  89.869 -35.622  0.00  0.00      PROA C  
ATOM   1138  C   VAL A 141     -80.153  88.375 -35.277  0.00  0.00      PROA C  
ATOM   1139  O   VAL A 141     -81.086  87.747 -34.761  0.00  0.00      PROA O  
ATOM   1140  CB  VAL A 141     -80.006  90.811 -34.468  0.00  0.00      PROA C  
ATOM   1141  CG1 VAL A 141     -80.923  90.603 -33.245  0.00  0.00      PROA C  
ATOM   1142  CG2 VAL A 141     -78.520  90.685 -34.074  0.00  0.00      PROA C  
ATOM   1143  N   PRO A 142     -79.001  87.723 -35.523  0.00  0.00      PROA N  
ATOM   1144  CA  PRO A 142     -78.854  86.296 -35.227  0.00  0.00      PROA C  
ATOM   1145  C   PRO A 142     -78.788  86.000 -33.739  0.00  0.00      PROA C  
ATOM   1146  O   PRO A 142     -79.339  84.994 -33.291  0.00  0.00      PROA O  
ATOM   1147  CB  PRO A 142     -77.541  85.896 -35.925  0.00  0.00      PROA C  
ATOM   1148  CG  PRO A 142     -77.462  86.855 -37.112  0.00  0.00      PROA C  
ATOM   1149  CD  PRO A 142     -78.028  88.155 -36.536  0.00  0.00      PROA C  
ATOM   1150  N   CYS A 143     -78.094  86.843 -32.956  0.00  0.00      PROA N  
ATOM   1151  CA  CYS A 143     -77.969  86.662 -31.522  0.00  0.00      PROA C  
ATOM   1152  C   CYS A 143     -79.080  87.372 -30.768  0.00  0.00      PROA C  
ATOM   1153  O   CYS A 143     -79.391  88.536 -31.014  0.00  0.00      PROA O  
ATOM   1154  CB  CYS A 143     -76.615  87.177 -30.993  0.00  0.00      PROA C  
ATOM   1155  SG  CYS A 143     -75.206  86.328 -31.768  0.00  0.00      PROA S  
ATOM   1156  N   ASP A 144     -79.713  86.664 -29.815  0.00  0.00      PROA N  
ATOM   1157  CA  ASP A 144     -80.839  87.139 -29.033  0.00  0.00      PROA C  
ATOM   1158  C   ASP A 144     -80.548  88.402 -28.200  0.00  0.00      PROA C  
ATOM   1159  O   ASP A 144     -81.303  89.376 -28.226  0.00  0.00      PROA O  
ATOM   1160  CB  ASP A 144     -81.256  85.917 -28.177  0.00  0.00      PROA C  
ATOM   1161  CG  ASP A 144     -82.548  86.029 -27.388  0.00  0.00      PROA C  
ATOM   1162  OD1 ASP A 144     -83.439  86.855 -27.715  0.00  0.00      PROA O  
ATOM   1163  OD2 ASP A 144     -82.725  85.155 -26.497  0.00  0.00      PROA O1-
ATOM   1164  N   HIS A 145     -79.392  88.437 -27.501  0.00  0.00      PROA N  
ATOM   1165  CA  HIS A 145     -78.908  89.634 -26.825  0.00  0.00      PROA C  
ATOM   1166  C   HIS A 145     -77.682  90.211 -27.507  0.00  0.00      PROA C  
ATOM   1167  O   HIS A 145     -77.763  91.244 -28.172  0.00  0.00      PROA O  
ATOM   1168  CB  HIS A 145     -78.641  89.411 -25.315  0.00  0.00      PROA C  
ATOM   1169  CG  HIS A 145     -79.882  89.593 -24.480  0.00  0.00      PROA C  
ATOM   1170  CD2 HIS A 145     -80.736  90.653 -24.457  0.00  0.00      PROA C  
ATOM   1171  ND1 HIS A 145     -80.301  88.754 -23.467  0.00  0.00      PROA N  
ATOM   1172  CE1 HIS A 145     -81.375  89.341 -22.880  0.00  0.00      PROA C  
ATOM   1173  NE2 HIS A 145     -81.669  90.502 -23.440  0.00  0.00      PROA N  
ATOM   1174  N   TYR A 146     -76.506  89.574 -27.344  0.00  0.00      PROA N  
ATOM   1175  CA  TYR A 146     -75.241  90.140 -27.776  0.00  0.00      PROA C  
ATOM   1176  C   TYR A 146     -74.587  89.306 -28.858  0.00  0.00      PROA C  
ATOM   1177  O   TYR A 146     -74.499  88.083 -28.759  0.00  0.00      PROA O  
ATOM   1178  CB  TYR A 146     -74.245  90.244 -26.590  0.00  0.00      PROA C  
ATOM   1179  CG  TYR A 146     -74.699  91.177 -25.495  0.00  0.00      PROA C  
ATOM   1180  CD1 TYR A 146     -75.381  92.379 -25.768  0.00  0.00      PROA C  
ATOM   1181  CD2 TYR A 146     -74.343  90.894 -24.164  0.00  0.00      PROA C  
ATOM   1182  CE1 TYR A 146     -75.699  93.271 -24.736  0.00  0.00      PROA C  
ATOM   1183  CE2 TYR A 146     -74.638  91.797 -23.134  0.00  0.00      PROA C  
ATOM   1184  CZ  TYR A 146     -75.306  92.991 -23.425  0.00  0.00      PROA C  
ATOM   1185  OH  TYR A 146     -75.561  93.932 -22.406  0.00  0.00      PROA O  
ATOM   1186  N   CYS A 147     -74.091  89.966 -29.922  0.00  0.00      PROA N  
ATOM   1187  CA  CYS A 147     -73.369  89.317 -30.998  0.00  0.00      PROA C  
ATOM   1188  C   CYS A 147     -71.909  89.735 -30.982  0.00  0.00      PROA C  
ATOM   1189  O   CYS A 147     -71.558  90.897 -30.756  0.00  0.00      PROA O  
ATOM   1190  CB  CYS A 147     -73.992  89.604 -32.400  0.00  0.00      PROA C  
ATOM   1191  SG  CYS A 147     -73.831  91.330 -32.964  0.00  0.00      PROA S  
ATOM   1192  N   HIS A 148     -71.014  88.773 -31.243  0.00  0.00      PROA N  
ATOM   1193  CA  HIS A 148     -69.604  89.030 -31.420  0.00  0.00      PROA C  
ATOM   1194  C   HIS A 148     -69.249  88.605 -32.822  0.00  0.00      PROA C  
ATOM   1195  O   HIS A 148     -69.331  87.428 -33.171  0.00  0.00      PROA O  
ATOM   1196  CB  HIS A 148     -68.753  88.194 -30.444  0.00  0.00      PROA C  
ATOM   1197  CG  HIS A 148     -69.292  88.250 -29.053  0.00  0.00      PROA C  
ATOM   1198  CD2 HIS A 148     -70.026  87.327 -28.376  0.00  0.00      PROA C  
ATOM   1199  ND1 HIS A 148     -69.070  89.277 -28.166  0.00  0.00      PROA N  
ATOM   1200  CE1 HIS A 148     -69.691  88.947 -27.011  0.00  0.00      PROA C  
ATOM   1201  NE2 HIS A 148     -70.281  87.771 -27.092  0.00  0.00      PROA N  
ATOM   1202  N   ASN A 149     -68.856  89.557 -33.679  0.00  0.00      PROA N  
ATOM   1203  CA  ASN A 149     -68.366  89.249 -35.004  0.00  0.00      PROA C  
ATOM   1204  C   ASN A 149     -66.880  88.871 -34.952  0.00  0.00      PROA C  
ATOM   1205  O   ASN A 149     -66.156  89.249 -34.033  0.00  0.00      PROA O  
ATOM   1206  CB  ASN A 149     -68.680  90.439 -35.947  0.00  0.00      PROA C  
ATOM   1207  CG  ASN A 149     -68.144  90.265 -37.366  0.00  0.00      PROA C  
ATOM   1208  ND2 ASN A 149     -68.549  89.175 -38.051  0.00  0.00      PROA N  
ATOM   1209  OD1 ASN A 149     -67.361  91.096 -37.832  0.00  0.00      PROA O  
ATOM   1210  N   TYR A 150     -66.401  88.089 -35.926  0.00  0.00      PROA N  
ATOM   1211  CA  TYR A 150     -65.018  87.695 -36.022  0.00  0.00      PROA C  
ATOM   1212  C   TYR A 150     -64.735  87.235 -37.443  0.00  0.00      PROA C  
ATOM   1213  O   TYR A 150     -65.677  86.958 -38.187  0.00  0.00      PROA O  
ATOM   1214  CB  TYR A 150     -64.676  86.574 -35.007  0.00  0.00      PROA C  
ATOM   1215  CG  TYR A 150     -65.630  85.392 -34.997  0.00  0.00      PROA C  
ATOM   1216  CD1 TYR A 150     -65.602  84.442 -36.028  0.00  0.00      PROA C  
ATOM   1217  CD2 TYR A 150     -66.412  85.112 -33.862  0.00  0.00      PROA C  
ATOM   1218  CE1 TYR A 150     -66.241  83.202 -35.893  0.00  0.00      PROA C  
ATOM   1219  CE2 TYR A 150     -67.027  83.864 -33.711  0.00  0.00      PROA C  
ATOM   1220  CZ  TYR A 150     -66.946  82.907 -34.727  0.00  0.00      PROA C  
ATOM   1221  OH  TYR A 150     -67.629  81.679 -34.613  0.00  0.00      PROA O  
ATOM   1222  N   LEU A 151     -63.440  87.104 -37.847  0.00  0.00      PROA N  
ATOM   1223  CA  LEU A 151     -63.085  86.535 -39.147  0.00  0.00      PROA C  
ATOM   1224  C   LEU A 151     -63.670  85.156 -39.399  0.00  0.00      PROA C  
ATOM   1225  O   LEU A 151     -63.272  84.157 -38.798  0.00  0.00      PROA O  
ATOM   1226  CB  LEU A 151     -61.552  86.406 -39.429  0.00  0.00      PROA C  
ATOM   1227  CG  LEU A 151     -60.808  87.664 -39.926  0.00  0.00      PROA C  
ATOM   1228  CD1 LEU A 151     -61.730  88.681 -40.608  0.00  0.00      PROA C  
ATOM   1229  CD2 LEU A 151     -60.012  88.299 -38.791  0.00  0.00      PROA C  
ATOM   1230  N   GLY A 152     -64.622  85.079 -40.335  0.00  0.00      PROA N  
ATOM   1231  CA  GLY A 152     -65.246  83.838 -40.738  0.00  0.00      PROA C  
ATOM   1232  C   GLY A 152     -66.373  83.381 -39.846  0.00  0.00      PROA C  
ATOM   1233  O   GLY A 152     -66.670  82.186 -39.791  0.00  0.00      PROA O  
ATOM   1234  N   GLY A 153     -67.063  84.301 -39.139  0.00  0.00      PROA N  
ATOM   1235  CA  GLY A 153     -68.293  83.952 -38.433  0.00  0.00      PROA C  
ATOM   1236  C   GLY A 153     -68.695  84.861 -37.294  0.00  0.00      PROA C  
ATOM   1237  O   GLY A 153     -68.419  86.061 -37.254  0.00  0.00      PROA O  
ATOM   1238  N   TYR A 154     -69.425  84.272 -36.330  0.00  0.00      PROA N  
ATOM   1239  CA  TYR A 154     -70.000  84.970 -35.202  0.00  0.00      PROA C  
ATOM   1240  C   TYR A 154     -70.170  84.004 -34.041  0.00  0.00      PROA C  
ATOM   1241  O   TYR A 154     -70.219  82.783 -34.209  0.00  0.00      PROA O  
ATOM   1242  CB  TYR A 154     -71.383  85.620 -35.539  0.00  0.00      PROA C  
ATOM   1243  CG  TYR A 154     -72.486  84.632 -35.897  0.00  0.00      PROA C  
ATOM   1244  CD1 TYR A 154     -72.444  83.923 -37.110  0.00  0.00      PROA C  
ATOM   1245  CD2 TYR A 154     -73.598  84.440 -35.051  0.00  0.00      PROA C  
ATOM   1246  CE1 TYR A 154     -73.467  83.041 -37.469  0.00  0.00      PROA C  
ATOM   1247  CE2 TYR A 154     -74.628  83.551 -35.406  0.00  0.00      PROA C  
ATOM   1248  CZ  TYR A 154     -74.560  82.854 -36.621  0.00  0.00      PROA C  
ATOM   1249  OH  TYR A 154     -75.569  81.958 -37.031  0.00  0.00      PROA O  
ATOM   1250  N   TYR A 155     -70.262  84.533 -32.813  0.00  0.00      PROA N  
ATOM   1251  CA  TYR A 155     -70.786  83.768 -31.703  0.00  0.00      PROA C  
ATOM   1252  C   TYR A 155     -71.607  84.751 -30.892  0.00  0.00      PROA C  
ATOM   1253  O   TYR A 155     -71.520  85.969 -31.065  0.00  0.00      PROA O  
ATOM   1254  CB  TYR A 155     -69.710  82.980 -30.872  0.00  0.00      PROA C  
ATOM   1255  CG  TYR A 155     -69.017  83.732 -29.754  0.00  0.00      PROA C  
ATOM   1256  CD1 TYR A 155     -68.053  84.715 -30.024  0.00  0.00      PROA C  
ATOM   1257  CD2 TYR A 155     -69.297  83.415 -28.411  0.00  0.00      PROA C  
ATOM   1258  CE1 TYR A 155     -67.423  85.409 -28.978  0.00  0.00      PROA C  
ATOM   1259  CE2 TYR A 155     -68.660  84.094 -27.365  0.00  0.00      PROA C  
ATOM   1260  CZ  TYR A 155     -67.733  85.100 -27.648  0.00  0.00      PROA C  
ATOM   1261  OH  TYR A 155     -67.140  85.820 -26.590  0.00  0.00      PROA O  
ATOM   1262  N   CYS A 156     -72.472  84.224 -30.016  0.00  0.00      PROA N  
ATOM   1263  CA  CYS A 156     -73.391  85.023 -29.238  0.00  0.00      PROA C  
ATOM   1264  C   CYS A 156     -73.030  84.966 -27.766  0.00  0.00      PROA C  
ATOM   1265  O   CYS A 156     -72.422  84.007 -27.287  0.00  0.00      PROA O  
ATOM   1266  CB  CYS A 156     -74.848  84.519 -29.385  0.00  0.00      PROA C  
ATOM   1267  SG  CYS A 156     -75.411  84.427 -31.113  0.00  0.00      PROA S  
ATOM   1268  N   SER A 157     -73.445  85.996 -27.015  0.00  0.00      PROA N  
ATOM   1269  CA  SER A 157     -73.463  85.976 -25.561  0.00  0.00      PROA C  
ATOM   1270  C   SER A 157     -74.694  86.734 -25.127  0.00  0.00      PROA C  
ATOM   1271  O   SER A 157     -75.539  87.131 -25.930  0.00  0.00      PROA O  
ATOM   1272  CB  SER A 157     -72.227  86.581 -24.816  0.00  0.00      PROA C  
ATOM   1273  OG  SER A 157     -71.014  85.914 -25.150  0.00  0.00      PROA O  
ATOM   1274  N   CYS A 158     -74.846  86.943 -23.817  0.00  0.00      PROA N  
ATOM   1275  CA  CYS A 158     -76.002  87.589 -23.250  0.00  0.00      PROA C  
ATOM   1276  C   CYS A 158     -75.618  88.137 -21.893  0.00  0.00      PROA C  
ATOM   1277  O   CYS A 158     -74.526  87.873 -21.385  0.00  0.00      PROA O  
ATOM   1278  CB  CYS A 158     -77.208  86.613 -23.155  0.00  0.00      PROA C  
ATOM   1279  SG  CYS A 158     -76.742  84.926 -22.648  0.00  0.00      PROA S  
ATOM   1280  N   ARG A 159     -76.502  88.963 -21.292  0.00  0.00      PROA N  
ATOM   1281  CA  ARG A 159     -76.313  89.519 -19.961  0.00  0.00      PROA C  
ATOM   1282  C   ARG A 159     -76.163  88.454 -18.876  0.00  0.00      PROA C  
ATOM   1283  O   ARG A 159     -76.746  87.376 -18.955  0.00  0.00      PROA O  
ATOM   1284  CB  ARG A 159     -77.456  90.493 -19.553  0.00  0.00      PROA C  
ATOM   1285  CG  ARG A 159     -77.547  91.780 -20.405  0.00  0.00      PROA C  
ATOM   1286  CD  ARG A 159     -78.551  91.744 -21.571  0.00  0.00      PROA C  
ATOM   1287  NE  ARG A 159     -78.386  93.050 -22.286  0.00  0.00      PROA N  
ATOM   1288  CZ  ARG A 159     -79.353  93.787 -22.812  0.00  0.00      PROA C  
ATOM   1289  NH1 ARG A 159     -80.604  93.397 -22.885  0.00  0.00      PROA N1+
ATOM   1290  NH2 ARG A 159     -79.045  94.973 -23.298  0.00  0.00      PROA N  
ATOM   1291  N   VAL A 160     -75.368  88.707 -17.814  0.00  0.00      PROA N  
ATOM   1292  CA  VAL A 160     -75.315  87.786 -16.680  0.00  0.00      PROA C  
ATOM   1293  C   VAL A 160     -76.674  87.660 -15.987  0.00  0.00      PROA C  
ATOM   1294  O   VAL A 160     -77.430  88.623 -15.842  0.00  0.00      PROA O  
ATOM   1295  CB  VAL A 160     -74.169  88.078 -15.717  0.00  0.00      PROA C  
ATOM   1296  CG1 VAL A 160     -74.190  87.184 -14.458  0.00  0.00      PROA C  
ATOM   1297  CG2 VAL A 160     -72.845  87.853 -16.477  0.00  0.00      PROA C  
ATOM   1298  N   GLY A 161     -77.043  86.414 -15.622  0.00  0.00      PROA N  
ATOM   1299  CA  GLY A 161     -78.405  86.038 -15.256  0.00  0.00      PROA C  
ATOM   1300  C   GLY A 161     -79.075  85.341 -16.409  0.00  0.00      PROA C  
ATOM   1301  O   GLY A 161     -80.176  84.819 -16.278  0.00  0.00      PROA O  
ATOM   1302  N   TYR A 162     -78.394  85.284 -17.565  0.00  0.00      PROA N  
ATOM   1303  CA  TYR A 162     -78.756  84.517 -18.735  0.00  0.00      PROA C  
ATOM   1304  C   TYR A 162     -77.571  83.628 -19.124  0.00  0.00      PROA C  
ATOM   1305  O   TYR A 162     -76.407  84.011 -18.984  0.00  0.00      PROA O  
ATOM   1306  CB  TYR A 162     -79.139  85.406 -19.959  0.00  0.00      PROA C  
ATOM   1307  CG  TYR A 162     -80.354  86.286 -19.773  0.00  0.00      PROA C  
ATOM   1308  CD1 TYR A 162     -80.324  87.444 -18.970  0.00  0.00      PROA C  
ATOM   1309  CD2 TYR A 162     -81.502  86.046 -20.552  0.00  0.00      PROA C  
ATOM   1310  CE1 TYR A 162     -81.427  88.312 -18.909  0.00  0.00      PROA C  
ATOM   1311  CE2 TYR A 162     -82.588  86.928 -20.516  0.00  0.00      PROA C  
ATOM   1312  CZ  TYR A 162     -82.562  88.050 -19.686  0.00  0.00      PROA C  
ATOM   1313  OH  TYR A 162     -83.681  88.909 -19.694  0.00  0.00      PROA O  
ATOM   1314  N   ILE A 163     -77.844  82.402 -19.610  0.00  0.00      PROA N  
ATOM   1315  CA  ILE A 163     -76.835  81.490 -20.140  0.00  0.00      PROA C  
ATOM   1316  C   ILE A 163     -77.238  81.020 -21.521  0.00  0.00      PROA C  
ATOM   1317  O   ILE A 163     -78.417  80.929 -21.861  0.00  0.00      PROA O  
ATOM   1318  CB  ILE A 163     -76.526  80.274 -19.257  0.00  0.00      PROA C  
ATOM   1319  CG1 ILE A 163     -77.808  79.709 -18.594  0.00  0.00      PROA C  
ATOM   1320  CG2 ILE A 163     -75.424  80.693 -18.259  0.00  0.00      PROA C  
ATOM   1321  CD  ILE A 163     -77.593  78.372 -17.875  0.00  0.00      PROA C  
ATOM   1322  N   LEU A 164     -76.236  80.718 -22.369  0.00  0.00      PROA N  
ATOM   1323  CA  LEU A 164     -76.421  80.255 -23.731  0.00  0.00      PROA C  
ATOM   1324  C   LEU A 164     -77.236  78.966 -23.826  0.00  0.00      PROA C  
ATOM   1325  O   LEU A 164     -76.985  77.985 -23.122  0.00  0.00      PROA O  
ATOM   1326  CB  LEU A 164     -75.051  80.023 -24.436  0.00  0.00      PROA C  
ATOM   1327  CG  LEU A 164     -74.262  81.283 -24.874  0.00  0.00      PROA C  
ATOM   1328  CD1 LEU A 164     -74.995  82.015 -26.003  0.00  0.00      PROA C  
ATOM   1329  CD2 LEU A 164     -73.887  82.250 -23.740  0.00  0.00      PROA C  
ATOM   1330  N   HIS A 165     -78.229  78.933 -24.736  0.00  0.00      PROA N  
ATOM   1331  CA  HIS A 165     -78.977  77.731 -25.052  0.00  0.00      PROA C  
ATOM   1332  C   HIS A 165     -78.181  76.832 -25.993  0.00  0.00      PROA C  
ATOM   1333  O   HIS A 165     -77.150  77.218 -26.544  0.00  0.00      PROA O  
ATOM   1334  CB  HIS A 165     -80.382  78.072 -25.630  0.00  0.00      PROA C  
ATOM   1335  CG  HIS A 165     -81.240  76.888 -26.001  0.00  0.00      PROA C  
ATOM   1336  CD2 HIS A 165     -81.829  75.934 -25.225  0.00  0.00      PROA C  
ATOM   1337  ND1 HIS A 165     -81.641  76.620 -27.292  0.00  0.00      PROA N  
ATOM   1338  CE1 HIS A 165     -82.429  75.517 -27.249  0.00  0.00      PROA C  
ATOM   1339  NE2 HIS A 165     -82.565  75.060 -26.015  0.00  0.00      PROA N  
ATOM   1340  N   GLN A 166     -78.641  75.585 -26.200  0.00  0.00      PROA N  
ATOM   1341  CA  GLN A 166     -77.997  74.549 -26.990  0.00  0.00      PROA C  
ATOM   1342  C   GLN A 166     -77.709  74.931 -28.440  0.00  0.00      PROA C  
ATOM   1343  O   GLN A 166     -76.690  74.547 -29.014  0.00  0.00      PROA O  
ATOM   1344  CB  GLN A 166     -78.801  73.219 -26.921  0.00  0.00      PROA C  
ATOM   1345  CG  GLN A 166     -78.619  72.377 -25.623  0.00  0.00      PROA C  
ATOM   1346  CD  GLN A 166     -78.678  73.182 -24.319  0.00  0.00      PROA C  
ATOM   1347  NE2 GLN A 166     -77.538  73.266 -23.594  0.00  0.00      PROA N  
ATOM   1348  OE1 GLN A 166     -79.716  73.736 -23.943  0.00  0.00      PROA O  
ATOM   1349  N   ASN A 167     -78.590  75.742 -29.061  0.00  0.00      PROA N  
ATOM   1350  CA  ASN A 167     -78.431  76.183 -30.439  0.00  0.00      PROA C  
ATOM   1351  C   ASN A 167     -77.623  77.480 -30.537  0.00  0.00      PROA C  
ATOM   1352  O   ASN A 167     -77.474  78.039 -31.623  0.00  0.00      PROA O  
ATOM   1353  CB  ASN A 167     -79.818  76.321 -31.145  0.00  0.00      PROA C  
ATOM   1354  CG  ASN A 167     -80.722  77.417 -30.577  0.00  0.00      PROA C  
ATOM   1355  ND2 ASN A 167     -81.822  77.718 -31.303  0.00  0.00      PROA N  
ATOM   1356  OD1 ASN A 167     -80.475  78.009 -29.524  0.00  0.00      PROA O  
ATOM   1357  N   LYS A 168     -77.070  77.971 -29.404  0.00  0.00      PROA N  
ATOM   1358  CA  LYS A 168     -76.138  79.086 -29.257  0.00  0.00      PROA C  
ATOM   1359  C   LYS A 168     -76.689  80.480 -29.569  0.00  0.00      PROA C  
ATOM   1360  O   LYS A 168     -76.218  81.478 -29.034  0.00  0.00      PROA O  
ATOM   1361  CB  LYS A 168     -74.835  78.870 -30.085  0.00  0.00      PROA C  
ATOM   1362  CG  LYS A 168     -74.085  77.533 -29.894  0.00  0.00      PROA C  
ATOM   1363  CD  LYS A 168     -73.241  77.388 -28.607  0.00  0.00      PROA C  
ATOM   1364  CE  LYS A 168     -74.026  77.054 -27.329  0.00  0.00      PROA C  
ATOM   1365  NZ  LYS A 168     -73.100  76.716 -26.215  0.00  0.00      PROA N1+
ATOM   1366  N   HIS A 169     -77.710  80.598 -30.432  0.00  0.00      PROA N  
ATOM   1367  CA  HIS A 169     -78.330  81.848 -30.842  0.00  0.00      PROA C  
ATOM   1368  C   HIS A 169     -79.025  82.613 -29.724  0.00  0.00      PROA C  
ATOM   1369  O   HIS A 169     -78.981  83.842 -29.651  0.00  0.00      PROA O  
ATOM   1370  CB  HIS A 169     -79.317  81.610 -32.015  0.00  0.00      PROA C  
ATOM   1371  CG  HIS A 169     -78.615  81.274 -33.310  0.00  0.00      PROA C  
ATOM   1372  CD2 HIS A 169     -78.542  81.995 -34.464  0.00  0.00      PROA C  
ATOM   1373  ND1 HIS A 169     -77.966  80.084 -33.576  0.00  0.00      PROA N  
ATOM   1374  CE1 HIS A 169     -77.520  80.144 -34.854  0.00  0.00      PROA C  
ATOM   1375  NE2 HIS A 169     -77.843  81.288 -35.433  0.00  0.00      PROA N  
ATOM   1376  N   THR A 170     -79.703  81.883 -28.823  0.00  0.00      PROA N  
ATOM   1377  CA  THR A 170     -80.573  82.449 -27.802  0.00  0.00      PROA C  
ATOM   1378  C   THR A 170     -80.130  82.018 -26.423  0.00  0.00      PROA C  
ATOM   1379  O   THR A 170     -79.394  81.046 -26.255  0.00  0.00      PROA O  
ATOM   1380  CB  THR A 170     -82.064  82.197 -28.088  0.00  0.00      PROA C  
ATOM   1381  CG2 THR A 170     -82.304  80.703 -28.372  0.00  0.00      PROA C  
ATOM   1382  OG1 THR A 170     -82.950  82.577 -27.038  0.00  0.00      PROA O  
ATOM   1383  N   CYS A 171     -80.515  82.783 -25.386  0.00  0.00      PROA N  
ATOM   1384  CA  CYS A 171     -80.152  82.499 -24.016  0.00  0.00      PROA C  
ATOM   1385  C   CYS A 171     -81.375  82.288 -23.150  0.00  0.00      PROA C  
ATOM   1386  O   CYS A 171     -82.389  82.979 -23.249  0.00  0.00      PROA O  
ATOM   1387  CB  CYS A 171     -79.320  83.618 -23.355  0.00  0.00      PROA C  
ATOM   1388  SG  CYS A 171     -77.661  83.791 -24.052  0.00  0.00      PROA S  
ATOM   1389  N   SER A 172     -81.273  81.316 -22.233  0.00  0.00      PROA N  
ATOM   1390  CA  SER A 172     -82.238  81.073 -21.180  0.00  0.00      PROA C  
ATOM   1391  C   SER A 172     -82.646  82.392 -20.548  0.00  0.00      PROA C  
ATOM   1392  O   SER A 172     -81.803  83.213 -20.187  0.00  0.00      PROA O  
ATOM   1393  CB  SER A 172     -81.677  80.139 -20.064  0.00  0.00      PROA C  
ATOM   1394  OG  SER A 172     -80.422  80.594 -19.542  0.00  0.00      PROA O  
ATOM   1395  N   ALA A 173     -83.960  82.649 -20.396  0.00  0.00      PROA N  
ATOM   1396  CA  ALA A 173     -84.440  83.787 -19.634  0.00  0.00      PROA C  
ATOM   1397  C   ALA A 173     -84.070  83.754 -18.147  0.00  0.00      PROA C  
ATOM   1398  O   ALA A 173     -84.069  82.704 -17.503  0.00  0.00      PROA O  
ATOM   1399  CB  ALA A 173     -85.962  83.955 -19.793  0.00  0.00      PROA C  
ATOM   1400  N   LEU A 174     -83.781  84.931 -17.555  0.00  0.00      PROA N  
ATOM   1401  CA  LEU A 174     -83.666  85.122 -16.118  0.00  0.00      PROA C  
ATOM   1402  C   LEU A 174     -84.950  85.737 -15.574  0.00  0.00      PROA C  
ATOM   1403  O   LEU A 174     -84.965  86.486 -14.596  0.00  0.00      PROA O  
ATOM   1404  CB  LEU A 174     -82.464  86.004 -15.678  0.00  0.00      PROA C  
ATOM   1405  CG  LEU A 174     -81.070  85.432 -16.001  0.00  0.00      PROA C  
ATOM   1406  CD1 LEU A 174     -80.556  85.945 -17.348  0.00  0.00      PROA C  
ATOM   1407  CD2 LEU A 174     -80.059  85.793 -14.900  0.00  0.00      PROA C  
ATOM   1408  N   CYS A 175     -86.080  85.422 -16.223  0.00  0.00      PROA N  
ATOM   1409  CA  CYS A 175     -87.393  85.928 -15.868  0.00  0.00      PROA C  
ATOM   1410  C   CYS A 175     -88.147  84.923 -15.004  0.00  0.00      PROA C  
ATOM   1411  O   CYS A 175     -89.284  85.143 -14.591  0.00  0.00      PROA O  
ATOM   1412  CB  CYS A 175     -88.179  86.280 -17.156  0.00  0.00      PROA C  
ATOM   1413  SG  CYS A 175     -88.085  84.984 -18.435  0.00  0.00      PROA S  
ATOM   1414  N   SER A 176     -87.489  83.798 -14.668  0.00  0.00      PROA N  
ATOM   1415  CA  SER A 176     -87.873  82.883 -13.605  0.00  0.00      PROA C  
ATOM   1416  C   SER A 176     -87.457  83.394 -12.231  0.00  0.00      PROA C  
ATOM   1417  O   SER A 176     -86.626  84.291 -12.091  0.00  0.00      PROA O  
ATOM   1418  CB  SER A 176     -87.296  81.452 -13.832  0.00  0.00      PROA C  
ATOM   1419  OG  SER A 176     -85.871  81.456 -14.003  0.00  0.00      PROA O  
ATOM   1420  N   GLY A 177     -88.050  82.831 -11.155  0.00  0.00      PROA N  
ATOM   1421  CA  GLY A 177     -87.638  83.091  -9.772  0.00  0.00      PROA C  
ATOM   1422  C   GLY A 177     -88.127  84.395  -9.202  0.00  0.00      PROA C  
ATOM   1423  O   GLY A 177     -87.699  84.820  -8.129  0.00  0.00      PROA O  
ATOM   1424  N   GLN A 178     -89.067  85.061  -9.894  0.00  0.00      PROA N  
ATOM   1425  CA  GLN A 178     -89.629  86.316  -9.446  0.00  0.00      PROA C  
ATOM   1426  C   GLN A 178     -90.872  86.016  -8.622  0.00  0.00      PROA C  
ATOM   1427  O   GLN A 178     -91.797  85.334  -9.071  0.00  0.00      PROA O  
ATOM   1428  CB  GLN A 178     -89.950  87.234 -10.650  0.00  0.00      PROA C  
ATOM   1429  CG  GLN A 178     -90.168  88.712 -10.241  0.00  0.00      PROA C  
ATOM   1430  CD  GLN A 178     -90.256  89.644 -11.454  0.00  0.00      PROA C  
ATOM   1431  NE2 GLN A 178     -90.268  90.970 -11.176  0.00  0.00      PROA N  
ATOM   1432  OE1 GLN A 178     -90.309  89.237 -12.617  0.00  0.00      PROA O  
ATOM   1433  N   VAL A 179     -90.889  86.495  -7.365  0.00  0.00      PROA N  
ATOM   1434  CA  VAL A 179     -91.944  86.219  -6.406  0.00  0.00      PROA C  
ATOM   1435  C   VAL A 179     -92.665  87.507  -6.047  0.00  0.00      PROA C  
ATOM   1436  O   VAL A 179     -92.064  88.544  -5.757  0.00  0.00      PROA O  
ATOM   1437  CB  VAL A 179     -91.467  85.492  -5.140  0.00  0.00      PROA C  
ATOM   1438  CG1 VAL A 179     -90.994  84.073  -5.513  0.00  0.00      PROA C  
ATOM   1439  CG2 VAL A 179     -90.339  86.255  -4.415  0.00  0.00      PROA C  
ATOM   1440  N   PHE A 180     -94.004  87.468  -6.094  0.00  0.00      PROA N  
ATOM   1441  CA  PHE A 180     -94.857  88.601  -5.816  0.00  0.00      PROA C  
ATOM   1442  C   PHE A 180     -95.667  88.311  -4.562  0.00  0.00      PROA C  
ATOM   1443  O   PHE A 180     -96.614  87.521  -4.566  0.00  0.00      PROA O  
ATOM   1444  CB  PHE A 180     -95.803  88.885  -7.012  0.00  0.00      PROA C  
ATOM   1445  CG  PHE A 180     -95.011  89.289  -8.226  0.00  0.00      PROA C  
ATOM   1446  CD1 PHE A 180     -94.576  88.330  -9.159  0.00  0.00      PROA C  
ATOM   1447  CD2 PHE A 180     -94.737  90.647  -8.470  0.00  0.00      PROA C  
ATOM   1448  CE1 PHE A 180     -93.863  88.716 -10.299  0.00  0.00      PROA C  
ATOM   1449  CE2 PHE A 180     -94.041  91.039  -9.619  0.00  0.00      PROA C  
ATOM   1450  CZ  PHE A 180     -93.606  90.073 -10.535  0.00  0.00      PROA C  
ATOM   1451  N   THR A 181     -95.284  88.947  -3.437  0.00  0.00      PROA N  
ATOM   1452  CA  THR A 181     -95.923  88.733  -2.140  0.00  0.00      PROA C  
ATOM   1453  C   THR A 181     -96.729  89.939  -1.690  0.00  0.00      PROA C  
ATOM   1454  O   THR A 181     -97.514  89.856  -0.743  0.00  0.00      PROA O  
ATOM   1455  CB  THR A 181     -94.913  88.401  -1.037  0.00  0.00      PROA C  
ATOM   1456  CG2 THR A 181     -94.239  87.059  -1.370  0.00  0.00      PROA C  
ATOM   1457  OG1 THR A 181     -93.878  89.379  -0.946  0.00  0.00      PROA O  
ATOM   1458  N   GLY A 182     -96.583  91.102  -2.372  0.00  0.00      PROA N  
ATOM   1459  CA  GLY A 182     -97.381  92.305  -2.123  0.00  0.00      PROA C  
ATOM   1460  C   GLY A 182     -98.828  92.164  -2.525  0.00  0.00      PROA C  
ATOM   1461  O   GLY A 182     -99.183  91.299  -3.320  0.00  0.00      PROA O  
ATOM   1462  N   ARG A 183     -99.712  93.047  -2.025  0.00  0.00      PROA N  
ATOM   1463  CA  ARG A 183    -101.129  93.059  -2.371  0.00  0.00      PROA C  
ATOM   1464  C   ARG A 183    -101.408  93.304  -3.858  0.00  0.00      PROA C  
ATOM   1465  O   ARG A 183    -102.271  92.675  -4.467  0.00  0.00      PROA O  
ATOM   1466  CB  ARG A 183    -101.886  94.119  -1.530  0.00  0.00      PROA C  
ATOM   1467  CG  ARG A 183    -101.809  93.922   0.005  0.00  0.00      PROA C  
ATOM   1468  CD  ARG A 183    -102.340  92.588   0.563  0.00  0.00      PROA C  
ATOM   1469  NE  ARG A 183    -103.759  92.393   0.123  0.00  0.00      PROA N  
ATOM   1470  CZ  ARG A 183    -104.819  93.048   0.576  0.00  0.00      PROA C  
ATOM   1471  NH1 ARG A 183    -104.768  93.957   1.518  0.00  0.00      PROA N1+
ATOM   1472  NH2 ARG A 183    -105.985  92.748   0.041  0.00  0.00      PROA N  
ATOM   1473  N   SER A 184    -100.657  94.233  -4.476  0.00  0.00      PROA N  
ATOM   1474  CA  SER A 184    -100.783  94.553  -5.891  0.00  0.00      PROA C  
ATOM   1475  C   SER A 184     -99.442  94.851  -6.515  0.00  0.00      PROA C  
ATOM   1476  O   SER A 184     -98.468  95.189  -5.841  0.00  0.00      PROA O  
ATOM   1477  CB  SER A 184    -101.735  95.749  -6.190  0.00  0.00      PROA C  
ATOM   1478  OG  SER A 184    -103.090  95.309  -6.252  0.00  0.00      PROA O  
ATOM   1479  N   GLY A 185     -99.366  94.726  -7.851  0.00  0.00      PROA N  
ATOM   1480  CA  GLY A 185     -98.153  95.004  -8.598  0.00  0.00      PROA C  
ATOM   1481  C   GLY A 185     -98.373  94.725 -10.053  0.00  0.00      PROA C  
ATOM   1482  O   GLY A 185     -99.488  94.428 -10.484  0.00  0.00      PROA O  
ATOM   1483  N   PHE A 186     -97.302  94.819 -10.852  0.00  0.00      PROA N  
ATOM   1484  CA  PHE A 186     -97.345  94.578 -12.282  0.00  0.00      PROA C  
ATOM   1485  C   PHE A 186     -96.424  93.433 -12.664  0.00  0.00      PROA C  
ATOM   1486  O   PHE A 186     -95.271  93.353 -12.233  0.00  0.00      PROA O  
ATOM   1487  CB  PHE A 186     -96.941  95.822 -13.118  0.00  0.00      PROA C  
ATOM   1488  CG  PHE A 186     -97.940  96.934 -12.946  0.00  0.00      PROA C  
ATOM   1489  CD1 PHE A 186     -99.047  97.033 -13.808  0.00  0.00      PROA C  
ATOM   1490  CD2 PHE A 186     -97.743  97.934 -11.977  0.00  0.00      PROA C  
ATOM   1491  CE1 PHE A 186     -99.937  98.109 -13.704  0.00  0.00      PROA C  
ATOM   1492  CE2 PHE A 186     -98.643  99.001 -11.858  0.00  0.00      PROA C  
ATOM   1493  CZ  PHE A 186     -99.739  99.089 -12.725  0.00  0.00      PROA C  
ATOM   1494  N   LEU A 187     -96.928  92.527 -13.517  0.00  0.00      PROA N  
ATOM   1495  CA  LEU A 187     -96.167  91.462 -14.142  0.00  0.00      PROA C  
ATOM   1496  C   LEU A 187     -96.103  91.811 -15.620  0.00  0.00      PROA C  
ATOM   1497  O   LEU A 187     -97.005  92.443 -16.174  0.00  0.00      PROA O  
ATOM   1498  CB  LEU A 187     -96.800  90.052 -13.976  0.00  0.00      PROA C  
ATOM   1499  CG  LEU A 187     -96.576  89.334 -12.625  0.00  0.00      PROA C  
ATOM   1500  CD1 LEU A 187     -97.184  90.064 -11.424  0.00  0.00      PROA C  
ATOM   1501  CD2 LEU A 187     -97.167  87.918 -12.684  0.00  0.00      PROA C  
ATOM   1502  N   SER A 188     -95.006  91.474 -16.316  0.00  0.00      PROA N  
ATOM   1503  CA  SER A 188     -94.867  91.870 -17.710  0.00  0.00      PROA C  
ATOM   1504  C   SER A 188     -93.895  90.956 -18.408  0.00  0.00      PROA C  
ATOM   1505  O   SER A 188     -93.042  90.332 -17.774  0.00  0.00      PROA O  
ATOM   1506  CB  SER A 188     -94.314  93.315 -17.900  0.00  0.00      PROA C  
ATOM   1507  OG  SER A 188     -95.033  94.251 -17.098  0.00  0.00      PROA O  
ATOM   1508  N   SER A 189     -93.963  90.879 -19.753  0.00  0.00      PROA N  
ATOM   1509  CA  SER A 189     -92.927  90.251 -20.568  0.00  0.00      PROA C  
ATOM   1510  C   SER A 189     -91.580  90.945 -20.350  0.00  0.00      PROA C  
ATOM   1511  O   SER A 189     -91.589  92.165 -20.166  0.00  0.00      PROA O  
ATOM   1512  CB  SER A 189     -93.216  90.293 -22.094  0.00  0.00      PROA C  
ATOM   1513  OG  SER A 189     -94.562  89.925 -22.377  0.00  0.00      PROA O  
ATOM   1514  N   PRO A 190     -90.428  90.268 -20.325  0.00  0.00      PROA N  
ATOM   1515  CA  PRO A 190     -89.192  90.783 -19.725  0.00  0.00      PROA C  
ATOM   1516  C   PRO A 190     -88.748  92.195 -20.074  0.00  0.00      PROA C  
ATOM   1517  O   PRO A 190     -88.297  92.915 -19.181  0.00  0.00      PROA O  
ATOM   1518  CB  PRO A 190     -88.139  89.723 -20.059  0.00  0.00      PROA C  
ATOM   1519  CG  PRO A 190     -88.957  88.432 -20.094  0.00  0.00      PROA C  
ATOM   1520  CD  PRO A 190     -90.278  88.865 -20.730  0.00  0.00      PROA C  
ATOM   1521  N   GLU A 191     -88.841  92.608 -21.356  0.00  0.00      PROA N  
ATOM   1522  CA  GLU A 191     -88.333  93.900 -21.784  0.00  0.00      PROA C  
ATOM   1523  C   GLU A 191     -89.473  94.841 -22.200  0.00  0.00      PROA C  
ATOM   1524  O   GLU A 191     -89.221  95.938 -22.700  0.00  0.00      PROA O  
ATOM   1525  CB  GLU A 191     -87.326  93.676 -22.947  0.00  0.00      PROA C  
ATOM   1526  CG  GLU A 191     -86.213  94.753 -23.064  0.00  0.00      PROA C  
ATOM   1527  CD  GLU A 191     -85.346  94.872 -21.809  0.00  0.00      PROA C  
ATOM   1528  OE1 GLU A 191     -84.582  93.920 -21.491  0.00  0.00      PROA O  
ATOM   1529  OE2 GLU A 191     -85.398  95.939 -21.138  0.00  0.00      PROA O1-
ATOM   1530  N   TYR A 192     -90.757  94.456 -21.971  0.00  0.00      PROA N  
ATOM   1531  CA  TYR A 192     -91.970  95.226 -22.266  0.00  0.00      PROA C  
ATOM   1532  C   TYR A 192     -91.870  96.746 -21.969  0.00  0.00      PROA C  
ATOM   1533  O   TYR A 192     -91.407  97.086 -20.873  0.00  0.00      PROA O  
ATOM   1534  CB  TYR A 192     -93.202  94.584 -21.542  0.00  0.00      PROA C  
ATOM   1535  CG  TYR A 192     -94.525  95.223 -21.907  0.00  0.00      PROA C  
ATOM   1536  CD1 TYR A 192     -94.942  96.423 -21.302  0.00  0.00      PROA C  
ATOM   1537  CD2 TYR A 192     -95.353  94.639 -22.882  0.00  0.00      PROA C  
ATOM   1538  CE1 TYR A 192     -96.096  97.083 -21.747  0.00  0.00      PROA C  
ATOM   1539  CE2 TYR A 192     -96.534  95.274 -23.296  0.00  0.00      PROA C  
ATOM   1540  CZ  TYR A 192     -96.890  96.510 -22.744  0.00  0.00      PROA C  
ATOM   1541  OH  TYR A 192     -98.035  97.197 -23.197  0.00  0.00      PROA O  
ATOM   1542  N   PRO A 193     -92.263  97.706 -22.826  0.00  0.00      PROA N  
ATOM   1543  CA  PRO A 193     -92.977  97.515 -24.092  0.00  0.00      PROA C  
ATOM   1544  C   PRO A 193     -92.144  96.924 -25.210  0.00  0.00      PROA C  
ATOM   1545  O   PRO A 193     -92.713  96.481 -26.208  0.00  0.00      PROA O  
ATOM   1546  CB  PRO A 193     -93.441  98.931 -24.482  0.00  0.00      PROA C  
ATOM   1547  CG  PRO A 193     -93.559  99.664 -23.146  0.00  0.00      PROA C  
ATOM   1548  CD  PRO A 193     -92.382  99.093 -22.357  0.00  0.00      PROA C  
ATOM   1549  N   GLN A 194     -90.805  96.957 -25.114  0.00  0.00      PROA N  
ATOM   1550  CA  GLN A 194     -89.908  96.443 -26.136  0.00  0.00      PROA C  
ATOM   1551  C   GLN A 194     -90.089  94.939 -26.418  0.00  0.00      PROA C  
ATOM   1552  O   GLN A 194     -90.474  94.199 -25.505  0.00  0.00      PROA O  
ATOM   1553  CB  GLN A 194     -88.409  96.765 -25.865  0.00  0.00      PROA C  
ATOM   1554  CG  GLN A 194     -87.994  98.258 -25.995  0.00  0.00      PROA C  
ATOM   1555  CD  GLN A 194     -88.735  99.227 -25.069  0.00  0.00      PROA C  
ATOM   1556  NE2 GLN A 194     -88.628  98.995 -23.740  0.00  0.00      PROA N  
ATOM   1557  OE1 GLN A 194     -89.384 100.181 -25.508  0.00  0.00      PROA O  
ATOM   1558  N   PRO A 195     -89.863  94.447 -27.644  0.00  0.00      PROA N  
ATOM   1559  CA  PRO A 195     -89.839  93.025 -27.982  0.00  0.00      PROA C  
ATOM   1560  C   PRO A 195     -89.246  92.053 -26.969  0.00  0.00      PROA C  
ATOM   1561  O   PRO A 195     -88.138  92.275 -26.472  0.00  0.00      PROA O  
ATOM   1562  CB  PRO A 195     -89.114  92.982 -29.332  0.00  0.00      PROA C  
ATOM   1563  CG  PRO A 195     -89.553  94.288 -29.995  0.00  0.00      PROA C  
ATOM   1564  CD  PRO A 195     -89.572  95.273 -28.823  0.00  0.00      PROA C  
ATOM   1565  N   TYR A 196     -89.965  90.960 -26.658  0.00  0.00      PROA N  
ATOM   1566  CA  TYR A 196     -89.508  89.929 -25.746  0.00  0.00      PROA C  
ATOM   1567  C   TYR A 196     -88.243  89.149 -26.176  0.00  0.00      PROA C  
ATOM   1568  O   TYR A 196     -88.024  88.972 -27.380  0.00  0.00      PROA O  
ATOM   1569  CB  TYR A 196     -90.652  88.975 -25.295  0.00  0.00      PROA C  
ATOM   1570  CG  TYR A 196     -91.579  88.596 -26.428  0.00  0.00      PROA C  
ATOM   1571  CD1 TYR A 196     -91.166  87.697 -27.424  0.00  0.00      PROA C  
ATOM   1572  CD2 TYR A 196     -92.899  89.081 -26.464  0.00  0.00      PROA C  
ATOM   1573  CE1 TYR A 196     -92.060  87.259 -28.412  0.00  0.00      PROA C  
ATOM   1574  CE2 TYR A 196     -93.784  88.675 -27.471  0.00  0.00      PROA C  
ATOM   1575  CZ  TYR A 196     -93.370  87.747 -28.431  0.00  0.00      PROA C  
ATOM   1576  OH  TYR A 196     -94.283  87.256 -29.380  0.00  0.00      PROA O  
ATOM   1577  N   PRO A 197     -87.371  88.687 -25.259  0.00  0.00      PROA N  
ATOM   1578  CA  PRO A 197     -86.336  87.678 -25.515  0.00  0.00      PROA C  
ATOM   1579  C   PRO A 197     -86.736  86.478 -26.362  0.00  0.00      PROA C  
ATOM   1580  O   PRO A 197     -87.888  86.051 -26.347  0.00  0.00      PROA O  
ATOM   1581  CB  PRO A 197     -85.809  87.250 -24.131  0.00  0.00      PROA C  
ATOM   1582  CG  PRO A 197     -86.767  87.884 -23.118  0.00  0.00      PROA C  
ATOM   1583  CD  PRO A 197     -87.373  89.077 -23.850  0.00  0.00      PROA C  
ATOM   1584  N   LYS A 198     -85.780  85.922 -27.130  0.00  0.00      PROA N  
ATOM   1585  CA  LYS A 198     -86.056  84.830 -28.041  0.00  0.00      PROA C  
ATOM   1586  C   LYS A 198     -86.270  83.491 -27.317  0.00  0.00      PROA C  
ATOM   1587  O   LYS A 198     -87.289  82.824 -27.470  0.00  0.00      PROA O  
ATOM   1588  CB  LYS A 198     -84.877  84.679 -29.039  0.00  0.00      PROA C  
ATOM   1589  CG  LYS A 198     -84.348  85.982 -29.677  0.00  0.00      PROA C  
ATOM   1590  CD  LYS A 198     -85.420  86.859 -30.346  0.00  0.00      PROA C  
ATOM   1591  CE  LYS A 198     -84.854  88.013 -31.194  0.00  0.00      PROA C  
ATOM   1592  NZ  LYS A 198     -84.050  88.960 -30.381  0.00  0.00      PROA N1+
ATOM   1593  N   LEU A 199     -85.307  83.064 -26.471  0.00  0.00      PROA N  
ATOM   1594  CA  LEU A 199     -85.264  81.692 -25.965  0.00  0.00      PROA C  
ATOM   1595  C   LEU A 199     -85.767  81.577 -24.532  0.00  0.00      PROA C  
ATOM   1596  O   LEU A 199     -85.617  80.549 -23.870  0.00  0.00      PROA O  
ATOM   1597  CB  LEU A 199     -83.831  81.096 -26.099  0.00  0.00      PROA C  
ATOM   1598  CG  LEU A 199     -83.551  80.375 -27.442  0.00  0.00      PROA C  
ATOM   1599  CD1 LEU A 199     -84.357  79.074 -27.576  0.00  0.00      PROA C  
ATOM   1600  CD2 LEU A 199     -83.774  81.260 -28.671  0.00  0.00      PROA C  
ATOM   1601  N   SER A 200     -86.396  82.641 -24.005  0.00  0.00      PROA N  
ATOM   1602  CA  SER A 200     -86.938  82.682 -22.656  0.00  0.00      PROA C  
ATOM   1603  C   SER A 200     -87.990  81.643 -22.292  0.00  0.00      PROA C  
ATOM   1604  O   SER A 200     -88.916  81.334 -23.042  0.00  0.00      PROA O  
ATOM   1605  CB  SER A 200     -87.496  84.083 -22.272  0.00  0.00      PROA C  
ATOM   1606  OG  SER A 200     -88.202  84.691 -23.354  0.00  0.00      PROA O  
ATOM   1607  N   SER A 201     -87.872  81.105 -21.062  0.00  0.00      PROA N  
ATOM   1608  CA  SER A 201     -88.967  80.442 -20.376  0.00  0.00      PROA C  
ATOM   1609  C   SER A 201     -89.088  81.133 -19.035  0.00  0.00      PROA C  
ATOM   1610  O   SER A 201     -88.235  80.999 -18.157  0.00  0.00      PROA O  
ATOM   1611  CB  SER A 201     -88.742  78.914 -20.192  0.00  0.00      PROA C  
ATOM   1612  OG  SER A 201     -89.855  78.266 -19.559  0.00  0.00      PROA O  
ATOM   1613  N   CYS A 202     -90.151  81.926 -18.859  0.00  0.00      PROA N  
ATOM   1614  CA  CYS A 202     -90.355  82.767 -17.700  0.00  0.00      PROA C  
ATOM   1615  C   CYS A 202     -91.336  82.124 -16.753  0.00  0.00      PROA C  
ATOM   1616  O   CYS A 202     -92.329  81.535 -17.175  0.00  0.00      PROA O  
ATOM   1617  CB  CYS A 202     -90.923  84.156 -18.083  0.00  0.00      PROA C  
ATOM   1618  SG  CYS A 202     -89.909  85.037 -19.299  0.00  0.00      PROA S  
ATOM   1619  N   ALA A 203     -91.076  82.236 -15.443  0.00  0.00      PROA N  
ATOM   1620  CA  ALA A 203     -91.982  81.776 -14.418  0.00  0.00      PROA C  
ATOM   1621  C   ALA A 203     -92.181  82.892 -13.406  0.00  0.00      PROA C  
ATOM   1622  O   ALA A 203     -91.249  83.315 -12.720  0.00  0.00      PROA O  
ATOM   1623  CB  ALA A 203     -91.434  80.509 -13.731  0.00  0.00      PROA C  
ATOM   1624  N   TYR A 204     -93.420  83.390 -13.291  0.00  0.00      PROA N  
ATOM   1625  CA  TYR A 204     -93.777  84.469 -12.394  0.00  0.00      PROA C  
ATOM   1626  C   TYR A 204     -94.654  83.862 -11.320  0.00  0.00      PROA C  
ATOM   1627  O   TYR A 204     -95.612  83.137 -11.600  0.00  0.00      PROA O  
ATOM   1628  CB  TYR A 204     -94.570  85.617 -13.077  0.00  0.00      PROA C  
ATOM   1629  CG  TYR A 204     -93.893  86.137 -14.317  0.00  0.00      PROA C  
ATOM   1630  CD1 TYR A 204     -94.070  85.482 -15.550  0.00  0.00      PROA C  
ATOM   1631  CD2 TYR A 204     -93.163  87.339 -14.290  0.00  0.00      PROA C  
ATOM   1632  CE1 TYR A 204     -93.498  85.992 -16.720  0.00  0.00      PROA C  
ATOM   1633  CE2 TYR A 204     -92.615  87.869 -15.467  0.00  0.00      PROA C  
ATOM   1634  CZ  TYR A 204     -92.780  87.189 -16.680  0.00  0.00      PROA C  
ATOM   1635  OH  TYR A 204     -92.276  87.743 -17.870  0.00  0.00      PROA O  
ATOM   1636  N   ASN A 205     -94.319  84.115 -10.046  0.00  0.00      PROA N  
ATOM   1637  CA  ASN A 205     -94.948  83.438  -8.934  0.00  0.00      PROA C  
ATOM   1638  C   ASN A 205     -95.680  84.451  -8.075  0.00  0.00      PROA C  
ATOM   1639  O   ASN A 205     -95.068  85.230  -7.348  0.00  0.00      PROA O  
ATOM   1640  CB  ASN A 205     -93.881  82.717  -8.066  0.00  0.00      PROA C  
ATOM   1641  CG  ASN A 205     -93.033  81.771  -8.914  0.00  0.00      PROA C  
ATOM   1642  ND2 ASN A 205     -91.857  82.256  -9.383  0.00  0.00      PROA N  
ATOM   1643  OD1 ASN A 205     -93.372  80.603  -9.118  0.00  0.00      PROA O  
ATOM   1644  N   ILE A 206     -97.022  84.449  -8.095  0.00  0.00      PROA N  
ATOM   1645  CA  ILE A 206     -97.814  85.255  -7.184  0.00  0.00      PROA C  
ATOM   1646  C   ILE A 206     -98.097  84.385  -5.976  0.00  0.00      PROA C  
ATOM   1647  O   ILE A 206     -98.553  83.247  -6.103  0.00  0.00      PROA O  
ATOM   1648  CB  ILE A 206     -99.087  85.819  -7.811  0.00  0.00      PROA C  
ATOM   1649  CG1 ILE A 206     -98.750  86.587  -9.119  0.00  0.00      PROA C  
ATOM   1650  CG2 ILE A 206     -99.792  86.728  -6.779  0.00  0.00      PROA C  
ATOM   1651  CD  ILE A 206     -99.969  87.182  -9.836  0.00  0.00      PROA C  
ATOM   1652  N   ARG A 207     -97.744  84.862  -4.776  0.00  0.00      PROA N  
ATOM   1653  CA  ARG A 207     -97.653  84.034  -3.592  0.00  0.00      PROA C  
ATOM   1654  C   ARG A 207     -98.165  84.779  -2.373  0.00  0.00      PROA C  
ATOM   1655  O   ARG A 207     -97.404  85.186  -1.493  0.00  0.00      PROA O  
ATOM   1656  CB  ARG A 207     -96.191  83.548  -3.362  0.00  0.00      PROA C  
ATOM   1657  CG  ARG A 207     -95.668  82.539  -4.411  0.00  0.00      PROA C  
ATOM   1658  CD  ARG A 207     -96.407  81.197  -4.384  0.00  0.00      PROA C  
ATOM   1659  NE  ARG A 207     -95.838  80.326  -5.464  0.00  0.00      PROA N  
ATOM   1660  CZ  ARG A 207     -96.346  80.184  -6.679  0.00  0.00      PROA C  
ATOM   1661  NH1 ARG A 207     -97.298  80.949  -7.162  0.00  0.00      PROA N1+
ATOM   1662  NH2 ARG A 207     -95.880  79.240  -7.467  0.00  0.00      PROA N  
ATOM   1663  N   LEU A 208     -99.491  84.989  -2.287  0.00  0.00      PROA N  
ATOM   1664  CA  LEU A 208    -100.093  85.617  -1.127  0.00  0.00      PROA C  
ATOM   1665  C   LEU A 208    -100.387  84.609  -0.025  0.00  0.00      PROA C  
ATOM   1666  O   LEU A 208    -100.439  83.395  -0.239  0.00  0.00      PROA O  
ATOM   1667  CB  LEU A 208    -101.391  86.388  -1.467  0.00  0.00      PROA C  
ATOM   1668  CG  LEU A 208    -101.269  87.403  -2.621  0.00  0.00      PROA C  
ATOM   1669  CD1 LEU A 208    -102.527  88.280  -2.672  0.00  0.00      PROA C  
ATOM   1670  CD2 LEU A 208    -100.028  88.298  -2.522  0.00  0.00      PROA C  
ATOM   1671  N   GLU A 209    -100.597  85.103   1.211  0.00  0.00      PROA N  
ATOM   1672  CA  GLU A 209    -101.103  84.317   2.322  0.00  0.00      PROA C  
ATOM   1673  C   GLU A 209    -102.483  83.708   2.051  0.00  0.00      PROA C  
ATOM   1674  O   GLU A 209    -103.286  84.237   1.281  0.00  0.00      PROA O  
ATOM   1675  CB  GLU A 209    -101.130  85.138   3.639  0.00  0.00      PROA C  
ATOM   1676  CG  GLU A 209     -99.719  85.527   4.152  0.00  0.00      PROA C  
ATOM   1677  CD  GLU A 209     -99.770  86.351   5.436  0.00  0.00      PROA C  
ATOM   1678  OE1 GLU A 209    -100.300  85.850   6.464  0.00  0.00      PROA O  
ATOM   1679  OE2 GLU A 209     -99.269  87.507   5.440  0.00  0.00      PROA O1-
ATOM   1680  N   GLU A 210    -102.787  82.546   2.664  0.00  0.00      PROA N  
ATOM   1681  CA  GLU A 210    -104.072  81.882   2.509  0.00  0.00      PROA C  
ATOM   1682  C   GLU A 210    -105.270  82.753   2.901  0.00  0.00      PROA C  
ATOM   1683  O   GLU A 210    -105.220  83.553   3.840  0.00  0.00      PROA O  
ATOM   1684  CB  GLU A 210    -104.078  80.516   3.248  0.00  0.00      PROA C  
ATOM   1685  CG  GLU A 210    -105.407  79.709   3.241  0.00  0.00      PROA C  
ATOM   1686  CD  GLU A 210    -105.824  79.236   1.849  0.00  0.00      PROA C  
ATOM   1687  OE1 GLU A 210    -105.728  78.008   1.577  0.00  0.00      PROA O  
ATOM   1688  OE2 GLU A 210    -106.278  80.072   1.024  0.00  0.00      PROA O1-
ATOM   1689  N   GLY A 211    -106.373  82.631   2.142  0.00  0.00      PROA N  
ATOM   1690  CA  GLY A 211    -107.573  83.447   2.256  0.00  0.00      PROA C  
ATOM   1691  C   GLY A 211    -107.687  84.521   1.200  0.00  0.00      PROA C  
ATOM   1692  O   GLY A 211    -108.787  84.823   0.737  0.00  0.00      PROA O  
ATOM   1693  N   PHE A 212    -106.566  85.138   0.777  0.00  0.00      PROA N  
ATOM   1694  CA  PHE A 212    -106.548  86.079  -0.335  0.00  0.00      PROA C  
ATOM   1695  C   PHE A 212    -106.957  85.482  -1.684  0.00  0.00      PROA C  
ATOM   1696  O   PHE A 212    -106.715  84.312  -1.971  0.00  0.00      PROA O  
ATOM   1697  CB  PHE A 212    -105.174  86.783  -0.497  0.00  0.00      PROA C  
ATOM   1698  CG  PHE A 212    -104.901  87.752   0.624  0.00  0.00      PROA C  
ATOM   1699  CD1 PHE A 212    -105.753  88.851   0.828  0.00  0.00      PROA C  
ATOM   1700  CD2 PHE A 212    -103.746  87.637   1.415  0.00  0.00      PROA C  
ATOM   1701  CE1 PHE A 212    -105.462  89.808   1.808  0.00  0.00      PROA C  
ATOM   1702  CE2 PHE A 212    -103.441  88.601   2.385  0.00  0.00      PROA C  
ATOM   1703  CZ  PHE A 212    -104.300  89.689   2.578  0.00  0.00      PROA C  
ATOM   1704  N   SER A 213    -107.593  86.289  -2.553  0.00  0.00      PROA N  
ATOM   1705  CA  SER A 213    -107.969  85.892  -3.901  0.00  0.00      PROA C  
ATOM   1706  C   SER A 213    -107.328  86.814  -4.918  0.00  0.00      PROA C  
ATOM   1707  O   SER A 213    -107.383  88.039  -4.801  0.00  0.00      PROA O  
ATOM   1708  CB  SER A 213    -109.506  85.902  -4.129  0.00  0.00      PROA C  
ATOM   1709  OG  SER A 213    -110.147  84.901  -3.337  0.00  0.00      PROA O  
ATOM   1710  N   ILE A 214    -106.674  86.250  -5.948  0.00  0.00      PROA N  
ATOM   1711  CA  ILE A 214    -106.001  87.017  -6.985  0.00  0.00      PROA C  
ATOM   1712  C   ILE A 214    -106.904  87.336  -8.171  0.00  0.00      PROA C  
ATOM   1713  O   ILE A 214    -107.525  86.469  -8.786  0.00  0.00      PROA O  
ATOM   1714  CB  ILE A 214    -104.709  86.334  -7.443  0.00  0.00      PROA C  
ATOM   1715  CG1 ILE A 214    -103.631  86.371  -6.334  0.00  0.00      PROA C  
ATOM   1716  CG2 ILE A 214    -104.159  86.931  -8.760  0.00  0.00      PROA C  
ATOM   1717  CD  ILE A 214    -103.133  87.781  -5.997  0.00  0.00      PROA C  
ATOM   1718  N   THR A 215    -106.978  88.627  -8.537  0.00  0.00      PROA N  
ATOM   1719  CA  THR A 215    -107.607  89.103  -9.762  0.00  0.00      PROA C  
ATOM   1720  C   THR A 215    -106.528  89.610 -10.692  0.00  0.00      PROA C  
ATOM   1721  O   THR A 215    -105.653  90.372 -10.283  0.00  0.00      PROA O  
ATOM   1722  CB  THR A 215    -108.660  90.187  -9.504  0.00  0.00      PROA C  
ATOM   1723  CG2 THR A 215    -108.839  91.184 -10.663  0.00  0.00      PROA C  
ATOM   1724  OG1 THR A 215    -109.934  89.585  -9.297  0.00  0.00      PROA O  
ATOM   1725  N   LEU A 216    -106.552  89.192 -11.969  0.00  0.00      PROA N  
ATOM   1726  CA  LEU A 216    -105.585  89.603 -12.968  0.00  0.00      PROA C  
ATOM   1727  C   LEU A 216    -106.262  90.427 -14.052  0.00  0.00      PROA C  
ATOM   1728  O   LEU A 216    -107.227  89.993 -14.690  0.00  0.00      PROA O  
ATOM   1729  CB  LEU A 216    -104.894  88.398 -13.656  0.00  0.00      PROA C  
ATOM   1730  CG  LEU A 216    -104.213  87.400 -12.701  0.00  0.00      PROA C  
ATOM   1731  CD1 LEU A 216    -103.640  86.222 -13.497  0.00  0.00      PROA C  
ATOM   1732  CD2 LEU A 216    -103.116  88.063 -11.858  0.00  0.00      PROA C  
ATOM   1733  N   ASP A 217    -105.738  91.642 -14.289  0.00  0.00      PROA N  
ATOM   1734  CA  ASP A 217    -106.189  92.532 -15.335  0.00  0.00      PROA C  
ATOM   1735  C   ASP A 217    -105.062  92.721 -16.344  0.00  0.00      PROA C  
ATOM   1736  O   ASP A 217    -104.032  93.325 -16.044  0.00  0.00      PROA O  
ATOM   1737  CB  ASP A 217    -106.549  93.931 -14.754  0.00  0.00      PROA C  
ATOM   1738  CG  ASP A 217    -107.829  93.912 -13.935  0.00  0.00      PROA C  
ATOM   1739  OD1 ASP A 217    -108.809  93.223 -14.320  0.00  0.00      PROA O  
ATOM   1740  OD2 ASP A 217    -107.920  94.719 -12.968  0.00  0.00      PROA O1-
ATOM   1741  N   PHE A 218    -105.234  92.239 -17.592  0.00  0.00      PROA N  
ATOM   1742  CA  PHE A 218    -104.399  92.653 -18.710  0.00  0.00      PROA C  
ATOM   1743  C   PHE A 218    -104.636  94.129 -19.016  0.00  0.00      PROA C  
ATOM   1744  O   PHE A 218    -105.776  94.561 -19.180  0.00  0.00      PROA O  
ATOM   1745  CB  PHE A 218    -104.631  91.795 -19.983  0.00  0.00      PROA C  
ATOM   1746  CG  PHE A 218    -104.114  90.389 -19.807  0.00  0.00      PROA C  
ATOM   1747  CD1 PHE A 218    -104.843  89.417 -19.095  0.00  0.00      PROA C  
ATOM   1748  CD2 PHE A 218    -102.902  90.010 -20.414  0.00  0.00      PROA C  
ATOM   1749  CE1 PHE A 218    -104.365  88.105 -18.978  0.00  0.00      PROA C  
ATOM   1750  CE2 PHE A 218    -102.418  88.701 -20.295  0.00  0.00      PROA C  
ATOM   1751  CZ  PHE A 218    -103.153  87.747 -19.580  0.00  0.00      PROA C  
ATOM   1752  N   VAL A 219    -103.573  94.958 -19.035  0.00  0.00      PROA N  
ATOM   1753  CA  VAL A 219    -103.759  96.403 -18.962  0.00  0.00      PROA C  
ATOM   1754  C   VAL A 219    -103.386  97.129 -20.251  0.00  0.00      PROA C  
ATOM   1755  O   VAL A 219    -104.251  97.355 -21.099  0.00  0.00      PROA O  
ATOM   1756  CB  VAL A 219    -103.217  96.993 -17.649  0.00  0.00      PROA C  
ATOM   1757  CG1 VAL A 219    -101.749  96.623 -17.356  0.00  0.00      PROA C  
ATOM   1758  CG2 VAL A 219    -103.454  98.516 -17.574  0.00  0.00      PROA C  
ATOM   1759  N   GLU A 220    -102.120  97.551 -20.446  0.00  0.00      PROA N  
ATOM   1760  CA  GLU A 220    -101.742  98.407 -21.560  0.00  0.00      PROA C  
ATOM   1761  C   GLU A 220    -101.871  97.812 -22.965  0.00  0.00      PROA C  
ATOM   1762  O   GLU A 220    -102.450  98.431 -23.860  0.00  0.00      PROA O  
ATOM   1763  CB  GLU A 220    -100.328  99.002 -21.331  0.00  0.00      PROA C  
ATOM   1764  CG  GLU A 220    -100.291 100.000 -20.141  0.00  0.00      PROA C  
ATOM   1765  CD  GLU A 220     -98.932 100.669 -19.956  0.00  0.00      PROA C  
ATOM   1766  OE1 GLU A 220     -98.460 101.375 -20.886  0.00  0.00      PROA O  
ATOM   1767  OE2 GLU A 220     -98.325 100.511 -18.859  0.00  0.00      PROA O1-
ATOM   1768  N   SER A 221    -101.373  96.581 -23.194  0.00  0.00      PROA N  
ATOM   1769  CA  SER A 221    -101.520  95.924 -24.487  0.00  0.00      PROA C  
ATOM   1770  C   SER A 221    -101.254  94.436 -24.351  0.00  0.00      PROA C  
ATOM   1771  O   SER A 221    -100.690  93.962 -23.361  0.00  0.00      PROA O  
ATOM   1772  CB  SER A 221    -100.622  96.510 -25.632  0.00  0.00      PROA C  
ATOM   1773  OG  SER A 221     -99.231  96.189 -25.519  0.00  0.00      PROA O  
ATOM   1774  N   PHE A 222    -101.678  93.655 -25.360  0.00  0.00      PROA N  
ATOM   1775  CA  PHE A 222    -101.358  92.248 -25.452  0.00  0.00      PROA C  
ATOM   1776  C   PHE A 222    -101.038  91.940 -26.910  0.00  0.00      PROA C  
ATOM   1777  O   PHE A 222    -101.843  92.226 -27.796  0.00  0.00      PROA O  
ATOM   1778  CB  PHE A 222    -102.558  91.399 -24.953  0.00  0.00      PROA C  
ATOM   1779  CG  PHE A 222    -102.232  89.930 -24.914  0.00  0.00      PROA C  
ATOM   1780  CD1 PHE A 222    -101.591  89.390 -23.792  0.00  0.00      PROA C  
ATOM   1781  CD2 PHE A 222    -102.594  89.071 -25.963  0.00  0.00      PROA C  
ATOM   1782  CE1 PHE A 222    -101.261  88.031 -23.739  0.00  0.00      PROA C  
ATOM   1783  CE2 PHE A 222    -102.285  87.706 -25.908  0.00  0.00      PROA C  
ATOM   1784  CZ  PHE A 222    -101.605  87.188 -24.800  0.00  0.00      PROA C  
ATOM   1785  N   ASP A 223     -99.860  91.357 -27.196  0.00  0.00      PROA N  
ATOM   1786  CA  ASP A 223     -99.504  90.937 -28.534  0.00  0.00      PROA C  
ATOM   1787  C   ASP A 223     -98.335  89.953 -28.459  0.00  0.00      PROA C  
ATOM   1788  O   ASP A 223     -97.166  90.334 -28.341  0.00  0.00      PROA O  
ATOM   1789  CB  ASP A 223     -99.199  92.148 -29.467  0.00  0.00      PROA C  
ATOM   1790  CG  ASP A 223     -99.188  91.800 -30.949  0.00  0.00      PROA C  
ATOM   1791  OD1 ASP A 223     -99.288  90.608 -31.331  0.00  0.00      PROA O  
ATOM   1792  OD2 ASP A 223     -99.073  92.753 -31.770  0.00  0.00      PROA O1-
ATOM   1793  N   VAL A 224     -98.651  88.646 -28.508  0.00  0.00      PROA N  
ATOM   1794  CA  VAL A 224     -97.685  87.562 -28.596  0.00  0.00      PROA C  
ATOM   1795  C   VAL A 224     -98.027  86.749 -29.834  0.00  0.00      PROA C  
ATOM   1796  O   VAL A 224     -99.180  86.724 -30.279  0.00  0.00      PROA O  
ATOM   1797  CB  VAL A 224     -97.617  86.639 -27.372  0.00  0.00      PROA C  
ATOM   1798  CG1 VAL A 224     -97.260  87.453 -26.117  0.00  0.00      PROA C  
ATOM   1799  CG2 VAL A 224     -98.932  85.867 -27.161  0.00  0.00      PROA C  
ATOM   1800  N   GLU A 225     -97.031  86.084 -30.462  0.00  0.00      PROA N  
ATOM   1801  CA  GLU A 225     -97.250  85.362 -31.706  0.00  0.00      PROA C  
ATOM   1802  C   GLU A 225     -98.311  84.261 -31.673  0.00  0.00      PROA C  
ATOM   1803  O   GLU A 225     -98.480  83.516 -30.706  0.00  0.00      PROA O  
ATOM   1804  CB  GLU A 225     -95.958  84.829 -32.386  0.00  0.00      PROA C  
ATOM   1805  CG  GLU A 225     -95.060  85.957 -32.952  0.00  0.00      PROA C  
ATOM   1806  CD  GLU A 225     -94.231  85.532 -34.167  0.00  0.00      PROA C  
ATOM   1807  OE1 GLU A 225     -94.392  86.157 -35.252  0.00  0.00      PROA O  
ATOM   1808  OE2 GLU A 225     -93.408  84.585 -34.061  0.00  0.00      PROA O1-
ATOM   1809  N   MET A 226     -99.058  84.163 -32.784  0.00  0.00      PROA N  
ATOM   1810  CA  MET A 226    -100.190  83.287 -32.949  0.00  0.00      PROA C  
ATOM   1811  C   MET A 226    -100.157  82.808 -34.389  0.00  0.00      PROA C  
ATOM   1812  O   MET A 226     -99.707  83.520 -35.287  0.00  0.00      PROA O  
ATOM   1813  CB  MET A 226    -101.509  84.062 -32.682  0.00  0.00      PROA C  
ATOM   1814  CG  MET A 226    -102.789  83.203 -32.728  0.00  0.00      PROA C  
ATOM   1815  SD  MET A 226    -104.302  84.050 -32.175  0.00  0.00      PROA S  
ATOM   1816  CE  MET A 226    -104.451  85.188 -33.583  0.00  0.00      PROA C  
ATOM   1817  N   HIS A 227    -100.614  81.573 -34.645  0.00  0.00      PROA N  
ATOM   1818  CA  HIS A 227    -100.655  80.993 -35.976  0.00  0.00      PROA C  
ATOM   1819  C   HIS A 227    -102.133  80.779 -36.304  0.00  0.00      PROA C  
ATOM   1820  O   HIS A 227    -102.913  80.505 -35.389  0.00  0.00      PROA O  
ATOM   1821  CB  HIS A 227     -99.886  79.640 -35.984  0.00  0.00      PROA C  
ATOM   1822  CG  HIS A 227     -99.326  79.151 -37.301  0.00  0.00      PROA C  
ATOM   1823  CD2 HIS A 227     -98.128  78.547 -37.542  0.00  0.00      PROA C  
ATOM   1824  ND1 HIS A 227     -99.957  79.220 -38.526  0.00  0.00      PROA N  
ATOM   1825  CE1 HIS A 227     -99.127  78.661 -39.442  0.00  0.00      PROA C  
ATOM   1826  NE2 HIS A 227     -98.003  78.237 -38.891  0.00  0.00      PROA N  
ATOM   1827  N   PRO A 228    -102.612  80.892 -37.541  0.00  0.00      PROA N  
ATOM   1828  CA  PRO A 228    -104.025  80.612 -37.792  0.00  0.00      PROA C  
ATOM   1829  C   PRO A 228    -104.400  79.138 -37.666  0.00  0.00      PROA C  
ATOM   1830  O   PRO A 228    -105.470  78.844 -37.133  0.00  0.00      PROA O  
ATOM   1831  CB  PRO A 228    -104.248  81.143 -39.214  0.00  0.00      PROA C  
ATOM   1832  CG  PRO A 228    -103.338  82.371 -39.261  0.00  0.00      PROA C  
ATOM   1833  CD  PRO A 228    -102.104  81.911 -38.480  0.00  0.00      PROA C  
ATOM   1834  N   GLU A 229    -103.577  78.192 -38.173  0.00  0.00      PROA N  
ATOM   1835  CA  GLU A 229    -103.859  76.763 -38.081  0.00  0.00      PROA C  
ATOM   1836  C   GLU A 229    -103.862  76.198 -36.654  0.00  0.00      PROA C  
ATOM   1837  O   GLU A 229    -104.713  75.377 -36.303  0.00  0.00      PROA O  
ATOM   1838  CB  GLU A 229    -102.936  75.927 -39.016  0.00  0.00      PROA C  
ATOM   1839  CG  GLU A 229    -101.480  75.678 -38.539  0.00  0.00      PROA C  
ATOM   1840  CD  GLU A 229    -100.640  74.868 -39.529  0.00  0.00      PROA C  
ATOM   1841  OE1 GLU A 229    -101.081  74.619 -40.684  0.00  0.00      PROA O  
ATOM   1842  OE2 GLU A 229     -99.511  74.454 -39.150  0.00  0.00      PROA O1-
ATOM   1843  N   ALA A 230    -102.918  76.629 -35.792  0.00  0.00      PROA N  
ATOM   1844  CA  ALA A 230    -102.770  76.146 -34.431  0.00  0.00      PROA C  
ATOM   1845  C   ALA A 230    -102.755  77.315 -33.455  0.00  0.00      PROA C  
ATOM   1846  O   ALA A 230    -102.140  78.347 -33.711  0.00  0.00      PROA O  
ATOM   1847  CB  ALA A 230    -101.476  75.316 -34.297  0.00  0.00      PROA C  
ATOM   1848  N   GLN A 231    -103.454  77.202 -32.305  0.00  0.00      PROA N  
ATOM   1849  CA  GLN A 231    -103.658  78.317 -31.388  0.00  0.00      PROA C  
ATOM   1850  C   GLN A 231    -102.405  78.973 -30.796  0.00  0.00      PROA C  
ATOM   1851  O   GLN A 231    -102.262  80.195 -30.832  0.00  0.00      PROA O  
ATOM   1852  CB  GLN A 231    -104.641  77.883 -30.263  0.00  0.00      PROA C  
ATOM   1853  CG  GLN A 231    -104.819  78.889 -29.097  0.00  0.00      PROA C  
ATOM   1854  CD  GLN A 231    -105.906  78.422 -28.123  0.00  0.00      PROA C  
ATOM   1855  NE2 GLN A 231    -107.061  79.125 -28.108  0.00  0.00      PROA N  
ATOM   1856  OE1 GLN A 231    -105.740  77.444 -27.388  0.00  0.00      PROA O  
ATOM   1857  N   CYS A 232    -101.443  78.175 -30.287  0.00  0.00      PROA N  
ATOM   1858  CA  CYS A 232    -100.214  78.700 -29.696  0.00  0.00      PROA C  
ATOM   1859  C   CYS A 232     -99.002  77.793 -29.965  0.00  0.00      PROA C  
ATOM   1860  O   CYS A 232     -98.432  77.251 -29.013  0.00  0.00      PROA O  
ATOM   1861  CB  CYS A 232    -100.358  78.870 -28.151  0.00  0.00      PROA C  
ATOM   1862  SG  CYS A 232    -101.467  80.202 -27.601  0.00  0.00      PROA S  
ATOM   1863  N   PRO A 233     -98.534  77.559 -31.197  0.00  0.00      PROA N  
ATOM   1864  CA  PRO A 233     -97.348  76.745 -31.448  0.00  0.00      PROA C  
ATOM   1865  C   PRO A 233     -96.070  77.494 -31.099  0.00  0.00      PROA C  
ATOM   1866  O   PRO A 233     -95.089  76.864 -30.701  0.00  0.00      PROA O  
ATOM   1867  CB  PRO A 233     -97.436  76.428 -32.951  0.00  0.00      PROA C  
ATOM   1868  CG  PRO A 233     -98.169  77.631 -33.549  0.00  0.00      PROA C  
ATOM   1869  CD  PRO A 233     -99.156  78.013 -32.442  0.00  0.00      PROA C  
ATOM   1870  N   TYR A 234     -96.050  78.827 -31.293  0.00  0.00      PROA N  
ATOM   1871  CA  TYR A 234     -94.883  79.669 -31.126  0.00  0.00      PROA C  
ATOM   1872  C   TYR A 234     -94.646  79.983 -29.650  0.00  0.00      PROA C  
ATOM   1873  O   TYR A 234     -93.995  79.236 -28.914  0.00  0.00      PROA O  
ATOM   1874  CB  TYR A 234     -95.048  80.996 -31.933  0.00  0.00      PROA C  
ATOM   1875  CG  TYR A 234     -95.204  80.753 -33.412  0.00  0.00      PROA C  
ATOM   1876  CD1 TYR A 234     -94.194  80.095 -34.133  0.00  0.00      PROA C  
ATOM   1877  CD2 TYR A 234     -96.312  81.268 -34.112  0.00  0.00      PROA C  
ATOM   1878  CE1 TYR A 234     -94.281  79.958 -35.525  0.00  0.00      PROA C  
ATOM   1879  CE2 TYR A 234     -96.399  81.138 -35.504  0.00  0.00      PROA C  
ATOM   1880  CZ  TYR A 234     -95.379  80.491 -36.211  0.00  0.00      PROA C  
ATOM   1881  OH  TYR A 234     -95.452  80.397 -37.616  0.00  0.00      PROA O  
ATOM   1882  N   ASP A 235     -95.191  81.113 -29.180  0.00  0.00      PROA N  
ATOM   1883  CA  ASP A 235     -95.103  81.561 -27.814  0.00  0.00      PROA C  
ATOM   1884  C   ASP A 235     -96.331  81.061 -27.058  0.00  0.00      PROA C  
ATOM   1885  O   ASP A 235     -97.410  80.909 -27.629  0.00  0.00      PROA O  
ATOM   1886  CB  ASP A 235     -95.020  83.109 -27.764  0.00  0.00      PROA C  
ATOM   1887  CG  ASP A 235     -93.917  83.620 -28.687  0.00  0.00      PROA C  
ATOM   1888  OD1 ASP A 235     -92.811  83.018 -28.744  0.00  0.00      PROA O  
ATOM   1889  OD2 ASP A 235     -94.132  84.697 -29.306  0.00  0.00      PROA O1-
ATOM   1890  N   SER A 236     -96.203  80.759 -25.756  0.00  0.00      PROA N  
ATOM   1891  CA  SER A 236     -97.351  80.377 -24.938  0.00  0.00      PROA C  
ATOM   1892  C   SER A 236     -97.316  81.086 -23.611  0.00  0.00      PROA C  
ATOM   1893  O   SER A 236     -96.342  80.981 -22.868  0.00  0.00      PROA O  
ATOM   1894  CB  SER A 236     -97.455  78.854 -24.636  0.00  0.00      PROA C  
ATOM   1895  OG  SER A 236     -97.771  78.103 -25.808  0.00  0.00      PROA O  
ATOM   1896  N   LEU A 237     -98.406  81.798 -23.268  0.00  0.00      PROA N  
ATOM   1897  CA  LEU A 237     -98.629  82.336 -21.942  0.00  0.00      PROA C  
ATOM   1898  C   LEU A 237     -99.679  81.486 -21.251  0.00  0.00      PROA C  
ATOM   1899  O   LEU A 237    -100.830  81.420 -21.687  0.00  0.00      PROA O  
ATOM   1900  CB  LEU A 237     -99.105  83.809 -22.009  0.00  0.00      PROA C  
ATOM   1901  CG  LEU A 237     -99.442  84.459 -20.649  0.00  0.00      PROA C  
ATOM   1902  CD1 LEU A 237     -98.208  84.539 -19.745  0.00  0.00      PROA C  
ATOM   1903  CD2 LEU A 237    -100.029  85.861 -20.846  0.00  0.00      PROA C  
ATOM   1904  N   LYS A 238     -99.305  80.791 -20.166  0.00  0.00      PROA N  
ATOM   1905  CA  LYS A 238    -100.200  79.930 -19.420  0.00  0.00      PROA C  
ATOM   1906  C   LYS A 238    -100.311  80.453 -17.999  0.00  0.00      PROA C  
ATOM   1907  O   LYS A 238     -99.320  80.824 -17.366  0.00  0.00      PROA O  
ATOM   1908  CB  LYS A 238     -99.712  78.459 -19.363  0.00  0.00      PROA C  
ATOM   1909  CG  LYS A 238     -99.315  77.858 -20.724  0.00  0.00      PROA C  
ATOM   1910  CD  LYS A 238     -99.271  76.317 -20.653  0.00  0.00      PROA C  
ATOM   1911  CE  LYS A 238     -98.630  75.606 -21.858  0.00  0.00      PROA C  
ATOM   1912  NZ  LYS A 238     -97.146  75.654 -21.785  0.00  0.00      PROA N1+
ATOM   1913  N   ILE A 239    -101.540  80.491 -17.460  0.00  0.00      PROA N  
ATOM   1914  CA  ILE A 239    -101.812  80.988 -16.123  0.00  0.00      PROA C  
ATOM   1915  C   ILE A 239    -102.389  79.835 -15.322  0.00  0.00      PROA C  
ATOM   1916  O   ILE A 239    -103.422  79.264 -15.665  0.00  0.00      PROA O  
ATOM   1917  CB  ILE A 239    -102.725  82.218 -16.152  0.00  0.00      PROA C  
ATOM   1918  CG1 ILE A 239    -101.990  83.391 -16.858  0.00  0.00      PROA C  
ATOM   1919  CG2 ILE A 239    -103.187  82.597 -14.726  0.00  0.00      PROA C  
ATOM   1920  CD  ILE A 239    -102.821  84.665 -17.037  0.00  0.00      PROA C  
ATOM   1921  N   GLN A 240    -101.702  79.420 -14.243  0.00  0.00      PROA N  
ATOM   1922  CA  GLN A 240    -102.046  78.251 -13.463  0.00  0.00      PROA C  
ATOM   1923  C   GLN A 240    -102.379  78.619 -12.029  0.00  0.00      PROA C  
ATOM   1924  O   GLN A 240    -101.667  79.371 -11.366  0.00  0.00      PROA O  
ATOM   1925  CB  GLN A 240    -100.896  77.208 -13.510  0.00  0.00      PROA C  
ATOM   1926  CG  GLN A 240    -101.066  75.986 -12.572  0.00  0.00      PROA C  
ATOM   1927  CD  GLN A 240     -99.940  74.964 -12.750  0.00  0.00      PROA C  
ATOM   1928  NE2 GLN A 240     -99.911  74.285 -13.919  0.00  0.00      PROA N  
ATOM   1929  OE1 GLN A 240     -99.101  74.764 -11.867  0.00  0.00      PROA O  
ATOM   1930  N   THR A 241    -103.492  78.076 -11.508  0.00  0.00      PROA N  
ATOM   1931  CA  THR A 241    -103.941  78.270 -10.135  0.00  0.00      PROA C  
ATOM   1932  C   THR A 241    -104.171  76.889  -9.556  0.00  0.00      PROA C  
ATOM   1933  O   THR A 241    -104.196  75.897 -10.287  0.00  0.00      PROA O  
ATOM   1934  CB  THR A 241    -105.227  79.100 -10.003  0.00  0.00      PROA C  
ATOM   1935  CG2 THR A 241    -105.081  80.406 -10.790  0.00  0.00      PROA C  
ATOM   1936  OG1 THR A 241    -106.399  78.447 -10.482  0.00  0.00      PROA O  
ATOM   1937  N   ASP A 242    -104.326  76.764  -8.219  0.00  0.00      PROA N  
ATOM   1938  CA  ASP A 242    -104.634  75.481  -7.603  0.00  0.00      PROA C  
ATOM   1939  C   ASP A 242    -105.948  74.860  -8.096  0.00  0.00      PROA C  
ATOM   1940  O   ASP A 242    -106.002  73.672  -8.419  0.00  0.00      PROA O  
ATOM   1941  CB  ASP A 242    -104.689  75.605  -6.054  0.00  0.00      PROA C  
ATOM   1942  CG  ASP A 242    -103.314  75.753  -5.419  0.00  0.00      PROA C  
ATOM   1943  OD1 ASP A 242    -102.269  75.568  -6.097  0.00  0.00      PROA O  
ATOM   1944  OD2 ASP A 242    -103.275  75.979  -4.180  0.00  0.00      PROA O1-
ATOM   1945  N   LYS A 243    -107.039  75.654  -8.192  0.00  0.00      PROA N  
ATOM   1946  CA  LYS A 243    -108.289  75.189  -8.771  0.00  0.00      PROA C  
ATOM   1947  C   LYS A 243    -108.262  74.833 -10.255  0.00  0.00      PROA C  
ATOM   1948  O   LYS A 243    -108.771  73.785 -10.655  0.00  0.00      PROA O  
ATOM   1949  CB  LYS A 243    -109.479  76.129  -8.448  0.00  0.00      PROA C  
ATOM   1950  CG  LYS A 243    -109.969  75.979  -6.994  0.00  0.00      PROA C  
ATOM   1951  CD  LYS A 243    -111.345  76.634  -6.764  0.00  0.00      PROA C  
ATOM   1952  CE  LYS A 243    -112.078  76.173  -5.490  0.00  0.00      PROA C  
ATOM   1953  NZ  LYS A 243    -111.372  76.612  -4.267  0.00  0.00      PROA N1+
ATOM   1954  N   ARG A 244    -107.651  75.677 -11.110  0.00  0.00      PROA N  
ATOM   1955  CA  ARG A 244    -107.646  75.419 -12.539  0.00  0.00      PROA C  
ATOM   1956  C   ARG A 244    -106.569  76.184 -13.293  0.00  0.00      PROA C  
ATOM   1957  O   ARG A 244    -105.954  77.130 -12.798  0.00  0.00      PROA O  
ATOM   1958  CB  ARG A 244    -109.018  75.716 -13.210  0.00  0.00      PROA C  
ATOM   1959  CG  ARG A 244    -109.514  77.171 -13.056  0.00  0.00      PROA C  
ATOM   1960  CD  ARG A 244    -110.672  77.531 -13.997  0.00  0.00      PROA C  
ATOM   1961  NE  ARG A 244    -110.103  77.533 -15.382  0.00  0.00      PROA N  
ATOM   1962  CZ  ARG A 244    -110.799  77.705 -16.495  0.00  0.00      PROA C  
ATOM   1963  NH1 ARG A 244    -112.092  77.926 -16.506  0.00  0.00      PROA N1+
ATOM   1964  NH2 ARG A 244    -110.149  77.641 -17.637  0.00  0.00      PROA N  
ATOM   1965  N   GLU A 245    -106.330  75.775 -14.552  0.00  0.00      PROA N  
ATOM   1966  CA  GLU A 245    -105.473  76.476 -15.485  0.00  0.00      PROA C  
ATOM   1967  C   GLU A 245    -106.295  77.330 -16.445  0.00  0.00      PROA C  
ATOM   1968  O   GLU A 245    -107.485  77.098 -16.680  0.00  0.00      PROA O  
ATOM   1969  CB  GLU A 245    -104.581  75.486 -16.278  0.00  0.00      PROA C  
ATOM   1970  CG  GLU A 245    -103.575  74.729 -15.372  0.00  0.00      PROA C  
ATOM   1971  CD  GLU A 245    -102.727  73.725 -16.146  0.00  0.00      PROA C  
ATOM   1972  OE1 GLU A 245    -101.861  74.149 -16.955  0.00  0.00      PROA O  
ATOM   1973  OE2 GLU A 245    -102.899  72.494 -15.936  0.00  0.00      PROA O1-
ATOM   1974  N   TYR A 246    -105.659  78.360 -17.015  0.00  0.00      PROA N  
ATOM   1975  CA  TYR A 246    -106.219  79.262 -17.994  0.00  0.00      PROA C  
ATOM   1976  C   TYR A 246    -105.217  79.384 -19.140  0.00  0.00      PROA C  
ATOM   1977  O   TYR A 246    -104.028  79.079 -19.001  0.00  0.00      PROA O  
ATOM   1978  CB  TYR A 246    -106.491  80.685 -17.420  0.00  0.00      PROA C  
ATOM   1979  CG  TYR A 246    -107.386  80.671 -16.205  0.00  0.00      PROA C  
ATOM   1980  CD1 TYR A 246    -106.842  80.552 -14.912  0.00  0.00      PROA C  
ATOM   1981  CD2 TYR A 246    -108.768  80.888 -16.338  0.00  0.00      PROA C  
ATOM   1982  CE1 TYR A 246    -107.665  80.630 -13.781  0.00  0.00      PROA C  
ATOM   1983  CE2 TYR A 246    -109.592  80.979 -15.206  0.00  0.00      PROA C  
ATOM   1984  CZ  TYR A 246    -109.038  80.851 -13.926  0.00  0.00      PROA C  
ATOM   1985  OH  TYR A 246    -109.853  80.957 -12.779  0.00  0.00      PROA O  
ATOM   1986  N   GLY A 247    -105.685  79.841 -20.322  0.00  0.00      PROA N  
ATOM   1987  CA  GLY A 247    -104.890  79.864 -21.549  0.00  0.00      PROA C  
ATOM   1988  C   GLY A 247    -104.637  78.486 -22.140  0.00  0.00      PROA C  
ATOM   1989  O   GLY A 247    -105.438  77.574 -21.913  0.00  0.00      PROA O  
ATOM   1990  N   PRO A 248    -103.565  78.255 -22.897  0.00  0.00      PROA N  
ATOM   1991  CA  PRO A 248    -102.663  79.232 -23.514  0.00  0.00      PROA C  
ATOM   1992  C   PRO A 248    -103.283  80.495 -24.111  0.00  0.00      PROA C  
ATOM   1993  O   PRO A 248    -104.255  80.405 -24.863  0.00  0.00      PROA O  
ATOM   1994  CB  PRO A 248    -101.884  78.409 -24.551  0.00  0.00      PROA C  
ATOM   1995  CG  PRO A 248    -101.866  76.999 -23.959  0.00  0.00      PROA C  
ATOM   1996  CD  PRO A 248    -103.254  76.890 -23.328  0.00  0.00      PROA C  
ATOM   1997  N   PHE A 249    -102.729  81.680 -23.798  0.00  0.00      PROA N  
ATOM   1998  CA  PHE A 249    -103.156  82.952 -24.357  0.00  0.00      PROA C  
ATOM   1999  C   PHE A 249    -102.246  83.384 -25.502  0.00  0.00      PROA C  
ATOM   2000  O   PHE A 249    -101.028  83.494 -25.338  0.00  0.00      PROA O  
ATOM   2001  CB  PHE A 249    -103.180  84.089 -23.298  0.00  0.00      PROA C  
ATOM   2002  CG  PHE A 249    -104.201  83.812 -22.231  0.00  0.00      PROA C  
ATOM   2003  CD1 PHE A 249    -105.559  84.087 -22.475  0.00  0.00      PROA C  
ATOM   2004  CD2 PHE A 249    -103.819  83.349 -20.959  0.00  0.00      PROA C  
ATOM   2005  CE1 PHE A 249    -106.519  83.888 -21.475  0.00  0.00      PROA C  
ATOM   2006  CE2 PHE A 249    -104.778  83.144 -19.959  0.00  0.00      PROA C  
ATOM   2007  CZ  PHE A 249    -106.127  83.416 -20.218  0.00  0.00      PROA C  
ATOM   2008  N   CYS A 250    -102.833  83.650 -26.690  0.00  0.00      PROA N  
ATOM   2009  CA  CYS A 250    -102.112  84.116 -27.867  0.00  0.00      PROA C  
ATOM   2010  C   CYS A 250    -102.976  85.087 -28.656  0.00  0.00      PROA C  
ATOM   2011  O   CYS A 250    -104.203  85.094 -28.533  0.00  0.00      PROA O  
ATOM   2012  CB  CYS A 250    -101.672  82.974 -28.827  0.00  0.00      PROA C  
ATOM   2013  SG  CYS A 250    -100.440  81.882 -28.068  0.00  0.00      PROA S  
ATOM   2014  N   GLY A 251    -102.342  85.945 -29.486  0.00  0.00      PROA N  
ATOM   2015  CA  GLY A 251    -103.025  86.918 -30.339  0.00  0.00      PROA C  
ATOM   2016  C   GLY A 251    -102.736  88.338 -29.941  0.00  0.00      PROA C  
ATOM   2017  O   GLY A 251    -101.944  88.605 -29.041  0.00  0.00      PROA O  
ATOM   2018  N   LYS A 252    -103.377  89.300 -30.637  0.00  0.00      PROA N  
ATOM   2019  CA  LYS A 252    -103.172  90.723 -30.405  0.00  0.00      PROA C  
ATOM   2020  C   LYS A 252    -104.370  91.391 -29.736  0.00  0.00      PROA C  
ATOM   2021  O   LYS A 252    -104.407  92.605 -29.528  0.00  0.00      PROA O  
ATOM   2022  CB  LYS A 252    -102.806  91.449 -31.725  0.00  0.00      PROA C  
ATOM   2023  CG  LYS A 252    -103.829  91.317 -32.863  0.00  0.00      PROA C  
ATOM   2024  CD  LYS A 252    -103.529  92.199 -34.096  0.00  0.00      PROA C  
ATOM   2025  CE  LYS A 252    -102.225  91.895 -34.866  0.00  0.00      PROA C  
ATOM   2026  NZ  LYS A 252    -101.035  92.558 -34.270  0.00  0.00      PROA N1+
ATOM   2027  N   THR A 253    -105.392  90.599 -29.355  0.00  0.00      PROA N  
ATOM   2028  CA  THR A 253    -106.555  91.085 -28.616  0.00  0.00      PROA C  
ATOM   2029  C   THR A 253    -106.279  91.035 -27.124  0.00  0.00      PROA C  
ATOM   2030  O   THR A 253    -105.643  90.113 -26.620  0.00  0.00      PROA O  
ATOM   2031  CB  THR A 253    -107.860  90.352 -28.962  0.00  0.00      PROA C  
ATOM   2032  CG2 THR A 253    -107.850  88.868 -28.551  0.00  0.00      PROA C  
ATOM   2033  OG1 THR A 253    -109.012  90.957 -28.378  0.00  0.00      PROA O  
ATOM   2034  N   LEU A 254    -106.740  92.055 -26.377  0.00  0.00      PROA N  
ATOM   2035  CA  LEU A 254    -106.569  92.181 -24.940  0.00  0.00      PROA C  
ATOM   2036  C   LEU A 254    -107.432  91.140 -24.188  0.00  0.00      PROA C  
ATOM   2037  O   LEU A 254    -108.659  91.187 -24.340  0.00  0.00      PROA O  
ATOM   2038  CB  LEU A 254    -106.940  93.650 -24.591  0.00  0.00      PROA C  
ATOM   2039  CG  LEU A 254    -106.500  94.216 -23.225  0.00  0.00      PROA C  
ATOM   2040  CD1 LEU A 254    -107.321  93.649 -22.065  0.00  0.00      PROA C  
ATOM   2041  CD2 LEU A 254    -104.990  94.067 -22.982  0.00  0.00      PROA C  
ATOM   2042  N   PRO A 255    -106.908  90.159 -23.430  0.00  0.00      PROA N  
ATOM   2043  CA  PRO A 255    -107.714  89.147 -22.740  0.00  0.00      PROA C  
ATOM   2044  C   PRO A 255    -108.732  89.692 -21.729  0.00  0.00      PROA C  
ATOM   2045  O   PRO A 255    -108.430  90.713 -21.104  0.00  0.00      PROA O  
ATOM   2046  CB  PRO A 255    -106.678  88.222 -22.074  0.00  0.00      PROA C  
ATOM   2047  CG  PRO A 255    -105.431  88.376 -22.942  0.00  0.00      PROA C  
ATOM   2048  CD  PRO A 255    -105.481  89.852 -23.332  0.00  0.00      PROA C  
ATOM   2049  N   PRO A 256    -109.915  89.107 -21.521  0.00  0.00      PROA N  
ATOM   2050  CA  PRO A 256    -110.790  89.468 -20.404  0.00  0.00      PROA C  
ATOM   2051  C   PRO A 256    -110.145  89.337 -19.021  0.00  0.00      PROA C  
ATOM   2052  O   PRO A 256    -109.148  88.631 -18.851  0.00  0.00      PROA O  
ATOM   2053  CB  PRO A 256    -111.994  88.527 -20.573  0.00  0.00      PROA C  
ATOM   2054  CG  PRO A 256    -111.389  87.265 -21.190  0.00  0.00      PROA C  
ATOM   2055  CD  PRO A 256    -110.312  87.825 -22.123  0.00  0.00      PROA C  
ATOM   2056  N   ARG A 257    -110.724  90.011 -18.002  0.00  0.00      PROA N  
ATOM   2057  CA  ARG A 257    -110.339  89.863 -16.607  0.00  0.00      PROA C  
ATOM   2058  C   ARG A 257    -110.390  88.425 -16.100  0.00  0.00      PROA C  
ATOM   2059  O   ARG A 257    -111.340  87.685 -16.368  0.00  0.00      PROA O  
ATOM   2060  CB  ARG A 257    -111.217  90.768 -15.692  0.00  0.00      PROA C  
ATOM   2061  CG  ARG A 257    -111.154  90.479 -14.172  0.00  0.00      PROA C  
ATOM   2062  CD  ARG A 257    -112.052  91.402 -13.335  0.00  0.00      PROA C  
ATOM   2063  NE  ARG A 257    -111.930  90.948 -11.911  0.00  0.00      PROA N  
ATOM   2064  CZ  ARG A 257    -112.695  91.372 -10.915  0.00  0.00      PROA C  
ATOM   2065  NH1 ARG A 257    -113.712  92.183 -11.091  0.00  0.00      PROA N1+
ATOM   2066  NH2 ARG A 257    -112.413  90.973  -9.693  0.00  0.00      PROA N  
ATOM   2067  N   ILE A 258    -109.370  88.003 -15.329  0.00  0.00      PROA N  
ATOM   2068  CA  ILE A 258    -109.344  86.682 -14.730  0.00  0.00      PROA C  
ATOM   2069  C   ILE A 258    -109.495  86.863 -13.229  0.00  0.00      PROA C  
ATOM   2070  O   ILE A 258    -108.604  87.365 -12.544  0.00  0.00      PROA O  
ATOM   2071  CB  ILE A 258    -108.081  85.874 -15.049  0.00  0.00      PROA C  
ATOM   2072  CG1 ILE A 258    -107.738  85.925 -16.561  0.00  0.00      PROA C  
ATOM   2073  CG2 ILE A 258    -108.302  84.421 -14.569  0.00  0.00      PROA C  
ATOM   2074  CD  ILE A 258    -106.468  85.150 -16.927  0.00  0.00      PROA C  
ATOM   2075  N   GLU A 259    -110.650  86.459 -12.672  0.00  0.00      PROA N  
ATOM   2076  CA  GLU A 259    -110.887  86.469 -11.242  0.00  0.00      PROA C  
ATOM   2077  C   GLU A 259    -110.666  85.062 -10.711  0.00  0.00      PROA C  
ATOM   2078  O   GLU A 259    -111.387  84.124 -11.059  0.00  0.00      PROA O  
ATOM   2079  CB  GLU A 259    -112.322  86.962 -10.921  0.00  0.00      PROA C  
ATOM   2080  CG  GLU A 259    -112.679  86.981  -9.410  0.00  0.00      PROA C  
ATOM   2081  CD  GLU A 259    -114.090  87.490  -9.109  0.00  0.00      PROA C  
ATOM   2082  OE1 GLU A 259    -114.885  87.772 -10.045  0.00  0.00      PROA O  
ATOM   2083  OE2 GLU A 259    -114.427  87.602  -7.898  0.00  0.00      PROA O1-
ATOM   2084  N   THR A 260    -109.634  84.866  -9.869  0.00  0.00      PROA N  
ATOM   2085  CA  THR A 260    -109.238  83.547  -9.389  0.00  0.00      PROA C  
ATOM   2086  C   THR A 260    -109.510  83.469  -7.899  0.00  0.00      PROA C  
ATOM   2087  O   THR A 260    -109.247  84.400  -7.142  0.00  0.00      PROA O  
ATOM   2088  CB  THR A 260    -107.770  83.172  -9.675  0.00  0.00      PROA C  
ATOM   2089  CG2 THR A 260    -107.415  83.479 -11.136  0.00  0.00      PROA C  
ATOM   2090  OG1 THR A 260    -106.817  83.841  -8.861  0.00  0.00      PROA O  
ATOM   2091  N   ASP A 261    -110.087  82.343  -7.431  0.00  0.00      PROA N  
ATOM   2092  CA  ASP A 261    -110.319  82.088  -6.020  0.00  0.00      PROA C  
ATOM   2093  C   ASP A 261    -109.019  82.022  -5.197  0.00  0.00      PROA C  
ATOM   2094  O   ASP A 261    -108.923  82.550  -4.087  0.00  0.00      PROA O  
ATOM   2095  CB  ASP A 261    -111.136  80.772  -5.901  0.00  0.00      PROA C  
ATOM   2096  CG  ASP A 261    -111.588  80.474  -4.480  0.00  0.00      PROA C  
ATOM   2097  OD1 ASP A 261    -112.055  81.403  -3.771  0.00  0.00      PROA O  
ATOM   2098  OD2 ASP A 261    -111.574  79.275  -4.092  0.00  0.00      PROA O1-
ATOM   2099  N   SER A 262    -107.990  81.351  -5.758  0.00  0.00      PROA N  
ATOM   2100  CA  SER A 262    -106.710  81.065  -5.115  0.00  0.00      PROA C  
ATOM   2101  C   SER A 262    -105.869  82.280  -4.714  0.00  0.00      PROA C  
ATOM   2102  O   SER A 262    -105.880  83.340  -5.346  0.00  0.00      PROA O  
ATOM   2103  CB  SER A 262    -105.829  80.103  -5.970  0.00  0.00      PROA C  
ATOM   2104  OG  SER A 262    -104.677  79.617  -5.266  0.00  0.00      PROA O  
ATOM   2105  N   ASN A 263    -105.091  82.113  -3.626  0.00  0.00      PROA N  
ATOM   2106  CA  ASN A 263    -104.098  83.044  -3.131  0.00  0.00      PROA C  
ATOM   2107  C   ASN A 263    -102.795  82.999  -3.926  0.00  0.00      PROA C  
ATOM   2108  O   ASN A 263    -101.994  83.934  -3.878  0.00  0.00      PROA O  
ATOM   2109  CB  ASN A 263    -103.793  82.747  -1.628  0.00  0.00      PROA C  
ATOM   2110  CG  ASN A 263    -103.306  81.313  -1.384  0.00  0.00      PROA C  
ATOM   2111  ND2 ASN A 263    -102.119  81.169  -0.755  0.00  0.00      PROA N  
ATOM   2112  OD1 ASN A 263    -103.951  80.328  -1.755  0.00  0.00      PROA O  
ATOM   2113  N   LYS A 264    -102.545  81.905  -4.670  0.00  0.00      PROA N  
ATOM   2114  CA  LYS A 264    -101.314  81.734  -5.407  0.00  0.00      PROA C  
ATOM   2115  C   LYS A 264    -101.545  81.387  -6.865  0.00  0.00      PROA C  
ATOM   2116  O   LYS A 264    -102.277  80.464  -7.230  0.00  0.00      PROA O  
ATOM   2117  CB  LYS A 264    -100.313  80.765  -4.728  0.00  0.00      PROA C  
ATOM   2118  CG  LYS A 264    -100.871  79.395  -4.319  0.00  0.00      PROA C  
ATOM   2119  CD  LYS A 264     -99.790  78.538  -3.630  0.00  0.00      PROA C  
ATOM   2120  CE  LYS A 264    -100.278  77.131  -3.253  0.00  0.00      PROA C  
ATOM   2121  NZ  LYS A 264     -99.210  76.361  -2.569  0.00  0.00      PROA N1+
ATOM   2122  N   VAL A 265    -100.911  82.172  -7.751  0.00  0.00      PROA N  
ATOM   2123  CA  VAL A 265    -101.032  82.034  -9.186  0.00  0.00      PROA C  
ATOM   2124  C   VAL A 265     -99.632  81.849  -9.724  0.00  0.00      PROA C  
ATOM   2125  O   VAL A 265     -98.693  82.535  -9.322  0.00  0.00      PROA O  
ATOM   2126  CB  VAL A 265    -101.707  83.229  -9.852  0.00  0.00      PROA C  
ATOM   2127  CG1 VAL A 265    -101.910  82.949 -11.354  0.00  0.00      PROA C  
ATOM   2128  CG2 VAL A 265    -103.067  83.492  -9.178  0.00  0.00      PROA C  
ATOM   2129  N   THR A 266     -99.433  80.884 -10.628  0.00  0.00      PROA N  
ATOM   2130  CA  THR A 266     -98.144  80.662 -11.264  0.00  0.00      PROA C  
ATOM   2131  C   THR A 266     -98.342  80.921 -12.730  0.00  0.00      PROA C  
ATOM   2132  O   THR A 266     -99.187  80.314 -13.386  0.00  0.00      PROA O  
ATOM   2133  CB  THR A 266     -97.572  79.264 -11.071  0.00  0.00      PROA C  
ATOM   2134  CG2 THR A 266     -96.101  79.231 -11.512  0.00  0.00      PROA C  
ATOM   2135  OG1 THR A 266     -97.602  78.916  -9.691  0.00  0.00      PROA O  
ATOM   2136  N   ILE A 267     -97.584  81.870 -13.287  0.00  0.00      PROA N  
ATOM   2137  CA  ILE A 267     -97.749  82.298 -14.657  0.00  0.00      PROA C  
ATOM   2138  C   ILE A 267     -96.488  81.924 -15.392  0.00  0.00      PROA C  
ATOM   2139  O   ILE A 267     -95.377  82.235 -14.961  0.00  0.00      PROA O  
ATOM   2140  CB  ILE A 267     -98.065  83.785 -14.759  0.00  0.00      PROA C  
ATOM   2141  CG1 ILE A 267     -99.348  84.073 -13.937  0.00  0.00      PROA C  
ATOM   2142  CG2 ILE A 267     -98.178  84.195 -16.244  0.00  0.00      PROA C  
ATOM   2143  CD  ILE A 267     -99.904  85.488 -14.090  0.00  0.00      PROA C  
ATOM   2144  N   THR A 268     -96.626  81.196 -16.510  0.00  0.00      PROA N  
ATOM   2145  CA  THR A 268     -95.488  80.742 -17.291  0.00  0.00      PROA C  
ATOM   2146  C   THR A 268     -95.591  81.265 -18.701  0.00  0.00      PROA C  
ATOM   2147  O   THR A 268     -96.608  81.122 -19.375  0.00  0.00      PROA O  
ATOM   2148  CB  THR A 268     -95.222  79.235 -17.303  0.00  0.00      PROA C  
ATOM   2149  CG2 THR A 268     -94.638  78.826 -15.941  0.00  0.00      PROA C  
ATOM   2150  OG1 THR A 268     -96.404  78.467 -17.497  0.00  0.00      PROA O  
ATOM   2151  N   PHE A 269     -94.516  81.915 -19.174  0.00  0.00      PROA N  
ATOM   2152  CA  PHE A 269     -94.436  82.451 -20.515  0.00  0.00      PROA C  
ATOM   2153  C   PHE A 269     -93.243  81.808 -21.196  0.00  0.00      PROA C  
ATOM   2154  O   PHE A 269     -92.100  81.983 -20.781  0.00  0.00      PROA O  
ATOM   2155  CB  PHE A 269     -94.354  84.007 -20.504  0.00  0.00      PROA C  
ATOM   2156  CG  PHE A 269     -94.234  84.615 -21.882  0.00  0.00      PROA C  
ATOM   2157  CD1 PHE A 269     -95.215  84.359 -22.855  0.00  0.00      PROA C  
ATOM   2158  CD2 PHE A 269     -93.169  85.476 -22.204  0.00  0.00      PROA C  
ATOM   2159  CE1 PHE A 269     -95.125  84.933 -24.130  0.00  0.00      PROA C  
ATOM   2160  CE2 PHE A 269     -93.077  86.054 -23.477  0.00  0.00      PROA C  
ATOM   2161  CZ  PHE A 269     -94.053  85.779 -24.442  0.00  0.00      PROA C  
ATOM   2162  N   THR A 270     -93.481  81.013 -22.250  0.00  0.00      PROA N  
ATOM   2163  CA  THR A 270     -92.420  80.331 -22.982  0.00  0.00      PROA C  
ATOM   2164  C   THR A 270     -92.395  80.865 -24.392  0.00  0.00      PROA C  
ATOM   2165  O   THR A 270     -93.428  81.053 -25.034  0.00  0.00      PROA O  
ATOM   2166  CB  THR A 270     -92.476  78.801 -22.927  0.00  0.00      PROA C  
ATOM   2167  CG2 THR A 270     -93.808  78.249 -23.456  0.00  0.00      PROA C  
ATOM   2168  OG1 THR A 270     -91.424  78.167 -23.652  0.00  0.00      PROA O  
ATOM   2169  N   THR A 271     -91.191  81.195 -24.871  0.00  0.00      PROA N  
ATOM   2170  CA  THR A 271     -90.990  82.054 -26.025  0.00  0.00      PROA C  
ATOM   2171  C   THR A 271     -90.168  81.325 -27.075  0.00  0.00      PROA C  
ATOM   2172  O   THR A 271     -89.246  80.569 -26.751  0.00  0.00      PROA O  
ATOM   2173  CB  THR A 271     -90.289  83.356 -25.641  0.00  0.00      PROA C  
ATOM   2174  CG2 THR A 271     -90.693  84.459 -26.609  0.00  0.00      PROA C  
ATOM   2175  OG1 THR A 271     -90.656  83.797 -24.335  0.00  0.00      PROA O  
ATOM   2176  N   ASP A 272     -90.515  81.486 -28.366  0.00  0.00      PROA N  
ATOM   2177  CA  ASP A 272     -89.833  80.861 -29.485  0.00  0.00      PROA C  
ATOM   2178  C   ASP A 272     -88.776  81.783 -30.135  0.00  0.00      PROA C  
ATOM   2179  O   ASP A 272     -88.731  82.999 -29.931  0.00  0.00      PROA O  
ATOM   2180  CB  ASP A 272     -90.873  80.334 -30.520  0.00  0.00      PROA C  
ATOM   2181  CG  ASP A 272     -90.326  79.286 -31.481  0.00  0.00      PROA C  
ATOM   2182  OD1 ASP A 272     -89.209  78.750 -31.256  0.00  0.00      PROA O  
ATOM   2183  OD2 ASP A 272     -91.047  78.939 -32.454  0.00  0.00      PROA O1-
ATOM   2184  N   GLU A 273     -87.884  81.182 -30.945  0.00  0.00      PROA N  
ATOM   2185  CA  GLU A 273     -86.686  81.755 -31.530  0.00  0.00      PROA C  
ATOM   2186  C   GLU A 273     -86.901  83.009 -32.385  0.00  0.00      PROA C  
ATOM   2187  O   GLU A 273     -86.118  83.958 -32.342  0.00  0.00      PROA O  
ATOM   2188  CB  GLU A 273     -85.979  80.687 -32.412  0.00  0.00      PROA C  
ATOM   2189  CG  GLU A 273     -85.553  79.409 -31.641  0.00  0.00      PROA C  
ATOM   2190  CD  GLU A 273     -84.811  78.380 -32.495  0.00  0.00      PROA C  
ATOM   2191  OE1 GLU A 273     -84.579  78.607 -33.711  0.00  0.00      PROA O  
ATOM   2192  OE2 GLU A 273     -84.448  77.306 -31.941  0.00  0.00      PROA O1-
ATOM   2193  N   SER A 274     -87.974  83.028 -33.201  0.00  0.00      PROA N  
ATOM   2194  CA  SER A 274     -88.317  84.141 -34.082  0.00  0.00      PROA C  
ATOM   2195  C   SER A 274     -89.398  85.040 -33.493  0.00  0.00      PROA C  
ATOM   2196  O   SER A 274     -90.099  84.681 -32.546  0.00  0.00      PROA O  
ATOM   2197  CB  SER A 274     -88.792  83.666 -35.487  0.00  0.00      PROA C  
ATOM   2198  OG  SER A 274     -87.736  82.999 -36.188  0.00  0.00      PROA O  
ATOM   2199  N   GLY A 275     -89.561  86.253 -34.069  0.00  0.00      PROA N  
ATOM   2200  CA  GLY A 275     -90.625  87.196 -33.720  0.00  0.00      PROA C  
ATOM   2201  C   GLY A 275     -90.172  88.325 -32.830  0.00  0.00      PROA C  
ATOM   2202  O   GLY A 275     -89.320  88.175 -31.955  0.00  0.00      PROA O  
ATOM   2203  N   ASN A 276     -91.018  89.936 -33.519  1.00 26.97      PROA N  
ATOM   2204  CA  ASN A 276     -89.993  90.511 -32.627  1.00 26.97      PROA C  
ATOM   2205  C   ASN A 276     -90.321  90.407 -31.135  1.00 26.97      PROA C  
ATOM   2206  O   ASN A 276     -90.041  89.384 -30.446  1.00 26.97      PROA O  
ATOM   2207  CB  ASN A 276     -90.085  92.000 -33.011  1.00 26.97      PROA C  
ATOM   2208  CG  ASN A 276     -88.946  92.849 -32.475  1.00 26.97      PROA C  
ATOM   2209  ND2 ASN A 276     -88.413  93.686 -33.338  1.00 26.97      PROA N  
ATOM   2210  OD1 ASN A 276     -88.645  92.815 -31.259  1.00 26.97      PROA O  
ATOM   2211  N   HIS A 277     -92.594  90.789 -31.282  0.00  0.00      PROA N  
ATOM   2212  CA  HIS A 277     -93.827  91.408 -30.816  0.00  0.00      PROA C  
ATOM   2213  C   HIS A 277     -93.685  91.943 -29.397  0.00  0.00      PROA C  
ATOM   2214  O   HIS A 277     -92.828  91.516 -28.624  0.00  0.00      PROA O  
ATOM   2215  CB  HIS A 277     -95.064  90.496 -30.983  0.00  0.00      PROA C  
ATOM   2216  CG  HIS A 277     -95.368  90.247 -32.440  0.00  0.00      PROA C  
ATOM   2217  CD2 HIS A 277     -96.332  90.785 -33.240  0.00  0.00      PROA C  
ATOM   2218  ND1 HIS A 277     -94.729  89.300 -33.214  0.00  0.00      PROA N  
ATOM   2219  CE1 HIS A 277     -95.315  89.316 -34.437  0.00  0.00      PROA C  
ATOM   2220  NE2 HIS A 277     -96.293  90.206 -34.504  0.00  0.00      PROA N  
ATOM   2221  N   THR A 278     -94.502  92.961 -29.044  0.00  0.00      PROA N  
ATOM   2222  CA  THR A 278     -94.394  93.714 -27.790  0.00  0.00      PROA C  
ATOM   2223  C   THR A 278     -94.533  92.881 -26.519  0.00  0.00      PROA C  
ATOM   2224  O   THR A 278     -93.808  93.092 -25.544  0.00  0.00      PROA O  
ATOM   2225  CB  THR A 278     -95.281  94.977 -27.756  0.00  0.00      PROA C  
ATOM   2226  CG2 THR A 278     -96.756  94.644 -28.028  0.00  0.00      PROA C  
ATOM   2227  OG1 THR A 278     -95.239  95.686 -26.522  0.00  0.00      PROA O  
ATOM   2228  N   GLY A 279     -95.443  91.883 -26.504  0.00  0.00      PROA N  
ATOM   2229  CA  GLY A 279     -95.696  91.055 -25.337  0.00  0.00      PROA C  
ATOM   2230  C   GLY A 279     -96.924  91.479 -24.589  0.00  0.00      PROA C  
ATOM   2231  O   GLY A 279     -97.930  91.885 -25.167  0.00  0.00      PROA O  
ATOM   2232  N   TRP A 280     -96.880  91.335 -23.263  0.00  0.00      PROA N  
ATOM   2233  CA  TRP A 280     -98.019  91.506 -22.400  0.00  0.00      PROA C  
ATOM   2234  C   TRP A 280     -97.612  92.166 -21.092  0.00  0.00      PROA C  
ATOM   2235  O   TRP A 280     -96.464  92.093 -20.648  0.00  0.00      PROA O  
ATOM   2236  CB  TRP A 280     -98.676  90.119 -22.120  0.00  0.00      PROA C  
ATOM   2237  CG  TRP A 280     -97.774  89.061 -21.551  0.00  0.00      PROA C  
ATOM   2238  CD1 TRP A 280     -97.050  88.145 -22.274  0.00  0.00      PROA C  
ATOM   2239  CD2 TRP A 280     -97.440  88.841 -20.168  0.00  0.00      PROA C  
ATOM   2240  CE2 TRP A 280     -96.473  87.808 -20.141  0.00  0.00      PROA C  
ATOM   2241  CE3 TRP A 280     -97.870  89.412 -18.967  0.00  0.00      PROA C  
ATOM   2242  NE1 TRP A 280     -96.252  87.411 -21.430  0.00  0.00      PROA N  
ATOM   2243  CZ2 TRP A 280     -95.910  87.367 -18.955  0.00  0.00      PROA C  
ATOM   2244  CZ3 TRP A 280     -97.313  88.954 -17.772  0.00  0.00      PROA C  
ATOM   2245  CH2 TRP A 280     -96.345  87.953 -17.764  0.00  0.00      PROA C  
ATOM   2246  N   LYS A 281     -98.583  92.813 -20.420  0.00  0.00      PROA N  
ATOM   2247  CA  LYS A 281     -98.434  93.151 -19.024  0.00  0.00      PROA C  
ATOM   2248  C   LYS A 281     -99.772  93.069 -18.325  0.00  0.00      PROA C  
ATOM   2249  O   LYS A 281    -100.825  93.407 -18.875  0.00  0.00      PROA O  
ATOM   2250  CB  LYS A 281     -97.760  94.517 -18.735  0.00  0.00      PROA C  
ATOM   2251  CG  LYS A 281     -98.467  95.758 -19.292  0.00  0.00      PROA C  
ATOM   2252  CD  LYS A 281     -97.776  97.068 -18.853  0.00  0.00      PROA C  
ATOM   2253  CE  LYS A 281     -97.911  97.432 -17.364  0.00  0.00      PROA C  
ATOM   2254  NZ  LYS A 281     -97.291  98.756 -17.104  0.00  0.00      PROA N1+
ATOM   2255  N   ILE A 282     -99.749  92.582 -17.075  0.00  0.00      PROA N  
ATOM   2256  CA  ILE A 282    -100.927  92.433 -16.250  0.00  0.00      PROA C  
ATOM   2257  C   ILE A 282    -100.712  93.170 -14.948  0.00  0.00      PROA C  
ATOM   2258  O   ILE A 282     -99.609  93.237 -14.402  0.00  0.00      PROA O  
ATOM   2259  CB  ILE A 282    -101.346  90.989 -15.960  0.00  0.00      PROA C  
ATOM   2260  CG1 ILE A 282    -100.316  90.209 -15.120  0.00  0.00      PROA C  
ATOM   2261  CG2 ILE A 282    -101.611  90.288 -17.301  0.00  0.00      PROA C  
ATOM   2262  CD  ILE A 282    -100.689  88.742 -14.904  0.00  0.00      PROA C  
ATOM   2263  N   HIS A 283    -101.794  93.748 -14.420  0.00  0.00      PROA N  
ATOM   2264  CA  HIS A 283    -101.849  94.303 -13.089  0.00  0.00      PROA C  
ATOM   2265  C   HIS A 283    -102.594  93.307 -12.224  0.00  0.00      PROA C  
ATOM   2266  O   HIS A 283    -103.695  92.872 -12.571  0.00  0.00      PROA O  
ATOM   2267  CB  HIS A 283    -102.596  95.660 -13.088  0.00  0.00      PROA C  
ATOM   2268  CG  HIS A 283    -102.617  96.383 -11.765  0.00  0.00      PROA C  
ATOM   2269  CD2 HIS A 283    -103.615  97.100 -11.175  0.00  0.00      PROA C  
ATOM   2270  ND1 HIS A 283    -101.543  96.459 -10.903  0.00  0.00      PROA N  
ATOM   2271  CE1 HIS A 283    -101.928  97.216  -9.846  0.00  0.00      PROA C  
ATOM   2272  NE2 HIS A 283    -103.179  97.629  -9.965  0.00  0.00      PROA N  
ATOM   2273  N   TYR A 284    -102.007  92.887 -11.087  0.00  0.00      PROA N  
ATOM   2274  CA  TYR A 284    -102.657  91.929 -10.211  0.00  0.00      PROA C  
ATOM   2275  C   TYR A 284    -103.250  92.660  -9.009  0.00  0.00      PROA C  
ATOM   2276  O   TYR A 284    -102.672  93.584  -8.429  0.00  0.00      PROA O  
ATOM   2277  CB  TYR A 284    -101.746  90.722  -9.835  0.00  0.00      PROA C  
ATOM   2278  CG  TYR A 284    -100.740  90.978  -8.746  0.00  0.00      PROA C  
ATOM   2279  CD1 TYR A 284    -101.080  90.716  -7.408  0.00  0.00      PROA C  
ATOM   2280  CD2 TYR A 284     -99.433  91.386  -9.048  0.00  0.00      PROA C  
ATOM   2281  CE1 TYR A 284    -100.137  90.876  -6.389  0.00  0.00      PROA C  
ATOM   2282  CE2 TYR A 284     -98.481  91.539  -8.030  0.00  0.00      PROA C  
ATOM   2283  CZ  TYR A 284     -98.841  91.298  -6.699  0.00  0.00      PROA C  
ATOM   2284  OH  TYR A 284     -97.913  91.497  -5.663  0.00  0.00      PROA O  
ATOM   2285  N   THR A 285    -104.475  92.265  -8.635  0.00  0.00      PROA N  
ATOM   2286  CA  THR A 285    -105.238  92.847  -7.543  0.00  0.00      PROA C  
ATOM   2287  C   THR A 285    -105.546  91.780  -6.524  0.00  0.00      PROA C  
ATOM   2288  O   THR A 285    -106.064  90.713  -6.851  0.00  0.00      PROA O  
ATOM   2289  CB  THR A 285    -106.543  93.501  -7.999  0.00  0.00      PROA C  
ATOM   2290  CG2 THR A 285    -107.397  94.001  -6.821  0.00  0.00      PROA C  
ATOM   2291  OG1 THR A 285    -106.262  94.641  -8.804  0.00  0.00      PROA O  
ATOM   2292  N   SER A 286    -105.231  92.044  -5.244  0.00  0.00      PROA N  
ATOM   2293  CA  SER A 286    -105.636  91.209  -4.125  0.00  0.00      PROA C  
ATOM   2294  C   SER A 286    -107.038  91.570  -3.651  0.00  0.00      PROA C  
ATOM   2295  O   SER A 286    -107.313  92.698  -3.239  0.00  0.00      PROA O  
ATOM   2296  CB  SER A 286    -104.636  91.328  -2.942  0.00  0.00      PROA C  
ATOM   2297  OG  SER A 286    -105.048  90.624  -1.765  0.00  0.00      PROA O  
ATOM   2298  N   THR A 287    -107.957  90.595  -3.706  0.00  0.00      PROA N  
ATOM   2299  CA  THR A 287    -109.364  90.742  -3.350  0.00  0.00      PROA C  
ATOM   2300  C   THR A 287    -109.659  89.758  -2.239  0.00  0.00      PROA C  
ATOM   2301  O   THR A 287    -109.080  88.674  -2.191  0.00  0.00      PROA O  
ATOM   2302  CB  THR A 287    -110.296  90.473  -4.540  0.00  0.00      PROA C  
ATOM   2303  CG2 THR A 287    -111.785  90.607  -4.176  0.00  0.00      PROA C  
ATOM   2304  OG1 THR A 287    -110.054  91.425  -5.571  0.00  0.00      PROA O  
ATOM   2305  N   ALA A 288    -110.544  90.103  -1.287  0.00  0.00      PROA N  
ATOM   2306  CA  ALA A 288    -110.943  89.175  -0.255  0.00  0.00      PROA C  
ATOM   2307  C   ALA A 288    -112.266  89.591   0.373  0.00  0.00      PROA C  
ATOM   2308  O   ALA A 288    -113.169  90.078  -0.307  0.00  0.00      PROA O  
ATOM   2309  CB  ALA A 288    -109.850  89.047   0.814  0.00  0.00      PROA C  
ATOM   2310  N   GLN A 289    -112.424  89.359   1.694  0.00  0.00      PROA N  
ATOM   2311  CA  GLN A 289    -113.622  89.657   2.466  0.00  0.00      PROA C  
ATOM   2312  C   GLN A 289    -114.022  91.148   2.501  0.00  0.00      PROA C  
ATOM   2313  O   GLN A 289    -113.199  91.984   2.893  0.00  0.00      PROA O  
ATOM   2314  CB  GLN A 289    -113.416  89.129   3.912  0.00  0.00      PROA C  
ATOM   2315  CG  GLN A 289    -114.553  89.389   4.935  0.00  0.00      PROA C  
ATOM   2316  CD  GLN A 289    -115.918  88.864   4.479  0.00  0.00      PROA C  
ATOM   2317  NE2 GLN A 289    -116.957  89.726   4.546  0.00  0.00      PROA N  
ATOM   2318  OE1 GLN A 289    -116.072  87.703   4.087  0.00  0.00      PROA O  
ATOM   2319  N   PRO A 290    -115.241  91.549   2.117  0.00  0.00      PROA N  
ATOM   2320  CA  PRO A 290    -115.782  92.880   2.386  0.00  0.00      PROA C  
ATOM   2321  C   PRO A 290    -115.808  93.326   3.844  0.00  0.00      PROA C  
ATOM   2322  O   PRO A 290    -116.141  92.533   4.728  0.00  0.00      PROA O  
ATOM   2323  CB  PRO A 290    -117.198  92.833   1.790  0.00  0.00      PROA C  
ATOM   2324  CG  PRO A 290    -117.062  91.845   0.633  0.00  0.00      PROA C  
ATOM   2325  CD  PRO A 290    -116.117  90.793   1.213  0.00  0.00      PROA C  
ATOM   2326  N   CYS A 291    -115.506  94.605   4.112  0.00  0.00      PROA N  
ATOM   2327  CA  CYS A 291    -115.699  95.230   5.410  0.00  0.00      PROA C  
ATOM   2328  C   CYS A 291    -117.084  95.882   5.493  0.00  0.00      PROA C  
ATOM   2329  O   CYS A 291    -117.605  96.318   4.460  0.00  0.00      PROA O  
ATOM   2330  CB  CYS A 291    -114.631  96.313   5.694  0.00  0.00      PROA C  
ATOM   2331  SG  CYS A 291    -112.957  95.616   5.712  0.00  0.00      PROA S  
ATOM   2332  N   PRO A 292    -117.737  95.973   6.659  0.00  0.00      PROA N  
ATOM   2333  CA  PRO A 292    -118.845  96.896   6.924  0.00  0.00      PROA C  
ATOM   2334  C   PRO A 292    -118.700  98.306   6.365  0.00  0.00      PROA C  
ATOM   2335  O   PRO A 292    -117.607  98.868   6.430  0.00  0.00      PROA O  
ATOM   2336  CB  PRO A 292    -118.977  96.893   8.457  0.00  0.00      PROA C  
ATOM   2337  CG  PRO A 292    -118.482  95.501   8.856  0.00  0.00      PROA C  
ATOM   2338  CD  PRO A 292    -117.332  95.269   7.877  0.00  0.00      PROA C  
ATOM   2339  N   ASP A 293    -119.789  98.898   5.832  0.00  0.00      PROA N  
ATOM   2340  CA  ASP A 293    -119.835 100.269   5.355  0.00  0.00      PROA C  
ATOM   2341  C   ASP A 293    -119.571 101.282   6.499  0.00  0.00      PROA C  
ATOM   2342  O   ASP A 293    -120.432 101.418   7.378  0.00  0.00      PROA O  
ATOM   2343  CB  ASP A 293    -121.224 100.477   4.677  0.00  0.00      PROA C  
ATOM   2344  CG  ASP A 293    -121.424 101.835   4.021  0.00  0.00      PROA C  
ATOM   2345  OD1 ASP A 293    -120.430 102.528   3.688  0.00  0.00      PROA O  
ATOM   2346  OD2 ASP A 293    -122.605 102.177   3.735  0.00  0.00      PROA O1-
ATOM   2347  N   PRO A 294    -118.429 101.969   6.601  0.00  0.00      PROA N  
ATOM   2348  CA  PRO A 294    -118.167 102.922   7.668  0.00  0.00      PROA C  
ATOM   2349  C   PRO A 294    -119.060 104.160   7.607  0.00  0.00      PROA C  
ATOM   2350  O   PRO A 294    -119.311 104.720   6.537  0.00  0.00      PROA O  
ATOM   2351  CB  PRO A 294    -116.674 103.247   7.492  0.00  0.00      PROA C  
ATOM   2352  CG  PRO A 294    -116.448 103.155   5.980  0.00  0.00      PROA C  
ATOM   2353  CD  PRO A 294    -117.408 102.041   5.554  0.00  0.00      PROA C  
ATOM   2354  N   THR A 295    -119.552 104.621   8.771  0.00  0.00      PROA N  
ATOM   2355  CA  THR A 295    -120.250 105.896   8.896  0.00  0.00      PROA C  
ATOM   2356  C   THR A 295    -119.248 106.988   9.210  0.00  0.00      PROA C  
ATOM   2357  O   THR A 295    -118.381 106.819  10.066  0.00  0.00      PROA O  
ATOM   2358  CB  THR A 295    -121.340 105.922   9.974  0.00  0.00      PROA C  
ATOM   2359  CG2 THR A 295    -122.518 105.056   9.498  0.00  0.00      PROA C  
ATOM   2360  OG1 THR A 295    -120.894 105.381  11.218  0.00  0.00      PROA O  
ATOM   2361  N   ALA A 296    -119.323 108.146   8.524  0.00  0.00      PROA N  
ATOM   2362  CA  ALA A 296    -118.469 109.283   8.822  0.00  0.00      PROA C  
ATOM   2363  C   ALA A 296    -118.672 109.846  10.243  0.00  0.00      PROA C  
ATOM   2364  O   ALA A 296    -119.812 109.852  10.727  0.00  0.00      PROA O  
ATOM   2365  CB  ALA A 296    -118.686 110.397   7.779  0.00  0.00      PROA C  
ATOM   2366  N   PRO A 297    -117.641 110.303  10.966  0.00  0.00      PROA N  
ATOM   2367  CA  PRO A 297    -117.815 111.032  12.223  0.00  0.00      PROA C  
ATOM   2368  C   PRO A 297    -118.658 112.309  12.068  0.00  0.00      PROA C  
ATOM   2369  O   PRO A 297    -118.573 112.909  10.993  0.00  0.00      PROA O  
ATOM   2370  CB  PRO A 297    -116.376 111.299  12.693  0.00  0.00      PROA C  
ATOM   2371  CG  PRO A 297    -115.551 111.347  11.405  0.00  0.00      PROA C  
ATOM   2372  CD  PRO A 297    -116.244 110.314  10.515  0.00  0.00      PROA C  
ATOM   2373  N   PRO A 298    -119.463 112.759  13.044  0.00  0.00      PROA N  
ATOM   2374  CA  PRO A 298    -120.386 113.894  12.916  0.00  0.00      PROA C  
ATOM   2375  C   PRO A 298    -119.882 115.155  12.231  0.00  0.00      PROA C  
ATOM   2376  O   PRO A 298    -120.571 115.699  11.368  0.00  0.00      PROA O  
ATOM   2377  CB  PRO A 298    -120.853 114.155  14.355  0.00  0.00      PROA C  
ATOM   2378  CG  PRO A 298    -120.846 112.759  14.984  0.00  0.00      PROA C  
ATOM   2379  CD  PRO A 298    -119.622 112.095  14.346  0.00  0.00      PROA C  
ATOM   2380  N   ASN A 299    -118.687 115.641  12.617  0.00  0.00      PROA N  
ATOM   2381  CA  ASN A 299    -118.138 116.899  12.132  0.00  0.00      PROA C  
ATOM   2382  C   ASN A 299    -116.985 116.648  11.167  0.00  0.00      PROA C  
ATOM   2383  O   ASN A 299    -116.148 117.516  10.914  0.00  0.00      PROA O  
ATOM   2384  CB  ASN A 299    -117.667 117.774  13.320  0.00  0.00      PROA C  
ATOM   2385  CG  ASN A 299    -118.828 117.994  14.287  0.00  0.00      PROA C  
ATOM   2386  ND2 ASN A 299    -118.682 117.516  15.545  0.00  0.00      PROA N  
ATOM   2387  OD1 ASN A 299    -119.855 118.587  13.940  0.00  0.00      PROA O  
ATOM   2388  N   GLY A 300    -116.910 115.430  10.602  0.00  0.00      PROA N  
ATOM   2389  CA  GLY A 300    -115.850 115.032   9.692  0.00  0.00      PROA C  
ATOM   2390  C   GLY A 300    -116.351 114.281   8.492  0.00  0.00      PROA C  
ATOM   2391  O   GLY A 300    -117.533 114.299   8.147  0.00  0.00      PROA O  
ATOM   2392  N   HIS A 301    -115.424 113.607   7.800  0.00  0.00      PROA N  
ATOM   2393  CA  HIS A 301    -115.714 112.902   6.570  0.00  0.00      PROA C  
ATOM   2394  C   HIS A 301    -114.678 111.826   6.316  0.00  0.00      PROA C  
ATOM   2395  O   HIS A 301    -113.584 111.822   6.882  0.00  0.00      PROA O  
ATOM   2396  CB  HIS A 301    -115.795 113.859   5.348  0.00  0.00      PROA C  
ATOM   2397  CG  HIS A 301    -114.542 114.656   5.077  0.00  0.00      PROA C  
ATOM   2398  CD2 HIS A 301    -114.234 115.935   5.432  0.00  0.00      PROA C  
ATOM   2399  ND1 HIS A 301    -113.552 114.265   4.196  0.00  0.00      PROA N  
ATOM   2400  CE1 HIS A 301    -112.689 115.306   4.074  0.00  0.00      PROA C  
ATOM   2401  NE2 HIS A 301    -113.064 116.344   4.805  0.00  0.00      PROA N  
ATOM   2402  N   ILE A 302    -115.030 110.867   5.443  0.00  0.00      PROA N  
ATOM   2403  CA  ILE A 302    -114.176 109.769   5.027  0.00  0.00      PROA C  
ATOM   2404  C   ILE A 302    -113.753 110.068   3.596  0.00  0.00      PROA C  
ATOM   2405  O   ILE A 302    -114.580 110.104   2.685  0.00  0.00      PROA O  
ATOM   2406  CB  ILE A 302    -114.916 108.433   5.115  0.00  0.00      PROA C  
ATOM   2407  CG1 ILE A 302    -115.374 108.164   6.572  0.00  0.00      PROA C  
ATOM   2408  CG2 ILE A 302    -114.004 107.302   4.600  0.00  0.00      PROA C  
ATOM   2409  CD  ILE A 302    -116.273 106.934   6.726  0.00  0.00      PROA C  
ATOM   2410  N   SER A 303    -112.454 110.371   3.363  0.00  0.00      PROA N  
ATOM   2411  CA  SER A 303    -111.999 110.848   2.051  0.00  0.00      PROA C  
ATOM   2412  C   SER A 303    -112.182 109.895   0.858  0.00  0.00      PROA C  
ATOM   2413  O   SER A 303    -112.760 110.331  -0.142  0.00  0.00      PROA O  
ATOM   2414  CB  SER A 303    -110.561 111.459   2.112  0.00  0.00      PROA C  
ATOM   2415  OG  SER A 303    -110.064 111.932   0.851  0.00  0.00      PROA O  
ATOM   2416  N   PRO A 304    -111.805 108.616   0.870  0.00  0.00      PROA N  
ATOM   2417  CA  PRO A 304    -112.071 107.737  -0.263  0.00  0.00      PROA C  
ATOM   2418  C   PRO A 304    -113.421 107.057  -0.082  0.00  0.00      PROA C  
ATOM   2419  O   PRO A 304    -113.510 105.966   0.480  0.00  0.00      PROA O  
ATOM   2420  CB  PRO A 304    -110.895 106.745  -0.234  0.00  0.00      PROA C  
ATOM   2421  CG  PRO A 304    -110.517 106.648   1.245  0.00  0.00      PROA C  
ATOM   2422  CD  PRO A 304    -110.793 108.057   1.774  0.00  0.00      PROA C  
ATOM   2423  N   VAL A 305    -114.511 107.682  -0.565  0.00  0.00      PROA N  
ATOM   2424  CA  VAL A 305    -115.829 107.066  -0.553  0.00  0.00      PROA C  
ATOM   2425  C   VAL A 305    -115.948 105.937  -1.580  0.00  0.00      PROA C  
ATOM   2426  O   VAL A 305    -115.752 106.113  -2.786  0.00  0.00      PROA O  
ATOM   2427  CB  VAL A 305    -116.968 108.086  -0.639  0.00  0.00      PROA C  
ATOM   2428  CG1 VAL A 305    -116.904 108.931  -1.928  0.00  0.00      PROA C  
ATOM   2429  CG2 VAL A 305    -118.333 107.382  -0.494  0.00  0.00      PROA C  
ATOM   2430  N   GLN A 306    -116.241 104.717  -1.100  0.00  0.00      PROA N  
ATOM   2431  CA  GLN A 306    -116.396 103.530  -1.916  0.00  0.00      PROA C  
ATOM   2432  C   GLN A 306    -117.748 102.899  -1.617  0.00  0.00      PROA C  
ATOM   2433  O   GLN A 306    -118.284 103.005  -0.513  0.00  0.00      PROA O  
ATOM   2434  CB  GLN A 306    -115.276 102.482  -1.646  0.00  0.00      PROA C  
ATOM   2435  CG  GLN A 306    -113.841 103.035  -1.851  0.00  0.00      PROA C  
ATOM   2436  CD  GLN A 306    -112.704 102.071  -1.473  0.00  0.00      PROA C  
ATOM   2437  NE2 GLN A 306    -113.027 100.812  -1.118  0.00  0.00      PROA N  
ATOM   2438  OE1 GLN A 306    -111.529 102.454  -1.501  0.00  0.00      PROA O  
ATOM   2439  N   ALA A 307    -118.352 102.219  -2.612  0.00  0.00      PROA N  
ATOM   2440  CA  ALA A 307    -119.528 101.387  -2.414  0.00  0.00      PROA C  
ATOM   2441  C   ALA A 307    -119.269 100.200  -1.481  0.00  0.00      PROA C  
ATOM   2442  O   ALA A 307    -120.089  99.837  -0.635  0.00  0.00      PROA O  
ATOM   2443  CB  ALA A 307    -120.031 100.885  -3.781  0.00  0.00      PROA C  
ATOM   2444  N   THR A 308    -118.084  99.576  -1.626  0.00  0.00      PROA N  
ATOM   2445  CA  THR A 308    -117.671  98.394  -0.880  0.00  0.00      PROA C  
ATOM   2446  C   THR A 308    -116.207  98.577  -0.534  0.00  0.00      PROA C  
ATOM   2447  O   THR A 308    -115.434  99.142  -1.308  0.00  0.00      PROA O  
ATOM   2448  CB  THR A 308    -117.834  97.082  -1.664  0.00  0.00      PROA C  
ATOM   2449  CG2 THR A 308    -117.592  95.845  -0.781  0.00  0.00      PROA C  
ATOM   2450  OG1 THR A 308    -119.150  96.956  -2.194  0.00  0.00      PROA O  
ATOM   2451  N   TYR A 309    -115.793  98.132   0.665  0.00  0.00      PROA N  
ATOM   2452  CA  TYR A 309    -114.439  98.279   1.165  0.00  0.00      PROA C  
ATOM   2453  C   TYR A 309    -113.880  96.883   1.374  0.00  0.00      PROA C  
ATOM   2454  O   TYR A 309    -114.585  95.991   1.847  0.00  0.00      PROA O  
ATOM   2455  CB  TYR A 309    -114.388  99.081   2.492  0.00  0.00      PROA C  
ATOM   2456  CG  TYR A 309    -114.948 100.475   2.314  0.00  0.00      PROA C  
ATOM   2457  CD1 TYR A 309    -116.338 100.694   2.341  0.00  0.00      PROA C  
ATOM   2458  CD2 TYR A 309    -114.096 101.586   2.173  0.00  0.00      PROA C  
ATOM   2459  CE1 TYR A 309    -116.863 101.980   2.170  0.00  0.00      PROA C  
ATOM   2460  CE2 TYR A 309    -114.620 102.881   2.038  0.00  0.00      PROA C  
ATOM   2461  CZ  TYR A 309    -116.007 103.076   2.033  0.00  0.00      PROA C  
ATOM   2462  OH  TYR A 309    -116.554 104.369   1.891  0.00  0.00      PROA O  
ATOM   2463  N   VAL A 310    -112.623  96.635   0.981  0.00  0.00      PROA N  
ATOM   2464  CA  VAL A 310    -112.065  95.294   0.918  0.00  0.00      PROA C  
ATOM   2465  C   VAL A 310    -110.673  95.271   1.547  0.00  0.00      PROA C  
ATOM   2466  O   VAL A 310    -110.001  96.295   1.672  0.00  0.00      PROA O  
ATOM   2467  CB  VAL A 310    -112.065  94.779  -0.528  0.00  0.00      PROA C  
ATOM   2468  CG1 VAL A 310    -111.004  95.487  -1.395  0.00  0.00      PROA C  
ATOM   2469  CG2 VAL A 310    -111.898  93.249  -0.581  0.00  0.00      PROA C  
ATOM   2470  N   LEU A 311    -110.228  94.082   2.017  0.00  0.00      PROA N  
ATOM   2471  CA  LEU A 311    -108.940  93.776   2.640  0.00  0.00      PROA C  
ATOM   2472  C   LEU A 311    -107.742  94.639   2.232  0.00  0.00      PROA C  
ATOM   2473  O   LEU A 311    -107.400  94.768   1.054  0.00  0.00      PROA O  
ATOM   2474  CB  LEU A 311    -108.634  92.279   2.421  0.00  0.00      PROA C  
ATOM   2475  CG  LEU A 311    -107.642  91.607   3.391  0.00  0.00      PROA C  
ATOM   2476  CD1 LEU A 311    -107.944  90.106   3.439  0.00  0.00      PROA C  
ATOM   2477  CD2 LEU A 311    -106.171  91.763   2.997  0.00  0.00      PROA C  
ATOM   2478  N   LYS A 312    -107.090  95.268   3.233  0.00  0.00      PROA N  
ATOM   2479  CA  LYS A 312    -105.947  96.150   3.072  0.00  0.00      PROA C  
ATOM   2480  C   LYS A 312    -106.154  97.445   2.282  0.00  0.00      PROA C  
ATOM   2481  O   LYS A 312    -105.232  98.252   2.151  0.00  0.00      PROA O  
ATOM   2482  CB  LYS A 312    -104.641  95.389   2.706  0.00  0.00      PROA C  
ATOM   2483  CG  LYS A 312    -104.046  94.611   3.895  0.00  0.00      PROA C  
ATOM   2484  CD  LYS A 312    -103.032  93.540   3.449  0.00  0.00      PROA C  
ATOM   2485  CE  LYS A 312    -102.493  92.662   4.590  0.00  0.00      PROA C  
ATOM   2486  NZ  LYS A 312    -101.418  93.357   5.335  0.00  0.00      PROA N1+
ATOM   2487  N   ASP A 313    -107.381  97.740   1.793  0.00  0.00      PROA N  
ATOM   2488  CA  ASP A 313    -107.757  99.089   1.417  0.00  0.00      PROA C  
ATOM   2489  C   ASP A 313    -107.867  99.957   2.684  0.00  0.00      PROA C  
ATOM   2490  O   ASP A 313    -108.119  99.473   3.795  0.00  0.00      PROA O  
ATOM   2491  CB  ASP A 313    -108.917  99.115   0.361  0.00  0.00      PROA C  
ATOM   2492  CG  ASP A 313    -110.368  99.297   0.815  0.00  0.00      PROA C  
ATOM   2493  OD1 ASP A 313    -110.649  99.949   1.851  0.00  0.00      PROA O  
ATOM   2494  OD2 ASP A 313    -111.259  98.912   0.003  0.00  0.00      PROA O1-
ATOM   2495  N   SER A 314    -107.558 101.260   2.548  0.00  0.00      PROA N  
ATOM   2496  CA  SER A 314    -107.451 102.151   3.689  0.00  0.00      PROA C  
ATOM   2497  C   SER A 314    -108.271 103.395   3.462  0.00  0.00      PROA C  
ATOM   2498  O   SER A 314    -108.325 103.929   2.351  0.00  0.00      PROA O  
ATOM   2499  CB  SER A 314    -105.977 102.550   3.995  0.00  0.00      PROA C  
ATOM   2500  OG  SER A 314    -105.852 103.352   5.178  0.00  0.00      PROA O  
ATOM   2501  N   PHE A 315    -108.922 103.899   4.527  0.00  0.00      PROA N  
ATOM   2502  CA  PHE A 315    -109.580 105.184   4.492  0.00  0.00      PROA C  
ATOM   2503  C   PHE A 315    -108.923 106.119   5.488  0.00  0.00      PROA C  
ATOM   2504  O   PHE A 315    -108.455 105.729   6.558  0.00  0.00      PROA O  
ATOM   2505  CB  PHE A 315    -111.133 105.120   4.663  0.00  0.00      PROA C  
ATOM   2506  CG  PHE A 315    -111.672 104.772   6.041  0.00  0.00      PROA C  
ATOM   2507  CD1 PHE A 315    -111.636 105.691   7.111  0.00  0.00      PROA C  
ATOM   2508  CD2 PHE A 315    -112.361 103.565   6.229  0.00  0.00      PROA C  
ATOM   2509  CE1 PHE A 315    -112.216 105.379   8.349  0.00  0.00      PROA C  
ATOM   2510  CE2 PHE A 315    -112.957 103.257   7.459  0.00  0.00      PROA C  
ATOM   2511  CZ  PHE A 315    -112.880 104.161   8.522  0.00  0.00      PROA C  
ATOM   2512  N   SER A 316    -108.879 107.412   5.126  0.00  0.00      PROA N  
ATOM   2513  CA  SER A 316    -108.419 108.468   6.006  0.00  0.00      PROA C  
ATOM   2514  C   SER A 316    -109.624 109.259   6.454  0.00  0.00      PROA C  
ATOM   2515  O   SER A 316    -110.361 109.813   5.635  0.00  0.00      PROA O  
ATOM   2516  CB  SER A 316    -107.432 109.444   5.313  0.00  0.00      PROA C  
ATOM   2517  OG  SER A 316    -106.244 108.767   4.890  0.00  0.00      PROA O  
ATOM   2518  N   VAL A 317    -109.871 109.323   7.773  0.00  0.00      PROA N  
ATOM   2519  CA  VAL A 317    -110.871 110.216   8.332  0.00  0.00      PROA C  
ATOM   2520  C   VAL A 317    -110.284 111.597   8.533  0.00  0.00      PROA C  
ATOM   2521  O   VAL A 317    -109.137 111.774   8.949  0.00  0.00      PROA O  
ATOM   2522  CB  VAL A 317    -111.561 109.725   9.608  0.00  0.00      PROA C  
ATOM   2523  CG1 VAL A 317    -112.834 108.960   9.212  0.00  0.00      PROA C  
ATOM   2524  CG2 VAL A 317    -110.613 108.843  10.436  0.00  0.00      PROA C  
ATOM   2525  N   PHE A 318    -111.088 112.615   8.216  0.00  0.00      PROA N  
ATOM   2526  CA  PHE A 318    -110.728 114.005   8.340  0.00  0.00      PROA C  
ATOM   2527  C   PHE A 318    -111.842 114.724   9.060  0.00  0.00      PROA C  
ATOM   2528  O   PHE A 318    -112.971 114.245   9.152  0.00  0.00      PROA O  
ATOM   2529  CB  PHE A 318    -110.512 114.691   6.965  0.00  0.00      PROA C  
ATOM   2530  CG  PHE A 318    -109.255 114.201   6.306  0.00  0.00      PROA C  
ATOM   2531  CD1 PHE A 318    -108.019 114.789   6.626  0.00  0.00      PROA C  
ATOM   2532  CD2 PHE A 318    -109.302 113.224   5.298  0.00  0.00      PROA C  
ATOM   2533  CE1 PHE A 318    -106.850 114.406   5.955  0.00  0.00      PROA C  
ATOM   2534  CE2 PHE A 318    -108.136 112.844   4.620  0.00  0.00      PROA C  
ATOM   2535  CZ  PHE A 318    -106.910 113.430   4.953  0.00  0.00      PROA C  
ATOM   2536  N   CYS A 319    -111.528 115.909   9.594  0.00  0.00      PROA N  
ATOM   2537  CA  CYS A 319    -112.459 116.773  10.281  0.00  0.00      PROA C  
ATOM   2538  C   CYS A 319    -112.616 118.064   9.507  0.00  0.00      PROA C  
ATOM   2539  O   CYS A 319    -111.727 118.483   8.762  0.00  0.00      PROA O  
ATOM   2540  CB  CYS A 319    -111.929 117.113  11.692  0.00  0.00      PROA C  
ATOM   2541  SG  CYS A 319    -112.337 115.830  12.900  0.00  0.00      PROA S  
ATOM   2542  N   LYS A 320    -113.764 118.753   9.683  0.00  0.00      PROA N  
ATOM   2543  CA  LYS A 320    -113.886 120.173   9.387  0.00  0.00      PROA C  
ATOM   2544  C   LYS A 320    -112.827 121.037  10.086  0.00  0.00      PROA C  
ATOM   2545  O   LYS A 320    -112.254 120.640  11.100  0.00  0.00      PROA O  
ATOM   2546  CB  LYS A 320    -115.322 120.687   9.659  0.00  0.00      PROA C  
ATOM   2547  CG  LYS A 320    -116.355 120.204   8.626  0.00  0.00      PROA C  
ATOM   2548  CD  LYS A 320    -117.772 120.708   8.965  0.00  0.00      PROA C  
ATOM   2549  CE  LYS A 320    -118.822 120.526   7.856  0.00  0.00      PROA C  
ATOM   2550  NZ  LYS A 320    -119.070 119.092   7.562  0.00  0.00      PROA N1+
ATOM   2551  N   THR A 321    -112.508 122.235   9.550  0.00  0.00      PROA N  
ATOM   2552  CA  THR A 321    -111.313 123.014   9.916  0.00  0.00      PROA C  
ATOM   2553  C   THR A 321    -111.177 123.321  11.403  0.00  0.00      PROA C  
ATOM   2554  O   THR A 321    -110.102 123.201  11.990  0.00  0.00      PROA O  
ATOM   2555  CB  THR A 321    -111.244 124.340   9.153  0.00  0.00      PROA C  
ATOM   2556  CG2 THR A 321    -109.923 125.093   9.393  0.00  0.00      PROA C  
ATOM   2557  OG1 THR A 321    -111.348 124.121   7.748  0.00  0.00      PROA O  
ATOM   2558  N   GLY A 322    -112.297 123.683  12.062  0.00  0.00      PROA N  
ATOM   2559  CA  GLY A 322    -112.348 124.001  13.487  0.00  0.00      PROA C  
ATOM   2560  C   GLY A 322    -112.450 122.830  14.423  0.00  0.00      PROA C  
ATOM   2561  O   GLY A 322    -112.724 122.997  15.609  0.00  0.00      PROA O  
ATOM   2562  N   PHE A 323    -112.284 121.607  13.917  0.00  0.00      PROA N  
ATOM   2563  CA  PHE A 323    -112.535 120.391  14.650  0.00  0.00      PROA C  
ATOM   2564  C   PHE A 323    -111.329 119.476  14.436  0.00  0.00      PROA C  
ATOM   2565  O   PHE A 323    -110.597 119.595  13.452  0.00  0.00      PROA O  
ATOM   2566  CB  PHE A 323    -113.827 119.662  14.156  0.00  0.00      PROA C  
ATOM   2567  CG  PHE A 323    -115.071 120.527  14.122  0.00  0.00      PROA C  
ATOM   2568  CD1 PHE A 323    -115.258 121.480  13.102  0.00  0.00      PROA C  
ATOM   2569  CD2 PHE A 323    -116.136 120.292  15.008  0.00  0.00      PROA C  
ATOM   2570  CE1 PHE A 323    -116.448 122.209  12.993  0.00  0.00      PROA C  
ATOM   2571  CE2 PHE A 323    -117.339 121.005  14.893  0.00  0.00      PROA C  
ATOM   2572  CZ  PHE A 323    -117.491 121.969  13.891  0.00  0.00      PROA C  
ATOM   2573  N   GLU A 324    -111.091 118.531  15.361  0.00  0.00      PROA N  
ATOM   2574  CA  GLU A 324    -110.036 117.539  15.223  0.00  0.00      PROA C  
ATOM   2575  C   GLU A 324    -110.508 116.205  15.768  0.00  0.00      PROA C  
ATOM   2576  O   GLU A 324    -111.380 116.124  16.638  0.00  0.00      PROA O  
ATOM   2577  CB  GLU A 324    -108.673 117.936  15.868  0.00  0.00      PROA C  
ATOM   2578  CG  GLU A 324    -107.891 119.000  15.051  0.00  0.00      PROA C  
ATOM   2579  CD  GLU A 324    -106.488 119.323  15.568  0.00  0.00      PROA C  
ATOM   2580  OE1 GLU A 324    -106.015 118.735  16.573  0.00  0.00      PROA O  
ATOM   2581  OE2 GLU A 324    -105.823 120.192  14.933  0.00  0.00      PROA O1-
ATOM   2582  N   LEU A 325    -109.972 115.099  15.215  0.00  0.00      PROA N  
ATOM   2583  CA  LEU A 325    -110.278 113.763  15.677  0.00  0.00      PROA C  
ATOM   2584  C   LEU A 325    -109.731 113.505  17.070  0.00  0.00      PROA C  
ATOM   2585  O   LEU A 325    -108.589 113.849  17.375  0.00  0.00      PROA O  
ATOM   2586  CB  LEU A 325    -109.741 112.669  14.722  0.00  0.00      PROA C  
ATOM   2587  CG  LEU A 325    -110.344 112.684  13.303  0.00  0.00      PROA C  
ATOM   2588  CD1 LEU A 325    -109.584 111.692  12.418  0.00  0.00      PROA C  
ATOM   2589  CD2 LEU A 325    -111.845 112.353  13.286  0.00  0.00      PROA C  
ATOM   2590  N   LEU A 326    -110.526 112.867  17.941  0.00  0.00      PROA N  
ATOM   2591  CA  LEU A 326    -110.084 112.458  19.257  0.00  0.00      PROA C  
ATOM   2592  C   LEU A 326    -110.138 110.947  19.348  0.00  0.00      PROA C  
ATOM   2593  O   LEU A 326    -111.192 110.321  19.211  0.00  0.00      PROA O  
ATOM   2594  CB  LEU A 326    -110.934 113.053  20.413  0.00  0.00      PROA C  
ATOM   2595  CG  LEU A 326    -110.927 114.592  20.530  0.00  0.00      PROA C  
ATOM   2596  CD1 LEU A 326    -111.750 115.029  21.750  0.00  0.00      PROA C  
ATOM   2597  CD2 LEU A 326    -109.510 115.171  20.634  0.00  0.00      PROA C  
ATOM   2598  N   GLN A 327    -108.977 110.320  19.597  0.00  0.00      PROA N  
ATOM   2599  CA  GLN A 327    -108.888 108.909  19.906  0.00  0.00      PROA C  
ATOM   2600  C   GLN A 327    -108.396 108.853  21.339  0.00  0.00      PROA C  
ATOM   2601  O   GLN A 327    -107.242 109.156  21.641  0.00  0.00      PROA O  
ATOM   2602  CB  GLN A 327    -107.897 108.211  18.940  0.00  0.00      PROA C  
ATOM   2603  CG  GLN A 327    -107.821 106.673  19.091  0.00  0.00      PROA C  
ATOM   2604  CD  GLN A 327    -106.819 106.067  18.103  0.00  0.00      PROA C  
ATOM   2605  NE2 GLN A 327    -107.146 106.143  16.793  0.00  0.00      PROA N  
ATOM   2606  OE1 GLN A 327    -105.770 105.535  18.479  0.00  0.00      PROA O  
ATOM   2607  N   GLY A 328    -109.282 108.507  22.300  0.00  0.00      PROA N  
ATOM   2608  CA  GLY A 328    -109.060 108.836  23.713  0.00  0.00      PROA C  
ATOM   2609  C   GLY A 328    -108.820 110.317  23.959  0.00  0.00      PROA C  
ATOM   2610  O   GLY A 328    -109.476 111.181  23.375  0.00  0.00      PROA O  
ATOM   2611  N   SER A 329    -107.871 110.657  24.849  0.00  0.00      PROA N  
ATOM   2612  CA  SER A 329    -107.536 112.045  25.161  0.00  0.00      PROA C  
ATOM   2613  C   SER A 329    -106.671 112.735  24.111  0.00  0.00      PROA C  
ATOM   2614  O   SER A 329    -106.611 113.963  24.057  0.00  0.00      PROA O  
ATOM   2615  CB  SER A 329    -106.777 112.165  26.516  0.00  0.00      PROA C  
ATOM   2616  OG  SER A 329    -107.547 111.629  27.599  0.00  0.00      PROA O  
ATOM   2617  N   VAL A 330    -105.967 111.974  23.245  0.00  0.00      PROA N  
ATOM   2618  CA  VAL A 330    -105.004 112.534  22.304  0.00  0.00      PROA C  
ATOM   2619  C   VAL A 330    -105.674 113.006  20.996  0.00  0.00      PROA C  
ATOM   2620  O   VAL A 330    -106.495 112.278  20.423  0.00  0.00      PROA O  
ATOM   2621  CB  VAL A 330    -103.807 111.602  22.057  0.00  0.00      PROA C  
ATOM   2622  CG1 VAL A 330    -104.220 110.247  21.454  0.00  0.00      PROA C  
ATOM   2623  CG2 VAL A 330    -102.734 112.280  21.180  0.00  0.00      PROA C  
ATOM   2624  N   PRO A 331    -105.397 114.213  20.483  0.00  0.00      PROA N  
ATOM   2625  CA  PRO A 331    -105.986 114.669  19.231  0.00  0.00      PROA C  
ATOM   2626  C   PRO A 331    -105.156 114.241  18.026  0.00  0.00      PROA C  
ATOM   2627  O   PRO A 331    -103.927 114.152  18.098  0.00  0.00      PROA O  
ATOM   2628  CB  PRO A 331    -106.008 116.200  19.377  0.00  0.00      PROA C  
ATOM   2629  CG  PRO A 331    -104.805 116.511  20.269  0.00  0.00      PROA C  
ATOM   2630  CD  PRO A 331    -104.789 115.323  21.231  0.00  0.00      PROA C  
ATOM   2631  N   LEU A 332    -105.828 113.949  16.901  0.00  0.00      PROA N  
ATOM   2632  CA  LEU A 332    -105.216 113.584  15.640  0.00  0.00      PROA C  
ATOM   2633  C   LEU A 332    -105.705 114.505  14.526  0.00  0.00      PROA C  
ATOM   2634  O   LEU A 332    -106.893 114.812  14.409  0.00  0.00      PROA O  
ATOM   2635  CB  LEU A 332    -105.486 112.110  15.218  0.00  0.00      PROA C  
ATOM   2636  CG  LEU A 332    -104.898 111.036  16.163  0.00  0.00      PROA C  
ATOM   2637  CD1 LEU A 332    -105.864 110.649  17.291  0.00  0.00      PROA C  
ATOM   2638  CD2 LEU A 332    -104.511 109.773  15.376  0.00  0.00      PROA C  
ATOM   2639  N   LYS A 333    -104.781 114.967  13.653  0.00  0.00      PROA N  
ATOM   2640  CA  LYS A 333    -105.119 115.664  12.419  0.00  0.00      PROA C  
ATOM   2641  C   LYS A 333    -105.937 114.799  11.460  0.00  0.00      PROA C  
ATOM   2642  O   LYS A 333    -106.932 115.226  10.872  0.00  0.00      PROA O  
ATOM   2643  CB  LYS A 333    -103.831 116.134  11.688  0.00  0.00      PROA C  
ATOM   2644  CG  LYS A 333    -102.964 117.131  12.478  0.00  0.00      PROA C  
ATOM   2645  CD  LYS A 333    -103.676 118.467  12.756  0.00  0.00      PROA C  
ATOM   2646  CE  LYS A 333    -102.785 119.486  13.484  0.00  0.00      PROA C  
ATOM   2647  NZ  LYS A 333    -103.520 120.751  13.708  0.00  0.00      PROA N1+
ATOM   2648  N   SER A 334    -105.522 113.529  11.315  0.00  0.00      PROA N  
ATOM   2649  CA  SER A 334    -106.215 112.535  10.521  0.00  0.00      PROA C  
ATOM   2650  C   SER A 334    -105.861 111.168  11.074  0.00  0.00      PROA C  
ATOM   2651  O   SER A 334    -104.787 110.973  11.648  0.00  0.00      PROA O  
ATOM   2652  CB  SER A 334    -105.842 112.615   9.010  0.00  0.00      PROA C  
ATOM   2653  OG  SER A 334    -106.533 111.653   8.208  0.00  0.00      PROA O  
ATOM   2654  N   PHE A 335    -106.769 110.187  10.931  0.00  0.00      PROA N  
ATOM   2655  CA  PHE A 335    -106.538 108.810  11.319  0.00  0.00      PROA C  
ATOM   2656  C   PHE A 335    -106.727 107.908  10.102  0.00  0.00      PROA C  
ATOM   2657  O   PHE A 335    -107.660 108.076   9.315  0.00  0.00      PROA O  
ATOM   2658  CB  PHE A 335    -107.420 108.395  12.537  0.00  0.00      PROA C  
ATOM   2659  CG  PHE A 335    -107.294 106.927  12.868  0.00  0.00      PROA C  
ATOM   2660  CD1 PHE A 335    -106.115 106.437  13.456  0.00  0.00      PROA C  
ATOM   2661  CD2 PHE A 335    -108.326 106.027  12.556  0.00  0.00      PROA C  
ATOM   2662  CE1 PHE A 335    -105.958 105.066  13.700  0.00  0.00      PROA C  
ATOM   2663  CE2 PHE A 335    -108.176 104.656  12.803  0.00  0.00      PROA C  
ATOM   2664  CZ  PHE A 335    -106.989 104.176  13.367  0.00  0.00      PROA C  
ATOM   2665  N   THR A 336    -105.818 106.932   9.913  0.00  0.00      PROA N  
ATOM   2666  CA  THR A 336    -105.868 105.980   8.809  0.00  0.00      PROA C  
ATOM   2667  C   THR A 336    -106.351 104.627   9.296  0.00  0.00      PROA C  
ATOM   2668  O   THR A 336    -105.658 103.934  10.044  0.00  0.00      PROA O  
ATOM   2669  CB  THR A 336    -104.528 105.767   8.098  0.00  0.00      PROA C  
ATOM   2670  CG2 THR A 336    -104.127 107.067   7.385  0.00  0.00      PROA C  
ATOM   2671  OG1 THR A 336    -103.476 105.434   9.003  0.00  0.00      PROA O  
ATOM   2672  N   ALA A 337    -107.549 104.207   8.857  0.00  0.00      PROA N  
ATOM   2673  CA  ALA A 337    -108.104 102.907   9.157  0.00  0.00      PROA C  
ATOM   2674  C   ALA A 337    -107.832 101.940   8.011  0.00  0.00      PROA C  
ATOM   2675  O   ALA A 337    -107.789 102.341   6.846  0.00  0.00      PROA O  
ATOM   2676  CB  ALA A 337    -109.622 103.014   9.392  0.00  0.00      PROA C  
ATOM   2677  N   VAL A 338    -107.616 100.647   8.306  0.00  0.00      PROA N  
ATOM   2678  CA  VAL A 338    -107.395  99.621   7.295  0.00  0.00      PROA C  
ATOM   2679  C   VAL A 338    -108.383  98.475   7.453  0.00  0.00      PROA C  
ATOM   2680  O   VAL A 338    -108.766  98.078   8.558  0.00  0.00      PROA O  
ATOM   2681  CB  VAL A 338    -105.966  99.057   7.217  0.00  0.00      PROA C  
ATOM   2682  CG1 VAL A 338    -104.966 100.206   6.995  0.00  0.00      PROA C  
ATOM   2683  CG2 VAL A 338    -105.577  98.245   8.467  0.00  0.00      PROA C  
ATOM   2684  N   CYS A 339    -108.836  97.901   6.320  0.00  0.00      PROA N  
ATOM   2685  CA  CYS A 339    -109.569  96.645   6.311  0.00  0.00      PROA C  
ATOM   2686  C   CYS A 339    -108.689  95.465   6.708  0.00  0.00      PROA C  
ATOM   2687  O   CYS A 339    -107.738  95.105   6.012  0.00  0.00      PROA O  
ATOM   2688  CB  CYS A 339    -110.181  96.343   4.921  0.00  0.00      PROA C  
ATOM   2689  SG  CYS A 339    -111.855  96.993   4.717  0.00  0.00      PROA S  
ATOM   2690  N   GLN A 340    -109.015  94.822   7.839  0.00  0.00      PROA N  
ATOM   2691  CA  GLN A 340    -108.357  93.646   8.365  0.00  0.00      PROA C  
ATOM   2692  C   GLN A 340    -108.833  92.379   7.647  0.00  0.00      PROA C  
ATOM   2693  O   GLN A 340    -109.900  92.350   7.030  0.00  0.00      PROA O  
ATOM   2694  CB  GLN A 340    -108.595  93.595   9.901  0.00  0.00      PROA C  
ATOM   2695  CG  GLN A 340    -107.914  92.450  10.687  0.00  0.00      PROA C  
ATOM   2696  CD  GLN A 340    -108.056  92.633  12.205  0.00  0.00      PROA C  
ATOM   2697  NE2 GLN A 340    -107.558  91.631  12.968  0.00  0.00      PROA N  
ATOM   2698  OE1 GLN A 340    -108.574  93.628  12.720  0.00  0.00      PROA O  
ATOM   2699  N   LYS A 341    -108.027  91.290   7.679  0.00  0.00      PROA N  
ATOM   2700  CA  LYS A 341    -108.266  90.073   6.914  0.00  0.00      PROA C  
ATOM   2701  C   LYS A 341    -109.591  89.365   7.187  0.00  0.00      PROA C  
ATOM   2702  O   LYS A 341    -110.211  88.798   6.285  0.00  0.00      PROA O  
ATOM   2703  CB  LYS A 341    -107.087  89.053   6.988  0.00  0.00      PROA C  
ATOM   2704  CG  LYS A 341    -106.870  88.264   8.300  0.00  0.00      PROA C  
ATOM   2705  CD  LYS A 341    -106.335  89.053   9.515  0.00  0.00      PROA C  
ATOM   2706  CE  LYS A 341    -104.942  89.697   9.362  0.00  0.00      PROA C  
ATOM   2707  NZ  LYS A 341    -103.880  88.667   9.229  0.00  0.00      PROA N1+
ATOM   2708  N   ASP A 342    -110.075  89.400   8.442  0.00  0.00      PROA N  
ATOM   2709  CA  ASP A 342    -111.323  88.781   8.844  0.00  0.00      PROA C  
ATOM   2710  C   ASP A 342    -112.557  89.588   8.407  0.00  0.00      PROA C  
ATOM   2711  O   ASP A 342    -113.691  89.108   8.479  0.00  0.00      PROA O  
ATOM   2712  CB  ASP A 342    -111.300  88.491  10.377  0.00  0.00      PROA C  
ATOM   2713  CG  ASP A 342    -111.330  89.713  11.288  0.00  0.00      PROA C  
ATOM   2714  OD1 ASP A 342    -111.275  90.873  10.810  0.00  0.00      PROA O  
ATOM   2715  OD2 ASP A 342    -111.401  89.510  12.530  0.00  0.00      PROA O1-
ATOM   2716  N   GLY A 343    -112.353  90.837   7.933  0.00  0.00      PROA N  
ATOM   2717  CA  GLY A 343    -113.394  91.754   7.491  0.00  0.00      PROA C  
ATOM   2718  C   GLY A 343    -113.673  92.832   8.499  0.00  0.00      PROA C  
ATOM   2719  O   GLY A 343    -114.531  93.687   8.287  0.00  0.00      PROA O  
ATOM   2720  N   SER A 344    -112.960  92.841   9.637  0.00  0.00      PROA N  
ATOM   2721  CA  SER A 344    -113.006  93.927  10.605  0.00  0.00      PROA C  
ATOM   2722  C   SER A 344    -112.329  95.194  10.102  0.00  0.00      PROA C  
ATOM   2723  O   SER A 344    -111.354  95.160   9.353  0.00  0.00      PROA O  
ATOM   2724  CB  SER A 344    -112.320  93.583  11.957  0.00  0.00      PROA C  
ATOM   2725  OG  SER A 344    -112.755  92.319  12.447  0.00  0.00      PROA O  
ATOM   2726  N   TRP A 345    -112.792  96.378  10.540  0.00  0.00      PROA N  
ATOM   2727  CA  TRP A 345    -111.924  97.545  10.586  0.00  0.00      PROA C  
ATOM   2728  C   TRP A 345    -110.895  97.403  11.711  0.00  0.00      PROA C  
ATOM   2729  O   TRP A 345    -111.208  96.878  12.783  0.00  0.00      PROA O  
ATOM   2730  CB  TRP A 345    -112.737  98.856  10.720  0.00  0.00      PROA C  
ATOM   2731  CG  TRP A 345    -113.572  99.133   9.506  0.00  0.00      PROA C  
ATOM   2732  CD1 TRP A 345    -114.929  98.997   9.344  0.00  0.00      PROA C  
ATOM   2733  CD2 TRP A 345    -113.040  99.516   8.226  0.00  0.00      PROA C  
ATOM   2734  CE2 TRP A 345    -114.135  99.588   7.333  0.00  0.00      PROA C  
ATOM   2735  CE3 TRP A 345    -111.753  99.800   7.765  0.00  0.00      PROA C  
ATOM   2736  NE1 TRP A 345    -115.262  99.272   8.034  0.00  0.00      PROA N  
ATOM   2737  CZ2 TRP A 345    -113.969  99.924   5.999  0.00  0.00      PROA C  
ATOM   2738  CZ3 TRP A 345    -111.587 100.142   6.421  0.00  0.00      PROA C  
ATOM   2739  CH2 TRP A 345    -112.675 100.197   5.554  0.00  0.00      PROA C  
ATOM   2740  N   ASP A 346    -109.634  97.840  11.504  0.00  0.00      PROA N  
ATOM   2741  CA  ASP A 346    -108.589  97.760  12.515  0.00  0.00      PROA C  
ATOM   2742  C   ASP A 346    -108.917  98.538  13.802  0.00  0.00      PROA C  
ATOM   2743  O   ASP A 346    -108.726  98.038  14.914  0.00  0.00      PROA O  
ATOM   2744  CB  ASP A 346    -107.197  98.137  11.925  0.00  0.00      PROA C  
ATOM   2745  CG  ASP A 346    -107.021  99.614  11.589  0.00  0.00      PROA C  
ATOM   2746  OD1 ASP A 346    -107.970 100.255  11.072  0.00  0.00      PROA O  
ATOM   2747  OD2 ASP A 346    -105.873 100.115  11.751  0.00  0.00      PROA O1-
ATOM   2748  N   ARG A 347    -109.475  99.755  13.670  0.00  0.00      PROA N  
ATOM   2749  CA  ARG A 347    -110.114 100.480  14.748  0.00  0.00      PROA C  
ATOM   2750  C   ARG A 347    -111.474 101.020  14.298  0.00  0.00      PROA C  
ATOM   2751  O   ARG A 347    -111.628 101.382  13.126  0.00  0.00      PROA O  
ATOM   2752  CB  ARG A 347    -109.269 101.660  15.292  0.00  0.00      PROA C  
ATOM   2753  CG  ARG A 347    -107.964 101.223  15.990  0.00  0.00      PROA C  
ATOM   2754  CD  ARG A 347    -107.241 102.348  16.747  0.00  0.00      PROA C  
ATOM   2755  NE  ARG A 347    -108.121 102.777  17.885  0.00  0.00      PROA N  
ATOM   2756  CZ  ARG A 347    -108.146 102.217  19.087  0.00  0.00      PROA C  
ATOM   2757  NH1 ARG A 347    -107.357 101.225  19.431  0.00  0.00      PROA N1+
ATOM   2758  NH2 ARG A 347    -109.003 102.660  19.985  0.00  0.00      PROA N  
ATOM   2759  N   PRO A 348    -112.492 101.103  15.163  0.00  0.00      PROA N  
ATOM   2760  CA  PRO A 348    -113.621 102.026  15.019  0.00  0.00      PROA C  
ATOM   2761  C   PRO A 348    -113.240 103.469  14.701  0.00  0.00      PROA C  
ATOM   2762  O   PRO A 348    -112.139 103.901  15.052  0.00  0.00      PROA O  
ATOM   2763  CB  PRO A 348    -114.369 101.920  16.362  0.00  0.00      PROA C  
ATOM   2764  CG  PRO A 348    -114.015 100.521  16.870  0.00  0.00      PROA C  
ATOM   2765  CD  PRO A 348    -112.560 100.369  16.430  0.00  0.00      PROA C  
ATOM   2766  N   ILE A 349    -114.130 104.243  14.047  0.00  0.00      PROA N  
ATOM   2767  CA  ILE A 349    -113.886 105.654  13.769  0.00  0.00      PROA C  
ATOM   2768  C   ILE A 349    -113.664 106.504  15.041  0.00  0.00      PROA C  
ATOM   2769  O   ILE A 349    -114.467 106.433  15.980  0.00  0.00      PROA O  
ATOM   2770  CB  ILE A 349    -114.974 106.309  12.914  0.00  0.00      PROA C  
ATOM   2771  CG1 ILE A 349    -116.404 106.079  13.464  0.00  0.00      PROA C  
ATOM   2772  CG2 ILE A 349    -114.841 105.803  11.460  0.00  0.00      PROA C  
ATOM   2773  CD  ILE A 349    -117.306 107.305  13.287  0.00  0.00      PROA C  
ATOM   2774  N   PRO A 350    -112.610 107.316  15.151  0.00  0.00      PROA N  
ATOM   2775  CA  PRO A 350    -112.530 108.400  16.123  0.00  0.00      PROA C  
ATOM   2776  C   PRO A 350    -113.677 109.398  16.032  0.00  0.00      PROA C  
ATOM   2777  O   PRO A 350    -114.138 109.704  14.930  0.00  0.00      PROA O  
ATOM   2778  CB  PRO A 350    -111.167 109.056  15.840  0.00  0.00      PROA C  
ATOM   2779  CG  PRO A 350    -110.337 107.925  15.235  0.00  0.00      PROA C  
ATOM   2780  CD  PRO A 350    -111.370 107.191  14.382  0.00  0.00      PROA C  
ATOM   2781  N   GLU A 351    -114.157 109.930  17.171  0.00  0.00      PROA N  
ATOM   2782  CA  GLU A 351    -115.053 111.072  17.178  0.00  0.00      PROA C  
ATOM   2783  C   GLU A 351    -114.365 112.356  16.711  0.00  0.00      PROA C  
ATOM   2784  O   GLU A 351    -113.185 112.592  16.969  0.00  0.00      PROA O  
ATOM   2785  CB  GLU A 351    -115.747 111.264  18.555  0.00  0.00      PROA C  
ATOM   2786  CG  GLU A 351    -114.798 111.564  19.747  0.00  0.00      PROA C  
ATOM   2787  CD  GLU A 351    -115.504 111.614  21.103  0.00  0.00      PROA C  
ATOM   2788  OE1 GLU A 351    -116.757 111.491  21.175  0.00  0.00      PROA O  
ATOM   2789  OE2 GLU A 351    -114.795 111.774  22.135  0.00  0.00      PROA O1-
ATOM   2790  N   CYS A 352    -115.100 113.231  15.999  0.00  0.00      PROA N  
ATOM   2791  CA  CYS A 352    -114.574 114.500  15.529  0.00  0.00      PROA C  
ATOM   2792  C   CYS A 352    -115.133 115.597  16.419  0.00  0.00      PROA C  
ATOM   2793  O   CYS A 352    -116.336 115.865  16.428  0.00  0.00      PROA O  
ATOM   2794  CB  CYS A 352    -114.944 114.738  14.040  0.00  0.00      PROA C  
ATOM   2795  SG  CYS A 352    -114.253 116.272  13.350  0.00  0.00      PROA S  
ATOM   2796  N   SER A 353    -114.267 116.246  17.216  0.00  0.00      PROA N  
ATOM   2797  CA  SER A 353    -114.691 117.166  18.265  0.00  0.00      PROA C  
ATOM   2798  C   SER A 353    -113.667 118.246  18.492  0.00  0.00      PROA C  
ATOM   2799  O   SER A 353    -112.463 118.041  18.331  0.00  0.00      PROA O  
ATOM   2800  CB  SER A 353    -114.971 116.474  19.623  0.00  0.00      PROA C  
ATOM   2801  OG  SER A 353    -116.109 115.615  19.522  0.00  0.00      PROA O  
ATOM   2802  N   ILE A 354    -114.140 119.456  18.855  0.00  0.00      PROA N  
ATOM   2803  CA  ILE A 354    -113.301 120.614  19.126  0.00  0.00      PROA C  
ATOM   2804  C   ILE A 354    -112.331 120.335  20.269  0.00  0.00      PROA C  
ATOM   2805  O   ILE A 354    -112.707 119.777  21.304  0.00  0.00      PROA O  
ATOM   2806  CB  ILE A 354    -114.092 121.892  19.464  0.00  0.00      PROA C  
ATOM   2807  CG1 ILE A 354    -115.493 121.950  18.795  0.00  0.00      PROA C  
ATOM   2808  CG2 ILE A 354    -113.211 123.097  19.059  0.00  0.00      PROA C  
ATOM   2809  CD  ILE A 354    -116.322 123.178  19.199  0.00  0.00      PROA C  
ATOM   2810  N   ILE A 355    -111.053 120.729  20.125  0.00  0.00      PROA N  
ATOM   2811  CA  ILE A 355    -110.114 120.742  21.228  0.00  0.00      PROA C  
ATOM   2812  C   ILE A 355    -110.555 121.726  22.303  0.00  0.00      PROA C  
ATOM   2813  O   ILE A 355    -110.839 122.896  22.039  0.00  0.00      PROA O  
ATOM   2814  CB  ILE A 355    -108.680 120.984  20.759  0.00  0.00      PROA C  
ATOM   2815  CG1 ILE A 355    -108.139 119.769  19.960  0.00  0.00      PROA C  
ATOM   2816  CG2 ILE A 355    -107.738 121.349  21.926  0.00  0.00      PROA C  
ATOM   2817  CD  ILE A 355    -108.009 118.473  20.772  0.00  0.00      PROA C  
ATOM   2818  N   ASP A 356    -110.656 121.238  23.547  0.00  0.00      PROA N  
ATOM   2819  CA  ASP A 356    -111.118 121.999  24.676  0.00  0.00      PROA C  
ATOM   2820  C   ASP A 356    -109.889 122.631  25.312  0.00  0.00      PROA C  
ATOM   2821  O   ASP A 356    -108.911 121.954  25.638  0.00  0.00      PROA O  
ATOM   2822  CB  ASP A 356    -111.901 121.059  25.639  0.00  0.00      PROA C  
ATOM   2823  CG  ASP A 356    -112.482 121.756  26.860  0.00  0.00      PROA C  
ATOM   2824  OD1 ASP A 356    -112.442 123.009  26.940  0.00  0.00      PROA O  
ATOM   2825  OD2 ASP A 356    -113.026 121.040  27.744  0.00  0.00      PROA O1-
ATOM   2826  N   CYS A 357    -109.908 123.961  25.500  0.00  0.00      PROA N  
ATOM   2827  CA  CYS A 357    -108.798 124.676  26.097  0.00  0.00      PROA C  
ATOM   2828  C   CYS A 357    -108.977 124.741  27.610  0.00  0.00      PROA C  
ATOM   2829  O   CYS A 357    -108.105 125.212  28.342  0.00  0.00      PROA O  
ATOM   2830  CB  CYS A 357    -108.684 126.109  25.515  0.00  0.00      PROA C  
ATOM   2831  SG  CYS A 357    -108.201 126.102  23.761  0.00  0.00      PROA S  
ATOM   2832  N   GLY A 358    -110.105 124.191  28.114  0.00  0.00      PROA N  
ATOM   2833  CA  GLY A 358    -110.526 124.207  29.505  0.00  0.00      PROA C  
ATOM   2834  C   GLY A 358    -110.895 125.584  30.012  0.00  0.00      PROA C  
ATOM   2835  O   GLY A 358    -110.717 126.577  29.300  0.00  0.00      PROA O  
ATOM   2836  N   PRO A 359    -111.444 125.705  31.221  0.00  0.00      PROA N  
ATOM   2837  CA  PRO A 359    -111.606 126.980  31.917  0.00  0.00      PROA C  
ATOM   2838  C   PRO A 359    -110.401 127.920  31.801  0.00  0.00      PROA C  
ATOM   2839  O   PRO A 359    -109.305 127.449  32.133  0.00  0.00      PROA O  
ATOM   2840  CB  PRO A 359    -111.926 126.578  33.366  0.00  0.00      PROA C  
ATOM   2841  CG  PRO A 359    -112.622 125.222  33.212  0.00  0.00      PROA C  
ATOM   2842  CD  PRO A 359    -111.852 124.575  32.058  0.00  0.00      PROA C  
ATOM   2843  N   PRO A 360    -110.489 129.174  31.358  0.00  0.00      PROA N  
ATOM   2844  CA  PRO A 360    -109.350 130.081  31.338  0.00  0.00      PROA C  
ATOM   2845  C   PRO A 360    -108.756 130.303  32.719  0.00  0.00      PROA C  
ATOM   2846  O   PRO A 360    -109.496 130.479  33.692  0.00  0.00      PROA O  
ATOM   2847  CB  PRO A 360    -109.908 131.363  30.704  0.00  0.00      PROA C  
ATOM   2848  CG  PRO A 360    -111.402 131.341  31.032  0.00  0.00      PROA C  
ATOM   2849  CD  PRO A 360    -111.735 129.851  30.988  0.00  0.00      PROA C  
ATOM   2850  N   ASP A 361    -107.413 130.287  32.843  0.00  0.00      PROA N  
ATOM   2851  CA  ASP A 361    -106.752 130.616  34.091  0.00  0.00      PROA C  
ATOM   2852  C   ASP A 361    -107.048 132.052  34.524  0.00  0.00      PROA C  
ATOM   2853  O   ASP A 361    -107.144 132.974  33.705  0.00  0.00      PROA O  
ATOM   2854  CB  ASP A 361    -105.219 130.373  34.022  0.00  0.00      PROA C  
ATOM   2855  CG  ASP A 361    -104.865 128.897  33.926  0.00  0.00      PROA C  
ATOM   2856  OD1 ASP A 361    -105.648 128.024  34.383  0.00  0.00      PROA O  
ATOM   2857  OD2 ASP A 361    -103.719 128.596  33.493  0.00  0.00      PROA O1-
ATOM   2858  N   ASP A 362    -107.238 132.256  35.843  0.00  0.00      PROA N  
ATOM   2859  CA  ASP A 362    -107.520 133.549  36.428  0.00  0.00      PROA C  
ATOM   2860  C   ASP A 362    -106.379 134.548  36.186  0.00  0.00      PROA C  
ATOM   2861  O   ASP A 362    -105.202 134.181  36.153  0.00  0.00      PROA O  
ATOM   2862  CB  ASP A 362    -107.847 133.364  37.938  0.00  0.00      PROA C  
ATOM   2863  CG  ASP A 362    -108.514 134.575  38.575  0.00  0.00      PROA C  
ATOM   2864  OD1 ASP A 362    -109.136 135.396  37.853  0.00  0.00      PROA O  
ATOM   2865  OD2 ASP A 362    -108.516 134.651  39.834  0.00  0.00      PROA O1-
ATOM   2866  N   LEU A 363    -106.712 135.833  35.989  0.00  0.00      PROA N  
ATOM   2867  CA  LEU A 363    -105.757 136.891  35.738  0.00  0.00      PROA C  
ATOM   2868  C   LEU A 363    -105.470 137.638  37.037  0.00  0.00      PROA C  
ATOM   2869  O   LEU A 363    -106.391 138.268  37.571  0.00  0.00      PROA O  
ATOM   2870  CB  LEU A 363    -106.332 137.854  34.667  0.00  0.00      PROA C  
ATOM   2871  CG  LEU A 363    -105.554 139.159  34.390  0.00  0.00      PROA C  
ATOM   2872  CD1 LEU A 363    -104.091 138.905  34.009  0.00  0.00      PROA C  
ATOM   2873  CD2 LEU A 363    -106.245 139.934  33.261  0.00  0.00      PROA C  
ATOM   2874  N   PRO A 364    -104.262 137.618  37.623  0.00  0.00      PROA N  
ATOM   2875  CA  PRO A 364    -103.900 138.487  38.738  0.00  0.00      PROA C  
ATOM   2876  C   PRO A 364    -104.186 139.956  38.474  0.00  0.00      PROA C  
ATOM   2877  O   PRO A 364    -103.701 140.493  37.478  0.00  0.00      PROA O  
ATOM   2878  CB  PRO A 364    -102.404 138.210  38.968  0.00  0.00      PROA C  
ATOM   2879  CG  PRO A 364    -102.234 136.763  38.498  0.00  0.00      PROA C  
ATOM   2880  CD  PRO A 364    -103.177 136.690  37.295  0.00  0.00      PROA C  
ATOM   2881  N   ASN A 365    -104.989 140.607  39.344  0.00  0.00      PROA N  
ATOM   2882  CA  ASN A 365    -105.327 142.021  39.252  0.00  0.00      PROA C  
ATOM   2883  C   ASN A 365    -106.338 142.318  38.138  0.00  0.00      PROA C  
ATOM   2884  O   ASN A 365    -106.522 143.462  37.716  0.00  0.00      PROA O  
ATOM   2885  CB  ASN A 365    -104.087 142.952  39.154  0.00  0.00      PROA C  
ATOM   2886  CG  ASN A 365    -103.079 142.647  40.263  0.00  0.00      PROA C  
ATOM   2887  ND2 ASN A 365    -101.773 142.817  39.947  0.00  0.00      PROA N  
ATOM   2888  OD1 ASN A 365    -103.412 142.230  41.377  0.00  0.00      PROA O  
ATOM   2889  N   GLY A 366    -107.034 141.278  37.639  0.00  0.00      PROA N  
ATOM   2890  CA  GLY A 366    -108.014 141.409  36.576  0.00  0.00      PROA C  
ATOM   2891  C   GLY A 366    -109.103 140.376  36.636  0.00  0.00      PROA C  
ATOM   2892  O   GLY A 366    -109.398 139.785  37.674  0.00  0.00      PROA O  
ATOM   2893  N   HIS A 367    -109.749 140.154  35.485  0.00  0.00      PROA N  
ATOM   2894  CA  HIS A 367    -110.853 139.235  35.328  0.00  0.00      PROA C  
ATOM   2895  C   HIS A 367    -110.932 138.806  33.873  0.00  0.00      PROA C  
ATOM   2896  O   HIS A 367    -110.293 139.385  32.991  0.00  0.00      PROA O  
ATOM   2897  CB  HIS A 367    -112.211 139.857  35.765  0.00  0.00      PROA C  
ATOM   2898  CG  HIS A 367    -112.688 141.008  34.910  0.00  0.00      PROA C  
ATOM   2899  CD2 HIS A 367    -113.651 141.038  33.945  0.00  0.00      PROA C  
ATOM   2900  ND1 HIS A 367    -112.323 142.324  35.113  0.00  0.00      PROA N  
ATOM   2901  CE1 HIS A 367    -113.057 143.081  34.261  0.00  0.00      PROA C  
ATOM   2902  NE2 HIS A 367    -113.878 142.345  33.530  0.00  0.00      PROA N  
ATOM   2903  N   VAL A 368    -111.705 137.742  33.595  0.00  0.00      PROA N  
ATOM   2904  CA  VAL A 368    -111.889 137.202  32.259  0.00  0.00      PROA C  
ATOM   2905  C   VAL A 368    -113.377 137.091  31.949  0.00  0.00      PROA C  
ATOM   2906  O   VAL A 368    -114.191 136.717  32.796  0.00  0.00      PROA O  
ATOM   2907  CB  VAL A 368    -111.151 135.875  32.084  0.00  0.00      PROA C  
ATOM   2908  CG1 VAL A 368    -111.718 134.753  32.977  0.00  0.00      PROA C  
ATOM   2909  CG2 VAL A 368    -111.129 135.458  30.603  0.00  0.00      PROA C  
ATOM   2910  N   ASP A 369    -113.782 137.473  30.723  0.00  0.00      PROA N  
ATOM   2911  CA  ASP A 369    -115.154 137.399  30.261  0.00  0.00      PROA C  
ATOM   2912  C   ASP A 369    -115.225 136.519  29.008  0.00  0.00      PROA C  
ATOM   2913  O   ASP A 369    -114.374 136.607  28.121  0.00  0.00      PROA O  
ATOM   2914  CB  ASP A 369    -115.680 138.838  29.992  0.00  0.00      PROA C  
ATOM   2915  CG  ASP A 369    -117.188 138.912  29.808  0.00  0.00      PROA C  
ATOM   2916  OD1 ASP A 369    -117.918 137.980  30.236  0.00  0.00      PROA O  
ATOM   2917  OD2 ASP A 369    -117.673 139.968  29.319  0.00  0.00      PROA O1-
ATOM   2918  N   TYR A 370    -116.236 135.633  28.903  0.00  0.00      PROA N  
ATOM   2919  CA  TYR A 370    -116.470 134.825  27.715  0.00  0.00      PROA C  
ATOM   2920  C   TYR A 370    -117.270 135.612  26.676  0.00  0.00      PROA C  
ATOM   2921  O   TYR A 370    -118.381 136.074  26.942  0.00  0.00      PROA O  
ATOM   2922  CB  TYR A 370    -117.273 133.526  28.003  0.00  0.00      PROA C  
ATOM   2923  CG  TYR A 370    -116.631 132.636  29.032  0.00  0.00      PROA C  
ATOM   2924  CD1 TYR A 370    -117.024 132.707  30.381  0.00  0.00      PROA C  
ATOM   2925  CD2 TYR A 370    -115.742 131.620  28.639  0.00  0.00      PROA C  
ATOM   2926  CE1 TYR A 370    -116.529 131.791  31.320  0.00  0.00      PROA C  
ATOM   2927  CE2 TYR A 370    -115.250 130.700  29.575  0.00  0.00      PROA C  
ATOM   2928  CZ  TYR A 370    -115.646 130.784  30.914  0.00  0.00      PROA C  
ATOM   2929  OH  TYR A 370    -115.189 129.826  31.845  0.00  0.00      PROA O  
ATOM   2930  N   ILE A 371    -116.736 135.779  25.448  0.00  0.00      PROA N  
ATOM   2931  CA  ILE A 371    -117.428 136.522  24.398  0.00  0.00      PROA C  
ATOM   2932  C   ILE A 371    -118.322 135.589  23.588  0.00  0.00      PROA C  
ATOM   2933  O   ILE A 371    -119.456 135.933  23.247  0.00  0.00      PROA O  
ATOM   2934  CB  ILE A 371    -116.460 137.343  23.527  0.00  0.00      PROA C  
ATOM   2935  CG1 ILE A 371    -116.156 138.730  24.155  0.00  0.00      PROA C  
ATOM   2936  CG2 ILE A 371    -116.995 137.581  22.093  0.00  0.00      PROA C  
ATOM   2937  CD  ILE A 371    -115.665 138.722  25.605  0.00  0.00      PROA C  
ATOM   2938  N   THR A 372    -117.863 134.348  23.303  0.00  0.00      PROA N  
ATOM   2939  CA  THR A 372    -118.651 133.313  22.620  0.00  0.00      PROA C  
ATOM   2940  C   THR A 372    -119.912 132.896  23.357  0.00  0.00      PROA C  
ATOM   2941  O   THR A 372    -120.977 132.733  22.759  0.00  0.00      PROA O  
ATOM   2942  CB  THR A 372    -117.852 132.061  22.237  0.00  0.00      PROA C  
ATOM   2943  CG2 THR A 372    -117.472 132.184  20.755  0.00  0.00      PROA C  
ATOM   2944  OG1 THR A 372    -116.634 131.970  22.971  0.00  0.00      PROA O  
ATOM   2945  N   GLY A 373    -119.830 132.739  24.689  0.00  0.00      PROA N  
ATOM   2946  CA  GLY A 373    -120.982 132.415  25.519  0.00  0.00      PROA C  
ATOM   2947  C   GLY A 373    -120.532 131.876  26.854  0.00  0.00      PROA C  
ATOM   2948  O   GLY A 373    -119.391 131.419  26.950  0.00  0.00      PROA O  
ATOM   2949  N   PRO A 374    -121.348 131.900  27.909  0.00  0.00      PROA N  
ATOM   2950  CA  PRO A 374    -120.983 131.391  29.231  0.00  0.00      PROA C  
ATOM   2951  C   PRO A 374    -120.423 129.974  29.257  0.00  0.00      PROA C  
ATOM   2952  O   PRO A 374    -121.104 129.039  28.830  0.00  0.00      PROA O  
ATOM   2953  CB  PRO A 374    -122.277 131.520  30.052  0.00  0.00      PROA C  
ATOM   2954  CG  PRO A 374    -122.987 132.716  29.414  0.00  0.00      PROA C  
ATOM   2955  CD  PRO A 374    -122.666 132.549  27.928  0.00  0.00      PROA C  
ATOM   2956  N   GLU A 375    -119.180 129.809  29.758  0.00  0.00      PROA N  
ATOM   2957  CA  GLU A 375    -118.530 128.523  29.954  0.00  0.00      PROA C  
ATOM   2958  C   GLU A 375    -118.160 127.799  28.655  0.00  0.00      PROA C  
ATOM   2959  O   GLU A 375    -117.911 126.592  28.638  0.00  0.00      PROA O  
ATOM   2960  CB  GLU A 375    -119.271 127.607  30.972  0.00  0.00      PROA C  
ATOM   2961  CG  GLU A 375    -119.333 128.212  32.400  0.00  0.00      PROA C  
ATOM   2962  CD  GLU A 375    -120.039 127.294  33.392  0.00  0.00      PROA C  
ATOM   2963  OE1 GLU A 375    -119.522 126.180  33.674  0.00  0.00      PROA O  
ATOM   2964  OE2 GLU A 375    -121.118 127.679  33.921  0.00  0.00      PROA O1-
ATOM   2965  N   VAL A 376    -118.082 128.529  27.522  0.00  0.00      PROA N  
ATOM   2966  CA  VAL A 376    -117.702 127.958  26.239  0.00  0.00      PROA C  
ATOM   2967  C   VAL A 376    -116.181 127.981  26.107  0.00  0.00      PROA C  
ATOM   2968  O   VAL A 376    -115.559 129.028  25.927  0.00  0.00      PROA O  
ATOM   2969  CB  VAL A 376    -118.383 128.657  25.061  0.00  0.00      PROA C  
ATOM   2970  CG1 VAL A 376    -117.933 128.040  23.720  0.00  0.00      PROA C  
ATOM   2971  CG2 VAL A 376    -119.912 128.509  25.201  0.00  0.00      PROA C  
ATOM   2972  N   THR A 377    -115.542 126.799  26.245  0.00  0.00      PROA N  
ATOM   2973  CA  THR A 377    -114.087 126.665  26.328  0.00  0.00      PROA C  
ATOM   2974  C   THR A 377    -113.495 125.888  25.162  0.00  0.00      PROA C  
ATOM   2975  O   THR A 377    -112.282 125.685  25.071  0.00  0.00      PROA O  
ATOM   2976  CB  THR A 377    -113.651 125.977  27.626  0.00  0.00      PROA C  
ATOM   2977  CG2 THR A 377    -114.073 126.851  28.819  0.00  0.00      PROA C  
ATOM   2978  OG1 THR A 377    -114.250 124.695  27.803  0.00  0.00      PROA O  
ATOM   2979  N   THR A 378    -114.345 125.444  24.218  0.00  0.00      PROA N  
ATOM   2980  CA  THR A 378    -113.963 124.651  23.053  0.00  0.00      PROA C  
ATOM   2981  C   THR A 378    -113.381 125.474  21.916  0.00  0.00      PROA C  
ATOM   2982  O   THR A 378    -113.501 126.695  21.886  0.00  0.00      PROA O  
ATOM   2983  CB  THR A 378    -115.103 123.791  22.506  0.00  0.00      PROA C  
ATOM   2984  CG2 THR A 378    -115.315 122.610  23.468  0.00  0.00      PROA C  
ATOM   2985  OG1 THR A 378    -116.334 124.512  22.441  0.00  0.00      PROA O  
ATOM   2986  N   TYR A 379    -112.709 124.821  20.941  0.00  0.00      PROA N  
ATOM   2987  CA  TYR A 379    -112.193 125.396  19.702  0.00  0.00      PROA C  
ATOM   2988  C   TYR A 379    -112.970 126.581  19.096  0.00  0.00      PROA C  
ATOM   2989  O   TYR A 379    -114.191 126.534  18.923  0.00  0.00      PROA O  
ATOM   2990  CB  TYR A 379    -111.949 124.279  18.646  0.00  0.00      PROA C  
ATOM   2991  CG  TYR A 379    -111.416 124.803  17.333  0.00  0.00      PROA C  
ATOM   2992  CD1 TYR A 379    -110.073 125.191  17.240  0.00  0.00      PROA C  
ATOM   2993  CD2 TYR A 379    -112.229 124.882  16.187  0.00  0.00      PROA C  
ATOM   2994  CE1 TYR A 379    -109.537 125.623  16.019  0.00  0.00      PROA C  
ATOM   2995  CE2 TYR A 379    -111.686 125.276  14.956  0.00  0.00      PROA C  
ATOM   2996  CZ  TYR A 379    -110.337 125.640  14.871  0.00  0.00      PROA C  
ATOM   2997  OH  TYR A 379    -109.787 126.026  13.630  0.00  0.00      PROA O  
ATOM   2998  N   LYS A 380    -112.249 127.679  18.789  0.00  0.00      PROA N  
ATOM   2999  CA  LYS A 380    -112.796 128.925  18.279  0.00  0.00      PROA C  
ATOM   3000  C   LYS A 380    -113.609 129.747  19.277  0.00  0.00      PROA C  
ATOM   3001  O   LYS A 380    -114.133 130.813  18.944  0.00  0.00      PROA O  
ATOM   3002  CB  LYS A 380    -113.474 128.828  16.882  0.00  0.00      PROA C  
ATOM   3003  CG  LYS A 380    -112.479 128.784  15.709  0.00  0.00      PROA C  
ATOM   3004  CD  LYS A 380    -113.219 128.701  14.359  0.00  0.00      PROA C  
ATOM   3005  CE  LYS A 380    -112.331 128.678  13.101  0.00  0.00      PROA C  
ATOM   3006  NZ  LYS A 380    -111.588 129.952  12.933  0.00  0.00      PROA N1+
ATOM   3007  N   ALA A 381    -113.682 129.323  20.556  0.00  0.00      PROA N  
ATOM   3008  CA  ALA A 381    -114.127 130.168  21.642  0.00  0.00      PROA C  
ATOM   3009  C   ALA A 381    -113.232 131.381  21.830  0.00  0.00      PROA C  
ATOM   3010  O   ALA A 381    -112.013 131.309  21.653  0.00  0.00      PROA O  
ATOM   3011  CB  ALA A 381    -114.194 129.406  22.974  0.00  0.00      PROA C  
ATOM   3012  N   VAL A 382    -113.833 132.524  22.190  0.00  0.00      PROA N  
ATOM   3013  CA  VAL A 382    -113.105 133.748  22.442  0.00  0.00      PROA C  
ATOM   3014  C   VAL A 382    -113.404 134.283  23.824  0.00  0.00      PROA C  
ATOM   3015  O   VAL A 382    -114.550 134.368  24.276  0.00  0.00      PROA O  
ATOM   3016  CB  VAL A 382    -113.268 134.835  21.382  0.00  0.00      PROA C  
ATOM   3017  CG1 VAL A 382    -112.401 134.462  20.167  0.00  0.00      PROA C  
ATOM   3018  CG2 VAL A 382    -114.740 134.994  20.969  0.00  0.00      PROA C  
ATOM   3019  N   ILE A 383    -112.335 134.657  24.535  0.00  0.00      PROA N  
ATOM   3020  CA  ILE A 383    -112.383 135.242  25.856  0.00  0.00      PROA C  
ATOM   3021  C   ILE A 383    -111.703 136.597  25.806  0.00  0.00      PROA C  
ATOM   3022  O   ILE A 383    -110.785 136.835  25.019  0.00  0.00      PROA O  
ATOM   3023  CB  ILE A 383    -111.727 134.378  26.933  0.00  0.00      PROA C  
ATOM   3024  CG1 ILE A 383    -110.253 134.051  26.585  0.00  0.00      PROA C  
ATOM   3025  CG2 ILE A 383    -112.601 133.121  27.135  0.00  0.00      PROA C  
ATOM   3026  CD  ILE A 383    -109.525 133.204  27.628  0.00  0.00      PROA C  
ATOM   3027  N   GLN A 384    -112.159 137.533  26.652  0.00  0.00      PROA N  
ATOM   3028  CA  GLN A 384    -111.542 138.828  26.812  0.00  0.00      PROA C  
ATOM   3029  C   GLN A 384    -111.053 138.963  28.243  0.00  0.00      PROA C  
ATOM   3030  O   GLN A 384    -111.829 139.037  29.197  0.00  0.00      PROA O  
ATOM   3031  CB  GLN A 384    -112.539 139.972  26.498  0.00  0.00      PROA C  
ATOM   3032  CG  GLN A 384    -111.979 141.414  26.609  0.00  0.00      PROA C  
ATOM   3033  CD  GLN A 384    -110.833 141.682  25.627  0.00  0.00      PROA C  
ATOM   3034  NE2 GLN A 384    -109.612 141.925  26.150  0.00  0.00      PROA N  
ATOM   3035  OE1 GLN A 384    -111.026 141.703  24.408  0.00  0.00      PROA O  
ATOM   3036  N   TYR A 385    -109.727 138.991  28.421  0.00  0.00      PROA N  
ATOM   3037  CA  TYR A 385    -109.076 139.417  29.641  0.00  0.00      PROA C  
ATOM   3038  C   TYR A 385    -109.150 140.928  29.859  0.00  0.00      PROA C  
ATOM   3039  O   TYR A 385    -109.071 141.717  28.916  0.00  0.00      PROA O  
ATOM   3040  CB  TYR A 385    -107.599 138.955  29.650  0.00  0.00      PROA C  
ATOM   3041  CG  TYR A 385    -107.498 137.480  29.943  0.00  0.00      PROA C  
ATOM   3042  CD1 TYR A 385    -107.674 137.035  31.264  0.00  0.00      PROA C  
ATOM   3043  CD2 TYR A 385    -107.147 136.542  28.954  0.00  0.00      PROA C  
ATOM   3044  CE1 TYR A 385    -107.484 135.688  31.600  0.00  0.00      PROA C  
ATOM   3045  CE2 TYR A 385    -106.962 135.190  29.287  0.00  0.00      PROA C  
ATOM   3046  CZ  TYR A 385    -107.129 134.766  30.612  0.00  0.00      PROA C  
ATOM   3047  OH  TYR A 385    -106.930 133.417  30.971  0.00  0.00      PROA O  
ATOM   3048  N   SER A 386    -109.297 141.381  31.113  0.00  0.00      PROA N  
ATOM   3049  CA  SER A 386    -109.248 142.801  31.434  0.00  0.00      PROA C  
ATOM   3050  C   SER A 386    -108.692 142.971  32.828  0.00  0.00      PROA C  
ATOM   3051  O   SER A 386    -108.960 142.170  33.717  0.00  0.00      PROA O  
ATOM   3052  CB  SER A 386    -110.648 143.485  31.375  0.00  0.00      PROA C  
ATOM   3053  OG  SER A 386    -110.602 144.902  31.610  0.00  0.00      PROA O  
ATOM   3054  N   CYS A 387    -107.905 144.037  33.074  0.00  0.00      PROA N  
ATOM   3055  CA  CYS A 387    -107.465 144.389  34.417  0.00  0.00      PROA C  
ATOM   3056  C   CYS A 387    -108.516 145.215  35.136  0.00  0.00      PROA C  
ATOM   3057  O   CYS A 387    -109.458 145.725  34.524  0.00  0.00      PROA O  
ATOM   3058  CB  CYS A 387    -106.148 145.200  34.422  0.00  0.00      PROA C  
ATOM   3059  SG  CYS A 387    -104.853 144.365  33.484  0.00  0.00      PROA S  
ATOM   3060  N   GLU A 388    -108.378 145.392  36.467  0.00  0.00      PROA N  
ATOM   3061  CA  GLU A 388    -109.107 146.426  37.184  0.00  0.00      PROA C  
ATOM   3062  C   GLU A 388    -108.695 147.831  36.714  0.00  0.00      PROA C  
ATOM   3063  O   GLU A 388    -107.513 148.167  36.636  0.00  0.00      PROA O  
ATOM   3064  CB  GLU A 388    -108.988 146.272  38.722  0.00  0.00      PROA C  
ATOM   3065  CG  GLU A 388    -109.662 144.978  39.252  0.00  0.00      PROA C  
ATOM   3066  CD  GLU A 388    -109.636 144.825  40.773  0.00  0.00      PROA C  
ATOM   3067  OE1 GLU A 388    -109.111 145.712  41.498  0.00  0.00      PROA O  
ATOM   3068  OE2 GLU A 388    -110.164 143.791  41.267  0.00  0.00      PROA O1-
ATOM   3069  N   GLU A 389    -109.681 148.660  36.316  0.00  0.00      PROA N  
ATOM   3070  CA  GLU A 389    -109.452 149.857  35.517  0.00  0.00      PROA C  
ATOM   3071  C   GLU A 389    -108.569 150.946  36.125  0.00  0.00      PROA C  
ATOM   3072  O   GLU A 389    -107.650 151.464  35.487  0.00  0.00      PROA O  
ATOM   3073  CB  GLU A 389    -110.837 150.450  35.128  0.00  0.00      PROA C  
ATOM   3074  CG  GLU A 389    -110.840 151.779  34.324  0.00  0.00      PROA C  
ATOM   3075  CD  GLU A 389    -110.234 151.642  32.930  0.00  0.00      PROA C  
ATOM   3076  OE1 GLU A 389    -110.713 150.788  32.136  0.00  0.00      PROA O  
ATOM   3077  OE2 GLU A 389    -109.293 152.410  32.593  0.00  0.00      PROA O1-
ATOM   3078  N   THR A 390    -108.824 151.321  37.395  0.00  0.00      PROA N  
ATOM   3079  CA  THR A 390    -108.156 152.445  38.053  0.00  0.00      PROA C  
ATOM   3080  C   THR A 390    -106.660 152.305  38.276  0.00  0.00      PROA C  
ATOM   3081  O   THR A 390    -105.895 153.238  38.031  0.00  0.00      PROA O  
ATOM   3082  CB  THR A 390    -108.809 152.855  39.378  0.00  0.00      PROA C  
ATOM   3083  CG2 THR A 390    -110.171 153.497  39.064  0.00  0.00      PROA C  
ATOM   3084  OG1 THR A 390    -109.065 151.736  40.227  0.00  0.00      PROA O  
ATOM   3085  N   PHE A 391    -106.201 151.133  38.761  0.00  0.00      PROA N  
ATOM   3086  CA  PHE A 391    -104.856 151.007  39.304  0.00  0.00      PROA C  
ATOM   3087  C   PHE A 391    -103.933 150.179  38.426  0.00  0.00      PROA C  
ATOM   3088  O   PHE A 391    -102.753 150.010  38.738  0.00  0.00      PROA O  
ATOM   3089  CB  PHE A 391    -104.890 150.378  40.726  0.00  0.00      PROA C  
ATOM   3090  CG  PHE A 391    -105.781 151.159  41.659  0.00  0.00      PROA C  
ATOM   3091  CD1 PHE A 391    -105.665 152.557  41.775  0.00  0.00      PROA C  
ATOM   3092  CD2 PHE A 391    -106.735 150.495  42.451  0.00  0.00      PROA C  
ATOM   3093  CE1 PHE A 391    -106.502 153.277  42.636  0.00  0.00      PROA C  
ATOM   3094  CE2 PHE A 391    -107.568 151.209  43.321  0.00  0.00      PROA C  
ATOM   3095  CZ  PHE A 391    -107.454 152.602  43.411  0.00  0.00      PROA C  
ATOM   3096  N   TYR A 392    -104.418 149.670  37.281  0.00  0.00      PROA N  
ATOM   3097  CA  TYR A 392    -103.645 148.762  36.456  0.00  0.00      PROA C  
ATOM   3098  C   TYR A 392    -103.910 149.042  34.987  0.00  0.00      PROA C  
ATOM   3099  O   TYR A 392    -105.010 149.413  34.576  0.00  0.00      PROA O  
ATOM   3100  CB  TYR A 392    -104.000 147.268  36.707  0.00  0.00      PROA C  
ATOM   3101  CG  TYR A 392    -103.938 146.895  38.166  0.00  0.00      PROA C  
ATOM   3102  CD1 TYR A 392    -102.744 146.450  38.758  0.00  0.00      PROA C  
ATOM   3103  CD2 TYR A 392    -105.108 146.926  38.944  0.00  0.00      PROA C  
ATOM   3104  CE1 TYR A 392    -102.721 146.066  40.107  0.00  0.00      PROA C  
ATOM   3105  CE2 TYR A 392    -105.094 146.530  40.286  0.00  0.00      PROA C  
ATOM   3106  CZ  TYR A 392    -103.900 146.089  40.865  0.00  0.00      PROA C  
ATOM   3107  OH  TYR A 392    -103.906 145.605  42.190  0.00  0.00      PROA O  
ATOM   3108  N   THR A 393    -102.881 148.848  34.148  0.00  0.00      PROA N  
ATOM   3109  CA  THR A 393    -102.981 148.918  32.696  0.00  0.00      PROA C  
ATOM   3110  C   THR A 393    -102.702 147.553  32.114  0.00  0.00      PROA C  
ATOM   3111  O   THR A 393    -101.723 146.890  32.460  0.00  0.00      PROA O  
ATOM   3112  CB  THR A 393    -102.053 149.927  32.008  0.00  0.00      PROA C  
ATOM   3113  CG2 THR A 393    -102.672 151.328  32.144  0.00  0.00      PROA C  
ATOM   3114  OG1 THR A 393    -100.759 149.974  32.608  0.00  0.00      PROA O  
ATOM   3115  N   MET A 394    -103.582 147.081  31.213  0.00  0.00      PROA N  
ATOM   3116  CA  MET A 394    -103.384 145.851  30.469  0.00  0.00      PROA C  
ATOM   3117  C   MET A 394    -102.211 145.971  29.487  0.00  0.00      PROA C  
ATOM   3118  O   MET A 394    -102.025 147.005  28.843  0.00  0.00      PROA O  
ATOM   3119  CB  MET A 394    -104.703 145.484  29.736  0.00  0.00      PROA C  
ATOM   3120  CG  MET A 394    -104.792 144.067  29.126  0.00  0.00      PROA C  
ATOM   3121  SD  MET A 394    -105.252 142.720  30.268  0.00  0.00      PROA S  
ATOM   3122  CE  MET A 394    -103.615 142.351  30.960  0.00  0.00      PROA C  
ATOM   3123  N   SER A 395    -101.375 144.916  29.360  0.00  0.00      PROA N  
ATOM   3124  CA  SER A 395    -100.219 144.927  28.462  0.00  0.00      PROA C  
ATOM   3125  C   SER A 395    -100.627 144.512  27.047  0.00  0.00      PROA C  
ATOM   3126  O   SER A 395    -101.148 145.319  26.276  0.00  0.00      PROA O  
ATOM   3127  CB  SER A 395     -99.044 144.051  28.989  0.00  0.00      PROA C  
ATOM   3128  OG  SER A 395     -98.599 144.512  30.268  0.00  0.00      PROA O  
ATOM   3129  N   SER A 396    -100.441 143.229  26.660  0.00  0.00      PROA N  
ATOM   3130  CA  SER A 396    -101.052 142.638  25.465  0.00  0.00      PROA C  
ATOM   3131  C   SER A 396    -102.572 142.686  25.523  0.00  0.00      PROA C  
ATOM   3132  O   SER A 396    -103.154 142.642  26.604  0.00  0.00      PROA O  
ATOM   3133  CB  SER A 396    -100.624 141.164  25.217  0.00  0.00      PROA C  
ATOM   3134  OG  SER A 396     -99.210 141.071  25.029  0.00  0.00      PROA O  
ATOM   3135  N   ASN A 397    -103.260 142.798  24.364  0.00  0.00      PROA N  
ATOM   3136  CA  ASN A 397    -104.662 143.200  24.265  0.00  0.00      PROA C  
ATOM   3137  C   ASN A 397    -105.653 142.376  25.104  0.00  0.00      PROA C  
ATOM   3138  O   ASN A 397    -106.583 142.917  25.704  0.00  0.00      PROA O  
ATOM   3139  CB  ASN A 397    -105.061 143.229  22.756  0.00  0.00      PROA C  
ATOM   3140  CG  ASN A 397    -106.508 143.646  22.489  0.00  0.00      PROA C  
ATOM   3141  ND2 ASN A 397    -106.856 144.903  22.849  0.00  0.00      PROA N  
ATOM   3142  OD1 ASN A 397    -107.318 142.872  21.973  0.00  0.00      PROA O  
ATOM   3143  N   GLY A 398    -105.461 141.042  25.171  0.00  0.00      PROA N  
ATOM   3144  CA  GLY A 398    -106.206 140.179  26.089  0.00  0.00      PROA C  
ATOM   3145  C   GLY A 398    -107.364 139.477  25.444  0.00  0.00      PROA C  
ATOM   3146  O   GLY A 398    -108.119 138.771  26.106  0.00  0.00      PROA O  
ATOM   3147  N   LYS A 399    -107.513 139.618  24.116  0.00  0.00      PROA N  
ATOM   3148  CA  LYS A 399    -108.482 138.874  23.334  0.00  0.00      PROA C  
ATOM   3149  C   LYS A 399    -107.850 137.549  22.923  0.00  0.00      PROA C  
ATOM   3150  O   LYS A 399    -106.939 137.491  22.093  0.00  0.00      PROA O  
ATOM   3151  CB  LYS A 399    -108.900 139.695  22.091  0.00  0.00      PROA C  
ATOM   3152  CG  LYS A 399    -110.009 139.081  21.216  0.00  0.00      PROA C  
ATOM   3153  CD  LYS A 399    -111.347 138.913  21.966  0.00  0.00      PROA C  
ATOM   3154  CE  LYS A 399    -112.561 138.581  21.076  0.00  0.00      PROA C  
ATOM   3155  NZ  LYS A 399    -112.928 139.726  20.201  0.00  0.00      PROA N1+
ATOM   3156  N   TYR A 400    -108.281 136.445  23.558  0.00  0.00      PROA N  
ATOM   3157  CA  TYR A 400    -107.644 135.144  23.437  0.00  0.00      PROA C  
ATOM   3158  C   TYR A 400    -108.605 134.155  22.798  0.00  0.00      PROA C  
ATOM   3159  O   TYR A 400    -109.801 134.126  23.092  0.00  0.00      PROA O  
ATOM   3160  CB  TYR A 400    -107.087 134.582  24.790  0.00  0.00      PROA C  
ATOM   3161  CG  TYR A 400    -105.699 135.075  25.150  0.00  0.00      PROA C  
ATOM   3162  CD1 TYR A 400    -105.328 136.426  25.038  0.00  0.00      PROA C  
ATOM   3163  CD2 TYR A 400    -104.745 134.175  25.665  0.00  0.00      PROA C  
ATOM   3164  CE1 TYR A 400    -104.040 136.858  25.364  0.00  0.00      PROA C  
ATOM   3165  CE2 TYR A 400    -103.454 134.601  26.010  0.00  0.00      PROA C  
ATOM   3166  CZ  TYR A 400    -103.103 135.946  25.852  0.00  0.00      PROA C  
ATOM   3167  OH  TYR A 400    -101.814 136.406  26.175  0.00  0.00      PROA O  
ATOM   3168  N   VAL A 401    -108.082 133.333  21.874  0.00  0.00      PROA N  
ATOM   3169  CA  VAL A 401    -108.847 132.404  21.065  0.00  0.00      PROA C  
ATOM   3170  C   VAL A 401    -108.464 130.994  21.483  0.00  0.00      PROA C  
ATOM   3171  O   VAL A 401    -107.282 130.685  21.642  0.00  0.00      PROA O  
ATOM   3172  CB  VAL A 401    -108.540 132.553  19.570  0.00  0.00      PROA C  
ATOM   3173  CG1 VAL A 401    -109.538 131.716  18.742  0.00  0.00      PROA C  
ATOM   3174  CG2 VAL A 401    -108.600 134.036  19.144  0.00  0.00      PROA C  
ATOM   3175  N   CYS A 402    -109.434 130.080  21.686  0.00  0.00      PROA N  
ATOM   3176  CA  CYS A 402    -109.124 128.665  21.840  0.00  0.00      PROA C  
ATOM   3177  C   CYS A 402    -108.688 128.056  20.506  0.00  0.00      PROA C  
ATOM   3178  O   CYS A 402    -109.498 127.830  19.603  0.00  0.00      PROA O  
ATOM   3179  CB  CYS A 402    -110.301 127.856  22.451  0.00  0.00      PROA C  
ATOM   3180  SG  CYS A 402    -109.937 126.087  22.719  0.00  0.00      PROA S  
ATOM   3181  N   GLU A 403    -107.377 127.798  20.355  0.00  0.00      PROA N  
ATOM   3182  CA  GLU A 403    -106.792 127.293  19.128  0.00  0.00      PROA C  
ATOM   3183  C   GLU A 403    -106.812 125.775  19.000  0.00  0.00      PROA C  
ATOM   3184  O   GLU A 403    -107.143 125.035  19.927  0.00  0.00      PROA O  
ATOM   3185  CB  GLU A 403    -105.371 127.874  18.899  0.00  0.00      PROA C  
ATOM   3186  CG  GLU A 403    -105.394 129.302  18.294  0.00  0.00      PROA C  
ATOM   3187  CD  GLU A 403    -105.803 129.355  16.820  0.00  0.00      PROA C  
ATOM   3188  OE1 GLU A 403    -106.040 128.294  16.181  0.00  0.00      PROA O  
ATOM   3189  OE2 GLU A 403    -105.878 130.490  16.274  0.00  0.00      PROA O1-
ATOM   3190  N   ALA A 404    -106.451 125.268  17.802  0.00  0.00      PROA N  
ATOM   3191  CA  ALA A 404    -106.514 123.862  17.447  0.00  0.00      PROA C  
ATOM   3192  C   ALA A 404    -105.482 123.004  18.178  0.00  0.00      PROA C  
ATOM   3193  O   ALA A 404    -105.601 121.780  18.252  0.00  0.00      PROA O  
ATOM   3194  CB  ALA A 404    -106.306 123.707  15.925  0.00  0.00      PROA C  
ATOM   3195  N   ASP A 405    -104.459 123.639  18.779  0.00  0.00      PROA N  
ATOM   3196  CA  ASP A 405    -103.443 122.977  19.570  0.00  0.00      PROA C  
ATOM   3197  C   ASP A 405    -103.847 122.904  21.053  0.00  0.00      PROA C  
ATOM   3198  O   ASP A 405    -103.144 122.315  21.877  0.00  0.00      PROA O  
ATOM   3199  CB  ASP A 405    -102.063 123.667  19.336  0.00  0.00      PROA C  
ATOM   3200  CG  ASP A 405    -101.988 125.153  19.675  0.00  0.00      PROA C  
ATOM   3201  OD1 ASP A 405    -102.938 125.732  20.259  0.00  0.00      PROA O  
ATOM   3202  OD2 ASP A 405    -100.922 125.758  19.370  0.00  0.00      PROA O1-
ATOM   3203  N   GLY A 406    -105.043 123.431  21.407  0.00  0.00      PROA N  
ATOM   3204  CA  GLY A 406    -105.675 123.243  22.709  0.00  0.00      PROA C  
ATOM   3205  C   GLY A 406    -105.253 124.206  23.778  0.00  0.00      PROA C  
ATOM   3206  O   GLY A 406    -105.425 123.938  24.967  0.00  0.00      PROA O  
ATOM   3207  N   PHE A 407    -104.720 125.370  23.383  0.00  0.00      PROA N  
ATOM   3208  CA  PHE A 407    -104.357 126.426  24.303  0.00  0.00      PROA C  
ATOM   3209  C   PHE A 407    -105.044 127.731  23.945  0.00  0.00      PROA C  
ATOM   3210  O   PHE A 407    -105.168 128.111  22.776  0.00  0.00      PROA O  
ATOM   3211  CB  PHE A 407    -102.831 126.676  24.328  0.00  0.00      PROA C  
ATOM   3212  CG  PHE A 407    -102.093 125.461  24.825  0.00  0.00      PROA C  
ATOM   3213  CD1 PHE A 407    -101.958 125.234  26.205  0.00  0.00      PROA C  
ATOM   3214  CD2 PHE A 407    -101.486 124.565  23.928  0.00  0.00      PROA C  
ATOM   3215  CE1 PHE A 407    -101.247 124.125  26.682  0.00  0.00      PROA C  
ATOM   3216  CE2 PHE A 407    -100.776 123.453  24.398  0.00  0.00      PROA C  
ATOM   3217  CZ  PHE A 407    -100.657 123.233  25.776  0.00  0.00      PROA C  
ATOM   3218  N   TRP A 408    -105.491 128.481  24.976  0.00  0.00      PROA N  
ATOM   3219  CA  TRP A 408    -105.912 129.864  24.839  0.00  0.00      PROA C  
ATOM   3220  C   TRP A 408    -104.776 130.732  24.296  0.00  0.00      PROA C  
ATOM   3221  O   TRP A 408    -103.715 130.871  24.906  0.00  0.00      PROA O  
ATOM   3222  CB  TRP A 408    -106.428 130.448  26.183  0.00  0.00      PROA C  
ATOM   3223  CG  TRP A 408    -107.649 129.773  26.726  0.00  0.00      PROA C  
ATOM   3224  CD1 TRP A 408    -107.735 128.928  27.806  0.00  0.00      PROA C  
ATOM   3225  CD2 TRP A 408    -108.987 129.924  26.216  0.00  0.00      PROA C  
ATOM   3226  CE2 TRP A 408    -109.828 129.144  27.045  0.00  0.00      PROA C  
ATOM   3227  CE3 TRP A 408    -109.543 130.650  25.161  0.00  0.00      PROA C  
ATOM   3228  NE1 TRP A 408    -109.047 128.549  27.986  0.00  0.00      PROA N  
ATOM   3229  CZ2 TRP A 408    -111.196 129.076  26.842  0.00  0.00      PROA C  
ATOM   3230  CZ3 TRP A 408    -110.925 130.594  24.970  0.00  0.00      PROA C  
ATOM   3231  CH2 TRP A 408    -111.739 129.820  25.793  0.00  0.00      PROA C  
ATOM   3232  N   THR A 409    -104.965 131.284  23.089  0.00  0.00      PROA N  
ATOM   3233  CA  THR A 409    -103.885 131.865  22.308  0.00  0.00      PROA C  
ATOM   3234  C   THR A 409    -104.208 133.299  21.946  0.00  0.00      PROA C  
ATOM   3235  O   THR A 409    -105.274 133.604  21.411  0.00  0.00      PROA O  
ATOM   3236  CB  THR A 409    -103.607 131.046  21.051  0.00  0.00      PROA C  
ATOM   3237  CG2 THR A 409    -102.497 131.665  20.194  0.00  0.00      PROA C  
ATOM   3238  OG1 THR A 409    -103.157 129.741  21.404  0.00  0.00      PROA O  
ATOM   3239  N   SER A 410    -103.283 134.227  22.266  0.00  0.00      PROA N  
ATOM   3240  CA  SER A 410    -103.306 135.640  21.890  0.00  0.00      PROA C  
ATOM   3241  C   SER A 410    -103.430 135.907  20.389  0.00  0.00      PROA C  
ATOM   3242  O   SER A 410    -103.087 135.073  19.552  0.00  0.00      PROA O  
ATOM   3243  CB  SER A 410    -102.028 136.361  22.419  0.00  0.00      PROA C  
ATOM   3244  OG  SER A 410    -102.023 137.777  22.204  0.00  0.00      PROA O  
ATOM   3245  N   SER A 411    -103.870 137.121  19.994  0.00  0.00      PROA N  
ATOM   3246  CA  SER A 411    -103.771 137.626  18.623  0.00  0.00      PROA C  
ATOM   3247  C   SER A 411    -102.331 137.656  18.115  0.00  0.00      PROA C  
ATOM   3248  O   SER A 411    -102.048 137.350  16.955  0.00  0.00      PROA O  
ATOM   3249  CB  SER A 411    -104.346 139.064  18.470  0.00  0.00      PROA C  
ATOM   3250  OG  SER A 411    -105.727 139.121  18.845  0.00  0.00      PROA O  
ATOM   3251  N   LYS A 412    -101.376 138.001  19.005  0.00  0.00      PROA N  
ATOM   3252  CA  LYS A 412     -99.942 137.912  18.771  0.00  0.00      PROA C  
ATOM   3253  C   LYS A 412     -99.433 136.494  18.502  0.00  0.00      PROA C  
ATOM   3254  O   LYS A 412     -98.509 136.276  17.717  0.00  0.00      PROA O  
ATOM   3255  CB  LYS A 412     -99.158 138.524  19.958  0.00  0.00      PROA C  
ATOM   3256  CG  LYS A 412     -99.378 140.038  20.130  0.00  0.00      PROA C  
ATOM   3257  CD  LYS A 412     -98.537 140.604  21.291  0.00  0.00      PROA C  
ATOM   3258  CE  LYS A 412     -98.732 142.103  21.582  0.00  0.00      PROA C  
ATOM   3259  NZ  LYS A 412     -98.251 142.939  20.453  0.00  0.00      PROA N1+
ATOM   3260  N   GLY A 413    -100.036 135.494  19.178  0.00  0.00      PROA N  
ATOM   3261  CA  GLY A 413     -99.703 134.075  19.058  0.00  0.00      PROA C  
ATOM   3262  C   GLY A 413     -99.187 133.496  20.346  0.00  0.00      PROA C  
ATOM   3263  O   GLY A 413     -99.045 132.281  20.485  0.00  0.00      PROA O  
ATOM   3264  N   GLU A 414     -98.883 134.355  21.339  0.00  0.00      PROA N  
ATOM   3265  CA  GLU A 414     -98.451 133.937  22.660  0.00  0.00      PROA C  
ATOM   3266  C   GLU A 414     -99.471 133.136  23.474  0.00  0.00      PROA C  
ATOM   3267  O   GLU A 414    -100.683 133.374  23.453  0.00  0.00      PROA O  
ATOM   3268  CB  GLU A 414     -97.824 135.091  23.489  0.00  0.00      PROA C  
ATOM   3269  CG  GLU A 414     -98.753 136.298  23.770  0.00  0.00      PROA C  
ATOM   3270  CD  GLU A 414     -98.075 137.438  24.536  0.00  0.00      PROA C  
ATOM   3271  OE1 GLU A 414     -96.898 137.306  24.965  0.00  0.00      PROA O  
ATOM   3272  OE2 GLU A 414     -98.732 138.500  24.707  0.00  0.00      PROA O1-
ATOM   3273  N   LYS A 415     -98.955 132.128  24.204  0.00  0.00      PROA N  
ATOM   3274  CA  LYS A 415     -99.726 131.194  25.002  0.00  0.00      PROA C  
ATOM   3275  C   LYS A 415     -99.824 131.643  26.457  0.00  0.00      PROA C  
ATOM   3276  O   LYS A 415    -100.735 131.266  27.195  0.00  0.00      PROA O  
ATOM   3277  CB  LYS A 415     -98.985 129.832  24.963  0.00  0.00      PROA C  
ATOM   3278  CG  LYS A 415     -98.896 129.200  23.559  0.00  0.00      PROA C  
ATOM   3279  CD  LYS A 415    -100.172 128.425  23.204  0.00  0.00      PROA C  
ATOM   3280  CE  LYS A 415    -100.153 127.726  21.836  0.00  0.00      PROA C  
ATOM   3281  NZ  LYS A 415    -100.551 128.646  20.744  0.00  0.00      PROA N1+
ATOM   3282  N   SER A 416     -98.868 132.490  26.894  0.00  0.00      PROA N  
ATOM   3283  CA  SER A 416     -98.801 133.086  28.224  0.00  0.00      PROA C  
ATOM   3284  C   SER A 416     -99.983 133.978  28.549  0.00  0.00      PROA C  
ATOM   3285  O   SER A 416    -100.556 134.624  27.673  0.00  0.00      PROA O  
ATOM   3286  CB  SER A 416     -97.508 133.922  28.447  0.00  0.00      PROA C  
ATOM   3287  OG  SER A 416     -96.342 133.103  28.298  0.00  0.00      PROA O  
ATOM   3288  N   LEU A 417    -100.389 134.044  29.832  0.00  0.00      PROA N  
ATOM   3289  CA  LEU A 417    -101.431 134.955  30.279  0.00  0.00      PROA C  
ATOM   3290  C   LEU A 417    -101.064 136.435  30.074  0.00  0.00      PROA C  
ATOM   3291  O   LEU A 417     -99.882 136.786  30.193  0.00  0.00      PROA O  
ATOM   3292  CB  LEU A 417    -101.814 134.728  31.765  0.00  0.00      PROA C  
ATOM   3293  CG  LEU A 417    -102.231 133.284  32.119  0.00  0.00      PROA C  
ATOM   3294  CD1 LEU A 417    -102.641 133.198  33.598  0.00  0.00      PROA C  
ATOM   3295  CD2 LEU A 417    -103.366 132.768  31.221  0.00  0.00      PROA C  
ATOM   3296  N   PRO A 418    -101.998 137.333  29.756  0.00  0.00      PROA N  
ATOM   3297  CA  PRO A 418    -101.800 138.780  29.830  0.00  0.00      PROA C  
ATOM   3298  C   PRO A 418    -101.218 139.293  31.148  0.00  0.00      PROA C  
ATOM   3299  O   PRO A 418    -101.432 138.683  32.198  0.00  0.00      PROA O  
ATOM   3300  CB  PRO A 418    -103.197 139.353  29.534  0.00  0.00      PROA C  
ATOM   3301  CG  PRO A 418    -103.867 138.273  28.695  0.00  0.00      PROA C  
ATOM   3302  CD  PRO A 418    -103.370 136.999  29.364  0.00  0.00      PROA C  
ATOM   3303  N   VAL A 419    -100.472 140.415  31.120  0.00  0.00      PROA N  
ATOM   3304  CA  VAL A 419     -99.856 140.976  32.315  0.00  0.00      PROA C  
ATOM   3305  C   VAL A 419    -100.542 142.280  32.679  0.00  0.00      PROA C  
ATOM   3306  O   VAL A 419    -100.497 143.264  31.935  0.00  0.00      PROA O  
ATOM   3307  CB  VAL A 419     -98.351 141.193  32.149  0.00  0.00      PROA C  
ATOM   3308  CG1 VAL A 419     -97.740 141.865  33.400  0.00  0.00      PROA C  
ATOM   3309  CG2 VAL A 419     -97.676 139.828  31.906  0.00  0.00      PROA C  
ATOM   3310  N   CYS A 420    -101.202 142.328  33.855  0.00  0.00      PROA N  
ATOM   3311  CA  CYS A 420    -101.706 143.569  34.420  0.00  0.00      PROA C  
ATOM   3312  C   CYS A 420    -100.575 144.327  35.086  0.00  0.00      PROA C  
ATOM   3313  O   CYS A 420    -100.015 143.908  36.099  0.00  0.00      PROA O  
ATOM   3314  CB  CYS A 420    -102.840 143.338  35.449  0.00  0.00      PROA C  
ATOM   3315  SG  CYS A 420    -104.358 142.775  34.637  0.00  0.00      PROA S  
ATOM   3316  N   LYS A 421    -100.211 145.477  34.499  0.00  0.00      PROA N  
ATOM   3317  CA  LYS A 421     -99.070 146.262  34.904  0.00  0.00      PROA C  
ATOM   3318  C   LYS A 421     -99.492 147.022  36.164  0.00  0.00      PROA C  
ATOM   3319  O   LYS A 421    -100.444 147.804  36.089  0.00  0.00      PROA O  
ATOM   3320  CB  LYS A 421     -98.717 147.210  33.726  0.00  0.00      PROA C  
ATOM   3321  CG  LYS A 421     -97.351 147.916  33.787  0.00  0.00      PROA C  
ATOM   3322  CD  LYS A 421     -97.269 149.032  34.843  0.00  0.00      PROA C  
ATOM   3323  CE  LYS A 421     -96.064 149.966  34.661  0.00  0.00      PROA C  
ATOM   3324  NZ  LYS A 421     -96.100 151.058  35.669  0.00  0.00      PROA N1+
ATOM   3325  N   PRO A 422     -98.907 146.824  37.344  0.00  0.00      PROA N  
ATOM   3326  CA  PRO A 422     -99.285 147.553  38.550  0.00  0.00      PROA C  
ATOM   3327  C   PRO A 422     -99.106 149.060  38.455  0.00  0.00      PROA C  
ATOM   3328  O   PRO A 422     -98.065 149.539  37.995  0.00  0.00      PROA O  
ATOM   3329  CB  PRO A 422     -98.436 146.912  39.651  0.00  0.00      PROA C  
ATOM   3330  CG  PRO A 422     -97.202 146.375  38.923  0.00  0.00      PROA C  
ATOM   3331  CD  PRO A 422     -97.770 145.925  37.579  0.00  0.00      PROA C  
ATOM   3332  N   VAL A 423    -100.110 149.846  38.889  0.00  0.00      PROA N  
ATOM   3333  CA  VAL A 423     -99.993 151.293  38.966  0.00  0.00      PROA C  
ATOM   3334  C   VAL A 423    -100.411 151.810  40.338  0.00  0.00      PROA C  
ATOM   3335  O   VAL A 423    -100.203 151.175  41.374  0.00  0.00      PROA O  
ATOM   3336  CB  VAL A 423    -100.692 152.061  37.843  0.00  0.00      PROA C  
ATOM   3337  CG1 VAL A 423    -100.223 151.503  36.487  0.00  0.00      PROA C  
ATOM   3338  CG2 VAL A 423    -102.223 152.008  37.982  0.00  0.00      PROA C  
ATOM   3339  N   CYS A 424    -100.989 153.021  40.373  0.00  0.00      PROA N  
ATOM   3340  CA  CYS A 424    -101.222 153.723  41.615  0.00  0.00      PROA C  
ATOM   3341  C   CYS A 424    -102.691 153.744  41.985  0.00  0.00      PROA C  
ATOM   3342  O   CYS A 424    -103.582 153.658  41.137  0.00  0.00      PROA O  
ATOM   3343  CB  CYS A 424    -100.616 155.153  41.561  0.00  0.00      PROA C  
ATOM   3344  SG  CYS A 424    -101.317 156.270  40.289  0.00  0.00      PROA S  
ATOM   3345  N   GLY A 425    -102.983 153.841  43.298  0.00  0.00      PROA N  
ATOM   3346  CA  GLY A 425    -104.325 154.107  43.806  0.00  0.00      PROA C  
ATOM   3347  C   GLY A 425    -105.274 152.935  43.804  0.00  0.00      PROA C  
ATOM   3348  O   GLY A 425    -106.469 153.109  44.045  0.00  0.00      PROA O  
ATOM   3349  N   LEU A 426    -104.781 151.711  43.538  0.00  0.00      PROA N  
ATOM   3350  CA  LEU A 426    -105.538 150.480  43.703  0.00  0.00      PROA C  
ATOM   3351  C   LEU A 426    -105.890 150.168  45.156  0.00  0.00      PROA C  
ATOM   3352  O   LEU A 426    -105.074 150.266  46.070  0.00  0.00      PROA O  
ATOM   3353  CB  LEU A 426    -104.819 149.254  43.084  0.00  0.00      PROA C  
ATOM   3354  CG  LEU A 426    -104.964 149.071  41.560  0.00  0.00      PROA C  
ATOM   3355  CD1 LEU A 426    -104.085 147.896  41.102  0.00  0.00      PROA C  
ATOM   3356  CD2 LEU A 426    -106.417 148.799  41.145  0.00  0.00      PROA C  
ATOM   3357  N   SER A 427    -107.143 149.752  45.392  0.00  0.00      PROA N  
ATOM   3358  CA  SER A 427    -107.651 149.476  46.723  0.00  0.00      PROA C  
ATOM   3359  C   SER A 427    -108.719 148.412  46.613  0.00  0.00      PROA C  
ATOM   3360  O   SER A 427    -109.459 148.366  45.629  0.00  0.00      PROA O  
ATOM   3361  CB  SER A 427    -108.291 150.746  47.349  0.00  0.00      PROA C  
ATOM   3362  OG  SER A 427    -108.923 150.515  48.609  0.00  0.00      PROA O  
ATOM   3363  N   THR A 428    -108.851 147.536  47.629  0.00  0.00      PROA N  
ATOM   3364  CA  THR A 428    -109.983 146.608  47.700  0.00  0.00      PROA C  
ATOM   3365  C   THR A 428    -111.061 147.142  48.638  0.00  0.00      PROA C  
ATOM   3366  O   THR A 428    -112.069 146.477  48.892  0.00  0.00      PROA O  
ATOM   3367  CB  THR A 428    -109.584 145.178  48.088  0.00  0.00      PROA C  
ATOM   3368  CG2 THR A 428    -109.125 145.059  49.549  0.00  0.00      PROA C  
ATOM   3369  OG1 THR A 428    -110.650 144.251  47.895  0.00  0.00      PROA O  
ATOM   3370  N   HIS A 429    -110.903 148.377  49.153  0.00  0.00      PROA N  
ATOM   3371  CA  HIS A 429    -111.846 148.990  50.071  0.00  0.00      PROA C  
ATOM   3372  C   HIS A 429    -113.072 149.567  49.372  0.00  0.00      PROA C  
ATOM   3373  O   HIS A 429    -113.084 149.826  48.165  0.00  0.00      PROA O  
ATOM   3374  CB  HIS A 429    -111.193 150.127  50.897  0.00  0.00      PROA C  
ATOM   3375  CG  HIS A 429    -111.984 150.520  52.117  0.00  0.00      PROA C  
ATOM   3376  CD2 HIS A 429    -112.530 151.711  52.477  0.00  0.00      PROA C  
ATOM   3377  ND1 HIS A 429    -112.235 149.662  53.167  0.00  0.00      PROA N  
ATOM   3378  CE1 HIS A 429    -112.936 150.352  54.093  0.00  0.00      PROA C  
ATOM   3379  NE2 HIS A 429    -113.125 151.604  53.724  0.00  0.00      PROA N  
ATOM   3380  N   THR A 430    -114.151 149.812  50.147  0.00  0.00      PROA N  
ATOM   3381  CA  THR A 430    -115.230 150.723  49.756  0.00  0.00      PROA C  
ATOM   3382  C   THR A 430    -114.759 152.182  49.937  0.00  0.00      PROA C  
ATOM   3383  O   THR A 430    -113.574 152.479  49.800  0.00  0.00      PROA O  
ATOM   3384  CB  THR A 430    -116.561 150.367  50.446  0.00  0.00      PROA C  
ATOM   3385  CG2 THR A 430    -116.439 150.402  51.981  0.00  0.00      PROA C  
ATOM   3386  OG1 THR A 430    -117.649 151.207  50.061  0.00  0.00      PROA O  
ATOM   3387  N   SER A 431    -115.629 153.158  50.249  0.00  0.00      PROA N  
ATOM   3388  CA  SER A 431    -115.203 154.498  50.668  0.00  0.00      PROA C  
ATOM   3389  C   SER A 431    -115.147 154.496  52.182  0.00  0.00      PROA C  
ATOM   3390  O   SER A 431    -115.975 153.843  52.823  0.00  0.00      PROA O  
ATOM   3391  CB  SER A 431    -116.162 155.633  50.206  0.00  0.00      PROA C  
ATOM   3392  OG  SER A 431    -115.598 156.940  50.380  0.00  0.00      PROA O  
ATOM   3393  N   GLY A 432    -114.189 155.197  52.837  0.00  0.00      PROA N  
ATOM   3394  CA  GLY A 432    -114.194 155.041  54.283  0.00  0.00      PROA C  
ATOM   3395  C   GLY A 432    -113.321 155.809  55.224  0.00  0.00      PROA C  
ATOM   3396  O   GLY A 432    -113.645 155.737  56.396  0.00  0.00      PROA O  
ATOM   3397  N   GLY A 433    -112.247 156.543  54.855  0.00  0.00      PROA N  
ATOM   3398  CA  GLY A 433    -111.342 157.237  55.803  0.00  0.00      PROA C  
ATOM   3399  C   GLY A 433    -110.757 156.411  56.927  0.00  0.00      PROA C  
ATOM   3400  O   GLY A 433    -110.862 155.200  56.873  0.00  0.00      PROA O  
ATOM   3401  N   ARG A 434    -110.099 156.986  57.976  0.00  0.00      PROA N  
ATOM   3402  CA  ARG A 434    -109.465 156.159  59.019  0.00  0.00      PROA C  
ATOM   3403  C   ARG A 434    -109.677 156.529  60.511  0.00  0.00      PROA C  
ATOM   3404  O   ARG A 434    -110.643 156.079  61.113  0.00  0.00      PROA O  
ATOM   3405  CB  ARG A 434    -107.987 155.736  58.699  0.00  0.00      PROA C  
ATOM   3406  CG  ARG A 434    -107.783 154.854  57.421  0.00  0.00      PROA C  
ATOM   3407  CD  ARG A 434    -108.465 153.490  57.414  0.00  0.00      PROA C  
ATOM   3408  NE  ARG A 434    -108.863 153.110  56.025  0.00  0.00      PROA N  
ATOM   3409  CZ  ARG A 434    -110.012 152.478  55.809  0.00  0.00      PROA C  
ATOM   3410  NH1 ARG A 434    -110.484 151.576  56.632  0.00  0.00      PROA N1+
ATOM   3411  NH2 ARG A 434    -110.758 152.832  54.790  0.00  0.00      PROA N  
ATOM   3412  N   ILE A 435    -108.751 157.249  61.177  0.00  0.00      PROA N  
ATOM   3413  CA  ILE A 435    -108.575 157.292  62.643  0.00  0.00      PROA C  
ATOM   3414  C   ILE A 435    -109.720 157.296  63.684  0.00  0.00      PROA C  
ATOM   3415  O   ILE A 435    -109.989 156.265  64.299  0.00  0.00      PROA O  
ATOM   3416  CB  ILE A 435    -107.498 158.290  63.008  0.00  0.00      PROA C  
ATOM   3417  CG1 ILE A 435    -107.057 158.211  64.488  0.00  0.00      PROA C  
ATOM   3418  CG2 ILE A 435    -107.893 159.713  62.561  0.00  0.00      PROA C  
ATOM   3419  CD  ILE A 435    -106.097 159.334  64.852  0.00  0.00      PROA C  
ATOM   3420  N   ILE A 436    -110.404 158.433  63.974  0.00  0.00      PROA N  
ATOM   3421  CA  ILE A 436    -111.201 158.546  65.204  0.00  0.00      PROA C  
ATOM   3422  C   ILE A 436    -112.680 158.656  64.887  0.00  0.00      PROA C  
ATOM   3423  O   ILE A 436    -113.107 159.411  64.015  0.00  0.00      PROA O  
ATOM   3424  CB  ILE A 436    -110.719 159.637  66.167  0.00  0.00      PROA C  
ATOM   3425  CG1 ILE A 436    -111.348 159.463  67.572  0.00  0.00      PROA C  
ATOM   3426  CG2 ILE A 436    -110.971 161.048  65.602  0.00  0.00      PROA C  
ATOM   3427  CD  ILE A 436    -110.665 160.295  68.664  0.00  0.00      PROA C  
ATOM   3428  N   GLY A 437    -113.502 157.817  65.566  0.00  0.00      PROA N  
ATOM   3429  CA  GLY A 437    -114.879 157.512  65.170  0.00  0.00      PROA C  
ATOM   3430  C   GLY A 437    -114.925 156.361  64.189  0.00  0.00      PROA C  
ATOM   3431  O   GLY A 437    -115.930 156.136  63.515  0.00  0.00      PROA O  
ATOM   3432  N   GLY A 438    -113.795 155.624  64.076  0.00  0.00      PROA N  
ATOM   3433  CA  GLY A 438    -113.552 154.584  63.082  0.00  0.00      PROA C  
ATOM   3434  C   GLY A 438    -114.080 153.198  63.371  0.00  0.00      PROA C  
ATOM   3435  O   GLY A 438    -115.006 152.982  64.152  0.00  0.00      PROA O  
ATOM   3436  N   GLN A 439    -113.465 152.209  62.699  0.00  0.00      PROA N  
ATOM   3437  CA  GLN A 439    -113.789 150.793  62.682  0.00  0.00      PROA C  
ATOM   3438  C   GLN A 439    -112.491 150.165  62.136  0.00  0.00      PROA C  
ATOM   3439  O   GLN A 439    -111.640 150.975  61.782  0.00  0.00      PROA O  
ATOM   3440  CB  GLN A 439    -115.055 150.578  61.793  0.00  0.00      PROA C  
ATOM   3441  CG  GLN A 439    -115.617 149.141  61.699  0.00  0.00      PROA C  
ATOM   3442  CD  GLN A 439    -117.012 149.098  61.067  0.00  0.00      PROA C  
ATOM   3443  NE2 GLN A 439    -117.128 149.568  59.804  0.00  0.00      PROA N  
ATOM   3444  OE1 GLN A 439    -117.986 148.646  61.679  0.00  0.00      PROA O  
ATOM   3445  N   PRO A 440    -112.148 148.883  62.047  0.00  0.00      PROA N  
ATOM   3446  CA  PRO A 440    -110.838 148.501  61.492  0.00  0.00      PROA C  
ATOM   3447  C   PRO A 440    -110.836 148.288  59.971  0.00  0.00      PROA C  
ATOM   3448  O   PRO A 440    -111.799 147.775  59.399  0.00  0.00      PROA O  
ATOM   3449  CB  PRO A 440    -110.494 147.195  62.235  0.00  0.00      PROA C  
ATOM   3450  CG  PRO A 440    -111.852 146.610  62.624  0.00  0.00      PROA C  
ATOM   3451  CD  PRO A 440    -112.667 147.859  62.960  0.00  0.00      PROA C  
ATOM   3452  N   ALA A 441    -109.735 148.679  59.297  0.00  0.00      PROA N  
ATOM   3453  CA  ALA A 441    -109.393 148.364  57.920  0.00  0.00      PROA C  
ATOM   3454  C   ALA A 441    -109.138 146.876  57.635  0.00  0.00      PROA C  
ATOM   3455  O   ALA A 441    -108.742 146.104  58.514  0.00  0.00      PROA O  
ATOM   3456  CB  ALA A 441    -108.150 149.160  57.482  0.00  0.00      PROA C  
ATOM   3457  N   LYS A 442    -109.362 146.444  56.380  0.00  0.00      PROA N  
ATOM   3458  CA  LYS A 442    -109.061 145.118  55.873  0.00  0.00      PROA C  
ATOM   3459  C   LYS A 442    -107.750 145.167  55.054  0.00  0.00      PROA C  
ATOM   3460  O   LYS A 442    -107.338 146.258  54.646  0.00  0.00      PROA O  
ATOM   3461  CB  LYS A 442    -110.250 144.584  55.021  0.00  0.00      PROA C  
ATOM   3462  CG  LYS A 442    -111.611 144.575  55.752  0.00  0.00      PROA C  
ATOM   3463  CD  LYS A 442    -111.660 143.725  57.040  0.00  0.00      PROA C  
ATOM   3464  CE  LYS A 442    -111.409 142.223  56.819  0.00  0.00      PROA C  
ATOM   3465  NZ  LYS A 442    -111.580 141.467  58.086  0.00  0.00      PROA N1+
ATOM   3466  N   PRO A 443    -107.017 144.058  54.834  0.00  0.00      PROA N  
ATOM   3467  CA  PRO A 443    -105.612 144.056  54.407  0.00  0.00      PROA C  
ATOM   3468  C   PRO A 443    -105.161 144.986  53.292  0.00  0.00      PROA C  
ATOM   3469  O   PRO A 443    -104.172 145.701  53.460  0.00  0.00      PROA O  
ATOM   3470  CB  PRO A 443    -105.315 142.584  54.101  0.00  0.00      PROA C  
ATOM   3471  CG  PRO A 443    -106.191 141.841  55.109  0.00  0.00      PROA C  
ATOM   3472  CD  PRO A 443    -107.463 142.694  55.151  0.00  0.00      PROA C  
ATOM   3473  N   GLY A 444    -105.863 144.982  52.141  0.00  0.00      PROA N  
ATOM   3474  CA  GLY A 444    -105.459 145.713  50.943  0.00  0.00      PROA C  
ATOM   3475  C   GLY A 444    -106.174 147.024  50.786  0.00  0.00      PROA C  
ATOM   3476  O   GLY A 444    -106.184 147.605  49.702  0.00  0.00      PROA O  
ATOM   3477  N   ASP A 445    -106.860 147.501  51.842  0.00  0.00      PROA N  
ATOM   3478  CA  ASP A 445    -107.638 148.721  51.783  0.00  0.00      PROA C  
ATOM   3479  C   ASP A 445    -106.818 149.980  51.464  0.00  0.00      PROA C  
ATOM   3480  O   ASP A 445    -107.142 150.707  50.526  0.00  0.00      PROA O  
ATOM   3481  CB  ASP A 445    -108.437 148.919  53.103  0.00  0.00      PROA C  
ATOM   3482  CG  ASP A 445    -109.585 147.927  53.268  0.00  0.00      PROA C  
ATOM   3483  OD1 ASP A 445    -109.881 147.116  52.352  0.00  0.00      PROA O  
ATOM   3484  OD2 ASP A 445    -110.276 148.023  54.324  0.00  0.00      PROA O1-
ATOM   3485  N   PHE A 446    -105.702 150.237  52.181  0.00  0.00      PROA N  
ATOM   3486  CA  PHE A 446    -104.909 151.451  51.980  0.00  0.00      PROA C  
ATOM   3487  C   PHE A 446    -103.417 151.120  51.917  0.00  0.00      PROA C  
ATOM   3488  O   PHE A 446    -102.653 151.453  52.826  0.00  0.00      PROA O  
ATOM   3489  CB  PHE A 446    -105.262 152.589  52.996  0.00  0.00      PROA C  
ATOM   3490  CG  PHE A 446    -106.612 153.145  52.591  0.00  0.00      PROA C  
ATOM   3491  CD1 PHE A 446    -106.697 154.181  51.648  0.00  0.00      PROA C  
ATOM   3492  CD2 PHE A 446    -107.796 152.503  52.982  0.00  0.00      PROA C  
ATOM   3493  CE1 PHE A 446    -107.906 154.470  51.003  0.00  0.00      PROA C  
ATOM   3494  CE2 PHE A 446    -108.995 152.753  52.302  0.00  0.00      PROA C  
ATOM   3495  CZ  PHE A 446    -109.055 153.740  51.318  0.00  0.00      PROA C  
ATOM   3496  N   PRO A 447    -102.961 150.424  50.869  0.00  0.00      PROA N  
ATOM   3497  CA  PRO A 447    -101.655 149.764  50.831  0.00  0.00      PROA C  
ATOM   3498  C   PRO A 447    -100.485 150.718  50.604  0.00  0.00      PROA C  
ATOM   3499  O   PRO A 447     -99.345 150.266  50.494  0.00  0.00      PROA O  
ATOM   3500  CB  PRO A 447    -101.822 148.804  49.643  0.00  0.00      PROA C  
ATOM   3501  CG  PRO A 447    -102.721 149.565  48.677  0.00  0.00      PROA C  
ATOM   3502  CD  PRO A 447    -103.717 150.208  49.628  0.00  0.00      PROA C  
ATOM   3503  N   TRP A 448    -100.719 152.038  50.570  0.00  0.00      PROA N  
ATOM   3504  CA  TRP A 448     -99.675 153.042  50.548  0.00  0.00      PROA C  
ATOM   3505  C   TRP A 448     -99.362 153.544  51.940  0.00  0.00      PROA C  
ATOM   3506  O   TRP A 448     -98.370 154.239  52.142  0.00  0.00      PROA O  
ATOM   3507  CB  TRP A 448    -100.089 154.279  49.705  0.00  0.00      PROA C  
ATOM   3508  CG  TRP A 448    -101.540 154.618  49.811  0.00  0.00      PROA C  
ATOM   3509  CD1 TRP A 448    -102.167 155.429  50.719  0.00  0.00      PROA C  
ATOM   3510  CD2 TRP A 448    -102.553 154.110  48.930  0.00  0.00      PROA C  
ATOM   3511  CE2 TRP A 448    -103.780 154.660  49.359  0.00  0.00      PROA C  
ATOM   3512  CE3 TRP A 448    -102.522 153.270  47.820  0.00  0.00      PROA C  
ATOM   3513  NE1 TRP A 448    -103.516 155.451  50.445  0.00  0.00      PROA N  
ATOM   3514  CZ2 TRP A 448    -104.967 154.389  48.694  0.00  0.00      PROA C  
ATOM   3515  CZ3 TRP A 448    -103.714 152.991  47.160  0.00  0.00      PROA C  
ATOM   3516  CH2 TRP A 448    -104.919 153.529  47.594  0.00  0.00      PROA C  
ATOM   3517  N   GLN A 449    -100.195 153.205  52.936  0.00  0.00      PROA N  
ATOM   3518  CA  GLN A 449    -100.043 153.663  54.295  0.00  0.00      PROA C  
ATOM   3519  C   GLN A 449     -98.827 153.047  54.989  0.00  0.00      PROA C  
ATOM   3520  O   GLN A 449     -98.744 151.828  55.176  0.00  0.00      PROA O  
ATOM   3521  CB  GLN A 449    -101.358 153.377  55.065  0.00  0.00      PROA C  
ATOM   3522  CG  GLN A 449    -101.391 153.767  56.556  0.00  0.00      PROA C  
ATOM   3523  CD  GLN A 449    -100.996 155.223  56.808  0.00  0.00      PROA C  
ATOM   3524  NE2 GLN A 449    -100.555 155.488  58.057  0.00  0.00      PROA N  
ATOM   3525  OE1 GLN A 449    -101.089 156.117  55.965  0.00  0.00      PROA O  
ATOM   3526  N   VAL A 450     -97.840 153.881  55.377  0.00  0.00      PROA N  
ATOM   3527  CA  VAL A 450     -96.606 153.414  55.991  0.00  0.00      PROA C  
ATOM   3528  C   VAL A 450     -96.500 153.973  57.396  0.00  0.00      PROA C  
ATOM   3529  O   VAL A 450     -96.918 155.095  57.695  0.00  0.00      PROA O  
ATOM   3530  CB  VAL A 450     -95.314 153.691  55.202  0.00  0.00      PROA C  
ATOM   3531  CG1 VAL A 450     -95.550 153.403  53.708  0.00  0.00      PROA C  
ATOM   3532  CG2 VAL A 450     -94.761 155.117  55.379  0.00  0.00      PROA C  
ATOM   3533  N   LEU A 451     -95.947 153.160  58.309  0.00  0.00      PROA N  
ATOM   3534  CA  LEU A 451     -95.669 153.526  59.676  0.00  0.00      PROA C  
ATOM   3535  C   LEU A 451     -94.248 154.058  59.773  0.00  0.00      PROA C  
ATOM   3536  O   LEU A 451     -93.294 153.423  59.319  0.00  0.00      PROA O  
ATOM   3537  CB  LEU A 451     -95.877 152.300  60.606  0.00  0.00      PROA C  
ATOM   3538  CG  LEU A 451     -95.357 152.403  62.057  0.00  0.00      PROA C  
ATOM   3539  CD1 LEU A 451     -96.068 153.511  62.847  0.00  0.00      PROA C  
ATOM   3540  CD2 LEU A 451     -95.535 151.056  62.776  0.00  0.00      PROA C  
ATOM   3541  N   LEU A 452     -94.081 155.249  60.370  0.00  0.00      PROA N  
ATOM   3542  CA  LEU A 452     -92.793 155.841  60.645  0.00  0.00      PROA C  
ATOM   3543  C   LEU A 452     -92.557 155.725  62.142  0.00  0.00      PROA C  
ATOM   3544  O   LEU A 452     -93.283 156.305  62.956  0.00  0.00      PROA O  
ATOM   3545  CB  LEU A 452     -92.720 157.338  60.243  0.00  0.00      PROA C  
ATOM   3546  CG  LEU A 452     -93.171 157.664  58.804  0.00  0.00      PROA C  
ATOM   3547  CD1 LEU A 452     -93.126 159.178  58.574  0.00  0.00      PROA C  
ATOM   3548  CD2 LEU A 452     -92.327 156.954  57.740  0.00  0.00      PROA C  
ATOM   3549  N   LEU A 453     -91.541 154.946  62.544  0.00  0.00      PROA N  
ATOM   3550  CA  LEU A 453     -91.282 154.653  63.936  0.00  0.00      PROA C  
ATOM   3551  C   LEU A 453     -89.971 155.278  64.390  0.00  0.00      PROA C  
ATOM   3552  O   LEU A 453     -88.918 155.142  63.763  0.00  0.00      PROA O  
ATOM   3553  CB  LEU A 453     -91.272 153.122  64.174  0.00  0.00      PROA C  
ATOM   3554  CG  LEU A 453     -91.089 152.672  65.640  0.00  0.00      PROA C  
ATOM   3555  CD1 LEU A 453     -92.232 153.161  66.544  0.00  0.00      PROA C  
ATOM   3556  CD2 LEU A 453     -90.976 151.142  65.714  0.00  0.00      PROA C  
ATOM   3557  N   GLY A 454     -90.014 156.012  65.515  0.00  0.00      PROA N  
ATOM   3558  CA  GLY A 454     -88.836 156.581  66.150  0.00  0.00      PROA C  
ATOM   3559  C   GLY A 454     -89.186 156.957  67.560  0.00  0.00      PROA C  
ATOM   3560  O   GLY A 454     -89.858 156.212  68.273  0.00  0.00      PROA O  
ATOM   3561  N   GLU A 455     -88.761 158.157  68.005  0.00  0.00      PROA N  
ATOM   3562  CA  GLU A 455     -89.244 158.771  69.236  0.00  0.00      PROA C  
ATOM   3563  C   GLU A 455     -90.756 159.008  69.202  0.00  0.00      PROA C  
ATOM   3564  O   GLU A 455     -91.491 158.742  70.155  0.00  0.00      PROA O  
ATOM   3565  CB  GLU A 455     -88.485 160.103  69.484  0.00  0.00      PROA C  
ATOM   3566  CG  GLU A 455     -88.880 160.883  70.766  0.00  0.00      PROA C  
ATOM   3567  CD  GLU A 455     -88.592 160.106  72.048  0.00  0.00      PROA C  
ATOM   3568  OE1 GLU A 455     -87.410 159.741  72.290  0.00  0.00      PROA O  
ATOM   3569  OE2 GLU A 455     -89.537 159.870  72.848  0.00  0.00      PROA O1-
ATOM   3570  N   THR A 456     -91.255 159.475  68.040  0.00  0.00      PROA N  
ATOM   3571  CA  THR A 456     -92.672 159.668  67.756  0.00  0.00      PROA C  
ATOM   3572  C   THR A 456     -93.252 158.487  66.989  0.00  0.00      PROA C  
ATOM   3573  O   THR A 456     -92.548 157.747  66.300  0.00  0.00      PROA O  
ATOM   3574  CB  THR A 456     -92.951 160.942  66.947  0.00  0.00      PROA C  
ATOM   3575  CG2 THR A 456     -92.543 162.163  67.784  0.00  0.00      PROA C  
ATOM   3576  OG1 THR A 456     -92.188 160.994  65.740  0.00  0.00      PROA O  
ATOM   3577  N   THR A 457     -94.586 158.308  67.063  0.00  0.00      PROA N  
ATOM   3578  CA  THR A 457     -95.329 157.464  66.123  0.00  0.00      PROA C  
ATOM   3579  C   THR A 457     -95.905 158.374  65.059  0.00  0.00      PROA C  
ATOM   3580  O   THR A 457     -96.584 159.352  65.369  0.00  0.00      PROA O  
ATOM   3581  CB  THR A 457     -96.460 156.667  66.772  0.00  0.00      PROA C  
ATOM   3582  CG2 THR A 457     -97.288 155.884  65.735  0.00  0.00      PROA C  
ATOM   3583  OG1 THR A 457     -95.919 155.705  67.671  0.00  0.00      PROA O  
ATOM   3584  N   ALA A 458     -95.623 158.104  63.775  0.00  0.00      PROA N  
ATOM   3585  CA  ALA A 458     -96.055 158.951  62.686  0.00  0.00      PROA C  
ATOM   3586  C   ALA A 458     -96.308 158.103  61.448  0.00  0.00      PROA C  
ATOM   3587  O   ALA A 458     -96.114 156.887  61.443  0.00  0.00      PROA O  
ATOM   3588  CB  ALA A 458     -95.016 160.060  62.403  0.00  0.00      PROA C  
ATOM   3589  N   ALA A 459     -96.803 158.728  60.373  0.00  0.00      PROA N  
ATOM   3590  CA  ALA A 459     -97.240 158.041  59.187  0.00  0.00      PROA C  
ATOM   3591  C   ALA A 459     -96.714 158.708  57.925  0.00  0.00      PROA C  
ATOM   3592  O   ALA A 459     -96.292 159.865  57.919  0.00  0.00      PROA O  
ATOM   3593  CB  ALA A 459     -98.780 158.044  59.153  0.00  0.00      PROA C  
ATOM   3594  N   GLY A 460     -96.727 157.961  56.807  0.00  0.00      PROA N  
ATOM   3595  CA  GLY A 460     -96.452 158.486  55.483  0.00  0.00      PROA C  
ATOM   3596  C   GLY A 460     -97.261 157.747  54.452  0.00  0.00      PROA C  
ATOM   3597  O   GLY A 460     -97.947 156.771  54.760  0.00  0.00      PROA O  
ATOM   3598  N   ALA A 461     -97.169 158.181  53.185  0.00  0.00      PROA N  
ATOM   3599  CA  ALA A 461     -97.805 157.518  52.069  0.00  0.00      PROA C  
ATOM   3600  C   ALA A 461     -96.811 157.197  50.959  0.00  0.00      PROA C  
ATOM   3601  O   ALA A 461     -96.107 158.064  50.443  0.00  0.00      PROA O  
ATOM   3602  CB  ALA A 461     -98.954 158.371  51.510  0.00  0.00      PROA C  
ATOM   3603  N   LEU A 462     -96.726 155.913  50.571  0.00  0.00      PROA N  
ATOM   3604  CA  LEU A 462     -95.925 155.428  49.464  0.00  0.00      PROA C  
ATOM   3605  C   LEU A 462     -96.311 156.031  48.104  0.00  0.00      PROA C  
ATOM   3606  O   LEU A 462     -97.487 156.115  47.739  0.00  0.00      PROA O  
ATOM   3607  CB  LEU A 462     -96.018 153.880  49.427  0.00  0.00      PROA C  
ATOM   3608  CG  LEU A 462     -95.149 153.144  48.386  0.00  0.00      PROA C  
ATOM   3609  CD1 LEU A 462     -93.648 153.330  48.643  0.00  0.00      PROA C  
ATOM   3610  CD2 LEU A 462     -95.483 151.645  48.381  0.00  0.00      PROA C  
ATOM   3611  N   ILE A 463     -95.309 156.462  47.320  0.00  0.00      PROA N  
ATOM   3612  CA  ILE A 463     -95.459 157.012  45.987  0.00  0.00      PROA C  
ATOM   3613  C   ILE A 463     -94.328 156.449  45.127  0.00  0.00      PROA C  
ATOM   3614  O   ILE A 463     -93.161 156.414  45.520  0.00  0.00      PROA O  
ATOM   3615  CB  ILE A 463     -95.574 158.547  45.960  0.00  0.00      PROA C  
ATOM   3616  CG1 ILE A 463     -95.507 159.163  44.539  0.00  0.00      PROA C  
ATOM   3617  CG2 ILE A 463     -94.520 159.202  46.880  0.00  0.00      PROA C  
ATOM   3618  CD  ILE A 463     -96.661 158.751  43.620  0.00  0.00      PROA C  
ATOM   3619  N   HIS A 464     -94.650 155.904  43.927  0.00  0.00      PROA N  
ATOM   3620  CA  HIS A 464     -93.810 154.930  43.226  0.00  0.00      PROA C  
ATOM   3621  C   HIS A 464     -93.381 153.756  44.130  0.00  0.00      PROA C  
ATOM   3622  O   HIS A 464     -94.095 153.365  45.051  0.00  0.00      PROA O  
ATOM   3623  CB  HIS A 464     -92.602 155.585  42.494  0.00  0.00      PROA C  
ATOM   3624  CG  HIS A 464     -93.000 156.652  41.506  0.00  0.00      PROA C  
ATOM   3625  CD2 HIS A 464     -93.145 156.576  40.154  0.00  0.00      PROA C  
ATOM   3626  ND1 HIS A 464     -93.090 157.994  41.814  0.00  0.00      PROA N  
ATOM   3627  CE1 HIS A 464     -93.314 158.661  40.655  0.00  0.00      PROA C  
ATOM   3628  NE2 HIS A 464     -93.354 157.841  39.617  0.00  0.00      PROA N  
ATOM   3629  N   ASP A 465     -92.212 153.140  43.891  0.00  0.00      PROA N  
ATOM   3630  CA  ASP A 465     -91.636 152.154  44.783  0.00  0.00      PROA C  
ATOM   3631  C   ASP A 465     -90.384 152.688  45.503  0.00  0.00      PROA C  
ATOM   3632  O   ASP A 465     -89.783 151.991  46.324  0.00  0.00      PROA O  
ATOM   3633  CB  ASP A 465     -91.364 150.848  43.986  0.00  0.00      PROA C  
ATOM   3634  CG  ASP A 465     -90.563 151.016  42.703  0.00  0.00      PROA C  
ATOM   3635  OD1 ASP A 465     -90.092 152.138  42.373  0.00  0.00      PROA O  
ATOM   3636  OD2 ASP A 465     -90.372 149.991  41.996  0.00  0.00      PROA O1-
ATOM   3637  N   ASP A 466     -89.987 153.955  45.238  0.00  0.00      PROA N  
ATOM   3638  CA  ASP A 466     -88.783 154.579  45.769  0.00  0.00      PROA C  
ATOM   3639  C   ASP A 466     -89.045 155.719  46.763  0.00  0.00      PROA C  
ATOM   3640  O   ASP A 466     -88.109 156.210  47.395  0.00  0.00      PROA O  
ATOM   3641  CB  ASP A 466     -87.967 155.166  44.570  0.00  0.00      PROA C  
ATOM   3642  CG  ASP A 466     -86.843 154.240  44.137  0.00  0.00      PROA C  
ATOM   3643  OD1 ASP A 466     -86.013 153.846  44.998  0.00  0.00      PROA O  
ATOM   3644  OD2 ASP A 466     -86.714 153.979  42.908  0.00  0.00      PROA O1-
ATOM   3645  N   TRP A 467     -90.296 156.182  46.951  0.00  0.00      PROA N  
ATOM   3646  CA  TRP A 467     -90.531 157.444  47.634  0.00  0.00      PROA C  
ATOM   3647  C   TRP A 467     -91.700 157.379  48.605  0.00  0.00      PROA C  
ATOM   3648  O   TRP A 467     -92.703 156.700  48.389  0.00  0.00      PROA O  
ATOM   3649  CB  TRP A 467     -90.756 158.612  46.626  0.00  0.00      PROA C  
ATOM   3650  CG  TRP A 467     -89.562 159.009  45.812  0.00  0.00      PROA C  
ATOM   3651  CD1 TRP A 467     -89.195 158.500  44.591  0.00  0.00      PROA C  
ATOM   3652  CD2 TRP A 467     -88.623 160.054  46.117  0.00  0.00      PROA C  
ATOM   3653  CE2 TRP A 467     -87.698 160.101  45.046  0.00  0.00      PROA C  
ATOM   3654  CE3 TRP A 467     -88.501 160.964  47.169  0.00  0.00      PROA C  
ATOM   3655  NE1 TRP A 467     -88.063 159.145  44.142  0.00  0.00      PROA N  
ATOM   3656  CZ2 TRP A 467     -86.659 161.020  45.015  0.00  0.00      PROA C  
ATOM   3657  CZ3 TRP A 467     -87.472 161.907  47.123  0.00  0.00      PROA C  
ATOM   3658  CH2 TRP A 467     -86.565 161.935  46.066  0.00  0.00      PROA C  
ATOM   3659  N   VAL A 468     -91.594 158.101  49.733  0.00  0.00      PROA N  
ATOM   3660  CA  VAL A 468     -92.669 158.240  50.700  0.00  0.00      PROA C  
ATOM   3661  C   VAL A 468     -92.971 159.721  50.912  0.00  0.00      PROA C  
ATOM   3662  O   VAL A 468     -92.089 160.545  51.165  0.00  0.00      PROA O  
ATOM   3663  CB  VAL A 468     -92.400 157.487  52.008  0.00  0.00      PROA C  
ATOM   3664  CG1 VAL A 468     -93.375 157.899  53.126  0.00  0.00      PROA C  
ATOM   3665  CG2 VAL A 468     -92.530 155.972  51.755  0.00  0.00      PROA C  
ATOM   3666  N   LEU A 469     -94.255 160.101  50.780  0.00  0.00      PROA N  
ATOM   3667  CA  LEU A 469     -94.769 161.428  51.035  0.00  0.00      PROA C  
ATOM   3668  C   LEU A 469     -95.133 161.553  52.510  0.00  0.00      PROA C  
ATOM   3669  O   LEU A 469     -95.681 160.628  53.114  0.00  0.00      PROA O  
ATOM   3670  CB  LEU A 469     -96.013 161.693  50.146  0.00  0.00      PROA C  
ATOM   3671  CG  LEU A 469     -96.663 163.084  50.288  0.00  0.00      PROA C  
ATOM   3672  CD1 LEU A 469     -95.696 164.204  49.882  0.00  0.00      PROA C  
ATOM   3673  CD2 LEU A 469     -97.949 163.171  49.451  0.00  0.00      PROA C  
ATOM   3674  N   THR A 470     -94.785 162.671  53.171  0.00  0.00      PROA N  
ATOM   3675  CA  THR A 470     -94.903 162.797  54.623  0.00  0.00      PROA C  
ATOM   3676  C   THR A 470     -94.998 164.272  54.977  0.00  0.00      PROA C  
ATOM   3677  O   THR A 470     -94.645 165.141  54.185  0.00  0.00      PROA O  
ATOM   3678  CB  THR A 470     -93.725 162.122  55.341  0.00  0.00      PROA C  
ATOM   3679  CG2 THR A 470     -93.712 162.256  56.868  0.00  0.00      PROA C  
ATOM   3680  OG1 THR A 470     -93.782 160.728  55.093  0.00  0.00      PROA O  
ATOM   3681  N   ALA A 471     -95.531 164.627  56.165  0.00  0.00      PROA N  
ATOM   3682  CA  ALA A 471     -95.456 165.968  56.713  0.00  0.00      PROA C  
ATOM   3683  C   ALA A 471     -94.020 166.401  57.043  0.00  0.00      PROA C  
ATOM   3684  O   ALA A 471     -93.201 165.604  57.496  0.00  0.00      PROA O  
ATOM   3685  CB  ALA A 471     -96.333 166.063  57.976  0.00  0.00      PROA C  
ATOM   3686  N   ALA A 472     -93.665 167.682  56.838  0.00  0.00      PROA N  
ATOM   3687  CA  ALA A 472     -92.363 168.206  57.204  0.00  0.00      PROA C  
ATOM   3688  C   ALA A 472     -92.058 168.123  58.698  0.00  0.00      PROA C  
ATOM   3689  O   ALA A 472     -90.978 167.692  59.102  0.00  0.00      PROA O  
ATOM   3690  CB  ALA A 472     -92.233 169.673  56.750  0.00  0.00      PROA C  
ATOM   3691  N   HIS A 473     -93.029 168.485  59.559  0.00  0.00      PROA N  
ATOM   3692  CA  HIS A 473     -92.881 168.509  61.006  0.00  0.00      PROA C  
ATOM   3693  C   HIS A 473     -92.545 167.148  61.610  0.00  0.00      PROA C  
ATOM   3694  O   HIS A 473     -91.775 167.046  62.567  0.00  0.00      PROA O  
ATOM   3695  CB  HIS A 473     -94.128 169.117  61.707  0.00  0.00      PROA C  
ATOM   3696  CG  HIS A 473     -95.293 168.184  61.935  0.00  0.00      PROA C  
ATOM   3697  CD2 HIS A 473     -95.601 167.448  63.041  0.00  0.00      PROA C  
ATOM   3698  ND1 HIS A 473     -96.393 168.093  61.113  0.00  0.00      PROA N  
ATOM   3699  CE1 HIS A 473     -97.299 167.304  61.734  0.00  0.00      PROA C  
ATOM   3700  NE2 HIS A 473     -96.862 166.884  62.912  0.00  0.00      PROA N  
ATOM   3701  N   ALA A 474     -93.110 166.059  61.045  0.00  0.00      PROA N  
ATOM   3702  CA  ALA A 474     -92.864 164.690  61.449  0.00  0.00      PROA C  
ATOM   3703  C   ALA A 474     -91.402 164.248  61.339  0.00  0.00      PROA C  
ATOM   3704  O   ALA A 474     -90.882 163.552  62.215  0.00  0.00      PROA O  
ATOM   3705  CB  ALA A 474     -93.762 163.753  60.611  0.00  0.00      PROA C  
ATOM   3706  N   VAL A 475     -90.702 164.645  60.259  0.00  0.00      PROA N  
ATOM   3707  CA  VAL A 475     -89.354 164.178  59.972  0.00  0.00      PROA C  
ATOM   3708  C   VAL A 475     -88.265 165.235  60.161  0.00  0.00      PROA C  
ATOM   3709  O   VAL A 475     -87.076 164.915  60.138  0.00  0.00      PROA O  
ATOM   3710  CB  VAL A 475     -89.277 163.586  58.565  0.00  0.00      PROA C  
ATOM   3711  CG1 VAL A 475     -90.163 162.327  58.516  0.00  0.00      PROA C  
ATOM   3712  CG2 VAL A 475     -89.730 164.604  57.501  0.00  0.00      PROA C  
ATOM   3713  N   TYR A 476     -88.620 166.518  60.404  0.00  0.00      PROA N  
ATOM   3714  CA  TYR A 476     -87.664 167.615  60.542  0.00  0.00      PROA C  
ATOM   3715  C   TYR A 476     -86.649 167.452  61.682  0.00  0.00      PROA C  
ATOM   3716  O   TYR A 476     -85.445 167.649  61.505  0.00  0.00      PROA O  
ATOM   3717  CB  TYR A 476     -88.424 168.975  60.643  0.00  0.00      PROA C  
ATOM   3718  CG  TYR A 476     -87.495 170.161  60.746  0.00  0.00      PROA C  
ATOM   3719  CD1 TYR A 476     -86.945 170.717  59.579  0.00  0.00      PROA C  
ATOM   3720  CD2 TYR A 476     -87.156 170.719  61.991  0.00  0.00      PROA C  
ATOM   3721  CE1 TYR A 476     -86.045 171.788  59.654  0.00  0.00      PROA C  
ATOM   3722  CE2 TYR A 476     -86.245 171.782  62.071  0.00  0.00      PROA C  
ATOM   3723  CZ  TYR A 476     -85.686 172.313  60.901  0.00  0.00      PROA C  
ATOM   3724  OH  TYR A 476     -84.757 173.372  60.970  0.00  0.00      PROA O  
ATOM   3725  N   GLY A 477     -87.107 167.029  62.882  0.00  0.00      PROA N  
ATOM   3726  CA  GLY A 477     -86.266 166.915  64.079  0.00  0.00      PROA C  
ATOM   3727  C   GLY A 477     -85.277 165.778  64.030  0.00  0.00      PROA C  
ATOM   3728  O   GLY A 477     -84.308 165.725  64.785  0.00  0.00      PROA O  
ATOM   3729  N   LYS A 478     -85.514 164.826  63.116  0.00  0.00      PROA N  
ATOM   3730  CA  LYS A 478     -84.778 163.587  63.006  0.00  0.00      PROA C  
ATOM   3731  C   LYS A 478     -83.683 163.698  61.946  0.00  0.00      PROA C  
ATOM   3732  O   LYS A 478     -82.926 162.761  61.694  0.00  0.00      PROA O  
ATOM   3733  CB  LYS A 478     -85.791 162.464  62.669  0.00  0.00      PROA C  
ATOM   3734  CG  LYS A 478     -86.932 162.360  63.706  0.00  0.00      PROA C  
ATOM   3735  CD  LYS A 478     -87.961 161.271  63.351  0.00  0.00      PROA C  
ATOM   3736  CE  LYS A 478     -89.094 161.067  64.372  0.00  0.00      PROA C  
ATOM   3737  NZ  LYS A 478     -89.927 162.287  64.533  0.00  0.00      PROA N1+
ATOM   3738  N   THR A 479     -83.537 164.891  61.328  0.00  0.00      PROA N  
ATOM   3739  CA  THR A 479     -82.474 165.220  60.375  0.00  0.00      PROA C  
ATOM   3740  C   THR A 479     -81.063 165.128  60.948  0.00  0.00      PROA C  
ATOM   3741  O   THR A 479     -80.140 164.643  60.292  0.00  0.00      PROA O  
ATOM   3742  CB  THR A 479     -82.640 166.581  59.684  0.00  0.00      PROA C  
ATOM   3743  CG2 THR A 479     -83.861 166.534  58.751  0.00  0.00      PROA C  
ATOM   3744  OG1 THR A 479     -82.856 167.648  60.602  0.00  0.00      PROA O  
ATOM   3745  N   GLU A 480     -80.857 165.583  62.201  0.00  0.00      PROA N  
ATOM   3746  CA  GLU A 480     -79.564 165.545  62.864  0.00  0.00      PROA C  
ATOM   3747  C   GLU A 480     -79.195 164.168  63.421  0.00  0.00      PROA C  
ATOM   3748  O   GLU A 480     -78.021 163.874  63.660  0.00  0.00      PROA O  
ATOM   3749  CB  GLU A 480     -79.509 166.603  64.001  0.00  0.00      PROA C  
ATOM   3750  CG  GLU A 480     -80.439 166.336  65.218  0.00  0.00      PROA C  
ATOM   3751  CD  GLU A 480     -80.366 167.412  66.302  0.00  0.00      PROA C  
ATOM   3752  OE1 GLU A 480     -79.625 168.421  66.152  0.00  0.00      PROA O  
ATOM   3753  OE2 GLU A 480     -81.064 167.253  67.340  0.00  0.00      PROA O1-
ATOM   3754  N   ALA A 481     -80.185 163.273  63.632  0.00  0.00      PROA N  
ATOM   3755  CA  ALA A 481     -79.974 161.931  64.142  0.00  0.00      PROA C  
ATOM   3756  C   ALA A 481     -79.123 161.030  63.239  0.00  0.00      PROA C  
ATOM   3757  O   ALA A 481     -79.241 161.034  62.011  0.00  0.00      PROA O  
ATOM   3758  CB  ALA A 481     -81.326 161.252  64.444  0.00  0.00      PROA C  
ATOM   3759  N   MET A 482     -78.224 160.223  63.846  0.00  0.00      PROA N  
ATOM   3760  CA  MET A 482     -77.420 159.234  63.142  0.00  0.00      PROA C  
ATOM   3761  C   MET A 482     -78.236 158.130  62.470  0.00  0.00      PROA C  
ATOM   3762  O   MET A 482     -77.962 157.713  61.344  0.00  0.00      PROA O  
ATOM   3763  CB  MET A 482     -76.313 158.629  64.053  0.00  0.00      PROA C  
ATOM   3764  CG  MET A 482     -76.796 157.950  65.354  0.00  0.00      PROA C  
ATOM   3765  SD  MET A 482     -75.452 157.354  66.429  0.00  0.00      PROA S  
ATOM   3766  CE  MET A 482     -74.945 155.943  65.405  0.00  0.00      PROA C  
ATOM   3767  N   SER A 483     -79.285 157.640  63.159  0.00  0.00      PROA N  
ATOM   3768  CA  SER A 483     -80.207 156.636  62.650  0.00  0.00      PROA C  
ATOM   3769  C   SER A 483     -81.137 157.136  61.553  0.00  0.00      PROA C  
ATOM   3770  O   SER A 483     -81.849 158.132  61.703  0.00  0.00      PROA O  
ATOM   3771  CB  SER A 483     -81.068 155.988  63.775  0.00  0.00      PROA C  
ATOM   3772  OG  SER A 483     -81.740 156.968  64.578  0.00  0.00      PROA O  
ATOM   3773  N   SER A 484     -81.183 156.420  60.413  0.00  0.00      PROA N  
ATOM   3774  CA  SER A 484     -82.235 156.536  59.408  0.00  0.00      PROA C  
ATOM   3775  C   SER A 484     -83.612 156.163  59.955  0.00  0.00      PROA C  
ATOM   3776  O   SER A 484     -83.728 155.322  60.848  0.00  0.00      PROA O  
ATOM   3777  CB  SER A 484     -81.923 155.693  58.136  0.00  0.00      PROA C  
ATOM   3778  OG  SER A 484     -81.569 154.341  58.456  0.00  0.00      PROA O  
ATOM   3779  N   LEU A 485     -84.702 156.795  59.461  0.00  0.00      PROA N  
ATOM   3780  CA  LEU A 485     -86.056 156.505  59.929  0.00  0.00      PROA C  
ATOM   3781  C   LEU A 485     -86.471 155.045  59.734  0.00  0.00      PROA C  
ATOM   3782  O   LEU A 485     -86.197 154.426  58.707  0.00  0.00      PROA O  
ATOM   3783  CB  LEU A 485     -87.150 157.390  59.268  0.00  0.00      PROA C  
ATOM   3784  CG  LEU A 485     -86.859 158.905  59.230  0.00  0.00      PROA C  
ATOM   3785  CD1 LEU A 485     -87.918 159.622  58.380  0.00  0.00      PROA C  
ATOM   3786  CD2 LEU A 485     -86.809 159.499  60.639  0.00  0.00      PROA C  
ATOM   3787  N   ASP A 486     -87.165 154.453  60.719  0.00  0.00      PROA N  
ATOM   3788  CA  ASP A 486     -87.630 153.088  60.615  0.00  0.00      PROA C  
ATOM   3789  C   ASP A 486     -89.008 153.109  59.949  0.00  0.00      PROA C  
ATOM   3790  O   ASP A 486     -90.014 153.507  60.545  0.00  0.00      PROA O  
ATOM   3791  CB  ASP A 486     -87.576 152.441  62.025  0.00  0.00      PROA C  
ATOM   3792  CG  ASP A 486     -87.874 150.953  62.080  0.00  0.00      PROA C  
ATOM   3793  OD1 ASP A 486     -88.578 150.392  61.204  0.00  0.00      PROA O  
ATOM   3794  OD2 ASP A 486     -87.481 150.331  63.106  0.00  0.00      PROA O1-
ATOM   3795  N   ILE A 487     -89.051 152.738  58.653  0.00  0.00      PROA N  
ATOM   3796  CA  ILE A 487     -90.244 152.823  57.836  0.00  0.00      PROA C  
ATOM   3797  C   ILE A 487     -90.786 151.428  57.620  0.00  0.00      PROA C  
ATOM   3798  O   ILE A 487     -90.112 150.531  57.109  0.00  0.00      PROA O  
ATOM   3799  CB  ILE A 487     -90.023 153.551  56.513  0.00  0.00      PROA C  
ATOM   3800  CG1 ILE A 487     -89.441 154.955  56.810  0.00  0.00      PROA C  
ATOM   3801  CG2 ILE A 487     -91.358 153.608  55.732  0.00  0.00      PROA C  
ATOM   3802  CD  ILE A 487     -89.372 155.898  55.605  0.00  0.00      PROA C  
ATOM   3803  N   ARG A 488     -92.035 151.210  58.055  0.00  0.00      PROA N  
ATOM   3804  CA  ARG A 488     -92.643 149.904  58.112  0.00  0.00      PROA C  
ATOM   3805  C   ARG A 488     -93.900 149.881  57.264  0.00  0.00      PROA C  
ATOM   3806  O   ARG A 488     -94.799 150.712  57.409  0.00  0.00      PROA O  
ATOM   3807  CB  ARG A 488     -92.962 149.524  59.579  0.00  0.00      PROA C  
ATOM   3808  CG  ARG A 488     -91.726 149.643  60.496  0.00  0.00      PROA C  
ATOM   3809  CD  ARG A 488     -91.908 148.983  61.864  0.00  0.00      PROA C  
ATOM   3810  NE  ARG A 488     -90.578 149.037  62.536  0.00  0.00      PROA N  
ATOM   3811  CZ  ARG A 488     -90.230 148.290  63.569  0.00  0.00      PROA C  
ATOM   3812  NH1 ARG A 488     -91.065 147.503  64.212  0.00  0.00      PROA N1+
ATOM   3813  NH2 ARG A 488     -88.988 148.363  63.978  0.00  0.00      PROA N  
ATOM   3814  N   MET A 489     -93.974 148.924  56.323  0.00  0.00      PROA N  
ATOM   3815  CA  MET A 489     -95.043 148.865  55.350  0.00  0.00      PROA C  
ATOM   3816  C   MET A 489     -95.689 147.485  55.352  0.00  0.00      PROA C  
ATOM   3817  O   MET A 489     -95.083 146.483  55.732  0.00  0.00      PROA O  
ATOM   3818  CB  MET A 489     -94.501 149.139  53.922  0.00  0.00      PROA C  
ATOM   3819  CG  MET A 489     -93.551 150.342  53.791  0.00  0.00      PROA C  
ATOM   3820  SD  MET A 489     -93.237 150.788  52.056  0.00  0.00      PROA S  
ATOM   3821  CE  MET A 489     -92.098 152.142  52.440  0.00  0.00      PROA C  
ATOM   3822  N   GLY A 490     -96.957 147.401  54.895  0.00  0.00      PROA N  
ATOM   3823  CA  GLY A 490     -97.610 146.134  54.554  0.00  0.00      PROA C  
ATOM   3824  C   GLY A 490     -98.404 145.499  55.658  0.00  0.00      PROA C  
ATOM   3825  O   GLY A 490     -98.867 144.366  55.531  0.00  0.00      PROA O  
ATOM   3826  N   ILE A 491     -98.588 146.224  56.767  0.00  0.00      PROA N  
ATOM   3827  CA  ILE A 491     -99.161 145.711  57.999  0.00  0.00      PROA C  
ATOM   3828  C   ILE A 491    -100.420 146.463  58.406  0.00  0.00      PROA C  
ATOM   3829  O   ILE A 491    -100.447 147.691  58.492  0.00  0.00      PROA O  
ATOM   3830  CB  ILE A 491     -98.146 145.748  59.147  0.00  0.00      PROA C  
ATOM   3831  CG1 ILE A 491     -97.263 147.026  59.113  0.00  0.00      PROA C  
ATOM   3832  CG2 ILE A 491     -97.291 144.469  59.032  0.00  0.00      PROA C  
ATOM   3833  CD  ILE A 491     -96.620 147.373  60.461  0.00  0.00      PROA C  
ATOM   3834  N   LEU A 492    -101.526 145.732  58.684  0.00  0.00      PROA N  
ATOM   3835  CA  LEU A 492    -102.661 146.281  59.414  0.00  0.00      PROA C  
ATOM   3836  C   LEU A 492    -102.339 146.658  60.847  0.00  0.00      PROA C  
ATOM   3837  O   LEU A 492    -102.752 147.706  61.338  0.00  0.00      PROA O  
ATOM   3838  CB  LEU A 492    -103.858 145.299  59.468  0.00  0.00      PROA C  
ATOM   3839  CG  LEU A 492    -104.604 145.100  58.139  0.00  0.00      PROA C  
ATOM   3840  CD1 LEU A 492    -105.732 144.081  58.355  0.00  0.00      PROA C  
ATOM   3841  CD2 LEU A 492    -105.177 146.422  57.604  0.00  0.00      PROA C  
ATOM   3842  N   LYS A 493    -101.599 145.789  61.557  0.00  0.00      PROA N  
ATOM   3843  CA  LYS A 493    -101.301 145.972  62.961  0.00  0.00      PROA C  
ATOM   3844  C   LYS A 493    -100.039 146.773  63.207  0.00  0.00      PROA C  
ATOM   3845  O   LYS A 493     -98.966 146.451  62.704  0.00  0.00      PROA O  
ATOM   3846  CB  LYS A 493    -101.262 144.626  63.724  0.00  0.00      PROA C  
ATOM   3847  CG  LYS A 493    -102.664 144.032  63.930  0.00  0.00      PROA C  
ATOM   3848  CD  LYS A 493    -102.619 142.622  64.547  0.00  0.00      PROA C  
ATOM   3849  CE  LYS A 493    -103.982 142.053  64.984  0.00  0.00      PROA C  
ATOM   3850  NZ  LYS A 493    -104.939 142.010  63.851  0.00  0.00      PROA N1+
ATOM   3851  N   ARG A 494    -100.145 147.841  64.019  0.00  0.00      PROA N  
ATOM   3852  CA  ARG A 494     -99.054 148.735  64.366  0.00  0.00      PROA C  
ATOM   3853  C   ARG A 494     -97.877 148.050  65.064  0.00  0.00      PROA C  
ATOM   3854  O   ARG A 494     -96.706 148.290  64.765  0.00  0.00      PROA O  
ATOM   3855  CB  ARG A 494     -99.627 149.890  65.227  0.00  0.00      PROA C  
ATOM   3856  CG  ARG A 494     -98.599 150.850  65.866  0.00  0.00      PROA C  
ATOM   3857  CD  ARG A 494     -99.227 152.087  66.531  0.00  0.00      PROA C  
ATOM   3858  NE  ARG A 494    -100.224 151.614  67.546  0.00  0.00      PROA N  
ATOM   3859  CZ  ARG A 494     -99.933 151.196  68.769  0.00  0.00      PROA C  
ATOM   3860  NH1 ARG A 494     -98.721 151.233  69.271  0.00  0.00      PROA N1+
ATOM   3861  NH2 ARG A 494    -100.904 150.726  69.525  0.00  0.00      PROA N  
ATOM   3862  N   LEU A 495     -98.190 147.142  66.012  0.00  0.00      PROA N  
ATOM   3863  CA  LEU A 495     -97.242 146.312  66.737  0.00  0.00      PROA C  
ATOM   3864  C   LEU A 495     -96.424 145.351  65.869  0.00  0.00      PROA C  
ATOM   3865  O   LEU A 495     -95.234 145.142  66.112  0.00  0.00      PROA O  
ATOM   3866  CB  LEU A 495     -98.011 145.546  67.849  0.00  0.00      PROA C  
ATOM   3867  CG  LEU A 495     -97.171 144.628  68.771  0.00  0.00      PROA C  
ATOM   3868  CD1 LEU A 495     -97.704 144.684  70.212  0.00  0.00      PROA C  
ATOM   3869  CD2 LEU A 495     -97.153 143.165  68.297  0.00  0.00      PROA C  
ATOM   3870  N   SER A 496     -97.080 144.730  64.859  0.00  0.00      PROA N  
ATOM   3871  CA  SER A 496     -96.598 143.658  63.980  0.00  0.00      PROA C  
ATOM   3872  C   SER A 496     -95.109 143.587  63.636  0.00  0.00      PROA C  
ATOM   3873  O   SER A 496     -94.474 144.574  63.258  0.00  0.00      PROA O  
ATOM   3874  CB  SER A 496     -97.419 143.572  62.659  0.00  0.00      PROA C  
ATOM   3875  OG  SER A 496     -97.043 142.462  61.831  0.00  0.00      PROA O  
ATOM   3876  N   LEU A 497     -94.531 142.368  63.718  0.00  0.00      PROA N  
ATOM   3877  CA  LEU A 497     -93.151 142.095  63.358  0.00  0.00      PROA C  
ATOM   3878  C   LEU A 497     -93.023 141.521  61.947  0.00  0.00      PROA C  
ATOM   3879  O   LEU A 497     -91.922 141.273  61.454  0.00  0.00      PROA O  
ATOM   3880  CB  LEU A 497     -92.477 141.167  64.413  0.00  0.00      PROA C  
ATOM   3881  CG  LEU A 497     -93.166 139.820  64.757  0.00  0.00      PROA C  
ATOM   3882  CD1 LEU A 497     -92.938 138.724  63.704  0.00  0.00      PROA C  
ATOM   3883  CD2 LEU A 497     -92.661 139.313  66.119  0.00  0.00      PROA C  
ATOM   3884  N   ILE A 498     -94.158 141.328  61.238  0.00  0.00      PROA N  
ATOM   3885  CA  ILE A 498     -94.207 140.719  59.911  0.00  0.00      PROA C  
ATOM   3886  C   ILE A 498     -93.883 141.734  58.802  0.00  0.00      PROA C  
ATOM   3887  O   ILE A 498     -93.494 141.373  57.688  0.00  0.00      PROA O  
ATOM   3888  CB  ILE A 498     -95.557 140.005  59.695  0.00  0.00      PROA C  
ATOM   3889  CG1 ILE A 498     -95.731 138.809  60.672  0.00  0.00      PROA C  
ATOM   3890  CG2 ILE A 498     -95.715 139.486  58.245  0.00  0.00      PROA C  
ATOM   3891  CD  ILE A 498     -96.408 139.138  62.010  0.00  0.00      PROA C  
ATOM   3892  N   TYR A 499     -94.008 143.041  59.114  0.00  0.00      PROA N  
ATOM   3893  CA  TYR A 499     -93.766 144.209  58.269  0.00  0.00      PROA C  
ATOM   3894  C   TYR A 499     -92.624 144.158  57.233  0.00  0.00      PROA C  
ATOM   3895  O   TYR A 499     -91.571 143.541  57.415  0.00  0.00      PROA O  
ATOM   3896  CB  TYR A 499     -93.643 145.494  59.145  0.00  0.00      PROA C  
ATOM   3897  CG  TYR A 499     -92.292 145.623  59.808  0.00  0.00      PROA C  
ATOM   3898  CD1 TYR A 499     -91.975 144.935  60.990  0.00  0.00      PROA C  
ATOM   3899  CD2 TYR A 499     -91.316 146.441  59.223  0.00  0.00      PROA C  
ATOM   3900  CE1 TYR A 499     -90.695 145.031  61.556  0.00  0.00      PROA C  
ATOM   3901  CE2 TYR A 499     -90.041 146.545  59.785  0.00  0.00      PROA C  
ATOM   3902  CZ  TYR A 499     -89.723 145.836  60.946  0.00  0.00      PROA C  
ATOM   3903  OH  TYR A 499     -88.429 145.940  61.494  0.00  0.00      PROA O  
ATOM   3904  N   THR A 500     -92.805 144.886  56.113  0.00  0.00      PROA N  
ATOM   3905  CA  THR A 500     -91.745 145.132  55.138  0.00  0.00      PROA C  
ATOM   3906  C   THR A 500     -90.930 146.337  55.572  0.00  0.00      PROA C  
ATOM   3907  O   THR A 500     -91.459 147.437  55.735  0.00  0.00      PROA O  
ATOM   3908  CB  THR A 500     -92.268 145.348  53.718  0.00  0.00      PROA C  
ATOM   3909  CG2 THR A 500     -91.144 145.718  52.733  0.00  0.00      PROA C  
ATOM   3910  OG1 THR A 500     -92.853 144.145  53.227  0.00  0.00      PROA O  
ATOM   3911  N   GLN A 501     -89.614 146.149  55.804  0.00  0.00      PROA N  
ATOM   3912  CA  GLN A 501     -88.718 147.195  56.268  0.00  0.00      PROA C  
ATOM   3913  C   GLN A 501     -88.217 148.069  55.126  0.00  0.00      PROA C  
ATOM   3914  O   GLN A 501     -87.782 147.581  54.081  0.00  0.00      PROA O  
ATOM   3915  CB  GLN A 501     -87.482 146.574  56.981  0.00  0.00      PROA C  
ATOM   3916  CG  GLN A 501     -86.445 147.568  57.579  0.00  0.00      PROA C  
ATOM   3917  CD  GLN A 501     -86.942 148.227  58.869  0.00  0.00      PROA C  
ATOM   3918  NE2 GLN A 501     -87.407 149.491  58.806  0.00  0.00      PROA N  
ATOM   3919  OE1 GLN A 501     -86.927 147.592  59.931  0.00  0.00      PROA O  
ATOM   3920  N   ALA A 502     -88.232 149.395  55.324  0.00  0.00      PROA N  
ATOM   3921  CA  ALA A 502     -87.561 150.338  54.467  0.00  0.00      PROA C  
ATOM   3922  C   ALA A 502     -86.811 151.353  55.322  0.00  0.00      PROA C  
ATOM   3923  O   ALA A 502     -87.050 151.489  56.526  0.00  0.00      PROA O  
ATOM   3924  CB  ALA A 502     -88.562 151.039  53.529  0.00  0.00      PROA C  
ATOM   3925  N   TRP A 503     -85.851 152.063  54.699  0.00  0.00      PROA N  
ATOM   3926  CA  TRP A 503     -84.983 153.019  55.359  0.00  0.00      PROA C  
ATOM   3927  C   TRP A 503     -84.800 154.216  54.426  0.00  0.00      PROA C  
ATOM   3928  O   TRP A 503     -84.579 153.997  53.232  0.00  0.00      PROA O  
ATOM   3929  CB  TRP A 503     -83.570 152.422  55.631  0.00  0.00      PROA C  
ATOM   3930  CG  TRP A 503     -83.543 151.150  56.424  0.00  0.00      PROA C  
ATOM   3931  CD1 TRP A 503     -83.249 149.896  55.947  0.00  0.00      PROA C  
ATOM   3932  CD2 TRP A 503     -83.763 151.008  57.839  0.00  0.00      PROA C  
ATOM   3933  CE2 TRP A 503     -83.571 149.639  58.149  0.00  0.00      PROA C  
ATOM   3934  CE3 TRP A 503     -84.082 151.902  58.861  0.00  0.00      PROA C  
ATOM   3935  NE1 TRP A 503     -83.264 148.992  56.987  0.00  0.00      PROA N  
ATOM   3936  CZ2 TRP A 503     -83.687 149.160  59.445  0.00  0.00      PROA C  
ATOM   3937  CZ3 TRP A 503     -84.211 151.418  60.165  0.00  0.00      PROA C  
ATOM   3938  CH2 TRP A 503     -84.017 150.070  60.454  0.00  0.00      PROA C  
ATOM   3939  N   PRO A 504     -84.879 155.471  54.850  0.00  0.00      PROA N  
ATOM   3940  CA  PRO A 504     -84.413 156.619  54.087  0.00  0.00      PROA C  
ATOM   3941  C   PRO A 504     -82.969 156.575  53.627  0.00  0.00      PROA C  
ATOM   3942  O   PRO A 504     -82.064 156.319  54.424  0.00  0.00      PROA O  
ATOM   3943  CB  PRO A 504     -84.637 157.823  55.010  0.00  0.00      PROA C  
ATOM   3944  CG  PRO A 504     -85.809 157.381  55.876  0.00  0.00      PROA C  
ATOM   3945  CD  PRO A 504     -85.566 155.885  56.064  0.00  0.00      PROA C  
ATOM   3946  N   GLU A 505     -82.743 156.903  52.350  0.00  0.00      PROA N  
ATOM   3947  CA  GLU A 505     -81.467 157.323  51.820  0.00  0.00      PROA C  
ATOM   3948  C   GLU A 505     -81.302 158.838  51.919  0.00  0.00      PROA C  
ATOM   3949  O   GLU A 505     -80.215 159.350  52.193  0.00  0.00      PROA O  
ATOM   3950  CB  GLU A 505     -81.338 156.801  50.363  0.00  0.00      PROA C  
ATOM   3951  CG  GLU A 505     -80.337 157.532  49.436  0.00  0.00      PROA C  
ATOM   3952  CD  GLU A 505     -80.158 156.792  48.111  0.00  0.00      PROA C  
ATOM   3953  OE1 GLU A 505     -81.155 156.636  47.354  0.00  0.00      PROA O  
ATOM   3954  OE2 GLU A 505     -79.012 156.361  47.807  0.00  0.00      PROA O1-
ATOM   3955  N   ALA A 506     -82.413 159.590  51.769  0.00  0.00      PROA N  
ATOM   3956  CA  ALA A 506     -82.420 161.030  51.911  0.00  0.00      PROA C  
ATOM   3957  C   ALA A 506     -83.820 161.520  52.267  0.00  0.00      PROA C  
ATOM   3958  O   ALA A 506     -84.824 160.890  51.936  0.00  0.00      PROA O  
ATOM   3959  CB  ALA A 506     -81.946 161.712  50.607  0.00  0.00      PROA C  
ATOM   3960  N   VAL A 507     -83.917 162.669  52.965  0.00  0.00      PROA N  
ATOM   3961  CA  VAL A 507     -85.188 163.291  53.312  0.00  0.00      PROA C  
ATOM   3962  C   VAL A 507     -85.152 164.739  52.848  0.00  0.00      PROA C  
ATOM   3963  O   VAL A 507     -84.232 165.497  53.165  0.00  0.00      PROA O  
ATOM   3964  CB  VAL A 507     -85.517 163.218  54.804  0.00  0.00      PROA C  
ATOM   3965  CG1 VAL A 507     -86.870 163.902  55.098  0.00  0.00      PROA C  
ATOM   3966  CG2 VAL A 507     -85.580 161.740  55.243  0.00  0.00      PROA C  
ATOM   3967  N   PHE A 508     -86.158 165.153  52.058  0.00  0.00      PROA N  
ATOM   3968  CA  PHE A 508     -86.258 166.480  51.490  0.00  0.00      PROA C  
ATOM   3969  C   PHE A 508     -87.412 167.235  52.123  0.00  0.00      PROA C  
ATOM   3970  O   PHE A 508     -88.586 166.938  51.900  0.00  0.00      PROA O  
ATOM   3971  CB  PHE A 508     -86.446 166.433  49.950  0.00  0.00      PROA C  
ATOM   3972  CG  PHE A 508     -85.204 165.849  49.333  0.00  0.00      PROA C  
ATOM   3973  CD1 PHE A 508     -84.091 166.671  49.091  0.00  0.00      PROA C  
ATOM   3974  CD2 PHE A 508     -85.128 164.484  49.007  0.00  0.00      PROA C  
ATOM   3975  CE1 PHE A 508     -82.910 166.134  48.563  0.00  0.00      PROA C  
ATOM   3976  CE2 PHE A 508     -83.951 163.942  48.476  0.00  0.00      PROA C  
ATOM   3977  CZ  PHE A 508     -82.839 164.769  48.263  0.00  0.00      PROA C  
ATOM   3978  N   ILE A 509     -87.083 168.254  52.937  0.00  0.00      PROA N  
ATOM   3979  CA  ILE A 509     -88.040 169.146  53.567  0.00  0.00      PROA C  
ATOM   3980  C   ILE A 509     -88.312 170.291  52.598  0.00  0.00      PROA C  
ATOM   3981  O   ILE A 509     -87.381 170.823  51.986  0.00  0.00      PROA O  
ATOM   3982  CB  ILE A 509     -87.501 169.719  54.884  0.00  0.00      PROA C  
ATOM   3983  CG1 ILE A 509     -86.916 168.632  55.825  0.00  0.00      PROA C  
ATOM   3984  CG2 ILE A 509     -88.607 170.530  55.592  0.00  0.00      PROA C  
ATOM   3985  CD  ILE A 509     -87.906 167.542  56.243  0.00  0.00      PROA C  
ATOM   3986  N   HIS A 510     -89.583 170.710  52.399  0.00  0.00      PROA N  
ATOM   3987  CA  HIS A 510     -89.875 171.876  51.572  0.00  0.00      PROA C  
ATOM   3988  C   HIS A 510     -89.226 173.163  52.097  0.00  0.00      PROA C  
ATOM   3989  O   HIS A 510     -89.242 173.450  53.293  0.00  0.00      PROA O  
ATOM   3990  CB  HIS A 510     -91.400 172.067  51.353  0.00  0.00      PROA C  
ATOM   3991  CG  HIS A 510     -91.768 173.179  50.399  0.00  0.00      PROA C  
ATOM   3992  CD2 HIS A 510     -92.161 173.116  49.097  0.00  0.00      PROA C  
ATOM   3993  ND1 HIS A 510     -91.924 174.499  50.766  0.00  0.00      PROA N  
ATOM   3994  CE1 HIS A 510     -92.365 175.174  49.674  0.00  0.00      PROA C  
ATOM   3995  NE2 HIS A 510     -92.518 174.376  48.633  0.00  0.00      PROA N  
ATOM   3996  N   GLU A 511     -88.620 173.972  51.200  0.00  0.00      PROA N  
ATOM   3997  CA  GLU A 511     -87.788 175.120  51.551  0.00  0.00      PROA C  
ATOM   3998  C   GLU A 511     -88.495 176.185  52.383  0.00  0.00      PROA C  
ATOM   3999  O   GLU A 511     -87.966 176.708  53.367  0.00  0.00      PROA O  
ATOM   4000  CB  GLU A 511     -87.168 175.720  50.259  0.00  0.00      PROA C  
ATOM   4001  CG  GLU A 511     -86.307 177.003  50.434  0.00  0.00      PROA C  
ATOM   4002  CD  GLU A 511     -87.073 178.313  50.249  0.00  0.00      PROA C  
ATOM   4003  OE1 GLU A 511     -87.686 178.517  49.168  0.00  0.00      PROA O  
ATOM   4004  OE2 GLU A 511     -87.041 179.173  51.170  0.00  0.00      PROA O1-
ATOM   4005  N   GLY A 512     -89.764 176.475  52.025  0.00  0.00      PROA N  
ATOM   4006  CA  GLY A 512     -90.643 177.397  52.739  0.00  0.00      PROA C  
ATOM   4007  C   GLY A 512     -91.117 176.943  54.104  0.00  0.00      PROA C  
ATOM   4008  O   GLY A 512     -91.695 177.734  54.850  0.00  0.00      PROA O  
ATOM   4009  N   TYR A 513     -90.916 175.662  54.487  0.00  0.00      PROA N  
ATOM   4010  CA  TYR A 513     -91.238 175.194  55.827  0.00  0.00      PROA C  
ATOM   4011  C   TYR A 513     -90.390 175.895  56.896  0.00  0.00      PROA C  
ATOM   4012  O   TYR A 513     -89.159 175.920  56.834  0.00  0.00      PROA O  
ATOM   4013  CB  TYR A 513     -91.120 173.644  55.954  0.00  0.00      PROA C  
ATOM   4014  CG  TYR A 513     -91.462 173.150  57.342  0.00  0.00      PROA C  
ATOM   4015  CD1 TYR A 513     -92.787 173.215  57.805  0.00  0.00      PROA C  
ATOM   4016  CD2 TYR A 513     -90.465 172.650  58.199  0.00  0.00      PROA C  
ATOM   4017  CE1 TYR A 513     -93.107 172.821  59.114  0.00  0.00      PROA C  
ATOM   4018  CE2 TYR A 513     -90.783 172.250  59.504  0.00  0.00      PROA C  
ATOM   4019  CZ  TYR A 513     -92.100 172.348  59.964  0.00  0.00      PROA C  
ATOM   4020  OH  TYR A 513     -92.398 171.998  61.299  0.00  0.00      PROA O  
ATOM   4021  N   THR A 514     -91.048 176.479  57.916  0.00  0.00      PROA N  
ATOM   4022  CA  THR A 514     -90.360 177.129  59.025  0.00  0.00      PROA C  
ATOM   4023  C   THR A 514     -90.782 176.421  60.290  0.00  0.00      PROA C  
ATOM   4024  O   THR A 514     -91.933 176.497  60.713  0.00  0.00      PROA O  
ATOM   4025  CB  THR A 514     -90.666 178.622  59.151  0.00  0.00      PROA C  
ATOM   4026  CG2 THR A 514     -89.806 179.270  60.251  0.00  0.00      PROA C  
ATOM   4027  OG1 THR A 514     -90.353 179.295  57.935  0.00  0.00      PROA O  
ATOM   4028  N   HIS A 515     -89.851 175.686  60.934  0.00  0.00      PROA N  
ATOM   4029  CA  HIS A 515     -90.129 174.896  62.129  0.00  0.00      PROA C  
ATOM   4030  C   HIS A 515     -90.617 175.722  63.315  0.00  0.00      PROA C  
ATOM   4031  O   HIS A 515     -91.523 175.327  64.049  0.00  0.00      PROA O  
ATOM   4032  CB  HIS A 515     -88.887 174.063  62.551  0.00  0.00      PROA C  
ATOM   4033  CG  HIS A 515     -87.750 174.857  63.153  0.00  0.00      PROA C  
ATOM   4034  CD2 HIS A 515     -87.376 174.973  64.460  0.00  0.00      PROA C  
ATOM   4035  ND1 HIS A 515     -86.781 175.521  62.428  0.00  0.00      PROA N  
ATOM   4036  CE1 HIS A 515     -85.888 176.025  63.317  0.00  0.00      PROA C  
ATOM   4037  NE2 HIS A 515     -86.207 175.717  64.564  0.00  0.00      PROA N  
ATOM   4038  N   GLY A 516     -90.016 176.915  63.518  0.00  0.00      PROA N  
ATOM   4039  CA  GLY A 516     -90.332 177.807  64.631  0.00  0.00      PROA C  
ATOM   4040  C   GLY A 516     -91.632 178.566  64.509  0.00  0.00      PROA C  
ATOM   4041  O   GLY A 516     -92.224 178.950  65.518  0.00  0.00      PROA O  
ATOM   4042  N   ALA A 517     -92.106 178.831  63.277  0.00  0.00      PROA N  
ATOM   4043  CA  ALA A 517     -93.268 179.666  63.039  0.00  0.00      PROA C  
ATOM   4044  C   ALA A 517     -94.266 179.034  62.067  0.00  0.00      PROA C  
ATOM   4045  O   ALA A 517     -94.000 178.881  60.872  0.00  0.00      PROA O  
ATOM   4046  CB  ALA A 517     -92.817 181.041  62.503  0.00  0.00      PROA C  
ATOM   4047  N   GLY A 518     -95.481 178.707  62.568  0.00  0.00      PROA N  
ATOM   4048  CA  GLY A 518     -96.588 178.122  61.806  0.00  0.00      PROA C  
ATOM   4049  C   GLY A 518     -96.374 176.756  61.177  0.00  0.00      PROA C  
ATOM   4050  O   GLY A 518     -95.334 176.113  61.313  0.00  0.00      PROA O  
ATOM   4051  N   PHE A 519     -97.415 176.269  60.470  0.00  0.00      PROA N  
ATOM   4052  CA  PHE A 519     -97.398 174.993  59.765  0.00  0.00      PROA C  
ATOM   4053  C   PHE A 519     -97.529 175.165  58.256  0.00  0.00      PROA C  
ATOM   4054  O   PHE A 519     -97.829 174.220  57.526  0.00  0.00      PROA O  
ATOM   4055  CB  PHE A 519     -98.508 174.032  60.276  0.00  0.00      PROA C  
ATOM   4056  CG  PHE A 519     -98.162 173.461  61.625  0.00  0.00      PROA C  
ATOM   4057  CD1 PHE A 519     -97.063 172.593  61.760  0.00  0.00      PROA C  
ATOM   4058  CD2 PHE A 519     -98.987 173.688  62.738  0.00  0.00      PROA C  
ATOM   4059  CE1 PHE A 519     -96.778 171.986  62.989  0.00  0.00      PROA C  
ATOM   4060  CE2 PHE A 519     -98.711 173.077  63.969  0.00  0.00      PROA C  
ATOM   4061  CZ  PHE A 519     -97.602 172.230  64.095  0.00  0.00      PROA C  
ATOM   4062  N   ASP A 520     -97.295 176.383  57.719  0.00  0.00      PROA N  
ATOM   4063  CA  ASP A 520     -97.261 176.596  56.281  0.00  0.00      PROA C  
ATOM   4064  C   ASP A 520     -96.147 175.768  55.609  0.00  0.00      PROA C  
ATOM   4065  O   ASP A 520     -95.018 175.688  56.098  0.00  0.00      PROA O  
ATOM   4066  CB  ASP A 520     -97.165 178.116  55.959  0.00  0.00      PROA C  
ATOM   4067  CG  ASP A 520     -97.380 178.460  54.487  0.00  0.00      PROA C  
ATOM   4068  OD1 ASP A 520     -97.937 177.635  53.718  0.00  0.00      PROA O  
ATOM   4069  OD2 ASP A 520     -97.064 179.623  54.111  0.00  0.00      PROA O1-
ATOM   4070  N   ASN A 521     -96.473 175.108  54.480  0.00  0.00      PROA N  
ATOM   4071  CA  ASN A 521     -95.599 174.195  53.765  0.00  0.00      PROA C  
ATOM   4072  C   ASN A 521     -95.186 172.949  54.549  0.00  0.00      PROA C  
ATOM   4073  O   ASN A 521     -94.055 172.474  54.437  0.00  0.00      PROA O  
ATOM   4074  CB  ASN A 521     -94.343 174.880  53.159  0.00  0.00      PROA C  
ATOM   4075  CG  ASN A 521     -94.690 176.168  52.416  0.00  0.00      PROA C  
ATOM   4076  ND2 ASN A 521     -94.424 177.335  53.045  0.00  0.00      PROA N  
ATOM   4077  OD1 ASN A 521     -95.128 176.145  51.263  0.00  0.00      PROA O  
ATOM   4078  N   ASP A 522     -96.105 172.352  55.335  0.00  0.00      PROA N  
ATOM   4079  CA  ASP A 522     -95.841 171.137  56.084  0.00  0.00      PROA C  
ATOM   4080  C   ASP A 522     -95.856 169.883  55.184  0.00  0.00      PROA C  
ATOM   4081  O   ASP A 522     -96.772 169.059  55.198  0.00  0.00      PROA O  
ATOM   4082  CB  ASP A 522     -96.805 171.058  57.299  0.00  0.00      PROA C  
ATOM   4083  CG  ASP A 522     -96.492 169.909  58.243  0.00  0.00      PROA C  
ATOM   4084  OD1 ASP A 522     -95.295 169.558  58.394  0.00  0.00      PROA O  
ATOM   4085  OD2 ASP A 522     -97.427 169.429  58.936  0.00  0.00      PROA O1-
ATOM   4086  N   ILE A 523     -94.817 169.741  54.344  0.00  0.00      PROA N  
ATOM   4087  CA  ILE A 523     -94.672 168.680  53.369  0.00  0.00      PROA C  
ATOM   4088  C   ILE A 523     -93.199 168.324  53.191  0.00  0.00      PROA C  
ATOM   4089  O   ILE A 523     -92.308 169.179  53.149  0.00  0.00      PROA O  
ATOM   4090  CB  ILE A 523     -95.339 169.013  52.026  0.00  0.00      PROA C  
ATOM   4091  CG1 ILE A 523     -95.178 167.875  50.987  0.00  0.00      PROA C  
ATOM   4092  CG2 ILE A 523     -94.830 170.363  51.473  0.00  0.00      PROA C  
ATOM   4093  CD  ILE A 523     -96.081 168.041  49.761  0.00  0.00      PROA C  
ATOM   4094  N   ALA A 524     -92.906 167.017  53.112  0.00  0.00      PROA N  
ATOM   4095  CA  ALA A 524     -91.586 166.490  52.911  0.00  0.00      PROA C  
ATOM   4096  C   ALA A 524     -91.651 165.206  52.093  0.00  0.00      PROA C  
ATOM   4097  O   ALA A 524     -92.647 164.476  52.083  0.00  0.00      PROA O  
ATOM   4098  CB  ALA A 524     -90.892 166.206  54.260  0.00  0.00      PROA C  
ATOM   4099  N   LEU A 525     -90.559 164.913  51.371  0.00  0.00      PROA N  
ATOM   4100  CA  LEU A 525     -90.412 163.723  50.563  0.00  0.00      PROA C  
ATOM   4101  C   LEU A 525     -89.240 162.903  51.057  0.00  0.00      PROA C  
ATOM   4102  O   LEU A 525     -88.127 163.391  51.250  0.00  0.00      PROA O  
ATOM   4103  CB  LEU A 525     -90.219 164.051  49.062  0.00  0.00      PROA C  
ATOM   4104  CG  LEU A 525     -91.522 164.436  48.333  0.00  0.00      PROA C  
ATOM   4105  CD1 LEU A 525     -91.205 165.066  46.972  0.00  0.00      PROA C  
ATOM   4106  CD2 LEU A 525     -92.452 163.227  48.145  0.00  0.00      PROA C  
ATOM   4107  N   ILE A 526     -89.482 161.610  51.286  0.00  0.00      PROA N  
ATOM   4108  CA  ILE A 526     -88.500 160.667  51.765  0.00  0.00      PROA C  
ATOM   4109  C   ILE A 526     -88.090 159.777  50.605  0.00  0.00      PROA C  
ATOM   4110  O   ILE A 526     -88.923 159.108  49.990  0.00  0.00      PROA O  
ATOM   4111  CB  ILE A 526     -89.067 159.806  52.892  0.00  0.00      PROA C  
ATOM   4112  CG1 ILE A 526     -89.501 160.662  54.111  0.00  0.00      PROA C  
ATOM   4113  CG2 ILE A 526     -88.052 158.713  53.286  0.00  0.00      PROA C  
ATOM   4114  CD  ILE A 526     -90.305 159.869  55.148  0.00  0.00      PROA C  
ATOM   4115  N   LYS A 527     -86.786 159.737  50.285  0.00  0.00      PROA N  
ATOM   4116  CA  LYS A 527     -86.228 158.824  49.312  0.00  0.00      PROA C  
ATOM   4117  C   LYS A 527     -85.815 157.541  50.003  0.00  0.00      PROA C  
ATOM   4118  O   LYS A 527     -84.904 157.527  50.830  0.00  0.00      PROA O  
ATOM   4119  CB  LYS A 527     -85.008 159.452  48.588  0.00  0.00      PROA C  
ATOM   4120  CG  LYS A 527     -84.195 158.508  47.679  0.00  0.00      PROA C  
ATOM   4121  CD  LYS A 527     -85.039 157.809  46.599  0.00  0.00      PROA C  
ATOM   4122  CE  LYS A 527     -84.245 157.001  45.560  0.00  0.00      PROA C  
ATOM   4123  NZ  LYS A 527     -83.461 155.927  46.201  0.00  0.00      PROA N1+
ATOM   4124  N   LEU A 528     -86.486 156.419  49.702  0.00  0.00      PROA N  
ATOM   4125  CA  LEU A 528     -86.147 155.107  50.207  0.00  0.00      PROA C  
ATOM   4126  C   LEU A 528     -84.815 154.599  49.656  0.00  0.00      PROA C  
ATOM   4127  O   LEU A 528     -84.475 154.810  48.491  0.00  0.00      PROA O  
ATOM   4128  CB  LEU A 528     -87.265 154.079  49.898  0.00  0.00      PROA C  
ATOM   4129  CG  LEU A 528     -88.685 154.519  50.324  0.00  0.00      PROA C  
ATOM   4130  CD1 LEU A 528     -89.721 153.495  49.837  0.00  0.00      PROA C  
ATOM   4131  CD2 LEU A 528     -88.798 154.747  51.840  0.00  0.00      PROA C  
ATOM   4132  N   LYS A 529     -84.011 153.914  50.492  0.00  0.00      PROA N  
ATOM   4133  CA  LYS A 529     -82.749 153.313  50.093  0.00  0.00      PROA C  
ATOM   4134  C   LYS A 529     -82.876 152.242  49.011  0.00  0.00      PROA C  
ATOM   4135  O   LYS A 529     -82.098 152.192  48.056  0.00  0.00      PROA O  
ATOM   4136  CB  LYS A 529     -82.033 152.753  51.349  0.00  0.00      PROA C  
ATOM   4137  CG  LYS A 529     -80.659 152.098  51.102  0.00  0.00      PROA C  
ATOM   4138  CD  LYS A 529     -79.624 153.085  50.527  0.00  0.00      PROA C  
ATOM   4139  CE  LYS A 529     -78.189 152.541  50.412  0.00  0.00      PROA C  
ATOM   4140  NZ  LYS A 529     -78.102 151.440  49.420  0.00  0.00      PROA N1+
ATOM   4141  N   ASN A 530     -83.896 151.370  49.137  0.00  0.00      PROA N  
ATOM   4142  CA  ASN A 530     -84.164 150.280  48.217  0.00  0.00      PROA C  
ATOM   4143  C   ASN A 530     -85.579 150.393  47.658  0.00  0.00      PROA C  
ATOM   4144  O   ASN A 530     -86.497 150.884  48.316  0.00  0.00      PROA O  
ATOM   4145  CB  ASN A 530     -84.010 148.900  48.910  0.00  0.00      PROA C  
ATOM   4146  CG  ASN A 530     -82.585 148.742  49.437  0.00  0.00      PROA C  
ATOM   4147  ND2 ASN A 530     -82.432 148.622  50.776  0.00  0.00      PROA N  
ATOM   4148  OD1 ASN A 530     -81.615 148.705  48.674  0.00  0.00      PROA O  
ATOM   4149  N   LYS A 531     -85.784 149.928  46.409  0.00  0.00      PROA N  
ATOM   4150  CA  LYS A 531     -87.088 149.871  45.770  0.00  0.00      PROA C  
ATOM   4151  C   LYS A 531     -87.973 148.804  46.421  0.00  0.00      PROA C  
ATOM   4152  O   LYS A 531     -87.591 147.636  46.521  0.00  0.00      PROA O  
ATOM   4153  CB  LYS A 531     -86.942 149.592  44.247  0.00  0.00      PROA C  
ATOM   4154  CG  LYS A 531     -85.994 150.588  43.554  0.00  0.00      PROA C  
ATOM   4155  CD  LYS A 531     -85.841 150.417  42.029  0.00  0.00      PROA C  
ATOM   4156  CE  LYS A 531     -87.112 150.624  41.192  0.00  0.00      PROA C  
ATOM   4157  NZ  LYS A 531     -87.648 151.992  41.341  0.00  0.00      PROA N1+
ATOM   4158  N   VAL A 532     -89.172 149.173  46.912  0.00  0.00      PROA N  
ATOM   4159  CA  VAL A 532     -90.046 148.238  47.607  0.00  0.00      PROA C  
ATOM   4160  C   VAL A 532     -90.840 147.363  46.628  0.00  0.00      PROA C  
ATOM   4161  O   VAL A 532     -91.332 147.814  45.592  0.00  0.00      PROA O  
ATOM   4162  CB  VAL A 532     -90.940 148.934  48.639  0.00  0.00      PROA C  
ATOM   4163  CG1 VAL A 532     -92.060 149.765  47.987  0.00  0.00      PROA C  
ATOM   4164  CG2 VAL A 532     -91.516 147.902  49.629  0.00  0.00      PROA C  
ATOM   4165  N   THR A 533     -90.944 146.041  46.901  0.00  0.00      PROA N  
ATOM   4166  CA  THR A 533     -91.784 145.132  46.113  0.00  0.00      PROA C  
ATOM   4167  C   THR A 533     -93.276 145.456  46.239  0.00  0.00      PROA C  
ATOM   4168  O   THR A 533     -93.798 145.676  47.332  0.00  0.00      PROA O  
ATOM   4169  CB  THR A 533     -91.501 143.644  46.378  0.00  0.00      PROA C  
ATOM   4170  CG2 THR A 533     -91.823 143.246  47.829  0.00  0.00      PROA C  
ATOM   4171  OG1 THR A 533     -92.241 142.774  45.522  0.00  0.00      PROA O  
ATOM   4172  N   ILE A 534     -94.003 145.512  45.105  0.00  0.00      PROA N  
ATOM   4173  CA  ILE A 534     -95.397 145.931  45.060  0.00  0.00      PROA C  
ATOM   4174  C   ILE A 534     -96.306 144.703  45.070  0.00  0.00      PROA C  
ATOM   4175  O   ILE A 534     -96.086 143.716  44.365  0.00  0.00      PROA O  
ATOM   4176  CB  ILE A 534     -95.637 146.869  43.874  0.00  0.00      PROA C  
ATOM   4177  CG1 ILE A 534     -94.753 148.144  43.981  0.00  0.00      PROA C  
ATOM   4178  CG2 ILE A 534     -97.126 147.224  43.664  0.00  0.00      PROA C  
ATOM   4179  CD  ILE A 534     -94.880 148.927  45.294  0.00  0.00      PROA C  
ATOM   4180  N   ASN A 535     -97.336 144.709  45.934  0.00  0.00      PROA N  
ATOM   4181  CA  ASN A 535     -98.182 143.561  46.203  0.00  0.00      PROA C  
ATOM   4182  C   ASN A 535     -99.469 144.077  46.835  0.00  0.00      PROA C  
ATOM   4183  O   ASN A 535     -99.641 145.279  46.991  0.00  0.00      PROA O  
ATOM   4184  CB  ASN A 535     -97.474 142.475  47.077  0.00  0.00      PROA C  
ATOM   4185  CG  ASN A 535     -97.109 142.970  48.477  0.00  0.00      PROA C  
ATOM   4186  ND2 ASN A 535     -95.821 143.313  48.686  0.00  0.00      PROA N  
ATOM   4187  OD1 ASN A 535     -97.947 143.007  49.383  0.00  0.00      PROA O  
ATOM   4188  N   ARG A 536    -100.417 143.197  47.229  0.00  0.00      PROA N  
ATOM   4189  CA  ARG A 536    -101.719 143.582  47.771  0.00  0.00      PROA C  
ATOM   4190  C   ARG A 536    -101.665 144.587  48.924  0.00  0.00      PROA C  
ATOM   4191  O   ARG A 536    -102.476 145.512  48.997  0.00  0.00      PROA O  
ATOM   4192  CB  ARG A 536    -102.479 142.320  48.262  0.00  0.00      PROA C  
ATOM   4193  CG  ARG A 536    -103.898 142.581  48.827  0.00  0.00      PROA C  
ATOM   4194  CD  ARG A 536    -104.548 141.361  49.493  0.00  0.00      PROA C  
ATOM   4195  NE  ARG A 536    -103.790 141.117  50.761  0.00  0.00      PROA N  
ATOM   4196  CZ  ARG A 536    -103.894 140.029  51.507  0.00  0.00      PROA C  
ATOM   4197  NH1 ARG A 536    -104.756 139.072  51.251  0.00  0.00      PROA N1+
ATOM   4198  NH2 ARG A 536    -103.098 139.899  52.547  0.00  0.00      PROA N  
ATOM   4199  N   ASN A 537    -100.688 144.436  49.840  0.00  0.00      PROA N  
ATOM   4200  CA  ASN A 537    -100.567 145.304  50.995  0.00  0.00      PROA C  
ATOM   4201  C   ASN A 537     -99.533 146.418  50.774  0.00  0.00      PROA C  
ATOM   4202  O   ASN A 537     -99.353 147.267  51.648  0.00  0.00      PROA O  
ATOM   4203  CB  ASN A 537    -100.162 144.511  52.274  0.00  0.00      PROA C  
ATOM   4204  CG  ASN A 537    -101.164 143.434  52.700  0.00  0.00      PROA C  
ATOM   4205  ND2 ASN A 537    -101.021 143.012  53.982  0.00  0.00      PROA N  
ATOM   4206  OD1 ASN A 537    -102.058 142.968  51.989  0.00  0.00      PROA O  
ATOM   4207  N   ILE A 538     -98.854 146.464  49.606  0.00  0.00      PROA N  
ATOM   4208  CA  ILE A 538     -97.859 147.485  49.284  0.00  0.00      PROA C  
ATOM   4209  C   ILE A 538     -98.141 148.043  47.888  0.00  0.00      PROA C  
ATOM   4210  O   ILE A 538     -97.798 147.409  46.891  0.00  0.00      PROA O  
ATOM   4211  CB  ILE A 538     -96.414 146.949  49.256  0.00  0.00      PROA C  
ATOM   4212  CG1 ILE A 538     -96.010 146.119  50.501  0.00  0.00      PROA C  
ATOM   4213  CG2 ILE A 538     -95.436 148.124  49.025  0.00  0.00      PROA C  
ATOM   4214  CD  ILE A 538     -95.799 146.944  51.764  0.00  0.00      PROA C  
ATOM   4215  N   MET A 539     -98.727 149.250  47.750  0.00  0.00      PROA N  
ATOM   4216  CA  MET A 539     -98.928 149.866  46.444  0.00  0.00      PROA C  
ATOM   4217  C   MET A 539     -98.844 151.381  46.591  0.00  0.00      PROA C  
ATOM   4218  O   MET A 539     -99.293 151.893  47.618  0.00  0.00      PROA O  
ATOM   4219  CB  MET A 539    -100.287 149.531  45.757  0.00  0.00      PROA C  
ATOM   4220  CG  MET A 539    -100.561 148.029  45.566  0.00  0.00      PROA C  
ATOM   4221  SD  MET A 539    -102.044 147.667  44.592  0.00  0.00      PROA S  
ATOM   4222  CE  MET A 539    -101.750 145.888  44.428  0.00  0.00      PROA C  
ATOM   4223  N   PRO A 540     -98.272 152.151  45.669  0.00  0.00      PROA N  
ATOM   4224  CA  PRO A 540     -98.337 153.608  45.697  0.00  0.00      PROA C  
ATOM   4225  C   PRO A 540     -99.728 154.217  45.606  0.00  0.00      PROA C  
ATOM   4226  O   PRO A 540    -100.615 153.672  44.944  0.00  0.00      PROA O  
ATOM   4227  CB  PRO A 540     -97.488 154.034  44.494  0.00  0.00      PROA C  
ATOM   4228  CG  PRO A 540     -97.639 152.883  43.502  0.00  0.00      PROA C  
ATOM   4229  CD  PRO A 540     -97.686 151.659  44.417  0.00  0.00      PROA C  
ATOM   4230  N   ILE A 541     -99.923 155.401  46.212  0.00  0.00      PROA N  
ATOM   4231  CA  ILE A 541    -101.059 156.249  45.900  0.00  0.00      PROA C  
ATOM   4232  C   ILE A 541    -100.736 157.173  44.736  0.00  0.00      PROA C  
ATOM   4233  O   ILE A 541     -99.590 157.570  44.524  0.00  0.00      PROA O  
ATOM   4234  CB  ILE A 541    -101.572 157.064  47.073  0.00  0.00      PROA C  
ATOM   4235  CG1 ILE A 541    -102.909 157.724  46.691  0.00  0.00      PROA C  
ATOM   4236  CG2 ILE A 541    -100.530 158.080  47.593  0.00  0.00      PROA C  
ATOM   4237  CD  ILE A 541    -103.781 158.022  47.888  0.00  0.00      PROA C  
ATOM   4238  N   CYS A 542    -101.736 157.512  43.891  0.00  0.00      PROA N  
ATOM   4239  CA  CYS A 542    -101.554 158.499  42.845  0.00  0.00      PROA C  
ATOM   4240  C   CYS A 542    -101.354 159.916  43.381  0.00  0.00      PROA C  
ATOM   4241  O   CYS A 542    -102.012 160.359  44.325  0.00  0.00      PROA O  
ATOM   4242  CB  CYS A 542    -102.731 158.525  41.835  0.00  0.00      PROA C  
ATOM   4243  SG  CYS A 542    -103.089 156.922  41.055  0.00  0.00      PROA S  
ATOM   4244  N   LEU A 543    -100.451 160.691  42.750  0.00  0.00      PROA N  
ATOM   4245  CA  LEU A 543    -100.419 162.135  42.897  0.00  0.00      PROA C  
ATOM   4246  C   LEU A 543    -101.689 162.789  42.329  0.00  0.00      PROA C  
ATOM   4247  O   LEU A 543    -102.270 162.245  41.382  0.00  0.00      PROA O  
ATOM   4248  CB  LEU A 543     -99.157 162.744  42.231  0.00  0.00      PROA C  
ATOM   4249  CG  LEU A 543     -97.824 162.367  42.915  0.00  0.00      PROA C  
ATOM   4250  CD1 LEU A 543     -96.635 162.909  42.107  0.00  0.00      PROA C  
ATOM   4251  CD2 LEU A 543     -97.746 162.870  44.366  0.00  0.00      PROA C  
ATOM   4252  N   PRO A 544    -102.190 163.904  42.859  0.00  0.00      PROA N  
ATOM   4253  CA  PRO A 544    -103.357 164.592  42.315  0.00  0.00      PROA C  
ATOM   4254  C   PRO A 544    -103.191 165.031  40.859  0.00  0.00      PROA C  
ATOM   4255  O   PRO A 544    -102.348 165.874  40.544  0.00  0.00      PROA O  
ATOM   4256  CB  PRO A 544    -103.602 165.764  43.284  0.00  0.00      PROA C  
ATOM   4257  CG  PRO A 544    -102.237 166.026  43.929  0.00  0.00      PROA C  
ATOM   4258  CD  PRO A 544    -101.594 164.637  43.977  0.00  0.00      PROA C  
ATOM   4259  N   ARG A 545    -104.008 164.450  39.955  0.00  0.00      PROA N  
ATOM   4260  CA  ARG A 545    -104.243 164.883  38.588  0.00  0.00      PROA C  
ATOM   4261  C   ARG A 545    -104.591 166.368  38.398  0.00  0.00      PROA C  
ATOM   4262  O   ARG A 545    -104.905 167.098  39.337  0.00  0.00      PROA O  
ATOM   4263  CB  ARG A 545    -105.261 163.942  37.875  0.00  0.00      PROA C  
ATOM   4264  CG  ARG A 545    -106.618 163.750  38.600  0.00  0.00      PROA C  
ATOM   4265  CD  ARG A 545    -107.543 162.680  37.990  0.00  0.00      PROA C  
ATOM   4266  NE  ARG A 545    -107.901 163.145  36.618  0.00  0.00      PROA N  
ATOM   4267  CZ  ARG A 545    -108.562 162.439  35.719  0.00  0.00      PROA C  
ATOM   4268  NH1 ARG A 545    -109.127 161.276  35.927  0.00  0.00      PROA N1+
ATOM   4269  NH2 ARG A 545    -108.626 162.986  34.522  0.00  0.00      PROA N  
ATOM   4270  N   LYS A 546    -104.566 166.873  37.146  0.00  0.00      PROA N  
ATOM   4271  CA  LYS A 546    -104.967 168.240  36.829  0.00  0.00      PROA C  
ATOM   4272  C   LYS A 546    -106.418 168.546  37.206  0.00  0.00      PROA C  
ATOM   4273  O   LYS A 546    -106.747 169.617  37.722  0.00  0.00      PROA O  
ATOM   4274  CB  LYS A 546    -104.745 168.545  35.325  0.00  0.00      PROA C  
ATOM   4275  CG  LYS A 546    -103.277 168.461  34.860  0.00  0.00      PROA C  
ATOM   4276  CD  LYS A 546    -102.338 169.408  35.633  0.00  0.00      PROA C  
ATOM   4277  CE  LYS A 546    -100.944 169.599  35.010  0.00  0.00      PROA C  
ATOM   4278  NZ  LYS A 546    -100.184 168.326  34.971  0.00  0.00      PROA N1+
ATOM   4279  N   GLU A 547    -107.317 167.567  36.987  0.00  0.00      PROA N  
ATOM   4280  CA  GLU A 547    -108.742 167.681  37.215  0.00  0.00      PROA C  
ATOM   4281  C   GLU A 547    -109.136 167.240  38.625  0.00  0.00      PROA C  
ATOM   4282  O   GLU A 547    -110.319 167.154  38.956  0.00  0.00      PROA O  
ATOM   4283  CB  GLU A 547    -109.504 166.776  36.205  0.00  0.00      PROA C  
ATOM   4284  CG  GLU A 547    -109.091 166.986  34.720  0.00  0.00      PROA C  
ATOM   4285  CD  GLU A 547    -107.901 166.141  34.263  0.00  0.00      PROA C  
ATOM   4286  OE1 GLU A 547    -107.328 165.366  35.076  0.00  0.00      PROA O  
ATOM   4287  OE2 GLU A 547    -107.552 166.216  33.055  0.00  0.00      PROA O1-
ATOM   4288  N   ALA A 548    -108.146 166.989  39.512  0.00  0.00      PROA N  
ATOM   4289  CA  ALA A 548    -108.306 166.475  40.864  0.00  0.00      PROA C  
ATOM   4290  C   ALA A 548    -109.199 167.331  41.744  0.00  0.00      PROA C  
ATOM   4291  O   ALA A 548    -109.973 166.832  42.560  0.00  0.00      PROA O  
ATOM   4292  CB  ALA A 548    -106.926 166.347  41.530  0.00  0.00      PROA C  
ATOM   4293  N   ALA A 549    -109.142 168.664  41.545  0.00  0.00      PROA N  
ATOM   4294  CA  ALA A 549    -109.972 169.658  42.192  0.00  0.00      PROA C  
ATOM   4295  C   ALA A 549    -111.475 169.390  42.081  0.00  0.00      PROA C  
ATOM   4296  O   ALA A 549    -112.246 169.713  42.981  0.00  0.00      PROA O  
ATOM   4297  CB  ALA A 549    -109.640 171.043  41.602  0.00  0.00      PROA C  
ATOM   4298  N   SER A 550    -111.927 168.732  40.989  0.00  0.00      PROA N  
ATOM   4299  CA  SER A 550    -113.328 168.366  40.799  0.00  0.00      PROA C  
ATOM   4300  C   SER A 550    -113.794 167.244  41.730  0.00  0.00      PROA C  
ATOM   4301  O   SER A 550    -114.990 167.094  41.982  0.00  0.00      PROA O  
ATOM   4302  CB  SER A 550    -113.669 167.993  39.322  0.00  0.00      PROA C  
ATOM   4303  OG  SER A 550    -113.018 166.804  38.857  0.00  0.00      PROA O  
ATOM   4304  N   LEU A 551    -112.859 166.463  42.313  0.00  0.00      PROA N  
ATOM   4305  CA  LEU A 551    -113.159 165.456  43.318  0.00  0.00      PROA C  
ATOM   4306  C   LEU A 551    -112.866 165.989  44.724  0.00  0.00      PROA C  
ATOM   4307  O   LEU A 551    -113.184 165.353  45.730  0.00  0.00      PROA O  
ATOM   4308  CB  LEU A 551    -112.305 164.172  43.130  0.00  0.00      PROA C  
ATOM   4309  CG  LEU A 551    -112.429 163.422  41.781  0.00  0.00      PROA C  
ATOM   4310  CD1 LEU A 551    -113.879 163.291  41.291  0.00  0.00      PROA C  
ATOM   4311  CD2 LEU A 551    -111.502 163.971  40.682  0.00  0.00      PROA C  
ATOM   4312  N   MET A 552    -112.289 167.204  44.813  0.00  0.00      PROA N  
ATOM   4313  CA  MET A 552    -111.946 167.883  46.049  0.00  0.00      PROA C  
ATOM   4314  C   MET A 552    -112.834 169.105  46.283  0.00  0.00      PROA C  
ATOM   4315  O   MET A 552    -112.486 170.052  46.992  0.00  0.00      PROA O  
ATOM   4316  CB  MET A 552    -110.445 168.266  46.116  0.00  0.00      PROA C  
ATOM   4317  CG  MET A 552    -109.511 167.041  46.169  0.00  0.00      PROA C  
ATOM   4318  SD  MET A 552    -107.775 167.429  46.557  0.00  0.00      PROA S  
ATOM   4319  CE  MET A 552    -107.364 168.274  45.005  0.00  0.00      PROA C  
ATOM   4320  N   LYS A 553    -114.034 169.112  45.674  0.00  0.00      PROA N  
ATOM   4321  CA  LYS A 553    -115.084 170.077  45.935  0.00  0.00      PROA C  
ATOM   4322  C   LYS A 553    -115.590 170.098  47.381  0.00  0.00      PROA C  
ATOM   4323  O   LYS A 553    -115.525 169.111  48.115  0.00  0.00      PROA O  
ATOM   4324  CB  LYS A 553    -116.262 169.912  44.939  0.00  0.00      PROA C  
ATOM   4325  CG  LYS A 553    -115.887 170.286  43.495  0.00  0.00      PROA C  
ATOM   4326  CD  LYS A 553    -116.996 169.981  42.466  0.00  0.00      PROA C  
ATOM   4327  CE  LYS A 553    -118.321 170.721  42.718  0.00  0.00      PROA C  
ATOM   4328  NZ  LYS A 553    -119.289 170.464  41.621  0.00  0.00      PROA N1+
ATOM   4329  N   THR A 554    -116.107 171.255  47.844  0.00  0.00      PROA N  
ATOM   4330  CA  THR A 554    -116.717 171.402  49.169  0.00  0.00      PROA C  
ATOM   4331  C   THR A 554    -117.830 170.389  49.416  0.00  0.00      PROA C  
ATOM   4332  O   THR A 554    -118.687 170.168  48.557  0.00  0.00      PROA O  
ATOM   4333  CB  THR A 554    -117.271 172.809  49.400  0.00  0.00      PROA C  
ATOM   4334  CG2 THR A 554    -117.836 172.987  50.818  0.00  0.00      PROA C  
ATOM   4335  OG1 THR A 554    -116.230 173.766  49.250  0.00  0.00      PROA O  
ATOM   4336  N   ASP A 555    -117.798 169.719  50.588  0.00  0.00      PROA N  
ATOM   4337  CA  ASP A 555    -118.703 168.665  51.010  0.00  0.00      PROA C  
ATOM   4338  C   ASP A 555    -118.433 167.302  50.349  0.00  0.00      PROA C  
ATOM   4339  O   ASP A 555    -119.170 166.338  50.570  0.00  0.00      PROA O  
ATOM   4340  CB  ASP A 555    -120.218 169.043  50.943  0.00  0.00      PROA C  
ATOM   4341  CG  ASP A 555    -120.564 170.257  51.793  0.00  0.00      PROA C  
ATOM   4342  OD1 ASP A 555    -119.952 170.472  52.871  0.00  0.00      PROA O  
ATOM   4343  OD2 ASP A 555    -121.567 170.942  51.451  0.00  0.00      PROA O1-
ATOM   4344  N   PHE A 556    -117.338 167.145  49.570  0.00  0.00      PROA N  
ATOM   4345  CA  PHE A 556    -116.947 165.852  49.026  0.00  0.00      PROA C  
ATOM   4346  C   PHE A 556    -116.107 165.094  50.048  0.00  0.00      PROA C  
ATOM   4347  O   PHE A 556    -115.198 165.646  50.669  0.00  0.00      PROA O  
ATOM   4348  CB  PHE A 556    -116.187 165.911  47.664  0.00  0.00      PROA C  
ATOM   4349  CG  PHE A 556    -117.054 166.200  46.449  0.00  0.00      PROA C  
ATOM   4350  CD1 PHE A 556    -118.216 166.999  46.476  0.00  0.00      PROA C  
ATOM   4351  CD2 PHE A 556    -116.664 165.648  45.214  0.00  0.00      PROA C  
ATOM   4352  CE1 PHE A 556    -118.965 167.226  45.312  0.00  0.00      PROA C  
ATOM   4353  CE2 PHE A 556    -117.405 165.873  44.049  0.00  0.00      PROA C  
ATOM   4354  CZ  PHE A 556    -118.559 166.661  44.098  0.00  0.00      PROA C  
ATOM   4355  N   VAL A 557    -116.432 163.810  50.292  0.00  0.00      PROA N  
ATOM   4356  CA  VAL A 557    -115.726 162.980  51.259  0.00  0.00      PROA C  
ATOM   4357  C   VAL A 557    -114.263 162.685  50.923  0.00  0.00      PROA C  
ATOM   4358  O   VAL A 557    -113.902 162.299  49.808  0.00  0.00      PROA O  
ATOM   4359  CB  VAL A 557    -116.463 161.694  51.630  0.00  0.00      PROA C  
ATOM   4360  CG1 VAL A 557    -117.740 162.062  52.413  0.00  0.00      PROA C  
ATOM   4361  CG2 VAL A 557    -116.791 160.844  50.386  0.00  0.00      PROA C  
ATOM   4362  N   GLY A 558    -113.389 162.865  51.931  0.00  0.00      PROA N  
ATOM   4363  CA  GLY A 558    -111.985 162.512  51.922  0.00  0.00      PROA C  
ATOM   4364  C   GLY A 558    -111.681 161.500  52.993  0.00  0.00      PROA C  
ATOM   4365  O   GLY A 558    -112.263 161.484  54.078  0.00  0.00      PROA O  
ATOM   4366  N   THR A 559    -110.705 160.638  52.702  0.00  0.00      PROA N  
ATOM   4367  CA  THR A 559    -110.354 159.471  53.485  0.00  0.00      PROA C  
ATOM   4368  C   THR A 559    -108.987 159.690  54.120  0.00  0.00      PROA C  
ATOM   4369  O   THR A 559    -107.981 159.731  53.426  0.00  0.00      PROA O  
ATOM   4370  CB  THR A 559    -110.359 158.236  52.554  0.00  0.00      PROA C  
ATOM   4371  CG2 THR A 559    -109.458 157.035  52.915  0.00  0.00      PROA C  
ATOM   4372  OG1 THR A 559    -111.673 157.712  52.379  0.00  0.00      PROA O  
ATOM   4373  N   VAL A 560    -108.865 159.874  55.462  0.00  0.00      PROA N  
ATOM   4374  CA  VAL A 560    -107.534 159.931  56.100  0.00  0.00      PROA C  
ATOM   4375  C   VAL A 560    -106.941 158.532  56.237  0.00  0.00      PROA C  
ATOM   4376  O   VAL A 560    -107.607 157.554  55.910  0.00  0.00      PROA O  
ATOM   4377  CB  VAL A 560    -107.460 160.660  57.442  0.00  0.00      PROA C  
ATOM   4378  CG1 VAL A 560    -107.992 162.094  57.275  0.00  0.00      PROA C  
ATOM   4379  CG2 VAL A 560    -108.179 159.883  58.562  0.00  0.00      PROA C  
ATOM   4380  N   ALA A 561    -105.681 158.389  56.709  0.00  0.00      PROA N  
ATOM   4381  CA  ALA A 561    -105.078 157.089  56.920  0.00  0.00      PROA C  
ATOM   4382  C   ALA A 561    -104.140 157.027  58.131  0.00  0.00      PROA C  
ATOM   4383  O   ALA A 561    -103.238 157.855  58.269  0.00  0.00      PROA O  
ATOM   4384  CB  ALA A 561    -104.342 156.618  55.649  0.00  0.00      PROA C  
ATOM   4385  N   GLY A 562    -104.303 156.001  59.016  0.00  0.00      PROA N  
ATOM   4386  CA  GLY A 562    -103.351 155.766  60.105  0.00  0.00      PROA C  
ATOM   4387  C   GLY A 562    -103.847 155.067  61.356  0.00  0.00      PROA C  
ATOM   4388  O   GLY A 562    -104.993 154.626  61.475  0.00  0.00      PROA O  
ATOM   4389  N   TRP A 563    -102.907 154.918  62.315  0.00  0.00      PROA N  
ATOM   4390  CA  TRP A 563    -103.051 154.162  63.547  0.00  0.00      PROA C  
ATOM   4391  C   TRP A 563    -103.061 155.065  64.778  0.00  0.00      PROA C  
ATOM   4392  O   TRP A 563    -102.795 154.614  65.893  0.00  0.00      PROA O  
ATOM   4393  CB  TRP A 563    -101.871 153.166  63.748  0.00  0.00      PROA C  
ATOM   4394  CG  TRP A 563    -101.631 152.214  62.625  0.00  0.00      PROA C  
ATOM   4395  CD1 TRP A 563    -102.121 150.940  62.549  0.00  0.00      PROA C  
ATOM   4396  CD2 TRP A 563    -100.786 152.403  61.478  0.00  0.00      PROA C  
ATOM   4397  CE2 TRP A 563    -100.832 151.196  60.740  0.00  0.00      PROA C  
ATOM   4398  CE3 TRP A 563     -99.986 153.457  61.031  0.00  0.00      PROA C  
ATOM   4399  NE1 TRP A 563    -101.644 150.332  61.414  0.00  0.00      PROA N  
ATOM   4400  CZ2 TRP A 563    -100.117 151.033  59.565  0.00  0.00      PROA C  
ATOM   4401  CZ3 TRP A 563     -99.251 153.280  59.858  0.00  0.00      PROA C  
ATOM   4402  CH2 TRP A 563     -99.316 152.092  59.136  0.00  0.00      PROA C  
ATOM   4403  N   GLY A 564    -103.322 156.373  64.624  0.00  0.00      PROA N  
ATOM   4404  CA  GLY A 564    -103.340 157.320  65.727  0.00  0.00      PROA C  
ATOM   4405  C   GLY A 564    -104.338 157.088  66.847  0.00  0.00      PROA C  
ATOM   4406  O   GLY A 564    -105.091 156.115  66.896  0.00  0.00      PROA O  
ATOM   4407  N   LEU A 565    -104.343 158.037  67.799  0.00  0.00      PROA N  
ATOM   4408  CA  LEU A 565    -105.221 158.123  68.951  0.00  0.00      PROA C  
ATOM   4409  C   LEU A 565    -106.710 157.852  68.689  0.00  0.00      PROA C  
ATOM   4410  O   LEU A 565    -107.394 158.546  67.936  0.00  0.00      PROA O  
ATOM   4411  CB  LEU A 565    -104.987 159.488  69.652  0.00  0.00      PROA C  
ATOM   4412  CG  LEU A 565    -105.901 159.840  70.844  0.00  0.00      PROA C  
ATOM   4413  CD1 LEU A 565    -105.725 158.850  72.001  0.00  0.00      PROA C  
ATOM   4414  CD2 LEU A 565    -105.620 161.273  71.324  0.00  0.00      PROA C  
ATOM   4415  N   THR A 566    -107.231 156.790  69.326  0.00  0.00      PROA N  
ATOM   4416  CA  THR A 566    -108.601 156.303  69.204  0.00  0.00      PROA C  
ATOM   4417  C   THR A 566    -109.542 156.939  70.222  0.00  0.00      PROA C  
ATOM   4418  O   THR A 566    -109.128 157.654  71.136  0.00  0.00      PROA O  
ATOM   4419  CB  THR A 566    -108.692 154.776  69.348  0.00  0.00      PROA C  
ATOM   4420  CG2 THR A 566    -107.895 154.104  68.224  0.00  0.00      PROA C  
ATOM   4421  OG1 THR A 566    -108.148 154.315  70.580  0.00  0.00      PROA O  
ATOM   4422  N   GLN A 567    -110.863 156.651  70.111  0.00  0.00      PROA N  
ATOM   4423  CA  GLN A 567    -111.862 156.979  71.124  0.00  0.00      PROA C  
ATOM   4424  C   GLN A 567    -111.581 156.363  72.494  0.00  0.00      PROA C  
ATOM   4425  O   GLN A 567    -111.823 156.972  73.537  0.00  0.00      PROA O  
ATOM   4426  CB  GLN A 567    -113.290 156.564  70.667  0.00  0.00      PROA C  
ATOM   4427  CG  GLN A 567    -113.913 157.437  69.545  0.00  0.00      PROA C  
ATOM   4428  CD  GLN A 567    -114.196 158.882  69.976  0.00  0.00      PROA C  
ATOM   4429  NE2 GLN A 567    -114.734 159.682  69.023  0.00  0.00      PROA N  
ATOM   4430  OE1 GLN A 567    -113.982 159.308  71.114  0.00  0.00      PROA O  
ATOM   4431  N   LYS A 568    -111.044 155.121  72.515  0.00  0.00      PROA N  
ATOM   4432  CA  LYS A 568    -110.672 154.399  73.722  0.00  0.00      PROA C  
ATOM   4433  C   LYS A 568    -109.636 155.125  74.580  0.00  0.00      PROA C  
ATOM   4434  O   LYS A 568    -109.715 155.130  75.811  0.00  0.00      PROA O  
ATOM   4435  CB  LYS A 568    -110.185 152.970  73.368  0.00  0.00      PROA C  
ATOM   4436  CG  LYS A 568    -109.796 152.104  74.580  0.00  0.00      PROA C  
ATOM   4437  CD  LYS A 568    -109.445 150.658  74.182  0.00  0.00      PROA C  
ATOM   4438  CE  LYS A 568    -109.092 149.769  75.387  0.00  0.00      PROA C  
ATOM   4439  NZ  LYS A 568    -108.799 148.380  74.956  0.00  0.00      PROA N1+
ATOM   4440  N   GLY A 569    -108.647 155.781  73.936  0.00  0.00      PROA N  
ATOM   4441  CA  GLY A 569    -107.691 156.660  74.612  0.00  0.00      PROA C  
ATOM   4442  C   GLY A 569    -106.259 156.333  74.301  0.00  0.00      PROA C  
ATOM   4443  O   GLY A 569    -105.340 156.927  74.864  0.00  0.00      PROA O  
ATOM   4444  N   PHE A 570    -106.031 155.378  73.385  0.00  0.00      PROA N  
ATOM   4445  CA  PHE A 570    -104.710 154.885  73.047  0.00  0.00      PROA C  
ATOM   4446  C   PHE A 570    -104.543 154.918  71.541  0.00  0.00      PROA C  
ATOM   4447  O   PHE A 570    -105.511 155.044  70.785  0.00  0.00      PROA O  
ATOM   4448  CB  PHE A 570    -104.499 153.422  73.532  0.00  0.00      PROA C  
ATOM   4449  CG  PHE A 570    -104.763 153.311  75.011  0.00  0.00      PROA C  
ATOM   4450  CD1 PHE A 570    -103.852 153.850  75.936  0.00  0.00      PROA C  
ATOM   4451  CD2 PHE A 570    -105.909 152.654  75.492  0.00  0.00      PROA C  
ATOM   4452  CE1 PHE A 570    -104.091 153.754  77.312  0.00  0.00      PROA C  
ATOM   4453  CE2 PHE A 570    -106.155 152.559  76.868  0.00  0.00      PROA C  
ATOM   4454  CZ  PHE A 570    -105.244 153.109  77.779  0.00  0.00      PROA C  
ATOM   4455  N   LEU A 571    -103.291 154.805  71.054  0.00  0.00      PROA N  
ATOM   4456  CA  LEU A 571    -103.005 154.565  69.650  0.00  0.00      PROA C  
ATOM   4457  C   LEU A 571    -103.616 153.245  69.180  0.00  0.00      PROA C  
ATOM   4458  O   LEU A 571    -103.640 152.248  69.906  0.00  0.00      PROA O  
ATOM   4459  CB  LEU A 571    -101.482 154.562  69.353  0.00  0.00      PROA C  
ATOM   4460  CG  LEU A 571    -100.706 155.818  69.811  0.00  0.00      PROA C  
ATOM   4461  CD1 LEU A 571     -99.220 155.674  69.451  0.00  0.00      PROA C  
ATOM   4462  CD2 LEU A 571    -101.270 157.114  69.210  0.00  0.00      PROA C  
ATOM   4463  N   ALA A 572    -104.158 153.208  67.956  0.00  0.00      PROA N  
ATOM   4464  CA  ALA A 572    -104.839 152.053  67.424  0.00  0.00      PROA C  
ATOM   4465  C   ALA A 572    -103.946 150.822  67.257  0.00  0.00      PROA C  
ATOM   4466  O   ALA A 572    -102.820 150.897  66.764  0.00  0.00      PROA O  
ATOM   4467  CB  ALA A 572    -105.500 152.420  66.086  0.00  0.00      PROA C  
ATOM   4468  N   ARG A 573    -104.425 149.639  67.698  0.00  0.00      PROA N  
ATOM   4469  CA  ARG A 573    -103.783 148.363  67.425  0.00  0.00      PROA C  
ATOM   4470  C   ARG A 573    -103.762 148.014  65.943  0.00  0.00      PROA C  
ATOM   4471  O   ARG A 573    -102.754 147.571  65.398  0.00  0.00      PROA O  
ATOM   4472  CB  ARG A 573    -104.465 147.222  68.224  0.00  0.00      PROA C  
ATOM   4473  CG  ARG A 573    -104.287 147.354  69.754  0.00  0.00      PROA C  
ATOM   4474  CD  ARG A 573    -105.045 146.296  70.573  0.00  0.00      PROA C  
ATOM   4475  NE  ARG A 573    -104.435 144.962  70.267  0.00  0.00      PROA N  
ATOM   4476  CZ  ARG A 573    -104.945 143.799  70.649  0.00  0.00      PROA C  
ATOM   4477  NH1 ARG A 573    -106.058 143.707  71.341  0.00  0.00      PROA N1+
ATOM   4478  NH2 ARG A 573    -104.318 142.685  70.334  0.00  0.00      PROA N  
ATOM   4479  N   ASN A 574    -104.900 148.258  65.263  0.00  0.00      PROA N  
ATOM   4480  CA  ASN A 574    -105.113 147.997  63.852  0.00  0.00      PROA C  
ATOM   4481  C   ASN A 574    -105.409 149.316  63.151  0.00  0.00      PROA C  
ATOM   4482  O   ASN A 574    -105.942 150.248  63.747  0.00  0.00      PROA O  
ATOM   4483  CB  ASN A 574    -106.324 147.052  63.587  0.00  0.00      PROA C  
ATOM   4484  CG  ASN A 574    -106.157 145.687  64.246  0.00  0.00      PROA C  
ATOM   4485  ND2 ASN A 574    -106.551 145.565  65.534  0.00  0.00      PROA N  
ATOM   4486  OD1 ASN A 574    -105.749 144.711  63.607  0.00  0.00      PROA O  
ATOM   4487  N   LEU A 575    -105.072 149.426  61.852  0.00  0.00      PROA N  
ATOM   4488  CA  LEU A 575    -105.447 150.532  60.981  0.00  0.00      PROA C  
ATOM   4489  C   LEU A 575    -106.969 150.801  60.979  0.00  0.00      PROA C  
ATOM   4490  O   LEU A 575    -107.764 149.867  60.877  0.00  0.00      PROA O  
ATOM   4491  CB  LEU A 575    -104.909 150.195  59.563  0.00  0.00      PROA C  
ATOM   4492  CG  LEU A 575    -105.221 151.181  58.423  0.00  0.00      PROA C  
ATOM   4493  CD1 LEU A 575    -104.637 152.571  58.692  0.00  0.00      PROA C  
ATOM   4494  CD2 LEU A 575    -104.685 150.646  57.086  0.00  0.00      PROA C  
ATOM   4495  N   MET A 576    -107.411 152.075  61.153  0.00  0.00      PROA N  
ATOM   4496  CA  MET A 576    -108.806 152.411  61.469  0.00  0.00      PROA C  
ATOM   4497  C   MET A 576    -109.775 152.494  60.269  0.00  0.00      PROA C  
ATOM   4498  O   MET A 576    -109.579 151.748  59.313  0.00  0.00      PROA O  
ATOM   4499  CB  MET A 576    -108.855 153.631  62.419  0.00  0.00      PROA C  
ATOM   4500  CG  MET A 576    -108.214 153.352  63.799  0.00  0.00      PROA C  
ATOM   4501  SD  MET A 576    -109.012 152.036  64.782  0.00  0.00      PROA S  
ATOM   4502  CE  MET A 576    -110.552 152.912  65.176  0.00  0.00      PROA C  
ATOM   4503  N   PHE A 577    -110.847 153.361  60.257  0.00  0.00      PROA N  
ATOM   4504  CA  PHE A 577    -111.925 153.377  59.233  0.00  0.00      PROA C  
ATOM   4505  C   PHE A 577    -113.061 154.436  59.470  0.00  0.00      PROA C  
ATOM   4506  O   PHE A 577    -114.152 154.059  59.895  0.00  0.00      PROA O  
ATOM   4507  CB  PHE A 577    -112.583 151.942  59.124  0.00  0.00      PROA C  
ATOM   4508  CG  PHE A 577    -113.609 151.583  58.070  0.00  0.00      PROA C  
ATOM   4509  CD1 PHE A 577    -114.143 152.469  57.123  0.00  0.00      PROA C  
ATOM   4510  CD2 PHE A 577    -114.067 150.250  58.065  0.00  0.00      PROA C  
ATOM   4511  CE1 PHE A 577    -115.145 152.056  56.235  0.00  0.00      PROA C  
ATOM   4512  CE2 PHE A 577    -115.042 149.821  57.159  0.00  0.00      PROA C  
ATOM   4513  CZ  PHE A 577    -115.591 150.729  56.248  0.00  0.00      PROA C  
ATOM   4514  N   VAL A 578    -112.895 155.768  59.205  0.00  0.00      PROA N  
ATOM   4515  CA  VAL A 578    -114.035 156.713  59.076  0.00  0.00      PROA C  
ATOM   4516  C   VAL A 578    -113.787 157.965  58.181  0.00  0.00      PROA C  
ATOM   4517  O   VAL A 578    -112.740 158.610  58.246  0.00  0.00      PROA O  
ATOM   4518  CB  VAL A 578    -114.676 157.095  60.408  0.00  0.00      PROA C  
ATOM   4519  CG1 VAL A 578    -113.609 157.682  61.337  0.00  0.00      PROA C  
ATOM   4520  CG2 VAL A 578    -115.896 158.030  60.248  0.00  0.00      PROA C  
ATOM   4521  N   ASP A 579    -114.757 158.320  57.292  0.00  0.00      PROA N  
ATOM   4522  CA  ASP A 579    -114.681 159.319  56.219  0.00  0.00      PROA C  
ATOM   4523  C   ASP A 579    -115.048 160.748  56.674  0.00  0.00      PROA C  
ATOM   4524  O   ASP A 579    -115.876 160.932  57.568  0.00  0.00      PROA O  
ATOM   4525  CB  ASP A 579    -115.653 158.880  55.064  0.00  0.00      PROA C  
ATOM   4526  CG  ASP A 579    -114.985 158.551  53.727  0.00  0.00      PROA C  
ATOM   4527  OD1 ASP A 579    -113.800 158.901  53.494  0.00  0.00      PROA O  
ATOM   4528  OD2 ASP A 579    -115.706 157.981  52.858  0.00  0.00      PROA O1-
ATOM   4529  N   ILE A 580    -114.453 161.800  56.053  0.00  0.00      PROA N  
ATOM   4530  CA  ILE A 580    -114.764 163.204  56.351  0.00  0.00      PROA C  
ATOM   4531  C   ILE A 580    -115.021 164.063  55.106  0.00  0.00      PROA C  
ATOM   4532  O   ILE A 580    -114.162 164.123  54.226  0.00  0.00      PROA O  
ATOM   4533  CB  ILE A 580    -113.714 163.925  57.202  0.00  0.00      PROA C  
ATOM   4534  CG1 ILE A 580    -112.266 163.497  56.869  0.00  0.00      PROA C  
ATOM   4535  CG2 ILE A 580    -114.100 163.682  58.670  0.00  0.00      PROA C  
ATOM   4536  CD  ILE A 580    -111.215 164.364  57.571  0.00  0.00      PROA C  
ATOM   4537  N   PRO A 581    -116.144 164.765  54.954  0.00  0.00      PROA N  
ATOM   4538  CA  PRO A 581    -116.294 165.874  54.007  0.00  0.00      PROA C  
ATOM   4539  C   PRO A 581    -115.224 166.968  54.037  0.00  0.00      PROA C  
ATOM   4540  O   PRO A 581    -114.825 167.405  55.118  0.00  0.00      PROA O  
ATOM   4541  CB  PRO A 581    -117.687 166.446  54.329  0.00  0.00      PROA C  
ATOM   4542  CG  PRO A 581    -118.452 165.257  54.913  0.00  0.00      PROA C  
ATOM   4543  CD  PRO A 581    -117.373 164.544  55.722  0.00  0.00      PROA C  
ATOM   4544  N   ILE A 582    -114.787 167.469  52.862  0.00  0.00      PROA N  
ATOM   4545  CA  ILE A 582    -114.061 168.730  52.736  0.00  0.00      PROA C  
ATOM   4546  C   ILE A 582    -114.870 169.923  53.232  0.00  0.00      PROA C  
ATOM   4547  O   ILE A 582    -116.028 170.127  52.861  0.00  0.00      PROA O  
ATOM   4548  CB  ILE A 582    -113.566 168.990  51.310  0.00  0.00      PROA C  
ATOM   4549  CG1 ILE A 582    -112.431 167.998  50.973  0.00  0.00      PROA C  
ATOM   4550  CG2 ILE A 582    -113.103 170.456  51.097  0.00  0.00      PROA C  
ATOM   4551  CD  ILE A 582    -111.999 168.077  49.509  0.00  0.00      PROA C  
ATOM   4552  N   VAL A 583    -114.242 170.760  54.071  0.00  0.00      PROA N  
ATOM   4553  CA  VAL A 583    -114.804 171.975  54.618  0.00  0.00      PROA C  
ATOM   4554  C   VAL A 583    -114.374 173.146  53.745  0.00  0.00      PROA C  
ATOM   4555  O   VAL A 583    -113.234 173.214  53.279  0.00  0.00      PROA O  
ATOM   4556  CB  VAL A 583    -114.359 172.168  56.069  0.00  0.00      PROA C  
ATOM   4557  CG1 VAL A 583    -114.861 173.499  56.666  0.00  0.00      PROA C  
ATOM   4558  CG2 VAL A 583    -114.897 170.994  56.907  0.00  0.00      PROA C  
ATOM   4559  N   ASP A 584    -115.289 174.108  53.471  0.00  0.00      PROA N  
ATOM   4560  CA  ASP A 584    -114.970 175.309  52.714  0.00  0.00      PROA C  
ATOM   4561  C   ASP A 584    -113.856 176.125  53.387  0.00  0.00      PROA C  
ATOM   4562  O   ASP A 584    -113.793 176.232  54.614  0.00  0.00      PROA O  
ATOM   4563  CB  ASP A 584    -116.261 176.152  52.499  0.00  0.00      PROA C  
ATOM   4564  CG  ASP A 584    -116.148 177.212  51.409  0.00  0.00      PROA C  
ATOM   4565  OD1 ASP A 584    -115.140 177.246  50.658  0.00  0.00      PROA O  
ATOM   4566  OD2 ASP A 584    -117.119 178.002  51.257  0.00  0.00      PROA O1-
ATOM   4567  N   HIS A 585    -112.924 176.703  52.603  0.00  0.00      PROA N  
ATOM   4568  CA  HIS A 585    -111.745 177.381  53.121  0.00  0.00      PROA C  
ATOM   4569  C   HIS A 585    -112.064 178.542  54.049  0.00  0.00      PROA C  
ATOM   4570  O   HIS A 585    -111.498 178.662  55.134  0.00  0.00      PROA O  
ATOM   4571  CB  HIS A 585    -110.824 177.851  51.957  0.00  0.00      PROA C  
ATOM   4572  CG  HIS A 585    -109.678 178.762  52.349  0.00  0.00      PROA C  
ATOM   4573  CD2 HIS A 585    -108.385 178.467  52.663  0.00  0.00      PROA C  
ATOM   4574  ND1 HIS A 585    -109.734 180.140  52.262  0.00  0.00      PROA N  
ATOM   4575  CE1 HIS A 585    -108.495 180.613  52.547  0.00  0.00      PROA C  
ATOM   4576  NE2 HIS A 585    -107.641 179.634  52.796  0.00  0.00      PROA N  
ATOM   4577  N   GLN A 586    -113.038 179.398  53.669  0.00  0.00      PROA N  
ATOM   4578  CA  GLN A 586    -113.517 180.478  54.516  0.00  0.00      PROA C  
ATOM   4579  C   GLN A 586    -114.178 180.008  55.812  0.00  0.00      PROA C  
ATOM   4580  O   GLN A 586    -113.951 180.587  56.874  0.00  0.00      PROA O  
ATOM   4581  CB  GLN A 586    -114.390 181.495  53.734  0.00  0.00      PROA C  
ATOM   4582  CG  GLN A 586    -115.723 180.967  53.140  0.00  0.00      PROA C  
ATOM   4583  CD  GLN A 586    -116.952 181.416  53.939  0.00  0.00      PROA C  
ATOM   4584  NE2 GLN A 586    -117.210 182.745  53.947  0.00  0.00      PROA N  
ATOM   4585  OE1 GLN A 586    -117.684 180.622  54.533  0.00  0.00      PROA O  
ATOM   4586  N   LYS A 587    -114.977 178.915  55.776  0.00  0.00      PROA N  
ATOM   4587  CA  LYS A 587    -115.523 178.285  56.971  0.00  0.00      PROA C  
ATOM   4588  C   LYS A 587    -114.468 177.749  57.934  0.00  0.00      PROA C  
ATOM   4589  O   LYS A 587    -114.527 177.975  59.145  0.00  0.00      PROA O  
ATOM   4590  CB  LYS A 587    -116.556 177.170  56.647  0.00  0.00      PROA C  
ATOM   4591  CG  LYS A 587    -117.854 177.719  56.032  0.00  0.00      PROA C  
ATOM   4592  CD  LYS A 587    -119.055 176.754  56.119  0.00  0.00      PROA C  
ATOM   4593  CE  LYS A 587    -118.874 175.424  55.368  0.00  0.00      PROA C  
ATOM   4594  NZ  LYS A 587    -120.105 174.596  55.465  0.00  0.00      PROA N1+
ATOM   4595  N   CYS A 588    -113.436 177.056  57.412  0.00  0.00      PROA N  
ATOM   4596  CA  CYS A 588    -112.298 176.628  58.212  0.00  0.00      PROA C  
ATOM   4597  C   CYS A 588    -111.504 177.782  58.808  0.00  0.00      PROA C  
ATOM   4598  O   CYS A 588    -111.195 177.802  60.001  0.00  0.00      PROA O  
ATOM   4599  CB  CYS A 588    -111.343 175.740  57.380  0.00  0.00      PROA C  
ATOM   4600  SG  CYS A 588    -110.072 174.912  58.392  0.00  0.00      PROA S  
ATOM   4601  N   ALA A 589    -111.194 178.805  57.985  0.00  0.00      PROA N  
ATOM   4602  CA  ALA A 589    -110.494 179.990  58.419  0.00  0.00      PROA C  
ATOM   4603  C   ALA A 589    -111.241 180.777  59.489  0.00  0.00      PROA C  
ATOM   4604  O   ALA A 589    -110.668 181.143  60.513  0.00  0.00      PROA O  
ATOM   4605  CB  ALA A 589    -110.202 180.891  57.203  0.00  0.00      PROA C  
ATOM   4606  N   THR A 590    -112.564 181.014  59.320  0.00  0.00      PROA N  
ATOM   4607  CA  THR A 590    -113.359 181.726  60.320  0.00  0.00      PROA C  
ATOM   4608  C   THR A 590    -113.414 181.002  61.657  0.00  0.00      PROA C  
ATOM   4609  O   THR A 590    -113.231 181.624  62.703  0.00  0.00      PROA O  
ATOM   4610  CB  THR A 590    -114.748 182.194  59.861  0.00  0.00      PROA C  
ATOM   4611  CG2 THR A 590    -115.799 181.078  59.795  0.00  0.00      PROA C  
ATOM   4612  OG1 THR A 590    -115.272 183.227  60.691  0.00  0.00      PROA O  
ATOM   4613  N   ALA A 591    -113.582 179.660  61.662  0.00  0.00      PROA N  
ATOM   4614  CA  ALA A 591    -113.585 178.845  62.863  0.00  0.00      PROA C  
ATOM   4615  C   ALA A 591    -112.285 178.929  63.666  0.00  0.00      PROA C  
ATOM   4616  O   ALA A 591    -112.298 179.078  64.889  0.00  0.00      PROA O  
ATOM   4617  CB  ALA A 591    -113.870 177.380  62.484  0.00  0.00      PROA C  
ATOM   4618  N   TYR A 592    -111.125 178.896  62.982  0.00  0.00      PROA N  
ATOM   4619  CA  TYR A 592    -109.835 179.087  63.618  0.00  0.00      PROA C  
ATOM   4620  C   TYR A 592    -109.486 180.534  63.975  0.00  0.00      PROA C  
ATOM   4621  O   TYR A 592    -108.646 180.773  64.841  0.00  0.00      PROA O  
ATOM   4622  CB  TYR A 592    -108.698 178.415  62.801  0.00  0.00      PROA C  
ATOM   4623  CG  TYR A 592    -108.694 176.931  63.072  0.00  0.00      PROA C  
ATOM   4624  CD1 TYR A 592    -108.348 176.478  64.357  0.00  0.00      PROA C  
ATOM   4625  CD2 TYR A 592    -108.968 175.980  62.072  0.00  0.00      PROA C  
ATOM   4626  CE1 TYR A 592    -108.282 175.110  64.643  0.00  0.00      PROA C  
ATOM   4627  CE2 TYR A 592    -108.887 174.607  62.350  0.00  0.00      PROA C  
ATOM   4628  CZ  TYR A 592    -108.527 174.176  63.634  0.00  0.00      PROA C  
ATOM   4629  OH  TYR A 592    -108.381 172.810  63.934  0.00  0.00      PROA O  
ATOM   4630  N   THR A 593    -110.135 181.553  63.369  0.00  0.00      PROA N  
ATOM   4631  CA  THR A 593    -109.993 182.936  63.846  0.00  0.00      PROA C  
ATOM   4632  C   THR A 593    -110.766 183.234  65.124  0.00  0.00      PROA C  
ATOM   4633  O   THR A 593    -110.393 184.137  65.875  0.00  0.00      PROA O  
ATOM   4634  CB  THR A 593    -110.334 184.040  62.841  0.00  0.00      PROA C  
ATOM   4635  CG2 THR A 593    -109.304 184.031  61.698  0.00  0.00      PROA C  
ATOM   4636  OG1 THR A 593    -111.635 183.910  62.277  0.00  0.00      PROA O  
ATOM   4637  N   LYS A 594    -111.855 182.495  65.427  0.00  0.00      PROA N  
ATOM   4638  CA  LYS A 594    -112.566 182.633  66.689  0.00  0.00      PROA C  
ATOM   4639  C   LYS A 594    -111.719 182.274  67.913  0.00  0.00      PROA C  
ATOM   4640  O   LYS A 594    -111.016 181.265  67.941  0.00  0.00      PROA O  
ATOM   4641  CB  LYS A 594    -113.891 181.825  66.720  0.00  0.00      PROA C  
ATOM   4642  CG  LYS A 594    -114.966 182.296  65.720  0.00  0.00      PROA C  
ATOM   4643  CD  LYS A 594    -115.446 183.753  65.897  0.00  0.00      PROA C  
ATOM   4644  CE  LYS A 594    -116.082 184.050  67.267  0.00  0.00      PROA C  
ATOM   4645  NZ  LYS A 594    -116.617 185.434  67.313  0.00  0.00      PROA N1+
ATOM   4646  N   GLN A 595    -111.774 183.110  68.973  0.00  0.00      PROA N  
ATOM   4647  CA  GLN A 595    -111.055 182.880  70.216  0.00  0.00      PROA C  
ATOM   4648  C   GLN A 595    -111.435 181.573  70.929  0.00  0.00      PROA C  
ATOM   4649  O   GLN A 595    -112.600 181.166  70.858  0.00  0.00      PROA O  
ATOM   4650  CB  GLN A 595    -111.196 184.093  71.175  0.00  0.00      PROA C  
ATOM   4651  CG  GLN A 595    -110.484 185.361  70.642  0.00  0.00      PROA C  
ATOM   4652  CD  GLN A 595    -110.526 186.517  71.645  0.00  0.00      PROA C  
ATOM   4653  NE2 GLN A 595    -111.739 187.059  71.897  0.00  0.00      PROA N  
ATOM   4654  OE1 GLN A 595    -109.502 186.940  72.194  0.00  0.00      PROA O  
ATOM   4655  N   PRO A 596    -110.538 180.870  71.621  0.00  0.00      PROA N  
ATOM   4656  CA  PRO A 596    -109.163 181.260  71.933  0.00  0.00      PROA C  
ATOM   4657  C   PRO A 596    -108.169 180.940  70.821  0.00  0.00      PROA C  
ATOM   4658  O   PRO A 596    -106.989 181.252  70.986  0.00  0.00      PROA O  
ATOM   4659  CB  PRO A 596    -108.863 180.410  73.182  0.00  0.00      PROA C  
ATOM   4660  CG  PRO A 596    -109.647 179.116  72.947  0.00  0.00      PROA C  
ATOM   4661  CD  PRO A 596    -110.931 179.628  72.297  0.00  0.00      PROA C  
ATOM   4662  N   TYR A 597    -108.584 180.307  69.706  0.00  0.00      PROA N  
ATOM   4663  CA  TYR A 597    -107.679 179.857  68.657  0.00  0.00      PROA C  
ATOM   4664  C   TYR A 597    -106.841 180.968  67.990  0.00  0.00      PROA C  
ATOM   4665  O   TYR A 597    -107.322 182.097  67.832  0.00  0.00      PROA O  
ATOM   4666  CB  TYR A 597    -108.408 179.034  67.561  0.00  0.00      PROA C  
ATOM   4667  CG  TYR A 597    -108.965 177.753  68.119  0.00  0.00      PROA C  
ATOM   4668  CD1 TYR A 597    -108.094 176.721  68.503  0.00  0.00      PROA C  
ATOM   4669  CD2 TYR A 597    -110.353 177.540  68.211  0.00  0.00      PROA C  
ATOM   4670  CE1 TYR A 597    -108.596 175.509  68.997  0.00  0.00      PROA C  
ATOM   4671  CE2 TYR A 597    -110.859 176.328  68.704  0.00  0.00      PROA C  
ATOM   4672  CZ  TYR A 597    -109.977 175.313  69.102  0.00  0.00      PROA C  
ATOM   4673  OH  TYR A 597    -110.475 174.093  69.610  0.00  0.00      PROA O  
ATOM   4674  N   PRO A 598    -105.588 180.722  67.595  0.00  0.00      PROA N  
ATOM   4675  CA  PRO A 598    -104.718 181.782  67.098  0.00  0.00      PROA C  
ATOM   4676  C   PRO A 598    -104.985 182.065  65.622  0.00  0.00      PROA C  
ATOM   4677  O   PRO A 598    -104.948 181.162  64.782  0.00  0.00      PROA O  
ATOM   4678  CB  PRO A 598    -103.299 181.232  67.334  0.00  0.00      PROA C  
ATOM   4679  CG  PRO A 598    -103.469 179.712  67.261  0.00  0.00      PROA C  
ATOM   4680  CD  PRO A 598    -104.843 179.494  67.891  0.00  0.00      PROA C  
ATOM   4681  N   GLY A 599    -105.266 183.342  65.283  0.00  0.00      PROA N  
ATOM   4682  CA  GLY A 599    -105.468 183.813  63.912  0.00  0.00      PROA C  
ATOM   4683  C   GLY A 599    -104.319 183.582  62.953  0.00  0.00      PROA C  
ATOM   4684  O   GLY A 599    -103.148 183.566  63.335  0.00  0.00      PROA O  
ATOM   4685  N   ALA A 600    -104.659 183.415  61.656  0.00  0.00      PROA N  
ATOM   4686  CA  ALA A 600    -103.744 183.335  60.526  0.00  0.00      PROA C  
ATOM   4687  C   ALA A 600    -102.927 182.042  60.447  0.00  0.00      PROA C  
ATOM   4688  O   ALA A 600    -102.020 181.905  59.624  0.00  0.00      PROA O  
ATOM   4689  CB  ALA A 600    -102.862 184.599  60.408  0.00  0.00      PROA C  
ATOM   4690  N   LYS A 601    -103.248 181.040  61.292  0.00  0.00      PROA N  
ATOM   4691  CA  LYS A 601    -102.663 179.713  61.235  0.00  0.00      PROA C  
ATOM   4692  C   LYS A 601    -103.084 178.961  59.966  0.00  0.00      PROA C  
ATOM   4693  O   LYS A 601    -102.264 178.350  59.281  0.00  0.00      PROA O  
ATOM   4694  CB  LYS A 601    -103.041 178.937  62.519  0.00  0.00      PROA C  
ATOM   4695  CG  LYS A 601    -102.069 177.798  62.875  0.00  0.00      PROA C  
ATOM   4696  CD  LYS A 601    -102.376 177.237  64.277  0.00  0.00      PROA C  
ATOM   4697  CE  LYS A 601    -101.504 176.059  64.743  0.00  0.00      PROA C  
ATOM   4698  NZ  LYS A 601    -100.118 176.508  65.043  0.00  0.00      PROA N1+
ATOM   4699  N   VAL A 602    -104.387 179.043  59.603  0.00  0.00      PROA N  
ATOM   4700  CA  VAL A 602    -104.939 178.595  58.327  0.00  0.00      PROA C  
ATOM   4701  C   VAL A 602    -104.411 179.426  57.151  0.00  0.00      PROA C  
ATOM   4702  O   VAL A 602    -104.277 180.649  57.237  0.00  0.00      PROA O  
ATOM   4703  CB  VAL A 602    -106.473 178.568  58.349  0.00  0.00      PROA C  
ATOM   4704  CG1 VAL A 602    -107.074 178.125  56.996  0.00  0.00      PROA C  
ATOM   4705  CG2 VAL A 602    -106.945 177.591  59.445  0.00  0.00      PROA C  
ATOM   4706  N   THR A 603    -104.094 178.789  56.006  0.00  0.00      PROA N  
ATOM   4707  CA  THR A 603    -103.523 179.476  54.851  0.00  0.00      PROA C  
ATOM   4708  C   THR A 603    -103.916 178.737  53.578  0.00  0.00      PROA C  
ATOM   4709  O   THR A 603    -104.542 177.678  53.618  0.00  0.00      PROA O  
ATOM   4710  CB  THR A 603    -102.004 179.689  54.964  0.00  0.00      PROA C  
ATOM   4711  CG2 THR A 603    -101.243 178.356  54.967  0.00  0.00      PROA C  
ATOM   4712  OG1 THR A 603    -101.475 180.501  53.917  0.00  0.00      PROA O  
ATOM   4713  N   VAL A 604    -103.579 179.285  52.393  0.00  0.00      PROA N  
ATOM   4714  CA  VAL A 604    -104.031 178.830  51.080  0.00  0.00      PROA C  
ATOM   4715  C   VAL A 604    -103.471 177.457  50.699  0.00  0.00      PROA C  
ATOM   4716  O   VAL A 604    -104.043 176.709  49.902  0.00  0.00      PROA O  
ATOM   4717  CB  VAL A 604    -103.701 179.888  50.021  0.00  0.00      PROA C  
ATOM   4718  CG1 VAL A 604    -102.179 180.043  49.811  0.00  0.00      PROA C  
ATOM   4719  CG2 VAL A 604    -104.420 179.584  48.690  0.00  0.00      PROA C  
ATOM   4720  N   ASN A 605    -102.361 177.054  51.347  0.00  0.00      PROA N  
ATOM   4721  CA  ASN A 605    -101.715 175.767  51.166  0.00  0.00      PROA C  
ATOM   4722  C   ASN A 605    -102.278 174.713  52.113  0.00  0.00      PROA C  
ATOM   4723  O   ASN A 605    -101.743 173.611  52.240  0.00  0.00      PROA O  
ATOM   4724  CB  ASN A 605    -100.201 175.899  51.455  0.00  0.00      PROA C  
ATOM   4725  CG  ASN A 605     -99.556 176.860  50.463  0.00  0.00      PROA C  
ATOM   4726  ND2 ASN A 605     -98.637 177.718  50.962  0.00  0.00      PROA N  
ATOM   4727  OD1 ASN A 605     -99.881 176.876  49.271  0.00  0.00      PROA O  
ATOM   4728  N   MET A 606    -103.395 175.020  52.788  0.00  0.00      PROA N  
ATOM   4729  CA  MET A 606    -104.069 174.123  53.693  0.00  0.00      PROA C  
ATOM   4730  C   MET A 606    -105.476 173.807  53.217  0.00  0.00      PROA C  
ATOM   4731  O   MET A 606    -106.212 174.646  52.698  0.00  0.00      PROA O  
ATOM   4732  CB  MET A 606    -104.112 174.681  55.131  0.00  0.00      PROA C  
ATOM   4733  CG  MET A 606    -102.715 174.799  55.763  0.00  0.00      PROA C  
ATOM   4734  SD  MET A 606    -102.748 175.570  57.401  0.00  0.00      PROA S  
ATOM   4735  CE  MET A 606    -100.964 175.423  57.672  0.00  0.00      PROA C  
ATOM   4736  N   LEU A 607    -105.856 172.537  53.380  0.00  0.00      PROA N  
ATOM   4737  CA  LEU A 607    -107.139 171.976  53.048  0.00  0.00      PROA C  
ATOM   4738  C   LEU A 607    -107.731 171.514  54.369  0.00  0.00      PROA C  
ATOM   4739  O   LEU A 607    -107.030 170.972  55.220  0.00  0.00      PROA O  
ATOM   4740  CB  LEU A 607    -106.911 170.812  52.045  0.00  0.00      PROA C  
ATOM   4741  CG  LEU A 607    -108.139 170.066  51.470  0.00  0.00      PROA C  
ATOM   4742  CD1 LEU A 607    -108.715 169.020  52.433  0.00  0.00      PROA C  
ATOM   4743  CD2 LEU A 607    -109.233 171.006  50.945  0.00  0.00      PROA C  
ATOM   4744  N   CYS A 608    -109.028 171.761  54.614  0.00  0.00      PROA N  
ATOM   4745  CA  CYS A 608    -109.659 171.367  55.860  0.00  0.00      PROA C  
ATOM   4746  C   CYS A 608    -110.758 170.371  55.584  0.00  0.00      PROA C  
ATOM   4747  O   CYS A 608    -111.492 170.472  54.601  0.00  0.00      PROA O  
ATOM   4748  CB  CYS A 608    -110.277 172.555  56.623  0.00  0.00      PROA C  
ATOM   4749  SG  CYS A 608    -109.057 173.836  57.020  0.00  0.00      PROA S  
ATOM   4750  N   ALA A 609    -110.908 169.371  56.458  0.00  0.00      PROA N  
ATOM   4751  CA  ALA A 609    -111.944 168.386  56.303  0.00  0.00      PROA C  
ATOM   4752  C   ALA A 609    -112.389 167.932  57.683  0.00  0.00      PROA C  
ATOM   4753  O   ALA A 609    -111.621 167.922  58.647  0.00  0.00      PROA O  
ATOM   4754  CB  ALA A 609    -111.487 167.228  55.391  0.00  0.00      PROA C  
ATOM   4755  N   GLY A 610    -113.684 167.603  57.823  0.00  0.00      PROA N  
ATOM   4756  CA  GLY A 610    -114.304 167.354  59.116  0.00  0.00      PROA C  
ATOM   4757  C   GLY A 610    -115.736 167.799  59.132  0.00  0.00      PROA C  
ATOM   4758  O   GLY A 610    -116.292 168.244  58.130  0.00  0.00      PROA O  
ATOM   4759  N   LEU A 611    -116.374 167.680  60.306  0.00  0.00      PROA N  
ATOM   4760  CA  LEU A 611    -117.747 168.087  60.529  0.00  0.00      PROA C  
ATOM   4761  C   LEU A 611    -117.766 169.178  61.588  0.00  0.00      PROA C  
ATOM   4762  O   LEU A 611    -116.951 169.191  62.510  0.00  0.00      PROA O  
ATOM   4763  CB  LEU A 611    -118.660 166.913  60.979  0.00  0.00      PROA C  
ATOM   4764  CG  LEU A 611    -118.732 165.730  59.981  0.00  0.00      PROA C  
ATOM   4765  CD1 LEU A 611    -117.700 164.635  60.294  0.00  0.00      PROA C  
ATOM   4766  CD2 LEU A 611    -120.140 165.114  59.966  0.00  0.00      PROA C  
ATOM   4767  N   ASP A 612    -118.712 170.136  61.488  0.00  0.00      PROA N  
ATOM   4768  CA  ASP A 612    -118.896 171.237  62.427  0.00  0.00      PROA C  
ATOM   4769  C   ASP A 612    -119.181 170.769  63.862  0.00  0.00      PROA C  
ATOM   4770  O   ASP A 612    -118.684 171.320  64.847  0.00  0.00      PROA O  
ATOM   4771  CB  ASP A 612    -119.966 172.241  61.893  0.00  0.00      PROA C  
ATOM   4772  CG  ASP A 612    -121.389 171.709  61.724  0.00  0.00      PROA C  
ATOM   4773  OD1 ASP A 612    -121.621 170.474  61.676  0.00  0.00      PROA O  
ATOM   4774  OD2 ASP A 612    -122.302 172.562  61.545  0.00  0.00      PROA O1-
ATOM   4775  N   ARG A 613    -119.953 169.679  63.992  0.00  0.00      PROA N  
ATOM   4776  CA  ARG A 613    -120.277 168.999  65.229  0.00  0.00      PROA C  
ATOM   4777  C   ARG A 613    -119.075 168.281  65.855  0.00  0.00      PROA C  
ATOM   4778  O   ARG A 613    -119.080 167.921  67.033  0.00  0.00      PROA O  
ATOM   4779  CB  ARG A 613    -121.427 167.996  64.930  0.00  0.00      PROA C  
ATOM   4780  CG  ARG A 613    -121.956 167.156  66.115  0.00  0.00      PROA C  
ATOM   4781  CD  ARG A 613    -122.496 167.988  67.289  0.00  0.00      PROA C  
ATOM   4782  NE  ARG A 613    -123.006 167.036  68.331  0.00  0.00      PROA N  
ATOM   4783  CZ  ARG A 613    -124.219 166.495  68.350  0.00  0.00      PROA C  
ATOM   4784  NH1 ARG A 613    -125.128 166.739  67.433  0.00  0.00      PROA N1+
ATOM   4785  NH2 ARG A 613    -124.538 165.674  69.329  0.00  0.00      PROA N  
ATOM   4786  N   GLY A 614    -117.980 168.089  65.089  0.00  0.00      PROA N  
ATOM   4787  CA  GLY A 614    -116.823 167.307  65.504  0.00  0.00      PROA C  
ATOM   4788  C   GLY A 614    -117.082 165.821  65.479  0.00  0.00      PROA C  
ATOM   4789  O   GLY A 614    -117.784 165.300  64.611  0.00  0.00      PROA O  
ATOM   4790  N   GLY A 615    -116.476 165.082  66.425  0.00  0.00      PROA N  
ATOM   4791  CA  GLY A 615    -116.489 163.624  66.458  0.00  0.00      PROA C  
ATOM   4792  C   GLY A 615    -115.366 163.066  65.630  0.00  0.00      PROA C  
ATOM   4793  O   GLY A 615    -114.279 162.789  66.134  0.00  0.00      PROA O  
ATOM   4794  N   LYS A 616    -115.593 162.895  64.314  0.00  0.00      PROA N  
ATOM   4795  CA  LYS A 616    -114.553 162.493  63.385  0.00  0.00      PROA C  
ATOM   4796  C   LYS A 616    -113.505 163.609  63.237  0.00  0.00      PROA C  
ATOM   4797  O   LYS A 616    -113.818 164.759  62.924  0.00  0.00      PROA O  
ATOM   4798  CB  LYS A 616    -115.161 162.131  61.999  0.00  0.00      PROA C  
ATOM   4799  CG  LYS A 616    -114.326 161.135  61.161  0.00  0.00      PROA C  
ATOM   4800  CD  LYS A 616    -112.844 161.533  61.038  0.00  0.00      PROA C  
ATOM   4801  CE  LYS A 616    -112.001 160.961  59.899  0.00  0.00      PROA C  
ATOM   4802  NZ  LYS A 616    -110.725 161.733  59.843  0.00  0.00      PROA N1+
ATOM   4803  N   ASP A 617    -112.216 163.268  63.437  0.00  0.00      PROA N  
ATOM   4804  CA  ASP A 617    -111.100 164.164  63.249  0.00  0.00      PROA C  
ATOM   4805  C   ASP A 617    -109.871 163.346  62.845  0.00  0.00      PROA C  
ATOM   4806  O   ASP A 617    -109.966 162.158  62.530  0.00  0.00      PROA O  
ATOM   4807  CB  ASP A 617    -110.918 164.975  64.558  0.00  0.00      PROA C  
ATOM   4808  CG  ASP A 617    -110.127 166.269  64.425  0.00  0.00      PROA C  
ATOM   4809  OD1 ASP A 617    -109.512 166.532  63.362  0.00  0.00      PROA O  
ATOM   4810  OD2 ASP A 617    -110.116 167.025  65.435  0.00  0.00      PROA O1-
ATOM   4811  N   SER A 618    -108.695 163.971  62.787  0.00  0.00      PROA N  
ATOM   4812  CA  SER A 618    -107.397 163.326  62.705  0.00  0.00      PROA C  
ATOM   4813  C   SER A 618    -106.582 163.720  63.921  0.00  0.00      PROA C  
ATOM   4814  O   SER A 618    -106.545 164.886  64.311  0.00  0.00      PROA O  
ATOM   4815  CB  SER A 618    -106.594 163.628  61.407  0.00  0.00      PROA C  
ATOM   4816  OG  SER A 618    -106.518 165.030  61.130  0.00  0.00      PROA O  
ATOM   4817  N   CYS A 619    -105.934 162.744  64.588  0.00  0.00      PROA N  
ATOM   4818  CA  CYS A 619    -105.347 162.944  65.907  0.00  0.00      PROA C  
ATOM   4819  C   CYS A 619    -103.863 162.623  65.919  0.00  0.00      PROA C  
ATOM   4820  O   CYS A 619    -103.230 162.358  64.896  0.00  0.00      PROA O  
ATOM   4821  CB  CYS A 619    -106.021 162.065  67.001  0.00  0.00      PROA C  
ATOM   4822  SG  CYS A 619    -107.829 162.076  66.955  0.00  0.00      PROA S  
ATOM   4823  N   ARG A 620    -103.273 162.632  67.131  0.00  0.00      PROA N  
ATOM   4824  CA  ARG A 620    -101.899 162.268  67.417  0.00  0.00      PROA C  
ATOM   4825  C   ARG A 620    -101.595 160.846  66.942  0.00  0.00      PROA C  
ATOM   4826  O   ARG A 620    -102.346 159.909  67.207  0.00  0.00      PROA O  
ATOM   4827  CB  ARG A 620    -101.646 162.366  68.951  0.00  0.00      PROA C  
ATOM   4828  CG  ARG A 620    -102.183 163.663  69.607  0.00  0.00      PROA C  
ATOM   4829  CD  ARG A 620    -101.924 163.738  71.120  0.00  0.00      PROA C  
ATOM   4830  NE  ARG A 620    -102.723 164.895  71.645  0.00  0.00      PROA N  
ATOM   4831  CZ  ARG A 620    -103.001 165.092  72.927  0.00  0.00      PROA C  
ATOM   4832  NH1 ARG A 620    -102.451 164.381  73.885  0.00  0.00      PROA N1+
ATOM   4833  NH2 ARG A 620    -103.862 166.029  73.261  0.00  0.00      PROA N  
ATOM   4834  N   GLY A 621    -100.492 160.662  66.191  0.00  0.00      PROA N  
ATOM   4835  CA  GLY A 621    -100.091 159.369  65.638  0.00  0.00      PROA C  
ATOM   4836  C   GLY A 621    -100.469 159.177  64.188  0.00  0.00      PROA C  
ATOM   4837  O   GLY A 621     -99.952 158.277  63.527  0.00  0.00      PROA O  
ATOM   4838  N   ASP A 622    -101.344 160.045  63.636  0.00  0.00      PROA N  
ATOM   4839  CA  ASP A 622    -101.710 160.005  62.225  0.00  0.00      PROA C  
ATOM   4840  C   ASP A 622    -100.897 160.998  61.404  0.00  0.00      PROA C  
ATOM   4841  O   ASP A 622    -100.982 161.016  60.176  0.00  0.00      PROA O  
ATOM   4842  CB  ASP A 622    -103.221 160.330  62.029  0.00  0.00      PROA C  
ATOM   4843  CG  ASP A 622    -104.007 159.060  61.736  0.00  0.00      PROA C  
ATOM   4844  OD1 ASP A 622    -103.759 158.021  62.403  0.00  0.00      PROA O  
ATOM   4845  OD2 ASP A 622    -104.936 159.134  60.885  0.00  0.00      PROA O1-
ATOM   4846  N   ALA A 623    -100.061 161.837  62.056  0.00  0.00      PROA N  
ATOM   4847  CA  ALA A 623     -99.299 162.886  61.409  0.00  0.00      PROA C  
ATOM   4848  C   ALA A 623     -98.427 162.407  60.249  0.00  0.00      PROA C  
ATOM   4849  O   ALA A 623     -97.682 161.433  60.352  0.00  0.00      PROA O  
ATOM   4850  CB  ALA A 623     -98.430 163.622  62.445  0.00  0.00      PROA C  
ATOM   4851  N   GLY A 624     -98.544 163.092  59.093  0.00  0.00      PROA N  
ATOM   4852  CA  GLY A 624     -97.888 162.715  57.849  0.00  0.00      PROA C  
ATOM   4853  C   GLY A 624     -98.642 161.718  56.998  0.00  0.00      PROA C  
ATOM   4854  O   GLY A 624     -98.282 161.501  55.841  0.00  0.00      PROA O  
ATOM   4855  N   GLY A 625     -99.719 161.104  57.530  0.00  0.00      PROA N  
ATOM   4856  CA  GLY A 625    -100.652 160.272  56.777  0.00  0.00      PROA C  
ATOM   4857  C   GLY A 625    -101.334 160.993  55.637  0.00  0.00      PROA C  
ATOM   4858  O   GLY A 625    -101.444 162.218  55.617  0.00  0.00      PROA O  
ATOM   4859  N   ALA A 626    -101.850 160.247  54.652  0.00  0.00      PROA N  
ATOM   4860  CA  ALA A 626    -102.509 160.849  53.516  0.00  0.00      PROA C  
ATOM   4861  C   ALA A 626    -104.015 160.990  53.721  0.00  0.00      PROA C  
ATOM   4862  O   ALA A 626    -104.703 160.065  54.152  0.00  0.00      PROA O  
ATOM   4863  CB  ALA A 626    -102.211 160.027  52.253  0.00  0.00      PROA C  
ATOM   4864  N   LEU A 627    -104.560 162.176  53.387  0.00  0.00      PROA N  
ATOM   4865  CA  LEU A 627    -105.974 162.402  53.175  0.00  0.00      PROA C  
ATOM   4866  C   LEU A 627    -106.227 162.203  51.692  0.00  0.00      PROA C  
ATOM   4867  O   LEU A 627    -105.728 162.942  50.839  0.00  0.00      PROA O  
ATOM   4868  CB  LEU A 627    -106.428 163.817  53.612  0.00  0.00      PROA C  
ATOM   4869  CG  LEU A 627    -107.891 164.196  53.279  0.00  0.00      PROA C  
ATOM   4870  CD1 LEU A 627    -108.896 163.547  54.235  0.00  0.00      PROA C  
ATOM   4871  CD2 LEU A 627    -108.064 165.715  53.322  0.00  0.00      PROA C  
ATOM   4872  N   VAL A 628    -106.973 161.150  51.351  0.00  0.00      PROA N  
ATOM   4873  CA  VAL A 628    -107.048 160.626  50.011  0.00  0.00      PROA C  
ATOM   4874  C   VAL A 628    -108.462 160.703  49.476  0.00  0.00      PROA C  
ATOM   4875  O   VAL A 628    -109.459 160.644  50.199  0.00  0.00      PROA O  
ATOM   4876  CB  VAL A 628    -106.455 159.225  49.882  0.00  0.00      PROA C  
ATOM   4877  CG1 VAL A 628    -105.058 159.232  50.521  0.00  0.00      PROA C  
ATOM   4878  CG2 VAL A 628    -107.279 158.134  50.565  0.00  0.00      PROA C  
ATOM   4879  N   PHE A 629    -108.559 160.909  48.159  0.00  0.00      PROA N  
ATOM   4880  CA  PHE A 629    -109.787 161.148  47.444  0.00  0.00      PROA C  
ATOM   4881  C   PHE A 629    -109.923 160.132  46.337  0.00  0.00      PROA C  
ATOM   4882  O   PHE A 629    -108.961 159.782  45.652  0.00  0.00      PROA O  
ATOM   4883  CB  PHE A 629    -109.844 162.576  46.849  0.00  0.00      PROA C  
ATOM   4884  CG  PHE A 629    -109.898 163.554  47.986  0.00  0.00      PROA C  
ATOM   4885  CD1 PHE A 629    -111.136 163.911  48.540  0.00  0.00      PROA C  
ATOM   4886  CD2 PHE A 629    -108.721 164.087  48.540  0.00  0.00      PROA C  
ATOM   4887  CE1 PHE A 629    -111.197 164.748  49.657  0.00  0.00      PROA C  
ATOM   4888  CE2 PHE A 629    -108.777 164.923  49.661  0.00  0.00      PROA C  
ATOM   4889  CZ  PHE A 629    -110.017 165.243  50.226  0.00  0.00      PROA C  
ATOM   4890  N   LEU A 630    -111.140 159.596  46.157  0.00  0.00      PROA N  
ATOM   4891  CA  LEU A 630    -111.411 158.639  45.112  0.00  0.00      PROA C  
ATOM   4892  C   LEU A 630    -111.755 159.374  43.829  0.00  0.00      PROA C  
ATOM   4893  O   LEU A 630    -112.712 160.150  43.771  0.00  0.00      PROA O  
ATOM   4894  CB  LEU A 630    -112.578 157.705  45.522  0.00  0.00      PROA C  
ATOM   4895  CG  LEU A 630    -112.929 156.578  44.528  0.00  0.00      PROA C  
ATOM   4896  CD1 LEU A 630    -111.738 155.638  44.304  0.00  0.00      PROA C  
ATOM   4897  CD2 LEU A 630    -114.136 155.775  45.038  0.00  0.00      PROA C  
ATOM   4898  N   ASP A 631    -110.989 159.144  42.743  0.00  0.00      PROA N  
ATOM   4899  CA  ASP A 631    -111.430 159.502  41.413  0.00  0.00      PROA C  
ATOM   4900  C   ASP A 631    -112.552 158.540  41.018  0.00  0.00      PROA C  
ATOM   4901  O   ASP A 631    -112.323 157.364  40.748  0.00  0.00      PROA O  
ATOM   4902  CB  ASP A 631    -110.212 159.551  40.448  0.00  0.00      PROA C  
ATOM   4903  CG  ASP A 631    -110.543 159.855  38.995  0.00  0.00      PROA C  
ATOM   4904  OD1 ASP A 631    -111.714 160.160  38.652  0.00  0.00      PROA O  
ATOM   4905  OD2 ASP A 631    -109.596 159.800  38.162  0.00  0.00      PROA O1-
ATOM   4906  N   ASN A 632    -114.127 159.396  40.585  1.00 26.97      PROA N  
ATOM   4907  CA  ASN A 632    -115.003 158.488  41.351  1.00 26.97      PROA C  
ATOM   4908  C   ASN A 632    -114.571 157.019  41.325  1.00 26.97      PROA C  
ATOM   4909  O   ASN A 632    -113.726 156.544  42.137  1.00 26.97      PROA O  
ATOM   4910  CB  ASN A 632    -116.306 158.596  40.536  1.00 26.97      PROA C  
ATOM   4911  CG  ASN A 632    -117.519 157.997  41.227  1.00 26.97      PROA C  
ATOM   4912  ND2 ASN A 632    -118.608 158.732  41.190  1.00 26.97      PROA N  
ATOM   4913  OD1 ASN A 632    -117.480 156.830  41.681  1.00 26.97      PROA O  
ATOM   4914  N   GLU A 633    -114.751 158.098  38.482  0.00  0.00      PROA N  
ATOM   4915  CA  GLU A 633    -114.696 157.503  37.160  0.00  0.00      PROA C  
ATOM   4916  C   GLU A 633    -113.633 156.418  36.983  0.00  0.00      PROA C  
ATOM   4917  O   GLU A 633    -113.906 155.348  36.436  0.00  0.00      PROA O  
ATOM   4918  CB  GLU A 633    -114.527 158.593  36.067  0.00  0.00      PROA C  
ATOM   4919  CG  GLU A 633    -115.764 159.523  35.948  0.00  0.00      PROA C  
ATOM   4920  CD  GLU A 633    -115.686 160.450  34.739  0.00  0.00      PROA C  
ATOM   4921  OE1 GLU A 633    -114.783 161.327  34.692  0.00  0.00      PROA O  
ATOM   4922  OE2 GLU A 633    -116.540 160.323  33.820  0.00  0.00      PROA O1-
ATOM   4923  N   THR A 634    -112.391 156.651  37.460  0.00  0.00      PROA N  
ATOM   4924  CA  THR A 634    -111.302 155.685  37.287  0.00  0.00      PROA C  
ATOM   4925  C   THR A 634    -111.286 154.619  38.372  0.00  0.00      PROA C  
ATOM   4926  O   THR A 634    -110.745 153.529  38.184  0.00  0.00      PROA O  
ATOM   4927  CB  THR A 634    -109.902 156.310  37.214  0.00  0.00      PROA C  
ATOM   4928  CG2 THR A 634    -109.830 157.292  36.038  0.00  0.00      PROA C  
ATOM   4929  OG1 THR A 634    -109.549 157.042  38.377  0.00  0.00      PROA O  
ATOM   4930  N   GLN A 635    -111.899 154.920  39.532  0.00  0.00      PROA N  
ATOM   4931  CA  GLN A 635    -111.917 154.121  40.742  0.00  0.00      PROA C  
ATOM   4932  C   GLN A 635    -110.533 153.951  41.363  0.00  0.00      PROA C  
ATOM   4933  O   GLN A 635    -110.203 152.932  41.977  0.00  0.00      PROA O  
ATOM   4934  CB  GLN A 635    -112.707 152.792  40.593  0.00  0.00      PROA C  
ATOM   4935  CG  GLN A 635    -114.196 153.023  40.237  0.00  0.00      PROA C  
ATOM   4936  CD  GLN A 635    -114.976 151.711  40.101  0.00  0.00      PROA C  
ATOM   4937  NE2 GLN A 635    -116.283 151.836  39.770  0.00  0.00      PROA N  
ATOM   4938  OE1 GLN A 635    -114.465 150.602  40.278  0.00  0.00      PROA O
[truncated: 552,727 more chars]
